# Supplementary material for: LIMPIC: a computational method for the separation of protein MALDI-TOF-MS signals from noise
Source: BMC Bioinformatics. 2007 Mar 26;8:101. doi: 10.1186/1471-2105-8-101 (PMC1847688; doi:10.1186/1471-2105-8-101)
Supplement: Additional File 1 — Compressed archive containing the LIMPIC source code, implemented in MATLAB. [file 1471-2105-8-101-S1.zip]

Archive with 13 entries (12 files):
- limpic_v1.1/
- limpic_v1.1/estimate_noise.m
- limpic_v1.1/find_intervals.m
- limpic_v1.1/find_peaks.m
- limpic_v1.1/kaiser.m
- limpic_v1.1/license.txt
- limpic_v1.1/multiple_spectra.m
- limpic_v1.1/normalize.m
- limpic_v1.1/prepro.m
- limpic_v1.1/read_txt.m
- limpic_v1.1/rem_baseline.m
- limpic_v1.1/resample_sig.m
- limpic_v1.1/single_spectrum.m
