# Supplementary material for: LIMPIC: a computational method for the separation of protein MALDI-TOF-MS signals from noise
Source: BMC Bioinformatics. 2007 Mar 26;8:101. doi: 10.1186/1471-2105-8-101 (PMC1847688; doi:10.1186/1471-2105-8-101)
Supplement: Additional File 1 — Compressed archive containing the LIMPIC source code, implemented in MATLAB. [file 1471-2105-8-101-S1.zip › limpic_v1.1/estimate_noise.m]

function [noise_lev]=estimate_noise(x,s_int,b_int,x_int,iupac_thres,norm_factor)
% reconstruction of noise level
% x is the m/z range. a_int is the standandard deviation in selected intervals.
% b_int is the difference between average and minimum value of the spectrum in the selected intervals
% x_int is the m/z central value of selected intervals. iupac_thres is the mutiplicatice factor for the
% noise level. % norm_factor is the normalization factor for the reconstructed noise level

sigma = interp1([x(1) x_int x(end)],[s_int(1) s_int 0],x);  

base = interp1([x(1) x_int x(end)],[b_int(1) b_int 0],x);

noise_lev=norm_factor*(base+iupac_thres*sigma);
