# Supplementary material for: LIMPIC: a computational method for the separation of protein MALDI-TOF-MS signals from noise
Source: BMC Bioinformatics. 2007 Mar 26;8:101. doi: 10.1186/1471-2105-8-101 (PMC1847688; doi:10.1186/1471-2105-8-101)
Supplement: Additional File 1 — Compressed archive containing the LIMPIC source code, implemented in MATLAB. [file 1471-2105-8-101-S1.zip › limpic_v1.1/find_intervals.m]

function [int,x_int,v_int,m_int,s_int]=find_intervals(sig,x,division)
% identification of m/z intervals without significant peaks
% x is the m/z range. sig is the mass spectrum. division is the block width
% x_int is the m/z central value of selected intervals.
% s_int is the standandard deviation in selected intervals.
% m_int is the minimum value of the spectrum in the selected intervals.
% v_int is the average value of the spectrum in the selected intervals.


if nargin < 3
    division=400;
end

nblocks=fix(length(sig)/division);

for i=1:nblocks
    interval=[1+(i-1)*division:i*division];
    sig_int=sig(interval);
    kx(i)=kurtosis(sig_int,0);
    x_int(i)=mean(x(interval));
    v_int(i)=mean(sig(interval));
    m_int(i)=min(sig(interval));
    s_int(i)=std(sig(interval));
end

thres=1;           %  cut-off value for kurtosis

ref_val=mean(sig);

int=find(kx < thres & v_int < ref_val);

m_int=m_int(int);
v_int=v_int(int);
x_int=x_int(int);
s_int=s_int(int);
