# Supplementary material for: LIMPIC: a computational method for the separation of protein MALDI-TOF-MS signals from noise
Source: BMC Bioinformatics. 2007 Mar 26;8:101. doi: 10.1186/1471-2105-8-101 (PMC1847688; doi:10.1186/1471-2105-8-101)
Supplement: Additional File 1 — Compressed archive containing the LIMPIC source code, implemented in MATLAB. [file 1471-2105-8-101-S1.zip › limpic_v1.1/find_peaks.m]

function [peak_point]=find_peaks(sig,noise_lev,peak_width)
% peak picking
% sig is the vector of mass spectrum intensities.
% noise_lev is the non-uniform noise level.
% peak_width is the minimum peak width, according to Yasui method
% peak_point is the vector of the peak points detected in "sig"

%  peak detection


diff_sig=diff(sig);

pos=[];

col=length(sig);
for i=peak_width:col-peak_width-1
    flag1 = (diff_sig(i) * diff_sig(i+1) <= 0);
    flag_vett2 = (diff_sig(i-peak_width+1:i-1) > 0);
    flag2=true;
    for k=1:length(flag_vett2)
        flag2=(flag2 & flag_vett2(k));
    end
    flag3 = (diff_sig(i) >= 0 & diff_sig(i+1) <= 0);
    flag_vett4 = (diff_sig(i+2:i+peak_width-1) < 0);
    flag4=true;
    for k=1:length(flag_vett4)
        flag4=(flag4 & flag_vett4(k));
    end
    if  flag1 & flag2 & flag3 & flag4
        pos=[pos i+1];
    end
end

% elimation of the peaks with intensity lower than the noise level

for i=length(pos):-1:1
    if sig(pos(i)) < noise_lev(pos(i))
        pos(i)=[];
    end
end

% elimation of the smoothest peaks (based on the slope before and after the peak)

base=ceil(0.5*peak_width);
height_thres = 0.5*base*prctile(abs(diff_sig),75); 

for i=length(pos):-1:1
    p1=pos(i)-peak_width;
    p2=pos(i)+peak_width;
    if p1 >= 1 & p2 <= length(sig)
       height=sig(pos(i))-0.5*(sig(p1)+sig(p2));
       ratio(i)=height;
    if ratio(i) < height_thres
            pos(i)=[];
    end
end
end

peak_point=pos;
