# Supplementary material for: LIMPIC: a computational method for the separation of protein MALDI-TOF-MS signals from noise
Source: BMC Bioinformatics. 2007 Mar 26;8:101. doi: 10.1186/1471-2105-8-101 (PMC1847688; doi:10.1186/1471-2105-8-101)
Supplement: Additional File 1 — Compressed archive containing the LIMPIC source code, implemented in MATLAB. [file 1471-2105-8-101-S1.zip › limpic_v1.1/kaiser.m]

function c=kaiser(y,f,k)
% kaiser smooth
% y is given data. f is the frame length to be taken, should
% be an odd number. k is the degree of polynomial filter. It should
% be less than f.

if nargin < 3
    k=2;        % default value
end

k=min(k,f);

x = (1:length(y))';

if k < 0 | floor(k) ~= k, error('Degree must be a non-negative integer.'); end
n = length(x);
f = floor(f);
f = min(f,n);
f = f-mod(f-1,2); % will substract 1 if frame is even.
diffx = diff(x);
notnan = ~isnan(y);
nomissing = all(notnan);
if f <= k & all(diffx>0) & nomissing, c = y; return; end
hf = (f-1)/2; % half frame length

idx = 1:n;
if any(diffx<0) % make sure x is monotonically increasing
  [x,idx]=sort(x);
  y = y(idx);
  notnan = notnan(idx);
end

if all( abs(diff(diff(x))) <= eps*max(abs(x)) ) & nomissing
  % uniform data, use filter.
  v = ones(f,k+1);
  t=(-hf:hf)';
  for i=1:k
    v(:,i+1)=t.^i;
  end
  [q,r]=qr(v,0);
  ymid = filter(q*q(hf+1,:)',1,y);
  ybegin = q(1:hf,:)*q'*y(1:f);
  yend = q((hf+2):end,:)*q'*y(n-f+1:n);
  c = [ybegin;ymid(f:end);yend];
  return;
end

% non-uniformly distributed data
c = y;

ws = warning('off');
warning('');
for i = 1:n
  if i>1 & x(i)==x(i-1)
    c(i) = c(i-1);
    continue
  end
  L = i; R = i;                          % find leftmost and rightmost values
  while(R<n & x(R+1)==x(i))
    R = R+1;
  end
  while(L>1 & x(L-1)==x(i))
    L = L-1;
  end
  HF = ceil(max(0,(f - (R-L+1))/2));     % need this many more on each side
  
  L = min(n-f+1,max(1,L-HF));            % find leftmost point needed
  while(L>1 & x(L)==x(L-1))
    L = L-1;
  end
  R = min(n,max(R+HF,L+f-1));            % find rightmost point needed
  while(R<n & x(R)==x(R+1))
    R = R+1;
  end

  tidx = L:R;
  tidx = tidx(notnan(tidx));
  if isempty(tidx)
    c(i) = NaN;
    continue;
  end
  q = x(tidx);
  v = ones(length(q),k+1);
  q = q-x(i);     % improve conditioning
  for j = 1:min(k,max(1,length(q)-1))
    v(:,j+1) = q.^j;
  end
  if size(v,1)==size(v,2)
    % Square v may give infs in the \ solution, so force least squares
    d = [v;zeros(1,size(v,2))]\[y(tidx);0];
  else
    d = v\y(tidx);
  end
  c(i) = d(1);
end
c(idx) = c;

warning('');
warning(ws);
