# Supplementary material for: LIMPIC: a computational method for the separation of protein MALDI-TOF-MS signals from noise
Source: BMC Bioinformatics. 2007 Mar 26;8:101. doi: 10.1186/1471-2105-8-101 (PMC1847688; doi:10.1186/1471-2105-8-101)
Supplement: Additional File 1 — Compressed archive containing the LIMPIC source code, implemented in MATLAB. [file 1471-2105-8-101-S1.zip › limpic_v1.1/multiple_spectra.m]

function [lista_value,lista_amp,selection]=multiple_spectra(nspectra,ppm,pdr)
% multiple spectra analysis
% nspectra is the number of mass spectra to be analyzed
% ppm is the maximum width for peak clustering (in parts per million)
% pdr is the minimum peak detection rate (PDR)
% lista_value is the vector containing the m/z of the peak classes
% lista_amp is the matrix of peak amplitudes for the analyzed spectra
% selection is the list of the peak classes selected with the PDR criterion


%  peak-picking from single spectra

data=[];

for i=1:nspectra
    [peak_intensity,peak_mass]=single_spectrum;
    ntp=length(peak_intensity);
    data=[data ; [peak_mass ; peak_intensity; i*ones(1,ntp)]'];
end


% creation of data matrices for peak clustering


[dataord(:,1),order]=sort(data(:,1));
dataord(:,2:3)=data(order,2:3);

lista_value=dataord(:,1)';
npoints=length(lista_value);
lista_nel=ones(1,npoints);
lista_amp=zeros(nspectra,npoints);
for i=1:npoints
    pat=dataord(i,3);
    amp=dataord(i,2);
    lista_amp(pat,i)=amp;
end


% iterative peak clustering

i=2;

while i < length(lista_value)
    value_b=lista_value(i-1);
    value=lista_value(i);
    value_p=lista_value(i+1);
    db=value-value_b;
    dp=value_p-value;
    thres=value*ppm/1000000;
    pat=find(lista_amp(:,i) > 0);
    logicval=true;
    for k=1:length(pat)
        logic =(lista_amp(pat(k), i-1 ) == 0) ;
        logicval=logicval & logic;
    end
    if logicval == false
        db = inf;
    end
    logicval=true;
    for k=1:length(pat)
        logic =(lista_amp(pat(k), i+1 ) == 0) ;
        logicval=logicval & logic;
    end
    if logicval == false
        dp = inf;
    end
    if db <= dp & db < thres    
      lista_value(i-1)=(lista_nel(i)*value+lista_nel(i-1)*value_b)/(lista_nel(i-1)+lista_nel(i));
      lista_nel(i-1)=lista_nel(i-1)+lista_nel(i); 
      lista_amp(:,i-1)=lista_amp(:,i-1)+lista_amp(:,i);
      lista_value(i)=[];
      lista_nel(i)=[];
      lista_amp(:,i)=[];
    elseif db > dp & dp < thres 
      lista_value(i+1)=(lista_nel(i)*value+lista_nel(i+1)*value_p)/(lista_nel(i+1)+lista_nel(i));
      lista_nel(i+1)=lista_nel(i+1)+lista_nel(i); 
      lista_amp(:,i+1)=lista_amp(:,i+1)+lista_amp(:,i);
      lista_value(i)=[];
      lista_nel(i)=[];
      lista_amp(:,i)=[];  
    else
      i=i+1;
    end
end


lista_min=lista_value*(1-ppm/1000000); 
lista_max=lista_value*(1+ppm/1000000);

nclassi=length(lista_value);

for i=2:nclassi
    if lista_min(i) < lista_max(i-1)
        lista_min(i)=mean(lista_value(i-1:i));
        lista_max(i-1)=lista_min(i);
    end
end

selection=find(lista_nel > pdr*nspectra);
