# Supplementary material for: LIMPIC: a computational method for the separation of protein MALDI-TOF-MS signals from noise
Source: BMC Bioinformatics. 2007 Mar 26;8:101. doi: 10.1186/1471-2105-8-101 (PMC1847688; doi:10.1186/1471-2105-8-101)
Supplement: Additional File 1 — Compressed archive containing the LIMPIC source code, implemented in MATLAB. [file 1471-2105-8-101-S1.zip › limpic_v1.1/normalize.m]

function [sign,norm_factor]=normalize(sig,x,ref_peak)
% normalize mass spectrum intensity
% x is the m/z range. sig is the mass spectrum before intensity correction.
% ref_peak is the position (m/z) of the reference peak (internal calibrant).
% sign is the mass spectrum after intensity correction.
% norm_factor is the normalization factor (to be used for noise level estimate)


ppm=300;        % parts per million

amp=1000;       % intensity of reference peak

tmp=abs(x-(ref_peak*(1-ppm/1000000)));

[v1,p1]=min(tmp);

tmp=abs(x-(ref_peak*(1+ppm/1000000)));

[v2,p2]=min(tmp);

interval=[p1:p2];

value=max(sig(interval));

norm_factor=amp/value;

sign=norm_factor*sig;
