# Supplementary material for: LIMPIC: a computational method for the separation of protein MALDI-TOF-MS signals from noise
Source: BMC Bioinformatics. 2007 Mar 26;8:101. doi: 10.1186/1471-2105-8-101 (PMC1847688; doi:10.1186/1471-2105-8-101)
Supplement: Additional File 1 — Compressed archive containing the LIMPIC source code, implemented in MATLAB. [file 1471-2105-8-101-S1.zip › limpic_v1.1/prepro.m]

function x=prepro(in,factor)
% mass spectrum smoothing
% in is the mass spectrum before smoothing.
% factor is the smoothing factor (corresponding to the moving window length)
% x is the mass spectrum after smoothing.

if nargin < 2
    factor=20;
end
 
xt = kaiser(in',round(factor/2)); xt=flipud(xt);
x = (kaiser(xt,round(factor/2)))'; x=fliplr(x);
