# Supplementary material for: LIMPIC: a computational method for the separation of protein MALDI-TOF-MS signals from noise
Source: BMC Bioinformatics. 2007 Mar 26;8:101. doi: 10.1186/1471-2105-8-101 (PMC1847688; doi:10.1186/1471-2105-8-101)
Supplement: Additional File 1 — Compressed archive containing the LIMPIC source code, implemented in MATLAB. [file 1471-2105-8-101-S1.zip › limpic_v1.1/read_txt.m]

function [v,x]=read_txt(path)
% read TXT file containing mass spectrum intensities and m/z range
% path is the file path.
% v is the vector of mass spectrum intensities
% x is the vector of the m/z range


if nargin < 1
[f d]  = uigetfile({'*.txt','raw TXT file (*.txt)'});
path=[d f];
end

data=load([d f]);       % file reading
x=data(51:end,1)';      % the first 50 data points are discarded
v=data(51:end,2)';
