# Supplementary material for: LIMPIC: a computational method for the separation of protein MALDI-TOF-MS signals from noise
Source: BMC Bioinformatics. 2007 Mar 26;8:101. doi: 10.1186/1471-2105-8-101 (PMC1847688; doi:10.1186/1471-2105-8-101)
Supplement: Additional File 1 — Compressed archive containing the LIMPIC source code, implemented in MATLAB. [file 1471-2105-8-101-S1.zip › limpic_v1.1/rem_baseline.m]

function [sign,baseline]=rem_baseline(sig,x,m_int,x_int)
% baselien removal
% x is the m/z range. sig is the mass spectrum before baseline removal.
% x_int is the m/z central value of selected intervals. 
% m_int is the minimum value of the spectrum in the selected intervals
% baseline is the baseline trend estimate
% sign is the mass spectrum after baseline removal.

baseline= interp1([x(1) x_int x(end)],[m_int(1) m_int 0],x);

sign=sig-baseline;
