# Supplementary material for: LIMPIC: a computational method for the separation of protein MALDI-TOF-MS signals from noise
Source: BMC Bioinformatics. 2007 Mar 26;8:101. doi: 10.1186/1471-2105-8-101 (PMC1847688; doi:10.1186/1471-2105-8-101)
Supplement: Additional File 1 — Compressed archive containing the LIMPIC source code, implemented in MATLAB. [file 1471-2105-8-101-S1.zip › limpic_v1.1/resample_sig.m]

function [sign,xn]=resample_sig(sig,x,step)
% resampling of the mass spectrum
% x is the m/z range before resampling.
% sig is the masss spectrum before resampling.
% step is the m/z step for the mass spectrum resampling
% xn is the m/z range after resampling.
% sign is the masss spectrum after resampling.

if nargin < 3
step=0.25;      % default value
end

val1=step*(ceil(x(1)/step));
val2=step*(fix(x(end)/step));
xn=val1:step:val2;
sign = interp1(x,sig,xn);
