# Supplementary material for: LIMPIC: a computational method for the separation of protein MALDI-TOF-MS signals from noise
Source: BMC Bioinformatics. 2007 Mar 26;8:101. doi: 10.1186/1471-2105-8-101 (PMC1847688; doi:10.1186/1471-2105-8-101)
Supplement: Additional File 1 — Compressed archive containing the LIMPIC source code, implemented in MATLAB. [file 1471-2105-8-101-S1.zip › limpic_v1.1/single_spectrum.m]

function [peak_intensity,peak_mass]=single_spectrum
% signle spectrum analysis
% peak_intensity is the list of peak intensities.
% peak_mass is the list of peak masses.

[w,x]=read_txt;     % data reading

factor=20;      % smoothing factor

[wx]=prepro(w,factor);      % Kaiser smoothing

step=0.25;          %  resampling step

[wxr,xr]=resample_sig(wx,x,step);       % data resampling

mz_block=100;          % width of the m/z blocks for baseline and noise estimation (in Da)

[int,x_int,v_int,m_int,s_int]=find_intervals(wxr,xr,round(mz_block/step));    % identification of m/z intervals without significant peaks

[wxrb,baseline]=rem_baseline(wxr,xr,m_int,x_int);           % baseline removal

norm_peak_mass=16952.25;        %  mass of the internal calibrant for signal normalization (in Da)

[wxrbn,norm_factor]=normalize(wxrb,xr,norm_peak_mass);      % signal normalization

iupac_thres=3;         % mulitplicative factor for noise level, according to IUPAC recommendations

[noise_lev]=estimate_noise(xr,s_int,(v_int-m_int),x_int,iupac_thres,norm_factor);

peak_width=0.5;       %  half of minimum peak width (in Da), according to Yasui method 

[peak_point] = find_peaks(wxrbn,noise_lev,ceil(peak_width/step));       % peak detection

peak_mass=xr(peak_point);

peak_intensity=wxrbn(peak_point);

% figure; plot(0.001*xr,wxrbn); hold on; plot(0.001*peak_mass,peak_intensity,'xr');
