# Supplementary material for: LIMPIC: a computational method for the separation of protein MALDI-TOF-MS signals from noise
Source: BMC Bioinformatics. 2007 Mar 26;8:101. doi: 10.1186/1471-2105-8-101 (PMC1847688; doi:10.1186/1471-2105-8-101)
Supplement: Additional File 2 — Compressed archive of 30 text files, containing MALDI-TOF-MS data acquired from in-vitro protein mixtures. The text files are arranged in 6 folders, each referring to a different cytochrome C concentration. [file 1471-2105-8-101-S2.zip]

Archive with 36 entries (30 files):
- SOL_7.5_TXT/SOL_calib_07a.txt
- SOL_7.5_TXT/SOL_calib_07b.txt
- SOL_7.5_TXT/SOL_calib_07c.txt
- SOL_7.5_TXT/SOL_calib_07d.txt
- SOL_7.5_TXT/SOL_calib_07e.txt
- SOL_7.5_TXT/
- SOL_10_TXT/SOL_calib_02a.txt
- SOL_10_TXT/SOL_calib_02b.txt
- SOL_10_TXT/SOL_calib_02c.txt
- SOL_10_TXT/SOL_calib_02d.txt
- SOL_10_TXT/SOL_calib_02e.txt
- SOL_10_TXT/
- SOL_25_TXT/SOL_calib_03a.txt
- SOL_25_TXT/SOL_calib_03b.txt
- SOL_25_TXT/SOL_calib_03c.txt
- SOL_25_TXT/SOL_calib_03d.txt
- SOL_25_TXT/SOL_calib_03e.txt
- SOL_25_TXT/
- SOL_50_TXT/SOL_calib_06a.txt
- SOL_50_TXT/SOL_calib_06b.txt
- SOL_50_TXT/SOL_calib_06c.txt
- SOL_50_TXT/SOL_calib_06d.txt
- SOL_50_TXT/SOL_calib_06e.txt
- SOL_50_TXT/
- SOL_2.5_TXT/SOL_calib_09a.txt
- SOL_2.5_TXT/SOL_calib_09b.txt
- SOL_2.5_TXT/SOL_calib_09c.txt
- SOL_2.5_TXT/SOL_calib_09d.txt
- SOL_2.5_TXT/SOL_calib_09e.txt
- SOL_2.5_TXT/
- SOL_5_TXT/SOL_calib_08a.txt
- SOL_5_TXT/SOL_calib_08b.txt
- SOL_5_TXT/SOL_calib_08c.txt
- SOL_5_TXT/SOL_calib_08d.txt
- SOL_5_TXT/SOL_calib_08e.txt
- SOL_5_TXT/
