# Supplementary material for: LIMPIC: a computational method for the separation of protein MALDI-TOF-MS signals from noise
Source: BMC Bioinformatics. 2007 Mar 26;8:101. doi: 10.1186/1471-2105-8-101 (PMC1847688; doi:10.1186/1471-2105-8-101)
Supplement: Additional File 2 — Compressed archive of 30 text files, containing MALDI-TOF-MS data acquired from in-vitro protein mixtures. The text files are arranged in 6 folders, each referring to a different cytochrome C concentration. [file 1471-2105-8-101-S2.zip › SOL_7.5_TXT/SOL_calib_07a.txt]

4987.657 0
4987.993 0
4988.328 0
4988.664 0
4988.999 0
4989.335 0
4989.671 0
4990.006 0
4990.342 279
4990.677 255
4991.013 290
4991.349 333
4991.684 358
4992.020 357
4992.356 333
4992.691 382
4993.027 407
4993.363 400
4993.698 359
4994.034 362
4994.370 374
4994.706 419
4995.041 417
4995.377 400
4995.713 377
4996.049 328
4996.384 366
4996.720 333
4997.056 286
4997.392 303
4997.728 305
4998.064 275
4998.399 277
4998.735 291
4999.071 353
4999.407 328
4999.743 370
5000.079 358
5000.415 310
5000.751 284
5001.087 332
5001.423 354
5001.759 357
5002.095 396
5002.431 403
5002.767 400
5003.103 354
5003.439 325
5003.775 312
5004.111 332
5004.447 327
5004.783 302
5005.119 280
5005.455 278
5005.791 309
5006.127 332
5006.464 352
5006.800 352
5007.136 350
5007.472 359
5007.808 360
5008.144 378
5008.481 337
5008.817 330
5009.153 307
5009.489 284
5009.826 322
5010.162 335
5010.498 379
5010.834 337
5011.171 292
5011.507 305
5011.843 268
5012.180 285
5012.516 268
5012.852 274
5013.189 295
5013.525 268
5013.862 262
5014.198 275
5014.534 284
5014.871 286
5015.207 304
5015.544 307
5015.880 283
5016.217 294
5016.553 294
5016.889 347
5017.226 340
5017.562 347
5017.899 324
5018.236 280
5018.572 308
5018.909 271
5019.245 253
5019.582 291
5019.918 319
5020.255 319
5020.592 334
5020.928 293
5021.265 322
5021.601 419
5021.938 380
5022.275 382
5022.611 378
5022.948 298
5023.285 274
5023.622 259
5023.958 245
5024.295 271
5024.632 245
5024.969 261
5025.305 299
5025.642 339
5025.979 292
5026.316 301
5026.653 285
5026.989 270
5027.326 281
5027.663 295
5028.000 294
5028.337 297
5028.674 328
5029.011 352
5029.347 345
5029.684 321
5030.021 312
5030.358 343
5030.695 356
5031.032 337
5031.369 314
5031.706 304
5032.043 303
5032.380 337
5032.717 363
5033.054 394
5033.391 377
5033.728 370
5034.065 357
5034.402 349
5034.739 361
5035.077 325
5035.414 293
5035.751 258
5036.088 252
5036.425 284
5036.762 259
5037.099 284
5037.437 227
5037.774 269
5038.111 377
5038.448 371
5038.785 338
5039.123 284
5039.460 299
5039.797 294
5040.134 283
5040.472 326
5040.809 259
5041.146 298
5041.484 351
5041.821 314
5042.158 326
5042.496 308
5042.833 350
5043.170 339
5043.508 337
5043.845 322
5044.182 310
5044.520 321
5044.857 319
5045.195 335
5045.532 321
5045.870 319
5046.207 380
5046.545 354
5046.882 349
5047.220 351
5047.557 383
5047.895 350
5048.232 375
5048.570 355
5048.907 329
5049.245 299
5049.582 259
5049.920 264
5050.258 245
5050.595 246
5050.933 263
5051.270 306
5051.608 325
5051.946 272
5052.283 297
5052.621 291
5052.959 338
5053.297 326
5053.634 335
5053.972 352
5054.310 307
5054.647 288
5054.985 317
5055.323 326
5055.661 312
5055.999 368
5056.336 340
5056.674 301
5057.012 275
5057.350 292
5057.688 290
5058.026 255
5058.363 248
5058.701 346
5059.039 384
5059.377 350
5059.715 331
5060.053 297
5060.391 342
5060.729 414
5061.067 424
5061.405 386
5061.743 318
5062.081 285
5062.419 277
5062.757 318
5063.095 296
5063.433 287
5063.771 277
5064.109 265
5064.447 318
5064.785 304
5065.123 280
5065.461 287
5065.800 298
5066.138 263
5066.476 274
5066.814 257
5067.152 260
5067.490 243
5067.829 254
5068.167 267
5068.505 256
5068.843 278
5069.181 351
5069.520 382
5069.858 335
5070.196 294
5070.534 265
5070.873 327
5071.211 351
5071.549 342
5071.888 371
5072.226 349
5072.564 366
5072.903 375
5073.241 310
5073.580 262
5073.918 225
5074.256 217
5074.595 222
5074.933 281
5075.272 319
5075.610 318
5075.949 339
5076.287 363
5076.625 349
5076.964 344
5077.302 316
5077.641 323
5077.980 319
5078.318 307
5078.657 334
5078.995 332
5079.334 310
5079.672 308
5080.011 328
5080.350 370
5080.688 339
5081.027 296
5081.365 310
5081.704 295
5082.043 265
5082.381 285
5082.720 270
5083.059 226
5083.398 215
5083.736 281
5084.075 318
5084.414 351
5084.752 335
5085.091 310
5085.430 302
5085.769 261
5086.108 293
5086.446 299
5086.785 309
5087.124 287
5087.463 287
5087.802 308
5088.141 312
5088.480 310
5088.818 325
5089.157 298
5089.496 300
5089.835 312
5090.174 300
5090.513 260
5090.852 263
5091.191 280
5091.530 277
5091.869 272
5092.208 292
5092.547 309
5092.886 305
5093.225 295
5093.564 339
5093.903 372
5094.242 338
5094.581 329
5094.920 309
5095.260 317
5095.599 348
5095.938 341
5096.277 308
5096.616 303
5096.955 298
5097.294 291
5097.634 275
5097.973 295
5098.312 316
5098.651 335
5098.990 269
5099.330 267
5099.669 368
5100.008 316
5100.347 276
5100.687 268
5101.026 243
5101.365 225
5101.705 290
5102.044 297
5102.383 292
5102.723 291
5103.062 275
5103.401 305
5103.741 286
5104.080 275
5104.420 292
5104.759 281
5105.098 284
5105.438 260
5105.777 295
5106.117 370
5106.456 345
5106.796 267
5107.135 248
5107.475 236
5107.814 253
5108.154 212
5108.493 287
5108.833 310
5109.173 306
5109.512 348
5109.852 295
5110.191 300
5110.531 299
5110.871 282
5111.210 331
5111.550 325
5111.889 306
5112.229 272
5112.569 246
5112.909 254
5113.248 258
5113.588 273
5113.928 294
5114.267 249
5114.607 250
5114.947 268
5115.287 265
5115.626 258
5115.966 263
5116.306 263
5116.646 272
5116.986 273
5117.326 312
5117.665 299
5118.005 236
5118.345 231
5118.685 237
5119.025 260
5119.365 250
5119.705 289
5120.045 299
5120.385 277
5120.725 270
5121.065 244
5121.405 270
5121.744 287
5122.084 285
5122.424 306
5122.765 287
5123.105 287
5123.445 273
5123.785 267
5124.125 272
5124.465 280
5124.805 231
5125.145 231
5125.485 276
5125.825 302
5126.165 324
5126.505 343
5126.846 317
5127.186 316
5127.526 314
5127.866 316
5128.206 304
5128.547 266
5128.887 264
5129.227 291
5129.567 290
5129.908 260
5130.248 244
5130.588 232
5130.928 268
5131.269 266
5131.609 255
5131.949 260
5132.290 261
5132.630 332
5132.970 316
5133.311 283
5133.651 316
5133.991 292
5134.332 321
5134.672 325
5135.013 317
5135.353 308
5135.694 285
5136.034 265
5136.375 288
5136.715 268
5137.056 280
5137.396 284
5137.737 296
5138.077 284
5138.418 267
5138.758 287
5139.099 327
5139.439 332
5139.780 283
5140.120 274
5140.461 251
5140.802 231
5141.142 239
5141.483 277
5141.824 293
5142.164 291
5142.505 274
5142.846 309
5143.186 284
5143.527 296
5143.868 321
5144.208 311
5144.549 262
5144.890 262
5145.231 245
5145.572 256
5145.912 332
5146.253 258
5146.594 255
5146.935 249
5147.276 257
5147.616 258
5147.957 248
5148.298 286
5148.639 275
5148.980 347
5149.321 303
5149.662 281
5150.003 272
5150.344 261
5150.684 259
5151.025 308
5151.366 290
5151.707 290
5152.048 273
5152.389 271
5152.730 290
5153.071 303
5153.412 310
5153.754 308
5154.095 335
5154.436 308
5154.777 307
5155.118 308
5155.459 271
5155.800 296
5156.141 287
5156.482 288
5156.823 259
5157.165 244
5157.506 284
5157.847 316
5158.188 363
5158.529 342
5158.871 306
5159.212 309
5159.553 353
5159.894 331
5160.236 317
5160.577 275
5160.918 301
5161.259 322
5161.601 284
5161.942 254
5162.283 292
5162.625 351
5162.966 315
5163.307 339
5163.649 309
5163.990 296
5164.332 299
5164.673 321
5165.014 326
5165.356 315
5165.697 314
5166.039 321
5166.380 323
5166.722 316
5167.063 289
5167.405 300
5167.746 305
5168.088 315
5168.429 337
5168.771 302
5169.112 295
5169.454 287
5169.795 319
5170.137 299
5170.479 257
5170.820 260
5171.162 284
5171.503 311
5171.845 321
5172.187 305
5172.528 282
5172.870 254
5173.212 202
5173.553 213
5173.895 202
5174.237 226
5174.579 262
5174.920 246
5175.262 234
5175.604 266
5175.946 309
5176.288 268
5176.629 258
5176.971 304
5177.313 296
5177.655 304
5177.997 313
5178.338 307
5178.680 281
5179.022 252
5179.364 269
5179.706 267
5180.048 242
5180.390 263
5180.732 233
5181.074 277
5181.416 291
5181.758 258
5182.100 254
5182.442 242
5182.784 258
5183.126 253
5183.468 240
5183.810 242
5184.152 258
5184.494 231
5184.836 202
5185.178 247
5185.520 247
5185.862 274
5186.204 274
5186.546 301
5186.889 302
5187.231 309
5187.573 343
5187.915 402
5188.257 355
5188.599 303
5188.942 309
5189.284 293
5189.626 276
5189.968 256
5190.311 223
5190.653 261
5190.995 223
5191.337 259
5191.680 307
5192.022 290
5192.364 294
5192.707 276
5193.049 302
5193.391 305
5193.734 302
5194.076 307
5194.419 309
5194.761 309
5195.103 327
5195.446 320
5195.788 296
5196.131 276
5196.473 294
5196.816 261
5197.158 282
5197.501 269
5197.843 250
5198.186 259
5198.528 231
5198.871 280
5199.213 335
5199.556 330
5199.898 335
5200.241 372
5200.584 346
5200.926 335
5201.269 273
5201.611 267
5201.954 301
5202.297 297
5202.639 325
5202.982 307
5203.325 287
5203.667 289
5204.010 308
5204.353 308
5204.695 285
5205.038 291
5205.381 266
5205.724 270
5206.067 304
5206.409 272
5206.752 223
5207.095 278
5207.438 276
5207.781 272
5208.123 257
5208.466 235
5208.809 258
5209.152 255
5209.495 229
5209.838 195
5210.181 203
5210.524 214
5210.867 218
5211.209 245
5211.552 246
5211.895 272
5212.238 291
5212.581 265
5212.924 278
5213.267 292
5213.610 267
5213.953 275
5214.296 256
5214.640 320
5214.983 298
5215.326 306
5215.669 288
5216.012 289
5216.355 300
5216.698 260
5217.041 278
5217.384 239
5217.728 241
5218.071 280
5218.414 235
5218.757 284
5219.100 274
5219.443 274
5219.787 290
5220.130 262
5220.473 260
5220.816 275
5221.160 231
5221.503 269
5221.846 288
5222.190 299
5222.533 308
5222.876 262
5223.220 266
5223.563 253
5223.906 233
5224.250 214
5224.593 210
5224.936 235
5225.280 303
5225.623 307
5225.967 254
5226.310 207
5226.654 221
5226.997 248
5227.340 234
5227.684 251
5228.027 262
5228.371 321
5228.714 342
5229.058 300
5229.402 296
5229.745 298
5230.089 274
5230.432 249
5230.776 262
5231.119 272
5231.463 310
5231.807 310
5232.150 272
5232.494 271
5232.838 273
5233.181 249
5233.525 252
5233.869 290
5234.212 280
5234.556 281
5234.900 301
5235.243 278
5235.587 295
5235.931 326
5236.275 288
5236.618 288
5236.962 271
5237.306 260
5237.650 302
5237.994 293
5238.338 277
5238.681 245
5239.025 244
5239.369 277
5239.713 266
5240.057 249
5240.401 233
5240.745 194
5241.089 164
5241.433 180
5241.776 172
5242.120 155
5242.464 215
5242.808 239
5243.152 216
5243.496 186
5243.840 232
5244.184 231
5244.528 249
5244.873 237
5245.217 229
5245.561 238
5245.905 219
5246.249 269
5246.593 334
5246.937 301
5247.281 293
5247.625 309
5247.969 280
5248.314 260
5248.658 285
5249.002 327
5249.346 333
5249.690 300
5250.035 287
5250.379 299
5250.723 315
5251.067 307
5251.412 328
5251.756 351
5252.100 334
5252.444 338
5252.789 304
5253.133 268
5253.477 268
5253.822 250
5254.166 268
5254.510 289
5254.855 263
5255.199 270
5255.544 284
5255.888 276
5256.232 218
5256.577 196
5256.921 243
5257.266 319
5257.610 320
5257.955 260
5258.299 242
5258.644 216
5258.988 224
5259.333 213
5259.677 182
5260.022 233
5260.366 239
5260.711 262
5261.056 263
5261.400 271
5261.745 289
5262.089 293
5262.434 282
5262.779 269
5263.123 285
5263.468 285
5263.813 268
5264.157 285
5264.502 270
5264.847 269
5265.191 261
5265.536 251
5265.881 276
5266.226 279
5266.570 273
5266.915 274
5267.260 277
5267.605 243
5267.949 236
5268.294 273
5268.639 283
5268.984 273
5269.329 243
5269.674 266
5270.019 214
5270.363 242
5270.708 249
5271.053 234
5271.398 188
5271.743 215
5272.088 176
5272.433 181
5272.778 263
5273.123 225
5273.468 210
5273.813 216
5274.158 234
5274.503 246
5274.848 238
5275.193 252
5275.538 284
5275.883 224
5276.228 210
5276.573 242
5276.918 270
5277.263 217
5277.609 221
5277.954 239
5278.299 242
5278.644 243
5278.989 216
5279.334 246
5279.679 256
5280.025 213
5280.370 183
5280.715 188
5281.060 203
5281.406 211
5281.751 232
5282.096 236
5282.441 232
5282.787 264
5283.132 251
5283.477 215
5283.823 223
5284.168 238
5284.513 234
5284.859 227
5285.204 229
5285.549 250
5285.895 265
5286.240 232
5286.586 226
5286.931 267
5287.276 247
5287.622 267
5287.967 298
5288.313 274
5288.658 241
5289.004 276
5289.349 281
5289.695 271
5290.040 274
5290.386 295
5290.731 355
5291.077 323
5291.423 273
5291.768 265
5292.114 280
5292.459 255
5292.805 248
5293.151 263
5293.496 283
5293.842 270
5294.188 281
5294.533 317
5294.879 297
5295.225 288
5295.570 308
5295.916 308
5296.262 278
5296.608 293
5296.953 319
5297.299 323
5297.645 368
5297.991 353
5298.336 318
5298.682 287
5299.028 320
5299.374 319
5299.720 287
5300.066 266
5300.411 234
5300.757 203
5301.103 247
5301.449 239
5301.795 276
5302.141 283
5302.487 299
5302.833 251
5303.179 245
5303.525 237
5303.871 240
5304.217 243
5304.563 246
5304.909 247
5305.255 218
5305.601 213
5305.947 250
5306.293 247
5306.639 260
5306.985 276
5307.331 277
5307.677 230
5308.023 207
5308.369 225
5308.716 261
5309.062 225
5309.408 245
5309.754 276
5310.100 255
5310.446 229
5310.793 244
5311.139 227
5311.485 218
5311.831 222
5312.178 253
5312.524 255
5312.870 256
5313.216 229
5313.563 215
5313.909 205
5314.255 221
5314.602 262
5314.948 264
5315.294 269
5315.641 278
5315.987 284
5316.333 261
5316.680 270
5317.026 285
5317.373 265
5317.719 257
5318.065 264
5318.412 220
5318.758 202
5319.105 188
5319.451 231
5319.798 239
5320.144 230
5320.491 210
5320.837 204
5321.184 243
5321.530 272
5321.877 270
5322.224 259
5322.570 263
5322.917 299
5323.263 294
5323.610 266
5323.957 266
5324.303 253
5324.650 218
5324.997 230
5325.343 249
5325.690 232
5326.037 237
5326.383 217
5326.730 205
5327.077 223
5327.424 227
5327.770 239
5328.117 197
5328.464 183
5328.811 185
5329.158 173
5329.504 191
5329.851 238
5330.198 233
5330.545 268
5330.892 303
5331.239 307
5331.585 287
5331.932 300
5332.279 277
5332.626 276
5332.973 262
5333.320 298
5333.667 294
5334.014 296
5334.361 261
5334.708 249
5335.055 302
5335.402 316
5335.749 267
5336.096 232
5336.443 247
5336.790 272
5337.137 253
5337.484 247
5337.831 239
5338.178 218
5338.525 245
5338.873 247
5339.220 255
5339.567 244
5339.914 243
5340.261 238
5340.608 226
5340.955 211
5341.303 219
5341.650 255
5341.997 279
5342.344 319
5342.692 343
5343.039 292
5343.386 272
5343.733 256
5344.081 268
5344.428 260
5344.775 237
5345.123 233
5345.470 222
5345.817 252
5346.165 253
5346.512 262
5346.859 223
5347.207 219
5347.554 237
5347.902 240
5348.249 236
5348.596 237
5348.944 216
5349.291 245
5349.639 244
5349.986 259
5350.334 288
5350.681 261
5351.029 238
5351.376 258
5351.724 292
5352.071 291
5352.419 254
5352.766 254
5353.114 240
5353.462 248
5353.809 220
5354.157 227
5354.504 216
5354.852 231
5355.200 248
5355.547 251
5355.895 250
5356.243 288
5356.590 277
5356.938 340
5357.286 313
5357.634 284
5357.981 289
5358.329 274
5358.677 244
5359.025 255
5359.372 233
5359.720 220
5360.068 186
5360.416 181
5360.764 203
5361.112 248
5361.459 229
5361.807 185
5362.155 164
5362.503 126
5362.851 151
5363.199 183
5363.547 179
5363.895 194
5364.243 191
5364.591 177
5364.938 155
5365.286 207
5365.634 218
5365.982 209
5366.330 242
5366.678 225
5367.027 234
5367.375 217
5367.723 168
5368.071 193
5368.419 227
5368.767 228
5369.115 231
5369.463 190
5369.811 204
5370.159 207
5370.507 223
5370.856 257
5371.204 265
5371.552 225
5371.900 200
5372.248 227
5372.597 251
5372.945 271
5373.293 300
5373.641 302
5373.990 266
5374.338 252
5374.686 279
5375.034 285
5375.383 309
5375.731 299
5376.079 286
5376.428 319
5376.776 292
5377.124 269
5377.473 272
5377.821 255
5378.169 262
5378.518 245
5378.866 270
5379.215 264
5379.563 259
5379.912 296
5380.260 293
5380.609 287
5380.957 269
5381.306 297
5381.654 311
5382.003 267
5382.351 263
5382.700 286
5383.048 306
5383.397 317
5383.745 314
5384.094 247
5384.442 252
5384.791 263
5385.140 273
5385.488 235
5385.837 248
5386.186 251
5386.534 232
5386.883 266
5387.232 247
5387.580 234
5387.929 208
5388.278 210
5388.626 190
5388.975 207
5389.324 193
5389.673 185
5390.022 221
5390.370 258
5390.719 266
5391.068 225
5391.417 219
5391.766 249
5392.114 247
5392.463 205
5392.812 217
5393.161 207
5393.510 236
5393.859 210
5394.208 239
5394.557 214
5394.906 206
5395.255 213
5395.603 227
5395.952 266
5396.301 287
5396.650 302
5396.999 253
5397.348 266
5397.697 214
5398.046 210
5398.396 242
5398.745 259
5399.094 290
5399.443 259
5399.792 265
5400.141 259
5400.490 217
5400.839 238
5401.188 280
5401.537 259
5401.887 213
5402.236 174
5402.585 190
5402.934 219
5403.283 206
5403.633 251
5403.982 233
5404.331 184
5404.680 169
5405.030 207
5405.379 248
5405.728 234
5406.077 254
5406.427 252
5406.776 224
5407.125 188
5407.475 178
5407.824 141
5408.173 173
5408.523 228
5408.872 225
5409.222 236
5409.571 208
5409.920 215
5410.270 220
5410.619 237
5410.969 234
5411.318 228
5411.668 223
5412.017 211
5412.367 214
5412.716 221
5413.066 228
5413.415 264
5413.765 289
5414.114 236
5414.464 197
5414.813 264
5415.163 289
5415.513 261
5415.862 282
5416.212 282
5416.562 290
5416.911 246
5417.261 199
5417.611 213
5417.960 207
5418.310 216
5418.660 235
5419.009 226
5419.359 237
5419.709 261
5420.058 270
5420.408 291
5420.758 238
5421.108 238
5421.458 235
5421.807 210
5422.157 224
5422.507 238
5422.857 255
5423.207 244
5423.557 243
5423.906 256
5424.256 231
5424.606 294
5424.956 261
5425.306 242
5425.656 247
5426.006 276
5426.356 246
5426.706 277
5427.056 289
5427.406 303
5427.756 284
5428.106 264
5428.456 264
5428.806 275
5429.156 224
5429.506 209
5429.856 237
5430.206 264
5430.556 267
5430.906 253
5431.256 239
5431.606 244
5431.957 241
5432.307 242
5432.657 230
5433.007 241
5433.357 251
5433.707 256
5434.058 256
5434.408 232
5434.758 215
5435.108 212
5435.459 222
5435.809 229
5436.159 185
5436.509 186
5436.860 215
5437.210 232
5437.560 234
5437.911 206
5438.261 188
5438.611 197
5438.962 220
5439.312 235
5439.662 250
5440.013 255
5440.363 271
5440.714 253
5441.064 280
5441.414 261
5441.765 279
5442.115 282
5442.466 289
5442.816 264
5443.167 230
5443.517 210
5443.868 228
5444.218 224
5444.569 201
5444.919 192
5445.270 189
5445.620 244
5445.971 244
5446.322 225
5446.672 247
5447.023 248
5447.374 231
5447.724 219
5448.075 239
5448.425 230
5448.776 237
5449.127 217
5449.478 223
5449.828 227
5450.179 236
5450.530 205
5450.880 219
5451.231 225
5451.582 223
5451.933 229
5452.283 219
5452.634 202
5452.985 190
5453.336 209
5453.687 198
5454.038 217
5454.388 260
5454.739 232
5455.090 237
5455.441 225
5455.792 252
5456.143 281
5456.494 291
5456.845 264
5457.196 299
5457.547 299
5457.898 314
5458.249 319
5458.600 249
5458.951 276
5459.302 245
5459.653 257
5460.004 225
5460.355 197
5460.706 196
5461.057 223
5461.408 199
5461.759 196
5462.110 199
5462.461 208
5462.812 206
5463.163 242
5463.515 219
5463.866 226
5464.217 227
5464.568 239
5464.919 264
5465.270 269
5465.622 230
5465.973 204
5466.324 181
5466.675 170
5467.027 177
5467.378 168
5467.729 176
5468.080 185
5468.432 223
5468.783 222
5469.134 165
5469.486 171
5469.837 221
5470.188 231
5470.540 204
5470.891 178
5471.243 183
5471.594 183
5471.945 203
5472.297 189
5472.648 195
5473.000 240
5473.351 241
5473.703 261
5474.054 252
5474.406 256
5474.757 218
5475.109 191
5475.460 210
5475.812 204
5476.163 196
5476.515 208
5476.866 235
5477.218 252
5477.570 256
5477.921 260
5478.273 248
5478.624 285
5478.976 283
5479.328 246
5479.679 261
5480.031 246
5480.383 210
5480.735 187
5481.086 187
5481.438 194
5481.790 208
5482.141 252
5482.493 219
5482.845 171
5483.197 147
5483.549 174
5483.900 226
5484.252 227
5484.604 208
5484.956 189
5485.308 219
5485.659 250
5486.011 248
5486.363 240
5486.715 236
5487.067 241
5487.419 255
5487.771 235
5488.123 261
5488.475 226
5488.827 230
5489.179 204
5489.531 214
5489.883 231
5490.235 208
5490.587 243
5490.939 204
5491.291 200
5491.643 191
5491.995 206
5492.347 184
5492.699 230
5493.051 214
5493.403 200
5493.755 209
5494.107 185
5494.460 167
5494.812 159
5495.164 156
5495.516 177
5495.868 198
5496.220 197
5496.573 213
5496.925 208
5497.277 200
5497.629 193
5497.982 211
5498.334 213
5498.686 173
5499.038 206
5499.391 225
5499.743 231
5500.095 220
5500.448 194
5500.800 173
5501.152 183
5501.505 193
5501.857 177
5502.209 217
5502.562 224
5502.914 250
5503.267 219
5503.619 211
5503.972 242
5504.324 229
5504.677 175
5505.029 211
5505.381 208
5505.734 196
5506.086 196
5506.439 192
5506.792 200
5507.144 228
5507.497 205
5507.849 211
5508.202 181
5508.554 205
5508.907 268
5509.260 239
5509.612 211
5509.965 169
5510.318 181
5510.670 163
5511.023 166
5511.376 191
5511.728 156
5512.081 139
5512.434 128
5512.786 162
5513.139 181
5513.492 153
5513.845 182
5514.197 189
5514.550 183
5514.903 213
5515.256 251
5515.609 191
5515.961 184
5516.314 179
5516.667 199
5517.020 216
5517.373 227
5517.726 270
5518.079 284
5518.431 265
5518.784 217
5519.137 197
5519.490 183
5519.843 187
5520.196 203
5520.549 223
5520.902 212
5521.255 218
5521.608 223
5521.961 231
5522.314 223
5522.667 207
5523.020 223
5523.373 233
5523.726 224
5524.080 228
5524.433 254
5524.786 226
5525.139 220
5525.492 193
5525.845 210
5526.198 197
5526.551 203
5526.905 197
5527.258 203
5527.611 226
5527.964 241
5528.317 223
5528.671 192
5529.024 169
5529.377 184
5529.730 202
5530.084 227
5530.437 222
5530.790 223
5531.144 235
5531.497 232
5531.850 213
5532.204 227
5532.557 213
5532.910 231
5533.264 208
5533.617 219
5533.971 200
5534.324 186
5534.677 193
5535.031 197
5535.384 192
5535.738 231
5536.091 277
5536.445 243
5536.798 226
5537.152 221
5537.505 216
5537.859 216
5538.212 194
5538.566 207
5538.919 210
5539.273 164
5539.627 181
5539.980 221
5540.334 225
5540.687 184
5541.041 206
5541.395 213
5541.748 201
5542.102 205
5542.456 195
5542.809 214
5543.163 214
5543.517 221
5543.870 211
5544.224 234
5544.578 232
5544.932 226
5545.285 209
5545.639 174
5545.993 170
5546.347 163
5546.701 194
5547.054 212
5547.408 201
5547.762 241
5548.116 243
5548.470 235
5548.824 203
5549.178 171
5549.531 196
5549.885 183
5550.239 208
5550.593 206
5550.947 244
5551.301 243
5551.655 253
5552.009 237
5552.363 254
5552.717 270
5553.071 242
5553.425 239
5553.779 233
5554.133 228
5554.487 186
5554.841 178
5555.195 196
5555.549 236
5555.904 225
5556.258 242
5556.612 233
5556.966 212
5557.320 219
5557.674 223
5558.028 224
5558.383 268
5558.737 228
5559.091 203
5559.445 188
5559.799 185
5560.154 201
5560.508 171
5560.862 172
5561.216 214
5561.571 202
5561.925 208
5562.279 220
5562.634 221
5562.988 214
5563.342 207
5563.697 182
5564.051 160
5564.405 144
5564.760 158
5565.114 180
5565.469 190
5565.823 219
5566.177 247
5566.532 256
5566.886 224
5567.241 216
5567.595 201
5567.950 191
5568.304 234
5568.659 222
5569.013 214
5569.368 234
5569.722 282
5570.077 279
5570.431 238
5570.786 230
5571.141 216
5571.495 190
5571.850 241
5572.204 272
5572.559 226
5572.914 214
5573.268 189
5573.623 166
5573.978 186
5574.332 185
5574.687 176
5575.042 188
5575.397 226
5575.751 213
5576.106 188
5576.461 206
5576.816 158
5577.170 137
5577.525 136
5577.880 152
5578.235 168
5578.590 174
5578.944 196
5579.299 193
5579.654 224
5580.009 189
5580.364 240
5580.719 231
5581.074 217
5581.429 245
5581.784 239
5582.138 257
5582.493 230
5582.848 186
5583.203 186
5583.558 197
5583.913 173
5584.268 211
5584.623 229
5584.978 213
5585.333 246
5585.688 241
5586.044 205
5586.399 178
5586.754 160
5587.109 184
5587.464 208
5587.819 278
5588.174 269
5588.529 223
5588.884 232
5589.240 240
5589.595 249
5589.950 225
5590.305 228
5590.660 226
5591.016 203
5591.371 266
5591.726 235
5592.081 234
5592.437 264
5592.792 261
5593.147 225
5593.502 203
5593.858 202
5594.213 171
5594.568 153
5594.924 213
5595.279 208
5595.634 238
5595.990 253
5596.345 219
5596.701 200
5597.056 188
5597.411 202
5597.767 175
5598.122 198
5598.478 178
5598.833 157
5599.189 178
5599.544 193
5599.900 186
5600.255 170
5600.611 151
5600.966 143
5601.322 144
5601.677 150
5602.033 153
5602.389 188
5602.744 172
5603.100 192
5603.455 231
5603.811 280
5604.167 225
5604.522 215
5604.878 198
5605.234 222
5605.589 231
5605.945 212
5606.301 205
5606.656 163
5607.012 162
5607.368 166
5607.724 170
5608.079 175
5608.435 203
5608.791 227
5609.147 158
5609.503 172
5609.858 178
5610.214 206
5610.570 193
5610.926 190
5611.282 204
5611.638 168
5611.994 190
5612.349 211
5612.705 209
5613.061 216
5613.417 211
5613.773 174
5614.129 175
5614.485 172
5614.841 164
5615.197 167
5615.553 161
5615.909 142
5616.265 164
5616.621 183
5616.977 187
5617.333 203
5617.689 240
5618.045 245
5618.401 265
5618.757 225
5619.114 205
5619.470 210
5619.826 202
5620.182 210
5620.538 194
5620.894 208
5621.250 198
5621.607 197
5621.963 192
5622.319 156
5622.675 147
5623.032 174
5623.388 228
5623.744 222
5624.100 262
5624.457 215
5624.813 170
5625.169 181
5625.526 182
5625.882 185
5626.238 215
5626.595 211
5626.951 176
5627.307 194
5627.664 216
5628.020 196
5628.376 199
5628.733 211
5629.089 225
5629.446 197
5629.802 199
5630.159 191
5630.515 178
5630.872 206
5631.228 183
5631.585 209
5631.941 251
5632.298 200
5632.654 138
5633.011 147
5633.367 186
5633.724 221
5634.080 203
5634.437 179
5634.794 195
5635.150 200
5635.507 203
5635.864 232
5636.220 252
5636.577 207
5636.934 177
5637.290 185
5637.647 206
5638.004 269
5638.360 295
5638.717 261
5639.074 201
5639.431 211
5639.787 222
5640.144 221
5640.501 219
5640.858 203
5641.215 220
5641.571 198
5641.928 182
5642.285 222
5642.642 196
5642.999 169
5643.356 165
5643.713 169
5644.069 180
5644.426 198
5644.783 212
5645.140 259
5645.497 270
5645.854 244
5646.211 247
5646.568 311
5646.925 325
5647.282 330
5647.639 327
5647.996 365
5648.353 400
5648.710 447
5649.067 511
5649.424 545
5649.781 588
5650.138 701
5650.496 771
5650.853 790
5651.210 774
5651.567 720
5651.924 719
5652.281 688
5652.638 560
5652.996 570
5653.353 625
5653.710 624
5654.067 684
5654.424 589
5654.782 480
5655.139 470
5655.496 432
5655.853 324
5656.211 278
5656.568 264
5656.925 273
5657.283 249
5657.640 278
5657.997 259
5658.355 265
5658.712 250
5659.069 231
5659.427 253
5659.784 246
5660.142 303
5660.499 272
5660.856 271
5661.214 295
5661.571 311
5661.929 315
5662.286 313
5662.644 366
5663.001 364
5663.359 386
5663.716 344
5664.074 329
5664.431 299
5664.789 292
5665.147 305
5665.504 288
5665.862 250
5666.219 251
5666.577 257
5666.935 268
5667.292 297
5667.650 279
5668.007 278
5668.365 284
5668.723 296
5669.081 278
5669.438 295
5669.796 242
5670.154 258
5670.511 240
5670.869 224
5671.227 197
5671.585 186
5671.942 209
5672.300 281
5672.658 272
5673.016 236
5673.374 202
5673.732 200
5674.089 200
5674.447 217
5674.805 222
5675.163 216
5675.521 215
5675.879 213
5676.237 228
5676.595 242
5676.953 224
5677.311 209
5677.669 188
5678.026 219
5678.384 190
5678.742 200
5679.100 228
5679.458 221
5679.817 198
5680.175 230
5680.533 251
5680.891 193
5681.249 208
5681.607 267
5681.965 277
5682.323 259
5682.681 266
5683.039 264
5683.397 270
5683.756 255
5684.114 260
5684.472 219
5684.830 198
5685.188 211
5685.547 268
5685.905 291
5686.263 260
5686.621 288
5686.979 280
5687.338 285
5687.696 241
5688.054 234
5688.413 240
5688.771 231
5689.129 224
5689.488 227
5689.846 230
5690.204 210
5690.563 192
5690.921 149
5691.279 180
5691.638 186
5691.996 182
5692.355 175
5692.713 226
5693.072 234
5693.430 232
5693.788 195
5694.147 217
5694.505 174
5694.864 193
5695.222 206
5695.581 196
5695.940 193
5696.298 176
5696.657 180
5697.015 193
5697.374 253
5697.732 264
5698.091 292
5698.450 322
5698.808 320
5699.167 273
5699.526 257
5699.884 241
5700.243 255
5700.602 246
5700.960 274
5701.319 302
5701.678 294
5702.036 289
5702.395 293
5702.754 266
5703.113 264
5703.471 253
5703.830 276
5704.189 270
5704.548 264
5704.907 282
5705.265 247
5705.624 225
5705.983 323
5706.342 332
5706.701 334
5707.060 260
5707.419 231
5707.778 271
5708.137 219
5708.495 250
5708.854 221
5709.213 222
5709.572 246
5709.931 244
5710.290 208
5710.649 210
5711.008 238
5711.367 221
5711.726 221
5712.085 252
5712.444 255
5712.804 250
5713.163 259
5713.522 243
5713.881 245
5714.240 254
5714.599 244
5714.958 247
5715.317 258
5715.676 264
5716.036 245
5716.395 224
5716.754 259
5717.113 291
5717.472 291
5717.832 290
5718.191 291
5718.550 317
5718.909 325
5719.269 403
5719.628 399
5719.987 360
5720.347 311
5720.706 320
5721.065 339
5721.425 320
5721.784 300
5722.143 241
5722.503 273
5722.862 315
5723.221 313
5723.581 307
5723.940 258
5724.300 242
5724.659 293
5725.019 343
5725.378 280
5725.737 251
5726.097 243
5726.456 223
5726.816 239
5727.175 244
5727.535 224
5727.895 218
5728.254 225
5728.614 225
5728.973 237
5729.333 252
5729.692 262
5730.052 282
5730.412 243
5730.771 217
5731.131 193
5731.491 194
5731.850 222
5732.210 240
5732.570 212
5732.929 228
5733.289 197
5733.649 170
5734.008 214
5734.368 196
5734.728 196
5735.088 234
5735.448 222
5735.807 221
5736.167 258
5736.527 241
5736.887 247
5737.247 279
5737.606 255
5737.966 259
5738.326 256
5738.686 224
5739.046 220
5739.406 185
5739.766 181
5740.126 194
5740.486 173
5740.846 182
5741.206 184
5741.565 216
5741.925 224
5742.285 232
5742.645 246
5743.005 213
5743.366 173
5743.726 176
5744.086 170
5744.446 181
5744.806 163
5745.166 185
5745.526 220
5745.886 220
5746.246 198
5746.606 208
5746.966 202
5747.327 180
5747.687 180
5748.047 221
5748.407 244
5748.767 246
5749.127 258
5749.488 227
5749.848 242
5750.208 225
5750.568 182
5750.929 173
5751.289 172
5751.649 206
5752.010 250
5752.370 209
5752.730 202
5753.091 244
5753.451 240
5753.811 206
5754.172 223
5754.532 200
5754.892 193
5755.253 224
5755.613 183
5755.974 147
5756.334 149
5756.694 165
5757.055 178
5757.415 201
5757.776 211
5758.136 192
5758.497 186
5758.857 182
5759.218 156
5759.578 194
5759.939 187
5760.300 193
5760.660 199
5761.021 177
5761.381 166
5761.742 189
5762.102 208
5762.463 196
5762.824 199
5763.184 200
5763.545 226
5763.906 268
5764.266 217
5764.627 202
5764.988 213
5765.348 239
5765.709 226
5766.070 197
5766.431 210
5766.791 167
5767.152 145
5767.513 131
5767.874 156
5768.235 193
5768.595 147
5768.956 176
5769.317 210
5769.678 210
5770.039 228
5770.400 225
5770.761 212
5771.121 200
5771.482 195
5771.843 208
5772.204 167
5772.565 174
5772.926 202
5773.287 234
5773.648 237
5774.009 200
5774.370 171
5774.731 227
5775.092 220
5775.453 218
5775.814 186
5776.175 155
5776.536 170
5776.897 186
5777.258 232
5777.620 243
5777.981 235
5778.342 236
5778.703 256
5779.064 227
5779.425 237
5779.786 245
5780.148 244
5780.509 231
5780.870 222
5781.231 222
5781.592 205
5781.954 228
5782.315 247
5782.676 213
5783.037 243
5783.399 253
5783.760 186
5784.121 193
5784.483 211
5784.844 217
5785.205 217
5785.567 218
5785.928 197
5786.289 178
5786.651 203
5787.012 179
5787.373 200
5787.735 191
5788.096 164
5788.458 219
5788.819 194
5789.181 212
5789.542 220
5789.904 227
5790.265 252
5790.627 208
5790.988 178
5791.350 192
5791.711 198
5792.073 232
5792.434 213
5792.796 201
5793.157 189
5793.519 194
5793.881 235
5794.242 262
5794.604 250
5794.966 254
5795.327 255
5795.689 255
5796.051 227
5796.412 191
5796.774 182
5797.136 193
5797.497 183
5797.859 206
5798.221 218
5798.583 205
5798.944 176
5799.306 164
5799.668 157
5800.030 168
5800.392 213
5800.753 214
5801.115 247
5801.477 248
5801.839 224
5802.201 213
5802.563 234
5802.924 213
5803.286 182
5803.648 178
5804.010 162
5804.372 169
5804.734 171
5805.096 173
5805.458 185
5805.820 197
5806.182 201
5806.544 203
5806.906 194
5807.268 186
5807.630 187
5807.992 225
5808.354 211
5808.716 188
5809.078 156
5809.440 157
5809.803 190
5810.165 228
5810.527 261
5810.889 251
5811.251 227
5811.613 187
5811.975 168
5812.338 214
5812.700 198
5813.062 192
5813.424 181
5813.786 203
5814.149 167
5814.511 142
5814.873 154
5815.235 170
5815.598 144
5815.960 111
5816.322 139
5816.685 159
5817.047 162
5817.409 123
5817.772 149
5818.134 152
5818.496 130
5818.859 153
5819.221 190
5819.584 251
5819.946 256
5820.308 213
5820.671 212
5821.033 222
5821.396 188
5821.758 146
5822.121 114
5822.483 118
5822.846 151
5823.208 172
5823.571 180
5823.933 176
5824.296 153
5824.658 183
5825.021 193
5825.384 176
5825.746 171
5826.109 159
5826.471 181
5826.834 157
5827.197 175
5827.559 168
5827.922 159
5828.285 215
5828.647 222
5829.010 224
5829.373 240
5829.736 209
5830.098 198
5830.461 193
5830.824 208
5831.187 165
5831.549 169
5831.912 146
5832.275 144
5832.638 110
5833.001 82
5833.363 83
5833.726 111
5834.089 136
5834.452 143
5834.815 145
5835.178 191
5835.541 193
5835.904 180
5836.267 174
5836.629 144
5836.992 171
5837.355 185
5837.718 184
5838.081 222
5838.444 217
5838.807 168
5839.170 174
5839.533 169
5839.896 141
5840.259 163
5840.623 165
5840.986 140
5841.349 122
5841.712 127
5842.075 143
5842.438 155
5842.801 141
5843.164 162
5843.527 148
5843.891 180
5844.254 178
5844.617 186
5844.980 175
5845.343 194
5845.707 168
5846.070 166
5846.433 177
5846.796 161
5847.160 156
5847.523 167
5847.886 172
5848.249 170
5848.613 175
5848.976 206
5849.339 187
5849.703 164
5850.066 124
5850.430 125
5850.793 145
5851.156 153
5851.520 178
5851.883 166
5852.247 162
5852.610 178
5852.973 194
5853.337 242
5853.700 222
5854.064 171
5854.427 146
5854.791 179
5855.154 160
5855.518 139
5855.881 179
5856.245 180
5856.608 208
5856.972 234
5857.336 219
5857.699 236
5858.063 214
5858.426 194
5858.790 169
5859.154 195
5859.517 228
5859.881 252
5860.245 211
5860.608 163
5860.972 173
5861.336 175
5861.699 157
5862.063 161
5862.427 159
5862.791 165
5863.154 168
5863.518 188
5863.882 189
5864.246 177
5864.610 154
5864.973 173
5865.337 185
5865.701 193
5866.065 199
5866.429 224
5866.793 219
5867.157 216
5867.520 168
5867.884 181
5868.248 174
5868.612 171
5868.976 168
5869.340 179
5869.704 168
5870.068 146
5870.432 200
5870.796 174
5871.160 153
5871.524 175
5871.888 187
5872.252 163
5872.616 147
5872.980 141
5873.344 147
5873.708 155
5874.073 162
5874.437 121
5874.801 137
5875.165 146
5875.529 126
5875.893 140
5876.257 128
5876.622 112
5876.986 119
5877.350 120
5877.714 152
5878.078 164
5878.443 201
5878.807 209
5879.171 197
5879.535 183
5879.900 142
5880.264 144
5880.628 148
5880.993 142
5881.357 128
5881.721 126
5882.086 132
5882.450 147
5882.814 153
5883.179 140
5883.543 164
5883.908 177
5884.272 154
5884.636 126
5885.001 161
5885.365 143
5885.730 152
5886.094 191
5886.459 211
5886.823 210
5887.188 188
5887.552 202
5887.917 211
5888.281 188
5888.646 170
5889.010 214
5889.375 210
5889.740 191
5890.104 209
5890.469 233
5890.833 246
5891.198 238
5891.563 206
5891.927 209
5892.292 167
5892.657 139
5893.021 147
5893.386 132
5893.751 145
5894.115 161
5894.480 150
5894.845 157
5895.210 190
5895.574 151
5895.939 176
5896.304 174
5896.669 174
5897.034 148
5897.398 135
5897.763 139
5898.128 148
5898.493 124
5898.858 152
5899.223 119
5899.588 122
5899.953 108
5900.317 140
5900.682 169
5901.047 153
5901.412 163
5901.777 175
5902.142 153
5902.507 134
5902.872 138
5903.237 152
5903.602 142
5903.967 140
5904.332 144
5904.697 132
5905.062 185
5905.427 164
5905.793 146
5906.158 139
5906.523 181
5906.888 185
5907.253 159
5907.618 172
5907.983 178
5908.348 161
5908.714 171
5909.079 177
5909.444 186
5909.809 161
5910.174 169
5910.540 163
5910.905 159
5911.270 139
5911.635 144
5912.001 137
5912.366 129
5912.731 156
5913.097 167
5913.462 144
5913.827 104
5914.193 110
5914.558 124
5914.923 135
5915.289 134
5915.654 104
5916.019 99
5916.385 153
5916.750 170
5917.116 157
5917.481 165
5917.847 144
5918.212 132
5918.578 142
5918.943 118
5919.309 107
5919.674 127
5920.040 157
5920.405 168
5920.771 155
5921.136 158
5921.502 170
5921.867 144
5922.233 134
5922.599 164
5922.964 151
5923.330 122
5923.695 153
5924.061 166
5924.427 150
5924.792 170
5925.158 148
5925.524 185
5925.889 174
5926.255 164
5926.621 147
5926.987 145
5927.352 140
5927.718 138
5928.084 146
5928.450 167
5928.815 160
5929.181 199
5929.547 185
5929.913 201
5930.279 194
5930.645 182
5931.010 196
5931.376 176
5931.742 153
5932.108 150
5932.474 149
5932.840 151
5933.206 180
5933.572 153
5933.938 159
5934.304 121
5934.670 134
5935.036 144
5935.402 177
5935.768 214
5936.134 195
5936.500 178
5936.866 189
5937.232 158
5937.598 179
5937.964 145
5938.330 136
5938.696 150
5939.062 156
5939.428 172
5939.795 154
5940.161 150
5940.527 128
5940.893 134
5941.259 130
5941.625 118
5941.992 115
5942.358 104
5942.724 114
5943.090 137
5943.456 136
5943.823 139
5944.189 124
5944.555 156
5944.922 147
5945.288 167
5945.654 158
5946.021 106
5946.387 134
5946.753 123
5947.120 109
5947.486 116
5947.852 153
5948.219 133
5948.585 169
5948.951 156
5949.318 162
5949.684 151
5950.051 159
5950.417 150
5950.784 126
5951.150 153
5951.517 169
5951.883 161
5952.250 173
5952.616 162
5952.983 177
5953.349 154
5953.716 162
5954.082 155
5954.449 148
5954.816 137
5955.182 126
5955.549 140
5955.916 132
5956.282 165
5956.649 130
5957.015 160
5957.382 161
5957.749 155
5958.116 133
5958.482 170
5958.849 139
5959.216 134
5959.582 123
5959.949 136
5960.316 127
5960.683 145
5961.049 139
5961.416 131
5961.783 114
5962.150 79
5962.517 76
5962.884 100
5963.250 104
5963.617 113
5963.984 124
5964.351 152
5964.718 164
5965.085 145
5965.452 131
5965.819 118
5966.186 119
5966.553 112
5966.920 125
5967.287 120
5967.654 138
5968.021 173
5968.388 167
5968.755 139
5969.122 108
5969.489 132
5969.856 148
5970.223 168
5970.590 158
5970.957 155
5971.324 171
5971.691 165
5972.058 145
5972.425 127
5972.793 118
5973.160 153
5973.527 175
5973.894 141
5974.261 107
5974.629 146
5974.996 161
5975.363 210
5975.730 181
5976.097 154
5976.465 123
5976.832 116
5977.199 120
5977.567 157
5977.934 152
5978.301 135
5978.669 121
5979.036 119
5979.403 129
5979.771 139
5980.138 162
5980.505 140
5980.873 162
5981.240 205
5981.608 181
5981.975 164
5982.342 163
5982.710 168
5983.077 129
5983.445 121
5983.812 134
5984.180 126
5984.547 141
5984.915 134
5985.282 107
5985.650 139
5986.017 156
5986.385 120
5986.753 126
5987.120 155
5987.488 144
5987.855 143
5988.223 126
5988.591 141
5988.958 165
5989.326 159
5989.694 159
5990.061 202
5990.429 185
5990.797 179
5991.164 151
5991.532 162
5991.900 186
5992.268 191
5992.635 168
5993.003 140
5993.371 139
5993.739 131
5994.106 139
5994.474 157
5994.842 173
5995.210 202
5995.578 183
5995.946 161
5996.314 140
5996.681 128
5997.049 138
5997.417 150
5997.785 220
5998.153 188
5998.521 154
5998.889 134
5999.257 109
5999.625 137
5999.993 167
6000.361 137
6000.729 128
6001.097 166
6001.465 171
6001.833 163
6002.201 139
6002.569 117
6002.937 131
6003.305 122
6003.673 121
6004.041 123
6004.410 125
6004.778 142
6005.146 138
6005.514 158
6005.882 152
6006.250 125
6006.618 118
6006.987 103
6007.355 111
6007.723 122
6008.091 136
6008.460 108
6008.828 103
6009.196 155
6009.564 148
6009.933 146
6010.301 115
6010.669 117
6011.038 96
6011.406 118
6011.774 143
6012.143 146
6012.511 146
6012.879 146
6013.248 158
6013.616 145
6013.985 149
6014.353 132
6014.721 118
6015.090 129
6015.458 140
6015.827 149
6016.195 137
6016.564 136
6016.932 123
6017.301 118
6017.669 103
6018.038 152
6018.406 169
6018.775 168
6019.143 172
6019.512 178
6019.881 131
6020.249 104
6020.618 141
6020.987 125
6021.355 108
6021.724 107
6022.092 137
6022.461 141
6022.830 123
6023.199 136
6023.567 143
6023.936 175
6024.305 154
6024.673 141
6025.042 157
6025.411 161
6025.780 145
6026.148 125
6026.517 128
6026.886 115
6027.255 130
6027.624 130
6027.993 142
6028.361 131
6028.730 112
6029.099 121
6029.468 109
6029.837 107
6030.206 122
6030.575 133
6030.944 135
6031.313 148
6031.682 151
6032.051 153
6032.420 205
6032.788 185
6033.157 184
6033.527 180
6033.896 173
6034.265 158
6034.634 151
6035.003 157
6035.372 160
6035.741 128
6036.110 158
6036.479 140
6036.848 109
6037.217 138
6037.586 151
6037.955 139
6038.325 127
6038.694 145
6039.063 170
6039.432 177
6039.801 154
6040.171 161
6040.540 154
6040.909 175
6041.278 156
6041.648 147
6042.017 130
6042.386 146
6042.755 158
6043.125 158
6043.494 167
6043.863 190
6044.233 185
6044.602 176
6044.971 156
6045.341 145
6045.710 169
6046.080 158
6046.449 138
6046.818 139
6047.188 116
6047.557 159
6047.927 187
6048.296 192
6048.666 197
6049.035 165
6049.405 159
6049.774 174
6050.144 147
6050.513 165
6050.883 139
6051.252 129
6051.622 149
6051.991 170
6052.361 155
6052.731 139
6053.100 157
6053.470 168
6053.839 203
6054.209 197
6054.579 183
6054.948 179
6055.318 140
6055.688 155
6056.057 161
6056.427 161
6056.797 111
6057.167 113
6057.536 158
6057.906 145
6058.276 162
6058.646 182
6059.015 175
6059.385 162
6059.755 132
6060.125 144
6060.495 141
6060.865 199
6061.234 170
6061.604 173
6061.974 174
6062.344 148
6062.714 178
6063.084 196
6063.454 176
6063.824 144
6064.194 109
6064.564 117
6064.934 151
6065.304 148
6065.674 126
6066.044 127
6066.414 117
6066.784 127
6067.154 137
6067.524 120
6067.894 106
6068.264 145
6068.634 136
6069.004 147
6069.374 157
6069.744 169
6070.114 169
6070.484 150
6070.855 114
6071.225 137
6071.595 128
6071.965 139
6072.335 136
6072.706 100
6073.076 115
6073.446 123
6073.816 136
6074.186 130
6074.557 139
6074.927 138
6075.297 143
6075.668 159
6076.038 125
6076.408 94
6076.779 124
6077.149 162
6077.519 139
6077.890 139
6078.260 120
6078.630 153
6079.001 147
6079.371 137
6079.742 140
6080.112 136
6080.482 156
6080.853 140
6081.223 144
6081.594 142
6081.964 120
6082.335 123
6082.705 138
6083.076 106
6083.446 83
6083.817 113
6084.187 97
6084.558 103
6084.929 130
6085.299 139
6085.670 170
6086.040 173
6086.411 159
6086.782 132
6087.152 182
6087.523 180
6087.894 177
6088.264 166
6088.635 153
6089.006 143
6089.376 163
6089.747 165
6090.118 149
6090.489 144
6090.859 135
6091.230 133
6091.601 99
6091.972 146
6092.343 144
6092.713 150
6093.084 153
6093.455 126
6093.826 130
6094.197 108
6094.568 128
6094.938 167
6095.309 154
6095.680 188
6096.051 150
6096.422 122
6096.793 98
6097.164 88
6097.535 146
6097.906 129
6098.277 178
6098.648 179
6099.019 148
6099.390 138
6099.761 118
6100.132 117
6100.503 84
6100.874 102
6101.245 127
6101.616 98
6101.987 99
6102.359 130
6102.730 149
6103.101 129
6103.472 130
6103.843 115
6104.214 138
6104.585 142
6104.957 127
6105.328 125
6105.699 117
6106.070 110
6106.441 148
6106.813 165
6107.184 159
6107.555 175
6107.927 148
6108.298 137
6108.669 143
6109.040 149
6109.412 155
6109.783 131
6110.154 141
6110.526 168
6110.897 148
6111.269 125
6111.640 129
6112.011 156
6112.383 131
6112.754 109
6113.126 112
6113.497 109
6113.868 126
6114.240 117
6114.611 95
6114.983 99
6115.354 104
6115.726 120
6116.097 113
6116.469 97
6116.841 94
6117.212 133
6117.584 117
6117.955 108
6118.327 108
6118.698 93
6119.070 85
6119.442 107
6119.813 116
6120.185 125
6120.557 110
6120.928 111
6121.300 142
6121.672 128
6122.043 107
6122.415 106
6122.787 85
6123.159 102
6123.530 130
6123.902 140
6124.274 167
6124.646 168
6125.017 164
6125.389 158
6125.761 145
6126.133 124
6126.505 119
6126.877 116
6127.248 138
6127.620 117
6127.992 107
6128.364 132
6128.736 167
6129.108 206
6129.480 191
6129.852 171
6130.224 185
6130.596 173
6130.968 170
6131.340 177
6131.712 176
6132.084 161
6132.456 162
6132.828 141
6133.200 141
6133.572 149
6133.944 131
6134.316 131
6134.688 145
6135.060 139
6135.432 133
6135.804 143
6136.177 140
6136.549 148
6136.921 136
6137.293 97
6137.665 114
6138.037 137
6138.410 135
6138.782 151
6139.154 145
6139.526 171
6139.899 197
6140.271 187
6140.643 166
6141.015 132
6141.388 115
6141.760 110
6142.132 109
6142.505 120
6142.877 137
6143.249 163
6143.622 172
6143.994 152
6144.366 153
6144.739 138
6145.111 132
6145.484 139
6145.856 119
6146.229 119
6146.601 106
6146.973 135
6147.346 109
6147.718 112
6148.091 107
6148.463 109
6148.836 149
6149.208 154
6149.581 154
6149.954 145
6150.326 133
6150.699 124
6151.071 126
6151.444 144
6151.817 157
6152.189 156
6152.562 148
6152.934 131
6153.307 141
6153.680 136
6154.052 179
6154.425 160
6154.798 140
6155.170 121
6155.543 99
6155.916 87
6156.289 116
6156.661 143
6157.034 134
6157.407 160
6157.780 184
6158.153 149
6158.525 110
6158.898 93
6159.271 91
6159.644 106
6160.017 119
6160.390 114
6160.763 109
6161.135 170
6161.508 144
6161.881 102
6162.254 104
6162.627 158
6163.000 190
6163.373 142
6163.746 139
6164.119 118
6164.492 102
6164.865 98
6165.238 93
6165.611 139
6165.984 125
6166.357 102
6166.730 105
6167.103 119
6167.476 126
6167.849 175
6168.222 172
6168.596 147
6168.969 113
6169.342 100
6169.715 95
6170.088 138
6170.461 177
6170.835 174
6171.208 181
6171.581 142
6171.954 147
6172.327 149
6172.701 165
6173.074 135
6173.447 132
6173.820 146
6174.194 127
6174.567 139
6174.940 162
6175.314 191
6175.687 195
6176.060 214
6176.434 173
6176.807 184
6177.180 179
6177.554 191
6177.927 174
6178.301 175
6178.674 201
6179.047 191
6179.421 207
6179.794 245
6180.168 254
6180.541 252
6180.915 255
6181.288 241
6181.662 200
6182.035 199
6182.409 223
6182.782 223
6183.156 230
6183.530 203
6183.903 229
6184.277 188
6184.650 179
6185.024 147
6185.398 133
6185.771 123
6186.145 147
6186.518 159
6186.892 141
6187.266 102
6187.640 112
6188.013 105
6188.387 91
6188.761 109
6189.134 132
6189.508 128
6189.882 109
6190.256 101
6190.629 101
6191.003 125
6191.377 121
6191.751 114
6192.125 111
6192.499 103
6192.872 129
6193.246 154
6193.620 180
6193.994 159
6194.368 127
6194.742 102
6195.116 117
6195.490 134
6195.864 169
6196.238 144
6196.612 166
6196.986 152
6197.360 103
6197.734 93
6198.108 127
6198.482 137
6198.856 116
6199.230 96
6199.604 140
6199.978 187
6200.352 196
6200.726 179
6201.100 150
6201.474 160
6201.848 163
6202.222 141
6202.596 140
6202.971 132
6203.345 137
6203.719 134
6204.093 128
6204.467 158
6204.842 139
6205.216 136
6205.590 163
6205.964 152
6206.339 139
6206.713 144
6207.087 126
6207.461 129
6207.836 140
6208.210 121
6208.584 130
6208.959 131
6209.333 131
6209.707 129
6210.082 146
6210.456 133
6210.831 142
6211.205 136
6211.579 129
6211.954 108
6212.328 84
6212.703 88
6213.077 84
6213.452 93
6213.826 93
6214.201 126
6214.575 132
6214.950 137
6215.324 152
6215.699 165
6216.073 138
6216.448 127
6216.822 137
6217.197 138
6217.572 121
6217.946 151
6218.321 154
6218.695 122
6219.070 130
6219.445 162
6219.819 160
6220.194 157
6220.569 177
6220.943 164
6221.318 155
6221.693 130
6222.068 98
6222.442 110
6222.817 105
6223.192 107
6223.567 99
6223.941 136
6224.316 152
6224.691 165
6225.066 141
6225.441 132
6225.815 121
6226.190 158
6226.565 192
6226.940 175
6227.315 151
6227.690 143
6228.065 125
6228.440 102
6228.815 116
6229.190 107
6229.565 102
6229.939 119
6230.314 120
6230.689 120
6231.064 117
6231.439 119
6231.814 101
6232.190 109
6232.565 119
6232.940 107
6233.315 96
6233.690 111
6234.065 110
6234.440 73
6234.815 68
6235.190 103
6235.565 129
6235.941 108
6236.316 94
6236.691 122
6237.066 111
6237.441 105
6237.816 119
6238.192 118
6238.567 145
6238.942 122
6239.317 122
6239.693 127
6240.068 127
6240.443 120
6240.818 130
6241.194 133
6241.569 112
6241.944 144
6242.320 151
6242.695 152
6243.070 180
6243.446 176
6243.821 169
6244.197 117
6244.572 75
6244.947 79
6245.323 70
6245.698 98
6246.074 138
6246.449 124
6246.825 129
6247.200 130
6247.576 126
6247.951 122
6248.327 98
6248.702 97
6249.078 93
6249.453 124
6249.829 121
6250.205 100
6250.580 87
6250.956 124
6251.331 125
6251.707 92
6252.083 82
6252.458 122
6252.834 158
6253.210 129
6253.585 116
6253.961 84
6254.337 102
6254.712 133
6255.088 135
6255.464 175
6255.840 147
6256.215 118
6256.591 130
6256.967 129
6257.343 132
6257.718 137
6258.094 134
6258.470 147
6258.846 159
6259.222 144
6259.598 141
6259.973 155
6260.349 166
6260.725 135
6261.101 122
6261.477 150
6261.853 166
6262.229 141
6262.605 122
6262.981 143
6263.357 156
6263.733 122
6264.109 121
6264.485 115
6264.861 94
6265.237 101
6265.613 106
6265.989 119
6266.365 116
6266.741 126
6267.117 135
6267.493 116
6267.869 124
6268.245 121
6268.622 112
6268.998 99
6269.374 94
6269.750 112
6270.126 115
6270.502 118
6270.879 123
6271.255 112
6271.631 78
6272.007 82
6272.384 97
6272.760 98
6273.136 142
6273.512 132
6273.889 137
6274.265 115
6274.641 114
6275.018 112
6275.394 109
6275.770 101
6276.147 104
6276.523 130
6276.899 162
6277.276 140
6277.652 150
6278.029 132
6278.405 138
6278.781 124
6279.158 147
6279.534 158
6279.911 173
6280.287 148
6280.664 156
6281.040 156
6281.417 142
6281.793 121
6282.170 121
6282.546 157
6282.923 154
6283.299 146
6283.676 155
6284.053 125
6284.429 112
6284.806 128
6285.183 150
6285.559 123
6285.936 144
6286.312 144
6286.689 110
6287.066 94
6287.443 112
6287.819 146
6288.196 158
6288.573 139
6288.949 123
6289.326 135
6289.703 124
6290.080 133
6290.456 138
6290.833 144
6291.210 120
6291.587 125
6291.964 143
6292.341 125
6292.717 109
6293.094 131
6293.471 113
6293.848 121
6294.225 106
6294.602 88
6294.979 83
6295.356 98
6295.733 109
6296.110 124
6296.487 113
6296.864 106
6297.241 93
6297.618 108
6297.995 142
6298.372 141
6298.749 129
6299.126 124
6299.503 107
6299.880 99
6300.257 83
6300.634 70
6301.011 78
6301.388 94
6301.765 88
6302.142 102
6302.520 117
6302.897 110
6303.274 126
6303.651 122
6304.028 127
6304.405 147
6304.783 128
6305.160 131
6305.537 139
6305.914 135
6306.292 137
6306.669 117
6307.046 125
6307.423 127
6307.801 86
6308.178 105
6308.555 111
6308.933 103
6309.310 102
6309.687 119
6310.065 112
6310.442 86
6310.820 103
6311.197 117
6311.574 82
6311.952 111
6312.329 136
6312.707 137
6313.084 124
6313.462 84
6313.839 80
6314.217 120
6314.594 110
6314.972 142
6315.349 137
6315.727 152
6316.104 146
6316.482 145
6316.859 144
6317.237 135
6317.615 154
6317.992 132
6318.370 127
6318.747 137
6319.125 143
6319.503 117
6319.880 128
6320.258 107
6320.636 120
6321.013 105
6321.391 99
6321.769 110
6322.147 90
6322.524 115
6322.902 113
6323.280 94
6323.658 93
6324.035 123
6324.413 152
6324.791 130
6325.169 129
6325.547 117
6325.925 123
6326.302 114
6326.680 140
6327.058 160
6327.436 123
6327.814 95
6328.192 101
6328.570 112
6328.948 120
6329.326 127
6329.704 125
6330.082 129
6330.460 145
6330.838 135
6331.216 130
6331.594 102
6331.972 120
6332.350 99
6332.728 118
6333.106 131
6333.484 127
6333.862 118
6334.240 111
6334.618 97
6334.996 96
6335.374 127
6335.753 121
6336.131 117
6336.509 139
6336.887 184
6337.265 185
6337.643 164
6338.022 180
6338.400 150
6338.778 109
6339.156 82
6339.535 86
6339.913 108
6340.291 120
6340.669 130
6341.048 121
6341.426 105
6341.804 120
6342.183 135
6342.561 128
6342.939 120
6343.318 123
6343.696 124
6344.074 140
6344.453 144
6344.831 132
6345.210 147
6345.588 130
6345.967 103
6346.345 94
6346.723 99
6347.102 109
6347.480 133
6347.859 140
6348.237 119
6348.616 109
6348.995 128
6349.373 118
6349.752 94
6350.130 95
6350.509 111
6350.887 119
6351.266 148
6351.645 122
6352.023 123
6352.402 118
6352.780 117
6353.159 116
6353.538 120
6353.916 144
6354.295 124
6354.674 105
6355.053 126
6355.431 137
6355.810 145
6356.189 131
6356.568 127
6356.946 137
6357.325 122
6357.704 120
6358.083 113
6358.462 150
6358.840 148
6359.219 163
6359.598 144
6359.977 115
6360.356 131
6360.735 129
6361.114 135
6361.492 128
6361.871 125
6362.250 105
6362.629 93
6363.008 127
6363.387 153
6363.766 144
6364.145 169
6364.524 169
6364.903 170
6365.282 158
6365.661 161
6366.040 137
6366.419 126
6366.798 104
6367.177 96
6367.556 121
6367.936 113
6368.315 87
6368.694 85
6369.073 89
6369.452 77
6369.831 81
6370.210 84
6370.590 59
6370.969 73
6371.348 109
6371.727 85
6372.106 69
6372.486 102
6372.865 127
6373.244 102
6373.623 86
6374.003 114
6374.382 111
6374.761 100
6375.141 103
6375.520 134
6375.899 144
6376.279 162
6376.658 168
6377.037 143
6377.417 130
6377.796 112
6378.175 96
6378.555 82
6378.934 60
6379.314 82
6379.693 98
6380.073 101
6380.452 130
6380.832 132
6381.211 127
6381.591 128
6381.970 119
6382.350 98
6382.729 126
6383.109 151
6383.488 109
6383.868 128
6384.247 127
6384.627 114
6385.007 83
6385.386 90
6385.766 61
6386.146 60
6386.525 54
6386.905 59
6387.285 50
6387.664 80
6388.044 98
6388.424 95
6388.803 88
6389.183 84
6389.563 137
6389.943 144
6390.322 113
6390.702 110
6391.082 115
6391.462 112
6391.842 94
6392.221 117
6392.601 146
6392.981 125
6393.361 114
6393.741 112
6394.121 84
6394.500 67
6394.880 75
6395.260 89
6395.640 102
6396.020 89
6396.400 110
6396.780 98
6397.160 98
6397.540 102
6397.920 107
6398.300 102
6398.680 71
6399.060 115
6399.440 110
6399.820 120
6400.200 100
6400.580 112
6400.960 129
6401.340 130
6401.720 123
6402.101 89
6402.481 69
6402.861 89
6403.241 145
6403.621 148
6404.001 116
6404.382 94
6404.762 98
6405.142 94
6405.522 115
6405.902 122
6406.283 117
6406.663 99
6407.043 105
6407.423 89
6407.804 126
6408.184 119
6408.564 105
6408.945 102
6409.325 93
6409.705 110
6410.086 130
6410.466 120
6410.846 96
6411.227 115
6411.607 102
6411.988 103
6412.368 119
6412.748 118
6413.129 117
6413.509 121
6413.890 139
6414.270 131
6414.651 87
6415.031 108
6415.412 103
6415.792 95
6416.173 104
6416.553 109
6416.934 123
6417.314 139
6417.695 108
6418.076 96
6418.456 98
6418.837 115
6419.217 131
6419.598 147
6419.979 175
6420.359 188
6420.740 170
6421.121 152
6421.501 155
6421.882 184
6422.263 171
6422.643 156
6423.024 141
6423.405 117
6423.786 133
6424.167 127
6424.547 108
6424.928 92
6425.309 102
6425.690 97
6426.071 111
6426.451 116
6426.832 126
6427.213 124
6427.594 131
6427.975 129
6428.356 137
6428.737 131
6429.118 127
6429.498 98
6429.879 96
6430.260 108
6430.641 115
6431.022 124
6431.403 122
6431.784 96
6432.165 127
6432.546 97
6432.927 84
6433.308 101
6433.689 106
6434.070 98
6434.452 93
6434.833 88
6435.214 95
6435.595 115
6435.976 115
6436.357 107
6436.738 98
6437.119 113
6437.500 96
6437.882 88
6438.263 117
6438.644 122
6439.025 78
6439.406 85
6439.788 93
6440.169 114
6440.550 105
6440.931 88
6441.313 100
6441.694 116
6442.075 131
6442.457 146
6442.838 126
6443.219 120
6443.601 117
6443.982 110
6444.363 91
6444.745 104
6445.126 107
6445.508 131
6445.889 119
6446.270 98
6446.652 104
6447.033 99
6447.415 101
6447.796 115
6448.178 138
6448.559 110
6448.941 72
6449.322 98
6449.704 110
6450.085 105
6450.467 91
6450.848 93
6451.230 100
6451.611 112
6451.993 93
6452.375 91
6452.756 74
6453.138 72
6453.520 61
6453.901 79
6454.283 90
6454.665 98
6455.046 116
6455.428 104
6455.810 100
6456.191 107
6456.573 126
6456.955 133
6457.337 148
6457.718 121
6458.100 129
6458.482 118
6458.864 107
6459.245 93
6459.627 69
6460.009 78
6460.391 99
6460.773 93
6461.155 100
6461.537 126
6461.918 117
6462.300 114
6462.682 109
6463.064 147
6463.446 127
6463.828 97
6464.210 118
6464.592 157
6464.974 159
6465.356 147
6465.738 139
6466.120 124
6466.502 128
6466.884 141
6467.266 117
6467.648 120
6468.030 116
6468.412 105
6468.794 129
6469.176 125
6469.558 105
6469.941 107
6470.323 133
6470.705 135
6471.087 143
6471.469 120
6471.851 112
6472.234 108
6472.616 95
6472.998 106
6473.380 80
6473.762 98
6474.145 104
6474.527 108
6474.909 75
6475.291 85
6475.674 91
6476.056 90
6476.438 108
6476.821 133
6477.203 129
6477.585 117
6477.968 130
6478.350 117
6478.733 106
6479.115 103
6479.497 66
6479.880 75
6480.262 100
6480.645 87
6481.027 91
6481.410 86
6481.792 88
6482.174 89
6482.557 75
6482.939 85
6483.322 110
6483.705 102
6484.087 108
6484.470 117
6484.852 103
6485.235 107
6485.617 99
6486.000 97
6486.383 105
6486.765 91
6487.148 84
6487.530 96
6487.913 103
6488.296 105
6488.678 91
6489.061 76
6489.444 71
6489.827 76
6490.209 89
6490.592 89
6490.975 71
6491.357 81
6491.740 75
6492.123 90
6492.506 95
6492.889 96
6493.271 85
6493.654 92
6494.037 102
6494.420 74
6494.803 68
6495.186 67
6495.568 70
6495.951 88
6496.334 94
6496.717 122
6497.100 102
6497.483 122
6497.866 109
6498.249 127
6498.632 105
6499.015 85
6499.398 92
6499.781 112
6500.164 122
6500.547 86
6500.930 110
6501.313 95
6501.696 80
6502.079 100
6502.462 84
6502.845 72
6503.228 93
6503.612 85
6503.995 73
6504.378 83
6504.761 78
6505.144 86
6505.527 71
6505.910 91
6506.294 112
6506.677 115
6507.060 103
6507.443 112
6507.827 120
6508.210 110
6508.593 99
6508.976 96
6509.360 96
6509.743 103
6510.126 119
6510.510 130
6510.893 134
6511.276 127
6511.660 114
6512.043 106
6512.426 108
6512.810 109
6513.193 82
6513.577 97
6513.960 90
6514.343 98
6514.727 117
6515.110 129
6515.494 142
6515.877 136
6516.261 116
6516.644 108
6517.028 67
6517.411 69
6517.795 94
6518.178 109
6518.562 125
6518.945 104
6519.329 107
6519.713 100
6520.096 96
6520.480 116
6520.863 106
6521.247 82
6521.631 96
6522.014 96
6522.398 75
6522.782 92
6523.165 85
6523.549 91
6523.933 88
6524.317 102
6524.700 105
6525.084 121
6525.468 84
6525.852 79
6526.235 95
6526.619 97
6527.003 70
6527.387 109
6527.771 120
6528.154 114
6528.538 94
6528.922 73
6529.306 90
6529.690 94
6530.074 87
6530.458 95
6530.842 99
6531.226 103
6531.609 121
6531.993 149
6532.377 114
6532.761 109
6533.145 105
6533.529 122
6533.913 112
6534.297 94
6534.681 68
6535.065 91
6535.449 110
6535.834 114
6536.218 118
6536.602 130
6536.986 112
6537.370 107
6537.754 92
6538.138 85
6538.522 78
6538.906 62
6539.291 84
6539.675 109
6540.059 118
6540.443 108
6540.827 97
6541.212 131
6541.596 121
6541.980 111
6542.364 97
6542.749 112
6543.133 117
6543.517 93
6543.901 71
6544.286 98
6544.670 89
6545.054 75
6545.439 78
6545.823 98
6546.207 96
6546.592 85
6546.976 61
6547.361 69
6547.745 83
6548.129 80
6548.514 71
6548.898 87
6549.283 67
6549.667 49
6550.052 65
6550.436 64
6550.821 73
6551.205 65
6551.590 85
6551.974 93
6552.359 76
6552.743 83
6553.128 95
6553.513 113
6553.897 104
6554.282 99
6554.666 111
6555.051 106
6555.436 113
6555.820 97
6556.205 109
6556.590 95
6556.974 73
6557.359 81
6557.744 85
6558.128 83
6558.513 93
6558.898 80
6559.283 67
6559.667 66
6560.052 102
6560.437 111
6560.822 88
6561.207 75
6561.591 93
6561.976 85
6562.361 94
6562.746 104
6563.131 91
6563.516 85
6563.901 84
6564.286 102
6564.670 92
6565.055 96
6565.440 95
6565.825 102
6566.210 125
6566.595 119
6566.980 116
6567.365 120
6567.750 122
6568.135 100
6568.520 101
6568.905 95
6569.290 86
6569.675 91
6570.060 112
6570.445 109
6570.831 113
6571.216 107
6571.601 118
6571.986 97
6572.371 71
6572.756 75
6573.141 90
6573.526 88
6573.912 94
6574.297 80
6574.682 88
6575.067 87
6575.452 106
6575.838 104
6576.223 96
6576.608 91
6576.993 89
6577.379 73
6577.764 78
6578.149 65
6578.535 73
6578.920 85
6579.305 91
6579.691 94
6580.076 97
6580.461 90
6580.847 87
6581.232 83
6581.618 65
6582.003 48
6582.388 46
6582.774 62
6583.159 94
6583.545 115
6583.930 82
6584.316 57
6584.701 80
6585.087 80
6585.472 77
6585.858 62
6586.243 69
6586.629 70
6587.014 81
6587.400 90
6587.786 97
6588.171 84
6588.557 83
6588.942 97
6589.328 107
6589.714 101
6590.099 81
6590.485 98
6590.871 86
6591.256 85
6591.642 80
6592.028 60
6592.414 84
6592.799 92
6593.185 111
6593.571 121
6593.957 95
6594.342 107
6594.728 112
6595.114 99
6595.500 91
6595.886 110
6596.271 120
6596.657 129
6597.043 132
6597.429 121
6597.815 86
6598.201 68
6598.587 105
6598.973 82
6599.358 82
6599.744 75
6600.130 72
6600.516 57
6600.902 80
6601.288 72
6601.674 57
6602.060 54
6602.446 60
6602.832 51
6603.218 92
6603.604 100
6603.990 104
6604.377 92
6604.763 78
6605.149 93
6605.535 101
6605.921 84
6606.307 111
6606.693 103
6607.079 85
6607.466 76
6607.852 74
6608.238 81
6608.624 92
6609.010 90
6609.397 52
6609.783 64
6610.169 61
6610.555 66
6610.941 91
6611.328 106
6611.714 113
6612.100 99
6612.487 91
6612.873 87
6613.259 111
6613.646 102
6614.032 82
6614.418 108
6614.805 126
6615.191 100
6615.578 71
6615.964 80
6616.350 107
6616.737 151
6617.123 117
6617.510 89
6617.896 80
6618.283 76
6618.669 94
6619.056 109
6619.442 106
6619.829 108
6620.215 84
6620.602 66
6620.988 83
6621.375 93
6621.761 77
6622.148 71
6622.535 76
6622.921 76
6623.308 82
6623.695 85
6624.081 62
6624.468 62
6624.854 56
6625.241 55
6625.628 56
6626.015 68
6626.401 74
6626.788 71
6627.175 72
6627.562 85
6627.948 98
6628.335 96
6628.722 81
6629.109 68
6629.495 61
6629.882 54
6630.269 95
6630.656 87
6631.043 81
6631.430 88
6631.816 99
6632.203 123
6632.590 137
6632.977 112
6633.364 99
6633.751 91
6634.138 96
6634.525 80
6634.912 82
6635.299 77
6635.686 76
6636.073 90
6636.460 118
6636.847 128
6637.234 102
6637.621 81
6638.008 69
6638.395 81
6638.782 117
6639.169 99
6639.556 78
6639.943 83
6640.331 112
6640.718 91
6641.105 90
6641.492 82
6641.879 88
6642.266 94
6642.654 95
6643.041 91
6643.428 87
6643.815 77
6644.202 104
6644.590 119
6644.977 118
6645.364 95
6645.751 110
6646.139 99
6646.526 82
6646.913 60
6647.301 79
6647.688 112
6648.075 123
6648.463 133
6648.850 123
6649.237 108
6649.625 82
6650.012 73
6650.400 77
6650.787 94
6651.175 100
6651.562 75
6651.949 61
6652.337 66
6652.724 71
6653.112 89
6653.499 103
6653.887 86
6654.274 88
6654.662 94
6655.050 89
6655.437 86
6655.825 82
6656.212 104
6656.600 94
6656.987 99
6657.375 105
6657.763 103
6658.150 86
6658.538 94
6658.926 103
6659.313 109
6659.701 91
6660.089 81
6660.476 68
6660.864 87
6661.252 98
6661.640 101
6662.027 102
6662.415 91
6662.803 67
6663.191 83
6663.578 104
6663.966 103
6664.354 119
6664.742 112
6665.130 109
6665.518 70
6665.906 96
6666.293 108
6666.681 83
6667.069 87
6667.457 116
6667.845 107
6668.233 95
6668.621 91
6669.009 93
6669.397 102
6669.785 92
6670.173 82
6670.561 78
6670.949 88
6671.337 87
6671.725 73
6672.113 76
6672.501 83
6672.889 97
6673.277 85
6673.665 111
6674.053 109
6674.441 101
6674.830 91
6675.218 99
6675.606 78
6675.994 92
6676.382 108
6676.770 111
6677.159 106
6677.547 109
6677.935 113
6678.323 109
6678.711 107
6679.100 120
6679.488 127
6679.876 141
6680.264 102
6680.653 109
6681.041 85
6681.429 73
6681.818 87
6682.206 113
6682.594 124
6682.983 81
6683.371 86
6683.760 89
6684.148 97
6684.536 118
6684.925 122
6685.313 127
6685.702 132
6686.090 127
6686.479 157
6686.867 104
6687.256 117
6687.644 113
6688.033 109
6688.421 101
6688.810 91
6689.198 72
6689.587 82
6689.975 82
6690.364 84
6690.752 99
6691.141 109
6691.530 104
6691.918 100
6692.307 98
6692.696 101
6693.084 91
6693.473 71
6693.862 65
6694.250 88
6694.639 90
6695.028 94
6695.416 84
6695.805 74
6696.194 53
6696.583 65
6696.971 64
6697.360 76
6697.749 95
6698.138 88
6698.527 69
6698.915 81
6699.304 83
6699.693 82
6700.082 77
6700.471 99
6700.860 72
6701.249 94
6701.637 103
6702.026 81
6702.415 78
6702.804 60
6703.193 101
6703.582 101
6703.971 77
6704.360 69
6704.749 78
6705.138 73
6705.527 99
6705.916 79
6706.305 91
6706.694 87
6707.083 71
6707.472 91
6707.861 92
6708.251 84
6708.640 98
6709.029 94
6709.418 93
6709.807 93
6710.196 131
6710.585 137
6710.975 117
6711.364 103
6711.753 72
6712.142 73
6712.531 73
6712.921 90
6713.310 90
6713.699 72
6714.088 57
6714.478 55
6714.867 81
6715.256 85
6715.646 102
6716.035 105
6716.424 110
6716.814 105
6717.203 76
6717.592 87
6717.982 65
6718.371 69
6718.760 79
6719.150 56
6719.539 71
6719.929 59
6720.318 35
6720.708 45
6721.097 56
6721.487 68
6721.876 59
6722.266 89
6722.655 87
6723.045 106
6723.434 110
6723.824 105
6724.213 104
6724.603 115
6724.992 110
6725.382 116
6725.772 111
6726.161 104
6726.551 100
6726.940 115
6727.330 98
6727.720 111
6728.109 111
6728.499 116
6728.889 113
6729.279 109
6729.668 95
6730.058 98
6730.448 89
6730.837 74
6731.227 78
6731.617 63
6732.007 92
6732.397 106
6732.786 83
6733.176 86
6733.566 82
6733.956 79
6734.346 68
6734.736 54
6735.125 46
6735.515 50
6735.905 59
6736.295 83
6736.685 77
6737.075 67
6737.465 57
6737.855 77
6738.245 72
6738.635 68
6739.025 66
6739.415 106
6739.805 110
6740.195 97
6740.585 89
6740.975 112
6741.365 99
6741.755 61
6742.145 58
6742.535 68
6742.925 74
6743.315 80
6743.706 88
6744.096 142
6744.486 105
6744.876 95
6745.266 95
6745.656 90
6746.047 93
6746.437 76
6746.827 68
6747.217 70
6747.607 74
6747.998 79
6748.388 93
6748.778 83
6749.168 77
6749.559 96
6749.949 110
6750.339 83
6750.730 68
6751.120 72
6751.510 98
6751.901 68
6752.291 106
6752.681 97
6753.072 92
6753.462 84
6753.853 79
6754.243 93
6754.634 86
6755.024 80
6755.414 85
6755.805 98
6756.195 88
6756.586 82
6756.976 80
6757.367 83
6757.757 67
6758.148 66
6758.539 63
6758.929 64
6759.320 76
6759.710 90
6760.101 78
6760.492 72
6760.882 64
6761.273 100
6761.663 120
6762.054 102
6762.445 106
6762.835 94
6763.226 109
6763.617 84
6764.007 100
6764.398 73
6764.789 59
6765.180 57
6765.570 60
6765.961 74
6766.352 72
6766.743 74
6767.134 62
6767.524 84
6767.915 86
6768.306 79
6768.697 65
6769.088 70
6769.479 72
6769.870 93
6770.260 91
6770.651 70
6771.042 63
6771.433 45
6771.824 44
6772.215 55
6772.606 51
6772.997 54
6773.388 56
6773.779 63
6774.170 50
6774.561 58
6774.952 88
6775.343 81
6775.734 56
6776.125 69
6776.516 97
6776.907 100
6777.298 110
6777.689 82
6778.081 83
6778.472 112
6778.863 101
6779.254 109
6779.645 133
6780.036 140
6780.428 126
6780.819 129
6781.210 113
6781.601 92
6781.992 69
6782.384 67
6782.775 71
6783.166 81
6783.557 58
6783.949 55
6784.340 60
6784.731 72
6785.123 69
6785.514 67
6785.905 51
6786.297 50
6786.688 65
6787.079 80
6787.471 85
6787.862 94
6788.254 86
6788.645 84
6789.036 55
6789.428 59
6789.819 64
6790.211 68
6790.602 83
6790.994 99
6791.385 121
6791.777 129
6792.168 127
6792.560 125
6792.951 127
6793.343 96
6793.734 74
6794.126 98
6794.518 83
6794.909 73
6795.301 99
6795.692 116
6796.084 99
6796.476 107
6796.867 87
6797.259 75
6797.651 96
6798.042 91
6798.434 116
6798.826 102
6799.218 67
6799.609 51
6800.001 56
6800.393 58
6800.785 65
6801.176 51
6801.568 54
6801.960 62
6802.352 58
6802.744 64
6803.135 64
6803.527 58
6803.919 66
6804.311 70
6804.703 57
6805.095 61
6805.487 73
6805.879 59
6806.271 62
6806.663 79
6807.054 89
6807.446 114
6807.838 90
6808.230 72
6808.622 55
6809.014 77
6809.406 80
6809.798 78
6810.190 82
6810.583 76
6810.975 63
6811.367 64
6811.759 49
6812.151 73
6812.543 58
6812.935 60
6813.327 86
6813.719 90
6814.112 89
6814.504 83
6814.896 97
6815.288 100
6815.680 73
6816.072 77
6816.465 96
6816.857 85
6817.249 87
6817.641 57
6818.034 67
6818.426 100
6818.818 117
6819.211 116
6819.603 86
6819.995 87
6820.388 84
6820.780 71
6821.172 55
6821.565 70
6821.957 61
6822.349 57
6822.742 64
6823.134 54
6823.527 56
6823.919 58
6824.311 55
6824.704 93
6825.096 86
6825.489 70
6825.881 45
6826.274 41
6826.666 45
6827.059 90
6827.451 67
6827.844 86
6828.237 84
6828.629 68
6829.022 85
6829.414 70
6829.807 62
6830.200 63
6830.592 58
6830.985 73
6831.377 90
6831.770 102
6832.163 79
6832.556 86
6832.948 94
6833.341 64
6833.734 54
6834.126 57
6834.519 53
6834.912 67
6835.305 69
6835.697 65
6836.090 54
6836.483 49
6836.876 55
6837.269 94
6837.661 82
6838.054 68
6838.447 80
6838.840 88
6839.233 88
6839.626 74
6840.019 64
6840.412 72
6840.804 79
6841.197 71
6841.590 70
6841.983 76
6842.376 63
6842.769 62
6843.162 71
6843.555 76
6843.948 67
6844.341 54
6844.734 52
6845.127 45
6845.520 70
6845.913 74
6846.307 71
6846.700 66
6847.093 66
6847.486 98
6847.879 74
6848.272 83
6848.665 64
6849.058 72
6849.452 55
6849.845 91
6850.238 100
6850.631 68
6851.024 69
6851.418 66
6851.811 58
6852.204 72
6852.597 64
6852.991 78
6853.384 80
6853.777 93
6854.171 89
6854.564 93
6854.957 85
6855.351 82
6855.744 84
6856.137 82
6856.531 74
6856.924 53
6857.317 69
6857.711 103
6858.104 68
6858.498 66
6858.891 62
6859.285 66
6859.678 90
6860.071 77
6860.465 62
6860.858 62
6861.252 58
6861.645 76
6862.039 92
6862.433 88
6862.826 99
6863.220 110
6863.613 113
6864.007 88
6864.400 80
6864.794 114
6865.188 112
6865.581 86
6865.975 86
6866.369 67
6866.762 56
6867.156 63
6867.550 47
6867.943 61
6868.337 75
6868.731 75
6869.125 77
6869.518 65
6869.912 66
6870.306 78
6870.700 71
6871.093 76
6871.487 60
6871.881 66
6872.275 74
6872.669 79
6873.062 81
6873.456 70
6873.850 68
6874.244 50
6874.638 64
6875.032 71
6875.426 100
6875.820 95
6876.214 75
6876.608 77
6877.002 90
6877.396 75
6877.790 62
6878.183 76
6878.578 82
6878.972 52
6879.366 51
6879.760 60
6880.154 65
6880.548 64
6880.942 56
6881.336 60
6881.730 67
6882.124 50
6882.518 56
6882.912 70
6883.306 67
6883.701 81
6884.095 63
6884.489 76
6884.883 77
6885.277 57
6885.672 66
6886.066 66
6886.460 37
6886.854 35
6887.248 60
6887.643 87
6888.037 84
6888.431 63
6888.826 84
6889.220 93
6889.614 112
6890.009 84
6890.403 74
6890.797 42
6891.192 57
6891.586 54
6891.980 57
6892.375 65
6892.769 81
6893.164 68
6893.558 60
6893.952 60
6894.347 94
6894.741 116
6895.136 105
6895.530 95
6895.925 114
6896.319 134
6896.714 124
6897.108 85
6897.503 87
6897.898 67
6898.292 57
6898.687 75
6899.081 97
6899.476 101
6899.871 83
6900.265 71
6900.660 70
6901.054 77
6901.449 84
6901.844 80
6902.238 78
6902.633 88
6903.028 100
6903.423 90
6903.817 68
6904.212 87
6904.607 81
6905.002 78
6905.396 56
6905.791 72
6906.186 71
6906.581 75
6906.976 66
6907.370 91
6907.765 93
6908.160 75
6908.555 68
6908.950 83
6909.345 87
6909.740 90
6910.134 85
6910.529 91
6910.924 74
6911.319 62
6911.714 61
6912.109 67
6912.504 61
6912.899 54
6913.294 58
6913.689 61
6914.084 69
6914.479 65
6914.874 85
6915.269 107
6915.664 103
6916.059 107
6916.455 103
6916.850 100
6917.245 76
6917.640 73
6918.035 88
6918.430 89
6918.825 84
6919.220 92
6919.616 119
6920.011 109
6920.406 121
6920.801 128
6921.196 96
6921.592 98
6921.987 100
6922.382 83
6922.777 55
6923.173 56
6923.568 72
6923.963 84
6924.359 75
6924.754 118
6925.149 109
6925.545 81
6925.940 89
6926.335 105
6926.731 90
6927.126 77
6927.522 64
6927.917 85
6928.312 107
6928.708 110
6929.103 98
6929.499 102
6929.894 105
6930.290 115
6930.685 108
6931.081 100
6931.476 86
6931.872 64
6932.267 82
6932.663 96
6933.058 92
6933.454 78
6933.850 67
6934.245 76
6934.641 80
6935.036 65
6935.432 71
6935.828 75
6936.223 75
6936.619 91
6937.015 64
6937.410 75
6937.806 96
6938.202 90
6938.597 85
6938.993 70
6939.389 68
6939.785 87
6940.180 96
6940.576 89
6940.972 89
6941.368 80
6941.764 98
6942.159 83
6942.555 78
6942.951 84
6943.347 77
6943.743 73
6944.139 49
6944.535 64
6944.931 54
6945.326 62
6945.722 61
6946.118 36
6946.514 46
6946.910 62
6947.306 83
6947.702 100
6948.098 94
6948.494 79
6948.890 73
6949.286 76
6949.682 73
6950.078 88
6950.474 79
6950.870 67
6951.266 68
6951.663 85
6952.059 78
6952.455 72
6952.851 65
6953.247 82
6953.643 84
6954.039 69
6954.436 68
6954.832 78
6955.228 90
6955.624 60
6956.020 60
6956.417 54
6956.813 44
6957.209 44
6957.605 80
6958.002 81
6958.398 67
6958.794 101
6959.190 105
6959.587 75
6959.983 68
6960.379 58
6960.776 45
6961.172 45
6961.569 42
6961.965 78
6962.361 72
6962.758 70
6963.154 68
6963.551 83
6963.947 78
6964.343 78
6964.740 81
6965.136 69
6965.533 54
6965.929 53
6966.326 80
6966.722 66
6967.119 44
6967.516 35
6967.912 40
6968.309 51
6968.705 62
6969.102 57
6969.498 45
6969.895 55
6970.292 58
6970.688 56
6971.085 67
6971.482 61
6971.878 60
6972.275 54
6972.672 64
6973.068 61
6973.465 70
6973.862 71
6974.259 73
6974.655 61
6975.052 63
6975.449 75
6975.846 77
6976.242 57
6976.639 69
6977.036 71
6977.433 84
6977.830 91
6978.226 79
6978.623 91
6979.020 92
6979.417 54
6979.814 60
6980.211 63
6980.608 85
6981.005 107
6981.402 80
6981.799 53
6982.196 47
6982.593 55
6982.990 58
6983.387 52
6983.784 45
6984.181 40
6984.578 28
6984.975 33
6985.372 28
6985.769 28
6986.166 26
6986.563 41
6986.960 67
6987.357 59
6987.754 45
6988.151 39
6988.549 55
6988.946 61
6989.343 70
6989.740 85
6990.137 63
6990.534 52
6990.932 36
6991.329 38
6991.726 57
6992.123 63
6992.521 59
6992.918 67
6993.315 65
6993.712 66
6994.110 63
6994.507 45
6994.904 50
6995.302 69
6995.699 57
6996.096 47
6996.494 60
6996.891 53
6997.288 34
6997.686 48
6998.083 52
6998.481 39
6998.878 60
6999.276 73
6999.673 99
7000.071 62
7000.468 62
7000.866 74
7001.263 78
7001.661 71
7002.058 75
7002.456 73
7002.853 90
7003.251 84
7003.648 78
7004.046 84
7004.443 55
7004.841 43
7005.239 44
7005.636 35
7006.034 57
7006.432 82
7006.829 79
7007.227 66
7007.625 95
7008.022 96
7008.420 84
7008.818 66
7009.215 55
7009.613 86
7010.011 86
7010.409 94
7010.806 87
7011.204 84
7011.602 68
7012.000 66
7012.398 71
7012.796 54
7013.193 59
7013.591 58
7013.989 55
7014.387 91
7014.785 67
7015.183 75
7015.581 56
7015.979 57
7016.376 50
7016.774 34
7017.172 42
7017.570 61
7017.968 83
7018.366 81
7018.764 71
7019.162 76
7019.560 74
7019.958 63
7020.356 49
7020.754 57
7021.153 53
7021.551 38
7021.949 55
7022.347 44
7022.745 58
7023.143 44
7023.541 38
7023.939 32
7024.338 50
7024.736 54
7025.134 42
7025.532 71
7025.930 63
7026.328 61
7026.727 50
7027.125 44
7027.523 59
7027.921 60
7028.320 54
7028.718 72
7029.116 84
7029.515 89
7029.913 79
7030.311 74
7030.710 106
7031.108 104
7031.506 106
7031.905 107
7032.303 62
7032.701 51
7033.100 46
7033.498 59
7033.897 71
7034.295 67
7034.694 62
7035.092 70
7035.491 71
7035.889 70
7036.287 73
7036.686 82
7037.085 77
7037.483 74
7037.882 65
7038.280 56
7038.679 66
7039.077 79
7039.476 91
7039.874 82
7040.273 64
7040.672 55
7041.070 51
7041.469 64
7041.868 74
7042.266 78
7042.665 73
7043.064 81
7043.462 68
7043.861 55
7044.260 58
7044.659 49
7045.057 42
7045.456 60
7045.855 74
7046.254 78
7046.652 83
7047.051 92
7047.450 87
7047.849 78
7048.248 66
7048.646 61
7049.045 54
7049.444 62
7049.843 58
7050.242 58
7050.641 68
7051.040 69
7051.439 42
7051.838 51
7052.237 42
7052.636 38
7053.035 37
7053.433 47
7053.832 51
7054.231 52
7054.631 48
7055.030 41
7055.429 51
7055.828 71
7056.227 70
7056.626 82
7057.025 86
7057.424 62
7057.823 53
7058.222 53
7058.621 55
7059.020 70
7059.420 67
7059.819 53
7060.218 55
7060.617 66
7061.016 69
7061.415 69
7061.815 65
7062.214 75
7062.613 76
7063.012 92
7063.412 82
7063.811 70
7064.210 46
7064.610 49
7065.009 62
7065.408 64
7065.808 63
7066.207 71
7066.606 79
7067.006 61
7067.405 61
7067.804 43
7068.204 65
7068.603 55
7069.003 37
7069.402 65
7069.801 69
7070.201 70
7070.600 85
7071.000 76
7071.399 66
7071.799 61
7072.198 59
7072.598 69
7072.997 60
7073.397 81
7073.797 80
7074.196 64
7074.596 50
7074.995 64
7075.395 66
7075.794 55
7076.194 50
7076.594 57
7076.993 55
7077.393 47
7077.793 39
7078.192 43
7078.592 53
7078.992 49
7079.391 62
7079.791 66
7080.191 54
7080.591 56
7080.990 58
7081.390 68
7081.790 57
7082.190 42
7082.590 55
7082.989 40
7083.389 41
7083.789 55
7084.189 65
7084.589 62
7084.989 66
7085.389 66
7085.788 43
7086.188 53
7086.588 46
7086.988 84
7087.388 103
7087.788 114
7088.188 108
7088.588 82
7088.988 85
7089.388 63
7089.788 40
7090.188 28
7090.588 45
7090.988 81
7091.388 67
7091.788 55
7092.188 79
7092.588 65
7092.989 53
7093.389 73
7093.789 59
7094.189 49
7094.589 53
7094.989 87
7095.389 76
7095.790 50
7096.190 70
7096.590 72
7096.990 63
7097.390 92
7097.791 86
7098.191 54
7098.591 47
7098.991 55
7099.392 51
7099.792 37
7100.192 47
7100.593 47
7100.993 62
7101.393 74
7101.794 73
7102.194 54
7102.594 46
7102.995 36
7103.395 29
7103.795 29
7104.196 44
7104.596 63
7104.997 45
7105.397 35
7105.798 33
7106.198 37
7106.599 53
7106.999 63
7107.400 52
7107.800 48
7108.201 42
7108.601 60
7109.002 58
7109.402 66
7109.803 71
7110.203 65
7110.604 54
7111.005 52
7111.405 62
7111.806 74
7112.207 88
7112.607 68
7113.008 48
7113.409 55
7113.809 68
7114.210 54
7114.611 54
7115.011 52
7115.412 66
7115.813 81
7116.214 66
7116.614 63
7117.015 56
7117.416 60
7117.817 78
7118.217 65
7118.618 80
7119.019 73
7119.420 64
7119.821 57
7120.222 66
7120.623 68
7121.023 44
7121.424 56
7121.825 55
7122.226 70
7122.627 50
7123.028 49
7123.429 48
7123.830 42
7124.231 45
7124.632 65
7125.033 76
7125.434 61
7125.835 44
7126.236 42
7126.637 42
7127.038 50
7127.439 55
7127.840 48
7128.241 49
7128.642 65
7129.044 55
7129.445 63
7129.846 52
7130.247 46
7130.648 54
7131.049 49
7131.451 74
7131.852 93
7132.253 76
7132.654 67
7133.055 52
7133.457 50
7133.858 46
7134.259 40
7134.660 27
7135.062 49
7135.463 67
7135.864 80
7136.266 72
7136.667 59
7137.068 67
7137.470 70
7137.871 62
7138.272 38
7138.674 44
7139.075 48
7139.477 64
7139.878 71
7140.279 61
7140.681 48
7141.082 59
7141.484 76
7141.885 70
7142.287 64
7142.688 72
7143.090 79
7143.491 49
7143.893 72
7144.294 73
7144.696 55
7145.097 33
7145.499 42
7145.901 58
7146.302 68
7146.704 54
7147.105 60
7147.507 52
7147.909 51
7148.310 69
7148.712 54
7149.114 39
7149.515 42
7149.917 40
7150.319 71
7150.721 74
7151.122 80
7151.524 76
7151.926 86
7152.328 70
7152.729 52
7153.131 37
7153.533 48
7153.935 55
7154.337 46
7154.738 60
7155.140 62
7155.542 37
7155.944 39
7156.346 71
7156.748 56
7157.150 47
7157.552 43
7157.953 43
7158.355 41
7158.757 46
7159.159 39
7159.561 58
7159.963 51
7160.365 55
7160.767 44
7161.169 45
7161.571 37
7161.973 53
7162.375 56
7162.777 51
7163.180 36
7163.582 57
7163.984 73
7164.386 63
7164.788 58
7165.190 60
7165.592 95
7165.994 84
7166.397 63
7166.799 54
7167.201 66
7167.603 72
7168.005 91
7168.408 65
7168.810 57
7169.212 41
7169.614 41
7170.017 33
7170.419 43
7170.821 78
7171.223 65
7171.626 57
7172.028 62
7172.430 53
7172.833 53
7173.235 52
7173.637 50
7174.040 54
7174.442 48
7174.845 62
7175.247 59
7175.649 71
7176.052 68
7176.454 66
7176.857 61
7177.259 53
7177.662 56
7178.064 41
7178.467 34
7178.869 39
7179.272 68
7179.674 75
7180.077 62
7180.479 71
7180.882 75
7181.285 83
7181.687 77
7182.090 52
7182.492 48
7182.895 66
7183.298 66
7183.700 53
7184.103 47
7184.506 54
7184.908 54
7185.311 42
7185.714 54
7186.116 50
7186.519 54
7186.922 66
7187.325 69
7187.727 77
7188.130 51
7188.533 59
7188.936 80
7189.339 51
7189.741 48
7190.144 56
7190.547 48
7190.950 55
7191.353 67
7191.756 68
7192.159 57
7192.561 43
7192.964 48
7193.367 61
7193.770 57
7194.173 52
7194.576 70
7194.979 70
7195.382 63
7195.785 64
7196.188 43
7196.591 40
7196.994 58
7197.397 68
7197.800 70
7198.203 69
7198.606 55
7199.009 35
7199.412 37
7199.815 43
7200.219 45
7200.622 48
7201.025 51
7201.428 32
7201.831 35
7202.234 52
7202.638 54
7203.041 65
7203.444 71
7203.847 60
7204.250 50
7204.654 59
7205.057 56
7205.460 62
7205.863 62
7206.267 79
7206.670 67
7207.073 71
7207.477 83
7207.880 64
7208.283 64
7208.687 64
7209.090 56
7209.493 57
7209.897 44
7210.300 37
7210.703 43
7211.107 42
7211.510 63
7211.914 53
7212.317 71
7212.721 62
7213.124 57
7213.528 80
7213.931 76
7214.335 48
7214.738 44
7215.142 50
7215.545 43
7215.949 46
7216.352 44
7216.756 39
7217.159 36
7217.563 30
7217.967 49
7218.370 55
7218.774 42
7219.178 52
7219.581 49
7219.985 50
7220.389 32
7220.792 40
7221.196 54
7221.600 48
7222.003 57
7222.407 44
7222.811 37
7223.215 48
7223.618 55
7224.022 57
7224.426 61
7224.830 48
7225.234 52
7225.637 41
7226.041 42
7226.445 27
7226.849 25
7227.253 36
7227.657 38
7228.061 48
7228.464 42
7228.868 39
7229.272 45
7229.676 52
7230.080 44
7230.484 46
7230.888 53
7231.292 49
7231.696 46
7232.100 48
7232.504 39
7232.908 58
7233.312 49
7233.716 46
7234.120 43
7234.524 46
7234.928 53
7235.333 52
7235.737 40
7236.141 29
7236.545 43
7236.949 35
7237.353 46
7237.757 56
7238.161 56
7238.566 67
7238.970 60
7239.374 63
7239.778 41
7240.183 58
7240.587 75
7240.991 87
7241.395 83
7241.800 62
7242.204 73
7242.608 90
7243.012 78
7243.417 61
7243.821 61
7244.225 50
7244.630 71
7245.034 54
7245.439 83
7245.843 84
7246.247 61
7246.652 56
7247.056 53
7247.461 43
7247.865 58
7248.269 61
7248.674 79
7249.078 70
7249.483 71
7249.887 61
7250.292 47
7250.696 77
7251.101 74
7251.506 64
7251.910 71
7252.315 60
7252.719 59
7253.124 42
7253.528 56
7253.933 62
7254.338 56
7254.742 40
7255.147 57
7255.552 64
7255.956 51
7256.361 54
7256.766 69
7257.170 54
7257.575 64
7257.980 81
7258.384 56
7258.789 66
7259.194 57
7259.599 44
7260.004 45
7260.408 43
7260.813 38
7261.218 38
7261.623 23
7262.028 46
7262.432 49
7262.837 39
7263.242 40
7263.647 63
7264.052 85
7264.457 61
7264.862 51
7265.267 66
7265.672 68
7266.077 63
7266.482 55
7266.887 46
7267.292 54
7267.697 76
7268.102 94
7268.507 105
7268.912 79
7269.317 111
7269.722 98
7270.127 90
7270.532 76
7270.937 76
7271.342 84
7271.747 86
7272.152 74
7272.557 62
7272.963 52
7273.368 45
7273.773 32
7274.178 22
7274.583 28
7274.988 36
7275.394 31
7275.799 42
7276.204 42
7276.609 40
7277.015 40
7277.420 44
7277.825 54
7278.230 49
7278.636 50
7279.041 47
7279.446 45
7279.852 56
7280.257 52
7280.662 50
7281.068 57
7281.473 54
7281.879 57
7282.284 53
7282.689 49
7283.095 46
7283.500 41
7283.906 37
7284.311 31
7284.717 45
7285.122 48
7285.528 64
7285.933 66
7286.339 60
7286.744 59
7287.150 60
7287.555 37
7287.961 39
7288.366 30
7288.772 41
7289.177 41
7289.583 37
7289.989 31
7290.394 54
7290.800 51
7291.206 54
7291.611 68
7292.017 68
7292.423 42
7292.828 42
7293.234 39
7293.640 39
7294.046 54
7294.451 53
7294.857 51
7295.263 89
7295.669 95
7296.074 76
7296.480 51
7296.886 51
7297.292 41
7297.698 46
7298.103 42
7298.509 34
7298.915 40
7299.321 39
7299.727 41
7300.133 42
7300.539 47
7300.945 30
7301.351 57
7301.757 43
7302.162 51
7302.568 46
7302.974 40
7303.380 34
7303.786 37
7304.192 39
7304.598 55
7305.004 62
7305.411 56
7305.817 49
7306.223 56
7306.629 57
7307.035 61
7307.441 48
7307.847 38
7308.253 32
7308.659 31
7309.065 33
7309.472 45
7309.878 42
7310.284 47
7310.690 48
7311.096 66
7311.503 64
7311.909 49
7312.315 51
7312.721 52
7313.128 47
7313.534 83
7313.940 58
7314.346 42
7314.753 39
7315.159 47
7315.565 55
7315.972 35
7316.378 44
7316.784 41
7317.191 30
7317.597 22
7318.004 31
7318.410 20
7318.816 29
7319.223 33
7319.629 42
7320.036 59
7320.442 61
7320.849 51
7321.255 58
7321.662 43
7322.068 49
7322.475 46
7322.881 64
7323.288 80
7323.694 61
7324.101 41
7324.507 62
7324.914 48
7325.321 49
7325.727 60
7326.134 54
7326.540 62
7326.947 75
7327.354 95
7327.760 82
7328.167 75
7328.574 60
7328.980 56
7329.387 63
7329.794 76
7330.201 48
7330.607 50
7331.014 46
7331.421 70
7331.828 60
7332.234 47
7332.641 38
7333.048 71
7333.455 70
7333.862 35
7334.269 28
7334.675 26
7335.082 25
7335.489 31
7335.896 39
7336.303 50
7336.710 69
7337.117 89
7337.524 72
7337.931 66
7338.338 67
7338.745 83
7339.152 68
7339.559 79
7339.966 52
7340.373 48
7340.780 58
7341.187 53
7341.594 45
7342.001 52
7342.408 40
7342.815 47
7343.222 42
7343.629 36
7344.036 32
7344.443 32
7344.851 44
7345.258 60
7345.665 57
7346.072 48
7346.479 57
7346.886 71
7347.294 59
7347.701 37
7348.108 46
7348.515 70
7348.923 60
7349.330 64
7349.737 54
7350.144 55
7350.552 60
7350.959 70
7351.366 55
7351.774 37
7352.181 56
7352.588 59
7352.996 61
7353.403 53
7353.811 63
7354.218 68
7354.625 52
7355.033 58
7355.440 72
7355.848 62
7356.255 72
7356.663 68
7357.070 58
7357.478 58
7357.885 60
7358.293 67
7358.700 55
7359.108 45
7359.515 42
7359.923 45
7360.330 59
7360.738 55
7361.145 51
7361.553 41
7361.961 42
7362.368 34
7362.776 32
7363.184 55
7363.591 49
7363.999 49
7364.407 32
7364.814 32
7365.222 56
7365.630 67
7366.037 48
7366.445 54
7366.853 53
7367.261 49
7367.668 50
7368.076 33
7368.484 29
7368.892 38
7369.300 40
7369.707 49
7370.115 43
7370.523 50
7370.931 43
7371.339 46
7371.747 49
7372.155 67
7372.563 66
7372.971 61
7373.378 77
7373.786 61
7374.194 74
7374.602 69
7375.010 80
7375.418 52
7375.826 31
7376.234 27
7376.642 13
7377.050 24
7377.458 22
7377.866 49
7378.274 54
7378.683 61
7379.091 93
7379.499 94
7379.907 78
7380.315 74
7380.723 70
7381.131 47
7381.539 49
7381.948 48
7382.356 41
7382.764 59
7383.172 51
7383.580 51
7383.989 60
7384.397 39
7384.805 65
7385.213 64
7385.622 42
7386.030 62
7386.438 50
7386.846 62
7387.255 62
7387.663 54
7388.071 42
7388.480 40
7388.888 39
7389.297 58
7389.705 68
7390.113 65
7390.522 59
7390.930 44
7391.339 56
7391.747 51
7392.155 61
7392.564 67
7392.972 61
7393.381 69
7393.789 52
7394.198 38
7394.606 33
7395.015 47
7395.423 57
7395.832 53
7396.241 39
7396.649 47
7397.058 74
7397.466 64
7397.875 71
7398.284 59
7398.692 27
7399.101 32
7399.509 36
7399.918 33
7400.327 37
7400.735 47
7401.144 50
7401.553 57
7401.962 75
7402.370 71
7402.779 57
7403.188 42
7403.597 37
7404.005 39
7404.414 55
7404.823 53
7405.232 67
7405.641 43
7406.049 42
7406.458 52
7406.867 60
7407.276 62
7407.685 55
7408.094 55
7408.503 52
7408.912 34
7409.320 31
7409.729 35
7410.138 42
7410.547 45
7410.956 42
7411.365 32
7411.774 38
7412.183 39
7412.592 56
7413.001 60
7413.410 52
7413.819 49
7414.228 49
7414.638 60
7415.047 65
7415.456 62
7415.865 38
7416.274 32
7416.683 51
7417.092 43
7417.501 71
7417.910 66
7418.320 45
7418.729 50
7419.138 44
7419.547 32
7419.956 38
7420.366 52
7420.775 35
7421.184 47
7421.593 49
7422.003 52
7422.412 46
7422.821 53
7423.231 48
7423.640 48
7424.049 55
7424.459 47
7424.868 58
7425.277 41
7425.687 48
7426.096 37
7426.505 39
7426.915 46
7427.324 37
7427.734 45
7428.143 45
7428.553 51
7428.962 64
7429.372 64
7429.781 51
7430.191 57
7430.600 56
7431.010 46
7431.419 46
7431.829 45
7432.238 55
7432.648 32
7433.057 40
7433.467 50
7433.877 30
7434.286 38
7434.696 42
7435.105 42
7435.515 35
7435.925 35
7436.334 42
7436.744 39
7437.154 39
7437.563 42
7437.973 40
7438.383 53
7438.793 53
7439.202 51
7439.612 47
7440.022 27
7440.432 29
7440.841 45
7441.251 47
7441.661 42
7442.071 37
7442.481 38
7442.891 28
7443.300 35
7443.710 55
7444.120 61
7444.530 59
7444.940 49
7445.350 46
7445.760 45
7446.170 48
7446.580 35
7446.990 38
7447.400 41
7447.810 37
7448.220 35
7448.630 21
7449.040 18
7449.450 21
7449.860 39
7450.270 72
7450.680 75
7451.090 62
7451.500 80
7451.910 101
7452.320 92
7452.730 83
7453.140 84
7453.551 63
7453.961 60
7454.371 52
7454.781 37
7455.191 51
7455.601 38
7456.012 42
7456.422 55
7456.832 65
7457.242 51
7457.653 49
7458.063 56
7458.473 47
7458.883 53
7459.294 49
7459.704 62
7460.114 55
7460.525 58
7460.935 54
7461.345 54
7461.756 72
7462.166 62
7462.577 45
7462.987 50
7463.397 59
7463.808 68
7464.218 82
7464.629 61
7465.039 40
7465.450 48
7465.860 47
7466.271 44
7466.681 42
7467.092 60
7467.502 41
7467.913 38
7468.323 49
7468.734 52
7469.144 55
7469.555 66
7469.966 53
7470.376 45
7470.787 41
7471.197 56
7471.608 55
7472.019 55
7472.429 67
7472.840 71
7473.251 75
7473.661 62
7474.072 51
7474.483 61
7474.894 59
7475.304 50
7475.715 40
7476.126 37
7476.537 36
7476.947 62
7477.358 63
7477.769 38
7478.180 47
7478.591 56
7479.001 47
7479.412 41
7479.823 50
7480.234 77
7480.645 70
7481.056 55
7481.467 53
7481.878 34
7482.289 51
7482.700 50
7483.110 26
7483.521 52
7483.932 42
7484.343 32
7484.754 30
7485.165 37
7485.576 24
7485.987 38
7486.399 58
7486.810 52
7487.221 52
7487.632 36
7488.043 51
7488.454 43
7488.865 28
7489.276 29
7489.687 31
7490.098 32
7490.510 29
7490.921 33
7491.332 51
7491.743 70
7492.154 70
7492.566 70
7492.977 75
7493.388 80
7493.799 57
7494.211 52
7494.622 46
7495.033 37
7495.444 41
7495.856 50
7496.267 69
7496.678 48
7497.090 48
7497.501 36
7497.912 41
7498.324 50
7498.735 48
7499.147 38
7499.558 64
7499.969 73
7500.381 55
7500.792 60
7501.204 55
7501.615 59
7502.027 45
7502.438 52
7502.850 49
7503.261 64
7503.673 67
7504.084 74
7504.496 67
7504.907 68
7505.319 94
7505.730 68
7506.142 56
7506.554 51
7506.965 50
7507.377 65
7507.788 57
7508.200 46
7508.612 41
7509.023 66
7509.435 68
7509.847 53
7510.258 32
7510.670 22
7511.082 24
7511.494 47
7511.905 34
7512.317 33
7512.729 33
7513.141 35
7513.552 18
7513.964 33
7514.376 37
7514.788 45
7515.200 45
7515.612 50
7516.023 53
7516.435 45
7516.847 48
7517.259 67
7517.671 89
7518.083 77
7518.495 63
7518.907 53
7519.319 63
7519.731 57
7520.143 50
7520.555 50
7520.967 52
7521.379 41
7521.791 40
7522.203 31
7522.615 35
7523.027 64
7523.439 56
7523.851 63
7524.263 42
7524.675 64
7525.087 49
7525.499 34
7525.911 47
7526.324 50
7526.736 52
7527.148 58
7527.560 58
7527.972 58
7528.384 55
7528.797 34
7529.209 60
7529.621 56
7530.033 56
7530.446 64
7530.858 69
7531.270 77
7531.682 50
7532.095 33
7532.507 31
7532.919 41
7533.332 47
7533.744 55
7534.156 43
7534.569 41
7534.981 46
7535.393 45
7535.806 44
7536.218 60
7536.631 62
7537.043 62
7537.456 60
7537.868 67
7538.280 69
7538.693 41
7539.105 34
7539.518 47
7539.930 66
7540.343 67
7540.755 70
7541.168 70
7541.581 59
7541.993 46
7542.406 47
7542.818 40
7543.231 39
7543.644 40
7544.056 32
7544.469 40
7544.881 38
7545.294 37
7545.707 33
7546.119 55
7546.532 38
7546.945 28
7547.358 27
7547.770 41
7548.183 48
7548.596 29
7549.009 36
7549.421 46
7549.834 52
7550.247 47
7550.660 34
7551.073 33
7551.485 35
7551.898 27
7552.311 23
7552.724 36
7553.137 57
7553.550 46
7553.963 51
7554.375 55
7554.788 36
7555.201 32
7555.614 44
7556.027 46
7556.440 51
7556.853 57
7557.266 71
7557.679 56
7558.092 56
7558.505 48
7558.918 51
7559.331 46
7559.744 29
7560.157 27
7560.570 44
7560.983 45
7561.397 56
7561.810 68
7562.223 52
7562.636 64
7563.049 47
7563.462 47
7563.875 50
7564.289 29
7564.702 33
7565.115 39
7565.528 48
7565.941 40
7566.355 24
7566.768 20
7567.181 34
7567.594 51
7568.008 48
7568.421 43
7568.834 36
7569.248 42
7569.661 40
7570.074 38
7570.488 42
7570.901 44
7571.314 42
7571.728 38
7572.141 32
7572.555 49
7572.968 52
7573.381 35
7573.795 36
7574.208 43
7574.622 61
7575.035 38
7575.449 25
7575.862 24
7576.276 22
7576.689 33
7577.103 18
7577.516 16
7577.930 17
7578.343 34
7578.757 34
7579.171 26
7579.584 30
7579.998 30
7580.411 26
7580.825 20
7581.239 24
7581.652 31
7582.066 48
7582.480 48
7582.893 55
7583.307 40
7583.721 31
7584.134 39
7584.548 36
7584.962 29
7585.376 34
7585.789 25
7586.203 28
7586.617 44
7587.031 28
7587.445 38
7587.858 39
7588.272 27
7588.686 37
7589.100 45
7589.514 44
7589.928 59
7590.342 58
7590.755 54
7591.169 49
7591.583 47
7591.997 54
7592.411 54
7592.825 51
7593.239 41
7593.653 44
7594.067 20
7594.481 39
7594.895 38
7595.309 26
7595.723 32
7596.137 25
7596.551 30
7596.965 45
7597.379 50
7597.793 45
7598.208 47
7598.622 35
7599.036 14
7599.450 22
7599.864 27
7600.278 28
7600.692 52
7601.107 61
7601.521 65
7601.935 57
7602.349 37
7602.763 50
7603.178 46
7603.592 46
7604.006 34
7604.420 24
7604.835 41
7605.249 52
7605.663 39
7606.078 31
7606.492 29
7606.906 40
7607.321 58
7607.735 62
7608.149 44
7608.564 47
7608.978 70
7609.393 64
7609.807 44
7610.221 51
7610.636 55
7611.050 57
7611.465 53
7611.879 59
7612.294 38
7612.708 39
7613.123 34
7613.537 35
7613.952 46
7614.366 50
7614.781 37
7615.195 32
7615.610 33
7616.025 44
7616.439 52
7616.854 43
7617.268 31
7617.683 27
7618.098 35
7618.512 27
7618.927 18
7619.342 20
7619.756 35
7620.171 39
7620.586 31
7621.001 34
7621.415 44
7621.830 37
7622.245 47
7622.660 45
7623.074 36
7623.489 32
7623.904 27
7624.319 41
7624.734 41
7625.148 25
7625.563 36
7625.978 38
7626.393 58
7626.808 58
7627.223 60
7627.638 41
7628.053 52
7628.468 51
7628.882 47
7629.297 55
7629.712 49
7630.127 34
7630.542 32
7630.957 43
7631.372 35
7631.787 34
7632.202 23
7632.617 32
7633.032 32
7633.448 20
7633.863 20
7634.278 20
7634.693 12
7635.108 34
7635.523 33
7635.938 42
7636.353 32
7636.768 19
7637.184 21
7637.599 30
7638.014 30
7638.429 29
7638.844 40
7639.260 31
7639.675 57
7640.090 47
7640.505 45
7640.921 57
7641.336 43
7641.751 40
7642.166 49
7642.582 53
7642.997 46
7643.412 29
7643.828 23
7644.243 19
7644.658 26
7645.074 25
7645.489 41
7645.905 50
7646.320 28
7646.735 32
7647.151 34
7647.566 26
7647.982 24
7648.397 30
7648.813 36
7649.228 32
7649.644 30
7650.059 24
7650.475 28
7650.890 41
7651.306 44
7651.721 53
7652.137 36
7652.553 44
7652.968 45
7653.384 41
7653.799 34
7654.215 27
7654.631 32
7655.046 24
7655.462 25
7655.878 47
7656.293 41
7656.709 37
7657.125 61
7657.540 51
7657.956 48
7658.372 54
7658.788 45
7659.203 66
7659.619 67
7660.035 56
7660.451 39
7660.867 23
7661.282 18
7661.698 27
7662.114 45
7662.530 49
7662.946 35
7663.362 33
7663.778 27
7664.193 31
7664.609 43
7665.025 34
7665.441 41
7665.857 46
7666.273 47
7666.689 40
7667.105 40
7667.521 35
7667.937 46
7668.353 43
7668.769 57
7669.185 43
7669.601 32
7670.017 27
7670.433 44
7670.849 41
7671.265 35
7671.682 60
7672.098 78
7672.514 55
7672.930 48
7673.346 39
7673.762 52
7674.178 42
7674.595 43
7675.011 35
7675.427 25
7675.843 37
7676.259 43
7676.676 44
7677.092 55
7677.508 55
7677.924 64
7678.341 55
7678.757 48
7679.173 56
7679.590 68
7680.006 74
7680.422 74
7680.839 64
7681.255 73
7681.671 83
7682.088 68
7682.504 49
7682.921 57
7683.337 50
7683.753 34
7684.170 47
7684.586 42
7685.003 44
7685.419 35
7685.836 23
7686.252 39
7686.669 46
7687.085 36
7687.502 18
7687.918 27
7688.335 34
7688.751 25
7689.168 27
7689.585 42
7690.001 44
7690.418 37
7690.834 39
7691.251 44
7691.668 45
7692.084 47
7692.501 40
7692.918 48
7693.334 41
7693.751 57
7694.168 77
7694.584 48
7695.001 41
7695.418 47
7695.835 48
7696.251 41
7696.668 49
7697.085 49
7697.502 38
7697.919 59
7698.335 52
7698.752 50
7699.169 65
7699.586 70
7700.003 67
7700.420 46
7700.837 27
7701.253 23
7701.670 24
7702.087 56
7702.504 55
7702.921 45
7703.338 44
7703.755 37
7704.172 49
7704.589 59
7705.006 66
7705.423 42
7705.840 46
7706.257 44
7706.674 48
7707.091 48
7707.508 54
7707.925 56
7708.343 53
7708.760 44
7709.177 30
7709.594 28
7710.011 18
7710.428 18
7710.845 45
7711.263 58
7711.680 56
7712.097 58
7712.514 55
7712.931 37
7713.349 34
7713.766 38
7714.183 32
7714.600 22
7715.018 38
7715.435 36
7715.852 52
7716.269 44
7716.687 37
7717.104 22
7717.521 52
7717.939 54
7718.356 62
7718.774 41
7719.191 40
7719.608 41
7720.026 38
7720.443 34
7720.861 37
7721.278 26
7721.695 35
7722.113 33
7722.530 31
7722.948 39
7723.365 44
7723.783 54
7724.200 37
7724.618 37
7725.036 34
7725.453 26
7725.871 19
7726.288 31
7726.706 32
7727.123 27
7727.541 31
7727.959 40
7728.376 45
7728.794 55
7729.212 54
7729.629 41
7730.047 32
7730.465 43
7730.882 45
7731.300 41
7731.718 37
7732.136 41
7732.553 52
7732.971 68
7733.389 53
7733.807 48
7734.224 49
7734.642 28
7735.060 18
7735.478 34
7735.896 28
7736.314 18
7736.731 26
7737.149 37
7737.567 42
7737.985 46
7738.403 62
7738.821 47
7739.239 36
7739.657 36
7740.075 27
7740.493 36
7740.911 33
7741.329 31
7741.747 49
7742.165 70
7742.583 59
7743.001 41
7743.419 34
7743.837 17
7744.255 22
7744.673 39
7745.091 30
7745.509 49
7745.927 26
7746.345 23
7746.763 41
7747.182 42
7747.600 31
7748.018 35
7748.436 29
7748.854 32
7749.272 37
7749.691 40
7750.109 43
7750.527 45
7750.945 32
7751.364 22
7751.782 37
7752.200 36
7752.618 30
7753.037 41
7753.455 27
7753.873 18
7754.292 25
7754.710 45
7755.128 60
7755.547 68
7755.965 50
7756.384 82
7756.802 52
7757.220 55
7757.639 57
7758.057 50
7758.476 41
7758.894 34
7759.313 35
7759.731 27
7760.150 48
7760.568 49
7760.987 38
7761.405 41
7761.824 40
7762.242 35
7762.661 28
7763.079 33
7763.498 29
7763.917 35
7764.335 43
7764.754 39
7765.172 23
7765.591 31
7766.010 31
7766.428 49
7766.847 41
7767.266 32
7767.684 48
7768.103 48
7768.522 50
7768.941 56
7769.359 33
7769.778 26
7770.197 34
7770.616 50
7771.034 56
7771.453 56
7771.872 62
7772.291 48
7772.710 36
7773.128 30
7773.547 45
7773.966 45
7774.385 37
7774.804 58
7775.223 56
7775.642 51
7776.061 40
7776.480 49
7776.899 64
7777.317 62
7777.736 39
7778.155 26
7778.574 21
7778.993 35
7779.412 37
7779.831 31
7780.250 31
7780.670 15
7781.089 33
7781.508 42
7781.927 52
7782.346 57
7782.765 48
7783.184 53
7783.603 45
7784.022 53
7784.441 65
7784.861 53
7785.280 49
7785.699 25
7786.118 30
7786.537 47
7786.957 34
7787.376 43
7787.795 48
7788.214 36
7788.634 31
7789.053 39
7789.472 40
7789.891 33
7790.311 27
7790.730 37
7791.149 40
7791.569 50
7791.988 38
7792.407 30
7792.827 25
7793.246 36
7793.666 52
7794.085 52
7794.504 48
7794.924 38
7795.343 29
7795.763 24
7796.182 41
7796.602 48
7797.021 41
7797.441 31
7797.860 27
7798.280 29
7798.699 27
7799.119 33
7799.538 38
7799.958 35
7800.377 38
7800.797 49
7801.217 62
7801.636 40
7802.056 27
7802.475 36
7802.895 45
7803.315 37
7803.734 50
7804.154 45
7804.574 45
7804.993 36
7805.413 31
7805.833 38
7806.253 39
7806.672 33
7807.092 45
7807.512 50
7807.932 49
7808.351 41
7808.771 53
7809.191 48
7809.611 41
7810.031 52
7810.451 43
7810.870 60
7811.290 47
7811.710 33
7812.130 42
7812.550 47
7812.970 51
7813.390 58
7813.810 37
7814.230 37
7814.650 44
7815.070 67
7815.490 44
7815.910 34
7816.330 43
7816.750 50
7817.170 42
7817.590 41
7818.010 31
7818.430 23
7818.850 20
7819.270 43
7819.690 45
7820.110 29
7820.530 36
7820.950 32
7821.371 34
7821.791 50
7822.211 56
7822.631 36
7823.051 32
7823.471 24
7823.892 22
7824.312 36
7824.732 25
7825.152 25
7825.573 7
7825.993 12
7826.413 20
7826.833 36
7827.254 31
7827.674 40
7828.094 50
7828.515 41
7828.935 33
7829.355 45
7829.776 34
7830.196 39
7830.617 53
7831.037 33
7831.457 37
7831.878 33
7832.298 40
7832.719 42
7833.139 49
7833.560 30
7833.980 23
7834.401 18
7834.821 23
7835.242 31
7835.662 28
7836.083 37
7836.503 51
7836.924 70
7837.344 65
7837.765 64
7838.185 55
7838.606 49
7839.027 42
7839.447 35
7839.868 25
7840.289 32
7840.709 38
7841.130 31
7841.551 31
7841.971 34
7842.392 32
7842.813 33
7843.233 22
7843.654 26
7844.075 30
7844.496 19
7844.916 20
7845.337 9
7845.758 15
7846.179 22
7846.600 28
7847.020 33
7847.441 44
7847.862 43
7848.283 38
7848.704 29
7849.125 31
7849.546 24
7849.967 27
7850.388 29
7850.808 19
7851.229 24
7851.650 36
7852.071 30
7852.492 31
7852.913 40
7853.334 51
7853.755 45
7854.176 31
7854.597 32
7855.018 35
7855.439 33
7855.860 46
7856.282 35
7856.703 28
7857.124 39
7857.545 42
7857.966 32
7858.387 42
7858.808 29
7859.229 22
7859.651 47
7860.072 64
7860.493 54
7860.914 59
7861.335 42
7861.757 45
7862.178 47
7862.599 48
7863.020 45
7863.442 62
7863.863 50
7864.284 44
7864.705 49
7865.127 48
7865.548 54
7865.969 56
7866.391 51
7866.812 50
7867.234 49
7867.655 51
7868.076 46
7868.498 28
7868.919 43
7869.341 74
7869.762 68
7870.183 61
7870.605 58
7871.026 46
7871.448 35
7871.869 41
7872.291 67
7872.712 56
7873.134 34
7873.555 22
7873.977 24
7874.399 17
7874.820 26
7875.242 36
7875.663 33
7876.085 31
7876.507 18
7876.928 24
7877.350 25
7877.771 35
7878.193 33
7878.615 26
7879.036 47
7879.458 66
7879.880 49
7880.302 68
7880.723 64
7881.145 53
7881.567 37
7881.989 36
7882.410 41
7882.832 35
7883.254 29
7883.676 34
7884.098 34
7884.519 34
7884.941 38
7885.363 42
7885.785 36
7886.207 25
7886.629 24
7887.051 40
7887.473 24
7887.894 36
7888.316 37
7888.738 22
7889.160 13
7889.582 21
7890.004 33
7890.426 49
7890.848 43
7891.270 55
7891.692 43
7892.114 35
7892.536 29
7892.958 35
7893.381 46
7893.803 32
7894.225 24
7894.647 24
7895.069 33
7895.491 45
7895.913 45
7896.335 44
7896.757 42
7897.180 37
7897.602 28
7898.024 27
7898.446 30
7898.868 40
7899.291 42
7899.713 29
7900.135 47
7900.557 49
7900.980 32
7901.402 15
7901.824 11
7902.247 16
7902.669 12
7903.091 26
7903.514 31
7903.936 36
7904.358 30
7904.781 37
7905.203 56
7905.625 58
7906.048 54
7906.470 49
7906.893 37
7907.315 28
7907.738 42
7908.160 43
7908.583 34
7909.005 32
7909.428 34
7909.850 38
7910.273 38
7910.695 43
7911.118 43
7911.540 43
7911.963 50
7912.385 25
7912.808 18
7913.231 51
7913.653 37
7914.076 24
7914.498 36
7914.921 30
7915.344 39
7915.766 36
7916.189 26
7916.612 44
7917.034 59
7917.457 49
7917.880 33
7918.303 28
7918.725 33
7919.148 39
7919.571 36
7919.994 42
7920.416 36
7920.839 21
7921.262 20
7921.685 22
7922.108 22
7922.531 29
7922.953 33
7923.376 27
7923.799 34
7924.222 29
7924.645 38
7925.068 41
7925.491 33
7925.914 56
7926.337 55
7926.760 39
7927.183 33
7927.606 45
7928.029 35
7928.452 44
7928.875 53
7929.298 63
7929.721 50
7930.144 45
7930.567 37
7930.990 28
7931.413 30
7931.836 38
7932.259 40
7932.682 23
7933.105 16
7933.529 32
7933.952 35
7934.375 20
7934.798 22
7935.221 24
7935.644 37
7936.068 23
7936.491 33
7936.914 31
7937.337 44
7937.761 44
7938.184 34
7938.607 41
7939.030 35
7939.454 38
7939.877 50
7940.300 47
7940.724 50
7941.147 37
7941.570 43
7941.994 35
7942.417 49
7942.841 41
7943.264 31
7943.687 26
7944.111 43
7944.534 55
7944.958 38
7945.381 37
7945.805 39
7946.228 25
7946.652 17
7947.075 28
7947.499 40
7947.922 49
7948.346 38
7948.769 29
7949.193 33
7949.616 34
7950.040 30
7950.464 22
7950.887 25
7951.311 21
7951.734 26
7952.158 27
7952.582 26
7953.005 47
7953.429 48
7953.853 38
7954.276 40
7954.700 45
7955.124 36
7955.548 20
7955.971 34
7956.395 50
7956.819 50
7957.243 43
7957.666 35
7958.090 40
7958.514 39
7958.938 31
7959.362 18
7959.785 26
7960.209 40
7960.633 35
7961.057 38
7961.481 23
7961.905 18
7962.329 36
7962.753 36
7963.177 30
7963.601 28
7964.024 19
7964.448 36
7964.872 48
7965.296 46
7965.720 37
7966.144 31
7966.568 36
7966.992 48
7967.417 35
7967.841 23
7968.265 29
7968.689 29
7969.113 29
7969.537 25
7969.961 25
7970.385 30
7970.809 21
7971.233 27
7971.658 34
7972.082 39
7972.506 42
7972.930 39
7973.354 37
7973.779 30
7974.203 41
7974.627 41
7975.051 32
7975.475 37
7975.900 32
7976.324 40
7976.748 47
7977.173 62
7977.597 57
7978.021 39
7978.446 41
7978.870 43
7979.294 37
7979.719 36
7980.143 28
7980.567 40
7980.992 33
7981.416 45
7981.841 46
7982.265 42
7982.690 28
7983.114 36
7983.539 48
7983.963 41
7984.388 40
7984.812 49
7985.237 37
7985.661 34
7986.086 45
7986.510 31
7986.935 29
7987.359 41
7987.784 36
7988.209 32
7988.633 44
7989.058 43
7989.482 43
7989.907 45
7990.332 49
7990.756 56
7991.181 52
7991.606 48
7992.030 34
7992.455 40
7992.880 41
7993.305 38
7993.729 37
7994.154 36
7994.579 23
7995.004 30
7995.428 46
7995.853 47
7996.278 52
7996.703 51
7997.128 48
7997.553 67
7997.977 52
7998.402 38
7998.827 26
7999.252 31
7999.677 32
8000.102 26
8000.527 20
8000.952 18
8001.377 19
8001.802 20
8002.227 23
8002.652 33
8003.077 60
8003.502 69
8003.927 45
8004.352 60
8004.777 58
8005.202 53
8005.627 55
8006.052 56
8006.477 41
8006.902 39
8007.327 27
8007.752 22
8008.177 27
8008.602 19
8009.028 24
8009.453 23
8009.878 26
8010.303 36
8010.728 37
8011.154 22
8011.579 18
8012.004 32
8012.429 20
8012.854 33
8013.280 34
8013.705 32
8014.130 47
8014.556 52
8014.981 32
8015.406 30
8015.832 40
8016.257 46
8016.682 59
8017.108 52
8017.533 56
8017.958 58
8018.384 54
8018.809 50
8019.235 35
8019.660 36
8020.085 30
8020.511 37
8020.936 47
8021.362 39
8021.787 34
8022.213 44
8022.638 48
8023.064 48
8023.489 39
8023.915 41
8024.341 30
8024.766 22
8025.192 27
8025.617 34
8026.043 31
8026.469 40
8026.894 34
8027.320 36
8027.745 39
8028.171 21
8028.597 34
8029.022 30
8029.448 34
8029.874 38
8030.300 32
8030.725 18
8031.151 15
8031.577 21
8032.003 27
8032.428 32
8032.854 38
8033.280 27
8033.706 28
8034.131 50
8034.557 58
8034.983 37
8035.409 17
8035.835 6
8036.261 10
8036.687 15
8037.113 16
8037.538 15
8037.964 32
8038.390 31
8038.816 34
8039.242 26
8039.668 31
8040.094 30
8040.520 24
8040.946 26
8041.372 26
8041.798 38
8042.224 21
8042.650 16
8043.076 19
8043.502 17
8043.928 34
8044.354 44
8044.781 35
8045.207 26
8045.633 20
8046.059 17
8046.485 30
8046.911 32
8047.337 26
8047.764 23
8048.190 30
8048.616 22
8049.042 24
8049.468 20
8049.895 25
8050.321 32
8050.747 22
8051.173 32
8051.600 24
8052.026 31
8052.452 37
8052.879 25
8053.305 26
8053.731 28
8054.158 37
8054.584 45
8055.010 34
8055.437 27
8055.863 27
8056.289 29
8056.716 47
8057.142 51
8057.569 55
8057.995 39
8058.422 40
8058.848 58
8059.275 56
8059.701 50
8060.128 31
8060.554 28
8060.981 38
8061.407 28
8061.834 16
8062.260 14
8062.687 14
8063.113 17
8063.540 23
8063.967 24
8064.393 27
8064.820 20
8065.247 24
8065.673 27
8066.100 36
8066.527 33
8066.953 24
8067.380 21
8067.807 23
8068.233 23
8068.660 14
8069.087 16
8069.514 26
8069.940 24
8070.367 30
8070.794 32
8071.221 32
8071.647 15
8072.074 11
8072.501 18
8072.928 26
8073.355 35
8073.782 21
8074.209 9
8074.635 15
8075.062 26
8075.489 25
8075.916 19
8076.343 24
8076.770 26
8077.197 26
8077.624 32
8078.051 45
8078.478 52
8078.905 52
8079.332 57
8079.759 53
8080.186 42
8080.613 43
8081.040 52
8081.467 49
8081.894 40
8082.321 45
8082.749 32
8083.176 37
8083.603 40
8084.030 28
8084.457 27
8084.884 22
8085.311 31
8085.739 27
8086.166 30
8086.593 38
8087.020 28
8087.447 21
8087.875 23
8088.302 31
8088.729 18
8089.156 19
8089.584 24
8090.011 25
8090.438 29
8090.866 29
8091.293 20
8091.720 29
8092.148 28
8092.575 37
8093.002 40
8093.430 27
8093.857 22
8094.285 29
8094.712 29
8095.139 40
8095.567 46
8095.994 43
8096.422 49
8096.849 36
8097.277 24
8097.704 34
8098.132 44
8098.559 35
8098.987 39
8099.414 37
8099.842 25
8100.269 23
8100.697 22
8101.125 26
8101.552 35
8101.980 32
8102.407 41
8102.835 38
8103.263 35
8103.690 28
8104.118 33
8104.546 28
8104.973 21
8105.401 28
8105.829 34
8106.257 28
8106.684 30
8107.112 37
8107.540 37
8107.968 34
8108.395 29
8108.823 28
8109.251 26
8109.679 26
8110.107 27
8110.534 25
8110.962 30
8111.390 34
8111.818 27
8112.246 28
8112.674 27
8113.102 27
8113.530 13
8113.957 27
8114.385 43
8114.813 39
8115.241 47
8115.669 37
8116.097 38
8116.525 42
8116.953 38
8117.381 37
8117.809 30
8118.237 29
8118.665 34
8119.093 26
8119.522 33
8119.950 32
8120.378 28
8120.806 29
8121.234 32
8121.662 31
8122.090 17
8122.518 34
8122.947 32
8123.375 22
8123.803 27
8124.231 18
8124.659 35
8125.088 41
8125.516 36
8125.944 21
8126.372 28
8126.801 17
8127.229 22
8127.657 29
8128.085 26
8128.514 28
8128.942 30
8129.370 35
8129.799 38
8130.227 26
8130.655 36
8131.084 43
8131.512 31
8131.941 19
8132.369 18
8132.797 11
8133.226 24
8133.654 22
8134.083 24
8134.511 34
8134.940 30
8135.368 51
8135.797 51
8136.225 24
8136.654 26
8137.082 37
8137.511 54
8137.939 52
8138.368 32
8138.797 29
8139.225 20
8139.654 27
8140.082 36
8140.511 42
8140.940 35
8141.368 26
8141.797 19
8142.226 11
8142.654 12
8143.083 15
8143.512 19
8143.940 15
8144.369 29
8144.798 54
8145.227 28
8145.655 23
8146.084 39
8146.513 43
8146.942 35
8147.371 24
8147.799 27
8148.228 59
8148.657 42
8149.086 41
8149.515 47
8149.944 21
8150.372 18
8150.801 16
8151.230 28
8151.659 32
8152.088 33
8152.517 42
8152.946 40
8153.375 39
8153.804 41
8154.233 24
8154.662 12
8155.091 13
8155.520 17
8155.949 14
8156.378 16
8156.807 19
8157.236 17
8157.665 21
8158.094 28
8158.523 22
8158.953 46
8159.382 48
8159.811 42
8160.240 46
8160.669 22
8161.098 23
8161.527 31
8161.957 24
8162.386 28
8162.815 25
8163.244 24
8163.674 32
8164.103 30
8164.532 33
8164.961 52
8165.391 40
8165.820 37
8166.249 36
8166.679 29
8167.108 23
8167.537 21
8167.967 37
8168.396 42
8168.825 27
8169.255 22
8169.684 12
8170.113 18
8170.543 22
8170.972 20
8171.402 19
8171.831 25
8172.261 28
8172.690 31
8173.120 30
8173.549 34
8173.979 51
8174.408 41
8174.838 40
8175.267 31
8175.697 37
8176.126 39
8176.556 37
8176.985 49
8177.415 61
8177.845 52
8178.274 39
8178.704 45
8179.134 46
8179.563 43
8179.993 29
8180.423 24
8180.852 33
8181.282 36
8181.712 29
8182.141 29
8182.571 18
8183.001 19
8183.431 18
8183.860 25
8184.290 39
8184.720 51
8185.150 39
8185.580 58
8186.009 45
8186.439 38
8186.869 35
8187.299 23
8187.729 23
8188.159 37
8188.589 21
8189.018 10
8189.448 19
8189.878 20
8190.308 24
8190.738 28
8191.168 23
8191.598 14
8192.028 17
8192.458 23
8192.888 46
8193.318 46
8193.748 37
8194.178 29
8194.608 39
8195.038 41
8195.468 33
8195.898 14
8196.328 16
8196.759 17
8197.189 14
8197.619 18
8198.049 16
8198.479 23
8198.909 20
8199.339 25
8199.770 21
8200.200 39
8200.630 47
8201.060 40
8201.490 47
8201.921 49
8202.351 40
8202.781 38
8203.211 27
8203.642 34
8204.072 30
8204.502 25
8204.933 13
8205.363 17
8205.793 15
8206.224 18
8206.654 19
8207.084 23
8207.515 31
8207.945 43
8208.376 45
8208.806 37
8209.237 23
8209.667 31
8210.097 38
8210.528 20
8210.958 14
8211.389 17
8211.819 12
8212.250 27
8212.680 35
8213.111 20
8213.541 14
8213.972 33
8214.403 32
8214.833 36
8215.264 34
8215.694 44
8216.125 31
8216.556 20
8216.986 25
8217.417 30
8217.848 20
8218.278 22
8218.709 24
8219.140 15
8219.570 23
8220.001 34
8220.432 30
8220.862 26
8221.293 19
8221.724 16
8222.155 13
8222.585 9
8223.016 27
8223.447 25
8223.878 20
8224.309 13
8224.740 35
8225.170 31
8225.601 26
8226.032 16
8226.463 18
8226.894 34
8227.325 22
8227.756 21
8228.187 29
8228.618 20
8229.049 15
8229.480 24
8229.910 29
8230.341 25
8230.772 24
8231.203 18
8231.635 23
8232.066 21
8232.497 17
8232.928 22
8233.359 34
8233.790 29
8234.221 35
8234.652 39
8235.083 31
8235.514 28
8235.945 24
8236.376 35
8236.808 34
8237.239 34
8237.670 21
8238.101 21
8238.532 37
8238.964 54
8239.395 47
8239.826 36
8240.257 40
8240.688 43
8241.120 28
8241.551 16
8241.982 15
8242.414 28
8242.845 30
8243.276 23
8243.708 22
8244.139 34
8244.570 35
8245.002 38
8245.433 45
8245.864 39
8246.296 35
8246.727 21
8247.159 15
8247.590 22
8248.022 28
8248.453 26
8248.884 11
8249.316 32
8249.747 27
8250.179 34
8250.610 36
8251.042 34
8251.474 32
8251.905 29
8252.337 30
8252.768 35
8253.200 33
8253.631 31
8254.063 38
8254.495 39
8254.926 33
8255.358 42
8255.790 44
8256.221 37
8256.653 44
8257.085 56
8257.516 43
8257.948 34
8258.380 25
8258.811 30
8259.243 28
8259.675 16
8260.107 14
8260.538 18
8260.970 21
8261.402 26
8261.834 23
8262.266 25
8262.697 29
8263.129 42
8263.561 50
8263.993 37
8264.425 22
8264.857 45
8265.289 63
8265.721 58
8266.153 47
8266.584 43
8267.016 29
8267.448 25
8267.880 46
8268.312 42
8268.744 31
8269.176 36
8269.608 25
8270.040 15
8270.472 24
8270.904 26
8271.336 16
8271.769 18
8272.201 18
8272.633 25
8273.065 48
8273.497 37
8273.929 32
8274.361 19
8274.793 11
8275.225 12
8275.658 29
8276.090 26
8276.522 13
8276.954 10
8277.386 17
8277.819 27
8278.251 33
8278.683 18
8279.115 10
8279.548 15
8279.980 20
8280.412 14
8280.845 26
8281.277 46
8281.709 25
8282.142 27
8282.574 17
8283.006 9
8283.439 20
8283.871 21
8284.303 33
8284.736 44
8285.168 40
8285.601 30
8286.033 27
8286.466 24
8286.898 16
8287.331 21
8287.763 37
8288.195 38
8288.628 32
8289.061 28
8289.493 29
8289.926 28
8290.358 31
8290.791 33
8291.223 38
8291.656 45
8292.088 45
8292.521 36
8292.954 30
8293.386 18
8293.819 17
8294.252 15
8294.684 26
8295.117 45
8295.550 41
8295.982 39
8296.415 28
8296.848 23
8297.281 24
8297.713 25
8298.146 19
8298.579 31
8299.012 22
8299.444 20
8299.877 18
8300.310 49
8300.743 62
8301.176 61
8301.608 41
8302.041 32
8302.474 33
8302.907 37
8303.340 29
8303.773 18
8304.206 27
8304.639 33
8305.072 19
8305.505 20
8305.938 15
8306.371 18
8306.804 23
8307.237 22
8307.670 17
8308.103 6
8308.536 15
8308.969 25
8309.402 28
8309.835 16
8310.268 22
8310.701 29
8311.134 22
8311.567 22
8312.000 23
8312.433 15
8312.866 25
8313.300 26
8313.733 17
8314.166 32
8314.599 29
8315.032 34
8315.466 29
8315.899 28
8316.332 39
8316.765 30
8317.198 26
8317.632 23
8318.065 17
8318.498 23
8318.932 15
8319.365 20
8319.798 21
8320.232 26
8320.665 23
8321.098 27
8321.532 27
8321.965 28
8322.398 24
8322.832 20
8323.265 20
8323.699 28
8324.132 33
8324.566 12
8324.999 19
8325.432 24
8325.866 20
8326.299 13
8326.733 11
8327.166 19
8327.600 16
8328.033 26
8328.467 26
8328.901 25
8329.334 26
8329.768 16
8330.201 14
8330.635 11
8331.069 9
8331.502 21
8331.936 35
8332.369 42
8332.803 38
8333.237 39
8333.670 54
8334.104 48
8334.538 30
8334.972 31
8335.405 42
8335.839 34
8336.273 28
8336.707 24
8337.140 30
8337.574 49
8338.008 40
8338.442 24
8338.876 26
8339.309 24
8339.743 29
8340.177 24
8340.611 31
8341.045 37
8341.479 31
8341.913 30
8342.346 27
8342.780 27
8343.214 25
8343.648 29
8344.082 24
8344.516 26
8344.950 21
8345.384 23
8345.818 28
8346.252 19
8346.686 24
8347.120 38
8347.554 36
8347.988 28
8348.422 42
8348.856 44
8349.291 38
8349.725 41
8350.159 38
8350.593 39
8351.027 22
8351.461 27
8351.895 42
8352.329 30
8352.764 21
8353.198 24
8353.632 19
8354.066 32
8354.500 25
8354.935 21
8355.369 17
8355.803 21
8356.237 35
8356.672 40
8357.106 35
8357.540 46
8357.975 31
8358.409 21
8358.843 26
8359.278 25
8359.712 26
8360.146 27
8360.581 27
8361.015 30
8361.450 26
8361.884 30
8362.318 35
8362.753 27
8363.187 26
8363.622 21
8364.056 13
8364.491 23
8364.925 25
8365.360 19
8365.794 23
8366.229 45
8366.663 46
8367.098 46
8367.532 28
8367.967 24
8368.402 10
8368.836 15
8369.271 14
8369.705 16
8370.140 43
8370.575 40
8371.009 44
8371.444 27
8371.879 15
8372.313 11
8372.748 14
8373.183 11
8373.617 5
8374.052 11
8374.487 13
8374.922 17
8375.356 5
8375.791 12
8376.226 12
8376.661 17
8377.096 36
8377.530 25
8377.965 23
8378.400 28
8378.835 33
8379.270 31
8379.705 29
8380.140 24
8380.575 27
8381.009 23
8381.444 30
8381.879 21
8382.314 38
8382.749 32
8383.184 26
8383.619 18
8384.054 34
8384.489 22
8384.924 22
8385.359 32
8385.794 33
8386.229 56
8386.664 45
8387.099 51
8387.534 39
8387.970 26
8388.405 28
8388.840 29
8389.275 27
8389.710 33
8390.145 29
8390.580 34
8391.015 25
8391.451 25
8391.886 37
8392.321 39
8392.756 37
8393.192 38
8393.627 33
8394.062 51
8394.497 40
8394.933 41
8395.368 29
8395.803 35
8396.238 52
8396.674 40
8397.109 33
8397.544 39
8397.980 31
8398.415 34
8398.851 40
8399.286 42
8399.721 33
8400.157 40
8400.592 37
8401.028 19
8401.463 11
8401.898 24
8402.334 41
8402.769 46
8403.205 27
8403.640 34
8404.076 43
8404.511 37
8404.947 26
8405.382 26
8405.818 35
8406.254 37
8406.689 22
8407.125 28
8407.560 26
8407.996 32
8408.432 28
8408.867 29
8409.303 19
8409.739 22
8410.174 49
8410.610 33
8411.046 42
8411.481 61
8411.917 58
8412.353 43
8412.788 40
8413.224 39
8413.660 18
8414.096 36
8414.532 44
8414.967 34
8415.403 20
8415.839 32
8416.275 36
8416.711 45
8417.146 37
8417.582 29
8418.018 19
8418.454 20
8418.890 25
8419.326 25
8419.762 16
8420.198 30
8420.634 37
8421.070 33
8421.506 41
8421.941 43
8422.377 39
8422.813 29
8423.249 61
8423.686 51
8424.122 46
8424.558 44
8424.994 27
8425.430 37
8425.866 47
8426.302 44
8426.738 29
8427.174 23
8427.610 28
8428.046 23
8428.482 34
8428.919 36
8429.355 34
8429.791 41
8430.227 37
8430.663 19
8431.100 21
8431.536 45
8431.972 47
8432.408 33
8432.844 48
8433.281 47
8433.717 44
8434.153 50
8434.590 48
8435.026 48
8435.462 54
8435.899 44
8436.335 38
8436.771 31
8437.208 38
8437.644 43
8438.080 38
8438.517 52
8438.953 61
8439.390 44
8439.826 61
8440.263 49
8440.699 56
8441.135 72
8441.572 82
8442.008 56
8442.445 46
8442.881 46
8443.318 42
8443.755 28
8444.191 29
8444.628 36
8445.064 52
8445.501 66
8445.937 82
8446.374 85
8446.811 85
8447.247 101
8447.684 96
8448.120 103
8448.557 91
8448.994 89
8449.431 78
8449.867 62
8450.304 75
8450.741 71
8451.177 55
8451.614 69
8452.051 68
8452.488 80
8452.924 79
8453.361 67
8453.798 59
8454.235 68
8454.672 72
8455.108 64
8455.545 79
8455.982 67
8456.419 85
8456.856 77
8457.293 52
8457.730 48
8458.167 50
8458.603 45
8459.040 39
8459.477 44
8459.914 52
8460.351 74
8460.788 73
8461.225 68
8461.662 89
8462.099 93
8462.536 91
8462.973 81
8463.410 80
8463.847 83
8464.284 93
8464.722 116
8465.159 147
8465.596 158
8466.033 165
8466.470 193
8466.907 209
8467.344 187
8467.781 197
8468.219 231
8468.656 211
8469.093 226
8469.530 222
8469.967 278
8470.405 320
8470.842 411
8471.279 609
8471.716 830
8472.154 1127
8472.591 1574
8473.028 2365
8473.465 3240
8473.903 4218
8474.340 5456
8474.777 6458
8475.215 7475
8475.652 8486
8476.090 9052
8476.527 9119
8476.964 9133
8477.402 8926
8477.839 8514
8478.277 7922
8478.714 7063
8479.151 5971
8479.589 5028
8480.026 4239
8480.464 3542
8480.901 2881
8481.339 2360
8481.776 1890
8482.214 1595
8482.651 1309
8483.089 1093
8483.527 932
8483.964 801
8484.402 718
8484.839 616
8485.277 585
8485.715 497
8486.152 455
8486.590 416
8487.028 422
8487.465 436
8487.903 343
8488.341 317
8488.778 357
8489.216 355
8489.654 351
8490.091 330
8490.529 286
8490.967 292
8491.405 289
8491.842 299
8492.280 273
8492.718 338
8493.156 380
8493.594 373
8494.032 332
8494.469 342
8494.907 356
8495.345 362
8495.783 431
8496.221 411
8496.659 366
8497.097 362
8497.535 354
8497.973 312
8498.410 251
8498.848 254
8499.286 266
8499.724 299
8500.162 278
8500.600 256
8501.038 253
8501.476 258
8501.914 245
8502.352 245
8502.791 239
8503.229 259
8503.667 244
8504.105 223
8504.543 238
8504.981 234
8505.419 256
8505.857 219
8506.295 229
8506.734 212
8507.172 225
8507.610 218
8508.048 178
8508.486 196
8508.925 165
8509.363 157
8509.801 145
8510.239 136
8510.678 167
8511.116 156
8511.554 171
8511.992 166
8512.431 159
8512.869 136
8513.307 130
8513.746 127
8514.184 105
8514.622 105
8515.061 131
8515.499 154
8515.938 157
8516.376 146
8516.814 119
8517.253 126
8517.691 132
8518.130 110
8518.568 115
8519.007 89
8519.445 104
8519.884 132
8520.322 122
8520.761 130
8521.199 123
8521.638 111
8522.076 93
8522.515 79
8522.954 66
8523.392 93
8523.831 107
8524.269 91
8524.708 114
8525.147 112
8525.585 111
8526.024 122
8526.463 126
8526.901 117
8527.340 119
8527.779 101
8528.217 87
8528.656 93
8529.095 100
8529.534 77
8529.972 102
8530.411 125
8530.850 91
8531.289 98
8531.727 90
8532.166 99
8532.605 106
8533.044 89
8533.483 86
8533.922 78
8534.361 99
8534.799 97
8535.238 85
8535.677 71
8536.116 90
8536.555 82
8536.994 84
8537.433 115
8537.872 87
8538.311 82
8538.750 83
8539.189 88
8539.628 75
8540.067 82
8540.506 90
8540.945 93
8541.384 77
8541.823 76
8542.262 103
8542.701 115
8543.140 89
8543.579 76
8544.019 85
8544.458 65
8544.897 62
8545.336 77
8545.775 97
8546.214 84
8546.654 83
8547.093 85
8547.532 116
8547.971 113
8548.410 63
8548.850 55
8549.289 79
8549.728 84
8550.167 85
8550.607 95
8551.046 87
8551.485 78
8551.925 73
8552.364 87
8552.803 109
8553.243 109
8553.682 118
8554.121 92
8554.561 89
8555.000 93
8555.440 106
8555.879 109
8556.319 115
8556.758 105
8557.197 85
8557.637 88
8558.076 102
8558.516 111
8558.955 123
8559.395 132
8559.834 134
8560.274 128
8560.714 133
8561.153 107
8561.593 126
8562.032 111
8562.472 89
8562.911 83
8563.351 87
8563.791 114
8564.230 130
8564.670 171
8565.110 176
8565.549 157
8565.989 168
8566.429 166
8566.868 167
8567.308 138
8567.748 98
8568.188 88
8568.627 102
8569.067 109
8569.507 101
8569.947 124
8570.387 115
8570.826 91
8571.266 91
8571.706 104
8572.146 102
8572.586 109
8573.026 124
8573.465 124
8573.905 149
8574.345 150
8574.785 160
8575.225 177
8575.665 209
8576.105 234
8576.545 326
8576.985 418
8577.425 526
8577.865 590
8578.305 708
8578.745 803
8579.185 873
8579.625 898
8580.065 891
8580.505 874
8580.945 861
8581.385 814
8581.825 674
8582.265 601
8582.705 515
8583.146 494
8583.586 514
8584.026 485
8584.466 419
8584.906 391
8585.346 372
8585.787 386
8586.227 364
8586.667 398
8587.107 429
8587.547 418
8587.988 451
8588.428 467
8588.868 442
8589.308 381
8589.749 327
8590.189 318
8590.629 287
8591.070 290
8591.510 253
8591.950 209
8592.391 199
8592.831 187
8593.272 166
8593.712 159
8594.152 151
8594.593 131
8595.033 118
8595.474 110
8595.914 114
8596.355 111
8596.795 106
8597.236 119
8597.676 152
8598.117 149
8598.557 129
8598.998 100
8599.438 123
8599.879 126
8600.319 110
8600.760 106
8601.200 113
8601.641 98
8602.082 107
8602.522 129
8602.963 132
8603.404 126
8603.844 130
8604.285 120
8604.726 128
8605.166 111
8605.607 106
8606.048 119
8606.488 103
8606.929 107
8607.370 111
8607.811 95
8608.251 75
8608.692 72
8609.133 96
8609.574 131
8610.015 97
8610.455 91
8610.896 103
8611.337 97
8611.778 102
8612.219 113
8612.660 90
8613.101 61
8613.541 86
8613.982 76
8614.423 64
8614.864 61
8615.305 73
8615.746 55
8616.187 68
8616.628 103
8617.069 87
8617.510 82
8617.951 85
8618.392 86
8618.833 77
8619.274 87
8619.715 77
8620.156 66
8620.597 87
8621.039 103
8621.480 99
8621.921 70
8622.362 87
8622.803 82
8623.244 74
8623.685 112
8624.127 109
8624.568 95
8625.009 73
8625.450 91
8625.891 112
8626.333 97
8626.774 73
8627.215 70
8627.656 67
8628.098 57
8628.539 69
8628.980 88
8629.421 92
8629.863 89
8630.304 81
8630.745 70
8631.187 48
8631.628 56
8632.070 76
8632.511 55
8632.952 45
8633.394 57
8633.835 65
8634.277 68
8634.718 73
8635.160 85
8635.601 93
8636.043 75
8636.484 62
8636.925 57
8637.367 57
8637.809 89
8638.250 63
8638.692 59
8639.133 66
8639.575 71
8640.016 71
8640.458 44
8640.900 47
8641.341 62
8641.783 55
8642.224 42
8642.666 41
8643.108 40
8643.549 42
8643.991 44
8644.433 71
8644.874 71
8645.316 57
8645.758 46
8646.200 43
8646.641 42
8647.083 26
8647.525 46
8647.967 61
8648.409 65
8648.850 70
8649.292 55
8649.734 76
8650.176 88
8650.618 73
8651.060 64
8651.501 34
8651.943 70
8652.385 69
8652.827 81
8653.269 116
8653.711 89
8654.153 73
8654.595 91
8655.037 91
8655.479 76
8655.921 87
8656.363 74
8656.805 57
8657.247 77
8657.689 74
8658.131 80
8658.573 100
8659.015 90
8659.457 75
8659.899 78
8660.341 58
8660.783 58
8661.225 74
8661.668 81
8662.110 71
8662.552 79
8662.994 86
8663.436 85
8663.878 85
8664.321 56
8664.763 51
8665.205 60
8665.647 44
8666.090 37
8666.532 51
8666.974 76
8667.416 77
8667.859 79
8668.301 78
8668.743 90
8669.186 80
8669.628 60
8670.070 80
8670.513 63
8670.955 83
8671.397 90
8671.840 76
8672.282 57
8672.725 57
8673.167 59
8673.609 70
8674.052 64
8674.494 59
8674.937 46
8675.379 44
8675.822 48
8676.264 92
8676.707 89
8677.149 72
8677.592 77
8678.035 79
8678.477 73
8678.920 85
8679.362 55
8679.805 49
8680.247 73
8680.690 74
8681.133 81
8681.575 84
8682.018 95
8682.461 97
8682.903 115
8683.346 115
8683.789 99
8684.231 97
8684.674 73
8685.117 76
8685.560 106
8686.002 102
8686.445 126
8686.888 91
8687.331 66
8687.773 71
8688.216 79
8688.659 60
8689.102 83
8689.545 84
8689.988 67
8690.431 67
8690.873 70
8691.316 79
8691.759 71
8692.202 79
8692.645 84
8693.088 72
8693.531 72
8693.974 75
8694.417 108
8694.860 70
8695.303 55
8695.746 44
8696.189 56
8696.632 50
8697.075 64
8697.518 87
8697.961 85
8698.404 81
8698.847 78
8699.290 66
8699.733 46
8700.176 43
8700.620 76
8701.063 68
8701.506 64
8701.949 52
8702.392 48
8702.835 50
8703.279 40
8703.722 43
8704.165 53
8704.608 55
8705.051 71
8705.495 75
8705.938 72
8706.381 68
8706.825 43
8707.268 35
8707.711 48
8708.154 29
8708.598 43
8709.041 42
8709.484 33
8709.928 41
8710.371 44
8710.815 47
8711.258 48
8711.701 47
8712.145 30
8712.588 32
8713.032 48
8713.475 60
8713.919 49
8714.362 59
8714.806 78
8715.249 61
8715.693 54
8716.136 59
8716.580 46
8717.023 46
8717.467 36
8717.910 45
8718.354 53
8718.798 51
8719.241 37
8719.685 43
8720.128 57
8720.572 65
8721.016 72
8721.459 62
8721.903 49
8722.347 37
8722.790 45
8723.234 52
8723.678 55
8724.121 63
8724.565 47
8725.009 40
8725.453 34
8725.896 33
8726.340 35
8726.784 39
8727.228 52
8727.672 52
8728.115 56
8728.559 40
8729.003 28
8729.447 31
8729.891 27
8730.335 37
8730.779 59
8731.223 68
8731.667 68
8732.110 74
8732.554 50
8732.998 57
8733.442 49
8733.886 45
8734.330 49
8734.774 48
8735.218 42
8735.662 38
8736.106 39
8736.550 39
8736.994 30
8737.438 33
8737.883 38
8738.327 39
8738.771 22
8739.215 23
8739.659 24
8740.103 43
8740.547 27
8740.991 15
8741.436 29
8741.880 36
8742.324 32
8742.768 28
8743.212 18
8743.657 22
8744.101 22
8744.545 24
8744.989 29
8745.434 39
8745.878 46
8746.322 45
8746.766 36
8747.211 30
8747.655 28
8748.099 23
8748.544 37
8748.988 43
8749.432 42
8749.877 41
8750.321 33
8750.766 34
8751.210 26
8751.654 17
8752.099 30
8752.543 22
8752.988 28
8753.432 27
8753.877 43
8754.321 51
8754.766 44
8755.210 32
8755.655 19
8756.099 15
8756.544 25
8756.988 22
8757.433 31
8757.878 41
8758.322 37
8758.767 35
8759.211 37
8759.656 48
8760.101 54
8760.545 41
8760.990 44
8761.435 42
8761.879 34
8762.324 29
8762.769 19
8763.213 30
8763.658 23
8764.103 14
8764.548 26
8764.992 39
8765.437 50
8765.882 35
8766.327 28
8766.772 32
8767.216 26
8767.661 40
8768.106 52
8768.551 47
8768.996 26
8769.441 32
8769.886 29
8770.330 36
8770.775 40
8771.220 26
8771.665 16
8772.110 15
8772.555 12
8773.000 15
8773.445 28
8773.890 30
8774.335 33
8774.780 17
8775.225 16
8775.670 27
8776.115 43
8776.560 34
8777.005 29
8777.450 25
8777.895 43
8778.341 40
8778.786 31
8779.231 33
8779.676 39
8780.121 45
8780.566 38
8781.011 42
8781.457 37
8781.902 32
8782.347 45
8782.792 42
8783.237 62
8783.683 84
8784.128 86
8784.573 76
8785.018 83
8785.464 67
8785.909 45
8786.354 64
8786.800 51
8787.245 46
8787.690 33
8788.136 41
8788.581 44
8789.026 43
8789.472 45
8789.917 37
8790.363 24
8790.808 39
8791.253 30
8791.699 29
8792.144 48
8792.590 36
8793.035 25
8793.481 26
8793.926 43
8794.372 38
8794.817 47
8795.263 79
8795.708 54
8796.154 47
8796.599 53
8797.045 45
8797.491 39
8797.936 33
8798.382 33
8798.827 42
8799.273 58
8799.719 45
8800.164 34
8800.610 44
8801.056 36
8801.501 43
8801.947 40
8802.393 48
8802.839 40
8803.284 38
8803.730 35
8804.176 32
8804.622 36
8805.067 26
8805.513 25
8805.959 33
8806.405 35
8806.851 53
8807.296 34
8807.742 58
8808.188 68
8808.634 61
8809.080 51
8809.526 55
8809.972 35
8810.418 27
8810.863 17
8811.309 17
8811.755 23
8812.201 21
8812.647 21
8813.093 50
8813.539 33
8813.985 36
8814.431 41
8814.877 25
8815.323 23
8815.769 22
8816.215 25
8816.662 33
8817.108 41
8817.554 32
8818.000 31
8818.446 29
8818.892 42
8819.338 29
8819.784 47
8820.231 41
8820.677 45
8821.123 47
8821.569 34
8822.015 36
8822.462 36
8822.908 57
8823.354 45
8823.800 36
8824.246 42
8824.693 31
8825.139 27
8825.585 41
8826.032 35
8826.478 39
8826.924 36
8827.371 24
8827.817 46
8828.263 37
8828.710 28
8829.156 20
8829.603 28
8830.049 29
8830.495 35
8830.942 40
8831.388 48
8831.835 46
8832.281 55
8832.728 85
8833.174 78
8833.621 53
8834.067 49
8834.514 65
8834.960 47
8835.407 48
8835.853 35
8836.300 37
8836.746 45
8837.193 46
8837.640 27
8838.086 31
8838.533 42
8838.980 36
8839.426 29
8839.873 30
8840.320 39
8840.766 46
8841.213 47
8841.660 62
8842.106 56
8842.553 30
8843.000 31
8843.447 29
8843.893 37
8844.340 32
8844.787 16
8845.234 23
8845.680 22
8846.127 16
8846.574 32
8847.021 27
8847.468 28
8847.915 33
8848.362 12
8848.808 30
8849.255 28
8849.702 24
8850.149 22
8850.596 19
8851.043 36
8851.490 32
8851.937 33
8852.384 39
8852.831 57
8853.278 51
8853.725 33
8854.172 39
8854.619 49
8855.066 40
8855.513 44
8855.960 40
8856.407 40
8856.854 48
8857.301 41
8857.748 45
8858.196 47
8858.643 27
8859.090 33
8859.537 19
8859.984 18
8860.431 21
8860.879 22
8861.326 22
8861.773 19
8862.220 36
8862.667 55
8863.115 34
8863.562 40
8864.009 44
8864.456 39
8864.904 33
8865.351 37
8865.798 21
8866.246 21
8866.693 26
8867.140 25
8867.588 37
8868.035 57
8868.482 43
8868.930 34
8869.377 39
8869.825 33
8870.272 34
8870.720 36
8871.167 30
8871.614 24
8872.062 13
8872.509 30
8872.957 36
8873.404 42
8873.852 25
8874.299 23
8874.747 14
8875.195 8
8875.642 22
8876.090 21
8876.537 25
8876.985 35
8877.432 34
8877.880 32
8878.328 53
8878.775 48
8879.223 42
8879.671 21
8880.118 24
8880.566 30
8881.014 33
8881.461 19
8881.909 25
8882.357 32
8882.805 34
8883.252 31
8883.700 44
8884.148 36
8884.596 29
8885.044 27
8885.491 32
8885.939 29
8886.387 19
8886.835 25
8887.283 30
8887.731 40
8888.178 41
8888.626 53
8889.074 48
8889.522 48
8889.970 36
8890.418 42
8890.866 30
8891.314 41
8891.762 53
8892.210 41
8892.658 46
8893.106 44
8893.554 46
8894.002 37
8894.450 36
8894.898 40
8895.346 25
8895.794 25
8896.242 21
8896.690 20
8897.138 22
8897.586 20
8898.035 19
8898.483 21
8898.931 17
8899.379 42
8899.827 40
8900.275 56
8900.724 55
8901.172 37
8901.620 37
8902.068 28
8902.516 29
8902.965 32
8903.413 26
8903.861 33
8904.310 31
8904.758 22
8905.206 17
8905.654 20
8906.103 29
8906.551 27
8907.000 18
8907.448 18
8907.896 20
8908.345 28
8908.793 39
8909.241 28
8909.690 33
8910.138 32
8910.587 25
8911.035 31
8911.484 30
8911.932 16
8912.381 24
8912.829 25
8913.278 26
8913.726 38
8914.175 36
8914.623 24
8915.072 17
8915.520 27
8915.969 27
8916.417 19
8916.866 30
8917.315 27
8917.763 51
8918.212 42
8918.661 35
8919.109 26
8919.558 20
8920.007 30
8920.455 21
8920.904 25
8921.353 35
8921.801 25
8922.250 23
8922.699 27
8923.148 27
8923.596 24
8924.045 18
8924.494 16
8924.943 23
8925.392 33
8925.840 40
8926.289 37
8926.738 21
8927.187 12
8927.636 14
8928.085 18
8928.534 18
8928.983 29
8929.431 30
8929.880 32
8930.329 17
8930.778 13
8931.227 22
8931.676 16
8932.125 17
8932.574 22
8933.023 30
8933.472 38
8933.921 32
8934.370 38
8934.819 41
8935.268 41
8935.717 25
8936.167 19
8936.616 15
8937.065 28
8937.514 20
8937.963 24
8938.412 27
8938.861 31
8939.310 32
8939.760 32
8940.209 23
8940.658 19
8941.107 8
8941.556 15
8942.006 34
8942.455 35
8942.904 30
8943.353 25
8943.803 29
8944.252 37
8944.701 26
8945.151 29
8945.600 9
8946.049 9
8946.499 14
8946.948 20
8947.397 34
8947.847 41
8948.296 36
8948.746 34
8949.195 27
8949.644 24
8950.094 14
8950.543 38
8950.993 51
8951.442 43
8951.892 36
8952.341 38
8952.791 35
8953.240 43
8953.690 34
8954.139 33
8954.589 32
8955.038 28
8955.488 21
8955.937 13
8956.387 20
8956.837 19
8957.286 23
8957.736 41
8958.186 37
8958.635 38
8959.085 25
8959.535 30
8959.984 16
8960.434 17
8960.884 26
8961.333 43
8961.783 32
8962.233 25
8962.683 31
8963.132 25
8963.582 23
8964.032 29
8964.482 27
8964.931 25
8965.381 15
8965.831 23
8966.281 28
8966.731 33
8967.181 41
8967.631 38
8968.080 38
8968.530 26
8968.980 22
8969.430 14
8969.880 12
8970.330 11
8970.780 16
8971.230 19
8971.680 32
8972.130 30
8972.580 34
8973.030 29
8973.480 23
8973.930 25
8974.380 26
8974.830 27
8975.280 25
8975.730 21
8976.180 20
8976.630 22
8977.081 10
8977.531 12
8977.981 25
8978.431 24
8978.881 44
8979.331 36
8979.781 38
8980.232 35
8980.682 30
8981.132 30
8981.582 23
8982.033 22
8982.483 32
8982.933 24
8983.383 24
8983.834 14
8984.284 21
8984.734 29
8985.185 21
8985.635 23
8986.085 21
8986.536 13
8986.986 28
8987.436 36
8987.887 25
8988.337 15
8988.787 12
8989.238 16
8989.688 13
8990.139 10
8990.589 11
8991.040 22
8991.490 22
8991.941 22
8992.391 11
8992.842 18
8993.292 28
8993.743 22
8994.193 31
8994.644 21
8995.094 13
8995.545 24
8995.995 22
8996.446 21
8996.897 31
8997.347 30
8997.798 52
8998.249 51
8998.699 30
8999.150 27
8999.601 21
9000.051 31
9000.502 32
9000.953 31
9001.403 30
9001.854 24
9002.305 20
9002.756 13
9003.206 20
9003.657 24
9004.108 31
9004.559 23
9005.010 17
9005.460 16
9005.911 18
9006.362 7
9006.813 15
9007.264 15
9007.715 42
9008.166 43
9008.616 37
9009.067 38
9009.518 31
9009.969 40
9010.420 32
9010.871 29
9011.322 34
9011.773 29
9012.224 29
9012.675 29
9013.126 48
9013.577 52
9014.028 44
9014.479 44
9014.930 39
9015.381 25
9015.832 18
9016.284 26
9016.735 19
9017.186 11
9017.637 22
9018.088 35
9018.539 27
9018.990 21
9019.441 13
9019.893 15
9020.344 31
9020.795 15
9021.246 7
9021.698 13
9022.149 10
9022.600 28
9023.051 21
9023.503 27
9023.954 24
9024.405 10
9024.856 13
9025.308 31
9025.759 31
9026.210 27
9026.662 16
9027.113 10
9027.565 15
9028.016 15
9028.467 15
9028.919 22
9029.370 26
9029.822 27
9030.273 25
9030.724 19
9031.176 30
9031.627 50
9032.079 31
9032.530 26
9032.982 19
9033.433 16
9033.885 21
9034.337 19
9034.788 19
9035.240 24
9035.691 17
9036.143 12
9036.594 19
9037.046 18
9037.498 23
9037.949 18
9038.401 23
9038.853 27
9039.304 28
9039.756 29
9040.208 26
9040.659 27
9041.111 38
9041.563 30
9042.015 25
9042.466 20
9042.918 14
9043.370 14
9043.822 15
9044.273 15
9044.725 14
9045.177 17
9045.629 13
9046.081 15
9046.533 26
9046.984 28
9047.436 18
9047.888 21
9048.340 15
9048.792 9
9049.244 4
9049.696 4
9050.148 15
9050.600 25
9051.052 28
9051.504 46
9051.956 33
9052.408 19
9052.860 18
9053.312 28
9053.764 30
9054.216 23
9054.668 18
9055.120 29
9055.572 31
9056.024 26
9056.476 17
9056.928 16
9057.380 16
9057.832 22
9058.285 29
9058.737 47
9059.189 38
9059.641 41
9060.093 28
9060.545 17
9060.998 21
9061.450 23
9061.902 24
9062.354 42
9062.807 37
9063.259 42
9063.711 39
9064.163 28
9064.616 24
9065.068 27
9065.520 35
9065.973 20
9066.425 22
9066.877 17
9067.330 34
9067.782 25
9068.235 37
9068.687 33
9069.139 29
9069.592 22
9070.044 28
9070.497 27
9070.949 21
9071.402 10
9071.854 22
9072.307 37
9072.759 35
9073.212 26
9073.664 25
9074.117 20
9074.569 19
9075.022 23
9075.474 28
9075.927 26
9076.380 35
9076.832 15
9077.285 12
9077.737 29
9078.190 21
9078.643 21
9079.095 14
9079.548 10
9080.001 23
9080.453 18
9080.906 20
9081.359 22
9081.812 23
9082.264 23
9082.717 37
9083.170 33
9083.623 23
9084.075 21
9084.528 27
9084.981 22
9085.434 20
9085.887 9
9086.339 12
9086.792 12
9087.245 12
9087.698 22
9088.151 36
9088.604 31
9089.057 18
9089.510 18
9089.963 8
9090.416 21
9090.869 16
9091.322 19
9091.774 30
9092.227 25
9092.680 19
9093.133 32
9093.587 23
9094.040 26
9094.493 31
9094.946 27
9095.399 19
9095.852 19
9096.305 22
9096.758 31
9097.211 34
9097.664 26
9098.117 24
9098.571 18
9099.024 14
9099.477 12
9099.930 4
9100.383 4
9100.836 11
9101.290 8
9101.743 4
9102.196 9
9102.649 10
9103.103 11
9103.556 7
9104.009 10
9104.462 11
9104.916 9
9105.369 18
9105.822 18
9106.276 16
9106.729 18
9107.182 21
9107.636 6
9108.089 13
9108.543 18
9108.996 22
9109.449 17
9109.903 22
9110.356 14
9110.810 15
9111.263 21
9111.717 26
9112.170 21
9112.624 21
9113.077 35
9113.531 33
9113.984 19
9114.438 25
9114.891 17
9115.345 23
9115.798 18
9116.252 12
9116.706 20
9117.159 36
9117.613 36
9118.067 30
9118.520 24
9118.974 17
9119.428 26
9119.881 18
9120.335 17
9120.789 12
9121.242 23
9121.696 18
9122.150 18
9122.603 17
9123.057 22
9123.511 27
9123.965 27
9124.419 29
9124.872 26
9125.326 22
9125.780 17
9126.234 27
9126.688 34
9127.142 26
9127.595 24
9128.049 25
9128.503 22
9128.957 23
9129.411 22
9129.865 14
9130.319 12
9130.773 12
9131.227 30
9131.681 25
9132.135 26
9132.589 29
9133.043 15
9133.497 21
9133.951 18
9134.405 15
9134.859 15
9135.313 22
9135.767 16
9136.221 8
9136.675 16
9137.129 41
9137.583 31
9138.038 35
9138.492 25
9138.946 10
9139.400 20
9139.854 18
9140.308 26
9140.763 23
9141.217 14
9141.671 13
9142.125 24
9142.579 18
9143.034 20
9143.488 20
9143.942 13
9144.397 16
9144.851 22
9145.305 29
9145.759 39
9146.214 24
9146.668 18
9147.123 23
9147.577 18
9148.031 15
9148.486 8
9148.940 8
9149.394 23
9149.849 19
9150.303 21
9150.758 16
9151.212 21
9151.667 25
9152.121 23
9152.576 27
9153.030 19
9153.485 15
9153.939 23
9154.394 18
9154.848 27
9155.303 21
9155.757 20
9156.212 15
9156.667 22
9157.121 13
9157.576 16
9158.030 12
9158.485 12
9158.940 26
9159.394 35
9159.849 28
9160.304 34
9160.758 32
9161.213 25
9161.668 32
9162.123 38
9162.577 26
9163.032 34
9163.487 26
9163.942 21
9164.396 23
9164.851 14
9165.306 25
9165.761 22
9166.216 30
9166.670 27
9167.125 18
9167.580 20
9168.035 15
9168.490 13
9168.945 30
9169.400 26
9169.855 17
9170.310 16
9170.765 17
9171.219 26
9171.674 20
9172.129 19
9172.584 10
9173.039 18
9173.494 31
9173.949 23
9174.404 22
9174.860 13
9175.315 10
9175.770 6
9176.225 15
9176.680 24
9177.135 30
9177.590 42
9178.045 33
9178.500 32
9178.955 22
9179.411 25
9179.866 20
9180.321 27
9180.776 57
9181.231 51
9181.687 51
9182.142 47
9182.597 30
9183.052 30
9183.507 35
9183.963 23
9184.418 31
9184.873 33
9185.329 33
9185.784 24
9186.239 27
9186.695 25
9187.150 35
9187.605 20
9188.061 23
9188.516 26
9188.971 38
9189.427 27
9189.882 18
9190.338 23
9190.793 28
9191.249 27
9191.704 25
9192.160 18
9192.615 22
9193.071 21
9193.526 23
9193.982 22
9194.437 15
9194.893 13
9195.348 13
9195.804 12
9196.259 14
9196.715 18
9197.170 24
9197.626 17
9198.082 17
9198.537 19
9198.993 18
9199.449 25
9199.904 22
9200.360 21
9200.816 19
9201.271 12
9201.727 7
9202.183 9
9202.639 12
9203.094 11
9203.550 13
9204.006 25
9204.462 32
9204.917 31
9205.373 35
9205.829 30
9206.285 15
9206.741 13
9207.196 18
9207.652 18
9208.108 13
9208.564 10
9209.020 12
9209.476 13
9209.932 12
9210.388 15
9210.844 28
9211.300 21
9211.756 16
9212.211 13
9212.667 18
9213.123 20
9213.579 15
9214.035 15
9214.492 13
9214.948 16
9215.404 10
9215.860 19
9216.316 9
9216.772 13
9217.228 9
9217.684 5
9218.140 20
9218.596 12
9219.052 16
9219.509 9
9219.965 12
9220.421 15
9220.877 10
9221.333 16
9221.789 14
9222.246 19
9222.702 14
9223.158 8
9223.614 7
9224.071 17
9224.527 11
9224.983 26
9225.439 26
9225.896 21
9226.352 23
9226.808 23
9227.265 36
9227.721 32
9228.178 26
9228.634 17
9229.090 18
9229.547 26
9230.003 21
9230.459 22
9230.916 14
9231.372 13
9231.829 12
9232.285 22
9232.742 19
9233.198 11
9233.655 8
9234.111 14
9234.568 18
9235.024 22
9235.481 18
9235.937 19
9236.394 17
9236.851 19
9237.307 18
9237.764 14
9238.220 19
9238.677 14
9239.134 13
9239.590 25
9240.047 29
9240.504 43
9240.960 60
9241.417 48
9241.874 36
9242.330 41
9242.787 26
9243.244 22
9243.701 26
9244.157 21
9244.614 16
9245.071 24
9245.528 31
9245.984 33
9246.441 35
9246.898 26
9247.355 24
9247.812 12
9248.269 16
9248.726 22
9249.182 16
9249.639 17
9250.096 19
9250.553 12
9251.010 5
9251.467 16
9251.924 17
9252.381 12
9252.838 17
9253.295 20
9253.752 19
9254.209 19
9254.666 19
9255.123 15
9255.580 14
9256.037 10
9256.494 19
9256.951 26
9257.408 18
9257.865 16
9258.322 20
9258.780 17
9259.237 9
9259.694 24
9260.151 25
9260.608 16
9261.065 12
9261.523 28
9261.980 34
9262.437 24
9262.894 19
9263.351 15
9263.809 22
9264.266 24
9264.723 15
9265.180 27
9265.638 22
9266.095 19
9266.552 15
9267.010 19
9267.467 17
9267.924 16
9268.382 15
9268.839 16
9269.296 13
9269.754 16
9270.211 21
9270.669 13
9271.126 18
9271.584 19
9272.041 7
9272.498 12
9272.956 16
9273.413 23
9273.871 27
9274.328 13
9274.786 14
9275.243 9
9275.701 14
9276.159 8
9276.616 5
9277.074 14
9277.531 14
9277.989 12
9278.446 26
9278.904 23
9279.362 12
9279.819 6
9280.277 14
9280.735 24
9281.192 32
9281.650 31
9282.108 36
9282.565 24
9283.023 24
9283.481 29
9283.939 26
9284.396 34
9284.854 25
9285.312 25
9285.770 53
9286.227 47
9286.685 41
9287.143 38
9287.601 28
9288.059 19
9288.517 6
9288.974 10
9289.432 11
9289.890 21
9290.348 14
9290.806 25
9291.264 25
9291.722 28
9292.180 35
9292.638 23
9293.096 15
9293.554 15
9294.012 8
9294.470 15
9294.928 15
9295.386 14
9295.844 12
9296.302 10
9296.760 17
9297.218 18
9297.676 10
9298.134 7
9298.592 17
9299.050 23
9299.508 30
9299.967 30
9300.425 27
9300.883 19
9301.341 18
9301.799 25
9302.257 24
9302.716 25
9303.174 19
9303.632 17
9304.090 14
9304.549 23
9305.007 27
9305.465 17
9305.923 18
9306.382 19
9306.840 16
9307.298 21
9307.757 21
9308.215 19
9308.673 34
9309.132 32
9309.590 21
9310.048 16
9310.507 19
9310.965 16
9311.424 20
9311.882 22
9312.341 15
9312.799 17
9313.257 11
9313.716 17
9314.174 12
9314.633 11
9315.091 13
9315.550 12
9316.008 16
9316.467 20
9316.926 13
9317.384 17
9317.843 20
9318.301 20
9318.760 19
9319.218 21
9319.677 30
9320.136 25
9320.594 21
9321.053 27
9321.512 18
9321.970 10
9322.429 15
9322.888 21
9323.346 21
9323.805 15
9324.264 14
9324.723 11
9325.181 18
9325.640 31
9326.099 31
9326.558 24
9327.017 17
9327.475 13
9327.934 16
9328.393 24
9328.852 22
9329.311 15
9329.770 11
9330.228 20
9330.687 20
9331.146 17
9331.605 17
9332.064 21
9332.523 23
9332.982 34
9333.441 16
9333.900 11
9334.359 17
9334.818 24
9335.277 15
9335.736 23
9336.195 15
9336.654 13
9337.113 27
9337.572 36
9338.031 37
9338.490 22
9338.949 19
9339.408 20
9339.868 21
9340.327 33
9340.786 32
9341.245 36
9341.704 21
9342.163 10
9342.623 16
9343.082 12
9343.541 17
9344.000 22
9344.459 26
9344.919 32
9345.378 17
9345.837 12
9346.296 15
9346.756 6
9347.215 12
9347.674 12
9348.134 4
9348.593 7
9349.052 10
9349.512 17
9349.971 11
9350.430 8
9350.890 7
9351.349 16
9351.809 20
9352.268 24
9352.727 20
9353.187 23
9353.646 21
9354.106 32
9354.565 15
9355.025 9
9355.484 16
9355.944 24
9356.403 12
9356.863 10
9357.322 15
9357.782 6
9358.242 18
9358.701 19
9359.161 21
9359.620 27
9360.080 20
9360.540 9
9360.999 19
9361.459 20
9361.918 14
9362.378 18
9362.838 22
9363.298 12
9363.757 18
9364.217 13
9364.677 11
9365.136 9
9365.596 19
9366.056 25
9366.516 22
9366.975 30
9367.435 25
9367.895 9
9368.355 25
9368.815 22
9369.275 19
9369.734 16
9370.194 12
9370.654 21
9371.114 16
9371.574 8
9372.034 6
9372.494 13
9372.954 8
9373.414 9
9373.874 25
9374.334 34
9374.793 29
9375.253 19
9375.713 18
9376.173 13
9376.634 16
9377.094 16
9377.554 10
9378.014 2
9378.474 1
9378.934 15
9379.394 10
9379.854 5
9380.314 12
9380.774 6
9381.234 9
9381.694 12
9382.155 16
9382.615 15
9383.075 9
9383.535 4
9383.995 24
9384.456 25
9384.916 29
9385.376 22
9385.836 20
9386.297 32
9386.757 26
9387.217 15
9387.677 6
9388.138 12
9388.598 10
9389.058 29
9389.519 27
9389.979 28
9390.439 16
9390.900 23
9391.360 18
9391.821 7
9392.281 18
9392.741 9
9393.202 8
9393.662 12
9394.123 14
9394.583 23
9395.044 32
9395.504 18
9395.965 19
9396.425 28
9396.886 21
9397.346 30
9397.807 28
9398.267 27
9398.728 34
9399.188 31
9399.649 26
9400.109 15
9400.570 12
9401.031 21
9401.491 20
9401.952 9
9402.413 10
9402.873 19
9403.334 19
9403.795 23
9404.255 14
9404.716 13
9405.177 16
9405.638 12
9406.098 13
9406.559 16
9407.020 17
9407.481 14
9407.941 16
9408.402 15
9408.863 18
9409.324 25
9409.785 45
9410.245 32
9410.706 21
9411.167 22
9411.628 41
9412.089 28
9412.550 36
9413.011 36
9413.472 22
9413.933 16
9414.394 11
9414.855 15
9415.315 29
9415.776 22
9416.237 22
9416.698 20
9417.159 24
9417.620 20
9418.082 32
9418.543 33
9419.004 23
9419.465 30
9419.926 20
9420.387 17
9420.848 37
9421.309 24
9421.770 30
9422.231 22
9422.692 12
9423.154 14
9423.615 14
9424.076 22
9424.537 18
9424.998 11
9425.460 12
9425.921 10
9426.382 11
9426.843 17
9427.305 36
9427.766 23
9428.227 16
9428.688 10
9429.150 11
9429.611 14
9430.072 18
9430.534 18
9430.995 21
9431.456 21
9431.918 11
9432.379 21
9432.841 29
9433.302 32
9433.763 17
9434.225 17
9434.686 23
9435.148 19
9435.609 6
9436.071 15
9436.532 23
9436.994 30
9437.455 31
9437.917 26
9438.378 25
9438.840 26
9439.301 28
9439.763 39
9440.225 36
9440.686 28
9441.148 18
9441.609 21
9442.071 16
9442.533 22
9442.994 16
9443.456 19
9443.918 23
9444.379 27
9444.841 20
9445.303 13
9445.764 6
9446.226 12
9446.688 14
9447.150 9
9447.611 5
9448.073 8
9448.535 17
9448.997 25
9449.458 21
9449.920 13
9450.382 8
9450.844 5
9451.306 17
9451.768 29
9452.229 30
9452.691 29
9453.153 26
9453.615 20
9454.077 22
9454.539 14
9455.001 13
9455.463 9
9455.925 10
9456.387 18
9456.849 18
9457.311 16
9457.773 11
9458.235 12
9458.697 12
9459.159 17
9459.621 21
9460.083 25
9460.545 22
9461.007 16
9461.469 12
9461.931 19
9462.393 10
9462.856 15
9463.318 24
9463.780 24
9464.242 24
9464.704 29
9465.166 31
9465.629 38
9466.091 28
9466.553 27
9467.015 17
9467.478 26
9467.940 21
9468.402 20
9468.864 23
9469.327 27
9469.789 17
9470.251 19
9470.714 19
9471.176 19
9471.638 22
9472.101 37
9472.563 19
9473.025 17
9473.488 17
9473.950 19
9474.413 12
9474.875 8
9475.337 12
9475.800 21
9476.262 17
9476.725 33
9477.187 26
9477.650 22
9478.112 13
9478.575 10
9479.037 9
9479.500 11
9479.962 20
9480.425 21
9480.887 26
9481.350 12
9481.813 4
9482.275 5
9482.738 13
9483.201 17
9483.663 24
9484.126 28
9484.588 23
9485.051 36
9485.514 24
9485.977 27
9486.439 32
9486.902 26
9487.365 16
9487.827 14
9488.290 10
9488.753 11
9489.216 15
9489.678 5
9490.141 12
9490.604 27
9491.067 11
9491.530 9
9491.993 16
9492.455 23
9492.918 6
9493.381 22
9493.844 41
9494.307 28
9494.770 17
9495.233 21
9495.696 23
9496.159 23
9496.622 40
9497.085 35
9497.548 31
9498.011 34
9498.474 29
9498.937 22
9499.400 15
9499.863 19
9500.326 25
9500.789 14
9501.252 9
9501.715 14
9502.178 8
9502.641 15
9503.104 16
9503.567 15
9504.030 30
9504.494 25
9504.957 28
9505.420 33
9505.883 30
9506.346 19
9506.809 19
9507.273 19
9507.736 9
9508.199 16
9508.662 37
9509.126 33
9509.589 22
9510.052 20
9510.515 15
9510.979 13
9511.442 15
9511.905 17
9512.369 28
9512.832 15
9513.295 18
9513.759 16
9514.222 12
9514.686 18
9515.149 16
9515.612 6
9516.076 8
9516.539 11
9517.003 8
9517.466 9
9517.930 8
9518.393 11
9518.857 12
9519.320 12
9519.784 11
9520.247 22
9520.711 28
9521.174 19
9521.638 14
9522.101 19
9522.565 13
9523.029 12
9523.492 7
9523.956 3
9524.419 8
9524.883 10
9525.347 10
9525.810 17
9526.274 18
9526.738 30
9527.202 18
9527.665 13
9528.129 6
9528.593 9
9529.056 11
9529.520 9
9529.984 9
9530.448 9
9530.912 31
9531.375 26
9531.839 12
9532.303 17
9532.767 11
9533.231 10
9533.694 11
9534.158 10
9534.622 7
9535.086 14
9535.550 17
9536.014 15
9536.478 15
9536.942 16
9537.406 25
9537.870 31
9538.334 18
9538.798 9
9539.262 22
9539.726 24
9540.190 25
9540.654 20
9541.118 13
9541.582 19
9542.046 15
9542.510 10
9542.974 14
9543.438 13
9543.902 12
9544.366 13
9544.830 7
9545.295 7
9545.759 10
9546.223 9
9546.687 5
9547.151 6
9547.615 9
9548.080 7
9548.544 12
9549.008 8
9549.472 11
9549.937 17
9550.401 14
9550.865 7
9551.329 9
9551.794 12
9552.258 10
9552.722 17
9553.187 15
9553.651 27
9554.115 11
9554.580 13
9555.044 17
9555.508 15
9555.973 10
9556.437 13
9556.902 20
9557.366 18
9557.831 14
9558.295 26
9558.760 26
9559.224 18
9559.688 17
9560.153 29
9560.617 22
9561.082 14
9561.547 10
9562.011 7
9562.476 10
9562.940 7
9563.405 9
9563.869 26
9564.334 18
9564.799 12
9565.263 9
9565.728 19
9566.193 22
9566.657 14
9567.122 16
9567.587 10
9568.051 6
9568.516 12
9568.981 13
9569.445 15
9569.910 6
9570.375 16
9570.840 22
9571.304 14
9571.769 12
9572.234 15
9572.699 25
9573.164 15
9573.628 8
9574.093 9
9574.558 16
9575.023 10
9575.488 15
9575.953 8
9576.418 7
9576.882 21
9577.347 26
9577.812 16
9578.277 24
9578.742 26
9579.207 26
9579.672 29
9580.137 30
9580.602 26
9581.067 17
9581.532 11
9581.997 18
9582.462 16
9582.927 14
9583.392 20
9583.857 17
9584.323 29
9584.788 19
9585.253 14
9585.718 16
9586.183 16
9586.648 22
9587.113 13
9587.578 12
9588.044 15
9588.509 9
9588.974 10
9589.439 16
9589.904 11
9590.370 4
9590.835 4
9591.300 12
9591.765 14
9592.231 7
9592.696 18
9593.161 16
9593.627 17
9594.092 15
9594.557 23
9595.023 24
9595.488 12
9595.953 11
9596.419 11
9596.884 14
9597.350 9
9597.815 16
9598.280 31
9598.746 30
9599.211 16
9599.677 23
9600.142 18
9600.608 17
9601.073 14
9601.539 17
9602.004 21
9602.470 20
9602.935 14
9603.401 11
9603.866 8
9604.332 5
9604.798 11
9605.263 16
9605.729 11
9606.194 11
9606.660 20
9607.126 18
9607.591 28
9608.057 24
9608.523 19
9608.988 31
9609.454 38
9609.920 21
9610.385 16
9610.851 11
9611.317 10
9611.783 14
9612.248 14
9612.714 10
9613.180 17
9613.646 19
9614.112 20
9614.577 14
9615.043 19
9615.509 18
9615.975 7
9616.441 5
9616.907 16
9617.373 14
9617.838 18
9618.304 30
9618.770 17
9619.236 9
9619.702 12
9620.168 16
9620.634 18
9621.100 15
9621.566 15
9622.032 13
9622.498 18
9622.964 13
9623.430 10
9623.896 2
9624.362 2
9624.828 17
9625.294 18
9625.760 10
9626.227 6
9626.693 11
9627.159 15
9627.625 9
9628.091 9
9628.557 7
9629.023 8
9629.490 22
9629.956 24
9630.422 14
9630.888 12
9631.354 8
9631.821 13
9632.287 20
9632.753 15
9633.219 18
9633.686 22
9634.152 28
9634.618 22
9635.085 26
9635.551 16
9636.017 8
9636.484 14
9636.950 20
9637.416 21
9637.883 12
9638.349 10
9638.816 10
9639.282 8
9639.748 8
9640.215 10
9640.681 42
9641.148 34
9641.614 27
9642.081 20
9642.547 16
9643.014 16
9643.480 7
9643.947 5
9644.413 3
9644.880 10
9645.346 20
9645.813 20
9646.280 8
9646.746 14
9647.213 14
9647.679 18
9648.146 15
9648.613 8
9649.079 18
9649.546 18
9650.013 24
9650.479 18
9650.946 19
9651.413 8
9651.880 3
9652.346 4
9652.813 4
9653.280 13
9653.747 15
9654.213 11
9654.680 7
9655.147 10
9655.614 19
9656.081 18
9656.547 18
9657.014 13
9657.481 13
9657.948 16
9658.415 7
9658.882 5
9659.349 7
9659.816 21
9660.283 17
9660.749 20
9661.216 15
9661.683 11
9662.150 16
9662.617 19
9663.084 12
9663.551 9
9664.018 20
9664.485 27
9664.952 19
9665.419 28
9665.886 19
9666.354 21
9666.821 18
9667.288 12
9667.755 17
9668.222 18
9668.689 17
9669.156 16
9669.623 8
9670.091 11
9670.558 12
9671.025 22
9671.492 16
9671.959 23
9672.427 23
9672.894 16
9673.361 8
9673.828 7
9674.296 13
9674.763 29
9675.230 25
9675.697 28
9676.165 19
9676.632 17
9677.099 7
9677.567 7
9678.034 18
9678.501 28
9678.969 25
9679.436 11
9679.904 7
9680.371 8
9680.838 6
9681.306 9
9681.773 8
9682.241 7
9682.708 25
9683.176 23
9683.643 23
9684.111 22
9684.578 21
9685.046 22
9685.513 9
9685.981 7
9686.448 19
9686.916 15
9687.384 10
9687.851 4
9688.319 3
9688.786 5
9689.254 14
9689.722 15
9690.189 10
9690.657 17
9691.125 18
9691.592 26
9692.060 18
9692.528 11
9692.995 5
9693.463 13
9693.931 11
9694.399 16
9694.866 17
9695.334 12
9695.802 13
9696.270 14
9696.738 27
9697.205 27
9697.673 26
9698.141 14
9698.609 12
9699.077 11
9699.545 8
9700.012 12
9700.480 12
9700.948 20
9701.416 15
9701.884 20
9702.352 18
9702.820 12
9703.288 7
9703.756 9
9704.224 14
9704.692 5
9705.160 6
9705.628 4
9706.096 6
9706.564 1
9707.032 2
9707.500 2
9707.968 4
9708.436 9
9708.904 13
9709.373 24
9709.841 13
9710.309 7
9710.777 11
9711.245 11
9711.713 9
9712.181 16
9712.650 18
9713.118 21
9713.586 14
9714.054 13
9714.523 28
9714.991 28
9715.459 17
9715.927 11
9716.396 4
9716.864 11
9717.332 11
9717.800 14
9718.269 17
9718.737 12
9719.205 9
9719.674 9
9720.142 15
9720.611 13
9721.079 7
9721.547 12
9722.016 9
9722.484 12
9722.953 10
9723.421 9
9723.890 12
9724.358 11
9724.827 15
9725.295 9
9725.764 7
9726.232 3
9726.701 7
9727.169 4
9727.638 3
9728.106 6
9728.575 10
9729.043 10
9729.512 19
9729.981 21
9730.449 22
9730.918 10
9731.387 23
9731.855 24
9732.324 17
9732.792 25
9733.261 9
9733.730 18
9734.199 19
9734.667 15
9735.136 26
9735.605 34
9736.074 30
9736.542 15
9737.011 16
9737.480 17
9737.949 10
9738.417 13
9738.886 16
9739.355 21
9739.824 19
9740.293 24
9740.762 18
9741.231 15
9741.699 11
9742.168 7
9742.637 5
9743.106 7
9743.575 8
9744.044 10
9744.513 11
9744.982 6
9745.451 4
9745.920 9
9746.389 7
9746.858 13
9747.327 7
9747.796 7
9748.265 14
9748.734 20
9749.203 18
9749.672 15
9750.141 8
9750.611 15
9751.080 22
9751.549 28
9752.018 23
9752.487 9
9752.956 6
9753.425 12
9753.895 10
9754.364 14
9754.833 11
9755.302 4
9755.771 19
9756.241 10
9756.710 15
9757.179 21
9757.648 20
9758.118 12
9758.587 20
9759.056 24
9759.526 20
9759.995 5
9760.464 7
9760.934 10
9761.403 9
9761.872 9
9762.342 20
9762.811 23
9763.281 16
9763.750 18
9764.219 22
9764.689 25
9765.158 30
9765.628 31
9766.097 21
9766.567 10
9767.036 13
9767.506 13
9767.975 14
9768.445 19
9768.914 20
9769.384 15
9769.854 15
9770.323 7
9770.793 22
9771.262 27
9771.732 24
9772.202 21
9772.671 19
9773.141 13
9773.610 8
9774.080 11
9774.550 5
9775.019 7
9775.489 10
9775.959 8
9776.429 12
9776.898 14
9777.368 24
9777.838 30
9778.308 17
9778.777 17
9779.247 21
9779.717 11
9780.187 6
9780.657 4
9781.126 28
9781.596 26
9782.066 36
9782.536 23
9783.006 10
9783.476 19
9783.946 11
9784.416 7
9784.886 13
9785.356 15
9785.825 14
9786.295 21
9786.765 14
9787.235 23
9787.705 17
9788.175 14
9788.645 18
9789.115 12
9789.586 13
9790.056 46
9790.526 31
9790.996 19
9791.466 26
9791.936 24
9792.406 14
9792.876 20
9793.346 21
9793.816 20
9794.287 19
9794.757 18
9795.227 18
9795.697 13
9796.167 5
9796.637 7
9797.108 5
9797.578 0
9798.048 17
9798.518 36
9798.989 20
9799.459 21
9799.929 11
9800.400 6
9800.870 26
9801.340 21
9801.811 20
9802.281 15
9802.751 11
9803.222 20
9803.692 9
9804.162 13
9804.633 13
9805.103 9
9805.574 23
9806.044 21
9806.514 13
9806.985 11
9807.455 16
9807.926 12
9808.396 16
9808.867 26
9809.337 24
9809.808 31
9810.278 23
9810.749 18
9811.220 15
9811.690 13
9812.161 14
9812.631 13
9813.102 9
9813.573 4
9814.043 17
9814.514 21
9814.984 17
9815.455 13
9815.926 15
9816.396 12
9816.867 8
9817.338 11
9817.809 16
9818.279 26
9818.750 20
9819.221 20
9819.692 18
9820.162 17
9820.633 20
9821.104 22
9821.575 35
9822.046 22
9822.516 13
9822.987 13
9823.458 15
9823.929 19
9824.400 15
9824.871 19
9825.342 32
9825.813 34
9826.283 38
9826.754 44
9827.225 41
9827.696 56
9828.167 37
9828.638 25
9829.109 30
9829.580 25
9830.051 29
9830.522 19
9830.993 16
9831.464 20
9831.935 20
9832.406 24
9832.878 24
9833.349 26
9833.820 24
9834.291 20
9834.762 24
9835.233 23
9835.704 22
9836.175 17
9836.647 18
9837.118 24
9837.589 24
9838.060 22
9838.531 24
9839.003 14
9839.474 14
9839.945 13
9840.416 9
9840.888 10
9841.359 10
9841.830 21
9842.301 23
9842.773 15
9843.244 11
9843.715 26
9844.187 25
9844.658 30
9845.130 26
9845.601 24
9846.072 12
9846.544 13
9847.015 20
9847.487 21
9847.958 8
9848.429 20
9848.901 22
9849.372 18
9849.844 9
9850.315 8
9850.787 15
9851.258 19
9851.730 13
9852.201 15
9852.673 10
9853.145 7
9853.616 8
9854.088 14
9854.559 8
9855.031 12
9855.503 15
9855.974 23
9856.446 12
9856.918 12
9857.389 6
9857.861 8
9858.333 19
9858.804 11
9859.276 10
9859.748 8
9860.219 16
9860.691 24
9861.163 15
9861.635 15
9862.106 23
9862.578 21
9863.050 26
9863.522 24
9863.994 15
9864.466 18
9864.937 29
9865.409 30
9865.881 23
9866.353 14
9866.825 19
9867.297 19
9867.769 19
9868.241 8
9868.713 8
9869.184 10
9869.656 8
9870.128 10
9870.600 7
9871.072 8
9871.544 13
9872.016 18
9872.488 18
9872.960 16
9873.433 23
9873.905 40
9874.377 33
9874.849 17
9875.321 14
9875.793 19
9876.265 17
9876.737 28
9877.209 39
9877.681 28
9878.154 18
9878.626 19
9879.098 24
9879.570 15
9880.042 16
9880.515 9
9880.987 6
9881.459 7
9881.931 13
9882.404 12
9882.876 8
9883.348 17
9883.820 17
9884.293 19
9884.765 17
9885.237 13
9885.710 14
9886.182 12
9886.654 18
9887.127 15
9887.599 14
9888.072 24
9888.544 14
9889.016 14
9889.489 9
9889.961 29
9890.434 31
9890.906 20
9891.379 14
9891.851 11
9892.324 19
9892.796 16
9893.269 25
9893.741 16
9894.214 13
9894.686 8
9895.159 13
9895.632 10
9896.104 7
9896.577 14
9897.049 21
9897.522 17
9897.995 11
9898.467 6
9898.940 5
9899.413 7
9899.885 6
9900.358 8
9900.831 5
9901.303 12
9901.776 16
9902.249 16
9902.722 11
9903.194 11
9903.667 6
9904.140 13
9904.613 12
9905.086 10
9905.558 8
9906.031 5
9906.504 13
9906.977 14
9907.450 15
9907.923 10
9908.396 13
9908.868 10
9909.341 9
9909.814 10
9910.287 17
9910.760 11
9911.233 10
9911.706 14
9912.179 11
9912.652 5
9913.125 10
9913.598 15
9914.071 1
9914.544 15
9915.017 10
9915.490 5
9915.963 17
9916.436 7
9916.909 10
9917.382 24
9917.856 10
9918.329 3
9918.802 1
9919.275 8
9919.748 8
9920.221 5
9920.694 7
9921.168 4
9921.641 5
9922.114 13
9922.587 13
9923.061 9
9923.534 9
9924.007 7
9924.480 2
9924.954 5
9925.427 6
9925.900 5
9926.373 8
9926.847 5
9927.320 14
9927.793 15
9928.267 18
9928.740 9
9929.214 9
9929.687 9
9930.160 7
9930.634 11
9931.107 17
9931.581 5
9932.054 18
9932.528 24
9933.001 18
9933.475 9
9933.948 14
9934.422 15
9934.895 13
9935.369 10
9935.842 5
9936.316 11
9936.789 9
9937.263 5
9937.736 7
9938.210 4
9938.684 2
9939.157 5
9939.631 9
9940.104 13
9940.578 11
9941.052 14
9941.525 9
9941.999 14
9942.473 16
9942.947 8
9943.420 9
9943.894 6
9944.368 15
9944.841 17
9945.315 8
9945.789 12
9946.263 19
9946.737 15
9947.210 12
9947.684 7
9948.158 10
9948.632 11
9949.106 7
9949.580 10
9950.054 11
9950.527 7
9951.001 22
9951.475 17
9951.949 14
9952.423 12
9952.897 13
9953.371 9
9953.845 3
9954.319 10
9954.793 19
9955.267 20
9955.741 17
9956.215 15
9956.689 9
9957.163 9
9957.637 19
9958.111 16
9958.585 19
9959.059 16
9959.533 13
9960.008 12
9960.482 11
9960.956 16
9961.430 13
9961.904 11
9962.378 12
9962.852 16
9963.327 13
9963.801 17
9964.275 22
9964.749 9
9965.224 10
9965.698 9
9966.172 11
9966.646 28
9967.121 23
9967.595 22
9968.069 18
9968.544 25
9969.018 16
9969.492 10
9969.967 10
9970.441 15
9970.915 15
9971.390 9
9971.864 9
9972.339 8
9972.813 9
9973.287 19
9973.762 13
9974.236 18
9974.711 13
9975.185 8
9975.660 6
9976.134 8
9976.609 11
9977.083 6
9977.558 2
9978.032 7
9978.507 13
9978.981 19
9979.456 18
9979.931 9
9980.405 11
9980.880 12
9981.354 17
9981.829 11
9982.304 13
9982.778 8
9983.253 11
9983.728 12
9984.202 19
9984.677 15
9985.152 12
9985.627 9
9986.101 3
9986.576 7
9987.051 3
9987.526 2
9988.000 3
9988.475 0
9988.950 8
9989.425 9
9989.900 6
9990.374 12
9990.849 12
9991.324 8
9991.799 8
9992.274 11
9992.749 16
9993.224 6
9993.699 6
9994.173 8
9994.648 13
9995.123 12
9995.598 15
9996.073 6
9996.548 11
9997.023 10
9997.498 6
9997.973 9
9998.448 8
9998.923 2
9999.398 6
9999.873 7
10000.349 11
10000.824 11
10001.299 5
10001.774 10
10002.249 21
10002.724 21
10003.199 17
10003.674 14
10004.150 17
10004.625 21
10005.100 17
10005.575 6
10006.050 2
10006.526 3
10007.001 5
10007.476 13
10007.951 13
10008.427 7
10008.902 12
10009.377 10
10009.852 15
10010.328 13
10010.803 13
10011.278 10
10011.754 13
10012.229 14
10012.704 11
10013.180 12
10013.655 8
10014.131 10
10014.606 13
10015.081 15
10015.557 19
10016.032 8
10016.508 14
10016.983 26
10017.459 13
10017.934 11
10018.410 11
10018.885 10
10019.361 8
10019.836 12
10020.312 8
10020.787 3
10021.263 5
10021.739 13
10022.214 19
10022.690 6
10023.165 7
10023.641 10
10024.117 10
10024.592 17
10025.068 20
10025.544 15
10026.019 14
10026.495 18
10026.971 21
10027.446 19
10027.922 9
10028.398 12
10028.874 10
10029.349 16
10029.825 15
10030.301 14
10030.777 15
10031.253 12
10031.728 13
10032.204 11
10032.680 9
10033.156 8
10033.632 34
10034.108 21
10034.584 14
10035.059 19
10035.535 21
10036.011 12
10036.487 7
10036.963 6
10037.439 17
10037.915 11
10038.391 11
10038.867 17
10039.343 8
10039.819 7
10040.295 1
10040.771 3
10041.247 2
10041.723 13
10042.199 15
10042.675 12
10043.151 23
10043.627 20
10044.104 7
10044.580 7
10045.056 7
10045.532 5
10046.008 9
10046.484 16
10046.961 9
10047.437 5
10047.913 7
10048.389 5
10048.865 5
10049.342 22
10049.818 15
10050.294 18
10050.770 11
10051.247 8
10051.723 12
10052.199 17
10052.676 17
10053.152 9
10053.628 2
10054.105 5
10054.581 6
10055.057 13
10055.534 8
10056.010 15
10056.486 11
10056.963 19
10057.439 15
10057.916 12
10058.392 6
10058.869 10
10059.345 12
10059.822 9
10060.298 8
10060.775 5
10061.251 15
10061.728 15
10062.204 8
10062.681 4
10063.157 2
10063.634 4
10064.110 12
10064.587 15
10065.064 22
10065.540 13
10066.017 9
10066.494 9
10066.970 14
10067.447 1
10067.924 13
10068.400 19
10068.877 24
10069.354 26
10069.830 30
10070.307 24
10070.784 15
10071.261 13
10071.737 18
10072.214 11
10072.691 8
10073.168 7
10073.645 14
10074.121 5
10074.598 1
10075.075 8
10075.552 11
10076.029 4
10076.506 13
10076.983 13
10077.459 17
10077.936 22
10078.413 16
10078.890 8
10079.367 6
10079.844 6
10080.321 9
10080.798 6
10081.275 12
10081.752 6
10082.229 6
10082.706 7
10083.183 9
10083.660 5
10084.137 7
10084.614 7
10085.091 5
10085.569 6
10086.046 13
10086.523 15
10087.000 8
10087.477 12
10087.954 6
10088.431 4
10088.908 8
10089.386 8
10089.863 11
10090.340 12
10090.817 5
10091.295 13
10091.772 9
10092.249 5
10092.726 15
10093.204 20
10093.681 24
10094.158 18
10094.635 12
10095.113 11
10095.590 6
10096.067 12
10096.545 9
10097.022 3
10097.500 7
10097.977 10
10098.454 9
10098.932 13
10099.409 8
10099.887 11
10100.364 25
10100.841 17
10101.319 16
10101.796 10
10102.274 6
10102.751 14
10103.229 14
10103.706 13
10104.184 22
10104.662 20
10105.139 9
10105.617 11
10106.094 2
10106.572 5
10107.049 6
10107.527 16
10108.005 28
10108.482 25
10108.960 11
10109.438 20
10109.915 29
10110.393 19
10110.871 10
10111.348 10
10111.826 7
10112.304 7
10112.782 15
10113.259 16
10113.737 10
10114.215 16
10114.693 16
10115.170 23
10115.648 22
10116.126 16
10116.604 12
10117.082 18
10117.560 11
10118.037 9
10118.515 8
10118.993 13
10119.471 12
10119.949 12
10120.427 12
10120.905 9
10121.383 8
10121.861 16
10122.339 28
10122.817 17
10123.295 12
10123.773 22
10124.251 22
10124.729 25
10125.207 13
10125.685 17
10126.163 16
10126.641 11
10127.119 14
10127.597 13
10128.075 9
10128.553 12
10129.031 10
10129.509 12
10129.988 6
10130.466 4
10130.944 3
10131.422 9
10131.900 8
10132.378 2
10132.857 7
10133.335 11
10133.813 12
10134.291 11
10134.770 7
10135.248 9
10135.726 6
10136.204 19
10136.683 11
10137.161 5
10137.639 7
10138.118 9
10138.596 9
10139.074 16
10139.553 10
10140.031 6
10140.510 7
10140.988 3
10141.466 6
10141.945 17
10142.423 17
10142.902 16
10143.380 5
10143.859 13
10144.337 7
10144.816 6
10145.294 16
10145.773 9
10146.251 3
10146.730 6
10147.208 0
10147.687 1
10148.165 6
10148.644 16
10149.123 9
10149.601 4
10150.080 8
10150.558 10
10151.037 8
10151.516 11
10151.994 8
10152.473 7
10152.952 3
10153.430 3
10153.909 2
10154.388 11
10154.867 5
10155.345 10
10155.824 6
10156.303 6
10156.782 14
10157.260 13
10157.739 13
10158.218 8
10158.697 5
10159.176 14
10159.654 13
10160.133 16
10160.612 11
10161.091 10
10161.570 7
10162.049 1
10162.528 2
10163.007 6
10163.486 13
10163.965 11
10164.444 4
10164.922 18
10165.401 15
10165.880 12
10166.359 7
10166.838 22
10167.317 19
10167.797 17
10168.276 13
10168.755 7
10169.234 11
10169.713 14
10170.192 15
10170.671 13
10171.150 14
10171.629 15
10172.108 10
10172.587 3
10173.067 10
10173.546 8
10174.025 12
10174.504 17
10174.983 11
10175.463 8
10175.942 11
10176.421 10
10176.900 10
10177.380 12
10177.859 6
10178.338 6
10178.817 14
10179.297 9
10179.776 16
10180.255 13
10180.735 6
10181.214 11
10181.693 15
10182.173 10
10182.652 8
10183.132 4
10183.611 9
10184.090 19
10184.570 21
10185.049 15
10185.529 9
10186.008 7
10186.488 9
10186.967 10
10187.447 7
10187.926 15
10188.406 13
10188.885 20
10189.365 21
10189.844 17
10190.324 12
10190.803 19
10191.283 17
10191.763 11
10192.242 19
10192.722 12
10193.202 36
10193.681 32
10194.161 21
10194.640 14
10195.120 14
10195.600 14
10196.080 10
10196.559 14
10197.039 11
10197.519 8
10197.998 4
10198.478 10
10198.958 10
10199.438 4
10199.918 17
10200.397 18
10200.877 12
10201.357 9
10201.837 7
10202.317 12
10202.797 6
10203.276 5
10203.756 12
10204.236 14
10204.716 15
10205.196 13
10205.676 9
10206.156 5
10206.636 6
10207.116 10
10207.596 5
10208.076 12
10208.556 11
10209.036 13
10209.516 5
10209.996 2
10210.476 8
10210.956 11
10211.436 5
10211.916 9
10212.396 6
10212.876 13
10213.356 7
10213.836 11
10214.317 8
10214.797 4
10215.277 13
10215.757 22
10216.237 12
10216.717 19
10217.198 22
10217.678 16
10218.158 12
10218.638 10
10219.118 19
10219.599 16
10220.079 9
10220.559 16
10221.040 14
10221.520 10
10222.000 9
10222.480 11
10222.961 10
10223.441 12
10223.921 9
10224.402 1
10224.882 5
10225.363 6
10225.843 4
10226.323 7
10226.804 11
10227.284 6
10227.765 7
10228.245 3
10228.726 7
10229.206 5
10229.687 9
10230.167 3
10230.648 9
10231.128 10
10231.609 5
10232.089 8
10232.570 6
10233.050 8
10233.531 9
10234.012 11
10234.492 10
10234.973 8
10235.453 20
10235.934 17
10236.415 4
10236.895 11
10237.376 13
10237.857 4
10238.337 5
10238.818 3
10239.299 13
10239.780 10
10240.260 16
10240.741 13
10241.222 14
10241.703 8
10242.183 3
10242.664 8
10243.145 9
10243.626 7
10244.107 4
10244.587 5
10245.068 8
10245.549 7
10246.030 13
10246.511 24
10246.992 12
10247.473 8
10247.954 10
10248.435 9
10248.915 12
10249.396 11
10249.877 14
10250.358 16
10250.839 8
10251.320 6
10251.801 3
10252.282 6
10252.763 9
10253.244 10
10253.726 3
10254.207 11
10254.688 15
10255.169 8
10255.650 1
10256.131 3
10256.612 2
10257.093 7
10257.574 4
10258.056 6
10258.537 5
10259.018 1
10259.499 4
10259.980 5
10260.461 17
10260.943 17
10261.424 18
10261.905 18
10262.386 9
10262.868 11
10263.349 8
10263.830 15
10264.312 16
10264.793 10
10265.274 5
10265.756 13
10266.237 13
10266.718 10
10267.200 13
10267.681 10
10268.162 14
10268.644 12
10269.125 13
10269.607 12
10270.088 14
10270.570 5
10271.051 5
10271.532 9
10272.014 14
10272.495 9
10272.977 4
10273.458 14
10273.940 10
10274.422 10
10274.903 14
10275.385 7
10275.866 12
10276.348 11
10276.829 13
10277.311 8
10277.793 8
10278.274 5
10278.756 2
10279.238 6
10279.719 11
10280.201 9
10280.683 7
10281.164 3
10281.646 5
10282.128 5
10282.609 1
10283.091 3
10283.573 10
10284.055 9
10284.536 2
10285.018 4
10285.500 10
10285.982 6
10286.464 10
10286.946 8
10287.427 5
10287.909 3
10288.391 11
10288.873 7
10289.355 6
10289.837 8
10290.319 2
10290.801 5
10291.283 10
10291.764 7
10292.246 7
10292.728 11
10293.210 6
10293.692 13
10294.174 11
10294.656 6
10295.138 5
10295.620 11
10296.103 11
10296.585 9
10297.067 11
10297.549 9
10298.031 10
10298.513 11
10298.995 2
10299.477 6
10299.959 12
10300.441 10
10300.924 6
10301.406 11
10301.888 9
10302.370 6
10302.852 7
10303.335 6
10303.817 2
10304.299 10
10304.781 13
10305.264 18
10305.746 13
10306.228 6
10306.710 8
10307.193 10
10307.675 12
10308.157 13
10308.640 8
10309.122 13
10309.604 6
10310.087 9
10310.569 7
10311.052 17
10311.534 12
10312.016 17
10312.499 24
10312.981 33
10313.464 20
10313.946 16
10314.429 27
10314.911 28
10315.394 9
10315.876 10
10316.359 9
10316.841 13
10317.324 13
10317.806 14
10318.289 13
10318.771 13
10319.254 7
10319.737 14
10320.219 9
10320.702 9
10321.185 12
10321.667 7
10322.150 6
10322.633 3
10323.115 7
10323.598 3
10324.081 2
10324.563 5
10325.046 4
10325.529 2
10326.011 6
10326.494 9
10326.977 3
10327.460 4
10327.943 9
10328.425 5
10328.908 10
10329.391 11
10329.874 16
10330.357 15
10330.840 9
10331.322 5
10331.805 6
10332.288 5
10332.771 4
10333.254 5
10333.737 18
10334.220 18
10334.703 6
10335.186 13
10335.669 12
10336.152 10
10336.635 8
10337.118 13
10337.601 19
10338.084 12
10338.567 7
10339.050 5
10339.533 6
10340.016 6
10340.499 12
10340.982 8
10341.465 5
10341.948 5
10342.432 8
10342.915 4
10343.398 10
10343.881 4
10344.364 8
10344.847 8
10345.331 11
10345.814 9
10346.297 2
10346.780 0
10347.264 5
10347.747 6
10348.230 5
10348.713 11
10349.197 5
10349.680 2
10350.163 4
10350.647 8
10351.130 2
10351.613 7
10352.097 6
10352.580 7
10353.063 9
10353.547 3
10354.030 3
10354.514 0
10354.997 2
10355.480 7
10355.964 11
10356.447 17
10356.931 16
10357.414 11
10357.898 6
10358.381 5
10358.865 20
10359.348 11
10359.832 14
10360.315 8
10360.799 3
10361.283 5
10361.766 4
10362.250 0
10362.733 10
10363.217 18
10363.701 22
10364.184 13
10364.668 8
10365.152 9
10365.635 10
10366.119 10
10366.603 13
10367.086 17
10367.570 18
10368.054 18
10368.537 13
10369.021 10
10369.505 4
10369.989 9
10370.473 19
10370.956 15
10371.440 6
10371.924 12
10372.408 10
10372.892 5
10373.375 2
10373.859 4
10374.343 5
10374.827 5
10375.311 15
10375.795 11
10376.279 11
10376.763 11
10377.247 4
10377.731 5
10378.215 11
10378.699 9
10379.183 4
10379.667 4
10380.151 9
10380.635 16
10381.119 11
10381.603 3
10382.087 4
10382.571 10
10383.055 15
10383.539 22
10384.023 13
10384.507 9
10384.991 12
10385.475 8
10385.960 11
10386.444 10
10386.928 7
10387.412 6
10387.896 1
10388.381 1
10388.865 2
10389.349 4
10389.833 3
10390.317 7
10390.802 7
10391.286 14
10391.770 6
10392.255 7
10392.739 8
10393.223 14
10393.707 16
10394.192 10
10394.676 5
10395.161 4
10395.645 7
10396.129 3
10396.614 5
10397.098 3
10397.583 10
10398.067 14
10398.551 10
10399.036 16
10399.520 17
10400.005 13
10400.489 6
10400.974 3
10401.458 17
10401.943 11
10402.427 6
10402.912 3
10403.396 5
10403.881 6
10404.366 7
10404.850 6
10405.335 15
10405.819 20
10406.304 13
10406.789 10
10407.273 3
10407.758 14
10408.243 13
10408.727 6
10409.212 7
10409.697 9
10410.181 9
10410.666 5
10411.151 6
10411.636 9
10412.120 10
10412.605 9
10413.090 13
10413.575 9
10414.059 19
10414.544 14
10415.029 17
10415.514 17
10415.999 11
10416.484 2
10416.968 3
10417.453 5
10417.938 1
10418.423 2
10418.908 7
10419.393 5
10419.878 2
10420.363 9
10420.848 9
10421.333 4
10421.818 8
10422.303 10
10422.788 4
10423.273 3
10423.758 7
10424.243 11
10424.728 12
10425.213 6
10425.698 9
10426.183 3
10426.668 3
10427.153 0
10427.638 1
10428.124 2
10428.609 9
10429.094 5
10429.579 3
10430.064 2
10430.549 4
10431.035 11
10431.520 9
10432.005 7
10432.490 6
10432.975 9
10433.461 6
10433.946 6
10434.431 23
10434.917 21
10435.402 10
10435.887 7
10436.372 15
10436.858 15
10437.343 10
10437.828 3
10438.314 4
10438.799 14
10439.285 8
10439.770 9
10440.255 12
10440.741 12
10441.226 12
10441.712 11
10442.197 9
10442.683 18
10443.168 15
10443.654 11
10444.139 20
10444.625 13
10445.110 8
10445.596 23
10446.081 11
10446.567 11
10447.052 19
10447.538 15
10448.024 4
10448.509 2
10448.995 2
10449.480 6
10449.966 8
10450.452 7
10450.937 11
10451.423 9
10451.909 11
10452.394 7
10452.880 9
10453.366 3
10453.852 6
10454.337 9
10454.823 6
10455.309 7
10455.795 11
10456.280 12
10456.766 2
10457.252 8
10457.738 4
10458.224 2
10458.709 1
10459.195 10
10459.681 7
10460.167 9
10460.653 9
10461.139 8
10461.625 10
10462.111 24
10462.597 23
10463.082 24
10463.568 17
10464.054 12
10464.540 15
10465.026 8
10465.512 13
10465.998 14
10466.484 14
10466.970 20
10467.456 13
10467.942 9
10468.429 14
10468.915 3
10469.401 15
10469.887 13
10470.373 9
10470.859 2
10471.345 4
10471.831 4
10472.317 6
10472.804 14
10473.290 8
10473.776 4
10474.262 2
10474.748 4
10475.235 11
10475.721 18
10476.207 8
10476.693 2
10477.180 2
10477.666 5
10478.152 9
10478.639 6
10479.125 9
10479.611 8
10480.097 11
10480.584 7
10481.070 5
10481.557 5
10482.043 4
10482.529 6
10483.016 2
10483.502 4
10483.989 3
10484.475 3
10484.961 4
10485.448 7
10485.934 9
10486.421 11
10486.907 17
10487.394 9
10487.880 4
10488.367 3
10488.853 5
10489.340 9
10489.827 16
10490.313 11
10490.800 7
10491.286 6
10491.773 5
10492.260 8
10492.746 12
10493.233 13
10493.719 7
10494.206 7
10494.693 5
10495.179 9
10495.666 4
10496.153 4
10496.640 4
10497.126 9
10497.613 16
10498.100 4
10498.587 9
10499.073 5
10499.560 4
10500.047 7
10500.534 10
10501.021 4
10501.507 2
10501.994 6
10502.481 4
10502.968 5
10503.455 11
10503.942 21
10504.429 16
10504.916 9
10505.402 9
10505.889 10
10506.376 9
10506.863 15
10507.350 7
10507.837 9
10508.324 13
10508.811 16
10509.298 12
10509.785 7
10510.272 8
10510.759 11
10511.246 12
10511.734 8
10512.221 12
10512.708 8
10513.195 5
10513.682 1
10514.169 6
10514.656 4
10515.143 10
10515.630 7
10516.118 6
10516.605 7
10517.092 3
10517.579 0
10518.066 6
10518.554 15
10519.041 13
10519.528 15
10520.015 4
10520.503 9
10520.990 8
10521.477 14
10521.965 13
10522.452 11
10522.939 5
10523.427 7
10523.914 12
10524.401 11
10524.889 9
10525.376 8
10525.863 8
10526.351 4
10526.838 1
10527.326 1
10527.813 4
10528.301 12
10528.788 8
10529.276 4
10529.763 7
10530.251 5
10530.738 6
10531.226 5
10531.713 7
10532.201 10
10532.688 13
10533.176 10
10533.663 8
10534.151 5
10534.639 12
10535.126 9
10535.614 10
10536.101 11
10536.589 9
10537.077 10
10537.564 14
10538.052 7
10538.540 5
10539.027 9
10539.515 4
10540.003 4
10540.491 5
10540.978 5
10541.466 12
10541.954 7
10542.442 6
10542.929 3
10543.417 5
10543.905 8
10544.393 6
10544.881 11
10545.369 11
10545.856 11
10546.344 12
10546.832 6
10547.320 9
10547.808 9
10548.296 9
10548.784 6
10549.272 6
10549.760 15
10550.248 16
10550.736 14
10551.224 14
10551.712 9
10552.200 13
10552.688 14
10553.176 15
10553.664 4
10554.152 4
10554.640 8
10555.128 22
10555.616 17
10556.104 13
10556.592 17
10557.080 14
10557.568 6
10558.057 6
10558.545 6
10559.033 3
10559.521 5
10560.009 0
10560.497 9
10560.986 5
10561.474 3
10561.962 3
10562.450 1
10562.939 5
10563.427 11
10563.915 5
10564.403 5
10564.892 11
10565.380 2
10565.868 6
10566.357 4
10566.845 0
10567.333 0
10567.822 8
10568.310 12
10568.799 5
10569.287 8
10569.775 5
10570.264 4
10570.752 2
10571.241 2
10571.729 2
10572.218 6
10572.706 6
10573.195 9
10573.683 1
10574.172 2
10574.660 5
10575.149 1
10575.637 6
10576.126 6
10576.614 4
10577.103 6
10577.591 7
10578.080 6
10578.569 3
10579.057 3
10579.546 3
10580.035 6
10580.523 16
10581.012 15
10581.501 11
10581.989 9
10582.478 18
10582.967 11
10583.455 10
10583.944 12
10584.433 9
10584.922 11
10585.410 12
10585.899 7
10586.388 6
10586.877 5
10587.366 3
10587.855 8
10588.343 15
10588.832 9
10589.321 1
10589.810 5
10590.299 4
10590.788 11
10591.277 11
10591.766 11
10592.254 2
10592.743 5
10593.232 7
10593.721 6
10594.210 5
10594.699 7
10595.188 5
10595.677 5
10596.166 14
10596.655 17
10597.144 8
10597.633 4
10598.123 2
10598.612 0
10599.101 0
10599.590 3
10600.079 4
10600.568 5
10601.057 4
10601.546 5
10602.035 7
10602.525 14
10603.014 21
10603.503 10
10603.992 5
10604.481 5
10604.971 4
10605.460 4
10605.949 6
10606.438 13
10606.928 12
10607.417 10
10607.906 8
10608.396 10
10608.885 3
10609.374 4
10609.864 0
10610.353 6
10610.842 12
10611.332 9
10611.821 3
10612.310 12
10612.800 9
10613.289 6
10613.779 5
10614.268 12
10614.758 7
10615.247 5
10615.736 1
10616.226 8
10616.715 7
10617.205 7
10617.694 4
10618.184 2
10618.674 9
10619.163 9
10619.653 10
10620.142 5
10620.632 11
10621.121 4
10621.611 3
10622.101 10
10622.590 3
10623.080 2
10623.570 1
10624.059 4
10624.549 7
10625.039 6
10625.528 11
10626.018 1
10626.508 15
10626.997 17
10627.487 8
10627.977 11
10628.467 13
10628.956 10
10629.446 5
10629.936 5
10630.426 4
10630.916 6
10631.406 6
10631.895 6
10632.385 3
10632.875 1
10633.365 4
10633.855 3
10634.345 0
10634.835 1
10635.325 8
10635.815 7
10636.305 9
10636.794 13
10637.284 11
10637.774 8
10638.264 3
10638.754 3
10639.244 9
10639.734 9
10640.224 16
10640.715 10
10641.205 4
10641.695 4
10642.185 1
10642.675 7
10643.165 5
10643.655 6
10644.145 8
10644.635 6
10645.125 7
10645.616 3
10646.106 6
10646.596 12
10647.086 8
10647.576 7
10648.067 0
10648.557 0
10649.047 5
10649.537 4
10650.028 4
10650.518 3
10651.008 5
10651.498 3
10651.989 4
10652.479 5
10652.969 11
10653.460 3
10653.950 5
10654.440 2
10654.931 7
10655.421 9
10655.912 3
10656.402 3
10656.892 2
10657.383 9
10657.873 9
10658.364 11
10658.854 15
10659.345 12
10659.835 7
10660.326 7
10660.816 3
10661.307 7
10661.797 4
10662.288 4
10662.778 7
10663.269 11
10663.760 5
10664.250 11
10664.741 9
10665.231 5
10665.722 10
10666.213 9
10666.703 1
10667.194 1
10667.685 3
10668.175 3
10668.666 4
10669.157 9
10669.647 8
10670.138 7
10670.629 5
10671.120 3
10671.610 5
10672.101 7
10672.592 6
10673.083 8
10673.573 11
10674.064 9
10674.555 14
10675.046 10
10675.537 6
10676.028 8
10676.519 6
10677.009 9
10677.500 9
10677.991 12
10678.482 6
10678.973 16
10679.464 9
10679.955 15
10680.446 14
10680.937 18
10681.428 15
10681.919 12
10682.410 7
10682.901 7
10683.392 9
10683.883 7
10684.374 10
10684.865 18
10685.356 16
10685.847 3
10686.338 16
10686.829 19
10687.321 11
10687.812 8
10688.303 2
10688.794 1
10689.285 6
10689.776 7
10690.268 5
10690.759 11
10691.250 5
10691.741 2
10692.232 3
10692.724 2
10693.215 2
10693.706 1
10694.197 0
10694.689 2
10695.180 2
10695.671 3
10696.163 6
10696.654 3
10697.145 3
10697.637 2
10698.128 4
10698.619 12
10699.111 6
10699.602 1
10700.094 9
10700.585 13
10701.077 8
10701.568 11
10702.059 11
10702.551 8
10703.042 8
10703.534 8
10704.025 11
10704.517 4
10705.008 11
10705.500 12
10705.992 9
10706.483 6
10706.975 4
10707.466 0
10707.958 5
10708.449 12
10708.941 8
10709.433 13
10709.924 21
10710.416 16
10710.908 21
10711.399 13
10711.891 4
10712.383 3
10712.874 2
10713.366 11
10713.858 8
10714.350 10
10714.841 8
10715.333 3
10715.825 2
10716.317 23
10716.808 18
10717.300 10
10717.792 8
10718.284 8
10718.776 16
10719.268 21
10719.759 20
10720.251 11
10720.743 12
10721.235 12
10721.727 17
10722.219 15
10722.711 10
10723.203 8
10723.695 9
10724.187 2
10724.679 8
10725.171 7
10725.663 3
10726.155 3
10726.647 0
10727.139 5
10727.631 4
10728.123 6
10728.615 7
10729.107 5
10729.599 2
10730.091 1
10730.583 1
10731.076 2
10731.568 1
10732.060 7
10732.552 4
10733.044 11
10733.536 16
10734.028 7
10734.521 5
10735.013 9
10735.505 5
10735.997 5
10736.490 15
10736.982 8
10737.474 4
10737.966 6
10738.459 11
10738.951 8
10739.443 9
10739.936 18
10740.428 20
10740.920 14
10741.413 18
10741.905 8
10742.397 3
10742.890 0
10743.382 3
10743.875 8
10744.367 6
10744.860 3
10745.352 7
10745.844 5
10746.337 2
10746.829 5
10747.322 10
10747.814 7
10748.307 4
10748.800 3
10749.292 11
10749.785 9
10750.277 16
10750.770 22
10751.262 20
10751.755 13
10752.248 2
10752.740 6
10753.233 15
10753.725 11
10754.218 9
10754.711 6
10755.203 5
10755.696 6
10756.189 12
10756.682 12
10757.174 9
10757.667 5
10758.160 2
10758.653 1
10759.145 3
10759.638 4
10760.131 5
10760.624 2
10761.116 6
10761.609 6
10762.102 4
10762.595 7
10763.088 3
10763.581 12
10764.074 6
10764.566 2
10765.059 4
10765.552 4
10766.045 2
10766.538 1
10767.031 3
10767.524 11
10768.017 15
10768.510 13
10769.003 9
10769.496 4
10769.989 16
10770.482 19
10770.975 11
10771.468 14
10771.961 8
10772.454 10
10772.947 6
10773.440 4
10773.934 5
10774.427 5
10774.920 4
10775.413 12
10775.906 7
10776.399 4
10776.892 2
10777.386 7
10777.879 10
10778.372 2
10778.865 4
10779.358 3
10779.852 8
10780.345 7
10780.838 10
10781.332 7
10781.825 13
10782.318 9
10782.811 6
10783.305 3
10783.798 3
10784.291 11
10784.785 17
10785.278 4
10785.772 5
10786.265 7
10786.758 6
10787.252 14
10787.745 13
10788.239 3
10788.732 0
10789.225 1
10789.719 4
10790.212 11
10790.706 13
10791.199 5
10791.693 2
10792.186 8
10792.680 3
10793.174 5
10793.667 7
10794.161 2
10794.654 12
10795.148 9
10795.641 1
10796.135 4
10796.629 1
10797.122 3
10797.616 10
10798.110 7
10798.603 12
10799.097 13
10799.591 16
10800.084 18
10800.578 13
10801.072 12
10801.566 10
10802.059 6
10802.553 13
10803.047 5
10803.541 7
10804.034 10
10804.528 5
10805.022 6
10805.516 5
10806.010 9
10806.504 6
10806.997 9
10807.491 14
10807.985 13
10808.479 13
10808.973 8
10809.467 7
10809.961 3
10810.455 0
10810.949 3
10811.443 1
10811.937 1
10812.431 2
10812.925 5
10813.419 11
10813.913 4
10814.407 9
10814.901 11
10815.395 33
10815.889 16
10816.383 8
10816.877 8
10817.371 7
10817.865 5
10818.359 8
10818.853 16
10819.348 12
10819.842 10
10820.336 15
10820.830 9
10821.324 5
10821.819 4
10822.313 6
10822.807 10
10823.301 12
10823.795 7
10824.290 12
10824.784 16
10825.278 8
10825.773 6
10826.267 9
10826.761 4
10827.255 2
10827.750 5
10828.244 3
10828.739 14
10829.233 11
10829.727 13
10830.222 12
10830.716 0
10831.210 4
10831.705 9
10832.199 8
10832.694 9
10833.188 5
10833.683 4
10834.177 10
10834.672 25
10835.166 21
10835.661 18
10836.155 15
10836.650 15
10837.144 7
10837.639 5
10838.133 6
10838.628 9
10839.123 4
10839.617 0
10840.112 5
10840.607 13
10841.101 7
10841.596 9
10842.090 9
10842.585 6
10843.080 7
10843.575 5
10844.069 9
10844.564 13
10845.059 8
10845.553 8
10846.048 6
10846.543 2
10847.038 6
10847.533 4
10848.027 14
10848.522 14
10849.017 3
10849.512 4
10850.007 5
10850.502 3
10850.996 7
10851.491 2
10851.986 12
10852.481 6
10852.976 1
10853.471 2
10853.966 4
10854.461 6
10854.956 4
10855.451 8
10855.946 5
10856.441 4
10856.936 7
10857.431 6
10857.926 5
10858.421 10
10858.916 11
10859.411 13
10859.906 12
10860.401 6
10860.896 6
10861.391 2
10861.886 2
10862.381 3
10862.877 1
10863.372 6
10863.867 7
10864.362 5
10864.857 5
10865.352 8
10865.848 4
10866.343 4
10866.838 2
10867.333 3
10867.829 7
10868.324 8
10868.819 2
10869.314 2
10869.810 3
10870.305 2
10870.800 4
10871.296 7
10871.791 3
10872.286 6
10872.782 9
10873.277 5
10873.772 5
10874.268 6
10874.763 10
10875.259 15
10875.754 15
10876.250 13
10876.745 14
10877.240 8
10877.736 4
10878.231 15
10878.727 11
10879.222 9
10879.718 1
10880.213 4
10880.709 6
10881.205 2
10881.700 4
10882.196 4
10882.691 2
10883.187 1
10883.683 3
10884.178 4
10884.674 8
10885.169 4
10885.665 4
10886.161 5
10886.656 6
10887.152 5
10887.648 6
10888.144 5
10888.639 10
10889.135 11
10889.631 6
10890.127 13
10890.622 12
10891.118 13
10891.614 4
10892.110 8
10892.605 9
10893.101 16
10893.597 15
10894.093 22
10894.589 18
10895.085 21
10895.581 17
10896.077 7
10896.572 1
10897.068 4
10897.564 8
10898.060 7
10898.556 10
10899.052 5
10899.548 4
10900.044 9
10900.540 3
10901.036 1
10901.532 11
10902.028 11
10902.524 13
10903.020 12
10903.516 20
10904.012 23
10904.508 24
10905.005 14
10905.501 5
10905.997 3
10906.493 3
10906.989 4
10907.485 2
10907.981 4
10908.478 15
10908.974 11
10909.470 2
10909.966 9
10910.462 12
10910.959 7
10911.455 14
10911.951 18
10912.447 6
10912.944 8
10913.440 8
10913.936 16
10914.433 7
10914.929 18
10915.425 13
10915.922 3
10916.418 2
10916.914 4
10917.411 15
10917.907 9
10918.403 7
10918.900 6
10919.396 14
10919.893 11
10920.389 5
10920.886 3
10921.382 2
10921.879 3
10922.375 0
10922.872 3
10923.368 5
10923.865 15
10924.361 13
10924.858 7
10925.354 19
10925.851 15
10926.347 10
10926.844 9
10927.341 6
10927.837 5
10928.334 10
10928.830 15
10929.327 9
10929.824 12
10930.320 10
10930.817 10
10931.314 10
10931.811 9
10932.307 6
10932.804 9
10933.301 8
10933.797 15
10934.294 19
10934.791 26
10935.288 16
10935.785 13
10936.281 11
10936.778 5
10937.275 7
10937.772 5
10938.269 10
10938.766 9
10939.262 8
10939.759 5
10940.256 5
10940.753 11
10941.250 2
10941.747 5
10942.244 6
10942.741 18
10943.238 15
10943.735 8
10944.232 8
10944.729 7
10945.226 9
10945.723 11
10946.220 5
10946.717 5
10947.214 4
10947.711 2
10948.208 6
10948.705 3
10949.202 2
10949.699 5
10950.197 8
10950.694 6
10951.191 3
10951.688 4
10952.185 8
10952.682 13
10953.180 11
10953.677 8
10954.174 0
10954.671 2
10955.168 10
10955.666 8
10956.163 8
10956.660 8
10957.157 6
10957.655 0
10958.152 3
10958.649 4
10959.147 5
10959.644 9
10960.141 7
10960.639 3
10961.136 1
10961.634 3
10962.131 9
10962.628 7
10963.126 3
10963.623 2
10964.121 3
10964.618 7
10965.116 7
10965.613 3
10966.111 9
10966.608 8
10967.106 4
10967.603 7
10968.101 4
10968.598 0
10969.096 4
10969.593 8
10970.091 6
10970.588 4
10971.086 6
10971.584 6
10972.081 10
10972.579 20
10973.076 19
10973.574 14
10974.072 8
10974.569 9
10975.067 4
10975.565 5
10976.063 4
10976.560 0
10977.058 3
10977.556 13
10978.054 14
10978.551 13
10979.049 5
10979.547 5
10980.045 7
10980.542 3
10981.040 14
10981.538 24
10982.036 15
10982.534 10
10983.032 4
10983.530 8
10984.027 3
10984.525 1
10985.023 2
10985.521 1
10986.019 4
10986.517 4
10987.015 3
10987.513 6
10988.011 1
10988.509 6
10989.007 1
10989.505 9
10990.003 12
10990.501 10
10990.999 13
10991.497 5
10991.995 4
10992.493 7
10992.991 6
10993.490 10
10993.988 10
10994.486 6
10994.984 1
10995.482 8
10995.980 7
10996.478 1
10996.977 2
10997.475 5
10997.973 8
10998.471 10
10998.969 11
10999.468 12
10999.966 4
11000.464 3
11000.962 5
11001.461 9
11001.959 3
11002.457 4
11002.956 6
11003.454 3
11003.952 1
11004.451 0
11004.949 4
11005.447 3
11005.946 5
11006.444 5
11006.943 3
11007.441 6
11007.940 14
11008.438 9
11008.936 5
11009.435 8
11009.933 10
11010.432 10
11010.930 19
11011.429 7
11011.927 4
11012.426 11
11012.924 5
11013.423 8
11013.922 22
11014.420 10
11014.919 7
11015.417 0
11015.916 11
11016.415 8
11016.913 7
11017.412 8
11017.911 10
11018.409 15
11018.908 26
11019.407 17
11019.905 9
11020.404 5
11020.903 6
11021.401 12
11021.900 10
11022.399 9
11022.898 5
11023.397 3
11023.895 6
11024.394 12
11024.893 8
11025.392 2
11025.891 6
11026.389 3
11026.888 8
11027.387 8
11027.886 12
11028.385 6
11028.884 4
11029.383 6
11029.882 4
11030.381 5
11030.880 4
11031.379 2
11031.878 2
11032.377 0
11032.876 1
11033.375 0
11033.874 2
11034.373 4
11034.872 7
11035.371 6
11035.870 7
11036.369 4
11036.868 0
11037.367 9
11037.866 7
11038.365 1
11038.864 5
11039.364 10
11039.863 17
11040.362 22
11040.861 17
11041.360 14
11041.859 14
11042.359 12
11042.858 10
11043.357 4
11043.856 4
11044.356 2
11044.855 1
11045.354 2
11045.853 3
11046.353 2
11046.852 0
11047.351 2
11047.851 10
11048.350 8
11048.849 9
11049.349 8
11049.848 6
11050.348 2
11050.847 3
11051.346 3
11051.846 12
11052.345 14
11052.845 7
11053.344 3
11053.844 3
11054.343 7
11054.843 16
11055.342 9
11055.842 8
11056.341 9
11056.841 6
11057.340 4
11057.840 4
11058.339 10
11058.839 4
11059.339 14
11059.838 8
11060.338 2
11060.837 5
11061.337 12
11061.837 12
11062.336 11
11062.836 12
11063.336 10
11063.835 4
11064.335 4
11064.835 8
11065.335 6
11065.834 1
11066.334 5
11066.834 7
11067.334 1
11067.833 2
11068.333 4
11068.833 5
11069.333 6
11069.833 3
11070.333 3
11070.832 5
11071.332 8
11071.832 4
11072.332 2
11072.832 1
11073.332 4
11073.832 2
11074.332 6
11074.832 6
11075.332 9
11075.832 3
11076.332 4
11076.831 16
11077.331 15
11077.832 19
11078.332 12
11078.832 5
11079.332 16
11079.832 8
11080.332 7
11080.832 13
11081.332 10
11081.832 10
11082.332 7
11082.832 11
11083.332 6
11083.833 11
11084.333 10
11084.833 4
11085.333 2
11085.833 6
11086.333 7
11086.834 0
11087.334 0
11087.834 2
11088.334 9
11088.835 15
11089.335 10
11089.835 6
11090.335 2
11090.836 8
11091.336 3
11091.836 2
11092.337 11
11092.837 10
11093.337 10
11093.838 8
11094.338 2
11094.839 7
11095.339 12
11095.839 18
11096.340 12
11096.840 11
11097.341 6
11097.841 3
11098.342 3
11098.842 2
11099.343 1
11099.843 3
11100.344 3
11100.844 5
11101.345 1
11101.845 0
11102.346 3
11102.847 0
11103.347 4
11103.848 0
11104.348 4
11104.849 2
11105.350 5
11105.850 10
11106.351 6
11106.852 2
11107.352 7
11107.853 7
11108.354 6
11108.854 2
11109.355 7
11109.856 5
11110.357 5
11110.857 3
11111.358 11
11111.859 13
11112.360 4
11112.860 1
11113.361 2
11113.862 11
11114.363 5
11114.864 3
11115.365 2
11115.865 4
11116.366 11
11116.867 5
11117.368 2
11117.869 4
11118.370 1
11118.871 0
11119.372 4
11119.873 3
11120.374 0
11120.875 2
11121.376 1
11121.877 7
11122.378 7
11122.879 13
11123.380 14
11123.881 8
11124.382 21
11124.883 25
11125.384 14
11125.885 5
11126.386 4
11126.887 1
11127.389 2
11127.890 0
11128.391 1
11128.892 3
11129.393 2
11129.894 1
11130.396 2
11130.897 3
11131.398 6
11131.899 5
11132.401 2
11132.902 0
11133.403 0
11133.904 2
11134.406 5
11134.907 6
11135.408 12
11135.910 8
11136.411 4
11136.912 5
11137.414 2
11137.915 3
11138.416 9
11138.918 11
11139.419 12
11139.921 13
11140.422 15
11140.923 13
11141.425 7
11141.926 5
11142.428 3
11142.929 0
11143.431 3
11143.932 1
11144.434 3
11144.935 14
11145.437 4
11145.938 3
11146.440 6
11146.941 6
11147.443 8
11147.945 3
11148.446 6
11148.948 11
11149.450 12
11149.951 2
11150.453 2
11150.954 5
11151.456 3
11151.958 10
11152.460 4
11152.961 7
11153.463 9
11153.965 7
11154.466 5
11154.968 2
11155.470 0
11155.972 8
11156.473 7
11156.975 10
11157.477 15
11157.979 12
11158.481 8
11158.983 3
11159.484 6
11159.986 10
11160.488 5
11160.990 9
11161.492 3
11161.994 2
11162.496 5
11162.998 8
11163.500 6
11164.002 4
11164.504 4
11165.006 5
11165.508 8
11166.010 4
11166.512 6
11167.014 3
11167.516 3
11168.018 7
11168.520 4
11169.022 9
11169.524 8
11170.026 7
11170.528 7
11171.030 3
11171.532 2
11172.034 7
11172.537 5
11173.039 0
11173.541 0
11174.043 6
11174.545 2
11175.047 8
11175.550 6
11176.052 6
11176.554 7
11177.056 1
11177.559 3
11178.061 2
11178.563 3
11179.065 8
11179.568 11
11180.070 6
11180.572 4
11181.075 1
11181.577 2
11182.079 3
11182.582 5
11183.084 7
11183.587 3
11184.089 6
11184.591 4
11185.094 6
11185.596 16
11186.099 7
11186.601 4
11187.104 4
11187.606 1
11188.109 1
11188.611 3
11189.114 9
11189.616 7
11190.119 8
11190.621 11
11191.124 11
11191.626 13
11192.129 7
11192.632 5
11193.134 4
11193.637 12
11194.139 14
11194.642 6
11195.145 6
11195.647 2
11196.150 0
11196.653 10
11197.155 15
11197.658 17
11198.161 19
11198.664 17
11199.166 7
11199.669 4
11200.172 1
11200.675 3
11201.177 3
11201.680 6
11202.183 9
11202.686 8
11203.189 7
11203.692 5
11204.194 5
11204.697 3
11205.200 1
11205.703 4
11206.206 7
11206.709 5
11207.212 8
11207.715 9
11208.218 5
11208.721 8
11209.224 5
11209.727 7
11210.230 4
11210.733 10
11211.236 4
11211.739 0
11212.242 6
11212.745 3
11213.248 6
11213.751 5
11214.254 7
11214.757 16
11215.260 10
11215.763 4
11216.266 4
11216.770 5
11217.273 4
11217.776 4
11218.279 6
11218.782 5
11219.285 4
11219.789 2
11220.292 6
11220.795 5
11221.298 3
11221.802 4
11222.305 4
11222.808 6
11223.311 7
11223.815 8
11224.318 17
11224.821 11
11225.325 9
11225.828 3
11226.331 7
11226.835 6
11227.338 5
11227.841 8
11228.345 9
11228.848 11
11229.352 10
11229.855 3
11230.359 2
11230.862 3
11231.365 4
11231.869 3
11232.372 0
11232.876 5
11233.379 10
11233.883 9
11234.386 15
11234.890 17
11235.394 12
11235.897 4
11236.401 3
11236.904 0
11237.408 5
11237.912 6
11238.415 5
11238.919 11
11239.422 13
11239.926 8
11240.430 3
11240.933 1
11241.437 3
11241.941 9
11242.445 5
11242.948 2
11243.452 3
11243.956 3
11244.460 11
11244.963 12
11245.467 16
11245.971 13
11246.475 10
11246.978 5
11247.482 1
11247.986 2
11248.490 1
11248.994 1
11249.498 5
11250.002 4
11250.506 2
11251.009 6
11251.513 1
11252.017 5
11252.521 4
11253.025 4
11253.529 9
11254.033 7
11254.537 8
11255.041 4
11255.545 6
11256.049 9
11256.553 9
11257.057 10
11257.561 10
11258.065 2
11258.569 3
11259.073 9
11259.578 19
11260.082 10
11260.586 1
11261.090 1
11261.594 2
11262.098 6
11262.602 5
11263.107 4
11263.611 2
11264.115 0
11264.619 2
11265.123 7
11265.628 2
11266.132 2
11266.636 0
11267.140 12
11267.645 10
11268.149 4
11268.653 5
11269.158 1
11269.662 4
11270.166 2
11270.671 1
11271.175 9
11271.679 10
11272.184 11
11272.688 9
11273.192 12
11273.697 14
11274.201 8
11274.706 4
11275.210 2
11275.715 3
11276.219 5
11276.724 5
11277.228 8
11277.733 10
11278.237 12
11278.742 11
11279.246 5
11279.751 7
11280.255 6
11280.760 7
11281.264 3
11281.769 4
11282.274 3
11282.778 1
11283.283 5
11283.788 3
11284.292 2
11284.797 3
11285.301 6
11285.806 3
11286.311 1
11286.816 6
11287.320 11
11287.825 30
11288.330 20
11288.835 19
11289.339 15
11289.844 11
11290.349 7
11290.854 5
11291.358 4
11291.863 6
11292.368 12
11292.873 4
11293.378 7
11293.883 10
11294.388 14
11294.892 7
11295.397 0
11295.902 0
11296.407 0
11296.912 5
11297.417 12
11297.922 6
11298.427 5
11298.932 0
11299.437 3
11299.942 0
11300.447 0
11300.952 7
11301.457 17
11301.962 15
11302.467 12
11302.972 10
11303.477 13
11303.982 11
11304.487 11
11304.993 5
11305.498 12
11306.003 15
11306.508 17
11307.013 10
11307.518 10
11308.023 18
11308.529 11
11309.034 11
11309.539 9
11310.044 5
11310.550 3
11311.055 6
11311.560 3
11312.065 14
11312.571 13
11313.076 9
11313.581 11
11314.087 9
11314.592 6
11315.097 4
11315.603 4
11316.108 5
11316.613 3
11317.119 0
11317.624 1
11318.129 1
11318.635 7
11319.140 3
11319.646 3
11320.151 0
11320.657 9
11321.162 7
11321.668 5
11322.173 4
11322.679 2
11323.184 7
11323.690 5
11324.195 2
11324.701 5
11325.206 2
11325.712 1
11326.218 8
11326.723 9
11327.229 1
11327.734 5
11328.240 2
11328.746 0
11329.251 5
11329.757 5
11330.263 3
11330.768 6
11331.274 4
11331.780 6
11332.285 8
11332.791 8
11333.297 6
11333.803 3
11334.308 2
11334.814 5
11335.320 3
11335.826 2
11336.332 3
11336.837 8
11337.343 4
11337.849 2
11338.355 6
11338.861 7
11339.367 7
11339.873 5
11340.379 4
11340.884 2
11341.390 4
11341.896 3
11342.402 8
11342.908 8
11343.414 2
11343.920 3
11344.426 10
11344.932 5
11345.438 3
11345.944 1
11346.450 5
11346.956 2
11347.462 1
11347.968 9
11348.475 10
11348.981 7
11349.487 4
11349.993 2
11350.499 6
11351.005 11
11351.511 6
11352.017 9
11352.524 17
11353.030 7
11353.536 1
11354.042 7
11354.548 12
11355.055 8
11355.561 7
11356.067 5
11356.573 6
11357.080 6
11357.586 10
11358.092 9
11358.599 7
11359.105 7
11359.611 13
11360.118 13
11360.624 4
11361.130 4
11361.637 6
11362.143 9
11362.649 14
11363.156 7
11363.662 7
11364.169 7
11364.675 6
11365.182 9
11365.688 16
11366.195 9
11366.701 6
11367.208 3
11367.714 1
11368.221 7
11368.727 6
11369.234 5
11369.740 1
11370.247 2
11370.753 7
11371.260 8
11371.767 8
11372.273 19
11372.780 18
11373.286 11
11373.793 14
11374.300 12
11374.806 9
11375.313 5
11375.820 6
11376.327 2
11376.833 3
11377.340 5
11377.847 8
11378.353 2
11378.860 1
11379.367 1
11379.874 4
11380.381 10
11380.887 6
11381.394 1
11381.901 6
11382.408 12
11382.915 10
11383.422 12
11383.928 13
11384.435 4
11384.942 16
11385.449 21
11385.956 12
11386.463 5
11386.970 4
11387.477 0
11387.984 4
11388.491 1
11388.998 0
11389.505 2
11390.012 10
11390.519 6
11391.026 0
11391.533 1
11392.040 1
11392.547 1
11393.054 3
11393.561 6
11394.068 10
11394.575 4
11395.083 5
11395.590 2
11396.097 7
11396.604 6
11397.111 7
11397.618 5
11398.125 5
11398.633 3
11399.140 4
11399.647 4
11400.154 5
11400.662 3
11401.169 3
11401.676 4
11402.183 2
11402.691 4
11403.198 4
11403.705 7
11404.213 7
11404.720 15
11405.227 11
11405.735 10
11406.242 4
11406.749 8
11407.257 5
11407.764 1
11408.272 1
11408.779 1
11409.287 1
11409.794 2
11410.301 2
11410.809 4
11411.316 3
11411.824 2
11412.331 2
11412.839 4
11413.346 9
11413.854 6
11414.362 5
11414.869 3
11415.377 2
11415.884 9
11416.392 8
11416.899 9
11417.407 8
11417.915 9
11418.422 11
11418.930 8
11419.438 4
11419.945 1
11420.453 7
11420.961 6
11421.468 8
11421.976 4
11422.484 5
11422.992 9
11423.499 1
11424.007 3
11424.515 5
11425.023 5
11425.530 8
11426.038 7
11426.546 8
11427.054 1
11427.562 0
11428.070 0
11428.578 0
11429.085 6
11429.593 8
11430.101 7
11430.609 10
11431.117 10
11431.625 3
11432.133 5
11432.641 8
11433.149 2
11433.657 1
11434.165 9
11434.673 9
11435.181 0
11435.689 3
11436.197 4
11436.705 6
11437.213 7
11437.721 12
11438.229 15
11438.737 8
11439.245 9
11439.753 11
11440.262 16
11440.770 19
11441.278 12
11441.786 4
11442.294 3
11442.802 3
11443.311 4
11443.819 7
11444.327 10
11444.835 4
11445.343 5
11445.852 9
11446.360 6
11446.868 3
11447.377 3
11447.885 0
11448.393 0
11448.901 0
11449.410 3
11449.918 2
11450.426 2
11450.935 1
11451.443 2
11451.952 2
11452.460 0
11452.968 7
11453.477 11
11453.985 11
11454.494 10
11455.002 13
11455.511 8
11456.019 10
11456.528 6
11457.036 2
11457.545 0
11458.053 1
11458.562 2
11459.070 3
11459.579 2
11460.087 4
11460.596 5
11461.104 3
11461.613 4
11462.122 7
11462.630 11
11463.139 9
11463.648 13
11464.156 10
11464.665 4
11465.174 5
11465.682 8
11466.191 6
11466.700 4
11467.208 1
11467.717 6
11468.226 1
11468.735 6
11469.243 4
11469.752 1
11470.261 2
11470.770 2
11471.279 7
11471.787 6
11472.296 7
11472.805 8
11473.314 5
11473.823 5
11474.332 6
11474.841 4
11475.350 11
11475.858 13
11476.367 7
11476.876 4
11477.385 3
11477.894 8
11478.403 6
11478.912 2
11479.421 3
11479.930 7
11480.439 18
11480.948 14
11481.457 9
11481.966 7
11482.475 9
11482.984 2
11483.494 2
11484.003 3
11484.512 7
11485.021 2
11485.530 5
11486.039 3
11486.548 3
11487.057 1
11487.567 7
11488.076 4
11488.585 9
11489.094 5
11489.603 1
11490.113 4
11490.622 7
11491.131 3
11491.640 6
11492.150 7
11492.659 7
11493.168 6
11493.678 4
11494.187 0
11494.696 3
11495.206 9
11495.715 7
11496.224 5
11496.734 8
11497.243 7
11497.753 6
11498.262 11
11498.771 5
11499.281 4
11499.790 1
11500.300 2
11500.809 1
11501.319 4
11501.828 4
11502.338 1
11502.847 0
11503.357 4
11503.866 5
11504.376 5
11504.885 4
11505.395 7
11505.904 3
11506.414 7
11506.924 7
11507.433 9
11507.943 4
11508.453 0
11508.962 3
11509.472 1
11509.982 0
11510.491 1
11511.001 3
11511.511 5
11512.020 3
11512.530 3
11513.040 4
11513.550 2
11514.059 1
11514.569 2
11515.079 2
11515.589 3
11516.099 4
11516.608 7
11517.118 3
11517.628 4
11518.138 4
11518.648 11
11519.158 8
11519.667 3
11520.177 5
11520.687 6
11521.197 14
11521.707 16
11522.217 7
11522.727 7
11523.237 3
11523.747 4
11524.257 6
11524.767 0
11525.277 1
11525.787 2
11526.297 2
11526.807 5
11527.317 5
11527.827 1
11528.337 3
11528.847 2
11529.357 1
11529.868 3
11530.378 4
11530.888 5
11531.398 2
11531.908 1
11532.418 5
11532.928 1
11533.439 0
11533.949 2
11534.459 6
11534.969 4
11535.480 10
11535.990 26
11536.500 17
11537.010 9
11537.521 9
11538.031 6
11538.541 6
11539.052 4
11539.562 3
11540.072 1
11540.583 2
11541.093 7
11541.603 2
11542.114 4
11542.624 3
11543.134 2
11543.645 2
11544.155 4
11544.666 4
11545.176 1
11545.687 5
11546.197 5
11546.708 5
11547.218 4
11547.729 11
11548.239 9
11548.750 3
11549.260 6
11549.771 10
11550.281 6
11550.792 3
11551.302 3
11551.813 2
11552.324 4
11552.834 8
11553.345 4
11553.856 8
11554.366 8
11554.877 6
11555.388 3
11555.898 5
11556.409 2
11556.920 0
11557.430 1
11557.941 2
11558.452 1
11558.963 1
11559.473 0
11559.984 1
11560.495 5
11561.006 1
11561.517 3
11562.027 3
11562.538 1
11563.049 0
11563.560 1
11564.071 1
11564.582 5
11565.093 2
11565.603 7
11566.114 8
11566.625 7
11567.136 0
11567.647 2
11568.158 1
11568.669 4
11569.180 12
11569.691 10
11570.202 4
11570.713 0
11571.224 7
11571.735 5
11572.246 1
11572.757 1
11573.268 5
11573.779 4
11574.291 2
11574.802 2
11575.313 4
11575.824 3
11576.335 4
11576.846 2
11577.357 2
11577.869 6
11578.380 12
11578.891 19
11579.402 11
11579.913 7
11580.425 11
11580.936 17
11581.447 18
11581.958 12
11582.470 10
11582.981 6
11583.492 4
11584.003 3
11584.515 2
11585.026 3
11585.537 1
11586.049 2
11586.560 3
11587.072 7
11587.583 5
11588.094 8
11588.606 16
11589.117 21
11589.629 22
11590.140 14
11590.652 14
11591.163 6
11591.674 1
11592.186 1
11592.697 1
11593.209 3
11593.721 5
11594.232 3
11594.744 1
11595.255 0
11595.767 8
11596.278 6
11596.790 5
11597.301 3
11597.813 3
11598.325 8
11598.836 4
11599.348 6
11599.860 14
11600.371 9
11600.883 9
11601.395 8
11601.906 7
11602.418 2
11602.930 5
11603.442 7
11603.953 5
11604.465 8
11604.977 7
11605.489 3
11606.000 1
11606.512 2
11607.024 3
11607.536 4
11608.048 5
11608.560 5
11609.071 3
11609.583 4
11610.095 4
11610.607 6
11611.119 2
11611.631 2
11612.143 0
11612.655 1
11613.167 2
11613.679 2
11614.191 3
11614.703 3
11615.215 6
11615.727 7
11616.239 2
11616.751 0
11617.263 5
11617.775 7
11618.287 8
11618.799 10
11619.311 5
11619.823 4
11620.335 5
11620.847 11
11621.360 7
11621.872 9
11622.384 8
11622.896 7
11623.408 8
11623.920 9
11624.433 5
11624.945 3
11625.457 8
11625.969 5
11626.481 2
11626.994 1
11627.506 2
11628.018 4
11628.531 4
11629.043 6
11629.555 11
11630.067 7
11630.580 5
11631.092 5
11631.605 16
11632.117 15
11632.629 9
11633.142 2
11633.654 8
11634.166 20
11634.679 16
11635.191 12
11635.704 7
11636.216 11
11636.729 11
11637.241 13
11637.754 8
11638.266 4
11638.779 7
11639.291 11
11639.804 8
11640.316 13
11640.829 12
11641.341 4
11641.854 7
11642.367 5
11642.879 11
11643.392 10
11643.904 4
11644.417 4
11644.930 13
11645.442 19
11645.955 21
11646.468 9
11646.981 9
11647.493 5
11648.006 4
11648.519 8
11649.031 10
11649.544 13
11650.057 13
11650.570 16
11651.082 11
11651.595 7
11652.108 7
11652.621 8
11653.134 1
11653.647 11
11654.159 9
11654.672 6
11655.185 5
11655.698 9
11656.211 6
11656.724 3
11657.237 5
11657.750 5
11658.263 8
11658.776 5
11659.289 3
11659.802 3
11660.315 5
11660.828 5
11661.341 8
11661.854 8
11662.367 4
11662.880 9
11663.393 7
11663.906 6
11664.419 6
11664.932 1
11665.445 1
11665.958 2
11666.471 3
11666.984 0
11667.498 6
11668.011 4
11668.524 6
11669.037 2
11669.550 2
11670.064 5
11670.577 1
11671.090 4
11671.603 2
11672.116 1
11672.630 2
11673.143 2
11673.656 6
11674.170 2
11674.683 4
11675.196 3
11675.710 10
11676.223 7
11676.736 6
11677.250 6
11677.763 2
11678.276 6
11678.790 6
11679.303 13
11679.817 7
11680.330 4
11680.843 11
11681.357 12
11681.870 13
11682.384 6
11682.897 7
11683.411 8
11683.924 8
11684.438 4
11684.951 7
11685.465 4
11685.978 4
11686.492 2
11687.006 4
11687.519 9
11688.033 5
11688.546 6
11689.060 7
11689.574 6
11690.087 4
11690.601 3
11691.115 0
11691.628 6
11692.142 4
11692.656 1
11693.169 0
11693.683 2
11694.197 3
11694.711 14
11695.224 12
11695.738 5
11696.252 3
11696.766 1
11697.280 8
11697.793 4
11698.307 5
11698.821 3
11699.335 9
11699.849 16
11700.363 15
11700.876 18
11701.390 13
11701.904 10
11702.418 9
11702.932 8
11703.446 4
11703.960 12
11704.474 7
11704.988 16
11705.502 16
11706.016 17
11706.530 22
11707.044 16
11707.558 8
11708.072 5
11708.586 8
11709.100 8
11709.614 11
11710.128 11
11710.642 6
11711.156 2
11711.671 2
11712.185 1
11712.699 1
11713.213 9
11713.727 6
11714.241 4
11714.756 7
11715.270 6
11715.784 5
11716.298 18
11716.812 11
11717.327 2
11717.841 1
11718.355 1
11718.869 5
11719.384 9
11719.898 9
11720.412 10
11720.927 7
11721.441 4
11721.955 3
11722.470 3
11722.984 2
11723.498 10
11724.013 16
11724.527 13
11725.042 15
11725.556 12
11726.070 4
11726.585 5
11727.099 12
11727.614 11
11728.128 10
11728.643 8
11729.157 4
11729.672 1
11730.186 1
11730.701 3
11731.215 3
11731.730 5
11732.245 2
11732.759 3
11733.274 7
11733.788 12
11734.303 8
11734.818 5
11735.332 6
11735.847 6
11736.362 3
11736.876 1
11737.391 0
11737.906 0
11738.420 1
11738.935 0
11739.450 0
11739.964 2
11740.479 2
11740.994 2
11741.509 2
11742.024 5
11742.538 3
11743.053 1
11743.568 3
11744.083 8
11744.598 11
11745.112 6
11745.627 3
11746.142 5
11746.657 7
11747.172 6
11747.687 3
11748.202 2
11748.717 9
11749.232 4
11749.747 2
11750.262 4
11750.777 7
11751.292 10
11751.807 9
11752.322 6
11752.837 4
11753.352 11
11753.867 3
11754.382 2
11754.897 6
11755.412 9
11755.927 2
11756.442 1
11756.957 0
11757.472 8
11757.987 7
11758.503 7
11759.018 3
11759.533 3
11760.048 1
11760.563 2
11761.078 5
11761.594 5
11762.109 6
11762.624 3
11763.139 0
11763.655 0
11764.170 2
11764.685 5
11765.201 0
11765.716 7
11766.231 6
11766.746 5
11767.262 15
11767.777 12
11768.293 7
11768.808 3
11769.323 2
11769.839 0
11770.354 5
11770.869 4
11771.385 4
11771.900 3
11772.416 9
11772.931 4
11773.447 8
11773.962 7
11774.478 4
11774.993 5
11775.509 3
11776.024 5
11776.540 11
11777.055 5
11777.571 4
11778.086 3
11778.602 1
11779.118 1
11779.633 18
11780.149 20
11780.665 13
11781.180 9
11781.696 1
11782.211 4
11782.727 2
11783.243 8
11783.759 8
11784.274 6
11784.790 2
11785.306 4
11785.821 3
11786.337 13
11786.853 13
11787.369 11
11787.885 11
11788.400 8
11788.916 4
11789.432 1
11789.948 2
11790.464 3
11790.980 4
11791.495 2
11792.011 1
11792.527 4
11793.043 4
11793.559 4
11794.075 1
11794.591 7
11795.107 4
11795.623 1
11796.139 10
11796.655 6
11797.171 1
11797.687 2
11798.203 6
11798.719 2
11799.235 2
11799.751 5
11800.267 6
11800.783 5
11801.299 11
11801.815 10
11802.331 7
11802.847 3
11803.363 4
11803.880 9
11804.396 10
11804.912 4
11805.428 3
11805.944 5
11806.460 4
11806.977 2
11807.493 2
11808.009 4
11808.525 6
11809.042 2
11809.558 5
11810.074 13
11810.590 14
11811.107 9
11811.623 13
11812.139 4
11812.656 0
11813.172 1
11813.688 2
11814.205 1
11814.721 2
11815.237 2
11815.754 0
11816.270 6
11816.787 3
11817.303 5
11817.820 3
11818.336 4
11818.853 4
11819.369 2
11819.885 1
11820.402 6
11820.918 5
11821.435 8
11821.952 12
11822.468 11
11822.985 7
11823.501 5
11824.018 2
11824.534 4
11825.051 4
11825.568 9
11826.084 6
11826.601 5
11827.117 1
11827.634 1
11828.151 7
11828.667 1
11829.184 5
11829.701 1
11830.218 7
11830.734 2
11831.251 5
11831.768 1
11832.285 2
11832.801 3
11833.318 4
11833.835 11
11834.352 12
11834.869 3
11835.385 3
11835.902 3
11836.419 10
11836.936 13
11837.453 12
11837.970 7
11838.487 0
11839.003 6
11839.520 7
11840.037 2
11840.554 0
11841.071 3
11841.588 0
11842.105 0
11842.622 1
11843.139 4
11843.656 3
11844.173 1
11844.690 2
11845.207 4
11845.724 1
11846.241 5
11846.758 7
11847.275 12
11847.793 6
11848.310 4
11848.827 5
11849.344 2
11849.861 6
11850.378 11
11850.895 11
11851.413 5
11851.930 4
11852.447 1
11852.964 5
11853.481 14
11853.999 13
11854.516 9
11855.033 11
11855.550 6
11856.068 3
11856.585 4
11857.102 3
11857.620 4
11858.137 9
11858.654 6
11859.172 2
11859.689 3
11860.206 5
11860.724 0
11861.241 1
11861.758 1
11862.276 10
11862.793 6
11863.311 5
11863.828 7
11864.346 2
11864.863 8
11865.381 8
11865.898 6
11866.416 3
11866.933 3
11867.451 5
11867.968 7
11868.486 7
11869.003 9
11869.521 7
11870.038 10
11870.556 6
11871.074 6
11871.591 6
11872.109 10
11872.627 9
11873.144 6
11873.662 6
11874.180 13
11874.697 7
11875.215 4
11875.733 3
11876.250 8
11876.768 4
11877.286 3
11877.804 5
11878.321 8
11878.839 10
11879.357 9
11879.875 8
11880.392 3
11880.910 5
11881.428 1
11881.946 2
11882.464 2
11882.982 1
11883.500 3
11884.017 4
11884.535 4
11885.053 4
11885.571 4
11886.089 2
11886.607 2
11887.125 2
11887.643 2
11888.161 10
11888.679 12
11889.197 9
11889.715 15
11890.233 10
11890.751 9
11891.269 9
11891.787 8
11892.305 2
11892.823 1
11893.341 8
11893.859 14
11894.378 6
11894.896 5
11895.414 3
11895.932 9
11896.450 7
11896.968 6
11897.487 8
11898.005 6
11898.523 3
11899.041 6
11899.559 2
11900.078 5
11900.596 3
11901.114 6
11901.632 4
11902.151 2
11902.669 2
11903.187 1
11903.706 1
11904.224 0
11904.742 4
11905.261 11
11905.779 14
11906.297 7
11906.816 6
11907.334 1
11907.853 3
11908.371 5
11908.889 4
11909.408 1
11909.926 11
11910.445 4
11910.963 0
11911.482 0
11912.000 0
11912.519 2
11913.037 4
11913.556 1
11914.074 3
11914.593 3
11915.111 2
11915.630 3
11916.149 3
11916.667 5
11917.186 4
11917.704 4
11918.223 0
11918.742 10
11919.260 9
11919.779 8
11920.298 5
11920.816 0
11921.335 1
11921.854 2
11922.372 1
11922.891 5
11923.410 15
11923.929 9
11924.447 6
11924.966 11
11925.485 5
11926.004 4
11926.523 1
11927.041 0
11927.560 1
11928.079 1
11928.598 6
11929.117 10
11929.636 15
11930.155 8
11930.674 8
11931.192 6
11931.711 7
11932.230 6
11932.749 2
11933.268 4
11933.787 6
11934.306 7
11934.825 8
11935.344 5
11935.863 3
11936.382 4
11936.901 3
11937.420 6
11937.939 2
11938.458 3
11938.978 6
11939.497 7
11940.016 8
11940.535 15
11941.054 11
11941.573 5
11942.092 8
11942.611 12
11943.131 5
11943.650 3
11944.169 3
11944.688 3
11945.207 0
11945.727 0
11946.246 0
11946.765 4
11947.284 9
11947.804 10
11948.323 6
11948.842 3
11949.362 4
11949.881 4
11950.400 7
11950.920 14
11951.439 8
11951.958 5
11952.478 1
11952.997 0
11953.516 10
11954.036 9
11954.555 7
11955.075 5
11955.594 12
11956.114 9
11956.633 5
11957.153 3
11957.672 2
11958.192 4
11958.711 0
11959.231 1
11959.750 1
11960.270 2
11960.789 0
11961.309 1
11961.828 0
11962.348 1
11962.868 0
11963.387 4
11963.907 2
11964.426 7
11964.946 4
11965.466 0
11965.985 0
11966.505 0
11967.025 3
11967.545 7
11968.064 16
11968.584 11
11969.104 7
11969.623 9
11970.143 6
11970.663 6
11971.183 6
11971.703 5
11972.222 8
11972.742 14
11973.262 14
11973.782 11
11974.302 12
11974.822 6
11975.341 2
11975.861 3
11976.381 8
11976.901 6
11977.421 0
11977.941 0
11978.461 2
11978.981 0
11979.501 3
11980.021 5
11980.541 3
11981.061 2
11981.581 0
11982.101 0
11982.621 0
11983.141 2
11983.661 2
11984.181 2
11984.701 0
11985.221 0
11985.741 0
11986.261 0
11986.782 1
11987.302 0
11987.822 4
11988.342 5
11988.862 3
11989.382 5
11989.903 1
11990.423 6
11990.943 6
11991.463 5
11991.983 4
11992.504 1
11993.024 4
11993.544 3
11994.064 0
11994.585 1
11995.105 8
11995.625 5
11996.146 4
11996.666 1
11997.186 6
11997.707 5
11998.227 0
11998.747 1
11999.268 1
11999.788 6
12000.309 5
12000.829 2
12001.350 1
12001.870 4
12002.390 0
12002.911 2
12003.431 2
12003.952 3
12004.472 5
12004.993 4
12005.513 2
12006.034 1
12006.555 1
12007.075 3
12007.596 7
12008.116 2
12008.637 2
12009.157 6
12009.678 4
12010.199 2
12010.719 7
12011.240 12
12011.761 13
12012.281 6
12012.802 5
12013.323 3
12013.843 6
12014.364 2
12014.885 2
12015.406 0
12015.926 5
12016.447 1
12016.968 7
12017.489 13
12018.009 7
12018.530 3
12019.051 2
12019.572 2
12020.093 6
12020.614 7
12021.135 6
12021.655 1
12022.176 0
12022.697 1
12023.218 3
12023.739 3
12024.260 3
12024.781 4
12025.302 2
12025.823 1
12026.344 4
12026.865 9
12027.386 20
12027.907 24
12028.428 16
12028.949 9
12029.470 7
12029.991 2
12030.512 4
12031.033 2
12031.554 3
12032.075 6
12032.596 4
12033.118 6
12033.639 4
12034.160 7
12034.681 4
12035.202 2
12035.723 16
12036.245 14
12036.766 7
12037.287 4
12037.808 1
12038.329 7
12038.851 1
12039.372 0
12039.893 4
12040.415 6
12040.936 5
12041.457 2
12041.978 3
12042.500 9
12043.021 19
12043.542 13
12044.064 10
12044.585 4
12045.107 4
12045.628 2
12046.149 2
12046.671 4
12047.192 3
12047.714 7
12048.235 7
12048.757 8
12049.278 7
12049.800 5
12050.321 1
12050.843 1
12051.364 2
12051.886 0
12052.407 3
12052.929 2
12053.450 1
12053.972 16
12054.493 17
12055.015 14
12055.537 11
12056.058 3
12056.580 2
12057.102 3
12057.623 4
12058.145 6
12058.667 6
12059.188 8
12059.710 17
12060.232 10
12060.753 3
12061.275 4
12061.797 3
12062.319 8
12062.840 2
12063.362 10
12063.884 11
12064.406 14
12064.928 5
12065.449 1
12065.971 1
12066.493 5
12067.015 2
12067.537 0
12068.059 0
12068.581 0
12069.103 0
12069.624 0
12070.146 0
12070.668 5
12071.190 7
12071.712 5
12072.234 2
12072.756 1
12073.278 3
12073.800 5
12074.322 0
12074.844 1
12075.366 0
12075.888 0
12076.410 2
12076.932 1
12077.455 2
12077.977 0
12078.499 4
12079.021 0
12079.543 3
12080.065 0
12080.587 0
12081.109 4
12081.632 1
12082.154 4
12082.676 1
12083.198 3
12083.720 4
12084.243 2
12084.765 7
12085.287 8
12085.809 5
12086.332 1
12086.854 1
12087.376 1
12087.899 0
12088.421 2
12088.943 5
12089.466 2
12089.988 9
12090.510 7
12091.033 6
12091.555 5
12092.078 11
12092.600 10
12093.122 9
12093.645 5
12094.167 6
12094.690 6
12095.212 7
12095.735 7
12096.257 3
12096.780 2
12097.302 2
12097.825 1
12098.347 4
12098.870 8
12099.392 7
12099.915 4
12100.437 3
12100.960 2
12101.483 2
12102.005 2
12102.528 0
12103.051 8
12103.573 7
12104.096 5
12104.619 5
12105.141 8
12105.664 4
12106.187 0
12106.709 5
12107.232 2
12107.755 1
12108.278 0
12108.800 6
12109.323 8
12109.846 5
12110.369 4
12110.891 4
12111.414 3
12111.937 4
12112.460 1
12112.983 0
12113.506 2
12114.029 4
12114.551 17
12115.074 7
12115.597 6
12116.120 7
12116.643 7
12117.166 7
12117.689 1
12118.212 1
12118.735 6
12119.258 3
12119.781 0
12120.304 4
12120.827 1
12121.350 4
12121.873 5
12122.396 7
12122.919 6
12123.442 4
12123.965 3
12124.488 7
12125.012 4
12125.535 2
12126.058 1
12126.581 2
12127.104 8
12127.627 3
12128.150 2
12128.674 2
12129.197 3
12129.720 5
12130.243 5
12130.767 15
12131.290 11
12131.813 2
12132.336 1
12132.860 1
12133.383 0
12133.906 1
12134.430 0
12134.953 0
12135.476 0
12136.000 2
12136.523 3
12137.046 6
12137.570 2
12138.093 2
12138.616 0
12139.140 4
12139.663 4
12140.187 3
12140.710 0
12141.234 5
12141.757 2
12142.281 0
12142.804 6
12143.328 5
12143.851 7
12144.375 8
12144.898 8
12145.422 0
12145.945 11
12146.469 6
12146.992 2
12147.516 3
12148.040 2
12148.563 0
12149.087 0
12149.611 0
12150.134 0
12150.658 3
12151.182 3
12151.705 7
12152.229 4
12152.753 0
12153.276 1
12153.800 3
12154.324 2
12154.848 2
12155.371 1
12155.895 0
12156.419 1
12156.943 2
12157.467 1
12157.990 5
12158.514 3
12159.038 2
12159.562 2
12160.086 0
12160.610 13
12161.134 8
12161.657 2
12162.181 2
12162.705 2
12163.229 6
12163.753 11
12164.277 14
12164.801 6
12165.325 2
12165.849 0
12166.373 3
12166.897 2
12167.421 6
12167.945 3
12168.469 1
12168.993 5
12169.517 5
12170.041 5
12170.566 5
12171.090 6
12171.614 2
12172.138 5
12172.662 2
12173.186 3
12173.710 5
12174.235 2
12174.759 2
12175.283 4
12175.807 11
12176.331 5
12176.856 6
12177.380 0
12177.904 6
12178.428 5
12178.953 0
12179.477 2
12180.001 11
12180.525 6
12181.050 3
12181.574 8
12182.098 3
12182.623 3
12183.147 1
12183.672 1
12184.196 7
12184.720 6
12185.245 1
12185.769 3
12186.294 6
12186.818 11
12187.343 8
12187.867 6
12188.391 7
12188.916 12
12189.440 6
12189.965 4
12190.489 0
12191.014 0
12191.539 2
12192.063 1
12192.588 4
12193.112 2
12193.637 6
12194.161 9
12194.686 5
12195.211 7
12195.735 4
12196.260 11
12196.785 6
12197.309 4
12197.834 0
12198.359 0
12198.883 3
12199.408 4
12199.933 4
12200.458 6
12200.982 3
12201.507 1
12202.032 1
12202.557 0
12203.081 2
12203.606 3
12204.131 0
12204.656 0
12205.181 2
12205.706 2
12206.230 0
12206.755 1
12207.280 1
12207.805 6
12208.330 6
12208.855 2
12209.380 0
12209.905 2
12210.430 2
12210.955 5
12211.480 2
12212.005 2
12212.530 3
12213.055 1
12213.580 3
12214.105 4
12214.630 0
12215.155 2
12215.680 3
12216.205 2
12216.730 5
12217.255 2
12217.780 3
12218.305 2
12218.830 5
12219.356 5
12219.881 2
12220.406 2
12220.931 6
12221.456 6
12221.982 3
12222.507 3
12223.032 6
12223.557 6
12224.082 4
12224.608 22
12225.133 13
12225.658 10
12226.184 5
12226.709 0
12227.234 3
12227.759 5
12228.285 6
12228.810 7
12229.335 5
12229.861 12
12230.386 16
12230.912 12
12231.437 10
12231.962 5
12232.488 3
12233.013 6
12233.539 1
12234.064 4
12234.590 4
12235.115 5
12235.641 5
12236.166 10
12236.692 8
12237.217 5
12237.743 0
12238.268 5
12238.794 4
12239.319 2
12239.845 4
12240.371 7
12240.896 3
12241.422 4
12241.947 3
12242.473 2
12242.999 10
12243.524 9
12244.050 11
12244.576 6
12245.101 5
12245.627 2
12246.153 4
12246.679 4
12247.204 2
12247.730 3
12248.256 3
12248.782 3
12249.307 3
12249.833 5
12250.359 7
12250.885 2
12251.411 5
12251.937 16
12252.462 10
12252.988 3
12253.514 2
12254.040 0
12254.566 0
12255.092 6
12255.618 3
12256.144 2
12256.670 1
12257.196 0
12257.722 1
12258.248 3
12258.774 3
12259.300 3
12259.826 1
12260.352 0
12260.878 1
12261.404 4
12261.930 0
12262.456 1
12262.982 3
12263.508 2
12264.034 1
12264.560 1
12265.086 2
12265.612 17
12266.139 18
12266.665 15
12267.191 10
12267.717 10
12268.243 8
12268.770 12
12269.296 11
12269.822 10
12270.348 17
12270.874 10
12271.401 4
12271.927 1
12272.453 1
12272.980 4
12273.506 2
12274.032 5
12274.558 4
12275.085 4
12275.611 2
12276.138 6
12276.664 2
12277.190 2
12277.717 4
12278.243 1
12278.770 1
12279.296 7
12279.822 3
12280.349 3
12280.875 4
12281.402 16
12281.928 9
12282.455 11
12282.981 10
12283.508 3
12284.034 4
12284.561 3
12285.087 1
12285.614 5
12286.141 5
12286.667 2
12287.194 2
12287.720 1
12288.247 0
12288.774 0
12289.300 3
12289.827 8
12290.354 3
12290.880 2
12291.407 1
12291.934 0
12292.460 5
12292.987 7
12293.514 5
12294.041 2
12294.567 8
12295.094 5
12295.621 0
12296.148 3
12296.674 0
12297.201 2
12297.728 1
12298.255 1
12298.782 0
12299.309 4
12299.836 2
12300.362 3
12300.889 6
12301.416 7
12301.943 3
12302.470 3
12302.997 2
12303.524 8
12304.051 10
12304.578 10
12305.105 6
12305.632 4
12306.159 0
12306.686 1
12307.213 0
12307.740 3
12308.267 4
12308.794 1
12309.321 1
12309.848 5
12310.375 2
12310.902 0
12311.430 5
12311.957 0
12312.484 2
12313.011 1
12313.538 0
12314.065 0
12314.592 1
12315.120 1
12315.647 0
12316.174 1
12316.701 10
12317.229 4
12317.756 6
12318.283 3
12318.810 1
12319.338 0
12319.865 1
12320.392 0
12320.920 3
12321.447 1
12321.974 3
12322.502 3
12323.029 7
12323.556 9
12324.084 3
12324.611 1
12325.139 1
12325.666 2
12326.193 7
12326.721 15
12327.248 7
12327.776 3
12328.303 5
12328.831 4
12329.358 3
12329.886 6
12330.413 2
12330.941 0
12331.468 1
12331.996 2
12332.524 3
12333.051 5
12333.579 1
12334.106 2
12334.634 5
12335.162 11
12335.689 7
12336.217 5
12336.744 3
12337.272 9
12337.800 5
12338.328 14
12338.855 9
12339.383 1
12339.911 3
12340.438 2
12340.966 1
12341.494 0
12342.022 2
12342.549 1
12343.077 6
12343.605 11
12344.133 21
12344.661 17
12345.189 18
12345.716 13
12346.244 8
12346.772 9
12347.300 5
12347.828 8
12348.356 8
12348.884 10
12349.412 10
12349.940 4
12350.468 5
12350.996 4
12351.524 5
12352.052 17
12352.580 22
12353.108 19
12353.636 21
12354.164 14
12354.692 27
12355.220 37
12355.748 34
12356.276 55
12356.804 38
12357.332 55
12357.860 68
12358.388 58
12358.916 64
12359.445 52
12359.973 79
12360.501 67
12361.029 54
12361.557 57
12362.085 66
12362.614 69
12363.142 58
12363.670 42
12364.198 43
12364.727 39
12365.255 40
12365.783 32
12366.311 25
12366.840 8
12367.368 13
12367.896 21
12368.425 26
12368.953 11
12369.481 13
12370.010 20
12370.538 20
12371.067 14
12371.595 12
12372.123 6
12372.652 7
12373.180 4
12373.709 2
12374.237 2
12374.766 9
12375.294 6
12375.823 2
12376.351 4
12376.880 3
12377.408 11
12377.937 14
12378.465 15
12378.994 10
12379.522 3
12380.051 0
12380.580 5
12381.108 12
12381.637 12
12382.165 10
12382.694 14
12383.223 12
12383.751 7
12384.280 5
12384.809 7
12385.337 8
12385.866 6
12386.395 3
12386.924 2
12387.452 1
12387.981 4
12388.510 7
12389.039 10
12389.567 7
12390.096 2
12390.625 1
12391.154 6
12391.683 2
12392.212 5
12392.740 16
12393.269 10
12393.798 8
12394.327 11
12394.856 6
12395.385 10
12395.914 9
12396.443 7
12396.972 4
12397.501 7
12398.030 3
12398.559 2
12399.088 8
12399.617 13
12400.146 8
12400.675 10
12401.204 7
12401.733 7
12402.262 12
12402.791 7
12403.320 1
12403.849 2
12404.378 3
12404.907 4
12405.436 3
12405.966 6
12406.495 6
12407.024 10
12407.553 8
12408.082 10
12408.611 2
12409.141 3
12409.670 2
12410.199 1
12410.728 6
12411.258 4
12411.787 1
12412.316 2
12412.845 0
12413.375 1
12413.904 0
12414.433 3
12414.963 3
12415.492 2
12416.021 0
12416.551 4
12417.080 2
12417.609 8
12418.139 3
12418.668 3
12419.198 5
12419.727 1
12420.257 10
12420.786 6
12421.315 8
12421.845 4
12422.374 1
12422.904 3
12423.433 9
12423.963 6
12424.492 5
12425.022 2
12425.552 1
12426.081 5
12426.611 5
12427.140 9
12427.670 6
12428.200 3
12428.729 6
12429.259 8
12429.788 5
12430.318 5
12430.848 6
12431.377 6
12431.907 1
12432.437 0
12432.967 15
12433.496 9
12434.026 5
12434.556 4
12435.086 7
12435.615 3
12436.145 1
12436.675 1
12437.205 2
12437.734 5
12438.264 8
12438.794 10
12439.324 8
12439.854 10
12440.384 6
12440.914 6
12441.443 5
12441.973 7
12442.503 5
12443.033 1
12443.563 3
12444.093 6
12444.623 0
12445.153 2
12445.683 9
12446.213 6
12446.743 1
12447.273 6
12447.803 15
12448.333 13
12448.863 4
12449.393 6
12449.923 9
12450.453 5
12450.984 3
12451.514 0
12452.044 3
12452.574 6
12453.104 3
12453.634 6
12454.164 8
12454.695 6
12455.225 2
12455.755 2
12456.285 6
12456.815 5
12457.346 5
12457.876 9
12458.406 0
12458.936 3
12459.467 9
12459.997 10
12460.527 4
12461.058 6
12461.588 2
12462.118 4
12462.649 6
12463.179 6
12463.709 5
12464.240 1
12464.770 9
12465.300 4
12465.831 1
12466.361 0
12466.892 7
12467.422 10
12467.953 10
12468.483 5
12469.014 0
12469.544 6
12470.075 6
12470.605 6
12471.136 4
12471.666 5
12472.197 7
12472.727 4
12473.258 4
12473.788 0
12474.319 8
12474.850 7
12475.380 4
12475.911 8
12476.441 8
12476.972 6
12477.503 2
12478.033 1
12478.564 0
12479.095 0
12479.626 0
12480.156 0
12480.687 0
12481.218 2
12481.748 4
12482.279 3
12482.810 1
12483.341 7
12483.872 6
12484.402 2
12484.933 5
12485.464 2
12485.995 1
12486.526 0
12487.057 1
12487.588 13
12488.118 16
12488.649 7
12489.180 2
12489.711 2
12490.242 7
12490.773 8
12491.304 5
12491.835 12
12492.366 8
12492.897 11
12493.428 4
12493.959 7
12494.490 7
12495.021 2
12495.552 1
12496.083 1
12496.614 3
12497.145 2
12497.676 5
12498.207 4
12498.739 4
12499.270 0
12499.801 0
12500.332 4
12500.863 8
12501.394 6
12501.925 10
12502.457 7
12502.988 2
12503.519 7
12504.050 9
12504.581 5
12505.113 3
12505.644 3
12506.175 3
12506.707 3
12507.238 2
12507.769 2
12508.300 2
12508.832 1
12509.363 4
12509.894 2
12510.426 1
12510.957 1
12511.489 0
12512.020 2
12512.551 1
12513.083 0
12513.614 0
12514.146 0
12514.677 3
12515.209 4
12515.740 4
12516.272 6
12516.803 10
12517.335 9
12517.866 6
12518.398 4
12518.929 5
12519.461 8
12519.992 2
12520.524 1
12521.055 1
12521.587 1
12522.119 0
12522.650 0
12523.182 0
12523.714 8
12524.245 4
12524.777 7
12525.309 11
12525.840 8
12526.372 4
12526.904 1
12527.435 9
12527.967 5
12528.499 2
12529.031 2
12529.562 8
12530.094 7
12530.626 2
12531.158 3
12531.690 3
12532.221 7
12532.753 3
12533.285 3
12533.817 3
12534.349 0
12534.881 0
12535.413 2
12535.944 3
12536.476 6
12537.008 4
12537.540 3
12538.072 0
12538.604 0
12539.136 4
12539.668 8
12540.200 6
12540.732 6
12541.264 4
12541.796 4
12542.328 0
12542.860 5
12543.392 8
12543.924 7
12544.456 11
12544.989 7
12545.521 3
12546.053 1
12546.585 2
12547.117 2
12547.649 2
12548.181 2
12548.714 4
12549.246 2
12549.778 3
12550.310 5
12550.842 8
12551.375 7
12551.907 6
12552.439 3
12552.971 2
12553.504 1
12554.036 2
12554.568 7
12555.100 8
12555.633 8
12556.165 3
12556.697 3
12557.230 3
12557.762 6
12558.295 15
12558.827 9
12559.359 3
12559.892 0
12560.424 3
12560.957 3
12561.489 11
12562.022 9
12562.554 9
12563.086 5
12563.619 0
12564.151 2
12564.684 4
12565.217 7
12565.749 7
12566.282 10
12566.814 5
12567.347 8
12567.879 2
12568.412 2
12568.945 1
12569.477 5
12570.010 5
12570.542 4
12571.075 4
12571.608 2
12572.140 0
12572.673 9
12573.206 19
12573.738 15
12574.271 10
12574.804 7
12575.337 2
12575.869 1
12576.402 2
12576.935 1
12577.468 3
12578.000 2
12578.533 2
12579.066 8
12579.599 9
12580.132 1
12580.665 1
12581.197 9
12581.730 12
12582.263 20
12582.796 18
12583.329 5
12583.862 2
12584.395 4
12584.928 12
12585.461 5
12585.994 5
12586.527 8
12587.060 6
12587.593 0
12588.126 0
12588.659 4
12589.192 0
12589.725 0
12590.258 2
12590.791 1
12591.324 2
12591.857 1
12592.390 7
12592.923 4
12593.456 0
12593.990 0
12594.523 8
12595.056 14
12595.589 15
12596.122 7
12596.655 4
12597.189 2
12597.722 5
12598.255 3
12598.788 0
12599.322 3
12599.855 1
12600.388 0
12600.921 1
12601.455 1
12601.988 1
12602.521 1
12603.055 6
12603.588 8
12604.121 4
12604.655 1
12605.188 2
12605.721 1
12606.255 1
12606.788 9
12607.322 16
12607.855 7
12608.388 9
12608.922 14
12609.455 5
12609.989 2
12610.522 2
12611.056 1
12611.589 1
12612.123 2
12612.656 4
12613.190 1
12613.723 0
12614.257 1
12614.791 2
12615.324 0
12615.858 0
12616.391 5
12616.925 1
12617.459 2
12617.992 1
12618.526 1
12619.060 1
12619.593 1
12620.127 7
12620.661 11
12621.194 9
12621.728 6
12622.262 4
12622.796 4
12623.329 2
12623.863 4
12624.397 3
12624.931 2
12625.464 4
12625.998 0
12626.532 1
12627.066 0
12627.600 4
12628.134 3
12628.667 2
12629.201 2
12629.735 1
12630.269 2
12630.803 2
12631.337 1
12631.871 1
12632.405 0
12632.939 1
12633.473 4
12634.007 2
12634.541 0
12635.075 2
12635.609 4
12636.143 4
12636.677 2
12637.211 2
12637.745 1
12638.279 0
12638.813 4
12639.347 1
12639.881 4
12640.415 2
12640.949 4
12641.484 2
12642.018 1
12642.552 0
12643.086 2
12643.620 2
12644.154 3
12644.689 8
12645.223 5
12645.757 3
12646.291 5
12646.826 3
12647.360 1
12647.894 1
12648.428 4
12648.963 5
12649.497 0
12650.031 1
12650.566 3
12651.100 3
12651.634 2
12652.169 2
12652.703 2
12653.237 3
12653.772 6
12654.306 6
12654.841 12
12655.375 10
12655.910 7
12656.444 10
12656.978 6
12657.513 2
12658.047 2
12658.582 2
12659.116 3
12659.651 4
12660.186 3
12660.720 0
12661.255 2
12661.789 1
12662.324 1
12662.858 2
12663.393 0
12663.928 0
12664.462 1
12664.997 17
12665.531 11
12666.066 10
12666.601 7
12667.135 4
12667.670 5
12668.205 3
12668.740 1
12669.274 2
12669.809 1
12670.344 1
12670.879 3
12671.413 4
12671.948 4
12672.483 5
12673.018 2
12673.552 3
12674.087 4
12674.622 2
12675.157 0
12675.692 7
12676.227 9
12676.762 13
12677.297 10
12677.831 4
12678.366 1
12678.901 0
12679.436 6
12679.971 3
12680.506 2
12681.041 1
12681.576 2
12682.111 3
12682.646 3
12683.181 4
12683.716 2
12684.251 4
12684.786 6
12685.321 3
12685.856 3
12686.391 0
12686.927 0
12687.462 0
12687.997 8
12688.532 2
12689.067 1
12689.602 1
12690.137 11
12690.673 3
12691.208 6
12691.743 2
12692.278 4
12692.813 4
12693.349 9
12693.884 9
12694.419 6
12694.954 7
12695.490 3
12696.025 0
12696.560 1
12697.096 0
12697.631 0
12698.166 3
12698.702 4
12699.237 9
12699.772 6
12700.308 3
12700.843 4
12701.378 1
12701.914 0
12702.449 3
12702.985 11
12703.520 7
12704.056 0
12704.591 3
12705.127 0
12705.662 2
12706.198 6
12706.733 5
12707.269 3
12707.804 2
12708.340 1
12708.875 2
12709.411 3
12709.946 8
12710.482 6
12711.018 5
12711.553 2
12712.089 3
12712.624 2
12713.160 1
12713.696 2
12714.231 0
12714.767 1
12715.303 0
12715.839 0
12716.374 0
12716.910 1
12717.446 1
12717.981 7
12718.517 6
12719.053 2
12719.589 7
12720.125 1
12720.660 3
12721.196 1
12721.732 3
12722.268 9
12722.804 8
12723.340 6
12723.875 6
12724.411 4
12724.947 2
12725.483 4
12726.019 5
12726.555 6
12727.091 6
12727.627 1
12728.163 10
12728.699 5
12729.235 5
12729.771 1
12730.307 0
12730.843 0
12731.379 5
12731.915 12
12732.451 8
12732.987 1
12733.523 4
12734.059 4
12734.595 2
12735.131 2
12735.668 0
12736.204 7
12736.740 6
12737.276 4
12737.812 8
12738.348 4
12738.885 0
12739.421 2
12739.957 4
12740.493 2
12741.029 11
12741.566 6
12742.102 2
12742.638 1
12743.174 7
12743.711 3
12744.247 3
12744.783 2
12745.320 4
12745.856 5
12746.392 2
12746.929 7
12747.465 5
12748.002 3
12748.538 0
12749.074 6
12749.611 2
12750.147 0
12750.684 0
12751.220 5
12751.757 9
12752.293 6
12752.829 3
12753.366 2
12753.902 8
12754.439 9
12754.976 12
12755.512 12
12756.049 6
12756.585 17
12757.122 11
12757.658 11
12758.195 2
12758.732 0
12759.268 0
12759.805 7
12760.341 6
12760.878 2
12761.415 3
12761.951 6
12762.488 4
12763.025 3
12763.562 1
12764.098 9
12764.635 7
12765.172 7
12765.708 9
12766.245 6
12766.782 8
12767.319 8
12767.856 8
12768.392 8
12768.929 3
12769.466 8
12770.003 7
12770.540 5
12771.077 9
12771.614 9
12772.150 5
12772.687 1
12773.224 1
12773.761 3
12774.298 4
12774.835 1
12775.372 1
12775.909 8
12776.446 11
12776.983 7
12777.520 4
12778.057 3
12778.594 0
12779.131 0
12779.668 0
12780.205 0
12780.742 3
12781.279 0
12781.816 1
12782.354 3
12782.891 1
12783.428 1
12783.965 0
12784.502 3
12785.039 0
12785.576 5
12786.114 8
12786.651 1
12787.188 2
12787.725 1
12788.262 2
12788.800 1
12789.337 1
12789.874 3
12790.411 2
12790.949 0
12791.486 2
12792.023 0
12792.561 0
12793.098 1
12793.635 7
12794.173 1
12794.710 2
12795.247 1
12795.785 2
12796.322 6
12796.860 0
12797.397 3
12797.934 1
12798.472 1
12799.009 5
12799.547 4
12800.084 1
12800.622 1
12801.159 9
12801.697 10
12802.234 4
12802.772 3
12803.309 10
12803.847 5
12804.385 3
12804.922 5
12805.460 6
12805.997 3
12806.535 1
12807.073 7
12807.610 12
12808.148 11
12808.685 9
12809.223 6
12809.761 3
12810.299 2
12810.836 2
12811.374 5
12811.912 5
12812.449 5
12812.987 7
12813.525 4
12814.063 5
12814.600 2
12815.138 1
12815.676 1
12816.214 1
12816.752 3
12817.290 3
12817.827 0
12818.365 0
12818.903 2
12819.441 3
12819.979 4
12820.517 2
12821.055 1
12821.593 2
12822.131 4
12822.669 4
12823.207 3
12823.744 2
12824.282 0
12824.820 0
12825.358 0
12825.897 1
12826.435 2
12826.973 1
12827.511 0
12828.049 3
12828.587 1
12829.125 1
12829.663 4
12830.201 8
12830.739 1
12831.277 0
12831.815 3
12832.354 1
12832.892 2
12833.430 5
12833.968 2
12834.506 0
12835.045 1
12835.583 5
12836.121 4
12836.659 3
12837.198 2
12837.736 4
12838.274 4
12838.812 0
12839.351 2
12839.889 2
12840.427 1
12840.966 5
12841.504 3
12842.042 0
12842.581 6
12843.119 10
12843.657 2
12844.196 1
12844.734 3
12845.273 1
12845.811 0
12846.350 1
12846.888 3
12847.427 5
12847.965 5
12848.504 4
12849.042 6
12849.581 8
12850.119 6
12850.658 7
12851.196 11
12851.735 11
12852.273 10
12852.812 7
12853.350 6
12853.889 3
12854.428 0
12854.966 0
12855.505 0
12856.044 3
12856.582 1
12857.121 1
12857.660 0
12858.198 5
12858.737 3
12859.276 2
12859.814 0
12860.353 0
12860.892 16
12861.431 10
12861.970 3
12862.508 2
12863.047 4
12863.586 4
12864.125 3
12864.664 0
12865.202 1
12865.741 1
12866.280 2
12866.819 4
12867.358 2
12867.897 1
12868.436 5
12868.975 4
12869.514 1
12870.052 0
12870.591 0
12871.130 0
12871.669 3
12872.208 6
12872.747 3
12873.286 0
12873.825 2
12874.364 2
12874.904 0
12875.443 1
12875.982 0
12876.521 1
12877.060 0
12877.599 1
12878.138 2
12878.677 4
12879.216 1
12879.755 4
12880.295 3
12880.834 1
12881.373 1
12881.912 2
12882.451 2
12882.991 0
12883.530 4
12884.069 4
12884.608 4
12885.148 4
12885.687 6
12886.226 6
12886.765 1
12887.305 0
12887.844 6
12888.383 7
12888.923 6
12889.462 11
12890.001 9
12890.541 11
12891.080 3
12891.620 0
12892.159 0
12892.698 0
12893.238 1
12893.777 2
12894.317 0
12894.856 4
12895.396 3
12895.935 7
12896.475 2
12897.014 0
12897.554 0
12898.093 8
12898.633 6
12899.172 3
12899.712 1
12900.251 4
12900.791 2
12901.331 14
12901.870 8
12902.410 3
12902.949 2
12903.489 1
12904.029 3
12904.568 1
12905.108 11
12905.648 10
12906.187 7
12906.727 6
12907.267 3
12907.807 1
12908.346 4
12908.886 8
12909.426 0
12909.966 1
12910.506 0
12911.045 0
12911.585 5
12912.125 7
12912.665 1
12913.205 4
12913.744 5
12914.284 2
12914.824 1
12915.364 2
12915.904 1
12916.444 1
12916.984 1
12917.524 0
12918.064 2
12918.604 0
12919.144 2
12919.684 1
12920.224 1
12920.764 1
12921.304 1
12921.844 0
12922.384 0
12922.924 0
12923.464 3
12924.004 5
12924.544 2
12925.084 3
12925.624 5
12926.164 0
12926.704 1
12927.245 3
12927.785 2
12928.325 3
12928.865 0
12929.405 1
12929.945 1
12930.486 2
12931.026 0
12931.566 2
12932.106 1
12932.647 0
12933.187 2
12933.727 6
12934.267 13
12934.808 10
12935.348 5
12935.888 2
12936.429 0
12936.969 1
12937.509 1
12938.050 0
12938.590 1
12939.131 5
12939.671 2
12940.211 0
12940.752 9
12941.292 7
12941.833 7
12942.373 5
12942.914 1
12943.454 2
12943.995 4
12944.535 3
12945.076 5
12945.616 1
12946.157 0
12946.697 0
12947.238 3
12947.778 1
12948.319 2
12948.860 1
12949.400 1
12949.941 1
12950.481 0
12951.022 4
12951.563 4
12952.103 5
12952.644 3
12953.185 2
12953.725 6
12954.266 13
12954.807 10
12955.347 6
12955.888 4
12956.429 1
12956.970 1
12957.511 1
12958.051 1
12958.592 4
12959.133 3
12959.674 1
12960.215 2
12960.755 2
12961.296 5
12961.837 8
12962.378 3
12962.919 3
12963.460 8
12964.001 7
12964.542 4
12965.083 10
12965.623 10
12966.164 3
12966.705 6
12967.246 7
12967.787 7
12968.328 9
12968.869 6
12969.410 2
12969.951 10
12970.492 10
12971.034 8
12971.575 7
12972.116 3
12972.657 7
12973.198 0
12973.739 4
12974.280 7
12974.821 4
12975.362 2
12975.904 1
12976.445 0
12976.986 5
12977.527 3
12978.068 1
12978.609 0
12979.151 2
12979.692 0
12980.233 1
12980.774 1
12981.316 1
12981.857 0
12982.398 0
12982.940 3
12983.481 4
12984.022 0
12984.564 1
12985.105 4
12985.646 8
12986.188 2
12986.729 8
12987.270 9
12987.812 3
12988.353 2
12988.895 0
12989.436 0
12989.978 0
12990.519 3
12991.060 3
12991.602 0
12992.143 3
12992.685 0
12993.226 0
12993.768 4
12994.310 0
12994.851 1
12995.393 0
12995.934 2
12996.476 0
12997.017 3
12997.559 0
12998.101 0
12998.642 0
12999.184 1
12999.726 3
13000.267 1
13000.809 0
13001.351 0
13001.892 3
13002.434 8
13002.976 8
13003.517 4
13004.059 1
13004.601 0
13005.143 5
13005.684 2
13006.226 0
13006.768 0
13007.310 0
13007.852 0
13008.394 0
13008.935 10
13009.477 5
13010.019 2
13010.561 0
13011.103 0
13011.645 4
13012.187 1
13012.729 0
13013.271 4
13013.813 2
13014.354 0
13014.896 4
13015.438 10
13015.980 3
13016.522 4
13017.064 5
13017.606 2
13018.148 1
13018.691 3
13019.233 3
13019.775 4
13020.317 2
13020.859 2
13021.401 4
13021.943 1
13022.485 0
13023.027 5
13023.569 2
13024.112 0
13024.654 0
13025.196 0
13025.738 1
13026.280 2
13026.823 2
13027.365 1
13027.907 5
13028.449 3
13028.992 6
13029.534 6
13030.076 1
13030.618 1
13031.161 4
13031.703 4
13032.245 5
13032.788 2
13033.330 2
13033.872 8
13034.415 6
13034.957 4
13035.500 3
13036.042 6
13036.584 7
13037.127 2
13037.669 1
13038.212 2
13038.754 2
13039.297 4
13039.839 0
13040.382 0
13040.924 3
13041.467 6
13042.009 5
13042.552 3
13043.094 3
13043.637 6
13044.180 4
13044.722 2
13045.265 6
13045.807 1
13046.350 0
13046.893 3
13047.435 5
13047.978 7
13048.521 1
13049.063 0
13049.606 1
13050.149 0
13050.691 6
13051.234 5
13051.777 4
13052.320 5
13052.862 3
13053.405 2
13053.948 3
13054.491 3
13055.033 7
13055.576 4
13056.119 3
13056.662 1
13057.205 0
13057.748 2
13058.291 2
13058.833 2
13059.376 2
13059.919 2
13060.462 1
13061.005 1
13061.548 7
13062.091 7
13062.634 5
13063.177 3
13063.720 3
13064.263 2
13064.806 5
13065.349 3
13065.892 1
13066.435 3
13066.978 2
13067.521 0
13068.064 0
13068.607 4
13069.150 2
13069.693 1
13070.237 1
13070.780 8
13071.323 6
13071.866 4
13072.409 3
13072.952 2
13073.496 1
13074.039 1
13074.582 0
13075.125 0
13075.668 4
13076.212 4
13076.755 0
13077.298 0
13077.841 0
13078.385 0
13078.928 0
13079.471 1
13080.015 3
13080.558 1
13081.101 3
13081.645 19
13082.188 14
13082.731 6
13083.275 4
13083.818 4
13084.362 1
13084.905 0
13085.448 0
13085.992 0
13086.535 3
13087.079 1
13087.622 2
13088.166 1
13088.709 1
13089.253 1
13089.796 1
13090.340 2
13090.883 0
13091.427 0
13091.971 0
13092.514 1
13093.058 1
13093.601 2
13094.145 4
13094.689 1
13095.232 0
13095.776 0
13096.320 5
13096.863 2
13097.407 2
13097.951 2
13098.494 2
13099.038 0
13099.582 2
13100.126 2
13100.669 0
13101.213 6
13101.757 2
13102.301 2
13102.844 0
13103.388 1
13103.932 2
13104.476 3
13105.020 2
13105.564 1
13106.107 1
13106.651 2
13107.195 5
13107.739 0
13108.283 1
13108.827 1
13109.371 1
13109.915 6
13110.459 6
13111.003 5
13111.547 5
13112.091 3
13112.635 7
13113.179 10
13113.723 7
13114.267 3
13114.811 3
13115.355 5
13115.899 1
13116.443 3
13116.987 1
13117.531 1
13118.075 3
13118.619 1
13119.164 2
13119.708 12
13120.252 10
13120.796 8
13121.340 4
13121.884 7
13122.429 4
13122.973 5
13123.517 3
13124.061 5
13124.606 4
13125.150 2
13125.694 2
13126.238 5
13126.783 9
13127.327 4
13127.871 0
13128.416 0
13128.960 1
13129.504 4
13130.049 2
13130.593 0
13131.137 0
13131.682 2
13132.226 0
13132.771 2
13133.315 6
13133.859 4
13134.404 1
13134.948 0
13135.493 3
13136.037 2
13136.582 6
13137.126 0
13137.671 0
13138.215 0
13138.760 1
13139.305 0
13139.849 0
13140.394 0
13140.938 2
13141.483 0
13142.027 0
13142.572 1
13143.117 0
13143.661 6
13144.206 5
13144.751 6
13145.295 4
13145.840 6
13146.385 5
13146.929 1
13147.474 4
13148.019 3
13148.564 6
13149.108 9
13149.653 4
13150.198 1
13150.743 2
13151.288 4
13151.832 5
13152.377 6
13152.922 11
13153.467 17
13154.012 18
13154.557 14
13155.101 7
13155.646 3
13156.191 1
13156.736 0
13157.281 2
13157.826 0
13158.371 3
13158.916 7
13159.461 5
13160.006 6
13160.551 4
13161.096 3
13161.641 4
13162.186 2
13162.731 8
13163.276 3
13163.821 2
13164.366 3
13164.911 1
13165.456 2
13166.001 11
13166.547 9
13167.092 2
13167.637 2
13168.182 4
13168.727 6
13169.272 3
13169.817 5
13170.363 3
13170.908 3
13171.453 0
13171.998 5
13172.544 1
13173.089 4
13173.634 4
13174.179 3
13174.725 2
13175.270 0
13175.815 0
13176.361 3
13176.906 0
13177.451 5
13177.997 2
13178.542 0
13179.087 1
13179.633 2
13180.178 6
13180.724 9
13181.269 5
13181.814 8
13182.360 8
13182.905 4
13183.451 0
13183.996 4
13184.542 4
13185.087 2
13185.633 0
13186.178 2
13186.724 4
13187.269 1
13187.815 0
13188.360 0
13188.906 2
13189.452 2
13189.997 2
13190.543 1
13191.089 3
13191.634 6
13192.180 2
13192.725 13
13193.271 6
13193.817 9
13194.362 10
13194.908 9
13195.454 15
13196.000 9
13196.545 12
13197.091 8
13197.637 12
13198.183 9
13198.728 2
13199.274 2
13199.820 3
13200.366 3
13200.912 3
13201.458 4
13202.003 4
13202.549 1
13203.095 1
13203.641 6
13204.187 4
13204.733 7
13205.279 6
13205.825 2
13206.371 4
13206.917 5
13207.463 1
13208.008 0
13208.554 2
13209.100 4
13209.646 2
13210.193 0
13210.739 1
13211.285 2
13211.831 6
13212.377 7
13212.923 3
13213.469 6
13214.015 3
13214.561 5
13215.107 8
13215.653 10
13216.199 5
13216.746 5
13217.292 6
13217.838 10
13218.384 5
13218.930 4
13219.477 0
13220.023 2
13220.569 4
13221.115 7
13221.662 5
13222.208 5
13222.754 3
13223.300 0
13223.847 0
13224.393 0
13224.939 0
13225.486 1
13226.032 2
13226.578 4
13227.125 8
13227.671 4
13228.217 1
13228.764 0
13229.310 5
13229.857 2
13230.403 1
13230.950 2
13231.496 14
13232.043 14
13232.589 5
13233.136 9
13233.682 8
13234.229 7
13234.775 18
13235.322 11
13235.868 5
13236.415 3
13236.961 3
13237.508 2
13238.054 1
13238.601 3
13239.148 3
13239.694 1
13240.241 4
13240.788 0
13241.334 2
13241.881 16
13242.428 8
13242.974 3
13243.521 7
13244.068 3
13244.615 3
13245.161 6
13245.708 3
13246.255 1
13246.802 3
13247.348 12
13247.895 4
13248.442 2
13248.989 1
13249.536 0
13250.082 2
13250.629 0
13251.176 0
13251.723 0
13252.270 0
13252.817 1
13253.364 5
13253.911 6
13254.458 7
13255.005 11
13255.552 5
13256.098 4
13256.645 2
13257.192 5
13257.739 3
13258.286 4
13258.833 4
13259.381 2
13259.928 2
13260.475 6
13261.022 4
13261.569 2
13262.116 1
13262.663 0
13263.210 0
13263.757 5
13264.304 3
13264.852 1
13265.399 1
13265.946 3
13266.493 2
13267.040 6
13267.587 10
13268.135 5
13268.682 2
13269.229 0
13269.776 0
13270.324 1
13270.871 12
13271.418 12
13271.965 8
13272.513 3
13273.060 1
13273.607 0
13274.155 3
13274.702 5
13275.249 9
13275.797 8
13276.344 6
13276.892 16
13277.439 11
13277.986 4
13278.534 4
13279.081 2
13279.629 2
13280.176 6
13280.724 17
13281.271 17
13281.819 9
13282.366 7
13282.914 5
13283.461 1
13284.009 1
13284.556 1
13285.104 0
13285.652 0
13286.199 6
13286.747 6
13287.294 2
13287.842 1
13288.390 2
13288.937 3
13289.485 2
13290.033 3
13290.580 1
13291.128 4
13291.676 3
13292.223 3
13292.771 1
13293.319 0
13293.867 1
13294.414 3
13294.962 1
13295.510 1
13296.058 0
13296.605 5
13297.153 4
13297.701 4
13298.249 8
13298.797 1
13299.345 2
13299.892 1
13300.440 7
13300.988 3
13301.536 1
13302.084 3
13302.632 2
13303.180 0
13303.728 1
13304.276 5
13304.824 1
13305.372 5
13305.920 3
13306.468 2
13307.016 0
13307.564 1
13308.112 3
13308.660 7
13309.208 5
13309.756 17
13310.304 8
13310.852 3
13311.400 0
13311.948 0
13312.497 1
13313.045 1
13313.593 1
13314.141 0
13314.689 0
13315.237 0
13315.786 1
13316.334 5
13316.882 0
13317.430 0
13317.979 1
13318.527 1
13319.075 0
13319.623 0
13320.172 0
13320.720 6
13321.268 2
13321.817 4
13322.365 6
13322.913 2
13323.462 0
13324.010 1
13324.558 9
13325.107 7
13325.655 4
13326.204 8
13326.752 4
13327.300 7
13327.849 6
13328.397 6
13328.946 5
13329.494 4
13330.043 5
13330.591 6
13331.140 8
13331.688 5
13332.237 4
13332.785 1
13333.334 1
13333.883 1
13334.431 1
13334.980 5
13335.528 8
13336.077 2
13336.626 1
13337.174 1
13337.723 4
13338.271 5
13338.820 1
13339.369 1
13339.918 1
13340.466 3
13341.015 3
13341.564 0
13342.112 0
13342.661 4
13343.210 3
13343.759 0
13344.307 6
13344.856 4
13345.405 5
13345.954 1
13346.503 1
13347.052 1
13347.600 0
13348.149 3
13348.698 0
13349.247 0
13349.796 0
13350.345 8
13350.894 9
13351.443 8
13351.992 3
13352.541 6
13353.090 3
13353.639 1
13354.188 2
13354.737 0
13355.286 6
13355.835 7
13356.384 3
13356.933 4
13357.482 4
13358.031 2
13358.580 4
13359.129 9
13359.678 3
13360.227 2
13360.776 4
13361.325 3
13361.875 4
13362.424 4
13362.973 1
13363.522 0
13364.071 7
13364.620 4
13365.170 2
13365.719 1
13366.268 0
13366.817 0
13367.367 1
13367.916 4
13368.465 4
13369.014 1
13369.564 0
13370.113 3
13370.662 0
13371.212 2
13371.761 1
13372.310 0
13372.860 1
13373.409 3
13373.959 11
13374.508 5
13375.057 4
13375.607 1
13376.156 0
13376.706 0
13377.255 1
13377.805 7
13378.354 6
13378.904 2
13379.453 1
13380.003 1
13380.552 0
13381.102 0
13381.651 2
13382.201 1
13382.750 10
13383.300 10
13383.850 5
13384.399 6
13384.949 4
13385.499 6
13386.048 10
13386.598 8
13387.147 6
13387.697 0
13388.247 1
13388.797 4
13389.346 4
13389.896 4
13390.446 2
13390.995 2
13391.545 4
13392.095 4
13392.645 12
13393.195 17
13393.744 12
13394.294 5
13394.844 0
13395.394 0
13395.944 12
13396.494 14
13397.043 6
13397.593 7
13398.143 1
13398.693 1
13399.243 0
13399.793 0
13400.343 4
13400.893 1
13401.443 2
13401.993 1
13402.543 0
13403.093 2
13403.643 5
13404.193 2
13404.743 1
13405.293 1
13405.843 6
13406.393 1
13406.943 0
13407.493 0
13408.043 2
13408.593 6
13409.143 5
13409.693 0
13410.244 2
13410.794 4
13411.344 10
13411.894 14
13412.444 9
13412.994 6
13413.545 0
13414.095 2
13414.645 8
13415.195 4
13415.746 0
13416.296 5
13416.846 4
13417.396 0
13417.947 1
13418.497 5
13419.047 4
13419.598 6
13420.148 5
13420.698 6
13421.249 8
13421.799 3
13422.350 4
13422.900 6
13423.450 2
13424.001 4
13424.551 4
13425.102 2
13425.652 5
13426.203 1
13426.753 3
13427.304 2
13427.854 1
13428.405 0
13428.955 3
13429.506 7
13430.056 13
13430.607 13
13431.157 6
13431.708 4
13432.258 1
13432.809 5
13433.360 4
13433.910 2
13434.461 2
13435.012 3
13435.562 10
13436.113 5
13436.664 1
13437.214 0
13437.765 3
13438.316 3
13438.866 4
13439.417 4
13439.968 1
13440.519 2
13441.069 1
13441.620 3
13442.171 0
13442.722 1
13443.273 2
13443.823 3
13444.374 3
13444.925 0
13445.476 1
13446.027 0
13446.578 0
13447.129 5
13447.680 2
13448.230 2
13448.781 6
13449.332 6
13449.883 3
13450.434 0
13450.985 7
13451.536 2
13452.087 3
13452.638 2
13453.189 1
13453.740 1
13454.291 4
13454.842 1
13455.393 5
13455.944 10
13456.496 6
13457.047 9
13457.598 7
13458.149 3
13458.700 3
13459.251 3
13459.802 9
13460.353 12
13460.905 5
13461.456 1
13462.007 2
13462.558 3
13463.109 1
13463.661 4
13464.212 2
13464.763 5
13465.315 0
13465.866 0
13466.417 3
13466.968 1
13467.520 0
13468.071 2
13468.622 1
13469.174 4
13469.725 5
13470.276 4
13470.828 2
13471.379 4
13471.931 5
13472.482 0
13473.033 0
13473.585 0
13474.136 4
13474.688 4
13475.239 6
13475.791 2
13476.342 0
13476.894 8
13477.445 8
13477.997 4
13478.548 0
13479.100 3
13479.651 0
13480.203 2
13480.755 13
13481.306 5
13481.858 3
13482.409 1
13482.961 2
13483.513 6
13484.064 7
13484.616 4
13485.168 3
13485.719 7
13486.271 4
13486.823 5
13487.374 0
13487.926 2
13488.478 2
13489.030 1
13489.581 3
13490.133 2
13490.685 0
13491.237 0
13491.789 0
13492.340 5
13492.892 1
13493.444 0
13493.996 0
13494.548 5
13495.100 4
13495.652 1
13496.203 0
13496.755 0
13497.307 1
13497.859 4
13498.411 3
13498.963 3
13499.515 3
13500.067 6
13500.619 4
13501.171 4
13501.723 2
13502.275 2
13502.827 5
13503.379 6
13503.931 4
13504.483 0
13505.035 1
13505.588 7
13506.140 6
13506.692 2
13507.244 4
13507.796 2
13508.348 0
13508.900 0
13509.452 3
13510.005 6
13510.557 7
13511.109 5
13511.661 2
13512.213 0
13512.766 8
13513.318 5
13513.870 5
13514.423 7
13514.975 2
13515.527 6
13516.079 12
13516.632 8
13517.184 3
13517.736 1
13518.289 3
13518.841 5
13519.393 0
13519.946 7
13520.498 2
13521.051 3
13521.603 6
13522.155 4
13522.708 10
13523.260 4
13523.813 2
13524.365 3
13524.918 6
13525.470 6
13526.023 4
13526.575 5
13527.128 8
13527.680 8
13528.233 3
13528.786 1
13529.338 0
13529.891 1
13530.443 2
13530.996 0
13531.549 8
13532.101 4
13532.654 0
13533.206 0
13533.759 0
13534.312 0
13534.864 1
13535.417 3
13535.970 0
13536.523 1
13537.075 0
13537.628 2
13538.181 1
13538.734 3
13539.286 0
13539.839 0
13540.392 0
13540.945 3
13541.498 1
13542.050 1
13542.603 1
13543.156 0
13543.709 3
13544.262 1
13544.815 1
13545.368 0
13545.921 5
13546.474 4
13547.027 2
13547.579 3
13548.132 0
13548.685 1
13549.238 3
13549.791 5
13550.344 6
13550.897 4
13551.450 2
13552.003 2
13552.557 1
13553.110 0
13553.663 1
13554.216 4
13554.769 1
13555.322 11
13555.875 3
13556.428 4
13556.981 0
13557.534 1
13558.088 3
13558.641 4
13559.194 1
13559.747 0
13560.300 1
13560.854 4
13561.407 3
13561.960 1
13562.513 1
13563.067 1
13563.620 5
13564.173 8
13564.726 5
13565.280 7
13565.833 3
13566.386 4
13566.940 1
13567.493 0
13568.047 2
13568.600 6
13569.153 5
13569.707 3
13570.260 1
13570.814 3
13571.367 4
13571.920 3
13572.474 2
13573.027 0
13573.581 1
13574.134 7
13574.688 1
13575.241 4
13575.795 3
13576.348 1
13576.902 1
13577.455 1
13578.009 1
13578.563 5
13579.116 2
13579.670 1
13580.223 0
13580.777 1
13581.331 1
13581.884 0
13582.438 0
13582.992 0
13583.545 2
13584.099 0
13584.653 0
13585.206 2
13585.760 4
13586.314 3
13586.868 3
13587.421 4
13587.975 5
13588.529 3
13589.083 3
13589.637 7
13590.190 5
13590.744 0
13591.298 0
13591.852 0
13592.406 0
13592.960 5
13593.514 4
13594.067 1
13594.621 2
13595.175 14
13595.729 11
13596.283 3
13596.837 3
13597.391 4
13597.945 2
13598.499 2
13599.053 6
13599.607 0
13600.161 2
13600.715 2
13601.269 1
13601.823 6
13602.377 4
13602.931 1
13603.485 1
13604.040 2
13604.594 4
13605.148 1
13605.702 4
13606.256 11
13606.810 6
13607.364 3
13607.919 1
13608.473 0
13609.027 1
13609.581 2
13610.135 9
13610.690 8
13611.244 3
13611.798 1
13612.352 0
13612.907 4
13613.461 3
13614.015 2
13614.570 4
13615.124 1
13615.678 4
13616.233 1
13616.787 2
13617.341 0
13617.896 1
13618.450 0
13619.004 1
13619.559 0
13620.113 1
13620.668 7
13621.222 8
13621.777 3
13622.331 2
13622.886 0
13623.440 6
13623.995 7
13624.549 6
13625.104 2
13625.658 0
13626.213 0
13626.767 3
13627.322 8
13627.877 8
13628.431 1
13628.986 2
13629.540 1
13630.095 1
13630.650 0
13631.204 0
13631.759 0
13632.314 2
13632.868 1
13633.423 3
13633.978 0
13634.532 3
13635.087 1
13635.642 1
13636.197 0
13636.751 6
13637.306 11
13637.861 3
13638.416 2
13638.971 0
13639.525 1
13640.080 1
13640.635 2
13641.190 1
13641.745 2
13642.300 5
13642.855 5
13643.409 3
13643.964 2
13644.519 3
13645.074 1
13645.629 1
13646.184 0
13646.739 0
13647.294 1
13647.849 2
13648.404 0
13648.959 0
13649.514 0
13650.069 4
13650.624 3
13651.179 3
13651.734 5
13652.289 4
13652.845 1
13653.400 1
13653.955 3
13654.510 1
13655.065 1
13655.620 5
13656.175 10
13656.730 11
13657.286 7
13657.841 2
13658.396 1
13658.951 1
13659.507 1
13660.062 0
13660.617 0
13661.172 2
13661.728 2
13662.283 2
13662.838 10
13663.393 5
13663.949 5
13664.504 7
13665.059 8
13665.615 4
13666.170 2
13666.726 3
13667.281 4
13667.836 0
13668.392 3
13668.947 8
13669.503 6
13670.058 6
13670.613 7
13671.169 9
13671.724 3
13672.280 4
13672.835 2
13673.391 3
13673.946 8
13674.502 3
13675.057 0
13675.613 0
13676.169 3
13676.724 2
13677.280 2
13677.835 7
13678.391 7
13678.947 3
13679.502 3
13680.058 0
13680.614 1
13681.169 0
13681.725 1
13682.281 1
13682.836 0
13683.392 0
13683.948 0
13684.503 0
13685.059 6
13685.615 3
13686.171 6
13686.727 5
13687.282 1
13687.838 3
13688.394 1
13688.950 1
13689.506 2
13690.061 1
13690.617 4
13691.173 2
13691.729 1
13692.285 1
13692.841 1
13693.397 0
13693.953 0
13694.509 0
13695.065 0
13695.621 0
13696.177 0
13696.733 2
13697.289 1
13697.845 0
13698.401 0
13698.957 2
13699.513 7
13700.069 8
13700.625 0
13701.181 2
13701.737 2
13702.293 1
13702.849 2
13703.405 2
13703.961 1
13704.517 1
13705.074 3
13705.630 1
13706.186 1
13706.742 0
13707.298 1
13707.855 2
13708.411 1
13708.967 1
13709.523 0
13710.080 4
13710.636 3
13711.192 6
13711.748 9
13712.305 4
13712.861 9
13713.417 5
13713.974 5
13714.530 2
13715.086 2
13715.643 11
13716.199 8
13716.755 6
13717.312 11
13717.868 6
13718.425 1
13718.981 0
13719.538 3
13720.094 1
13720.651 5
13721.207 1
13721.763 3
13722.320 5
13722.877 3
13723.433 2
13723.990 1
13724.546 1
13725.103 1
13725.659 2
13726.216 0
13726.772 3
13727.329 2
13727.886 1
13728.442 0
13728.999 1
13729.556 0
13730.112 0
13730.669 5
13731.226 2
13731.782 0
13732.339 5
13732.896 9
13733.452 6
13734.009 2
13734.566 6
13735.123 4
13735.679 1
13736.236 7
13736.793 5
13737.350 4
13737.907 6
13738.464 5
13739.020 0
13739.577 1
13740.134 6
13740.691 4
13741.248 4
13741.805 5
13742.362 12
13742.919 4
13743.475 1
13744.032 2
13744.589 2
13745.146 1
13745.703 3
13746.260 4
13746.817 2
13747.374 4
13747.931 3
13748.488 1
13749.045 0
13749.603 0
13750.160 0
13750.717 0
13751.274 4
13751.831 0
13752.388 0
13752.945 0
13753.502 0
13754.059 0
13754.617 1
13755.174 1
13755.731 3
13756.288 2
13756.845 2
13757.402 0
13757.960 0
13758.517 5
13759.074 4
13759.631 2
13760.189 0
13760.746 2
13761.303 3
13761.861 1
13762.418 4
13762.975 3
13763.533 2
13764.090 1
13764.647 2
13765.205 0
13765.762 1
13766.319 2
13766.877 4
13767.434 3
13767.992 3
13768.549 0
13769.107 1
13769.664 2
13770.222 1
13770.779 2
13771.337 1
13771.894 1
13772.452 3
13773.009 1
13773.567 1
13774.124 0
13774.682 0
13775.239 3
13775.797 9
13776.354 3
13776.912 0
13777.470 2
13778.027 2
13778.585 0
13779.143 4
13779.700 8
13780.258 6
13780.816 3
13781.373 1
13781.931 3
13782.489 3
13783.047 2
13783.604 0
13784.162 2
13784.720 1
13785.278 0
13785.835 0
13786.393 3
13786.951 7
13787.509 3
13788.067 0
13788.624 5
13789.182 3
13789.740 0
13790.298 0
13790.856 0
13791.414 0
13791.972 2
13792.530 3
13793.088 1
13793.646 1
13794.204 8
13794.762 10
13795.320 5
13795.878 4
13796.436 6
13796.994 1
13797.552 6
13798.110 11
13798.668 6
13799.226 1
13799.784 1
13800.342 2
13800.900 2
13801.458 3
13802.016 3
13802.574 5
13803.132 3
13803.691 0
13804.249 3
13804.807 1
13805.365 1
13805.923 1
13806.482 1
13807.040 0
13807.598 2
13808.156 5
13808.714 6
13809.273 5
13809.831 5
13810.389 8
13810.948 5
13811.506 0
13812.064 4
13812.623 9
13813.181 7
13813.739 1
13814.298 0
13814.856 1
13815.414 1
13815.973 1
13816.531 5
13817.090 3
13817.648 1
13818.207 0
13818.765 0
13819.323 1
13819.882 3
13820.440 2
13820.999 1
13821.557 6
13822.116 3
13822.674 1
13823.233 4
13823.792 6
13824.350 1
13824.909 2
13825.467 1
13826.026 0
13826.585 3
13827.143 3
13827.702 3
13828.260 2
13828.819 2
13829.378 2
13829.936 1
13830.495 4
13831.054 2
13831.613 2
13832.171 6
13832.730 3
13833.289 0
13833.848 4
13834.406 2
13834.965 1
13835.524 0
13836.083 0
13836.642 2
13837.200 0
13837.759 4
13838.318 3
13838.877 2
13839.436 2
13839.995 0
13840.554 2
13841.112 2
13841.671 0
13842.230 0
13842.789 0
13843.348 2
13843.907 2
13844.466 2
13845.025 2
13845.584 1
13846.143 0
13846.702 2
13847.261 1
13847.820 4
13848.379 1
13848.938 2
13849.497 4
13850.056 8
13850.616 5
13851.175 2
13851.734 0
13852.293 2
13852.852 6
13853.411 2
13853.970 2
13854.530 0
13855.089 7
13855.648 3
13856.207 0
13856.766 0
13857.326 2
13857.885 1
13858.444 0
13859.003 9
13859.563 8
13860.122 2
13860.681 3
13861.241 2
13861.800 1
13862.359 0
13862.919 0
13863.478 0
13864.037 1
13864.597 5
13865.156 5
13865.716 10
13866.275 4
13866.834 1
13867.394 1
13867.953 4
13868.513 6
13869.072 3
13869.632 2
13870.191 1
13870.751 2
13871.310 4
13871.870 1
13872.429 1
13872.989 0
13873.548 3
13874.108 1
13874.668 0
13875.227 0
13875.787 1
13876.346 0
13876.906 0
13877.466 4
13878.025 5
13878.585 5
13879.145 1
13879.704 5
13880.264 9
13880.824 8
13881.383 7
13881.943 7
13882.503 2
13883.063 1
13883.622 0
13884.182 2
13884.742 2
13885.302 0
13885.862 6
13886.421 5
13886.981 2
13887.541 1
13888.101 0
13888.661 1
13889.221 1
13889.781 2
13890.340 1
13890.900 1
13891.460 0
13892.020 1
13892.580 3
13893.140 1
13893.700 3
13894.260 6
13894.820 2
13895.380 4
13895.940 1
13896.500 0
13897.060 1
13897.620 3
13898.180 2
13898.740 2
13899.300 2
13899.861 1
13900.421 2
13900.981 6
13901.541 16
13902.101 10
13902.661 3
13903.221 4
13903.781 4
13904.342 1
13904.902 0
13905.462 0
13906.022 3
13906.582 3
13907.143 1
13907.703 4
13908.263 1
13908.824 3
13909.384 4
13909.944 3
13910.504 7
13911.065 4
13911.625 4
13912.185 4
13912.746 2
13913.306 0
13913.866 2
13914.427 1
13914.987 0
13915.548 0
13916.108 2
13916.669 1
13917.229 5
13917.789 3
13918.350 7
13918.910 4
13919.471 10
13920.031 4
13920.592 3
13921.152 1
13921.713 1
13922.273 5
13922.834 2
13923.395 1
13923.955 2
13924.516 2
13925.076 1
13925.637 1
13926.198 2
13926.758 6
13927.319 7
13927.879 4
13928.440 1
13929.001 0
13929.562 1
13930.122 2
13930.683 2
13931.244 3
13931.804 4
13932.365 1
13932.926 0
13933.487 0
13934.047 0
13934.608 0
13935.169 2
13935.730 3
13936.291 2
13936.852 5
13937.412 3
13937.973 1
13938.534 1
13939.095 0
13939.656 0
13940.217 1
13940.778 0
13941.339 0
13941.900 2
13942.461 1
13943.021 0
13943.582 4
13944.143 10
13944.704 4
13945.265 4
13945.826 4
13946.387 3
13946.949 0
13947.510 1
13948.071 6
13948.632 1
13949.193 9
13949.754 5
13950.315 6
13950.876 5
13951.437 4
13951.998 1
13952.560 2
13953.121 1
13953.682 0
13954.243 1
13954.804 2
13955.365 4
13955.927 2
13956.488 1
13957.049 0
13957.610 0
13958.172 0
13958.733 1
13959.294 0
13959.856 0
13960.417 3
13960.978 3
13961.540 2
13962.101 0
13962.662 1
13963.224 2
13963.785 1
13964.346 1
13964.908 0
13965.469 1
13966.031 1
13966.592 6
13967.153 2
13967.715 0
13968.276 3
13968.838 6
13969.399 5
13969.961 3
13970.522 1
13971.084 0
13971.645 2
13972.207 1
13972.769 0
13973.330 1
13973.892 0
13974.453 3
13975.015 1
13975.577 2
13976.138 0
13976.700 4
13977.261 5
13977.823 5
13978.385 5
13978.946 2
13979.508 3
13980.070 3
13980.632 5
13981.193 4
13981.755 2
13982.317 6
13982.879 10
13983.440 15
13984.002 9
13984.564 5
13985.126 2
13985.688 0
13986.249 0
13986.811 1
13987.373 6
13987.935 4
13988.497 2
13989.059 7
13989.621 9
13990.182 7
13990.744 3
13991.306 2
13991.868 8
13992.430 8
13992.992 4
13993.554 3
13994.116 3
13994.678 7
13995.240 8
13995.802 4
13996.364 5
13996.926 7
13997.488 2
13998.050 1
13998.612 3
13999.175 1
13999.737 1
14000.299 1
14000.861 2
14001.423 1
14001.985 0
14002.547 0
14003.110 8
14003.672 8
14004.234 2
14004.796 5
14005.358 6
14005.921 2
14006.483 6
14007.045 3
14007.607 1
14008.170 3
14008.732 5
14009.294 0
14009.856 1
14010.419 1
14010.981 0
14011.543 2
14012.106 4
14012.668 7
14013.230 5
14013.793 2
14014.355 0
14014.918 0
14015.480 1
14016.042 1
14016.605 0
14017.167 1
14017.730 3
14018.292 0
14018.855 16
14019.417 20
14019.980 12
14020.542 14
14021.105 7
14021.667 6
14022.230 7
14022.793 5
14023.355 4
14023.918 2
14024.480 4
14025.043 1
14025.605 0
14026.168 2
14026.731 7
14027.293 3
14027.856 1
14028.419 1
14028.981 1
14029.544 4
14030.107 6
14030.670 4
14031.232 5
14031.795 8
14032.358 10
14032.921 5
14033.483 6
14034.046 5
14034.609 2
14035.172 1
14035.735 1
14036.297 5
14036.860 7
14037.423 5
14037.986 7
14038.549 5
14039.112 5
14039.675 3
14040.238 0
14040.800 1
14041.363 3
14041.926 2
14042.489 1
14043.052 1
14043.615 4
14044.178 5
14044.741 8
14045.304 8
14045.867 9
14046.430 3
14046.993 1
14047.556 0
14048.120 1
14048.683 1
14049.246 2
14049.809 1
14050.372 1
14050.935 3
14051.498 1
14052.061 5
14052.625 1
14053.188 2
14053.751 1
14054.314 6
14054.877 6
14055.440 5
14056.004 4
14056.567 1
14057.130 1
14057.693 0
14058.257 1
14058.820 5
14059.383 6
14059.947 3
14060.510 4
14061.073 8
14061.637 6
14062.200 3
14062.763 4
14063.327 3
14063.890 1
14064.454 3
14065.017 1
14065.580 1
14066.144 0
14066.707 7
14067.271 12
14067.834 7
14068.398 3
14068.961 3
14069.525 2
14070.088 1
14070.652 4
14071.215 1
14071.779 2
14072.342 0
14072.906 2
14073.469 1
14074.033 1
14074.597 2
14075.160 6
14075.724 4
14076.287 4
14076.851 5
14077.415 5
14077.978 2
14078.542 1
14079.106 2
14079.670 4
14080.233 1
14080.797 1
14081.361 5
14081.924 3
14082.488 0
14083.052 2
14083.616 0
14084.180 2
14084.743 4
14085.307 2
14085.871 0
14086.435 2
14086.999 0
14087.563 1
14088.126 0
14088.690 1
14089.254 4
14089.818 6
14090.382 8
14090.946 3
14091.510 1
14092.074 1
14092.638 1
14093.202 3
14093.766 1
14094.330 4
14094.894 10
14095.458 5
14096.022 5
14096.586 3
14097.150 2
14097.714 5
14098.278 5
14098.842 1
14099.406 1
14099.970 0
14100.534 1
14101.099 0
14101.663 1
14102.227 0
14102.791 0
14103.355 1
14103.919 0
14104.484 0
14105.048 4
14105.612 2
14106.176 2
14106.741 7
14107.305 3
14107.869 0
14108.433 0
14108.998 1
14109.562 1
14110.126 3
14110.691 8
14111.255 2
14111.819 3
14112.384 0
14112.948 0
14113.512 2
14114.077 3
14114.641 6
14115.206 2
14115.770 4
14116.334 3
14116.899 2
14117.463 1
14118.028 11
14118.592 4
14119.157 2
14119.721 0
14120.286 0
14120.850 1
14121.415 4
14121.979 8
14122.544 10
14123.109 9
14123.673 6
14124.238 3
14124.802 0
14125.367 3
14125.932 2
14126.496 2
14127.061 2
14127.626 4
14128.190 1
14128.755 0
14129.320 0
14129.884 0
14130.449 1
14131.014 1
14131.579 1
14132.143 2
14132.708 5
14133.273 3
14133.838 4
14134.402 6
14134.967 1
14135.532 1
14136.097 4
14136.662 0
14137.227 1
14137.791 5
14138.356 2
14138.921 0
14139.486 0
14140.051 0
14140.616 0
14141.181 3
14141.746 3
14142.311 5
14142.876 1
14143.441 2
14144.006 3
14144.571 0
14145.136 2
14145.701 1
14146.266 15
14146.831 14
14147.396 20
14147.961 10
14148.526 4
14149.091 2
14149.656 0
14150.221 0
14150.786 2
14151.352 0
14151.917 0
14152.482 2
14153.047 2
14153.612 1
14154.177 3
14154.743 5
14155.308 1
14155.873 2
14156.438 0
14157.004 1
14157.569 6
14158.134 3
14158.699 1
14159.265 0
14159.830 3
14160.395 0
14160.961 0
14161.526 1
14162.091 1
14162.657 1
14163.222 1
14163.787 0
14164.353 0
14164.918 2
14165.484 4
14166.049 3
14166.615 1
14167.180 4
14167.745 2
14168.311 1
14168.876 3
14169.442 3
14170.007 2
14170.573 2
14171.138 2
14171.704 3
14172.270 0
14172.835 2
14173.401 1
14173.966 1
14174.532 0
14175.097 4
14175.663 0
14176.229 0
14176.794 0
14177.360 1
14177.926 3
14178.491 0
14179.057 1
14179.623 1
14180.188 1
14180.754 1
14181.320 3
14181.886 2
14182.451 0
14183.017 1
14183.583 0
14184.149 4
14184.715 0
14185.280 0
14185.846 0
14186.412 1
14186.978 2
14187.544 2
14188.110 2
14188.676 3
14189.241 0
14189.807 2
14190.373 3
14190.939 2
14191.505 2
14192.071 7
14192.637 12
14193.203 4
14193.769 1
14194.335 0
14194.901 2
14195.467 1
14196.033 1
14196.599 3
14197.165 4
14197.731 0
14198.297 0
14198.863 2
14199.429 3
14199.996 2
14200.562 3
14201.128 0
14201.694 2
14202.260 2
14202.826 0
14203.392 0
14203.959 0
14204.525 2
14205.091 1
14205.657 3
14206.223 2
14206.790 2
14207.356 1
14207.922 0
14208.488 4
14209.055 5
14209.621 4
14210.187 3
14210.754 2
14211.320 3
14211.886 5
14212.453 2
14213.019 2
14213.585 3
14214.152 6
14214.718 7
14215.285 2
14215.851 0
14216.418 0
14216.984 2
14217.550 0
14218.117 0
14218.683 0
14219.250 3
14219.816 3
14220.383 3
14220.949 2
14221.516 1
14222.082 0
14222.649 0
14223.216 2
14223.782 3
14224.349 0
14224.915 3
14225.482 2
14226.049 0
14226.615 6
14227.182 2
14227.749 0
14228.315 1
14228.882 8
14229.449 3
14230.015 0
14230.582 1
14231.149 5
14231.715 3
14232.282 4
14232.849 2
14233.416 0
14233.983 0
14234.549 0
14235.116 0
14235.683 1
14236.250 2
14236.817 8
14237.383 6
14237.950 8
14238.517 5
14239.084 3
14239.651 5
14240.218 4
14240.785 4
14241.352 4
14241.919 4
14242.486 8
14243.053 8
14243.620 7
14244.187 4
14244.754 4
14245.321 0
14245.888 0
14246.455 1
14247.022 2
14247.589 2
14248.156 10
14248.723 11
14249.290 7
14249.857 6
14250.424 5
14250.991 2
14251.558 3
14252.126 3
14252.693 5
14253.260 4
14253.827 1
14254.394 4
14254.961 3
14255.529 7
14256.096 4
14256.663 1
14257.230 1
14257.798 0
14258.365 0
14258.932 3
14259.500 3
14260.067 8
14260.634 3
14261.201 2
14261.769 0
14262.336 1
14262.903 1
14263.471 3
14264.038 1
14264.606 0
14265.173 2
14265.740 1
14266.308 4
14266.875 3
14267.443 0
14268.010 2
14268.578 3
14269.145 3
14269.713 2
14270.280 0
14270.848 1
14271.415 2
14271.983 10
14272.550 8
14273.118 4
14273.685 3
14274.253 2
14274.821 0
14275.388 3
14275.956 2
14276.524 0
14277.091 2
14277.659 0
14278.226 0
14278.794 0
14279.362 2
14279.930 7
14280.497 11
14281.065 5
14281.633 2
14282.200 4
14282.768 5
14283.336 2
14283.904 3
14284.472 0
14285.039 3
14285.607 2
14286.175 2
14286.743 1
14287.311 1
14287.878 0
14288.446 0
14289.014 3
14289.582 8
14290.150 3
14290.718 2
14291.286 3
14291.854 0
14292.422 2
14292.990 4
14293.558 0
14294.126 5
14294.694 5
14295.262 2
14295.830 3
14296.398 9
14296.966 11
14297.534 6
14298.102 5
14298.670 1
14299.238 0
14299.806 1
14300.374 8
14300.942 3
14301.510 0
14302.079 0
14302.647 6
14303.215 3
14303.783 1
14304.351 1
14304.919 1
14305.488 0
14306.056 1
14306.624 0
14307.192 0
14307.761 3
14308.329 8
14308.897 11
14309.465 10
14310.034 4
14310.602 2
14311.170 0
14311.739 1
14312.307 1
14312.875 4
14313.444 2
14314.012 1
14314.580 0
14315.149 2
14315.717 5
14316.286 6
14316.854 2
14317.423 4
14317.991 4
14318.559 2
14319.128 4
14319.696 2
14320.265 2
14320.833 3
14321.402 1
14321.970 0
14322.539 0
14323.108 0
14323.676 0
14324.245 1
14324.813 5
14325.382 10
14325.951 6
14326.519 3
14327.088 1
14327.656 2
14328.225 2
14328.794 3
14329.362 5
14329.931 2
14330.500 7
14331.069 7
14331.637 8
14332.206 3
14332.775 4
14333.344 8
14333.912 9
14334.481 7
14335.050 4
14335.619 5
14336.187 3
14336.756 5
14337.325 5
14337.894 0
14338.463 6
14339.032 12
14339.601 6
14340.169 2
14340.738 1
14341.307 2
14341.876 11
14342.445 7
14343.014 3
14343.583 2
14344.152 0
14344.721 0
14345.290 0
14345.859 1
14346.428 2
14346.997 0
14347.566 0
14348.135 0
14348.704 0
14349.273 1
14349.842 2
14350.412 2
14350.981 3
14351.550 1
14352.119 2
14352.688 0
14353.257 4
14353.826 4
14354.396 3
14354.965 7
14355.534 10
14356.103 10
14356.672 2
14357.242 2
14357.811 0
14358.380 0
14358.949 5
14359.519 3
14360.088 2
14360.657 1
14361.227 6
14361.796 6
14362.365 1
14362.935 0
14363.504 1
14364.073 3
14364.643 2
14365.212 1
14365.781 1
14366.351 2
14366.920 2
14367.490 1
14368.059 3
14368.629 2
14369.198 0
14369.768 1
14370.337 4
14370.907 1
14371.476 1
14372.046 2
14372.615 0
14373.185 2
14373.754 1
14374.324 1
14374.893 4
14375.463 3
14376.033 0
14376.602 0
14377.172 0
14377.741 1
14378.311 0
14378.881 3
14379.450 2
14380.020 3
14380.590 4
14381.160 2
14381.729 1
14382.299 2
14382.869 2
14383.438 0
14384.008 0
14384.578 0
14385.148 3
14385.718 2
14386.287 2
14386.857 5
14387.427 4
14387.997 5
14388.567 0
14389.137 0
14389.706 0
14390.276 1
14390.846 4
14391.416 0
14391.986 5
14392.556 2
14393.126 0
14393.696 1
14394.266 1
14394.836 5
14395.406 1
14395.976 0
14396.546 3
14397.116 4
14397.686 0
14398.256 2
14398.826 2
14399.396 3
14399.966 5
14400.536 5
14401.106 3
14401.676 3
14402.247 5
14402.817 1
14403.387 7
14403.957 4
14404.527 1
14405.097 4
14405.668 6
14406.238 4
14406.808 1
14407.378 4
14407.948 4
14408.519 5
14409.089 5
14409.659 4
14410.230 6
14410.800 4
14411.370 3
14411.940 0
14412.511 1
14413.081 2
14413.651 0
14414.222 0
14414.792 0
14415.363 0
14415.933 3
14416.503 2
14417.074 6
14417.644 2
14418.215 0
14418.785 0
14419.356 1
14419.926 1
14420.497 0
14421.067 0
14421.638 0
14422.208 1
14422.779 1
14423.349 9
14423.920 6
14424.490 2
14425.061 4
14425.631 3
14426.202 2
14426.773 0
14427.343 2
14427.914 4
14428.485 3
14429.055 2
14429.626 0
14430.197 3
14430.767 4
14431.338 1
14431.909 0
14432.479 0
14433.050 0
14433.621 0
14434.192 0
14434.762 0
14435.333 3
14435.904 1
14436.475 0
14437.046 2
14437.616 2
14438.187 1
14438.758 2
14439.329 2
14439.900 1
14440.471 1
14441.042 0
14441.612 0
14442.183 2
14442.754 1
14443.325 1
14443.896 0
14444.467 0
14445.038 2
14445.609 3
14446.180 2
14446.751 0
14447.322 0
14447.893 1
14448.464 0
14449.035 0
14449.606 0
14450.177 3
14450.748 0
14451.319 1
14451.891 1
14452.462 5
14453.033 4
14453.604 2
14454.175 1
14454.746 1
14455.317 4
14455.889 2
14456.460 2
14457.031 0
14457.602 0
14458.174 0
14458.745 1
14459.316 0
14459.887 0
14460.459 0
14461.030 0
14461.601 1
14462.172 6
14462.744 5
14463.315 1
14463.886 1
14464.458 0
14465.029 0
14465.601 7
14466.172 9
14466.743 1
14467.315 2
14467.886 9
14468.458 9
14469.029 4
14469.600 1
14470.172 1
14470.743 1
14471.315 0
14471.886 0
14472.458 2
14473.029 0
14473.601 6
14474.173 2
14474.744 3
14475.316 0
14475.887 1
14476.459 0
14477.030 2
14477.602 0
14478.174 1
14478.745 0
14479.317 2
14479.889 8
14480.460 7
14481.032 9
14481.604 4
14482.175 4
14482.747 3
14483.319 1
14483.891 0
14484.462 0
14485.034 1
14485.606 4
14486.178 8
14486.749 4
14487.321 1
14487.893 3
14488.465 0
14489.037 0
14489.609 2
14490.180 5
14490.752 4
14491.324 5
14491.896 1
14492.468 1
14493.040 1
14493.612 2
14494.184 2
14494.756 2
14495.328 7
14495.900 7
14496.472 4
14497.044 2
14497.616 0
14498.188 5
14498.760 4
14499.332 2
14499.904 0
14500.476 5
14501.048 1
14501.620 0
14502.192 1
14502.764 1
14503.336 1
14503.908 3
14504.481 3
14505.053 1
14505.625 1
14506.197 1
14506.769 3
14507.342 3
14507.914 2
14508.486 1
14509.058 1
14509.630 0
14510.203 2
14510.775 1
14511.347 2
14511.920 0
14512.492 0
14513.064 4
14513.636 0
14514.209 2
14514.781 4
14515.353 2
14515.926 1
14516.498 1
14517.071 0
14517.643 1
14518.215 3
14518.788 1
14519.360 0
14519.933 6
14520.505 7
14521.078 5
14521.650 3
14522.223 1
14522.795 0
14523.368 0
14523.940 3
14524.513 3
14525.085 5
14525.658 0
14526.230 1
14526.803 1
14527.376 4
14527.948 8
14528.521 6
14529.093 10
14529.666 6
14530.239 4
14530.811 1
14531.384 0
14531.957 0
14532.529 4
14533.102 2
14533.675 1
14534.248 7
14534.820 3
14535.393 2
14535.966 4
14536.539 2
14537.111 0
14537.684 4
14538.257 3
14538.830 3
14539.403 2
14539.976 0
14540.548 2
14541.121 0
14541.694 5
14542.267 1
14542.840 0
14543.413 0
14543.986 10
14544.559 6
14545.132 5
14545.705 4
14546.278 7
14546.851 2
14547.424 1
14547.997 0
14548.570 2
14549.143 2
14549.716 2
14550.289 3
14550.862 0
14551.435 4
14552.008 2
14552.581 1
14553.154 3
14553.727 1
14554.300 0
14554.873 1
14555.447 0
14556.020 5
14556.593 2
14557.166 0
14557.739 2
14558.313 0
14558.886 0
14559.459 1
14560.032 1
14560.605 3
14561.179 1
14561.752 1
14562.325 0
14562.899 0
14563.472 1
14564.045 0
14564.619 3
14565.192 5
14565.765 1
14566.339 2
14566.912 2
14567.485 3
14568.059 4
14568.632 5
14569.206 6
14569.779 2
14570.352 0
14570.926 0
14571.499 3
14572.073 3
14572.646 1
14573.220 1
14573.793 1
14574.367 0
14574.940 0
14575.514 0
14576.087 0
14576.661 1
14577.235 0
14577.808 0
14578.382 0
14578.955 2
14579.529 1
14580.103 0
14580.676 1
14581.250 2
14581.824 1
14582.397 0
14582.971 3
14583.545 4
14584.118 3
14584.692 1
14585.266 0
14585.840 3
14586.413 0
14586.987 3
14587.561 1
14588.135 10
14588.709 5
14589.282 6
14589.856 1
14590.430 2
14591.004 2
14591.578 2
14592.152 1
14592.725 0
14593.299 0
14593.873 0
14594.447 0
14595.021 1
14595.595 1
14596.169 1
14596.743 0
14597.317 2
14597.891 1
14598.465 1
14599.039 2
14599.613 3
14600.187 0
14600.761 0
14601.335 0
14601.909 0
14602.483 1
14603.057 7
14603.631 10
14604.205 7
14604.780 4
14605.354 3
14605.928 0
14606.502 8
14607.076 7
14607.650 1
14608.225 0
14608.799 0
14609.373 3
14609.947 1
14610.521 2
14611.096 0
14611.670 2
14612.244 0
14612.818 1
14613.393 1
14613.967 4
14614.541 1
14615.116 0
14615.690 3
14616.264 1
14616.839 0
14617.413 0
14617.987 0
14618.562 0
14619.136 0
14619.711 0
14620.285 7
14620.860 4
14621.434 4
14622.008 4
14622.583 3
14623.157 7
14623.732 2
14624.306 1
14624.881 1
14625.455 0
14626.030 10
14626.604 6
14627.179 2
14627.754 6
14628.328 1
14628.903 0
14629.477 10
14630.052 10
14630.627 3
14631.201 2
14631.776 1
14632.351 3
14632.925 2
14633.500 1
14634.075 0
14634.649 0
14635.224 4
14635.799 4
14636.374 7
14636.948 2
14637.523 2
14638.098 3
14638.673 14
14639.247 10
14639.822 3
14640.397 3
14640.972 3
14641.547 2
14642.122 5
14642.696 4
14643.271 6
14643.846 5
14644.421 1
14644.996 0
14645.571 3
14646.146 0
14646.721 0
14647.296 0
14647.871 0
14648.446 0
14649.021 3
14649.596 6
14650.171 6
14650.746 8
14651.321 8
14651.896 1
14652.471 1
14653.046 1
14653.621 1
14654.196 1
14654.771 1
14655.346 2
14655.921 4
14656.497 2
14657.072 2
14657.647 2
14658.222 6
14658.797 6
14659.372 3
14659.948 2
14660.523 5
14661.098 6
14661.673 4
14662.248 2
14662.824 5
14663.399 3
14663.974 2
14664.550 10
14665.125 1
14665.700 0
14666.276 0
14666.851 2
14667.426 3
14668.002 1
14668.577 5
14669.152 6
14669.728 4
14670.303 1
14670.879 1
14671.454 0
14672.029 0
14672.605 4
14673.180 6
14673.756 2
14674.331 3
14674.907 0
14675.482 2
14676.058 8
14676.633 2
14677.209 2
14677.784 3
14678.360 0
14678.936 5
14679.511 1
14680.087 1
14680.662 1
14681.238 3
14681.814 0
14682.389 7
14682.965 7
14683.541 4
14684.116 0
14684.692 7
14685.268 2
14685.843 1
14686.419 4
14686.995 7
14687.571 7
14688.146 2
14688.722 0
14689.298 0
14689.874 3
14690.449 5
14691.025 2
14691.601 4
14692.177 2
14692.753 0
14693.329 1
14693.904 1
14694.480 2
14695.056 0
14695.632 2
14696.208 2
14696.784 1
14697.360 1
14697.936 1
14698.512 0
14699.088 3
14699.664 0
14700.240 0
14700.816 0
14701.392 2
14701.968 2
14702.544 1
14703.120 4
14703.696 6
14704.272 5
14704.848 7
14705.424 6
14706.000 2
14706.576 2
14707.153 3
14707.729 1
14708.305 0
14708.881 1
14709.457 2
14710.033 6
14710.610 2
14711.186 0
14711.762 0
14712.338 3
14712.914 5
14713.491 4
14714.067 3
14714.643 4
14715.220 3
14715.796 3
14716.372 0
14716.948 0
14717.525 2
14718.101 2
14718.677 6
14719.254 4
14719.830 0
14720.407 2
14720.983 9
14721.559 7
14722.136 3
14722.712 2
14723.289 2
14723.865 0
14724.442 2
14725.018 6
14725.595 4
14726.171 1
14726.748 0
14727.324 1
14727.901 5
14728.477 3
14729.054 2
14729.630 5
14730.207 8
14730.783 4
14731.360 0
14731.937 0
14732.513 0
14733.090 0
14733.667 0
14734.243 2
14734.820 0
14735.397 0
14735.973 0
14736.550 3
14737.127 2
14737.703 3
14738.280 3
14738.857 0
14739.434 0
14740.010 2
14740.587 4
14741.164 0
14741.741 1
14742.318 0
14742.894 0
14743.471 0
14744.048 2
14744.625 2
14745.202 1
14745.779 0
14746.356 1
14746.933 0
14747.510 1
14748.086 0
14748.663 2
14749.240 2
14749.817 0
14750.394 0
14750.971 1
14751.548 2
14752.125 0
14752.702 0
14753.279 0
14753.856 2
14754.433 3
14755.010 0
14755.588 0
14756.165 0
14756.742 0
14757.319 0
14757.896 1
14758.473 1
14759.050 1
14759.627 2
14760.205 1
14760.782 0
14761.359 4
14761.936 3
14762.513 1
14763.091 3
14763.668 4
14764.245 1
14764.822 1
14765.400 0
14765.977 0
14766.554 5
14767.131 2
14767.709 0
14768.286 0
14768.863 1
14769.441 4
14770.018 0
14770.595 0
14771.173 3
14771.750 1
14772.328 1
14772.905 1
14773.482 2
14774.060 1
14774.637 6
14775.215 2
14775.792 2
14776.370 1
14776.947 0
14777.525 5
14778.102 5
14778.680 4
14779.257 8
14779.835 7
14780.412 0
14780.990 1
14781.568 1
14782.145 1
14782.723 1
14783.300 4
14783.878 7
14784.456 9
14785.033 8
14785.611 4
14786.189 2
14786.766 1
14787.344 0
14787.922 0
14788.499 2
14789.077 1
14789.655 1
14790.233 5
14790.810 4
14791.388 1
14791.966 9
14792.544 6
14793.122 1
14793.699 0
14794.277 3
14794.855 2
14795.433 2
14796.011 4
14796.589 1
14797.167 0
14797.745 1
14798.322 2
14798.900 3
14799.478 0
14800.056 0
14800.634 0
14801.212 0
14801.790 0
14802.368 2
14802.946 2
14803.524 2
14804.102 0
14804.680 0
14805.258 0
14805.836 1
14806.414 3
14806.992 5
14807.571 2
14808.149 1
14808.727 3
14809.305 0
14809.883 0
14810.461 1
14811.039 1
14811.617 3
14812.196 2
14812.774 1
14813.352 0
14813.930 5
14814.509 5
14815.087 0
14815.665 0
14816.243 2
14816.822 0
14817.400 2
14817.978 3
14818.556 10
14819.135 3
14819.713 1
14820.291 1
14820.870 0
14821.448 1
14822.026 1
14822.605 0
14823.183 3
14823.762 4
14824.340 3
14824.919 1
14825.497 7
14826.075 8
14826.654 6
14827.232 0
14827.811 3
14828.389 1
14828.968 1
14829.546 12
14830.125 9
14830.703 4
14831.282 2
14831.861 0
14832.439 0
14833.018 1
14833.596 3
14834.175 0
14834.754 0
14835.332 0
14835.911 0
14836.489 1
14837.068 0
14837.647 4
14838.226 3
14838.804 2
14839.383 0
14839.962 4
14840.540 3
14841.119 0
14841.698 1
14842.277 0
14842.855 1
14843.434 0
14844.013 1
14844.592 0
14845.171 3
14845.749 2
14846.328 0
14846.907 2
14847.486 0
14848.065 1
14848.644 7
14849.223 2
14849.802 1
14850.381 1
14850.960 0
14851.538 0
14852.117 2
14852.696 2
14853.275 5
14853.854 5
14854.433 4
14855.012 2
14855.591 2
14856.170 0
14856.750 4
14857.329 9
14857.908 4
14858.487 3
14859.066 0
14859.645 1
14860.224 3
14860.803 1
14861.382 0
14861.961 1
14862.541 1
14863.120 2
14863.699 0
14864.278 2
14864.857 2
14865.437 1
14866.016 0
14866.595 0
14867.174 3
14867.754 2
14868.333 4
14868.912 8
14869.491 3
14870.071 0
14870.650 2
14871.229 2
14871.809 3
14872.388 2
14872.968 0
14873.547 11
14874.126 4
14874.706 5
14875.285 6
14875.865 4
14876.444 5
14877.023 3
14877.603 2
14878.182 1
14878.762 1
14879.341 1
14879.921 2
14880.500 1
14881.080 5
14881.659 6
14882.239 4
14882.818 6
14883.398 2
14883.978 3
14884.557 2
14885.137 3
14885.716 0
14886.296 0
14886.876 3
14887.455 2
14888.035 4
14888.615 2
14889.194 1
14889.774 2
14890.354 0
14890.933 0
14891.513 2
14892.093 1
14892.673 0
14893.252 0
14893.832 1
14894.412 1
14894.992 0
14895.572 2
14896.151 4
14896.731 7
14897.311 4
14897.891 5
14898.471 3
14899.051 1
14899.631 1
14900.210 1
14900.790 0
14901.370 0
14901.950 0
14902.530 2
14903.110 6
14903.690 3
14904.270 0
14904.850 0
14905.430 1
14906.010 0
14906.590 0
14907.170 0
14907.750 0
14908.330 2
14908.910 1
14909.490 1
14910.070 2
14910.651 0
14911.231 0
14911.811 2
14912.391 2
14912.971 2
14913.551 0
14914.131 4
14914.712 1
14915.292 2
14915.872 3
14916.452 3
14917.032 1
14917.613 0
14918.193 0
14918.773 0
14919.353 0
14919.934 1
14920.514 0
14921.094 4
14921.675 2
14922.255 1
14922.835 8
14923.416 1
14923.996 0
14924.576 0
14925.157 0
14925.737 4
14926.317 4
14926.898 0
14927.478 0
14928.059 4
14928.639 5
14929.220 4
14929.800 1
14930.381 0
14930.961 4
14931.542 2
14932.122 0
14932.703 2
14933.283 5
14933.864 3
14934.444 0
14935.025 0
14935.605 3
14936.186 2
14936.767 1
14937.347 0
14937.928 2
14938.509 1
14939.089 0
14939.670 3
14940.251 1
14940.831 1
14941.412 0
14941.993 3
14942.573 1
14943.154 0
14943.735 9
14944.316 3
14944.896 5
14945.477 2
14946.058 0
14946.639 0
14947.220 0
14947.800 6
14948.381 4
14948.962 4
14949.543 1
14950.124 3
14950.705 1
14951.286 6
14951.866 11
14952.447 6
14953.028 2
14953.609 2
14954.190 2
14954.771 1
14955.352 2
14955.933 2
14956.514 4
14957.095 5
14957.676 1
14958.257 4
14958.838 3
14959.419 1
14960.000 0
14960.581 4
14961.162 11
14961.743 4
14962.325 1
14962.906 0
14963.487 0
14964.068 2
14964.649 0
14965.230 1
14965.811 0
14966.393 2
14966.974 9
14967.555 6
14968.136 9
14968.717 6
14969.299 3
14969.880 1
14970.461 8
14971.043 13
14971.624 7
14972.205 5
14972.786 3
14973.368 1
14973.949 1
14974.530 1
14975.112 4
14975.693 2
14976.274 1
14976.856 0
14977.437 0
14978.019 2
14978.600 0
14979.182 4
14979.763 0
14980.344 1
14980.926 2
14981.507 0
14982.089 3
14982.670 6
14983.252 2
14983.833 7
14984.415 2
14984.996 3
14985.578 4
14986.160 2
14986.741 1
14987.323 2
14987.904 0
14988.486 5
14989.068 3
14989.649 2
14990.231 0
14990.813 0
14991.394 1
14991.976 1
14992.558 5
14993.139 2
14993.721 0
14994.303 1
14994.884 0
14995.466 0
14996.048 0
14996.630 0
14997.211 0
14997.793 1
14998.375 0
14998.957 1
14999.539 0
15000.121 0
15000.702 0
15001.284 0
15001.866 2
15002.448 3
15003.030 4
15003.612 1
15004.194 1
15004.776 0
15005.358 0
15005.940 2
15006.522 4
15007.103 2
15007.685 0
15008.267 0
15008.849 5
15009.431 2
15010.014 0
15010.596 0
15011.178 1
15011.760 0
15012.342 1
15012.924 2
15013.506 2
15014.088 2
15014.670 3
15015.252 1
15015.834 3
15016.417 2
15016.999 0
15017.581 0
15018.163 3
15018.745 1
15019.328 6
15019.910 4
15020.492 1
15021.074 6
15021.656 4
15022.239 6
15022.821 3
15023.403 1
15023.986 1
15024.568 1
15025.150 1
15025.733 0
15026.315 0
15026.897 2
15027.480 2
15028.062 1
15028.644 3
15029.227 3
15029.809 7
15030.392 3
15030.974 0
15031.557 0
15032.139 2
15032.721 2
15033.304 1
15033.886 4
15034.469 3
15035.051 5
15035.634 5
15036.217 2
15036.799 0
15037.382 2
15037.964 0
15038.547 0
15039.129 1
15039.712 0
15040.295 0
15040.877 0
15041.460 0
15042.043 4
15042.625 3
15043.208 1
15043.791 1
15044.373 0
15044.956 8
15045.539 5
15046.121 2
15046.704 1
15047.287 0
15047.870 0
15048.452 0
15049.035 0
15049.618 0
15050.201 1
15050.784 0
15051.366 4
15051.949 3
15052.532 1
15053.115 1
15053.698 2
15054.281 1
15054.864 0
15055.447 1
15056.030 0
15056.612 1
15057.195 4
15057.778 2
15058.361 1
15058.944 0
15059.527 0
15060.110 0
15060.693 0
15061.276 5
15061.859 5
15062.442 2
15063.025 0
15063.608 0
15064.192 0
15064.775 0
15065.358 1
15065.941 3
15066.524 0
15067.107 0
15067.690 0
15068.273 0
15068.857 0
15069.440 0
15070.023 1
15070.606 0
15071.189 1
15071.773 3
15072.356 0
15072.939 0
15073.522 0
15074.106 5
15074.689 1
15075.272 3
15075.856 2
15076.439 2
15077.022 2
15077.606 1
15078.189 4
15078.772 1
15079.356 6
15079.939 2
15080.522 1
15081.106 0
15081.689 0
15082.273 0
15082.856 0
15083.440 0
15084.023 0
15084.606 0
15085.190 2
15085.773 2
15086.357 3
15086.940 3
15087.524 0
15088.108 1
15088.691 5
15089.275 1
15089.858 1
15090.442 4
15091.025 3
15091.609 1
15092.193 1
15092.776 2
15093.360 8
15093.944 15
15094.527 4
15095.111 1
15095.695 0
15096.278 0
15096.862 1
15097.446 0
15098.029 1
15098.613 0
15099.197 0
15099.781 2
15100.365 1
15100.948 0
15101.532 1
15102.116 0
15102.700 0
15103.284 0
15103.867 0
15104.451 0
15105.035 0
15105.619 1
15106.203 1
15106.787 1
15107.371 2
15107.955 0
15108.539 0
15109.123 0
15109.706 0
15110.290 1
15110.874 6
15111.458 0
15112.042 0
15112.626 0
15113.210 3
15113.795 2
15114.379 0
15114.963 0
15115.547 5
15116.131 3
15116.715 2
15117.299 0
15117.883 3
15118.467 11
15119.051 11
15119.636 6
15120.220 3
15120.804 1
15121.388 2
15121.972 1
15122.556 5
15123.141 4
15123.725 0
15124.309 0
15124.893 1
15125.478 1
15126.062 0
15126.646 1
15127.231 0
15127.815 0
15128.399 0
15128.983 0
15129.568 0
15130.152 2
15130.737 2
15131.321 1
15131.905 0
15132.490 0
15133.074 0
15133.659 1
15134.243 0
15134.827 1
15135.412 1
15135.996 1
15136.581 0
15137.165 0
15137.750 4
15138.334 5
15138.919 14
15139.503 7
15140.088 5
15140.672 3
15141.257 2
15141.842 2
15142.426 2
15143.011 2
15143.595 1
15144.180 0
15144.765 3
15145.349 1
15145.934 6
15146.519 2
15147.103 1
15147.688 1
15148.273 0
15148.857 2
15149.442 6
15150.027 5
15150.612 8
15151.196 5
15151.781 2
15152.366 0
15152.951 1
15153.536 2
15154.120 1
15154.705 3
15155.290 0
15155.875 2
15156.460 3
15157.045 3
15157.630 4
15158.214 0
15158.799 4
15159.384 7
15159.969 1
15160.554 0
15161.139 0
15161.724 9
15162.309 3
15162.894 3
15163.479 5
15164.064 2
15164.649 1
15165.234 1
15165.819 2
15166.404 3
15166.989 0
15167.574 5
15168.159 8
15168.744 2
15169.330 0
15169.915 7
15170.500 3
15171.085 2
15171.670 4
15172.255 1
15172.840 0
15173.426 0
15174.011 1
15174.596 3
15175.181 3
15175.767 5
15176.352 1
15176.937 1
15177.522 6
15178.108 5
15178.693 3
15179.278 1
15179.864 4
15180.449 4
15181.034 4
15181.620 1
15182.205 1
15182.790 0
15183.376 4
15183.961 2
15184.546 1
15185.132 8
15185.717 8
15186.303 2
15186.888 1
15187.474 3
15188.059 8
15188.645 4
15189.230 0
15189.816 5
15190.401 3
15190.987 0
15191.572 1
15192.158 2
15192.743 3
15193.329 6
15193.914 3
15194.500 1
15195.086 1
15195.671 3
15196.257 1
15196.843 1
15197.428 2
15198.014 2
15198.599 2
15199.185 4
15199.771 1
15200.357 0
15200.942 1
15201.528 3
15202.114 1
15202.700 1
15203.285 2
15203.871 3
15204.457 2
15205.043 1
15205.628 2
15206.214 0
15206.800 0
15207.386 0
15207.972 2
15208.558 3
15209.144 0
15209.729 2
15210.315 1
15210.901 3
15211.487 4
15212.073 0
15212.659 0
15213.245 1
15213.831 3
15214.417 3
15215.003 2
15215.589 2
15216.175 5
15216.761 4
15217.347 2
15217.933 0
15218.519 0
15219.105 0
15219.691 2
15220.277 4
15220.863 0
15221.450 2
15222.036 3
15222.622 2
15223.208 0
15223.794 3
15224.380 9
15224.967 6
15225.553 6
15226.139 7
15226.725 2
15227.311 0
15227.898 0
15228.484 1
15229.070 0
15229.656 0
15230.243 1
15230.829 0
15231.415 1
15232.002 0
15232.588 0
15233.174 0
15233.761 6
15234.347 9
15234.933 3
15235.520 0
15236.106 1
15236.693 0
15237.279 0
15237.865 3
15238.452 6
15239.038 3
15239.625 5
15240.211 2
15240.798 3
15241.384 1
15241.971 2
15242.557 4
15243.144 4
15243.730 3
15244.317 1
15244.903 1
15245.490 0
15246.077 3
15246.663 3
15247.250 0
15247.836 0
15248.423 1
15249.010 4
15249.596 3
15250.183 0
15250.770 1
15251.356 0
15251.943 0
15252.530 0
15253.117 2
15253.703 3
15254.290 2
15254.877 0
15255.464 1
15256.050 0
15256.637 1
15257.224 6
15257.811 4
15258.398 3
15258.984 1
15259.571 0
15260.158 3
15260.745 1
15261.332 2
15261.919 3
15262.506 5
15263.093 9
15263.679 1
15264.266 0
15264.853 3
15265.440 0
15266.027 3
15266.614 3
15267.201 3
15267.788 1
15268.375 1
15268.962 3
15269.549 1
15270.136 0
15270.723 0
15271.311 9
15271.898 3
15272.485 1
15273.072 0
15273.659 0
15274.246 0
15274.833 0
15275.420 0
15276.008 1
15276.595 3
15277.182 4
15277.769 3
15278.356 1
15278.944 5
15279.531 5
15280.118 3
15280.705 1
15281.293 4
15281.880 4
15282.467 0
15283.054 0
15283.642 0
15284.229 0
15284.816 0
15285.404 0
15285.991 1
15286.578 1
15287.166 0
15287.753 1
15288.341 3
15288.928 2
15289.515 2
15290.103 3
15290.690 2
15291.278 0
15291.865 0
15292.453 2
15293.040 0
15293.628 1
15294.215 0
15294.803 2
15295.390 1
15295.978 4
15296.565 5
15297.153 2
15297.741 5
15298.328 2
15298.916 0
15299.503 1
15300.091 0
15300.679 2
15301.266 6
15301.854 4
15302.442 1
15303.029 2
15303.617 2
15304.205 2
15304.792 0
15305.380 0
15305.968 2
15306.556 1
15307.143 1
15307.731 3
15308.319 0
15308.907 1
15309.495 2
15310.082 4
15310.670 5
15311.258 1
15311.846 3
15312.434 1
15313.022 0
15313.610 6
15314.197 5
15314.785 5
15315.373 1
15315.961 0
15316.549 5
15317.137 1
15317.725 0
15318.313 0
15318.901 0
15319.489 1
15320.077 2
15320.665 2
15321.253 2
15321.841 0
15322.429 1
15323.017 1
15323.605 1
15324.193 6
15324.781 2
15325.370 0
15325.958 1
15326.546 1
15327.134 0
15327.722 2
15328.310 3
15328.899 0
15329.487 0
15330.075 1
15330.663 1
15331.251 0
15331.840 6
15332.428 2
15333.016 0
15333.604 2
15334.193 1
15334.781 2
15335.369 2
15335.958 0
15336.546 1
15337.134 4
15337.723 3
15338.311 0
15338.899 3
15339.488 7
15340.076 1
15340.664 4
15341.253 0
15341.841 0
15342.430 0
15343.018 1
15343.607 0
15344.195 2
15344.784 2
15345.372 2
15345.961 0
15346.549 1
15347.138 0
15347.726 0
15348.315 1
15348.903 0
15349.492 3
15350.080 1
15350.669 15
15351.258 11
15351.846 5
15352.435 0
15353.024 1
15353.612 2
15354.201 2
15354.790 0
15355.378 2
15355.967 1
15356.556 1
15357.144 0
15357.733 5
15358.322 3
15358.911 3
15359.499 5
15360.088 6
15360.677 5
15361.266 1
15361.855 6
15362.443 3
15363.032 0
15363.621 0
15364.210 0
15364.799 1
15365.388 0
15365.977 0
15366.565 2
15367.154 2
15367.743 1
15368.332 0
15368.921 4
15369.510 3
15370.099 1
15370.688 1
15371.277 2
15371.866 0
15372.455 7
15373.044 3
15373.633 6
15374.222 2
15374.811 0
15375.400 3
15375.989 5
15376.579 5
15377.168 4
15377.757 0
15378.346 0
15378.935 5
15379.524 3
15380.113 6
15380.703 0
15381.292 1
15381.881 0
15382.470 1
15383.059 0
15383.649 2
15384.238 3
15384.827 1
15385.416 9
15386.006 6
15386.595 3
15387.184 8
15387.773 4
15388.363 4
15388.952 3
15389.541 0
15390.131 0
15390.720 0
15391.310 0
15391.899 6
15392.488 5
15393.078 1
15393.667 0
15394.257 0
15394.846 0
15395.435 0
15396.025 3
15396.614 6
15397.204 2
15397.793 1
15398.383 2
15398.972 1
15399.562 0
15400.152 0
15400.741 7
15401.331 3
15401.920 4
15402.510 1
15403.099 0
15403.689 3
15404.279 4
15404.868 4
15405.458 4
15406.048 1
15406.637 2
15407.227 6
15407.817 6
15408.406 2
15408.996 3
15409.586 0
15410.176 13
15410.765 9
15411.355 9
15411.945 4
15412.535 1
15413.124 1
15413.714 0
15414.304 11
15414.894 7
15415.484 5
15416.074 2
15416.663 0
15417.253 1
15417.843 0
15418.433 0
15419.023 3
15419.613 2
15420.203 2
15420.793 2
15421.383 1
15421.973 0
15422.563 0
15423.153 1
15423.743 0
15424.333 0
15424.923 0
15425.513 0
15426.103 0
15426.693 2
15427.283 4
15427.873 3
15428.463 3
15429.053 4
15429.643 4
15430.233 1
15430.823 0
15431.414 2
15432.004 1
15432.594 3
15433.184 1
15433.774 1
15434.364 0
15434.955 0
15435.545 1
15436.135 1
15436.725 3
15437.316 4
15437.906 1
15438.496 1
15439.086 2
15439.677 4
15440.267 1
15440.857 2
15441.448 0
15442.038 0
15442.628 0
15443.219 0
15443.809 1
15444.400 2
15444.990 1
15445.580 2
15446.171 0
15446.761 2
15447.352 0
15447.942 0
15448.533 0
15449.123 3
15449.714 11
15450.304 9
15450.895 4
15451.485 0
15452.076 0
15452.666 0
15453.257 1
15453.847 4
15454.438 4
15455.029 1
15455.619 1
15456.210 1
15456.800 0
15457.391 3
15457.982 4
15458.572 3
15459.163 0
15459.754 1
15460.344 1
15460.935 1
15461.526 3
15462.117 4
15462.707 5
15463.298 3
15463.889 1
15464.480 1
15465.070 0
15465.661 0
15466.252 0
15466.843 2
15467.434 1
15468.024 0
15468.615 1
15469.206 0
15469.797 6
15470.388 4
15470.979 1
15471.570 1
15472.161 0
15472.752 0
15473.343 2
15473.934 2
15474.524 3
15475.115 6
15475.706 2
15476.297 3
15476.888 7
15477.479 2
15478.071 3
15478.662 0
15479.253 1
15479.844 0
15480.435 1
15481.026 2
15481.617 0
15482.208 3
15482.799 1
15483.390 0
15483.981 0
15484.573 1
15485.164 0
15485.755 3
15486.346 1
15486.937 2
15487.529 1
15488.120 6
15488.711 2
15489.302 0
15489.894 3
15490.485 1
15491.076 0
15491.667 0
15492.259 2
15492.850 5
15493.441 5
15494.033 0
15494.624 0
15495.215 2
15495.807 1
15496.398 0
15496.990 1
15497.581 2
15498.172 0
15498.764 0
15499.355 0
15499.947 1
15500.538 0
15501.130 0
15501.721 6
15502.313 1
15502.904 0
15503.496 1
15504.087 0
15504.679 0
15505.270 0
15505.862 3
15506.453 3
15507.045 1
15507.637 1
15508.228 1
15508.820 2
15509.411 1
15510.003 1
15510.595 2
15511.186 1
15511.778 0
15512.370 1
15512.962 3
15513.553 8
15514.145 6
15514.737 2
15515.328 2
15515.920 2
15516.512 4
15517.104 2
15517.696 3
15518.287 0
15518.879 0
15519.471 2
15520.063 0
15520.655 5
15521.247 3
15521.838 0
15522.430 1
15523.022 2
15523.614 0
15524.206 2
15524.798 4
15525.390 0
15525.982 0
15526.574 1
15527.166 1
15527.758 2
15528.350 3
15528.942 6
15529.534 2
15530.126 3
15530.718 3
15531.310 7
15531.902 2
15532.494 0
15533.086 4
15533.678 8
15534.270 1
15534.862 1
15535.455 0
15536.047 0
15536.639 4
15537.231 3
15537.823 6
15538.415 1
15539.008 3
15539.600 2
15540.192 0
15540.784 0
15541.376 0
15541.969 3
15542.561 3
15543.153 3
15543.745 2
15544.338 0
15544.930 0
15545.522 0
15546.115 1
15546.707 3
15547.299 1
15547.892 0
15548.484 0
15549.077 0
15549.669 1
15550.261 2
15550.854 0
15551.446 0
15552.039 0
15552.631 0
15553.224 3
15553.816 0
15554.409 0
15555.001 0
15555.594 0
15556.186 1
15556.779 7
15557.371 3
15557.964 3
15558.556 1
15559.149 0
15559.742 0
15560.334 5
15560.927 6
15561.519 7
15562.112 5
15562.705 2
15563.297 1
15563.890 1
15564.483 1
15565.075 2
15565.668 0
15566.261 0
15566.853 0
15567.446 2
15568.039 0
15568.632 0
15569.225 5
15569.817 3
15570.410 4
15571.003 1
15571.596 0
15572.189 1
15572.781 0
15573.374 0
15573.967 0
15574.560 3
15575.153 1
15575.746 0
15576.339 0
15576.932 5
15577.525 9
15578.117 8
15578.710 10
15579.303 14
15579.896 6
15580.489 6
15581.082 1
15581.675 5
15582.268 2
15582.861 3
15583.454 2
15584.047 2
15584.641 3
15585.234 2
15585.827 2
15586.420 0
15587.013 1
15587.606 0
15588.199 1
15588.792 0
15589.385 0
15589.979 3
15590.572 2
15591.165 0
15591.758 3
15592.351 2
15592.945 1
15593.538 0
15594.131 2
15594.724 0
15595.318 0
15595.911 0
15596.504 0
15597.098 0
15597.691 0
15598.284 0
15598.878 0
15599.471 2
15600.064 1
15600.658 1
15601.251 0
15601.844 2
15602.438 0
15603.031 3
15603.625 2
15604.218 2
15604.812 0
15605.405 0
15605.998 4
15606.592 2
15607.185 2
15607.779 5
15608.372 4
15608.966 1
15609.560 2
15610.153 1
15610.747 1
15611.340 0
15611.934 0
15612.527 2
15613.121 0
15613.715 1
15614.308 1
15614.902 2
15615.496 0
15616.089 1
15616.683 0
15617.277 0
15617.870 5
15618.464 3
15619.058 3
15619.651 1
15620.245 2
15620.839 0
15621.433 0
15622.026 2
15622.620 1
15623.214 2
15623.808 3
15624.402 0
15624.996 6
15625.589 2
15626.183 4
15626.777 2
15627.371 0
15627.965 1
15628.559 1
15629.153 0
15629.747 0
15630.341 2
15630.934 3
15631.528 1
15632.122 0
15632.716 0
15633.310 9
15633.904 5
15634.498 1
15635.092 1
15635.686 1
15636.280 0
15636.875 4
15637.469 8
15638.063 2
15638.657 3
15639.251 2
15639.845 2
15640.439 1
15641.033 0
15641.627 4
15642.222 5
15642.816 5
15643.410 2
15644.004 2
15644.598 0
15645.193 0
15645.787 1
15646.381 3
15646.975 3
15647.570 3
15648.164 1
15648.758 1
15649.352 1
15649.947 0
15650.541 0
15651.135 1
15651.730 0
15652.324 1
15652.918 0
15653.513 0
15654.107 0
15654.702 0
15655.296 0
15655.890 1
15656.485 0
15657.079 0
15657.674 1
15658.268 2
15658.863 2
15659.457 1
15660.052 0
15660.646 4
15661.241 5
15661.835 5
15662.430 5
15663.024 0
15663.619 4
15664.213 6
15664.808 1
15665.403 3
15665.997 1
15666.592 2
15667.186 3
15667.781 0
15668.376 0
15668.970 0
15669.565 0
15670.160 0
15670.755 2
15671.349 7
15671.944 3
15672.539 1
15673.133 0
15673.728 1
15674.323 2
15674.918 2
15675.513 3
15676.107 5
15676.702 4
15677.297 2
15677.892 2
15678.487 1
15679.082 1
15679.676 1
15680.271 3
15680.866 1
15681.461 1
15682.056 1
15682.651 0
15683.246 1
15683.841 0
15684.436 0
15685.031 1
15685.626 1
15686.221 0
15686.816 1
15687.411 1
15688.006 0
15688.601 0
15689.196 1
15689.791 0
15690.386 1
15690.981 0
15691.576 3
15692.171 4
15692.766 3
15693.362 0
15693.957 2
15694.552 5
15695.147 4
15695.742 4
15696.337 4
15696.933 1
15697.528 0
15698.123 1
15698.718 3
15699.314 1
15699.909 7
15700.504 5
15701.099 4
15701.695 5
15702.290 5
15702.885 1
15703.481 1
15704.076 6
15704.671 3
15705.267 1
15705.862 0
15706.457 0
15707.053 1
15707.648 0
15708.244 0
15708.839 3
15709.434 2
15710.030 3
15710.625 4
15711.221 4
15711.816 4
15712.412 3
15713.007 2
15713.603 1
15714.198 0
15714.794 4
15715.389 7
15715.985 7
15716.580 5
15717.176 2
15717.772 0
15718.367 2
15718.963 4
15719.559 2
15720.154 2
15720.750 3
15721.345 2
15721.941 1
15722.537 0
15723.133 0
15723.728 3
15724.324 3
15724.920 1
15725.515 0
15726.111 4
15726.707 7
15727.303 6
15727.898 4
15728.494 2
15729.090 2
15729.686 1
15730.282 0
15730.878 0
15731.473 0
15732.069 0
15732.665 0
15733.261 4
15733.857 2
15734.453 0
15735.049 0
15735.645 0
15736.241 0
15736.837 1
15737.433 0
15738.029 1
15738.625 3
15739.221 2
15739.817 1
15740.413 2
15741.009 2
15741.605 0
15742.201 1
15742.797 2
15743.393 3
15743.989 0
15744.585 0
15745.181 1
15745.777 3
15746.373 0
15746.970 2
15747.566 5
15748.162 3
15748.758 3
15749.354 0
15749.950 2
15750.547 0
15751.143 0
15751.739 0
15752.335 3
15752.932 0
15753.528 0
15754.124 8
15754.720 9
15755.317 8
15755.913 7
15756.509 3
15757.106 3
15757.702 7
15758.298 3
15758.895 2
15759.491 1
15760.088 5
15760.684 3
15761.280 2
15761.877 5
15762.473 3
15763.070 1
15763.666 0
15764.263 0
15764.859 0
15765.456 1
15766.052 0
15766.649 0
15767.245 2
15767.842 5
15768.438 9
15769.035 5
15769.631 4
15770.228 5
15770.825 1
15771.421 2
15772.018 2
15772.615 6
15773.211 1
15773.808 1
15774.404 5
15775.001 15
15775.598 19
15776.195 13
15776.791 7
15777.388 3
15777.985 3
15778.581 3
15779.178 1
15779.775 14
15780.372 11
15780.969 3
15781.565 2
15782.162 2
15782.759 2
15783.356 9
15783.953 3
15784.550 0
15785.146 0
15785.743 0
15786.340 0
15786.937 1
15787.534 0
15788.131 1
15788.728 0
15789.325 0
15789.922 1
15790.519 0
15791.116 2
15791.713 6
15792.310 3
15792.907 0
15793.504 2
15794.101 2
15794.698 2
15795.295 0
15795.892 1
15796.489 0
15797.086 0
15797.683 1
15798.280 1
15798.878 1
15799.475 0
15800.072 0
15800.669 0
15801.266 5
15801.863 2
15802.461 0
15803.058 2
15803.655 5
15804.252 6
15804.849 1
15805.447 1
15806.044 4
15806.641 4
15807.238 2
15807.836 1
15808.433 0
15809.030 0
15809.628 0
15810.225 2
15810.822 0
15811.420 1
15812.017 0
15812.615 0
15813.212 0
15813.809 1
15814.407 2
15815.004 0
15815.602 1
15816.199 4
15816.797 6
15817.394 3
15817.992 3
15818.589 3
15819.187 3
15819.784 5
15820.382 2
15820.979 1
15821.577 0
15822.174 1
15822.772 0
15823.369 1
15823.967 1
15824.565 1
15825.162 0
15825.760 6
15826.358 6
15826.955 3
15827.553 1
15828.151 1
15828.748 3
15829.346 4
15829.944 2
15830.541 1
15831.139 0
15831.737 0
15832.335 4
15832.932 1
15833.530 1
15834.128 3
15834.726 4
15835.324 2
15835.921 1
15836.519 3
15837.117 1
15837.715 0
15838.313 1
15838.911 2
15839.509 1
15840.107 0
15840.705 3
15841.302 2
15841.900 0
15842.498 2
15843.096 1
15843.694 2
15844.292 1
15844.890 4
15845.488 15
15846.086 6
15846.684 7
15847.282 3
15847.880 0
15848.478 4
15849.077 2
15849.675 4
15850.273 1
15850.871 0
15851.469 1
15852.067 0
15852.665 0
15853.263 5
15853.862 6
15854.460 4
15855.058 2
15855.656 0
15856.254 1
15856.853 1
15857.451 1
15858.049 4
15858.647 4
15859.246 1
15859.844 1
15860.442 0
15861.040 0
15861.639 3
15862.237 2
15862.835 1
15863.434 0
15864.032 0
15864.630 1
15865.229 3
15865.827 2
15866.426 1
15867.024 2
15867.623 0
15868.221 0
15868.819 0
15869.418 0
15870.016 3
15870.615 2
15871.213 0
15871.812 0
15872.410 1
15873.009 1
15873.607 5
15874.206 5
15874.805 6
15875.403 4
15876.002 0
15876.600 0
15877.199 1
15877.797 0
15878.396 0
15878.995 0
15879.593 3
15880.192 0
15880.791 1
15881.389 1
15881.988 0
15882.587 8
15883.186 9
15883.784 6
15884.383 2
15884.982 0
15885.581 0
15886.179 0
15886.778 0
15887.377 2
15887.976 6
15888.575 6
15889.173 3
15889.772 1
15890.371 0
15890.970 0
15891.569 0
15892.168 3
15892.767 3
15893.366 4
15893.964 1
15894.563 0
15895.162 4
15895.761 2
15896.360 0
15896.959 1
15897.558 1
15898.157 1
15898.756 3
15899.355 3
15899.954 1
15900.553 3
15901.152 0
15901.751 0
15902.351 2
15902.950 3
15903.549 2
15904.148 1
15904.747 2
15905.346 0
15905.945 5
15906.544 6
15907.144 4
15907.743 2
15908.342 1
15908.941 0
15909.540 0
15910.140 3
15910.739 8
15911.338 5
15911.937 1
15912.537 1
15913.136 3
15913.735 5
15914.335 9
15914.934 2
15915.533 0
15916.132 0
15916.732 0
15917.331 8
15917.931 6
15918.530 3
15919.129 4
15919.729 4
15920.328 3
15920.928 1
15921.527 0
15922.127 1
15922.726 1
15923.325 0
15923.925 0
15924.524 0
15925.124 0
15925.723 0
15926.323 0
15926.923 5
15927.522 2
15928.122 0
15928.721 0
15929.321 5
15929.920 3
15930.520 0
15931.120 0
15931.719 0
15932.319 0
15932.919 2
15933.518 3
15934.118 6
15934.718 2
15935.317 2
15935.917 5
15936.517 8
15937.116 4
15937.716 0
15938.316 1
15938.916 0
15939.516 1
15940.115 1
15940.715 2
15941.315 8
15941.915 2
15942.515 2
15943.114 3
15943.714 1
15944.314 3
15944.914 2
15945.514 1
15946.114 0
15946.714 0
15947.314 3
15947.914 1
15948.514 0
15949.114 3
15949.714 5
15950.314 4
15950.914 2
15951.514 0
15952.114 0
15952.714 0
15953.314 0
15953.914 1
15954.514 4
15955.114 2
15955.714 0
15956.314 2
15956.914 10
15957.514 6
15958.114 5
15958.714 7
15959.315 6
15959.915 3
15960.515 2
15961.115 1
15961.715 0
15962.316 1
15962.916 0
15963.516 2
15964.116 3
15964.717 1
15965.317 0
15965.917 1
15966.517 0
15967.118 1
15967.718 2
15968.318 8
15968.919 3
15969.519 3
15970.119 1
15970.720 5
15971.320 5
15971.920 4
15972.521 3
15973.121 4
15973.722 3
15974.322 0
15974.923 2
15975.523 1
15976.123 1
15976.724 1
15977.324 3
15977.925 3
15978.525 4
15979.126 3
15979.727 1
15980.327 5
15980.928 7
15981.528 2
15982.129 4
15982.729 10
15983.330 12
15983.931 11
15984.531 12
15985.132 12
15985.733 10
15986.333 3
15986.934 2
15987.535 4
15988.135 3
15988.736 1
15989.337 1
15989.937 3
15990.538 8
15991.139 4
15991.740 6
15992.340 4
15992.941 3
15993.542 9
15994.143 8
15994.744 9
15995.344 4
15995.945 2
15996.546 3
15997.147 2
15997.748 5
15998.349 1
15998.950 0
15999.551 1
16000.151 0
16000.752 2
16001.353 0
16001.954 5
16002.555 3
16003.156 0
16003.757 1
16004.358 4
16004.959 4
16005.560 3
16006.161 3
16006.762 1
16007.363 1
16007.964 1
16008.566 4
16009.167 1
16009.768 0
16010.369 0
16010.970 0
16011.571 4
16012.172 5
16012.773 1
16013.375 3
16013.976 2
16014.577 5
16015.178 5
16015.779 1
16016.381 3
16016.982 2
16017.583 2
16018.184 0
16018.786 7
16019.387 9
16019.988 6
16020.589 6
16021.191 6
16021.792 1
16022.393 2
16022.995 1
16023.596 0
16024.198 5
16024.799 3
16025.400 5
16026.002 4
16026.603 2
16027.205 2
16027.806 1
16028.407 0
16029.009 0
16029.610 2
16030.212 1
16030.813 1
16031.415 1
16032.016 6
16032.618 2
16033.219 0
16033.821 1
16034.423 1
16035.024 1
16035.626 0
16036.227 0
16036.829 2
16037.431 2
16038.032 4
16038.634 1
16039.235 1
16039.837 0
16040.439 1
16041.040 3
16041.642 6
16042.244 1
16042.846 1
16043.447 0
16044.049 0
16044.651 6
16045.253 3
16045.854 0
16046.456 3
16047.058 3
16047.660 2
16048.262 1
16048.863 0
16049.465 1
16050.067 3
16050.669 3
16051.271 8
16051.873 4
16052.475 4
16053.077 1
16053.679 0
16054.280 7
16054.882 8
16055.484 8
16056.086 3
16056.688 0
16057.290 1
16057.892 0
16058.494 0
16059.096 1
16059.698 2
16060.300 2
16060.903 2
16061.505 1
16062.107 0
16062.709 0
16063.311 0
16063.913 0
16064.515 1
16065.117 1
16065.719 0
16066.322 2
16066.924 8
16067.526 6
16068.128 5
16068.730 5
16069.333 7
16069.935 5
16070.537 2
16071.139 1
16071.742 2
16072.344 9
16072.946 5
16073.548 1
16074.151 1
16074.753 1
16075.355 1
16075.958 0
16076.560 3
16077.162 1
16077.765 2
16078.367 1
16078.970 2
16079.572 2
16080.174 2
16080.777 1
16081.379 0
16081.982 0
16082.584 3
16083.187 3
16083.789 0
16084.392 6
16084.994 6
16085.597 2
16086.199 3
16086.802 1
16087.404 0
16088.007 1
16088.609 1
16089.212 0
16089.815 0
16090.417 0
16091.020 0
16091.623 1
16092.225 0
16092.828 0
16093.430 2
16094.033 3
16094.636 4
16095.239 2
16095.841 0
16096.444 0
16097.047 0
16097.649 0
16098.252 0
16098.855 1
16099.458 0
16100.061 0
16100.663 2
16101.266 0
16101.869 0
16102.472 2
16103.075 1
16103.678 5
16104.280 5
16104.883 3
16105.486 0
16106.089 3
16106.692 3
16107.295 1
16107.898 0
16108.501 0
16109.104 5
16109.707 6
16110.310 2
16110.913 0
16111.516 0
16112.119 1
16112.722 6
16113.325 5
16113.928 0
16114.531 9
16115.134 5
16115.737 2
16116.340 2
16116.943 0
16117.546 1
16118.150 0
16118.753 0
16119.356 7
16119.959 2
16120.562 2
16121.165 0
16121.769 0
16122.372 3
16122.975 5
16123.578 1
16124.182 0
16124.785 0
16125.388 1
16125.991 1
16126.595 2
16127.198 7
16127.801 15
16128.405 5
16129.008 2
16129.611 2
16130.215 1
16130.818 0
16131.421 0
16132.025 1
16132.628 4
16133.232 4
16133.835 2
16134.438 2
16135.042 1
16135.645 0
16136.249 1
16136.852 4
16137.456 1
16138.059 3
16138.663 1
16139.266 0
16139.870 2
16140.473 4
16141.077 2
16141.681 1
16142.284 0
16142.888 1
16143.491 0
16144.095 1
16144.699 2
16145.302 3
16145.906 1
16146.510 1
16147.113 1
16147.717 1
16148.321 0
16148.924 6
16149.528 10
16150.132 3
16150.735 1
16151.339 0
16151.943 1
16152.547 3
16153.151 4
16153.754 6
16154.358 6
16154.962 3
16155.566 1
16156.170 0
16156.774 0
16157.377 0
16157.981 0
16158.585 5
16159.189 3
16159.793 6
16160.397 6
16161.001 3
16161.605 2
16162.209 1
16162.813 3
16163.417 4
16164.021 3
16164.625 0
16165.229 0
16165.833 3
16166.437 3
16167.041 0
16167.645 0
16168.249 2
16168.853 5
16169.457 4
16170.061 0
16170.665 1
16171.269 2
16171.874 0
16172.478 1
16173.082 3
16173.686 2
16174.290 2
16174.894 1
16175.499 5
16176.103 7
16176.707 4
16177.311 1
16177.916 0
16178.520 4
16179.124 1
16179.728 1
16180.333 0
16180.937 3
16181.541 2
16182.146 0
16182.750 2
16183.354 1
16183.959 0
16184.563 0
16185.167 3
16185.772 1
16186.376 1
16186.981 2
16187.585 3
16188.189 1
16188.794 7
16189.398 4
16190.003 3
16190.607 1
16191.212 1
16191.816 0
16192.421 0
16193.025 0
16193.630 4
16194.234 3
16194.839 9
16195.444 7
16196.048 1
16196.653 0
16197.257 2
16197.862 1
16198.467 1
16199.071 1
16199.676 1
16200.281 1
16200.885 1
16201.490 0
16202.095 0
16202.699 9
16203.304 5
16203.909 2
16204.514 1
16205.118 1
16205.723 0
16206.328 1
16206.933 2
16207.538 2
16208.142 5
16208.747 1
16209.352 0
16209.957 2
16210.562 4
16211.167 5
16211.771 5
16212.376 1
16212.981 1
16213.586 0
16214.191 0
16214.796 6
16215.401 3
16216.006 4
16216.611 1
16217.216 1
16217.821 2
16218.426 5
16219.031 2
16219.636 1
16220.241 0
16220.846 0
16221.451 7
16222.056 7
16222.661 9
16223.266 2
16223.871 2
16224.477 2
16225.082 5
16225.687 3
16226.292 0
16226.897 1
16227.502 0
16228.107 0
16228.713 0
16229.318 0
16229.923 0
16230.528 1
16231.134 3
16231.739 0
16232.344 0
16232.949 0
16233.555 0
16234.160 1
16234.765 2
16235.371 7
16235.976 4
16236.581 0
16237.187 5
16237.792 7
16238.397 7
16239.003 2
16239.608 8
16240.214 8
16240.819 8
16241.424 5
16242.030 3
16242.635 3
16243.241 2
16243.846 2
16244.452 1
16245.057 2
16245.663 0
16246.268 1
16246.874 0
16247.479 0
16248.085 1
16248.691 0
16249.296 0
16249.902 0
16250.507 4
16251.113 3
16251.719 0
16252.324 0
16252.930 2
16253.535 0
16254.141 0
16254.747 3
16255.353 3
16255.958 3
16256.564 1
16257.170 2
16257.775 0
16258.381 0
16258.987 0
16259.593 1
16260.198 0
16260.804 0
16261.410 0
16262.016 1
16262.622 1
16263.228 3
16263.833 2
16264.439 1
16265.045 4
16265.651 1
16266.257 0
16266.863 3
16267.469 0
16268.075 0
16268.681 0
16269.287 0
16269.893 0
16270.499 0
16271.105 0
16271.711 2
16272.317 2
16272.923 0
16273.529 0
16274.135 0
16274.741 2
16275.347 1
16275.953 3
16276.559 1
16277.165 0
16277.771 2
16278.377 2
16278.983 0
16279.590 2
16280.196 2
16280.802 2
16281.408 0
16282.014 0
16282.620 6
16283.227 3
16283.833 3
16284.439 8
16285.045 16
16285.652 13
16286.258 5
16286.864 7
16287.470 1
16288.077 0
16288.683 1
16289.289 3
16289.896 0
16290.502 0
16291.108 0
16291.715 0
16292.321 3
16292.928 3
16293.534 2
16294.140 1
16294.747 3
16295.353 1
16295.960 1
16296.566 1
16297.173 2
16297.779 4
16298.386 3
16298.992 2
16299.599 0
16300.205 0
16300.812 1
16301.418 6
16302.025 2
16302.631 0
16303.238 0
16303.845 0
16304.451 3
16305.058 1
16305.664 1
16306.271 2
16306.878 2
16307.484 4
16308.091 4
16308.698 1
16309.304 0
16309.911 0
16310.518 0
16311.125 0
16311.731 3
16312.338 5
16312.945 1
16313.552 1
16314.158 3
16314.765 0
16315.372 0
16315.979 0
16316.586 1
16317.193 4
16317.799 1
16318.406 0
16319.013 1
16319.620 0
16320.227 1
16320.834 2
16321.441 1
16322.048 2
16322.655 0
16323.262 0
16323.869 1
16324.476 0
16325.083 0
16325.690 5
16326.297 5
16326.904 0
16327.511 0
16328.118 0
16328.725 0
16329.332 1
16329.939 1
16330.546 5
16331.153 4
16331.760 8
16332.367 8
16332.974 5
16333.582 3
16334.189 0
16334.796 0
16335.403 0
16336.010 3
16336.617 1
16337.225 1
16337.832 1
16338.439 1
16339.046 1
16339.654 1
16340.261 1
16340.868 0
16341.476 0
16342.083 0
16342.690 2
16343.297 2
16343.905 1
16344.512 0
16345.120 0
16345.727 3
16346.334 2
16346.942 1
16347.549 1
16348.157 0
16348.764 5
16349.371 3
16349.979 0
16350.586 1
16351.194 0
16351.801 0
16352.409 0
16353.016 1
16353.624 0
16354.231 2
16354.839 3
16355.446 2
16356.054 2
16356.662 8
16357.269 1
16357.877 0
16358.484 0
16359.092 1
16359.700 1
16360.307 1
16360.915 1
16361.523 0
16362.130 0
16362.738 2
16363.346 2
16363.953 2
16364.561 6
16365.169 4
16365.777 4
16366.384 1
16366.992 1
16367.600 1
16368.208 0
16368.816 0
16369.423 1
16370.031 0
16370.639 5
16371.247 7
16371.855 2
16372.463 1
16373.070 0
16373.678 2
16374.286 3
16374.894 5
16375.502 4
16376.110 5
16376.718 1
16377.326 0
16377.934 3
16378.542 5
16379.150 3
16379.758 4
16380.366 6
16380.974 3
16381.582 2
16382.190 2
16382.798 1
16383.406 3
16384.014 0
16384.622 0
16385.230 2
16385.839 0
16386.447 2
16387.055 0
16387.663 0
16388.271 0
16388.879 0
16389.488 0
16390.096 0
16390.704 0
16391.312 8
16391.920 4
16392.529 0
16393.137 0
16393.745 0
16394.353 9
16394.962 11
16395.570 7
16396.178 7
16396.787 3
16397.395 1
16398.003 0
16398.612 4
16399.220 2
16399.828 1
16400.437 2
16401.045 4
16401.654 2
16402.262 1
16402.871 0
16403.479 2
16404.087 1
16404.696 1
16405.304 0
16405.913 0
16406.521 4
16407.130 2
16407.738 2
16408.347 1
16408.956 5
16409.564 0
16410.173 1
16410.781 1
16411.390 0
16411.998 0
16412.607 0
16413.216 3
16413.824 2
16414.433 1
16415.042 1
16415.650 2
16416.259 1
16416.868 3
16417.476 0
16418.085 0
16418.694 0
16419.303 0
16419.911 1
16420.520 2
16421.129 0
16421.738 0
16422.346 1
16422.955 0
16423.564 0
16424.173 0
16424.782 2
16425.391 1
16425.999 0
16426.608 0
16427.217 2
16427.826 2
16428.435 0
16429.044 0
16429.653 3
16430.262 3
16430.871 0
16431.480 0
16432.089 1
16432.698 3
16433.307 5
16433.916 1
16434.525 0
16435.134 0
16435.743 2
16436.352 7
16436.961 4
16437.570 0
16438.179 3
16438.788 1
16439.397 0
16440.006 0
16440.616 1
16441.225 3
16441.834 1
16442.443 1
16443.052 1
16443.661 1
16444.271 2
16444.880 6
16445.489 6
16446.098 3
16446.708 2
16447.317 3
16447.926 3
16448.535 3
16449.145 1
16449.754 7
16450.363 3
16450.973 2
16451.582 3
16452.191 0
16452.801 0
16453.410 4
16454.019 1
16454.629 4
16455.238 2
16455.848 4
16456.457 2
16457.066 1
16457.676 1
16458.285 8
16458.895 6
16459.504 2
16460.114 0
16460.723 0
16461.333 0
16461.942 0
16462.552 0
16463.161 0
16463.771 0
16464.381 1
16464.990 7
16465.600 4
16466.209 1
16466.819 0
16467.429 9
16468.038 14
16468.648 2
16469.258 3
16469.867 2
16470.477 2
16471.087 0
16471.696 1
16472.306 2
16472.916 0
16473.526 0
16474.135 0
16474.745 2
16475.355 3
16475.965 5
16476.575 5
16477.184 0
16477.794 0
16478.404 3
16479.014 0
16479.624 0
16480.234 0
16480.843 0
16481.453 0
16482.063 5
16482.673 2
16483.283 0
16483.893 0
16484.503 0
16485.113 0
16485.723 0
16486.333 6
16486.943 5
16487.553 6
16488.163 0
16488.773 1
16489.383 0
16489.993 0
16490.603 0
16491.213 0
16491.823 0
16492.433 0
16493.043 1
16493.654 1
16494.264 1
16494.874 1
16495.484 2
16496.094 3
16496.704 5
16497.314 3
16497.925 2
16498.535 1
16499.145 0
16499.755 0
16500.366 0
16500.976 0
16501.586 0
16502.196 0
16502.807 4
16503.417 4
16504.027 0
16504.638 2
16505.248 2
16505.858 0
16506.469 5
16507.079 3
16507.689 2
16508.300 3
16508.910 2
16509.521 0
16510.131 0
16510.741 0
16511.352 0
16511.962 1
16512.573 1
16513.183 0
16513.794 4
16514.404 1
16515.015 0
16515.625 0
16516.236 0
16516.846 0
16517.457 5
16518.067 4
16518.678 0
16519.289 1
16519.899 1
16520.510 3
16521.120 2
16521.731 1
16522.342 4
16522.952 1
16523.563 1
16524.174 3
16524.784 3
16525.395 2
16526.006 2
16526.617 0
16527.227 2
16527.838 1
16528.449 2
16529.060 0
16529.670 3
16530.281 0
16530.892 0
16531.503 1
16532.114 0
16532.724 0
16533.335 0
16533.946 1
16534.557 0
16535.168 2
16535.779 10
16536.390 7
16537.001 3
16537.612 1
16538.223 2
16538.833 9
16539.444 6
16540.055 4
16540.666 2
16541.277 2
16541.888 7
16542.499 6
16543.110 4
16543.721 1
16544.333 1
16544.944 8
16545.555 12
16546.166 6
16546.777 3
16547.388 1
16547.999 2
16548.610 5
16549.221 7
16549.833 4
16550.444 7
16551.055 9
16551.666 2
16552.277 2
16552.888 3
16553.500 2
16554.111 0
16554.722 0
16555.333 0
16555.945 0
16556.556 2
16557.167 2
16557.779 0
16558.390 3
16559.001 1
16559.613 1
16560.224 1
16560.835 0
16561.447 4
16562.058 2
16562.669 3
16563.281 2
16563.892 0
16564.504 1
16565.115 0
16565.727 1
16566.338 0
16566.949 1
16567.561 9
16568.172 9
16568.784 2
16569.395 2
16570.007 1
16570.619 0
16571.230 2
16571.842 2
16572.453 2
16573.065 3
16573.676 5
16574.288 5
16574.900 0
16575.511 0
16576.123 0
16576.735 2
16577.346 0
16577.958 0
16578.570 2
16579.181 1
16579.793 2
16580.405 1
16581.016 5
16581.628 3
16582.240 0
16582.852 0
16583.463 0
16584.075 1
16584.687 3
16585.299 2
16585.911 1
16586.522 1
16587.134 4
16587.746 5
16588.358 10
16588.970 8
16589.582 3
16590.194 3
16590.806 3
16591.418 2
16592.029 0
16592.641 0
16593.253 1
16593.865 3
16594.477 1
16595.089 1
16595.701 1
16596.313 12
16596.925 4
16597.537 1
16598.149 1
16598.761 0
16599.374 0
16599.986 0
16600.598 1
16601.210 1
16601.822 1
16602.434 0
16603.046 0
16603.658 0
16604.271 1
16604.883 1
16605.495 2
16606.107 0
16606.719 1
16607.331 0
16607.944 4
16608.556 1
16609.168 0
16609.780 2
16610.393 3
16611.005 3
16611.617 1
16612.230 1
16612.842 2
16613.454 0
16614.067 0
16614.679 1
16615.291 2
16615.904 2
16616.516 2
16617.128 0
16617.741 0
16618.353 0
16618.966 2
16619.578 0
16620.191 0
16620.803 1
16621.416 0
16622.028 0
16622.641 1
16623.253 1
16623.866 0
16624.478 2
16625.091 7
16625.703 5
16626.316 4
16626.928 5
16627.541 3
16628.154 3
16628.766 2
16629.379 0
16629.991 0
16630.604 4
16631.217 1
16631.829 0
16632.442 0
16633.055 4
16633.667 5
16634.280 2
16634.893 1
16635.506 3
16636.118 1
16636.731 2
16637.344 0
16637.957 0
16638.569 2
16639.182 1
16639.795 4
16640.408 1
16641.021 3
16641.634 2
16642.246 1
16642.859 3
16643.472 4
16644.085 2
16644.698 0
16645.311 2
16645.924 3
16646.537 3
16647.150 4
16647.763 3
16648.376 6
16648.989 2
16649.602 1
16650.215 0
16650.828 1
16651.441 2
16652.054 2
16652.667 0
16653.280 1
16653.893 0
16654.506 8
16655.119 11
16655.732 5
16656.345 4
16656.958 3
16657.572 1
16658.185 1
16658.798 0
16659.411 0
16660.024 0
16660.637 4
16661.251 2
16661.864 0
16662.477 0
16663.090 4
16663.704 3
16664.317 1
16664.930 1
16665.543 8
16666.157 3
16666.770 3
16667.383 3
16667.997 0
16668.610 2
16669.223 1
16669.837 1
16670.450 1
16671.064 4
16671.677 2
16672.290 0
16672.904 2
16673.517 3
16674.131 4
16674.744 4
16675.358 3
16675.971 2
16676.585 2
16677.198 0
16677.812 1
16678.425 4
16679.039 3
16679.652 1
16680.266 0
16680.879 0
16681.493 0
16682.106 1
16682.720 0
16683.334 0
16683.947 0
16684.561 0
16685.175 1
16685.788 5
16686.402 1
16687.016 0
16687.629 2
16688.243 4
16688.857 6
16689.470 1
16690.084 0
16690.698 0
16691.312 0
16691.925 1
16692.539 0
16693.153 1
16693.767 1
16694.381 0
16694.995 2
16695.608 6
16696.222 2
16696.836 1
16697.450 0
16698.064 1
16698.678 0
16699.292 1
16699.906 2
16700.519 0
16701.133 0
16701.747 0
16702.361 0
16702.975 3
16703.589 1
16704.203 0
16704.817 3
16705.431 8
16706.045 2
16706.659 1
16707.273 1
16707.888 6
16708.502 6
16709.116 5
16709.730 1
16710.344 6
16710.958 6
16711.572 2
16712.186 1
16712.800 0
16713.415 0
16714.029 0
16714.643 1
16715.257 5
16715.871 4
16716.486 4
16717.100 6
16717.714 4
16718.328 2
16718.943 5
16719.557 3
16720.171 1
16720.786 1
16721.400 1
16722.014 0
16722.629 0
16723.243 0
16723.857 3
16724.472 7
16725.086 3
16725.700 2
16726.315 1
16726.929 3
16727.544 0
16728.158 1
16728.773 3
16729.387 5
16730.001 2
16730.616 7
16731.230 4
16731.845 2
16732.459 0
16733.074 0
16733.689 6
16734.303 1
16734.918 1
16735.532 10
16736.147 9
16736.761 6
16737.376 8
16737.991 2
16738.605 1
16739.220 4
16739.835 4
16740.449 5
16741.064 5
16741.679 0
16742.293 1
16742.908 0
16743.523 4
16744.137 4
16744.752 5
16745.367 1
16745.982 2
16746.596 6
16747.211 3
16747.826 0
16748.441 5
16749.056 0
16749.671 4
16750.285 2
16750.900 6
16751.515 8
16752.130 4
16752.745 3
16753.360 3
16753.975 7
16754.590 2
16755.205 1
16755.820 0
16756.434 3
16757.049 1
16757.664 4
16758.279 7
16758.894 5
16759.509 3
16760.124 1
16760.739 4
16761.355 4
16761.970 2
16762.585 4
16763.200 1
16763.815 0
16764.430 1
16765.045 0
16765.660 0
16766.275 3
16766.890 3
16767.506 0
16768.121 0
16768.736 3
16769.351 14
16769.966 12
16770.582 8
16771.197 12
16771.812 10
16772.427 9
16773.043 7
16773.658 4
16774.273 2
16774.888 4
16775.504 2
16776.119 0
16776.734 0
16777.350 2
16777.965 4
16778.580 0
16779.196 5
16779.811 12
16780.427 3
16781.042 5
16781.657 9
16782.273 8
16782.888 3
16783.504 1
16784.119 4
16784.735 7
16785.350 0
16785.966 0
16786.581 1
16787.197 0
16787.812 4
16788.428 7
16789.043 3
16789.659 1
16790.275 4
16790.890 7
16791.506 3
16792.121 5
16792.737 0
16793.353 1
16793.968 1
16794.584 5
16795.200 0
16795.815 2
16796.431 1
16797.047 3
16797.662 3
16798.278 1
16798.894 1
16799.510 3
16800.125 1
16800.741 9
16801.357 6
16801.973 4
16802.588 3
16803.204 4
16803.820 7
16804.436 8
16805.052 6
16805.668 1
16806.284 2
16806.899 3
16807.515 3
16808.131 1
16808.747 1
16809.363 6
16809.979 4
16810.595 2
16811.211 8
16811.827 6
16812.443 3
16813.059 0
16813.675 1
16814.291 0
16814.907 1
16815.523 2
16816.139 1
16816.755 3
16817.371 3
16817.987 4
16818.603 13
16819.219 5
16819.836 5
16820.452 3
16821.068 11
16821.684 5
16822.300 3
16822.916 2
16823.533 3
16824.149 5
16824.765 9
16825.381 6
16825.997 6
16826.614 3
16827.230 8
16827.846 8
16828.462 4
16829.079 1
16829.695 0
16830.311 8
16830.928 7
16831.544 9
16832.160 8
16832.777 6
16833.393 2
16834.009 5
16834.626 10
16835.242 9
16835.859 2
16836.475 5
16837.092 15
16837.708 13
16838.324 10
16838.941 7
16839.557 5
16840.174 5
16840.790 14
16841.407 9
16842.023 23
16842.640 22
16843.256 12
16843.873 7
16844.490 7
16845.106 14
16845.723 15
16846.339 8
16846.956 9
16847.573 5
16848.189 8
16848.806 13
16849.423 8
16850.039 3
16850.656 8
16851.273 5
16851.889 4
16852.506 5
16853.123 5
16853.740 8
16854.356 8
16854.973 6
16855.590 3
16856.207 10
16856.823 5
16857.440 2
16858.057 4
16858.674 15
16859.291 18
16859.908 21
16860.524 28
16861.141 19
16861.758 14
16862.375 14
16862.992 10
16863.609 21
16864.226 15
16864.843 14
16865.460 17
16866.077 13
16866.694 22
16867.311 21
16867.928 17
16868.545 21
16869.162 35
16869.779 33
16870.396 45
16871.013 24
16871.630 31
16872.247 33
16872.864 38
16873.481 29
16874.098 26
16874.715 24
16875.333 12
16875.950 23
16876.567 20
16877.184 15
16877.801 20
16878.418 22
16879.036 33
16879.653 42
16880.270 41
16880.887 34
16881.505 45
16882.122 48
16882.739 50
16883.356 50
16883.974 55
16884.591 59
16885.208 44
16885.826 42
16886.443 39
16887.060 40
16887.678 50
16888.295 59
16888.912 70
16889.530 64
16890.147 65
16890.765 60
16891.382 67
16892.000 67
16892.617 70
16893.234 79
16893.852 72
16894.469 68
16895.087 93
16895.704 94
16896.322 107
16896.939 96
16897.557 114
16898.175 118
16898.792 125
16899.410 107
16900.027 114
16900.645 136
16901.262 160
16901.880 142
16902.498 140
16903.115 132
16903.733 131
16904.351 125
16904.968 120
16905.586 157
16906.204 175
16906.821 153
16907.439 153
16908.057 189
16908.675 174
16909.292 174
16909.910 159
16910.528 193
16911.146 231
16911.764 208
16912.381 208
16912.999 198
16913.617 210
16914.235 216
16914.853 229
16915.471 243
16916.089 277
16916.706 306
16917.324 353
16917.942 378
16918.560 414
16919.178 468
16919.796 504
16920.414 543
16921.032 596
16921.650 608
16922.268 616
16922.886 668
16923.504 758
16924.122 824
16924.740 836
16925.358 913
16925.976 1028
16926.594 1154
16927.212 1218
16927.830 1356
16928.448 1503
16929.067 1553
16929.685 1688
16930.303 1769
16930.921 1853
16931.539 1982
16932.157 2083
16932.776 2309
16933.394 2500
16934.012 2687
16934.630 2828
16935.248 3044
16935.867 3200
16936.485 3412
16937.103 3663
16937.721 3914
16938.340 4216
16938.958 4464
16939.576 4644
16940.195 5001
16940.813 5269
16941.431 5468
16942.050 5730
16942.668 6017
16943.286 6419
16943.905 6652
16944.523 7038
16945.142 7537
16945.760 7932
16946.378 8318
16946.997 8758
16947.615 8959
16948.234 9239
16948.852 9688
16949.471 10021
16950.089 10164
16950.708 10262
16951.326 10233
16951.945 10271
16952.563 10184
16953.182 10216
16953.801 10438
16954.419 10556
16955.038 10344
16955.656 10102
16956.275 9822
16956.894 9316
16957.512 8933
16958.131 8528
16958.750 7955
16959.368 7346
16959.987 6801
16960.606 6251
16961.224 5759
16961.843 5303
16962.462 4889
16963.080 4472
16963.699 4077
16964.318 3638
16964.937 3282
16965.556 2979
16966.174 2649
16966.793 2430
16967.412 2185
16968.031 2004
16968.650 1891
16969.268 1755
16969.887 1598
16970.506 1501
16971.125 1393
16971.744 1318
16972.363 1207
16972.982 1205
16973.601 1195
16974.220 1074
16974.839 1006
16975.458 1002
16976.077 973
16976.696 921
16977.315 877
16977.934 851
16978.553 780
16979.172 721
16979.791 695
16980.410 696
16981.029 710
16981.648 727
16982.267 696
16982.886 649
16983.505 675
16984.124 658
16984.743 648
16985.363 685
16985.982 657
16986.601 667
16987.220 730
16987.839 723
16988.458 698
16989.078 635
16989.697 605
16990.316 607
16990.935 647
16991.555 647
16992.174 643
16992.793 624
16993.412 615
16994.032 573
16994.651 547
16995.270 553
16995.890 556
16996.509 554
16997.128 575
16997.748 585
16998.367 536
16998.987 502
16999.606 483
17000.225 470
17000.845 518
17001.464 448
17002.084 438
17002.703 403
17003.323 395
17003.942 396
17004.562 390
17005.181 382
17005.801 374
17006.420 389
17007.040 409
17007.659 379
17008.279 376
17008.898 385
17009.518 343
17010.138 325
17010.757 313
17011.377 304
17011.996 320
17012.616 343
17013.236 314
17013.855 312
17014.475 289
17015.095 267
17015.714 278
17016.334 284
17016.954 283
17017.574 274
17018.193 276
17018.813 263
17019.433 299
17020.053 278
17020.672 282
17021.292 278
17021.912 250
17022.532 243
17023.152 241
17023.772 229
17024.391 203
17025.011 203
17025.631 221
17026.251 190
17026.871 197
17027.491 206
17028.111 225
17028.731 176
17029.351 164
17029.971 171
17030.591 162
17031.211 190
17031.831 167
17032.451 175
17033.071 194
17033.691 194
17034.311 166
17034.931 148
17035.551 147
17036.171 126
17036.791 110
17037.411 129
17038.031 149
17038.651 165
17039.271 149
17039.891 123
17040.512 113
17041.132 132
17041.752 151
17042.372 130
17042.992 109
17043.613 120
17044.233 116
17044.853 117
17045.473 98
17046.093 93
17046.714 92
17047.334 89
17047.954 94
17048.575 93
17049.195 80
17049.815 84
17050.436 75
17051.056 75
17051.676 68
17052.297 67
17052.917 77
17053.537 79
17054.158 91
17054.778 88
17055.399 101
17056.019 114
17056.639 105
17057.260 96
17057.880 113
17058.501 120
17059.121 122
17059.742 104
17060.362 88
17060.983 86
17061.603 87
17062.224 87
17062.844 95
17063.465 108
17064.086 91
17064.706 90
17065.327 96
17065.947 89
17066.568 105
17067.189 95
17067.809 82
17068.430 101
17069.051 115
17069.671 97
17070.292 94
17070.913 86
17071.533 98
17072.154 102
17072.775 88
17073.396 82
17074.016 100
17074.637 106
17075.258 111
17075.879 107
17076.500 96
17077.120 96
17077.741 106
17078.362 99
17078.983 77
17079.604 80
17080.225 56
17080.845 84
17081.466 93
17082.087 80
17082.708 92
17083.329 73
17083.950 75
17084.571 70
17085.192 62
17085.813 79
17086.434 94
17087.055 86
17087.676 77
17088.297 71
17088.918 76
17089.539 71
17090.160 78
17090.781 93
17091.402 96
17092.023 82
17092.644 93
17093.266 94
17093.887 118
17094.508 123
17095.129 121
17095.750 94
17096.371 88
17096.992 75
17097.614 89
17098.235 93
17098.856 100
17099.477 99
17100.098 108
17100.720 121
17101.341 121
17101.962 127
17102.583 110
17103.205 119
17103.826 127
17104.447 167
17105.069 167
17105.690 144
17106.311 121
17106.933 122
17107.554 124
17108.175 152
17108.797 139
17109.418 127
17110.040 136
17110.661 136
17111.283 149
17111.904 144
17112.525 124
17113.147 138
17113.768 128
17114.390 126
17115.011 160
17115.633 173
17116.254 170
17116.876 181
17117.498 219
17118.119 219
17118.741 225
17119.362 236
17119.984 241
17120.605 207
17121.227 191
17121.849 197
17122.470 181
17123.092 198
17123.714 213
17124.335 211
17124.957 224
17125.579 222
17126.200 241
17126.822 249
17127.444 273
17128.066 275
17128.687 263
17129.309 251
17129.931 238
17130.553 259
17131.174 273
17131.796 240
17132.418 229
17133.040 237
17133.662 269
17134.284 312
17134.905 315
17135.527 317
17136.149 351
17136.771 348
17137.393 373
17138.015 366
17138.637 355
17139.259 354
17139.881 366
17140.503 414
17141.125 426
17141.747 444
17142.369 449
17142.991 451
17143.613 476
17144.235 511
17144.857 550
17145.479 579
17146.101 605
17146.723 602
17147.345 599
17147.967 635
17148.589 631
17149.211 630
17149.834 703
17150.456 778
17151.078 784
17151.700 799
17152.322 846
17152.944 875
17153.567 886
17154.189 893
17154.811 946
17155.433 928
17156.056 945
17156.678 950
17157.300 948
17157.922 948
17158.545 950
17159.167 1002
17159.789 989
17160.412 1000
17161.034 1001
17161.656 985
17162.279 965
17162.901 919
17163.523 859
17164.146 857
17164.768 799
17165.391 828
17166.013 782
17166.635 758
17167.258 738
17167.880 748
17168.503 691
17169.125 668
17169.748 664
17170.370 655
17170.993 652
17171.615 644
17172.238 592
17172.861 577
17173.483 562
17174.106 524
17174.728 510
17175.351 465
17175.973 447
17176.596 430
17177.219 364
17177.841 375
17178.464 395
17179.087 423
17179.709 408
17180.332 399
17180.955 403
17181.577 375
17182.200 318
17182.823 325
17183.446 319
17184.068 325
17184.691 280
17185.314 260
17185.937 267
17186.560 265
17187.182 253
17187.805 232
17188.428 211
17189.051 197
17189.674 174
17190.297 174
17190.919 159
17191.542 171
17192.165 156
17192.788 185
17193.411 169
17194.034 165
17194.657 148
17195.280 144
17195.903 150
17196.526 142
17197.149 121
17197.772 139
17198.395 127
17199.018 137
17199.641 151
17200.264 140
17200.887 134
17201.510 114
17202.133 113
17202.756 129
17203.379 136
17204.003 125
17204.626 115
17205.249 131
17205.872 124
17206.495 97
17207.118 88
17207.741 109
17208.365 115
17208.988 119
17209.611 114
17210.234 98
17210.858 85
17211.481 93
17212.104 78
17212.727 77
17213.351 83
17213.974 95
17214.597 110
17215.221 90
17215.844 95
17216.467 104
17217.091 75
17217.714 72
17218.337 64
17218.961 55
17219.584 68
17220.208 59
17220.831 53
17221.454 67
17222.078 82
17222.701 80
17223.325 77
17223.948 80
17224.572 72
17225.195 75
17225.819 91
17226.442 78
17227.066 64
17227.689 65
17228.313 60
17228.936 58
17229.560 46
17230.184 49
17230.807 55
17231.431 61
17232.054 61
17232.678 72
17233.302 59
17233.925 75
17234.549 58
17235.173 68
17235.796 81
17236.420 79
17237.044 87
17237.668 89
17238.291 78
17238.915 69
17239.539 52
17240.163 81
17240.786 67
17241.410 56
17242.034 50
17242.658 61
17243.282 42
17243.905 48
17244.529 73
17245.153 84
17245.777 72
17246.401 53
17247.025 82
17247.649 73
17248.273 73
17248.897 61
17249.521 50
17250.144 53
17250.768 43
17251.392 41
17252.016 44
17252.640 37
17253.264 52
17253.888 54
17254.512 42
17255.136 43
17255.761 35
17256.385 31
17257.009 29
17257.633 32
17258.257 29
17258.881 24
17259.505 34
17260.129 38
17260.753 31
17261.378 26
17262.002 57
17262.626 47
17263.250 29
17263.874 45
17264.498 41
17265.123 65
17265.747 45
17266.371 46
17266.995 49
17267.620 45
17268.244 28
17268.868 39
17269.493 43
17270.117 34
17270.741 29
17271.366 23
17271.990 17
17272.614 27
17273.239 28
17273.863 24
17274.487 44
17275.112 46
17275.736 31
17276.361 25
17276.985 30
17277.610 45
17278.234 63
17278.858 60
17279.483 39
17280.107 39
17280.732 40
17281.356 35
17281.981 34
17282.606 38
17283.230 33
17283.855 40
17284.479 40
17285.104 34
17285.728 36
17286.353 30
17286.978 29
17287.602 35
17288.227 37
17288.852 29
17289.476 40
17290.101 32
17290.726 29
17291.350 35
17291.975 43
17292.600 47
17293.224 36
17293.849 29
17294.474 33
17295.099 33
17295.723 25
17296.348 26
17296.973 42
17297.598 34
17298.223 34
17298.847 32
17299.472 23
17300.097 28
17300.722 33
17301.347 28
17301.972 31
17302.597 30
17303.222 33
17303.847 40
17304.471 39
17305.096 28
17305.721 26
17306.346 27
17306.971 31
17307.596 36
17308.221 37
17308.846 45
17309.471 39
17310.096 18
17310.721 24
17311.346 24
17311.972 28
17312.597 28
17313.222 27
17313.847 26
17314.472 27
17315.097 21
17315.722 42
17316.347 29
17316.973 37
17317.598 54
17318.223 58
17318.848 50
17319.473 44
17320.098 40
17320.724 44
17321.349 33
17321.974 41
17322.599 53
17323.225 42
17323.850 38
17324.475 27
17325.101 31
17325.726 33
17326.351 30
17326.977 47
17327.602 43
17328.227 42
17328.853 33
17329.478 26
17330.103 35
17330.729 32
17331.354 38
17331.980 31
17332.605 31
17333.231 34
17333.856 25
17334.482 27
17335.107 30
17335.733 31
17336.358 29
17336.984 50
17337.609 43
17338.235 33
17338.860 46
17339.486 44
17340.111 34
17340.737 29
17341.363 30
17341.988 50
17342.614 61
17343.239 52
17343.865 62
17344.491 71
17345.116 55
17345.742 48
17346.368 54
17346.993 59
17347.619 56
17348.245 65
17348.871 73
17349.496 69
17350.122 78
17350.748 67
17351.374 53
17351.999 46
17352.625 42
17353.251 44
17353.877 55
17354.503 60
17355.129 52
17355.754 58
17356.380 62
17357.006 69
17357.632 66
17358.258 69
17358.884 71
17359.510 82
17360.136 91
17360.762 96
17361.388 99
17362.014 102
17362.640 69
17363.266 62
17363.892 65
17364.518 64
17365.144 68
17365.770 74
17366.396 76
17367.022 76
17367.648 88
17368.274 78
17368.900 62
17369.526 50
17370.152 72
17370.778 76
17371.405 66
17372.031 46
17372.657 62
17373.283 60
17373.909 61
17374.535 83
17375.162 55
17375.788 60
17376.414 67
17377.040 53
17377.667 42
17378.293 37
17378.919 52
17379.545 56
17380.172 79
17380.798 93
17381.424 84
17382.051 87
17382.677 116
17383.303 142
17383.930 125
17384.556 73
17385.183 43
17385.809 46
17386.435 82
17387.062 84
17387.688 71
17388.315 64
17388.941 62
17389.568 51
17390.194 48
17390.821 64
17391.447 62
17392.074 45
17392.700 48
17393.327 39
17393.953 33
17394.580 32
17395.206 43
17395.833 50
17396.459 41
17397.086 64
17397.713 56
17398.339 51
17398.966 49
17399.593 58
17400.219 47
17400.846 36
17401.473 42
17402.099 47
17402.726 46
17403.353 25
17403.979 27
17404.606 38
17405.233 52
17405.860 44
17406.486 41
17407.113 41
17407.740 39
17408.367 41
17408.994 29
17409.620 37
17410.247 45
17410.874 41
17411.501 39
17412.128 59
17412.755 56
17413.382 47
17414.009 55
17414.636 35
17415.262 47
17415.889 42
17416.516 33
17417.143 25
17417.770 23
17418.397 30
17419.024 35
17419.651 29
17420.278 20
17420.905 14
17421.532 12
17422.159 12
17422.787 17
17423.414 22
17424.041 20
17424.668 15
17425.295 18
17425.922 10
17426.549 14
17427.176 15
17427.803 21
17428.431 25
17429.058 25
17429.685 21
17430.312 15
17430.939 18
17431.567 18
17432.194 15
17432.821 23
17433.448 19
17434.076 18
17434.703 18
17435.330 33
17435.958 24
17436.585 18
17437.212 11
17437.839 22
17438.467 22
17439.094 32
17439.722 38
17440.349 28
17440.976 15
17441.604 12
17442.231 7
17442.859 7
17443.486 9
17444.113 20
17444.741 24
17445.368 21
17445.996 26
17446.623 18
17447.251 24
17447.878 18
17448.506 11
17449.133 20
17449.761 24
17450.389 16
17451.016 19
17451.644 19
17452.271 16
17452.899 21
17453.527 19
17454.154 15
17454.782 15
17455.410 13
17456.037 14
17456.665 14
17457.293 12
17457.920 9
17458.548 2
17459.176 11
17459.803 21
17460.431 34
17461.059 30
17461.687 26
17462.314 20
17462.942 17
17463.570 25
17464.198 24
17464.826 32
17465.454 32
17466.081 18
17466.709 17
17467.337 9
17467.965 12
17468.593 15
17469.221 12
17469.849 7
17470.477 20
17471.105 27
17471.732 19
17472.360 6
17472.988 11
17473.616 15
17474.244 20
17474.872 22
17475.500 20
17476.128 6
17476.756 15
17477.384 24
17478.013 23
17478.641 23
17479.269 14
17479.897 16
17480.525 24
17481.153 19
17481.781 11
17482.409 17
17483.037 14
17483.666 22
17484.294 17
17484.922 13
17485.550 16
17486.178 15
17486.807 10
17487.435 17
17488.063 19
17488.691 22
17489.320 16
17489.948 12
17490.576 20
17491.204 7
17491.833 3
17492.461 8
17493.089 14
17493.718 30
17494.346 26
17494.974 19
17495.603 20
17496.231 20
17496.860 18
17497.488 18
17498.116 10
17498.745 12
17499.373 10
17500.002 22
17500.630 18
17501.259 6
17501.887 7
17502.516 13
17503.144 11
17503.773 11
17504.401 8
17505.030 5
17505.658 19
17506.287 13
17506.915 14
17507.544 15
17508.173 11
17508.801 18
17509.430 17
17510.059 17
17510.687 25
17511.316 26
17511.945 17
17512.573 9
17513.202 18
17513.831 18
17514.459 11
17515.088 12
17515.717 19
17516.346 20
17516.974 21
17517.603 24
17518.232 23
17518.861 17
17519.489 12
17520.118 13
17520.747 12
17521.376 6
17522.005 9
17522.634 3
17523.262 3
17523.891 7
17524.520 14
17525.149 11
17525.778 11
17526.407 7
17527.036 11
17527.665 6
17528.294 11
17528.923 21
17529.552 29
17530.181 21
17530.810 33
17531.439 20
17532.068 18
17532.697 19
17533.326 15
17533.955 10
17534.584 9
17535.213 8
17535.842 10
17536.471 21
17537.101 14
17537.730 13
17538.359 10
17538.988 4
17539.617 15
17540.246 16
17540.875 14
17541.505 25
17542.134 17
17542.763 29
17543.392 26
17544.022 20
17544.651 10
17545.280 8
17545.909 9
17546.539 12
17547.168 12
17547.797 10
17548.427 10
17549.056 19
17549.685 16
17550.315 21
17550.944 16
17551.573 18
17552.203 17
17552.832 14
17553.462 10
17554.091 12
17554.720 16
17555.350 26
17555.979 32
17556.609 25
17557.238 19
17557.868 16
17558.497 17
17559.127 15
17559.756 31
17560.386 39
17561.015 27
17561.645 21
17562.275 11
17562.904 16
17563.534 15
17564.163 18
17564.793 18
17565.423 21
17566.052 19
17566.682 19
17567.312 17
17567.941 19
17568.571 31
17569.201 22
17569.830 11
17570.460 12
17571.090 21
17571.719 22
17572.349 22
17572.979 20
17573.609 24
17574.239 31
17574.868 29
17575.498 30
17576.128 23
17576.758 15
17577.388 41
17578.018 37
17578.647 26
17579.277 16
17579.907 11
17580.537 5
17581.167 12
17581.797 21
17582.427 22
17583.057 23
17583.687 8
17584.317 12
17584.947 10
17585.577 11
17586.207 18
17586.837 15
17587.467 29
17588.097 22
17588.727 20
17589.357 30
17589.987 30
17590.617 19
17591.247 16
17591.877 15
17592.507 13
17593.137 8
17593.768 8
17594.398 13
17595.028 28
17595.658 22
17596.288 14
17596.918 5
17597.549 6
17598.179 4
17598.809 16
17599.439 17
17600.070 16
17600.700 20
17601.330 19
17601.960 17
17602.591 28
17603.221 35
17603.851 29
17604.482 17
17605.112 17
17605.742 10
17606.373 11
17607.003 13
17607.633 11
17608.264 6
17608.894 13
17609.525 19
17610.155 12
17610.785 15
17611.416 13
17612.046 9
17612.677 8
17613.307 5
17613.938 2
17614.568 8
17615.199 5
17615.829 15
17616.460 14
17617.090 14
17617.721 20
17618.352 23
17618.982 24
17619.613 17
17620.243 23
17620.874 19
17621.505 19
17622.135 26
17622.766 20
17623.397 20
17624.027 16
17624.658 10
17625.289 6
17625.919 16
17626.550 13
17627.181 8
17627.812 13
17628.442 12
17629.073 11
17629.704 16
17630.335 13
17630.966 24
17631.596 20
17632.227 13
17632.858 17
17633.489 4
17634.120 10
17634.751 7
17635.381 12
17636.012 8
17636.643 4
17637.274 11
17637.905 8
17638.536 10
17639.167 17
17639.798 20
17640.429 23
17641.060 16
17641.691 10
17642.322 13
17642.953 16
17643.584 17
17644.215 16
17644.846 11
17645.477 8
17646.108 7
17646.739 12
17647.370 14
17648.001 10
17648.633 6
17649.264 7
17649.895 4
17650.526 4
17651.157 12
17651.788 17
17652.419 18
17653.051 16
17653.682 17
17654.313 12
17654.944 20
17655.576 22
17656.207 10
17656.838 8
17657.469 7
17658.101 9
17658.732 3
17659.363 2
17659.995 5
17660.626 10
17661.257 18
17661.889 14
17662.520 15
17663.151 15
17663.783 21
17664.414 16
17665.046 19
17665.677 13
17666.308 12
17666.940 5
17667.571 3
17668.203 6
17668.834 9
17669.466 9
17670.097 8
17670.729 6
17671.360 13
17671.992 8
17672.623 5
17673.255 8
17673.886 5
17674.518 5
17675.150 8
17675.781 12
17676.413 14
17677.045 13
17677.676 9
17678.308 7
17678.939 17
17679.571 13
17680.203 10
17680.834 13
17681.466 7
17682.098 10
17682.730 13
17683.361 9
17683.993 3
17684.625 14
17685.257 14
17685.888 14
17686.520 16
17687.152 16
17687.784 20
17688.416 16
17689.048 8
17689.679 4
17690.311 6
17690.943 5
17691.575 2
17692.207 6
17692.839 7
17693.471 3
17694.103 5
17694.735 3
17695.367 13
17695.999 12
17696.630 9
17697.262 22
17697.894 15
17698.526 8
17699.159 12
17699.791 10
17700.423 11
17701.055 13
17701.687 3
17702.319 6
17702.951 9
17703.583 12
17704.215 28
17704.847 28
17705.479 12
17706.111 4
17706.744 9
17707.376 11
17708.008 15
17708.640 25
17709.272 15
17709.905 9
17710.537 11
17711.169 7
17711.801 13
17712.434 20
17713.066 11
17713.698 19
17714.330 14
17714.963 5
17715.595 5
17716.227 10
17716.860 8
17717.492 6
17718.124 10
17718.757 7
17719.389 7
17720.022 1
17720.654 10
17721.286 10
17721.919 6
17722.551 4
17723.184 6
17723.816 17
17724.449 15
17725.081 16
17725.714 17
17726.346 9
17726.979 2
17727.611 6
17728.244 3
17728.876 2
17729.509 1
17730.141 2
17730.774 6
17731.407 2
17732.039 4
17732.672 1
17733.304 3
17733.937 4
17734.570 5
17735.202 5
17735.835 9
17736.468 8
17737.100 8
17737.733 11
17738.366 3
17738.999 6
17739.631 5
17740.264 17
17740.897 16
17741.530 15
17742.162 13
17742.795 19
17743.428 10
17744.061 13
17744.694 9
17745.326 9
17745.959 11
17746.592 12
17747.225 7
17747.858 8
17748.491 3
17749.124 2
17749.757 12
17750.390 12
17751.023 10
17751.656 10
17752.288 5
17752.921 14
17753.554 6
17754.187 8
17754.820 5
17755.454 3
17756.087 1
17756.720 3
17757.353 8
17757.986 7
17758.619 3
17759.252 0
17759.885 5
17760.518 11
17761.151 16
17761.784 17
17762.418 6
17763.051 5
17763.684 2
17764.317 11
17764.950 6
17765.583 1
17766.217 0
17766.850 0
17767.483 10
17768.116 2
17768.750 8
17769.383 12
17770.016 6
17770.649 6
17771.283 5
17771.916 12
17772.549 15
17773.183 14
17773.816 8
17774.449 8
17775.083 5
17775.716 7
17776.350 3
17776.983 2
17777.616 8
17778.250 17
17778.883 21
17779.517 8
17780.150 11
17780.784 13
17781.417 14
17782.051 6
17782.684 7
17783.318 17
17783.951 13
17784.585 3
17785.218 4
17785.852 5
17786.486 4
17787.119 5
17787.753 10
17788.386 12
17789.020 6
17789.654 8
17790.287 7
17790.921 5
17791.555 7
17792.188 4
17792.822 6
17793.456 3
17794.089 2
17794.723 10
17795.357 13
17795.991 14
17796.624 9
17797.258 3
17797.892 4
17798.526 11
17799.159 15
17799.793 12
17800.427 3
17801.061 8
17801.695 11
17802.329 6
17802.963 7
17803.596 4
17804.230 10
17804.864 8
17805.498 9
17806.132 14
17806.766 17
17807.400 13
17808.034 12
17808.668 20
17809.302 15
17809.936 8
17810.570 8
17811.204 5
17811.838 3
17812.472 0
17813.106 4
17813.740 6
17814.374 2
17815.008 12
17815.642 9
17816.276 4
17816.911 2
17817.545 5
17818.179 2
17818.813 13
17819.447 11
17820.081 6
17820.715 9
17821.350 11
17821.984 6
17822.618 12
17823.252 10
17823.887 16
17824.521 13
17825.155 7
17825.789 11
17826.424 6
17827.058 7
17827.692 5
17828.327 9
17828.961 21
17829.595 24
17830.230 14
17830.864 11
17831.498 14
17832.133 12
17832.767 13
17833.402 15
17834.036 17
17834.670 11
17835.305 5
17835.939 12
17836.574 10
17837.208 3
17837.843 4
17838.477 3
17839.112 1
17839.746 15
17840.381 9
17841.015 4
17841.650 4
17842.285 13
17842.919 9
17843.554 18
17844.188 9
17844.823 7
17845.458 6
17846.092 6
17846.727 1
17847.362 9
17847.996 5
17848.631 7
17849.266 11
17849.900 12
17850.535 14
17851.170 7
17851.804 16
17852.439 10
17853.074 18
17853.709 6
17854.344 7
17854.978 9
17855.613 2
17856.248 7
17856.883 4
17857.518 4
17858.152 3
17858.787 7
17859.422 4
17860.057 12
17860.692 5
17861.327 11
17861.962 8
17862.597 6
17863.232 6
17863.867 4
17864.502 6
17865.137 6
17865.772 8
17866.407 9
17867.042 7
17867.677 4
17868.312 4
17868.947 3
17869.582 4
17870.217 5
17870.852 5
17871.487 3
17872.122 1
17872.757 3
17873.392 2
17874.027 7
17874.663 3
17875.298 6
17875.933 2
17876.568 3
17877.203 3
17877.839 8
17878.474 9
17879.109 6
17879.744 19
17880.379 18
17881.015 14
17881.650 12
17882.285 18
17882.921 17
17883.556 10
17884.191 8
17884.826 4
17885.462 4
17886.097 7
17886.733 4
17887.368 10
17888.003 15
17888.639 8
17889.274 5
17889.910 10
17890.545 7
17891.180 1
17891.816 4
17892.451 11
17893.087 10
17893.722 8
17894.358 11
17894.993 4
17895.629 13
17896.264 14
17896.900 15
17897.535 11
17898.171 12
17898.807 6
17899.442 4
17900.078 6
17900.713 3
17901.349 4
17901.985 3
17902.620 14
17903.256 14
17903.892 7
17904.527 13
17905.163 7
17905.799 7
17906.434 6
17907.070 6
17907.706 3
17908.342 7
17908.977 2
17909.613 6
17910.249 3
17910.885 1
17911.520 5
17912.156 8
17912.792 10
17913.428 5
17914.064 6
17914.700 11
17915.335 12
17915.971 7
17916.607 6
17917.243 3
17917.879 2
17918.515 5
17919.151 3
17919.787 9
17920.423 10
17921.059 10
17921.695 4
17922.331 10
17922.967 10
17923.603 2
17924.239 6
17924.875 2
17925.511 5
17926.147 6
17926.783 11
17927.419 10
17928.055 8
17928.691 5
17929.327 3
17929.964 5
17930.600 4
17931.236 8
17931.872 8
17932.508 4
17933.144 9
17933.781 9
17934.417 4
17935.053 0
17935.689 5
17936.325 7
17936.962 9
17937.598 4
17938.234 7
17938.870 7
17939.507 4
17940.143 8
17940.779 3
17941.416 8
17942.052 8
17942.688 7
17943.325 6
17943.961 10
17944.598 7
17945.234 4
17945.870 3
17946.507 4
17947.143 8
17947.780 9
17948.416 18
17949.053 10
17949.689 12
17950.326 9
17950.962 7
17951.599 14
17952.235 12
17952.872 13
17953.508 11
17954.145 12
17954.781 8
17955.418 8
17956.054 8
17956.691 4
17957.328 10
17957.964 6
17958.601 8
17959.238 23
17959.874 16
17960.511 6
17961.148 4
17961.784 4
17962.421 6
17963.058 7
17963.694 7
17964.331 5
17964.968 11
17965.605 7
17966.241 15
17966.878 14
17967.515 5
17968.152 12
17968.789 4
17969.425 5
17970.062 2
17970.699 7
17971.336 9
17971.973 9
17972.610 11
17973.247 13
17973.884 8
17974.521 7
17975.157 11
17975.794 16
17976.431 12
17977.068 17
17977.705 8
17978.342 2
17978.979 2
17979.616 4
17980.253 12
17980.890 17
17981.527 15
17982.164 6
17982.801 1
17983.439 7
17984.076 11
17984.713 7
17985.350 5
17985.987 13
17986.624 12
17987.261 11
17987.898 8
17988.536 6
17989.173 9
17989.810 6
17990.447 6
17991.084 4
17991.722 12
17992.359 8
17992.996 7
17993.633 9
17994.271 7
17994.908 3
17995.545 5
17996.182 6
17996.820 8
17997.457 4
17998.094 5
17998.732 10
17999.369 12
18000.006 9
18000.644 13
18001.281 5
18001.919 5
18002.556 3
18003.193 5
18003.831 6
18004.468 5
18005.106 8
18005.743 6
18006.381 4
18007.018 0
18007.656 3
18008.293 6
18008.931 6
18009.568 3
18010.206 6
18010.843 2
18011.481 0
18012.119 0
18012.756 2
18013.394 10
18014.031 7
18014.669 1
18015.307 2
18015.944 2
18016.582 9
18017.220 4
18017.857 6
18018.495 8
18019.133 8
18019.771 10
18020.408 13
18021.046 6
18021.684 4
18022.322 8
18022.959 19
18023.597 21
18024.235 14
18024.873 10
18025.511 3
18026.148 10
18026.786 8
18027.424 13
18028.062 4
18028.700 5
18029.338 9
18029.976 10
18030.613 9
18031.251 4
18031.889 1
18032.527 3
18033.165 6
18033.803 7
18034.441 5
18035.079 4
18035.717 0
18036.355 8
18036.993 4
18037.631 1
18038.269 8
18038.907 9
18039.545 5
18040.183 2
18040.822 5
18041.460 1
18042.098 0
18042.736 3
18043.374 4
18044.012 2
18044.650 2
18045.289 9
18045.927 5
18046.565 5
18047.203 5
18047.841 9
18048.480 9
18049.118 8
18049.756 4
18050.394 8
18051.033 7
18051.671 6
18052.309 5
18052.947 4
18053.586 8
18054.224 10
18054.862 7
18055.501 4
18056.139 15
18056.778 13
18057.416 4
18058.054 3
18058.693 10
18059.331 12
18059.970 6
18060.608 8
18061.246 5
18061.885 2
18062.523 1
18063.162 1
18063.800 2
18064.439 3
18065.077 2
18065.716 3
18066.354 1
18066.993 7
18067.632 13
18068.270 12
18068.909 4
18069.547 5
18070.186 3
18070.825 3
18071.463 6
18072.102 9
18072.741 14
18073.379 8
18074.018 11
18074.657 11
18075.295 5
18075.934 3
18076.573 6
18077.211 5
18077.850 4
18078.489 4
18079.128 3
18079.766 4
18080.405 3
18081.044 9
18081.683 11
18082.322 12
18082.961 6
18083.599 9
18084.238 9
18084.877 7
18085.516 2
18086.155 2
18086.794 11
18087.433 11
18088.072 8
18088.711 6
18089.350 10
18089.989 8
18090.627 6
18091.266 2
18091.905 0
18092.544 3
18093.183 4
18093.823 7
18094.462 10
18095.101 4
18095.740 4
18096.379 4
18097.018 5
18097.657 2
18098.296 0
18098.935 3
18099.574 4
18100.213 2
18100.853 9
18101.492 16
18102.131 12
18102.770 13
18103.409 11
18104.048 11
18104.688 9
18105.327 12
18105.966 10
18106.605 10
18107.245 11
18107.884 9
18108.523 7
18109.163 2
18109.802 2
18110.441 5
18111.081 8
18111.720 8
18112.359 4
18112.999 0
18113.638 1
18114.277 8
18114.917 9
18115.556 13
18116.196 7
18116.835 8
18117.474 6
18118.114 2
18118.753 6
18119.393 7
18120.032 11
18120.672 2
18121.311 8
18121.951 3
18122.590 3
18123.230 4
18123.870 12
18124.509 8
18125.149 4
18125.788 3
18126.428 0
18127.068 4
18127.707 8
18128.347 6
18128.986 11
18129.626 11
18130.266 7
18130.905 5
18131.545 4
18132.185 2
18132.825 6
18133.464 7
18134.104 16
18134.744 15
18135.384 20
18136.023 8
18136.663 6
18137.303 2
18137.943 1
18138.583 7
18139.222 10
18139.862 5
18140.502 2
18141.142 4
18141.782 4
18142.422 8
18143.062 12
18143.701 6
18144.341 7
18144.981 3
18145.621 4
18146.261 3
18146.901 3
18147.541 14
18148.181 18
18148.821 15
18149.461 7
18150.101 4
18150.741 2
18151.381 6
18152.021 6
18152.661 13
18153.301 8
18153.942 7
18154.582 6
18155.222 5
18155.862 3
18156.502 5
18157.142 3
18157.782 11
18158.422 11
18159.063 13
18159.703 9
18160.343 3
18160.983 10
18161.623 15
18162.264 16
18162.904 13
18163.544 15
18164.184 4
18164.825 8
18165.465 3
18166.105 0
18166.746 2
18167.386 4
18168.026 4
18168.667 10
18169.307 1
18169.947 0
18170.588 7
18171.228 11
18171.869 4
18172.509 8
18173.149 8
18173.790 6
18174.430 2
18175.071 11
18175.711 10
18176.352 5
18176.992 9
18177.633 7
18178.273 8
18178.914 6
18179.554 5
18180.195 5
18180.835 6
18181.476 4
18182.117 5
18182.757 1
18183.398 1
18184.038 0
18184.679 0
18185.320 5
18185.960 3
18186.601 1
18187.242 0
18187.882 2
18188.523 6
18189.164 8
18189.805 8
18190.445 7
18191.086 3
18191.727 7
18192.368 8
18193.008 3
18193.649 4
18194.290 9
18194.931 8
18195.572 10
18196.212 4
18196.853 3
18197.494 7
18198.135 5
18198.776 3
18199.417 3
18200.058 2
18200.698 7
18201.339 12
18201.980 5
18202.621 1
18203.262 3
18203.903 2
18204.544 1
18205.185 4
18205.826 5
18206.467 10
18207.108 10
18207.749 3
18208.390 6
18209.031 1
18209.672 1
18210.314 10
18210.955 13
18211.596 10
18212.237 5
18212.878 5
18213.519 15
18214.160 15
18214.801 14
18215.443 10
18216.084 3
18216.725 1
18217.366 12
18218.007 7
18218.649 8
18219.290 7
18219.931 7
18220.572 7
18221.214 6
18221.855 6
18222.496 12
18223.138 13
18223.779 11
18224.420 7
18225.062 5
18225.703 3
18226.344 5
18226.986 3
18227.627 6
18228.268 4
18228.910 2
18229.551 0
18230.193 1
18230.834 10
18231.476 3
18232.117 2
18232.759 3
18233.400 8
18234.041 5
18234.683 2
18235.325 8
18235.966 5
18236.608 1
18237.249 3
18237.891 4
18238.532 6
18239.174 7
18239.815 6
18240.457 8
18241.099 9
18241.740 6
18242.382 3
18243.024 2
18243.665 4
18244.307 5
18244.949 5
18245.590 6
18246.232 2
18246.874 7
18247.516 4
18248.157 5
18248.799 2
18249.441 1
18250.083 5
18250.724 4
18251.366 0
18252.008 3
18252.650 2
18253.292 1
18253.934 6
18254.575 8
18255.217 4
18255.859 7
18256.501 5
18257.143 2
18257.785 8
18258.427 10
18259.069 5
18259.711 11
18260.353 13
18260.995 5
18261.637 5
18262.279 7
18262.921 8
18263.563 10
18264.205 7
18264.847 3
18265.489 3
18266.131 1
18266.773 4
18267.415 9
18268.057 13
18268.699 11
18269.341 9
18269.983 2
18270.626 2
18271.268 4
18271.910 5
18272.552 5
18273.194 4
18273.836 4
18274.479 7
18275.121 12
18275.763 7
18276.405 6
18277.048 9
18277.690 9
18278.332 5
18278.974 5
18279.617 5
18280.259 10
18280.901 8
18281.544 4
18282.186 0
18282.828 0
18283.471 4
18284.113 6
18284.756 13
18285.398 15
18286.040 12
18286.683 4
18287.325 1
18287.968 2
18288.610 5
18289.253 0
18289.895 3
18290.538 5
18291.180 9
18291.823 3
18292.465 5
18293.108 4
18293.750 8
18294.393 8
18295.035 7
18295.678 5
18296.321 2
18296.963 1
18297.606 1
18298.248 1
18298.891 1
18299.534 6
18300.176 2
18300.819 12
18301.462 12
18302.104 8
18302.747 9
18303.390 10
18304.033 6
18304.675 6
18305.318 5
18305.961 7
18306.604 13
18307.246 9
18307.889 4
18308.532 7
18309.175 10
18309.818 11
18310.460 7
18311.103 4
18311.746 1
18312.389 4
18313.032 7
18313.675 4
18314.318 2
18314.961 4
18315.604 5
18316.247 3
18316.890 2
18317.532 3
18318.175 4
18318.818 1
18319.461 3
18320.104 0
18320.747 0
18321.391 3
18322.034 2
18322.677 4
18323.320 11
18323.963 6
18324.606 2
18325.249 2
18325.892 0
18326.535 1
18327.178 1
18327.821 3
18328.465 0
18329.108 2
18329.751 0
18330.394 7
18331.037 16
18331.681 11
18332.324 5
18332.967 5
18333.610 8
18334.254 7
18334.897 16
18335.540 15
18336.183 12
18336.827 12
18337.470 7
18338.113 5
18338.757 5
18339.400 4
18340.043 1
18340.687 4
18341.330 7
18341.974 2
18342.617 2
18343.260 1
18343.904 0
18344.547 4
18345.191 4
18345.834 3
18346.478 8
18347.121 10
18347.765 7
18348.408 2
18349.052 9
18349.695 6
18350.339 7
18350.982 5
18351.626 8
18352.269 3
18352.913 4
18353.557 2
18354.200 11
18354.844 11
18355.487 6
18356.131 4
18356.775 6
18357.418 6
18358.062 9
18358.706 4
18359.350 1
18359.993 5
18360.637 9
18361.281 3
18361.924 3
18362.568 4
18363.212 7
18363.856 9
18364.500 5
18365.143 4
18365.787 5
18366.431 6
18367.075 12
18367.719 9
18368.362 5
18369.006 3
18369.650 6
18370.294 4
18370.938 1
18371.582 6
18372.226 9
18372.870 2
18373.514 0
18374.158 3
18374.802 6
18375.446 6
18376.090 7
18376.734 9
18377.378 4
18378.022 2
18378.666 2
18379.310 3
18379.954 2
18380.598 0
18381.242 9
18381.886 5
18382.530 0
18383.174 0
18383.818 7
18384.463 4
18385.107 4
18385.751 5
18386.395 4
18387.039 7
18387.683 14
18388.328 8
18388.972 9
18389.616 9
18390.260 10
18390.905 10
18391.549 11
18392.193 6
18392.837 4
18393.482 5
18394.126 2
18394.770 1
18395.415 1
18396.059 2
18396.703 0
18397.348 2
18397.992 13
18398.637 3
18399.281 4
18399.925 3
18400.570 0
18401.214 7
18401.859 15
18402.503 13
18403.148 7
18403.792 17
18404.437 10
18405.081 4
18405.726 5
18406.370 4
18407.015 3
18407.659 7
18408.304 8
18408.948 3
18409.593 2
18410.237 3
18410.882 4
18411.527 11
18412.171 5
18412.816 2
18413.461 4
18414.105 7
18414.750 6
18415.395 2
18416.039 2
18416.684 3
18417.329 1
18417.973 1
18418.618 4
18419.263 2
18419.908 7
18420.552 8
18421.197 10
18421.842 12
18422.487 10
18423.132 12
18423.776 7
18424.421 12
18425.066 4
18425.711 3
18426.356 6
18427.001 5
18427.646 8
18428.291 6
18428.936 5
18429.580 5
18430.225 8
18430.870 19
18431.515 14
18432.160 4
18432.805 2
18433.450 2
18434.095 1
18434.740 4
18435.385 2
18436.030 2
18436.675 0
18437.320 4
18437.966 2
18438.611 5
18439.256 5
18439.901 9
18440.546 11
18441.191 5
18441.836 2
18442.481 7
18443.127 12
18443.772 11
18444.417 12
18445.062 8
18445.707 10
18446.353 5
18446.998 1
18447.643 2
18448.288 2
18448.934 1
18449.579 2
18450.224 4
18450.869 0
18451.515 0
18452.160 3
18452.805 3
18453.451 2
18454.096 3
18454.742 4
18455.387 7
18456.032 16
18456.678 20
18457.323 20
18457.969 14
18458.614 8
18459.259 6
18459.905 4
18460.550 6
18461.196 7
18461.841 2
18462.487 4
18463.132 4
18463.778 7
18464.423 9
18465.069 7
18465.715 11
18466.360 11
18467.006 6
18467.651 13
18468.297 7
18468.943 4
18469.588 8
18470.234 6
18470.879 10
18471.525 5
18472.171 0
18472.816 6
18473.462 4
18474.108 1
18474.754 2
18475.399 7
18476.045 6
18476.691 11
18477.337 5
18477.982 8
18478.628 15
18479.274 9
18479.920 0
18480.566 5
18481.211 0
18481.857 0
18482.503 2
18483.149 1
18483.795 3
18484.441 7
18485.087 11
18485.733 7
18486.378 1
18487.024 4
18487.670 1
18488.316 2
18488.962 3
18489.608 10
18490.254 10
18490.900 5
18491.546 2
18492.192 3
18492.838 3
18493.484 2
18494.130 0
18494.776 1
18495.423 2
18496.069 5
18496.715 3
18497.361 0
18498.007 1
18498.653 0
18499.299 5
18499.945 6
18500.592 6
18501.238 4
18501.884 9
18502.530 9
18503.176 8
18503.823 6
18504.469 2
18505.115 4
18505.761 2
18506.408 6
18507.054 11
18507.700 5
18508.347 6
18508.993 7
18509.639 8
18510.286 3
18510.932 3
18511.578 1
18512.225 0
18512.871 3
18513.517 2
18514.164 5
18514.810 7
18515.457 4
18516.103 7
18516.750 6
18517.396 5
18518.043 0
18518.689 4
18519.336 7
18519.982 1
18520.629 4
18521.275 5
18521.922 2
18522.568 3
18523.215 3
18523.861 2
18524.508 2
18525.154 16
18525.801 19
18526.448 9
18527.094 4
18527.741 4
18528.388 6
18529.034 13
18529.681 8
18530.328 0
18530.974 3
18531.621 2
18532.268 0
18532.915 1
18533.561 2
18534.208 2
18534.855 7
18535.502 7
18536.148 14
18536.795 4
18537.442 3
18538.089 9
18538.736 10
18539.383 8
18540.029 2
18540.676 5
18541.323 2
18541.970 1
18542.617 1
18543.264 4
18543.911 2
18544.558 3
18545.205 2
18545.852 0
18546.499 2
18547.146 1
18547.793 0
18548.440 2
18549.087 1
18549.734 0
18550.381 0
18551.028 2
18551.675 3
18552.322 3
18552.969 2
18553.616 3
18554.263 3
18554.910 6
18555.557 3
18556.205 3
18556.852 2
18557.499 3
18558.146 2
18558.793 3
18559.440 6
18560.088 0
18560.735 5
18561.382 7
18562.029 11
18562.677 7
18563.324 5
18563.971 8
18564.618 9
18565.266 9
18565.913 3
18566.560 1
18567.208 1
18567.855 3
18568.502 1
18569.150 0
18569.797 6
18570.445 4
18571.092 8
18571.739 5
18572.387 1
18573.034 3
18573.682 2
18574.329 0
18574.977 6
18575.624 3
18576.272 1
18576.919 8
18577.567 4
18578.214 7
18578.862 5
18579.509 5
18580.157 8
18580.804 5
18581.452 3
18582.099 0
18582.747 2
18583.395 4
18584.042 6
18584.690 3
18585.338 3
18585.985 8
18586.633 2
18587.281 1
18587.928 0
18588.576 0
18589.224 2
18589.871 2
18590.519 1
18591.167 0
18591.815 2
18592.463 0
18593.110 8
18593.758 6
18594.406 3
18595.054 6
18595.702 3
18596.349 8
18596.997 2
18597.645 8
18598.293 7
18598.941 12
18599.589 17
18600.237 11
18600.885 2
18601.533 2
18602.180 0
18602.828 4
18603.476 6
18604.124 9
18604.772 5
18605.420 2
18606.068 6
18606.716 1
18607.364 1
18608.012 5
18608.661 3
18609.309 4
18609.957 1
18610.605 7
18611.253 8
18611.901 6
18612.549 7
18613.197 4
18613.845 9
18614.494 9
18615.142 3
18615.790 7
18616.438 6
18617.086 6
18617.734 9
18618.383 4
18619.031 3
18619.679 5
18620.327 2
18620.976 0
18621.624 2
18622.272 0
18622.921 0
18623.569 0
18624.217 3
18624.866 11
18625.514 12
18626.162 9
18626.811 7
18627.459 3
18628.107 7
18628.756 9
18629.404 3
18630.053 5
18630.701 2
18631.350 6
18631.998 7
18632.647 2
18633.295 4
18633.943 5
18634.592 0
18635.241 1
18635.889 0
18636.538 2
18637.186 7
18637.835 9
18638.483 5
18639.132 4
18639.780 5
18640.429 4
18641.078 3
18641.726 5
18642.375 2
18643.024 5
18643.672 6
18644.321 0
18644.970 1
18645.618 1
18646.267 5
18646.916 5
18647.565 11
18648.213 5
18648.862 2
18649.511 0
18650.160 1
18650.808 3
18651.457 4
18652.106 7
18652.755 7
18653.404 6
18654.052 3
18654.701 0
18655.350 2
18655.999 5
18656.648 3
18657.297 3
18657.946 2
18658.595 3
18659.244 5
18659.893 2
18660.542 5
18661.191 6
18661.839 3
18662.488 1
18663.137 1
18663.787 1
18664.436 1
18665.085 3
18665.734 4
18666.383 2
18667.032 9
18667.681 4
18668.330 1
18668.979 4
18669.628 1
18670.277 1
18670.926 0
18671.576 2
18672.225 0
18672.874 4
18673.523 4
18674.172 1
18674.821 0
18675.471 3
18676.120 4
18676.769 2
18677.418 4
18678.068 5
18678.717 8
18679.366 6
18680.016 4
18680.665 6
18681.314 1
18681.964 0
18682.613 1
18683.262 1
18683.912 1
18684.561 2
18685.210 2
18685.860 4
18686.509 12
18687.159 11
18687.808 3
18688.457 9
18689.107 4
18689.756 1
18690.406 4
18691.055 1
18691.705 2
18692.354 12
18693.004 15
18693.653 7
18694.303 8
18694.952 6
18695.602 9
18696.252 2
18696.901 3
18697.551 10
18698.200 7
18698.850 3
18699.500 3
18700.149 7
18700.799 2
18701.449 1
18702.098 1
18702.748 0
18703.398 2
18704.047 2
18704.697 2
18705.347 0
18705.997 0
18706.646 6
18707.296 6
18707.946 5
18708.596 2
18709.246 2
18709.895 1
18710.545 5
18711.195 2
18711.845 1
18712.495 0
18713.145 0
18713.795 1
18714.444 6
18715.094 7
18715.744 3
18716.394 2
18717.044 1
18717.694 1
18718.344 3
18718.994 2
18719.644 2
18720.294 3
18720.944 2
18721.594 2
18722.244 3
18722.894 6
18723.544 5
18724.194 0
18724.844 2
18725.494 3
18726.144 3
18726.795 10
18727.445 8
18728.095 10
18728.745 2
18729.395 2
18730.045 11
18730.695 4
18731.346 2
18731.996 1
18732.646 5
18733.296 1
18733.947 1
18734.597 4
18735.247 5
18735.897 6
18736.548 1
18737.198 3
18737.848 8
18738.498 7
18739.149 3
18739.799 1
18740.449 5
18741.100 18
18741.750 30
18742.401 25
18743.051 15
18743.701 12
18744.352 4
18745.002 1
18745.653 2
18746.303 4
18746.954 0
18747.604 0
18748.255 5
18748.905 1
18749.556 6
18750.206 4
18750.857 0
18751.507 5
18752.158 13
18752.808 15
18753.459 9
18754.109 5
18754.760 3
18755.411 5
18756.061 2
18756.712 3
18757.362 2
18758.013 0
18758.664 4
18759.314 0
18759.965 0
18760.616 4
18761.267 5
18761.917 5
18762.568 4
18763.219 1
18763.869 1
18764.520 7
18765.171 9
18765.822 7
18766.473 3
18767.123 2
18767.774 6
18768.425 2
18769.076 0
18769.727 6
18770.378 2
18771.029 2
18771.679 3
18772.330 3
18772.981 6
18773.632 5
18774.283 2
18774.934 0
18775.585 2
18776.236 14
18776.887 9
18777.538 13
18778.189 6
18778.840 10
18779.491 6
18780.142 7
18780.793 6
18781.444 4
18782.095 0
18782.746 3
18783.397 5
18784.048 3
18784.700 0
18785.351 0
18786.002 1
18786.653 3
18787.304 1
18787.955 1
18788.606 0
18789.258 2
18789.909 2
18790.560 0
18791.211 0
18791.863 12
18792.514 5
18793.165 3
18793.816 17
18794.468 17
18795.119 13
18795.770 14
18796.422 8
18797.073 8
18797.724 2
18798.376 8
18799.027 5
18799.678 3
18800.330 4
18800.981 5
18801.632 3
18802.284 1
18802.935 1
18803.587 1
18804.238 2
18804.890 5
18805.541 14
18806.193 8
18806.844 5
18807.496 4
18808.147 6
18808.799 2
18809.450 2
18810.102 1
18810.753 1
18811.405 2
18812.057 5
18812.708 2
18813.360 5
18814.011 4
18814.663 4
18815.315 2
18815.966 1
18816.618 5
18817.270 5
18817.921 2
18818.573 6
18819.225 4
18819.876 16
18820.528 20
18821.180 12
18821.832 14
18822.483 10
18823.135 7
18823.787 4
18824.439 8
18825.091 4
18825.742 5
18826.394 3
18827.046 2
18827.698 1
18828.350 3
18829.002 3
18829.654 0
18830.306 2
18830.957 1
18831.609 3
18832.261 3
18832.913 5
18833.565 8
18834.217 5
18834.869 4
18835.521 1
18836.173 0
18836.825 8
18837.477 6
18838.129 2
18838.781 4
18839.433 5
18840.085 4
18840.738 1
18841.390 1
18842.042 1
18842.694 0
18843.346 0
18843.998 2
18844.650 7
18845.302 3
18845.955 1
18846.607 4
18847.259 1
18847.911 2
18848.563 1
18849.216 6
18849.868 13
18850.520 6
18851.172 3
18851.825 4
18852.477 7
18853.129 5
18853.782 1
18854.434 1
18855.086 3
18855.739 0
18856.391 0
18857.043 1
18857.696 0
18858.348 1
18859.000 0
18859.653 0
18860.305 0
18860.958 1
18861.610 0
18862.263 4
18862.915 3
18863.568 3
18864.220 1
18864.873 0
18865.525 1
18866.178 3
18866.830 4
18867.483 4
18868.135 5
18868.788 11
18869.440 14
18870.093 8
18870.746 3
18871.398 6
18872.051 5
18872.703 10
18873.356 10
18874.009 2
18874.661 7
18875.314 4
18875.967 7
18876.620 2
18877.272 4
18877.925 3
18878.578 2
18879.230 1
18879.883 1
18880.536 1
18881.189 0
18881.842 2
18882.494 5
18883.147 3
18883.800 3
18884.453 1
18885.106 2
18885.759 8
18886.411 5
18887.064 0
18887.717 9
18888.370 10
18889.023 6
18889.676 8
18890.329 2
18890.982 0
18891.635 3
18892.288 1
18892.941 0
18893.594 0
18894.247 1
18894.900 3
18895.553 2
18896.206 4
18896.859 2
18897.512 2
18898.165 1
18898.818 1
18899.471 2
18900.124 4
18900.778 8
18901.431 6
18902.084 10
18902.737 18
18903.390 14
18904.043 12
18904.697 6
18905.350 7
18906.003 10
18906.656 8
18907.309 5
18907.963 7
18908.616 6
18909.269 2
18909.922 0
18910.576 1
18911.229 13
18911.882 6
18912.536 3
18913.189 2
18913.842 2
18914.496 5
18915.149 4
18915.803 6
18916.456 5
18917.109 2
18917.763 0
18918.416 3
18919.070 3
18919.723 6
18920.376 4
18921.030 1
18921.683 2
18922.337 5
18922.990 3
18923.644 3
18924.297 6
18924.951 5
18925.605 6
18926.258 2
18926.912 0
18927.565 1
18928.219 4
18928.873 5
18929.526 3
18930.180 3
18930.833 3
18931.487 6
18932.141 4
18932.794 2
18933.448 1
18934.102 3
18934.755 6
18935.409 3
18936.063 8
18936.717 3
18937.370 4
18938.024 3
18938.678 2
18939.332 4
18939.986 2
18940.639 0
18941.293 0
18941.947 2
18942.601 2
18943.255 1
18943.909 2
18944.562 3
18945.216 1
18945.870 0
18946.524 5
18947.178 4
18947.832 1
18948.486 3
18949.140 5
18949.794 4
18950.448 4
18951.102 2
18951.756 5
18952.410 2
18953.064 4
18953.718 3
18954.372 5
18955.026 7
18955.680 6
18956.334 2
18956.988 3
18957.642 6
18958.297 6
18958.951 3
18959.605 5
18960.259 8
18960.913 3
18961.567 3
18962.221 1
18962.876 1
18963.530 1
18964.184 1
18964.838 2
18965.493 3
18966.147 1
18966.801 1
18967.455 1
18968.110 4
18968.764 2
18969.418 1
18970.073 2
18970.727 0
18971.381 0
18972.036 1
18972.690 3
18973.344 16
18973.999 10
18974.653 9
18975.308 6
18975.962 1
18976.616 2
18977.271 4
18977.925 0
18978.580 0
18979.234 1
18979.889 2
18980.543 6
18981.198 7
18981.852 3
18982.507 1
18983.161 1
18983.816 4
18984.470 6
18985.125 14
18985.780 13
18986.434 5
18987.089 6
18987.743 4
18988.398 1
18989.053 6
18989.707 3
18990.362 2
18991.017 1
18991.671 1
18992.326 1
18992.981 5
18993.636 1
18994.290 3
18994.945 5
18995.600 12
18996.255 6
18996.909 4
18997.564 0
18998.219 3
18998.874 1
18999.529 1
19000.183 1
19000.838 1
19001.493 5
19002.148 15
19002.803 13
19003.458 5
19004.113 6
19004.768 5
19005.423 6
19006.077 1
19006.732 0
19007.387 3
19008.042 2
19008.697 2
19009.352 0
19010.007 3
19010.662 4
19011.317 3
19011.972 4
19012.627 7
19013.283 1
19013.938 1
19014.593 0
19015.248 2
19015.903 3
19016.558 1
19017.213 1
19017.868 9
19018.523 10
19019.179 6
19019.834 3
19020.489 5
19021.144 3
19021.799 0
19022.455 0
19023.110 0
19023.765 0
19024.420 0
19025.076 1
19025.731 0
19026.386 0
19027.041 1
19027.697 1
19028.352 4
19029.007 2
19029.663 0
19030.318 0
19030.974 8
19031.629 1
19032.284 1
19032.940 4
19033.595 6
19034.251 4
19034.906 1
19035.561 4
19036.217 2
19036.872 3
19037.528 1
19038.183 1
19038.839 2
19039.494 2
19040.150 2
19040.805 2
19041.461 6
19042.117 5
19042.772 3
19043.428 4
19044.083 1
19044.739 1
19045.394 0
19046.050 3
19046.706 5
19047.361 3
19048.017 3
19048.673 2
19049.328 1
19049.984 0
19050.640 4
19051.296 3
19051.951 0
19052.607 4
19053.263 0
19053.919 0
19054.574 1
19055.230 8
19055.886 4
19056.542 3
19057.197 4
19057.853 5
19058.509 2
19059.165 2
19059.821 0
19060.477 0
19061.133 3
19061.789 1
19062.444 2
19063.100 3
19063.756 3
19064.412 1
19065.068 6
19065.724 3
19066.380 2
19067.036 3
19067.692 6
19068.348 5
19069.004 5
19069.660 2
19070.316 4
19070.972 5
19071.628 4
19072.284 4
19072.941 8
19073.597 6
19074.253 4
19074.909 6
19075.565 8
19076.221 5
19076.877 3
19077.534 0
19078.190 0
19078.846 1
19079.502 5
19080.158 1
19080.815 3
19081.471 1
19082.127 2
19082.783 3
19083.440 6
19084.096 1
19084.752 6
19085.408 7
19086.065 8
19086.721 3
19087.377 1
19088.034 3
19088.690 3
19089.346 0
19090.003 0
19090.659 1
19091.316 0
19091.972 0
19092.629 0
19093.285 1
19093.941 2
19094.598 5
19095.254 3
19095.911 4
19096.567 3
19097.224 2
19097.880 0
19098.537 0
19099.193 1
19099.850 2
19100.507 1
19101.163 1
19101.820 1
19102.476 5
19103.133 2
19103.790 1
19104.446 2
19105.103 2
19105.759 3
19106.416 2
19107.073 0
19107.729 0
19108.386 3
19109.043 0
19109.700 6
19110.356 3
19111.013 5
19111.670 1
19112.327 5
19112.983 1
19113.640 1
19114.297 1
19114.954 3
19115.611 8
19116.267 5
19116.924 1
19117.581 9
19118.238 4
19118.895 2
19119.552 3
19120.209 1
19120.866 6
19121.523 4
19122.179 0
19122.836 1
19123.493 0
19124.150 0
19124.807 0
19125.464 4
19126.121 2
19126.778 0
19127.435 0
19128.092 6
19128.749 6
19129.407 1
19130.064 3
19130.721 5
19131.378 3
19132.035 0
19132.692 2
19133.349 0
19134.006 0
19134.663 0
19135.321 0
19135.978 6
19136.635 4
19137.292 1
19137.949 6
19138.607 0
19139.264 1
19139.921 4
19140.578 1
19141.236 1
19141.893 13
19142.550 13
19143.207 14
19143.865 5
19144.522 6
19145.179 5
19145.837 4
19146.494 2
19147.151 1
19147.809 0
19148.466 0
19149.124 1
19149.781 1
19150.438 0
19151.096 1
19151.753 9
19152.411 3
19153.068 7
19153.726 10
19154.383 4
19155.041 3
19155.698 2
19156.356 0
19157.013 1
19157.671 0
19158.328 0
19158.986 2
19159.644 0
19160.301 1
19160.959 1
19161.616 3
19162.274 4
19162.932 3
19163.589 2
19164.247 2
19164.905 2
19165.562 4
19166.220 1
19166.878 1
19167.535 6
19168.193 4
19168.851 1
19169.509 4
19170.166 1
19170.824 1
19171.482 3
19172.140 6
19172.798 6
19173.455 7
19174.113 2
19174.771 1
19175.429 8
19176.087 10
19176.745 1
19177.402 5
19178.060 1
19178.718 0
19179.376 4
19180.034 5
19180.692 0
19181.350 0
19182.008 2
19182.666 3
19183.324 3
19183.982 2
19184.640 0
19185.298 1
19185.956 3
19186.614 1
19187.272 3
19187.930 4
19188.588 1
19189.246 0
19189.904 1
19190.563 1
19191.221 1
19191.879 2
19192.537 4
19193.195 1
19193.853 1
19194.511 2
19195.170 2
19195.828 8
19196.486 9
19197.144 2
19197.802 0
19198.461 1
19199.119 0
19199.777 4
19200.436 2
19201.094 0
19201.752 0
19202.410 3
19203.069 2
19203.727 3
19204.385 3
19205.044 2
19205.702 4
19206.361 12
19207.019 17
19207.677 18
19208.336 14
19208.994 6
19209.653 2
19210.311 4
19210.970 2
19211.628 0
19212.286 0
19212.945 4
19213.603 2
19214.262 8
19214.921 1
19215.579 4
19216.238 6
19216.896 4
19217.555 1
19218.213 0
19218.872 18
19219.531 14
19220.189 9
19220.848 11
19221.506 7
19222.165 2
19222.824 0
19223.482 2
19224.141 4
19224.800 4
19225.459 4
19226.117 2
19226.776 1
19227.435 4
19228.093 4
19228.752 3
19229.411 5
19230.070 8
19230.729 2
19231.387 0
19232.046 2
19232.705 0
19233.364 3
19234.023 2
19234.682 0
19235.341 3
19235.999 1
19236.658 1
19237.317 2
19237.976 1
19238.635 0
19239.294 1
19239.953 0
19240.612 0
19241.271 0
19241.930 1
19242.589 5
19243.248 5
19243.907 11
19244.566 7
19245.225 6
19245.884 2
19246.543 0
19247.202 2
19247.861 2
19248.520 1
19249.180 1
19249.839 2
19250.498 1
19251.157 2
19251.816 0
19252.475 10
19253.134 10
19253.794 4
19254.453 1
19255.112 0
19255.771 6
19256.431 2
19257.090 2
19257.749 0
19258.408 2
19259.068 0
19259.727 0
19260.386 5
19261.046 5
19261.705 3
19262.364 4
19263.024 5
19263.683 4
19264.342 5
19265.002 4
19265.661 8
19266.320 4
19266.980 4
19267.639 0
19268.299 3
19268.958 4
19269.618 5
19270.277 5
19270.937 1
19271.596 2
19272.256 1
19272.915 2
19273.575 5
19274.234 4
19274.894 2
19275.553 1
19276.213 3
19276.873 2
19277.532 0
19278.192 0
19278.851 2
19279.511 0
19280.171 10
19280.830 6
19281.490 3
19282.150 1
19282.809 0
19283.469 1
19284.129 5
19284.788 6
19285.448 5
19286.108 12
19286.768 7
19287.427 1
19288.087 2
19288.747 4
19289.407 5
19290.067 4
19290.727 4
19291.386 7
19292.046 7
19292.706 5
19293.366 7
19294.026 5
19294.686 5
19295.346 5
19296.006 4
19296.665 4
19297.325 6
19297.985 4
19298.645 1
19299.305 0
19299.965 3
19300.625 9
19301.285 4
19301.945 2
19302.605 1
19303.265 2
19303.925 1
19304.585 0
19305.246 3
19305.906 2
19306.566 4
19307.226 2
19307.886 7
19308.546 7
19309.206 5
19309.866 6
19310.527 3
19311.187 5
19311.847 7
19312.507 2
19313.167 1
19313.828 1
19314.488 3
19315.148 4
19315.808 10
19316.469 2
19317.129 1
19317.789 2
19318.449 5
19319.110 1
19319.770 8
19320.430 8
19321.091 5
19321.751 3
19322.411 6
19323.072 2
19323.732 3
19324.393 3
19325.053 2
19325.713 2
19326.374 1
19327.034 3
19327.695 1
19328.355 0
19329.016 1
19329.676 1
19330.337 5
19330.997 3
19331.658 2
19332.318 2
19332.979 1
19333.639 2
19334.300 0
19334.961 2
19335.621 1
19336.282 5
19336.942 1
19337.603 0
19338.264 0
19338.924 2
19339.585 0
19340.246 1
19340.906 0
19341.567 0
19342.228 0
19342.888 2
19343.549 3
19344.210 2
19344.871 0
19345.531 4
19346.192 2
19346.853 2
19347.514 1
19348.175 5
19348.835 1
19349.496 1
19350.157 6
19350.818 3
19351.479 1
19352.140 1
19352.801 4
19353.461 8
19354.122 7
19354.783 3
19355.444 0
19356.105 0
19356.766 1
19357.427 4
19358.088 3
19358.749 2
19359.410 0
19360.071 2
19360.732 1
19361.393 0
19362.054 0
19362.715 3
19363.376 3
19364.037 7
19364.698 13
19365.359 7
19366.021 4
19366.682 0
19367.343 1
19368.004 2
19368.665 2
19369.326 2
19369.988 1
19370.649 3
19371.310 0
19371.971 0
19372.632 2
19373.294 2
19373.955 1
19374.616 0
19375.277 1
19375.939 3
19376.600 2
19377.261 0
19377.923 3
19378.584 1
19379.245 3
19379.907 8
19380.568 7
19381.229 1
19381.891 1
19382.552 6
19383.213 9
19383.875 6
19384.536 7
19385.198 13
19385.859 7
19386.521 2
19387.182 0
19387.844 5
19388.505 6
19389.167 8
19389.828 6
19390.490 1
19391.151 0
19391.813 3
19392.474 2
19393.136 2
19393.797 2
19394.459 1
19395.121 1
19395.782 1
19396.444 0
19397.106 0
19397.767 1
19398.429 1
19399.091 1
19399.752 1
19400.414 6
19401.076 5
19401.737 6
19402.399 1
19403.061 2
19403.723 4
19404.384 7
19405.046 5
19405.708 7
19406.370 0
19407.032 4
19407.693 2
19408.355 1
19409.017 1
19409.679 4
19410.341 7
19411.003 2
19411.665 3
19412.326 1
19412.988 7
19413.650 7
19414.312 12
19414.974 7
19415.636 8
19416.298 9
19416.960 1
19417.622 1
19418.284 0
19418.946 5
19419.608 4
19420.270 3
19420.932 1
19421.594 1
19422.256 1
19422.918 6
19423.581 5
19424.243 8
19424.905 1
19425.567 0
19426.229 3
19426.891 4
19427.553 4
19428.216 5
19428.878 3
19429.540 4
19430.202 2
19430.864 1
19431.527 4
19432.189 7
19432.851 3
19433.513 2
19434.176 3
19434.838 3
19435.500 1
19436.162 3
19436.825 4
19437.487 4
19438.149 3
19438.812 2
19439.474 2
19440.137 1
19440.799 1
19441.461 0
19442.124 0
19442.786 1
19443.449 4
19444.111 4
19444.774 3
19445.436 8
19446.098 8
19446.761 17
19447.423 9
19448.086 10
19448.748 2
19449.411 3
19450.074 3
19450.736 1
19451.399 2
19452.061 1
19452.724 4
19453.386 7
19454.049 3
19454.712 2
19455.374 1
19456.037 1
19456.700 2
19457.362 6
19458.025 2
19458.688 1
19459.350 1
19460.013 0
19460.676 1
19461.339 0
19462.001 1
19462.664 3
19463.327 3
19463.990 3
19464.652 7
19465.315 6
19465.978 3
19466.641 4
19467.304 4
19467.967 5
19468.629 3
19469.292 0
19469.955 2
19470.618 1
19471.281 1
19471.944 1
19472.607 2
19473.270 3
19473.933 0
19474.596 0
19475.259 1
19475.922 4
19476.585 2
19477.248 1
19477.911 0
19478.574 0
19479.237 0
19479.900 0
19480.563 3
19481.226 5
19481.889 5
19482.552 0
19483.215 0
19483.878 3
19484.541 3
19485.205 1
19485.868 2
19486.531 3
19487.194 3
19487.857 2
19488.520 2
19489.184 5
19489.847 2
19490.510 1
19491.173 1
19491.837 4
19492.500 19
19493.163 15
19493.826 7
19494.490 3
19495.153 1
19495.816 0
19496.480 5
19497.143 2
19497.806 0
19498.470 0
19499.133 2
19499.797 4
19500.460 0
19501.123 0
19501.787 0
19502.450 0
19503.114 1
19503.777 2
19504.441 3
19505.104 1
19505.768 0
19506.431 2
19507.095 6
19507.758 4
19508.422 5
19509.085 2
19509.749 1
19510.412 5
19511.076 6
19511.740 11
19512.403 3
19513.067 3
19513.730 3
19514.394 1
19515.058 2
19515.721 1
19516.385 0
19517.049 0
19517.712 1
19518.376 0
19519.040 0
19519.704 2
19520.367 3
19521.031 14
19521.695 15
19522.359 13
19523.022 12
19523.686 6
19524.350 1
19525.014 0
19525.678 2
19526.342 1
19527.005 0
19527.669 4
19528.333 6
19528.997 6
19529.661 3
19530.325 1
19530.989 0
19531.653 0
19532.317 2
19532.981 0
19533.645 2
19534.309 0
19534.973 0
19535.637 4
19536.301 3
19536.965 2
19537.629 2
19538.293 1
19538.957 2
19539.621 1
19540.285 0
19540.949 2
19541.613 1
19542.277 4
19542.941 5
19543.605 5
19544.270 0
19544.934 1
19545.598 3
19546.262 2
19546.926 1
19547.590 2
19548.255 0
19548.919 3
19549.583 2
19550.247 1
19550.912 3
19551.576 2
19552.240 5
19552.904 3
19553.569 1
19554.233 0
19554.897 2
19555.562 7
19556.226 5
19556.890 3
19557.555 2
19558.219 0
19558.884 5
19559.548 1
19560.212 0
19560.877 1
19561.541 2
19562.206 4
19562.870 3
19563.535 2
19564.199 0
19564.864 2
19565.528 7
19566.193 1
19566.857 2
19567.522 1
19568.186 1
19568.851 0
19569.516 2
19570.180 0
19570.845 0
19571.509 2
19572.174 2
19572.839 2
19573.503 3
19574.168 1
19574.833 0
19575.497 4
19576.162 3
19576.827 6
19577.491 4
19578.156 1
19578.821 2
19579.486 5
19580.150 3
19580.815 0
19581.480 1
19582.145 3
19582.809 4
19583.474 1
19584.139 1
19584.804 0
19585.469 1
19586.134 4
19586.798 5
19587.463 1
19588.128 2
19588.793 5
19589.458 3
19590.123 2
19590.788 1
19591.453 4
19592.118 1
19592.783 3
19593.448 4
19594.113 1
19594.778 2
19595.443 3
19596.108 2
19596.773 11
19597.438 7
19598.103 3
19598.768 3
19599.433 1
19600.098 1
19600.763 1
19601.428 1
19602.094 0
19602.759 0
19603.424 0
19604.089 1
19604.754 0
19605.419 1
19606.085 2
19606.750 0
19607.415 3
19608.080 3
19608.745 1
19609.411 5
19610.076 8
19610.741 7
19611.407 3
19612.072 3
19612.737 6
19613.403 4
19614.068 5
19614.733 0
19615.399 0
19616.064 0
19616.729 1
19617.395 1
19618.060 1
19618.725 2
19619.391 2
19620.056 4
19620.722 2
19621.387 6
19622.053 2
19622.718 3
19623.384 4
19624.049 4
19624.715 4
19625.380 2
19626.046 0
19626.711 0
19627.377 2
19628.042 0
19628.708 0
19629.374 0
19630.039 0
19630.705 0
19631.370 0
19632.036 1
19632.702 4
19633.367 3
19634.033 3
19634.699 2
19635.364 0
19636.030 3
19636.696 3
19637.362 3
19638.027 1
19638.693 2
19639.359 3
19640.025 1
19640.690 0
19641.356 0
19642.022 4
19642.688 3
19643.354 4
19644.019 0
19644.685 1
19645.351 1
19646.017 2
19646.683 1
19647.349 0
19648.015 0
19648.681 2
19649.347 0
19650.013 0
19650.679 1
19651.344 4
19652.010 5
19652.676 2
19653.342 15
19654.008 13
19654.674 6
19655.340 6
19656.007 3
19656.673 0
19657.339 2
19658.005 1
19658.671 4
19659.337 11
19660.003 6
19660.669 3
19661.335 7
19662.001 13
19662.668 6
19663.334 4
19664.000 4
19664.666 1
19665.332 1
19665.999 6
19666.665 5
19667.331 1
19667.997 1
19668.664 1
19669.330 1
19669.996 2
19670.662 1
19671.329 4
19671.995 2
19672.661 3
19673.328 0
19673.994 1
19674.660 1
19675.327 1
19675.993 1
19676.659 3
19677.326 3
19677.992 1
19678.659 2
19679.325 0
19679.992 0
19680.658 0
19681.325 0
19681.991 0
19682.658 0
19683.324 1
19683.991 0
19684.657 0
19685.324 3
19685.990 1
19686.657 8
19687.323 7
19687.990 2
19688.656 1
19689.323 2
19689.990 6
19690.656 5
19691.323 1
19691.990 1
19692.656 9
19693.323 15
19693.990 9
19694.656 6
19695.323 1
19695.990 0
19696.657 0
19697.323 0
19697.990 0
19698.657 0
19699.324 0
19699.990 1
19700.657 0
19701.324 0
19701.991 2
19702.658 6
19703.324 2
19703.991 3
19704.658 1
19705.325 0
19705.992 3
19706.659 3
19707.326 1
19707.993 3
19708.660 0
19709.327 0
19709.994 3
19710.660 2
19711.327 5
19711.994 2
19712.661 2
19713.328 5
19713.996 1
19714.663 1
19715.330 0
19715.997 5
19716.664 3
19717.331 1
19717.998 1
19718.665 7
19719.332 6
19719.999 5
19720.666 4
19721.334 0
19722.001 3
19722.668 2
19723.335 0
19724.002 0
19724.669 2
19725.337 3
19726.004 6
19726.671 8
19727.338 11
19728.006 10
19728.673 2
19729.340 3
19730.007 1
19730.675 8
19731.342 2
19732.009 0
19732.677 0
19733.344 3
19734.012 8
19734.679 11
19735.346 4
19736.014 2
19736.681 1
19737.349 2
19738.016 0
19738.683 2
19739.351 0
19740.018 1
19740.686 1
19741.353 2
19742.021 6
19742.688 7
19743.356 2
19744.023 0
19744.691 0
19745.358 1
19746.026 1
19746.694 1
19747.361 2
19748.029 2
19748.696 2
19749.364 0
19750.032 2
19750.699 0
19751.367 1
19752.035 2
19752.702 1
19753.370 3
19754.038 1
19754.705 0
19755.373 0
19756.041 0
19756.709 2
19757.376 1
19758.044 0
19758.712 0
19759.380 0
19760.048 0
19760.715 3
19761.383 2
19762.051 2
19762.719 3
19763.387 2
19764.055 3
19764.722 6
19765.390 4
19766.058 4
19766.726 2
19767.394 2
19768.062 2
19768.730 2
19769.398 0
19770.066 0
19770.734 0
19771.402 1
19772.070 4
19772.738 3
19773.406 5
19774.074 8
19774.742 7
19775.410 7
19776.078 5
19776.746 2
19777.414 5
19778.082 1
19778.751 2
19779.419 2
19780.087 0
19780.755 0
19781.423 2
19782.091 1
19782.760 1
19783.428 0
19784.096 2
19784.764 2
19785.432 2
19786.101 0
19786.769 1
19787.437 1
19788.105 0
19788.774 0
19789.442 3
19790.110 1
19790.779 0
19791.447 0
19792.115 0
19792.784 0
19793.452 1
19794.120 0
19794.789 0
19795.457 0
19796.126 2
19796.794 0
19797.463 2
19798.131 4
19798.799 1
19799.468 4
19800.136 4
19800.805 1
19801.473 1
19802.142 0
19802.810 0
19803.479 1
19804.148 3
19804.816 2
19805.485 0
19806.153 0
19806.822 2
19807.490 4
19808.159 1
19808.828 2
19809.496 3
19810.165 3
19810.834 1
19811.502 0
19812.171 0
19812.840 1
19813.508 0
19814.177 0
19814.846 0
19815.515 0
19816.183 0
19816.852 3
19817.521 6
19818.190 5
19818.858 2
19819.527 4
19820.196 4
19820.865 3
19821.534 1
19822.203 3
19822.871 0
19823.540 1
19824.209 5
19824.878 9
19825.547 2
19826.216 2
19826.885 3
19827.554 2
19828.223 1
19828.892 0
19829.561 4
19830.230 3
19830.899 4
19831.568 2
19832.237 3
19832.906 3
19833.575 2
19834.244 0
19834.913 0
19835.582 2
19836.251 1
19836.920 1
19837.589 2
19838.258 2
19838.928 0
19839.597 0
19840.266 1
19840.935 1
19841.604 0
19842.273 1
19842.943 0
19843.612 2
19844.281 1
19844.950 1
19845.620 2
19846.289 1
19846.958 3
19847.627 0
19848.297 3
19848.966 2
19849.635 0
19850.305 0
19850.974 5
19851.643 3
19852.313 3
19852.982 1
19853.651 3
19854.321 2
19854.990 0
19855.660 0
19856.329 7
19856.999 4
19857.668 7
19858.337 2
19859.007 1
19859.676 0
19860.346 2
19861.015 1
19861.685 4
19862.354 4
19863.024 1
19863.694 0
19864.363 2
19865.033 2
19865.702 4
19866.372 5
19867.041 0
19867.711 1
19868.381 0
19869.050 1
19869.720 5
19870.390 4
19871.059 2
19871.729 1
19872.399 0
19873.068 0
19873.738 0
19874.408 0
19875.078 0
19875.747 1
19876.417 5
19877.087 7
19877.757 1
19878.427 5
19879.096 2
19879.766 0
19880.436 3
19881.106 3
19881.776 8
19882.446 7
19883.115 2
19883.785 2
19884.455 3
19885.125 6
19885.795 6
19886.465 5
19887.135 6
19887.805 2
19888.475 1
19889.145 1
19889.815 1
19890.485 1
19891.155 0
19891.825 3
19892.495 1
19893.165 2
19893.835 3
19894.505 0
19895.175 7
19895.845 13
19896.515 11
19897.186 8
19897.856 5
19898.526 3
19899.196 5
19899.866 2
19900.536 4
19901.206 7
19901.877 3
19902.547 1
19903.217 2
19903.887 2
19904.558 1
19905.228 0
19905.898 2
19906.568 2
19907.239 3
19907.909 1
19908.579 5
19909.250 4
19909.920 6
19910.590 1
19911.261 0
19911.931 2
19912.601 0
19913.272 1
19913.942 0
19914.613 0
19915.283 0
19915.953 1
19916.624 2
19917.294 0
19917.965 0
19918.635 0
19919.306 2
19919.976 0
19920.647 0
19921.317 2
19921.988 4
19922.658 9
19923.329 6
19923.999 6
19924.670 3
19925.341 0
19926.011 11
19926.682 8
19927.353 7
19928.023 5
19928.694 2
19929.364 9
19930.035 5
19930.706 8
19931.376 2
19932.047 1
19932.718 0
19933.389 0
19934.059 2
19934.730 6
19935.401 9
19936.072 10
19936.742 9
19937.413 5
19938.084 1
19938.755 1
19939.426 5
19940.097 1
19940.767 0
19941.438 2
19942.109 1
19942.780 5
19943.451 6
19944.122 8
19944.793 6
19945.464 0
19946.135 0
19946.806 0
19947.477 0
19948.147 2
19948.818 0
19949.489 1
19950.160 0
19950.831 0
19951.503 0
19952.174 0
19952.845 0
19953.516 1
19954.187 3
19954.858 1
19955.529 0
19956.200 5
19956.871 4
19957.542 2
19958.213 2
19958.885 0
19959.556 0
19960.227 3
19960.898 2
19961.569 0
19962.241 0
19962.912 0
19963.583 1
19964.254 1
19964.926 4
19965.597 6
19966.268 5
19966.939 5
19967.611 6
19968.282 5
19968.953 3
19969.625 0
19970.296 2
19970.967 1
19971.639 1
19972.310 1
19972.981 0
19973.653 2
19974.324 1
19974.996 1
19975.667 2
19976.339 1
19977.010 1
19977.682 3
19978.353 3
19979.025 2
19979.696 7
19980.368 4
19981.039 1
19981.711 0
19982.382 1
19983.054 0
19983.725 0
19984.397 0
19985.068 4
19985.740 2
19986.412 1
19987.083 1
19987.755 2
19988.427 3
19989.098 0
19989.770 2
19990.442 1
19991.113 2
19991.785 2
19992.457 1
19993.129 1
19993.800 0
19994.472 0
19995.144 6
19995.816 6
19996.487 4
19997.159 1
19997.831 0
19998.503 0
19999.175 1
19999.846 0
20000.518 1
20001.190 1
20001.862 2
20002.534 2
20003.206 0
20003.878 3
20004.550 1
20005.222 0
20005.894 1
20006.565 3
20007.237 0
20007.909 0
20008.581 1
20009.253 2
20009.925 1
20010.597 2
20011.269 1
20011.942 1
20012.614 0
20013.286 2
20013.958 2
20014.630 3
20015.302 3
20015.974 0
20016.646 1
20017.318 3
20017.990 14
20018.663 5
20019.335 0
20020.007 0
20020.679 1
20021.351 3
20022.024 0
20022.696 0
20023.368 2
20024.040 0
20024.713 6
20025.385 4
20026.057 3
20026.729 2
20027.402 0
20028.074 0
20028.746 0
20029.419 0
20030.091 1
20030.763 0
20031.436 3
20032.108 7
20032.781 3
20033.453 2
20034.125 1
20034.798 0
20035.470 5
20036.143 4
20036.815 0
20037.488 1
20038.160 0
20038.833 1
20039.505 1
20040.178 4
20040.850 1
20041.523 0
20042.195 0
20042.868 1
20043.540 1
20044.213 2
20044.886 7
20045.558 5
20046.231 1
20046.904 1
20047.576 4
20048.249 2
20048.922 4
20049.594 4
20050.267 2
20050.940 6
20051.612 4
20052.285 1
20052.958 9
20053.630 3
20054.303 4
20054.976 11
20055.649 9
20056.322 5
20056.994 5
20057.667 2
20058.340 2
20059.013 0
20059.686 2
20060.359 1
20061.031 10
20061.704 4
20062.377 3
20063.050 0
20063.723 0
20064.396 0
20065.069 1
20065.742 2
20066.415 1
20067.088 0
20067.761 2
20068.434 3
20069.107 2
20069.780 0
20070.453 1
20071.126 1
20071.799 1
20072.472 1
20073.145 2
20073.818 2
20074.491 1
20075.164 1
20075.837 5
20076.511 3
20077.184 2
20077.857 2
20078.530 7
20079.203 6
20079.876 2
20080.550 1
20081.223 4
20081.896 2
20082.569 2
20083.243 1
20083.916 1
20084.589 1
20085.262 0
20085.936 5
20086.609 2
20087.282 0
20087.956 5
20088.629 2
20089.302 5
20089.976 2
20090.649 1
20091.322 2
20091.996 5
20092.669 3
20093.343 7
20094.016 2
20094.689 0
20095.363 0
20096.036 3
20096.710 0
20097.383 0
20098.057 2
20098.730 0
20099.404 2
20100.077 2
20100.751 1
20101.424 4
20102.098 0
20102.771 0
20103.445 1
20104.119 7
20104.792 7
20105.466 2
20106.139 0
20106.813 0
20107.487 1
20108.160 4
20108.834 2
20109.508 0
20110.181 2
20110.855 0
20111.529 1
20112.203 0
20112.876 2
20113.550 1
20114.224 7
20114.898 1
20115.571 1
20116.245 0
20116.919 0
20117.593 1
20118.267 3
20118.941 3
20119.614 0
20120.288 0
20120.962 0
20121.636 0
20122.310 1
20122.984 1
20123.658 0
20124.332 0
20125.006 0
20125.680 2
20126.354 0
20127.028 3
20127.701 4
20128.375 1
20129.050 4
20129.724 2
20130.398 2
20131.072 2
20131.746 4
20132.420 3
20133.094 1
20133.768 1
20134.442 7
20135.116 11
20135.790 5
20136.464 2
20137.139 0
20137.813 0
20138.487 0
20139.161 0
20139.835 1
20140.509 0
20141.184 0
20141.858 2
20142.532 0
20143.206 0
20143.881 0
20144.555 0
20145.229 1
20145.903 2
20146.578 0
20147.252 1
20147.926 1
20148.601 1
20149.275 6
20149.949 3
20150.624 1
20151.298 0
20151.973 0
20152.647 0
20153.321 2
20153.996 0
20154.670 0
20155.345 1
20156.019 1
20156.694 1
20157.368 0
20158.043 1
20158.717 4
20159.392 2
20160.066 3
20160.741 4
20161.415 3
20162.090 0
20162.764 4
20163.439 7
20164.114 3
20164.788 1
20165.463 1
20166.137 0
20166.812 2
20167.487 1
20168.161 1
20168.836 5
20169.511 4
20170.185 2
20170.860 0
20171.535 0
20172.210 0
20172.884 0
20173.559 0
20174.234 0
20174.909 0
20175.583 0
20176.258 4
20176.933 2
20177.608 0
20178.283 0
20178.958 0
20179.632 0
20180.307 2
20180.982 0
20181.657 0
20182.332 4
20183.007 2
20183.682 2
20184.357 0
20185.032 0
20185.707 4
20186.382 2
20187.057 1
20187.732 3
20188.407 1
20189.082 2
20189.757 0
20190.432 2
20191.107 1
20191.782 2
20192.457 2
20193.132 1
20193.807 1
20194.482 3
20195.157 3
20195.832 4
20196.508 2
20197.183 8
20197.858 8
20198.533 6
20199.208 9
20199.883 7
20200.559 2
20201.234 3
20201.909 4
20202.584 1
20203.260 6
20203.935 15
20204.610 10
20205.285 6
20205.961 2
20206.636 3
20207.311 4
20207.987 2
20208.662 1
20209.337 0
20210.013 2
20210.688 1
20211.363 1
20212.039 2
20212.714 1
20213.390 1
20214.065 0
20214.741 1
20215.416 0
20216.091 1
20216.767 2
20217.442 1
20218.118 1
20218.793 0
20219.469 2
20220.144 1
20220.820 0
20221.496 2
20222.171 3
20222.847 0
20223.522 0
20224.198 0
20224.874 1
20225.549 1
20226.225 1
20226.900 2
20227.576 2
20228.252 0
20228.927 2
20229.603 1
20230.279 0
20230.955 2
20231.630 2
20232.306 6
20232.982 5
20233.658 2
20234.333 0
20235.009 0
20235.685 0
20236.361 0
20237.037 0
20237.712 0
20238.388 2
20239.064 0
20239.740 2
20240.416 2
20241.092 2
20241.768 2
20242.443 0
20243.119 4
20243.795 7
20244.471 4
20245.147 4
20245.823 2
20246.499 2
20247.175 3
20247.851 2
20248.527 1
20249.203 0
20249.879 1
20250.555 7
20251.231 6
20251.907 1
20252.583 1
20253.259 5
20253.936 2
20254.612 1
20255.288 1
20255.964 3
20256.640 1
20257.316 4
20257.992 1
20258.669 0
20259.345 0
20260.021 1
20260.697 5
20261.373 3
20262.050 2
20262.726 2
20263.402 1
20264.078 0
20264.755 0
20265.431 0
20266.107 0
20266.784 3
20267.460 6
20268.136 2
20268.813 1
20269.489 4
20270.165 5
20270.842 3
20271.518 1
20272.194 0
20272.871 1
20273.547 0
20274.224 1
20274.900 0
20275.577 0
20276.253 2
20276.930 1
20277.606 1
20278.283 0
20278.959 0
20279.636 3
20280.312 3
20280.989 5
20281.665 2
20282.342 1
20283.018 4
20283.695 4
20284.372 2
20285.048 1
20285.725 0
20286.402 0
20287.078 0
20287.755 0
20288.432 0
20289.108 0
20289.785 1
20290.462 0
20291.138 2
20291.815 0
20292.492 0
20293.169 2
20293.845 1
20294.522 0
20295.199 7
20295.876 7
20296.553 5
20297.229 5
20297.906 7
20298.583 3
20299.260 2
20299.937 0
20300.614 1
20301.290 3
20301.967 6
20302.644 7
20303.321 3
20303.998 2
20304.675 1
20305.352 0
20306.029 0
20306.706 0
20307.383 2
20308.060 0
20308.737 0
20309.414 7
20310.091 3
20310.768 1
20311.445 0
20312.122 2
20312.799 2
20313.476 4
20314.153 3
20314.831 5
20315.508 6
20316.185 3
20316.862 1
20317.539 0
20318.216 0
20318.894 0
20319.571 0
20320.248 0
20320.925 4
20321.602 3
20322.280 3
20322.957 6
20323.634 4
20324.311 3
20324.989 1
20325.666 1
20326.343 1
20327.021 7
20327.698 2
20328.375 6
20329.053 4
20329.730 2
20330.407 1
20331.085 4
20331.762 5
20332.440 0
20333.117 3
20333.794 13
20334.472 6
20335.149 4
20335.827 0
20336.504 2
20337.182 0
20337.859 0
20338.537 0
20339.214 0
20339.892 0
20340.569 0
20341.247 1
20341.924 2
20342.602 1
20343.280 2
20343.957 2
20344.635 2
20345.312 0
20345.990 2
20346.668 2
20347.345 1
20348.023 4
20348.701 3
20349.378 5
20350.056 5
20350.734 1
20351.412 1
20352.089 0
20352.767 1
20353.445 3
20354.123 3
20354.800 3
20355.478 3
20356.156 1
20356.834 1
20357.512 8
20358.189 9
20358.867 3
20359.545 2
20360.223 0
20360.901 3
20361.579 2
20362.257 0
20362.935 2
20363.612 3
20364.290 0
20364.968 0
20365.646 1
20366.324 0
20367.002 1
20367.680 0
20368.358 3
20369.036 1
20369.714 0
20370.392 2
20371.070 1
20371.748 1
20372.427 0
20373.105 0
20373.783 1
20374.461 1
20375.139 1
20375.817 1
20376.495 0
20377.173 0
20377.852 3
20378.530 1
20379.208 0
20379.886 1
20380.564 2
20381.242 0
20381.921 1
20382.599 3
20383.277 2
20383.955 3
20384.634 1
20385.312 3
20385.990 3
20386.669 4
20387.347 1
20388.025 0
20388.704 0
20389.382 0
20390.060 0
20390.739 0
20391.417 1
20392.096 4
20392.774 4
20393.452 7
20394.131 3
20394.809 0
20395.488 0
20396.166 0
20396.845 6
20397.523 3
20398.202 1
20398.880 4
20399.559 3
20400.237 1
20400.916 0
20401.594 0
20402.273 0
20402.951 2
20403.630 3
20404.309 1
20404.987 6
20405.666 7
20406.345 6
20407.023 3
20407.702 3
20408.381 0
20409.059 3
20409.738 2
20410.417 2
20411.095 1
20411.774 0
20412.453 5
20413.132 9
20413.810 5
20414.489 5
20415.168 2
20415.847 0
20416.525 2
20417.204 6
20417.883 1
20418.562 0
20419.241 2
20419.920 2
20420.599 0
20421.277 0
20421.956 1
20422.635 1
20423.314 0
20423.993 1
20424.672 1
20425.351 1
20426.030 0
20426.709 0
20427.388 1
20428.067 1
20428.746 1
20429.425 3
20430.104 3
20430.783 1
20431.462 0
20432.141 0
20432.820 3
20433.499 1
20434.178 1
20434.857 4
20435.537 3
20436.216 1
20436.895 1
20437.574 2
20438.253 1
20438.932 0
20439.612 0
20440.291 1
20440.970 1
20441.649 1
20442.328 0
20443.008 1
20443.687 5
20444.366 3
20445.046 3
20445.725 3
20446.404 0
20447.083 0
20447.763 1
20448.442 3
20449.121 2
20449.801 0
20450.480 0
20451.160 1
20451.839 2
20452.518 4
20453.198 3
20453.877 0
20454.557 1
20455.236 0
20455.916 5
20456.595 5
20457.274 1
20457.954 2
20458.633 14
20459.313 7
20459.993 3
20460.672 1
20461.352 0
20462.031 2
20462.711 0
20463.390 2
20464.070 1
20464.750 0
20465.429 1
20466.109 2
20466.788 2
20467.468 0
20468.148 2
20468.827 0
20469.507 3
20470.187 0
20470.867 0
20471.546 1
20472.226 1
20472.906 0
20473.585 0
20474.265 2
20474.945 14
20475.625 9
20476.305 16
20476.984 15
20477.664 7
20478.344 6
20479.024 2
20479.704 9
20480.384 4
20481.064 1
20481.743 1
20482.423 0
20483.103 0
20483.783 2
20484.463 1
20485.143 2
20485.823 2
20486.503 0
20487.183 1
20487.863 2
20488.543 1
20489.223 3
20489.903 1
20490.583 3
20491.263 1
20491.943 0
20492.623 0
20493.303 3
20493.983 0
20494.663 0
20495.344 5
20496.024 4
20496.704 1
20497.384 5
20498.064 2
20498.744 2
20499.424 0
20500.105 3
20500.785 0
20501.465 0
20502.145 0
20502.826 1
20503.506 2
20504.186 1
20504.866 4
20505.547 11
20506.227 8
20506.907 2
20507.588 3
20508.268 0
20508.948 1
20509.629 3
20510.309 4
20510.989 7
20511.670 1
20512.350 2
20513.031 2
20513.711 0
20514.391 0
20515.072 4
20515.752 3
20516.433 4
20517.113 2
20517.794 2
20518.474 0
20519.155 1
20519.835 2
20520.516 2
20521.196 1
20521.877 3
20522.557 0
20523.238 1
20523.919 1
20524.599 1
20525.280 4
20525.960 3
20526.641 1
20527.322 0
20528.002 0
20528.683 0
20529.364 0
20530.044 2
20530.725 2
20531.406 2
20532.087 5
20532.767 4
20533.448 6
20534.129 9
20534.810 4
20535.490 1
20536.171 0
20536.852 10
20537.533 10
20538.214 4
20538.894 4
20539.575 1
20540.256 3
20540.937 2
20541.618 1
20542.299 0
20542.980 0
20543.661 1
20544.342 2
20545.022 3
20545.703 2
20546.384 3
20547.065 2
20547.746 3
20548.427 0
20549.108 1
20549.789 2
20550.470 4
20551.151 3
20551.832 1
20552.514 1
20553.195 0
20553.876 2
20554.557 2
20555.238 9
20555.919 4
20556.600 3
20557.281 0
20557.962 2
20558.644 0
20559.325 2
20560.006 3
20560.687 5
20561.368 3
20562.050 0
20562.731 2
20563.412 0
20564.093 0
20564.775 1
20565.456 2
20566.137 2
20566.818 2
20567.500 0
20568.181 0
20568.862 1
20569.544 1
20570.225 0
20570.907 0
20571.588 4
20572.269 0
20572.951 5
20573.632 0
20574.314 1
20574.995 1
20575.676 0
20576.358 1
20577.039 0
20577.721 0
20578.402 1
20579.084 1
20579.765 0
20580.447 2
20581.128 0
20581.810 0
20582.491 2
20583.173 4
20583.855 1
20584.536 0
20585.218 0
20585.899 1
20586.581 1
20587.263 2
20587.944 3
20588.626 1
20589.308 2
20589.989 3
20590.671 0
20591.353 0
20592.035 1
20592.716 1
20593.398 0
20594.080 0
20594.761 0
20595.443 0
20596.125 1
20596.807 2
20597.489 0
20598.170 2
20598.852 3
20599.534 0
20600.216 0
20600.898 1
20601.580 3
20602.262 4
20602.944 1
20603.625 1
20604.307 0
20604.989 0
20605.671 0
20606.353 0
20607.035 0
20607.717 5
20608.399 1
20609.081 0
20609.763 4
20610.445 1
20611.127 1
20611.809 0
20612.491 6
20613.173 3
20613.855 3
20614.538 3
20615.220 2
20615.902 1
20616.584 1
20617.266 0
20617.948 0
20618.630 0
20619.312 5
20619.995 7
20620.677 1
20621.359 1
20622.041 3
20622.723 3
20623.406 1
20624.088 1
20624.770 2
20625.453 1
20626.135 1
20626.817 0
20627.499 1
20628.182 2
20628.864 3
20629.546 1
20630.229 1
20630.911 0
20631.593 0
20632.276 0
20632.958 0
20633.641 0
20634.323 0
20635.005 4
20635.688 2
20636.370 0
20637.053 3
20637.735 1
20638.418 0
20639.100 0
20639.783 1
20640.465 3
20641.148 2
20641.830 1
20642.513 1
20643.196 0
20643.878 0
20644.561 3
20645.243 10
20645.926 5
20646.608 3
20647.291 0
20647.974 3
20648.656 1
20649.339 1
20650.022 1
20650.704 0
20651.387 1
20652.070 1
20652.753 1
20653.435 1
20654.118 4
20654.801 1
20655.484 3
20656.166 1
20656.849 0
20657.532 4
20658.215 1
20658.898 0
20659.580 0
20660.263 0
20660.946 0
20661.629 0
20662.312 0
20662.995 0
20663.678 0
20664.361 0
20665.044 1
20665.726 1
20666.409 1
20667.092 1
20667.775 1
20668.458 0
20669.141 3
20669.824 4
20670.507 2
20671.190 4
20671.873 5
20672.556 5
20673.240 3
20673.923 3
20674.606 0
20675.289 0
20675.972 9
20676.655 9
20677.338 5
20678.021 4
20678.704 1
20679.388 0
20680.071 1
20680.754 0
20681.437 0
20682.120 0
20682.804 0
20683.487 2
20684.170 9
20684.853 5
20685.537 2
20686.220 1
20686.903 1
20687.586 0
20688.270 2
20688.953 1
20689.636 0
20690.320 0
20691.003 2
20691.686 0
20692.370 4
20693.053 4
20693.737 3
20694.420 0
20695.103 0
20695.787 0
20696.470 0
20697.154 9
20697.837 13
20698.521 15
20699.204 10
20699.888 8
20700.571 5
20701.255 6
20701.938 3
20702.622 3
20703.305 3
20703.989 0
20704.672 1
20705.356 0
20706.040 1
20706.723 0
20707.407 0
20708.091 0
20708.774 2
20709.458 0
20710.142 5
20710.825 5
20711.509 1
20712.193 0
20712.876 0
20713.560 0
20714.244 0
20714.928 0
20715.611 1
20716.295 0
20716.979 1
20717.663 2
20718.346 2
20719.030 2
20719.714 1
20720.398 2
20721.082 2
20721.766 3
20722.450 1
20723.133 0
20723.817 3
20724.501 4
20725.185 0
20725.869 1
20726.553 0
20727.237 0
20727.921 1
20728.605 0
20729.289 9
20729.973 11
20730.657 12
20731.341 7
20732.025 2
20732.709 0
20733.393 1
20734.077 14
20734.761 18
20735.445 10
20736.129 7
20736.813 3
20737.498 3
20738.182 2
20738.866 0
20739.550 1
20740.234 0
20740.918 1
20741.603 0
20742.287 0
20742.971 0
20743.655 0
20744.339 7
20745.024 3
20745.708 2
20746.392 3
20747.076 1
20747.761 0
20748.445 1
20749.129 0
20749.814 2
20750.498 4
20751.182 0
20751.867 0
20752.551 1
20753.235 3
20753.920 3
20754.604 0
20755.289 0
20755.973 0
20756.658 2
20757.342 0
20758.026 0
20758.711 0
20759.395 0
20760.080 0
20760.764 0
20761.449 0
20762.133 1
20762.818 1
20763.503 1
20764.187 1
20764.872 0
20765.556 0
20766.241 3
20766.925 2
20767.610 3
20768.295 3
20768.979 5
20769.664 6
20770.349 0
20771.033 0
20771.718 1
20772.403 3
20773.087 2
20773.772 2
20774.457 0
20775.142 0
20775.826 0
20776.511 0
20777.196 2
20777.881 3
20778.566 3
20779.250 2
20779.935 2
20780.620 1
20781.305 3
20781.990 0
20782.675 0
20783.359 0
20784.044 0
20784.729 0
20785.414 0
20786.099 1
20786.784 1
20787.469 3
20788.154 6
20788.839 1
20789.524 3
20790.209 2
20790.894 0
20791.579 1
20792.264 3
20792.949 5
20793.634 3
20794.319 0
20795.004 1
20795.689 0
20796.374 0
20797.059 5
20797.744 5
20798.430 0
20799.115 4
20799.800 4
20800.485 1
20801.170 1
20801.855 1
20802.541 1
20803.226 2
20803.911 1
20804.596 1
20805.281 1
20805.967 0
20806.652 3
20807.337 0
20808.023 0
20808.708 0
20809.393 3
20810.078 2
20810.764 2
20811.449 1
20812.134 0
20812.820 0
20813.505 3
20814.191 1
20814.876 0
20815.561 0
20816.247 0
20816.932 0
20817.618 0
20818.303 1
20818.989 1
20819.674 1
20820.360 2
20821.045 4
20821.731 5
20822.416 2
20823.102 1
20823.787 2
20824.473 0
20825.158 1
20825.844 4
20826.529 3
20827.215 1
20827.901 2
20828.586 1
20829.272 3
20829.958 5
20830.643 0
20831.329 0
20832.015 1
20832.700 4
20833.386 6
20834.072 3
20834.757 0
20835.443 0
20836.129 1
20836.815 2
20837.500 0
20838.186 0
20838.872 3
20839.558 2
20840.244 0
20840.929 0
20841.615 0
20842.301 0
20842.987 0
20843.673 0
20844.359 1
20845.045 2
20845.731 0
20846.416 0
20847.102 1
20847.788 4
20848.474 3
20849.160 0
20849.846 0
20850.532 0
20851.218 1
20851.904 1
20852.590 1
20853.276 0
20853.962 1
20854.648 0
20855.334 0
20856.020 0
20856.707 1
20857.393 0
20858.079 2
20858.765 2
20859.451 0
20860.137 1
20860.823 5
20861.509 3
20862.196 4
20862.882 0
20863.568 3
20864.254 1
20864.940 1
20865.627 0
20866.313 1
20866.999 1
20867.685 1
20868.372 0
20869.058 0
20869.744 0
20870.431 0
20871.117 0
20871.803 0
20872.490 5
20873.176 0
20873.862 0
20874.549 6
20875.235 3
20875.921 1
20876.608 1
20877.294 2
20877.981 5
20878.667 3
20879.354 3
20880.040 1
20880.727 2
20881.413 3
20882.100 2
20882.786 0
20883.473 0
20884.159 2
20884.846 4
20885.532 0
20886.219 0
20886.905 1
20887.592 2
20888.279 1
20888.965 0
20889.652 0
20890.339 0
20891.025 6
20891.712 4
20892.398 4
20893.085 5
20893.772 1
20894.459 1
20895.145 0
20895.832 0
20896.519 3
20897.206 2
20897.892 1
20898.579 0
20899.266 0
20899.953 1
20900.639 1
20901.326 1
20902.013 0
20902.700 1
20903.387 0
20904.074 1
20904.761 2
20905.447 1
20906.134 1
20906.821 1
20907.508 4
20908.195 2
20908.882 0
20909.569 1
20910.256 0
20910.943 1
20911.630 0
20912.317 0
20913.004 0
20913.691 0
20914.378 0
20915.065 0
20915.752 0
20916.439 1
20917.126 10
20917.813 9
20918.500 8
20919.187 4
20919.875 0
20920.562 0
20921.249 1
20921.936 2
20922.623 2
20923.310 1
20923.998 0
20924.685 1
20925.372 0
20926.059 0
20926.746 0
20927.434 1
20928.121 4
20928.808 10
20929.496 5
20930.183 3
20930.870 0
20931.557 1
20932.245 1
20932.932 0
20933.619 0
20934.307 0
20934.994 0
20935.682 1
20936.369 2
20937.056 7
20937.744 5
20938.431 0
20939.119 0
20939.806 0
20940.494 1
20941.181 1
20941.869 0
20942.556 0
20943.244 0
20943.931 1
20944.619 13
20945.306 10
20945.994 4
20946.681 2
20947.369 0
20948.056 0
20948.744 2
20949.432 2
20950.119 0
20950.807 4
20951.494 4
20952.182 2
20952.870 10
20953.557 3
20954.245 1
20954.933 0
20955.621 0
20956.308 1
20956.996 1
20957.684 0
20958.372 1
20959.059 3
20959.747 1
20960.435 1
20961.123 0
20961.810 0
20962.498 0
20963.186 4
20963.874 2
20964.562 0
20965.250 3
20965.938 3
20966.625 0
20967.313 6
20968.001 3
20968.689 1
20969.377 1
20970.065 0
20970.753 1
20971.441 0
20972.129 0
20972.817 1
20973.505 0
20974.193 0
20974.881 1
20975.569 1
20976.257 0
20976.945 1
20977.633 1
20978.321 2
20979.009 1
20979.698 4
20980.386 5
20981.074 6
20981.762 2
20982.450 3
20983.138 0
20983.826 2
20984.515 0
20985.203 2
20985.891 0
20986.579 0
20987.267 1
20987.956 6
20988.644 3
20989.332 0
20990.020 0
20990.709 2
20991.397 1
20992.085 1
20992.774 0
20993.462 0
20994.150 0
20994.839 0
20995.527 1
20996.215 1
20996.904 0
20997.592 1
20998.281 1
20998.969 0
20999.657 0
21000.346 3
21001.034 0
21001.723 0
21002.411 0
21003.100 1
21003.788 0
21004.477 0
21005.165 3
21005.854 3
21006.542 0
21007.231 0
21007.920 2
21008.608 4
21009.297 2
21009.985 1
21010.674 1
21011.363 1
21012.051 5
21012.740 1
21013.428 0
21014.117 1
21014.806 0
21015.495 1
21016.183 2
21016.872 4
21017.561 1
21018.249 1
21018.938 1
21019.627 0
21020.316 0
21021.004 2
21021.693 1
21022.382 2
21023.071 3
21023.760 1
21024.449 0
21025.137 1
21025.826 9
21026.515 10
21027.204 5
21027.893 3
21028.582 2
21029.271 0
21029.960 2
21030.649 5
21031.338 3
21032.027 0
21032.715 0
21033.404 0
21034.093 1
21034.782 0
21035.471 0
21036.161 0
21036.850 1
21037.539 0
21038.228 0
21038.917 0
21039.606 1
21040.295 0
21040.984 0
21041.673 0
21042.362 1
21043.051 3
21043.741 1
21044.430 1
21045.119 0
21045.808 0
21046.497 0
21047.187 0
21047.876 1
21048.565 1
21049.254 0
21049.943 0
21050.633 1
21051.322 2
21052.011 1
21052.701 3
21053.390 1
21054.079 0
21054.769 3
21055.458 2
21056.147 1
21056.837 0
21057.526 0
21058.215 0
21058.905 2
21059.594 4
21060.284 0
21060.973 1
21061.663 2
21062.352 0
21063.041 0
21063.731 0
21064.420 1
21065.110 0
21065.799 1
21066.489 0
21067.179 0
21067.868 0
21068.558 0
21069.247 1
21069.937 1
21070.626 0
21071.316 2
21072.006 1
21072.695 0
21073.385 0
21074.075 0
21074.764 1
21075.454 1
21076.144 1
21076.833 2
21077.523 0
21078.213 1
21078.902 0
21079.592 0
21080.282 3
21080.972 2
21081.661 0
21082.351 0
21083.041 5
21083.731 6
21084.421 1
21085.111 1
21085.800 0
21086.490 0
21087.180 2
21087.870 2
21088.560 5
21089.250 4
21089.940 2
21090.630 0
21091.319 0
21092.009 0
21092.699 0
21093.389 0
21094.079 0
21094.769 0
21095.459 1
21096.149 6
21096.839 3
21097.529 1
21098.219 1
21098.910 2
21099.600 7
21100.290 2
21100.980 0
21101.670 1
21102.360 0
21103.050 0
21103.740 0
21104.430 0
21105.121 1
21105.811 1
21106.501 0
21107.191 3
21107.881 1
21108.571 1
21109.262 0
21109.952 0
21110.642 3
21111.332 0
21112.023 0
21112.713 0
21113.403 3
21114.094 2
21114.784 4
21115.474 1
21116.165 1
21116.855 1
21117.545 1
21118.236 2
21118.926 0
21119.616 2
21120.307 0
21120.997 1
21121.688 0
21122.378 0
21123.069 1
21123.759 1
21124.450 0
21125.140 2
21125.831 0
21126.521 1
21127.212 1
21127.902 0
21128.593 26
21129.283 18
21129.974 11
21130.664 7
21131.355 7
21132.046 1
21132.736 0
21133.427 0
21134.117 1
21134.808 0
21135.499 0
21136.189 3
21136.880 1
21137.571 0
21138.261 6
21138.952 5
21139.643 2
21140.334 1
21141.024 1
21141.715 3
21142.406 1
21143.097 1
21143.787 1
21144.478 2
21145.169 2
21145.860 0
21146.551 3
21147.242 6
21147.932 7
21148.623 4
21149.314 1
21150.005 2
21150.696 0
21151.387 0
21152.078 0
21152.769 1
21153.460 1
21154.151 0
21154.842 0
21155.533 4
21156.224 3
21156.915 4
21157.606 1
21158.297 1
21158.988 1
21159.679 1
21160.370 0
21161.061 0
21161.752 0
21162.443 2
21163.134 4
21163.825 1
21164.516 1
21165.208 1
21165.899 3
21166.590 1
21167.281 1
21167.972 1
21168.663 4
21169.355 3
21170.046 2
21170.737 0
21171.428 0
21172.120 1
21172.811 0
21173.502 0
21174.193 0
21174.885 0
21175.576 0
21176.267 1
21176.959 1
21177.650 0
21178.341 0
21179.033 0
21179.724 4
21180.415 1
21181.107 0
21181.798 0
21182.490 2
21183.181 4
21183.873 3
21184.564 5
21185.256 2
21185.947 1
21186.638 1
21187.330 0
21188.021 0
21188.713 4
21189.405 3
21190.096 2
21190.788 0
21191.479 2
21192.171 1
21192.862 1
21193.554 6
21194.246 4
21194.937 2
21195.629 0
21196.321 0
21197.012 0
21197.704 0
21198.396 2
21199.087 3
21199.779 1
21200.471 1
21201.162 1
21201.854 2
21202.546 0
21203.238 2
21203.929 1
21204.621 0
21205.313 0
21206.005 0
21206.697 0
21207.388 2
21208.080 2
21208.772 4
21209.464 2
21210.156 0
21210.848 2
21211.540 6
21212.232 1
21212.923 1
21213.615 0
21214.307 0
21214.999 2
21215.691 0
21216.383 0
21217.075 2
21217.767 1
21218.459 1
21219.151 0
21219.843 0
21220.535 0
21221.227 0
21221.919 0
21222.612 0
21223.304 0
21223.996 0
21224.688 4
21225.380 1
21226.072 0
21226.764 0
21227.456 0
21228.149 1
21228.841 0
21229.533 0
21230.225 2
21230.917 0
21231.610 4
21232.302 2
21232.994 1
21233.686 6
21234.379 4
21235.071 2
21235.763 0
21236.455 0
21237.148 0
21237.840 1
21238.532 0
21239.225 0
21239.917 0
21240.609 1
21241.302 3
21241.994 0
21242.687 3
21243.379 3
21244.072 0
21244.764 3
21245.456 0
21246.149 0
21246.841 4
21247.534 1
21248.226 0
21248.919 1
21249.611 1
21250.304 0
21250.996 0
21251.689 0
21252.382 1
21253.074 0
21253.767 1
21254.459 3
21255.152 3
21255.844 9
21256.537 6
21257.230 1
21257.922 1
21258.615 0
21259.308 0
21260.000 0
21260.693 1
21261.386 2
21262.079 3
21262.771 0
21263.464 0
21264.157 1
21264.850 1
21265.542 0
21266.235 1
21266.928 1
21267.621 5
21268.314 2
21269.006 3
21269.699 5
21270.392 7
21271.085 2
21271.778 1
21272.471 0
21273.164 0
21273.857 0
21274.549 1
21275.242 5
21275.935 2
21276.628 2
21277.321 0
21278.014 5
21278.707 2
21279.400 1
21280.093 1
21280.786 0
21281.479 0
21282.172 1
21282.865 0
21283.558 0
21284.252 0
21284.945 1
21285.638 1
21286.331 0
21287.024 2
21287.717 2
21288.410 1
21289.103 5
21289.797 2
21290.490 3
21291.183 0
21291.876 0
21292.569 0
21293.263 0
21293.956 0
21294.649 0
21295.342 2
21296.036 2
21296.729 0
21297.422 0
21298.116 0
21298.809 0
21299.502 3
21300.196 1
21300.889 0
21301.582 1
21302.276 0
21302.969 0
21303.662 0
21304.356 1
21305.049 0
21305.743 0
21306.436 1
21307.130 0
21307.823 0
21308.517 0
21309.210 0
21309.904 0
21310.597 0
21311.291 0
21311.984 0
21312.678 2
21313.371 0
21314.065 0
21314.758 2
21315.452 0
21316.146 0
21316.839 0
21317.533 0
21318.226 6
21318.920 5
21319.614 9
21320.307 5
21321.001 2
21321.695 0
21322.388 2
21323.082 4
21323.776 1
21324.470 4
21325.163 6
21325.857 4
21326.551 0
21327.245 0
21327.938 9
21328.632 2
21329.326 0
21330.020 3
21330.714 0
21331.408 1
21332.101 0
21332.795 3
21333.489 2
21334.183 0
21334.877 0
21335.571 2
21336.265 1
21336.959 0
21337.653 0
21338.347 3
21339.041 5
21339.735 1
21340.429 1
21341.123 3
21341.817 3
21342.511 5
21343.205 4
21343.899 1
21344.593 1
21345.287 2
21345.981 0
21346.675 6
21347.369 5
21348.063 2
21348.757 2
21349.452 0
21350.146 0
21350.840 1
21351.534 9
21352.228 16
21352.922 9
21353.617 9
21354.311 7
21355.005 4
21355.699 2
21356.394 0
21357.088 0
21357.782 0
21358.476 0
21359.171 1
21359.865 0
21360.559 0
21361.254 0
21361.948 0
21362.642 6
21363.337 3
21364.031 2
21364.726 2
21365.420 0
21366.114 4
21366.809 6
21367.503 3
21368.198 1
21368.892 0
21369.587 0
21370.281 1
21370.976 1
21371.670 2
21372.365 3
21373.059 2
21373.754 1
21374.448 1
21375.143 0
21375.837 1
21376.532 1
21377.227 0
21377.921 0
21378.616 2
21379.310 2
21380.005 0
21380.700 0
21381.394 0
21382.089 0
21382.784 0
21383.478 1
21384.173 0
21384.868 1
21385.563 0
21386.257 3
21386.952 3
21387.647 1
21388.342 0
21389.036 0
21389.731 3
21390.426 0
21391.121 0
21391.816 1
21392.510 4
21393.205 6
21393.900 1
21394.595 8
21395.290 4
21395.985 3
21396.680 1
21397.375 0
21398.070 2
21398.765 1
21399.459 3
21400.154 2
21400.849 3
21401.544 2
21402.239 0
21402.934 0
21403.629 0
21404.324 0
21405.020 0
21405.715 0
21406.410 0
21407.105 0
21407.800 8
21408.495 10
21409.190 1
21409.885 1
21410.580 0
21411.275 4
21411.971 4
21412.666 6
21413.361 0
21414.056 0
21414.751 2
21415.447 1
21416.142 4
21416.837 6
21417.532 2
21418.228 2
21418.923 3
21419.618 1
21420.313 0
21421.009 0
21421.704 0
21422.399 0
21423.095 2
21423.790 2
21424.485 1
21425.181 1
21425.876 3
21426.572 1
21427.267 0
21427.962 1
21428.658 2
21429.353 0
21430.049 0
21430.744 0
21431.440 4
21432.135 1
21432.831 1
21433.526 0
21434.222 4
21434.917 3
21435.613 3
21436.308 1
21437.004 0
21437.699 2
21438.395 4
21439.091 2
21439.786 2
21440.482 0
21441.177 0
21441.873 0
21442.569 1
21443.264 1
21443.960 2
21444.656 0
21445.351 0
21446.047 0
21446.743 0
21447.439 0
21448.134 0
21448.830 7
21449.526 12
21450.222 4
21450.917 2
21451.613 0
21452.309 5
21453.005 1
21453.701 6
21454.397 9
21455.092 7
21455.788 2
21456.484 0
21457.180 1
21457.876 0
21458.572 0
21459.268 0
21459.964 0
21460.660 5
21461.356 5
21462.052 2
21462.748 1
21463.444 0
21464.140 0
21464.836 0
21465.532 0
21466.228 0
21466.924 0
21467.620 0
21468.316 0
21469.012 1
21469.708 1
21470.404 0
21471.100 0
21471.796 0
21472.493 1
21473.189 0
21473.885 0
21474.581 0
21475.277 0
21475.973 2
21476.670 0
21477.366 0
21478.062 1
21478.758 1
21479.455 0
21480.151 3
21480.847 3
21481.543 1
21482.240 0
21482.936 1
21483.632 0
21484.329 0
21485.025 0
21485.721 0
21486.418 0
21487.114 1
21487.810 5
21488.507 2
21489.203 1
21489.900 2
21490.596 2
21491.293 0
21491.989 0
21492.685 4
21493.382 2
21494.078 3
21494.775 2
21495.471 3
21496.168 1
21496.865 1
21497.561 1
21498.258 0
21498.954 2
21499.651 0
21500.347 0
21501.044 0
21501.741 0
21502.437 0
21503.134 3
21503.830 1
21504.527 0
21505.224 3
21505.920 0
21506.617 2
21507.314 1
21508.011 1
21508.707 2
21509.404 2
21510.101 1
21510.798 0
21511.494 0
21512.191 0
21512.888 2
21513.585 0
21514.282 4
21514.978 1
21515.675 0
21516.372 0
21517.069 1
21517.766 0
21518.463 0
21519.160 1
21519.856 4
21520.553 2
21521.250 0
21521.947 2
21522.644 0
21523.341 0
21524.038 0
21524.735 1
21525.432 0
21526.129 2
21526.826 2
21527.523 3
21528.220 1
21528.917 2
21529.614 1
21530.311 0
21531.009 0
21531.706 0
21532.403 0
21533.100 1
21533.797 0
21534.494 1
21535.191 0
21535.888 0
21536.586 0
21537.283 1
21537.980 2
21538.677 0
21539.374 0
21540.072 0
21540.769 0
21541.466 0
21542.163 0
21542.861 1
21543.558 1
21544.255 0
21544.953 1
21545.650 10
21546.347 10
21547.045 8
21547.742 2
21548.439 0
21549.137 2
21549.834 2
21550.532 1
21551.229 0
21551.926 0
21552.624 0
21553.321 0
21554.019 1
21554.716 0
21555.414 0
21556.111 0
21556.809 0
21557.506 3
21558.204 1
21558.901 1
21559.599 2
21560.296 0
21560.994 1
21561.692 0
21562.389 0
21563.087 0
21563.784 2
21564.482 0
21565.180 0
21565.877 0
21566.575 0
21567.273 0
21567.970 1
21568.668 0
21569.366 7
21570.063 6
21570.761 4
21571.459 1
21572.157 1
21572.854 0
21573.552 3
21574.250 2
21574.948 4
21575.646 3
21576.343 0
21577.041 0
21577.739 1
21578.437 1
21579.135 1
21579.833 6
21580.531 5
21581.228 1
21581.926 0
21582.624 5
21583.322 4
21584.020 0
21584.718 2
21585.416 3
21586.114 1
21586.812 0
21587.510 0
21588.208 0
21588.906 0
21589.604 2
21590.302 2
21591.000 4
21591.698 0
21592.396 0
21593.095 0
21593.793 2
21594.491 2
21595.189 0
21595.887 0
21596.585 2
21597.283 2
21597.981 0
21598.680 1
21599.378 0
21600.076 3
21600.774 1
21601.472 1
21602.171 1
21602.869 1
21603.567 0
21604.266 0
21604.964 3
21605.662 1
21606.360 0
21607.059 2
21607.757 3
21608.455 7
21609.154 15
21609.852 12
21610.550 8
21611.249 2
21611.947 0
21612.646 0
21613.344 0
21614.043 1
21614.741 0
21615.439 1
21616.138 1
21616.836 0
21617.535 1
21618.233 0
21618.932 0
21619.630 1
21620.329 1
21621.027 2
21621.726 2
21622.425 0
21623.123 0
21623.822 0
21624.520 0
21625.219 1
21625.918 0
21626.616 1
21627.315 0
21628.013 1
21628.712 1
21629.411 1
21630.110 0
21630.808 1
21631.507 1
21632.206 0
21632.904 0
21633.603 0
21634.302 1
21635.001 0
21635.699 0
21636.398 1
21637.097 0
21637.796 0
21638.495 3
21639.194 1
21639.892 0
21640.591 0
21641.290 0
21641.989 1
21642.688 0
21643.387 1
21644.086 1
21644.785 0
21645.484 0
21646.183 1
21646.881 3
21647.580 1
21648.279 0
21648.978 0
21649.677 1
21650.376 0
21651.075 1
21651.775 5
21652.474 2
21653.173 1
21653.872 0
21654.571 0
21655.270 0
21655.969 0
21656.668 0
21657.367 0
21658.066 3
21658.766 0
21659.465 1
21660.164 2
21660.863 1
21661.562 2
21662.261 2
21662.961 1
21663.660 0
21664.359 3
21665.058 2
21665.758 1
21666.457 0
21667.156 0
21667.856 0
21668.555 1
21669.254 0
21669.953 0
21670.653 0
21671.352 3
21672.052 1
21672.751 2
21673.450 0
21674.150 0
21674.849 0
21675.549 0
21676.248 0
21676.947 2
21677.647 0
21678.346 0
21679.046 6
21679.745 5
21680.445 4
21681.144 2
21681.844 0
21682.543 0
21683.243 0
21683.943 0
21684.642 4
21685.342 7
21686.041 3
21686.741 2
21687.440 0
21688.140 0
21688.840 0
21689.539 0
21690.239 0
21690.939 0
21691.638 5
21692.338 6
21693.038 4
21693.738 3
21694.437 1
21695.137 2
21695.837 0
21696.537 1
21697.236 4
21697.936 1
21698.636 0
21699.336 0
21700.035 0
21700.735 2
21701.435 1
21702.135 0
21702.835 0
21703.535 0
21704.235 0
21704.935 3
21705.634 1
21706.334 0
21707.034 0
21707.734 0
21708.434 0
21709.134 1
21709.834 4
21710.534 1
21711.234 0
21711.934 2
21712.634 3
21713.334 3
21714.034 3
21714.734 0
21715.434 0
21716.134 1
21716.835 0
21717.535 0
21718.235 2
21718.935 1
21719.635 2
21720.335 0
21721.035 1
21721.735 0
21722.436 1
21723.136 0
21723.836 0
21724.536 0
21725.236 6
21725.937 5
21726.637 3
21727.337 1
21728.037 0
21728.738 0
21729.438 0
21730.138 0
21730.839 0
21731.539 0
21732.239 0
21732.940 0
21733.640 7
21734.340 4
21735.041 1
21735.741 2
21736.442 2
21737.142 0
21737.842 0
21738.543 3
21739.243 1
21739.944 4
21740.644 4
21741.345 4
21742.045 1
21742.746 15
21743.446 11
21744.147 6
21744.847 3
21745.548 2
21746.248 1
21746.949 0
21747.650 1
21748.350 0
21749.051 1
21749.751 1
21750.452 1
21751.153 3
21751.853 1
21752.554 1
21753.255 0
21753.955 4
21754.656 3
21755.357 2
21756.058 0
21756.758 0
21757.459 0
21758.160 1
21758.861 1
21759.561 0
21760.262 2
21760.963 0
21761.664 0
21762.365 0
21763.065 0
21763.766 1
21764.467 0
21765.168 0
21765.869 1
21766.570 1
21767.271 0
21767.972 3
21768.672 1
21769.373 0
21770.074 4
21770.775 0
21771.476 2
21772.177 2
21772.878 1
21773.579 0
21774.280 3
21774.981 1
21775.682 2
21776.383 2
21777.084 2
21777.785 0
21778.487 2
21779.188 2
21779.889 0
21780.590 0
21781.291 0
21781.992 2
21782.693 4
21783.394 3
21784.096 0
21784.797 0
21785.498 0
21786.199 3
21786.900 2
21787.602 13
21788.303 5
21789.004 2
21789.705 0
21790.407 1
21791.108 1
21791.809 0
21792.511 0
21793.212 0
21793.913 2
21794.615 2
21795.316 0
21796.017 0
21796.719 0
21797.420 1
21798.121 0
21798.823 0
21799.524 0
21800.226 0
21800.927 1
21801.629 0
21802.330 0
21803.032 4
21803.733 5
21804.435 1
21805.136 1
21805.838 2
21806.539 0
21807.241 0
21807.942 4
21808.644 4
21809.345 2
21810.047 1
21810.749 0
21811.450 5
21812.152 4
21812.853 1
21813.555 0
21814.257 0
21814.958 0
21815.660 3
21816.362 1
21817.063 1
21817.765 0
21818.467 0
21819.169 2
21819.870 2
21820.572 6
21821.274 4
21821.976 0
21822.677 0
21823.379 0
21824.081 1
21824.783 0
21825.485 0
21826.187 0
21826.888 0
21827.590 0
21828.292 0
21828.994 0
21829.696 0
21830.398 1
21831.100 0
21831.802 1
21832.504 2
21833.206 0
21833.908 2
21834.610 2
21835.312 2
21836.014 0
21836.716 1
21837.418 0
21838.120 0
21838.822 0
21839.524 0
21840.226 0
21840.928 0
21841.630 1
21842.332 2
21843.034 3
21843.737 4
21844.439 2
21845.141 1
21845.843 0
21846.545 0
21847.247 0
21847.950 1
21848.652 0
21849.354 0
21850.056 0
21850.758 0
21851.461 0
21852.163 1
21852.865 1
21853.568 1
21854.270 3
21854.972 0
21855.674 1
21856.377 1
21857.079 0
21857.782 0
21858.484 2
21859.186 4
21859.889 3
21860.591 2
21861.293 0
21861.996 0
21862.698 2
21863.401 9
21864.103 7
21864.806 2
21865.508 0
21866.211 3
21866.913 2
21867.616 0
21868.318 1
21869.021 0
21869.723 0
21870.426 0
21871.128 0
21871.831 1
21872.534 1
21873.236 1
21873.939 3
21874.641 0
21875.344 1
21876.047 1
21876.749 0
21877.452 0
21878.155 0
21878.857 0
21879.560 0
21880.263 0
21880.966 3
21881.668 1
21882.371 0
21883.074 0
21883.777 0
21884.479 0
21885.182 2
21885.885 1
21886.588 0
21887.291 0
21887.994 1
21888.696 0
21889.399 1
21890.102 0
21890.805 0
21891.508 0
21892.211 0
21892.914 1
21893.617 0
21894.320 0
21895.023 1
21895.726 1
21896.429 6
21897.132 4
21897.835 2
21898.538 5
21899.241 2
21899.944 1
21900.647 0
21901.350 2
21902.053 4
21902.756 1
21903.459 0
21904.162 0
21904.865 0
21905.568 0
21906.271 0
21906.975 2
21907.678 2
21908.381 0
21909.084 0
21909.787 0
21910.490 0
21911.194 2
21911.897 1
21912.600 0
21913.303 0
21914.007 1
21914.710 0
21915.413 4
21916.117 2
21916.820 0
21917.523 0
21918.226 0
21918.930 0
21919.633 0
21920.337 0
21921.040 0
21921.743 3
21922.447 1
21923.150 2
21923.854 1
21924.557 0
21925.260 1
21925.964 3
21926.667 0
21927.371 0
21928.074 1
21928.778 2
21929.481 0
21930.185 0
21930.888 0
21931.592 0
21932.295 1
21932.999 1
21933.703 0
21934.406 0
21935.110 0
21935.813 2
21936.517 1
21937.221 0
21937.924 0
21938.628 0
21939.332 1
21940.035 1
21940.739 1
21941.443 2
21942.146 4
21942.850 1
21943.554 3
21944.258 1
21944.961 0
21945.665 0
21946.369 0
21947.073 2
21947.776 0
21948.480 1
21949.184 0
21949.888 1
21950.592 7
21951.296 4
21951.999 1
21952.703 0
21953.407 0
21954.111 5
21954.815 5
21955.519 9
21956.223 5
21956.927 1
21957.631 0
21958.335 0
21959.039 0
21959.743 2
21960.447 1
21961.151 0
21961.855 1
21962.559 4
21963.263 1
21963.967 2
21964.671 1
21965.375 2
21966.079 0
21966.783 0
21967.487 0
21968.192 0
[truncated: 3,998 more chars]
