# Supplementary material for: LIMPIC: a computational method for the separation of protein MALDI-TOF-MS signals from noise
Source: BMC Bioinformatics. 2007 Mar 26;8:101. doi: 10.1186/1471-2105-8-101 (PMC1847688; doi:10.1186/1471-2105-8-101)
Supplement: Additional File 2 — Compressed archive of 30 text files, containing MALDI-TOF-MS data acquired from in-vitro protein mixtures. The text files are arranged in 6 folders, each referring to a different cytochrome C concentration. [file 1471-2105-8-101-S2.zip › SOL_7.5_TXT/SOL_calib_07b.txt]

4987.619 0
4987.954 0
4988.290 0
4988.625 0
4988.961 0
4989.297 0
4989.632 0
4989.968 0
4990.303 914
4990.639 943
4990.975 950
4991.310 935
4991.646 942
4991.981 959
4992.317 1003
4992.653 957
4992.989 1045
4993.324 1050
4993.660 1056
4993.996 1064
4994.331 978
4994.667 970
4995.003 998
4995.339 991
4995.674 942
4996.010 919
4996.346 867
4996.682 856
4997.018 932
4997.353 989
4997.689 972
4998.025 866
4998.361 854
4998.697 969
4999.033 1003
4999.369 946
4999.705 966
5000.040 912
5000.376 967
5000.712 1004
5001.048 993
5001.384 1056
5001.720 1038
5002.056 1026
5002.392 974
5002.728 909
5003.064 972
5003.400 1039
5003.736 985
5004.072 989
5004.408 999
5004.745 975
5005.081 955
5005.417 960
5005.753 991
5006.089 973
5006.425 937
5006.761 860
5007.097 936
5007.434 923
5007.770 899
5008.106 870
5008.442 851
5008.778 942
5009.115 937
5009.451 900
5009.787 836
5010.123 783
5010.460 847
5010.796 823
5011.132 858
5011.469 874
5011.805 898
5012.141 877
5012.478 903
5012.814 901
5013.150 935
5013.487 955
5013.823 965
5014.159 1014
5014.496 969
5014.832 1004
5015.169 966
5015.505 872
5015.842 888
5016.178 887
5016.514 862
5016.851 874
5017.187 903
5017.524 928
5017.860 936
5018.197 915
5018.534 940
5018.870 1009
5019.207 926
5019.543 937
5019.880 886
5020.216 858
5020.553 874
5020.890 868
5021.226 858
5021.563 882
5021.900 885
5022.236 903
5022.573 862
5022.910 860
5023.246 868
5023.583 935
5023.920 897
5024.256 904
5024.593 925
5024.930 902
5025.267 944
5025.604 895
5025.940 895
5026.277 916
5026.614 899
5026.951 969
5027.288 966
5027.624 953
5027.961 961
5028.298 1011
5028.635 1009
5028.972 942
5029.309 953
5029.646 958
5029.983 991
5030.320 936
5030.657 863
5030.994 802
5031.330 813
5031.667 826
5032.004 855
5032.341 829
5032.678 845
5033.016 881
5033.353 817
5033.690 795
5034.027 917
5034.364 823
5034.701 882
5035.038 935
5035.375 911
5035.712 937
5036.049 927
5036.386 851
5036.724 804
5037.061 850
5037.398 883
5037.735 930
5038.072 924
5038.409 836
5038.747 828
5039.084 844
5039.421 890
5039.758 921
5040.096 911
5040.433 881
5040.770 897
5041.108 968
5041.445 991
5041.782 979
5042.120 980
5042.457 930
5042.794 955
5043.132 866
5043.469 841
5043.806 884
5044.144 867
5044.481 884
5044.819 928
5045.156 849
5045.493 842
5045.831 873
5046.168 885
5046.506 946
5046.843 965
5047.181 944
5047.518 914
5047.856 889
5048.193 862
5048.531 922
5048.869 944
5049.206 1015
5049.544 1018
5049.881 950
5050.219 964
5050.556 935
5050.894 806
5051.232 958
5051.569 952
5051.907 859
5052.245 896
5052.582 885
5052.920 921
5053.258 886
5053.596 833
5053.933 845
5054.271 833
5054.609 855
5054.947 890
5055.284 797
5055.622 827
5055.960 794
5056.298 854
5056.635 828
5056.973 884
5057.311 859
5057.649 830
5057.987 821
5058.325 851
5058.663 828
5059.001 844
5059.338 920
5059.676 880
5060.014 889
5060.352 865
5060.690 867
5061.028 874
5061.366 835
5061.704 852
5062.042 887
5062.380 863
5062.718 864
5063.056 894
5063.394 877
5063.732 854
5064.070 908
5064.408 986
5064.746 929
5065.085 846
5065.423 817
5065.761 835
5066.099 847
5066.437 852
5066.775 800
5067.113 821
5067.452 821
5067.790 868
5068.128 940
5068.466 931
5068.804 900
5069.143 881
5069.481 796
5069.819 830
5070.157 835
5070.496 863
5070.834 906
5071.172 898
5071.511 941
5071.849 951
5072.187 906
5072.526 912
5072.864 972
5073.202 864
5073.541 895
5073.879 850
5074.218 838
5074.556 948
5074.894 936
5075.233 949
5075.571 961
5075.910 947
5076.248 954
5076.587 913
5076.925 883
5077.264 833
5077.602 833
5077.941 860
5078.279 1000
5078.618 941
5078.956 923
5079.295 1000
5079.634 937
5079.972 887
5080.311 897
5080.649 845
5080.988 885
5081.327 865
5081.665 974
5082.004 839
5082.343 811
5082.681 790
5083.020 881
5083.359 814
5083.697 773
5084.036 805
5084.375 864
5084.714 879
5085.052 916
5085.391 918
5085.730 875
5086.069 847
5086.408 776
5086.746 811
5087.085 789
5087.424 936
5087.763 877
5088.102 879
5088.441 915
5088.780 991
5089.118 994
5089.457 932
5089.796 828
5090.135 875
5090.474 887
5090.813 918
5091.152 877
5091.491 943
5091.830 891
5092.169 861
5092.508 891
5092.847 851
5093.186 899
5093.525 878
5093.864 947
5094.203 948
5094.542 910
5094.882 974
5095.221 906
5095.560 910
5095.899 1001
5096.238 968
5096.577 858
5096.916 890
5097.255 933
5097.595 948
5097.934 967
5098.273 993
5098.612 878
5098.951 843
5099.291 880
5099.630 886
5099.969 847
5100.309 812
5100.648 907
5100.987 875
5101.326 829
5101.666 772
5102.005 750
5102.344 809
5102.684 854
5103.023 879
5103.362 888
5103.702 822
5104.041 807
5104.381 818
5104.720 774
5105.060 826
5105.399 808
5105.738 891
5106.078 876
5106.417 831
5106.757 721
5107.096 714
5107.436 737
5107.775 837
5108.115 790
5108.454 833
5108.794 855
5109.134 840
5109.473 878
5109.813 839
5110.152 867
5110.492 853
5110.832 788
5111.171 779
5111.511 812
5111.851 820
5112.190 793
5112.530 794
5112.870 813
5113.209 845
5113.549 967
5113.889 887
5114.228 894
5114.568 953
5114.908 917
5115.248 958
5115.587 998
5115.927 927
5116.267 924
5116.607 898
5116.947 868
5117.287 877
5117.626 963
5117.966 945
5118.306 935
5118.646 943
5118.986 958
5119.326 999
5119.666 879
5120.006 912
5120.346 847
5120.686 798
5121.026 823
5121.365 875
5121.705 810
5122.045 794
5122.385 801
5122.725 838
5123.066 845
5123.406 833
5123.746 746
5124.086 776
5124.426 827
5124.766 839
5125.106 846
5125.446 773
5125.786 868
5126.126 822
5126.466 802
5126.807 821
5127.147 829
5127.487 881
5127.827 816
5128.167 782
5128.508 744
5128.848 839
5129.188 786
5129.528 817
5129.868 794
5130.209 717
5130.549 740
5130.889 788
5131.230 875
5131.570 835
5131.910 821
5132.251 837
5132.591 833
5132.931 806
5133.272 874
5133.612 933
5133.952 903
5134.293 883
5134.633 885
5134.974 910
5135.314 896
5135.655 828
5135.995 842
5136.335 871
5136.676 925
5137.016 907
5137.357 816
5137.697 749
5138.038 746
5138.379 843
5138.719 848
5139.060 845
5139.400 851
5139.741 861
5140.081 825
5140.422 826
5140.763 855
5141.103 761
5141.444 755
5141.784 790
5142.125 717
5142.466 723
5142.807 780
5143.147 781
5143.488 855
5143.829 889
5144.169 821
5144.510 775
5144.851 774
5145.192 759
5145.532 845
5145.873 885
5146.214 821
5146.555 783
5146.896 783
5147.236 774
5147.577 840
5147.918 853
5148.259 920
5148.600 862
5148.941 690
5149.282 743
5149.623 830
5149.963 850
5150.304 793
5150.645 836
5150.986 885
5151.327 847
5151.668 793
5152.009 759
5152.350 750
5152.691 831
5153.032 761
5153.373 716
5153.714 719
5154.055 695
5154.396 681
5154.738 834
5155.079 846
5155.420 848
5155.761 866
5156.102 770
5156.443 709
5156.784 697
5157.125 780
5157.467 799
5157.808 864
5158.149 853
5158.490 776
5158.831 789
5159.173 855
5159.514 810
5159.855 867
5160.196 945
5160.538 946
5160.879 940
5161.220 866
5161.561 859
5161.903 856
5162.244 860
5162.585 920
5162.927 837
5163.268 854
5163.610 842
5163.951 801
5164.292 792
5164.634 734
5164.975 778
5165.317 779
5165.658 767
5165.999 791
5166.341 830
5166.682 755
5167.024 695
5167.365 772
5167.707 826
5168.048 857
5168.390 894
5168.731 893
5169.073 820
5169.415 773
5169.756 752
5170.098 767
5170.439 795
5170.781 756
5171.123 828
5171.464 869
5171.806 874
5172.148 859
5172.489 897
5172.831 854
5173.173 827
5173.514 798
5173.856 771
5174.198 761
5174.539 815
5174.881 867
5175.223 869
5175.565 796
5175.906 771
5176.248 732
5176.590 793
5176.932 804
5177.274 755
5177.616 786
5177.957 843
5178.299 825
5178.641 764
5178.983 771
5179.325 827
5179.667 754
5180.009 754
5180.351 782
5180.693 747
5181.034 758
5181.376 811
5181.718 772
5182.060 783
5182.402 802
5182.744 770
5183.086 761
5183.428 790
5183.770 782
5184.113 705
5184.455 687
5184.797 713
5185.139 755
5185.481 851
5185.823 848
5186.165 779
5186.507 818
5186.849 848
5187.191 757
5187.534 708
5187.876 865
5188.218 848
5188.560 890
5188.902 827
5189.245 783
5189.587 793
5189.929 771
5190.271 790
5190.614 808
5190.956 826
5191.298 847
5191.640 800
5191.983 809
5192.325 807
5192.667 823
5193.010 762
5193.352 798
5193.694 758
5194.037 742
5194.379 767
5194.722 772
5195.064 776
5195.406 793
5195.749 763
5196.091 797
5196.434 820
5196.776 779
5197.119 777
5197.461 834
5197.804 798
5198.146 812
5198.489 785
5198.831 833
5199.174 928
5199.516 879
5199.859 842
5200.202 816
5200.544 821
5200.887 805
5201.229 774
5201.572 802
5201.915 850
5202.257 916
5202.600 853
5202.943 827
5203.285 836
5203.628 824
5203.971 841
5204.313 864
5204.656 909
5204.999 865
5205.342 844
5205.684 829
5206.027 835
5206.370 823
5206.713 802
5207.055 832
5207.398 851
5207.741 806
5208.084 709
5208.427 700
5208.770 756
5209.113 780
5209.455 795
5209.798 794
5210.141 694
5210.484 714
5210.827 797
5211.170 794
5211.513 787
5211.856 794
5212.199 725
5212.542 711
5212.885 655
5213.228 719
5213.571 773
5213.914 868
5214.257 851
5214.600 746
5214.943 803
5215.286 936
5215.629 929
5215.972 858
5216.315 802
5216.659 833
5217.002 787
5217.345 759
5217.688 740
5218.031 766
5218.374 855
5218.718 800
5219.061 833
5219.404 780
5219.747 746
5220.090 746
5220.434 753
5220.777 757
5221.120 795
5221.463 731
5221.807 757
5222.150 815
5222.493 857
5222.837 893
5223.180 866
5223.523 819
5223.867 833
5224.210 825
5224.554 774
5224.897 717
5225.240 685
5225.584 671
5225.927 701
5226.271 766
5226.614 809
5226.957 711
5227.301 720
5227.644 750
5227.988 782
5228.331 740
5228.675 664
5229.018 699
5229.362 709
5229.706 706
5230.049 759
5230.393 770
5230.736 756
5231.080 777
5231.423 678
5231.767 752
5232.111 793
5232.454 774
5232.798 865
5233.142 819
5233.485 771
5233.829 779
5234.173 779
5234.516 759
5234.860 800
5235.204 884
5235.548 882
5235.891 821
5236.235 768
5236.579 775
5236.923 772
5237.267 769
5237.610 758
5237.954 751
5238.298 787
5238.642 812
5238.986 760
5239.330 891
5239.673 932
5240.017 868
5240.361 837
5240.705 846
5241.049 864
5241.393 840
5241.737 801
5242.081 687
5242.425 707
5242.769 773
5243.113 760
5243.457 772
5243.801 848
5244.145 767
5244.489 728
5244.833 733
5245.177 726
5245.521 690
5245.865 707
5246.209 701
5246.553 682
5246.897 713
5247.242 754
5247.586 755
5247.930 732
5248.274 745
5248.618 714
5248.962 763
5249.307 857
5249.651 796
5249.995 791
5250.339 686
5250.683 725
5251.028 788
5251.372 775
5251.716 813
5252.061 808
5252.405 820
5252.749 816
5253.093 804
5253.438 823
5253.782 749
5254.126 678
5254.471 678
5254.815 684
5255.160 662
5255.504 678
5255.848 696
5256.193 685
5256.537 729
5256.882 658
5257.226 656
5257.571 744
5257.915 811
5258.260 748
5258.604 696
5258.949 733
5259.293 777
5259.638 816
5259.982 706
5260.327 759
5260.671 796
5261.016 776
5261.360 835
5261.705 830
5262.050 839
5262.394 782
5262.739 793
5263.084 775
5263.428 792
5263.773 820
5264.118 772
5264.462 752
5264.807 745
5265.152 777
5265.496 774
5265.841 752
5266.186 744
5266.531 746
5266.875 775
5267.220 824
5267.565 730
5267.910 733
5268.255 820
5268.599 843
5268.944 799
5269.289 725
5269.634 715
5269.979 753
5270.324 712
5270.669 675
5271.013 696
5271.358 781
5271.703 818
5272.048 747
5272.393 796
5272.738 794
5273.083 745
5273.428 777
5273.773 761
5274.118 752
5274.463 781
5274.808 776
5275.153 742
5275.498 743
5275.843 760
5276.188 704
5276.533 677
5276.879 731
5277.224 794
5277.569 757
5277.914 729
5278.259 766
5278.604 842
5278.949 804
5279.295 754
5279.640 740
5279.985 673
5280.330 686
5280.675 687
5281.021 670
5281.366 632
5281.711 653
5282.056 685
5282.402 764
5282.747 861
5283.092 844
5283.438 770
5283.783 709
5284.128 739
5284.474 775
5284.819 827
5285.164 816
5285.510 836
5285.855 768
5286.200 796
5286.546 759
5286.891 746
5287.237 779
5287.582 759
5287.928 809
5288.273 710
5288.619 672
5288.964 737
5289.310 626
5289.655 566
5290.001 632
5290.346 576
5290.692 565
5291.037 635
5291.383 622
5291.728 638
5292.074 703
5292.420 665
5292.765 734
5293.111 751
5293.456 677
5293.802 736
5294.148 729
5294.493 697
5294.839 767
5295.185 698
5295.531 641
5295.876 705
5296.222 669
5296.568 700
5296.913 722
5297.259 700
5297.605 657
5297.951 680
5298.297 666
5298.642 721
5298.988 763
5299.334 751
5299.680 721
5300.026 783
5300.372 812
5300.717 755
5301.063 758
5301.409 773
5301.755 738
5302.101 728
5302.447 733
5302.793 761
5303.139 801
5303.485 781
5303.831 786
5304.177 761
5304.523 729
5304.869 688
5305.215 736
5305.561 838
5305.907 815
5306.253 764
5306.599 792
5306.945 819
5307.291 832
5307.637 884
5307.983 829
5308.330 764
5308.676 784
5309.022 753
5309.368 745
5309.714 760
5310.060 740
5310.407 672
5310.753 614
5311.099 636
5311.445 728
5311.791 691
5312.138 671
5312.484 716
5312.830 672
5313.176 719
5313.523 700
5313.869 750
5314.215 692
5314.562 705
5314.908 762
5315.254 746
5315.601 693
5315.947 778
5316.293 748
5316.640 674
5316.986 633
5317.333 681
5317.679 714
5318.026 749
5318.372 783
5318.718 705
5319.065 629
5319.411 680
5319.758 694
5320.104 710
5320.451 659
5320.797 702
5321.144 714
5321.491 808
5321.837 853
5322.184 784
5322.530 739
5322.877 706
5323.223 798
5323.570 691
5323.917 657
5324.263 639
5324.610 667
5324.957 654
5325.303 733
5325.650 782
5325.997 733
5326.343 737
5326.690 688
5327.037 737
5327.384 707
5327.730 731
5328.077 736
5328.424 727
5328.771 722
5329.118 699
5329.464 738
5329.811 751
5330.158 751
5330.505 707
5330.852 780
5331.199 811
5331.545 815
5331.892 782
5332.239 732
5332.586 731
5332.933 755
5333.280 725
5333.627 736
5333.974 784
5334.321 764
5334.668 725
5335.015 728
5335.362 712
5335.709 650
5336.056 639
5336.403 659
5336.750 670
5337.097 665
5337.444 726
5337.791 675
5338.138 768
5338.485 830
5338.833 800
5339.180 812
5339.527 801
5339.874 789
5340.221 717
5340.568 717
5340.915 781
5341.263 772
5341.610 742
5341.957 741
5342.304 684
5342.652 610
5342.999 639
5343.346 664
5343.693 677
5344.041 656
5344.388 675
5344.735 686
5345.083 652
5345.430 667
5345.777 642
5346.125 612
5346.472 627
5346.819 688
5347.167 729
5347.514 746
5347.861 766
5348.209 674
5348.556 634
5348.904 600
5349.251 662
5349.599 660
5349.946 658
5350.294 637
5350.641 714
5350.989 699
5351.336 685
5351.684 675
5352.031 650
5352.379 683
5352.726 645
5353.074 641
5353.422 703
5353.769 671
5354.117 618
5354.464 606
5354.812 599
5355.160 642
5355.507 656
5355.855 685
5356.203 732
5356.550 690
5356.898 647
5357.246 601
5357.594 646
5357.941 691
5358.289 684
5358.637 687
5358.985 705
5359.332 666
5359.680 625
5360.028 605
5360.376 618
5360.724 615
5361.071 563
5361.419 608
5361.767 571
5362.115 624
5362.463 595
5362.811 623
5363.159 615
5363.507 569
5363.855 586
5364.202 641
5364.550 646
5364.898 633
5365.246 681
5365.594 686
5365.942 693
5366.290 694
5366.638 646
5366.986 678
5367.334 727
5367.682 752
5368.031 776
5368.379 743
5368.727 712
5369.075 768
5369.423 743
5369.771 708
5370.119 637
5370.467 571
5370.815 571
5371.164 611
5371.512 702
5371.860 655
5372.208 588
5372.556 599
5372.905 601
5373.253 669
5373.601 634
5373.949 716
5374.298 786
5374.646 710
5374.994 757
5375.342 777
5375.691 738
5376.039 713
5376.387 692
5376.736 628
5377.084 632
5377.433 640
5377.781 694
5378.129 790
5378.478 727
5378.826 679
5379.175 705
5379.523 703
5379.871 770
5380.220 729
5380.568 725
5380.917 821
5381.265 838
5381.614 827
5381.962 814
5382.311 843
5382.659 803
5383.008 797
5383.356 821
5383.705 790
5384.054 724
5384.402 710
5384.751 707
5385.099 691
5385.448 708
5385.797 718
5386.145 736
5386.494 715
5386.843 663
5387.191 697
5387.540 664
5387.889 743
5388.238 706
5388.586 673
5388.935 643
5389.284 588
5389.633 586
5389.981 610
5390.330 670
5390.679 720
5391.028 724
5391.376 742
5391.725 748
5392.074 721
5392.423 680
5392.772 707
5393.121 713
5393.470 676
5393.819 706
5394.167 710
5394.516 706
5394.865 656
5395.214 669
5395.563 723
5395.912 663
5396.261 659
5396.610 656
5396.959 684
5397.308 668
5397.657 628
5398.006 631
5398.355 655
5398.704 702
5399.053 632
5399.402 626
5399.752 659
5400.101 696
5400.450 654
5400.799 584
5401.148 631
5401.497 615
5401.846 669
5402.196 621
5402.545 613
5402.894 625
5403.243 645
5403.592 687
5403.942 719
5404.291 676
5404.640 737
5404.989 842
5405.339 787
5405.688 690
5406.037 704
5406.386 702
5406.736 649
5407.085 616
5407.434 645
5407.784 592
5408.133 608
5408.482 636
5408.832 683
5409.181 680
5409.531 690
5409.880 698
5410.230 596
5410.579 680
5410.928 691
5411.278 672
5411.627 665
5411.977 657
5412.326 625
5412.676 625
5413.025 663
5413.375 653
5413.724 598
5414.074 621
5414.424 583
5414.773 631
5415.123 687
5415.472 684
5415.822 644
5416.172 624
5416.521 692
5416.871 671
5417.220 670
5417.570 645
5417.920 640
5418.270 674
5418.619 647
5418.969 629
5419.319 632
5419.668 630
5420.018 641
5420.368 599
5420.718 626
5421.067 683
5421.417 660
5421.767 650
5422.117 697
5422.467 690
5422.816 742
5423.166 772
5423.516 750
5423.866 705
5424.216 694
5424.566 662
5424.916 698
5425.266 729
5425.616 684
5425.966 678
5426.315 656
5426.665 690
5427.015 768
5427.365 733
5427.715 754
5428.065 658
5428.415 692
5428.765 722
5429.115 682
5429.465 639
5429.816 668
5430.166 705
5430.516 691
5430.866 689
5431.216 644
5431.566 685
5431.916 665
5432.266 679
5432.616 684
5432.967 693
5433.317 714
5433.667 625
5434.017 636
5434.367 631
5434.718 635
5435.068 660
5435.418 712
5435.768 720
5436.119 680
5436.469 676
5436.819 726
5437.169 708
5437.520 667
5437.870 624
5438.220 638
5438.571 668
5438.921 709
5439.271 671
5439.622 681
5439.972 637
5440.323 576
5440.673 587
5441.023 545
5441.374 599
5441.724 650
5442.075 676
5442.425 741
5442.776 646
5443.126 601
5443.477 601
5443.827 637
5444.178 658
5444.528 646
5444.879 718
5445.229 743
5445.580 725
5445.931 666
5446.281 647
5446.632 670
5446.982 704
5447.333 685
5447.684 669
5448.034 639
5448.385 619
5448.736 622
5449.086 639
5449.437 657
5449.788 585
5450.138 579
5450.489 642
5450.840 645
5451.191 631
5451.541 638
5451.892 660
5452.243 642
5452.594 638
5452.945 633
5453.295 613
5453.646 577
5453.997 627
5454.348 605
5454.699 630
5455.050 649
5455.400 680
5455.751 670
5456.102 660
5456.453 702
5456.804 754
5457.155 746
5457.506 666
5457.857 650
5458.208 691
5458.559 722
5458.910 752
5459.261 766
5459.612 741
5459.963 726
5460.314 743
5460.665 703
5461.016 751
5461.367 732
5461.718 755
5462.069 676
5462.421 624
5462.772 695
5463.123 690
5463.474 675
5463.825 716
5464.176 699
5464.527 615
5464.879 618
5465.230 635
5465.581 613
5465.932 669
5466.284 618
5466.635 620
5466.986 643
5467.337 621
5467.689 597
5468.040 612
5468.391 635
5468.742 616
5469.094 635
5469.445 677
5469.796 639
5470.148 586
5470.499 585
5470.851 519
5471.202 500
5471.553 510
5471.905 578
5472.256 590
5472.608 578
5472.959 617
5473.311 584
5473.662 585
5474.014 625
5474.365 643
5474.717 642
5475.068 602
5475.420 601
5475.771 650
5476.123 637
5476.474 650
5476.826 680
5477.177 643
5477.529 656
5477.881 703
5478.232 720
5478.584 684
5478.935 600
5479.287 603
5479.639 624
5479.990 618
5480.342 573
5480.694 510
5481.046 535
5481.397 530
5481.749 560
5482.101 502
5482.453 540
5482.804 547
5483.156 579
5483.508 609
5483.860 589
5484.211 594
5484.563 611
5484.915 599
5485.267 646
5485.619 587
5485.971 579
5486.323 601
5486.674 629
5487.026 633
5487.378 591
5487.730 595
5488.082 600
5488.434 642
5488.786 645
5489.138 590
5489.490 613
5489.842 657
5490.194 581
5490.546 611
5490.898 663
5491.250 658
5491.602 602
5491.954 585
5492.306 553
5492.658 572
5493.010 553
5493.362 583
5493.715 603
5494.067 600
5494.419 522
5494.771 521
5495.123 517
5495.475 519
5495.828 560
5496.180 561
5496.532 574
5496.884 665
5497.236 621
5497.589 638
5497.941 623
5498.293 617
5498.645 647
5498.998 653
5499.350 598
5499.702 615
5500.055 638
5500.407 651
5500.759 651
5501.112 643
5501.464 655
5501.816 631
5502.169 530
5502.521 564
5502.874 618
5503.226 587
5503.578 620
5503.931 612
5504.283 594
5504.636 597
5504.988 562
5505.341 577
5505.693 577
5506.046 602
5506.398 649
5506.751 623
5507.103 641
5507.456 645
5507.808 643
5508.161 639
5508.514 569
5508.866 617
5509.219 565
5509.571 540
5509.924 538
5510.277 592
5510.629 618
5510.982 679
5511.335 647
5511.687 640
5512.040 650
5512.393 641
5512.746 632
5513.098 647
5513.451 613
5513.804 659
5514.157 657
5514.509 574
5514.862 630
5515.215 574
5515.568 564
5515.921 608
5516.273 679
5516.626 644
5516.979 565
5517.332 586
5517.685 616
5518.038 587
5518.391 656
5518.744 660
5519.097 707
5519.449 713
5519.802 561
5520.155 540
5520.508 556
5520.861 598
5521.214 590
5521.567 565
5521.920 540
5522.273 560
5522.626 544
5522.979 585
5523.333 655
5523.686 559
5524.039 601
5524.392 565
5524.745 557
5525.098 600
5525.451 658
5525.804 608
5526.157 601
5526.511 657
5526.864 696
5527.217 672
5527.570 610
5527.923 581
5528.277 555
5528.630 562
5528.983 466
5529.336 479
5529.690 464
5530.043 539
5530.396 579
5530.749 563
5531.103 571
5531.456 563
5531.809 616
5532.163 629
5532.516 503
5532.869 531
5533.223 551
5533.576 565
5533.930 607
5534.283 524
5534.636 502
5534.990 486
5535.343 557
5535.697 568
5536.050 561
5536.404 610
5536.757 586
5537.111 629
5537.464 644
5537.818 607
5538.171 588
5538.525 508
5538.878 467
5539.232 478
5539.586 540
5539.939 564
5540.293 610
5540.646 597
5541.000 513
5541.354 534
5541.707 588
5542.061 628
5542.415 627
5542.768 602
5543.122 631
5543.476 631
5543.829 601
5544.183 528
5544.537 505
5544.891 531
5545.244 536
5545.598 560
5545.952 548
5546.306 533
5546.660 543
5547.013 560
5547.367 607
5547.721 581
5548.075 521
5548.429 536
5548.783 546
5549.137 583
5549.490 564
5549.844 530
5550.198 546
5550.552 529
5550.906 559
5551.260 587
5551.614 585
5551.968 574
5552.322 644
5552.676 601
5553.030 611
5553.384 628
5553.738 559
5554.092 507
5554.446 553
5554.800 519
5555.154 521
5555.508 603
5555.863 604
5556.217 648
5556.571 609
5556.925 636
5557.279 618
5557.633 579
5557.987 563
5558.342 592
5558.696 618
5559.050 604
5559.404 596
5559.758 602
5560.113 471
5560.467 461
5560.821 498
5561.175 533
5561.530 543
5561.884 577
5562.238 617
5562.593 647
5562.947 577
5563.301 474
5563.656 496
5564.010 481
5564.364 536
5564.719 594
5565.073 582
5565.428 603
5565.782 609
5566.136 587
5566.491 493
5566.845 558
5567.200 614
5567.554 622
5567.909 572
5568.263 571
5568.618 533
5568.972 520
5569.327 534
5569.681 574
5570.036 654
5570.390 629
5570.745 617
5571.100 604
5571.454 598
5571.809 588
5572.163 584
5572.518 604
5572.873 618
5573.227 611
5573.582 582
5573.937 549
5574.291 582
5574.646 554
5575.001 606
5575.356 656
5575.710 672
5576.065 614
5576.420 584
5576.774 595
5577.129 582
5577.484 602
5577.839 594
5578.194 649
5578.549 606
5578.903 582
5579.258 612
5579.613 614
5579.968 576
5580.323 502
5580.678 579
5581.033 518
5581.387 503
5581.742 509
5582.097 522
5582.452 519
5582.807 564
5583.162 541
5583.517 542
5583.872 552
5584.227 560
5584.582 498
5584.937 522
5585.292 528
5585.647 534
5586.002 551
5586.357 519
5586.713 509
5587.068 515
5587.423 480
5587.778 544
5588.133 562
5588.488 582
5588.843 491
5589.198 529
5589.554 556
5589.909 511
5590.264 524
5590.619 548
5590.974 512
5591.330 521
5591.685 592
5592.040 552
5592.395 563
5592.751 674
5593.106 634
5593.461 536
5593.817 575
5594.172 590
5594.527 558
5594.883 607
5595.238 553
5595.593 555
5595.949 549
5596.304 539
5596.659 535
5597.015 558
5597.370 550
5597.726 481
5598.081 482
5598.437 513
5598.792 625
5599.148 577
5599.503 529
5599.859 545
5600.214 541
5600.570 571
5600.925 561
5601.281 577
5601.636 505
5601.992 476
5602.347 471
5602.703 527
5603.059 619
5603.414 615
5603.770 543
5604.125 502
5604.481 485
5604.837 472
5605.192 516
5605.548 457
5605.904 478
5606.259 530
5606.615 554
5606.971 555
5607.327 588
5607.682 594
5608.038 566
5608.394 553
5608.750 556
5609.106 570
5609.461 529
5609.817 509
5610.173 543
5610.529 576
5610.885 606
5611.241 584
5611.596 563
5611.952 512
5612.308 482
5612.664 476
5613.020 516
5613.376 552
5613.732 593
5614.088 598
5614.444 606
5614.800 656
5615.156 583
5615.512 576
5615.868 591
5616.224 676
5616.580 704
5616.936 620
5617.292 482
5617.648 499
5618.004 529
5618.360 526
5618.716 542
5619.072 562
5619.428 577
5619.785 519
5620.141 495
5620.497 494
5620.853 547
5621.209 521
5621.565 494
5621.922 551
5622.278 534
5622.634 525
5622.990 567
5623.347 556
5623.703 562
5624.059 540
5624.415 566
5624.772 582
5625.128 605
5625.484 627
5625.841 570
5626.197 553
5626.553 523
5626.910 507
5627.266 470
5627.622 523
5627.979 526
5628.335 554
5628.692 509
5629.048 563
5629.404 555
5629.761 628
5630.117 645
5630.474 634
5630.830 600
5631.187 554
5631.543 608
5631.900 608
5632.256 576
5632.613 555
5632.969 535
5633.326 565
5633.683 564
5634.039 530
5634.396 539
5634.752 576
5635.109 568
5635.466 556
5635.822 568
5636.179 565
5636.536 601
5636.892 550
5637.249 527
5637.606 497
5637.962 499
5638.319 525
5638.676 544
5639.032 506
5639.389 569
5639.746 647
5640.103 574
5640.460 558
5640.816 586
5641.173 594
5641.530 569
5641.887 531
5642.244 509
5642.600 489
5642.957 577
5643.314 627
5643.671 679
5644.028 653
5644.385 589
5644.742 712
5645.099 733
5645.456 687
5645.813 648
5646.170 663
5646.527 689
5646.884 780
5647.241 816
5647.598 877
5647.955 942
5648.312 1056
5648.669 1106
5649.026 1201
5649.383 1270
5649.740 1359
5650.097 1537
5650.454 1593
5650.811 1576
5651.168 1599
5651.526 1709
5651.883 1816
5652.240 1762
5652.597 1659
5652.954 1574
5653.311 1499
5653.669 1398
5654.026 1174
5654.383 1000
5654.740 964
5655.098 905
5655.455 852
5655.812 840
5656.169 844
5656.527 812
5656.884 781
5657.241 756
5657.599 634
5657.956 671
5658.313 737
5658.671 692
5659.028 693
5659.385 674
5659.743 687
5660.100 675
5660.458 691
5660.815 732
5661.172 693
5661.530 654
5661.887 692
5662.245 750
5662.602 764
5662.960 778
5663.317 775
5663.675 748
5664.032 635
5664.390 649
5664.748 663
5665.105 625
5665.463 673
5665.820 616
5666.178 662
5666.535 684
5666.893 696
5667.251 752
5667.608 731
5667.966 738
5668.324 692
5668.681 651
5669.039 718
5669.397 705
5669.754 732
5670.112 708
5670.470 658
5670.828 634
5671.185 572
5671.543 648
5671.901 661
5672.259 681
5672.617 625
5672.974 606
5673.332 628
5673.690 590
5674.048 625
5674.406 596
5674.764 627
5675.121 609
5675.479 585
5675.837 514
5676.195 510
5676.553 563
5676.911 653
5677.269 661
5677.627 641
5677.985 614
5678.343 649
5678.701 675
5679.059 679
5679.417 698
5679.775 618
5680.133 563
5680.491 635
5680.849 596
5681.207 611
5681.565 608
5681.923 618
5682.281 640
5682.640 635
5682.998 580
5683.356 611
5683.714 649
5684.072 641
5684.430 623
5684.789 621
5685.147 602
5685.505 641
5685.863 640
5686.221 660
5686.580 709
5686.938 696
5687.296 677
5687.654 619
5688.013 567
5688.371 598
5688.729 587
5689.088 539
5689.446 515
5689.804 541
5690.163 633
5690.521 577
5690.879 603
5691.238 560
5691.596 509
5691.955 489
5692.313 556
5692.671 552
5693.030 485
5693.388 485
5693.747 593
5694.105 539
5694.464 495
5694.822 509
5695.181 495
5695.539 462
5695.898 495
5696.256 555
5696.615 532
5696.974 521
5697.332 547
5697.691 510
5698.049 527
5698.408 543
5698.767 574
5699.125 528
5699.484 518
5699.843 578
5700.201 561
5700.560 548
5700.919 589
5701.277 552
5701.636 530
5701.995 587
5702.353 590
5702.712 586
5703.071 568
5703.430 586
5703.789 625
5704.147 705
5704.506 665
5704.865 657
5705.224 583
5705.583 594
5705.941 561
5706.300 553
5706.659 548
5707.018 572
5707.377 598
5707.736 556
5708.095 515
5708.454 581
5708.813 603
5709.172 584
5709.531 595
5709.890 595
5710.249 545
5710.608 565
5710.967 630
5711.326 638
5711.685 662
5712.044 641
5712.403 636
5712.762 716
5713.121 618
5713.480 613
5713.839 580
5714.198 563
5714.557 574
5714.916 570
5715.276 593
5715.635 621
5715.994 677
5716.353 742
5716.712 678
5717.071 614
5717.431 543
5717.790 644
5718.149 668
5718.508 715
5718.868 736
5719.227 711
5719.586 733
5719.946 793
5720.305 877
5720.664 838
5721.023 806
5721.383 759
5721.742 738
5722.101 740
5722.461 815
5722.820 752
5723.180 736
5723.539 704
5723.898 701
5724.258 637
5724.617 659
5724.977 731
5725.336 746
5725.696 679
5726.055 634
5726.415 599
5726.774 681
5727.134 667
5727.493 665
5727.853 607
5728.212 588
5728.572 666
5728.931 722
5729.291 680
5729.651 617
5730.010 572
5730.370 592
5730.730 542
5731.089 526
5731.449 488
5731.808 572
5732.168 642
5732.528 576
5732.888 560
5733.247 509
5733.607 530
5733.967 599
5734.326 562
5734.686 583
5735.046 597
5735.406 495
5735.766 500
5736.125 578
5736.485 582
5736.845 576
5737.205 546
5737.565 463
5737.924 445
5738.284 477
5738.644 464
5739.004 500
5739.364 529
5739.724 592
5740.084 626
5740.444 633
5740.804 544
5741.164 574
5741.524 591
5741.884 562
5742.244 484
5742.604 474
5742.964 464
5743.324 483
5743.684 623
5744.044 580
5744.404 519
5744.764 573
5745.124 609
5745.484 593
5745.844 595
5746.204 568
5746.564 524
5746.925 516
5747.285 585
5747.645 532
5748.005 532
5748.365 534
5748.725 512
5749.086 529
5749.446 609
5749.806 599
5750.166 602
5750.527 536
5750.887 553
5751.247 595
5751.607 548
5751.968 508
5752.328 524
5752.688 542
5753.049 580
5753.409 567
5753.769 582
5754.130 574
5754.490 537
5754.850 585
5755.211 546
5755.571 551
5755.932 624
5756.292 626
5756.653 635
5757.013 559
5757.373 522
5757.734 501
5758.094 546
5758.455 595
5758.815 590
5759.176 571
5759.536 598
5759.897 604
5760.258 542
5760.618 491
5760.979 472
5761.339 512
5761.700 548
5762.061 541
5762.421 482
5762.782 493
5763.142 489
5763.503 508
5763.864 486
5764.224 529
5764.585 534
5764.946 497
5765.307 499
5765.667 559
5766.028 543
5766.389 541
5766.750 509
5767.110 527
5767.471 533
5767.832 546
5768.193 515
5768.553 521
5768.914 541
5769.275 526
5769.636 565
5769.997 529
5770.358 443
5770.719 433
5771.080 493
5771.440 493
5771.801 435
5772.162 406
5772.523 452
5772.884 520
5773.245 486
5773.606 472
5773.967 469
5774.328 454
5774.689 485
5775.050 497
5775.411 505
5775.772 534
5776.133 537
5776.494 513
5776.855 444
5777.216 460
5777.578 494
5777.939 500
5778.300 503
5778.661 503
5779.022 545
5779.383 559
5779.744 585
5780.106 520
5780.467 554
5780.828 538
5781.189 519
5781.550 498
5781.912 494
5782.273 555
5782.634 484
5782.995 477
5783.357 477
5783.718 499
5784.079 507
5784.441 505
5784.802 513
5785.163 525
5785.525 515
5785.886 512
5786.247 547
5786.609 594
5786.970 543
5787.331 455
5787.693 481
5788.054 541
5788.416 510
5788.777 568
5789.139 597
5789.500 555
5789.862 539
5790.223 531
5790.585 530
5790.946 522
5791.308 524
5791.669 548
5792.031 604
5792.392 595
5792.754 602
5793.115 579
5793.477 619
5793.839 684
5794.200 675
5794.562 604
5794.923 554
5795.285 482
5795.647 542
5796.008 564
5796.370 577
5796.732 541
5797.094 546
5797.455 590
5797.817 592
5798.179 548
5798.541 473
5798.902 480
5799.264 544
5799.626 559
5799.988 510
5800.349 545
5800.711 573
5801.073 577
5801.435 541
5801.797 493
5802.159 524
5802.521 503
5802.882 508
5803.244 549
5803.606 452
5803.968 527
5804.330 587
5804.692 537
5805.054 496
5805.416 472
5805.778 586
5806.140 538
5806.502 481
5806.864 448
5807.226 470
5807.588 472
5807.950 423
5808.312 453
5808.674 431
5809.036 478
5809.398 491
5809.760 528
5810.123 523
5810.485 515
5810.847 559
5811.209 556
5811.571 535
5811.933 536
5812.295 519
5812.658 500
5813.020 449
5813.382 458
5813.744 471
5814.107 495
5814.469 514
5814.831 556
5815.193 532
5815.556 489
5815.918 452
5816.280 468
5816.642 475
5817.005 538
5817.367 533
5817.729 494
5818.092 503
5818.454 547
5818.817 489
5819.179 415
5819.541 416
5819.904 401
5820.266 408
5820.629 429
5820.991 472
5821.354 514
5821.716 515
5822.079 467
5822.441 450
5822.804 480
5823.166 421
5823.529 464
5823.891 508
5824.254 482
5824.616 450
5824.979 383
5825.341 371
5825.704 393
5826.067 427
5826.429 472
5826.792 474
5827.155 426
5827.517 434
5827.880 495
5828.243 422
5828.605 429
5828.968 485
5829.331 513
5829.693 487
5830.056 426
5830.419 474
5830.782 449
5831.144 401
5831.507 413
5831.870 494
5832.233 509
5832.596 519
5832.958 568
5833.321 485
5833.684 478
5834.047 438
5834.410 430
5834.773 430
5835.136 465
5835.498 523
5835.861 504
5836.224 514
5836.587 540
5836.950 533
5837.313 524
5837.676 470
5838.039 488
5838.402 484
5838.765 415
5839.128 417
5839.491 542
5839.854 534
5840.217 477
5840.580 484
5840.943 467
5841.306 405
5841.670 429
5842.033 470
5842.396 443
5842.759 452
5843.122 431
5843.485 483
5843.848 469
5844.212 461
5844.575 511
5844.938 447
5845.301 475
5845.664 482
5846.028 501
5846.391 461
5846.754 436
5847.117 399
5847.481 452
5847.844 486
5848.207 481
5848.570 426
5848.934 431
5849.297 469
5849.660 431
5850.024 430
5850.387 433
5850.751 438
5851.114 454
5851.477 430
5851.841 457
5852.204 450
5852.568 470
5852.931 484
5853.295 500
5853.658 512
5854.021 515
5854.385 533
5854.748 504
5855.112 524
5855.476 533
5855.839 526
5856.203 498
5856.566 483
5856.930 484
5857.293 464
5857.657 454
5858.020 476
5858.384 472
5858.748 433
5859.111 446
5859.475 461
5859.839 492
5860.202 517
5860.566 506
5860.930 511
5861.293 477
5861.657 468
5862.021 494
5862.385 529
5862.748 475
5863.112 466
5863.476 453
5863.840 437
5864.203 442
5864.567 458
5864.931 421
5865.295 442
5865.659 491
5866.023 521
5866.386 470
5866.750 398
5867.114 428
5867.478 499
5867.842 489
5868.206 465
5868.570 439
5868.934 464
5869.298 428
5869.662 525
5870.026 497
5870.390 483
5870.754 516
5871.118 560
5871.482 582
5871.846 509
5872.210 487
5872.574 490
5872.938 468
5873.302 477
5873.666 477
5874.030 509
5874.394 483
5874.758 423
5875.123 499
5875.487 482
5875.851 453
5876.215 457
5876.579 459
5876.943 430
5877.308 469
5877.672 463
5878.036 436
5878.400 470
5878.764 463
5879.129 483
5879.493 470
5879.857 411
5880.222 419
5880.586 410
5880.950 416
5881.315 418
5881.679 413
5882.043 391
5882.408 466
5882.772 481
5883.136 469
5883.501 410
5883.865 429
5884.230 468
5884.594 420
5884.958 432
5885.323 413
5885.687 398
5886.052 363
5886.416 384
5886.781 482
5887.145 486
5887.510 465
5887.874 453
5888.239 408
5888.603 384
5888.968 432
5889.333 426
5889.697 437
5890.062 486
5890.426 440
5890.791 451
5891.156 505
5891.520 475
5891.885 475
5892.250 425
5892.614 430
5892.979 408
5893.344 372
5893.708 410
5894.073 399
5894.438 424
5894.802 447
5895.167 422
5895.532 455
5895.897 440
5896.262 392
5896.626 399
5896.991 407
5897.356 478
5897.721 428
5898.086 416
5898.451 405
5898.815 386
5899.180 426
5899.545 386
5899.910 408
5900.275 452
5900.640 435
5901.005 452
5901.370 418
5901.735 465
5902.100 480
5902.465 455
5902.830 470
5903.195 484
5903.560 438
5903.925 413
5904.290 462
5904.655 448
5905.020 456
5905.385 480
5905.750 485
5906.115 435
5906.480 453
5906.845 481
5907.210 468
5907.576 438
5907.941 417
5908.306 352
5908.671 404
5909.036 389
5909.401 395
5909.767 372
5910.132 364
5910.497 389
5910.862 435
5911.228 416
5911.593 419
5911.958 462
5912.323 458
5912.689 431
5913.054 403
5913.419 424
5913.785 465
5914.150 438
5914.515 440
5914.881 444
5915.246 465
5915.611 422
5915.977 423
5916.342 451
5916.708 405
5917.073 408
5917.439 446
5917.804 442
5918.169 449
5918.535 418
5918.900 412
5919.266 420
5919.631 474
5919.997 439
5920.362 415
5920.728 443
5921.094 463
5921.459 426
5921.825 399
5922.190 387
5922.556 446
5922.922 380
5923.287 353
5923.653 393
5924.018 443
5924.384 420
5924.750 428
5925.115 390
5925.481 314
5925.847 337
5926.213 369
5926.578 442
5926.944 444
5927.310 412
5927.675 451
5928.041 467
5928.407 425
5928.773 413
5929.139 391
5929.504 399
5929.870 407
5930.236 447
5930.602 469
5930.968 509
5931.334 446
5931.700 452
5932.065 436
5932.431 410
5932.797 439
5933.163 435
5933.529 472
5933.895 457
5934.261 440
5934.627 428
5934.993 435
5935.359 410
5935.725 423
5936.091 404
5936.457 396
5936.823 421
5937.189 404
5937.555 388
5937.921 422
5938.287 415
5938.653 365
5939.020 339
5939.386 316
5939.752 380
5940.118 397
5940.484 424
5940.850 397
5941.216 371
5941.583 387
5941.949 406
5942.315 442
5942.681 456
5943.048 379
5943.414 393
5943.780 378
5944.146 356
5944.513 362
5944.879 416
5945.245 418
5945.611 432
5945.978 412
5946.344 401
5946.710 394
5947.077 367
5947.443 415
5947.810 418
5948.176 432
5948.542 428
5948.909 420
5949.275 412
5949.642 394
5950.008 381
5950.375 439
5950.741 401
5951.107 442
5951.474 433
5951.840 463
5952.207 435
5952.574 470
5952.940 485
5953.307 432
5953.673 389
5954.040 348
5954.406 403
5954.773 482
5955.140 427
5955.506 439
5955.873 382
5956.239 315
5956.606 339
5956.973 374
5957.339 408
5957.706 400
5958.073 403
5958.439 427
5958.806 420
5959.173 470
5959.540 463
5959.906 412
5960.273 426
5960.640 473
5961.007 492
5961.374 474
5961.740 435
5962.107 405
5962.474 383
5962.841 390
5963.208 412
5963.575 360
5963.941 376
5964.308 393
5964.675 385
5965.042 428
5965.409 397
5965.776 388
5966.143 403
5966.510 427
5966.877 446
5967.244 431
5967.611 429
5967.978 402
5968.345 445
5968.712 437
5969.079 408
5969.446 365
5969.813 368
5970.180 418
5970.547 407
5970.914 417
5971.281 421
5971.648 430
5972.015 400
5972.383 432
5972.750 438
5973.117 436
5973.484 395
5973.851 411
5974.218 419
5974.586 431
5974.953 405
5975.320 425
5975.687 427
5976.055 491
5976.422 493
5976.789 486
5977.156 469
5977.524 475
5977.891 460
5978.258 446
5978.626 450
5978.993 441
5979.360 434
5979.728 422
5980.095 408
5980.462 471
5980.830 393
5981.197 364
5981.565 365
5981.932 417
5982.300 460
5982.667 439
5983.034 423
5983.402 429
5983.769 379
5984.137 378
5984.504 410
5984.872 465
5985.239 443
5985.607 442
5985.975 455
5986.342 460
5986.710 410
5987.077 366
5987.445 370
5987.812 377
5988.180 352
5988.548 339
5988.915 378
5989.283 387
5989.651 358
5990.018 378
5990.386 397
5990.754 372
5991.121 357
5991.489 396
5991.857 374
5992.225 365
5992.592 365
5992.960 394
5993.328 423
5993.696 421
5994.064 472
5994.431 477
5994.799 454
5995.167 445
5995.535 435
5995.903 389
5996.271 409
5996.638 378
5997.006 381
5997.374 396
5997.742 399
5998.110 355
5998.478 377
5998.846 385
5999.214 437
5999.582 387
5999.950 360
6000.318 353
6000.686 369
6001.054 370
6001.422 397
6001.790 385
6002.158 403
6002.526 388
6002.894 412
6003.262 462
6003.630 487
6003.998 448
6004.367 495
6004.735 432
6005.103 434
6005.471 421
6005.839 388
6006.207 408
6006.575 426
6006.944 428
6007.312 409
6007.680 383
6008.048 363
6008.417 370
6008.785 335
6009.153 400
6009.521 399
6009.890 450
6010.258 445
6010.626 472
6010.995 442
6011.363 434
6011.731 378
6012.100 400
6012.468 352
6012.836 354
6013.205 350
6013.573 356
6013.942 339
6014.310 345
6014.678 377
6015.047 392
6015.415 365
6015.784 324
6016.152 377
6016.521 400
6016.889 379
6017.258 398
6017.626 416
6017.995 433
6018.363 453
6018.732 393
6019.100 443
6019.469 466
6019.838 406
6020.206 369
6020.575 385
6020.943 361
6021.312 419
6021.681 420
6022.049 400
6022.418 345
6022.787 377
6023.155 402
6023.524 393
6023.893 380
6024.262 373
6024.630 377
6024.999 389
6025.368 338
6025.737 313
6026.105 369
6026.474 355
6026.843 326
6027.212 370
6027.581 417
6027.949 390
6028.318 398
6028.687 437
6029.056 409
6029.425 409
6029.794 364
6030.163 388
6030.532 403
6030.901 420
6031.270 367
6031.638 368
6032.007 374
6032.376 361
6032.745 406
6033.114 444
6033.483 403
6033.852 366
6034.221 384
6034.590 445
6034.960 425
6035.329 413
6035.698 375
6036.067 407
6036.436 454
6036.805 457
6037.174 385
6037.543 374
6037.912 362
6038.282 375
6038.651 377
6039.020 383
6039.389 421
6039.758 426
6040.127 411
6040.497 383
6040.866 374
6041.235 418
6041.604 404
6041.974 445
6042.343 447
6042.712 419
6043.082 506
6043.451 444
6043.820 474
6044.190 489
6044.559 476
6044.928 395
6045.298 395
6045.667 399
6046.036 454
6046.406 444
6046.775 373
6047.145 364
6047.514 395
6047.884 426
6048.253 428
6048.622 457
6048.992 458
6049.361 394
6049.731 356
6050.100 378
6050.470 351
6050.839 370
6051.209 399
6051.579 417
6051.948 420
6052.318 449
6052.687 362
6053.057 329
6053.427 309
6053.796 362
6054.166 394
6054.536 360
6054.905 391
6055.275 395
6055.645 395
6056.014 413
6056.384 432
6056.754 447
6057.123 425
6057.493 392
6057.863 386
6058.233 347
6058.602 354
6058.972 346
6059.342 309
6059.712 339
6060.082 402
6060.451 369
6060.821 375
6061.191 422
6061.561 411
6061.931 429
6062.301 448
6062.671 411
6063.041 371
6063.411 382
6063.780 408
6064.150 375
6064.520 386
6064.890 388
6065.260 426
6065.630 441
6066.000 423
6066.370 373
6066.740 371
6067.110 436
6067.480 413
6067.850 403
6068.221 390
6068.591 382
6068.961 446
6069.331 411
6069.701 388
6070.071 397
6070.441 373
6070.811 391
6071.181 422
6071.552 466
6071.922 435
6072.292 447
6072.662 438
6073.032 382
6073.403 365
6073.773 354
6074.143 332
6074.513 337
6074.884 335
6075.254 376
6075.624 358
6075.995 375
6076.365 329
6076.735 342
6077.106 406
6077.476 428
6077.846 417
6078.217 384
6078.587 390
6078.957 380
6079.328 372
6079.698 330
6080.069 312
6080.439 341
6080.810 367
6081.180 408
6081.551 395
6081.921 380
6082.291 435
6082.662 430
6083.033 383
6083.403 366
6083.774 396
6084.144 377
6084.515 336
6084.885 371
6085.256 372
6085.626 384
6085.997 318
6086.368 295
6086.738 356
6087.109 411
6087.480 403
6087.850 371
6088.221 335
6088.592 401
6088.962 378
6089.333 358
6089.704 359
6090.075 387
6090.445 386
6090.816 349
6091.187 360
6091.558 368
6091.928 354
6092.299 358
6092.670 371
6093.041 351
6093.412 378
6093.783 369
6094.153 359
6094.524 398
6094.895 461
6095.266 414
6095.637 431
6096.008 362
6096.379 387
6096.750 366
6097.121 394
6097.492 328
6097.863 318
6098.234 306
6098.605 337
6098.976 326
6099.347 366
6099.718 400
6100.089 407
6100.460 437
6100.831 422
6101.202 450
6101.573 429
6101.944 421
6102.315 390
6102.686 357
6103.057 332
6103.429 293
6103.800 350
6104.171 322
6104.542 337
6104.913 360
6105.284 390
6105.656 402
6106.027 420
6106.398 457
6106.769 443
6107.141 412
6107.512 299
6107.883 314
6108.254 341
6108.626 321
6108.997 305
6109.368 319
6109.740 370
6110.111 342
6110.482 338
6110.854 364
6111.225 381
6111.596 375
6111.968 337
6112.339 314
6112.711 310
6113.082 341
6113.454 362
6113.825 338
6114.196 343
6114.568 351
6114.939 366
6115.311 355
6115.682 320
6116.054 343
6116.426 363
6116.797 401
6117.169 406
6117.540 374
6117.912 342
6118.283 369
6118.655 430
6119.027 387
6119.398 393
6119.770 399
6120.142 347
6120.513 339
6120.885 377
6121.257 352
6121.628 328
6122.000 310
6122.372 301
6122.743 328
6123.115 330
6123.487 344
6123.859 376
6124.230 344
6124.602 354
6124.974 349
6125.346 350
6125.718 364
6126.089 384
6126.461 364
6126.833 324
6127.205 311
6127.577 313
6127.949 337
6128.321 351
6128.693 351
6129.064 329
6129.436 401
6129.808 382
6130.180 376
6130.552 438
6130.924 439
6131.296 403
6131.668 382
6132.040 382
6132.412 363
6132.784 350
6133.156 346
6133.528 341
6133.900 380
6134.273 359
6134.645 381
6135.017 363
6135.389 370
6135.761 397
6136.133 366
6136.505 345
6136.877 350
6137.250 341
6137.622 346
6137.994 397
6138.366 386
6138.738 409
6139.111 385
6139.483 331
6139.855 344
6140.227 378
6140.600 363
6140.972 357
6141.344 361
6141.716 341
6142.089 385
6142.461 407
6142.833 350
6143.206 338
6143.578 391
6143.950 377
6144.323 351
6144.695 334
6145.068 353
6145.440 335
6145.813 334
6146.185 340
6146.557 326
6146.930 359
6147.302 381
6147.675 374
6148.047 355
6148.420 361
6148.792 356
6149.165 328
6149.537 337
6149.910 362
6150.283 392
6150.655 357
6151.028 298
6151.400 293
6151.773 274
6152.146 315
6152.518 346
6152.891 370
6153.263 327
6153.636 331
6154.009 349
6154.381 339
6154.754 332
6155.127 362
6155.500 347
6155.872 331
6156.245 343
6156.618 327
6156.991 294
6157.363 288
6157.736 317
6158.109 393
6158.482 398
6158.855 404
6159.227 394
6159.600 370
6159.973 354
6160.346 336
6160.719 331
6161.092 343
6161.465 355
6161.838 316
6162.210 335
6162.583 292
6162.956 320
6163.329 337
6163.702 291
6164.075 358
6164.448 321
6164.821 349
6165.194 346
6165.567 355
6165.940 373
6166.313 354
6166.686 324
6167.060 327
6167.433 348
6167.806 393
6168.179 476
6168.552 416
6168.925 397
6169.298 437
6169.671 436
6170.044 465
6170.418 391
6170.791 389
6171.164 405
6171.537 399
6171.910 362
6172.284 359
6172.657 344
6173.030 321
6173.403 402
6173.777 422
6174.150 430
6174.523 514
6174.897 481
6175.270 470
6175.643 492
6176.017 470
6176.390 456
6176.763 422
6177.137 407
6177.510 400
6177.883 417
6178.257 479
6178.630 552
6179.004 511
6179.377 588
6179.751 638
6180.124 620
6180.498 653
6180.871 644
6181.245 630
6181.618 595
6181.992 601
6182.365 664
6182.739 626
6183.112 613
6183.486 619
6183.859 469
6184.233 467
6184.607 444
6184.980 495
6185.354 480
6185.727 456
6186.101 424
6186.475 383
6186.848 379
6187.222 407
6187.596 375
6187.969 383
6188.343 442
6188.717 423
6189.091 418
6189.464 447
6189.838 401
6190.212 406
6190.586 407
6190.959 378
6191.333 384
6191.707 355
6192.081 386
6192.455 377
6192.829 363
6193.202 328
6193.576 330
6193.950 326
6194.324 313
6194.698 332
6195.072 371
6195.446 301
6195.820 335
6196.194 326
6196.568 321
6196.942 306
6197.316 266
6197.690 244
6198.064 294
6198.438 304
6198.812 327
6199.186 342
6199.560 328
6199.934 320
6200.308 309
6200.682 319
6201.056 314
6201.430 334
6201.804 352
6202.179 338
6202.553 350
6202.927 335
6203.301 374
6203.675 330
6204.049 354
6204.424 352
6204.798 371
6205.172 345
6205.546 351
6205.920 366
6206.295 385
6206.669 392
6207.043 436
6207.418 413
6207.792 352
6208.166 321
6208.540 295
6208.915 313
6209.289 327
6209.664 324
6210.038 393
6210.412 412
6210.787 343
6211.161 381
6211.535 419
6211.910 377
6212.284 314
6212.659 316
6213.033 352
6213.408 356
6213.782 357
6214.157 309
6214.531 284
6214.906 342
6215.280 326
6215.655 352
6216.029 346
6216.404 384
6216.778 337
6217.153 350
6217.528 303
6217.902 326
6218.277 317
6218.651 349
6219.026 327
6219.401 371
6219.775 361
6220.150 295
6220.525 307
6220.899 368
6221.274 338
6221.649 415
6222.024 403
6222.398 355
6222.773 359
6223.148 372
6223.523 341
6223.897 322
6224.272 336
6224.647 341
6225.022 345
6225.397 352
6225.772 376
6226.146 286
6226.521 292
6226.896 316
6227.271 323
6227.646 342
6228.021 321
6228.396 304
6228.771 339
6229.146 359
6229.521 333
6229.896 327
6230.271 319
6230.645 341
6231.020 330
6231.396 356
6231.771 324
6232.146 327
6232.521 315
6232.896 343
6233.271 306
6233.646 303
6234.021 338
6234.396 324
6234.771 343
6235.146 294
6235.521 287
6235.897 285
6236.272 297
6236.647 304
6237.022 292
6237.397 268
6237.772 292
6238.148 264
6238.523 279
6238.898 313
6239.273 355
6239.649 317
6240.024 307
6240.399 347
6240.774 347
6241.150 308
6241.525 308
6241.900 272
6242.276 285
6242.651 353
6243.026 346
6243.402 384
6243.777 301
6244.153 356
6244.528 297
6244.903 320
6245.279 344
6245.654 322
6246.030 323
6246.405 321
6246.781 286
6247.156 279
6247.532 297
6247.907 309
6248.283 271
6248.658 301
6249.034 296
6249.409 292
6249.785 305
6250.160 318
6250.536 361
6250.912 347
6251.287 341
6251.663 306
6252.039 294
6252.414 263
6252.790 313
6253.165 321
6253.541 308
6253.917 333
6254.293 370
6254.668 285
6255.044 227
6255.420 251
6255.795 280
6256.171 320
6256.547 375
6256.923 403
6257.299 399
6257.674 361
6258.050 344
6258.426 348
6258.802 346
6259.178 386
6259.554 353
6259.929 357
6260.305 342
6260.681 341
6261.057 337
6261.433 325
6261.809 350
6262.185 387
6262.561 357
6262.937 346
6263.313 331
6263.689 347
6264.065 340
6264.441 335
6264.817 313
6265.193 338
6265.569 331
6265.945 320
6266.321 343
6266.697 351
6267.073 351
6267.449 352
6267.825 347
6268.201 326
6268.577 331
6268.954 348
6269.330 319
6269.706 341
6270.082 347
6270.458 358
6270.834 384
6271.211 396
6271.587 333
6271.963 288
6272.339 287
6272.716 292
6273.092 322
6273.468 334
6273.844 337
6274.221 356
6274.597 350
6274.973 366
6275.350 382
6275.726 367
6276.102 357
6276.479 415
6276.855 392
6277.232 383
6277.608 346
6277.984 310
6278.361 257
6278.737 265
6279.114 323
6279.490 353
6279.867 379
6280.243 332
6280.620 292
6280.996 331
6281.373 345
6281.749 338
6282.126 339
6282.502 370
6282.879 364
6283.255 393
6283.632 389
6284.008 408
6284.385 361
6284.762 382
6285.138 365
6285.515 344
6285.892 371
6286.268 364
6286.645 379
6287.022 334
6287.398 321
6287.775 344
6288.152 350
6288.528 293
6288.905 269
6289.282 294
6289.659 278
6290.035 310
6290.412 292
6290.789 366
6291.166 341
6291.543 316
6291.919 347
6292.296 335
6292.673 305
6293.050 339
6293.427 330
6293.804 360
6294.181 381
6294.558 352
6294.935 319
6295.311 311
6295.688 349
6296.065 336
6296.442 324
6296.819 277
6297.196 303
6297.573 287
6297.950 280
6298.327 289
6298.704 300
6299.081 272
6299.458 300
6299.835 304
6300.213 305
6300.590 268
6300.967 307
6301.344 292
6301.721 273
6302.098 290
6302.475 271
6302.852 259
6303.230 259
6303.607 281
6303.984 316
6304.361 322
6304.738 301
6305.116 283
6305.493 318
6305.870 357
6306.247 312
6306.625 314
6307.002 280
6307.379 303
6307.756 355
6308.134 378
6308.511 382
6308.888 394
6309.266 331
6309.643 308
6310.021 289
6310.398 328
6310.775 351
6311.153 313
6311.530 324
6311.908 369
6312.285 390
6312.662 363
6313.040 321
6313.417 292
6313.795 272
6314.172 295
6314.550 309
6314.927 258
6315.305 275
6315.682 265
6316.060 236
6316.438 227
6316.815 214
6317.193 326
6317.570 360
6317.948 311
6318.325 298
6318.703 286
6319.081 292
6319.458 286
6319.836 299
6320.214 310
6320.591 327
6320.969 388
6321.347 364
6321.725 335
6322.102 315
6322.480 311
6322.858 315
6323.236 330
6323.613 326
6323.991 276
6324.369 255
6324.747 275
6325.125 303
6325.502 273
6325.880 272
6326.258 313
6326.636 314
6327.014 277
6327.392 286
6327.770 283
6328.148 298
6328.525 311
6328.903 277
6329.281 282
6329.659 281
6330.037 337
6330.415 392
6330.793 335
6331.171 321
6331.549 297
6331.927 308
6332.305 327
6332.683 287
6333.061 290
6333.439 329
6333.818 328
6334.196 347
6334.574 322
6334.952 306
6335.330 294
6335.708 265
6336.086 317
6336.464 387
6336.843 327
6337.221 327
6337.599 293
6337.977 347
6338.355 336
6338.734 324
6339.112 299
6339.490 317
6339.868 284
6340.247 255
6340.625 224
6341.003 275
6341.382 281
6341.760 286
6342.138 315
6342.517 346
6342.895 347
6343.273 342
6343.652 344
6344.030 388
6344.408 339
6344.787 316
6345.165 267
6345.544 260
6345.922 246
6346.301 252
6346.679 278
6347.057 285
6347.436 315
6347.814 366
6348.193 317
6348.572 311
6348.950 338
6349.329 324
6349.707 324
6350.086 274
6350.464 288
6350.843 295
6351.221 328
6351.600 301
6351.979 265
6352.357 302
6352.736 373
6353.115 337
6353.493 339
6353.872 321
6354.251 291
6354.629 266
6355.008 263
6355.387 248
6355.766 225
6356.144 224
6356.523 238
6356.902 259
6357.281 246
6357.659 262
6358.038 304
6358.417 269
6358.796 238
6359.175 241
6359.554 304
6359.932 370
6360.311 362
6360.690 296
6361.069 294
6361.448 277
6361.827 270
6362.206 280
6362.585 284
6362.964 366
6363.343 374
6363.722 361
6364.101 304
6364.480 320
6364.859 306
6365.238 342
6365.617 323
6365.996 292
6366.375 315
6366.754 309
6367.133 284
6367.512 248
6367.891 280
6368.270 257
6368.649 255
6369.028 274
6369.408 297
6369.787 289
6370.166 314
6370.545 374
6370.924 275
6371.303 277
6371.683 280
6372.062 263
6372.441 300
6372.820 347
6373.200 287
6373.579 232
6373.958 257
6374.337 297
6374.717 326
6375.096 322
6375.475 322
6375.855 313
6376.234 280
6376.613 276
6376.993 288
6377.372 208
6377.751 209
6378.131 213
6378.510 265
6378.890 283
6379.269 300
6379.649 273
6380.028 269
6380.408 265
6380.787 299
6381.167 311
6381.546 270
6381.926 290
6382.305 224
6382.685 231
6383.064 248
6383.444 267
6383.823 327
6384.203 354
6384.582 339
6384.962 277
6385.342 303
6385.721 343
6386.101 318
6386.481 310
6386.860 312
6387.240 334
6387.620 305
6387.999 266
6388.379 270
6388.759 339
6389.138 307
6389.518 288
6389.898 322
6390.278 291
6390.657 282
6391.037 238
6391.417 269
6391.797 318
6392.177 287
6392.556 332
6392.936 396
6393.316 381
6393.696 305
6394.076 291
6394.456 319
6394.836 294
6395.216 306
6395.596 282
6395.975 283
6396.355 258
6396.735 306
6397.115 308
6397.495 283
6397.875 291
6398.255 309
6398.635 303
6399.015 268
6399.395 273
6399.775 236
6400.155 274
6400.536 296
6400.916 315
6401.296 277
6401.676 283
6402.056 280
6402.436 278
6402.816 282
6403.196 286
6403.576 292
6403.957 294
6404.337 319
6404.717 325
6405.097 338
6405.477 305
6405.858 303
6406.238 274
6406.618 233
6406.998 253
6407.379 252
6407.759 278
6408.139 273
6408.520 279
6408.900 312
6409.280 305
6409.661 299
6410.041 323
6410.421 305
6410.802 326
6411.182 354
6411.562 275
6411.943 292
6412.323 284
6412.704 265
6413.084 293
6413.465 274
6413.845 241
6414.225 266
6414.606 301
6414.986 284
6415.367 278
6415.747 324
6416.128 282
6416.509 280
6416.889 259
6417.270 267
6417.650 241
6418.031 223
6418.411 219
6418.792 279
6419.173 291
6419.553 279
6419.934 262
6420.315 281
6420.695 273
6421.076 206
6421.457 238
6421.837 238
6422.218 242
6422.599 241
6422.979 244
6423.360 287
6423.741 300
6424.122 280
6424.502 266
6424.883 283
6425.264 262
6425.645 286
6426.026 266
6426.407 245
6426.787 242
6427.168 220
6427.549 220
6427.930 252
6428.311 280
6428.692 320
6429.073 353
6429.454 316
6429.835 313
6430.216 280
6430.596 239
6430.977 262
6431.358 239
6431.739 267
6432.120 328
6432.501 321
6432.882 302
6433.263 303
6433.645 272
6434.026 262
6434.407 280
6434.788 254
6435.169 228
6435.550 289
6435.931 291
6436.312 256
6436.693 230
6437.074 238
6437.456 231
6437.837 240
6438.218 269
6438.599 238
6438.980 220
6439.362 245
6439.743 239
6440.124 250
6440.505 239
6440.887 227
6441.268 244
6441.649 262
6442.030 242
6442.412 266
6442.793 299
6443.174 283
6443.556 281
6443.937 249
6444.318 240
6444.700 254
6445.081 246
6445.463 240
6445.844 257
6446.225 270
6446.607 273
6446.988 261
6447.370 284
6447.751 265
6448.133 315
6448.514 323
6448.896 310
6449.277 274
6449.659 317
6450.040 309
6450.422 213
6450.803 266
6451.185 273
6451.567 291
6451.948 290
6452.330 273
6452.711 274
6453.093 255
6453.475 264
6453.856 301
6454.238 272
6454.620 273
6455.001 268
6455.383 239
6455.765 244
6456.146 259
6456.528 246
6456.910 288
6457.292 235
6457.673 208
6458.055 254
6458.437 279
6458.819 284
6459.200 229
6459.582 233
6459.964 246
6460.346 216
6460.728 252
6461.110 286
6461.492 287
6461.873 252
6462.255 286
6462.637 274
6463.019 272
6463.401 317
6463.783 307
6464.165 302
6464.547 286
6464.929 284
6465.311 223
6465.693 259
6466.075 273
6466.457 245
6466.839 224
6467.221 211
6467.603 254
6467.985 254
6468.367 246
6468.749 228
6469.131 230
6469.513 241
6469.896 248
6470.278 247
6470.660 244
6471.042 235
6471.424 242
6471.806 245
6472.189 236
6472.571 261
6472.953 261
6473.335 203
6473.717 190
6474.100 259
6474.482 292
6474.864 276
6475.246 256
6475.629 267
6476.011 285
6476.393 280
6476.776 293
6477.158 264
6477.540 258
6477.923 273
6478.305 272
6478.687 279
6479.070 261
6479.452 238
6479.835 275
6480.217 281
6480.600 279
6480.982 287
6481.364 288
6481.747 272
6482.129 267
6482.512 236
6482.894 236
6483.277 230
6483.659 227
6484.042 240
6484.425 301
6484.807 279
6485.190 282
6485.572 295
6485.955 255
6486.337 249
6486.720 244
6487.103 238
6487.485 259
6487.868 267
6488.251 223
6488.633 252
6489.016 317
6489.399 294
6489.781 315
6490.164 317
6490.547 321
6490.930 281
6491.312 222
6491.695 240
6492.078 252
6492.461 258
6492.843 290
6493.226 258
6493.609 262
6493.992 285
6494.375 334
6494.758 274
6495.141 289
6495.523 234
6495.906 229
6496.289 242
6496.672 243
6497.055 285
6497.438 321
6497.821 307
6498.204 265
6498.587 314
6498.970 305
6499.353 320
6499.736 283
6500.119 290
6500.502 326
6500.885 332
6501.268 302
6501.651 304
6502.034 335
6502.417 329
6502.800 318
6503.183 291
6503.566 297
6503.950 288
6504.333 313
6504.716 267
6505.099 279
6505.482 296
6505.865 257
6506.249 259
6506.632 244
6507.015 233
6507.398 213
6507.781 230
6508.165 261
6508.548 243
6508.931 235
6509.314 184
6509.698 196
6510.081 244
6510.464 275
6510.848 222
6511.231 257
6511.614 289
6511.998 260
6512.381 223
6512.765 220
6513.148 227
6513.531 217
6513.915 194
6514.298 186
6514.682 234
6515.065 261
6515.449 289
6515.832 251
6516.215 276
6516.599 313
6516.983 301
6517.366 301
6517.750 248
6518.133 282
6518.517 247
6518.900 272
6519.284 281
6519.667 234
6520.051 293
6520.435 268
6520.818 239
6521.202 215
6521.585 244
6521.969 206
6522.353 199
6522.736 206
6523.120 215
6523.504 233
6523.888 256
6524.271 285
6524.655 293
6525.039 282
6525.423 267
6525.806 249
6526.190 282
6526.574 300
6526.958 285
6527.342 270
6527.725 267
6528.109 231
6528.493 209
6528.877 207
6529.261 222
6529.645 259
6530.029 320
6530.412 302
6530.796 330
6531.180 293
6531.564 323
6531.948 296
6532.332 236
6532.716 228
6533.100 264
6533.484 302
6533.868 254
6534.252 275
6534.636 272
6535.020 268
6535.404 226
6535.788 236
6536.172 249
6536.556 204
6536.941 226
6537.325 243
6537.709 263
6538.093 271
6538.477 247
6538.861 214
6539.245 207
6539.629 204
6540.014 221
6540.398 209
6540.782 210
6541.166 240
6541.551 230
6541.935 217
6542.319 207
6542.703 223
6543.088 228
6543.472 225
6543.856 213
6544.240 207
6544.625 210
6545.009 263
6545.393 266
6545.778 234
6546.162 252
6546.547 240
6546.931 228
6547.315 273
6547.700 260
6548.084 227
6548.469 235
6548.853 232
6549.238 240
6549.622 252
6550.006 240
6550.391 263
6550.775 280
6551.160 225
6551.544 300
6551.929 293
6552.314 273
6552.698 242
6553.083 287
6553.467 265
6553.852 262
6554.236 272
6554.621 249
6555.006 250
6555.390 280
6555.775 247
6556.160 266
6556.544 319
6556.929 334
6557.314 294
6557.698 237
6558.083 257
6558.468 278
6558.853 250
6559.237 298
6559.622 317
6560.007 354
6560.392 328
6560.776 284
6561.161 236
6561.546 220
6561.931 237
6562.316 223
6562.701 222
6563.085 218
6563.470 257
6563.855 233
6564.240 269
6564.625 221
6565.010 209
6565.395 224
6565.780 216
6566.165 219
6566.550 230
6566.935 215
6567.320 270
6567.705 240
6568.090 239
6568.475 274
6568.860 310
6569.245 270
6569.630 203
6570.015 212
6570.400 229
6570.785 215
6571.170 194
6571.555 192
6571.940 181
6572.326 231
6572.711 291
6573.096 227
6573.481 238
6573.866 194
6574.251 220
6574.637 234
6575.022 258
6575.407 252
6575.792 234
6576.178 213
6576.563 223
6576.948 253
6577.333 230
6577.719 212
6578.104 204
6578.489 191
6578.875 213
6579.260 200
6579.645 226
6580.031 195
6580.416 196
6580.801 197
6581.187 178
6581.572 219
6581.958 184
6582.343 207
6582.728 183
6583.114 214
6583.499 187
6583.885 231
6584.270 244
6584.656 227
6585.041 238
6585.427 250
6585.812 256
6586.198 198
6586.583 197
6586.969 230
6587.355 262
6587.740 255
6588.126 245
6588.511 196
6588.897 166
6589.283 161
6589.668 174
6590.054 214
6590.440 223
6590.825 235
6591.211 232
6591.597 206
6591.982 238
6592.368 210
6592.754 202
6593.140 193
6593.525 196
6593.911 217
6594.297 229
6594.683 239
6595.068 239
6595.454 239
6595.840 266
6596.226 211
6596.612 200
6596.998 222
6597.383 203
6597.769 176
6598.155 215
6598.541 200
6598.927 187
6599.313 194
6599.699 179
6600.085 219
6600.471 234
6600.857 228
6601.243 194
6601.629 212
6602.015 194
6602.401 220
6602.787 220
6603.173 220
6603.559 248
6603.945 312
6604.331 286
6604.717 261
6605.103 268
6605.489 262
6605.875 277
6606.262 253
6606.648 246
6607.034 315
6607.420 276
6607.806 275
6608.192 227
6608.578 218
6608.965 203
6609.351 179
6609.737 214
6610.123 225
6610.510 226
6610.896 239
6611.282 208
6611.668 205
6612.055 229
6612.441 224
6612.827 250
6613.214 222
6613.600 241
6613.986 239
6614.373 210
6614.759 237
6615.146 203
6615.532 178
6615.918 209
6616.305 211
6616.691 193
6617.078 202
6617.464 222
6617.851 200
6618.237 223
6618.624 240
6619.010 236
6619.397 246
6619.783 262
6620.170 257
6620.556 238
6620.943 228
6621.329 246
6621.716 218
6622.102 216
6622.489 192
6622.876 191
6623.262 214
6623.649 232
6624.036 258
6624.422 258
6624.809 228
6625.196 211
6625.582 181
6625.969 180
6626.356 207
6626.742 205
6627.129 202
6627.516 186
6627.903 185
6628.289 218
6628.676 222
6629.063 192
6629.450 215
6629.837 208
6630.223 222
6630.610 229
6630.997 219
6631.384 224
6631.771 204
6632.158 233
6632.545 259
6632.931 265
6633.318 273
6633.705 213
6634.092 205
6634.479 254
6634.866 280
6635.253 249
6635.640 226
6636.027 256
6636.414 291
6636.801 276
6637.188 276
6637.575 236
6637.962 208
6638.349 169
6638.736 191
6639.124 200
6639.511 202
6639.898 209
6640.285 221
6640.672 229
6641.059 248
6641.446 263
6641.833 242
6642.221 208
6642.608 255
6642.995 266
6643.382 242
6643.769 203
6644.157 212
6644.544 233
6644.931 212
6645.318 212
6645.706 226
6646.093 227
6646.480 187
6646.868 203
6647.255 229
6647.642 222
6648.030 211
6648.417 214
6648.804 208
6649.192 232
6649.579 217
6649.966 211
6650.354 236
6650.741 233
6651.129 254
6651.516 249
6651.904 260
6652.291 231
6652.679 222
6653.066 180
6653.454 212
6653.841 221
6654.229 223
6654.616 212
6655.004 215
6655.391 235
6655.779 235
6656.166 282
6656.554 285
6656.942 236
6657.329 254
6657.717 247
6658.105 235
6658.492 214
6658.880 203
6659.268 184
6659.655 149
6660.043 202
6660.431 231
6660.818 212
6661.206 219
6661.594 249
6661.982 288
6662.369 253
6662.757 213
6663.145 203
6663.533 188
6663.920 207
6664.308 224
6664.696 249
6665.084 223
6665.472 227
6665.860 226
6666.248 231
6666.635 215
6667.023 222
6667.411 212
6667.799 228
6668.187 278
6668.575 223
6668.963 217
6669.351 211
6669.739 201
6670.127 195
6670.515 212
6670.903 245
6671.291 231
6671.679 222
6672.067 213
6672.455 190
6672.843 181
6673.231 186
6673.619 201
6674.007 228
6674.396 264
6674.784 266
6675.172 223
6675.560 202
6675.948 241
6676.336 290
6676.724 297
6677.113 249
6677.501 174
6677.889 189
6678.277 206
6678.666 289
6679.054 242
6679.442 215
6679.830 212
6680.219 223
6680.607 229
6680.995 219
6681.384 222
6681.772 241
6682.160 226
6682.549 236
6682.937 246
6683.325 206
6683.714 230
6684.102 217
6684.490 227
6684.879 233
6685.267 235
6685.656 247
6686.044 246
6686.433 253
6686.821 224
6687.210 230
6687.598 189
6687.987 182
6688.375 212
6688.764 211
6689.152 185
6689.541 173
6689.929 203
6690.318 249
6690.706 215
6691.095 217
6691.484 212
6691.872 208
6692.261 190
6692.650 216
6693.038 223
6693.427 191
6693.816 196
6694.204 211
6694.593 169
6694.982 189
6695.370 202
6695.759 223
6696.148 243
6696.537 221
6696.925 227
6697.314 265
6697.703 256
6698.092 253
6698.481 240
6698.869 218
6699.258 231
6699.647 208
6700.036 202
6700.425 214
6700.814 220
6701.203 223
6701.591 196
6701.980 256
6702.369 241
6702.758 171
6703.147 169
6703.536 192
6703.925 183
6704.314 179
6704.703 189
6705.092 228
6705.481 270
6705.870 225
6706.259 210
6706.648 204
6707.037 196
6707.426 201
6707.815 307
6708.205 266
6708.594 223
6708.983 199
6709.372 208
6709.761 223
6710.150 210
6710.539 208
6710.929 253
6711.318 227
6711.707 213
6712.096 256
6712.485 245
6712.875 206
6713.264 183
6713.653 173
6714.042 187
6714.432 203
6714.821 228
6715.210 212
6715.600 238
6715.989 256
6716.378 249
6716.767 277
6717.157 263
6717.546 233
6717.936 227
6718.325 230
6718.714 189
6719.104 187
6719.493 194
6719.883 187
6720.272 191
6720.662 196
6721.051 200
6721.440 223
6721.830 237
6722.219 228
6722.609 220
6722.999 238
6723.388 257
6723.778 251
6724.167 231
6724.557 222
6724.946 197
6725.336 190
6725.725 221
6726.115 204
6726.505 159
6726.894 182
6727.284 202
6727.674 180
6728.063 214
6728.453 204
6728.843 182
6729.232 197
6729.622 169
6730.012 165
6730.402 194
6730.791 207
6731.181 195
6731.571 176
6731.961 202
6732.350 196
6732.740 198
6733.130 186
6733.520 208
6733.910 190
6734.300 231
6734.689 239
6735.079 232
6735.469 191
6735.859 218
6736.249 215
6736.639 213
6737.029 235
6737.419 182
6737.809 195
6738.199 213
6738.589 187
6738.979 170
6739.369 210
6739.759 205
6740.149 195
6740.539 195
6740.929 190
6741.319 197
6741.709 229
6742.099 218
6742.489 216
6742.879 152
6743.269 179
6743.659 263
6744.050 249
6744.440 206
6744.830 190
6745.220 228
6745.610 243
6746.000 225
6746.391 222
6746.781 220
6747.171 229
6747.561 255
6747.951 302
6748.342 259
6748.732 260
6749.122 220
6749.513 185
6749.903 187
6750.293 219
6750.684 219
6751.074 194
6751.464 191
6751.855 198
6752.245 151
6752.635 167
6753.026 171
6753.416 146
6753.807 207
6754.197 194
6754.587 231
6754.978 272
6755.368 231
6755.759 232
6756.149 212
6756.540 185
6756.930 250
6757.321 234
6757.711 213
6758.102 201
6758.492 222
6758.883 215
6759.274 205
6759.664 201
6760.055 193
6760.445 217
6760.836 217
6761.227 196
6761.617 212
6762.008 226
6762.398 228
6762.789 241
6763.180 241
6763.571 216
6763.961 207
6764.352 216
6764.743 191
6765.133 202
6765.524 176
6765.915 181
6766.306 190
6766.697 208
6767.087 185
6767.478 215
6767.869 210
6768.260 215
6768.651 233
6769.041 279
6769.432 287
6769.823 238
6770.214 197
6770.605 194
6770.996 230
6771.387 221
6771.778 189
6772.169 195
6772.560 204
6772.951 236
6773.342 199
6773.733 209
6774.124 200
6774.515 210
6774.906 225
6775.297 253
6775.688 223
6776.079 213
6776.470 189
6776.861 215
6777.252 198
6777.643 165
6778.034 158
6778.425 151
6778.817 189
6779.208 201
6779.599 237
6779.990 221
6780.381 248
6780.772 207
6781.164 196
6781.555 185
6781.946 208
6782.337 193
6782.729 199
6783.120 192
6783.511 207
6783.902 191
6784.294 203
6784.685 190
6785.076 174
6785.468 163
6785.859 167
6786.250 169
6786.642 154
6787.033 164
6787.424 171
6787.816 157
6788.207 168
6788.599 201
6788.990 173
6789.382 200
6789.773 211
6790.164 228
6790.556 204
6790.947 206
6791.339 272
6791.730 239
6792.122 180
6792.513 176
6792.905 176
6793.297 209
6793.688 205
6794.080 195
6794.471 222
6794.863 223
6795.254 210
6795.646 183
6796.038 191
6796.429 214
6796.821 193
6797.213 159
6797.604 157
6797.996 165
6798.388 213
6798.779 206
6799.171 177
6799.563 216
6799.955 249
6800.346 268
6800.738 201
6801.130 186
6801.522 226
6801.914 243
6802.305 196
6802.697 213
6803.089 204
6803.481 241
6803.873 239
6804.265 211
6804.657 201
6805.048 208
6805.440 219
6805.832 232
6806.224 219
6806.616 187
6807.008 174
6807.400 180
6807.792 182
6808.184 180
6808.576 177
6808.968 154
6809.360 170
6809.752 181
6810.144 183
6810.536 170
6810.928 147
6811.320 169
6811.712 203
6812.104 210
6812.497 236
6812.889 246
6813.281 184
6813.673 189
6814.065 212
6814.457 230
6814.849 220
6815.242 193
6815.634 191
6816.026 197
6816.418 162
6816.810 170
6817.203 168
6817.595 211
6817.987 213
6818.380 200
6818.772 139
6819.164 143
6819.556 173
6819.949 195
6820.341 175
6820.733 165
6821.126 188
6821.518 185
6821.910 227
6822.303 195
6822.695 149
6823.088 175
6823.480 222
6823.873 178
6824.265 183
6824.657 170
6825.050 205
6825.442 223
6825.835 214
6826.227 221
6826.620 228
6827.012 200
6827.405 183
6827.798 148
6828.190 160
6828.583 164
6828.975 193
6829.368 201
6829.760 215
6830.153 221
6830.546 202
6830.938 184
6831.331 210
6831.724 211
6832.116 211
6832.509 211
6832.902 207
6833.294 188
6833.687 175
6834.080 183
6834.473 175
6834.865 171
6835.258 185
6835.651 147
6836.044 227
6836.436 211
6836.829 229
6837.222 221
6837.615 183
6838.008 218
6838.401 183
6838.793 185
6839.186 183
6839.579 222
6839.972 213
6840.365 229
6840.758 210
6841.151 207
6841.544 211
6841.937 198
6842.330 203
6842.723 172
6843.116 172
6843.509 202
6843.902 212
6844.295 230
6844.688 209
6845.081 211
6845.474 219
6845.867 179
6846.260 152
6846.653 203
6847.046 212
6847.439 236
6847.832 229
6848.226 189
6848.619 193
6849.012 207
6849.405 236
6849.798 219
6850.191 188
6850.585 177
6850.978 122
6851.371 188
6851.764 241
6852.158 209
6852.551 221
6852.944 228
6853.337 211
6853.731 183
6854.124 188
6854.517 183
6854.911 179
6855.304 200
6855.697 227
6856.091 246
6856.484 204
6856.877 158
6857.271 167
6857.664 142
6858.058 173
6858.451 187
6858.844 185
6859.238 192
6859.631 170
6860.025 205
6860.418 218
6860.812 233
6861.205 190
6861.599 192
6861.992 190
6862.386 232
6862.779 206
6863.173 167
6863.567 179
6863.960 192
6864.354 176
6864.747 216
6865.141 192
6865.535 199
6865.928 184
6866.322 168
6866.716 183
6867.109 178
6867.503 174
6867.897 171
6868.290 192
6868.684 171
6869.078 221
6869.472 167
6869.865 213
6870.259 206
6870.653 188
6871.047 149
6871.440 163
6871.834 164
6872.228 155
6872.622 175
6873.016 182
6873.410 147
6873.803 154
6874.197 172
6874.591 167
6874.985 166
6875.379 171
6875.773 158
6876.167 163
6876.561 190
6876.955 182
6877.349 157
6877.743 112
6878.137 124
6878.531 157
6878.925 186
6879.319 189
6879.713 171
6880.107 178
6880.501 153
6880.895 161
6881.289 161
6881.683 173
6882.077 171
6882.471 201
6882.866 199
6883.260 202
6883.654 198
6884.048 238
6884.442 239
6884.836 214
6885.231 216
6885.625 200
6886.019 179
6886.413 187
6886.807 164
6887.202 186
6887.596 228
6887.990 194
6888.385 201
6888.779 162
6889.173 187
6889.567 227
6889.962 226
6890.356 210
6890.750 179
6891.145 180
6891.539 234
6891.934 223
6892.328 238
6892.722 192
6893.117 167
6893.511 179
6893.906 134
6894.300 164
6894.695 172
6895.089 221
6895.484 216
6895.878 210
6896.273 169
6896.667 162
6897.062 159
6897.456 231
6897.851 260
6898.245 255
6898.640 213
6899.035 205
6899.429 196
6899.824 205
6900.218 176
6900.613 162
6901.008 162
6901.402 162
6901.797 209
6902.192 204
6902.586 158
6902.981 145
6903.376 158
6903.770 167
6904.165 191
6904.560 172
6904.955 152
6905.349 147
6905.744 193
6906.139 207
6906.534 181
6906.929 193
6907.324 197
6907.718 160
6908.113 182
6908.508 141
6908.903 133
6909.298 220
6909.693 205
6910.088 211
6910.483 213
6910.877 221
6911.272 195
6911.667 166
6912.062 168
6912.457 196
6912.852 197
6913.247 172
6913.642 165
6914.037 189
6914.432 194
6914.827 212
6915.222 184
6915.617 201
6916.013 192
6916.408 233
6916.803 230
6917.198 227
6917.593 225
6917.988 176
6918.383 157
6918.778 190
6919.174 158
6919.569 172
6919.964 181
6920.359 172
6920.754 153
6921.150 173
6921.545 183
6921.940 207
6922.335 197
6922.731 170
6923.126 140
6923.521 132
6923.916 166
6924.312 195
6924.707 176
6925.102 165
6925.498 208
6925.893 201
6926.288 187
6926.684 169
6927.079 150
6927.475 155
6927.870 164
6928.265 179
6928.661 177
6929.056 196
6929.452 194
6929.847 159
6930.243 190
6930.638 180
6931.034 162
6931.429 153
6931.825 144
6932.220 128
6932.616 156
6933.011 158
6933.407 186
6933.803 203
6934.198 163
6934.594 156
6934.989 225
6935.385 200
6935.781 205
6936.176 239
6936.572 244
6936.968 243
6937.363 218
6937.759 222
6938.155 204
6938.551 180
6938.946 214
6939.342 192
6939.738 209
6940.133 197
6940.529 198
6940.925 195
6941.321 168
6941.717 194
6942.112 183
6942.508 171
6942.904 146
6943.300 125
6943.696 136
6944.092 181
6944.488 168
6944.884 198
6945.279 226
6945.675 219
6946.071 216
6946.467 207
6946.863 175
6947.259 168
6947.655 189
6948.051 209
6948.447 200
6948.843 181
6949.239 188
6949.635 211
6950.031 220
6950.427 190
6950.823 179
6951.219 220
6951.616 215
6952.012 200
6952.408 171
6952.804 150
6953.200 134
6953.596 174
6953.992 178
6954.389 173
6954.785 165
6955.181 161
6955.577 171
6955.973 196
6956.370 203
6956.766 178
6957.162 179
6957.558 195
6957.955 179
6958.351 158
6958.747 175
6959.143 223
6959.540 229
6959.936 227
6960.332 202
6960.729 206
6961.125 219
6961.521 183
6961.918 161
6962.314 189
6962.711 142
6963.107 139
6963.504 161
6963.900 180
6964.296 153
6964.693 176
6965.089 200
6965.486 186
6965.882 169
6966.279 195
6966.675 210
6967.072 209
6967.468 206
6967.865 173
6968.262 173
6968.658 170
6969.055 176
6969.451 167
6969.848 210
6970.245 195
6970.641 183
6971.038 145
6971.434 165
6971.831 153
6972.228 155
6972.625 169
6973.021 177
6973.418 143
6973.815 176
6974.211 199
6974.608 169
6975.005 179
6975.402 207
6975.798 180
6976.195 171
6976.592 207
6976.989 221
6977.386 190
6977.783 159
6978.179 147
6978.576 168
6978.973 222
6979.370 180
6979.767 174
6980.164 157
6980.561 159
6980.958 156
6981.355 167
6981.751 186
6982.148 212
6982.545 176
6982.942 160
6983.339 121
6983.736 115
6984.133 147
6984.530 181
6984.927 231
6985.325 191
6985.722 166
6986.119 158
6986.516 145
6986.913 159
6987.310 126
6987.707 158
6988.104 170
6988.501 183
6988.898 170
6989.296 198
6989.693 172
6990.090 172
6990.487 190
6990.884 184
6991.282 205
6991.679 184
6992.076 205
6992.473 226
6992.871 186
6993.268 176
6993.665 194
6994.062 203
6994.460 180
6994.857 184
6995.254 198
6995.652 198
6996.049 169
6996.447 170
6996.844 173
6997.241 157
6997.639 168
6998.036 185
6998.434 213
6998.831 185
6999.228 165
6999.626 186
7000.023 164
7000.421 171
7000.818 181
7001.216 180
7001.613 189
7002.011 168
7002.408 136
7002.806 171
7003.203 216
7003.601 182
7003.999 161
7004.396 172
7004.794 151
7005.191 153
7005.589 147
7005.987 154
7006.384 184
7006.782 184
7007.180 167
7007.577 136
7007.975 152
7008.373 173
7008.770 163
7009.168 169
7009.566 173
7009.964 175
7010.361 154
7010.759 158
7011.157 177
7011.555 175
7011.953 158
7012.350 205
7012.748 180
7013.146 168
7013.544 130
7013.942 151
7014.340 157
7014.738 148
7015.135 153
7015.533 182
7015.931 207
7016.329 193
7016.727 177
7017.125 177
7017.523 155
7017.921 150
7018.319 157
7018.717 156
7019.115 179
7019.513 157
7019.911 161
7020.309 182
7020.707 153
7021.105 141
7021.503 169
7021.901 164
7022.300 145
7022.698 164
7023.096 149
7023.494 144
7023.892 163
7024.290 136
7024.688 174
7025.087 212
7025.485 184
7025.883 202
7026.281 190
7026.679 158
7027.078 130
7027.476 129
7027.874 149
7028.272 143
7028.671 143
7029.069 152
7029.467 133
7029.866 146
7030.264 159
7030.662 171
7031.061 190
7031.459 186
7031.857 210
7032.256 198
7032.654 168
7033.052 175
7033.451 176
7033.849 156
7034.248 161
7034.646 188
7035.045 157
7035.443 142
7035.842 142
7036.240 136
7036.639 157
7037.037 160
7037.436 130
7037.834 140
7038.233 184
7038.631 177
7039.030 176
7039.428 181
7039.827 181
7040.226 172
7040.624 183
7041.023 183
7041.422 174
7041.820 170
7042.219 151
7042.618 163
7043.016 200
7043.415 169
7043.814 173
7044.212 183
7044.611 160
7045.010 141
7045.409 132
7045.807 128
7046.206 101
7046.605 134
7047.004 168
7047.403 183
7047.801 163
7048.200 176
7048.599 186
7048.998 202
7049.397 183
7049.796 167
7050.195 157
7050.593 173
7050.992 196
7051.391 167
7051.790 149
7052.189 132
7052.588 148
7052.987 123
7053.386 130
7053.785 160
7054.184 201
7054.583 182
7054.982 194
7055.381 184
7055.780 181
7056.179 135
7056.578 126
7056.977 144
7057.376 118
7057.776 108
7058.175 139
7058.574 164
7058.973 167
7059.372 169
7059.771 150
7060.170 138
7060.570 152
7060.969 169
7061.368 140
7061.767 140
7062.166 140
7062.566 161
7062.965 166
7063.364 136
7063.763 146
7064.163 182
7064.562 205
7064.961 198
7065.361 174
7065.760 149
7066.159 158
7066.559 174
7066.958 188
7067.357 171
7067.757 154
7068.156 156
7068.556 142
7068.955 172
7069.354 184
7069.754 169
7070.153 170
7070.553 147
7070.952 155
7071.352 141
7071.751 176
7072.151 192
7072.550 164
7072.950 131
7073.349 139
7073.749 139
7074.149 209
7074.548 157
7074.948 148
7075.347 141
7075.747 164
7076.147 170
7076.546 147
7076.946 182
7077.345 174
7077.745 159
7078.145 156
7078.545 164
7078.944 194
7079.344 168
7079.744 174
7080.143 156
7080.543 134
7080.943 145
7081.343 129
7081.742 168
7082.142 163
7082.542 137
7082.942 169
7083.342 170
7083.742 130
7084.141 161
7084.541 205
7084.941 175
7085.341 172
7085.741 188
7086.141 143
7086.541 109
7086.941 157
7087.341 174
7087.741 147
7088.140 166
7088.540 156
7088.940 179
7089.340 148
7089.740 168
7090.140 158
7090.540 131
7090.941 129
7091.341 149
7091.741 133
7092.141 153
7092.541 138
7092.941 155
7093.341 146
7093.741 145
7094.141 170
7094.541 162
7094.942 168
7095.342 201
7095.742 174
7096.142 170
7096.542 177
7096.943 169
7097.343 177
7097.743 154
7098.143 125
7098.543 140
7098.944 180
7099.344 191
7099.744 174
7100.145 163
7100.545 139
7100.945 136
7101.346 199
7101.746 165
7102.146 166
7102.547 172
7102.947 171
7103.347 188
7103.748 141
7104.148 163
7104.549 144
7104.949 154
7105.350 182
7105.750 179
7106.150 217
7106.551 184
7106.951 141
7107.352 142
7107.752 135
7108.153 163
7108.553 142
7108.954 125
7109.355 150
7109.755 171
7110.156 168
7110.556 151
7110.957 117
7111.358 124
7111.758 116
7112.159 131
7112.559 161
7112.960 185
7113.361 176
7113.762 186
7114.162 198
7114.563 184
7114.964 187
7115.364 184
7115.765 199
7116.166 188
7116.567 159
7116.967 168
7117.368 187
7117.769 189
7118.170 174
7118.571 158
7118.971 172
7119.372 174
7119.773 195
7120.174 165
7120.575 162
7120.976 140
7121.377 125
7121.778 132
7122.178 146
7122.579 186
7122.980 175
7123.381 162
7123.782 187
7124.183 165
7124.584 141
7124.985 146
7125.386 130
7125.787 138
7126.188 159
7126.589 160
7126.990 139
7127.391 140
7127.793 143
7128.194 147
7128.595 134
7128.996 130
7129.397 137
7129.798 153
7130.199 141
7130.600 120
7131.002 140
7131.403 126
7131.804 158
7132.205 151
7132.606 141
7133.008 137
7133.409 151
7133.810 170
7134.211 190
7134.613 193
7135.014 195
7135.415 202
7135.816 161
7136.218 182
7136.619 212
7137.020 166
7137.422 151
7137.823 157
7138.225 146
7138.626 148
7139.027 133
7139.429 118
7139.830 145
7140.232 137
7140.633 166
7141.034 150
7141.436 148
7141.837 170
7142.239 160
7142.640 145
7143.042 146
7143.443 127
7143.845 135
7144.246 150
7144.648 125
7145.050 105
7145.451 137
7145.853 125
7146.254 140
7146.656 140
7147.058 176
7147.459 138
7147.861 132
7148.263 135
7148.664 169
7149.066 136
7149.468 165
7149.869 169
7150.271 169
7150.673 139
7151.074 153
7151.476 153
7151.878 141
7152.280 116
7152.681 126
7153.083 118
7153.485 132
7153.887 143
7154.289 185
7154.691 167
7155.092 149
7155.494 168
7155.896 185
7156.298 174
7156.700 160
7157.102 162
7157.504 167
7157.906 176
7158.308 158
7158.709 142
7159.111 121
7159.513 134
7159.915 105
7160.317 126
7160.719 196
7161.121 170
7161.523 139
7161.925 147
7162.328 135
7162.730 117
7163.132 159
7163.534 141
7163.936 164
7164.338 167
7164.740 143
7165.142 154
7165.544 142
7165.946 154
7166.349 156
7166.751 138
7167.153 105
7167.555 129
7167.957 131
7168.360 139
7168.762 137
7169.164 116
7169.566 125
7169.969 133
7170.371 152
7170.773 140
7171.175 123
7171.578 178
7171.980 164
7172.382 131
7172.785 134
7173.187 135
7173.589 112
7173.992 140
7174.394 134
7174.797 128
7175.199 139
7175.601 158
7176.004 168
7176.406 137
7176.809 147
7177.211 121
7177.614 149
7178.016 172
7178.419 169
7178.821 156
7179.224 154
7179.626 158
7180.029 151
7180.431 155
7180.834 149
7181.237 172
7181.639 138
7182.042 132
7182.444 128
7182.847 129
7183.250 153
7183.652 154
7184.055 164
7184.458 132
7184.860 177
7185.263 147
7185.666 127
7186.068 127
7186.471 175
7186.874 188
7187.277 162
7187.679 165
7188.082 153
7188.485 155
7188.888 162
7189.291 133
7189.693 166
7190.096 166
7190.499 166
7190.902 151
7191.305 133
7191.708 140
7192.110 181
7192.513 126
7192.916 160
7193.319 187
7193.722 158
7194.125 165
7194.528 149
7194.931 114
7195.334 121
7195.737 149
7196.140 147
7196.543 147
7196.946 130
7197.349 139
7197.752 154
7198.155 126
7198.558 119
7198.961 113
7199.364 151
7199.767 133
7200.171 147
7200.574 139
7200.977 158
7201.380 171
7201.783 190
7202.186 193
7202.589 183
7202.993 196
7203.396 175
7203.799 115
7204.202 111
7204.606 115
7205.009 115
7205.412 144
7205.815 133
7206.219 102
7206.622 119
7207.025 131
7207.428 132
7207.832 124
7208.235 112
7208.638 137
7209.042 134
7209.445 124
7209.849 129
7210.252 137
7210.655 119
7211.059 141
7211.462 168
7211.866 179
7212.269 114
7212.673 131
7213.076 135
7213.480 176
7213.883 159
7214.287 166
7214.690 154
7215.094 130
7215.497 128
7215.901 177
7216.304 146
7216.708 156
7217.111 137
7217.515 129
7217.919 125
7218.322 113
7218.726 107
7219.129 125
7219.533 131
7219.937 124
7220.340 126
7220.744 141
7221.148 133
7221.552 154
7221.955 175
7222.359 145
7222.763 144
7223.166 156
7223.570 136
7223.974 155
7224.378 177
7224.782 136
7225.185 144
7225.589 156
7225.993 152
7226.397 155
7226.801 131
7227.205 160
7227.608 177
7228.012 144
7228.416 152
7228.820 151
7229.224 118
7229.628 99
7230.032 124
7230.436 133
7230.840 132
7231.244 131
7231.648 116
7232.052 138
7232.456 140
7232.860 122
7233.264 113
7233.668 126
7234.072 96
7234.476 88
7234.880 115
7235.284 161
7235.688 138
7236.093 135
7236.497 130
7236.901 136
7237.305 143
7237.709 130
7238.113 122
7238.517 149
7238.922 126
7239.326 102
7239.730 112
7240.134 151
7240.539 169
7240.943 183
7241.347 173
7241.751 164
7242.156 144
7242.560 136
7242.964 120
7243.369 139
7243.773 155
7244.177 152
7244.582 152
7244.986 100
7245.390 126
7245.795 158
7246.199 137
7246.603 152
7247.008 147
7247.412 146
7247.817 131
7248.221 114
7248.626 113
7249.030 120
7249.435 114
7249.839 103
7250.244 103
7250.648 135
7251.053 149
7251.457 146
7251.862 128
7252.266 114
7252.671 140
7253.076 140
7253.480 145
7253.885 125
7254.289 124
7254.694 126
7255.099 116
7255.503 114
7255.908 124
7256.313 118
7256.717 101
7257.122 100
7257.527 84
7257.931 108
7258.336 144
7258.741 133
7259.146 153
7259.550 142
7259.955 139
7260.360 121
7260.765 136
7261.170 151
7261.574 118
7261.979 102
7262.384 128
7262.789 135
7263.194 126
7263.599 97
7264.004 107
7264.409 143
7264.813 166
7265.218 163
7265.623 162
7266.028 169
7266.433 153
7266.838 123
7267.243 133
7267.648 138
7268.053 128
7268.458 142
7268.863 111
7269.268 110
7269.673 119
7270.078 123
7270.483 111
7270.889 119
7271.294 118
7271.699 133
7272.104 132
7272.509 135
7272.914 140
7273.319 99
7273.724 105
7274.130 99
7274.535 94
7274.940 111
7275.345 135
7275.750 112
7276.156 142
7276.561 158
7276.966 158
7277.371 142
7277.777 140
7278.182 111
7278.587 92
7278.993 128
7279.398 98
7279.803 99
7280.209 109
7280.614 114
7281.019 131
7281.425 133
7281.830 102
7282.236 154
7282.641 163
7283.046 163
7283.452 136
7283.857 120
7284.263 119
7284.668 119
7285.074 100
7285.479 111
7285.885 114
7286.290 135
7286.696 129
7287.101 101
7287.507 150
7287.912 137
7288.318 152
7288.723 112
7289.129 136
7289.535 122
7289.940 100
7290.346 149
7290.752 164
7291.157 144
7291.563 155
7291.969 120
7292.374 124
7292.780 117
7293.186 152
7293.591 183
7293.997 167
7294.403 161
7294.809 148
7295.214 130
7295.620 155
7296.026 154
7296.432 156
7296.837 143
7297.243 122
7297.649 109
7298.055 130
7298.461 177
7298.867 168
7299.273 147
7299.678 168
7300.084 147
7300.490 138
7300.896 121
7301.302 120
7301.708 106
7302.114 106
7302.520 116
7302.926 127
7303.332 148
7303.738 150
7304.144 162
7304.550 132
7304.956 131
7305.362 146
7305.768 137
7306.174 145
7306.580 149
7306.986 130
7307.392 143
7307.799 136
7308.205 138
7308.611 126
7309.017 161
7309.423 155
7309.829 128
7310.235 108
7310.642 96
7311.048 128
7311.454 162
7311.860 138
7312.267 132
7312.673 122
7313.079 128
7313.485 153
7313.892 155
7314.298 126
7314.704 128
7315.110 121
7315.517 125
7315.923 130
7316.329 121
7316.736 125
7317.142 123
7317.549 134
7317.955 127
7318.361 108
7318.768 131
7319.174 125
7319.581 98
7319.987 119
7320.394 118
7320.800 124
7321.207 113
7321.613 125
7322.020 116
7322.426 144
7322.833 148
7323.239 147
7323.646 139
7324.052 184
7324.459 144
7324.865 156
7325.272 132
7325.679 126
7326.085 143
7326.492 130
7326.899 113
7327.305 118
7327.712 139
7328.119 139
7328.525 94
7328.932 109
7329.339 104
7329.745 124
7330.152 121
7330.559 127
7330.966 106
7331.372 112
7331.779 122
7332.186 111
7332.593 123
7332.999 147
7333.406 142
7333.813 149
7334.220 136
7334.627 143
7335.034 113
7335.441 103
7335.847 129
7336.254 111
7336.661 111
7337.068 105
7337.475 101
7337.882 128
7338.289 131
7338.696 144
7339.103 120
7339.510 104
7339.917 118
7340.324 108
7340.731 121
7341.138 118
7341.545 138
7341.952 128
7342.359 130
7342.766 117
7343.173 109
7343.581 135
7343.988 117
7344.395 166
7344.802 176
7345.209 168
7345.616 168
7346.023 185
7346.431 166
7346.838 132
7347.245 133
7347.652 161
7348.059 155
7348.467 181
7348.874 157
7349.281 162
7349.688 175
7350.096 164
7350.503 141
7350.910 164
7351.318 180
7351.725 139
7352.132 146
7352.540 148
7352.947 150
7353.354 122
7353.762 148
7354.169 156
7354.577 149
7354.984 163
7355.391 195
7355.799 153
7356.206 133
7356.614 132
7357.021 150
7357.429 148
7357.836 128
7358.244 126
7358.651 156
7359.059 139
7359.466 154
7359.874 131
7360.282 110
7360.689 112
7361.097 130
7361.504 173
7361.912 159
7362.320 147
7362.727 121
7363.135 106
7363.543 104
7363.950 107
7364.358 99
7364.766 107
7365.173 133
7365.581 118
7365.989 117
7366.396 113
7366.804 142
7367.212 139
7367.620 118
7368.027 117
7368.435 94
7368.843 107
7369.251 116
7369.659 112
7370.067 137
7370.474 141
7370.882 127
7371.290 131
7371.698 151
7372.106 121
7372.514 127
7372.922 121
7373.330 159
7373.738 131
7374.146 128
7374.554 128
7374.961 137
7375.369 137
7375.777 144
7376.185 151
7376.594 124
7377.002 111
7377.410 102
7377.818 142
7378.226 142
7378.634 151
7379.042 169
7379.450 173
7379.858 141
7380.266 158
7380.674 143
7381.082 158
7381.491 129
7381.899 135
7382.307 127
7382.715 127
7383.123 95
7383.532 94
7383.940 102
7384.348 103
7384.756 136
7385.165 138
7385.573 124
7385.981 186
7386.389 162
7386.798 154
7387.206 137
7387.614 107
7388.023 135
7388.431 152
7388.839 128
7389.248 166
7389.656 145
7390.064 127
7390.473 115
7390.881 121
7391.290 107
7391.698 95
7392.107 125
7392.515 119
7392.924 145
7393.332 159
7393.740 151
7394.149 123
7394.558 102
7394.966 90
7395.375 85
7395.783 121
7396.192 134
7396.600 164
7397.009 171
7397.417 153
7397.826 165
7398.235 182
7398.643 150
7399.052 152
7399.461 164
7399.869 150
7400.278 105
7400.687 128
7401.095 139
7401.504 175
7401.913 157
7402.321 133
7402.730 121
7403.139 162
7403.548 133
7403.956 91
7404.365 127
7404.774 135
7405.183 133
7405.592 125
7406.001 91
7406.409 94
7406.818 83
7407.227 92
7407.636 95
7408.045 119
7408.454 130
7408.863 122
7409.272 115
7409.681 114
7410.089 93
7410.498 148
7410.907 143
7411.316 111
7411.725 117
7412.134 126
7412.543 138
7412.952 123
7413.361 135
7413.770 168
7414.180 142
7414.589 131
7414.998 157
7415.407 159
7415.816 126
7416.225 111
7416.634 102
7417.043 116
7417.452 110
7417.862 125
7418.271 111
7418.680 101
7419.089 98
7419.498 113
7419.907 121
7420.317 121
7420.726 152
7421.135 173
7421.544 162
7421.954 167
7422.363 137
7422.772 140
7423.182 118
7423.591 107
7424.000 97
7424.410 90
7424.819 115
7425.228 107
7425.638 120
7426.047 132
7426.456 110
7426.866 112
7427.275 133
7427.685 131
7428.094 118
7428.504 90
7428.913 91
7429.323 119
7429.732 133
7430.142 137
7430.551 137
7430.961 112
7431.370 84
7431.780 99
7432.189 113
7432.599 105
7433.008 107
7433.418 111
7433.828 101
7434.237 77
7434.647 97
7435.056 99
7435.466 104
7435.876 141
7436.285 143
7436.695 159
7437.105 122
7437.514 122
7437.924 79
7438.334 127
7438.744 133
7439.153 123
7439.563 137
7439.973 109
7440.383 133
7440.792 121
7441.202 116
7441.612 128
7442.022 134
7442.432 137
7442.842 171
7443.251 171
7443.661 129
7444.071 112
7444.481 111
7444.891 113
7445.301 137
7445.711 161
7446.121 146
7446.531 147
7446.941 138
7447.351 136
7447.761 127
7448.171 123
7448.581 144
7448.991 139
7449.401 141
7449.811 155
7450.221 176
7450.631 147
7451.041 141
7451.451 138
7451.861 128
7452.271 132
7452.681 135
7453.091 126
7453.502 128
7453.912 132
7454.322 113
7454.732 103
7455.142 114
7455.552 134
7455.963 129
7456.373 115
7456.783 104
7457.193 107
7457.604 124
7458.014 140
7458.424 119
7458.834 81
7459.245 101
7459.655 109
7460.065 106
7460.476 91
7460.886 126
7461.296 111
7461.707 135
7462.117 110
7462.527 115
7462.938 89
7463.348 80
7463.759 101
7464.169 101
7464.580 118
7464.990 139
7465.400 137
7465.811 152
7466.221 168
7466.632 158
7467.042 124
7467.453 127
7467.864 149
7468.274 121
7468.685 114
7469.095 106
7469.506 94
7469.916 92
7470.327 99
7470.738 93
7471.148 103
7471.559 112
7471.970 108
7472.380 126
7472.791 123
7473.202 103
7473.612 126
7474.023 126
7474.434 99
7474.844 103
7475.255 101
7475.666 108
7476.077 89
7476.487 89
7476.898 82
7477.309 76
7477.720 80
7478.131 124
7478.541 124
7478.952 135
7479.363 103
7479.774 84
7480.185 62
7480.596 76
7481.007 119
7481.418 141
7481.828 149
7482.239 153
7482.650 171
7483.061 138
7483.472 137
7483.883 161
7484.294 129
7484.705 129
7485.116 124
7485.527 111
7485.938 102
7486.349 119
7486.760 105
7487.171 105
7487.583 102
7487.994 114
7488.405 101
7488.816 145
7489.227 115
7489.638 116
7490.049 158
7490.460 111
7490.872 125
7491.283 142
7491.694 138
7492.105 133
7492.516 117
7492.928 121
7493.339 110
7493.750 89
7494.161 120
7494.573 113
7494.984 89
7495.395 83
7495.806 93
7496.218 107
7496.629 125
7497.040 134
7497.452 133
7497.863 98
7498.274 89
7498.686 72
7499.097 86
7499.509 114
7499.920 132
7500.331 133
7500.743 128
7501.154 136
7501.566 140
7501.977 116
7502.389 96
7502.800 109
7503.212 114
7503.623 105
7504.035 107
7504.446 107
7504.858 101
7505.269 113
7505.681 153
7506.093 158
7506.504 168
7506.916 143
7507.327 126
7507.739 89
7508.151 116
7508.562 115
7508.974 103
7509.386 126
7509.797 120
7510.209 139
7510.621 138
7511.033 138
7511.444 130
7511.856 132
7512.268 106
7512.680 99
7513.091 115
7513.503 109
7513.915 134
7514.327 109
7514.739 147
7515.150 155
7515.562 149
7515.974 120
7516.386 108
7516.798 122
7517.210 138
7517.622 101
7518.034 81
7518.445 129
7518.857 132
7519.269 105
7519.681 114
7520.093 115
7520.505 114
7520.917 136
7521.329 120
7521.741 92
7522.153 118
7522.565 115
7522.977 114
7523.389 109
7523.801 120
7524.214 116
7524.626 95
7525.038 109
7525.450 117
7525.862 106
7526.274 107
7526.686 116
7527.098 138
7527.511 136
7527.923 122
7528.335 130
7528.747 115
7529.159 121
7529.572 94
7529.984 98
7530.396 141
7530.808 130
7531.221 141
7531.633 118
7532.045 91
7532.458 98
7532.870 129
7533.282 115
7533.695 133
7534.107 122
7534.519 132
7534.932 131
7535.344 107
7535.756 117
7536.169 124
7536.581 132
7536.994 104
7537.406 106
7537.819 112
7538.231 117
7538.643 104
7539.056 101
7539.468 110
7539.881 120
7540.294 117
7540.706 113
7541.119 97
7541.531 92
7541.944 98
7542.356 127
7542.769 130
7543.181 132
7543.594 116
7544.007 113
7544.419 112
7544.832 109
7545.245 124
7545.657 105
7546.070 76
7546.483 85
7546.895 111
7547.308 100
7547.721 91
7548.134 86
7548.546 106
7548.959 100
7549.372 98
7549.785 85
7550.197 118
7550.610 134
7551.023 139
7551.436 115
7551.849 104
7552.262 139
7552.674 133
7553.087 114
7553.500 83
7553.913 120
7554.326 96
7554.739 101
7555.152 96
7555.565 82
7555.978 95
7556.391 122
7556.804 114
7557.217 104
7557.630 89
7558.043 109
7558.456 91
7558.869 98
7559.282 97
7559.695 111
7560.108 99
7560.521 127
7560.934 111
7561.347 116
7561.760 109
7562.173 68
7562.586 80
7563.000 120
7563.413 95
7563.826 132
7564.239 111
7564.652 118
7565.065 117
7565.479 132
7565.892 142
7566.305 128
7566.718 99
7567.132 112
7567.545 97
7567.958 120
7568.371 136
7568.785 116
7569.198 105
7569.611 92
7570.025 83
7570.438 101
7570.851 103
7571.265 91
7571.678 106
7572.092 87
7572.505 78
7572.918 98
7573.332 103
7573.745 124
7574.159 120
7574.572 83
7574.986 94
7575.399 105
7575.813 70
7576.226 97
7576.640 100
7577.053 119
7577.467 96
7577.880 96
7578.294 95
7578.707 105
7579.121 76
7579.534 94
7579.948 133
7580.362 123
7580.775 115
7581.189 99
7581.603 126
7582.016 128
7582.430 104
7582.844 122
7583.257 115
7583.671 105
7584.085 90
7584.498 96
7584.912 87
7585.326 76
7585.740 119
7586.154 111
7586.567 104
7586.981 131
7587.395 122
7587.809 87
7588.223 78
7588.636 89
7589.050 122
7589.464 111
7589.878 108
7590.292 110
7590.706 106
7591.120 98
7591.534 109
7591.948 110
7592.361 145
7592.775 139
7593.189 138
7593.603 124
7594.017 100
7594.431 95
7594.845 120
7595.259 105
7595.673 103
7596.087 133
7596.502 134
7596.916 123
7597.330 139
7597.744 125
7598.158 105
7598.572 116
7598.986 146
7599.400 146
7599.814 115
7600.229 112
7600.643 101
7601.057 133
7601.471 126
7601.885 119
7602.300 117
7602.714 104
7603.128 84
7603.542 83
7603.956 116
7604.371 116
7604.785 104
7605.199 101
7605.614 105
7606.028 92
7606.442 92
7606.857 92
7607.271 91
7607.685 106
7608.100 77
7608.514 99
7608.928 110
7609.343 122
7609.757 121
7610.172 94
7610.586 105
7611.001 108
7611.415 113
7611.830 102
7612.244 88
7612.659 97
7613.073 104
7613.488 88
7613.902 74
7614.317 78
7614.731 121
7615.146 120
7615.560 125
7615.975 100
7616.390 97
7616.804 88
7617.219 93
7617.633 100
7618.048 110
7618.463 101
7618.877 98
7619.292 100
7619.707 88
7620.121 106
7620.536 95
7620.951 96
7621.366 95
7621.780 95
7622.195 84
7622.610 99
7623.025 106
7623.439 98
7623.854 100
7624.269 102
7624.684 107
7625.099 104
7625.514 89
7625.928 73
7626.343 74
7626.758 75
7627.173 118
7627.588 101
7628.003 67
7628.418 76
7628.833 95
7629.248 136
7629.663 118
7630.078 111
7630.493 96
7630.908 91
7631.323 106
7631.738 108
7632.153 95
7632.568 117
7632.983 99
7633.398 82
7633.813 106
7634.228 114
7634.643 111
7635.058 81
7635.473 111
7635.888 110
7636.303 96
7636.719 106
7637.134 108
7637.549 103
7637.964 110
7638.379 105
7638.795 87
7639.210 79
7639.625 91
7640.040 105
7640.455 90
7640.871 103
7641.286 122
7641.701 136
7642.117 108
7642.532 87
7642.947 106
7643.363 121
7643.778 122
7644.193 140
7644.609 123
7645.024 111
7645.439 88
7645.855 85
7646.270 101
7646.686 105
7647.101 87
7647.516 107
7647.932 89
7648.347 116
7648.763 95
7649.178 93
7649.594 91
7650.009 98
7650.425 113
7650.840 95
7651.256 96
7651.672 129
7652.087 127
7652.503 110
7652.918 103
7653.334 98
7653.750 100
7654.165 102
7654.581 105
7654.996 145
7655.412 117
7655.828 114
7656.243 122
7656.659 109
7657.075 91
7657.491 92
7657.906 119
7658.322 118
7658.738 108
7659.154 98
7659.569 104
7659.985 101
7660.401 98
7660.817 90
7661.232 97
7661.648 111
7662.064 92
7662.480 126
7662.896 97
7663.312 95
7663.728 115
7664.144 115
7664.559 131
7664.975 122
7665.391 73
7665.807 94
7666.223 113
7666.639 118
7667.055 106
7667.471 86
7667.887 74
7668.303 79
7668.719 96
7669.135 103
7669.551 102
7669.967 95
7670.383 112
7670.799 114
7671.215 109
7671.632 79
7672.048 114
7672.464 124
7672.880 95
7673.296 118
7673.712 106
7674.128 90
7674.545 118
7674.961 99
7675.377 103
7675.793 108
7676.209 97
7676.626 108
7677.042 102
7677.458 131
7677.874 135
7678.291 113
7678.707 85
7679.123 81
7679.540 95
7679.956 101
7680.372 99
7680.789 125
7681.205 123
7681.621 102
7682.038 83
7682.454 103
7682.870 106
7683.287 128
7683.703 114
7684.120 104
7684.536 92
7684.953 87
7685.369 102
7685.786 108
7686.202 99
7686.619 92
7687.035 96
7687.452 112
7687.868 85
7688.285 100
7688.701 111
7689.118 117
7689.534 103
7689.951 95
7690.368 104
7690.784 115
7691.201 94
7691.618 91
7692.034 89
7692.451 77
7692.868 96
7693.284 111
7693.701 85
7694.118 92
7694.534 88
7694.951 93
7695.368 111
7695.785 129
7696.201 109
7696.618 100
7697.035 96
7697.452 94
7697.869 104
7698.285 134
7698.702 116
7699.119 93
7699.536 95
7699.953 108
7700.370 75
7700.786 88
7701.203 75
7701.620 78
7702.037 82
7702.454 84
7702.871 86
7703.288 92
7703.705 86
7704.122 84
7704.539 93
7704.956 118
7705.373 106
7705.790 93
7706.207 93
7706.624 83
7707.041 82
7707.458 75
7707.875 63
7708.292 74
7708.710 82
7709.127 82
7709.544 115
7709.961 78
7710.378 88
7710.795 102
7711.212 106
7711.630 94
7712.047 76
7712.464 81
7712.881 67
7713.298 92
7713.716 75
7714.133 72
7714.550 68
7714.967 85
7715.385 103
7715.802 112
7716.219 111
7716.637 124
7717.054 114
7717.471 106
7717.889 115
7718.306 140
7718.723 135
7719.141 104
7719.558 94
7719.976 112
7720.393 89
7720.810 78
7721.228 68
7721.645 60
7722.063 90
7722.480 105
7722.898 124
7723.315 112
7723.733 98
7724.150 86
7724.568 88
7724.985 92
7725.403 119
7725.820 140
7726.238 111
7726.656 96
7727.073 105
7727.491 106
7727.908 131
7728.326 108
7728.744 90
7729.161 97
7729.579 94
7729.997 81
7730.414 75
7730.832 78
7731.250 75
7731.668 83
7732.085 87
7732.503 90
7732.921 94
7733.339 99
7733.756 100
7734.174 87
7734.592 88
7735.010 99
7735.428 84
7735.845 65
7736.263 58
7736.681 84
7737.099 102
7737.517 102
7737.935 100
7738.353 85
7738.771 67
7739.189 84
7739.606 81
7740.024 83
7740.442 90
7740.860 131
7741.278 131
7741.696 114
7742.114 88
7742.532 89
7742.950 96
7743.368 84
7743.786 93
7744.205 115
7744.623 105
7745.041 97
7745.459 94
7745.877 108
7746.295 94
7746.713 82
7747.131 82
7747.549 74
7747.968 98
7748.386 88
7748.804 104
7749.222 88
7749.640 75
7750.059 92
7750.477 96
7750.895 86
7751.313 77
7751.732 101
7752.150 91
7752.568 78
7752.986 101
7753.405 101
7753.823 99
7754.241 89
7754.660 105
7755.078 76
7755.496 83
7755.915 95
7756.333 96
7756.752 107
7757.170 90
7757.588 65
7758.007 80
7758.425 100
7758.844 70
7759.262 70
7759.681 65
7760.099 54
7760.518 73
7760.936 83
7761.355 125
7761.773 139
7762.192 146
7762.610 140
7763.029 120
7763.448 90
7763.866 97
7764.285 94
7764.703 94
7765.122 94
7765.541 105
7765.959 126
7766.378 106
7766.797 107
7767.215 116
7767.634 99
7768.053 113
7768.471 103
7768.890 110
7769.309 79
7769.728 88
7770.146 87
7770.565 78
7770.984 93
7771.403 128
7771.822 82
7772.240 80
7772.659 97
7773.078 107
7773.497 111
7773.916 93
7774.335 96
7774.754 85
7775.172 81
7775.591 74
7776.010 65
7776.429 92
7776.848 110
7777.267 99
7777.686 86
7778.105 75
7778.524 72
7778.943 75
7779.362 70
7779.781 77
7780.200 70
7780.619 74
7781.038 85
7781.457 84
7781.876 101
7782.295 98
7782.714 87
7783.134 99
7783.553 86
7783.972 117
7784.391 117
7784.810 89
7785.229 98
7785.649 80
7786.068 85
7786.487 61
7786.906 62
7787.325 70
7787.745 81
7788.164 132
7788.583 87
7789.002 86
7789.422 99
7789.841 125
7790.260 96
7790.680 96
7791.099 95
7791.518 104
7791.938 94
7792.357 67
7792.776 73
7793.196 88
7793.615 82
7794.034 82
7794.454 104
7794.873 116
7795.293 90
7795.712 103
7796.132 77
7796.551 90
7796.971 101
7797.390 107
7797.810 109
7798.229 131
7798.649 112
7799.068 117
7799.488 126
7799.907 108
7800.327 97
7800.746 94
7801.166 102
7801.586 112
7802.005 105
7802.425 86
7802.845 74
7803.264 97
7803.684 84
7804.104 89
7804.523 91
7804.943 107
7805.363 91
7805.782 100
7806.202 101
7806.622 87
7807.042 69
7807.461 128
7807.881 127
7808.301 107
7808.721 84
7809.141 78
7809.560 74
7809.980 88
7810.400 96
7810.820 87
7811.240 86
7811.660 98
7812.080 111
7812.499 90
7812.919 99
7813.339 90
7813.759 48
7814.179 60
7814.599 75
7815.019 88
7815.439 91
7815.859 81
7816.279 105
7816.699 98
7817.119 113
7817.539 138
7817.959 102
7818.379 115
7818.799 111
7819.219 118
7819.640 100
7820.060 98
7820.480 87
7820.900 76
7821.320 84
7821.740 71
7822.160 71
7822.580 66
7823.001 115
7823.421 99
7823.841 101
7824.261 101
7824.682 107
7825.102 85
7825.522 115
7825.942 103
7826.363 97
7826.783 87
7827.203 103
7827.623 111
7828.044 141
7828.464 143
7828.884 123
7829.305 100
7829.725 99
7830.146 118
7830.566 95
7830.986 97
7831.407 94
7831.827 100
7832.248 86
7832.668 74
7833.088 72
7833.509 77
7833.929 52
7834.350 48
7834.770 74
7835.191 100
7835.611 96
7836.032 101
7836.452 111
7836.873 85
7837.294 70
7837.714 78
7838.135 88
7838.555 103
7838.976 102
7839.397 98
7839.817 94
7840.238 105
7840.659 102
7841.079 92
7841.500 89
7841.921 96
7842.341 98
7842.762 104
7843.183 95
7843.603 55
7844.024 49
7844.445 47
7844.866 70
7845.287 86
7845.707 82
7846.128 107
7846.549 101
7846.970 73
7847.391 68
7847.811 71
7848.232 76
7848.653 69
7849.074 84
7849.495 70
7849.916 47
7850.337 69
7850.758 97
7851.179 102
7851.600 86
7852.021 87
7852.442 103
7852.863 80
7853.284 80
7853.705 84
7854.126 89
7854.547 71
7854.968 68
7855.389 99
7855.810 133
7856.231 118
7856.652 124
7857.073 129
7857.494 104
7857.915 90
7858.336 104
7858.758 94
7859.179 80
7859.600 65
7860.021 84
7860.442 84
7860.863 81
7861.285 70
7861.706 95
7862.127 118
7862.548 113
7862.970 97
7863.391 114
7863.812 112
7864.233 103
7864.655 82
7865.076 92
7865.497 92
7865.919 102
7866.340 100
7866.761 85
7867.183 62
7867.604 91
7868.026 131
7868.447 101
7868.868 81
7869.290 96
7869.711 93
7870.133 122
7870.554 87
7870.976 54
7871.397 61
7871.819 77
7872.240 89
7872.662 78
7873.083 93
7873.505 87
7873.926 78
7874.348 110
7874.769 126
7875.191 121
7875.612 108
7876.034 98
7876.456 95
7876.877 87
7877.299 91
7877.721 115
7878.142 91
7878.564 72
7878.986 99
7879.407 91
7879.829 101
7880.251 98
7880.672 95
7881.094 80
7881.516 78
7881.938 111
7882.360 115
7882.781 127
7883.203 103
7883.625 105
7884.047 77
7884.469 105
7884.890 82
7885.312 80
7885.734 99
7886.156 94
7886.578 96
7887.000 74
7887.422 60
7887.844 66
7888.266 79
7888.687 53
7889.109 63
7889.531 91
7889.953 86
7890.375 79
7890.797 80
7891.219 73
7891.641 63
7892.063 56
7892.486 75
7892.908 70
7893.330 73
7893.752 109
7894.174 95
7894.596 65
7895.018 76
7895.440 85
7895.862 82
7896.284 96
7896.707 78
7897.129 95
7897.551 97
7897.973 103
7898.395 136
7898.818 128
7899.240 108
7899.662 97
7900.084 83
7900.507 93
7900.929 98
7901.351 90
7901.773 93
7902.196 111
7902.618 97
7903.040 95
7903.463 93
7903.885 88
7904.307 82
7904.730 101
7905.152 106
7905.575 85
7905.997 89
7906.419 73
7906.842 86
7907.264 103
7907.687 92
7908.109 95
7908.532 92
7908.954 64
7909.377 78
7909.799 105
7910.222 97
7910.644 82
7911.067 66
7911.489 64
7911.912 57
7912.334 56
7912.757 59
7913.180 72
7913.602 83
7914.025 62
7914.447 72
7914.870 81
7915.293 86
7915.715 69
7916.138 69
7916.561 81
7916.983 90
7917.406 79
7917.829 83
7918.252 98
7918.674 104
7919.097 83
7919.520 73
7919.943 97
7920.365 122
7920.788 99
7921.211 68
7921.634 56
7922.057 71
7922.480 98
7922.902 93
7923.325 108
7923.748 84
7924.171 101
7924.594 88
7925.017 84
7925.440 104
7925.863 102
7926.286 71
7926.709 62
7927.132 78
7927.555 77
7927.978 84
7928.401 77
7928.824 77
7929.247 82
7929.670 90
7930.093 81
7930.516 64
7930.939 69
7931.362 85
7931.785 85
7932.208 95
7932.631 75
7933.054 103
7933.478 83
7933.901 58
7934.324 55
7934.747 59
7935.170 89
7935.593 92
7936.017 86
7936.440 64
7936.863 70
7937.286 84
7937.710 70
7938.133 93
7938.556 111
7938.979 113
7939.403 130
7939.826 119
7940.249 98
7940.673 110
7941.096 101
7941.519 94
7941.943 88
7942.366 84
7942.789 87
7943.213 99
7943.636 87
7944.060 83
7944.483 87
7944.907 96
7945.330 92
7945.754 82
7946.177 91
7946.600 83
7947.024 69
7947.448 87
7947.871 100
7948.295 100
7948.718 95
7949.142 103
7949.565 99
7949.989 96
7950.412 92
7950.836 76
7951.260 93
7951.683 71
7952.107 101
7952.531 100
7952.954 102
7953.378 98
7953.802 92
7954.225 86
7954.649 62
7955.073 77
7955.496 81
7955.920 73
7956.344 75
7956.768 92
7957.191 94
7957.615 87
7958.039 71
7958.463 71
7958.887 72
7959.310 64
7959.734 61
7960.158 75
7960.582 89
7961.006 90
7961.430 82
7961.854 98
7962.278 97
7962.701 71
7963.125 61
7963.549 90
7963.973 90
7964.397 75
7964.821 72
7965.245 82
7965.669 82
7966.093 111
7966.517 117
7966.941 88
7967.365 67
7967.789 74
7968.213 66
7968.638 77
7969.062 72
7969.486 72
7969.910 81
7970.334 62
7970.758 87
7971.182 92
7971.606 103
7972.031 88
7972.455 76
7972.879 73
7973.303 83
7973.727 81
7974.152 65
7974.576 66
7975.000 74
7975.424 89
7975.849 71
7976.273 94
7976.697 89
7977.121 94
7977.546 95
7977.970 76
7978.394 100
7978.819 134
7979.243 111
7979.667 107
7980.092 113
7980.516 108
7980.941 95
7981.365 80
7981.790 88
7982.214 99
7982.638 121
7983.063 112
7983.487 85
7983.912 96
7984.336 78
7984.761 72
7985.185 65
7985.610 84
7986.034 79
7986.459 83
7986.884 91
7987.308 77
7987.733 102
7988.157 98
7988.582 84
7989.006 102
7989.431 106
7989.856 112
7990.280 128
7990.705 111
7991.130 115
7991.554 112
7991.979 145
7992.404 129
7992.829 127
7993.253 101
7993.678 125
7994.103 113
7994.528 109
7994.952 93
7995.377 96
7995.802 89
7996.227 60
7996.652 82
7997.076 66
7997.501 71
7997.926 76
7998.351 84
7998.776 85
7999.201 80
7999.626 81
8000.051 83
8000.475 70
8000.900 65
8001.325 62
8001.750 76
8002.175 75
8002.600 76
8003.025 91
8003.450 106
8003.875 104
8004.300 84
8004.725 97
8005.150 98
8005.575 100
8006.000 101
8006.426 93
8006.851 108
8007.276 90
8007.701 103
8008.126 129
8008.551 91
8008.976 108
8009.401 69
8009.827 92
8010.252 111
8010.677 126
8011.102 118
8011.527 96
8011.953 107
8012.378 94
8012.803 81
8013.228 96
8013.654 89
8014.079 76
8014.504 77
8014.930 44
8015.355 64
8015.780 76
8016.206 79
8016.631 90
8017.056 104
8017.482 84
8017.907 72
8018.332 86
8018.758 72
8019.183 87
8019.609 84
8020.034 90
8020.460 112
8020.885 86
8021.311 70
8021.736 63
8022.161 50
8022.587 43
8023.013 43
8023.438 63
8023.864 76
8024.289 99
8024.715 91
8025.140 65
8025.566 71
8025.991 87
8026.417 101
8026.843 80
8027.268 86
8027.694 74
8028.120 72
8028.545 84
8028.971 87
8029.397 81
8029.822 74
8030.248 72
8030.674 62
8031.100 55
8031.525 87
8031.951 80
8032.377 56
8032.803 52
8033.228 91
8033.654 76
8034.080 62
8034.506 96
8034.932 87
8035.358 86
8035.783 102
8036.209 70
8036.635 85
8037.061 99
8037.487 96
8037.913 108
8038.339 119
8038.765 86
8039.191 65
8039.617 66
8040.043 54
8040.469 46
8040.895 75
8041.321 105
8041.747 102
8042.173 108
8042.599 75
8043.025 103
8043.451 103
8043.877 95
8044.303 98
8044.729 79
8045.155 75
8045.581 90
8046.007 84
8046.434 76
8046.860 104
8047.286 115
8047.712 91
8048.138 87
8048.564 97
8048.991 99
8049.417 87
8049.843 84
8050.269 82
8050.696 66
8051.122 60
8051.548 68
8051.974 80
8052.401 84
8052.827 89
8053.253 75
8053.680 61
8054.106 55
8054.532 104
8054.959 90
8055.385 84
8055.812 82
8056.238 93
8056.664 76
8057.091 74
8057.517 76
8057.944 77
8058.370 63
8058.797 62
8059.223 57
8059.650 69
8060.076 78
8060.503 60
8060.929 98
8061.356 112
8061.782 91
8062.209 49
8062.635 99
8063.062 92
8063.488 89
8063.915 106
8064.342 83
8064.768 75
8065.195 57
8065.622 68
8066.048 88
8066.475 75
8066.902 56
8067.328 52
8067.755 64
8068.182 87
8068.608 84
8069.035 91
8069.462 130
8069.889 126
8070.316 131
8070.742 122
8071.169 120
8071.596 115
8072.023 107
8072.450 94
8072.876 91
8073.303 91
8073.730 102
8074.157 94
8074.584 83
8075.011 90
8075.438 74
8075.865 63
8076.292 92
8076.718 81
8077.145 90
8077.572 68
8077.999 81
8078.426 77
8078.853 68
8079.280 74
8079.707 92
8080.134 100
8080.561 58
8080.989 79
8081.416 66
8081.843 83
8082.270 76
8082.697 63
8083.124 53
8083.551 45
8083.978 55
8084.405 69
8084.833 77
8085.260 69
8085.687 66
8086.114 61
8086.541 69
8086.968 76
8087.396 68
8087.823 63
8088.250 77
8088.677 96
8089.105 61
8089.532 55
8089.959 62
8090.387 80
8090.814 74
8091.241 96
8091.669 96
8092.096 90
8092.523 92
8092.951 70
8093.378 73
8093.805 94
8094.233 90
8094.660 66
8095.088 54
8095.515 74
8095.943 81
8096.370 85
8096.798 92
8097.225 89
8097.653 91
8098.080 78
8098.508 97
8098.935 99
8099.363 95
8099.790 89
8100.218 93
8100.645 72
8101.073 71
8101.500 58
8101.928 70
8102.356 75
8102.783 73
8103.211 72
8103.639 63
8104.066 54
8104.494 46
8104.922 51
8105.349 72
8105.777 82
8106.205 81
8106.633 65
8107.060 84
8107.488 74
8107.916 108
8108.344 86
8108.771 69
8109.199 86
8109.627 91
8110.055 94
8110.483 81
8110.910 79
8111.338 76
8111.766 100
8112.194 103
8112.622 85
8113.050 103
8113.478 95
8113.906 87
8114.334 89
8114.762 106
8115.190 97
8115.618 74
8116.046 68
8116.474 74
8116.902 84
8117.330 60
8117.758 66
8118.186 81
8118.614 66
8119.042 44
8119.470 53
8119.898 62
8120.326 83
8120.754 88
8121.182 68
8121.610 90
8122.038 85
8122.467 88
8122.895 78
8123.323 66
8123.751 69
8124.179 81
8124.608 94
8125.036 94
8125.464 80
8125.892 64
8126.320 77
8126.749 67
8127.177 63
8127.605 66
8128.034 69
8128.462 70
8128.890 56
8129.319 69
8129.747 57
8130.175 44
8130.604 46
8131.032 55
8131.460 56
8131.889 75
8132.317 79
8132.746 67
8133.174 81
8133.602 75
8134.031 96
8134.459 88
8134.888 89
8135.316 87
8135.745 86
8136.173 76
8136.602 70
8137.030 52
8137.459 75
8137.888 58
8138.316 66
8138.745 81
8139.173 95
8139.602 98
8140.030 102
8140.459 91
8140.888 69
8141.316 64
8141.745 62
8142.174 68
8142.602 45
8143.031 45
8143.460 74
8143.889 71
8144.317 61
8144.746 50
8145.175 68
8145.603 51
8146.032 58
8146.461 66
8146.890 55
8147.319 49
8147.747 45
8148.176 66
8148.605 79
8149.034 67
8149.463 62
8149.892 57
8150.321 48
8150.749 49
8151.178 55
8151.607 71
8152.036 56
8152.465 64
8152.894 81
8153.323 95
8153.752 96
8154.181 96
8154.610 83
8155.039 101
8155.468 87
8155.897 100
8156.326 78
8156.755 81
8157.184 78
8157.613 82
8158.042 68
8158.472 62
8158.901 49
8159.330 54
8159.759 51
8160.188 56
8160.617 57
8161.046 79
8161.476 69
8161.905 66
8162.334 73
8162.763 46
8163.192 65
8163.622 68
8164.051 75
8164.480 75
8164.909 75
8165.339 65
8165.768 55
8166.197 39
8166.627 71
8167.056 40
8167.485 46
8167.915 55
8168.344 71
8168.773 49
8169.203 82
8169.632 79
8170.061 43
8170.491 48
8170.920 71
8171.350 100
8171.779 91
8172.209 95
8172.638 97
8173.068 96
8173.497 116
8173.927 74
8174.356 55
8174.786 67
8175.215 76
8175.645 61
8176.074 53
8176.504 74
8176.933 59
8177.363 56
8177.793 49
8178.222 64
8178.652 99
8179.082 71
8179.511 62
8179.941 64
8180.371 61
8180.800 71
8181.230 67
8181.660 60
8182.089 77
8182.519 91
8182.949 101
8183.379 96
8183.808 112
8184.238 108
8184.668 86
8185.098 69
8185.527 61
8185.957 51
8186.387 44
8186.817 54
8187.247 52
8187.677 61
8188.107 74
8188.536 93
8188.966 80
8189.396 64
8189.826 62
8190.256 61
8190.686 72
8191.116 87
8191.546 78
8191.976 48
8192.406 59
8192.836 77
8193.266 66
8193.696 65
8194.126 48
8194.556 69
8194.986 67
8195.416 81
8195.846 75
8196.276 44
8196.706 66
8197.137 70
8197.567 70
8197.997 69
8198.427 70
8198.857 100
8199.287 81
8199.718 70
8200.148 88
8200.578 87
8201.008 74
8201.438 59
8201.869 59
8202.299 62
8202.729 67
8203.159 65
8203.590 93
8204.020 103
8204.450 71
8204.881 68
8205.311 51
8205.741 59
8206.172 86
8206.602 75
8207.032 88
8207.463 94
8207.893 72
8208.324 54
8208.754 62
8209.184 56
8209.615 51
8210.045 64
8210.476 49
8210.906 60
8211.337 73
8211.767 67
8212.198 46
8212.628 54
8213.059 62
8213.489 47
8213.920 70
8214.350 58
8214.781 56
8215.212 46
8215.642 56
8216.073 78
8216.503 89
8216.934 89
8217.365 65
8217.795 42
8218.226 49
8218.657 70
8219.087 87
8219.518 80
8219.949 71
8220.380 67
8220.810 53
8221.241 74
8221.672 72
8222.103 53
8222.533 49
8222.964 54
8223.395 63
8223.826 47
8224.257 76
8224.687 77
8225.118 66
8225.549 64
8225.980 62
8226.411 64
8226.842 70
8227.273 56
8227.704 68
8228.134 65
8228.565 58
8228.996 60
8229.427 61
8229.858 60
8230.289 80
8230.720 73
8231.151 96
8231.582 102
8232.013 81
8232.444 69
8232.875 63
8233.306 65
8233.738 63
8234.169 71
8234.600 70
8235.031 62
8235.462 55
8235.893 69
8236.324 86
8236.755 93
8237.187 90
8237.618 91
8238.049 108
8238.480 77
8238.911 78
8239.343 72
8239.774 72
8240.205 65
8240.636 82
8241.067 68
8241.499 64
8241.930 38
8242.361 51
8242.793 55
8243.224 83
8243.655 99
8244.087 79
8244.518 82
8244.949 60
8245.381 78
8245.812 88
8246.244 113
8246.675 78
8247.106 68
8247.538 78
8247.969 98
8248.401 73
8248.832 72
8249.264 75
8249.695 98
8250.127 92
8250.558 72
8250.990 85
8251.421 79
8251.853 98
8252.284 90
8252.716 76
8253.148 71
8253.579 63
8254.011 51
8254.442 68
8254.874 75
8255.306 61
8255.737 63
8256.169 52
8256.601 50
8257.032 69
8257.464 87
8257.896 77
8258.327 72
8258.759 75
8259.191 69
8259.623 71
8260.054 60
8260.486 57
8260.918 65
8261.350 63
8261.781 50
8262.213 61
8262.645 83
8263.077 79
8263.509 96
8263.941 81
8264.373 72
8264.804 89
8265.236 81
8265.668 82
8266.100 71
8266.532 95
8266.964 88
8267.396 73
8267.828 76
8268.260 66
8268.692 78
8269.124 51
8269.556 57
8269.988 82
8270.420 73
8270.852 74
8271.284 51
8271.716 54
8272.148 80
8272.580 62
8273.012 53
8273.445 65
8273.877 89
8274.309 71
8274.741 70
8275.173 54
8275.605 53
8276.037 65
8276.470 71
8276.902 78
8277.334 71
8277.766 71
8278.199 55
8278.631 65
8279.063 64
8279.495 69
8279.928 63
8280.360 86
8280.792 82
8281.224 51
8281.657 37
8282.089 61
8282.521 75
8282.954 69
8283.386 68
8283.819 66
8284.251 50
8284.683 39
8285.116 76
8285.548 84
8285.981 66
8286.413 74
8286.846 85
8287.278 89
8287.711 89
8288.143 77
8288.576 67
8289.008 70
8289.441 68
8289.873 64
8290.306 55
8290.738 63
8291.171 46
8291.603 38
8292.036 60
8292.469 82
8292.901 94
8293.334 101
8293.767 78
8294.199 76
8294.632 78
8295.064 72
8295.497 68
8295.930 69
8296.363 85
8296.795 95
8297.228 68
8297.661 62
8298.094 76
8298.526 78
8298.959 63
8299.392 54
8299.825 62
8300.257 51
8300.690 63
8301.123 64
8301.556 44
8301.989 57
8302.422 49
8302.855 55
8303.287 46
8303.720 58
8304.153 49
8304.586 42
8305.019 68
8305.452 69
8305.885 60
8306.318 71
8306.751 84
8307.184 81
8307.617 85
8308.050 96
8308.483 75
8308.916 69
8309.349 75
8309.782 85
8310.215 66
8310.648 58
8311.081 77
8311.515 50
8311.948 67
8312.381 66
8312.814 61
8313.247 72
8313.680 82
8314.113 73
8314.547 76
8314.980 68
8315.413 59
8315.846 64
8316.279 80
8316.713 72
8317.146 69
8317.579 56
8318.012 87
8318.446 81
8318.879 67
8319.312 67
8319.746 56
8320.179 81
8320.612 65
8321.046 78
8321.479 69
8321.912 73
8322.346 67
8322.779 70
8323.213 68
8323.646 39
8324.079 44
8324.513 58
8324.946 53
8325.380 66
8325.813 64
8326.247 68
8326.680 104
8327.114 84
8327.547 66
8327.981 59
8328.414 59
8328.848 66
8329.282 47
8329.715 48
8330.149 58
8330.582 50
8331.016 49
8331.450 66
8331.883 80
8332.317 82
8332.750 58
8333.184 57
8333.618 49
8334.052 51
8334.485 51
8334.919 47
8335.353 60
8335.786 73
8336.220 82
8336.654 80
8337.088 78
8337.521 74
8337.955 49
8338.389 50
8338.823 59
8339.257 72
8339.691 111
8340.124 103
8340.558 84
8340.992 86
8341.426 85
8341.860 100
8342.294 96
8342.728 73
8343.162 83
8343.596 70
8344.030 59
8344.463 48
8344.897 74
8345.331 67
8345.765 71
8346.199 73
8346.633 64
8347.068 64
8347.502 75
8347.936 65
8348.370 75
8348.804 65
8349.238 52
8349.672 61
8350.106 66
8350.540 63
8350.974 60
8351.408 58
8351.843 55
8352.277 58
8352.711 64
8353.145 66
8353.579 56
8354.014 64
8354.448 57
8354.882 50
8355.316 60
8355.750 46
8356.185 59
8356.619 66
8357.053 69
8357.488 73
8357.922 64
8358.356 65
8358.791 67
8359.225 66
8359.659 79
8360.094 85
8360.528 76
8360.962 59
8361.397 69
8361.831 65
8362.266 64
8362.700 64
8363.135 66
8363.569 49
8364.003 55
8364.438 88
8364.872 83
8365.307 77
8365.741 49
8366.176 44
8366.611 57
8367.045 67
8367.480 67
8367.914 60
8368.349 54
8368.783 68
8369.218 82
8369.653 60
8370.087 41
8370.522 57
8370.957 70
8371.391 84
8371.826 108
8372.261 72
8372.695 72
8373.130 83
8373.565 73
8373.999 47
8374.434 65
8374.869 54
8375.304 56
8375.738 65
8376.173 73
8376.608 59
8377.043 76
8377.478 97
8377.912 78
8378.347 67
8378.782 66
8379.217 56
8379.652 55
8380.087 33
8380.522 37
8380.957 47
8381.392 64
8381.826 81
8382.261 88
8382.696 95
8383.131 61
8383.566 70
8384.001 74
8384.436 89
8384.871 82
8385.306 69
8385.741 72
8386.176 70
8386.611 55
8387.047 75
8387.482 101
8387.917 90
8388.352 70
8388.787 70
8389.222 58
8389.657 66
8390.092 66
8390.527 53
8390.963 51
8391.398 62
8391.833 78
8392.268 79
8392.703 74
8393.139 73
8393.574 83
8394.009 71
8394.444 71
8394.880 61
8395.315 44
8395.750 47
8396.186 84
8396.621 87
8397.056 75
8397.492 63
8397.927 65
8398.362 81
8398.798 77
8399.233 89
8399.668 95
8400.104 96
8400.539 84
8400.975 55
8401.410 48
8401.846 52
8402.281 51
8402.716 53
8403.152 65
8403.587 72
8404.023 86
8404.458 93
8404.894 93
8405.330 61
8405.765 54
8406.201 57
8406.636 64
8407.072 78
8407.507 110
8407.943 80
8408.379 67
8408.814 61
8409.250 66
8409.686 79
8410.121 75
8410.557 67
8410.993 58
8411.428 59
8411.864 67
8412.300 81
8412.736 70
8413.171 80
8413.607 75
8414.043 69
8414.479 65
8414.914 61
8415.350 47
8415.786 49
8416.222 68
8416.658 68
8417.093 64
8417.529 64
8417.965 65
8418.401 75
8418.837 62
8419.273 65
8419.709 95
8420.145 92
8420.581 85
8421.017 77
8421.453 68
8421.889 62
8422.325 67
8422.760 59
8423.197 56
8423.633 71
8424.069 59
8424.505 64
8424.941 61
8425.377 52
8425.813 71
8426.249 63
8426.685 43
8427.121 63
8427.557 64
8427.993 82
8428.429 88
8428.866 92
8429.302 88
8429.738 57
8430.174 75
8430.610 60
8431.047 32
8431.483 49
8431.919 46
8432.355 61
8432.791 68
8433.228 55
8433.664 76
8434.100 70
8434.537 92
8434.973 91
8435.409 74
8435.846 53
8436.282 64
8436.718 77
8437.155 60
8437.591 73
8438.027 62
8438.464 90
8438.900 83
8439.337 90
8439.773 81
8440.209 82
8440.646 93
8441.082 102
8441.519 71
8441.955 75
8442.392 93
8442.828 92
8443.265 103
8443.701 139
8444.138 132
8444.575 129
8445.011 138
8445.448 134
8445.884 90
8446.321 98
8446.758 137
8447.194 154
8447.631 161
8448.067 154
8448.504 128
8448.941 146
8449.377 155
8449.814 114
8450.251 73
8450.688 92
8451.124 117
8451.561 112
8451.998 110
8452.435 115
8452.871 138
8453.308 127
8453.745 121
8454.182 143
8454.618 133
8455.055 137
8455.492 118
8455.929 121
8456.366 111
8456.803 100
8457.240 101
8457.677 117
8458.113 108
8458.550 140
8458.987 117
8459.424 125
8459.861 123
8460.298 129
8460.735 146
8461.172 122
8461.609 145
8462.046 132
8462.483 117
8462.920 131
8463.357 135
8463.794 152
8464.231 162
8464.668 188
8465.105 164
8465.543 164
8465.980 189
8466.417 204
8466.854 225
8467.291 201
8467.728 231
8468.165 282
8468.603 325
8469.040 322
8469.477 327
8469.914 365
8470.351 375
8470.789 519
8471.226 706
8471.663 867
8472.100 1215
8472.538 1675
8472.975 2306
8473.412 3315
8473.850 4497
8474.287 5973
8474.724 7559
8475.162 8974
8475.599 10394
8476.036 11526
8476.474 12096
8476.911 12432
8477.349 12055
8477.786 11190
8478.223 9793
8478.661 8216
8479.098 6693
8479.536 5227
8479.973 4135
8480.411 3192
8480.848 2415
8481.286 1820
8481.723 1438
8482.161 1175
8482.598 942
8483.036 756
8483.473 734
8483.911 624
8484.349 590
8484.786 536
8485.224 489
8485.661 439
8486.099 404
8486.537 427
8486.974 384
8487.412 321
8487.850 319
8488.287 338
8488.725 330
8489.163 315
8489.600 311
8490.038 325
8490.476 295
8490.914 320
8491.351 273
8491.789 258
8492.227 273
8492.665 286
8493.103 297
8493.540 289
8493.978 270
8494.416 302
8494.854 314
8495.292 296
8495.730 342
8496.168 285
8496.605 293
8497.043 322
8497.481 359
8497.919 386
8498.357 359
8498.795 270
8499.233 263
8499.671 291
8500.109 272
8500.547 278
8500.985 293
8501.423 306
8501.861 310
8502.299 320
8502.737 313
8503.175 287
8503.613 302
8504.052 327
8504.490 331
8504.928 269
8505.366 258
8505.804 254
8506.242 270
8506.680 272
8507.118 253
8507.557 211
8507.995 196
8508.433 197
8508.871 185
8509.309 186
8509.748 146
8510.186 176
8510.624 167
8511.063 158
8511.501 174
8511.939 160
8512.377 173
8512.816 176
8513.254 174
8513.692 184
8514.131 146
8514.569 140
8515.007 172
8515.446 160
8515.884 166
8516.323 180
8516.761 153
8517.200 158
8517.638 194
8518.076 174
8518.515 165
8518.953 145
8519.392 131
8519.830 119
8520.269 119
8520.707 134
8521.146 131
8521.584 146
8522.023 184
8522.462 160
8522.900 153
8523.339 170
8523.777 194
8524.216 167
8524.655 164
8525.093 119
8525.532 169
8525.971 168
8526.409 156
8526.848 169
8527.287 127
8527.725 151
8528.164 138
8528.603 137
8529.041 146
8529.480 150
8529.919 155
8530.358 142
8530.796 128
8531.235 124
8531.674 116
8532.113 129
8532.552 152
8532.991 142
8533.429 143
8533.868 140
8534.307 110
8534.746 85
8535.185 119
8535.624 122
8536.063 116
8536.502 118
8536.941 125
8537.380 130
8537.818 114
8538.257 114
8538.696 126
8539.135 105
8539.574 109
8540.013 141
8540.453 154
8540.892 118
8541.331 94
8541.770 111
8542.209 127
8542.648 82
8543.087 84
8543.526 123
8543.965 125
8544.404 151
8544.843 159
8545.283 130
8545.722 118
8546.161 137
8546.600 126
8547.039 129
8547.478 122
8547.918 150
8548.357 161
8548.796 145
8549.235 106
8549.675 108
8550.114 142
8550.553 133
8550.993 113
8551.432 113
8551.871 95
8552.311 95
8552.750 132
8553.189 114
8553.629 129
8554.068 153
8554.507 151
8554.947 152
8555.386 136
8555.826 115
8556.265 101
8556.705 157
8557.144 128
8557.583 163
8558.023 159
8558.462 153
8558.902 143
8559.341 149
8559.781 134
8560.220 119
8560.660 124
8561.100 125
8561.539 121
8561.979 148
8562.418 148
8562.858 104
8563.298 95
8563.737 110
8564.177 143
8564.616 168
8565.056 188
8565.496 201
8565.935 163
8566.375 158
8566.815 154
8567.255 143
8567.694 145
8568.134 132
8568.574 132
8569.014 145
8569.453 133
8569.893 175
8570.333 205
8570.773 177
8571.213 167
8571.652 151
8572.092 136
8572.532 129
8572.972 136
8573.412 174
8573.852 181
8574.292 210
8574.732 230
8575.171 264
8575.611 319
8576.051 397
8576.491 457
8576.931 447
8577.371 526
8577.811 668
8578.251 832
8578.691 890
8579.131 899
8579.571 928
8580.011 883
8580.451 854
8580.891 826
8581.332 707
8581.772 590
8582.212 554
8582.652 536
8583.092 439
8583.532 417
8583.972 382
8584.412 298
8584.853 316
8585.293 316
8585.733 347
8586.173 368
8586.613 349
8587.054 323
8587.494 368
8587.934 348
8588.374 372
8588.815 360
8589.255 422
8589.695 435
8590.135 388
8590.576 319
8591.016 294
8591.456 254
8591.897 263
8592.337 206
8592.778 227
8593.218 178
8593.658 174
8594.099 169
8594.539 126
8594.980 173
8595.420 163
8595.860 149
8596.301 129
8596.741 149
8597.182 125
8597.622 140
8598.063 130
8598.503 147
8598.944 114
8599.384 152
8599.825 182
8600.266 176
8600.706 148
8601.147 148
8601.587 141
8602.028 133
8602.469 136
8602.909 145
8603.350 140
8603.790 149
8604.231 150
8604.672 131
8605.113 141
8605.553 165
8605.994 160
8606.435 194
8606.875 132
8607.316 139
8607.757 159
8608.198 158
8608.638 144
8609.079 110
8609.520 111
8609.961 106
8610.402 107
8610.842 101
8611.283 87
8611.724 101
8612.165 110
8612.606 118
8613.047 93
8613.488 113
8613.929 103
8614.370 101
8614.810 76
8615.251 89
8615.692 95
8616.133 107
8616.574 96
8617.015 90
8617.456 117
8617.897 135
8618.338 135
8618.779 141
8619.220 100
8619.662 114
8620.103 106
8620.544 95
8620.985 100
8621.426 112
8621.867 101
8622.308 94
8622.749 142
8623.190 115
8623.632 92
8624.073 80
8624.514 86
8624.955 67
8625.396 74
8625.838 66
8626.279 94
8626.720 113
8627.161 129
8627.603 104
8628.044 96
8628.485 90
8628.926 102
8629.368 123
8629.809 99
8630.250 120
8630.692 116
8631.133 85
8631.574 86
8632.016 82
8632.457 92
8632.899 89
8633.340 106
8633.781 109
8634.223 84
8634.664 105
8635.106 84
8635.547 103
8635.989 111
8636.430 124
8636.872 100
8637.313 115
8637.755 92
8638.196 84
8638.638 79
8639.079 109
8639.521 100
8639.962 117
8640.404 129
8640.846 115
8641.287 108
8641.729 103
8642.171 109
8642.612 87
8643.054 102
8643.496 106
8643.937 84
8644.379 64
8644.821 85
8645.262 89
8645.704 82
8646.146 105
8646.588 89
8647.029 96
8647.471 80
8647.913 95
8648.355 93
8648.796 106
8649.238 97
8649.680 77
8650.122 84
8650.564 90
8651.006 95
8651.448 97
8651.889 97
8652.331 92
8652.773 106
8653.215 81
8653.657 91
8654.099 97
8654.541 88
8654.983 112
8655.425 109
8655.867 89
8656.309 95
8656.751 109
8657.193 94
8657.635 98
8658.077 124
8658.519 113
8658.961 98
8659.403 105
8659.845 93
8660.287 107
8660.729 91
8661.172 88
8661.614 84
8662.056 81
8662.498 93
8662.940 94
8663.382 99
8663.825 116
8664.267 96
8664.709 83
8665.151 113
8665.593 104
8666.036 80
8666.478 93
8666.920 140
8667.362 128
8667.805 106
8668.247 91
8668.689 99
8669.132 85
8669.574 73
8670.016 75
8670.459 74
8670.901 90
8671.343 82
8671.786 91
8672.228 107
8672.671 106
8673.113 98
8673.556 105
8673.998 109
8674.440 102
8674.883 99
8675.325 96
8675.768 112
8676.210 97
8676.653 91
8677.095 99
8677.538 112
8677.981 118
8678.423 126
8678.866 122
8679.308 138
8679.751 130
8680.193 96
8680.636 102
8681.079 130
8681.521 145
8681.964 150
8682.407 138
8682.849 146
8683.292 150
8683.735 144
8684.177 122
8684.620 109
8685.063 104
8685.506 114
8685.948 134
8686.391 126
8686.834 117
8687.277 132
8687.719 117
8688.162 111
8688.605 122
8689.048 118
8689.491 101
8689.934 103
8690.376 106
8690.819 138
8691.262 148
8691.705 140
8692.148 123
8692.591 148
8693.034 155
8693.477 119
8693.920 148
8694.363 133
8694.806 109
8695.249 71
8695.692 90
8696.135 93
8696.578 93
8697.021 84
8697.464 90
8697.907 116
8698.350 115
8698.793 87
8699.236 77
8699.679 98
8700.122 115
8700.566 113
8701.009 100
8701.452 88
8701.895 89
8702.338 98
8702.781 100
8703.225 88
8703.668 83
8704.111 88
8704.554 86
8704.997 80
8705.441 78
8705.884 77
8706.327 84
8706.770 78
8707.214 82
8707.657 78
8708.100 70
8708.544 53
8708.987 89
8709.430 61
8709.874 61
8710.317 60
8710.761 43
8711.204 69
8711.647 74
8712.091 48
8712.534 65
8712.978 75
8713.421 84
8713.865 91
8714.308 70
8714.751 68
8715.195 62
8715.638 65
8716.082 69
8716.526 82
8716.969 78
8717.413 71
8717.856 75
8718.300 70
8718.743 77
8719.187 71
8719.631 76
8720.074 69
8720.518 44
8720.961 66
8721.405 61
8721.849 61
8722.292 65
8722.736 95
8723.180 87
8723.624 78
8724.067 91
8724.511 80
8724.955 70
8725.399 68
8725.842 64
8726.286 68
8726.730 73
8727.174 64
8727.617 54
8728.061 63
8728.505 73
8728.949 74
8729.393 60
8729.837 77
8730.281 79
8730.725 63
8731.168 80
8731.612 73
8732.056 54
8732.500 45
8732.944 73
8733.388 76
8733.832 92
8734.276 97
8734.720 91
8735.164 103
8735.608 68
8736.052 79
8736.496 90
8736.940 81
8737.384 82
8737.828 67
8738.272 62
8738.716 57
8739.161 63
8739.605 97
8740.049 76
8740.493 60
8740.937 59
8741.381 63
8741.825 92
8742.270 84
8742.714 84
8743.158 91
8743.602 67
8744.047 66
8744.491 77
8744.935 88
8745.379 57
8745.824 62
8746.268 63
8746.712 48
8747.156 67
8747.601 65
8748.045 72
8748.489 61
8748.934 59
8749.378 55
8749.823 38
8750.267 43
8750.711 68
8751.156 79
8751.600 46
8752.045 53
8752.489 54
8752.934 82
8753.378 78
8753.822 93
8754.267 61
8754.711 50
8755.156 66
8755.600 70
8756.045 85
8756.490 87
8756.934 66
8757.379 49
8757.823 55
8758.268 78
8758.712 73
8759.157 75
8759.602 76
8760.046 37
8760.491 50
8760.936 63
8761.380 60
8761.825 64
8762.270 63
8762.714 72
8763.159 68
8763.604 71
8764.049 51
8764.493 54
8764.938 63
8765.383 68
8765.828 62
8766.272 64
8766.717 64
8767.162 65
8767.607 60
8768.052 98
8768.497 55
8768.941 62
8769.386 67
8769.831 67
8770.276 68
8770.721 82
8771.166 95
8771.611 70
8772.056 89
8772.501 93
8772.946 80
8773.391 76
8773.836 61
8774.281 64
8774.726 84
8775.171 82
8775.616 72
8776.061 66
8776.506 62
8776.951 66
8777.396 54
8777.841 91
8778.286 88
8778.731 79
8779.176 65
8779.622 62
8780.067 85
8780.512 85
8780.957 91
8781.402 75
8781.847 61
8782.293 105
8782.738 92
8783.183 88
8783.628 61
8784.074 63
8784.519 81
8784.964 107
8785.409 93
8785.855 78
8786.300 65
8786.745 77
8787.191 73
8787.636 76
8788.081 79
8788.527 65
8788.972 59
8789.417 78
8789.863 80
8790.308 88
8790.754 82
8791.199 59
8791.644 69
8792.090 91
8792.535 89
8792.981 73
8793.426 66
8793.872 68
8794.317 68
8794.763 67
8795.208 67
8795.654 73
8796.099 91
8796.545 96
8796.991 92
8797.436 85
8797.882 77
8798.327 62
8798.773 73
8799.219 85
8799.664 76
8800.110 71
8800.556 76
8801.001 55
8801.447 60
8801.893 80
8802.338 69
8802.784 65
8803.230 66
8803.676 70
8804.121 85
8804.567 77
8805.013 78
8805.459 68
8805.904 113
8806.350 106
8806.796 60
8807.242 40
8807.688 46
8808.134 75
8808.579 88
8809.025 95
8809.471 104
8809.917 98
8810.363 79
8810.809 66
8811.255 78
8811.701 69
8812.147 64
8812.593 68
8813.039 81
8813.485 81
8813.931 76
8814.377 63
8814.823 75
8815.269 75
8815.715 82
8816.161 90
8816.607 68
8817.053 72
8817.499 96
8817.945 91
8818.391 92
8818.838 88
8819.284 74
8819.730 64
8820.176 66
8820.622 76
8821.068 64
8821.515 63
8821.961 78
8822.407 78
8822.853 55
8823.299 54
8823.746 50
8824.192 38
8824.638 41
8825.085 54
8825.531 37
8825.977 52
8826.423 56
8826.870 77
8827.316 63
8827.762 44
8828.209 62
8828.655 72
8829.102 59
8829.548 66
8829.994 52
8830.441 41
8830.887 59
8831.334 76
8831.780 78
8832.227 65
8832.673 60
8833.120 56
8833.566 66
8834.013 52
8834.459 55
8834.906 69
8835.352 69
8835.799 70
8836.245 45
8836.692 48
8837.138 68
8837.585 65
8838.032 47
8838.478 49
8838.925 44
8839.372 49
8839.818 52
8840.265 51
8840.712 68
8841.158 55
8841.605 65
8842.052 83
8842.498 82
8842.945 97
8843.392 67
8843.839 86
8844.285 78
8844.732 55
8845.179 46
8845.626 37
8846.073 43
8846.519 65
8846.966 59
8847.413 66
8847.860 72
8848.307 49
8848.754 65
8849.201 56
8849.648 42
8850.094 63
8850.541 80
8850.988 51
8851.435 56
8851.882 48
8852.329 60
8852.776 60
8853.223 53
8853.670 70
8854.117 55
8854.564 51
8855.011 36
8855.458 44
8855.905 69
8856.352 83
8856.800 69
8857.247 60
8857.694 62
8858.141 50
8858.588 32
8859.035 51
8859.482 42
8859.929 49
8860.377 65
8860.824 77
8861.271 70
8861.718 76
8862.165 75
8862.613 58
8863.060 39
8863.507 41
8863.954 49
8864.402 61
8864.849 58
8865.296 56
8865.744 64
8866.191 55
8866.638 57
8867.086 47
8867.533 39
8867.980 54
8868.428 59
8868.875 63
8869.323 63
8869.770 61
8870.217 51
8870.665 57
8871.112 77
8871.560 58
8872.007 38
8872.455 58
8872.902 62
8873.350 45
8873.797 64
8874.245 67
8874.692 90
8875.140 73
8875.587 81
8876.035 61
8876.483 55
8876.930 55
8877.378 68
8877.825 64
8878.273 64
8878.721 80
8879.168 67
8879.616 71
8880.064 76
8880.511 73
8880.959 58
8881.407 67
8881.854 61
8882.302 55
8882.750 55
8883.198 60
8883.645 60
8884.093 68
8884.541 64
8884.989 70
8885.437 69
8885.884 70
8886.332 72
8886.780 64
8887.228 70
8887.676 54
8888.124 45
8888.572 49
8889.019 59
8889.467 60
8889.915 54
8890.363 65
8890.811 68
8891.259 63
8891.707 59
8892.155 62
8892.603 66
8893.051 57
8893.499 62
8893.947 48
8894.395 72
8894.843 72
8895.291 62
8895.739 73
8896.187 62
8896.635 55
8897.084 51
8897.532 54
8897.980 59
8898.428 52
8898.876 49
8899.324 63
8899.772 46
8900.221 65
8900.669 51
8901.117 41
8901.565 66
8902.013 52
8902.462 41
8902.910 46
8903.358 70
8903.806 40
8904.255 48
8904.703 78
8905.151 65
8905.600 49
8906.048 65
8906.496 70
8906.945 66
8907.393 69
8907.841 51
8908.290 58
8908.738 65
8909.187 56
8909.635 51
8910.083 36
8910.532 33
8910.980 59
8911.429 51
8911.877 63
8912.326 68
8912.774 54
8913.223 51
8913.671 67
8914.120 54
8914.568 48
8915.017 47
8915.465 66
8915.914 59
8916.363 54
8916.811 48
8917.260 56
8917.708 60
8918.157 59
8918.606 41
8919.054 42
8919.503 60
8919.952 51
8920.400 58
8920.849 41
8921.298 55
8921.747 49
8922.195 57
8922.644 47
8923.093 26
8923.542 24
8923.990 57
8924.439 49
8924.888 56
8925.337 65
8925.786 64
8926.234 45
8926.683 46
8927.132 71
8927.581 86
8928.030 82
8928.479 79
8928.928 55
8929.377 36
8929.825 46
8930.274 56
8930.723 68
8931.172 66
8931.621 49
8932.070 61
8932.519 50
8932.968 39
8933.417 50
8933.866 37
8934.315 33
8934.764 43
8935.213 51
8935.662 48
8936.112 44
8936.561 57
8937.010 60
8937.459 58
8937.908 65
8938.357 49
8938.806 57
8939.255 60
8939.705 57
8940.154 57
8940.603 53
8941.052 37
8941.501 51
8941.951 44
8942.400 65
8942.849 65
8943.298 55
8943.748 52
8944.197 60
8944.646 55
8945.096 38
8945.545 32
8945.994 53
8946.444 50
8946.893 63
8947.342 65
8947.792 69
8948.241 67
8948.691 58
8949.140 57
8949.589 42
8950.039 48
8950.488 66
8950.938 54
8951.387 70
8951.837 57
8952.286 52
8952.736 46
8953.185 34
8953.635 46
8954.084 59
8954.534 60
8954.983 35
8955.433 43
8955.882 59
8956.332 57
8956.782 51
8957.231 53
8957.681 51
8958.130 39
8958.580 46
8959.030 48
8959.479 55
8959.929 38
8960.379 36
8960.829 52
8961.278 40
8961.728 46
8962.178 54
8962.627 76
8963.077 77
8963.527 70
8963.977 66
8964.427 66
8964.876 63
8965.326 53
8965.776 61
8966.226 63
8966.676 55
8967.126 49
8967.575 58
8968.025 78
8968.475 70
8968.925 58
8969.375 37
8969.825 36
8970.275 39
8970.725 52
8971.175 66
8971.625 67
8972.075 67
8972.525 71
8972.975 66
8973.425 52
8973.875 23
8974.325 39
8974.775 45
8975.225 46
8975.675 34
8976.125 44
8976.575 36
8977.025 38
8977.476 45
8977.926 49
8978.376 49
8978.826 59
8979.276 33
8979.726 32
8980.177 44
8980.627 49
8981.077 47
8981.527 52
8981.977 64
8982.428 62
8982.878 57
8983.328 47
8983.778 57
8984.229 39
8984.679 27
8985.129 43
8985.580 63
8986.030 45
8986.480 49
8986.931 48
8987.381 50
8987.831 43
8988.282 63
8988.732 64
8989.183 40
8989.633 37
8990.084 28
8990.534 50
8990.984 51
8991.435 47
8991.885 54
8992.336 35
8992.786 46
8993.237 34
8993.687 47
8994.138 43
8994.589 36
8995.039 36
8995.490 38
8995.940 43
8996.391 56
8996.841 60
8997.292 62
8997.743 63
8998.193 70
8998.644 74
8999.095 58
8999.545 64
8999.996 41
9000.447 40
9000.897 68
9001.348 74
9001.799 53
9002.250 56
9002.700 68
9003.151 46
9003.602 46
9004.053 44
9004.503 51
9004.954 36
9005.405 31
9005.856 35
9006.307 34
9006.758 36
9007.209 47
9007.659 29
9008.110 41
9008.561 63
9009.012 65
9009.463 92
9009.914 67
9010.365 57
9010.816 48
9011.267 40
9011.718 45
9012.169 56
9012.620 57
9013.071 55
9013.522 62
9013.973 91
9014.424 66
9014.875 39
9015.326 42
9015.777 74
9016.228 44
9016.679 50
9017.130 43
9017.582 34
9018.033 57
9018.484 38
9018.935 44
9019.386 63
9019.837 62
9020.289 76
9020.740 59
9021.191 57
9021.642 37
9022.093 43
9022.545 40
9022.996 61
9023.447 76
9023.899 93
9024.350 69
9024.801 78
9025.252 84
9025.704 81
9026.155 69
9026.606 76
9027.058 68
9027.509 47
9027.961 55
9028.412 45
9028.863 49
9029.315 53
9029.766 54
9030.218 46
9030.669 40
9031.121 43
9031.572 40
9032.024 40
9032.475 48
9032.927 39
9033.378 54
9033.830 66
9034.281 57
9034.733 52
9035.184 64
9035.636 50
9036.087 55
9036.539 45
9036.991 40
9037.442 44
9037.894 42
9038.346 52
9038.797 61
9039.249 62
9039.701 58
9040.152 60
9040.604 51
9041.056 50
9041.507 42
9041.959 42
9042.411 62
9042.863 86
9043.314 72
9043.766 52
9044.218 70
9044.670 55
9045.122 40
9045.573 55
9046.025 55
9046.477 51
9046.929 42
9047.381 41
9047.833 21
9048.285 41
9048.737 58
9049.188 57
9049.640 45
9050.092 37
9050.544 41
9050.996 80
9051.448 59
9051.900 49
9052.352 50
9052.804 42
9053.256 41
9053.708 34
9054.160 36
9054.612 52
9055.064 51
9055.516 35
9055.969 22
9056.421 42
9056.873 31
9057.325 42
9057.777 35
9058.229 41
9058.681 41
9059.133 42
9059.586 37
9060.038 49
9060.490 46
9060.942 56
9061.394 56
9061.847 48
9062.299 48
9062.751 36
9063.203 58
9063.656 58
9064.108 62
9064.560 45
9065.013 27
9065.465 48
9065.917 52
9066.370 37
9066.822 36
9067.274 43
9067.727 34
9068.179 49
9068.631 47
9069.084 35
9069.536 53
9069.989 58
9070.441 75
9070.894 55
9071.346 59
9071.799 63
9072.251 47
9072.704 45
9073.156 55
9073.609 48
9074.061 36
9074.514 32
9074.966 37
9075.419 39
9075.871 50
9076.324 48
9076.777 44
9077.229 59
9077.682 48
9078.135 50
9078.587 45
9079.040 48
9079.492 39
9079.945 50
9080.398 58
9080.851 49
9081.303 36
9081.756 48
9082.209 52
9082.662 57
9083.114 52
9083.567 51
9084.020 33
9084.473 25
9084.925 31
9085.378 52
9085.831 46
9086.284 45
9086.737 41
9087.190 50
9087.643 28
9088.095 38
9088.548 30
9089.001 38
9089.454 46
9089.907 43
9090.360 35
9090.813 37
9091.266 39
9091.719 57
9092.172 53
9092.625 23
9093.078 35
9093.531 57
9093.984 41
9094.437 53
9094.890 69
9095.343 63
9095.796 54
9096.249 24
9096.702 28
9097.155 29
9097.609 59
9098.062 48
9098.515 48
9098.968 48
9099.421 64
9099.874 52
9100.328 58
9100.781 58
9101.234 46
9101.687 56
9102.140 61
9102.594 37
9103.047 68
9103.500 58
9103.954 37
9104.407 41
9104.860 48
9105.313 48
9105.767 75
9106.220 70
9106.673 51
9107.127 53
9107.580 54
9108.034 61
9108.487 44
9108.940 35
9109.394 51
9109.847 53
9110.301 69
9110.754 58
9111.208 40
9111.661 38
9112.115 54
9112.568 61
9113.022 59
9113.475 46
9113.929 43
9114.382 47
9114.836 53
9115.289 37
9115.743 35
9116.196 35
9116.650 37
9117.104 51
9117.557 50
9118.011 54
9118.464 52
9118.918 49
9119.372 44
9119.825 52
9120.279 43
9120.733 52
9121.187 46
9121.640 41
9122.094 40
9122.548 35
9123.002 44
9123.455 49
9123.909 50
9124.363 77
9124.817 73
9125.270 63
9125.724 53
9126.178 53
9126.632 52
9127.086 41
9127.540 36
9127.994 49
9128.447 53
9128.901 50
9129.355 69
9129.809 58
9130.263 44
9130.717 45
9131.171 43
9131.625 39
9132.079 38
9132.533 41
9132.987 49
9133.441 54
9133.895 48
9134.349 58
9134.803 53
9135.257 50
9135.711 58
9136.165 42
9136.619 43
9137.074 40
9137.528 30
9137.982 37
9138.436 40
9138.890 38
9139.344 48
9139.798 38
9140.253 48
9140.707 49
9141.161 44
9141.615 47
9142.069 58
9142.524 60
9142.978 42
9143.432 48
9143.886 63
9144.341 65
9144.795 56
9145.249 39
9145.704 38
9146.158 33
9146.612 41
9147.067 43
9147.521 31
9147.975 43
9148.430 49
9148.884 38
9149.339 35
9149.793 34
9150.248 28
9150.702 42
9151.156 45
9151.611 45
9152.065 32
9152.520 32
9152.974 37
9153.429 29
9153.883 42
9154.338 42
9154.792 30
9155.247 25
9155.702 40
9156.156 42
9156.611 30
9157.065 32
9157.520 48
9157.975 51
9158.429 53
9158.884 51
9159.339 33
9159.793 33
9160.248 29
9160.703 32
9161.157 38
9161.612 44
9162.067 54
9162.521 45
9162.976 41
9163.431 43
9163.886 55
9164.341 37
9164.795 52
9165.250 50
9165.705 43
9166.160 34
9166.615 24
9167.069 32
9167.524 29
9167.979 38
9168.434 28
9168.889 32
9169.344 44
9169.799 57
9170.254 60
9170.709 49
9171.164 42
9171.619 41
9172.074 37
9172.529 47
9172.984 37
9173.439 43
9173.894 35
9174.349 28
9174.804 34
9175.259 34
9175.714 40
9176.169 39
9176.624 42
9177.079 40
9177.534 33
9177.989 42
9178.444 67
9178.899 56
9179.355 47
9179.810 37
9180.265 32
9180.720 31
9181.175 40
9181.631 45
9182.086 48
9182.541 52
9182.996 48
9183.452 37
9183.907 50
9184.362 59
9184.817 50
9185.273 47
9185.728 40
9186.183 21
9186.639 30
9187.094 53
9187.549 79
9188.005 58
9188.460 46
9188.916 46
9189.371 48
9189.826 49
9190.282 51
9190.737 48
9191.193 61
9191.648 49
9192.104 65
9192.559 41
9193.015 28
9193.470 44
9193.926 41
9194.381 34
9194.837 26
9195.292 52
9195.748 43
9196.203 30
9196.659 62
9197.114 67
9197.570 49
9198.026 47
9198.481 42
9198.937 39
9199.393 37
9199.848 32
9200.304 37
9200.760 36
9201.215 47
9201.671 40
9202.127 33
9202.583 41
9203.038 43
9203.494 33
9203.950 44
9204.406 49
9204.861 34
9205.317 37
9205.773 36
9206.229 38
9206.685 54
9207.140 45
9207.596 33
9208.052 35
9208.508 34
9208.964 43
9209.420 33
9209.876 26
9210.332 43
9210.788 44
9211.244 46
9211.699 48
9212.155 40
9212.611 40
9213.067 44
9213.523 54
9213.979 44
9214.435 39
9214.891 37
9215.348 34
9215.804 54
9216.260 46
9216.716 69
9217.172 47
9217.628 54
9218.084 34
9218.540 57
9218.996 67
9219.452 53
9219.909 44
9220.365 58
9220.821 28
9221.277 45
9221.733 50
9222.190 55
9222.646 31
9223.102 31
9223.558 22
9224.015 25
9224.471 42
9224.927 35
9225.383 38
9225.840 36
9226.296 67
9226.752 60
9227.209 56
9227.665 44
9228.121 36
9228.578 43
9229.034 52
9229.491 48
9229.947 59
9230.403 54
9230.860 51
9231.316 60
9231.773 45
9232.229 50
9232.686 37
9233.142 37
9233.599 39
9234.055 50
9234.512 54
9234.968 57
9235.425 37
9235.881 35
9236.338 39
9236.794 26
9237.251 42
9237.708 29
9238.164 31
9238.621 50
9239.077 47
9239.534 54
9239.991 72
9240.447 49
9240.904 28
9241.361 27
9241.818 37
9242.274 22
9242.731 29
9243.188 19
9243.644 43
9244.101 48
9244.558 42
9245.015 23
9245.472 52
9245.928 51
9246.385 42
9246.842 36
9247.299 43
9247.756 44
9248.212 42
9248.669 38
9249.126 29
9249.583 58
9250.040 60
9250.497 61
9250.954 60
9251.411 62
9251.868 49
9252.325 58
9252.782 39
9253.239 46
9253.696 67
9254.153 60
9254.610 48
9255.067 50
9255.524 37
9255.981 40
9256.438 32
9256.895 28
9257.352 39
9257.809 33
9258.266 35
9258.723 40
9259.180 41
9259.638 36
9260.095 34
9260.552 40
9261.009 38
9261.466 53
9261.924 56
9262.381 42
9262.838 49
9263.295 32
9263.752 23
9264.210 25
9264.667 27
9265.124 24
9265.581 42
9266.039 52
9266.496 40
9266.953 48
9267.411 32
9267.868 34
9268.325 45
9268.783 29
9269.240 21
9269.698 28
9270.155 43
9270.612 44
9271.070 45
9271.527 33
9271.985 26
9272.442 40
9272.900 41
9273.357 54
9273.815 51
9274.272 35
9274.730 51
9275.187 52
9275.645 41
9276.102 33
9276.560 24
9277.017 28
9277.475 31
9277.933 35
9278.390 33
9278.848 31
9279.305 24
9279.763 28
9280.221 27
9280.678 48
9281.136 62
9281.594 55
9282.051 42
9282.509 46
9282.967 74
9283.424 70
9283.882 65
9284.340 53
9284.798 47
9285.256 42
9285.713 55
9286.171 46
9286.629 43
9287.087 42
9287.545 29
9288.002 48
9288.460 29
9288.918 34
9289.376 32
9289.834 45
9290.292 48
9290.750 28
9291.208 30
9291.666 28
9292.123 33
9292.581 48
9293.039 52
9293.497 35
9293.955 34
9294.413 45
9294.871 52
9295.329 44
9295.787 36
9296.245 40
9296.704 35
9297.162 48
9297.620 45
9298.078 34
9298.536 29
9298.994 28
9299.452 33
9299.910 41
9300.368 28
9300.827 24
9301.285 34
9301.743 34
9302.201 16
9302.659 26
9303.117 24
9303.576 41
9304.034 49
9304.492 40
9304.950 28
9305.409 35
9305.867 57
9306.325 43
9306.784 26
9307.242 47
9307.700 57
9308.159 50
9308.617 46
9309.075 43
9309.534 36
9309.992 32
9310.450 34
9310.909 22
9311.367 23
9311.826 28
9312.284 48
9312.743 53
9313.201 70
9313.659 56
9314.118 57
9314.576 60
9315.035 57
9315.493 62
9315.952 34
9316.411 40
9316.869 56
9317.328 39
9317.786 31
9318.245 40
9318.703 27
9319.162 20
9319.621 31
9320.079 43
9320.538 49
9320.997 23
9321.455 34
9321.914 41
9322.373 31
9322.831 17
9323.290 31
9323.749 39
9324.207 32
9324.666 33
9325.125 27
9325.584 39
9326.042 46
9326.501 37
9326.960 20
9327.419 32
9327.878 32
9328.337 25
9328.795 37
9329.254 34
9329.713 19
9330.172 55
9330.631 69
9331.090 59
9331.549 59
9332.008 41
9332.467 41
9332.925 46
9333.384 52
9333.843 34
9334.302 27
9334.761 26
9335.220 45
9335.679 40
9336.138 27
9336.597 33
9337.057 40
9337.516 29
9337.975 35
9338.434 31
9338.893 30
9339.352 34
9339.811 29
9340.270 20
9340.729 23
9341.188 27
9341.648 24
9342.107 32
9342.566 50
9343.025 50
9343.484 47
9343.944 44
9344.403 49
9344.862 54
9345.321 54
9345.781 46
9346.240 55
9346.699 32
9347.158 27
9347.618 44
9348.077 54
9348.536 48
9348.996 30
9349.455 21
9349.914 25
9350.374 35
9350.833 34
9351.293 33
9351.752 36
9352.211 40
9352.671 47
9353.130 27
9353.590 27
9354.049 23
9354.509 33
9354.968 35
9355.428 40
9355.887 52
9356.347 55
9356.806 39
9357.266 29
9357.725 36
9358.185 31
9358.644 42
9359.104 46
9359.564 40
9360.023 28
9360.483 36
9360.943 27
9361.402 29
9361.862 33
9362.322 52
9362.781 42
9363.241 38
9363.701 38
9364.160 27
9364.620 26
9365.080 17
9365.540 37
9365.999 44
9366.459 40
9366.919 34
9367.379 43
9367.838 58
9368.298 50
9368.758 41
9369.218 55
9369.678 32
9370.138 48
9370.597 47
9371.057 45
9371.517 44
9371.977 32
9372.437 35
9372.897 35
9373.357 33
9373.817 28
9374.277 43
9374.737 32
9375.197 23
9375.657 30
9376.117 27
9376.577 17
9377.037 19
9377.497 30
9377.957 31
9378.417 36
9378.877 31
9379.337 22
9379.797 45
9380.257 42
9380.718 46
9381.178 67
9381.638 71
9382.098 49
9382.558 46
9383.018 46
9383.478 35
9383.939 57
9384.399 54
9384.859 40
9385.319 36
9385.780 49
9386.240 39
9386.700 24
9387.160 27
9387.621 30
9388.081 27
9388.541 33
9389.002 56
9389.462 37
9389.922 47
9390.383 36
9390.843 23
9391.303 15
9391.764 28
9392.224 35
9392.685 48
9393.145 59
9393.605 61
9394.066 58
9394.526 51
9394.987 29
9395.447 39
9395.908 54
9396.368 80
9396.829 82
9397.289 49
9397.750 47
9398.210 49
9398.671 36
9399.132 34
9399.592 36
9400.053 47
9400.513 52
9400.974 51
9401.435 23
9401.895 38
9402.356 67
9402.817 64
9403.277 36
9403.738 37
9404.199 48
9404.659 60
9405.120 51
9405.581 31
9406.041 21
9406.502 29
9406.963 23
9407.424 33
9407.885 65
9408.345 51
9408.806 48
9409.267 40
9409.728 29
9410.189 40
9410.649 48
9411.110 49
9411.571 42
9412.032 40
9412.493 30
9412.954 27
9413.415 23
9413.876 25
9414.337 20
9414.798 43
9415.259 48
9415.720 45
9416.181 41
9416.642 30
9417.103 28
9417.564 34
9418.025 42
9418.486 36
9418.947 56
9419.408 53
9419.869 32
9420.330 39
9420.791 44
9421.252 38
9421.713 50
9422.174 80
9422.636 67
9423.097 42
9423.558 42
9424.019 55
9424.480 36
9424.942 28
9425.403 51
9425.864 54
9426.325 31
9426.786 35
9427.248 39
9427.709 32
9428.170 52
9428.632 41
9429.093 29
9429.554 26
9430.016 25
9430.477 26
9430.938 28
9431.400 42
9431.861 39
9432.322 41
9432.784 30
9433.245 24
9433.707 28
9434.168 27
9434.629 23
9435.091 46
9435.552 40
9436.014 22
9436.475 20
9436.937 24
9437.398 39
9437.860 45
9438.321 32
9438.783 38
9439.244 35
9439.706 57
9440.168 61
9440.629 69
9441.091 60
9441.552 63
9442.014 51
9442.476 41
9442.937 54
9443.399 50
9443.861 38
9444.322 55
9444.784 44
9445.246 32
9445.707 40
9446.169 30
9446.631 33
9447.093 50
9447.554 35
9448.016 34
9448.478 31
9448.940 45
9449.401 52
9449.863 58
9450.325 48
9450.787 46
9451.249 40
9451.711 35
9452.173 33
9452.634 30
9453.096 39
9453.558 39
9454.020 29
9454.482 29
9454.944 23
9455.406 35
9455.868 22
9456.330 29
9456.792 34
9457.254 33
9457.716 54
9458.178 49
9458.640 32
9459.102 17
9459.564 35
9460.026 44
9460.488 44
9460.950 29
9461.412 36
9461.874 25
9462.336 36
9462.799 53
9463.261 54
9463.723 39
9464.185 40
9464.647 45
9465.109 49
9465.572 43
9466.034 38
9466.496 42
9466.958 33
9467.421 38
9467.883 41
9468.345 42
9468.807 46
9469.270 32
9469.732 43
9470.194 51
9470.657 45
9471.119 27
9471.581 28
9472.044 31
9472.506 39
9472.968 34
9473.431 43
9473.893 34
9474.355 34
9474.818 27
9475.280 25
9475.743 35
9476.205 44
9476.668 40
9477.130 39
9477.593 49
9478.055 39
9478.518 31
9478.980 36
9479.443 26
9479.905 13
9480.368 35
9480.830 40
9481.293 31
9481.756 48
9482.218 35
9482.681 29
9483.143 27
9483.606 25
9484.069 25
9484.531 27
9484.994 56
9485.457 57
9485.919 48
9486.382 51
9486.845 41
9487.308 29
9487.770 32
9488.233 49
9488.696 40
9489.159 33
9489.621 31
9490.084 57
9490.547 43
9491.010 45
9491.473 43
9491.935 49
9492.398 75
9492.861 67
9493.324 48
9493.787 42
9494.250 51
9494.713 42
9495.176 33
9495.639 23
9496.102 26
9496.564 40
9497.027 36
9497.490 33
9497.953 31
9498.416 38
9498.879 38
9499.342 41
9499.805 31
9500.268 29
9500.732 35
9501.195 40
9501.658 29
9502.121 35
9502.584 41
9503.047 48
9503.510 56
9503.973 45
9504.436 37
9504.900 31
9505.363 42
9505.826 43
9506.289 37
9506.752 33
9507.215 42
9507.679 37
9508.142 34
9508.605 32
9509.068 32
9509.532 30
9509.995 42
9510.458 34
9510.922 35
9511.385 35
9511.848 29
9512.312 30
9512.775 46
9513.238 41
9513.702 34
9514.165 51
9514.628 49
9515.092 37
9515.555 43
9516.019 49
9516.482 58
9516.946 61
9517.409 53
9517.872 48
9518.336 29
9518.799 22
9519.263 29
9519.726 23
9520.190 42
9520.654 47
9521.117 42
9521.581 40
9522.044 40
9522.508 37
9522.971 51
9523.435 51
9523.899 46
9524.362 35
9524.826 45
9525.290 34
9525.753 41
9526.217 25
9526.681 20
9527.144 33
9527.608 38
9528.072 43
9528.535 60
9528.999 43
9529.463 41
9529.927 57
9530.390 48
9530.854 32
9531.318 30
9531.782 38
9532.246 39
9532.710 38
9533.173 29
9533.637 42
9534.101 38
9534.565 26
9535.029 44
9535.493 24
9535.957 32
9536.421 28
9536.885 22
9537.348 25
9537.812 31
9538.276 46
9538.740 35
9539.204 29
9539.668 27
9540.132 30
9540.596 43
9541.060 58
9541.524 34
9541.989 43
9542.453 54
9542.917 52
9543.381 57
9543.845 39
9544.309 25
9544.773 41
9545.237 32
9545.701 28
9546.166 18
9546.630 28
9547.094 26
9547.558 24
9548.022 27
9548.487 28
9548.951 30
9549.415 32
9549.879 28
9550.344 28
9550.808 27
9551.272 24
9551.736 28
9552.201 23
9552.665 31
9553.129 26
9553.594 25
9554.058 40
9554.522 53
9554.987 43
9555.451 30
9555.916 37
9556.380 31
9556.844 32
9557.309 28
9557.773 31
9558.238 33
9558.702 35
9559.167 29
9559.631 18
9560.096 22
9560.560 23
9561.025 35
9561.489 29
9561.954 16
9562.418 18
9562.883 17
9563.347 20
9563.812 32
9564.277 46
9564.741 28
9565.206 25
9565.670 17
9566.135 19
9566.600 18
9567.064 22
9567.529 32
9567.994 32
9568.458 33
9568.923 41
9569.388 33
9569.853 24
9570.317 26
9570.782 45
9571.247 59
9571.712 53
9572.177 55
9572.641 34
9573.106 20
9573.571 38
9574.036 50
9574.501 46
9574.965 42
9575.430 35
9575.895 49
9576.360 44
9576.825 40
9577.290 39
9577.755 38
9578.220 32
9578.685 36
9579.150 23
9579.615 25
9580.080 29
9580.545 36
9581.010 40
9581.475 44
9581.940 33
9582.405 36
9582.870 18
9583.335 17
9583.800 28
9584.265 14
9584.730 34
9585.195 62
9585.660 34
9586.126 24
9586.591 26
9587.056 40
9587.521 29
9587.986 30
9588.451 19
9588.917 24
9589.382 47
9589.847 40
9590.312 32
9590.777 17
9591.243 25
9591.708 32
9592.173 21
9592.639 29
9593.104 32
9593.569 31
9594.034 26
9594.500 22
9594.965 38
9595.430 40
9595.896 25
9596.361 31
9596.827 43
9597.292 47
9597.757 42
9598.223 37
9598.688 37
9599.154 31
9599.619 39
9600.085 38
9600.550 37
9601.016 33
9601.481 39
9601.947 66
9602.412 45
9602.878 37
9603.343 35
9603.809 39
9604.274 34
9604.740 36
9605.206 27
9605.671 34
9606.137 39
9606.602 45
9607.068 43
9607.534 36
9607.999 31
9608.465 42
9608.931 42
9609.396 28
9609.862 44
9610.328 55
9610.794 68
9611.259 44
9611.725 30
9612.191 21
9612.657 14
9613.122 31
9613.588 28
9614.054 25
9614.520 19
9614.986 26
9615.451 22
9615.917 24
9616.383 28
9616.849 37
9617.315 36
9617.781 32
9618.247 48
9618.713 46
9619.179 41
9619.645 45
9620.110 44
9620.576 51
9621.042 47
9621.508 34
9621.974 24
9622.440 25
9622.906 23
9623.372 26
9623.839 34
9624.305 33
9624.771 40
9625.237 36
9625.703 31
9626.169 31
9626.635 28
9627.101 42
9627.567 59
9628.033 37
9628.500 24
9628.966 31
9629.432 27
9629.898 26
9630.364 23
9630.831 30
9631.297 32
9631.763 17
9632.229 35
9632.696 49
9633.162 36
9633.628 35
9634.094 28
9634.561 31
9635.027 34
9635.493 56
9635.960 39
9636.426 24
9636.892 15
9637.359 25
9637.825 26
9638.291 51
9638.758 42
9639.224 33
9639.691 23
9640.157 31
9640.624 32
9641.090 29
9641.557 20
9642.023 16
9642.490 19
9642.956 21
9643.423 33
9643.889 20
9644.356 22
9644.822 26
9645.289 25
9645.755 25
9646.222 24
9646.689 29
9647.155 31
9647.622 22
9648.088 29
9648.555 36
9649.022 20
9649.488 33
9649.955 18
9650.422 12
9650.888 15
9651.355 21
9651.822 28
9652.289 27
9652.755 26
9653.222 23
9653.689 26
9654.156 21
9654.622 25
9655.089 29
9655.556 27
9656.023 26
9656.490 31
9656.957 49
9657.423 38
9657.890 26
9658.357 43
9658.824 42
9659.291 23
9659.758 32
9660.225 21
9660.692 30
9661.159 36
9661.626 29
9662.093 26
9662.560 33
9663.027 43
9663.494 37
9663.961 42
9664.428 21
9664.895 21
9665.362 41
9665.829 51
9666.296 49
9666.763 34
9667.230 45
9667.697 19
9668.164 24
9668.631 31
9669.098 27
9669.566 24
9670.033 32
9670.500 38
9670.967 40
9671.434 33
9671.902 22
9672.369 24
9672.836 29
9673.303 24
9673.770 16
9674.238 29
9674.705 32
9675.172 30
9675.640 22
9676.107 23
9676.574 40
9677.042 52
9677.509 53
9677.976 45
9678.444 33
9678.911 39
9679.378 41
9679.846 34
9680.313 37
9680.781 54
9681.248 45
9681.715 36
9682.183 34
9682.650 33
9683.118 26
9683.585 23
9684.053 16
9684.520 32
9684.988 28
9685.455 28
9685.923 26
9686.391 25
9686.858 23
9687.326 21
9687.793 13
9688.261 29
9688.728 33
9689.196 30
9689.664 39
9690.131 43
9690.599 35
9691.067 30
9691.534 18
9692.002 45
9692.470 30
9692.938 13
9693.405 21
9693.873 29
9694.341 34
9694.808 31
9695.276 24
9695.744 25
9696.212 27
9696.680 33
9697.147 35
9697.615 47
9698.083 38
9698.551 43
9699.019 39
9699.487 22
9699.955 22
9700.422 25
9700.890 29
9701.358 30
9701.826 27
9702.294 22
9702.762 33
9703.230 45
9703.698 46
9704.166 48
9704.634 53
9705.102 30
9705.570 33
9706.038 35
9706.506 28
9706.974 24
9707.442 32
9707.910 25
9708.378 19
9708.847 28
9709.315 32
9709.783 43
9710.251 33
9710.719 41
9711.187 41
9711.655 79
9712.124 59
9712.592 33
9713.060 28
9713.528 29
9713.996 38
9714.465 17
9714.933 22
9715.401 22
9715.869 11
9716.338 26
9716.806 28
9717.274 23
9717.743 31
9718.211 26
9718.679 37
9719.148 45
9719.616 40
9720.084 25
9720.553 10
9721.021 24
9721.489 33
9721.958 32
9722.426 26
9722.895 29
9723.363 36
9723.832 33
9724.300 32
9724.769 36
9725.237 38
9725.706 29
9726.174 25
9726.643 32
9727.111 23
9727.580 21
9728.048 24
9728.517 30
9728.985 21
9729.454 32
9729.923 32
9730.391 24
9730.860 18
9731.328 30
9731.797 47
9732.266 43
9732.734 48
9733.203 34
9733.672 30
9734.141 26
9734.609 22
9735.078 13
9735.547 25
9736.015 32
9736.484 26
9736.953 16
9737.422 26
9737.891 34
9738.359 36
9738.828 46
9739.297 49
9739.766 52
9740.235 61
9740.704 42
9741.173 44
9741.641 37
9742.110 45
9742.579 38
9743.048 41
9743.517 46
9743.986 47
9744.455 36
9744.924 33
9745.393 29
9745.862 24
9746.331 36
9746.800 41
9747.269 41
9747.738 39
9748.207 25
9748.676 16
9749.145 23
9749.614 20
9750.083 17
9750.552 33
9751.022 38
9751.491 31
9751.960 27
9752.429 28
9752.898 37
9753.367 31
9753.836 23
9754.306 49
9754.775 49
9755.244 44
9755.713 37
9756.183 37
9756.652 38
9757.121 21
9757.590 21
9758.060 16
9758.529 28
9758.998 42
9759.468 36
9759.937 40
9760.406 29
9760.876 29
9761.345 28
9761.814 32
9762.284 34
9762.753 46
9763.222 45
9763.692 35
9764.161 31
9764.631 22
9765.100 31
9765.570 24
9766.039 33
9766.509 34
9766.978 30
9767.448 15
9767.917 8
9768.387 12
9768.856 25
9769.326 24
9769.795 25
9770.265 16
9770.735 11
9771.204 20
9771.674 50
9772.143 50
9772.613 40
9773.083 19
9773.552 18
9774.022 22
9774.492 35
9774.961 54
9775.431 58
9775.901 38
9776.370 36
9776.840 30
9777.310 23
9777.780 22
9778.249 25
9778.719 17
9779.189 17
9779.659 40
9780.129 39
9780.598 45
9781.068 42
9781.538 23
9782.008 26
9782.478 39
9782.948 21
9783.418 24
9783.888 24
9784.357 26
9784.827 18
9785.297 28
9785.767 28
9786.237 25
9786.707 35
9787.177 40
9787.647 34
9788.117 29
9788.587 35
9789.057 26
9789.527 22
9789.997 23
9790.467 25
9790.937 27
9791.408 22
9791.878 21
9792.348 30
9792.818 33
9793.288 46
9793.758 41
9794.228 35
9794.698 24
9795.169 29
9795.639 31
9796.109 28
9796.579 17
9797.049 24
9797.520 24
9797.990 27
9798.460 22
9798.930 15
9799.401 26
9799.871 21
9800.341 36
9800.812 38
9801.282 22
9801.752 28
9802.223 26
9802.693 26
9803.163 24
9803.634 21
9804.104 21
9804.574 9
9805.045 22
9805.515 38
9805.986 24
9806.456 15
9806.927 9
9807.397 21
9807.868 29
9808.338 29
9808.809 36
9809.279 37
9809.750 36
9810.220 22
9810.691 30
9811.161 41
9811.632 39
9812.102 32
9812.573 29
9813.044 36
9813.514 35
9813.985 37
9814.455 37
9814.926 41
9815.397 40
9815.867 22
9816.338 20
9816.809 27
9817.280 25
9817.750 32
9818.221 19
9818.692 28
9819.162 32
9819.633 40
9820.104 44
9820.575 42
9821.046 23
9821.516 35
9821.987 34
9822.458 35
9822.929 25
9823.400 27
9823.871 30
9824.341 33
9824.812 29
9825.283 38
9825.754 36
9826.225 49
9826.696 37
9827.167 37
9827.638 36
9828.109 34
9828.580 23
9829.051 28
9829.522 39
9829.993 46
9830.464 27
9830.935 41
9831.406 37
9831.877 40
9832.348 42
9832.819 36
9833.290 28
9833.761 16
9834.232 27
9834.704 30
9835.175 24
9835.646 24
9836.117 36
9836.588 34
9837.059 26
9837.531 28
9838.002 41
9838.473 19
9838.944 12
9839.415 41
9839.887 40
9840.358 37
9840.829 33
9841.300 31
9841.772 20
9842.243 31
9842.714 35
9843.186 26
9843.657 32
9844.128 31
9844.600 44
9845.071 34
9845.542 40
9846.014 36
9846.485 33
9846.957 39
9847.428 35
9847.900 33
9848.371 29
9848.842 30
9849.314 18
9849.785 21
9850.257 42
9850.728 37
9851.200 49
9851.671 67
9852.143 55
9852.615 43
9853.086 37
9853.558 23
9854.029 21
9854.501 29
9854.972 17
9855.444 26
9855.916 44
9856.387 58
9856.859 60
9857.331 55
9857.802 42
9858.274 31
9858.746 41
9859.217 24
9859.689 21
9860.161 30
9860.633 32
9861.104 36
9861.576 41
9862.048 30
9862.520 28
9862.992 32
9863.463 22
9863.935 19
9864.407 24
9864.879 35
9865.351 30
9865.823 31
9866.294 25
9866.766 18
9867.238 16
9867.710 25
9868.182 28
9868.654 28
9869.126 25
9869.598 17
9870.070 19
9870.542 16
9871.014 21
9871.486 40
9871.958 36
9872.430 35
9872.902 46
9873.374 41
9873.846 31
9874.318 43
9874.790 37
9875.262 29
9875.734 31
9876.206 51
9876.679 49
9877.151 29
9877.623 20
9878.095 47
9878.567 35
9879.039 24
9879.512 43
9879.984 45
9880.456 30
9880.928 26
9881.401 28
9881.873 18
9882.345 21
9882.817 19
9883.290 18
9883.762 26
9884.234 27
9884.707 29
9885.179 39
9885.651 29
9886.124 25
9886.596 22
9887.068 23
9887.541 22
9888.013 18
9888.485 18
9888.958 20
9889.430 29
9889.903 24
9890.375 31
9890.848 38
9891.320 31
9891.793 27
9892.265 23
9892.738 23
9893.210 20
9893.683 33
9894.155 47
9894.628 31
9895.100 30
9895.573 17
9896.046 26
9896.518 24
9896.991 19
9897.463 13
9897.936 24
9898.409 25
9898.881 20
9899.354 9
9899.827 10
9900.299 15
9900.772 12
9901.245 18
9901.717 21
9902.190 24
9902.663 25
9903.136 15
9903.608 15
9904.081 21
9904.554 29
9905.027 38
9905.500 41
9905.973 58
9906.445 47
9906.918 50
9907.391 33
9907.864 33
9908.337 26
9908.810 19
9909.283 43
9909.756 38
9910.228 38
9910.701 30
9911.174 39
9911.647 30
9912.120 26
9912.593 34
9913.066 52
9913.539 46
9914.012 46
9914.485 21
9914.958 24
9915.431 29
9915.904 17
9916.378 16
9916.851 18
9917.324 19
9917.797 32
9918.270 38
9918.743 34
9919.216 35
9919.689 27
9920.163 15
9920.636 31
9921.109 24
9921.582 31
9922.055 39
9922.529 40
9923.002 33
9923.475 20
9923.948 33
9924.422 43
9924.895 21
9925.368 19
9925.841 21
9926.315 26
9926.788 16
9927.261 15
9927.735 18
9928.208 29
9928.681 31
9929.155 33
9929.628 39
9930.102 28
9930.575 22
9931.048 27
9931.522 29
9931.995 24
9932.469 14
9932.942 15
9933.416 18
9933.889 34
9934.363 29
9934.836 26
9935.310 23
9935.783 24
9936.257 24
9936.730 32
9937.204 34
9937.678 20
9938.151 35
9938.625 39
9939.098 39
9939.572 29
9940.046 22
9940.519 34
9940.993 28
9941.467 40
9941.940 36
9942.414 31
9942.888 30
9943.361 18
9943.835 22
9944.309 11
9944.783 22
9945.256 24
9945.730 22
9946.204 23
9946.678 6
9947.152 7
9947.625 12
9948.099 27
9948.573 19
9949.047 24
9949.521 29
9949.995 25
9950.469 23
9950.942 29
9951.416 27
9951.890 29
9952.364 27
9952.838 27
9953.312 30
9953.786 25
9954.260 23
9954.734 15
9955.208 25
9955.682 28
9956.156 30
9956.630 33
9957.104 28
9957.578 24
9958.052 24
9958.526 19
9959.000 29
9959.475 29
9959.949 27
9960.423 24
9960.897 17
9961.371 12
9961.845 14
9962.319 16
9962.794 21
9963.268 41
9963.742 48
9964.216 30
9964.690 31
9965.165 21
9965.639 20
9966.113 28
9966.587 25
9967.062 24
9967.536 19
9968.010 25
9968.485 24
9968.959 26
9969.433 17
9969.908 24
9970.382 33
9970.856 27
9971.331 15
9971.805 20
9972.280 22
9972.754 15
9973.228 18
9973.703 23
9974.177 22
9974.652 21
9975.126 25
9975.601 48
9976.075 40
9976.550 26
9977.024 24
9977.499 37
9977.973 37
9978.448 49
9978.922 23
9979.397 24
9979.872 22
9980.346 19
9980.821 23
9981.295 21
9981.770 19
9982.245 24
9982.719 21
9983.194 26
9983.669 30
9984.143 23
9984.618 19
9985.093 23
9985.568 24
9986.042 33
9986.517 35
9986.992 28
9987.467 32
9987.941 23
9988.416 24
9988.891 21
9989.366 27
9989.841 33
9990.315 34
9990.790 30
9991.265 28
9991.740 24
9992.215 44
9992.690 44
9993.165 19
9993.640 17
9994.114 25
9994.589 16
9995.064 32
9995.539 21
9996.014 24
9996.489 33
9996.964 22
9997.439 25
9997.914 18
9998.389 12
9998.864 25
9999.339 27
9999.814 28
10000.290 25
10000.765 20
10001.240 14
10001.715 20
10002.190 24
10002.665 46
10003.140 40
10003.615 24
10004.090 20
10004.566 15
10005.041 16
10005.516 12
10005.991 31
10006.466 32
10006.942 28
10007.417 31
10007.892 46
10008.367 33
10008.843 31
10009.318 36
10009.793 42
10010.269 46
10010.744 40
10011.219 24
10011.695 21
10012.170 22
10012.645 13
10013.121 14
10013.596 14
10014.072 14
10014.547 20
10015.022 23
10015.498 21
10015.973 19
10016.449 23
10016.924 14
10017.400 17
10017.875 14
10018.351 13
10018.826 19
10019.302 20
10019.777 16
10020.253 17
10020.728 21
10021.204 26
10021.679 41
10022.155 21
10022.631 26
10023.106 37
10023.582 24
10024.057 28
10024.533 27
10025.009 32
10025.484 34
10025.960 28
10026.436 28
10026.912 48
10027.387 40
10027.863 28
10028.339 18
10028.814 19
10029.290 25
10029.766 17
10030.242 22
10030.718 15
10031.193 19
10031.669 24
10032.145 26
10032.621 25
10033.097 23
10033.573 22
10034.048 15
10034.524 15
10035.000 16
10035.476 19
10035.952 20
10036.428 17
10036.904 30
10037.380 22
10037.856 34
10038.332 43
10038.808 38
10039.284 36
10039.760 28
10040.236 24
10040.712 26
10041.188 19
10041.664 33
10042.140 46
10042.616 43
10043.092 26
10043.568 33
10044.044 22
10044.521 25
10044.997 25
10045.473 28
10045.949 24
10046.425 31
10046.901 20
10047.377 18
10047.854 18
10048.330 15
10048.806 29
10049.282 40
10049.759 27
10050.235 20
10050.711 24
10051.187 38
10051.664 37
10052.140 26
10052.616 20
10053.093 21
10053.569 16
10054.045 27
10054.522 26
10054.998 31
10055.474 31
10055.951 16
10056.427 19
10056.904 17
10057.380 20
10057.857 21
10058.333 21
10058.809 30
10059.286 29
10059.762 22
10060.239 24
10060.715 24
10061.192 17
10061.668 16
10062.145 13
10062.621 47
10063.098 45
10063.575 38
10064.051 33
10064.528 29
10065.004 17
10065.481 26
10065.958 29
10066.434 33
10066.911 46
10067.388 45
10067.864 32
10068.341 16
10068.818 14
10069.294 13
10069.771 11
10070.248 18
10070.725 16
10071.201 22
10071.678 36
10072.155 18
10072.632 19
10073.108 30
10073.585 28
10074.062 34
10074.539 27
10075.016 33
10075.493 45
10075.969 35
10076.446 37
10076.923 33
10077.400 21
10077.877 22
10078.354 23
10078.831 18
10079.308 31
10079.785 21
10080.262 27
10080.739 21
10081.216 39
10081.693 39
10082.170 36
10082.647 26
10083.124 31
10083.601 32
10084.078 40
10084.555 38
10085.032 24
10085.509 28
10085.986 36
10086.463 31
10086.941 28
10087.418 22
10087.895 24
10088.372 37
10088.849 36
10089.326 42
10089.804 52
10090.281 36
10090.758 22
10091.235 10
10091.712 21
10092.190 22
10092.667 30
10093.144 38
10093.621 43
10094.099 35
10094.576 49
10095.053 35
10095.531 22
10096.008 33
10096.485 33
10096.963 24
10097.440 20
10097.918 20
10098.395 26
10098.872 47
10099.350 33
10099.827 20
10100.305 21
10100.782 8
10101.260 14
10101.737 20
10102.214 25
10102.692 25
10103.170 27
10103.647 32
10104.125 25
10104.602 18
10105.080 30
10105.557 26
10106.035 17
10106.512 24
10106.990 19
10107.468 21
10107.945 24
10108.423 22
10108.901 34
10109.378 31
10109.856 25
10110.334 21
10110.811 22
10111.289 25
10111.767 24
10112.244 23
10112.722 17
10113.200 20
10113.678 27
10114.155 25
10114.633 25
10115.111 15
10115.589 18
10116.067 22
10116.544 21
10117.022 23
10117.500 15
10117.978 10
10118.456 18
10118.934 18
10119.412 10
10119.889 12
10120.367 19
10120.845 25
10121.323 24
10121.801 29
10122.279 19
10122.757 29
10123.235 30
10123.713 25
10124.191 31
10124.669 32
10125.147 43
10125.625 27
10126.103 21
10126.581 19
10127.059 26
10127.537 17
10128.016 17
10128.494 8
10128.972 7
10129.450 16
10129.928 32
10130.406 31
10130.884 28
10131.363 22
10131.841 31
10132.319 14
10132.797 11
10133.275 14
10133.754 20
10134.232 26
10134.710 29
10135.188 22
10135.667 23
10136.145 16
10136.623 15
10137.102 26
10137.580 22
10138.058 15
10138.537 13
10139.015 32
10139.493 24
10139.972 23
10140.450 21
10140.928 18
10141.407 18
10141.885 29
10142.364 32
10142.842 30
10143.321 26
10143.799 27
10144.278 18
10144.756 30
10145.235 19
10145.713 8
10146.192 4
10146.670 8
10147.149 9
10147.627 14
10148.106 17
10148.584 20
10149.063 20
10149.542 25
10150.020 24
10150.499 21
10150.977 23
10151.456 23
10151.935 22
10152.413 18
10152.892 20
10153.371 8
10153.849 6
10154.328 31
10154.807 26
10155.286 8
10155.764 21
10156.243 22
10156.722 28
10157.201 31
10157.680 34
10158.158 22
10158.637 17
10159.116 19
10159.595 21
10160.074 16
10160.553 13
10161.031 12
10161.510 19
10161.989 23
10162.468 27
10162.947 25
10163.426 22
10163.905 12
10164.384 22
10164.863 25
10165.342 28
10165.821 31
10166.300 44
10166.779 60
10167.258 50
10167.737 47
10168.216 41
10168.695 38
10169.174 38
10169.653 39
10170.132 46
10170.611 47
10171.090 28
10171.570 30
10172.049 34
10172.528 25
10173.007 19
10173.486 30
10173.965 35
10174.445 21
10174.924 8
10175.403 18
10175.882 24
10176.361 26
10176.841 30
10177.320 32
10177.799 17
10178.278 21
10178.758 13
10179.237 6
10179.716 11
10180.196 20
10180.675 17
10181.154 13
10181.634 25
10182.113 40
10182.592 52
10183.072 31
10183.551 22
10184.031 10
10184.510 16
10184.990 19
10185.469 12
10185.948 9
10186.428 28
10186.907 29
10187.387 17
10187.866 17
10188.346 29
10188.825 18
10189.305 22
10189.785 24
10190.264 24
10190.744 29
10191.223 25
10191.703 47
10192.183 47
10192.662 27
10193.142 17
10193.621 16
10194.101 18
10194.581 17
10195.060 17
10195.540 19
10196.020 20
10196.499 24
10196.979 13
10197.459 10
10197.939 22
10198.418 28
10198.898 30
10199.378 27
10199.858 28
10200.338 19
10200.817 18
10201.297 24
10201.777 18
10202.257 13
10202.737 14
10203.217 26
10203.696 32
10204.176 26
10204.656 26
10205.136 29
10205.616 29
10206.096 31
10206.576 31
10207.056 27
10207.536 27
10208.016 24
10208.496 23
10208.976 36
10209.456 27
10209.936 29
10210.416 28
10210.896 27
10211.376 24
10211.856 20
10212.336 19
10212.816 18
10213.296 20
10213.777 30
10214.257 26
10214.737 22
10215.217 23
10215.697 19
10216.177 29
10216.657 19
10217.138 10
10217.618 21
10218.098 23
10218.578 23
10219.059 30
10219.539 45
10220.019 30
10220.499 37
10220.980 26
10221.460 22
10221.940 20
10222.421 22
10222.901 20
10223.381 23
10223.862 21
10224.342 20
10224.822 25
10225.303 14
10225.783 16
10226.264 31
10226.744 27
10227.224 25
10227.705 17
10228.185 26
10228.666 25
10229.146 18
10229.627 17
10230.107 9
10230.588 15
10231.068 25
10231.549 37
10232.029 34
10232.510 28
10232.990 22
10233.471 13
10233.952 19
10234.432 28
10234.913 41
10235.393 40
10235.874 29
10236.355 19
10236.835 29
10237.316 41
10237.797 24
10238.277 37
10238.758 36
10239.239 29
10239.720 29
10240.200 22
10240.681 13
10241.162 23
10241.643 16
10242.123 15
10242.604 30
10243.085 43
10243.566 36
10244.047 21
10244.527 18
10245.008 16
10245.489 33
10245.970 25
10246.451 32
10246.932 31
10247.413 26
10247.894 10
10248.375 23
10248.856 26
10249.336 26
10249.817 27
10250.298 18
10250.779 16
10251.260 10
10251.741 20
10252.222 14
10252.703 22
10253.184 22
10253.666 19
10254.147 21
10254.628 35
10255.109 32
10255.590 45
10256.071 32
10256.552 28
10257.033 11
10257.514 18
10257.996 28
10258.477 24
10258.958 18
10259.439 22
10259.920 29
10260.401 28
10260.883 21
10261.364 13
10261.845 20
10262.326 24
10262.808 21
10263.289 17
10263.770 32
10264.252 31
10264.733 30
10265.214 24
10265.696 22
10266.177 35
10266.658 35
10267.140 23
10267.621 36
10268.102 29
10268.584 27
10269.065 24
10269.547 22
10270.028 17
10270.509 13
10270.991 8
10271.472 13
10271.954 19
10272.435 19
10272.917 26
10273.398 23
10273.880 24
10274.361 30
10274.843 32
10275.325 30
10275.806 24
10276.288 14
10276.769 17
10277.251 29
10277.733 22
10278.214 24
10278.696 31
10279.177 30
10279.659 25
10280.141 24
10280.623 31
10281.104 27
10281.586 18
10282.068 17
10282.549 17
10283.031 18
10283.513 24
10283.995 26
10284.476 29
10284.958 26
10285.440 30
10285.922 44
10286.404 30
10286.885 38
10287.367 42
10287.849 38
10288.331 20
10288.813 21
10289.295 20
10289.777 20
10290.259 19
10290.740 15
10291.222 14
10291.704 14
10292.186 12
10292.668 34
10293.150 17
10293.632 14
10294.114 17
10294.596 21
10295.078 34
10295.560 23
10296.042 21
10296.524 23
10297.006 27
10297.489 39
10297.971 31
10298.453 19
10298.935 11
10299.417 11
10299.899 13
10300.381 21
10300.863 27
10301.346 28
10301.828 29
10302.310 19
10302.792 12
10303.274 13
10303.757 23
10304.239 18
10304.721 17
10305.203 18
10305.686 24
10306.168 32
10306.650 43
10307.133 35
10307.615 27
10308.097 24
10308.580 27
10309.062 34
10309.544 23
10310.027 18
10310.509 14
10310.991 31
10311.474 22
10311.956 20
10312.439 18
10312.921 34
10313.404 25
10313.886 25
10314.368 17
10314.851 20
10315.333 18
10315.816 18
10316.298 26
10316.781 29
10317.264 23
10317.746 15
10318.229 29
10318.711 28
10319.194 24
10319.676 23
10320.159 28
10320.642 27
10321.124 16
10321.607 14
10322.090 9
10322.572 6
10323.055 3
10323.538 20
10324.020 26
10324.503 33
10324.986 23
10325.469 22
10325.951 25
10326.434 35
10326.917 15
10327.400 21
10327.882 11
10328.365 20
10328.848 19
10329.331 25
10329.814 27
10330.296 22
10330.779 16
10331.262 11
10331.745 7
10332.228 7
10332.711 17
10333.194 10
10333.677 10
10334.160 20
10334.643 22
10335.126 28
10335.609 17
10336.092 17
10336.575 18
10337.058 23
10337.541 20
10338.024 31
10338.507 41
10338.990 32
10339.473 14
10339.956 15
10340.439 16
10340.922 13
10341.405 32
10341.888 25
10342.371 13
10342.854 24
10343.338 27
10343.821 28
10344.304 21
10344.787 29
10345.270 34
10345.754 23
10346.237 34
10346.720 23
10347.203 19
10347.686 14
10348.170 16
10348.653 15
10349.136 13
10349.620 22
10350.103 52
10350.586 30
10351.070 27
10351.553 12
10352.036 20
10352.520 25
10353.003 37
10353.486 27
10353.970 27
10354.453 22
10354.937 19
10355.420 13
10355.904 21
10356.387 14
10356.870 20
10357.354 42
10357.837 33
10358.321 24
10358.804 18
10359.288 22
10359.771 19
10360.255 31
10360.739 16
10361.222 10
10361.706 6
10362.189 6
10362.673 7
10363.157 12
10363.640 16
10364.124 31
10364.607 20
10365.091 25
10365.575 24
10366.058 21
10366.542 26
10367.026 17
10367.510 15
10367.993 18
10368.477 20
10368.961 18
10369.445 20
10369.928 21
10370.412 10
10370.896 8
10371.380 11
10371.864 24
10372.347 18
10372.831 19
10373.315 10
10373.799 17
10374.283 24
10374.767 15
10375.251 33
10375.734 31
10376.218 23
10376.702 29
10377.186 33
10377.670 23
10378.154 20
10378.638 16
10379.122 25
10379.606 18
10380.090 10
10380.574 19
10381.058 21
10381.542 15
10382.026 12
10382.510 23
10382.994 20
10383.479 9
10383.963 11
10384.447 17
10384.931 16
10385.415 16
10385.899 22
10386.383 12
10386.867 10
10387.352 25
10387.836 28
10388.320 20
10388.804 14
10389.288 14
10389.773 27
10390.257 14
10390.741 20
10391.225 13
10391.710 19
10392.194 16
10392.678 17
10393.163 24
10393.647 26
10394.131 21
10394.616 13
10395.100 14
10395.584 24
10396.069 23
10396.553 21
10397.038 29
10397.522 27
10398.006 38
10398.491 51
10398.975 38
10399.460 28
10399.944 25
10400.429 42
10400.913 29
10401.398 23
10401.882 28
10402.367 18
10402.851 13
10403.336 12
10403.820 21
10404.305 21
10404.790 26
10405.274 21
10405.759 30
10406.243 14
10406.728 24
10407.213 24
10407.697 20
10408.182 19
10408.667 19
10409.151 19
10409.636 24
10410.121 15
10410.605 21
10411.090 26
10411.575 14
10412.060 15
10412.544 3
10413.029 10
10413.514 30
10413.999 12
10414.484 13
10414.968 21
10415.453 17
10415.938 13
10416.423 20
10416.908 19
10417.393 16
10417.878 14
10418.363 10
10418.847 15
10419.332 13
10419.817 8
10420.302 18
10420.787 13
10421.272 12
10421.757 21
10422.242 20
10422.727 17
10423.212 28
10423.697 25
10424.182 44
10424.667 27
10425.152 17
10425.637 11
10426.122 15
10426.608 25
10427.093 13
10427.578 11
10428.063 17
10428.548 13
10429.033 25
10429.518 22
10430.004 16
10430.489 16
10430.974 8
10431.459 20
10431.944 23
10432.430 36
10432.915 27
10433.400 27
10433.885 32
10434.371 23
10434.856 25
10435.341 20
10435.826 20
10436.312 24
10436.797 30
10437.282 19
10437.768 22
10438.253 27
10438.739 34
10439.224 15
10439.709 20
10440.195 21
10440.680 10
10441.166 12
10441.651 15
10442.137 21
10442.622 22
10443.107 16
10443.593 37
10444.078 42
10444.564 30
10445.049 18
10445.535 12
10446.021 19
10446.506 19
10446.992 10
10447.477 9
10447.963 21
10448.448 44
10448.934 33
10449.420 32
10449.905 24
10450.391 17
10450.877 17
10451.362 17
10451.848 31
10452.334 23
10452.819 23
10453.305 19
10453.791 17
10454.277 15
10454.762 28
10455.248 28
10455.734 31
10456.220 35
10456.705 38
10457.191 28
10457.677 22
10458.163 30
10458.649 21
10459.135 12
10459.620 11
10460.106 11
10460.592 18
10461.078 33
10461.564 21
10462.050 13
10462.536 18
10463.022 26
10463.508 18
10463.994 13
10464.480 17
10464.966 26
10465.452 20
10465.938 13
10466.424 10
10466.910 31
10467.396 22
10467.882 17
10468.368 16
10468.854 21
10469.340 22
10469.826 33
10470.312 21
10470.798 7
10471.284 16
10471.771 11
10472.257 4
10472.743 7
10473.229 10
10473.715 16
10474.201 30
10474.688 26
10475.174 30
10475.660 26
10476.146 14
10476.633 19
10477.119 25
10477.605 34
10478.091 24
10478.578 30
10479.064 22
10479.550 11
10480.037 13
10480.523 14
10481.009 27
10481.496 20
10481.982 23
10482.469 26
10482.955 23
10483.441 19
10483.928 15
10484.414 12
10484.901 25
10485.387 36
10485.874 27
10486.360 22
10486.847 17
10487.333 20
10487.820 22
10488.306 22
10488.793 17
10489.279 21
10489.766 20
10490.252 22
10490.739 16
10491.225 12
10491.712 6
10492.199 14
10492.685 26
10493.172 14
10493.659 32
10494.145 29
10494.632 36
10495.119 31
10495.605 19
10496.092 19
10496.579 33
10497.065 22
10497.552 12
10498.039 17
10498.526 12
10499.012 15
10499.499 16
10499.986 13
10500.473 11
10500.960 8
10501.447 12
10501.933 12
10502.420 18
10502.907 11
10503.394 19
10503.881 24
10504.368 20
10504.855 7
10505.342 17
10505.829 11
10506.315 18
10506.802 31
10507.289 24
10507.776 24
10508.263 23
10508.750 16
10509.237 14
10509.724 9
10510.211 27
10510.698 27
10511.186 29
10511.673 28
10512.160 26
10512.647 14
10513.134 11
10513.621 35
10514.108 31
10514.595 40
10515.082 27
10515.570 17
10516.057 21
10516.544 41
10517.031 28
10517.518 19
10518.005 11
10518.493 23
10518.980 12
10519.467 24
10519.954 34
10520.442 23
10520.929 17
10521.416 21
10521.904 11
10522.391 6
10522.878 7
10523.366 11
10523.853 14
10524.340 15
10524.828 15
10525.315 15
10525.802 21
10526.290 26
10526.777 28
10527.265 25
10527.752 21
10528.240 21
10528.727 12
10529.215 10
10529.702 24
10530.190 27
10530.677 30
10531.165 23
10531.652 24
10532.140 16
10532.627 12
10533.115 14
10533.602 17
10534.090 18
10534.577 11
10535.065 8
10535.553 11
10536.040 20
10536.528 40
10537.016 30
10537.503 25
10537.991 16
10538.479 15
10538.966 21
10539.454 14
10539.942 21
10540.430 20
10540.917 15
10541.405 14
10541.893 13
10542.381 19
10542.868 14
10543.356 13
10543.844 19
10544.332 9
10544.820 9
10545.307 11
10545.795 17
10546.283 18
10546.771 26
10547.259 20
10547.747 10
10548.235 19
10548.723 23
10549.211 44
10549.699 44
10550.187 29
10550.675 22
10551.163 27
10551.651 33
10552.139 32
10552.627 25
10553.115 17
10553.603 16
10554.091 17
10554.579 17
10555.067 18
10555.555 22
10556.043 17
10556.531 17
10557.019 17
10557.507 21
10557.995 17
10558.484 18
10558.972 18
10559.460 21
10559.948 24
10560.436 11
10560.925 17
10561.413 23
10561.901 22
10562.389 11
10562.877 8
10563.366 18
10563.854 15
10564.342 6
10564.831 16
10565.319 30
10565.807 25
10566.296 26
10566.784 15
10567.272 8
10567.761 24
10568.249 18
10568.737 15
10569.226 22
10569.714 20
10570.203 24
10570.691 24
10571.179 14
10571.668 41
10572.156 31
10572.645 20
10573.133 15
10573.622 14
10574.110 12
10574.599 37
10575.087 23
10575.576 21
10576.065 23
10576.553 18
10577.042 22
10577.530 25
10578.019 23
10578.507 27
10578.996 19
10579.485 15
10579.973 14
10580.462 16
10580.951 20
10581.439 24
10581.928 18
10582.417 12
10582.906 17
10583.394 18
10583.883 26
10584.372 27
10584.861 21
10585.349 26
10585.838 24
10586.327 11
10586.816 16
10587.304 24
10587.793 42
10588.282 48
10588.771 27
10589.260 21
10589.749 23
10590.238 18
10590.727 12
10591.215 25
10591.704 15
10592.193 12
10592.682 15
10593.171 11
10593.660 21
10594.149 10
10594.638 21
10595.127 14
10595.616 15
10596.105 22
10596.594 24
10597.083 22
10597.572 23
10598.061 14
10598.550 12
10599.039 24
10599.529 20
10600.018 15
10600.507 7
10600.996 9
10601.485 20
10601.974 25
10602.463 23
10602.953 23
10603.442 21
10603.931 23
10604.420 18
10604.909 24
10605.399 16
10605.888 19
10606.377 16
10606.866 11
10607.356 27
10607.845 22
10608.334 32
10608.824 20
10609.313 22
10609.802 13
10610.292 12
10610.781 13
10611.270 14
10611.760 22
10612.249 26
10612.738 27
10613.228 18
10613.717 16
10614.207 13
10614.696 15
10615.186 31
10615.675 25
10616.165 17
10616.654 7
10617.144 12
10617.633 17
10618.123 21
10618.612 20
10619.102 21
10619.591 22
10620.081 24
10620.570 16
10621.060 27
10621.550 16
10622.039 24
10622.529 24
10623.019 8
10623.508 7
10623.998 15
10624.488 27
10624.977 26
10625.467 13
10625.957 23
10626.446 24
10626.936 20
10627.426 18
10627.916 14
10628.405 18
10628.895 16
10629.385 9
10629.875 5
10630.365 18
10630.854 22
10631.344 17
10631.834 14
10632.324 13
10632.814 17
10633.304 17
10633.794 22
10634.283 18
10634.773 18
10635.263 17
10635.753 33
10636.243 27
10636.733 25
10637.223 26
10637.713 25
10638.203 15
10638.693 26
10639.183 22
10639.673 14
10640.163 13
10640.653 10
10641.143 8
10641.633 26
10642.123 32
10642.613 28
10643.104 19
10643.594 21
10644.084 18
10644.574 15
10645.064 25
10645.554 25
10646.044 21
10646.535 19
10647.025 30
10647.515 24
10648.005 18
10648.495 16
10648.986 12
10649.476 11
10649.966 14
10650.456 28
10650.947 34
10651.437 22
10651.927 31
10652.418 27
10652.908 16
10653.398 24
10653.889 29
10654.379 22
10654.869 24
10655.360 32
10655.850 21
10656.341 36
10656.831 21
10657.321 7
10657.812 10
10658.302 25
10658.793 32
10659.283 40
10659.774 34
10660.264 25
10660.755 16
10661.245 13
10661.736 13
10662.226 15
10662.717 21
10663.207 21
10663.698 14
10664.189 6
10664.679 15
10665.170 23
10665.660 29
10666.151 19
10666.642 19
10667.132 23
10667.623 20
10668.114 21
10668.604 28
10669.095 28
10669.586 15
10670.077 12
10670.567 16
10671.058 33
10671.549 25
10672.040 15
10672.530 25
10673.021 17
10673.512 26
10674.003 19
10674.494 14
10674.984 13
10675.475 16
10675.966 18
10676.457 21
10676.948 23
10677.439 21
10677.930 27
10678.421 25
10678.912 24
10679.402 31
10679.893 32
10680.384 26
10680.875 27
10681.366 23
10681.857 19
10682.348 20
10682.839 23
10683.330 23
10683.821 18
10684.312 15
10684.804 23
10685.295 11
10685.786 16
10686.277 25
10686.768 16
10687.259 14
10687.750 22
10688.241 19
10688.732 24
10689.224 23
10689.715 26
10690.206 20
10690.697 26
10691.188 26
10691.680 19
10692.171 17
10692.662 8
10693.153 10
10693.645 17
10694.136 14
10694.627 13
10695.118 7
10695.610 22
10696.101 16
10696.592 10
10697.084 12
10697.575 19
10698.066 18
10698.558 22
10699.049 20
10699.541 33
10700.032 48
10700.523 33
10701.015 25
10701.506 18
10701.998 20
10702.489 16
10702.981 8
10703.472 22
10703.964 26
10704.455 24
10704.947 12
10705.438 9
10705.930 10
10706.421 25
10706.913 22
10707.405 26
10707.896 26
10708.388 24
10708.879 26
10709.371 30
10709.863 20
10710.354 14
10710.846 21
10711.338 15
10711.829 14
10712.321 26
10712.813 26
10713.304 17
10713.796 20
10714.288 10
10714.780 8
10715.271 18
10715.763 20
10716.255 21
10716.747 12
10717.239 13
10717.730 11
10718.222 16
10718.714 17
10719.206 19
10719.698 14
10720.190 14
10720.682 16
10721.173 18
10721.665 23
10722.157 21
10722.649 12
10723.141 17
10723.633 13
10724.125 34
10724.617 31
10725.109 27
10725.601 24
10726.093 14
10726.585 17
10727.077 20
10727.569 15
10728.061 20
10728.553 24
10729.045 22
10729.537 10
10730.030 13
10730.522 9
10731.014 9
10731.506 7
10731.998 4
10732.490 10
10732.982 14
10733.475 25
10733.967 23
10734.459 30
10734.951 27
10735.443 17
10735.936 9
10736.428 9
10736.920 10
10737.412 17
10737.905 15
10738.397 23
10738.889 15
10739.382 12
10739.874 8
10740.366 14
10740.859 15
10741.351 14
10741.843 19
10742.336 10
10742.828 25
10743.321 24
10743.813 14
10744.305 22
10744.798 14
10745.290 11
10745.783 15
10746.275 20
10746.768 15
10747.260 14
10747.753 18
10748.245 24
10748.738 24
10749.230 22
10749.723 34
10750.215 21
10750.708 21
10751.201 28
10751.693 23
10752.186 30
10752.678 31
10753.171 45
10753.664 32
10754.156 19
10754.649 19
10755.142 26
10755.634 29
10756.127 33
10756.620 24
10757.112 18
10757.605 8
10758.098 9
10758.591 22
10759.083 9
10759.576 18
10760.069 35
10760.562 31
10761.055 16
10761.547 15
10762.040 13
10762.533 14
10763.026 10
10763.519 10
10764.012 18
10764.505 31
10764.998 23
10765.490 13
10765.983 39
10766.476 41
10766.969 32
10767.462 26
10767.955 16
10768.448 13
10768.941 19
10769.434 13
10769.927 13
10770.420 20
10770.913 22
10771.406 12
10771.899 16
10772.392 17
10772.885 19
10773.379 10
10773.872 20
10774.365 26
10774.858 29
10775.351 31
10775.844 26
10776.337 15
10776.831 10
10777.324 16
10777.817 21
10778.310 13
10778.803 18
10779.297 22
10779.790 16
10780.283 14
10780.776 20
10781.270 24
10781.763 13
10782.256 16
10782.749 15
10783.243 15
10783.736 9
10784.229 12
10784.723 21
10785.216 28
10785.710 36
10786.203 14
10786.696 19
10787.190 20
10787.683 30
10788.177 29
10788.670 27
10789.164 31
10789.657 20
10790.150 23
10790.644 13
10791.137 17
10791.631 20
10792.124 12
10792.618 7
10793.112 19
10793.605 30
10794.099 33
10794.592 28
10795.086 21
10795.579 16
10796.073 20
10796.567 16
10797.060 10
10797.554 13
10798.048 11
10798.541 9
10799.035 8
10799.529 25
10800.022 13
10800.516 17
10801.010 16
10801.504 15
10801.997 15
10802.491 30
10802.985 33
10803.479 25
10803.972 17
10804.466 23
10804.960 8
10805.454 10
10805.948 19
10806.442 15
10806.935 12
10807.429 16
10807.923 20
10808.417 21
10808.911 17
10809.405 16
10809.899 12
10810.393 11
10810.887 15
10811.381 10
10811.875 11
10812.369 12
10812.863 8
10813.357 11
10813.851 15
10814.345 26
10814.839 12
10815.333 10
10815.827 7
10816.321 4
10816.815 17
10817.309 19
10817.803 11
10818.297 9
10818.791 11
10819.286 18
10819.780 7
10820.274 9
10820.768 15
10821.262 14
10821.756 14
10822.251 11
10822.745 13
10823.239 17
10823.733 10
10824.228 9
10824.722 26
10825.216 20
10825.710 19
10826.205 13
10826.699 12
10827.193 12
10827.688 17
10828.182 7
10828.676 13
10829.171 26
10829.665 22
10830.160 14
10830.654 19
10831.148 13
10831.643 18
10832.137 12
10832.632 15
10833.126 25
10833.621 15
10834.115 12
10834.610 15
10835.104 20
10835.599 22
10836.093 19
10836.588 5
10837.082 16
10837.577 18
10838.071 10
10838.566 19
10839.061 21
10839.555 23
10840.050 28
10840.544 17
10841.039 7
10841.534 17
10842.028 17
10842.523 30
10843.018 39
10843.512 29
10844.007 17
10844.502 19
10844.997 18
10845.491 11
10845.986 24
10846.481 31
10846.976 21
10847.470 29
10847.965 21
10848.460 16
10848.955 30
10849.450 25
10849.944 22
10850.439 19
10850.934 18
10851.429 16
10851.924 19
10852.419 17
10852.914 12
10853.409 11
10853.904 13
10854.399 22
10854.894 12
10855.388 6
10855.883 25
10856.378 25
10856.873 14
10857.368 14
10857.863 10
10858.359 20
10858.854 15
10859.349 10
10859.844 22
10860.339 15
10860.834 15
10861.329 11
10861.824 7
10862.319 6
10862.814 4
10863.309 21
10863.805 26
10864.300 12
10864.795 14
10865.290 11
10865.785 6
10866.281 10
10866.776 4
10867.271 16
10867.766 32
10868.262 25
10868.757 14
10869.252 10
10869.747 16
10870.243 16
10870.738 9
10871.233 11
10871.729 13
10872.224 15
10872.719 11
10873.215 10
10873.710 18
10874.206 19
10874.701 25
10875.196 12
10875.692 13
10876.187 32
10876.683 40
10877.178 23
10877.674 13
10878.169 8
10878.665 14
10879.160 12
10879.656 20
10880.151 27
10880.647 11
10881.142 4
10881.638 6
10882.133 7
10882.629 23
10883.125 23
10883.620 17
10884.116 17
10884.611 22
10885.107 24
10885.603 13
10886.098 17
10886.594 13
10887.090 16
10887.586 15
10888.081 17
10888.577 15
10889.073 18
10889.568 13
10890.064 10
10890.560 3
10891.056 9
10891.552 6
10892.047 3
10892.543 20
10893.039 17
10893.535 21
10894.031 12
10894.527 19
10895.022 23
10895.518 16
10896.014 19
10896.510 21
10897.006 10
10897.502 8
10897.998 6
10898.494 7
10898.990 4
10899.486 14
10899.982 20
10900.478 18
10900.974 8
10901.470 4
10901.966 15
10902.462 10
10902.958 13
10903.454 19
10903.950 20
10904.446 23
10904.942 19
10905.438 11
10905.934 20
10906.430 16
10906.927 25
10907.423 22
10907.919 14
10908.415 9
10908.911 13
10909.408 8
10909.904 18
10910.400 22
10910.896 15
10911.392 27
10911.889 29
10912.385 25
10912.881 24
10913.377 15
10913.874 11
10914.370 12
10914.866 17
10915.363 9
10915.859 6
10916.355 5
10916.852 10
10917.348 18
10917.845 20
10918.341 5
10918.837 11
10919.334 18
10919.830 7
10920.327 26
10920.823 14
10921.320 15
10921.816 17
10922.313 15
10922.809 11
10923.306 17
10923.802 23
10924.299 29
10924.795 23
10925.292 16
10925.788 34
10926.285 18
10926.781 13
10927.278 21
10927.775 16
10928.271 22
10928.768 21
10929.265 24
10929.761 20
10930.258 10
10930.755 7
10931.251 14
10931.748 13
10932.245 11
10932.741 12
10933.238 9
10933.735 11
10934.232 18
10934.728 10
10935.225 10
10935.722 13
10936.219 17
10936.716 11
10937.213 9
10937.709 11
10938.206 12
10938.703 19
10939.200 14
10939.697 15
10940.194 21
10940.691 8
10941.188 18
10941.684 12
10942.181 16
10942.678 14
10943.175 27
10943.672 12
10944.169 12
10944.666 12
10945.163 7
10945.660 24
10946.157 14
10946.654 17
10947.151 17
10947.649 20
10948.146 31
10948.643 34
10949.140 21
10949.637 24
10950.134 19
10950.631 18
10951.128 17
10951.625 11
10952.123 15
10952.620 22
10953.117 12
10953.614 19
10954.111 13
10954.609 22
10955.106 16
10955.603 16
10956.100 13
10956.598 12
10957.095 16
10957.592 8
10958.090 10
10958.587 8
10959.084 10
10959.581 25
10960.079 18
10960.576 9
10961.074 12
10961.571 12
10962.068 14
10962.566 22
10963.063 26
10963.561 16
10964.058 21
10964.555 22
10965.053 22
10965.550 14
10966.048 7
10966.545 11
10967.043 15
10967.540 14
10968.038 14
10968.535 24
10969.033 14
10969.531 27
10970.028 18
10970.526 9
10971.023 10
10971.521 12
10972.019 12
10972.516 15
10973.014 22
10973.511 26
10974.009 19
10974.507 9
10975.005 19
10975.502 24
10976.000 11
10976.498 9
10976.995 25
10977.493 22
10977.991 10
10978.489 19
10978.986 21
10979.484 26
10979.982 23
10980.480 17
10980.978 18
10981.475 23
10981.973 51
10982.471 59
10982.969 32
10983.467 29
10983.965 37
10984.463 17
10984.961 17
10985.459 18
10985.956 21
10986.454 21
10986.952 16
10987.450 11
10987.948 25
10988.446 22
10988.944 19
10989.442 12
10989.940 11
10990.438 24
10990.936 18
10991.435 12
10991.933 12
10992.431 20
10992.929 17
10993.427 15
10993.925 14
10994.423 14
10994.921 6
10995.419 10
10995.918 10
10996.416 13
10996.914 14
10997.412 16
10997.910 12
10998.409 8
10998.907 10
10999.405 8
10999.903 15
11000.401 10
11000.900 8
11001.398 11
11001.896 14
11002.395 19
11002.893 17
11003.391 8
11003.890 16
11004.388 19
11004.886 23
11005.385 17
11005.883 8
11006.382 9
11006.880 19
11007.378 21
11007.877 23
11008.375 13
11008.874 20
11009.372 9
11009.871 11
11010.369 15
11010.868 20
11011.366 12
11011.865 8
11012.363 7
11012.862 24
11013.360 22
11013.859 18
11014.357 20
11014.856 13
11015.355 10
11015.853 14
11016.352 17
11016.850 17
11017.349 11
11017.848 11
11018.346 26
11018.845 15
11019.344 18
11019.843 17
11020.341 11
11020.840 12
11021.339 24
11021.837 22
11022.336 12
11022.835 13
11023.334 12
11023.833 6
11024.331 14
11024.830 5
11025.329 7
11025.828 14
11026.327 10
11026.826 19
11027.324 25
11027.823 25
11028.322 20
11028.821 14
11029.320 14
11029.819 14
11030.318 13
11030.817 11
11031.316 6
11031.815 10
11032.314 13
11032.813 11
11033.312 20
11033.811 20
11034.310 25
11034.809 34
11035.308 29
11035.807 22
11036.306 13
11036.805 13
11037.304 18
11037.803 18
11038.302 14
11038.802 13
11039.301 16
11039.800 13
11040.299 18
11040.798 16
11041.297 14
11041.797 18
11042.296 13
11042.795 11
11043.294 15
11043.793 25
11044.293 29
11044.792 15
11045.291 7
11045.791 23
11046.290 23
11046.789 16
11047.288 13
11047.788 20
11048.287 19
11048.787 15
11049.286 13
11049.785 15
11050.285 28
11050.784 28
11051.283 34
11051.783 19
11052.282 31
11052.782 28
11053.281 22
11053.781 19
11054.280 19
11054.780 20
11055.279 10
11055.779 4
11056.278 6
11056.778 5
11057.277 5
11057.777 7
11058.276 20
11058.776 18
11059.276 28
11059.775 21
11060.275 16
11060.774 16
11061.274 19
11061.774 18
11062.273 17
11062.773 13
11063.273 8
11063.772 7
11064.272 10
11064.772 16
11065.272 21
11065.771 9
11066.271 9
11066.771 17
11067.271 12
11067.770 7
11068.270 13
11068.770 14
11069.270 18
11069.770 20
11070.270 28
11070.769 38
11071.269 28
11071.769 17
11072.269 18
11072.769 25
11073.269 14
11073.769 15
11074.269 10
11074.769 9
11075.269 1
11075.769 9
11076.268 11
11076.768 8
11077.268 14
11077.768 16
11078.269 4
11078.769 9
11079.269 17
11079.769 19
11080.269 15
11080.769 13
11081.269 13
11081.769 15
11082.269 11
11082.769 12
11083.269 17
11083.770 17
11084.270 13
11084.770 12
11085.270 12
11085.770 10
11086.270 23
11086.771 7
11087.271 20
11087.771 17
11088.271 18
11088.772 17
11089.272 11
11089.772 15
11090.272 5
11090.773 12
11091.273 17
11091.773 20
11092.274 24
11092.774 18
11093.274 13
11093.775 14
11094.275 14
11094.776 10
11095.276 15
11095.776 8
11096.277 17
11096.777 7
11097.278 7
11097.778 18
11098.279 25
11098.779 19
11099.280 5
11099.780 7
11100.281 12
11100.781 3
11101.282 5
11101.782 12
11102.283 19
11102.783 12
11103.284 19
11103.785 20
11104.285 15
11104.786 18
11105.286 16
11105.787 27
11106.288 16
11106.788 12
11107.289 13
11107.790 8
11108.291 12
11108.791 16
11109.292 6
11109.793 7
11110.293 6
11110.794 7
11111.295 12
11111.796 10
11112.297 14
11112.797 20
11113.298 8
11113.799 9
11114.300 8
11114.801 10
11115.301 11
11115.802 10
11116.303 23
11116.804 20
11117.305 11
11117.806 9
11118.307 10
11118.808 14
11119.309 10
11119.810 18
11120.311 29
11120.812 27
11121.313 16
11121.814 12
11122.315 24
11122.816 17
11123.317 24
11123.818 20
11124.319 6
11124.820 13
11125.321 16
11125.822 14
11126.323 10
11126.824 12
11127.325 21
11127.827 16
11128.328 6
11128.829 0
11129.330 1
11129.831 8
11130.332 14
11130.834 18
11131.335 6
11131.836 19
11132.337 16
11132.839 23
11133.340 19
11133.841 27
11134.342 14
11134.844 11
11135.345 10
11135.846 16
11136.348 17
11136.849 7
11137.350 10
11137.852 21
11138.353 12
11138.854 4
11139.356 10
11139.857 8
11140.359 11
11140.860 15
11141.362 14
11141.863 18
11142.365 23
11142.866 13
11143.367 16
11143.869 11
11144.371 18
11144.872 14
11145.374 16
11145.875 10
11146.377 13
11146.878 11
11147.380 8
11147.881 14
11148.383 23
11148.885 10
11149.386 16
11149.888 23
11150.390 34
11150.891 25
11151.393 16
11151.895 15
11152.396 14
11152.898 13
11153.400 12
11153.901 10
11154.403 13
11154.905 10
11155.407 3
11155.908 13
11156.410 22
11156.912 20
11157.414 14
11157.916 9
11158.417 11
11158.919 10
11159.421 6
11159.923 23
11160.425 17
11160.927 18
11161.429 16
11161.931 31
11162.432 33
11162.934 17
11163.436 11
11163.938 17
11164.440 7
11164.942 13
11165.444 9
11165.946 15
11166.448 6
11166.950 11
11167.452 12
11167.954 15
11168.456 17
11168.958 15
11169.460 14
11169.963 6
11170.465 12
11170.967 3
11171.469 23
11171.971 16
11172.473 15
11172.975 6
11173.477 7
11173.980 6
11174.482 9
11174.984 15
11175.486 14
11175.988 16
11176.491 9
11176.993 13
11177.495 6
11177.997 13
11178.500 12
11179.002 6
11179.504 19
11180.007 20
11180.509 13
11181.011 7
11181.514 7
11182.016 7
11182.518 22
11183.021 27
11183.523 21
11184.026 14
11184.528 20
11185.030 23
11185.533 25
11186.035 13
11186.538 16
11187.040 10
11187.543 15
11188.045 21
11188.548 16
11189.050 15
11189.553 16
11190.055 8
11190.558 13
11191.060 14
11191.563 8
11192.066 6
11192.568 15
11193.071 10
11193.573 10
11194.076 19
11194.579 19
11195.081 13
11195.584 10
11196.087 4
11196.589 11
11197.092 10
11197.595 8
11198.097 9
11198.600 24
11199.103 23
11199.606 23
11200.108 32
11200.611 22
11201.114 18
11201.617 13
11202.120 8
11202.622 11
11203.125 16
11203.628 28
11204.131 22
11204.634 19
11205.137 9
11205.640 10
11206.143 9
11206.645 23
11207.148 11
11207.651 16
11208.154 8
11208.657 9
11209.160 12
11209.663 19
11210.166 15
11210.669 15
11211.172 7
11211.675 15
11212.178 20
11212.681 5
11213.184 10
11213.687 5
11214.190 12
11214.694 20
11215.197 10
11215.700 17
11216.203 16
11216.706 14
11217.209 20
11217.712 23
11218.215 24
11218.719 16
11219.222 15
11219.725 9
11220.228 9
11220.732 7
11221.235 26
11221.738 19
11222.241 23
11222.745 24
11223.248 10
11223.751 27
11224.254 22
11224.758 16
11225.261 12
11225.764 11
11226.268 10
11226.771 14
11227.274 11
11227.778 31
11228.281 26
11228.785 25
11229.288 16
11229.792 16
11230.295 11
11230.798 7
11231.302 16
11231.805 8
11232.309 5
11232.812 7
11233.316 16
11233.819 7
11234.323 7
11234.826 13
11235.330 29
11235.834 32
11236.337 17
11236.841 13
11237.344 20
11237.848 15
11238.352 14
11238.855 16
11239.359 14
11239.862 14
11240.366 9
11240.870 19
11241.374 16
11241.877 17
11242.381 17
11242.885 15
11243.388 17
11243.892 23
11244.396 15
11244.900 9
11245.403 4
11245.907 9
11246.411 10
11246.915 12
11247.419 12
11247.923 12
11248.426 11
11248.930 17
11249.434 13
11249.938 11
11250.442 17
11250.946 15
11251.450 25
11251.954 24
11252.458 36
11252.962 44
11253.465 29
11253.969 15
11254.473 16
11254.977 18
11255.481 17
11255.985 10
11256.489 20
11256.994 25
11257.498 13
11258.002 15
11258.506 18
11259.010 16
11259.514 14
11260.018 13
11260.522 6
11261.026 6
11261.530 21
11262.035 21
11262.539 17
11263.043 7
11263.547 11
11264.051 11
11264.555 9
11265.060 21
11265.564 21
11266.068 13
11266.572 18
11267.077 16
11267.581 8
11268.085 8
11268.590 6
11269.094 8
11269.598 18
11270.102 12
11270.607 12
11271.111 17
11271.616 16
11272.120 16
11272.624 15
11273.129 18
11273.633 13
11274.138 18
11274.642 16
11275.146 11
11275.651 3
11276.155 4
11276.660 5
11277.164 10
11277.669 7
11278.173 9
11278.678 9
11279.182 26
11279.687 31
11280.192 20
11280.696 17
11281.201 9
11281.705 17
11282.210 14
11282.714 25
11283.219 19
11283.724 17
11284.228 19
11284.733 6
11285.238 13
11285.742 19
11286.247 21
11286.752 26
11287.257 11
11287.761 16
11288.266 18
11288.771 10
11289.276 9
11289.780 9
11290.285 7
11290.790 19
11291.295 17
11291.799 17
11292.304 7
11292.809 9
11293.314 8
11293.819 16
11294.324 20
11294.829 6
11295.334 14
11295.838 15
11296.343 13
11296.848 10
11297.353 10
11297.858 15
11298.363 25
11298.868 34
11299.373 16
11299.878 18
11300.383 15
11300.888 16
11301.393 12
11301.898 13
11302.403 25
11302.908 23
11303.413 15
11303.919 3
11304.424 5
11304.929 11
11305.434 11
11305.939 9
11306.444 12
11306.949 6
11307.454 6
11307.960 10
11308.465 12
11308.970 6
11309.475 11
11309.980 10
11310.486 12
11310.991 8
11311.496 6
11312.001 12
11312.507 13
11313.012 19
11313.517 14
11314.023 5
11314.528 13
11315.033 15
11315.539 15
11316.044 6
11316.549 10
11317.055 21
11317.560 19
11318.066 11
11318.571 13
11319.076 3
11319.582 9
11320.087 4
11320.593 8
11321.098 7
11321.604 6
11322.109 12
11322.615 9
11323.120 15
11323.626 7
11324.131 6
11324.637 8
11325.142 14
11325.648 18
11326.154 26
11326.659 14
11327.165 14
11327.670 19
11328.176 19
11328.682 17
11329.187 17
11329.693 15
11330.199 13
11330.704 10
11331.210 15
11331.716 11
11332.222 5
11332.727 8
11333.233 11
11333.739 13
11334.244 11
11334.750 10
11335.256 6
11335.762 5
11336.268 8
11336.773 7
11337.279 4
11337.785 17
11338.291 15
11338.797 11
11339.303 11
11339.809 4
11340.315 9
11340.820 13
11341.326 24
11341.832 22
11342.338 14
11342.844 10
11343.350 11
11343.856 10
11344.362 15
11344.868 13
11345.374 8
11345.880 4
11346.386 10
11346.892 12
11347.398 16
11347.904 15
11348.411 25
11348.917 19
11349.423 11
11349.929 11
11350.435 12
11350.941 15
11351.447 20
11351.953 17
11352.460 8
11352.966 12
11353.472 15
11353.978 11
11354.484 16
11354.991 11
11355.497 24
11356.003 20
11356.509 13
11357.016 17
11357.522 20
11358.028 18
11358.535 12
11359.041 21
11359.547 20
11360.054 14
11360.560 12
11361.066 5
11361.573 16
11362.079 7
11362.585 9
11363.092 9
11363.598 7
11364.105 10
11364.611 10
11365.118 14
11365.624 21
11366.131 10
11366.637 9
11367.143 10
11367.650 20
11368.157 10
11368.663 13
11369.170 5
11369.676 7
11370.183 8
11370.689 5
11371.196 10
11371.703 10
11372.209 12
11372.716 7
11373.222 19
11373.729 9
11374.236 19
11374.742 13
11375.249 12
11375.756 24
11376.262 20
11376.769 18
11377.276 16
11377.783 8
11378.289 11
11378.796 17
11379.303 12
11379.810 12
11380.316 6
11380.823 11
11381.330 23
11381.837 8
11382.344 14
11382.851 19
11383.357 24
11383.864 17
11384.371 13
11384.878 9
11385.385 11
11385.892 10
11386.399 10
11386.906 24
11387.413 20
11387.920 11
11388.427 12
11388.934 13
11389.441 22
11389.948 27
11390.455 26
11390.962 19
11391.469 28
11391.976 28
11392.483 20
11392.990 16
11393.497 12
11394.004 9
11394.511 12
11395.018 4
11395.525 2
11396.033 6
11396.540 13
11397.047 12
11397.554 14
11398.061 5
11398.569 4
11399.076 13
11399.583 11
11400.090 10
11400.597 8
11401.105 17
11401.612 16
11402.119 10
11402.627 11
11403.134 8
11403.641 20
11404.148 16
11404.656 20
11405.163 20
11405.670 15
11406.178 22
11406.685 17
11407.193 14
11407.700 16
11408.207 20
11408.715 23
11409.222 21
11409.730 26
11410.237 17
11410.745 16
11411.252 12
11411.760 6
11412.267 5
11412.775 19
11413.282 27
11413.790 14
11414.297 10
11414.805 13
11415.312 31
11415.820 21
11416.328 15
11416.835 10
11417.343 17
11417.850 12
11418.358 14
11418.866 25
11419.373 25
11419.881 16
11420.389 15
11420.896 16
11421.404 15
11421.912 13
11422.420 11
11422.927 9
11423.435 14
11423.943 9
11424.451 6
11424.958 9
11425.466 16
11425.974 11
11426.482 15
11426.990 14
11427.498 9
11428.005 12
11428.513 13
11429.021 5
11429.529 20
11430.037 15
11430.545 11
11431.053 6
11431.561 8
11432.069 14
11432.577 14
11433.085 8
11433.593 17
11434.100 12
11434.608 1
11435.117 17
11435.625 5
11436.133 17
11436.641 14
11437.149 11
11437.657 3
11438.165 7
11438.673 5
11439.181 4
11439.689 4
11440.197 12
11440.705 14
11441.214 9
11441.722 12
11442.230 11
11442.738 9
11443.246 11
11443.754 8
11444.263 11
11444.771 8
11445.279 21
11445.787 20
11446.296 6
11446.804 1
11447.312 8
11447.820 14
11448.329 7
11448.837 11
11449.345 6
11449.854 3
11450.362 12
11450.870 5
11451.379 6
11451.887 16
11452.396 15
11452.904 11
11453.412 9
11453.921 3
11454.429 10
11454.938 15
11455.446 11
11455.955 11
11456.463 18
11456.972 15
11457.480 19
11457.989 16
11458.497 11
11459.006 10
11459.514 10
11460.023 20
11460.531 18
11461.040 20
11461.549 23
11462.057 19
11462.566 27
11463.075 19
11463.583 15
11464.092 3
11464.600 10
11465.109 10
11465.618 11
11466.127 15
11466.635 14
11467.144 16
11467.653 9
11468.161 3
11468.670 10
11469.179 8
11469.688 5
11470.197 18
11470.705 14
11471.214 10
11471.723 4
11472.232 2
11472.741 9
11473.250 16
11473.758 16
11474.267 17
11474.776 18
11475.285 23
11475.794 36
11476.303 13
11476.812 7
11477.321 16
11477.830 11
11478.339 13
11478.848 26
11479.357 19
11479.866 18
11480.375 12
11480.884 9
11481.393 9
11481.902 3
11482.411 5
11482.920 21
11483.429 16
11483.938 9
11484.447 4
11484.956 11
11485.466 17
11485.975 17
11486.484 19
11486.993 35
11487.502 13
11488.011 17
11488.521 10
11489.030 11
11489.539 13
11490.048 10
11490.557 4
11491.067 16
11491.576 15
11492.085 8
11492.595 7
11493.104 20
11493.613 28
11494.122 23
11494.632 20
11495.141 26
11495.650 15
11496.160 11
11496.669 17
11497.179 5
11497.688 3
11498.197 15
11498.707 13
11499.216 7
11499.726 7
11500.235 10
11500.745 12
11501.254 17
11501.764 16
11502.273 8
11502.783 18
11503.292 12
11503.802 16
11504.311 13
11504.821 7
11505.330 10
11505.840 25
11506.350 20
11506.859 18
11507.369 27
11507.878 25
11508.388 15
11508.898 27
11509.407 28
11509.917 17
11510.427 28
11510.936 22
11511.446 17
11511.956 18
11512.466 10
11512.975 7
11513.485 6
11513.995 2
11514.505 11
11515.014 4
11515.524 2
11516.034 18
11516.544 18
11517.054 9
11517.563 14
11518.073 17
11518.583 14
11519.093 11
11519.603 20
11520.113 15
11520.623 12
11521.133 13
11521.643 15
11522.152 15
11522.662 8
11523.172 5
11523.682 10
11524.192 26
11524.702 17
11525.212 18
11525.722 24
11526.232 28
11526.742 16
11527.252 11
11527.763 4
11528.273 9
11528.783 7
11529.293 15
11529.803 12
11530.313 15
11530.823 6
11531.333 4
11531.843 7
11532.354 14
11532.864 7
11533.374 10
11533.884 11
11534.394 23
11534.905 14
11535.415 13
11535.925 11
11536.435 8
11536.946 10
11537.456 15
11537.966 16
11538.477 18
11538.987 23
11539.497 22
11540.008 12
11540.518 17
11541.028 23
11541.539 23
11542.049 19
11542.559 15
11543.070 8
11543.580 10
11544.091 8
11544.601 8
11545.111 17
11545.622 13
11546.132 14
11546.643 13
11547.153 11
11547.664 8
11548.174 14
11548.685 23
11549.195 32
11549.706 17
11550.217 17
11550.727 11
11551.238 10
11551.748 13
11552.259 17
11552.770 12
11553.280 8
11553.791 12
11554.302 16
11554.812 9
11555.323 7
11555.834 4
11556.344 9
11556.855 7
11557.366 12
11557.876 11
11558.387 9
11558.898 22
11559.409 26
11559.919 12
11560.430 13
11560.941 10
11561.452 21
11561.963 20
11562.473 15
11562.984 21
11563.495 20
11564.006 9
11564.517 4
11565.028 11
11565.539 17
11566.050 15
11566.561 14
11567.071 24
11567.582 19
11568.093 15
11568.604 16
11569.115 12
11569.626 11
11570.137 9
11570.648 19
11571.159 23
11571.670 16
11572.181 8
11572.693 10
11573.204 7
11573.715 7
11574.226 15
11574.737 18
11575.248 11
11575.759 9
11576.270 6
11576.781 11
11577.293 24
11577.804 23
11578.315 15
11578.826 17
11579.337 12
11579.849 15
11580.360 5
11580.871 7
11581.382 2
11581.893 8
11582.405 9
11582.916 13
11583.427 21
11583.939 15
11584.450 16
11584.961 20
11585.473 13
11585.984 15
11586.495 14
11587.007 15
11587.518 9
11588.030 13
11588.541 14
11589.052 4
11589.564 11
11590.075 12
11590.587 29
11591.098 24
11591.610 21
11592.121 14
11592.633 4
11593.144 13
11593.656 13
11594.167 12
11594.679 11
11595.190 7
11595.702 10
11596.213 11
11596.725 15
11597.237 3
11597.748 6
11598.260 6
11598.771 4
11599.283 11
11599.795 11
11600.306 11
11600.818 6
11601.330 6
11601.842 4
11602.353 4
11602.865 1
11603.377 0
11603.888 13
11604.400 14
11604.912 11
11605.424 15
11605.936 10
11606.447 11
11606.959 15
11607.471 20
11607.983 12
11608.495 13
11609.007 16
11609.518 15
11610.030 6
11610.542 10
11611.054 8
11611.566 11
11612.078 8
11612.590 11
11613.102 13
11613.614 9
11614.126 4
11614.638 7
11615.150 9
11615.662 15
11616.174 11
11616.686 8
11617.198 9
11617.710 13
11618.222 16
11618.734 13
11619.246 5
11619.758 12
11620.270 16
11620.782 18
11621.295 18
11621.807 14
11622.319 11
11622.831 6
11623.343 4
11623.855 5
11624.368 11
11624.880 7
11625.392 9
11625.904 9
11626.416 8
11626.929 4
11627.441 9
11627.953 15
11628.466 18
11628.978 19
11629.490 17
11630.002 10
11630.515 9
11631.027 7
11631.540 4
11632.052 11
11632.564 22
11633.077 14
11633.589 11
11634.101 16
11634.614 16
11635.126 21
11635.639 16
11636.151 10
11636.664 13
11637.176 12
11637.689 9
11638.201 14
11638.714 9
11639.226 17
11639.739 15
11640.251 14
11640.764 14
11641.276 12
11641.789 5
11642.302 1
11642.814 10
11643.327 14
11643.839 18
11644.352 17
11644.865 27
11645.377 20
11645.890 16
11646.403 13
11646.915 14
11647.428 15
11647.941 12
11648.454 12
11648.966 10
11649.479 7
11649.992 7
11650.505 11
11651.017 9
11651.530 7
11652.043 12
11652.556 11
11653.069 4
11653.582 2
11654.094 8
11654.607 11
11655.120 8
11655.633 9
11656.146 11
11656.659 15
11657.172 10
11657.685 5
11658.198 8
11658.711 7
11659.224 11
11659.736 2
11660.249 12
11660.762 12
11661.275 23
11661.789 24
11662.302 15
11662.815 13
11663.328 16
11663.841 9
11664.354 8
11664.867 6
11665.380 5
11665.893 7
11666.406 3
11666.919 9
11667.432 9
11667.946 5
11668.459 11
11668.972 9
11669.485 12
11669.998 11
11670.512 16
11671.025 15
11671.538 34
11672.051 26
11672.565 21
11673.078 10
11673.591 7
11674.104 17
11674.618 9
11675.131 8
11675.644 12
11676.158 16
11676.671 6
11677.184 3
11677.698 4
11678.211 9
11678.725 25
11679.238 15
11679.751 12
11680.265 13
11680.778 15
11681.292 5
11681.805 7
11682.319 6
11682.832 9
11683.346 11
11683.859 6
11684.373 25
11684.886 17
11685.400 6
11685.913 11
11686.427 11
11686.940 15
11687.454 12
11687.968 0
11688.481 10
11688.995 6
11689.508 6
11690.022 7
11690.536 18
11691.049 17
11691.563 11
11692.077 9
11692.590 10
11693.104 7
11693.618 14
11694.132 19
11694.645 14
11695.159 10
11695.673 14
11696.187 22
11696.700 12
11697.214 24
11697.728 20
11698.242 8
11698.756 12
11699.270 14
11699.783 6
11700.297 5
11700.811 11
11701.325 11
11701.839 8
11702.353 4
11702.867 7
11703.381 11
11703.895 9
11704.409 15
11704.923 11
11705.437 8
11705.951 2
11706.465 9
11706.979 15
11707.493 16
11708.007 8
11708.521 6
11709.035 17
11709.549 24
11710.063 25
11710.577 15
11711.091 11
11711.605 6
11712.119 5
11712.634 4
11713.148 6
11713.662 7
11714.176 9
11714.690 8
11715.204 21
11715.719 21
11716.233 18
11716.747 8
11717.261 4
11717.776 9
11718.290 10
11718.804 10
11719.318 9
11719.833 12
11720.347 13
11720.861 4
11721.376 17
11721.890 10
11722.404 6
11722.919 6
11723.433 8
11723.947 10
11724.462 9
11724.976 10
11725.491 14
11726.005 19
11726.520 8
11727.034 8
11727.548 4
11728.063 10
11728.577 18
11729.092 19
11729.606 13
11730.121 15
11730.636 4
11731.150 13
11731.665 9
11732.179 10
11732.694 8
11733.208 10
11733.723 11
11734.238 6
11734.752 8
11735.267 9
11735.781 12
11736.296 3
11736.811 11
11737.326 17
11737.840 7
11738.355 9
11738.870 3
11739.384 10
11739.899 10
11740.414 11
11740.929 15
11741.443 11
11741.958 10
11742.473 13
11742.988 8
11743.503 6
11744.017 8
11744.532 14
11745.047 13
11745.562 21
11746.077 26
11746.592 35
11747.107 29
11747.621 19
11748.136 9
11748.651 14
11749.166 25
11749.681 24
11750.196 23
11750.711 10
11751.226 8
11751.741 11
11752.256 13
11752.771 11
11753.286 8
11753.801 6
11754.316 9
11754.831 14
11755.346 11
11755.862 9
11756.377 15
11756.892 9
11757.407 7
11757.922 6
11758.437 7
11758.952 11
11759.467 11
11759.983 22
11760.498 19
11761.013 19
11761.528 12
11762.043 9
11762.559 7
11763.074 2
11763.589 7
11764.104 11
11764.620 9
11765.135 11
11765.650 14
11766.166 14
11766.681 18
11767.196 24
11767.712 6
11768.227 6
11768.742 9
11769.258 10
11769.773 9
11770.289 4
11770.804 14
11771.319 9
11771.835 3
11772.350 5
11772.866 13
11773.381 7
11773.897 0
11774.412 9
11774.928 14
11775.443 15
11775.959 12
11776.474 9
11776.990 6
11777.505 4
11778.021 6
11778.537 11
11779.052 9
11779.568 7
11780.083 2
11780.599 8
11781.115 8
11781.630 4
11782.146 1
11782.662 8
11783.177 10
11783.693 4
11784.209 5
11784.724 7
11785.240 7
11785.756 13
11786.272 17
11786.787 28
11787.303 18
11787.819 11
11788.335 20
11788.851 17
11789.366 10
11789.882 17
11790.398 13
11790.914 6
11791.430 4
11791.946 10
11792.462 6
11792.977 9
11793.493 11
11794.009 12
11794.525 20
11795.041 21
11795.557 12
11796.073 22
11796.589 13
11797.105 5
11797.621 6
11798.137 10
11798.653 16
11799.169 17
11799.685 14
11800.201 10
11800.717 9
11801.233 15
11801.749 17
11802.266 22
11802.782 16
11803.298 22
11803.814 21
11804.330 8
11804.846 14
11805.362 15
11805.879 22
11806.395 17
11806.911 14
11807.427 8
11807.943 6
11808.460 9
11808.976 16
11809.492 9
11810.008 12
11810.525 4
11811.041 19
11811.557 17
11812.074 7
11812.590 16
11813.106 16
11813.623 7
11814.139 17
11814.655 12
11815.172 13
11815.688 20
11816.205 18
11816.721 19
11817.237 12
11817.754 18
11818.270 20
11818.787 22
11819.303 7
11819.820 6
11820.336 4
11820.853 11
11821.369 8
11821.886 13
11822.402 18
11822.919 25
11823.436 11
11823.952 5
11824.469 6
11824.985 10
11825.502 3
11826.019 10
11826.535 3
11827.052 9
11827.568 3
11828.085 8
11828.602 13
11829.118 9
11829.635 7
11830.152 13
11830.669 9
11831.185 10
11831.702 1
11832.219 5
11832.736 26
11833.252 17
11833.769 22
11834.286 17
11834.803 14
11835.320 8
11835.836 6
11836.353 5
11836.870 9
11837.387 14
11837.904 23
11838.421 17
11838.938 6
11839.455 10
11839.972 19
11840.488 14
11841.005 10
11841.522 19
11842.039 30
11842.556 15
11843.073 16
11843.590 15
11844.107 12
11844.624 9
11845.141 18
11845.658 15
11846.176 13
11846.693 18
11847.210 5
11847.727 7
11848.244 8
11848.761 5
11849.278 9
11849.795 20
11850.312 16
11850.830 16
11851.347 4
11851.864 15
11852.381 10
11852.898 8
11853.416 8
11853.933 17
11854.450 11
11854.967 8
11855.485 7
11856.002 15
11856.519 7
11857.036 10
11857.554 14
11858.071 9
11858.588 6
11859.106 12
11859.623 13
11860.140 9
11860.658 11
11861.175 13
11861.693 11
11862.210 5
11862.728 9
11863.245 8
11863.762 13
11864.280 12
11864.797 4
11865.315 8
11865.832 16
11866.350 15
11866.867 13
11867.385 12
11867.902 10
11868.420 16
11868.937 17
11869.455 11
11869.973 8
11870.490 13
11871.008 13
11871.525 15
11872.043 18
11872.561 13
11873.078 13
11873.596 5
11874.114 14
11874.631 16
11875.149 12
11875.667 4
11876.184 8
11876.702 5
11877.220 8
11877.738 11
11878.255 14
11878.773 13
11879.291 16
11879.809 14
11880.327 12
11880.844 7
11881.362 7
11881.880 7
11882.398 5
11882.916 8
11883.434 5
11883.952 5
11884.469 15
11884.987 9
11885.505 9
11886.023 6
11886.541 9
11887.059 6
11887.577 5
11888.095 4
11888.613 4
11889.131 3
11889.649 4
11890.167 4
11890.685 10
11891.203 26
11891.721 16
11892.239 8
11892.757 6
11893.275 3
11893.794 13
11894.312 18
11894.830 14
11895.348 21
11895.866 20
11896.384 20
11896.902 18
11897.421 12
11897.939 14
11898.457 17
11898.975 12
11899.493 7
11900.012 14
11900.530 13
11901.048 6
11901.566 9
11902.085 6
11902.603 2
11903.121 3
11903.640 7
11904.158 14
11904.676 16
11905.195 10
11905.713 6
11906.231 9
11906.750 12
11907.268 9
11907.787 8
11908.305 8
11908.823 10
11909.342 6
11909.860 12
11910.379 8
11910.897 9
11911.416 3
11911.934 9
11912.453 11
11912.971 4
11913.490 12
11914.008 11
11914.527 13
11915.045 21
11915.564 23
11916.083 16
11916.601 9
11917.120 6
11917.638 6
11918.157 9
11918.676 14
11919.194 25
11919.713 16
11920.232 10
11920.750 11
11921.269 8
11921.788 11
11922.306 13
11922.825 8
11923.344 11
11923.863 7
11924.381 8
11924.900 8
11925.419 10
11925.938 11
11926.457 10
11926.975 12
11927.494 10
11928.013 3
11928.532 5
11929.051 7
11929.570 10
11930.089 11
11930.607 9
11931.126 8
11931.645 6
11932.164 7
11932.683 4
11933.202 6
11933.721 16
11934.240 12
11934.759 14
11935.278 7
11935.797 5
11936.316 20
11936.835 17
11937.354 17
11937.873 6
11938.392 9
11938.911 8
11939.431 3
11939.950 3
11940.469 5
11940.988 8
11941.507 16
11942.026 11
11942.545 14
11943.065 15
11943.584 5
11944.103 7
11944.622 9
11945.141 15
11945.661 5
11946.180 8
11946.699 6
11947.218 16
11947.738 22
11948.257 11
11948.776 18
11949.295 7
11949.815 10
11950.334 18
11950.853 13
11951.373 3
11951.892 8
11952.412 19
11952.931 24
11953.450 9
11953.970 8
11954.489 8
11955.009 7
11955.528 6
11956.047 6
11956.567 8
11957.086 9
11957.606 8
11958.125 16
11958.645 26
11959.164 16
11959.684 11
11960.204 6
11960.723 5
11961.243 14
11961.762 15
11962.282 11
11962.801 6
11963.321 6
11963.841 6
11964.360 5
11964.880 8
11965.400 8
11965.919 9
11966.439 8
11966.959 13
11967.478 13
11967.998 13
11968.518 7
11969.038 2
11969.557 9
11970.077 5
11970.597 5
11971.117 7
11971.636 5
11972.156 6
11972.676 7
11973.196 12
11973.716 18
11974.235 16
11974.755 8
11975.275 19
11975.795 17
11976.315 8
11976.835 23
11977.355 22
11977.875 16
11978.395 9
11978.915 12
11979.435 8
11979.955 6
11980.475 9
11980.995 3
11981.515 3
11982.035 7
11982.555 3
11983.075 5
11983.595 9
11984.115 6
11984.635 11
11985.155 7
11985.675 7
11986.195 7
11986.715 9
11987.235 7
11987.756 6
11988.276 3
11988.796 1
11989.316 1
11989.836 4
11990.356 8
11990.877 17
11991.397 14
11991.917 27
11992.437 22
11992.958 12
11993.478 8
11993.998 9
11994.518 4
11995.039 16
11995.559 13
11996.079 28
11996.600 22
11997.120 19
11997.640 12
11998.161 5
11998.681 4
11999.202 7
11999.722 13
12000.242 9
12000.763 4
12001.283 10
12001.804 8
12002.324 7
12002.845 2
12003.365 11
12003.886 12
12004.406 12
12004.927 8
12005.447 7
12005.968 10
12006.488 24
12007.009 12
12007.529 7
12008.050 8
12008.570 8
12009.091 6
12009.612 4
12010.132 6
12010.653 2
12011.174 5
12011.694 1
12012.215 2
12012.736 6
12013.256 4
12013.777 10
12014.298 8
12014.818 1
12015.339 5
12015.860 16
12016.381 18
12016.902 11
12017.422 8
12017.943 5
12018.464 8
12018.985 7
12019.506 3
12020.026 2
12020.547 9
12021.068 16
12021.589 20
12022.110 10
12022.631 6
12023.152 11
12023.673 7
12024.194 3
12024.714 4
12025.235 4
12025.756 4
12026.277 6
12026.798 20
12027.319 18
12027.840 16
12028.361 13
12028.882 7
12029.404 10
12029.925 3
12030.446 5
12030.967 11
12031.488 12
12032.009 10
12032.530 3
12033.051 9
12033.572 18
12034.093 18
12034.615 20
12035.136 11
12035.657 9
12036.178 18
12036.699 14
12037.221 12
12037.742 9
12038.263 8
12038.784 29
12039.306 19
12039.827 9
12040.348 11
12040.869 9
12041.391 16
12041.912 14
12042.433 17
12042.955 14
12043.476 14
12043.997 13
12044.519 10
12045.040 5
12045.562 5
12046.083 18
12046.604 24
12047.126 16
12047.647 13
12048.169 11
12048.690 14
12049.212 9
12049.733 3
12050.255 5
12050.776 6
12051.298 8
12051.819 11
12052.341 22
12052.862 26
12053.384 14
12053.905 6
12054.427 13
12054.949 4
12055.470 3
12055.992 8
12056.513 7
12057.035 5
12057.557 6
12058.078 8
12058.600 7
12059.122 6
12059.643 8
12060.165 10
12060.687 7
12061.209 7
12061.730 9
12062.252 4
12062.774 3
12063.296 5
12063.817 4
12064.339 7
12064.861 8
12065.383 7
12065.905 5
12066.427 12
12066.948 10
12067.470 6
12067.992 7
12068.514 7
12069.036 3
12069.558 15
12070.080 3
12070.602 20
12071.124 21
12071.646 14
12072.168 12
12072.690 11
12073.212 7
12073.734 4
12074.256 2
12074.778 6
12075.300 17
12075.822 12
12076.344 15
12076.866 12
12077.388 8
12077.910 3
12078.432 6
12078.954 9
12079.476 12
12079.999 9
12080.521 12
12081.043 18
12081.565 14
12082.087 10
12082.609 8
12083.132 13
12083.654 6
12084.176 5
12084.698 20
12085.221 23
12085.743 9
12086.265 6
12086.787 7
12087.310 10
12087.832 19
12088.354 20
12088.877 17
12089.399 19
12089.921 16
12090.444 18
12090.966 14
12091.488 9
12092.011 4
12092.533 10
12093.056 13
12093.578 8
12094.101 11
12094.623 2
12095.146 2
12095.668 7
12096.190 10
12096.713 13
12097.235 17
12097.758 19
12098.281 17
12098.803 10
12099.326 11
12099.848 10
12100.371 26
12100.893 9
12101.416 22
12101.939 25
12102.461 10
12102.984 13
12103.507 18
12104.029 16
12104.552 10
12105.075 3
12105.597 4
12106.120 12
12106.643 28
12107.165 23
12107.688 19
12108.211 13
12108.734 12
12109.256 20
12109.779 24
12110.302 10
12110.825 11
12111.348 17
12111.870 9
12112.393 8
12112.916 5
12113.439 6
12113.962 8
12114.485 7
12115.008 7
12115.531 5
12116.053 2
12116.576 10
12117.099 14
12117.622 23
12118.145 26
12118.668 26
12119.191 20
12119.714 13
12120.237 13
12120.760 15
12121.283 15
12121.806 15
12122.329 11
12122.852 11
12123.376 10
12123.899 6
12124.422 12
12124.945 13
12125.468 7
12125.991 9
12126.514 9
12127.037 6
12127.561 5
12128.084 2
12128.607 4
12129.130 14
12129.653 9
12130.177 7
12130.700 11
12131.223 11
12131.746 11
12132.270 11
12132.793 7
12133.316 8
12133.839 3
12134.363 6
12134.886 16
12135.409 5
12135.933 3
12136.456 11
12136.979 20
12137.503 14
12138.026 13
12138.550 5
12139.073 8
12139.596 5
12140.120 5
12140.643 5
12141.167 6
12141.690 15
12142.214 13
12142.737 5
12143.261 2
12143.784 4
12144.308 6
12144.831 8
12145.355 8
12145.878 4
12146.402 3
12146.926 3
12147.449 9
12147.973 17
12148.496 11
12149.020 12
12149.544 10
12150.067 11
12150.591 4
12151.115 11
12151.638 7
12152.162 4
12152.686 14
12153.210 10
12153.733 11
12154.257 20
12154.781 36
12155.305 23
12155.828 14
12156.352 7
12156.876 9
12157.400 5
12157.924 4
12158.447 9
12158.971 4
12159.495 3
12160.019 10
12160.543 13
12161.067 14
12161.591 12
12162.114 13
12162.638 3
12163.162 14
12163.686 9
12164.210 7
12164.734 5
12165.258 7
12165.782 8
12166.306 9
12166.830 12
12167.354 9
12167.878 13
12168.402 8
12168.926 14
12169.450 3
12169.975 7
12170.499 6
12171.023 4
12171.547 8
12172.071 16
12172.595 20
12173.119 22
12173.643 29
12174.168 15
12174.692 20
12175.216 11
12175.740 11
12176.264 22
12176.789 34
12177.313 35
12177.837 23
12178.361 20
12178.886 12
12179.410 10
12179.934 13
12180.459 5
12180.983 11
12181.507 5
12182.031 9
12182.556 10
12183.080 11
12183.605 15
12184.129 11
12184.653 8
12185.178 8
12185.702 8
12186.227 11
12186.751 10
12187.276 6
12187.800 2
12188.324 6
12188.849 8
12189.373 10
12189.898 9
12190.422 6
12190.947 16
12191.472 15
12191.996 20
12192.521 10
12193.045 6
12193.570 3
12194.094 3
12194.619 7
12195.144 5
12195.668 5
12196.193 7
12196.718 8
12197.242 10
12197.767 3
12198.292 11
12198.816 15
12199.341 12
12199.866 14
12200.391 9
12200.915 9
12201.440 15
12201.965 11
12202.490 17
12203.014 25
12203.539 15
12204.064 11
12204.589 14
12205.114 11
12205.638 6
12206.163 1
12206.688 12
12207.213 9
12207.738 4
12208.263 9
12208.788 14
12209.313 9
12209.838 10
12210.363 16
12210.888 12
12211.413 12
12211.938 8
12212.463 4
12212.988 7
12213.513 10
12214.038 14
12214.563 9
12215.088 6
12215.613 3
12216.138 5
12216.663 4
12217.188 6
12217.713 8
12218.238 4
12218.763 3
12219.289 3
12219.814 4
12220.339 4
12220.864 7
12221.389 7
12221.914 6
12222.440 15
12222.965 9
12223.490 21
12224.015 25
12224.541 15
12225.066 10
12225.591 9
12226.116 5
12226.642 2
12227.167 8
12227.692 7
12228.218 4
12228.743 3
12229.268 1
12229.794 9
12230.319 12
12230.844 18
12231.370 19
12231.895 8
12232.421 15
12232.946 9
12233.472 16
12233.997 17
12234.523 8
12235.048 7
12235.574 9
12236.099 10
12236.625 14
12237.150 13
12237.676 9
12238.201 13
12238.727 11
12239.252 7
12239.778 7
12240.303 8
12240.829 6
12241.355 11
12241.880 19
12242.406 13
12242.932 14
12243.457 11
12243.983 19
12244.509 7
12245.034 4
12245.560 1
12246.086 7
12246.611 6
12247.137 15
12247.663 19
12248.189 11
12248.714 22
12249.240 19
12249.766 17
12250.292 9
12250.818 18
12251.343 39
12251.869 27
12252.395 20
12252.921 12
12253.447 11
12253.973 13
12254.499 19
12255.025 14
12255.551 12
12256.076 12
12256.602 11
12257.128 10
12257.654 3
12258.180 2
12258.706 3
12259.232 10
12259.758 9
12260.284 8
12260.810 11
12261.336 10
12261.862 18
12262.389 20
12262.915 10
12263.441 7
12263.967 3
12264.493 11
12265.019 22
12265.545 19
12266.071 20
12266.597 13
12267.124 18
12267.650 17
12268.176 16
12268.702 10
12269.228 8
12269.755 13
12270.281 15
12270.807 12
12271.333 5
12271.860 8
12272.386 18
12272.912 9
12273.439 8
12273.965 17
12274.491 17
12275.018 16
12275.544 8
12276.070 7
12276.597 13
12277.123 14
12277.649 7
12278.176 6
12278.702 11
12279.229 8
12279.755 8
12280.282 9
12280.808 16
12281.334 7
12281.861 6
12282.387 5
12282.914 6
12283.440 11
12283.967 8
12284.494 8
12285.020 4
12285.547 5
12286.073 7
12286.600 3
12287.126 5
12287.653 9
12288.180 8
12288.706 7
12289.233 19
12289.760 9
12290.286 7
12290.813 3
12291.340 5
12291.866 6
12292.393 15
12292.920 13
12293.446 15
12293.973 13
12294.500 15
12295.027 19
12295.554 15
12296.080 18
12296.607 11
12297.134 9
12297.661 8
12298.188 14
12298.714 6
12299.241 7
12299.768 6
12300.295 8
12300.822 17
12301.349 19
12301.876 9
12302.403 10
12302.930 17
12303.457 17
12303.983 6
12304.510 9
12305.037 7
12305.564 5
12306.091 4
12306.618 17
12307.145 13
12307.673 15
12308.200 9
12308.727 13
12309.254 7
12309.781 9
12310.308 9
12310.835 16
12311.362 12
12311.889 12
12312.416 6
12312.944 13
12313.471 9
12313.998 4
12314.525 2
12315.052 9
12315.579 8
12316.107 7
12316.634 4
12317.161 3
12317.688 4
12318.216 7
12318.743 3
12319.270 5
12319.797 9
12320.325 13
12320.852 4
12321.379 6
12321.907 8
12322.434 10
12322.962 5
12323.489 5
12324.016 10
12324.544 11
12325.071 6
12325.599 8
12326.126 14
12326.653 9
12327.181 21
12327.708 23
12328.236 12
12328.763 8
12329.291 8
12329.818 14
12330.346 15
12330.873 15
12331.401 10
12331.928 8
12332.456 5
12332.984 5
12333.511 6
12334.039 5
12334.566 6
12335.094 9
12335.622 12
12336.149 10
12336.677 9
12337.205 7
12337.732 12
12338.260 15
12338.788 22
12339.315 17
12339.843 15
12340.371 12
12340.899 12
12341.426 11
12341.954 14
12342.482 9
12343.010 6
12343.538 5
12344.065 11
12344.593 13
12345.121 2
12345.649 10
12346.177 16
12346.705 8
12347.232 9
12347.760 10
12348.288 6
12348.816 6
12349.344 12
12349.872 27
12350.400 27
12350.928 18
12351.456 20
12351.984 14
12352.512 18
12353.040 24
12353.568 13
12354.096 19
12354.624 29
12355.152 29
12355.680 34
12356.208 30
12356.736 55
12357.264 67
12357.793 62
12358.321 43
12358.849 61
12359.377 68
12359.905 54
12360.433 70
12360.961 75
12361.490 43
12362.018 48
12362.546 64
12363.074 71
12363.602 49
12364.131 44
12364.659 43
12365.187 24
12365.716 33
12366.244 38
12366.772 27
12367.300 21
12367.829 26
12368.357 19
12368.885 33
12369.414 34
12369.942 23
12370.471 31
12370.999 15
12371.527 15
12372.056 17
12372.584 10
12373.113 8
12373.641 8
12374.170 6
12374.698 4
12375.226 7
12375.755 11
12376.283 16
12376.812 12
12377.341 13
12377.869 9
12378.398 13
12378.926 11
12379.455 12
12379.983 18
12380.512 19
12381.041 9
12381.569 8
12382.098 10
12382.626 13
12383.155 8
12383.684 10
12384.212 25
12384.741 28
12385.270 25
12385.799 26
12386.327 12
12386.856 10
12387.385 10
12387.913 6
12388.442 14
12388.971 23
12389.500 18
12390.029 8
12390.557 15
12391.086 10
12391.615 12
12392.144 4
12392.673 3
12393.202 12
12393.730 12
12394.259 13
12394.788 16
12395.317 25
12395.846 34
12396.375 21
12396.904 6
12397.433 7
12397.962 12
12398.491 4
12399.020 2
12399.549 6
12400.078 7
12400.607 7
12401.136 4
12401.665 3
12402.194 4
12402.723 17
12403.252 15
12403.781 18
12404.310 16
12404.839 14
12405.369 11
12405.898 8
12406.427 16
12406.956 6
12407.485 17
12408.014 8
12408.544 4
12409.073 8
12409.602 7
12410.131 6
12410.660 7
12411.190 17
12411.719 11
12412.248 11
12412.778 8
12413.307 8
12413.836 16
12414.365 14
12414.895 10
12415.424 5
12415.953 7
12416.483 14
12417.012 17
12417.542 8
12418.071 11
12418.600 5
12419.130 9
12419.659 7
12420.189 12
12420.718 12
12421.248 13
12421.777 10
12422.307 4
12422.836 11
12423.366 9
12423.895 11
12424.425 14
12424.954 9
12425.484 18
12426.013 16
12426.543 11
12427.072 3
12427.602 4
12428.132 9
12428.661 12
12429.191 10
12429.721 5
12430.250 6
12430.780 4
12431.310 14
12431.839 20
12432.369 20
12432.899 7
12433.428 9
12433.958 8
12434.488 10
12435.018 6
12435.547 8
12436.077 7
12436.607 12
12437.137 10
12437.667 8
12438.196 6
12438.726 9
12439.256 1
12439.786 3
12440.316 6
12440.846 6
12441.376 2
12441.906 1
12442.435 4
12442.965 2
12443.495 13
12444.025 10
12444.555 13
12445.085 19
12445.615 13
12446.145 7
12446.675 14
12447.205 7
12447.735 10
12448.265 14
12448.795 6
12449.325 6
12449.855 4
12450.386 6
12450.916 9
12451.446 4
12451.976 6
12452.506 18
12453.036 12
12453.566 3
12454.096 4
12454.627 17
12455.157 19
12455.687 13
12456.217 14
12456.747 27
12457.278 12
12457.808 8
12458.338 9
12458.868 6
12459.399 10
12459.929 10
12460.459 20
12460.990 22
12461.520 15
12462.050 12
12462.581 13
12463.111 14
12463.641 8
12464.172 6
12464.702 7
12465.232 17
12465.763 9
12466.293 6
12466.824 4
12467.354 11
12467.885 5
12468.415 10
12468.946 16
12469.476 14
12470.007 14
12470.537 9
12471.068 6
12471.598 3
12472.129 0
12472.659 3
12473.190 5
12473.720 7
12474.251 9
12474.782 13
12475.312 10
12475.843 11
12476.373 12
12476.904 10
12477.435 9
12477.965 5
12478.496 9
12479.027 10
12479.558 8
12480.088 14
12480.619 22
12481.150 9
12481.680 6
12482.211 9
12482.742 14
12483.273 11
12483.804 4
12484.334 3
12484.865 4
12485.396 5
12485.927 4
12486.458 8
12486.989 5
12487.519 8
12488.050 3
12488.581 3
12489.112 3
12489.643 2
12490.174 7
12490.705 3
12491.236 9
12491.767 5
12492.298 3
12492.829 4
12493.360 5
12493.891 5
12494.422 9
12494.953 9
12495.484 9
12496.015 14
12496.546 11
12497.077 7
12497.608 10
12498.139 14
12498.670 13
12499.202 15
12499.733 11
12500.264 11
12500.795 2
12501.326 1
12501.857 3
12502.389 7
12502.920 11
12503.451 9
12503.982 5
12504.513 13
12505.045 9
12505.576 8
12506.107 12
12506.638 10
12507.170 15
12507.701 8
12508.232 5
12508.764 12
12509.295 9
12509.826 10
12510.358 5
12510.889 7
12511.420 12
12511.952 6
12512.483 9
12513.015 6
12513.546 2
12514.078 6
12514.609 6
12515.140 9
12515.672 10
12516.203 9
12516.735 6
12517.266 7
12517.798 27
12518.329 16
12518.861 15
12519.393 11
12519.924 11
12520.456 8
12520.987 12
12521.519 10
12522.050 5
12522.582 10
12523.114 13
12523.645 2
12524.177 1
12524.709 1
12525.240 0
12525.772 4
12526.304 3
12526.835 4
12527.367 4
12527.899 7
12528.431 10
12528.962 12
12529.494 8
12530.026 3
12530.558 9
12531.090 8
12531.621 5
12532.153 5
12532.685 8
12533.217 5
12533.749 9
12534.281 11
12534.812 8
12535.344 3
12535.876 4
12536.408 10
12536.940 16
12537.472 13
12538.004 9
12538.536 10
12539.068 6
12539.600 8
12540.132 2
12540.664 2
12541.196 3
12541.728 5
12542.260 10
12542.792 15
12543.324 18
12543.856 13
12544.388 12
12544.920 13
12545.452 12
12545.985 14
12546.517 10
12547.049 4
12547.581 11
12548.113 12
12548.645 25
12549.177 14
12549.710 9
12550.242 13
12550.774 11
12551.306 5
12551.839 8
12552.371 14
12552.903 17
12553.435 18
12553.968 15
12554.500 7
12555.032 9
12555.565 3
12556.097 9
12556.629 12
12557.162 16
12557.694 10
12558.226 3
12558.759 10
12559.291 9
12559.823 3
12560.356 3
12560.888 19
12561.421 15
12561.953 11
12562.486 5
12563.018 8
12563.551 5
12564.083 14
12564.616 16
12565.148 13
12565.681 17
12566.213 11
12566.746 19
12567.278 16
12567.811 20
12568.344 16
12568.876 10
12569.409 12
12569.941 9
12570.474 8
12571.007 7
12571.539 11
12572.072 6
12572.605 14
12573.137 7
12573.670 5
12574.203 6
12574.736 16
12575.268 8
12575.801 9
12576.334 15
12576.867 8
12577.399 10
12577.932 5
12578.465 1
12578.998 9
12579.531 15
12580.063 18
12580.596 24
12581.129 16
12581.662 7
12582.195 9
12582.728 6
12583.261 12
12583.794 14
12584.326 20
12584.859 8
12585.392 7
12585.925 19
12586.458 12
12586.991 11
12587.524 5
12588.057 7
12588.590 11
12589.123 9
12589.656 7
12590.189 14
12590.723 26
12591.256 18
12591.789 8
12592.322 9
12592.855 5
12593.388 3
12593.921 2
12594.454 4
12594.987 6
12595.521 3
12596.054 1
12596.587 2
12597.120 14
12597.653 22
12598.187 10
12598.720 11
12599.253 7
12599.786 15
12600.320 8
12600.853 8
12601.386 12
12601.919 10
12602.453 4
12602.986 4
12603.519 2
12604.053 8
12604.586 16
12605.119 11
12605.653 11
12606.186 9
12606.720 8
12607.253 9
12607.787 15
12608.320 24
12608.853 13
12609.387 15
12609.920 5
12610.454 7
12610.987 9
12611.521 4
12612.054 17
12612.588 20
12613.121 13
12613.655 17
12614.188 24
12614.722 14
12615.256 16
12615.789 16
12616.323 7
12616.856 6
12617.390 9
12617.924 9
12618.457 10
12618.991 10
12619.525 6
12620.058 3
12620.592 6
12621.126 8
12621.660 11
12622.193 18
12622.727 8
12623.261 8
12623.794 11
12624.328 15
12624.862 17
12625.396 11
12625.930 6
12626.463 13
12626.997 16
12627.531 13
12628.065 9
12628.599 13
12629.133 3
12629.667 1
12630.201 9
12630.734 4
12631.268 4
12631.802 8
12632.336 6
12632.870 9
12633.404 6
12633.938 7
12634.472 9
12635.006 5
12635.540 5
12636.074 7
12636.608 6
12637.142 6
12637.676 3
12638.210 2
12638.744 6
12639.279 2
12639.813 5
12640.347 7
12640.881 4
12641.415 15
12641.949 6
12642.483 14
12643.017 14
12643.552 12
12644.086 12
12644.620 19
12645.154 11
12645.688 9
12646.223 4
12646.757 6
12647.291 16
12647.826 16
12648.360 10
12648.894 11
12649.428 9
12649.963 5
12650.497 13
12651.031 9
12651.566 19
12652.100 22
12652.634 13
12653.169 14
12653.703 12
12654.238 11
12654.772 15
12655.306 8
12655.841 6
12656.375 2
12656.910 3
12657.444 5
12657.979 2
12658.513 10
12659.048 7
12659.582 10
12660.117 7
12660.651 12
12661.186 26
12661.721 16
12662.255 10
12662.790 7
12663.324 2
12663.859 6
12664.394 14
12664.928 10
12665.463 6
12665.997 9
12666.532 12
12667.067 11
12667.601 9
12668.136 13
12668.671 16
12669.206 9
12669.740 10
12670.275 8
12670.810 10
12671.345 12
12671.879 9
12672.414 6
12672.949 7
12673.484 8
12674.019 6
12674.553 6
12675.088 3
12675.623 4
12676.158 0
12676.693 7
12677.228 15
12677.763 10
12678.298 17
12678.833 17
12679.367 10
12679.902 9
12680.437 5
12680.972 9
12681.507 6
12682.042 6
12682.577 10
12683.112 9
12683.647 14
12684.182 18
12684.717 8
12685.253 11
12685.788 9
12686.323 5
12686.858 1
12687.393 4
12687.928 13
12688.463 9
12688.998 8
12689.533 7
12690.069 10
12690.604 12
12691.139 8
12691.674 5
12692.209 3
12692.745 5
12693.280 2
12693.815 2
12694.350 1
12694.886 4
12695.421 4
12695.956 4
12696.491 4
12697.027 5
12697.562 7
12698.097 3
12698.633 6
12699.168 9
12699.703 5
12700.239 9
12700.774 5
12701.310 6
12701.845 7
12702.380 1
12702.916 4
12703.451 3
12703.987 4
12704.522 9
12705.058 13
12705.593 6
12706.129 5
12706.664 4
12707.200 7
12707.735 3
12708.271 3
12708.806 5
12709.342 8
12709.878 5
12710.413 16
12710.949 17
12711.484 13
12712.020 6
12712.556 8
12713.091 6
12713.627 7
12714.163 6
12714.698 11
12715.234 10
12715.770 3
12716.305 6
12716.841 4
12717.377 1
12717.913 6
12718.448 9
12718.984 7
12719.520 13
12720.056 10
12720.591 7
12721.127 10
12721.663 9
12722.199 6
12722.735 11
12723.271 8
12723.807 5
12724.342 8
12724.878 11
12725.414 5
12725.950 3
12726.486 8
12727.022 8
12727.558 9
12728.094 4
12728.630 2
12729.166 7
12729.702 9
12730.238 12
12730.774 7
12731.310 9
12731.846 19
12732.382 12
12732.918 13
12733.454 20
12733.990 11
12734.526 7
12735.063 6
12735.599 2
12736.135 5
12736.671 8
12737.207 6
12737.743 9
12738.279 13
12738.816 10
12739.352 11
12739.888 4
12740.424 3
12740.960 4
12741.497 9
12742.033 8
12742.569 9
12743.106 7
12743.642 9
12744.178 12
12744.714 16
12745.251 16
12745.787 9
12746.323 4
12746.860 2
12747.396 5
12747.933 6
12748.469 12
12749.005 5
12749.542 0
12750.078 3
12750.615 9
12751.151 5
12751.688 4
12752.224 6
12752.760 9
12753.297 10
12753.833 7
12754.370 5
12754.907 6
12755.443 5
12755.980 4
12756.516 9
12757.053 6
12757.589 5
12758.126 4
12758.663 5
12759.199 13
12759.736 4
12760.272 4
12760.809 26
12761.346 25
12761.882 11
12762.419 12
12762.956 9
12763.493 7
12764.029 11
12764.566 6
12765.103 3
12765.639 6
12766.176 5
12766.713 9
12767.250 22
12767.787 8
12768.323 9
12768.860 4
12769.397 30
12769.934 46
12770.471 31
12771.008 22
12771.544 14
12772.081 16
12772.618 6
12773.155 5
12773.692 10
12774.229 4
12774.766 9
12775.303 3
12775.840 8
12776.377 12
12776.914 6
12777.451 7
12777.988 6
12778.525 5
12779.062 3
12779.599 6
12780.136 5
12780.673 7
12781.210 12
12781.747 10
12782.284 8
12782.822 21
12783.359 26
12783.896 26
12784.433 10
12784.970 8
12785.507 10
12786.044 7
12786.582 7
12787.119 12
12787.656 12
12788.193 17
12788.731 14
12789.268 20
12789.805 9
12790.342 10
12790.880 10
12791.417 14
12791.954 12
12792.492 8
12793.029 1
12793.566 7
12794.104 9
12794.641 2
12795.178 7
12795.716 4
12796.253 10
12796.790 21
12797.328 10
12797.865 4
12798.403 4
12798.940 17
12799.478 17
12800.015 12
12800.553 5
12801.090 6
12801.628 14
12802.165 9
12802.703 3
12803.240 7
12803.778 5
12804.315 3
12804.853 7
12805.391 7
12805.928 9
12806.466 7
12807.003 1
12807.541 6
12808.079 6
12808.616 4
12809.154 6
12809.692 2
12810.229 5
12810.767 3
12811.305 3
12811.842 8
12812.380 15
12812.918 16
12813.456 7
12813.993 12
12814.531 25
12815.069 18
12815.607 13
12816.145 12
12816.683 19
12817.220 18
12817.758 9
12818.296 4
12818.834 13
12819.372 28
12819.910 28
12820.448 21
12820.986 17
12821.523 8
12822.061 6
12822.599 3
12823.137 9
12823.675 7
12824.213 3
12824.751 5
12825.289 5
12825.827 5
12826.365 4
12826.903 7
12827.441 8
12827.979 9
12828.518 5
12829.056 12
12829.594 9
12830.132 8
12830.670 7
12831.208 3
12831.746 4
12832.284 7
12832.823 5
12833.361 1
12833.899 5
12834.437 8
12834.975 7
12835.514 7
12836.052 11
12836.590 10
12837.128 13
12837.667 16
12838.205 10
12838.743 10
12839.281 21
12839.820 13
12840.358 10
12840.896 8
12841.435 9
12841.973 5
12842.511 5
12843.050 2
12843.588 6
12844.127 4
12844.665 2
12845.203 4
12845.742 5
12846.280 14
12846.819 12
12847.357 8
12847.896 3
12848.434 28
12848.973 20
12849.511 13
12850.050 12
12850.588 11
12851.127 16
12851.665 9
12852.204 15
12852.743 9
12853.281 11
12853.820 18
12854.358 15
12854.897 14
12855.436 9
12855.974 10
12856.513 17
12857.052 10
12857.590 6
12858.129 8
12858.668 10
12859.206 12
12859.745 10
12860.284 5
12860.823 3
12861.361 3
12861.900 7
12862.439 8
12862.978 17
12863.517 19
12864.055 19
12864.594 13
12865.133 10
12865.672 10
12866.211 8
12866.750 7
12867.289 5
12867.827 9
12868.366 7
12868.905 12
12869.444 9
12869.983 5
12870.522 3
12871.061 8
12871.600 5
12872.139 10
12872.678 9
12873.217 5
12873.756 5
12874.295 7
12874.834 4
12875.373 2
12875.912 7
12876.451 10
12876.990 9
12877.529 9
12878.069 7
12878.608 8
12879.147 9
12879.686 7
12880.225 9
12880.764 13
12881.304 19
12881.843 8
12882.382 11
12882.921 8
12883.460 22
12884.000 20
12884.539 13
12885.078 6
12885.617 22
12886.157 14
12886.696 8
12887.235 4
12887.775 1
12888.314 2
12888.853 8
12889.393 6
12889.932 2
12890.471 6
12891.011 2
12891.550 11
12892.089 17
12892.629 12
12893.168 20
12893.708 16
12894.247 9
12894.787 9
12895.326 13
12895.866 4
12896.405 1
12896.945 9
12897.484 8
12898.024 7
12898.563 10
12899.103 8
12899.642 16
12900.182 10
12900.721 12
12901.261 5
12901.801 2
12902.340 2
12902.880 18
12903.420 27
12903.959 12
12904.499 15
12905.039 15
12905.578 4
12906.118 2
12906.658 4
12907.197 15
12907.737 20
12908.277 3
12908.817 6
12909.356 1
12909.896 3
12910.436 6
12910.976 3
12911.516 3
12912.055 4
12912.595 3
12913.135 10
12913.675 7
12914.215 3
12914.755 4
12915.295 10
12915.834 16
12916.374 8
12916.914 3
12917.454 3
12917.994 5
12918.534 9
12919.074 9
12919.614 8
12920.154 7
12920.694 7
12921.234 13
12921.774 10
12922.314 11
12922.854 12
12923.394 2
12923.934 4
12924.474 4
12925.015 2
12925.555 6
12926.095 11
12926.635 14
12927.175 10
12927.715 14
12928.255 15
12928.796 5
12929.336 9
12929.876 11
12930.416 19
12930.956 20
12931.497 15
12932.037 5
12932.577 2
12933.117 5
12933.658 7
12934.198 8
12934.738 4
12935.278 5
12935.819 8
12936.359 7
12936.899 6
12937.440 12
12937.980 17
12938.521 21
12939.061 12
12939.601 10
12940.142 7
12940.682 7
12941.223 6
12941.763 12
12942.304 8
12942.844 11
12943.384 11
12943.925 13
12944.465 8
12945.006 2
12945.546 3
12946.087 5
12946.628 10
12947.168 10
12947.709 2
12948.249 4
12948.790 12
12949.330 14
12949.871 4
12950.412 4
12950.952 11
12951.493 10
12952.034 7
12952.574 10
12953.115 10
12953.656 8
12954.196 7
12954.737 3
12955.278 8
12955.819 9
12956.359 7
12956.900 16
12957.441 16
12957.982 13
12958.522 16
12959.063 9
12959.604 12
12960.145 8
12960.686 5
12961.227 2
12961.767 4
12962.308 5
12962.849 3
12963.390 7
12963.931 6
12964.472 2
12965.013 3
12965.554 8
12966.095 20
12966.636 10
12967.177 9
12967.718 8
12968.259 6
12968.800 3
12969.341 4
12969.882 3
12970.423 3
12970.964 9
12971.505 14
12972.046 13
12972.587 21
12973.128 14
12973.669 5
12974.210 8
12974.751 6
12975.293 4
12975.834 8
12976.375 11
12976.916 9
12977.457 9
12977.998 6
12978.540 18
12979.081 7
12979.622 8
12980.163 8
12980.705 2
12981.246 2
12981.787 6
12982.328 6
12982.870 6
12983.411 11
12983.952 21
12984.494 7
12985.035 8
12985.576 6
12986.118 9
12986.659 4
12987.201 9
12987.742 11
12988.283 13
12988.825 12
12989.366 17
12989.908 18
12990.449 10
12990.991 5
12991.532 3
12992.074 1
12992.615 7
12993.157 7
12993.698 14
12994.240 23
12994.781 24
12995.323 21
12995.864 10
12996.406 19
12996.948 11
12997.489 19
12998.031 15
12998.572 10
12999.114 5
12999.656 12
13000.197 14
13000.739 7
13001.281 5
13001.822 8
13002.364 9
13002.906 7
13003.448 3
13003.989 1
13004.531 6
13005.073 2
13005.615 0
13006.156 14
13006.698 12
13007.240 13
13007.782 19
13008.324 16
13008.866 7
13009.407 6
13009.949 10
13010.491 15
13011.033 9
13011.575 1
13012.117 3
13012.659 3
13013.201 13
13013.743 8
13014.285 12
13014.827 9
13015.369 8
13015.911 3
13016.453 1
13016.995 7
13017.537 5
13018.079 7
13018.621 11
13019.163 5
13019.705 16
13020.247 20
13020.789 14
13021.331 19
13021.873 12
13022.415 5
13022.957 10
13023.500 13
13024.042 10
13024.584 9
13025.126 5
13025.668 3
13026.210 10
13026.753 7
13027.295 4
13027.837 24
13028.379 26
13028.922 16
13029.464 16
13030.006 10
13030.548 4
13031.091 10
13031.633 7
13032.175 7
13032.718 2
13033.260 1
13033.802 3
13034.345 8
13034.887 5
13035.430 11
13035.972 7
13036.514 5
13037.057 3
13037.599 3
13038.142 6
13038.684 11
13039.227 8
13039.769 27
13040.312 19
13040.854 12
13041.397 9
13041.939 1
13042.482 5
13043.024 4
13043.567 6
13044.110 6
13044.652 7
13045.195 3
13045.737 6
13046.280 10
13046.823 5
13047.365 4
13047.908 3
13048.451 5
13048.993 4
13049.536 5
13050.079 13
13050.621 12
13051.164 10
13051.707 9
13052.250 10
13052.792 3
13053.335 6
13053.878 7
13054.421 5
13054.963 1
13055.506 6
13056.049 3
13056.592 6
13057.135 8
13057.678 5
13058.220 4
13058.763 8
13059.306 13
13059.849 14
13060.392 5
13060.935 7
13061.478 6
13062.021 11
13062.564 9
13063.107 10
13063.650 6
13064.193 3
13064.736 9
13065.279 13
13065.822 12
13066.365 8
13066.908 14
13067.451 24
13067.994 10
13068.537 9
13069.080 13
13069.623 7
13070.166 4
13070.710 6
13071.253 11
13071.796 9
13072.339 18
13072.882 13
13073.425 21
13073.969 8
13074.512 19
13075.055 16
13075.598 13
13076.142 18
13076.685 9
13077.228 5
13077.771 8
13078.315 5
13078.858 1
13079.401 9
13079.945 14
13080.488 9
13081.031 0
13081.575 6
13082.118 3
13082.661 11
13083.205 9
13083.748 4
13084.291 2
13084.835 10
13085.378 14
13085.922 18
13086.465 10
13087.009 11
13087.552 7
13088.096 3
13088.639 5
13089.183 9
13089.726 5
13090.270 3
13090.813 2
13091.357 20
13091.900 24
13092.444 14
13092.988 13
13093.531 11
13094.075 7
13094.618 11
13095.162 8
13095.706 5
13096.249 16
13096.793 18
13097.337 15
13097.880 20
13098.424 14
13098.968 9
13099.512 7
13100.055 6
13100.599 8
13101.143 8
13101.687 11
13102.230 7
13102.774 6
13103.318 8
13103.862 8
13104.406 8
13104.949 7
13105.493 7
13106.037 10
13106.581 8
13107.125 3
13107.669 3
13108.213 9
13108.757 9
13109.301 3
13109.845 6
13110.389 14
13110.932 14
13111.476 13
13112.020 13
13112.564 1
13113.108 4
13113.652 4
13114.197 2
13114.741 6
13115.285 8
13115.829 14
13116.373 8
13116.917 10
13117.461 5
13118.005 4
13118.549 15
13119.093 13
13119.637 8
13120.182 8
13120.726 2
13121.270 0
13121.814 9
13122.358 21
13122.903 15
13123.447 10
13123.991 1
13124.535 12
13125.080 20
13125.624 18
13126.168 9
13126.712 10
13127.257 10
13127.801 5
13128.345 19
13128.890 16
13129.434 11
13129.978 15
13130.523 16
13131.067 5
13131.611 5
13132.156 11
13132.700 11
13133.245 5
13133.789 4
13134.334 6
13134.878 6
13135.423 3
13135.967 1
13136.512 7
13137.056 4
13137.601 3
13138.145 5
13138.690 7
13139.234 19
13139.779 12
13140.323 8
13140.868 3
13141.412 4
13141.957 16
13142.502 7
13143.046 2
13143.591 5
13144.136 25
13144.680 12
13145.225 18
13145.770 16
13146.314 11
13146.859 8
13147.404 2
13147.949 1
13148.493 1
13149.038 3
13149.583 14
13150.128 12
13150.672 10
13151.217 11
13151.762 8
13152.307 9
13152.852 5
13153.396 10
13153.941 10
13154.486 4
13155.031 1
13155.576 10
13156.121 12
13156.666 5
13157.211 4
13157.756 2
13158.301 4
13158.846 5
13159.391 4
13159.935 3
13160.480 3
13161.025 9
13161.570 11
13162.116 4
13162.661 5
13163.206 9
13163.751 6
13164.296 4
13164.841 6
13165.386 3
13165.931 3
13166.476 9
13167.021 8
13167.566 13
13168.112 18
13168.657 8
13169.202 2
13169.747 5
13170.292 12
13170.837 7
13171.383 6
13171.928 12
13172.473 13
13173.018 8
13173.564 12
13174.109 8
13174.654 5
13175.200 4
13175.745 11
13176.290 5
13176.835 4
13177.381 5
13177.926 7
13178.472 5
13179.017 10
13179.562 10
13180.108 6
13180.653 7
13181.199 3
13181.744 8
13182.289 11
13182.835 5
13183.380 4
13183.926 13
13184.471 6
13185.017 2
13185.562 0
13186.108 1
13186.653 12
13187.199 3
13187.744 3
13188.290 12
13188.836 4
13189.381 3
13189.927 3
13190.472 1
13191.018 6
13191.564 4
13192.109 3
13192.655 8
13193.201 4
13193.746 18
13194.292 21
13194.838 15
13195.383 11
13195.929 8
13196.475 9
13197.021 10
13197.566 3
13198.112 4
13198.658 11
13199.204 7
13199.750 6
13200.295 3
13200.841 5
13201.387 7
13201.933 3
13202.479 9
13203.025 18
13203.570 5
13204.116 6
13204.662 11
13205.208 11
13205.754 7
13206.300 6
13206.846 6
13207.392 4
13207.938 4
13208.484 0
13209.030 6
13209.576 9
13210.122 10
13210.668 19
13211.214 18
13211.760 8
13212.306 6
13212.852 4
13213.398 18
13213.944 19
13214.490 21
13215.037 13
13215.583 14
13216.129 11
13216.675 4
13217.221 2
13217.767 6
13218.314 8
13218.860 5
13219.406 3
13219.952 4
13220.498 4
13221.045 8
13221.591 24
13222.137 30
13222.683 17
13223.230 15
13223.776 5
13224.322 3
13224.869 1
13225.415 4
13225.961 6
13226.508 5
13227.054 4
13227.600 3
13228.147 3
13228.693 3
13229.240 3
13229.786 2
13230.333 2
13230.879 4
13231.425 4
13231.972 3
13232.518 4
13233.065 3
13233.611 5
13234.158 7
13234.704 7
13235.251 10
13235.798 9
13236.344 7
13236.891 9
13237.437 3
13237.984 3
13238.530 3
13239.077 7
13239.624 6
13240.170 7
13240.717 10
13241.264 14
13241.810 15
13242.357 4
13242.904 8
13243.450 6
13243.997 3
13244.544 7
13245.091 3
13245.637 5
13246.184 9
13246.731 11
13247.278 13
13247.824 8
13248.371 7
13248.918 3
13249.465 6
13250.012 5
13250.559 9
13251.105 7
13251.652 2
13252.199 14
13252.746 7
13253.293 2
13253.840 5
13254.387 3
13254.934 15
13255.481 5
13256.028 2
13256.575 6
13257.122 7
13257.669 7
13258.216 8
13258.763 8
13259.310 5
13259.857 26
13260.404 20
13260.951 15
13261.498 15
13262.045 18
13262.592 28
13263.139 17
13263.686 9
13264.234 5
13264.781 9
13265.328 11
13265.875 1
13266.422 4
13266.969 7
13267.517 6
13268.064 4
13268.611 5
13269.158 3
13269.706 6
13270.253 5
13270.800 2
13271.347 10
13271.895 4
13272.442 5
13272.989 7
13273.537 10
13274.084 11
13274.631 16
13275.179 16
13275.726 12
13276.273 4
13276.821 13
13277.368 12
13277.916 7
13278.463 7
13279.011 7
13279.558 7
13280.105 8
13280.653 6
13281.200 1
13281.748 9
13282.295 9
13282.843 9
13283.390 4
13283.938 4
13284.486 1
13285.033 5
13285.581 13
13286.128 6
13286.676 3
13287.223 1
13287.771 2
13288.319 3
13288.866 6
13289.414 7
13289.962 4
13290.509 2
13291.057 4
13291.605 6
13292.152 2
13292.700 3
13293.248 3
13293.796 8
13294.343 11
13294.891 9
13295.439 8
13295.987 7
13296.535 11
13297.082 8
13297.630 4
13298.178 5
13298.726 3
13299.274 2
13299.822 5
13300.369 12
13300.917 6
13301.465 6
13302.013 4
13302.561 4
13303.109 6
13303.657 3
13304.205 2
13304.753 10
13305.301 14
13305.849 8
13306.397 2
13306.945 2
13307.493 6
13308.041 5
13308.589 6
13309.137 3
13309.685 5
13310.233 3
13310.781 10
13311.329 13
13311.878 20
13312.426 15
13312.974 4
13313.522 3
13314.070 3
13314.618 5
13315.167 10
13315.715 9
13316.263 14
13316.811 9
13317.359 5
13317.908 11
13318.456 6
13319.004 3
13319.552 15
13320.101 25
13320.649 12
13321.197 4
13321.746 10
13322.294 4
13322.842 4
13323.391 1
13323.939 4
13324.487 8
13325.036 1
13325.584 7
13326.133 9
13326.681 6
13327.229 3
13327.778 1
13328.326 10
13328.875 5
13329.423 8
13329.972 1
13330.520 4
13331.069 1
13331.617 9
13332.166 7
13332.714 4
13333.263 3
13333.812 8
13334.360 15
13334.909 13
13335.457 3
13336.006 12
13336.555 5
13337.103 7
13337.652 7
13338.200 10
13338.749 7
13339.298 7
13339.847 13
13340.395 16
13340.944 8
13341.493 8
13342.041 8
13342.590 5
13343.139 12
13343.688 14
13344.236 6
13344.785 19
13345.334 23
13345.883 11
13346.432 11
13346.981 2
13347.529 2
13348.078 7
13348.627 16
13349.176 9
13349.725 5
13350.274 12
13350.823 13
13351.372 12
13351.921 10
13352.470 7
13353.019 4
13353.568 1
13354.116 2
13354.665 3
13355.214 10
13355.764 1
13356.313 0
13356.862 1
13357.411 5
13357.960 18
13358.509 31
13359.058 18
13359.607 11
13360.156 9
13360.705 5
13361.254 1
13361.803 8
13362.353 19
13362.902 6
13363.451 11
13364.000 18
13364.549 25
13365.099 17
13365.648 26
13366.197 18
13366.746 8
13367.296 4
13367.845 5
13368.394 15
13368.943 10
13369.493 8
13370.042 9
13370.591 16
13371.141 15
13371.690 13
13372.239 2
13372.789 6
13373.338 6
13373.888 13
13374.437 11
13374.986 14
13375.536 11
13376.085 10
13376.635 9
13377.184 8
13377.734 3
13378.283 7
13378.833 5
13379.382 8
13379.932 15
13380.481 18
13381.031 9
13381.580 4
13382.130 6
13382.679 8
13383.229 4
13383.778 2
13384.328 5
13384.878 4
13385.427 4
13385.977 7
13386.527 6
13387.076 4
13387.626 8
13388.176 16
13388.725 5
13389.275 3
13389.825 5
13390.375 2
13390.924 5
13391.474 9
13392.024 20
13392.574 14
13393.123 8
13393.673 3
13394.223 11
13394.773 6
13395.323 6
13395.872 5
13396.422 8
13396.972 4
13397.522 1
13398.072 9
13398.622 6
13399.172 10
13399.722 14
13400.272 7
13400.822 10
13401.372 13
13401.921 11
13402.471 8
13403.021 8
13403.571 4
13404.121 6
13404.671 12
13405.222 9
13405.772 1
13406.322 2
13406.872 3
13407.422 4
13407.972 9
13408.522 13
13409.072 12
13409.622 8
13410.172 8
13410.722 7
13411.273 7
13411.823 5
13412.373 15
13412.923 8
13413.473 1
13414.024 9
13414.574 15
13415.124 5
13415.674 1
13416.225 3
13416.775 1
13417.325 3
13417.875 2
13418.426 5
13418.976 6
13419.526 4
13420.077 12
13420.627 10
13421.177 16
13421.728 16
13422.278 13
13422.829 5
13423.379 5
13423.929 11
13424.480 9
13425.030 7
13425.581 8
13426.131 8
13426.682 8
13427.232 3
13427.783 3
13428.333 2
13428.884 1
13429.434 17
13429.985 16
13430.535 14
13431.086 5
13431.636 5
13432.187 4
13432.738 13
13433.288 17
13433.839 17
13434.390 8
13434.940 7
13435.491 9
13436.042 10
13436.592 6
13437.143 13
13437.694 4
13438.244 2
13438.795 5
13439.346 9
13439.897 4
13440.447 4
13440.998 12
13441.549 9
13442.100 1
13442.650 4
13443.201 7
13443.752 8
13444.303 7
13444.854 8
13445.405 9
13445.955 0
13446.506 8
13447.057 8
13447.608 4
13448.159 1
13448.710 7
13449.261 10
13449.812 4
13450.363 7
13450.914 7
13451.465 5
13452.016 6
13452.567 2
13453.118 8
13453.669 8
13454.220 5
13454.771 5
13455.322 7
13455.873 9
13456.424 18
13456.975 8
13457.526 15
13458.077 17
13458.629 13
13459.180 8
13459.731 4
13460.282 5
13460.833 2
13461.384 6
13461.936 8
13462.487 6
13463.038 6
13463.589 7
13464.141 4
13464.692 4
13465.243 3
13465.794 4
13466.346 12
13466.897 8
13467.448 7
13468.000 8
13468.551 6
13469.102 5
13469.654 4
13470.205 11
13470.756 5
13471.308 3
13471.859 9
13472.411 22
13472.962 15
13473.513 14
13474.065 9
13474.616 6
13475.168 4
13475.719 9
13476.271 10
13476.822 4
13477.374 4
13477.925 2
13478.477 6
13479.028 10
13479.580 18
13480.131 12
13480.683 7
13481.235 7
13481.786 4
13482.338 18
13482.890 10
13483.441 7
13483.993 6
13484.544 10
13485.096 10
13485.648 5
13486.200 7
13486.751 4
13487.303 2
13487.855 2
13488.406 0
13488.958 4
13489.510 3
13490.062 5
13490.613 0
13491.165 2
13491.717 6
13492.269 5
13492.821 3
13493.373 9
13493.924 7
13494.476 5
13495.028 7
13495.580 2
13496.132 4
13496.684 14
13497.236 7
13497.788 6
13498.340 5
13498.892 7
13499.444 5
13499.996 11
13500.548 5
13501.100 4
13501.652 7
13502.204 5
13502.756 7
13503.308 3
13503.860 16
13504.412 20
13504.964 7
13505.516 7
13506.068 8
13506.620 8
13507.172 8
13507.724 8
13508.277 12
13508.829 6
13509.381 1
13509.933 2
13510.485 5
13511.037 6
13511.590 8
13512.142 6
13512.694 6
13513.246 7
13513.799 7
13514.351 5
13514.903 4
13515.455 5
13516.008 12
13516.560 6
13517.112 7
13517.665 8
13518.217 18
13518.769 12
13519.322 18
13519.874 8
13520.427 4
13520.979 3
13521.531 3
13522.084 4
13522.636 2
13523.189 5
13523.741 7
13524.294 16
13524.846 8
13525.399 4
13525.951 6
13526.504 1
13527.056 3
13527.609 5
13528.161 6
13528.714 4
13529.266 8
13529.819 12
13530.372 10
13530.924 4
13531.477 1
13532.029 3
13532.582 10
13533.135 14
13533.687 16
13534.240 16
13534.793 11
13535.345 7
13535.898 5
13536.451 5
13537.004 3
13537.556 6
13538.109 7
13538.662 6
13539.215 4
13539.767 5
13540.320 8
13540.873 6
13541.426 12
13541.979 10
13542.532 5
13543.084 12
13543.637 3
13544.190 10
13544.743 10
13545.296 6
13545.849 5
13546.402 3
13546.955 6
13547.508 4
13548.061 6
13548.614 5
13549.167 3
13549.720 5
13550.273 6
13550.826 10
13551.379 10
13551.932 13
13552.485 20
13553.038 11
13553.591 12
13554.144 13
13554.697 9
13555.250 5
13555.803 4
13556.356 2
13556.910 3
13557.463 10
13558.016 9
13558.569 8
13559.122 2
13559.675 4
13560.229 6
13560.782 8
13561.335 6
13561.888 0
13562.442 0
13562.995 2
13563.548 6
13564.101 3
13564.655 5
13565.208 0
13565.761 1
13566.315 7
13566.868 17
13567.421 22
13567.975 17
13568.528 6
13569.081 9
13569.635 6
13570.188 2
13570.742 1
13571.295 4
13571.849 4
13572.402 6
13572.955 13
13573.509 23
13574.062 23
13574.616 8
13575.169 6
13575.723 4
13576.277 3
13576.830 6
13577.384 10
13577.937 7
13578.491 5
13579.044 7
13579.598 5
13580.152 7
13580.705 6
13581.259 1
13581.812 12
13582.366 9
13582.920 7
13583.473 8
13584.027 9
13584.581 9
13585.135 3
13585.688 3
13586.242 2
13586.796 2
13587.350 12
13587.903 9
13588.457 3
13589.011 5
13589.565 4
13590.119 5
13590.672 6
13591.226 1
13591.780 4
13592.334 5
13592.888 2
13593.442 0
13593.996 6
13594.549 7
13595.103 4
13595.657 0
13596.211 6
13596.765 5
13597.319 18
13597.873 32
13598.427 21
13598.981 8
13599.535 4
13600.089 4
13600.643 3
13601.197 13
13601.751 12
13602.305 3
13602.859 7
13603.414 9
13603.968 17
13604.522 18
13605.076 12
13605.630 10
13606.184 6
13606.738 3
13607.292 3
13607.847 6
13608.401 7
13608.955 4
13609.509 7
13610.063 11
13610.618 9
13611.172 12
13611.726 5
13612.280 4
13612.835 10
13613.389 13
13613.943 8
13614.498 8
13615.052 4
13615.606 22
13616.161 15
13616.715 9
13617.269 10
13617.824 10
13618.378 8
13618.933 3
13619.487 10
13620.041 4
13620.596 11
13621.150 12
13621.705 5
13622.259 5
13622.814 5
13623.368 2
13623.923 3
13624.477 4
13625.032 7
13625.586 5
13626.141 11
13626.695 11
13627.250 11
13627.804 6
13628.359 5
13628.914 5
13629.468 6
13630.023 10
13630.578 4
13631.132 5
13631.687 4
13632.242 2
13632.796 3
13633.351 4
13633.906 9
13634.460 8
13635.015 3
13635.570 10
13636.125 12
13636.679 11
13637.234 13
13637.789 9
13638.344 6
13638.899 6
13639.453 18
13640.008 18
13640.563 6
13641.118 6
13641.673 1
13642.228 4
13642.783 5
13643.337 4
13643.892 5
13644.447 1
13645.002 2
13645.557 7
13646.112 9
13646.667 7
13647.222 5
13647.777 7
13648.332 5
13648.887 8
13649.442 9
13649.997 12
13650.552 13
13651.107 21
13651.662 14
13652.217 4
13652.772 5
13653.328 2
13653.883 3
13654.438 12
13654.993 4
13655.548 6
13656.103 5
13656.658 8
13657.214 8
13657.769 5
13658.324 8
13658.879 6
13659.434 8
13659.990 3
13660.545 10
13661.100 7
13661.655 20
13662.211 11
13662.766 11
13663.321 7
13663.877 5
13664.432 5
13664.987 4
13665.543 2
13666.098 7
13666.653 4
13667.209 6
13667.764 3
13668.320 7
13668.875 12
13669.430 9
13669.986 1
13670.541 2
13671.097 7
13671.652 5
13672.208 1
13672.763 5
13673.319 6
13673.874 10
13674.430 3
13674.985 0
13675.541 4
13676.096 3
13676.652 4
13677.208 18
13677.763 13
13678.319 9
13678.874 12
13679.430 8
13679.986 4
13680.541 11
13681.097 9
13681.653 15
13682.208 9
13682.764 9
13683.320 3
13683.876 3
13684.431 3
13684.987 8
13685.543 7
13686.099 8
13686.654 2
13687.210 8
13687.766 10
13688.322 17
13688.878 12
13689.433 7
13689.989 3
13690.545 1
13691.101 3
13691.657 3
13692.213 1
13692.769 1
13693.325 2
13693.880 6
13694.436 7
13694.992 16
13695.548 14
13696.104 6
13696.660 12
13697.216 12
13697.772 3
13698.328 3
13698.884 0
13699.440 2
13699.996 4
13700.552 3
13701.109 3
13701.665 11
13702.221 14
13702.777 5
13703.333 4
13703.889 7
13704.445 2
13705.001 4
13705.558 4
13706.114 8
13706.670 13
13707.226 12
13707.782 9
13708.339 6
13708.895 4
13709.451 4
13710.007 3
13710.564 8
13711.120 10
13711.676 9
13712.232 15
13712.789 11
13713.345 13
13713.901 14
13714.458 3
13715.014 2
13715.570 7
13716.127 2
13716.683 9
13717.240 3
13717.796 6
13718.352 2
13718.909 3
13719.465 7
13720.022 12
13720.578 2
13721.135 8
13721.691 7
13722.248 6
13722.804 8
13723.361 1
13723.917 3
13724.474 7
13725.030 11
13725.587 8
13726.143 0
13726.700 3
13727.257 6
13727.813 3
13728.370 2
13728.927 5
13729.483 8
13730.040 7
13730.597 2
13731.153 8
13731.710 12
13732.267 1
13732.823 6
13733.380 5
13733.937 4
13734.494 7
13735.050 7
13735.607 3
13736.164 3
13736.721 0
13737.277 1
13737.834 5
13738.391 5
13738.948 2
13739.505 4
13740.062 3
13740.619 3
13741.175 9
13741.732 11
13742.289 8
13742.846 6
13743.403 4
13743.960 12
13744.517 4
13745.074 10
13745.631 14
13746.188 12
13746.745 7
13747.302 5
13747.859 4
13748.416 3
13748.973 3
13749.530 12
13750.087 20
13750.644 7
13751.201 6
13751.758 6
13752.316 1
13752.873 2
13753.430 16
13753.987 24
13754.544 22
13755.101 20
13755.658 16
13756.216 11
13756.773 8
13757.330 8
13757.887 5
13758.444 7
13759.002 5
13759.559 2
13760.116 3
13760.674 1
13761.231 5
13761.788 9
13762.345 6
13762.903 4
13763.460 2
13764.017 3
13764.575 6
13765.132 5
13765.690 13
13766.247 13
13766.804 11
13767.362 3
13767.919 1
13768.477 2
13769.034 8
13769.592 10
13770.149 6
13770.707 11
13771.264 5
13771.822 7
13772.379 3
13772.937 6
13773.494 6
13774.052 0
13774.609 4
13775.167 4
13775.724 3
13776.282 8
13776.840 6
13777.397 1
13777.955 5
13778.512 10
13779.070 16
13779.628 14
13780.185 6
13780.743 2
13781.301 4
13781.859 7
13782.416 2
13782.974 10
13783.532 5
13784.089 3
13784.647 10
13785.205 4
13785.763 17
13786.321 15
13786.878 6
13787.436 8
13787.994 8
13788.552 5
13789.110 3
13789.668 9
13790.226 2
13790.783 4
13791.341 6
13791.899 10
13792.457 11
13793.015 6
13793.573 7
13794.131 1
13794.689 9
13795.247 4
13795.805 6
13796.363 4
13796.921 1
13797.479 3
13798.037 8
13798.595 3
13799.153 4
13799.711 6
13800.269 9
13800.827 6
13801.385 9
13801.944 19
13802.502 22
13803.060 22
13803.618 12
13804.176 7
13804.734 10
13805.293 4
13805.851 2
13806.409 5
13806.967 11
13807.525 5
13808.084 6
13808.642 8
13809.200 5
13809.758 11
13810.317 11
13810.875 9
13811.433 17
13811.992 22
13812.550 15
13813.108 11
13813.667 5
13814.225 9
13814.783 12
13815.342 5
13815.900 7
13816.459 8
13817.017 7
13817.575 6
13818.134 0
13818.692 2
13819.251 4
13819.809 1
13820.368 2
13820.926 9
13821.485 8
13822.043 8
13822.602 8
13823.160 4
13823.719 2
13824.277 6
13824.836 4
13825.395 8
13825.953 10
13826.512 5
13827.070 2
13827.629 4
13828.188 7
13828.746 7
13829.305 1
13829.864 10
13830.422 10
13830.981 3
13831.540 4
13832.099 12
13832.657 7
13833.216 6
13833.775 3
13834.334 8
13834.892 7
13835.451 3
13836.010 3
13836.569 1
13837.128 2
13837.686 7
13838.245 3
13838.804 1
13839.363 4
13839.922 3
13840.481 4
13841.040 6
13841.599 7
13842.158 7
13842.716 10
13843.275 4
13843.834 3
13844.393 6
13844.952 4
13845.511 1
13846.070 6
13846.629 3
13847.188 6
13847.747 11
13848.307 10
13848.866 8
13849.425 9
13849.984 12
13850.543 7
13851.102 0
13851.661 13
13852.220 9
13852.779 8
13853.338 4
13853.898 11
13854.457 12
13855.016 10
13855.575 13
13856.134 3
13856.694 10
13857.253 10
13857.812 8
13858.371 7
13858.931 5
13859.490 11
13860.049 7
13860.608 4
13861.168 2
13861.727 10
13862.286 14
13862.846 5
13863.405 9
13863.965 4
13864.524 3
13865.083 2
13865.643 5
13866.202 3
13866.762 8
13867.321 5
13867.880 3
13868.440 1
13868.999 1
13869.559 5
13870.118 8
13870.678 4
13871.237 5
13871.797 7
13872.356 4
13872.916 0
13873.476 8
13874.035 18
13874.595 8
13875.154 4
13875.714 7
13876.273 7
13876.833 4
13877.393 5
13877.952 9
13878.512 3
13879.072 4
13879.631 7
13880.191 6
13880.751 4
13881.311 4
13881.870 2
13882.430 3
13882.990 11
13883.550 11
13884.109 9
13884.669 6
13885.229 2
13885.789 0
13886.349 1
13886.908 5
13887.468 4
13888.028 4
13888.588 2
13889.148 0
13889.708 6
13890.268 17
13890.827 12
13891.387 5
13891.947 3
13892.507 18
13893.067 14
13893.627 4
13894.187 3
13894.747 4
13895.307 4
13895.867 2
13896.427 4
13896.987 3
13897.547 1
13898.107 3
13898.667 2
13899.227 8
13899.788 5
13900.348 6
13900.908 1
13901.468 8
13902.028 13
13902.588 9
13903.148 7
13903.709 8
13904.269 16
13904.829 7
13905.389 8
13905.949 3
13906.510 0
13907.070 2
13907.630 0
13908.190 0
13908.751 4
13909.311 8
13909.871 9
13910.431 8
13910.992 4
13911.552 6
13912.112 3
13912.673 7
13913.233 6
13913.793 3
13914.354 13
13914.914 16
13915.475 7
13916.035 6
13916.596 1
13917.156 4
13917.716 6
13918.277 7
13918.837 9
13919.398 14
13919.958 9
13920.519 7
13921.079 5
13921.640 9
13922.200 19
13922.761 18
13923.322 7
13923.882 11
13924.443 8
13925.003 6
13925.564 9
13926.125 1
13926.685 4
13927.246 3
13927.806 7
13928.367 8
13928.928 10
13929.488 7
13930.049 2
13930.610 8
13931.171 5
13931.731 14
13932.292 6
13932.853 4
13933.414 12
13933.974 8
13934.535 8
13935.096 12
13935.657 4
13936.218 7
13936.778 14
13937.339 12
13937.900 7
13938.461 8
13939.022 17
13939.583 6
13940.144 0
13940.705 8
13941.266 8
13941.826 16
13942.387 21
13942.948 12
13943.509 6
13944.070 8
13944.631 20
13945.192 20
13945.753 18
13946.314 8
13946.875 7
13947.436 2
13947.998 14
13948.559 17
13949.120 10
13949.681 9
13950.242 9
13950.803 7
13951.364 4
13951.925 0
13952.486 0
13953.048 1
13953.609 4
13954.170 1
13954.731 3
13955.292 8
13955.854 7
13956.415 1
13956.976 4
13957.537 6
13958.099 3
13958.660 3
13959.221 4
13959.782 3
13960.344 0
13960.905 23
13961.466 19
13962.028 13
13962.589 14
13963.150 9
13963.712 5
13964.273 3
13964.835 1
13965.396 0
13965.957 2
13966.519 4
13967.080 3
13967.642 7
13968.203 2
13968.765 0
13969.326 10
13969.888 6
13970.449 6
13971.011 4
13971.572 2
13972.134 15
13972.695 24
13973.257 12
13973.819 5
13974.380 2
13974.942 5
13975.503 16
13976.065 18
13976.627 12
13977.188 4
13977.750 2
13978.312 1
13978.873 1
13979.435 4
13979.997 3
13980.558 3
13981.120 2
13981.682 9
13982.244 8
13982.805 1
13983.367 13
13983.929 8
13984.491 7
13985.052 13
13985.614 8
13986.176 7
13986.738 3
13987.300 19
13987.862 12
13988.424 7
13988.985 4
13989.547 4
13990.109 2
13990.671 1
13991.233 1
13991.795 2
13992.357 6
13992.919 12
13993.481 12
13994.043 6
13994.605 6
13995.167 24
13995.729 13
13996.291 7
13996.853 5
13997.415 3
13997.977 3
13998.539 4
13999.101 5
13999.663 9
14000.225 3
14000.788 2
14001.350 4
14001.912 5
14002.474 8
14003.036 5
14003.598 13
14004.161 8
14004.723 3
14005.285 7
14005.847 5
14006.409 3
14006.972 4
14007.534 8
14008.096 9
14008.658 11
14009.221 7
14009.783 0
14010.345 6
14010.908 1
14011.470 9
14012.032 11
14012.595 5
14013.157 4
14013.720 2
14014.282 10
14014.844 15
14015.407 10
14015.969 10
14016.532 4
14017.094 7
14017.657 3
14018.219 5
14018.781 4
14019.344 6
14019.906 5
14020.469 1
14021.031 8
14021.594 11
14022.157 16
14022.719 3
14023.282 6
14023.844 3
14024.407 2
14024.970 2
14025.532 3
14026.095 9
14026.657 9
14027.220 8
14027.783 5
14028.345 5
14028.908 15
14029.471 6
14030.033 5
14030.596 4
14031.159 5
14031.722 3
14032.284 5
14032.847 4
14033.410 2
14033.973 2
14034.536 4
14035.098 4
14035.661 6
14036.224 4
14036.787 2
14037.350 5
14037.913 10
14038.475 13
14039.038 13
14039.601 10
14040.164 7
14040.727 3
14041.290 4
14041.853 5
14042.416 7
14042.979 3
14043.542 4
14044.105 8
14044.668 3
14045.231 1
14045.794 0
14046.357 1
14046.920 4
14047.483 3
14048.046 4
14048.609 2
14049.172 1
14049.735 2
14050.298 5
14050.862 9
14051.425 5
14051.988 6
14052.551 4
14053.114 3
14053.677 2
14054.241 5
14054.804 7
14055.367 6
14055.930 5
14056.493 3
14057.057 3
14057.620 4
14058.183 8
14058.747 3
14059.310 2
14059.873 4
14060.436 4
14061.000 2
14061.563 2
14062.126 1
14062.690 10
14063.253 14
14063.817 15
14064.380 14
14064.943 6
14065.507 2
14066.070 2
14066.634 1
14067.197 8
14067.761 8
14068.324 9
14068.888 12
14069.451 9
14070.015 6
14070.578 9
14071.142 7
14071.705 7
14072.269 5
14072.832 4
14073.396 4
14073.959 0
14074.523 7
14075.087 10
14075.650 2
14076.214 4
14076.778 2
14077.341 1
14077.905 2
14078.469 5
14079.032 7
14079.596 3
14080.160 0
14080.723 7
14081.287 6
14081.851 9
14082.415 7
14082.978 4
14083.542 20
14084.106 25
14084.670 15
14085.234 12
14085.797 5
14086.361 5
14086.925 4
14087.489 14
14088.053 8
14088.617 1
14089.181 1
14089.745 6
14090.308 6
14090.872 4
14091.436 3
14092.000 2
14092.564 2
14093.128 6
14093.692 8
14094.256 15
14094.820 8
14095.384 10
14095.948 16
14096.512 11
14097.076 12
14097.640 4
14098.204 2
14098.769 2
14099.333 7
14099.897 7
14100.461 6
14101.025 8
14101.589 6
14102.153 6
14102.717 12
14103.282 12
14103.846 4
14104.410 3
14104.974 10
14105.538 14
14106.103 13
14106.667 13
14107.231 5
14107.795 2
14108.360 6
14108.924 6
14109.488 2
14110.053 5
14110.617 3
14111.181 5
14111.746 6
14112.310 2
14112.874 2
14113.439 2
14114.003 1
14114.567 6
14115.132 9
14115.696 4
14116.261 2
14116.825 3
14117.390 7
14117.954 3
14118.519 6
14119.083 4
14119.648 3
14120.212 0
14120.777 3
14121.341 5
14121.906 1
14122.470 0
14123.035 2
14123.599 2
14124.164 5
14124.729 1
14125.293 4
14125.858 2
14126.423 2
14126.987 3
14127.552 2
14128.117 3
14128.681 7
14129.246 3
14129.811 2
14130.375 10
14130.940 0
14131.505 3
14132.070 3
14132.634 4
14133.199 2
14133.764 2
14134.329 1
14134.893 1
14135.458 0
14136.023 1
14136.588 11
14137.153 8
14137.718 8
14138.283 2
14138.847 0
14139.412 0
14139.977 3
14140.542 7
14141.107 14
14141.672 16
14142.237 10
14142.802 2
14143.367 1
14143.932 7
14144.497 2
14145.062 1
14145.627 4
14146.192 6
14146.757 2
14147.322 3
14147.887 3
14148.452 2
14149.017 0
14149.582 2
14150.148 4
14150.713 5
14151.278 3
14151.843 3
14152.408 4
14152.973 2
14153.538 5
14154.104 3
14154.669 8
14155.234 9
14155.799 8
14156.364 2
14156.930 1
14157.495 1
14158.060 7
14158.626 5
14159.191 6
14159.756 4
14160.321 5
14160.887 9
14161.452 5
14162.017 5
14162.583 3
14163.148 7
14163.714 10
14164.279 10
14164.844 4
14165.410 0
14165.975 6
14166.541 3
14167.106 1
14167.672 3
14168.237 2
14168.803 9
14169.368 7
14169.934 7
14170.499 3
14171.065 13
14171.630 7
14172.196 7
14172.761 8
14173.327 3
14173.892 4
14174.458 6
14175.024 7
14175.589 5
14176.155 3
14176.720 1
14177.286 3
14177.852 3
14178.417 1
14178.983 2
14179.549 5
14180.115 2
14180.680 3
14181.246 3
14181.812 4
14182.378 1
14182.943 4
14183.509 2
14184.075 3
14184.641 5
14185.206 8
14185.772 5
14186.338 2
14186.904 6
14187.470 11
14188.036 7
14188.602 4
14189.167 7
14189.733 7
14190.299 8
14190.865 8
14191.431 10
14191.997 12
14192.563 7
14193.129 6
14193.695 7
14194.261 3
14194.827 10
14195.393 6
14195.959 4
14196.525 2
14197.091 1
14197.657 6
14198.223 2
14198.789 4
14199.355 3
14199.922 2
14200.488 1
14201.054 3
14201.620 10
14202.186 10
14202.752 7
14203.318 4
14203.885 3
14204.451 4
14205.017 1
14205.583 5
14206.149 7
14206.716 10
14207.282 9
14207.848 7
14208.414 1
14208.981 1
14209.547 3
14210.113 4
14210.680 2
14211.246 6
14211.812 8
14212.379 2
14212.945 2
14213.511 1
14214.078 2
14214.644 3
14215.211 7
14215.777 7
14216.343 16
14216.910 11
14217.476 10
14218.043 13
14218.609 5
14219.176 4
14219.742 6
14220.309 4
14220.875 1
14221.442 0
14222.008 5
14222.575 8
14223.142 5
14223.708 7
14224.275 3
14224.841 2
14225.408 1
14225.975 7
14226.541 2
14227.108 4
14227.674 7
14228.241 3
14228.808 1
14229.375 6
14229.941 6
14230.508 4
14231.075 7
14231.641 4
14232.208 6
14232.775 4
14233.342 8
14233.908 9
14234.475 7
14235.042 4
14235.609 2
14236.176 3
14236.743 6
14237.309 2
14237.876 1
14238.443 4
14239.010 16
14239.577 12
14240.144 1
14240.711 5
14241.278 2
14241.845 5
14242.412 6
14242.979 4
14243.545 2
14244.112 0
14244.679 1
14245.246 0
14245.814 6
14246.381 7
14246.948 7
14247.515 4
14248.082 9
14248.649 8
14249.216 6
14249.783 4
14250.350 4
14250.917 1
14251.484 3
14252.051 8
14252.619 11
14253.186 11
14253.753 8
14254.320 9
14254.887 11
14255.455 7
14256.022 10
14256.589 10
14257.156 4
14257.724 2
14258.291 0
14258.858 7
14259.425 3
14259.993 2
14260.560 4
14261.127 6
14261.695 3
14262.262 4
14262.829 4
14263.397 4
14263.964 3
14264.531 5
14265.099 15
14265.666 14
14266.234 8
14266.801 6
14267.369 3
14267.936 4
14268.504 5
14269.071 1
14269.638 6
14270.206 10
14270.774 9
14271.341 6
14271.909 3
14272.476 2
14273.044 4
14273.611 4
14274.179 3
14274.746 7
14275.314 3
14275.882 4
14276.449 2
14277.017 4
14277.585 8
14278.152 4
14278.720 3
14279.288 2
14279.855 5
14280.423 2
14280.991 5
14281.558 8
14282.126 7
14282.694 4
14283.262 3
14283.829 3
14284.397 1
14284.965 5
14285.533 3
14286.101 4
14286.669 3
14287.236 14
14287.804 9
14288.372 5
14288.940 2
14289.508 1
14290.076 2
14290.644 7
14291.212 4
14291.780 7
14292.347 3
14292.915 8
14293.483 8
14294.051 2
14294.619 5
14295.187 5
14295.755 10
14296.323 7
14296.891 3
14297.459 6
14298.028 4
14298.596 3
14299.164 12
14299.732 11
14300.300 18
14300.868 12
14301.436 3
14302.004 2
14302.572 2
14303.141 3
14303.709 2
14304.277 7
14304.845 16
14305.413 18
14305.982 3
14306.550 5
14307.118 4
14307.686 7
14308.254 19
14308.823 25
14309.391 9
14309.959 5
14310.528 2
14311.096 1
14311.664 2
14312.233 7
14312.801 5
14313.369 16
14313.938 10
14314.506 8
14315.074 6
14315.643 2
14316.211 1
14316.780 2
14317.348 4
14317.917 0
14318.485 9
14319.054 7
14319.622 8
14320.191 11
14320.759 4
14321.328 4
14321.896 0
14322.465 13
14323.033 7
14323.602 5
14324.170 4
14324.739 3
14325.308 2
14325.876 3
14326.445 9
14327.013 3
14327.582 3
14328.151 6
14328.719 3
14329.288 8
14329.857 4
14330.425 7
14330.994 7
14331.563 5
14332.132 3
14332.700 5
14333.269 11
14333.838 15
14334.407 10
14334.975 7
14335.544 11
14336.113 11
14336.682 9
14337.251 11
14337.820 8
14338.388 4
14338.957 8
14339.526 6
14340.095 9
14340.664 8
14341.233 7
14341.802 2
14342.371 3
14342.940 2
14343.509 4
14344.078 3
14344.647 2
14345.216 2
14345.785 3
14346.354 1
14346.923 2
14347.492 2
14348.061 5
14348.630 5
14349.199 11
14349.768 13
14350.337 9
14350.906 5
14351.475 4
14352.044 9
14352.614 8
14353.183 19
14353.752 18
14354.321 18
14354.890 14
14355.459 3
14356.029 16
14356.598 6
14357.167 9
14357.736 4
14358.306 11
14358.875 9
14359.444 8
14360.013 13
14360.583 7
14361.152 2
14361.721 2
14362.291 1
14362.860 1
14363.429 4
14363.999 1
14364.568 0
14365.137 4
14365.707 6
14366.276 1
14366.846 5
14367.415 5
14367.985 1
14368.554 3
14369.124 5
14369.693 7
14370.262 8
14370.832 5
14371.402 7
14371.971 7
14372.541 6
14373.110 7
14373.680 11
14374.249 9
14374.819 5
14375.388 3
14375.958 6
14376.528 15
14377.097 14
14377.667 9
14378.237 9
14378.806 4
14379.376 2
14379.946 2
14380.515 4
14381.085 6
14381.655 6
14382.224 6
14382.794 6
14383.364 6
14383.934 3
14384.503 10
14385.073 8
14385.643 2
14386.213 1
14386.783 1
14387.352 3
14387.922 2
14388.492 5
14389.062 9
14389.632 9
14390.202 8
14390.772 6
14391.342 5
14391.911 15
14392.481 21
14393.051 21
14393.621 20
14394.191 21
14394.761 25
14395.331 14
14395.901 12
14396.471 6
14397.041 7
14397.611 17
14398.181 6
14398.751 4
14399.321 9
14399.892 5
14400.462 2
14401.032 1
14401.602 0
14402.172 2
14402.742 0
14403.312 1
14403.882 1
14404.453 3
14405.023 2
14405.593 1
14406.163 2
14406.733 2
14407.304 2
14407.874 3
14408.444 2
14409.014 5
14409.585 3
14410.155 5
14410.725 5
14411.295 4
14411.866 2
14412.436 2
14413.006 1
14413.577 6
14414.147 9
14414.717 6
14415.288 8
14415.858 1
14416.429 1
14416.999 3
14417.570 5
14418.140 13
14418.710 25
14419.281 19
14419.851 11
14420.422 4
14420.992 6
14421.563 5
14422.133 4
14422.704 6
14423.274 7
14423.845 2
14424.416 4
14424.986 10
14425.557 11
14426.127 5
14426.698 6
14427.269 5
14427.839 8
14428.410 11
14428.980 7
14429.551 8
14430.122 6
14430.692 11
14431.263 11
14431.834 5
14432.405 10
14432.975 4
14433.546 1
14434.117 9
14434.688 8
14435.258 0
14435.829 0
14436.400 0
14436.971 2
14437.542 8
14438.112 8
14438.683 8
14439.254 2
14439.825 8
14440.396 15
14440.967 12
14441.538 14
14442.109 8
14442.679 10
14443.250 3
14443.821 1
14444.392 6
14444.963 1
14445.534 5
14446.105 2
14446.676 1
14447.247 1
14447.818 1
14448.389 2
14448.960 10
14449.531 10
14450.103 8
14450.674 2
14451.245 4
14451.816 10
14452.387 9
14452.958 2
14453.529 3
14454.100 5
14454.671 5
14455.243 3
14455.814 7
14456.385 7
14456.956 8
14457.527 2
14458.099 4
14458.670 2
14459.241 3
14459.812 6
14460.384 3
14460.955 15
14461.526 10
14462.098 13
14462.669 25
14463.240 30
14463.812 17
14464.383 9
14464.954 11
14465.526 8
14466.097 1
14466.668 4
14467.240 6
14467.811 4
14468.383 5
14468.954 5
14469.526 17
14470.097 20
14470.669 7
14471.240 6
14471.812 5
14472.383 7
14472.955 4
14473.526 5
14474.098 8
14474.669 5
14475.241 5
14475.812 11
14476.384 6
14476.956 4
14477.527 4
14478.099 3
14478.670 11
14479.242 9
14479.814 3
14480.385 11
14480.957 10
14481.529 11
14482.100 13
14482.672 13
14483.244 4
14483.816 10
14484.387 6
14484.959 1
14485.531 2
14486.103 0
14486.674 13
14487.246 10
14487.818 2
14488.390 2
14488.962 6
14489.534 6
14490.105 2
14490.677 3
14491.249 4
14491.821 5
14492.393 3
14492.965 3
14493.537 4
14494.109 4
14494.681 5
14495.253 5
14495.825 5
14496.397 11
14496.969 6
14497.541 7
14498.113 15
14498.685 11
14499.257 4
14499.829 4
14500.401 6
14500.973 3
14501.545 10
14502.117 4
14502.689 1
14503.261 1
14503.833 4
14504.406 8
14504.978 6
14505.550 6
14506.122 2
14506.694 1
14507.266 4
14507.839 12
14508.411 4
14508.983 3
14509.555 6
14510.128 6
14510.700 4
14511.272 3
14511.844 3
14512.417 2
14512.989 3
14513.561 4
14514.134 5
14514.706 3
14515.278 8
14515.851 9
14516.423 6
14516.996 7
14517.568 3
14518.140 15
14518.713 12
14519.285 5
14519.858 5
14520.430 36
14521.003 26
14521.575 15
14522.148 20
14522.720 25
14523.293 14
14523.865 9
14524.438 3
14525.010 2
14525.583 7
14526.155 12
14526.728 8
14527.301 3
14527.873 2
14528.446 3
14529.018 4
14529.591 8
14530.164 3
14530.736 5
14531.309 2
14531.882 6
14532.454 6
14533.027 5
14533.600 1
14534.173 5
14534.745 9
14535.318 9
14535.891 2
14536.464 2
14537.036 11
14537.609 14
14538.182 18
14538.755 24
14539.328 8
14539.900 3
14540.473 3
14541.046 4
14541.619 10
14542.192 10
14542.765 7
14543.338 1
14543.911 5
14544.484 7
14545.057 7
14545.630 9
14546.202 12
14546.775 6
14547.348 8
14547.921 7
14548.494 13
14549.067 8
14549.641 5
14550.214 4
14550.787 3
14551.360 10
14551.933 8
14552.506 2
14553.079 3
14553.652 3
14554.225 5
14554.798 7
14555.371 4
14555.945 10
14556.518 13
14557.091 10
14557.664 7
14558.237 3
14558.811 7
14559.384 8
14559.957 3
14560.530 7
14561.104 12
14561.677 8
14562.250 6
14562.823 7
14563.397 6
14563.970 7
14564.543 10
14565.117 9
14565.690 7
14566.263 2
14566.837 11
14567.410 6
14567.984 8
14568.557 3
14569.130 6
14569.704 9
14570.277 6
14570.851 2
14571.424 1
14571.998 6
14572.571 8
14573.145 1
14573.718 3
14574.292 4
14574.865 6
14575.439 13
14576.012 5
14576.586 5
14577.159 7
14577.733 7
14578.307 6
14578.880 1
14579.454 6
14580.027 3
14580.601 10
14581.175 9
14581.748 8
14582.322 6
14582.896 2
14583.469 8
14584.043 10
14584.617 6
14585.191 6
14585.764 5
14586.338 3
14586.912 8
14587.486 12
14588.059 5
14588.633 7
14589.207 5
14589.781 3
14590.355 8
14590.929 17
14591.502 25
14592.076 13
14592.650 12
14593.224 15
14593.798 9
14594.372 2
14594.946 3
14595.520 6
14596.094 2
14596.668 2
14597.242 2
14597.816 2
14598.390 12
14598.964 5
14599.538 0
14600.112 8
14600.686 0
14601.260 6
14601.834 2
14602.408 1
14602.982 0
14603.556 1
14604.130 3
14604.704 1
14605.278 2
14605.853 3
14606.427 4
14607.001 2
14607.575 10
14608.149 5
14608.723 4
14609.298 0
14609.872 5
14610.446 1
14611.020 6
14611.595 2
14612.169 17
14612.743 8
14613.317 7
14613.892 1
14614.466 1
14615.040 7
14615.615 4
14616.189 8
14616.763 12
14617.338 11
14617.912 14
14618.486 9
14619.061 8
14619.635 6
14620.210 7
14620.784 3
14621.359 6
14621.933 2
14622.507 2
14623.082 3
14623.656 3
14624.231 0
14624.805 1
14625.380 0
14625.955 4
14626.529 5
14627.104 3
14627.678 3
14628.253 2
14628.827 4
14629.402 2
14629.977 1
14630.551 7
14631.126 5
14631.700 12
14632.275 7
14632.850 10
14633.425 9
14633.999 4
14634.574 6
14635.149 6
14635.723 1
14636.298 5
14636.873 8
14637.448 6
14638.022 3
14638.597 5
14639.172 7
14639.747 6
14640.322 4
14640.896 2
14641.471 2
14642.046 3
14642.621 7
14643.196 7
14643.771 6
14644.346 4
14644.920 2
14645.495 0
14646.070 5
14646.645 6
14647.220 1
14647.795 2
14648.370 3
14648.945 1
14649.520 4
14650.095 9
14650.670 3
14651.245 3
14651.820 5
14652.395 3
14652.970 3
14653.545 1
14654.121 4
14654.696 9
14655.271 6
14655.846 6
14656.421 5
14656.996 3
14657.571 14
14658.146 8
14658.722 4
14659.297 1
14659.872 17
14660.447 16
14661.022 4
14661.598 4
14662.173 10
14662.748 5
14663.323 5
14663.899 3
14664.474 3
14665.049 3
14665.625 1
14666.200 7
14666.775 25
14667.351 30
14667.926 22
14668.501 22
14669.077 14
14669.652 11
14670.228 3
14670.803 2
14671.378 6
14671.954 6
14672.529 9
14673.105 7
14673.680 9
14674.256 9
14674.831 4
14675.407 5
14675.982 8
14676.558 2
14677.133 2
14677.709 6
14678.284 3
14678.860 3
14679.436 2
14680.011 2
14680.587 5
14681.162 6
14681.738 8
14682.314 5
14682.889 5
14683.465 4
14684.041 6
14684.616 11
14685.192 8
14685.768 8
14686.343 4
14686.919 2
14687.495 5
14688.071 4
14688.646 4
14689.222 1
14689.798 14
14690.374 5
14690.950 4
14691.525 9
14692.101 11
14692.677 4
14693.253 15
14693.829 20
14694.405 14
14694.981 11
14695.556 8
14696.132 8
14696.708 2
14697.284 1
14697.860 0
14698.436 7
14699.012 3
14699.588 1
14700.164 4
14700.740 3
14701.316 11
14701.892 10
14702.468 4
14703.044 9
14703.620 9
14704.196 2
14704.772 4
14705.349 9
14705.925 11
14706.501 9
14707.077 5
14707.653 5
14708.229 13
14708.805 12
14709.381 11
14709.958 8
14710.534 2
14711.110 13
14711.686 15
14712.262 11
14712.839 10
14713.415 8
14713.991 4
14714.568 2
14715.144 5
14715.720 1
14716.296 3
14716.873 4
14717.449 7
14718.025 2
14718.602 1
14719.178 3
14719.754 3
14720.331 3
14720.907 8
14721.484 5
14722.060 1
14722.637 4
14723.213 17
14723.789 12
14724.366 10
14724.942 5
14725.519 0
14726.095 1
14726.672 6
14727.248 5
14727.825 4
14728.401 3
14728.978 3
14729.555 2
14730.131 5
14730.708 1
14731.284 1
14731.861 1
14732.438 0
14733.014 5
14733.591 1
14734.167 3
14734.744 2
14735.321 0
14735.898 7
14736.474 9
14737.051 4
14737.628 4
14738.204 2
14738.781 2
14739.358 4
14739.935 3
14740.511 17
14741.088 13
14741.665 9
14742.242 6
14742.819 6
14743.396 2
14743.972 5
14744.549 4
14745.126 8
14745.703 13
14746.280 7
14746.857 10
14747.434 8
14748.011 12
14748.588 16
14749.165 4
14749.741 3
14750.318 1
14750.895 8
14751.472 12
14752.049 6
14752.626 3
14753.203 0
14753.781 1
14754.358 4
14754.935 3
14755.512 5
14756.089 1
14756.666 6
14757.243 6
14757.820 1
14758.397 8
14758.974 13
14759.552 5
14760.129 9
14760.706 9
14761.283 1
14761.860 8
14762.437 6
14763.015 4
14763.592 6
14764.169 10
14764.746 3
14765.324 5
14765.901 6
14766.478 5
14767.056 3
14767.633 1
14768.210 2
14768.787 2
14769.365 4
14769.942 4
14770.520 0
14771.097 2
14771.674 2
14772.252 3
14772.829 2
14773.407 4
14773.984 3
14774.561 3
14775.139 6
14775.716 4
14776.294 6
14776.871 4
14777.449 6
14778.026 1
14778.604 9
14779.181 6
14779.759 6
14780.337 11
14780.914 12
14781.492 7
14782.069 3
14782.647 7
14783.224 3
14783.802 2
14784.380 3
14784.957 0
14785.535 3
14786.113 5
14786.690 4
14787.268 1
14787.846 1
14788.424 8
14789.001 9
14789.579 6
14790.157 3
14790.735 4
14791.312 10
14791.890 4
14792.468 1
14793.046 1
14793.623 5
14794.201 8
14794.779 4
14795.357 4
14795.935 2
14796.513 7
14797.091 5
14797.669 2
14798.246 12
14798.824 7
14799.402 7
14799.980 9
14800.558 11
14801.136 3
14801.714 2
14802.292 9
14802.870 10
14803.448 8
14804.026 5
14804.604 2
14805.182 5
14805.760 4
14806.338 9
14806.916 10
14807.495 9
14808.073 12
14808.651 6
14809.229 8
14809.807 5
14810.385 13
14810.963 10
14811.541 6
14812.120 2
14812.698 4
14813.276 3
14813.854 9
14814.432 4
14815.011 4
14815.589 11
14816.167 16
14816.745 13
14817.324 12
14817.902 6
14818.480 6
14819.059 11
14819.637 9
14820.215 10
14820.794 8
14821.372 7
14821.950 7
14822.529 5
14823.107 4
14823.686 3
14824.264 3
14824.842 11
14825.421 3
14825.999 2
14826.578 6
14827.156 8
14827.735 7
14828.313 5
14828.892 10
14829.470 13
14830.049 8
14830.627 4
14831.206 3
14831.784 7
14832.363 9
14832.942 6
14833.520 2
14834.099 1
14834.677 3
14835.256 1
14835.835 3
14836.413 4
14836.992 2
14837.571 1
14838.149 2
14838.728 8
14839.307 10
14839.886 9
14840.464 10
14841.043 3
14841.622 3
14842.201 3
14842.779 6
14843.358 4
14843.937 0
14844.516 5
14845.095 2
14845.673 2
14846.252 4
14846.831 2
14847.410 6
14847.989 4
14848.568 2
14849.147 5
14849.726 4
14850.304 3
14850.883 5
14851.462 2
14852.041 7
14852.620 8
14853.199 5
14853.778 5
14854.357 2
14854.936 1
14855.515 1
14856.094 0
14856.673 5
14857.252 7
14857.831 9
14858.411 6
14858.990 6
14859.569 5
14860.148 4
14860.727 6
14861.306 5
14861.885 4
14862.464 7
14863.044 4
14863.623 5
14864.202 3
14864.781 7
14865.360 6
14865.940 4
14866.519 3
14867.098 6
14867.677 2
14868.257 4
14868.836 7
14869.415 14
14869.995 13
14870.574 7
14871.153 9
14871.733 5
14872.312 6
14872.891 5
14873.471 13
14874.050 9
14874.629 11
14875.209 8
14875.788 4
14876.368 5
14876.947 5
14877.527 1
14878.106 6
14878.686 10
14879.265 15
14879.845 10
14880.424 3
14881.004 9
14881.583 11
14882.163 12
14882.742 9
14883.322 1
14883.901 3
14884.481 6
14885.061 13
14885.640 5
14886.220 16
14886.799 14
14887.379 8
14887.959 5
14888.538 1
14889.118 5
14889.698 6
14890.277 9
14890.857 7
14891.437 2
14892.017 3
14892.596 9
14893.176 4
14893.756 0
14894.336 1
14894.915 8
14895.495 6
14896.075 3
14896.655 6
14897.235 8
14897.815 16
14898.394 8
14898.974 6
14899.554 9
14900.134 6
14900.714 1
14901.294 5
14901.874 14
14902.454 14
14903.034 7
14903.614 1
14904.194 1
14904.774 5
14905.354 16
14905.934 10
14906.514 3
14907.094 7
14907.674 6
14908.254 3
14908.834 0
14909.414 3
14909.994 3
14910.574 5
14911.154 2
14911.734 2
14912.315 3
14912.895 1
14913.475 1
14914.055 9
14914.635 3
14915.215 2
14915.796 3
14916.376 8
14916.956 7
14917.536 4
14918.116 2
14918.697 1
14919.277 2
14919.857 6
14920.438 2
14921.018 4
14921.598 9
14922.178 6
14922.759 13
14923.339 5
14923.920 1
14924.500 5
14925.080 1
14925.661 2
14926.241 2
14926.821 3
14927.402 11
14927.982 7
14928.563 2
14929.143 2
14929.724 4
14930.304 3
14930.885 2
14931.465 2
14932.046 2
14932.626 5
14933.207 4
14933.787 2
14934.368 1
14934.948 5
14935.529 3
14936.110 1
14936.690 3
14937.271 2
14937.851 3
14938.432 5
14939.013 2
14939.593 3
14940.174 1
14940.755 1
14941.335 1
14941.916 1
14942.497 0
14943.078 10
14943.658 10
14944.239 13
14944.820 6
14945.401 9
14945.981 13
14946.562 3
14947.143 3
14947.724 3
14948.305 5
14948.886 19
14949.466 8
14950.047 2
14950.628 1
14951.209 2
14951.790 3
14952.371 5
14952.952 1
14953.533 6
14954.114 7
14954.695 5
14955.276 4
14955.857 6
14956.438 3
14957.019 4
14957.600 3
14958.181 4
14958.762 7
14959.343 9
14959.924 12
14960.505 8
14961.086 4
14961.667 2
14962.248 1
14962.829 1
14963.410 3
14963.991 5
14964.573 4
14965.154 10
14965.735 5
14966.316 9
14966.897 4
14967.478 2
14968.060 4
14968.641 0
14969.222 4
14969.803 6
14970.385 4
14970.966 1
14971.547 2
14972.129 12
14972.710 15
14973.291 8
14973.872 4
14974.454 5
14975.035 8
14975.617 3
14976.198 1
14976.779 2
14977.361 0
14977.942 3
14978.523 12
14979.105 13
14979.686 4
14980.268 12
14980.849 10
14981.431 5
14982.012 4
14982.594 6
14983.175 3
14983.757 4
14984.338 7
14984.920 4
14985.501 5
14986.083 2
14986.665 2
14987.246 1
14987.828 4
14988.409 10
14988.991 4
14989.573 5
14990.154 3
14990.736 10
14991.318 8
14991.899 6
14992.481 5
14993.063 4
14993.644 2
14994.226 7
14994.808 8
14995.390 3
14995.971 3
14996.553 5
14997.135 4
14997.717 6
14998.298 4
14998.880 7
14999.462 3
15000.044 1
15000.626 4
15001.208 3
15001.789 4
15002.371 0
15002.953 0
15003.535 2
15004.117 8
15004.699 3
15005.281 3
15005.863 18
15006.445 12
15007.027 6
15007.609 4
15008.191 5
15008.773 15
15009.355 14
15009.937 12
15010.519 6
15011.101 4
15011.683 6
15012.265 6
15012.847 3
15013.429 20
15014.011 10
15014.593 5
15015.176 6
15015.758 11
15016.340 11
15016.922 6
15017.504 5
15018.086 2
15018.669 7
15019.251 8
15019.833 4
15020.415 3
15020.997 9
15021.580 13
15022.162 9
15022.744 4
15023.327 2
15023.909 4
15024.491 10
15025.073 19
15025.656 9
15026.238 4
15026.821 7
15027.403 2
15027.985 2
15028.568 1
15029.150 1
15029.732 3
15030.315 4
15030.897 8
15031.480 10
15032.062 7
15032.645 3
15033.227 4
15033.810 2
15034.392 9
15034.975 6
15035.557 6
15036.140 7
15036.722 6
15037.305 0
15037.887 4
15038.470 6
15039.053 6
15039.635 4
15040.218 1
15040.800 3
15041.383 5
15041.966 3
15042.548 9
15043.131 7
15043.714 3
15044.296 4
15044.879 9
15045.462 9
15046.045 5
15046.627 4
15047.210 6
15047.793 11
15048.376 4
15048.958 4
15049.541 11
15050.124 6
15050.707 5
15051.290 6
15051.872 5
15052.455 3
15053.038 2
15053.621 2
15054.204 2
15054.787 5
15055.370 5
15055.953 3
15056.536 2
15057.119 9
15057.701 11
15058.284 5
15058.867 3
15059.450 8
15060.033 3
15060.616 0
15061.199 3
15061.782 4
15062.366 5
15062.949 8
15063.532 5
15064.115 4
15064.698 6
15065.281 5
15065.864 5
15066.447 3
15067.030 1
15067.613 1
15068.197 1
15068.780 6
15069.363 9
15069.946 9
15070.529 6
15071.113 15
15071.696 6
15072.279 4
15072.862 8
15073.445 9
15074.029 5
15074.612 0
15075.195 1
15075.779 6
15076.362 4
15076.945 4
15077.529 1
15078.112 9
15078.695 15
15079.279 8
15079.862 6
15080.445 12
15081.029 6
15081.612 4
15082.196 3
15082.779 5
15083.363 7
15083.946 4
15084.530 7
15085.113 8
15085.696 9
15086.280 11
15086.864 5
15087.447 6
15088.031 9
15088.614 6
15089.198 4
15089.781 3
15090.365 2
15090.948 0
15091.532 0
15092.116 3
15092.699 4
15093.283 5
15093.867 5
15094.450 2
15095.034 0
15095.618 2
15096.201 3
15096.785 12
15097.369 6
15097.952 9
15098.536 3
15099.120 3
15099.704 4
15100.288 1
15100.871 8
15101.455 7
15102.039 5
15102.623 3
15103.207 11
15103.790 7
15104.374 5
15104.958 3
15105.542 2
15106.126 0
15106.710 5
15107.294 8
15107.878 6
15108.462 2
15109.046 5
15109.629 3
15110.213 0
15110.797 4
15111.381 5
15111.965 4
15112.549 2
15113.133 1
15113.717 17
15114.302 15
15114.886 12
15115.470 10
15116.054 10
15116.638 7
15117.222 1
15117.806 1
15118.390 1
15118.974 0
15119.558 7
15120.143 3
15120.727 3
15121.311 5
15121.895 2
15122.479 10
15123.064 7
15123.648 4
15124.232 3
15124.816 2
15125.401 0
15125.985 2
15126.569 2
15127.153 2
15127.738 11
15128.322 15
15128.906 5
15129.491 1
15130.075 1
15130.659 2
15131.244 5
15131.828 2
15132.413 8
15132.997 9
15133.581 3
15134.166 6
15134.750 4
15135.335 4
15135.919 11
15136.504 13
15137.088 8
15137.673 9
15138.257 8
15138.842 4
15139.426 13
15140.011 2
15140.595 9
15141.180 13
15141.764 6
15142.349 7
15142.934 7
15143.518 5
15144.103 2
15144.688 5
15145.272 6
15145.857 8
15146.442 6
15147.026 5
15147.611 4
15148.196 3
15148.780 0
15149.365 1
15149.950 0
15150.535 2
15151.119 3
15151.704 2
15152.289 4
15152.874 3
15153.458 3
15154.043 2
15154.628 1
15155.213 1
15155.798 1
15156.383 2
15156.967 3
15157.552 5
15158.137 4
15158.722 2
15159.307 5
15159.892 4
15160.477 11
15161.062 10
15161.647 4
15162.232 3
15162.817 1
15163.402 3
15163.987 3
15164.572 3
15165.157 8
15165.742 7
15166.327 1
15166.912 3
15167.497 1
15168.082 3
15168.667 2
15169.252 9
15169.837 8
15170.423 3
15171.008 3
15171.593 7
15172.178 6
15172.763 1
15173.348 1
15173.934 3
15174.519 4
15175.104 1
15175.689 0
15176.275 2
15176.860 2
15177.445 4
15178.030 3
15178.616 9
15179.201 4
15179.786 19
15180.372 10
15180.957 8
15181.542 13
15182.128 6
15182.713 1
15183.298 3
15183.884 8
15184.469 8
15185.055 20
15185.640 21
15186.225 14
15186.811 6
15187.396 4
15187.982 2
15188.567 1
15189.153 11
15189.738 8
15190.324 2
15190.909 7
15191.495 4
15192.080 0
15192.666 0
15193.252 0
15193.837 1
15194.423 1
15195.008 5
15195.594 3
15196.180 12
15196.765 7
15197.351 2
15197.936 5
15198.522 4
15199.108 6
15199.694 3
15200.279 6
15200.865 5
15201.451 5
15202.036 3
15202.622 5
15203.208 7
15203.794 5
15204.380 5
15204.965 7
15205.551 10
15206.137 5
15206.723 6
15207.309 2
15207.894 3
15208.480 9
15209.066 7
15209.652 10
15210.238 12
15210.824 14
15211.410 6
15211.996 7
15212.582 2
15213.168 4
15213.754 3
15214.340 3
15214.926 1
15215.512 6
15216.098 5
15216.684 5
15217.270 6
15217.856 12
15218.442 3
15219.028 5
15219.614 7
15220.200 4
15220.786 6
15221.372 5
15221.958 10
15222.544 4
15223.131 10
15223.717 3
15224.303 3
15224.889 3
15225.475 5
15226.061 10
15226.648 7
15227.234 5
15227.820 3
15228.406 1
15228.993 6
15229.579 7
15230.165 5
15230.752 3
15231.338 0
15231.924 6
15232.510 2
15233.097 12
15233.683 7
15234.270 11
15234.856 7
15235.442 2
15236.029 6
15236.615 7
15237.201 4
15237.788 1
15238.374 1
15238.961 5
15239.547 5
15240.134 6
15240.720 2
15241.307 2
15241.893 0
15242.480 3
15243.066 4
15243.653 0
15244.239 2
15244.826 2
15245.413 0
15245.999 1
15246.586 0
15247.172 3
15247.759 4
15248.346 0
15248.932 2
15249.519 4
15250.106 7
15250.692 2
15251.279 2
15251.866 1
15252.452 2
15253.039 5
15253.626 12
15254.212 3
15254.799 0
15255.386 1
15255.973 1
15256.560 3
15257.146 4
15257.733 9
15258.320 5
15258.907 7
15259.494 15
15260.081 2
15260.667 8
15261.254 7
15261.841 3
15262.428 3
15263.015 4
15263.602 7
15264.189 8
15264.776 8
15265.363 11
15265.950 11
15266.537 7
15267.124 8
15267.711 6
15268.298 0
15268.885 0
15269.472 6
15270.059 6
15270.646 7
15271.233 9
15271.820 9
15272.407 4
15272.994 4
15273.581 1
15274.169 3
15274.756 3
15275.343 5
15275.930 3
15276.517 5
15277.104 8
15277.692 12
15278.279 5
15278.866 4
15279.453 3
15280.040 7
15280.628 0
15281.215 4
15281.802 6
15282.389 3
15282.977 3
15283.564 4
15284.151 4
15284.739 3
15285.326 5
15285.913 3
15286.501 2
15287.088 7
15287.676 7
15288.263 3
15288.850 4
15289.438 5
15290.025 3
15290.613 4
15291.200 6
15291.788 4
15292.375 1
15292.963 3
15293.550 5
15294.138 5
15294.725 2
15295.313 3
15295.900 2
15296.488 0
15297.075 0
15297.663 1
15298.250 0
15298.838 4
15299.426 6
15300.013 2
15300.601 2
15301.189 13
15301.776 6
15302.364 4
15302.952 2
15303.539 4
15304.127 2
15304.715 5
15305.302 3
15305.890 1
15306.478 2
15307.066 6
15307.653 1
15308.241 2
15308.829 8
15309.417 9
15310.005 9
15310.592 1
15311.180 5
15311.768 7
15312.356 3
15312.944 1
15313.532 11
15314.120 12
15314.708 9
15315.296 9
15315.883 6
15316.471 1
15317.059 8
15317.647 11
15318.235 7
15318.823 0
15319.411 3
15319.999 3
15320.587 3
15321.175 3
15321.763 1
15322.351 4
15322.939 4
15323.528 5
15324.116 12
15324.704 7
15325.292 19
15325.880 13
15326.468 10
15327.056 12
15327.644 5
15328.233 4
15328.821 6
15329.409 14
15329.997 17
15330.585 9
15331.174 7
15331.762 2
15332.350 10
15332.938 13
15333.527 5
15334.115 0
15334.703 15
15335.291 7
15335.880 8
15336.468 13
15337.056 9
15337.645 9
15338.233 9
15338.821 6
15339.410 7
15339.998 3
15340.587 7
15341.175 4
15341.764 4
15342.352 12
15342.940 7
15343.529 4
15344.117 3
15344.706 1
15345.294 2
15345.883 7
15346.471 4
15347.060 12
15347.648 16
15348.237 12
15348.826 9
15349.414 7
15350.003 15
15350.591 14
15351.180 5
15351.768 7
15352.357 7
15352.946 8
15353.534 7
15354.123 10
15354.712 1
15355.300 3
15355.889 8
15356.478 6
15357.067 2
15357.655 2
15358.244 3
15358.833 3
15359.422 7
15360.010 5
15360.599 5
15361.188 9
15361.777 4
15362.366 3
15362.954 9
15363.543 3
15364.132 1
15364.721 2
15365.310 4
15365.899 7
15366.488 2
15367.077 0
15367.665 4
15368.254 5
15368.843 2
15369.432 4
15370.021 5
15370.610 6
15371.199 8
15371.788 10
15372.377 6
15372.966 5
15373.555 3
15374.144 3
15374.733 6
15375.322 4
15375.912 6
15376.501 2
15377.090 0
15377.679 3
15378.268 3
15378.857 1
15379.446 3
15380.035 1
15380.625 2
15381.214 0
15381.803 6
15382.392 5
15382.981 7
15383.571 4
15384.160 1
15384.749 3
15385.338 2
15385.928 8
15386.517 5
15387.106 4
15387.695 3
15388.285 3
15388.874 6
15389.463 7
15390.053 3
15390.642 8
15391.232 3
15391.821 4
15392.410 4
15393.000 6
15393.589 1
15394.179 3
15394.768 2
15395.358 3
15395.947 10
15396.536 3
15397.126 3
15397.715 3
15398.305 13
15398.894 6
15399.484 16
15400.074 18
15400.663 13
15401.253 4
15401.842 3
15402.432 9
15403.021 9
15403.611 2
15404.201 1
15404.790 1
15405.380 5
15405.970 7
15406.559 8
15407.149 3
15407.739 2
15408.328 4
15408.918 3
15409.508 1
15410.097 5
15410.687 8
15411.277 9
15411.867 6
15412.457 2
15413.046 4
15413.636 0
15414.226 5
15414.816 6
15415.406 5
15415.995 1
15416.585 6
15417.175 1
15417.765 1
15418.355 0
15418.945 3
15419.535 9
15420.125 5
15420.715 5
15421.305 2
15421.895 4
15422.485 3
15423.075 4
15423.665 2
15424.255 0
15424.845 3
15425.435 5
15426.025 1
15426.615 2
15427.205 4
15427.795 5
15428.385 3
15428.975 3
15429.565 6
15430.155 8
15430.745 3
15431.335 6
15431.926 6
15432.516 2
15433.106 0
15433.696 8
15434.286 12
15434.877 5
15435.467 2
15436.057 0
15436.647 5
15437.237 5
15437.828 2
15438.418 10
15439.008 7
15439.599 3
15440.189 3
15440.779 1
15441.370 2
15441.960 3
15442.550 8
15443.141 4
15443.731 2
15444.321 5
15444.912 9
15445.502 8
15446.093 9
15446.683 6
15447.274 3
15447.864 0
15448.454 10
15449.045 4
15449.635 2
15450.226 2
15450.816 0
15451.407 2
15451.998 2
15452.588 1
15453.179 0
15453.769 8
15454.360 2
15454.950 2
15455.541 4
15456.132 6
15456.722 0
15457.313 16
15457.903 15
15458.494 12
15459.085 13
15459.675 4
15460.266 5
15460.857 13
15461.448 18
15462.038 34
15462.629 27
15463.220 20
15463.811 8
15464.401 21
15464.992 15
15465.583 8
15466.174 7
15466.765 7
15467.355 4
15467.946 1
15468.537 5
15469.128 1
15469.719 8
15470.310 7
15470.901 6
15471.492 8
15472.082 8
15472.673 7
15473.264 15
15473.855 11
15474.446 11
15475.037 5
15475.628 1
15476.219 2
15476.810 3
15477.401 3
15477.992 11
15478.583 6
15479.174 3
15479.765 3
15480.357 1
15480.948 9
15481.539 9
15482.130 7
15482.721 10
15483.312 9
15483.903 6
15484.494 7
15485.086 8
15485.677 7
15486.268 6
15486.859 6
15487.450 9
15488.042 7
15488.633 3
15489.224 5
15489.815 3
15490.407 2
15490.998 3
15491.589 2
15492.180 0
15492.772 8
15493.363 6
15493.954 6
15494.546 4
15495.137 3
15495.728 4
15496.320 1
15496.911 3
15497.503 10
15498.094 3
15498.686 0
15499.277 2
15499.868 5
15500.460 5
15501.051 3
15501.643 4
15502.234 1
15502.826 6
15503.417 4
15504.009 0
15504.600 3
15505.192 1
15505.784 4
15506.375 5
15506.967 4
15507.558 6
15508.150 10
15508.742 3
15509.333 4
15509.925 1
15510.516 4
15511.108 6
15511.700 1
15512.291 8
15512.883 4
15513.475 3
15514.067 11
15514.658 9
15515.250 2
15515.842 1
15516.434 2
15517.025 7
15517.617 7
15518.209 3
15518.801 14
15519.393 7
15519.984 2
15520.576 4
15521.168 4
15521.760 6
15522.352 3
15522.944 3
15523.536 1
15524.128 4
15524.719 5
15525.311 4
15525.903 5
15526.495 1
15527.087 3
15527.679 2
15528.271 6
15528.863 6
15529.455 12
15530.047 11
15530.639 6
15531.231 4
15531.823 8
15532.416 9
15533.008 7
15533.600 5
15534.192 4
15534.784 7
15535.376 6
15535.968 3
15536.560 3
15537.153 4
15537.745 3
15538.337 13
15538.929 8
15539.521 6
15540.113 6
15540.706 1
15541.298 5
15541.890 5
15542.482 2
15543.075 0
15543.667 3
15544.259 1
15544.852 1
15545.444 6
15546.036 3
15546.629 3
15547.221 5
15547.813 2
15548.406 2
15548.998 2
15549.590 4
15550.183 6
15550.775 3
15551.368 5
15551.960 8
15552.553 14
15553.145 24
15553.738 21
15554.330 18
15554.923 15
15555.515 21
15556.108 12
15556.700 6
15557.293 6
15557.885 6
15558.478 12
15559.070 4
15559.663 5
15560.256 3
15560.848 1
15561.441 5
15562.033 14
15562.626 20
15563.219 19
15563.811 12
15564.404 6
15564.997 1
15565.590 6
15566.182 3
15566.775 1
15567.368 5
15567.960 3
15568.553 4
15569.146 4
15569.739 3
15570.332 0
15570.924 0
15571.517 1
15572.110 4
15572.703 3
15573.296 9
15573.889 8
15574.481 4
15575.074 2
15575.667 12
15576.260 13
15576.853 9
15577.446 7
15578.039 4
15578.632 3
15579.225 1
15579.818 5
15580.411 2
15581.004 1
15581.597 2
15582.190 1
15582.783 13
15583.376 4
15583.969 8
15584.562 12
15585.155 9
15585.748 6
15586.341 6
15586.934 5
15587.527 5
15588.121 6
15588.714 6
15589.307 2
15589.900 0
15590.493 1
15591.086 1
15591.680 4
15592.273 3
15592.866 1
15593.459 0
15594.052 3
15594.646 6
15595.239 2
15595.832 3
15596.426 7
15597.019 16
15597.612 16
15598.206 12
15598.799 8
15599.392 4
15599.986 12
15600.579 11
15601.172 6
15601.766 12
15602.359 18
15602.953 6
15603.546 4
15604.139 1
15604.733 0
15605.326 6
15605.920 3
15606.513 12
15607.107 9
15607.700 1
15608.294 1
15608.887 0
15609.481 2
15610.074 1
15610.668 2
15611.261 1
15611.855 0
15612.449 1
15613.042 2
15613.636 3
15614.230 11
15614.823 7
15615.417 2
15616.010 2
15616.604 0
15617.198 2
15617.792 2
15618.385 5
15618.979 3
15619.573 0
15620.166 0
15620.760 2
15621.354 3
15621.948 2
15622.541 8
15623.135 5
15623.729 3
15624.323 2
15624.917 0
15625.511 0
15626.104 3
15626.698 4
15627.292 3
15627.886 0
15628.480 2
15629.074 7
15629.668 2
15630.262 14
15630.856 5
15631.450 3
15632.044 2
15632.638 3
15633.232 1
15633.826 7
15634.420 9
15635.014 5
15635.608 7
15636.202 5
15636.796 1
15637.390 2
15637.984 0
15638.578 2
15639.172 8
15639.766 19
15640.360 15
15640.954 9
15641.549 10
15642.143 1
15642.737 3
15643.331 3
15643.925 3
15644.520 4
15645.114 7
15645.708 4
15646.302 0
15646.896 0
15647.491 4
15648.085 3
15648.679 2
15649.274 1
15649.868 0
15650.462 3
15651.056 0
15651.651 6
15652.245 4
15652.840 4
15653.434 3
15654.028 3
15654.623 2
15655.217 5
15655.812 8
15656.406 13
15657.000 14
15657.595 11
15658.189 4
15658.784 6
15659.378 5
15659.973 3
15660.567 3
15661.162 5
15661.756 1
15662.351 3
15662.945 4
15663.540 1
15664.135 5
15664.729 5
15665.324 6
15665.918 2
15666.513 0
15667.108 3
15667.702 6
15668.297 11
15668.892 10
15669.486 7
15670.081 2
15670.676 4
15671.270 3
15671.865 5
15672.460 8
15673.055 4
15673.649 3
15674.244 5
15674.839 3
15675.434 3
15676.028 2
15676.623 2
15677.218 2
15677.813 0
15678.408 3
15679.003 9
15679.597 9
15680.192 12
15680.787 7
15681.382 4
15681.977 1
15682.572 1
15683.167 2
15683.762 2
15684.357 7
15684.952 4
15685.547 3
15686.142 1
15686.737 2
15687.332 1
15687.927 3
15688.522 5
15689.117 10
15689.712 4
15690.307 8
15690.902 1
15691.497 1
15692.092 11
15692.687 13
15693.283 10
15693.878 10
15694.473 6
15695.068 3
15695.663 3
15696.258 1
15696.854 1
15697.449 12
15698.044 9
15698.639 8
15699.235 8
15699.830 12
15700.425 5
15701.020 10
15701.616 10
15702.211 4
15702.806 3
15703.402 3
15703.997 3
15704.592 6
15705.188 3
15705.783 5
15706.378 6
15706.974 3
15707.569 2
15708.164 2
15708.760 1
15709.355 0
15709.951 2
15710.546 1
15711.142 0
15711.737 2
15712.333 7
15712.928 1
15713.524 2
15714.119 1
15714.715 5
15715.310 3
15715.906 1
15716.501 2
15717.097 11
15717.693 9
15718.288 7
15718.884 4
15719.479 6
15720.075 7
15720.671 0
15721.266 1
15721.862 3
15722.458 3
15723.053 1
15723.649 1
15724.245 7
15724.841 5
15725.436 2
15726.032 4
15726.628 4
15727.224 8
15727.819 4
15728.415 4
15729.011 3
15729.607 2
15730.203 2
15730.798 4
15731.394 5
15731.990 11
15732.586 6
15733.182 2
15733.778 7
15734.374 2
15734.970 4
15735.566 3
15736.162 6
15736.757 2
15737.353 0
15737.949 6
15738.545 11
15739.141 5
15739.737 13
15740.333 20
15740.929 14
15741.526 8
15742.122 8
15742.718 3
15743.314 3
15743.910 3
15744.506 1
15745.102 4
15745.698 1
15746.294 2
15746.890 5
15747.487 4
15748.083 1
15748.679 2
15749.275 1
15749.871 3
15750.468 12
15751.064 14
15751.660 10
15752.256 7
15752.852 2
15753.449 2
15754.045 6
15754.641 0
15755.238 1
15755.834 1
15756.430 1
15757.027 10
15757.623 4
15758.219 2
15758.816 1
15759.412 0
15760.008 5
15760.605 4
15761.201 5
15761.798 5
15762.394 4
15762.991 2
15763.587 9
15764.184 4
15764.780 10
15765.376 2
15765.973 1
15766.570 4
15767.166 3
15767.763 1
15768.359 0
15768.956 1
15769.552 5
15770.149 2
15770.745 3
15771.342 7
15771.939 7
15772.535 4
15773.132 7
15773.729 4
15774.325 3
15774.922 4
15775.519 2
15776.115 5
15776.712 2
15777.309 1
15777.905 2
15778.502 0
15779.099 5
15779.696 1
15780.293 3
15780.889 2
15781.486 7
15782.083 5
15782.680 13
15783.277 7
15783.873 5
15784.470 10
15785.067 10
15785.664 6
15786.261 3
15786.858 17
15787.455 9
15788.052 6
15788.649 3
15789.246 6
15789.842 3
15790.439 12
15791.036 2
15791.633 3
15792.230 1
15792.827 1
15793.424 6
15794.021 2
15794.619 6
15795.216 9
15795.813 5
15796.410 2
15797.007 2
15797.604 2
15798.201 2
15798.798 3
15799.395 1
15799.992 3
15800.590 5
15801.187 7
15801.784 2
15802.381 6
15802.978 6
15803.576 2
15804.173 2
15804.770 4
15805.367 2
15805.965 1
15806.562 6
15807.159 1
15807.756 2
15808.354 6
15808.951 1
15809.548 3
15810.146 5
15810.743 2
15811.340 5
15811.938 10
15812.535 5
15813.133 2
15813.730 2
15814.327 8
15814.925 8
15815.522 4
15816.120 3
15816.717 0
15817.315 3
15817.912 8
15818.510 14
15819.107 7
15819.705 15
15820.302 4
15820.900 2
15821.497 4
15822.095 7
15822.692 15
15823.290 7
15823.888 5
15824.485 2
15825.083 0
15825.681 1
15826.278 1
15826.876 3
15827.474 0
15828.071 7
15828.669 12
15829.267 19
15829.864 14
15830.462 8
15831.060 5
15831.658 4
15832.255 5
15832.853 11
15833.451 14
15834.049 26
15834.646 16
15835.244 12
15835.842 12
15836.440 5
15837.038 5
15837.636 3
15838.233 5
15838.831 7
15839.429 2
15840.027 1
15840.625 3
15841.223 7
15841.821 7
15842.419 5
15843.017 4
15843.615 5
15844.213 1
15844.811 10
15845.409 10
15846.007 8
15846.605 2
15847.203 1
15847.801 1
15848.399 5
15848.997 7
15849.595 5
15850.193 6
15850.791 4
15851.389 3
15851.988 2
15852.586 7
15853.184 11
15853.782 3
15854.380 1
15854.978 6
15855.577 6
15856.175 2
15856.773 2
15857.371 1
15857.970 3
15858.568 1
15859.166 0
15859.764 0
15860.363 4
15860.961 2
15861.559 3
15862.158 7
15862.756 7
15863.354 6
15863.953 3
15864.551 1
15865.149 2
15865.748 2
15866.346 1
15866.945 3
15867.543 3
15868.141 7
15868.740 5
15869.338 2
15869.937 4
15870.535 2
15871.134 8
15871.732 5
15872.331 7
15872.929 1
15873.528 1
15874.126 6
15874.725 4
15875.324 3
15875.922 1
15876.521 3
15877.119 4
15877.718 3
15878.317 1
15878.915 0
15879.514 7
15880.112 5
15880.711 5
15881.310 5
15881.909 9
15882.507 5
15883.106 2
15883.705 7
15884.303 3
15884.902 1
15885.501 3
15886.100 2
15886.698 3
15887.297 2
15887.896 10
15888.495 8
15889.094 1
15889.693 2
15890.291 8
15890.890 14
15891.489 8
15892.088 19
15892.687 6
15893.286 5
15893.885 6
15894.484 4
15895.083 4
15895.682 5
15896.281 14
15896.880 20
15897.479 25
15898.078 18
15898.677 4
15899.276 6
15899.875 7
15900.474 8
15901.073 0
15901.672 5
15902.271 4
15902.870 1
15903.469 4
15904.068 4
15904.667 2
15905.266 1
15905.866 3
15906.465 2
15907.064 2
15907.663 5
15908.262 6
15908.861 7
15909.461 4
15910.060 2
15910.659 5
15911.258 8
15911.858 15
15912.457 12
15913.056 16
15913.655 4
15914.255 2
15914.854 1
15915.453 5
15916.053 2
15916.652 7
15917.251 6
15917.851 3
15918.450 3
15919.050 5
15919.649 2
15920.248 5
15920.848 9
15921.447 11
15922.047 14
15922.646 12
15923.246 2
15923.845 7
15924.445 9
15925.044 6
15925.644 5
15926.243 8
15926.843 7
15927.442 6
15928.042 1
15928.641 5
15929.241 5
15929.841 6
15930.440 4
15931.040 5
15931.640 0
15932.239 1
15932.839 1
15933.438 2
15934.038 4
15934.638 11
15935.238 9
15935.837 9
15936.437 9
15937.037 4
15937.636 0
15938.236 1
15938.836 3
15939.436 2
15940.036 0
15940.635 5
15941.235 6
15941.835 1
15942.435 0
15943.035 4
15943.635 7
15944.234 5
15944.834 4
15945.434 2
15946.034 5
15946.634 1
15947.234 3
15947.834 1
15948.434 5
15949.034 3
15949.634 0
15950.234 1
15950.834 2
15951.434 3
15952.034 2
15952.634 7
15953.234 8
15953.834 6
15954.434 10
15955.034 15
15955.634 10
15956.234 5
15956.834 0
15957.434 2
15958.034 0
15958.635 5
15959.235 4
15959.835 4
15960.435 3
15961.035 5
15961.635 9
15962.236 8
15962.836 9
15963.436 2
15964.036 2
15964.637 8
15965.237 9
15965.837 3
15966.437 7
15967.038 5
15967.638 3
15968.238 7
15968.839 4
15969.439 8
15970.039 6
15970.640 3
15971.240 0
15971.841 0
15972.441 8
15973.041 7
15973.642 9
15974.242 15
15974.843 7
15975.443 7
15976.044 13
15976.644 14
15977.245 16
15977.845 15
15978.446 6
15979.046 6
15979.647 3
15980.247 7
15980.848 8
15981.448 6
15982.049 12
15982.649 9
15983.250 7
15983.851 5
15984.451 5
15985.052 4
15985.653 6
15986.253 4
15986.854 5
15987.455 5
15988.055 5
15988.656 6
15989.257 7
15989.857 2
15990.458 6
15991.059 12
15991.660 12
15992.260 6
15992.861 7
15993.462 9
15994.063 3
15994.664 10
15995.264 5
15995.865 10
15996.466 6
15997.067 5
15997.668 2
15998.269 7
15998.870 6
15999.471 6
16000.071 7
16000.672 9
16001.273 4
16001.874 9
16002.475 4
16003.076 3
16003.677 1
16004.278 0
16004.879 1
16005.480 0
16006.081 1
16006.682 3
16007.283 6
16007.884 4
16008.486 1
16009.087 0
16009.688 2
16010.289 1
16010.890 9
16011.491 4
16012.092 9
16012.693 3
16013.295 6
16013.896 1
16014.497 1
16015.098 4
16015.699 2
16016.301 13
16016.902 11
16017.503 6
16018.104 5
16018.706 4
16019.307 2
16019.908 3
16020.509 2
16021.111 2
16021.712 5
16022.313 2
16022.915 25
16023.516 19
16024.117 12
16024.719 13
16025.320 11
16025.922 4
16026.523 7
16027.124 5
16027.726 4
16028.327 0
16028.929 2
16029.530 0
16030.132 7
16030.733 4
16031.335 2
16031.936 3
16032.538 2
16033.139 2
16033.741 2
16034.342 1
16034.944 2
16035.546 3
16036.147 3
16036.749 1
16037.350 1
16037.952 4
16038.554 4
16039.155 7
16039.757 10
16040.359 3
16040.960 3
16041.562 6
16042.164 4
16042.765 14
16043.367 20
16043.969 15
16044.571 12
16045.172 4
16045.774 6
16046.376 4
16046.978 3
16047.580 6
16048.181 6
16048.783 6
16049.385 2
16049.987 6
16050.589 0
16051.191 1
16051.793 0
16052.395 0
16052.996 0
16053.598 5
16054.200 3
16054.802 9
16055.404 10
16056.006 4
16056.608 2
16057.210 2
16057.812 6
16058.414 7
16059.016 7
16059.618 7
16060.220 4
16060.822 4
16061.424 9
16062.026 6
16062.629 2
16063.231 6
16063.833 5
16064.435 5
16065.037 7
16065.639 11
16066.241 11
16066.844 4
16067.446 2
16068.048 5
16068.650 4
16069.252 1
16069.855 5
16070.457 5
16071.059 7
16071.661 15
16072.264 8
16072.866 12
16073.468 6
16074.070 2
16074.673 0
16075.275 2
16075.877 7
16076.480 9
16077.082 3
16077.685 2
16078.287 20
16078.889 23
16079.492 13
16080.094 8
16080.697 4
16081.299 8
16081.901 3
16082.504 6
16083.106 17
16083.709 15
16084.311 6
16084.914 9
16085.516 2
16086.119 6
16086.721 8
16087.324 6
16087.927 10
16088.529 8
16089.132 6
16089.734 8
16090.337 6
16090.940 3
16091.542 5
16092.145 5
16092.748 2
16093.350 2
16093.953 5
16094.556 2
16095.158 1
16095.761 4
16096.364 8
16096.966 5
16097.569 5
16098.172 5
16098.775 6
16099.377 1
16099.980 1
16100.583 3
16101.186 3
16101.789 2
16102.392 6
16102.994 4
16103.597 4
16104.200 4
16104.803 19
16105.406 15
16106.009 14
16106.612 8
16107.215 10
16107.818 15
16108.421 14
16109.023 9
16109.626 11
16110.229 11
16110.832 5
16111.435 2
16112.038 3
16112.641 8
16113.245 6
16113.848 8
16114.451 15
16115.054 21
16115.657 9
16116.260 8
16116.863 3
16117.466 3
16118.069 6
16118.672 5
16119.276 5
16119.879 3
16120.482 6
16121.085 4
16121.688 3
16122.291 1
16122.895 5
16123.498 4
16124.101 4
16124.704 2
16125.308 10
16125.911 2
16126.514 5
16127.118 3
16127.721 4
16128.324 6
16128.928 5
16129.531 1
16130.134 10
16130.738 16
16131.341 8
16131.944 6
16132.548 6
16133.151 1
16133.755 1
16134.358 1
16134.961 1
16135.565 15
16136.168 15
16136.772 12
16137.375 8
16137.979 4
16138.582 7
16139.186 3
16139.789 8
16140.393 5
16140.997 1
16141.600 5
16142.204 3
16142.807 4
16143.411 7
16144.014 12
16144.618 3
16145.222 3
16145.825 3
16146.429 3
16147.033 2
16147.636 4
16148.240 5
16148.844 1
16149.448 4
16150.051 9
16150.655 1
16151.259 2
16151.863 8
16152.466 22
16153.070 25
16153.674 21
16154.278 16
16154.881 8
16155.485 12
16156.089 7
16156.693 2
16157.297 9
16157.901 4
16158.505 3
16159.109 4
16159.712 5
16160.316 5
16160.920 5
16161.524 6
16162.128 11
16162.732 3
16163.336 3
16163.940 4
16164.544 5
16165.148 11
16165.752 6
16166.356 6
16166.960 7
16167.564 12
16168.168 3
16168.772 5
16169.377 4
16169.981 16
16170.585 8
16171.189 4
16171.793 6
16172.397 9
16173.001 6
16173.605 13
16174.210 9
16174.814 8
16175.418 4
16176.022 6
16176.626 4
16177.231 4
16177.835 2
16178.439 5
16179.043 3
16179.648 2
16180.252 3
16180.856 2
16181.461 2
16182.065 1
16182.669 3
16183.274 1
16183.878 6
16184.482 7
16185.087 9
16185.691 7
16186.296 2
16186.900 4
16187.504 1
16188.109 1
16188.713 3
16189.318 3
16189.922 0
16190.527 2
16191.131 2
16191.736 0
16192.340 2
16192.945 0
16193.549 1
16194.154 6
16194.758 4
16195.363 7
16195.968 3
16196.572 1
16197.177 1
16197.781 3
16198.386 1
16198.991 2
16199.595 0
16200.200 4
16200.805 2
16201.409 0
16202.014 5
16202.619 9
16203.223 6
16203.828 5
16204.433 4
16205.038 3
16205.642 4
16206.247 9
16206.852 6
16207.457 7
16208.062 5
16208.666 9
16209.271 14
16209.876 8
16210.481 3
16211.086 7
16211.691 7
16212.296 5
16212.901 7
16213.505 8
16214.110 3
16214.715 1
16215.320 7
16215.925 6
16216.530 6
16217.135 2
16217.740 1
16218.345 2
16218.950 3
16219.555 0
16220.160 0
16220.765 1
16221.370 1
16221.975 9
16222.581 6
16223.186 5
16223.791 7
16224.396 9
16225.001 7
16225.606 3
16226.211 6
16226.816 1
16227.422 5
16228.027 4
16228.632 3
16229.237 7
16229.842 10
16230.448 6
16231.053 3
16231.658 8
16232.263 4
16232.869 4
16233.474 1
16234.079 4
16234.685 1
16235.290 1
16235.895 2
16236.501 4
16237.106 9
16237.711 9
16238.317 9
16238.922 0
16239.527 1
16240.133 0
16240.738 6
16241.344 4
16241.949 3
16242.555 7
16243.160 3
16243.765 4
16244.371 5
16244.976 1
16245.582 2
16246.188 3
16246.793 1
16247.399 2
16248.004 2
16248.610 3
16249.215 6
16249.821 5
16250.426 3
16251.032 0
16251.638 22
16252.243 20
16252.849 9
16253.455 8
16254.060 6
16254.666 5
16255.272 3
16255.877 2
16256.483 2
16257.089 2
16257.695 2
16258.300 8
16258.906 7
16259.512 2
16260.118 4
16260.723 4
16261.329 1
16261.935 4
16262.541 7
16263.147 2
16263.753 1
16264.358 1
16264.964 3
16265.570 6
16266.176 4
16266.782 1
16267.388 0
16267.994 0
16268.600 3
16269.206 2
16269.812 1
16270.418 7
16271.024 11
16271.630 11
16272.236 3
16272.842 1
16273.448 1
16274.054 9
16274.660 6
16275.266 2
16275.872 4
16276.478 6
16277.084 4
16277.690 1
16278.296 5
16278.902 2
16279.509 2
16280.115 4
16280.721 10
16281.327 3
16281.933 2
16282.539 6
16283.146 2
16283.752 9
16284.358 5
16284.964 3
16285.571 6
16286.177 6
16286.783 2
16287.389 6
16287.996 2
16288.602 11
16289.208 11
16289.815 2
16290.421 2
16291.027 3
16291.634 2
16292.240 3
16292.847 5
16293.453 7
16294.059 8
16294.666 2
16295.272 4
16295.879 1
16296.485 0
16297.092 2
16297.698 2
16298.305 14
16298.911 9
16299.518 8
16300.124 8
16300.731 7
16301.337 13
16301.944 10
16302.550 7
16303.157 2
16303.764 1
16304.370 1
16304.977 1
16305.583 2
16306.190 3
16306.797 2
16307.403 0
16308.010 1
16308.617 3
16309.223 5
16309.830 8
16310.437 4
16311.044 2
16311.650 5
16312.257 4
16312.864 1
16313.471 7
16314.077 6
16314.684 0
16315.291 3
16315.898 1
16316.505 4
16317.111 4
16317.718 5
16318.325 6
16318.932 3
16319.539 1
16320.146 1
16320.753 1
16321.360 1
16321.967 5
16322.574 4
16323.181 1
16323.787 3
16324.394 2
16325.001 0
16325.608 3
16326.215 4
16326.822 3
16327.430 11
16328.037 6
16328.644 3
16329.251 0
16329.858 2
16330.465 3
16331.072 4
16331.679 2
16332.286 5
16332.893 5
16333.500 11
16334.108 5
16334.715 2
16335.322 0
16335.929 4
16336.536 5
16337.144 13
16337.751 12
16338.358 6
16338.965 5
16339.573 2
16340.180 3
16340.787 1
16341.394 2
16342.002 3
16342.609 4
16343.216 3
16343.824 5
16344.431 5
16345.038 6
16345.646 4
16346.253 4
16346.861 5
16347.468 4
16348.075 5
16348.683 1
16349.290 1
16349.898 3
16350.505 14
16351.113 26
16351.720 18
16352.328 15
16352.935 14
16353.543 11
16354.150 4
16354.758 1
16355.365 2
16355.973 0
16356.580 3
16357.188 3
16357.796 6
16358.403 7
16359.011 1
16359.618 0
16360.226 0
16360.834 9
16361.441 8
16362.049 4
16362.657 9
16363.265 10
16363.872 5
16364.480 6
16365.088 1
16365.695 1
16366.303 0
16366.911 4
16367.519 3
16368.127 0
16368.734 2
16369.342 2
16369.950 5
16370.558 2
16371.166 1
16371.774 2
16372.381 5
16372.989 4
16373.597 0
16374.205 2
16374.813 5
16375.421 2
16376.029 8
16376.637 4
16377.245 1
16377.853 5
16378.461 2
16379.069 0
16379.677 1
16380.285 1
16380.893 5
16381.501 1
16382.109 5
16382.717 1
16383.325 4
16383.933 7
16384.541 3
16385.149 4
16385.757 9
16386.365 12
16386.974 9
16387.582 5
16388.190 1
16388.798 2
16389.406 0
16390.014 3
16390.623 6
16391.231 3
16391.839 0
16392.447 2
16393.056 2
16393.664 1
16394.272 7
16394.880 1
16395.489 1
16396.097 2
16396.705 1
16397.314 4
16397.922 12
16398.530 2
16399.139 4
16399.747 2
16400.356 10
16400.964 4
16401.572 4
16402.181 4
16402.789 8
16403.398 11
16404.006 3
16404.615 1
16405.223 2
16405.832 4
16406.440 4
16407.049 2
16407.657 4
16408.266 4
16408.874 1
16409.483 7
16410.091 9
16410.700 14
16411.308 4
16411.917 0
16412.526 2
16413.134 4
16413.743 8
16414.352 6
16414.960 8
16415.569 2
16416.178 2
16416.786 1
16417.395 1
16418.004 4
16418.612 2
16419.221 1
16419.830 0
16420.439 2
16421.047 6
16421.656 3
16422.265 1
16422.874 2
16423.483 11
16424.091 6
16424.700 5
16425.309 5
16425.918 3
16426.527 6
16427.136 5
16427.745 1
16428.354 0
16428.963 7
16429.571 7
16430.180 9
16430.789 10
16431.398 4
16432.007 2
16432.616 3
16433.225 8
16433.834 12
16434.443 8
16435.052 10
16435.661 4
16436.270 2
16436.880 4
16437.489 3
16438.098 5
16438.707 6
16439.316 9
16439.925 7
16440.534 1
16441.143 3
16441.752 9
16442.362 1
16442.971 2
16443.580 4
16444.189 0
16444.798 4
16445.408 2
16446.017 5
16446.626 4
16447.235 3
16447.845 5
16448.454 3
16449.063 8
16449.672 8
16450.282 4
16450.891 5
16451.500 6
16452.110 1
16452.719 3
16453.329 2
16453.938 5
16454.547 6
16455.157 5
16455.766 7
16456.376 3
16456.985 1
16457.594 7
16458.204 1
16458.813 5
16459.423 4
16460.032 1
16460.642 1
16461.251 1
16461.861 5
16462.470 2
16463.080 2
16463.690 4
16464.299 4
16464.909 3
16465.518 6
16466.128 9
16466.738 5
16467.347 0
16467.957 5
16468.566 3
16469.176 3
16469.786 1
16470.395 1
16471.005 8
16471.615 8
16472.225 5
16472.834 3
16473.444 0
16474.054 7
16474.664 8
16475.273 6
16475.883 19
16476.493 10
16477.103 8
16477.713 10
16478.322 11
16478.932 11
16479.542 4
16480.152 3
16480.762 5
16481.372 26
16481.982 42
16482.592 23
16483.201 24
16483.811 15
16484.421 19
16485.031 9
16485.641 3
16486.251 2
16486.861 1
16487.471 1
16488.081 2
16488.691 3
16489.301 1
16489.911 1
16490.521 0
16491.132 7
16491.742 6
16492.352 2
16492.962 0
16493.572 8
16494.182 11
16494.792 8
16495.402 6
16496.012 7
16496.623 5
16497.233 7
16497.843 2
16498.453 4
16499.063 8
16499.674 7
16500.284 3
16500.894 2
16501.504 0
16502.115 1
16502.725 19
16503.335 14
16503.946 8
16504.556 7
16505.166 4
16505.777 1
16506.387 5
16506.997 9
16507.608 8
16508.218 2
16508.828 3
16509.439 4
16510.049 1
16510.660 1
16511.270 1
16511.881 0
16512.491 4
16513.102 6
16513.712 5
16514.323 5
16514.933 2
16515.544 3
16516.154 15
16516.765 4
16517.375 1
16517.986 3
16518.596 5
16519.207 2
16519.818 0
16520.428 0
16521.039 1
16521.649 4
16522.260 7
16522.871 9
16523.481 4
16524.092 6
16524.703 14
16525.313 15
16525.924 14
16526.535 11
16527.146 2
16527.756 0
16528.367 0
16528.978 1
16529.589 1
16530.199 3
16530.810 8
16531.421 5
16532.032 5
16532.643 20
16533.254 14
16533.864 7
16534.475 5
16535.086 4
16535.697 1
16536.308 2
16536.919 1
16537.530 3
16538.141 5
16538.752 5
16539.363 6
16539.974 10
16540.585 5
16541.196 3
16541.807 6
16542.418 3
16543.029 4
16543.640 1
16544.251 0
16544.862 1
16545.473 3
16546.084 10
16546.695 6
16547.306 3
16547.917 6
16548.528 9
16549.140 2
16549.751 0
16550.362 1
16550.973 3
16551.584 5
16552.195 4
16552.807 5
16553.418 2
16554.029 1
16554.640 2
16555.252 3
16555.863 1
16556.474 5
16557.085 2
16557.697 0
16558.308 0
16558.919 1
16559.531 5
16560.142 7
16560.753 9
16561.365 4
16561.976 2
16562.588 7
16563.199 3
16563.810 4
16564.422 5
16565.033 4
16565.645 5
16566.256 5
16566.868 9
16567.479 5
16568.091 3
16568.702 3
16569.314 2
16569.925 10
16570.537 7
16571.148 15
16571.760 12
16572.371 9
16572.983 3
16573.595 0
16574.206 7
16574.818 7
16575.429 8
16576.041 16
16576.653 11
16577.264 9
16577.876 9
16578.488 2
16579.099 3
16579.711 6
16580.323 7
16580.935 6
16581.546 10
16582.158 4
16582.770 0
16583.382 3
16583.993 1
16584.605 3
16585.217 13
16585.829 9
16586.441 6
16587.052 4
16587.664 2
16588.276 2
16588.888 1
16589.500 3
16590.112 4
16590.724 11
16591.336 14
16591.948 15
16592.559 7
16593.171 7
16593.783 3
16594.395 3
16595.007 2
16595.619 4
16596.231 6
16596.843 11
16597.455 9
16598.067 4
16598.680 1
16599.292 2
16599.904 2
16600.516 2
16601.128 3
16601.740 4
16602.352 3
16602.964 6
16603.576 4
16604.189 8
16604.801 17
16605.413 7
16606.025 6
16606.637 11
16607.250 9
16607.862 3
16608.474 1
16609.086 4
16609.698 7
16610.311 2
16610.923 2
16611.535 1
16612.148 6
16612.760 3
16613.372 4
16613.985 5
16614.597 1
16615.209 8
16615.822 6
16616.434 3
16617.046 18
16617.659 11
16618.271 10
16618.884 9
16619.496 13
16620.109 7
16620.721 12
16621.334 4
16621.946 2
16622.559 3
16623.171 5
16623.784 3
16624.396 4
16625.009 2
16625.621 4
16626.234 3
16626.846 6
16627.459 4
16628.071 1
16628.684 11
16629.297 10
16629.909 6
16630.522 19
16631.135 18
16631.747 9
16632.360 3
16632.973 1
16633.585 6
16634.198 3
16634.811 1
16635.424 3
16636.036 7
16636.649 2
16637.262 3
16637.875 3
16638.487 6
16639.100 6
16639.713 6
16640.326 8
16640.939 8
16641.551 5
16642.164 2
16642.777 2
16643.390 1
16644.003 1
16644.616 2
16645.229 3
16645.842 1
16646.455 0
16647.068 3
16647.681 2
16648.294 1
16648.907 5
16649.520 4
16650.133 1
16650.746 1
16651.359 1
16651.972 0
16652.585 4
16653.198 2
16653.811 2
16654.424 1
16655.037 1
16655.650 6
16656.263 3
16656.876 9
16657.489 7
16658.103 6
16658.716 2
16659.329 5
16659.942 1
16660.555 0
16661.169 2
16661.782 1
16662.395 1
16663.008 3
16663.621 6
16664.235 12
16664.848 14
16665.461 10
16666.075 6
16666.688 6
16667.301 7
16667.915 4
16668.528 1
16669.141 0
16669.755 12
16670.368 8
16670.981 4
16671.595 2
16672.208 6
16672.822 6
16673.435 5
16674.048 4
16674.662 9
16675.275 3
16675.889 1
16676.502 3
16677.116 2
16677.729 5
16678.343 12
16678.956 3
16679.570 7
16680.184 11
16680.797 8
16681.411 5
16682.024 7
16682.638 1
16683.251 0
16683.865 4
16684.479 9
16685.092 9
16685.706 3
16686.320 0
16686.933 0
16687.547 0
16688.161 0
16688.774 0
16689.388 2
16690.002 2
16690.616 1
16691.229 2
16691.843 2
16692.457 12
16693.071 8
16693.685 10
16694.298 12
16694.912 9
16695.526 16
16696.140 10
16696.754 1
16697.368 3
16697.982 4
16698.595 5
16699.209 3
16699.823 5
16700.437 3
16701.051 1
16701.665 11
16702.279 6
16702.893 7
16703.507 6
16704.121 5
16704.735 7
16705.349 8
16705.963 9
16706.577 5
16707.191 3
16707.805 0
16708.419 1
16709.033 7
16709.648 5
16710.262 2
16710.876 1
16711.490 4
16712.104 2
16712.718 3
16713.332 9
16713.947 6
16714.561 3
16715.175 4
16715.789 2
16716.403 2
16717.018 4
16717.632 5
16718.246 4
16718.860 2
16719.475 5
16720.089 7
16720.703 3
16721.318 0
16721.932 1
16722.546 10
16723.161 10
16723.775 9
16724.389 6
16725.004 5
16725.618 3
16726.232 3
16726.847 4
16727.461 0
16728.076 3
16728.690 2
16729.305 4
16729.919 2
16730.534 2
16731.148 4
16731.763 3
16732.377 6
16732.992 12
16733.606 9
16734.221 9
16734.835 10
16735.450 2
16736.064 4
16736.679 7
16737.294 0
16737.908 0
16738.523 1
16739.137 3
16739.752 2
16740.367 2
16740.981 5
16741.596 4
16742.211 5
16742.826 5
16743.440 9
16744.055 12
16744.670 12
16745.285 7
16745.899 9
16746.514 2
16747.129 4
16747.744 3
16748.358 3
16748.973 3
16749.588 3
16750.203 2
16750.818 0
16751.433 3
16752.048 6
16752.662 10
16753.277 2
16753.892 2
16754.507 3
16755.122 1
16755.737 1
16756.352 5
16756.967 1
16757.582 5
16758.197 7
16758.812 7
16759.427 6
16760.042 6
16760.657 1
16761.272 3
16761.887 6
16762.502 4
16763.117 7
16763.732 2
16764.347 9
16764.963 5
16765.578 2
16766.193 5
16766.808 11
16767.423 5
16768.038 8
16768.653 3
16769.269 2
16769.884 24
16770.499 14
16771.114 10
16771.730 8
16772.345 5
16772.960 7
16773.575 2
16774.191 3
16774.806 8
16775.421 11
16776.037 6
16776.652 17
16777.267 20
16777.883 10
16778.498 2
16779.113 3
16779.729 9
16780.344 8
16780.959 7
16781.575 5
16782.190 5
16782.806 3
16783.421 2
16784.037 15
16784.652 12
16785.268 13
16785.883 12
16786.499 14
16787.114 9
16787.730 7
16788.345 22
16788.961 7
16789.576 5
16790.192 4
16790.808 5
16791.423 6
16792.039 7
16792.654 6
16793.270 13
16793.886 7
16794.501 6
16795.117 5
16795.733 7
16796.348 6
16796.964 7
16797.580 4
16798.195 2
16798.811 1
16799.427 3
16800.043 2
16800.658 6
16801.274 2
16801.890 3
16802.506 0
16803.122 1
16803.737 4
16804.353 4
16804.969 11
16805.585 2
16806.201 3
16806.817 3
16807.433 4
16808.049 5
16808.664 7
16809.280 5
16809.896 7
16810.512 4
16811.128 0
16811.744 6
16812.360 7
16812.976 13
16813.592 16
16814.208 18
16814.824 14
16815.440 13
16816.056 16
16816.672 13
16817.288 6
16817.905 1
16818.521 5
16819.137 6
16819.753 8
16820.369 3
16820.985 1
16821.601 6
16822.217 2
16822.834 9
16823.450 5
16824.066 7
16824.682 5
16825.298 13
16825.915 12
16826.531 11
16827.147 8
16827.763 2
16828.380 5
16828.996 4
16829.612 16
16830.229 9
16830.845 4
16831.461 2
16832.078 1
16832.694 4
16833.310 12
16833.927 15
16834.543 13
16835.160 11
16835.776 8
16836.392 6
16837.009 11
16837.625 11
16838.242 11
16838.858 10
16839.475 7
16840.091 4
16840.708 4
16841.324 1
16841.941 4
16842.557 2
16843.174 1
16843.790 6
16844.407 7
16845.023 11
16845.640 5
16846.257 4
16846.873 2
16847.490 15
16848.107 9
16848.723 9
16849.340 7
16849.957 9
16850.573 7
16851.190 13
16851.807 11
16852.423 7
16853.040 10
16853.657 12
16854.274 12
16854.890 9
16855.507 10
16856.124 13
16856.741 13
16857.357 12
16857.974 8
16858.591 12
16859.208 9
16859.825 7
16860.442 2
16861.059 2
16861.675 2
16862.292 1
16862.909 6
16863.526 11
16864.143 13
16864.760 9
16865.377 7
16865.994 10
16866.611 4
16867.228 13
16867.845 13
16868.462 20
16869.079 16
16869.696 12
16870.313 7
16870.930 10
16871.547 6
16872.164 18
16872.781 30
16873.398 17
16874.015 8
16874.633 8
16875.250 7
16875.867 6
16876.484 9
16877.101 16
16877.718 15
16878.336 22
16878.953 18
16879.570 19
16880.187 12
16880.804 11
16881.422 5
16882.039 21
16882.656 30
16883.274 16
16883.891 22
16884.508 26
16885.125 28
16885.743 16
16886.360 22
16886.977 26
16887.595 31
16888.212 44
16888.830 40
16889.447 39
16890.064 29
16890.682 30
16891.299 33
16891.917 21
16892.534 30
16893.152 29
16893.769 27
16894.386 33
16895.004 24
16895.621 33
16896.239 40
16896.857 50
16897.474 42
16898.092 38
16898.709 31
16899.327 27
16899.944 23
16900.562 38
16901.180 26
16901.797 27
16902.415 37
16903.032 50
16903.650 61
16904.268 51
16904.885 46
16905.503 39
16906.121 39
16906.739 34
16907.356 29
16907.974 51
16908.592 56
16909.209 60
16909.827 51
16910.445 54
16911.063 75
16911.681 54
16912.298 42
16912.916 54
16913.534 49
16914.152 38
16914.770 52
16915.388 53
16916.006 44
16916.623 52
16917.241 83
16917.859 83
16918.477 85
16919.095 102
16919.713 111
16920.331 115
16920.949 146
16921.567 130
16922.185 159
16922.803 163
16923.421 192
16924.039 195
16924.657 223
16925.275 297
16925.893 293
16926.511 298
16927.129 307
16927.747 368
16928.365 393
16928.984 440
16929.602 458
16930.220 528
16930.838 595
16931.456 676
16932.074 719
16932.693 794
16933.311 935
16933.929 1061
16934.547 1165
16935.165 1364
16935.784 1484
16936.402 1662
16937.020 1833
16937.638 1975
16938.257 2213
16938.875 2485
16939.493 2759
16940.112 3005
16940.730 3385
16941.348 3702
16941.967 4226
16942.585 4557
16943.203 4841
16943.822 5266
16944.440 5558
16945.059 5902
16945.677 6316
16946.295 6762
16946.914 7359
16947.532 7960
16948.151 8302
16948.769 8787
16949.388 9308
16950.006 9684
16950.625 10115
16951.243 10180
16951.862 10317
16952.480 10533
16953.099 10384
16953.717 10426
16954.336 10155
16954.955 9878
16955.573 9486
16956.192 8985
16956.810 8253
16957.429 7773
16958.048 7240
16958.666 6709
16959.285 6035
16959.904 5205
16960.522 4489
16961.141 4020
16961.760 3522
16962.379 3044
16962.997 2579
16963.616 2216
16964.235 1841
16964.854 1638
16965.472 1370
16966.091 1145
16966.710 990
16967.329 844
16967.948 737
16968.566 667
16969.185 602
16969.804 548
16970.423 522
16971.042 491
16971.661 414
16972.280 331
16972.899 311
16973.518 321
16974.137 284
16974.755 281
16975.374 249
16975.993 241
16976.612 243
16977.231 240
16977.850 216
16978.469 204
16979.088 205
16979.707 237
16980.327 267
16980.946 238
16981.565 219
16982.184 237
16982.803 206
16983.422 148
16984.041 152
16984.660 194
16985.279 210
16985.899 171
16986.518 170
16987.137 154
16987.756 166
16988.375 159
16988.994 132
16989.614 134
16990.233 161
16990.852 165
16991.471 153
16992.091 178
16992.710 156
16993.329 118
16993.949 108
16994.568 110
16995.187 100
16995.807 140
16996.426 162
16997.045 181
16997.665 164
16998.284 132
16998.903 142
16999.523 142
17000.142 152
17000.762 134
17001.381 130
17002.000 117
17002.620 120
17003.239 135
17003.859 135
17004.478 124
17005.098 115
17005.717 106
17006.337 100
17006.956 104
17007.576 92
17008.196 103
17008.815 119
17009.435 89
17010.054 113
17010.674 137
17011.294 109
17011.913 92
17012.533 86
17013.152 79
17013.772 66
17014.392 67
17015.011 78
17015.631 83
17016.251 63
17016.871 45
17017.490 67
17018.110 52
17018.730 54
17019.350 62
17019.969 71
17020.589 65
17021.209 58
17021.829 63
17022.449 64
17023.068 72
17023.688 84
17024.308 66
17024.928 55
17025.548 52
17026.168 38
17026.788 49
17027.408 47
17028.027 56
17028.647 46
17029.267 40
17029.887 53
17030.507 46
17031.127 27
17031.747 36
17032.367 43
17032.987 47
17033.607 44
17034.227 52
17034.847 51
17035.467 43
17036.087 31
17036.708 30
17037.328 45
17037.948 40
17038.568 39
17039.188 43
17039.808 34
17040.428 33
17041.048 28
17041.669 48
17042.289 46
17042.909 23
17043.529 19
17044.149 28
17044.770 24
17045.390 32
17046.010 33
17046.630 33
17047.251 24
17047.871 19
17048.491 36
17049.111 36
17049.732 29
17050.352 26
17050.972 23
17051.593 20
17052.213 14
17052.834 23
17053.454 31
17054.074 39
17054.695 41
17055.315 45
17055.936 37
17056.556 29
17057.176 39
17057.797 30
17058.417 28
17059.038 27
17059.658 23
17060.279 26
17060.899 30
17061.520 37
17062.140 28
17062.761 31
17063.382 36
17064.002 33
17064.623 28
17065.243 23
17065.864 31
17066.485 23
17067.105 31
17067.726 23
17068.347 27
17068.967 21
17069.588 35
17070.209 26
17070.829 16
17071.450 30
17072.071 33
17072.691 31
17073.312 36
17073.933 36
17074.554 19
17075.174 17
17075.795 35
17076.416 38
17077.037 43
17077.658 38
17078.279 36
17078.899 30
17079.520 18
17080.141 22
17080.762 23
17081.383 33
17082.004 21
17082.625 16
17083.246 17
17083.867 16
17084.487 18
17085.108 28
17085.729 33
17086.350 41
17086.971 35
17087.592 28
17088.213 20
17088.834 25
17089.455 31
17090.077 28
17090.698 33
17091.319 22
17091.940 26
17092.561 24
17093.182 24
17093.803 20
17094.424 14
17095.045 24
17095.666 31
17096.288 31
17096.909 18
17097.530 29
17098.151 40
17098.772 32
17099.394 24
17100.015 29
17100.636 24
17101.257 8
17101.879 23
17102.500 21
17103.121 16
17103.742 15
17104.364 14
17104.985 21
17105.606 33
17106.228 20
17106.849 22
17107.471 54
17108.092 41
17108.713 30
17109.335 28
17109.956 37
17110.578 49
17111.199 41
17111.820 30
17112.442 36
17113.063 27
17113.685 39
17114.306 40
17114.928 51
17115.549 54
17116.171 39
17116.792 40
17117.414 38
17118.035 40
17118.657 47
17119.279 40
17119.900 44
17120.522 26
17121.143 39
17121.765 49
17122.387 62
17123.008 48
17123.630 29
17124.252 44
17124.873 51
17125.495 33
17126.117 40
17126.738 39
17127.360 48
17127.982 39
17128.604 58
17129.225 51
17129.847 61
17130.469 61
17131.091 62
17131.713 45
17132.334 60
17132.956 59
17133.578 57
17134.200 82
17134.822 74
17135.444 68
17136.066 64
17136.687 79
17137.309 74
17137.931 73
17138.553 98
17139.175 85
17139.797 76
17140.419 87
17141.041 77
17141.663 79
17142.285 87
17142.907 99
17143.529 106
17144.151 93
17144.773 91
17145.395 127
17146.017 151
17146.639 137
17147.261 189
17147.883 157
17148.506 140
17149.128 160
17149.750 180
17150.372 193
17150.994 207
17151.616 186
17152.238 173
17152.861 186
17153.483 193
17154.105 241
17154.727 275
17155.350 254
17155.972 259
17156.594 261
17157.216 275
17157.839 278
17158.461 256
17159.083 264
17159.706 252
17160.328 262
17160.950 241
17161.573 244
17162.195 221
17162.817 226
17163.440 208
17164.062 218
17164.684 205
17165.307 215
17165.929 209
17166.552 175
17167.174 184
17167.797 178
17168.419 157
17169.042 172
17169.664 167
17170.287 150
17170.909 151
17171.532 120
17172.154 90
17172.777 102
17173.399 106
17174.022 81
17174.644 86
17175.267 79
17175.890 99
17176.512 98
17177.135 93
17177.758 103
17178.380 95
17179.003 69
17179.625 82
17180.248 91
17180.871 86
17181.494 69
17182.116 71
17182.739 56
17183.362 72
17183.985 69
17184.607 60
17185.230 34
17185.853 44
17186.476 47
17187.098 44
17187.721 39
17188.344 32
17188.967 45
17189.590 52
17190.213 53
17190.836 49
17191.458 46
17192.081 50
17192.704 51
17193.327 37
17193.950 29
17194.573 32
17195.196 35
17195.819 37
17196.442 31
17197.065 25
17197.688 24
17198.311 27
17198.934 25
17199.557 32
17200.180 37
17200.803 29
17201.426 29
17202.049 25
17202.672 39
17203.295 46
17203.919 41
17204.542 46
17205.165 29
17205.788 22
17206.411 35
17207.034 34
17207.658 35
17208.281 33
17208.904 21
17209.527 24
17210.150 26
17210.774 19
17211.397 20
17212.020 27
17212.643 33
17213.267 27
17213.890 37
17214.513 37
17215.137 29
17215.760 25
17216.383 24
17217.007 19
17217.630 25
17218.253 21
17218.877 19
17219.500 25
17220.124 23
17220.747 19
17221.370 38
17221.994 32
17222.617 23
17223.241 17
17223.864 10
17224.488 8
17225.111 14
17225.735 12
17226.358 28
17226.982 24
17227.605 15
17228.229 19
17228.852 19
17229.476 19
17230.100 15
17230.723 12
17231.347 19
17231.970 12
17232.594 8
17233.218 14
17233.841 11
17234.465 11
17235.089 15
17235.712 24
17236.336 23
17236.960 19
17237.584 26
17238.207 22
17238.831 18
17239.455 9
17240.079 13
17240.702 9
17241.326 10
17241.950 20
17242.574 19
17243.198 15
17243.821 18
17244.445 20
17245.069 9
17245.693 14
17246.317 12
17246.941 9
17247.565 14
17248.189 12
17248.813 10
17249.436 14
17250.060 13
17250.684 9
17251.308 12
17251.932 13
17252.556 8
17253.180 6
17253.804 11
17254.428 32
17255.052 37
17255.676 22
17256.301 14
17256.925 19
17257.549 29
17258.173 21
17258.797 18
17259.421 9
17260.045 13
17260.669 14
17261.293 17
17261.918 6
17262.542 7
17263.166 17
17263.790 19
17264.414 20
17265.039 19
17265.663 12
17266.287 14
17266.911 17
17267.536 14
17268.160 35
17268.784 29
17269.408 18
17270.033 22
17270.657 14
17271.281 17
17271.906 20
17272.530 9
17273.154 12
17273.779 15
17274.403 6
17275.028 16
17275.652 18
17276.276 16
17276.901 14
17277.525 23
17278.150 19
17278.774 11
17279.399 14
17280.023 23
17280.648 10
17281.272 6
17281.897 19
17282.521 19
17283.146 13
17283.770 15
17284.395 13
17285.020 14
17285.644 9
17286.269 8
17286.893 14
17287.518 10
17288.143 20
17288.767 21
17289.392 26
17290.017 13
17290.641 12
17291.266 9
17291.891 5
17292.515 6
17293.140 8
17293.765 21
17294.390 28
17295.014 26
17295.639 22
17296.264 7
17296.889 12
17297.514 17
17298.138 36
17298.763 35
17299.388 21
17300.013 22
17300.638 27
17301.263 21
17301.888 19
17302.512 10
17303.137 7
17303.762 11
17304.387 12
17305.012 16
17305.637 14
17306.262 19
17306.887 25
17307.512 25
17308.137 15
17308.762 4
17309.387 4
17310.012 9
17310.637 19
17311.262 19
17311.887 17
17312.512 10
17313.137 15
17313.763 18
17314.388 11
17315.013 11
17315.638 11
17316.263 5
17316.888 10
17317.513 15
17318.139 28
17318.764 29
17319.389 18
17320.014 20
17320.639 15
17321.265 15
17321.890 19
17322.515 17
17323.140 17
17323.766 13
17324.391 12
17325.016 11
17325.642 9
17326.267 14
17326.892 8
17327.518 6
17328.143 11
17328.768 22
17329.394 11
17330.019 22
17330.645 23
17331.270 11
17331.895 15
17332.521 16
17333.146 11
17333.772 7
17334.397 7
17335.023 16
17335.648 20
17336.274 13
17336.899 15
17337.525 14
17338.150 5
17338.776 21
17339.401 17
17340.027 13
17340.653 14
17341.278 23
17341.904 18
17342.529 14
17343.155 11
17343.781 12
17344.406 23
17345.032 43
17345.658 32
17346.283 31
17346.909 20
17347.535 16
17348.160 18
17348.786 19
17349.412 9
17350.038 25
17350.663 25
17351.289 22
17351.915 25
17352.541 21
17353.167 17
17353.792 16
17354.418 14
17355.044 13
17355.670 10
17356.296 27
17356.922 19
17357.548 14
17358.174 18
17358.799 19
17359.425 17
17360.051 28
17360.677 21
17361.303 36
17361.929 40
17362.555 31
17363.181 16
17363.807 22
17364.433 20
17365.059 14
17365.685 16
17366.311 10
17366.937 22
17367.563 25
17368.190 32
17368.816 30
17369.442 29
17370.068 17
17370.694 23
17371.320 40
17371.946 30
17372.572 25
17373.199 18
17373.825 13
17374.451 22
17375.077 17
17375.703 25
17376.330 30
17376.956 22
17377.582 17
17378.208 26
17378.835 35
17379.461 33
17380.087 25
17380.714 26
17381.340 16
17381.966 6
17382.593 14
17383.219 22
17383.845 17
17384.472 19
17385.098 26
17385.724 28
17386.351 13
17386.977 16
17387.604 8
17388.230 16
17388.857 15
17389.483 10
17390.110 14
17390.736 23
17391.363 18
17391.989 27
17392.616 20
17393.242 17
17393.869 16
17394.495 21
17395.122 15
17395.748 10
17396.375 12
17397.002 14
17397.628 18
17398.255 12
17398.881 16
17399.508 10
17400.135 17
17400.761 10
17401.388 6
17402.015 7
17402.641 22
17403.268 50
17403.895 41
17404.522 41
17405.148 28
17405.775 22
17406.402 15
17407.029 12
17407.655 11
17408.282 8
17408.909 17
17409.536 15
17410.163 13
17410.790 17
17411.416 15
17412.043 12
17412.670 12
17413.297 11
17413.924 25
17414.551 9
17415.178 11
17415.805 16
17416.432 14
17417.059 15
17417.686 9
17418.313 10
17418.940 12
17419.567 15
17420.194 17
17420.821 15
17421.448 8
17422.075 16
17422.702 14
17423.329 15
17423.956 24
17424.583 13
17425.210 5
17425.837 11
17426.465 14
17427.092 12
17427.719 15
17428.346 5
17428.973 9
17429.600 6
17430.228 9
17430.855 7
17431.482 6
17432.109 8
17432.736 12
17433.364 7
17433.991 15
17434.618 8
17435.246 7
17435.873 10
17436.500 21
17437.127 14
17437.755 9
17438.382 8
17439.010 1
17439.637 1
17440.264 6
17440.892 8
17441.519 5
17442.146 10
17442.774 6
17443.401 4
17444.029 8
17444.656 27
17445.284 23
17445.911 22
17446.539 20
17447.166 16
17447.794 9
17448.421 10
17449.049 4
17449.676 9
17450.304 10
17450.931 10
17451.559 5
17452.187 5
17452.814 7
17453.442 11
17454.070 15
17454.697 19
17455.325 17
17455.952 13
17456.580 9
17457.208 6
17457.836 10
17458.463 12
17459.091 10
17459.719 8
17460.346 4
17460.974 13
17461.602 10
17462.230 5
17462.857 8
17463.485 6
17464.113 5
17464.741 12
17465.369 9
17465.997 16
17466.624 10
17467.252 2
17467.880 8
17468.508 20
17469.136 13
17469.764 12
17470.392 12
17471.020 26
17471.648 20
17472.276 12
17472.904 9
17473.532 16
17474.160 13
17474.788 15
17475.416 13
17476.044 11
17476.672 6
17477.300 21
17477.928 16
17478.556 13
17479.184 11
17479.812 11
17480.440 5
17481.068 9
17481.696 11
17482.324 10
17482.953 18
17483.581 10
17484.209 9
17484.837 21
17485.465 21
17486.094 15
17486.722 9
17487.350 10
17487.978 8
17488.606 5
17489.235 9
17489.863 8
17490.491 15
17491.120 17
17491.748 7
17492.376 5
17493.005 6
17493.633 8
17494.261 12
17494.890 7
17495.518 8
17496.146 15
17496.775 7
17497.403 9
17498.032 8
17498.660 5
17499.288 8
17499.917 3
17500.545 10
17501.174 4
17501.802 9
17502.431 7
17503.059 4
17503.688 9
17504.316 12
17504.945 6
17505.573 7
17506.202 7
17506.831 6
17507.459 11
17508.088 11
17508.716 7
17509.345 6
17509.974 5
17510.602 7
17511.231 3
17511.860 3
17512.488 15
17513.117 7
17513.746 12
17514.374 4
17515.003 8
17515.632 8
17516.261 3
17516.889 3
17517.518 15
17518.147 14
17518.776 5
17519.404 3
17520.033 5
17520.662 15
17521.291 8
17521.920 4
17522.549 3
17523.178 6
17523.806 10
17524.435 9
17525.064 12
17525.693 5
17526.322 9
17526.951 6
17527.580 12
17528.209 4
17528.838 6
17529.467 3
17530.096 8
17530.725 9
17531.354 22
17531.983 13
17532.612 9
17533.241 5
17533.870 9
17534.499 8
17535.128 3
17535.757 11
17536.386 8
17537.016 11
17537.645 5
17538.274 5
17538.903 5
17539.532 7
17540.161 11
17540.790 14
17541.420 16
17542.049 7
17542.678 12
17543.307 8
17543.937 9
17544.566 15
17545.195 9
17545.824 5
17546.454 10
17547.083 7
17547.712 7
17548.342 7
17548.971 9
17549.600 5
17550.230 7
17550.859 6
17551.488 4
17552.118 5
17552.747 6
17553.377 26
17554.006 19
17554.635 10
17555.265 18
17555.894 13
17556.524 10
17557.153 13
17557.783 15
17558.412 16
17559.042 15
17559.671 15
17560.301 11
17560.930 18
17561.560 9
17562.190 14
17562.819 7
17563.449 6
17564.078 11
17564.708 10
17565.338 8
17565.967 25
17566.597 20
17567.226 37
17567.856 23
17568.486 22
17569.116 26
17569.745 20
17570.375 15
17571.005 9
17571.634 9
17572.264 10
17572.894 8
17573.524 8
17574.153 25
17574.783 19
17575.413 18
17576.043 26
17576.673 13
17577.303 10
17577.932 12
17578.562 13
17579.192 11
17579.822 10
17580.452 9
17581.082 12
17581.712 16
17582.342 10
17582.972 14
17583.602 20
17584.232 12
17584.862 12
17585.492 19
17586.122 7
17586.752 2
17587.382 14
17588.012 20
17588.642 7
17589.272 20
17589.902 26
17590.532 19
17591.162 14
17591.792 11
17592.422 13
17593.052 9
17593.682 10
17594.313 3
17594.943 5
17595.573 7
17596.203 4
17596.833 5
17597.463 9
17598.094 19
17598.724 12
17599.354 11
17599.984 17
17600.615 16
17601.245 5
17601.875 6
17602.505 4
17603.136 13
17603.766 15
17604.396 12
17605.027 5
17605.657 9
17606.287 3
17606.918 9
17607.548 12
17608.179 12
17608.809 10
17609.439 3
17610.070 8
17610.700 3
17611.331 6
17611.961 6
17612.592 3
17613.222 7
17613.853 9
17614.483 10
17615.114 11
17615.744 10
17616.375 8
17617.005 9
17617.636 4
17618.266 12
17618.897 9
17619.528 7
17620.158 10
17620.789 9
17621.419 8
17622.050 8
17622.681 5
17623.311 9
17623.942 8
17624.573 5
17625.203 2
17625.834 0
17626.465 10
17627.096 29
17627.726 12
17628.357 12
17628.988 8
17629.619 9
17630.249 7
17630.880 4
17631.511 4
17632.142 1
17632.773 4
17633.404 5
17634.034 8
17634.665 9
17635.296 4
17635.927 10
17636.558 4
17637.189 6
17637.820 8
17638.451 17
17639.082 16
17639.713 16
17640.344 20
17640.975 7
17641.606 10
17642.237 6
17642.868 8
17643.499 4
17644.130 6
17644.761 15
17645.392 4
17646.023 10
17646.654 9
17647.285 7
17647.916 15
17648.547 6
17649.178 6
17649.809 6
17650.441 10
17651.072 20
17651.703 11
17652.334 9
17652.965 10
17653.597 5
17654.228 6
17654.859 5
17655.490 5
17656.121 6
17656.753 6
17657.384 18
17658.015 11
17658.647 8
17659.278 4
17659.909 10
17660.541 8
17661.172 6
17661.803 9
17662.435 11
17663.066 20
17663.697 20
17664.329 23
17664.960 14
17665.592 15
17666.223 36
17666.854 26
17667.486 14
17668.117 13
17668.749 13
17669.380 9
17670.012 4
17670.643 8
17671.275 10
17671.906 6
17672.538 5
17673.170 10
17673.801 10
17674.433 12
17675.064 8
17675.696 8
17676.327 5
17676.959 0
17677.591 10
17678.222 13
17678.854 12
17679.486 11
17680.117 10
17680.749 7
17681.381 7
17682.012 13
17682.644 9
17683.276 11
17683.908 5
17684.539 10
17685.171 6
17685.803 4
17686.435 4
17687.067 4
17687.698 2
17688.330 5
17688.962 9
17689.594 6
17690.226 8
17690.858 7
17691.490 16
17692.121 15
17692.753 4
17693.385 3
17694.017 3
17694.649 6
17695.281 7
17695.913 3
17696.545 4
17697.177 8
17697.809 12
17698.441 8
17699.073 11
17699.705 8
17700.337 16
17700.969 6
17701.601 5
17702.233 8
17702.865 9
17703.497 5
17704.130 11
17704.762 6
17705.394 4
17706.026 14
17706.658 13
17707.290 11
17707.922 6
17708.555 10
17709.187 7
17709.819 8
17710.451 11
17711.083 4
17711.716 8
17712.348 6
17712.980 3
17713.613 2
17714.245 4
17714.877 13
17715.509 19
17716.142 10
17716.774 17
17717.406 10
17718.039 7
17718.671 6
17719.304 3
17719.936 1
17720.568 1
17721.201 1
17721.833 4
17722.466 1
17723.098 3
17723.731 3
17724.363 7
17724.995 5
17725.628 10
17726.260 7
17726.893 4
17727.526 7
17728.158 2
17728.791 9
17729.423 15
17730.056 11
17730.688 12
17731.321 13
17731.953 15
17732.586 8
17733.219 5
17733.851 9
17734.484 2
17735.117 8
17735.749 9
17736.382 13
17737.015 9
17737.647 12
17738.280 9
17738.913 4
17739.546 0
17740.178 3
17740.811 4
17741.444 10
17742.077 10
17742.710 15
17743.342 9
17743.975 10
17744.608 19
17745.241 12
17745.874 10
17746.507 18
17747.139 15
17747.772 13
17748.405 7
17749.038 3
17749.671 6
17750.304 12
17750.937 9
17751.570 9
17752.203 10
17752.836 9
17753.469 21
17754.102 15
17754.735 13
17755.368 17
17756.001 8
17756.634 1
17757.267 3
17757.900 1
17758.533 2
17759.166 3
17759.799 11
17760.432 5
17761.066 6
17761.699 4
17762.332 3
17762.965 8
17763.598 5
17764.231 12
17764.865 12
17765.498 8
17766.131 8
17766.764 7
17767.397 11
17768.031 13
17768.664 7
17769.297 5
17769.930 6
17770.564 5
17771.197 20
17771.830 17
17772.464 9
17773.097 5
17773.730 12
17774.364 7
17774.997 4
17775.630 7
17776.264 7
17776.897 14
17777.531 10
17778.164 11
17778.798 13
17779.431 12
17780.065 10
17780.698 16
17781.331 13
17781.965 7
17782.598 6
17783.232 17
17783.866 6
17784.499 4
17785.133 6
17785.766 10
17786.400 7
17787.033 8
17787.667 6
17788.301 6
17788.934 10
17789.568 9
17790.201 5
17790.835 15
17791.469 14
17792.102 8
17792.736 6
17793.370 10
17794.004 2
17794.637 5
17795.271 8
17795.905 4
17796.538 8
17797.172 6
17797.806 10
17798.440 9
17799.074 9
17799.707 8
17800.341 12
17800.975 2
17801.609 15
17802.243 9
17802.877 4
17803.511 7
17804.144 2
17804.778 5
17805.412 5
17806.046 7
17806.680 7
17807.314 5
17807.948 11
17808.582 14
17809.216 9
17809.850 16
17810.484 5
17811.118 6
17811.752 9
17812.386 12
17813.020 4
17813.654 1
17814.288 3
17814.922 4
17815.556 7
17816.191 5
17816.825 11
17817.459 6
17818.093 10
17818.727 10
17819.361 10
17819.995 17
17820.630 19
17821.264 16
17821.898 12
17822.532 13
17823.166 10
17823.801 4
17824.435 20
17825.069 29
17825.703 25
17826.338 18
17826.972 15
17827.606 25
17828.241 18
17828.875 17
17829.509 10
17830.144 10
17830.778 12
17831.412 11
17832.047 10
17832.681 4
17833.316 9
17833.950 8
17834.585 6
17835.219 8
17835.853 18
17836.488 9
17837.122 7
17837.757 0
17838.391 7
17839.026 15
17839.660 21
17840.295 19
17840.929 17
17841.564 8
17842.199 8
17842.833 10
17843.468 5
17844.102 9
17844.737 5
17845.372 3
17846.006 3
17846.641 3
17847.276 0
17847.910 0
17848.545 6
17849.180 5
17849.814 11
17850.449 6
17851.084 12
17851.718 11
17852.353 7
17852.988 7
17853.623 11
17854.258 8
17854.892 4
17855.527 2
17856.162 8
17856.797 13
17857.432 4
17858.066 4
17858.701 9
17859.336 9
17859.971 10
17860.606 10
17861.241 10
17861.876 5
17862.511 9
17863.146 20
17863.781 18
17864.416 11
17865.051 6
17865.686 5
17866.321 18
17866.956 11
17867.591 8
17868.226 4
17868.861 8
17869.496 18
17870.131 15
17870.766 1
17871.401 3
17872.036 3
17872.671 4
17873.306 6
17873.941 5
17874.577 7
17875.212 3
17875.847 7
17876.482 5
17877.117 8
17877.752 10
17878.388 5
17879.023 11
17879.658 8
17880.293 12
17880.929 6
17881.564 7
17882.199 8
17882.834 8
17883.470 4
17884.105 1
17884.740 6
17885.376 7
17886.011 6
17886.646 3
17887.282 10
17887.917 19
17888.553 24
17889.188 26
17889.823 15
17890.459 12
17891.094 12
17891.730 13
17892.365 11
17893.001 5
17893.636 12
17894.272 6
17894.907 9
17895.543 7
17896.178 13
17896.814 14
17897.449 8
17898.085 5
17898.720 2
17899.356 3
17899.992 7
17900.627 4
17901.263 6
17901.898 4
17902.534 5
17903.170 9
17903.805 5
17904.441 8
17905.077 7
17905.712 5
17906.348 3
17906.984 19
17907.620 8
17908.255 5
17908.891 6
17909.527 9
17910.163 8
17910.798 7
17911.434 4
17912.070 7
17912.706 9
17913.342 3
17913.978 6
17914.613 7
17915.249 5
17915.885 1
17916.521 6
17917.157 6
17917.793 2
17918.429 8
17919.065 11
17919.701 4
17920.337 11
17920.973 3
17921.609 10
17922.245 22
17922.881 17
17923.517 15
17924.153 13
17924.789 16
17925.425 4
17926.061 3
17926.697 5
17927.333 2
17927.969 4
17928.605 5
17929.241 2
17929.877 5
17930.513 6
17931.150 5
17931.786 2
17932.422 6
17933.058 9
17933.694 8
17934.330 5
17934.967 1
17935.603 4
17936.239 6
17936.875 8
17937.512 6
17938.148 6
17938.784 8
17939.421 3
17940.057 7
17940.693 4
17941.329 4
17941.966 4
17942.602 5
17943.239 9
17943.875 6
17944.511 5
17945.148 6
17945.784 18
17946.421 9
17947.057 9
17947.693 5
17948.330 7
17948.966 14
17949.603 15
17950.239 12
17950.876 9
17951.512 5
17952.149 2
17952.785 2
17953.422 2
17954.058 12
17954.695 9
17955.332 8
17955.968 13
17956.605 8
17957.241 10
17957.878 1
17958.515 2
17959.151 1
17959.788 6
17960.425 6
17961.061 8
17961.698 11
17962.335 5
17962.971 6
17963.608 10
17964.245 5
17964.882 12
17965.518 18
17966.155 9
17966.792 8
17967.429 9
17968.065 8
17968.702 18
17969.339 15
17969.976 8
17970.613 4
17971.250 4
17971.887 17
17972.523 13
17973.160 5
17973.797 13
17974.434 16
17975.071 9
17975.708 8
17976.345 9
17976.982 5
17977.619 8
17978.256 6
17978.893 8
17979.530 9
17980.167 12
17980.804 14
17981.441 9
17982.078 5
17982.715 5
17983.352 2
17983.989 8
17984.626 15
17985.263 7
17985.901 9
17986.538 4
17987.175 0
17987.812 27
17988.449 32
17989.086 22
17989.723 17
17990.361 10
17990.998 18
17991.635 16
17992.272 10
17992.910 8
17993.547 2
17994.184 2
17994.821 13
17995.459 8
17996.096 0
17996.733 5
17997.371 3
17998.008 2
17998.645 0
17999.283 4
17999.920 5
18000.557 17
18001.195 22
18001.832 14
18002.470 11
18003.107 6
18003.744 9
18004.382 8
18005.019 8
18005.657 6
18006.294 5
18006.932 7
18007.569 3
18008.207 5
18008.844 7
18009.482 3
18010.119 7
18010.757 8
18011.395 5
18012.032 6
18012.670 1
18013.307 3
18013.945 5
18014.583 3
18015.220 9
18015.858 10
18016.496 8
18017.133 5
18017.771 7
18018.409 6
18019.046 3
18019.684 4
18020.322 9
18020.959 2
18021.597 10
18022.235 9
18022.873 24
18023.511 15
18024.148 14
18024.786 12
18025.424 4
18026.062 4
18026.700 6
18027.337 7
18027.975 4
18028.613 2
18029.251 8
18029.889 10
18030.527 8
18031.165 3
18031.803 4
18032.441 8
18033.079 5
18033.717 11
18034.355 5
18034.993 4
18035.631 0
18036.269 3
18036.907 7
18037.545 10
18038.183 10
18038.821 14
18039.459 14
18040.097 5
18040.735 2
18041.373 4
18042.011 9
18042.649 5
18043.287 5
18043.926 7
18044.564 4
18045.202 5
18045.840 5
18046.478 2
18047.116 5
18047.755 3
18048.393 6
18049.031 4
18049.669 5
18050.308 6
18050.946 4
18051.584 2
18052.223 6
18052.861 4
18053.499 4
18054.137 2
18054.776 2
18055.414 6
18056.053 10
18056.691 12
18057.329 3
18057.968 6
18058.606 4
18059.244 6
18059.883 11
18060.521 18
18061.160 12
18061.798 9
18062.437 13
18063.075 9
18063.714 12
18064.352 4
18064.991 8
18065.629 11
18066.268 12
18066.906 7
18067.545 4
18068.184 12
18068.822 12
18069.461 9
18070.099 14
18070.738 18
18071.377 17
18072.015 9
18072.654 2
18073.293 7
18073.931 3
18074.570 15
18075.209 18
18075.847 9
18076.486 2
18077.125 4
18077.763 6
18078.402 2
18079.041 7
18079.680 2
18080.319 5
18080.957 6
18081.596 8
18082.235 6
18082.874 4
18083.513 11
18084.152 15
18084.790 21
18085.429 6
18086.068 9
18086.707 10
18087.346 3
18087.985 9
18088.624 6
18089.263 5
18089.902 7
18090.541 6
18091.180 2
18091.819 2
18092.458 7
18093.097 13
18093.736 5
18094.375 4
18095.014 5
18095.653 14
18096.292 3
18096.931 1
18097.570 2
18098.209 4
18098.848 10
18099.487 7
18100.127 10
18100.766 11
18101.405 9
18102.044 5
18102.683 5
18103.322 8
18103.962 9
18104.601 7
18105.240 10
18105.879 8
18106.519 4
18107.158 6
18107.797 11
18108.436 4
18109.076 3
18109.715 3
18110.354 12
18110.994 4
18111.633 2
18112.272 10
18112.912 9
18113.551 10
18114.191 4
18114.830 2
18115.469 4
18116.109 1
18116.748 7
18117.388 7
18118.027 7
18118.667 6
18119.306 9
18119.946 11
18120.585 6
18121.225 9
18121.864 6
18122.504 11
18123.143 9
18123.783 5
18124.422 7
18125.062 5
18125.701 1
18126.341 2
18126.981 2
18127.620 2
18128.260 8
18128.900 6
18129.539 17
18130.179 14
18130.819 14
18131.458 15
18132.098 13
18132.738 8
18133.377 7
18134.017 1
18134.657 4
18135.297 6
18135.936 3
18136.576 12
18137.216 6
18137.856 10
18138.496 5
18139.135 2
18139.775 5
18140.415 4
18141.055 3
18141.695 5
18142.335 3
18142.975 9
18143.615 20
18144.254 7
18144.894 9
18145.534 9
18146.174 7
18146.814 6
18147.454 12
18148.094 12
18148.734 12
18149.374 8
18150.014 9
18150.654 5
18151.294 4
18151.934 7
18152.574 2
18153.214 0
18153.855 2
18154.495 6
18155.135 9
18155.775 2
18156.415 7
18157.055 6
18157.695 1
18158.335 5
18158.976 7
18159.616 6
18160.256 5
18160.896 5
18161.536 7
18162.177 6
18162.817 1
18163.457 6
18164.097 10
18164.738 15
18165.378 21
18166.018 7
18166.659 7
18167.299 5
18167.939 2
18168.580 6
18169.220 1
18169.860 9
18170.501 22
18171.141 10
18171.782 13
18172.422 6
18173.062 4
18173.703 5
18174.343 4
18174.984 5
18175.624 15
18176.265 16
18176.905 18
18177.546 18
18178.186 16
18178.827 10
18179.467 5
18180.108 5
18180.748 4
18181.389 10
18182.030 6
18182.670 0
18183.311 1
18183.951 4
18184.592 5
18185.233 9
18185.873 12
18186.514 5
18187.155 12
18187.795 10
18188.436 13
18189.077 16
18189.717 11
18190.358 6
18190.999 0
18191.640 0
18192.280 2
18192.921 2
18193.562 0
18194.203 2
18194.844 9
18195.484 4
18196.125 6
18196.766 14
18197.407 11
18198.048 4
18198.689 1
18199.330 5
18199.970 8
18200.611 13
18201.252 12
18201.893 11
18202.534 1
18203.175 5
18203.816 2
18204.457 1
18205.098 4
18205.739 15
18206.380 11
18207.021 9
18207.662 4
18208.303 15
18208.944 14
18209.585 9
18210.226 8
18210.867 15
18211.509 10
18212.150 4
18212.791 0
18213.432 1
18214.073 4
18214.714 14
18215.355 19
18215.997 12
18216.638 6
18217.279 5
18217.920 10
18218.561 8
18219.203 8
18219.844 3
18220.485 5
18221.126 3
18221.768 3
18222.409 12
18223.050 10
18223.692 3
18224.333 8
18224.974 8
18225.616 6
18226.257 23
18226.898 23
18227.540 15
18228.181 7
18228.823 7
18229.464 11
18230.105 11
18230.747 8
18231.388 4
18232.030 8
18232.671 8
18233.313 2
18233.954 2
18234.596 9
18235.237 8
18235.879 2
18236.520 0
18237.162 4
18237.803 3
18238.445 3
18239.087 4
18239.728 4
18240.370 8
18241.011 6
18241.653 12
18242.295 3
18242.936 8
18243.578 10
18244.220 1
18244.861 8
18245.503 4
18246.145 6
18246.787 4
18247.428 4
18248.070 5
18248.712 10
18249.354 9
18249.995 5
18250.637 8
18251.279 3
18251.921 9
18252.563 3
18253.204 4
18253.846 1
18254.488 2
18255.130 3
18255.772 5
18256.414 21
18257.056 10
18257.698 13
18258.340 9
18258.981 15
18259.623 8
18260.265 3
18260.907 7
18261.549 4
18262.191 4
18262.833 5
18263.475 6
18264.117 5
18264.759 3
18265.401 2
18266.044 9
18266.686 14
18267.328 5
18267.970 3
18268.612 1
18269.254 8
18269.896 10
18270.538 6
18271.180 1
18271.823 4
18272.465 2
18273.107 8
18273.749 6
18274.391 11
18275.034 9
18275.676 17
18276.318 16
18276.960 1
18277.603 7
18278.245 13
18278.887 9
18279.529 9
18280.172 8
18280.814 18
18281.456 15
18282.099 23
18282.741 24
18283.383 14
18284.026 8
18284.668 6
18285.311 3
18285.953 5
18286.595 10
18287.238 10
18287.880 8
18288.523 9
18289.165 6
18289.808 5
18290.450 5
18291.093 20
18291.735 6
18292.378 7
18293.020 3
18293.663 6
18294.305 8
18294.948 11
18295.591 16
18296.233 14
18296.876 6
18297.518 3
18298.161 3
18298.804 8
18299.446 4
18300.089 3
18300.732 7
18301.374 8
18302.017 6
18302.660 4
18303.302 5
18303.945 8
18304.588 8
18305.231 6
18305.873 2
18306.516 5
18307.159 10
18307.802 2
18308.445 7
18309.087 5
18309.730 1
18310.373 10
18311.016 19
18311.659 12
18312.302 7
18312.945 3
18313.587 8
18314.230 13
18314.873 13
18315.516 7
18316.159 10
18316.802 3
18317.445 5
18318.088 12
18318.731 4
18319.374 0
18320.017 0
18320.660 6
18321.303 6
18321.946 3
18322.589 1
18323.232 2
18323.875 7
18324.518 5
18325.161 7
18325.805 4
18326.448 1
18327.091 2
18327.734 3
18328.377 2
18329.020 5
18329.663 1
18330.307 3
18330.950 6
18331.593 2
18332.236 4
18332.880 8
18333.523 4
18334.166 2
18334.809 1
18335.453 6
18336.096 10
18336.739 20
18337.383 21
18338.026 9
18338.669 3
18339.313 4
18339.956 7
18340.599 5
18341.243 3
18341.886 13
18342.529 17
18343.173 8
18343.816 9
18344.460 7
18345.103 1
18345.747 3
18346.390 7
18347.034 7
18347.677 10
18348.321 13
18348.964 20
18349.608 10
18350.251 3
18350.895 8
18351.538 10
18352.182 12
18352.825 7
18353.469 8
18354.113 2
18354.756 6
18355.400 7
18356.044 7
18356.687 3
18357.331 3
18357.975 6
18358.618 2
18359.262 6
18359.906 10
18360.549 8
18361.193 6
18361.837 5
18362.481 1
18363.124 2
18363.768 2
18364.412 5
18365.056 3
18365.700 10
18366.343 3
18366.987 10
18367.631 15
18368.275 5
18368.919 4
18369.563 4
18370.206 9
18370.850 8
18371.494 7
18372.138 8
18372.782 6
18373.426 8
18374.070 7
18374.714 7
18375.358 16
18376.002 8
18376.646 5
18377.290 11
18377.934 13
18378.578 7
18379.222 3
18379.866 0
18380.510 6
18381.154 7
18381.798 4
18382.443 5
18383.087 0
18383.731 4
18384.375 12
18385.019 7
18385.663 6
18386.307 13
18386.952 11
18387.596 4
18388.240 8
18388.884 6
18389.528 4
18390.173 3
18390.817 6
18391.461 2
18392.105 7
18392.750 16
18393.394 19
18394.038 8
18394.683 7
18395.327 8
18395.971 8
18396.616 11
18397.260 11
18397.904 11
18398.549 11
18399.193 3
18399.838 9
18400.482 5
18401.126 5
18401.771 0
18402.415 0
18403.060 7
18403.704 9
18404.349 7
18404.993 5
18405.638 0
18406.282 2
18406.927 4
18407.571 5
18408.216 6
18408.861 4
18409.505 4
18410.150 2
18410.794 13
18411.439 23
18412.084 14
18412.728 12
18413.373 7
18414.017 8
18414.662 7
18415.307 5
18415.951 2
18416.596 5
18417.241 8
18417.886 2
18418.530 7
18419.175 5
18419.820 9
18420.465 5
18421.109 3
18421.754 1
18422.399 9
18423.044 6
18423.689 3
18424.334 5
18424.978 6
18425.623 4
18426.268 8
18426.913 7
18427.558 8
18428.203 2
18428.848 2
18429.493 0
18430.138 4
18430.783 5
18431.427 11
18432.072 11
18432.717 9
18433.362 7
18434.007 6
18434.652 8
18435.297 7
18435.943 7
18436.588 6
18437.233 3
18437.878 8
18438.523 10
18439.168 6
18439.813 24
18440.458 17
18441.103 11
18441.748 7
18442.394 2
18443.039 8
18443.684 7
18444.329 5
18444.974 5
18445.619 8
18446.265 3
18446.910 4
18447.555 5
18448.200 14
18448.846 15
18449.491 10
18450.136 7
18450.782 14
18451.427 7
18452.072 6
18452.718 2
18453.363 5
18454.008 4
18454.654 2
18455.299 9
18455.944 7
18456.590 0
18457.235 18
18457.881 9
18458.526 6
18459.171 9
18459.817 6
18460.462 3
18461.108 5
18461.753 4
18462.399 2
18463.044 2
18463.690 10
18464.335 8
18464.981 4
18465.627 0
18466.272 6
18466.918 3
18467.563 12
18468.209 15
18468.855 12
18469.500 6
18470.146 5
18470.791 6
18471.437 7
18472.083 7
18472.728 2
18473.374 6
18474.020 5
18474.666 10
18475.311 10
18475.957 7
18476.603 1
18477.249 2
18477.894 2
18478.540 4
18479.186 1
18479.832 17
18480.478 13
18481.123 7
18481.769 15
18482.415 6
18483.061 10
18483.707 7
18484.353 12
18484.999 17
18485.645 19
18486.290 10
18486.936 7
18487.582 17
18488.228 9
18488.874 8
18489.520 20
18490.166 12
18490.812 4
18491.458 4
18492.104 8
18492.750 7
18493.396 5
18494.042 5
18494.688 1
18495.335 3
18495.981 0
18496.627 8
18497.273 5
18497.919 8
18498.565 9
18499.211 4
18499.857 5
18500.504 5
18501.150 7
18501.796 6
18502.442 4
18503.088 6
18503.735 9
18504.381 3
18505.027 1
18505.673 1
18506.320 5
18506.966 6
18507.612 7
18508.258 8
18508.905 1
18509.551 10
18510.197 13
18510.844 7
18511.490 9
18512.137 7
18512.783 5
18513.429 6
18514.076 7
18514.722 7
18515.369 4
18516.015 10
18516.661 7
18517.308 5
18517.954 4
18518.601 2
18519.247 4
18519.894 9
18520.540 7
18521.187 6
18521.833 11
18522.480 7
18523.127 1
18523.773 0
18524.420 2
18525.066 4
18525.713 9
18526.360 5
18527.006 3
18527.653 3
18528.300 3
18528.946 0
18529.593 1
18530.240 2
18530.886 1
18531.533 4
18532.180 3
18532.826 6
18533.473 5
18534.120 9
18534.767 5
18535.413 2
18536.060 4
18536.707 5
18537.354 3
18538.001 8
18538.648 15
18539.294 7
18539.941 12
18540.588 6
18541.235 5
18541.882 3
18542.529 2
18543.176 7
18543.823 3
18544.470 0
18545.116 4
18545.763 10
18546.410 7
18547.057 7
18547.704 2
18548.351 1
18548.998 11
18549.645 19
18550.292 10
18550.940 7
18551.587 6
18552.234 6
18552.881 5
18553.528 8
18554.175 3
18554.822 9
18555.469 6
18556.116 12
18556.763 9
18557.411 2
18558.058 2
18558.705 12
18559.352 7
18559.999 4
18560.647 4
18561.294 4
18561.941 4
18562.588 4
18563.236 6
18563.883 4
18564.530 9
18565.177 9
18565.825 4
18566.472 9
18567.119 23
18567.767 23
18568.414 16
18569.061 8
18569.709 3
18570.356 1
18571.004 4
18571.651 4
18572.298 7
18572.946 15
18573.593 8
18574.241 0
18574.888 8
18575.536 14
18576.183 7
18576.831 6
18577.478 6
18578.126 1
18578.773 6
18579.421 2
18580.068 9
18580.716 6
18581.364 10
18582.011 10
18582.659 3
18583.306 4
18583.954 3
18584.602 0
18585.249 2
18585.897 5
18586.545 7
18587.192 3
18587.840 4
18588.488 2
18589.135 9
18589.783 6
18590.431 1
18591.079 7
18591.726 4
18592.374 1
18593.022 11
18593.670 5
18594.318 6
18594.965 5
18595.613 2
18596.261 3
18596.909 5
18597.557 2
18598.205 1
18598.852 1
18599.500 11
18600.148 7
18600.796 4
18601.444 1
18602.092 1
18602.740 3
18603.388 2
18604.036 4
18604.684 3
18605.332 4
18605.980 3
18606.628 7
18607.276 12
18607.924 4
18608.572 7
18609.220 5
18609.868 4
18610.516 9
18611.164 3
18611.813 6
18612.461 11
18613.109 6
18613.757 0
18614.405 1
18615.053 2
18615.701 6
18616.350 8
18616.998 10
18617.646 2
18618.294 6
18618.943 9
18619.591 6
18620.239 8
18620.887 12
18621.536 8
18622.184 12
18622.832 5
18623.480 4
18624.129 3
18624.777 3
18625.425 10
18626.074 17
18626.722 13
18627.371 8
18628.019 3
18628.667 8
18629.316 4
18629.964 5
18630.613 9
18631.261 11
18631.910 7
18632.558 4
18633.207 1
18633.855 2
18634.504 5
18635.152 2
18635.801 0
18636.449 0
18637.098 2
18637.746 6
18638.395 7
18639.043 10
18639.692 3
18640.341 8
18640.989 11
18641.638 7
18642.286 6
18642.935 5
18643.584 3
18644.232 4
18644.881 7
18645.530 10
18646.179 15
18646.827 11
18647.476 5
18648.125 1
18648.773 24
18649.422 14
18650.071 14
18650.720 17
18651.369 9
18652.017 8
18652.666 5
18653.315 2
18653.964 5
18654.613 4
18655.262 5
18655.911 5
18656.559 8
18657.208 4
18657.857 6
18658.506 8
18659.155 5
18659.804 6
18660.453 6
18661.102 6
18661.751 8
18662.400 6
18663.049 15
18663.698 20
18664.347 9
18664.996 10
18665.645 15
18666.294 8
18666.943 4
18667.592 3
18668.241 2
18668.890 4
18669.540 3
18670.189 8
18670.838 5
18671.487 4
18672.136 3
18672.785 0
18673.434 2
18674.084 2
18674.733 3
18675.382 1
18676.031 4
18676.681 4
18677.330 0
18677.979 4
18678.628 0
18679.278 0
18679.927 2
18680.576 0
18681.226 5
18681.875 2
18682.524 0
18683.174 4
18683.823 11
18684.472 7
18685.122 2
18685.771 0
18686.420 3
18687.070 9
18687.719 5
18688.369 4
18689.018 16
18689.668 8
18690.317 5
18690.967 6
18691.616 6
18692.266 7
18692.915 8
18693.565 3
18694.214 6
18694.864 4
18695.513 3
18696.163 7
18696.813 6
18697.462 4
18698.112 9
18698.761 9
18699.411 12
18700.061 9
18700.710 21
18701.360 22
18702.010 13
18702.659 6
18703.309 0
18703.959 3
18704.608 5
18705.258 6
18705.908 5
18706.558 5
18707.207 2
18707.857 5
18708.507 11
18709.157 15
18709.807 13
18710.457 20
18711.106 18
18711.756 10
18712.406 8
18713.056 4
18713.706 3
18714.356 6
18715.006 2
18715.656 17
18716.305 11
18716.955 9
18717.605 5
18718.255 2
18718.905 3
18719.555 6
18720.205 5
18720.855 4
18721.505 5
18722.155 10
18722.805 12
18723.455 7
18724.105 7
18724.756 10
18725.406 14
18726.056 7
18726.706 3
18727.356 14
18728.006 7
18728.656 3
18729.306 2
18729.957 2
18730.607 3
18731.257 3
18731.907 1
18732.557 0
18733.208 2
18733.858 3
18734.508 2
18735.158 7
18735.808 2
18736.459 4
18737.109 3
18737.759 2
18738.410 2
18739.060 5
18739.710 7
18740.361 7
18741.011 1
18741.661 3
18742.312 2
18742.962 7
18743.613 24
18744.263 21
18744.913 16
18745.564 10
18746.214 14
18746.865 7
18747.515 3
18748.166 3
18748.816 1
18749.467 2
18750.117 5
18750.768 4
18751.418 4
18752.069 4
18752.719 2
18753.370 11
18754.021 7
18754.671 3
18755.322 3
18755.972 1
18756.623 6
18757.274 1
18757.924 4
18758.575 11
18759.226 9
18759.876 6
18760.527 13
18761.178 9
18761.828 7
18762.479 10
18763.130 14
18763.781 14
18764.431 5
18765.082 2
18765.733 8
18766.384 2
18767.035 4
18767.685 3
18768.336 3
18768.987 6
18769.638 6
18770.289 13
18770.940 12
18771.590 9
18772.241 4
18772.892 4
18773.543 0
18774.194 3
18774.845 2
18775.496 4
18776.147 13
18776.798 12
18777.449 8
18778.100 7
18778.751 3
18779.402 11
18780.053 8
18780.704 5
18781.355 3
18782.006 9
18782.657 2
18783.308 1
18783.959 3
18784.611 4
18785.262 6
18785.913 4
18786.564 2
18787.215 1
18787.866 4
18788.517 7
18789.169 15
18789.820 12
18790.471 15
18791.122 18
18791.774 5
18792.425 3
18793.076 4
18793.727 23
18794.379 11
18795.030 14
18795.681 5
18796.333 5
18796.984 4
18797.635 4
18798.287 6
18798.938 3
18799.589 3
18800.241 1
18800.892 5
18801.543 8
18802.195 11
18802.846 8
18803.498 4
18804.149 3
18804.801 5
18805.452 7
18806.104 3
18806.755 14
18807.407 13
18808.058 6
18808.710 9
18809.361 6
18810.013 4
18810.664 7
18811.316 4
18811.967 5
18812.619 1
18813.271 0
18813.922 2
18814.574 4
18815.226 3
18815.877 6
18816.529 14
18817.181 7
18817.832 3
18818.484 2
18819.136 0
18819.787 3
18820.439 6
18821.091 10
18821.743 10
18822.394 8
18823.046 9
18823.698 6
18824.350 17
18825.002 7
18825.653 2
18826.305 6
18826.957 2
18827.609 2
18828.261 1
18828.913 9
18829.565 5
18830.216 7
18830.868 3
18831.520 9
18832.172 15
18832.824 13
18833.476 6
18834.128 15
18834.780 11
18835.432 5
18836.084 4
18836.736 1
18837.388 5
18838.040 11
18838.692 7
18839.344 25
18839.996 19
18840.648 10
18841.300 9
18841.953 7
18842.605 2
18843.257 2
18843.909 7
18844.561 3
18845.213 9
18845.865 4
18846.518 7
18847.170 6
18847.822 10
18848.474 27
18849.126 15
18849.779 8
18850.431 17
18851.083 27
18851.736 19
18852.388 9
18853.040 4
18853.692 9
18854.345 10
18854.997 4
18855.649 2
18856.302 4
18856.954 0
18857.606 6
18858.259 8
18858.911 13
18859.564 18
18860.216 7
18860.869 0
18861.521 2
18862.173 2
18862.826 3
18863.478 3
18864.131 0
18864.783 4
18865.436 2
18866.088 7
18866.741 21
18867.393 13
18868.046 9
18868.699 12
18869.351 12
18870.004 10
18870.656 8
18871.309 5
18871.962 7
18872.614 4
18873.267 6
18873.920 8
18874.572 5
18875.225 12
18875.878 18
18876.530 10
18877.183 8
18877.836 7
18878.488 8
18879.141 7
18879.794 13
18880.447 10
18881.100 6
18881.752 2
18882.405 13
18883.058 14
18883.711 5
18884.364 3
18885.016 1
18885.669 3
18886.322 0
18886.975 2
18887.628 5
18888.281 6
18888.934 19
18889.587 17
18890.240 15
18890.893 12
18891.546 5
18892.199 4
18892.852 3
18893.505 2
18894.158 0
18894.811 0
18895.464 3
18896.117 2
18896.770 6
18897.423 9
18898.076 6
18898.729 3
18899.382 3
18900.035 4
18900.688 2
18901.341 5
18901.995 11
18902.648 9
18903.301 3
18903.954 6
18904.607 2
18905.260 0
18905.914 3
18906.567 3
18907.220 9
18907.873 4
18908.527 1
18909.180 0
18909.833 2
18910.486 3
18911.140 7
18911.793 11
18912.446 7
18913.100 2
18913.753 12
18914.406 15
18915.060 10
18915.713 6
18916.367 6
18917.020 9
18917.673 6
18918.327 4
18918.980 6
18919.634 3
18920.287 4
18920.941 5
18921.594 4
18922.248 3
18922.901 1
18923.555 3
18924.208 9
18924.862 8
18925.515 13
18926.169 5
18926.822 8
18927.476 16
18928.129 15
18928.783 11
18929.437 9
18930.090 6
18930.744 7
18931.398 7
18932.051 2
18932.705 3
18933.359 9
18934.012 10
18934.666 14
18935.320 9
18935.974 5
18936.627 1
18937.281 0
18937.935 1
18938.589 1
18939.242 9
18939.896 9
18940.550 5
18941.204 4
18941.858 6
18942.511 2
18943.165 5
18943.819 3
18944.473 10
18945.127 4
18945.781 3
18946.435 4
18947.089 3
18947.743 8
18948.397 3
18949.050 3
18949.704 7
18950.358 2
18951.012 3
18951.666 3
18952.320 4
18952.974 8
18953.628 7
18954.283 6
18954.937 18
18955.591 8
18956.245 6
18956.899 11
18957.553 13
18958.207 9
18958.861 3
18959.515 4
18960.169 12
18960.824 5
18961.478 1
18962.132 1
18962.786 5
18963.440 8
18964.095 11
18964.749 4
18965.403 5
18966.057 1
18966.712 10
18967.366 17
18968.020 9
18968.674 8
18969.329 3
18969.983 4
18970.637 7
18971.292 3
18971.946 6
18972.600 5
18973.255 0
18973.909 6
18974.564 10
18975.218 3
18975.872 6
18976.527 2
18977.181 1
18977.836 4
18978.490 8
18979.145 6
18979.799 5
18980.454 6
18981.108 8
18981.763 4
18982.417 4
18983.072 0
18983.726 3
18984.381 6
18985.035 7
18985.690 4
18986.345 4
18986.999 7
18987.654 9
18988.308 8
18988.963 3
18989.618 1
18990.272 2
18990.927 4
18991.582 5
18992.236 3
18992.891 3
18993.546 1
18994.201 9
18994.855 12
18995.510 5
18996.165 6
18996.820 1
18997.474 10
18998.129 7
18998.784 2
18999.439 2
19000.094 3
19000.749 6
19001.403 9
19002.058 7
19002.713 2
19003.368 2
19004.023 10
19004.678 14
19005.333 3
19005.988 4
19006.643 6
19007.298 14
19007.953 10
19008.608 4
19009.263 5
19009.918 17
19010.573 9
19011.228 7
19011.883 12
19012.538 17
19013.193 13
19013.848 10
19014.503 5
19015.158 1
19015.813 2
19016.468 7
19017.123 4
19017.779 5
19018.434 2
19019.089 4
19019.744 6
19020.399 1
19021.054 5
19021.710 2
19022.365 0
19023.020 6
19023.675 4
19024.331 3
19024.986 2
19025.641 2
19026.296 5
19026.952 10
19027.607 4
19028.262 18
19028.918 12
19029.573 9
19030.228 6
19030.884 8
19031.539 11
19032.195 6
19032.850 3
19033.505 3
19034.161 4
19034.816 2
19035.472 7
19036.127 1
19036.783 3
19037.438 6
19038.094 11
19038.749 7
19039.405 4
19040.060 4
19040.716 5
19041.371 8
19042.027 16
19042.682 9
19043.338 4
19043.993 2
19044.649 0
19045.305 3
19045.960 0
19046.616 3
19047.272 2
19047.927 5
19048.583 2
19049.239 7
19049.894 5
19050.550 5
19051.206 2
19051.861 5
19052.517 3
19053.173 0
19053.829 1
19054.484 4
19055.140 5
19055.796 0
19056.452 9
19057.108 8
19057.764 9
19058.419 7
19059.075 2
19059.731 1
19060.387 0
19061.043 1
19061.699 5
19062.355 4
19063.011 3
19063.666 4
19064.322 6
19064.978 7
19065.634 5
19066.290 3
19066.946 10
19067.602 1
19068.258 1
19068.914 2
19069.570 0
19070.226 14
19070.882 14
19071.539 5
19072.195 8
19072.851 1
19073.507 5
19074.163 3
19074.819 6
19075.475 9
19076.131 6
19076.787 1
19077.444 3
19078.100 3
19078.756 1
19079.412 14
19080.068 8
19080.725 3
19081.381 5
19082.037 3
19082.693 4
19083.350 0
19084.006 2
19084.662 2
19085.319 5
19085.975 2
19086.631 2
19087.287 3
19087.944 3
19088.600 7
19089.257 2
19089.913 0
19090.569 1
19091.226 0
19091.882 3
19092.539 1
19093.195 2
19093.851 1
19094.508 8
19095.164 5
19095.821 1
19096.477 2
19097.134 2
19097.790 5
19098.447 4
19099.103 6
19099.760 6
19100.417 3
19101.073 2
19101.730 5
19102.386 5
19103.043 15
19103.700 17
19104.356 10
19105.013 10
19105.669 7
19106.326 2
19106.983 3
19107.640 2
19108.296 5
19108.953 6
19109.610 1
19110.266 0
19110.923 7
19111.580 3
19112.237 3
19112.893 2
19113.550 3
19114.207 4
19114.864 7
19115.521 2
19116.177 1
19116.834 5
19117.491 4
19118.148 11
19118.805 9
19119.462 2
19120.119 2
19120.776 3
19121.433 1
19122.089 5
19122.746 5
19123.403 4
19124.060 7
19124.717 2
19125.374 7
19126.031 2
19126.688 3
19127.345 3
19128.002 11
19128.659 8
19129.316 17
19129.974 14
19130.631 4
19131.288 4
19131.945 5
19132.602 9
19133.259 0
19133.916 3
19134.573 1
19135.231 7
19135.888 2
19136.545 1
19137.202 0
19137.859 15
19138.517 9
19139.174 11
19139.831 7
19140.488 1
19141.145 8
19141.803 8
19142.460 6
19143.117 8
19143.775 11
19144.432 11
19145.089 2
19145.747 2
19146.404 4
19147.061 1
19147.719 11
19148.376 7
19149.034 6
19149.691 3
19150.348 4
19151.006 2
19151.663 14
19152.321 20
19152.978 17
19153.636 28
19154.293 26
19154.951 11
19155.608 6
19156.266 6
19156.923 11
19157.581 15
19158.238 17
19158.896 9
19159.553 5
19160.211 3
19160.869 4
19161.526 6
19162.184 11
19162.841 8
19163.499 3
19164.157 7
19164.814 4
19165.472 8
19166.130 3
19166.787 4
19167.445 3
19168.103 1
19168.761 4
19169.418 5
19170.076 8
19170.734 3
19171.392 3
19172.050 3
19172.707 2
19173.365 2
19174.023 9
19174.681 17
19175.339 15
19175.997 8
19176.654 4
19177.312 3
19177.970 7
19178.628 6
19179.286 4
19179.944 7
19180.602 3
19181.260 1
19181.918 7
19182.576 8
19183.234 11
19183.892 5
19184.550 7
19185.208 3
19185.866 5
19186.524 6
19187.182 5
19187.840 9
19188.498 4
19189.156 1
19189.814 3
19190.472 6
19191.130 4
19191.789 1
19192.447 3
19193.105 5
19193.763 7
19194.421 3
19195.079 2
19195.738 3
19196.396 4
19197.054 4
19197.712 3
19198.370 1
19199.029 2
19199.687 2
19200.345 14
19201.004 6
19201.662 6
19202.320 3
19202.978 4
19203.637 3
19204.295 1
19204.954 1
19205.612 0
19206.270 1
19206.929 1
19207.587 2
19208.245 12
19208.904 8
19209.562 2
19210.221 5
19210.879 7
19211.538 18
19212.196 16
19212.855 13
19213.513 8
19214.172 4
19214.830 2
19215.489 4
19216.147 7
19216.806 7
19217.464 9
19218.123 21
19218.782 19
19219.440 11
19220.099 4
19220.757 1
19221.416 5
19222.075 1
19222.733 6
19223.392 2
19224.051 5
19224.709 3
19225.368 9
19226.027 10
19226.686 8
19227.344 4
19228.003 5
19228.662 2
19229.321 3
19229.979 17
19230.638 25
19231.297 20
19231.956 15
19232.615 4
19233.274 2
19233.932 15
19234.591 21
19235.250 12
19235.909 13
19236.568 4
19237.227 6
19237.886 5
19238.545 4
19239.204 13
19239.863 8
19240.522 6
19241.181 4
19241.839 11
19242.498 6
19243.158 8
19243.817 9
19244.476 6
19245.135 8
19245.794 3
19246.453 6
19247.112 10
19247.771 4
19248.430 0
19249.089 6
19249.748 11
19250.407 2
19251.067 7
19251.726 5
19252.385 1
19253.044 7
19253.703 6
19254.362 4
19255.022 3
19255.681 5
19256.340 13
19256.999 7
19257.659 10
19258.318 1
19258.977 1
19259.636 0
19260.296 2
19260.955 5
19261.614 5
19262.274 4
19262.933 4
19263.592 5
19264.252 11
19264.911 15
19265.571 7
19266.230 2
19266.889 6
19267.549 4
19268.208 4
19268.868 7
19269.527 14
19270.187 34
19270.846 21
19271.506 15
19272.165 6
19272.825 24
19273.484 19
19274.144 15
19274.803 8
19275.463 8
19276.122 9
19276.782 6
19277.442 5
19278.101 3
19278.761 4
19279.420 2
19280.080 3
19280.740 4
19281.399 8
19282.059 21
19282.719 16
19283.379 22
19284.038 14
19284.698 17
19285.358 11
19286.017 5
19286.677 3
19287.337 2
19287.997 0
19288.657 3
19289.316 1
19289.976 0
19290.636 0
19291.296 5
19291.956 4
19292.615 2
19293.275 3
19293.935 3
19294.595 5
19295.255 4
19295.915 0
19296.575 0
19297.235 0
19297.895 1
19298.555 4
19299.215 4
19299.875 6
19300.535 5
19301.195 8
19301.855 6
19302.515 2
19303.175 1
19303.835 1
19304.495 4
19305.155 6
19305.815 3
19306.475 8
19307.135 4
19307.795 3
19308.455 0
19309.116 2
19309.776 3
19310.436 2
19311.096 1
19311.756 1
19312.416 2
19313.077 3
19313.737 5
19314.397 3
19315.057 6
19315.718 2
19316.378 1
19317.038 5
19317.698 4
19318.359 3
19319.019 3
19319.679 3
19320.340 0
19321.000 1
19321.660 3
19322.321 1
19322.981 5
19323.642 3
19324.302 2
19324.962 0
19325.623 1
19326.283 3
19326.944 4
19327.604 3
19328.265 4
19328.925 0
19329.586 8
19330.246 5
19330.907 4
19331.567 3
19332.228 2
19332.888 6
19333.549 7
19334.209 9
19334.870 15
19335.530 6
19336.191 8
19336.852 6
19337.512 3
19338.173 2
19338.834 3
19339.494 3
19340.155 6
19340.816 0
19341.476 2
19342.137 2
19342.798 8
19343.458 3
19344.119 0
19344.780 9
19345.441 9
19346.101 3
19346.762 6
19347.423 9
19348.084 12
19348.745 8
19349.405 2
19350.066 8
19350.727 6
19351.388 3
19352.049 3
19352.710 3
19353.371 5
19354.032 2
19354.692 1
19355.353 3
19356.014 2
19356.675 2
19357.336 2
19357.997 7
19358.658 7
19359.319 4
19359.980 6
19360.641 7
19361.302 8
19361.963 5
19362.624 1
19363.285 0
19363.947 0
19364.608 1
19365.269 1
19365.930 3
19366.591 4
19367.252 2
19367.913 0
19368.574 2
19369.236 3
19369.897 6
19370.558 4
19371.219 6
19371.880 8
19372.542 4
19373.203 4
19373.864 3
19374.525 6
19375.187 2
19375.848 6
19376.509 3
19377.170 2
19377.832 5
19378.493 4
19379.154 2
19379.816 2
19380.477 0
19381.138 6
19381.800 3
19382.461 3
19383.123 5
19383.784 5
19384.445 10
19385.107 2
19385.768 7
19386.430 5
19387.091 4
19387.753 9
19388.414 5
19389.076 1
19389.737 6
19390.399 4
19391.060 2
19391.722 10
19392.383 8
19393.045 3
19393.707 8
19394.368 28
19395.030 19
19395.691 18
19396.353 7
19397.015 2
19397.676 6
19398.338 8
19399.000 6
19399.661 4
19400.323 2
19400.985 2
19401.647 6
19402.308 6
19402.970 6
19403.632 3
19404.293 1
19404.955 3
19405.617 2
19406.279 1
19406.941 5
19407.602 2
19408.264 5
19408.926 2
19409.588 2
19410.250 2
19410.912 3
19411.574 3
19412.236 3
19412.897 3
19413.559 3
19414.221 1
19414.883 2
19415.545 6
19416.207 8
19416.869 5
19417.531 0
19418.193 4
19418.855 5
19419.517 2
19420.179 19
19420.841 25
19421.503 10
19422.165 13
19422.827 6
19423.490 4
19424.152 10
19424.814 5
19425.476 19
19426.138 22
19426.800 19
19427.462 11
19428.125 7
19428.787 5
19429.449 5
19430.111 2
19430.773 3
19431.436 11
19432.098 7
19432.760 4
19433.422 9
19434.085 8
19434.747 9
19435.409 6
19436.071 1
19436.734 5
19437.396 8
19438.058 3
19438.721 2
19439.383 2
19440.046 6
19440.708 2
19441.370 1
19442.033 1
19442.695 1
19443.358 4
19444.020 13
19444.682 4
19445.345 7
19446.007 6
19446.670 2
19447.332 3
19447.995 8
19448.657 1
19449.320 1
19449.982 1
19450.645 1
19451.308 7
19451.970 4
19452.633 2
19453.295 4
19453.958 6
19454.621 2
19455.283 1
19455.946 2
19456.609 3
19457.271 4
19457.934 3
19458.597 10
19459.259 0
19459.922 1
19460.585 9
19461.247 6
19461.910 1
19462.573 8
19463.236 2
19463.899 3
19464.561 3
19465.224 3
19465.887 8
19466.550 5
19467.213 9
19467.875 9
19468.538 3
19469.201 6
19469.864 6
19470.527 10
19471.190 11
19471.853 5
19472.516 1
19473.179 3
19473.842 4
19474.505 0
19475.167 0
19475.830 3
19476.493 5
19477.156 4
19477.819 7
19478.483 3
19479.146 3
19479.809 4
19480.472 4
19481.135 2
19481.798 3
19482.461 7
19483.124 3
19483.787 3
19484.450 3
19485.113 2
19485.777 12
19486.440 29
19487.103 16
19487.766 9
19488.429 12
19489.093 17
19489.756 9
19490.419 7
19491.082 6
19491.745 2
19492.409 5
19493.072 4
19493.735 0
19494.399 3
19495.062 7
19495.725 4
19496.389 4
19497.052 3
19497.715 3
19498.379 1
19499.042 6
19499.705 2
19500.369 1
19501.032 7
19501.696 8
19502.359 6
19503.023 3
19503.686 2
19504.349 2
19505.013 11
19505.676 9
19506.340 8
19507.003 3
19507.667 7
19508.330 25
19508.994 21
19509.658 11
19510.321 10
19510.985 11
19511.648 19
19512.312 15
19512.976 15
19513.639 6
19514.303 8
19514.966 2
19515.630 1
19516.294 0
19516.957 5
19517.621 2
19518.285 2
19518.949 2
19519.612 3
19520.276 3
19520.940 2
19521.604 0
19522.267 14
19522.931 16
19523.595 9
19524.259 10
19524.923 6
19525.586 11
19526.250 4
19526.914 3
19527.578 5
19528.242 10
19528.906 11
19529.570 4
19530.234 5
19530.897 0
19531.561 1
19532.225 3
19532.889 1
19533.553 3
19534.217 2
19534.881 0
19535.545 3
19536.209 2
19536.873 0
19537.537 1
19538.201 1
19538.865 4
19539.529 10
19540.193 4
19540.858 3
19541.522 2
19542.186 3
19542.850 4
19543.514 6
19544.178 2
19544.842 4
19545.507 3
19546.171 7
19546.835 7
19547.499 6
19548.163 5
19548.828 4
19549.492 2
19550.156 0
19550.820 3
19551.485 7
19552.149 3
19552.813 7
19553.477 2
19554.142 0
19554.806 1
19555.470 3
19556.135 8
19556.799 1
19557.463 0
19558.128 6
19558.792 16
19559.457 32
19560.121 32
19560.785 22
19561.450 9
19562.114 8
19562.779 4
19563.443 3
19564.108 5
19564.772 2
19565.437 8
19566.101 2
19566.766 2
19567.430 5
19568.095 2
19568.760 2
19569.424 3
19570.089 2
19570.753 6
19571.418 8
19572.082 4
19572.747 11
19573.412 11
19574.076 6
19574.741 2
19575.406 3
19576.070 1
19576.735 4
19577.400 4
19578.065 1
19578.729 1
19579.394 2
19580.059 1
19580.724 2
19581.388 4
19582.053 1
19582.718 2
19583.383 6
19584.048 4
19584.712 3
19585.377 12
19586.042 15
19586.707 13
19587.372 7
19588.037 8
19588.702 5
19589.367 3
19590.031 8
19590.696 12
19591.361 5
19592.026 4
19592.691 7
19593.356 1
19594.021 0
19594.686 5
19595.351 5
19596.016 4
19596.681 12
19597.346 12
19598.011 7
19598.677 4
19599.342 3
19600.007 5
19600.672 9
19601.337 2
19602.002 5
19602.667 9
19603.332 8
19603.997 13
19604.663 14
19605.328 17
19605.993 21
19606.658 36
19607.323 18
19607.989 11
19608.654 7
19609.319 9
19609.984 8
19610.650 10
19611.315 4
19611.980 6
19612.646 2
19613.311 1
19613.976 2
19614.642 4
19615.307 2
19615.972 3
19616.638 0
19617.303 2
19617.968 1
19618.634 0
19619.299 3
19619.965 3
19620.630 2
19621.296 9
19621.961 4
19622.627 1
19623.292 4
19623.958 6
19624.623 9
19625.289 10
19625.954 5
19626.620 2
19627.285 2
19627.951 6
19628.616 3
19629.282 12
19629.948 8
19630.613 4
19631.279 2
19631.944 10
19632.610 12
19633.276 7
19633.941 4
19634.607 4
19635.273 1
19635.939 1
19636.604 3
19637.270 4
19637.936 1
19638.601 2
19639.267 1
19639.933 1
19640.599 6
19641.265 6
19641.930 5
19642.596 6
19643.262 4
19643.928 2
19644.594 0
19645.260 7
19645.925 2
19646.591 2
19647.257 6
19647.923 3
19648.589 2
19649.255 3
19649.921 7
19650.587 4
19651.253 6
19651.919 4
19652.585 4
19653.251 2
19653.917 3
19654.583 3
19655.249 3
19655.915 7
19656.581 10
19657.247 8
19657.913 5
19658.579 3
19659.245 6
19659.911 3
19660.577 2
19661.244 3
19661.910 2
19662.576 5
19663.242 9
19663.908 9
19664.574 7
19665.241 17
19665.907 13
19666.573 15
19667.239 28
19667.906 17
19668.572 13
19669.238 12
19669.904 6
19670.571 7
19671.237 3
19671.903 8
19672.570 8
19673.236 7
19673.902 4
19674.569 1
19675.235 4
19675.901 6
19676.568 5
19677.234 0
19677.901 3
19678.567 7
19679.233 1
19679.900 4
19680.566 5
19681.233 1
19681.899 2
19682.566 1
19683.232 3
19683.899 5
19684.565 2
19685.232 1
19685.898 5
19686.565 6
19687.232 2
19687.898 0
19688.565 3
19689.231 1
19689.898 5
19690.565 6
19691.231 3
19691.898 3
19692.564 0
19693.231 0
19693.898 5
19694.565 15
19695.231 11
19695.898 7
19696.565 3
19697.231 2
19697.898 12
19698.565 16
19699.232 13
19699.899 6
19700.565 11
19701.232 10
19701.899 6
19702.566 6
19703.233 6
19703.899 0
19704.566 1
19705.233 2
19705.900 1
19706.567 3
19707.234 3
19707.901 3
19708.568 4
19709.235 2
19709.902 10
19710.569 8
19711.236 7
19711.903 9
19712.570 10
19713.237 8
19713.904 2
19714.571 1
19715.238 4
19715.905 5
19716.572 4
19717.239 2
19717.906 3
19718.573 8
19719.240 3
19719.907 2
19720.574 14
19721.242 13
19721.909 9
19722.576 7
19723.243 8
19723.910 3
19724.578 5
19725.245 6
19725.912 5
19726.579 5
19727.246 3
19727.914 3
19728.581 13
19729.248 7
19729.916 11
19730.583 6
19731.250 5
19731.918 5
19732.585 0
19733.252 2
19733.920 4
19734.587 4
19735.254 5
19735.922 2
19736.589 2
19737.257 8
19737.924 2
19738.591 9
19739.259 9
19739.926 7
19740.594 1
19741.261 2
19741.929 7
19742.596 3
19743.264 3
19743.931 1
19744.599 2
19745.266 2
19745.934 3
19746.602 3
19747.269 6
19747.937 4
19748.604 3
19749.272 11
19749.940 11
19750.607 7
19751.275 9
19751.943 11
19752.610 18
19753.278 14
19753.946 4
19754.613 10
19755.281 7
19755.949 4
19756.617 5
19757.284 2
19757.952 3
19758.620 2
19759.288 1
19759.955 6
19760.623 4
19761.291 2
19761.959 3
19762.627 2
19763.295 2
19763.963 7
19764.630 3
19765.298 1
19765.966 2
19766.634 7
19767.302 4
19767.970 1
19768.638 3
19769.306 8
19769.974 3
19770.642 2
19771.310 4
19771.978 6
19772.646 4
19773.314 4
19773.982 7
19774.650 5
19775.318 3
19775.986 4
19776.654 1
19777.322 1
19777.990 2
19778.659 2
19779.327 2
19779.995 3
19780.663 3
19781.331 3
19781.999 0
19782.667 6
19783.336 7
19784.004 0
19784.672 5
19785.340 7
19786.009 2
19786.677 4
19787.345 2
19788.013 0
19788.682 3
19789.350 4
19790.018 10
19790.687 7
19791.355 2
19792.023 0
19792.692 1
19793.360 0
19794.028 4
19794.697 1
19795.365 6
19796.034 3
19796.702 1
19797.370 6
19798.039 6
19798.707 4
19799.376 3
19800.044 4
19800.713 17
19801.381 10
19802.050 4
19802.718 2
19803.387 4
19804.055 0
19804.724 5
19805.392 3
19806.061 2
19806.730 0
19807.398 1
19808.067 3
19808.735 4
19809.404 5
19810.073 1
19810.741 0
19811.410 3
19812.079 6
19812.747 6
19813.416 2
19814.085 12
19814.754 7
19815.422 7
19816.091 3
19816.760 2
19817.429 3
19818.097 1
19818.766 4
19819.435 7
19820.104 3
19820.773 6
19821.442 9
19822.110 28
19822.779 14
19823.448 8
19824.117 4
19824.786 2
19825.455 1
19826.124 1
19826.793 2
19827.462 5
19828.131 1
19828.799 2
19829.468 2
19830.137 1
19830.806 1
19831.475 10
19832.144 9
19832.814 8
19833.483 5
19834.152 1
19834.821 6
19835.490 3
19836.159 3
19836.828 8
19837.497 13
19838.166 8
19838.835 3
19839.504 1
19840.174 2
19840.843 1
19841.512 2
19842.181 2
19842.850 5
19843.520 2
19844.189 2
19844.858 0
19845.527 2
19846.197 3
19846.866 2
19847.535 2
19848.204 2
19848.874 8
19849.543 10
19850.212 4
19850.882 3
19851.551 1
19852.220 7
19852.890 5
19853.559 4
19854.228 2
19854.898 1
19855.567 7
19856.237 5
19856.906 7
19857.576 4
19858.245 5
19858.915 4
19859.584 3
19860.254 3
19860.923 5
19861.593 3
19862.262 2
19862.932 3
19863.601 2
19864.271 1
19864.940 0
19865.610 3
19866.279 11
19866.949 10
19867.619 6
19868.288 2
19868.958 2
19869.628 4
19870.297 0
19870.967 18
19871.637 19
19872.306 19
19872.976 13
19873.646 24
19874.316 21
19874.985 14
19875.655 8
19876.325 6
19876.995 13
19877.664 11
19878.334 7
19879.004 1
19879.674 5
19880.344 4
19881.013 2
19881.683 3
19882.353 3
19883.023 6
19883.693 9
19884.363 6
19885.033 6
19885.703 5
19886.373 2
19887.043 0
19887.713 4
19888.382 4
19889.052 4
19889.722 1
19890.392 2
19891.062 6
19891.733 1
19892.403 2
19893.073 5
19893.743 3
19894.413 6
19895.083 6
19895.753 12
19896.423 14
19897.093 3
19897.763 6
19898.433 1
19899.104 1
19899.774 1
19900.444 3
19901.114 2
19901.784 7
19902.454 4
19903.125 1
19903.795 1
19904.465 3
19905.135 0
19905.806 7
19906.476 6
19907.146 3
19907.816 1
19908.487 7
19909.157 3
19909.827 2
19910.498 1
19911.168 18
19911.838 15
19912.509 6
19913.179 4
19913.850 7
19914.520 8
19915.190 1
19915.861 2
19916.531 3
19917.202 5
19917.872 4
19918.543 6
19919.213 9
19919.884 10
19920.554 7
19921.225 9
19921.895 3
19922.566 0
19923.236 0
19923.907 0
19924.578 2
19925.248 3
19925.919 5
19926.589 1
19927.260 3
19927.931 1
19928.601 0
19929.272 1
19929.943 2
19930.613 1
19931.284 2
19931.955 1
19932.625 3
19933.296 3
19933.967 0
19934.638 0
19935.308 0
19935.979 3
19936.650 1
19937.321 3
19937.991 10
19938.662 23
19939.333 13
19940.004 9
19940.675 6
19941.346 10
19942.017 5
19942.687 4
19943.358 5
19944.029 4
19944.700 11
19945.371 9
19946.042 2
19946.713 3
19947.384 3
19948.055 14
19948.726 6
19949.397 2
19950.068 2
19950.739 4
19951.410 4
19952.081 0
19952.752 2
19953.423 3
19954.094 2
19954.765 3
19955.436 0
19956.107 2
19956.779 7
19957.450 2
19958.121 4
19958.792 2
19959.463 3
19960.134 1
19960.805 13
19961.477 11
19962.148 3
19962.819 2
19963.490 1
19964.162 3
19964.833 2
19965.504 2
19966.175 7
19966.847 9
19967.518 5
19968.189 2
19968.861 2
19969.532 7
19970.203 5
19970.875 6
19971.546 3
19972.217 2
19972.889 2
19973.560 2
19974.232 7
19974.903 11
19975.574 5
19976.246 1
19976.917 0
19977.589 3
19978.260 4
19978.932 1
19979.603 2
19980.275 0
19980.946 0
19981.618 4
19982.289 5
19982.961 5
19983.633 9
19984.304 7
19984.976 7
19985.647 3
19986.319 6
19986.991 14
19987.662 8
19988.334 2
19989.006 0
19989.677 5
19990.349 5
19991.021 2
19991.692 5
19992.364 7
19993.036 10
19993.707 3
19994.379 4
19995.051 0
19995.723 13
19996.395 18
19997.066 5
19997.738 0
19998.410 1
19999.082 2
19999.754 2
20000.426 2
20001.097 4
20001.769 5
20002.441 2
20003.113 3
20003.785 4
20004.457 6
20005.129 3
20005.801 5
20006.473 7
20007.145 11
20007.817 8
20008.489 4
20009.161 7
20009.833 5
20010.505 4
20011.177 7
20011.849 4
20012.521 8
20013.193 2
20013.865 3
20014.537 2
20015.209 1
20015.881 2
20016.553 2
20017.226 4
20017.898 4
20018.570 1
20019.242 1
20019.914 3
20020.586 5
20021.259 8
20021.931 4
20022.603 3
20023.275 1
20023.947 0
20024.620 4
20025.292 8
20025.964 8
20026.637 5
20027.309 7
20027.981 2
20028.654 0
20029.326 0
20029.998 0
20030.671 4
20031.343 5
20032.015 4
20032.688 3
20033.360 7
20034.033 3
20034.705 4
20035.377 4
20036.050 2
20036.722 4
20037.395 4
20038.067 4
20038.740 6
20039.412 13
20040.085 8
20040.757 6
20041.430 2
20042.102 1
20042.775 0
20043.448 9
20044.120 9
20044.793 2
20045.465 9
20046.138 7
20046.811 1
20047.483 2
20048.156 2
20048.829 4
20049.501 0
20050.174 1
20050.847 4
20051.519 8
20052.192 6
20052.865 4
20053.538 7
20054.210 10
20054.883 8
20055.556 8
20056.229 5
20056.901 2
20057.574 4
20058.247 7
20058.920 1
20059.593 1
20060.266 3
20060.938 2
20061.611 1
20062.284 1
20062.957 3
20063.630 6
20064.303 4
20064.976 2
20065.649 8
20066.322 3
20066.995 9
20067.668 3
20068.341 4
20069.014 2
20069.687 5
20070.360 0
20071.033 3
20071.706 4
20072.379 6
20073.052 8
20073.725 5
20074.398 9
20075.071 4
20075.744 1
20076.418 0
20077.091 0
20077.764 0
20078.437 0
20079.110 7
20079.783 17
20080.457 24
20081.130 17
20081.803 12
20082.476 5
20083.149 6
20083.823 10
20084.496 4
20085.169 1
20085.843 13
20086.516 12
20087.189 11
20087.862 14
20088.536 13
20089.209 19
20089.883 13
20090.556 8
20091.229 3
20091.903 0
20092.576 1
20093.249 3
20093.923 4
20094.596 1
20095.270 0
20095.943 1
20096.617 2
20097.290 2
20097.964 3
20098.637 3
20099.311 2
20099.984 2
20100.658 4
20101.331 2
20102.005 11
20102.678 7
20103.352 3
20104.026 3
20104.699 0
20105.373 0
20106.046 2
20106.720 10
20107.394 6
20108.067 1
20108.741 2
20109.415 0
20110.088 7
20110.762 3
20111.436 3
20112.110 1
20112.783 3
20113.457 2
20114.131 1
20114.805 2
20115.478 4
20116.152 6
20116.826 9
20117.500 4
20118.174 2
20118.847 5
20119.521 1
20120.195 0
20120.869 1
20121.543 4
20122.217 6
20122.891 14
20123.565 7
20124.239 1
20124.912 5
20125.586 10
20126.260 5
20126.934 1
20127.608 2
20128.282 0
20128.956 5
20129.630 2
20130.304 0
20130.978 4
20131.652 16
20132.327 9
20133.001 2
20133.675 5
20134.349 4
20135.023 1
20135.697 0
20136.371 3
20137.045 1
20137.719 2
20138.394 18
20139.068 9
20139.742 9
20140.416 6
20141.090 1
20141.765 3
20142.439 2
20143.113 2
20143.787 2
20144.462 1
20145.136 1
20145.810 9
20146.485 3
20147.159 2
20147.833 1
20148.507 5
20149.182 4
20149.856 3
20150.531 2
20151.205 3
20151.879 4
20152.554 4
20153.228 5
20153.903 6
20154.577 9
20155.251 6
20155.926 0
20156.600 0
20157.275 2
20157.949 3
20158.624 1
20159.298 3
20159.973 1
20160.647 4
20161.322 7
20161.997 7
20162.671 3
20163.346 1
20164.020 1
20164.695 0
20165.370 7
20166.044 6
20166.719 2
20167.393 10
20168.068 9
20168.743 7
20169.417 4
20170.092 1
20170.767 1
20171.442 0
20172.116 0
20172.791 0
20173.466 4
20174.141 3
20174.815 3
20175.490 0
20176.165 1
20176.840 0
20177.515 0
20178.189 2
20178.864 5
20179.539 2
20180.214 2
20180.889 4
20181.564 4
20182.239 4
20182.914 2
20183.588 0
20184.263 3
20184.938 2
20185.613 1
20186.288 5
20186.963 2
20187.638 2
20188.313 1
20188.988 7
20189.663 10
20190.338 4
20191.013 4
20191.688 4
20192.363 2
20193.039 2
20193.714 0
20194.389 12
20195.064 11
20195.739 5
20196.414 5
20197.089 7
20197.764 5
20198.440 0
20199.115 0
20199.790 1
20200.465 4
20201.140 22
20201.816 10
20202.491 5
20203.166 7
20203.841 9
20204.517 2
20205.192 0
20205.867 4
20206.543 3
20207.218 1
20207.893 3
20208.569 4
20209.244 7
20209.919 3
20210.595 2
20211.270 2
20211.945 8
20212.621 4
20213.296 1
20213.972 1
20214.647 5
20215.323 7
20215.998 3
20216.673 2
20217.349 3
20218.024 6
20218.700 6
20219.376 6
20220.051 4
20220.727 4
20221.402 3
20222.078 4
20222.753 3
20223.429 7
20224.104 4
20224.780 3
20225.456 3
20226.131 3
20226.807 3
20227.483 2
20228.158 7
20228.834 14
20229.510 17
20230.185 10
20230.861 2
20231.537 4
20232.213 4
20232.888 2
20233.564 5
20234.240 6
20234.916 1
20235.591 4
20236.267 5
20236.943 3
20237.619 5
20238.295 2
20238.971 0
20239.646 0
20240.322 1
20240.998 4
20241.674 1
20242.350 1
20243.026 1
20243.702 0
20244.378 4
20245.054 7
20245.730 7
20246.406 5
20247.082 6
20247.758 3
20248.434 3
20249.110 4
20249.786 3
20250.462 1
20251.138 0
20251.814 4
20252.490 3
20253.166 1
20253.842 0
20254.518 3
20255.194 13
20255.870 10
20256.547 4
20257.223 5
20257.899 2
20258.575 2
20259.251 2
20259.927 3
20260.604 3
20261.280 15
20261.956 16
20262.632 14
20263.309 9
20263.985 4
20264.661 5
20265.337 2
20266.014 4
20266.690 5
20267.366 9
20268.043 16
20268.719 9
20269.395 5
20270.072 1
20270.748 1
20271.424 0
20272.101 6
20272.777 3
20273.454 4
20274.130 3
20274.807 3
20275.483 5
20276.160 5
20276.836 2
20277.512 0
20278.189 2
20278.865 4
20279.542 4
20280.219 1
20280.895 1
20281.572 3
20282.248 6
20282.925 2
20283.601 0
20284.278 1
20284.955 1
20285.631 2
20286.308 1
20286.985 0
20287.661 4
20288.338 5
20289.015 11
20289.691 7
20290.368 4
20291.045 2
20291.721 0
20292.398 1
20293.075 7
20293.752 9
20294.428 7
20295.105 7
20295.782 1
20296.459 8
20297.136 10
20297.812 4
20298.489 3
20299.166 1
20299.843 4
20300.520 3
20301.197 4
20301.874 2
20302.551 1
20303.227 1
20303.904 3
20304.581 4
20305.258 17
20305.935 15
20306.612 8
20307.289 7
20307.966 6
20308.643 15
20309.320 9
20309.997 3
20310.674 7
20311.351 3
20312.028 0
20312.706 0
20313.383 2
20314.060 5
20314.737 4
20315.414 1
20316.091 3
20316.768 1
20317.445 5
20318.123 5
20318.800 5
20319.477 3
20320.154 3
20320.831 3
20321.509 1
20322.186 2
20322.863 2
20323.540 4
20324.218 5
20324.895 5
20325.572 1
20326.249 0
20326.927 5
20327.604 2
20328.281 8
20328.959 5
20329.636 4
20330.314 3
20330.991 1
20331.668 3
20332.346 3
20333.023 2
20333.701 2
20334.378 7
20335.055 6
20335.733 0
20336.410 2
20337.088 0
20337.765 2
20338.443 17
20339.120 10
20339.798 19
20340.475 20
20341.153 8
20341.831 7
20342.508 5
20343.186 6
20343.863 4
20344.541 1
20345.219 2
20345.896 2
20346.574 2
20347.251 1
20347.929 5
20348.607 11
20349.285 9
20349.962 4
20350.640 1
20351.318 5
20351.995 2
20352.673 1
20353.351 8
20354.029 7
20354.706 4
20355.384 2
20356.062 3
20356.740 2
20357.418 9
20358.095 2
20358.773 3
20359.451 7
20360.129 5
20360.807 11
20361.485 7
20362.163 4
20362.841 2
20363.519 2
20364.196 0
20364.874 0
20365.552 2
20366.230 1
20366.908 2
20367.586 1
20368.264 2
20368.942 1
20369.620 2
20370.298 2
20370.976 0
20371.655 24
20372.333 32
20373.011 20
20373.689 14
20374.367 15
20375.045 13
20375.723 4
20376.401 4
20377.079 1
20377.758 1
20378.436 2
20379.114 2
20379.792 1
20380.470 3
20381.149 19
20381.827 12
20382.505 5
20383.183 2
20383.862 1
20384.540 3
20385.218 6
20385.896 17
20386.575 11
20387.253 6
20387.931 1
20388.610 1
20389.288 11
20389.966 10
20390.645 6
20391.323 14
20392.002 14
20392.680 7
20393.358 4
20394.037 3
20394.715 3
20395.394 3
20396.072 1
20396.751 4
20397.429 4
20398.108 5
20398.786 11
20399.465 10
20400.143 11
20400.822 3
20401.500 2
20402.179 7
20402.857 10
20403.536 7
20404.215 6
20404.893 7
20405.572 4
20406.251 0
20406.929 1
20407.608 5
20408.286 2
20408.965 1
20409.644 4
20410.323 9
20411.001 9
20411.680 7
20412.359 5
20413.037 14
20413.716 13
20414.395 5
20415.074 7
20415.753 7
20416.431 11
20417.110 13
20417.789 10
20418.468 19
20419.147 22
20419.826 11
20420.504 8
20421.183 3
20421.862 4
20422.541 4
20423.220 8
20423.899 6
20424.578 2
20425.257 2
20425.936 6
20426.615 4
20427.294 5
20427.973 8
20428.652 3
20429.331 1
20430.010 2
20430.689 3
20431.368 1
20432.047 0
20432.726 4
20433.405 2
20434.084 2
20434.763 2
20435.442 0
20436.122 0
20436.801 3
20437.480 4
20438.159 1
20438.838 4
20439.517 5
20440.197 6
20440.876 4
20441.555 2
20442.234 1
20442.914 2
20443.593 3
20444.272 8
20444.951 5
20445.631 2
20446.310 1
20446.989 1
20447.669 0
20448.348 0
20449.027 0
20449.707 1
20450.386 1
20451.065 0
20451.745 0
20452.424 0
20453.104 1
20453.783 5
20454.462 0
20455.142 2
20455.821 3
20456.501 2
20457.180 3
20457.860 3
20458.539 1
20459.219 4
20459.898 6
20460.578 3
20461.257 5
20461.937 1
20462.617 0
20463.296 4
20463.976 5
20464.655 15
20465.335 14
20466.015 6
20466.694 4
20467.374 3
20468.054 2
20468.733 6
20469.413 5
20470.093 5
20470.772 8
20471.452 9
20472.132 10
20472.811 7
20473.491 3
20474.171 1
20474.851 2
20475.531 10
20476.210 8
20476.890 3
20477.570 2
20478.250 1
20478.930 1
20479.610 0
20480.289 1
20480.969 2
20481.649 3
20482.329 1
20483.009 1
20483.689 1
20484.369 5
20485.049 1
20485.729 4
20486.409 1
20487.089 5
20487.769 4
20488.449 4
20489.129 10
20489.809 13
20490.489 7
20491.169 1
20491.849 7
20492.529 11
20493.209 3
20493.889 2
20494.569 1
20495.249 2
20495.929 1
20496.610 2
20497.290 1
20497.970 4
20498.650 0
20499.330 3
20500.010 4
20500.691 11
20501.371 3
20502.051 4
20502.731 3
20503.411 4
20504.092 3
20504.772 0
20505.452 3
20506.133 3
20506.813 3
20507.493 7
20508.174 7
20508.854 9
20509.534 10
20510.215 5
20510.895 8
20511.575 3
20512.256 2
20512.936 3
20513.617 2
20514.297 3
20514.977 2
20515.658 2
20516.338 14
20517.019 15
20517.699 11
20518.380 15
20519.060 5
20519.741 10
20520.421 3
20521.102 2
20521.782 2
20522.463 1
20523.144 3
20523.824 3
20524.505 4
20525.185 4
20525.866 3
20526.547 4
20527.227 5
20527.908 1
20528.589 0
20529.269 3
20529.950 1
20530.631 7
20531.311 4
20531.992 5
20532.673 4
20533.354 0
20534.034 0
20534.715 1
20535.396 0
20536.077 0
20536.758 0
20537.438 6
20538.119 8
20538.800 0
20539.481 7
20540.162 3
20540.843 0
20541.523 2
20542.204 2
20542.885 0
20543.566 1
20544.247 2
20544.928 3
20545.609 5
20546.290 3
20546.971 1
20547.652 1
20548.333 2
20549.014 7
20549.695 10
20550.376 5
20551.057 4
20551.738 2
20552.419 7
20553.100 6
20553.781 1
20554.462 6
20555.143 2
20555.825 5
20556.506 1
20557.187 0
20557.868 1
20558.549 1
20559.230 3
20559.911 5
20560.593 1
20561.274 1
20561.955 2
20562.636 2
20563.318 1
20563.999 0
20564.680 1
20565.361 2
20566.043 4
20566.724 9
20567.405 7
20568.087 3
20568.768 0
20569.449 3
20570.131 1
20570.812 3
20571.493 8
20572.175 6
20572.856 0
20573.538 5
20574.219 7
20574.900 3
20575.582 3
20576.263 5
20576.945 2
20577.626 1
20578.308 14
20578.989 8
20579.671 7
20580.352 10
20581.034 6
20581.715 4
20582.397 1
20583.078 2
20583.760 5
20584.442 3
20585.123 1
20585.805 1
20586.486 3
20587.168 1
20587.850 2
20588.531 0
20589.213 0
20589.895 4
20590.576 8
20591.258 5
20591.940 8
20592.622 0
20593.303 3
20593.985 5
20594.667 12
20595.349 6
20596.030 1
20596.712 15
20597.394 12
20598.076 5
20598.758 3
20599.440 4
20600.121 10
20600.803 6
20601.485 2
20602.167 0
20602.849 6
20603.531 2
20604.213 3
20604.895 1
20605.577 0
20606.259 5
20606.941 6
20607.622 2
20608.304 4
20608.986 4
20609.668 4
20610.350 4
20611.033 3
20611.715 2
20612.397 3
20613.079 3
20613.761 2
20614.443 1
20615.125 0
20615.807 1
20616.489 0
20617.171 1
20617.853 4
20618.536 4
20619.218 34
20619.900 31
20620.582 21
20621.264 18
20621.947 7
20622.629 4
20623.311 6
20623.993 8
20624.676 7
20625.358 11
20626.040 5
20626.722 2
20627.405 1
20628.087 0
20628.769 5
20629.452 16
20630.134 7
20630.816 4
20631.499 2
20632.181 1
20632.863 1
20633.546 3
20634.228 10
20634.911 8
20635.593 4
20636.276 0
20636.958 0
20637.641 11
20638.323 5
20639.006 2
20639.688 2
20640.371 4
20641.053 9
20641.736 11
20642.418 7
20643.101 4
20643.783 6
20644.466 1
20645.148 3
20645.831 3
20646.514 8
20647.196 4
20647.879 0
20648.562 0
20649.244 2
20649.927 4
20650.610 5
20651.292 1
20651.975 3
20652.658 3
20653.341 2
20654.023 4
20654.706 5
20655.389 3
20656.072 2
20656.754 9
20657.437 4
20658.120 1
20658.803 0
20659.486 2
20660.168 2
20660.851 1
20661.534 0
20662.217 1
20662.900 0
20663.583 2
20664.266 5
20664.949 1
20665.632 4
20666.315 0
20666.998 8
20667.680 5
20668.363 1
20669.046 0
20669.729 2
20670.412 0
20671.096 0
20671.779 0
20672.462 1
20673.145 4
20673.828 2
20674.511 3
20675.194 0
20675.877 1
20676.560 0
20677.243 2
20677.926 4
20678.610 0
20679.293 3
20679.976 6
20680.659 5
20681.342 2
20682.025 4
20682.709 2
20683.392 7
20684.075 11
20684.758 8
20685.442 11
20686.125 13
20686.808 5
20687.491 1
20688.175 3
20688.858 2
20689.541 7
20690.225 7
20690.908 3
20691.591 3
20692.275 4
20692.958 3
20693.642 5
20694.325 6
20695.008 5
20695.692 1
20696.375 0
20697.059 4
20697.742 5
20698.426 11
20699.109 8
20699.793 6
20700.476 19
20701.160 24
20701.843 14
20702.527 18
20703.210 10
20703.894 5
20704.578 10
20705.261 7
20705.945 6
20706.628 5
20707.312 1
20707.996 2
20708.679 1
20709.363 3
20710.047 2
20710.730 2
20711.414 3
20712.098 4
20712.781 1
20713.465 8
20714.149 7
20714.833 2
20715.516 11
20716.200 9
20716.884 6
20717.568 6
20718.251 4
20718.935 13
20719.619 15
20720.303 6
20720.987 6
20721.671 6
20722.355 9
20723.038 7
20723.722 5
20724.406 8
20725.090 8
20725.774 5
20726.458 2
20727.142 3
20727.826 2
20728.510 0
20729.194 1
20729.878 5
20730.562 6
20731.246 0
20731.930 0
20732.614 1
20733.298 9
20733.982 14
20734.666 9
20735.350 4
20736.034 3
20736.718 1
20737.403 1
20738.087 7
20738.771 12
20739.455 6
20740.139 3
20740.823 4
20741.507 3
20742.192 6
20742.876 3
20743.560 4
20744.244 2
20744.929 0
20745.613 3
20746.297 1
20746.981 5
20747.666 3
20748.350 6
20749.034 0
20749.719 0
20750.403 0
20751.087 0
20751.772 4
20752.456 7
20753.140 3
20753.825 3
20754.509 8
20755.194 2
20755.878 2
20756.562 1
20757.247 2
20757.931 1
20758.616 0
20759.300 0
20759.985 6
20760.669 2
20761.354 0
20762.038 3
20762.723 1
20763.407 0
20764.092 1
20764.777 1
20765.461 1
20766.146 2
20766.830 1
20767.515 1
20768.200 6
20768.884 9
20769.569 8
20770.254 2
20770.938 2
20771.623 3
20772.308 0
20772.992 1
20773.677 0
20774.362 2
20775.046 0
20775.731 1
20776.416 3
20777.101 8
20777.786 3
20778.470 0
20779.155 0
20779.840 3
20780.525 6
20781.210 11
20781.894 6
20782.579 0
20783.264 4
20783.949 2
20784.634 0
20785.319 12
20786.004 19
20786.689 10
20787.374 10
20788.059 6
20788.744 12
20789.429 9
20790.114 11
20790.799 4
20791.484 3
20792.169 2
20792.854 1
20793.539 1
20794.224 2
20794.909 7
20795.594 3
20796.279 1
20796.964 3
20797.649 2
20798.334 2
20799.019 7
20799.705 6
20800.390 6
20801.075 8
20801.760 3
20802.445 1
20803.131 0
20803.816 5
20804.501 5
20805.186 8
20805.871 8
20806.557 0
20807.242 2
20807.927 5
20808.613 3
20809.298 3
20809.983 0
20810.668 0
20811.354 1
20812.039 1
20812.725 1
20813.410 1
20814.095 7
20814.781 5
20815.466 1
20816.152 1
20816.837 3
20817.522 3
20818.208 5
20818.893 2
20819.579 0
20820.264 0
20820.950 9
20821.635 5
20822.321 4
20823.006 4
20823.692 1
20824.377 4
20825.063 3
20825.749 1
20826.434 4
20827.120 2
20827.805 2
20828.491 4
20829.177 2
20829.862 4
20830.548 1
20831.234 1
20831.919 0
20832.605 3
20833.291 1
20833.976 3
20834.662 1
20835.348 6
20836.034 3
20836.719 2
20837.405 0
20838.091 0
20838.777 0
20839.462 9
20840.148 19
20840.834 8
20841.520 3
20842.206 4
20842.892 5
20843.577 1
20844.263 1
20844.949 1
20845.635 3
20846.321 0
20847.007 2
20847.693 3
20848.379 5
20849.065 1
20849.751 1
20850.437 2
20851.123 3
20851.809 7
20852.495 1
20853.181 1
20853.867 0
20854.553 0
20855.239 1
20855.925 2
20856.611 1
20857.297 5
20857.983 8
20858.669 3
20859.356 7
20860.042 17
20860.728 9
20861.414 6
20862.100 2
20862.786 0
20863.473 5
20864.159 10
20864.845 4
20865.531 10
20866.217 6
20866.904 5
20867.590 1
20868.276 1
20868.963 2
20869.649 0
20870.335 7
20871.021 6
20871.708 4
20872.394 7
20873.080 5
20873.767 8
20874.453 10
20875.140 6
20875.826 1
20876.512 1
20877.199 3
20877.885 1
20878.572 7
20879.258 4
20879.945 5
20880.631 12
20881.318 7
20882.004 4
20882.691 3
20883.377 6
20884.064 3
20884.750 3
20885.437 7
20886.123 5
20886.810 3
20887.496 1
20888.183 4
20888.870 6
20889.556 0
20890.243 8
20890.930 7
20891.616 1
20892.303 3
20892.990 3
20893.676 27
20894.363 21
20895.050 12
20895.736 6
20896.423 4
20897.110 7
20897.797 15
20898.483 5
20899.170 11
20899.857 5
20900.544 13
20901.231 9
20901.918 3
20902.604 0
20903.291 4
20903.978 7
20904.665 2
20905.352 1
20906.039 7
20906.726 10
20907.413 6
20908.099 0
20908.786 3
20909.473 3
20910.160 0
20910.847 4
20911.534 1
20912.221 0
20912.908 0
20913.595 3
20914.282 2
20914.969 5
20915.656 3
20916.343 4
20917.031 7
20917.718 2
20918.405 2
20919.092 1
20919.779 0
20920.466 3
20921.153 1
20921.840 2
20922.528 1
20923.215 6
20923.902 3
20924.589 5
20925.276 7
20925.964 13
20926.651 9
20927.338 6
20928.025 7
20928.713 1
20929.400 7
20930.087 10
20930.774 3
20931.462 2
20932.149 1
20932.836 1
20933.524 2
20934.211 0
20934.899 1
20935.586 4
20936.273 3
20936.961 5
20937.648 2
20938.336 0
20939.023 13
20939.710 12
20940.398 7
20941.085 23
20941.773 15
20942.460 7
20943.148 3
20943.835 2
20944.523 1
20945.210 0
20945.898 0
20946.586 5
20947.273 2
20947.961 2
20948.648 1
20949.336 4
20950.023 2
20950.711 3
20951.399 3
20952.086 4
20952.774 3
20953.462 3
20954.149 3
20954.837 1
20955.525 1
20956.213 2
20956.900 3
20957.588 4
20958.276 6
20958.964 28
20959.651 16
20960.339 11
20961.027 8
20961.715 7
20962.403 5
20963.090 6
20963.778 2
20964.466 1
20965.154 0
20965.842 7
20966.530 5
20967.218 1
20967.905 3
20968.593 2
20969.281 4
20969.969 2
20970.657 6
20971.345 4
20972.033 4
20972.721 14
20973.409 11
20974.097 11
20974.785 9
20975.473 10
20976.161 4
20976.849 4
20977.537 2
20978.226 3
20978.914 5
20979.602 8
20980.290 2
20980.978 5
20981.666 6
20982.354 2
20983.042 0
20983.731 3
20984.419 0
20985.107 0
20985.795 2
20986.483 1
20987.172 0
20987.860 1
20988.548 5
20989.236 1
20989.925 1
20990.613 0
20991.301 4
20991.989 3
20992.678 4
20993.366 7
20994.054 2
20994.743 4
20995.431 1
20996.120 4
20996.808 6
20997.496 5
20998.185 0
20998.873 0
20999.562 2
21000.250 1
21000.938 2
21001.627 1
21002.315 0
21003.004 1
21003.692 1
21004.381 0
21005.069 4
21005.758 1
21006.447 1
21007.135 0
21007.824 2
21008.512 7
21009.201 5
21009.889 7
21010.578 5
21011.267 4
21011.955 4
21012.644 4
21013.333 2
21014.021 8
21014.710 4
21015.399 7
21016.087 2
21016.776 1
21017.465 2
21018.153 1
21018.842 1
21019.531 3
21020.220 2
21020.909 5
21021.597 3
21022.286 1
21022.975 5
21023.664 9
21024.353 5
21025.041 0
21025.730 5
21026.419 3
21027.108 1
21027.797 0
21028.486 1
21029.175 2
21029.864 0
21030.553 1
21031.242 1
21031.931 3
21032.620 2
21033.308 1
21033.997 1
21034.686 0
21035.376 1
21036.065 2
21036.754 6
21037.443 1
21038.132 2
21038.821 0
21039.510 18
21040.199 12
21040.888 10
21041.577 9
21042.266 8
21042.955 4
21043.645 2
21044.334 3
21045.023 0
21045.712 1
21046.401 0
21047.091 6
21047.780 4
21048.469 1
21049.158 0
21049.847 2
21050.537 3
21051.226 4
21051.915 1
21052.605 1
21053.294 3
21053.983 2
21054.673 2
21055.362 0
21056.051 4
21056.741 2
21057.430 1
21058.119 0
21058.809 4
21059.498 3
21060.188 11
21060.877 7
21061.567 4
21062.256 5
21062.945 3
21063.635 0
21064.324 1
21065.014 8
21065.703 10
21066.393 6
21067.082 2
21067.772 0
21068.462 0
21069.151 2
21069.841 14
21070.530 10
21071.220 7
21071.910 3
21072.599 3
21073.289 1
21073.978 11
21074.668 11
21075.358 6
21076.047 4
21076.737 4
21077.427 1
21078.117 2
21078.806 2
21079.496 1
21080.186 0
21080.876 2
21081.565 1
21082.255 4
21082.945 1
21083.635 6
21084.325 6
21085.014 5
21085.704 0
21086.394 1
21087.084 3
21087.774 4
21088.464 21
21089.154 12
21089.843 16
21090.533 8
21091.223 3
21091.913 2
21092.603 2
21093.293 3
21093.983 5
21094.673 4
21095.363 0
21096.053 1
21096.743 0
21097.433 2
21098.123 4
21098.813 0
21099.503 2
21100.193 14
21100.884 19
21101.574 9
21102.264 2
21102.954 0
21103.644 2
21104.334 1
21105.024 5
21105.715 7
21106.405 2
21107.095 1
21107.785 0
21108.475 2
21109.166 1
21109.856 0
21110.546 3
21111.236 5
21111.927 6
21112.617 2
21113.307 2
21113.997 0
21114.688 5
21115.378 2
21116.068 5
21116.759 5
21117.449 5
21118.139 6
21118.830 6
21119.520 9
21120.211 11
21120.901 4
21121.591 8
21122.282 14
21122.972 12
21123.663 4
21124.353 15
21125.044 14
21125.734 6
21126.425 3
21127.115 2
21127.806 0
21128.496 20
21129.187 14
21129.877 9
21130.568 11
21131.259 2
21131.949 0
21132.640 2
21133.330 1
21134.021 1
21134.712 1
21135.402 6
21136.093 6
21136.784 5
21137.474 3
21138.165 5
21138.856 7
21139.547 15
21140.237 21
21140.928 13
21141.619 9
21142.310 5
21143.000 2
21143.691 1
21144.382 1
21145.073 9
21145.764 10
21146.454 3
21147.145 3
21147.836 1
21148.527 0
21149.218 0
21149.909 4
21150.600 0
21151.291 2
21151.981 3
21152.672 0
21153.363 0
21154.054 4
21154.745 2
21155.436 4
21156.127 13
21156.818 9
21157.509 6
21158.200 2
21158.891 1
21159.582 4
21160.273 2
21160.964 4
21161.656 2
21162.347 4
21163.038 8
21163.729 3
21164.420 7
21165.111 8
21165.802 4
21166.493 5
21167.185 2
21167.876 0
21168.567 2
21169.258 2
21169.949 2
21170.641 0
21171.332 1
21172.023 4
21172.714 2
21173.406 5
21174.097 4
21174.788 3
21175.480 2
21176.171 7
21176.862 12
21177.554 0
21178.245 5
21178.936 1
21179.628 0
21180.319 0
21181.010 0
21181.702 1
21182.393 1
21183.085 8
21183.776 7
21184.468 8
21185.159 4
21185.851 2
21186.542 3
21187.234 15
21187.925 9
21188.617 9
21189.308 3
21190.000 5
21190.691 5
21191.383 8
21192.074 6
21192.766 0
21193.458 9
21194.149 4
21194.841 1
21195.532 1
21196.224 5
21196.916 4
21197.607 2
21198.299 5
21198.991 4
21199.682 4
21200.374 0
21201.066 4
21201.758 4
21202.449 3
21203.141 2
21203.833 1
21204.525 5
21205.216 5
21205.908 6
21206.600 4
21207.292 3
21207.984 2
21208.676 6
21209.367 3
21210.059 3
21210.751 0
21211.443 1
21212.135 1
21212.827 1
21213.519 2
21214.211 1
21214.903 0
21215.595 2
21216.287 5
21216.979 7
21217.671 10
21218.363 8
21219.055 1
21219.747 1
21220.439 2
21221.131 2
21221.823 2
21222.515 1
21223.207 1
21223.899 4
21224.591 8
21225.283 7
21225.976 1
21226.668 2
21227.360 4
21228.052 0
21228.744 2
21229.436 2
21230.129 1
21230.821 1
21231.513 3
21232.205 3
21232.897 5
21233.590 8
21234.282 5
21234.974 3
21235.667 7
21236.359 3
21237.051 0
21237.743 3
21238.436 4
21239.128 9
21239.821 7
21240.513 3
21241.205 1
21241.898 1
21242.590 0
21243.282 0
21243.975 1
21244.667 1
21245.360 2
21246.052 2
21246.745 7
21247.437 5
21248.130 4
21248.822 2
21249.515 0
21250.207 7
21250.900 8
21251.592 5
21252.285 2
21252.977 1
21253.670 2
21254.363 5
21255.055 2
21255.748 8
21256.440 9
21257.133 11
21257.826 5
21258.518 1
21259.211 1
21259.904 3
21260.596 4
21261.289 3
21261.982 5
21262.675 8
21263.367 5
21264.060 2
21264.753 1
21265.446 5
21266.138 9
21266.831 3
21267.524 0
21268.217 1
21268.910 3
21269.603 2
21270.295 0
21270.988 5
21271.681 5
21272.374 1
21273.067 0
21273.760 0
21274.453 3
21275.146 3
21275.839 3
21276.532 3
21277.225 1
21277.918 1
21278.611 2
21279.304 2
21279.997 2
21280.690 2
21281.383 1
21282.076 10
21282.769 6
21283.462 2
21284.155 7
21284.848 3
21285.541 0
21286.234 0
21286.927 1
21287.620 2
21288.314 2
21289.007 4
21289.700 0
21290.393 5
21291.086 12
21291.779 13
21292.473 9
21293.166 10
21293.859 7
21294.552 3
21295.246 4
21295.939 6
21296.632 9
21297.325 15
21298.019 11
21298.712 9
21299.405 2
21300.099 7
21300.792 6
21301.485 4
21302.179 3
21302.872 2
21303.566 3
21304.259 5
21304.952 3
21305.646 0
21306.339 0
21307.033 1
21307.726 4
21308.420 1
21309.113 4
21309.807 5
21310.500 14
21311.194 8
21311.887 7
21312.581 2
21313.274 2
21313.968 4
21314.661 2
21315.355 1
21316.049 1
21316.742 1
21317.436 12
21318.130 12
21318.823 7
21319.517 2
21320.211 2
21320.904 2
21321.598 2
21322.292 9
21322.985 6
21323.679 8
21324.373 8
21325.066 5
21325.760 6
21326.454 3
21327.148 3
21327.842 0
21328.535 0
21329.229 1
21329.923 2
21330.617 0
21331.311 5
21332.005 2
21332.698 9
21333.392 11
21334.086 7
21334.780 1
21335.474 2
21336.168 5
21336.862 1
21337.556 0
21338.250 4
21338.944 0
21339.638 0
21340.332 1
21341.026 2
21341.720 1
21342.414 5
21343.108 2
21343.802 13
21344.496 9
21345.190 3
21345.884 0
21346.578 0
21347.272 3
21347.966 5
21348.661 4
21349.355 4
21350.049 1
21350.743 2
21351.437 4
21352.131 0
21352.826 2
21353.520 6
21354.214 18
21354.908 9
21355.602 3
21356.297 1
21356.991 2
21357.685 4
21358.380 2
21359.074 1
21359.768 1
21360.462 2
21361.157 1
21361.851 0
21362.545 1
21363.240 2
21363.934 6
21364.629 3
21365.323 9
21366.017 7
21366.712 5
21367.406 2
21368.101 4
21368.795 2
21369.490 2
21370.184 0
21370.879 3
21371.573 6
21372.268 4
21372.962 2
21373.657 2
21374.351 7
21375.046 11
21375.740 5
21376.435 2
21377.130 2
21377.824 0
21378.519 2
21379.213 2
21379.908 8
21380.603 4
21381.297 11
21381.992 10
21382.687 8
21383.381 13
21384.076 8
21384.771 7
21385.465 3
21386.160 5
21386.855 8
21387.550 6
21388.245 1
21388.939 2
21389.634 8
21390.329 8
21391.024 2
21391.719 2
21392.413 2
21393.108 2
21393.803 1
21394.498 7
21395.193 3
21395.888 4
21396.583 9
21397.278 9
21397.973 3
21398.667 1
21399.362 0
21400.057 0
21400.752 2
21401.447 1
21402.142 3
21402.837 1
21403.532 0
21404.227 0
21404.922 1
21405.617 0
21406.313 1
21407.008 0
21407.703 1
21408.398 4
21409.093 2
21409.788 1
21410.483 1
21411.178 7
21411.873 5
21412.569 4
21413.264 2
21413.959 8
21414.654 9
21415.349 5
21416.045 1
21416.740 2
21417.435 1
21418.130 0
21418.826 0
21419.521 0
21420.216 0
21420.912 0
21421.607 0
21422.302 3
21422.998 6
21423.693 0
21424.388 1
21425.084 1
21425.779 1
21426.474 4
21427.170 24
21427.865 23
21428.561 16
21429.256 12
21429.951 5
21430.647 8
21431.342 3
21432.038 1
21432.733 2
21433.429 0
21434.124 2
21434.820 1
21435.515 5
21436.211 0
21436.907 0
21437.602 3
21438.298 0
21438.993 1
21439.689 2
21440.385 2
21441.080 1
21441.776 6
21442.471 2
21443.167 2
21443.863 0
21444.559 1
21445.254 0
21445.950 2
21446.646 0
21447.341 1
21448.037 5
21448.733 3
21449.429 1
21450.124 0
21450.820 6
21451.516 12
21452.212 5
21452.908 5
21453.603 7
21454.299 2
21454.995 1
21455.691 1
21456.387 2
21457.083 0
21457.779 0
21458.475 2
21459.171 4
21459.866 5
21460.562 2
21461.258 2
21461.954 1
21462.650 2
21463.346 1
21464.042 5
21464.738 3
21465.434 0
21466.130 4
21466.826 3
21467.522 3
21468.219 9
21468.915 5
21469.611 5
21470.307 2
21471.003 0
21471.699 3
21472.395 3
21473.091 1
21473.788 12
21474.484 3
21475.180 11
21475.876 11
21476.572 7
21477.268 12
21477.965 7
21478.661 11
21479.357 15
21480.053 5
21480.750 3
21481.446 1
21482.142 0
21482.839 6
21483.535 6
21484.231 11
21484.928 7
21485.624 1
21486.320 4
21487.017 3
21487.713 5
21488.409 2
21489.106 1
21489.802 4
21490.499 3
21491.195 16
21491.892 17
21492.588 11
21493.285 2
21493.981 1
21494.678 1
21495.374 2
21496.071 2
21496.767 0
21497.464 4
21498.160 3
21498.857 12
21499.553 8
21500.250 4
21500.947 5
21501.643 5
21502.340 2
21503.036 4
21503.733 7
21504.430 7
21505.126 5
21505.823 5
21506.520 7
21507.216 1
21507.913 2
21508.610 1
21509.307 1
21510.003 8
21510.700 6
21511.397 5
21512.094 4
21512.790 7
21513.487 4
21514.184 2
21514.881 6
21515.578 17
21516.275 12
21516.971 14
21517.668 20
21518.365 12
21519.062 8
21519.759 3
21520.456 5
21521.153 6
21521.850 4
21522.547 4
21523.244 0
21523.941 5
21524.638 2
21525.335 2
21526.032 1
21526.729 5
21527.426 2
21528.123 3
21528.820 4
21529.517 1
21530.214 0
21530.911 0
21531.608 1
21532.305 7
21533.002 2
21533.699 5
21534.397 5
21535.094 4
21535.791 1
21536.488 2
21537.185 0
21537.883 4
21538.580 5
21539.277 1
21539.974 5
21540.671 7
[truncated: 11,384 more chars]
