# Supplementary material for: LIMPIC: a computational method for the separation of protein MALDI-TOF-MS signals from noise
Source: BMC Bioinformatics. 2007 Mar 26;8:101. doi: 10.1186/1471-2105-8-101 (PMC1847688; doi:10.1186/1471-2105-8-101)
Supplement: Additional File 2 — Compressed archive of 30 text files, containing MALDI-TOF-MS data acquired from in-vitro protein mixtures. The text files are arranged in 6 folders, each referring to a different cytochrome C concentration. [file 1471-2105-8-101-S2.zip › SOL_7.5_TXT/SOL_calib_07c.txt]

4988.708 0
4989.044 0
4989.380 0
4989.715 0
4990.051 0
4990.387 0
4990.722 0
4991.058 0
4991.394 633
4991.730 571
4992.065 649
4992.401 697
4992.737 677
4993.073 693
4993.408 675
4993.744 699
4994.080 689
4994.416 683
4994.752 715
4995.088 736
4995.424 702
4995.759 698
4996.095 652
4996.431 688
4996.767 607
4997.103 616
4997.439 616
4997.775 604
4998.111 595
4998.447 589
4998.783 609
4999.119 599
4999.455 553
4999.791 533
5000.127 598
5000.463 608
5000.799 536
5001.135 604
5001.471 617
5001.807 645
5002.143 660
5002.479 645
5002.816 606
5003.152 597
5003.488 638
5003.824 634
5004.160 723
5004.496 654
5004.832 608
5005.169 624
5005.505 614
5005.841 637
5006.177 647
5006.514 677
5006.850 725
5007.186 755
5007.522 725
5007.859 608
5008.195 564
5008.531 556
5008.868 542
5009.204 540
5009.540 496
5009.877 542
5010.213 529
5010.549 544
5010.886 634
5011.222 653
5011.559 580
5011.895 629
5012.231 644
5012.568 622
5012.904 588
5013.241 587
5013.577 649
5013.914 677
5014.250 674
5014.587 665
5014.923 672
5015.260 713
5015.596 678
5015.933 740
5016.270 727
5016.606 753
5016.943 751
5017.279 671
5017.616 655
5017.953 660
5018.289 712
5018.626 717
5018.963 685
5019.299 642
5019.636 616
5019.973 635
5020.309 616
5020.646 605
5020.983 645
5021.319 606
5021.656 591
5021.993 590
5022.330 592
5022.667 598
5023.003 566
5023.340 541
5023.677 501
5024.014 613
5024.351 589
5024.687 586
5025.024 611
5025.361 678
5025.698 634
5026.035 605
5026.372 561
5026.709 625
5027.046 693
5027.383 612
5027.720 579
5028.057 529
5028.394 537
5028.731 575
5029.068 567
5029.405 516
5029.742 557
5030.079 621
5030.416 614
5030.753 553
5031.090 536
5031.427 613
5031.764 671
5032.101 651
5032.438 599
5032.775 629
5033.112 637
5033.450 564
5033.787 612
5034.124 673
5034.461 725
5034.798 741
5035.136 672
5035.473 695
5035.810 765
5036.147 711
5036.484 673
5036.822 655
5037.159 667
5037.496 700
5037.834 647
5038.171 642
5038.508 677
5038.845 606
5039.183 675
5039.520 686
5039.858 661
5040.195 640
5040.532 563
5040.870 565
5041.207 614
5041.545 644
5041.882 722
5042.219 656
5042.557 707
5042.894 766
5043.232 699
5043.569 784
5043.907 725
5044.244 735
5044.582 731
5044.919 670
5045.257 656
5045.594 666
5045.932 686
5046.270 668
5046.607 708
5046.945 638
5047.282 537
5047.620 596
5047.958 643
5048.295 707
5048.633 680
5048.971 658
5049.308 671
5049.646 709
5049.984 720
5050.321 725
5050.659 683
5050.997 647
5051.335 719
5051.672 720
5052.010 670
5052.348 708
5052.686 736
5053.023 759
5053.361 751
5053.699 717
5054.037 657
5054.375 642
5054.713 669
5055.050 651
5055.388 659
5055.726 646
5056.064 633
5056.402 742
5056.740 712
5057.078 686
5057.416 626
5057.754 577
5058.092 601
5058.430 627
5058.768 620
5059.106 543
5059.444 541
5059.782 547
5060.120 661
5060.458 633
5060.796 606
5061.134 561
5061.472 569
5061.810 543
5062.148 542
5062.486 596
5062.825 578
5063.163 645
5063.501 677
5063.839 659
5064.177 626
5064.515 528
5064.854 563
5065.192 612
5065.530 638
5065.868 662
5066.206 677
5066.545 642
5066.883 655
5067.221 697
5067.560 701
5067.898 677
5068.236 666
5068.574 603
5068.913 670
5069.251 639
5069.590 550
5069.928 496
5070.266 506
5070.605 561
5070.943 606
5071.281 668
5071.620 732
5071.958 765
5072.297 712
5072.635 689
5072.974 616
5073.312 596
5073.651 603
5073.989 626
5074.328 686
5074.666 658
5075.005 613
5075.343 633
5075.682 665
5076.020 642
5076.359 640
5076.698 599
5077.036 533
5077.375 520
5077.713 518
5078.052 517
5078.391 581
5078.729 639
5079.068 655
5079.407 632
5079.745 630
5080.084 676
5080.423 645
5080.762 678
5081.100 627
5081.439 663
5081.778 587
5082.117 594
5082.455 569
5082.794 661
5083.133 726
5083.472 697
5083.811 660
5084.149 649
5084.488 665
5084.827 593
5085.166 605
5085.505 614
5085.844 666
5086.183 640
5086.522 572
5086.861 540
5087.200 669
5087.538 741
5087.877 674
5088.216 588
5088.555 650
5088.894 731
5089.233 667
5089.572 616
5089.911 552
5090.250 592
5090.590 618
5090.929 666
5091.268 682
5091.607 642
5091.946 772
5092.285 766
5092.624 701
5092.963 613
5093.302 564
5093.642 521
5093.981 568
5094.320 632
5094.659 626
5094.998 668
5095.337 631
5095.677 625
5096.016 602
5096.355 562
5096.694 582
5097.034 596
5097.373 580
5097.712 574
5098.052 564
5098.391 601
5098.730 653
5099.070 624
5099.409 561
5099.748 612
5100.088 619
5100.427 593
5100.766 596
5101.106 600
5101.445 641
5101.785 587
5102.124 559
5102.464 549
5102.803 602
5103.142 620
5103.482 621
5103.821 672
5104.161 668
5104.500 680
5104.840 628
5105.180 670
5105.519 696
5105.859 636
5106.198 638
5106.538 634
5106.877 638
5107.217 652
5107.557 639
5107.896 639
5108.236 686
5108.576 603
5108.915 539
5109.255 615
5109.595 649
5109.934 659
5110.274 656
5110.614 635
5110.953 555
5111.293 613
5111.633 616
5111.973 574
5112.313 525
5112.652 525
5112.992 517
5113.332 520
5113.672 540
5114.012 540
5114.351 530
5114.691 521
5115.031 524
5115.371 589
5115.711 646
5116.051 668
5116.391 711
5116.731 672
5117.071 628
5117.411 631
5117.750 620
5118.090 585
5118.430 557
5118.770 602
5119.110 563
5119.450 522
5119.790 568
5120.131 629
5120.471 707
5120.811 712
5121.151 691
5121.491 673
5121.831 608
5122.171 598
5122.511 549
5122.851 628
5123.191 613
5123.532 562
5123.872 603
5124.212 607
5124.552 588
5124.892 548
5125.232 580
5125.573 580
5125.913 617
5126.253 596
5126.593 585
5126.934 633
5127.274 650
5127.614 628
5127.954 626
5128.295 576
5128.635 538
5128.975 668
5129.316 712
5129.656 668
5129.996 698
5130.337 641
5130.677 567
5131.018 550
5131.358 535
5131.698 584
5132.039 596
5132.379 578
5132.720 680
5133.060 711
5133.401 687
5133.741 649
5134.082 599
5134.422 633
5134.763 633
5135.103 597
5135.444 589
5135.784 600
5136.125 618
5136.466 606
5136.806 600
5137.147 628
5137.487 559
5137.828 584
5138.169 575
5138.509 544
5138.850 520
5139.191 608
5139.531 606
5139.872 527
5140.213 528
5140.553 565
5140.894 497
5141.235 509
5141.576 511
5141.916 552
5142.257 588
5142.598 559
5142.939 528
5143.280 574
5143.620 642
5143.961 599
5144.302 582
5144.643 557
5144.984 585
5145.325 582
5145.665 563
5146.006 597
5146.347 598
5146.688 569
5147.029 627
5147.370 593
5147.711 594
5148.052 587
5148.393 537
5148.734 539
5149.075 589
5149.416 553
5149.757 506
5150.098 524
5150.439 511
5150.780 509
5151.121 522
5151.462 538
5151.803 604
5152.144 643
5152.486 633
5152.827 539
5153.168 585
5153.509 586
5153.850 566
5154.191 551
5154.532 610
5154.874 605
5155.215 665
5155.556 635
5155.897 561
5156.238 577
5156.580 554
5156.921 583
5157.262 552
5157.604 561
5157.945 561
5158.286 557
5158.627 507
5158.969 508
5159.310 526
5159.651 528
5159.993 575
5160.334 559
5160.676 586
5161.017 596
5161.358 567
5161.700 565
5162.041 611
5162.383 605
5162.724 619
5163.066 674
5163.407 627
5163.748 618
5164.090 619
5164.431 577
5164.773 569
5165.115 538
5165.456 479
5165.798 415
5166.139 469
5166.481 515
5166.822 491
5167.164 529
5167.506 585
5167.847 576
5168.189 474
5168.530 499
5168.872 512
5169.214 553
5169.555 599
5169.897 560
5170.239 584
5170.580 607
5170.922 607
5171.264 539
5171.606 614
5171.947 631
5172.289 624
5172.631 542
5172.973 582
5173.315 610
5173.656 604
5173.998 621
5174.340 539
5174.682 506
5175.024 563
5175.366 622
5175.707 576
5176.049 510
5176.391 529
5176.733 572
5177.075 608
5177.417 586
5177.759 615
5178.101 616
5178.443 567
5178.785 512
5179.127 523
5179.469 525
5179.811 571
5180.153 595
5180.495 583
5180.837 560
5181.179 525
5181.521 505
5181.863 528
5182.205 610
5182.547 595
5182.890 629
5183.232 572
5183.574 548
5183.916 521
5184.258 579
5184.600 626
5184.942 715
5185.285 676
5185.627 672
5185.969 634
5186.311 585
5186.654 504
5186.996 511
5187.338 527
5187.680 566
5188.023 597
5188.365 548
5188.707 475
5189.049 495
5189.392 493
5189.734 556
5190.077 579
5190.419 582
5190.761 589
5191.104 607
5191.446 621
5191.788 626
5192.131 629
5192.473 612
5192.816 554
5193.158 553
5193.501 556
5193.843 568
5194.186 594
5194.528 582
5194.871 544
5195.213 542
5195.556 509
5195.898 495
5196.241 486
5196.583 540
5196.926 547
5197.269 604
5197.611 609
5197.954 599
5198.296 645
5198.639 640
5198.982 616
5199.324 610
5199.667 540
5200.010 550
5200.352 626
5200.695 640
5201.038 602
5201.380 551
5201.723 542
5202.066 530
5202.409 535
5202.751 561
5203.094 567
5203.437 569
5203.780 593
5204.123 569
5204.465 573
5204.808 565
5205.151 520
5205.494 526
5205.837 564
5206.180 634
5206.523 575
5206.866 558
5207.209 543
5207.551 518
5207.894 527
5208.237 502
5208.580 499
5208.923 596
5209.266 584
5209.609 532
5209.952 507
5210.295 518
5210.638 500
5210.981 570
5211.324 614
5211.667 579
5212.011 566
5212.354 589
5212.697 654
5213.040 629
5213.383 603
5213.726 611
5214.069 599
5214.412 660
5214.756 587
5215.099 569
5215.442 580
5215.785 537
5216.128 532
5216.472 503
5216.815 523
5217.158 524
5217.501 526
5217.845 536
5218.188 525
5218.531 534
5218.874 511
5219.218 527
5219.561 516
5219.904 470
5220.248 476
5220.591 503
5220.934 479
5221.278 510
5221.621 527
5221.965 517
5222.308 564
5222.651 529
5222.995 497
5223.338 561
5223.682 528
5224.025 491
5224.369 552
5224.712 507
5225.056 584
5225.399 506
5225.743 481
5226.086 462
5226.430 466
5226.773 475
5227.117 507
5227.461 565
5227.804 551
5228.148 625
5228.491 558
5228.835 592
5229.179 560
5229.522 594
5229.866 619
5230.210 614
5230.553 691
5230.897 654
5231.241 628
5231.584 622
5231.928 568
5232.272 556
5232.616 496
5232.959 487
5233.303 509
5233.647 575
5233.991 585
5234.335 577
5234.678 549
5235.022 614
5235.366 606
5235.710 599
5236.054 615
5236.398 711
5236.742 658
5237.085 574
5237.429 572
5237.773 577
5238.117 620
5238.461 523
5238.805 495
5239.149 514
5239.493 580
5239.837 569
5240.181 530
5240.525 515
5240.869 564
5241.213 603
5241.557 637
5241.901 600
5242.245 590
5242.589 520
5242.933 481
5243.278 442
5243.622 477
5243.966 489
5244.310 517
5244.654 572
5244.998 562
5245.342 567
5245.687 559
5246.031 514
5246.375 467
5246.719 508
5247.063 530
5247.408 496
5247.752 526
5248.096 526
5248.440 507
5248.785 512
5249.129 525
5249.473 506
5249.818 435
5250.162 465
5250.506 452
5250.851 452
5251.195 495
5251.539 530
5251.884 604
5252.228 597
5252.573 522
5252.917 571
5253.261 584
5253.606 566
5253.950 495
5254.295 525
5254.639 502
5254.984 488
5255.328 498
5255.673 491
5256.017 497
5256.362 491
5256.706 528
5257.051 511
5257.395 543
5257.740 575
5258.085 588
5258.429 520
5258.774 531
5259.118 487
5259.463 509
5259.808 608
5260.152 613
5260.497 592
5260.842 569
5261.186 571
5261.531 554
5261.876 548
5262.221 603
5262.565 494
5262.910 517
5263.255 518
5263.600 606
5263.944 606
5264.289 555
5264.634 587
5264.979 533
5265.324 534
5265.668 529
5266.013 513
5266.358 494
5266.703 478
5267.048 465
5267.393 436
5267.738 461
5268.083 481
5268.427 533
5268.772 542
5269.117 545
5269.462 538
5269.807 563
5270.152 575
5270.497 569
5270.842 549
5271.187 529
5271.532 524
5271.877 515
5272.222 461
5272.567 475
5272.913 530
5273.258 525
5273.603 536
5273.948 539
5274.293 473
5274.638 462
5274.983 479
5275.328 477
5275.674 540
5276.019 550
5276.364 477
5276.709 397
5277.054 474
5277.400 570
5277.745 471
5278.090 497
5278.435 473
5278.781 477
5279.126 544
5279.471 533
5279.816 570
5280.162 503
5280.507 476
5280.852 477
5281.198 482
5281.543 512
5281.888 567
5282.234 604
5282.579 585
5282.925 654
5283.270 698
5283.615 636
5283.961 611
5284.306 651
5284.652 678
5284.997 669
5285.343 545
5285.688 524
5286.034 477
5286.379 455
5286.725 507
5287.070 480
5287.416 428
5287.761 434
5288.107 515
5288.453 526
5288.798 525
5289.144 481
5289.489 452
5289.835 441
5290.181 426
5290.526 490
5290.872 539
5291.218 548
5291.563 558
5291.909 614
5292.255 617
5292.600 531
5292.946 543
5293.292 555
5293.638 507
5293.983 497
5294.329 496
5294.675 495
5295.021 498
5295.367 510
5295.712 480
5296.058 445
5296.404 558
5296.750 484
5297.096 495
5297.442 484
5297.787 516
5298.133 502
5298.479 520
5298.825 466
5299.171 426
5299.517 537
5299.863 552
5300.209 538
5300.555 500
5300.901 544
5301.247 561
5301.593 617
5301.939 578
5302.285 590
5302.631 564
5302.977 510
5303.323 508
5303.669 491
5304.015 473
5304.361 476
5304.708 478
5305.054 551
5305.400 569
5305.746 518
5306.092 529
5306.438 555
5306.784 534
5307.131 542
5307.477 515
5307.823 517
5308.169 493
5308.516 439
5308.862 481
5309.208 507
5309.554 552
5309.901 585
5310.247 540
5310.593 509
5310.940 471
5311.286 485
5311.632 489
5311.979 520
5312.325 537
5312.671 522
5313.018 578
5313.364 493
5313.710 490
5314.057 493
5314.403 496
5314.750 505
5315.096 511
5315.443 454
5315.789 454
5316.136 437
5316.482 433
5316.829 429
5317.175 498
5317.522 546
5317.868 544
5318.215 489
5318.561 462
5318.908 499
5319.254 563
5319.601 599
5319.948 540
5320.294 549
5320.641 533
5320.988 508
5321.334 474
5321.681 439
5322.028 459
5322.374 495
5322.721 485
5323.068 531
5323.414 525
5323.761 556
5324.108 553
5324.455 545
5324.801 555
5325.148 572
5325.495 594
5325.842 612
5326.189 626
5326.535 619
5326.882 555
5327.229 551
5327.576 532
5327.923 496
5328.270 436
5328.617 432
5328.963 489
5329.310 455
5329.657 482
5330.004 499
5330.351 495
5330.698 465
5331.045 453
5331.392 440
5331.739 391
5332.086 500
5332.433 497
5332.780 486
5333.127 497
5333.474 462
5333.821 455
5334.168 434
5334.515 438
5334.863 437
5335.210 459
5335.557 501
5335.904 544
5336.251 557
5336.598 584
5336.945 595
5337.293 560
5337.640 497
5337.987 492
5338.334 498
5338.681 561
5339.029 538
5339.376 452
5339.723 461
5340.070 502
5340.418 483
5340.765 432
5341.112 441
5341.459 462
5341.807 516
5342.154 521
5342.501 561
5342.849 532
5343.196 515
5343.544 525
5343.891 505
5344.238 531
5344.586 503
5344.933 463
5345.281 493
5345.628 513
5345.976 518
5346.323 581
5346.670 556
5347.018 502
5347.365 516
5347.713 572
5348.060 548
5348.408 505
5348.756 533
5349.103 537
5349.451 509
5349.798 496
5350.146 521
5350.493 504
5350.841 486
5351.189 497
5351.536 537
5351.884 548
5352.232 521
5352.579 553
5352.927 561
5353.275 532
5353.622 541
5353.970 511
5354.318 440
5354.666 475
5355.013 491
5355.361 539
5355.709 562
5356.057 557
5356.404 481
5356.752 534
5357.100 522
5357.448 548
5357.796 512
5358.144 465
5358.491 505
5358.839 506
5359.187 525
5359.535 545
5359.883 506
5360.231 456
5360.579 479
5360.927 511
5361.275 435
5361.623 450
5361.971 475
5362.319 528
5362.667 523
5363.015 490
5363.363 444
5363.711 465
5364.059 440
5364.407 418
5364.755 453
5365.103 499
5365.451 489
5365.799 471
5366.147 516
5366.495 480
5366.844 505
5367.192 524
5367.540 542
5367.888 545
5368.236 529
5368.584 530
5368.933 493
5369.281 502
5369.629 498
5369.977 458
5370.325 460
5370.674 493
5371.022 482
5371.370 441
5371.719 470
5372.067 506
5372.415 439
5372.764 441
5373.112 488
5373.460 564
5373.809 526
5374.157 461
5374.505 475
5374.854 473
5375.202 436
5375.551 473
5375.899 507
5376.247 482
5376.596 500
5376.944 483
5377.293 574
5377.641 636
5377.990 653
5378.338 663
5378.687 646
5379.035 736
5379.384 728
5379.732 748
5380.081 816
5380.430 806
5380.778 858
5381.127 822
5381.475 831
5381.824 792
5382.173 757
5382.521 791
5382.870 825
5383.219 792
5383.567 745
5383.916 696
5384.265 626
5384.613 594
5384.962 613
5385.311 559
5385.659 556
5386.008 548
5386.357 506
5386.706 587
5387.055 566
5387.403 580
5387.752 596
5388.101 525
5388.450 547
5388.799 541
5389.148 513
5389.496 529
5389.845 494
5390.194 482
5390.543 548
5390.892 574
5391.241 536
5391.590 539
5391.939 572
5392.288 506
5392.637 468
5392.986 498
5393.335 440
5393.684 433
5394.033 491
5394.382 450
5394.731 455
5395.080 489
5395.429 475
5395.778 435
5396.127 440
5396.476 399
5396.825 397
5397.174 443
5397.523 416
5397.873 447
5398.222 397
5398.571 379
5398.920 421
5399.269 449
5399.618 475
5399.968 469
5400.317 518
5400.666 548
5401.015 513
5401.365 562
5401.714 532
5402.063 525
5402.412 550
5402.762 542
5403.111 495
5403.460 536
5403.810 496
5404.159 487
5404.508 492
5404.858 469
5405.207 423
5405.556 510
5405.906 503
5406.255 483
5406.605 469
5406.954 407
5407.304 421
5407.653 503
5408.002 503
5408.352 542
5408.701 576
5409.051 500
5409.400 479
5409.750 465
5410.100 488
5410.449 478
5410.799 518
5411.148 544
5411.498 502
5411.847 433
5412.197 411
5412.547 458
5412.896 496
5413.246 504
5413.595 502
5413.945 464
5414.295 491
5414.644 511
5414.994 457
5415.344 411
5415.694 434
5416.043 395
5416.393 424
5416.743 474
5417.093 461
5417.442 434
5417.792 478
5418.142 482
5418.492 400
5418.842 457
5419.191 442
5419.541 470
5419.891 506
5420.241 496
5420.591 496
5420.941 535
5421.291 548
5421.640 483
5421.990 470
5422.340 438
5422.690 444
5423.040 490
5423.390 509
5423.740 480
5424.090 451
5424.440 472
5424.790 466
5425.140 465
5425.490 449
5425.840 416
5426.190 391
5426.540 417
5426.890 455
5427.240 510
5427.591 538
5427.941 542
5428.291 505
5428.641 459
5428.991 484
5429.341 455
5429.691 475
5430.042 501
5430.392 483
5430.742 426
5431.092 427
5431.442 431
5431.793 485
5432.143 578
5432.493 589
5432.843 573
5433.194 622
5433.544 590
5433.894 544
5434.245 527
5434.595 522
5434.945 533
5435.296 542
5435.646 518
5435.996 465
5436.347 490
5436.697 517
5437.047 502
5437.398 499
5437.748 498
5438.099 492
5438.449 486
5438.800 500
5439.150 533
5439.501 512
5439.851 519
5440.202 469
5440.552 432
5440.903 495
5441.253 534
5441.604 496
5441.954 487
5442.305 523
5442.655 595
5443.006 501
5443.357 457
5443.707 411
5444.058 440
5444.409 484
5444.759 485
5445.110 520
5445.461 518
5445.811 459
5446.162 438
5446.513 449
5446.863 495
5447.214 487
5447.565 509
5447.916 462
5448.266 432
5448.617 372
5448.968 406
5449.319 512
5449.670 507
5450.020 473
5450.371 438
5450.722 433
5451.073 458
5451.424 470
5451.775 516
5452.125 507
5452.476 458
5452.827 512
5453.178 549
5453.529 521
5453.880 470
5454.231 445
5454.582 448
5454.933 478
5455.284 563
5455.635 547
5455.986 505
5456.337 478
5456.688 542
5457.039 568
5457.390 490
5457.741 422
5458.092 461
5458.443 449
5458.795 476
5459.146 506
5459.497 529
5459.848 476
5460.199 472
5460.550 451
5460.901 385
5461.253 451
5461.604 496
5461.955 555
5462.306 571
5462.657 537
5463.009 612
5463.360 633
5463.711 563
5464.062 457
5464.414 460
5464.765 463
5465.116 464
5465.468 482
5465.819 510
5466.170 492
5466.522 469
5466.873 430
5467.224 431
5467.576 496
5467.927 436
5468.279 407
5468.630 400
5468.981 399
5469.333 447
5469.684 475
5470.036 443
5470.387 425
5470.739 404
5471.090 399
5471.442 424
5471.793 400
5472.145 385
5472.496 428
5472.848 408
5473.199 441
5473.551 453
5473.903 477
5474.254 505
5474.606 484
5474.957 453
5475.309 457
5475.661 485
5476.012 476
5476.364 464
5476.716 414
5477.067 447
5477.419 521
5477.771 540
5478.123 475
5478.474 453
5478.826 396
5479.178 397
5479.530 447
5479.881 482
5480.233 455
5480.585 477
5480.937 514
5481.289 508
5481.640 448
5481.992 430
5482.344 444
5482.696 490
5483.048 448
5483.400 432
5483.752 428
5484.104 474
5484.456 491
5484.807 475
5485.159 490
5485.511 525
5485.863 487
5486.215 447
5486.567 476
5486.919 472
5487.271 500
5487.623 449
5487.975 429
5488.327 440
5488.680 453
5489.032 404
5489.384 433
5489.736 461
5490.088 485
5490.440 554
5490.792 561
5491.144 561
5491.496 552
5491.849 511
5492.201 428
5492.553 454
5492.905 463
5493.257 415
5493.610 406
5493.962 449
5494.314 462
5494.666 472
5495.019 474
5495.371 459
5495.723 468
5496.075 550
5496.428 569
5496.780 506
5497.132 483
5497.485 448
5497.837 465
5498.189 488
5498.542 484
5498.894 438
5499.247 437
5499.599 447
5499.951 489
5500.304 495
5500.656 498
5501.009 513
5501.361 485
5501.714 465
5502.066 426
5502.419 460
5502.771 433
5503.124 456
5503.476 431
5503.829 476
5504.181 504
5504.534 540
5504.887 467
5505.239 380
5505.592 394
5505.944 356
5506.297 381
5506.650 489
5507.002 451
5507.355 492
5507.708 464
5508.060 405
5508.413 412
5508.766 386
5509.118 462
5509.471 475
5509.824 469
5510.177 487
5510.529 435
5510.882 405
5511.235 427
5511.588 399
5511.941 434
5512.293 493
5512.646 518
5512.999 473
5513.352 406
5513.705 380
5514.058 411
5514.411 416
5514.763 446
5515.116 445
5515.469 512
5515.822 517
5516.175 478
5516.528 420
5516.881 413
5517.234 419
5517.587 461
5517.940 421
5518.293 377
5518.646 404
5518.999 462
5519.352 399
5519.705 334
5520.058 345
5520.411 337
5520.764 412
5521.118 394
5521.471 361
5521.824 335
5522.177 393
5522.530 425
5522.883 426
5523.236 422
5523.590 416
5523.943 473
5524.296 459
5524.649 470
5525.002 460
5525.356 383
5525.709 421
5526.062 463
5526.415 429
5526.769 436
5527.122 412
5527.475 410
5527.829 439
5528.182 496
5528.535 537
5528.889 487
5529.242 472
5529.595 501
5529.949 512
5530.302 507
5530.656 462
5531.009 421
5531.362 454
5531.716 444
5532.069 469
5532.423 477
5532.776 471
5533.130 421
5533.483 401
5533.837 407
5534.190 430
5534.544 447
5534.897 408
5535.251 403
5535.604 433
5535.958 415
5536.312 444
5536.665 433
5537.019 403
5537.372 427
5537.726 435
5538.080 490
5538.433 492
5538.787 505
5539.141 456
5539.494 407
5539.848 444
5540.202 460
5540.556 449
5540.909 416
5541.263 444
5541.617 445
5541.971 423
5542.324 431
5542.678 474
5543.032 469
5543.386 453
5543.740 424
5544.093 357
5544.447 403
5544.801 390
5545.155 396
5545.509 404
5545.863 454
5546.217 441
5546.571 463
5546.924 487
5547.278 462
5547.632 471
5547.986 422
5548.340 421
5548.694 449
5549.048 414
5549.402 366
5549.756 404
5550.110 404
5550.464 460
5550.818 422
5551.172 450
5551.527 396
5551.881 410
5552.235 482
5552.589 518
5552.943 417
5553.297 309
5553.651 327
5554.005 351
5554.360 373
5554.714 367
5555.068 372
5555.422 390
5555.776 394
5556.131 439
5556.485 409
5556.839 386
5557.193 368
5557.547 372
5557.902 394
5558.256 380
5558.610 393
5558.965 368
5559.319 459
5559.673 434
5560.028 386
5560.382 396
5560.736 385
5561.091 380
5561.445 407
5561.800 402
5562.154 435
5562.508 428
5562.863 420
5563.217 382
5563.572 396
5563.926 398
5564.281 435
5564.635 418
5564.990 419
5565.344 376
5565.699 411
5566.053 378
5566.408 342
5566.762 362
5567.117 335
5567.471 355
5567.826 374
5568.181 423
5568.535 429
5568.890 406
5569.245 349
5569.599 358
5569.954 381
5570.309 403
5570.663 415
5571.018 423
5571.373 451
5571.727 450
5572.082 488
5572.437 480
5572.792 450
5573.146 410
5573.501 432
5573.856 441
5574.211 493
5574.565 488
5574.920 458
5575.275 512
5575.630 487
5575.985 514
5576.340 487
5576.695 510
5577.049 524
5577.404 502
5577.759 501
5578.114 412
5578.469 357
5578.824 414
5579.179 504
5579.534 519
5579.889 519
5580.244 499
5580.599 467
5580.954 496
5581.309 498
5581.664 455
5582.019 454
5582.374 459
5582.729 441
5583.084 423
5583.439 380
5583.794 374
5584.150 359
5584.505 399
5584.860 419
5585.215 361
5585.570 400
5585.925 477
5586.280 481
5586.636 458
5586.991 478
5587.346 413
5587.701 455
5588.056 483
5588.412 432
5588.767 385
5589.122 397
5589.478 357
5589.833 426
5590.188 424
5590.543 388
5590.899 351
5591.254 395
5591.609 396
5591.965 412
5592.320 421
5592.676 383
5593.031 399
5593.386 421
5593.742 481
5594.097 435
5594.453 453
5594.808 422
5595.164 454
5595.519 508
5595.875 487
5596.230 482
5596.586 476
5596.941 448
5597.297 422
5597.652 400
5598.008 456
5598.363 479
5598.719 476
5599.074 444
5599.430 393
5599.786 486
5600.141 476
5600.497 435
5600.852 458
5601.208 407
5601.564 459
5601.919 516
5602.275 463
5602.631 447
5602.987 430
5603.342 403
5603.698 447
5604.054 441
5604.410 418
5604.765 399
5605.121 390
5605.477 381
5605.833 480
5606.188 471
5606.544 416
5606.900 436
5607.256 505
5607.612 455
5607.968 427
5608.324 437
5608.679 457
5609.035 472
5609.391 464
5609.747 337
5610.103 325
5610.459 362
5610.815 399
5611.171 403
5611.527 400
5611.883 418
5612.239 467
5612.595 408
5612.951 372
5613.307 358
5613.663 340
5614.019 401
5614.375 437
5614.731 432
5615.087 427
5615.444 442
5615.800 453
5616.156 416
5616.512 483
5616.868 454
5617.224 450
5617.580 495
5617.937 507
5618.293 484
5618.649 437
5619.005 375
5619.361 393
5619.718 447
5620.074 490
5620.430 494
5620.786 488
5621.143 482
5621.499 485
5621.855 445
5622.212 453
5622.568 424
5622.924 377
5623.281 380
5623.637 383
5623.993 382
5624.350 464
5624.706 481
5625.063 411
5625.419 469
5625.775 431
5626.132 409
5626.488 397
5626.845 429
5627.201 465
5627.558 483
5627.914 429
5628.271 417
5628.627 428
5628.984 405
5629.340 348
5629.697 396
5630.054 371
5630.410 389
5630.767 424
5631.123 406
5631.480 409
5631.837 467
5632.193 448
5632.550 377
5632.906 361
5633.263 380
5633.620 410
5633.977 415
5634.333 468
5634.690 404
5635.047 427
5635.403 439
5635.760 425
5636.117 448
5636.474 409
5636.830 408
5637.187 436
5637.544 445
5637.901 430
5638.258 379
5638.615 439
5638.971 437
5639.328 386
5639.685 426
5640.042 399
5640.399 443
5640.756 468
5641.113 420
5641.470 435
5641.827 426
5642.184 407
5642.541 346
5642.898 371
5643.254 482
5643.611 519
5643.968 458
5644.326 460
5644.683 472
5645.040 489
5645.397 447
5645.754 498
5646.111 514
5646.468 558
5646.825 584
5647.182 682
5647.539 732
5647.896 753
5648.253 779
5648.611 866
5648.968 963
5649.325 987
5649.682 975
5650.039 1056
5650.397 1205
5650.754 1288
5651.111 1277
5651.468 1284
5651.826 1150
5652.183 1175
5652.540 1123
5652.897 1013
5653.255 913
5653.612 848
5653.969 824
5654.327 780
5654.684 727
5655.041 670
5655.399 622
5655.756 662
5656.113 624
5656.471 613
5656.828 600
5657.186 677
5657.543 712
5657.901 661
5658.258 665
5658.616 571
5658.973 572
5659.331 518
5659.688 531
5660.046 505
5660.403 628
5660.761 620
5661.118 574
5661.476 527
5661.833 544
5662.191 598
5662.548 579
5662.906 542
5663.264 526
5663.621 504
5663.979 552
5664.337 589
5664.694 651
5665.052 657
5665.410 622
5665.767 604
5666.125 574
5666.483 564
5666.841 613
5667.198 646
5667.556 620
5667.914 643
5668.272 623
5668.629 626
5668.987 574
5669.345 561
5669.703 617
5670.061 629
5670.418 642
5670.776 632
5671.134 606
5671.492 559
5671.850 604
5672.208 528
5672.566 564
5672.924 473
5673.282 502
5673.640 497
5673.997 519
5674.355 598
5674.713 595
5675.071 545
5675.429 502
5675.787 534
5676.145 480
5676.504 458
5676.862 430
5677.220 450
5677.578 450
5677.936 450
5678.294 546
5678.652 507
5679.010 489
5679.368 454
5679.726 549
5680.084 567
5680.443 571
5680.801 542
5681.159 490
5681.517 505
5681.875 555
5682.234 531
5682.592 504
5682.950 468
5683.308 412
5683.667 454
5684.025 473
5684.383 521
5684.741 602
5685.100 671
5685.458 640
5685.816 576
5686.175 523
5686.533 556
5686.891 514
5687.250 466
5687.608 435
5687.967 427
5688.325 462
5688.683 484
5689.042 552
5689.400 550
5689.759 543
5690.117 519
5690.476 422
5690.834 407
5691.193 369
5691.551 367
5691.910 443
5692.268 397
5692.627 451
5692.985 484
5693.344 517
5693.703 555
5694.061 506
5694.420 507
5694.778 500
5695.137 516
5695.496 513
5695.854 445
5696.213 423
5696.572 377
5696.930 426
5697.289 430
5697.648 420
5698.006 409
5698.365 413
5698.724 452
5699.083 490
5699.441 496
5699.800 502
5700.159 469
5700.518 436
5700.876 438
5701.235 498
5701.594 530
5701.953 438
5702.312 473
5702.671 498
5703.029 487
5703.388 506
5703.747 484
5704.106 462
5704.465 447
5704.824 497
5705.183 503
5705.542 504
5705.901 462
5706.260 503
5706.619 546
5706.978 553
5707.337 540
5707.696 434
5708.055 388
5708.414 478
5708.773 519
5709.132 500
5709.491 488
5709.850 514
5710.209 480
5710.568 448
5710.928 435
5711.287 387
5711.646 351
5712.005 378
5712.364 414
5712.723 452
5713.082 469
5713.442 470
5713.801 448
5714.160 466
5714.519 463
5714.879 471
5715.238 547
5715.597 647
5715.956 590
5716.316 515
5716.675 501
5717.034 519
5717.394 535
5717.753 538
5718.112 497
5718.472 473
5718.831 487
5719.190 563
5719.550 690
5719.909 820
5720.269 800
5720.628 748
5720.987 690
5721.347 731
5721.706 637
5722.066 634
5722.425 592
5722.785 554
5723.144 548
5723.504 555
5723.863 526
5724.223 550
5724.582 501
5724.942 453
5725.302 529
5725.661 517
5726.021 525
5726.380 544
5726.740 591
5727.100 552
5727.459 507
5727.819 466
5728.179 539
5728.538 453
5728.898 452
5729.258 490
5729.617 513
5729.977 433
5730.337 441
5730.696 437
5731.056 425
5731.416 490
5731.776 470
5732.136 414
5732.495 440
5732.855 562
5733.215 573
5733.575 549
5733.935 486
5734.295 427
5734.654 451
5735.014 462
5735.374 463
5735.734 557
5736.094 510
5736.454 492
5736.814 473
5737.174 486
5737.534 483
5737.894 441
5738.254 463
5738.614 464
5738.974 505
5739.334 538
5739.694 548
5740.054 524
5740.414 533
5740.774 554
5741.134 536
5741.494 449
5741.854 416
5742.214 452
5742.574 466
5742.934 543
5743.295 507
5743.655 464
5744.015 421
5744.375 402
5744.735 444
5745.095 476
5745.456 507
5745.816 505
5746.176 473
5746.536 475
5746.897 438
5747.257 430
5747.617 399
5747.977 428
5748.338 460
5748.698 503
5749.058 523
5749.419 487
5749.779 485
5750.139 494
5750.500 443
5750.860 402
5751.220 378
5751.581 387
5751.941 457
5752.302 502
5752.662 510
5753.022 436
5753.383 422
5753.743 444
5754.104 475
5754.464 470
5754.825 427
5755.185 425
5755.546 416
5755.906 452
5756.267 443
5756.628 417
5756.988 444
5757.349 464
5757.709 512
5758.070 563
5758.430 570
5758.791 513
5759.152 488
5759.512 481
5759.873 455
5760.234 429
5760.594 463
5760.955 472
5761.316 504
5761.676 513
5762.037 465
5762.398 522
5762.759 457
5763.119 460
5763.480 454
5763.841 473
5764.202 466
5764.563 522
5764.923 477
5765.284 430
5765.645 386
5766.006 426
5766.367 425
5766.728 419
5767.088 388
5767.449 378
5767.810 389
5768.171 363
5768.532 309
5768.893 387
5769.254 364
5769.615 326
5769.976 391
5770.337 478
5770.698 468
5771.059 457
5771.420 391
5771.781 415
5772.142 422
5772.503 418
5772.864 477
5773.225 453
5773.586 460
5773.947 452
5774.308 421
5774.670 382
5775.031 338
5775.392 360
5775.753 377
5776.114 408
5776.475 474
5776.837 432
5777.198 394
5777.559 427
5777.920 401
5778.281 329
5778.643 390
5779.004 440
5779.365 519
5779.726 469
5780.088 419
5780.449 390
5780.810 427
5781.172 413
5781.533 424
5781.894 494
5782.256 445
5782.617 397
5782.978 361
5783.340 372
5783.701 394
5784.063 352
5784.424 374
5784.786 393
5785.147 420
5785.508 413
5785.870 408
5786.231 457
5786.593 419
5786.954 385
5787.316 349
5787.677 345
5788.039 420
5788.400 452
5788.762 446
5789.124 498
5789.485 450
5789.847 459
5790.208 531
5790.570 483
5790.932 486
5791.293 529
5791.655 533
5792.017 577
5792.378 560
5792.740 498
5793.102 515
5793.463 569
5793.825 511
5794.187 467
5794.549 450
5794.910 503
5795.272 479
5795.634 465
5795.996 544
5796.357 571
5796.719 561
5797.081 499
5797.443 487
5797.805 444
5798.167 432
5798.528 439
5798.890 377
5799.252 347
5799.614 406
5799.976 463
5800.338 505
5800.700 448
5801.062 447
5801.424 440
5801.786 414
5802.148 428
5802.510 463
5802.872 460
5803.234 407
5803.596 396
5803.958 377
5804.320 468
5804.682 442
5805.044 457
5805.406 420
5805.768 410
5806.130 449
5806.492 456
5806.854 448
5807.216 459
5807.579 423
5807.941 437
5808.303 404
5808.665 344
5809.027 364
5809.390 305
5809.752 302
5810.114 390
5810.476 419
5810.838 466
5811.201 431
5811.563 391
5811.925 423
5812.288 430
5812.650 434
5813.012 428
5813.375 462
5813.737 458
5814.099 437
5814.462 426
5814.824 444
5815.186 484
5815.549 444
5815.911 410
5816.274 446
5816.636 428
5816.998 409
5817.361 403
5817.723 440
5818.086 483
5818.448 458
5818.811 482
5819.173 520
5819.536 442
5819.898 401
5820.261 390
5820.623 387
5820.986 395
5821.349 392
5821.711 348
5822.074 340
5822.436 327
5822.799 309
5823.162 377
5823.524 386
5823.887 471
5824.250 461
5824.612 427
5824.975 457
5825.338 449
5825.700 489
5826.063 486
5826.426 503
5826.789 433
5827.151 446
5827.514 433
5827.877 414
5828.240 366
5828.602 454
5828.965 442
5829.328 414
5829.691 386
5830.054 354
5830.417 377
5830.779 432
5831.142 374
5831.505 373
5831.868 446
5832.231 493
5832.594 493
5832.957 496
5833.320 462
5833.683 383
5834.046 348
5834.409 381
5834.772 359
5835.135 319
5835.498 297
5835.861 352
5836.224 341
5836.587 364
5836.950 317
5837.313 332
5837.676 339
5838.039 342
5838.402 385
5838.765 386
5839.129 388
5839.492 366
5839.855 377
5840.218 371
5840.581 417
5840.944 471
5841.308 472
5841.671 445
5842.034 398
5842.397 369
5842.760 349
5843.124 369
5843.487 377
5843.850 429
5844.214 419
5844.577 411
5844.940 407
5845.303 413
5845.667 465
5846.030 412
5846.394 388
5846.757 366
5847.120 343
5847.484 360
5847.847 352
5848.210 365
5848.574 358
5848.937 383
5849.301 363
5849.664 287
5850.028 292
5850.391 272
5850.755 286
5851.118 310
5851.482 281
5851.845 312
5852.209 353
5852.572 339
5852.936 365
5853.299 344
5853.663 368
5854.027 409
5854.390 394
5854.754 356
5855.117 351
5855.481 392
5855.845 345
5856.208 401
5856.572 410
5856.936 388
5857.299 442
5857.663 452
5858.027 463
5858.391 440
5858.754 415
5859.118 349
5859.482 347
5859.846 382
5860.209 449
5860.573 460
5860.937 392
5861.301 382
5861.665 377
5862.028 385
5862.392 369
5862.756 389
5863.120 396
5863.484 365
5863.848 341
5864.212 393
5864.576 382
5864.940 402
5865.303 366
5865.667 391
5866.031 356
5866.395 362
5866.759 406
5867.123 413
5867.487 383
5867.851 375
5868.215 409
5868.579 447
5868.944 449
5869.308 414
5869.672 380
5870.036 401
5870.400 420
5870.764 343
5871.128 359
5871.492 332
5871.856 341
5872.221 366
5872.585 386
5872.949 318
5873.313 304
5873.677 334
5874.041 393
5874.406 431
5874.770 452
5875.134 435
5875.498 431
5875.863 391
5876.227 440
5876.591 447
5876.956 410
5877.320 377
5877.684 330
5878.049 329
5878.413 362
5878.777 422
5879.142 454
5879.506 428
5879.870 385
5880.235 342
5880.599 381
5880.964 448
5881.328 457
5881.693 421
5882.057 406
5882.421 412
5882.786 490
5883.150 444
5883.515 443
5883.879 368
5884.244 363
5884.609 350
5884.973 345
5885.338 339
5885.702 305
5886.067 337
5886.431 322
5886.796 298
5887.161 354
5887.525 399
5887.890 412
5888.255 391
5888.619 378
5888.984 398
5889.349 376
5889.713 359
5890.078 378
5890.443 404
5890.807 378
5891.172 381
5891.537 389
5891.902 377
5892.266 324
5892.631 286
5892.996 296
5893.361 364
5893.726 377
5894.091 356
5894.455 367
5894.820 377
5895.185 331
5895.550 279
5895.915 342
5896.280 320
5896.645 322
5897.010 274
5897.375 323
5897.739 364
5898.104 383
5898.469 329
5898.834 331
5899.199 333
5899.564 330
5899.929 324
5900.294 297
5900.659 284
5901.025 344
5901.390 352
5901.755 314
5902.120 246
5902.485 295
5902.850 292
5903.215 284
5903.580 279
5903.945 329
5904.310 440
5904.676 393
5905.041 393
5905.406 405
5905.771 336
5906.136 360
5906.502 369
5906.867 359
5907.232 345
5907.597 325
5907.963 317
5908.328 264
5908.693 349
5909.058 324
5909.424 322
5909.789 334
5910.154 370
5910.520 350
5910.885 342
5911.250 322
5911.616 295
5911.981 293
5912.347 293
5912.712 302
5913.077 400
5913.443 411
5913.808 415
5914.174 381
5914.539 359
5914.905 366
5915.270 393
5915.636 359
5916.001 340
5916.367 331
5916.732 307
5917.098 367
5917.463 321
5917.829 347
5918.194 443
5918.560 416
5918.926 414
5919.291 417
5919.657 387
5920.023 343
5920.388 329
5920.754 356
5921.120 412
5921.485 394
5921.851 356
5922.217 392
5922.582 384
5922.948 373
5923.314 401
5923.680 368
5924.045 350
5924.411 322
5924.777 369
5925.143 333
5925.508 371
5925.874 381
5926.240 403
5926.606 405
5926.972 330
5927.338 301
5927.703 362
5928.069 447
5928.435 464
5928.801 372
5929.167 296
5929.533 315
5929.899 335
5930.265 377
5930.631 403
5930.997 411
5931.363 340
5931.729 310
5932.095 321
5932.461 332
5932.827 327
5933.193 402
5933.559 404
5933.925 430
5934.291 388
5934.657 368
5935.023 295
5935.389 283
5935.756 291
5936.122 323
5936.488 320
5936.854 340
5937.220 307
5937.586 309
5937.952 273
5938.319 280
5938.685 264
5939.051 290
5939.417 292
5939.784 291
5940.150 357
5940.516 379
5940.882 370
5941.249 397
5941.615 387
5941.981 380
5942.348 344
5942.714 316
5943.080 312
5943.447 313
5943.813 301
5944.179 346
5944.546 326
5944.912 336
5945.279 320
5945.645 292
5946.011 299
5946.378 354
5946.744 394
5947.111 416
5947.477 379
5947.844 418
5948.210 482
5948.577 487
5948.943 492
5949.310 486
5949.676 437
5950.043 380
5950.410 371
5950.776 302
5951.143 304
5951.509 347
5951.876 366
5952.243 398
5952.609 399
5952.976 355
5953.343 295
5953.709 293
5954.076 351
5954.443 386
5954.809 387
5955.176 358
5955.543 326
5955.910 341
5956.276 381
5956.643 401
5957.010 336
5957.377 315
5957.743 288
5958.110 346
5958.477 361
5958.844 378
5959.211 372
5959.578 341
5959.944 361
5960.311 328
5960.678 300
5961.045 338
5961.412 383
5961.779 402
5962.146 371
5962.513 351
5962.880 309
5963.247 303
5963.614 282
5963.981 339
5964.348 359
5964.715 393
5965.082 347
5965.449 341
5965.816 353
5966.183 374
5966.550 376
5966.917 357
5967.284 365
5967.651 357
5968.018 386
5968.385 417
5968.753 426
5969.120 394
5969.487 382
5969.854 340
5970.221 326
5970.588 326
5970.956 322
5971.323 315
5971.690 284
5972.057 306
5972.425 339
5972.792 361
5973.159 301
5973.526 303
5973.894 294
5974.261 321
5974.628 355
5974.996 380
5975.363 359
5975.730 369
5976.098 305
5976.465 318
5976.832 368
5977.200 314
5977.567 342
5977.935 377
5978.302 401
5978.670 374
5979.037 325
5979.405 317
5979.772 310
5980.139 322
5980.507 371
5980.874 427
5981.242 416
5981.610 344
5981.977 344
5982.345 318
5982.712 271
5983.080 304
5983.447 281
5983.815 256
5984.183 264
5984.550 312
5984.918 311
5985.285 315
5985.653 341
5986.021 353
5986.388 356
5986.756 333
5987.124 350
5987.492 356
5987.859 375
5988.227 348
5988.595 310
5988.963 309
5989.330 281
5989.698 271
5990.066 305
5990.434 310
5990.802 360
5991.169 350
5991.537 323
5991.905 308
5992.273 305
5992.641 305
5993.009 276
5993.377 281
5993.744 267
5994.112 282
5994.480 307
5994.848 270
5995.216 325
5995.584 384
5995.952 340
5996.320 325
5996.688 338
5997.056 295
5997.424 286
5997.792 304
5998.160 303
5998.528 296
5998.896 289
5999.264 315
5999.632 331
6000.001 299
6000.369 311
6000.737 341
6001.105 310
6001.473 314
6001.841 348
6002.209 375
6002.578 322
6002.946 356
6003.314 360
6003.682 346
6004.050 340
6004.419 351
6004.787 345
6005.155 353
6005.523 378
6005.892 336
6006.260 324
6006.628 321
6006.997 326
6007.365 358
6007.733 381
6008.102 333
6008.470 349
6008.838 367
6009.207 322
6009.575 326
6009.943 266
6010.312 238
6010.680 286
6011.049 328
6011.417 336
6011.786 348
6012.154 329
6012.523 315
6012.891 330
6013.260 331
6013.628 333
6013.997 347
6014.365 298
6014.734 344
6015.102 386
6015.471 316
6015.839 314
6016.208 320
6016.577 339
6016.945 346
6017.314 365
6017.682 349
6018.051 323
6018.420 323
6018.788 324
6019.157 378
6019.526 398
6019.895 377
6020.263 313
6020.632 319
6021.001 357
6021.369 337
6021.738 325
6022.107 314
6022.476 352
6022.845 347
6023.213 336
6023.582 344
6023.951 327
6024.320 323
6024.689 300
6025.058 269
6025.426 287
6025.795 316
6026.164 288
6026.533 295
6026.902 297
6027.271 328
6027.640 329
6028.009 322
6028.378 314
6028.747 322
6029.116 344
6029.485 319
6029.854 308
6030.223 286
6030.592 330
6030.961 288
6031.330 311
6031.699 309
6032.068 304
6032.437 283
6032.806 249
6033.175 277
6033.545 281
6033.914 304
6034.283 305
6034.652 341
6035.021 292
6035.390 244
6035.760 253
6036.129 246
6036.498 253
6036.867 252
6037.236 273
6037.606 256
6037.975 237
6038.344 259
6038.714 336
6039.083 377
6039.452 367
6039.821 363
6040.191 364
6040.560 340
6040.929 324
6041.299 333
6041.668 333
6042.038 353
6042.407 300
6042.776 292
6043.146 336
6043.515 357
6043.885 346
6044.254 345
6044.624 334
6044.993 320
6045.363 363
6045.732 340
6046.102 303
6046.471 290
6046.841 274
6047.210 295
6047.580 355
6047.949 353
6048.319 347
6048.688 387
6049.058 326
6049.428 272
6049.797 281
6050.167 303
6050.537 295
6050.906 347
6051.276 378
6051.646 362
6052.015 289
6052.385 267
6052.755 260
6053.124 287
6053.494 317
6053.864 323
6054.234 287
6054.603 324
6054.973 326
6055.343 381
6055.713 364
6056.083 336
6056.452 332
6056.822 317
6057.192 311
6057.562 333
6057.932 317
6058.302 361
6058.672 384
6059.041 327
6059.411 346
6059.781 331
6060.151 305
6060.521 360
6060.891 372
6061.261 334
6061.631 341
6062.001 320
6062.371 289
6062.741 333
6063.111 301
6063.481 316
6063.851 284
6064.221 249
6064.591 248
6064.961 302
6065.332 299
6065.702 298
6066.072 333
6066.442 311
6066.812 317
6067.182 370
6067.552 379
6067.922 369
6068.293 338
6068.663 361
6069.033 360
6069.403 333
6069.774 306
6070.144 261
6070.514 229
6070.884 250
6071.255 286
6071.625 312
6071.995 251
6072.365 268
6072.736 259
6073.106 268
6073.476 326
6073.847 333
6074.217 347
6074.588 349
6074.958 381
6075.328 388
6075.699 336
6076.069 331
6076.440 281
6076.810 315
6077.181 300
6077.551 309
6077.921 350
6078.292 323
6078.662 312
6079.033 319
6079.403 338
6079.774 358
6080.145 362
6080.515 320
6080.886 281
6081.256 306
6081.627 259
6081.997 250
6082.368 253
6082.739 224
6083.109 258
6083.480 260
6083.851 295
6084.221 272
6084.592 263
6084.963 262
6085.333 305
6085.704 340
6086.075 347
6086.446 362
6086.816 331
6087.187 330
6087.558 321
6087.929 323
6088.299 325
6088.670 303
6089.041 340
6089.412 356
6089.783 333
6090.154 347
6090.524 350
6090.895 336
6091.266 325
6091.637 333
6092.008 351
6092.379 342
6092.750 289
6093.121 249
6093.492 281
6093.863 268
6094.234 272
6094.605 292
6094.976 300
6095.347 334
6095.718 321
6096.089 335
6096.460 377
6096.831 380
6097.202 330
6097.573 251
6097.944 303
6098.315 269
6098.686 273
6099.057 273
6099.429 275
6099.800 267
6100.171 260
6100.542 294
6100.913 335
6101.284 379
6101.656 352
6102.027 347
6102.398 300
6102.769 335
6103.141 346
6103.512 276
6103.883 286
6104.254 345
6104.626 350
6104.997 316
6105.368 333
6105.740 299
6106.111 320
6106.482 271
6106.854 242
6107.225 235
6107.596 247
6107.968 273
6108.339 292
6108.711 288
6109.082 266
6109.453 256
6109.825 274
6110.196 338
6110.568 319
6110.939 312
6111.311 335
6111.682 345
6112.054 277
6112.425 267
6112.797 273
6113.168 272
6113.540 289
6113.912 283
6114.283 288
6114.655 272
6115.026 286
6115.398 284
6115.770 344
6116.141 350
6116.513 345
6116.885 345
6117.256 341
6117.628 308
6118.000 293
6118.371 315
6118.743 316
6119.115 350
6119.487 368
6119.858 371
6120.230 333
6120.602 313
6120.974 320
6121.345 326
6121.717 309
6122.089 283
6122.461 275
6122.833 276
6123.205 243
6123.577 270
6123.948 305
6124.320 297
6124.692 314
6125.064 314
6125.436 320
6125.808 337
6126.180 365
6126.552 317
6126.924 289
6127.296 308
6127.668 270
6128.040 275
6128.412 291
6128.784 327
6129.156 308
6129.528 260
6129.900 239
6130.272 280
6130.644 295
6131.016 255
6131.388 244
6131.760 291
6132.133 307
6132.505 328
6132.877 323
6133.249 282
6133.621 294
6133.993 314
6134.366 304
6134.738 328
6135.110 326
6135.482 399
6135.854 379
6136.227 336
6136.599 336
6136.971 298
6137.344 278
6137.716 308
6138.088 368
6138.460 397
6138.833 370
6139.205 354
6139.578 330
6139.950 313
6140.322 281
6140.695 315
6141.067 280
6141.439 297
6141.812 305
6142.184 279
6142.557 309
6142.929 264
6143.302 265
6143.674 293
6144.047 277
6144.419 308
6144.792 360
6145.164 343
6145.537 308
6145.909 347
6146.282 318
6146.654 295
6147.027 294
6147.400 348
6147.772 364
6148.145 335
6148.517 301
6148.890 300
6149.263 298
6149.635 290
6150.008 290
6150.381 308
6150.753 326
6151.126 339
6151.499 293
6151.872 295
6152.244 309
6152.617 287
6152.990 269
6153.363 247
6153.735 245
6154.108 246
6154.481 259
6154.854 309
6155.227 313
6155.599 300
6155.972 268
6156.345 258
6156.718 299
6157.091 314
6157.464 295
6157.837 296
6158.210 331
6158.583 296
6158.955 293
6159.328 302
6159.701 295
6160.074 270
6160.447 224
6160.820 324
6161.193 291
6161.566 273
6161.939 254
6162.312 303
6162.685 309
6163.059 301
6163.432 206
6163.805 214
6164.178 227
6164.551 264
6164.924 288
6165.297 301
6165.670 298
6166.043 322
6166.417 321
6166.790 287
6167.163 299
6167.536 300
6167.909 270
6168.283 263
6168.656 279
6169.029 299
6169.402 370
6169.776 398
6170.149 378
6170.522 395
6170.896 354
6171.269 395
6171.642 357
6172.015 311
6172.389 311
6172.762 311
6173.136 292
6173.509 245
6173.882 256
6174.256 260
6174.629 304
6175.003 335
6175.376 354
6175.749 413
6176.123 339
6176.496 351
6176.870 346
6177.243 384
6177.617 414
6177.990 440
6178.364 442
6178.737 487
6179.111 506
6179.485 489
6179.858 544
6180.232 543
6180.605 604
6180.979 606
6181.353 567
6181.726 532
6182.100 495
6182.473 493
6182.847 456
6183.221 500
6183.595 506
6183.968 451
6184.342 411
6184.716 373
6185.089 383
6185.463 333
6185.837 329
6186.211 353
6186.584 352
6186.958 376
6187.332 364
6187.706 310
6188.080 336
6188.453 285
6188.827 300
6189.201 322
6189.575 320
6189.949 334
6190.323 300
6190.697 327
6191.071 354
6191.445 346
6191.818 365
6192.192 373
6192.566 370
6192.940 312
6193.314 307
6193.688 328
6194.062 355
6194.436 286
6194.810 316
6195.184 300
6195.558 316
6195.932 292
6196.307 258
6196.681 246
6197.055 315
6197.429 306
6197.803 289
6198.177 258
6198.551 267
6198.925 291
6199.300 291
6199.674 318
6200.048 334
6200.422 276
6200.796 324
6201.170 292
6201.545 247
6201.919 251
6202.293 290
6202.667 275
6203.042 315
6203.416 317
6203.790 292
6204.165 327
6204.539 276
6204.913 319
6205.288 268
6205.662 283
6206.036 339
6206.411 328
6206.785 317
6207.159 261
6207.534 288
6207.908 352
6208.283 370
6208.657 356
6209.032 309
6209.406 319
6209.781 329
6210.155 301
6210.530 306
6210.904 305
6211.279 305
6211.653 305
6212.028 254
6212.402 267
6212.777 260
6213.151 265
6213.526 270
6213.901 286
6214.275 301
6214.650 274
6215.024 259
6215.399 289
6215.774 306
6216.148 258
6216.523 276
6216.898 322
6217.272 348
6217.647 338
6218.022 294
6218.397 239
6218.771 241
6219.146 225
6219.521 291
6219.896 260
6220.271 276
6220.645 309
6221.020 303
6221.395 317
6221.770 326
6222.145 350
6222.520 337
6222.894 287
6223.269 286
6223.644 335
6224.019 357
6224.394 312
6224.769 304
6225.144 250
6225.519 265
6225.894 298
6226.269 252
6226.644 308
6227.019 342
6227.394 334
6227.769 271
6228.144 268
6228.519 242
6228.894 271
6229.269 243
6229.644 247
6230.019 273
6230.394 285
6230.769 257
6231.144 274
6231.520 283
6231.895 281
6232.270 297
6232.645 254
6233.020 232
6233.395 282
6233.771 246
6234.146 279
6234.521 242
6234.896 266
6235.271 318
6235.647 297
6236.022 299
6236.397 238
6236.773 271
6237.148 323
6237.523 300
6237.898 258
6238.274 306
6238.649 320
6239.025 324
6239.400 308
6239.775 294
6240.151 293
6240.526 272
6240.901 250
6241.277 273
6241.652 280
6242.028 297
6242.403 269
6242.779 235
6243.154 259
6243.530 278
6243.905 282
6244.281 334
6244.656 313
6245.032 337
6245.407 329
6245.783 347
6246.158 343
6246.534 298
6246.910 287
6247.285 281
6247.661 274
6248.036 253
6248.412 243
6248.788 241
6249.163 280
6249.539 298
6249.915 278
6250.291 297
6250.666 323
6251.042 266
6251.418 277
6251.793 272
6252.169 265
6252.545 313
6252.921 298
6253.296 276
6253.672 256
6254.048 239
6254.424 285
6254.800 283
6255.176 259
6255.551 280
6255.927 263
6256.303 302
6256.679 317
6257.055 308
6257.431 305
6257.807 331
6258.183 327
6258.559 242
6258.935 232
6259.311 241
6259.687 238
6260.063 256
6260.439 268
6260.815 273
6261.191 243
6261.567 259
6261.943 298
6262.319 355
6262.695 341
6263.071 348
6263.447 301
6263.823 308
6264.199 347
6264.575 359
6264.951 380
6265.328 390
6265.704 385
6266.080 367
6266.456 312
6266.832 285
6267.209 278
6267.585 281
6267.961 294
6268.337 326
6268.713 354
6269.090 335
6269.466 339
6269.842 332
6270.219 282
6270.595 274
6270.971 272
6271.347 266
6271.724 225
6272.100 233
6272.477 251
6272.853 253
6273.229 289
6273.606 313
6273.982 294
6274.359 268
6274.735 238
6275.111 275
6275.488 268
6275.864 298
6276.241 295
6276.617 350
6276.994 348
6277.370 341
6277.747 303
6278.123 332
6278.500 314
6278.876 298
6279.253 285
6279.630 325
6280.006 272
6280.383 249
6280.759 260
6281.136 265
6281.513 312
6281.889 323
6282.266 294
6282.643 249
6283.019 232
6283.396 293
6283.773 322
6284.149 346
6284.526 309
6284.903 325
6285.280 362
6285.656 365
6286.033 341
6286.410 333
6286.787 329
6287.163 287
6287.540 308
6287.917 270
6288.294 257
6288.671 252
6289.048 303
6289.425 287
6289.801 310
6290.178 292
6290.555 240
6290.932 271
6291.309 314
6291.686 310
6292.063 319
6292.440 309
6292.817 263
6293.194 257
6293.571 244
6293.948 278
6294.325 289
6294.702 275
6295.079 307
6295.456 282
6295.833 279
6296.210 299
6296.587 262
6296.964 258
6297.341 269
6297.719 289
6298.096 316
6298.473 336
6298.850 341
6299.227 323
6299.604 320
6299.981 306
6300.359 297
6300.736 308
6301.113 334
6301.490 352
6301.868 302
6302.245 246
6302.622 257
6302.999 253
6303.377 253
6303.754 310
6304.131 314
6304.509 283
6304.886 272
6305.263 297
6305.641 286
6306.018 276
6306.395 290
6306.773 281
6307.150 289
6307.528 250
6307.905 250
6308.282 301
6308.660 306
6309.037 300
6309.415 241
6309.792 220
6310.170 229
6310.547 239
6310.925 258
6311.302 223
6311.680 281
6312.057 300
6312.435 256
6312.813 301
6313.190 311
6313.568 291
6313.945 262
6314.323 245
6314.701 254
6315.078 295
6315.456 326
6315.833 315
6316.211 329
6316.589 331
6316.967 277
6317.344 234
6317.722 255
6318.100 280
6318.477 283
6318.855 296
6319.233 234
6319.611 228
6319.989 223
6320.366 232
6320.744 258
6321.122 240
6321.500 226
6321.878 244
6322.255 208
6322.633 193
6323.011 247
6323.389 243
6323.767 261
6324.145 281
6324.523 261
6324.901 245
6325.279 273
6325.657 270
6326.035 329
6326.413 333
6326.791 348
6327.169 356
6327.547 337
6327.925 343
6328.303 329
6328.681 289
6329.059 244
6329.437 223
6329.815 283
6330.193 308
6330.571 293
6330.949 307
6331.327 314
6331.705 280
6332.084 226
6332.462 210
6332.840 218
6333.218 246
6333.596 267
6333.974 296
6334.353 292
6334.731 293
6335.109 267
6335.487 219
6335.866 215
6336.244 244
6336.622 257
6337.001 287
6337.379 303
6337.757 258
6338.135 250
6338.514 284
6338.892 235
6339.271 240
6339.649 219
6340.027 232
6340.406 227
6340.784 243
6341.162 218
6341.541 281
6341.919 291
6342.298 269
6342.676 288
6343.055 237
6343.433 285
6343.812 257
6344.190 238
6344.569 240
6344.947 280
6345.326 305
6345.704 283
6346.083 247
6346.462 229
6346.840 220
6347.219 237
6347.597 268
6347.976 297
6348.355 291
6348.733 305
6349.112 279
6349.491 251
6349.869 247
6350.248 288
6350.627 324
6351.005 307
6351.384 307
6351.763 300
6352.141 281
6352.520 287
6352.899 315
6353.278 273
6353.657 192
6354.035 204
6354.414 233
6354.793 247
6355.172 299
6355.551 297
6355.930 295
6356.308 294
6356.687 253
6357.066 181
6357.445 233
6357.824 242
6358.203 224
6358.582 265
6358.961 297
6359.340 247
6359.719 228
6360.098 247
6360.477 248
6360.856 268
6361.235 269
6361.614 226
6361.993 232
6362.372 244
6362.751 264
6363.130 280
6363.509 342
6363.888 321
6364.267 282
6364.646 260
6365.026 285
6365.405 246
6365.784 249
6366.163 308
6366.542 285
6366.921 268
6367.301 253
6367.680 287
6368.059 290
6368.438 266
6368.817 261
6369.197 215
6369.576 185
6369.955 202
6370.335 181
6370.714 232
6371.093 244
6371.472 282
6371.852 295
6372.231 308
6372.610 241
6372.990 201
6373.369 234
6373.749 229
6374.128 262
6374.507 325
6374.887 338
6375.266 320
6375.646 340
6376.025 300
6376.405 300
6376.784 252
6377.164 253
6377.543 323
6377.923 324
6378.302 307
6378.682 270
6379.061 263
6379.441 250
6379.820 269
6380.200 286
6380.580 284
6380.959 266
6381.339 228
6381.718 197
6382.098 182
6382.478 240
6382.857 287
6383.237 285
6383.617 257
6383.996 261
6384.376 200
6384.756 258
6385.135 301
6385.515 305
6385.895 259
6386.275 262
6386.655 234
6387.034 253
6387.414 272
6387.794 303
6388.174 370
6388.554 334
6388.933 342
6389.313 293
6389.693 311
6390.073 299
6390.453 247
6390.833 252
6391.213 267
6391.593 262
6391.973 292
6392.352 285
6392.732 298
6393.112 292
6393.492 285
6393.872 263
6394.252 251
6394.632 269
6395.012 305
6395.392 243
6395.772 282
6396.152 294
6396.533 254
6396.913 249
6397.293 279
6397.673 292
6398.053 298
6398.433 287
6398.813 289
6399.193 305
6399.573 273
6399.954 256
6400.334 244
6400.714 252
6401.094 209
6401.474 194
6401.855 207
6402.235 240
6402.615 228
6402.995 201
6403.376 207
6403.756 216
6404.136 246
6404.517 222
6404.897 240
6405.277 217
6405.658 195
6406.038 229
6406.418 241
6406.799 249
6407.179 251
6407.559 226
6407.940 239
6408.320 245
6408.701 210
6409.081 247
6409.462 247
6409.842 218
6410.222 251
6410.603 267
6410.983 258
6411.364 271
6411.744 216
6412.125 216
6412.506 218
6412.886 228
6413.267 198
6413.647 201
6414.028 209
6414.408 218
6414.789 278
6415.170 295
6415.550 288
6415.931 227
6416.312 234
6416.692 263
6417.073 275
6417.454 260
6417.834 278
6418.215 258
6418.596 256
6418.976 289
6419.357 230
6419.738 241
6420.119 237
6420.499 257
6420.880 222
6421.261 194
6421.642 234
6422.023 260
6422.404 262
6422.784 266
6423.165 271
6423.546 307
6423.927 312
6424.308 306
6424.689 300
6425.070 236
6425.451 226
6425.832 273
6426.212 285
6426.593 258
6426.974 250
6427.355 252
6427.736 248
6428.117 252
6428.498 240
6428.879 210
6429.260 217
6429.641 248
6430.023 252
6430.404 278
6430.785 246
6431.166 282
6431.547 275
6431.928 273
6432.309 234
6432.690 268
6433.071 269
6433.453 253
6433.834 266
6434.215 237
6434.596 215
6434.977 245
6435.359 237
6435.740 252
6436.121 279
6436.502 267
6436.884 248
6437.265 284
6437.646 258
6438.027 232
6438.409 230
6438.790 230
6439.171 252
6439.553 257
6439.934 275
6440.315 249
6440.697 266
6441.078 270
6441.460 285
6441.841 287
6442.222 247
6442.604 276
6442.985 291
6443.367 278
6443.748 242
6444.130 232
6444.511 280
6444.893 337
6445.274 313
6445.656 270
6446.037 250
6446.419 298
6446.800 291
6447.182 261
6447.563 238
6447.945 285
6448.327 283
6448.708 244
6449.090 223
6449.472 238
6449.853 299
6450.235 281
6450.617 302
6450.998 311
6451.380 268
6451.762 282
6452.143 297
6452.525 273
6452.907 248
6453.289 246
6453.670 259
6454.052 256
6454.434 276
6454.816 245
6455.197 265
6455.579 271
6455.961 266
6456.343 292
6456.725 321
6457.107 272
6457.489 260
6457.870 265
6458.252 289
6458.634 227
6459.016 225
6459.398 206
6459.780 234
6460.162 241
6460.544 252
6460.926 254
6461.308 208
6461.690 249
6462.072 216
6462.454 258
6462.836 270
6463.218 279
6463.600 219
6463.982 209
6464.364 238
6464.746 232
6465.128 221
6465.510 247
6465.893 256
6466.275 266
6466.657 234
6467.039 227
6467.421 251
6467.803 289
6468.186 343
6468.568 278
6468.950 287
6469.332 284
6469.714 289
6470.097 242
6470.479 242
6470.861 256
6471.243 264
6471.626 259
6472.008 268
6472.390 258
6472.773 225
6473.155 224
6473.537 207
6473.920 258
6474.302 256
6474.684 223
6475.067 199
6475.449 191
6475.832 233
6476.214 237
6476.597 271
6476.979 289
6477.361 266
6477.744 239
6478.126 260
6478.509 261
6478.891 236
6479.274 216
6479.656 227
6480.039 231
6480.422 218
6480.804 204
6481.187 209
6481.569 256
6481.952 249
6482.334 230
6482.717 234
6483.100 229
6483.482 228
6483.865 294
6484.248 277
6484.630 269
6485.013 263
6485.396 255
6485.778 225
6486.161 240
6486.544 262
6486.927 269
6487.309 244
6487.692 276
6488.075 294
6488.458 298
6488.840 283
6489.223 229
6489.606 205
6489.989 201
6490.372 205
6490.755 241
6491.137 231
6491.520 228
6491.903 258
6492.286 210
6492.669 185
6493.052 195
6493.435 208
6493.818 201
6494.201 205
6494.584 192
6494.967 238
6495.350 227
6495.733 214
6496.116 250
6496.499 258
6496.882 222
6497.265 181
6497.648 193
6498.031 216
6498.414 218
6498.797 192
6499.180 219
6499.563 212
6499.947 206
6500.330 196
6500.713 227
6501.096 257
6501.479 267
6501.862 264
6502.246 266
6502.629 225
6503.012 200
6503.395 173
6503.778 167
6504.162 218
6504.545 246
6504.928 205
6505.311 151
6505.695 147
6506.078 170
6506.461 219
6506.845 255
6507.228 299
6507.611 263
6507.995 228
6508.378 192
6508.762 221
6509.145 246
6509.528 258
6509.912 261
6510.295 270
6510.679 249
6511.062 239
6511.446 259
6511.829 235
6512.213 194
6512.596 191
6512.980 202
6513.363 272
6513.747 268
6514.130 233
6514.514 260
6514.897 266
6515.281 238
6515.664 277
6516.048 251
6516.432 255
6516.815 249
6517.199 228
6517.583 242
6517.966 277
6518.350 268
6518.734 202
6519.117 238
6519.501 208
6519.885 195
6520.268 242
6520.652 221
6521.036 246
6521.420 199
6521.803 259
6522.187 269
6522.571 288
6522.955 300
6523.339 248
6523.722 231
6524.106 233
6524.490 229
6524.874 253
6525.258 221
6525.642 195
6526.026 206
6526.409 234
6526.793 222
6527.177 256
6527.561 261
6527.945 220
6528.329 230
6528.713 246
6529.097 273
6529.481 284
6529.865 252
6530.249 238
6530.633 245
6531.017 243
6531.401 254
6531.785 223
6532.169 220
6532.553 208
6532.938 196
6533.322 196
6533.706 202
6534.090 237
6534.474 225
6534.858 243
6535.242 241
6535.627 201
6536.011 198
6536.395 204
6536.779 218
6537.163 237
6537.548 246
6537.932 298
6538.316 285
6538.700 224
6539.085 225
6539.469 205
6539.853 189
6540.238 225
6540.622 266
6541.006 248
6541.391 301
6541.775 257
6542.159 220
6542.544 221
6542.928 233
6543.312 220
6543.697 278
6544.081 281
6544.466 243
6544.850 251
6545.235 200
6545.619 275
6546.004 279
6546.388 255
6546.773 258
6547.157 239
6547.542 248
6547.926 245
6548.311 234
6548.695 264
6549.080 291
6549.464 286
6549.849 252
6550.234 265
6550.618 271
6551.003 234
6551.388 249
6551.772 253
6552.157 219
6552.541 173
6552.926 181
6553.311 199
6553.696 183
6554.080 227
6554.465 223
6554.850 231
6555.235 223
6555.619 184
6556.004 230
6556.389 218
6556.774 214
6557.158 164
6557.543 211
6557.928 191
6558.313 229
6558.698 244
6559.083 195
6559.468 180
6559.852 182
6560.237 173
6560.622 196
6561.007 260
6561.392 267
6561.777 231
6562.162 238
6562.547 225
6562.932 253
6563.317 232
6563.702 250
6564.087 257
6564.472 240
6564.857 255
6565.242 264
6565.627 271
6566.012 279
6566.397 291
6566.782 262
6567.167 211
6567.553 223
6567.938 201
6568.323 212
6568.708 250
6569.093 269
6569.478 245
6569.863 281
6570.249 281
6570.634 229
6571.019 211
6571.404 202
6571.790 208
6572.175 252
6572.560 264
6572.945 210
6573.331 232
6573.716 235
6574.101 200
6574.486 253
6574.872 228
6575.257 250
6575.643 275
6576.028 238
6576.413 225
6576.799 221
6577.184 253
6577.569 230
6577.955 237
6578.340 247
6578.726 208
6579.111 200
6579.497 216
6579.882 227
6580.268 204
6580.653 224
6581.039 248
6581.424 262
6581.810 213
6582.195 190
6582.581 222
6582.966 201
6583.352 207
6583.737 234
6584.123 235
6584.509 255
6584.894 259
6585.280 210
6585.666 232
6586.051 228
6586.437 195
6586.823 214
6587.208 266
6587.594 248
6587.980 278
6588.365 243
6588.751 221
6589.137 227
6589.523 216
6589.908 247
6590.294 220
6590.680 227
6591.066 196
6591.452 135
6591.837 222
6592.223 278
6592.609 296
6592.995 299
6593.381 223
6593.767 204
6594.153 207
6594.539 194
6594.924 191
6595.310 205
6595.696 214
6596.082 207
6596.468 241
6596.854 210
6597.240 195
6597.626 186
6598.012 190
6598.398 222
6598.784 272
6599.170 289
6599.556 275
6599.942 265
6600.328 229
6600.714 227
6601.101 232
6601.487 227
6601.873 208
6602.259 206
6602.645 204
6603.031 243
6603.417 230
6603.804 244
6604.190 226
6604.576 212
6604.962 200
6605.348 198
6605.735 244
6606.121 244
6606.507 204
6606.893 212
6607.280 212
6607.666 248
6608.052 235
6608.439 194
6608.825 216
6609.211 195
6609.598 222
6609.984 215
6610.370 242
6610.757 223
6611.143 233
6611.529 250
6611.916 232
6612.302 213
6612.689 211
6613.075 226
6613.462 215
6613.848 226
6614.235 190
6614.621 212
6615.008 223
6615.394 239
6615.781 240
6616.167 208
6616.554 236
6616.940 278
6617.327 265
6617.713 198
6618.100 201
6618.487 198
6618.873 227
6619.260 242
6619.646 227
6620.033 205
6620.420 198
6620.806 180
6621.193 184
6621.580 233
6621.967 292
6622.353 271
6622.740 211
6623.127 206
6623.513 180
6623.900 200
6624.287 214
6624.674 225
6625.061 220
6625.447 203
6625.834 207
6626.221 229
6626.608 228
6626.995 228
6627.382 247
6627.768 214
6628.155 201
6628.542 208
6628.929 189
6629.316 182
6629.703 206
6630.090 230
6630.477 221
6630.864 217
6631.251 201
6631.638 223
6632.025 232
6632.412 243
6632.799 224
6633.186 165
6633.573 190
6633.960 219
6634.347 223
6634.734 215
6635.121 212
6635.508 246
6635.895 251
6636.283 268
6636.670 294
6637.057 247
6637.444 199
6637.831 193
6638.218 193
6638.606 169
6638.993 199
6639.380 180
6639.767 188
6640.154 227
6640.542 220
6640.929 222
6641.316 235
6641.703 217
6642.091 220
6642.478 268
6642.865 253
6643.253 223
6643.640 248
6644.027 207
6644.415 200
6644.802 202
6645.189 178
6645.577 174
6645.964 196
6646.352 187
6646.739 215
6647.127 268
6647.514 259
6647.901 239
6648.289 179
6648.676 155
6649.064 189
6649.451 194
6649.839 201
6650.226 216
6650.614 227
6651.002 200
6651.389 230
6651.777 221
6652.164 211
6652.552 219
6652.940 221
6653.327 212
6653.715 223
6654.102 218
6654.490 221
6654.878 247
6655.265 271
6655.653 247
6656.041 254
6656.428 264
6656.816 234
6657.204 232
6657.592 217
6657.979 240
6658.367 258
6658.755 236
6659.143 213
6659.531 203
6659.918 249
6660.306 256
6660.694 255
6661.082 251
6661.470 236
6661.858 224
6662.246 194
6662.633 220
6663.021 233
6663.409 227
6663.797 210
6664.185 189
6664.573 159
6664.961 151
6665.349 168
6665.737 183
6666.125 191
6666.513 191
6666.901 173
6667.289 198
6667.677 191
6668.065 234
6668.453 223
6668.841 232
6669.229 209
6669.617 221
6670.005 203
6670.394 268
6670.782 255
6671.170 252
6671.558 270
6671.946 225
6672.334 239
6672.723 246
6673.111 240
6673.499 210
6673.887 181
6674.275 176
6674.664 165
6675.052 163
6675.440 172
6675.828 171
6676.217 155
6676.605 160
6676.993 197
6677.382 199
6677.770 189
6678.158 221
6678.547 188
6678.935 193
6679.323 198
6679.712 209
6680.100 231
6680.489 287
6680.877 299
6681.265 251
6681.654 223
6682.042 201
6682.431 231
6682.819 231
6683.208 221
6683.596 178
6683.985 148
6684.373 174
6684.762 237
6685.150 268
6685.539 249
6685.928 227
6686.316 254
6686.705 220
6687.093 220
6687.482 207
6687.871 198
6688.259 162
6688.648 160
6689.036 211
6689.425 208
6689.814 199
6690.203 199
6690.591 191
6690.980 198
6691.369 173
6691.757 180
6692.146 196
6692.535 205
6692.924 219
6693.312 294
6693.701 272
6694.090 221
6694.479 229
6694.868 203
6695.257 179
6695.645 190
6696.034 174
6696.423 171
6696.812 223
6697.201 210
6697.590 177
6697.979 170
6698.368 139
6698.757 134
6699.146 179
6699.535 268
6699.923 226
6700.312 220
6700.701 251
6701.090 233
6701.480 233
6701.869 235
6702.258 186
6702.647 170
6703.036 179
6703.425 171
6703.814 195
6704.203 216
6704.592 205
6704.981 206
6705.370 207
6705.759 208
6706.149 226
6706.538 223
6706.927 221
6707.316 183
6707.705 164
6708.095 155
6708.484 166
6708.873 171
6709.262 190
6709.652 165
6710.041 163
6710.430 159
6710.819 213
6711.209 232
6711.598 206
6711.987 193
6712.377 171
6712.766 145
6713.155 153
6713.545 205
6713.934 243
6714.323 251
6714.713 235
6715.102 195
6715.492 215
6715.881 203
6716.271 206
6716.660 235
6717.050 215
6717.439 182
6717.829 197
6718.218 182
6718.608 206
6718.997 195
6719.387 197
6719.776 183
6720.166 193
6720.555 177
6720.945 181
6721.334 184
6721.724 177
6722.114 196
6722.503 200
6722.893 232
6723.283 203
6723.672 210
6724.062 187
6724.452 194
6724.841 192
6725.231 239
6725.621 217
6726.011 194
6726.400 209
6726.790 252
6727.180 244
6727.570 270
6727.959 258
6728.349 221
6728.739 166
6729.129 151
6729.519 152
6729.908 171
6730.298 182
6730.688 183
6731.078 160
6731.468 168
6731.858 170
6732.248 184
6732.638 160
6733.028 179
6733.418 155
6733.808 135
6734.197 178
6734.587 205
6734.977 222
6735.367 180
6735.757 196
6736.147 223
6736.538 242
6736.928 232
6737.318 231
6737.708 213
6738.098 197
6738.488 157
6738.878 140
6739.268 182
6739.658 182
6740.048 191
6740.439 183
6740.829 162
6741.219 178
6741.609 173
6741.999 175
6742.389 172
6742.780 186
6743.170 192
6743.560 195
6743.950 234
6744.341 240
6744.731 252
6745.121 249
6745.511 259
6745.902 206
6746.292 196
6746.682 206
6747.073 210
6747.463 209
6747.853 221
6748.244 224
6748.634 292
6749.025 270
6749.415 231
6749.805 197
6750.196 213
6750.586 210
6750.977 202
6751.367 203
6751.758 229
6752.148 181
6752.539 160
6752.929 176
6753.320 187
6753.710 159
6754.101 152
6754.491 183
6754.882 211
6755.273 197
6755.663 211
6756.054 157
6756.444 169
6756.835 194
6757.226 181
6757.616 163
6758.007 143
6758.398 117
6758.788 124
6759.179 213
6759.570 261
6759.960 265
6760.351 236
6760.742 212
6761.133 167
6761.523 178
6761.914 160
6762.305 171
6762.696 155
6763.086 194
6763.477 198
6763.868 204
6764.259 193
6764.650 196
6765.041 205
6765.432 190
6765.822 180
6766.213 170
6766.604 181
6766.995 178
6767.386 157
6767.777 160
6768.168 188
6768.559 203
6768.950 212
6769.341 202
6769.732 256
6770.123 246
6770.514 213
6770.905 192
6771.296 194
6771.687 191
6772.078 167
6772.469 190
6772.860 196
6773.251 213
6773.642 219
6774.034 231
6774.425 210
6774.816 224
6775.207 251
6775.598 250
6775.989 209
6776.381 172
6776.772 139
6777.163 151
6777.554 198
6777.945 228
6778.337 216
6778.728 209
6779.119 201
6779.510 204
6779.902 190
6780.293 182
6780.684 187
6781.076 209
6781.467 193
6781.858 180
6782.250 173
6782.641 164
6783.032 164
6783.424 177
6783.815 214
6784.207 203
6784.598 211
6784.990 199
6785.381 230
6785.772 206
6786.164 205
6786.555 168
6786.947 143
6787.338 157
6787.730 186
6788.121 198
6788.513 202
6788.905 186
6789.296 200
6789.688 228
6790.079 231
6790.471 218
6790.862 195
6791.254 176
6791.646 164
6792.037 168
6792.429 167
6792.821 201
6793.212 192
6793.604 219
6793.996 216
6794.387 208
6794.779 173
6795.171 193
6795.563 172
6795.954 186
6796.346 170
6796.738 155
6797.130 185
6797.521 221
6797.913 218
6798.305 209
6798.697 181
6799.089 176
6799.481 185
6799.872 173
6800.264 147
6800.656 129
6801.048 164
6801.440 179
6801.832 198
6802.224 214
6802.616 192
6803.008 201
6803.400 195
6803.792 222
6804.184 220
6804.576 242
6804.968 240
6805.360 227
6805.752 198
6806.144 180
6806.536 188
6806.928 203
6807.320 185
6807.712 195
6808.104 197
6808.496 167
6808.889 189
6809.281 209
6809.673 188
6810.065 174
6810.457 200
6810.849 187
6811.241 167
6811.634 173
6812.026 171
6812.418 175
6812.810 169
6813.203 176
6813.595 201
6813.987 224
6814.379 217
6814.772 206
6815.164 167
6815.556 144
6815.949 132
6816.341 152
6816.733 160
6817.126 153
6817.518 173
6817.911 231
6818.303 264
6818.695 253
6819.088 214
6819.480 224
6819.873 192
6820.265 208
6820.658 206
6821.050 160
6821.442 141
6821.835 164
6822.227 205
6822.620 171
6823.013 141
6823.405 156
6823.798 157
6824.190 155
6824.583 147
6824.975 141
6825.368 189
6825.761 168
6826.153 179
6826.546 176
6826.938 168
6827.331 190
6827.724 194
6828.116 179
6828.509 159
6828.902 155
6829.295 182
6829.687 177
6830.080 190
6830.473 204
6830.866 210
6831.258 188
6831.651 176
6832.044 199
6832.437 207
6832.829 207
6833.222 217
6833.615 199
6834.008 230
6834.401 176
6834.794 194
6835.187 180
6835.580 145
6835.972 154
6836.365 164
6836.758 167
6837.151 176
6837.544 184
6837.937 222
6838.330 215
6838.723 165
6839.116 165
6839.509 173
6839.902 194
6840.295 181
6840.688 173
6841.081 158
6841.474 168
6841.867 168
6842.260 187
6842.654 157
6843.047 168
6843.440 153
6843.833 159
6844.226 172
6844.619 166
6845.012 201
6845.406 224
6845.799 215
6846.192 208
6846.585 200
6846.978 231
6847.372 218
6847.765 210
6848.158 219
6848.551 225
6848.945 194
6849.338 177
6849.731 189
6850.124 187
6850.518 162
6850.911 151
6851.304 160
6851.698 142
6852.091 164
6852.485 180
6852.878 168
6853.271 177
6853.665 187
6854.058 190
6854.452 188
6854.845 173
6855.239 182
6855.632 159
6856.026 186
6856.419 204
6856.812 180
6857.206 170
6857.600 165
6857.993 211
6858.387 181
6858.780 198
6859.174 214
6859.567 219
6859.961 182
6860.355 190
6860.748 213
6861.142 226
6861.535 233
6861.929 220
6862.323 192
6862.716 202
6863.110 199
6863.504 157
6863.897 149
6864.291 201
6864.685 210
6865.079 198
6865.472 215
6865.866 195
6866.260 162
6866.654 171
6867.048 186
6867.441 165
6867.835 146
6868.229 186
6868.623 169
6869.017 156
6869.411 187
6869.804 189
6870.198 163
6870.592 155
6870.986 158
6871.380 164
6871.774 174
6872.168 199
6872.562 230
6872.956 238
6873.350 234
6873.744 191
6874.138 176
6874.532 159
6874.926 173
6875.320 207
6875.714 212
6876.108 179
6876.502 188
6876.896 155
6877.290 117
6877.684 142
6878.078 186
6878.473 206
6878.867 178
6879.261 156
6879.655 162
6880.049 143
6880.443 192
6880.838 211
6881.232 233
6881.626 232
6882.020 206
6882.414 207
6882.809 208
6883.203 163
6883.597 168
6883.991 169
6884.386 155
6884.780 165
6885.174 150
6885.569 161
6885.963 189
6886.357 200
6886.752 195
6887.146 184
6887.540 196
6887.935 182
6888.329 148
6888.724 130
6889.118 138
6889.513 178
6889.907 195
6890.301 195
6890.696 199
6891.090 161
6891.485 178
6891.879 187
6892.274 211
6892.669 187
6893.063 198
6893.458 194
6893.852 170
6894.247 165
6894.641 148
6895.036 176
6895.431 196
6895.825 206
6896.220 182
6896.614 197
6897.009 206
6897.404 205
6897.798 223
6898.193 168
6898.588 165
6898.983 212
6899.377 161
6899.772 172
6900.167 150
6900.561 128
6900.956 149
6901.351 137
6901.746 175
6902.141 175
6902.535 211
6902.930 235
6903.325 217
6903.720 259
6904.115 275
6904.510 232
6904.905 224
6905.299 216
6905.694 179
6906.089 166
6906.484 226
6906.879 239
6907.274 211
6907.669 213
6908.064 200
6908.459 200
6908.854 171
6909.249 185
6909.644 188
6910.039 166
6910.434 158
6910.829 160
6911.224 185
6911.619 179
6912.014 212
6912.409 214
6912.805 189
6913.200 190
6913.595 189
6913.990 148
6914.385 153
6914.780 170
6915.175 176
6915.571 178
6915.966 196
6916.361 191
6916.756 210
6917.151 205
6917.547 177
6917.942 185
6918.337 174
6918.732 167
6919.128 156
6919.523 166
6919.918 162
6920.314 136
6920.709 161
6921.104 170
6921.500 171
6921.895 157
6922.290 147
6922.686 159
6923.081 156
6923.477 139
6923.872 114
6924.268 139
6924.663 151
6925.058 134
6925.454 151
6925.849 158
6926.245 167
6926.640 164
6927.036 167
6927.431 154
6927.827 141
6928.222 136
6928.618 153
6929.014 160
6929.409 179
6929.805 178
6930.200 160
6930.596 158
6930.992 140
6931.387 178
6931.783 206
6932.179 210
6932.574 165
6932.970 160
6933.366 168
6933.761 212
6934.157 229
6934.553 231
6934.948 176
6935.344 188
6935.740 174
6936.136 175
6936.532 195
6936.927 174
6937.323 185
6937.719 225
6938.115 213
6938.511 180
6938.906 196
6939.302 207
6939.698 195
6940.094 163
6940.490 169
6940.886 172
6941.282 213
6941.678 185
6942.074 155
6942.470 186
6942.866 198
6943.262 200
6943.658 178
6944.054 179
6944.450 225
6944.846 219
6945.242 180
6945.638 186
6946.034 171
6946.430 157
6946.826 230
6947.222 232
6947.618 152
6948.014 158
6948.410 145
6948.806 148
6949.203 159
6949.599 185
6949.995 166
6950.391 178
6950.787 198
6951.183 203
6951.580 230
6951.976 219
6952.372 178
6952.768 166
6953.165 197
6953.561 181
6953.957 170
6954.354 147
6954.750 134
6955.146 162
6955.542 169
6955.939 164
6956.335 167
6956.731 154
6957.128 154
6957.524 202
6957.921 180
6958.317 131
6958.713 126
6959.110 131
6959.506 149
6959.903 141
6960.299 135
6960.696 159
6961.092 166
6961.489 132
6961.885 121
6962.282 158
6962.678 154
6963.075 159
6963.471 132
6963.868 142
6964.264 140
6964.661 154
6965.058 194
6965.454 212
6965.851 191
6966.248 175
6966.644 155
6967.041 159
6967.437 194
6967.834 176
6968.231 176
6968.628 152
6969.024 183
6969.421 200
6969.818 186
6970.214 187
6970.611 183
6971.008 209
6971.405 210
6971.802 202
6972.198 200
6972.595 201
6972.992 169
6973.389 182
6973.786 186
6974.182 167
6974.579 154
6974.976 146
6975.373 157
6975.770 151
6976.167 144
6976.564 158
6976.961 126
6977.358 151
6977.755 143
6978.152 145
6978.549 137
6978.946 141
6979.343 159
6979.740 155
6980.137 164
6980.534 150
6980.931 143
6981.328 155
6981.725 153
6982.122 145
6982.519 171
6982.916 192
6983.313 182
6983.710 217
6984.108 230
6984.505 187
6984.902 182
6985.299 201
6985.696 193
6986.093 184
6986.491 194
6986.888 212
6987.285 211
6987.682 166
6988.080 161
6988.477 165
6988.874 167
6989.271 160
6989.669 136
6990.066 153
6990.463 174
6990.861 170
6991.258 142
6991.655 106
6992.053 124
6992.450 140
6992.847 154
6993.245 158
6993.642 159
6994.040 174
6994.437 137
6994.835 155
6995.232 139
6995.630 144
6996.027 147
6996.424 157
6996.822 211
6997.219 221
6997.617 189
6998.015 198
6998.412 205
6998.810 185
6999.207 190
6999.605 218
7000.002 204
7000.400 185
7000.798 198
7001.195 204
7001.593 170
7001.990 203
7002.388 206
7002.786 239
7003.184 201
7003.581 195
7003.979 257
7004.377 246
7004.774 198
7005.172 199
7005.570 163
7005.968 152
7006.365 161
7006.763 165
7007.161 150
7007.559 127
7007.957 169
7008.354 209
7008.752 181
7009.150 149
7009.548 180
7009.946 142
7010.344 140
7010.742 148
7011.139 135
7011.537 115
7011.935 133
7012.333 142
7012.731 127
7013.129 128
7013.527 150
7013.925 170
7014.323 162
7014.721 153
7015.119 163
7015.517 180
7015.915 175
7016.313 184
7016.711 156
7017.109 137
7017.508 139
7017.906 177
7018.304 171
7018.702 164
7019.100 207
7019.498 203
7019.896 159
7020.294 171
7020.693 160
7021.091 178
7021.489 167
7021.887 151
7022.285 148
7022.684 183
7023.082 150
7023.480 163
7023.878 165
7024.277 135
7024.675 138
7025.073 109
7025.472 122
7025.870 133
7026.268 124
7026.667 151
7027.065 161
7027.463 150
7027.862 146
7028.260 167
7028.659 187
7029.057 185
7029.455 175
7029.854 172
7030.252 162
7030.651 182
7031.049 155
7031.448 139
7031.846 109
7032.245 128
7032.643 133
7033.042 152
7033.440 121
7033.839 140
7034.237 190
7034.636 183
7035.035 178
7035.433 208
7035.832 206
7036.230 189
7036.629 158
7037.028 213
7037.426 191
7037.825 168
7038.224 114
7038.622 135
7039.021 177
7039.420 194
7039.818 226
7040.217 185
7040.616 197
7041.015 197
7041.413 202
7041.812 190
7042.211 185
7042.610 182
7043.009 196
7043.407 154
7043.806 150
7044.205 149
7044.604 167
7045.003 172
7045.402 212
7045.801 170
7046.199 170
7046.598 153
7046.997 124
7047.396 145
7047.795 150
7048.194 128
7048.593 166
7048.992 219
7049.391 203
7049.790 237
7050.189 198
7050.588 167
7050.987 186
7051.386 217
7051.785 158
7052.184 147
7052.583 155
7052.983 161
7053.382 151
7053.781 158
7054.180 144
7054.579 179
7054.978 147
7055.377 134
7055.776 122
7056.176 148
7056.575 180
7056.974 168
7057.373 213
7057.772 224
7058.172 186
7058.571 159
7058.970 141
7059.370 145
7059.769 151
7060.168 170
7060.567 195
7060.967 196
7061.366 173
7061.765 171
7062.165 168
7062.564 142
7062.963 151
7063.363 165
7063.762 162
7064.162 106
7064.561 109
7064.961 96
7065.360 116
7065.759 136
7066.159 137
7066.558 148
7066.958 158
7067.357 148
7067.757 126
7068.156 142
7068.556 171
7068.955 223
7069.355 227
7069.755 194
7070.154 150
7070.554 153
7070.953 169
7071.353 175
7071.753 212
7072.152 199
7072.552 198
7072.952 171
7073.351 161
7073.751 124
7074.151 146
7074.550 169
7074.950 213
7075.350 176
7075.749 169
7076.149 159
7076.549 149
7076.949 152
7077.348 154
7077.748 169
7078.148 164
7078.548 163
7078.948 153
7079.348 140
7079.747 138
7080.147 120
7080.547 102
7080.947 117
7081.347 167
7081.747 148
7082.147 125
7082.547 124
7082.947 171
7083.347 163
7083.747 149
7084.146 138
7084.546 160
7084.946 172
7085.346 190
7085.746 172
7086.147 181
7086.547 158
7086.947 162
7087.347 150
7087.747 157
7088.147 187
7088.547 190
7088.947 164
7089.347 163
7089.747 173
7090.147 186
7090.548 165
7090.948 155
7091.348 192
7091.748 180
7092.148 151
7092.549 145
7092.949 150
7093.349 145
7093.749 130
7094.149 163
7094.550 168
7094.950 138
7095.350 166
7095.751 164
7096.151 166
7096.551 166
7096.952 150
7097.352 136
7097.752 133
7098.153 145
7098.553 147
7098.953 134
7099.354 164
7099.754 126
7100.155 142
7100.555 167
7100.956 159
7101.356 161
7101.756 181
7102.157 167
7102.557 138
7102.958 125
7103.358 126
7103.759 123
7104.160 139
7104.560 155
7104.961 165
7105.361 186
7105.762 186
7106.162 184
7106.563 180
7106.964 164
7107.364 155
7107.765 203
7108.166 197
7108.566 157
7108.967 165
7109.368 165
7109.768 195
7110.169 154
7110.570 152
7110.970 141
7111.371 173
7111.772 181
7112.173 191
7112.573 188
7112.974 199
7113.375 168
7113.776 170
7114.177 180
7114.577 162
7114.978 136
7115.379 148
7115.780 144
7116.181 148
7116.582 172
7116.983 179
7117.384 167
7117.785 169
7118.185 183
7118.586 187
7118.987 177
7119.388 147
7119.789 132
7120.190 148
7120.591 157
7120.992 149
7121.393 145
7121.794 155
7122.195 147
7122.596 163
7122.998 155
7123.399 169
7123.800 152
7124.201 145
7124.602 148
7125.003 123
7125.404 124
7125.805 133
7126.206 158
7126.608 158
7127.009 142
7127.410 119
7127.811 140
7128.212 141
7128.614 156
7129.015 158
7129.416 139
7129.817 156
7130.219 183
7130.620 161
7131.021 134
7131.423 123
7131.824 109
7132.225 120
7132.627 126
7133.028 142
7133.429 162
7133.831 172
7134.232 153
7134.633 129
7135.035 137
7135.436 176
7135.838 169
7136.239 160
7136.641 125
7137.042 146
7137.443 156
7137.845 144
7138.246 150
7138.648 142
7139.049 170
7139.451 163
7139.853 139
7140.254 142
7140.656 139
7141.057 108
7141.459 113
7141.860 108
7142.262 166
7142.664 212
7143.065 199
7143.467 172
7143.869 158
7144.270 168
7144.672 145
7145.074 138
7145.475 145
7145.877 166
7146.279 145
7146.681 127
7147.082 116
7147.484 120
7147.886 145
7148.288 130
7148.689 151
7149.091 161
7149.493 170
7149.895 172
7150.297 147
7150.698 109
7151.100 148
7151.502 152
7151.904 142
7152.306 119
7152.708 137
7153.110 123
7153.512 127
7153.914 135
7154.316 110
7154.718 119
7155.120 127
7155.522 145
7155.924 146
7156.326 160
7156.728 189
7157.130 174
7157.532 162
7157.934 170
7158.336 141
7158.738 137
7159.140 128
7159.542 133
7159.944 141
7160.346 121
7160.748 170
7161.150 163
7161.553 159
7161.955 147
7162.357 130
7162.759 162
7163.161 190
7163.564 156
7163.966 141
7164.368 138
7164.770 127
7165.172 150
7165.575 194
7165.977 162
7166.379 177
7166.782 144
7167.184 132
7167.586 152
7167.989 199
7168.391 162
7168.793 130
7169.196 145
7169.598 126
7170.000 138
7170.403 196
7170.805 172
7171.208 150
7171.610 143
7172.013 133
7172.415 118
7172.817 107
7173.220 143
7173.622 135
7174.025 161
7174.427 160
7174.830 141
7175.233 146
7175.635 146
7176.038 155
7176.440 137
7176.843 129
7177.245 107
7177.648 110
7178.051 133
7178.453 186
7178.856 167
7179.258 159
7179.661 147
7180.064 172
7180.467 181
7180.869 166
7181.272 123
7181.675 154
7182.077 145
7182.480 130
7182.883 134
7183.286 154
7183.688 122
7184.091 126
7184.494 147
7184.897 150
7185.300 119
7185.702 139
7186.105 129
7186.508 155
7186.911 168
7187.314 154
7187.717 157
7188.120 164
7188.523 154
7188.925 153
7189.328 148
7189.731 142
7190.134 160
7190.537 149
7190.940 167
7191.343 175
7191.746 162
7192.149 195
7192.552 219
7192.955 189
7193.358 168
7193.761 175
7194.164 149
7194.568 140
7194.971 132
7195.374 158
7195.777 159
7196.180 171
7196.583 138
7196.986 125
7197.389 137
7197.793 160
7198.196 176
7198.599 166
7199.002 164
7199.405 136
7199.809 133
7200.212 160
7200.615 158
7201.018 156
7201.422 158
7201.825 142
7202.228 133
7202.631 119
7203.035 129
7203.438 144
7203.841 139
7204.245 158
7204.648 144
7205.052 116
7205.455 129
7205.858 175
7206.262 204
7206.665 179
7207.069 125
7207.472 149
7207.875 132
7208.279 149
7208.682 137
7209.086 119
7209.489 145
7209.893 129
7210.296 161
7210.700 158
7211.103 182
7211.507 171
7211.911 155
7212.314 131
7212.718 134
7213.121 149
7213.525 138
7213.929 153
7214.332 128
7214.736 178
7215.139 219
7215.543 222
7215.947 220
7216.350 225
7216.754 216
7217.158 202
7217.562 164
7217.965 157
7218.369 186
7218.773 183
7219.177 179
7219.580 183
7219.984 150
7220.388 118
7220.792 149
7221.196 160
7221.599 136
7222.003 153
7222.407 150
7222.811 136
7223.215 162
7223.619 154
7224.023 180
7224.427 193
7224.831 164
7225.234 125
7225.638 114
7226.042 122
7226.446 150
7226.850 137
7227.254 124
7227.658 127
7228.062 142
7228.466 154
7228.870 176
7229.274 158
7229.679 126
7230.083 123
7230.487 143
7230.891 143
7231.295 140
7231.699 119
7232.103 149
7232.507 145
7232.911 148
7233.316 146
7233.720 140
7234.124 109
7234.528 130
7234.932 130
7235.337 127
7235.741 121
7236.145 138
7236.549 133
7236.954 130
7237.358 164
7237.762 162
7238.166 148
7238.571 129
7238.975 114
7239.379 137
7239.784 151
7240.188 130
7240.592 124
7240.997 136
7241.401 130
7241.806 109
7242.210 140
7242.614 150
7243.019 178
7243.423 153
7243.828 154
7244.232 151
7244.637 144
7245.041 139
7245.446 149
7245.850 146
7246.255 121
7246.659 120
7247.064 103
7247.468 119
7247.873 150
7248.278 148
7248.682 119
7249.087 119
7249.491 120
7249.896 150
7250.301 177
7250.705 159
7251.110 147
7251.515 117
7251.919 104
7252.324 144
7252.729 190
7253.133 161
7253.538 144
7253.943 152
7254.348 147
7254.752 180
7255.157 195
7255.562 166
7255.967 178
7256.371 168
7256.776 148
7257.181 146
7257.586 146
7257.991 152
7258.396 137
7258.801 127
7259.205 146
7259.610 144
7260.015 119
7260.420 112
7260.825 114
7261.230 129
7261.635 115
7262.040 142
7262.445 138
7262.850 148
7263.255 156
7263.660 142
7264.065 178
7264.470 151
7264.875 129
7265.280 100
7265.685 119
7266.090 152
7266.495 130
7266.900 125
7267.305 134
7267.711 140
7268.116 137
7268.521 150
7268.926 210
7269.331 205
7269.736 166
7270.142 115
7270.547 108
7270.952 144
7271.357 150
7271.762 122
7272.168 108
7272.573 85
7272.978 87
7273.384 108
7273.789 106
7274.194 74
7274.599 127
7275.005 134
7275.410 153
7275.815 151
7276.221 140
7276.626 134
7277.032 140
7277.437 169
7277.842 158
7278.248 140
7278.653 138
7279.059 140
7279.464 144
7279.870 131
7280.275 153
7280.680 146
7281.086 153
7281.491 138
7281.897 106
7282.303 103
7282.708 113
7283.114 133
7283.519 136
7283.925 133
7284.330 108
7284.736 147
7285.142 138
7285.547 135
7285.953 153
7286.358 145
7286.764 147
7287.170 161
7287.575 135
7287.981 170
7288.387 148
7288.793 124
7289.198 114
7289.604 94
7290.010 113
7290.415 149
7290.821 175
7291.227 167
7291.633 153
7292.039 173
7292.444 154
7292.850 156
7293.256 158
7293.662 176
7294.068 136
7294.474 148
7294.880 151
7295.285 121
7295.691 141
7296.097 136
7296.503 135
7296.909 136
7297.315 115
7297.721 99
7298.127 126
7298.533 125
7298.939 120
7299.345 127
7299.751 142
7300.157 153
7300.563 117
7300.969 106
7301.375 121
7301.781 137
7302.187 123
7302.593 139
7302.999 136
7303.406 121
7303.812 151
7304.218 151
7304.624 135
7305.030 133
7305.436 117
7305.842 146
7306.249 156
7306.655 164
7307.061 161
7307.467 131
7307.874 130
7308.280 133
7308.686 132
7309.092 127
7309.499 126
7309.905 126
7310.311 133
7310.718 118
7311.124 112
7311.530 118
7311.937 115
7312.343 117
7312.749 123
7313.156 120
7313.562 148
7313.969 136
7314.375 140
7314.781 152
7315.188 133
7315.594 149
7316.001 161
7316.407 152
7316.814 154
7317.220 173
7317.627 168
7318.033 147
7318.440 153
7318.846 132
7319.253 150
7319.659 135
7320.066 102
7320.473 131
7320.879 195
7321.286 218
7321.692 198
7322.099 219
7322.506 187
7322.912 164
7323.319 124
7323.726 86
7324.132 92
7324.539 129
7324.946 147
7325.353 138
7325.759 147
7326.166 144
7326.573 135
7326.980 152
7327.386 135
7327.793 118
7328.200 120
7328.607 138
7329.014 121
7329.420 118
7329.827 137
7330.234 118
7330.641 114
7331.048 146
7331.455 131
7331.862 129
7332.269 121
7332.676 160
7333.082 149
7333.489 118
7333.896 100
7334.303 112
7334.710 144
7335.117 125
7335.524 100
7335.931 123
7336.338 141
7336.745 150
7337.152 140
7337.560 147
7337.967 147
7338.374 143
7338.781 117
7339.188 113
7339.595 116
7340.002 115
7340.409 128
7340.816 122
7341.224 135
7341.631 179
7342.038 200
7342.445 199
7342.852 187
7343.260 163
7343.667 140
7344.074 162
7344.481 147
7344.889 151
7345.296 125
7345.703 129
7346.111 157
7346.518 141
7346.925 121
7347.332 117
7347.740 133
7348.147 131
7348.555 163
7348.962 196
7349.369 127
7349.777 138
7350.184 149
7350.592 151
7350.999 148
7351.406 143
7351.814 121
7352.221 116
7352.629 123
7353.036 150
7353.444 152
7353.851 174
7354.259 150
7354.666 187
7355.074 187
7355.482 168
7355.889 143
7356.297 163
7356.704 137
7357.112 111
7357.520 118
7357.927 146
7358.335 138
7358.742 129
7359.150 143
7359.558 156
7359.965 135
7360.373 146
7360.781 135
7361.189 142
7361.596 153
7362.004 123
7362.412 142
7362.820 144
7363.227 116
7363.635 107
7364.043 114
7364.451 137
7364.859 146
7365.266 155
7365.674 153
7366.082 127
7366.490 139
7366.898 155
7367.306 182
7367.714 181
7368.122 173
7368.529 144
7368.937 170
7369.345 181
7369.753 138
7370.161 118
7370.569 152
7370.977 173
7371.385 153
7371.793 148
7372.201 146
7372.609 145
7373.017 142
7373.425 127
7373.833 124
7374.242 124
7374.650 127
7375.058 117
7375.466 131
7375.874 116
7376.282 112
7376.690 128
7377.098 131
7377.507 115
7377.915 91
7378.323 124
7378.731 122
7379.139 111
7379.548 139
7379.956 139
7380.364 126
7380.772 144
7381.181 145
7381.589 150
7381.997 155
7382.406 158
7382.814 127
7383.222 131
7383.631 129
7384.039 127
7384.447 170
7384.856 185
7385.264 186
7385.672 146
7386.081 139
7386.489 130
7386.898 148
7387.306 143
7387.715 135
7388.123 144
7388.531 124
7388.940 145
7389.348 166
7389.757 166
7390.165 158
7390.574 162
7390.983 158
7391.391 136
7391.800 120
7392.208 123
7392.617 116
7393.025 158
7393.434 132
7393.843 157
7394.251 128
7394.660 113
7395.069 106
7395.477 99
7395.886 113
7396.295 108
7396.703 119
7397.112 121
7397.521 117
7397.930 128
7398.338 128
7398.747 129
7399.156 154
7399.565 128
7399.973 140
7400.382 123
7400.791 137
7401.200 148
7401.609 151
7402.017 160
7402.426 167
7402.835 128
7403.244 134
7403.653 106
7404.062 112
7404.471 133
7404.880 136
7405.289 132
7405.698 147
7406.107 143
7406.516 148
7406.925 124
7407.334 127
7407.743 138
7408.152 130
7408.561 97
7408.970 93
7409.379 120
7409.788 143
7410.197 123
7410.606 116
7411.015 127
7411.424 92
7411.833 84
7412.242 70
7412.652 105
7413.061 141
7413.470 125
7413.879 127
7414.288 138
7414.697 136
7415.107 142
7415.516 97
7415.925 158
7416.334 177
7416.744 154
7417.153 170
7417.562 156
7417.971 158
7418.381 114
7418.790 111
7419.199 122
7419.609 134
7420.018 133
7420.427 111
7420.837 87
7421.246 103
7421.655 138
7422.065 142
7422.474 145
7422.884 109
7423.293 96
7423.703 98
7424.112 119
7424.522 101
7424.931 109
7425.341 118
7425.750 105
7426.160 111
7426.569 129
7426.979 183
7427.388 176
7427.798 150
7428.207 151
7428.617 132
7429.026 134
7429.436 116
7429.846 143
7430.255 176
7430.665 148
7431.075 119
7431.484 148
7431.894 150
7432.304 117
7432.713 137
7433.123 167
7433.533 160
7433.942 167
7434.352 154
7434.762 163
7435.172 137
7435.581 126
7435.991 149
7436.401 159
7436.811 153
7437.221 157
7437.631 120
7438.040 113
7438.450 123
7438.860 121
7439.270 122
7439.680 99
7440.090 100
7440.500 102
7440.910 110
7441.319 92
7441.729 119
7442.139 146
7442.549 142
7442.959 126
7443.369 114
7443.779 119
7444.189 140
7444.599 131
7445.009 128
7445.419 134
7445.829 142
7446.240 154
7446.650 141
7447.060 129
7447.470 157
7447.880 163
7448.290 164
7448.700 159
7449.110 153
7449.520 143
7449.931 115
7450.341 116
7450.751 84
7451.161 106
7451.571 94
7451.982 110
7452.392 128
7452.802 132
7453.212 144
7453.623 165
7454.033 144
7454.443 93
7454.854 85
7455.264 102
7455.674 150
7456.085 127
7456.495 146
7456.905 165
7457.316 165
7457.726 154
7458.136 158
7458.547 129
7458.957 114
7459.368 102
7459.778 90
7460.189 106
7460.599 130
7461.009 134
7461.420 146
7461.830 172
7462.241 148
7462.652 135
7463.062 119
7463.473 142
7463.883 156
7464.294 141
7464.704 166
7465.115 151
7465.525 111
7465.936 148
7466.347 145
7466.757 141
7467.168 160
7467.579 206
7467.989 192
7468.400 159
7468.811 121
7469.221 157
7469.632 146
7470.043 127
7470.454 117
7470.864 123
7471.275 126
7471.686 140
7472.097 124
7472.507 115
7472.918 99
7473.329 105
7473.740 124
7474.151 146
7474.561 126
7474.972 143
7475.383 159
7475.794 151
7476.205 126
7476.616 128
7477.027 128
7477.438 127
7477.849 96
7478.260 109
7478.671 130
7479.082 136
7479.493 111
7479.904 106
7480.315 142
7480.726 121
7481.137 97
7481.548 120
7481.959 145
7482.370 155
7482.781 166
7483.192 126
7483.603 98
7484.014 130
7484.425 158
7484.836 108
7485.247 109
7485.659 130
7486.070 103
7486.481 85
7486.892 112
7487.303 111
7487.715 112
7488.126 104
7488.537 83
7488.948 88
7489.359 81
7489.771 92
7490.182 107
7490.593 108
7491.005 105
7491.416 108
7491.827 113
7492.239 101
7492.650 97
7493.061 105
7493.473 118
7493.884 130
7494.295 116
7494.707 123
7495.118 141
7495.530 144
7495.941 133
7496.353 110
7496.764 102
7497.175 120
7497.587 115
7497.998 124
7498.410 131
7498.821 115
7499.233 110
7499.644 133
7500.056 163
7500.468 171
7500.879 138
7501.291 101
7501.702 120
7502.114 114
7502.526 99
7502.937 80
7503.349 94
7503.760 83
7504.172 87
7504.584 87
7504.995 78
7505.407 118
7505.819 127
7506.231 130
7506.642 105
7507.054 105
7507.466 103
7507.878 110
7508.289 121
7508.701 103
7509.113 90
7509.525 84
7509.937 85
7510.348 117
7510.760 134
7511.172 132
7511.584 155
7511.996 140
7512.408 122
7512.820 154
7513.231 167
7513.643 179
7514.055 157
7514.467 130
7514.879 121
7515.291 110
7515.703 122
7516.115 113
7516.527 132
7516.939 120
7517.351 113
7517.763 105
7518.175 110
7518.587 107
7518.999 119
7519.411 138
7519.824 165
7520.236 136
7520.648 116
7521.060 116
7521.472 162
7521.884 161
7522.296 150
7522.708 133
7523.121 125
7523.533 135
7523.945 146
7524.357 126
7524.769 96
7525.182 86
7525.594 97
7526.006 149
7526.418 146
7526.831 108
7527.243 93
7527.655 91
7528.068 102
7528.480 76
7528.892 84
7529.305 92
7529.717 114
7530.129 132
7530.542 84
7530.954 95
7531.367 105
7531.779 103
7532.191 134
7532.604 139
7533.016 140
7533.429 133
7533.841 135
7534.254 99
7534.666 111
7535.079 138
7535.491 112
7535.904 126
7536.316 118
7536.729 103
7537.141 92
7537.554 103
7537.967 110
7538.379 131
7538.792 134
7539.204 165
7539.617 121
7540.030 76
7540.442 104
7540.855 122
7541.268 120
7541.680 118
7542.093 107
7542.506 117
7542.919 116
7543.331 107
7543.744 108
7544.157 79
7544.570 70
7544.982 83
7545.395 79
7545.808 106
7546.221 119
7546.634 101
7547.046 122
7547.459 126
7547.872 83
7548.285 76
7548.698 89
7549.111 79
7549.524 99
7549.937 90
7550.349 139
7550.762 129
7551.175 136
7551.588 107
7552.001 93
7552.414 131
7552.827 131
7553.240 106
7553.653 109
7554.066 101
7554.479 150
7554.892 158
7555.305 153
7555.718 127
7556.132 116
7556.545 126
7556.958 141
7557.371 149
7557.784 128
7558.197 104
7558.610 112
7559.023 132
7559.437 121
7559.850 98
7560.263 112
7560.676 105
7561.089 127
7561.503 120
7561.916 113
7562.329 111
7562.742 114
7563.156 124
7563.569 126
7563.982 112
7564.396 108
7564.809 85
7565.222 97
7565.636 97
7566.049 102
7566.462 116
7566.876 109
7567.289 105
7567.702 87
7568.116 97
7568.529 106
7568.943 85
7569.356 94
7569.770 111
7570.183 100
7570.597 108
7571.010 132
7571.424 152
7571.837 165
7572.251 166
7572.664 173
7573.078 139
7573.491 149
7573.905 129
7574.318 111
7574.732 92
7575.146 89
7575.559 102
7575.973 111
7576.386 117
7576.800 107
7577.214 118
7577.627 115
7578.041 117
7578.455 116
7578.868 102
7579.282 109
7579.696 131
7580.110 131
7580.523 116
7580.937 149
7581.351 139
7581.765 148
7582.179 136
7582.592 115
7583.006 124
7583.420 100
7583.834 90
7584.248 118
7584.662 118
7585.075 103
7585.489 116
7585.903 82
7586.317 102
7586.731 82
7587.145 94
7587.559 86
7587.973 94
7588.387 105
7588.801 95
7589.215 106
7589.629 91
7590.043 109
7590.457 124
7590.871 143
7591.285 139
7591.699 157
7592.113 156
7592.527 175
7592.941 168
7593.355 158
7593.769 126
7594.183 132
7594.598 145
7595.012 126
7595.426 141
7595.840 140
7596.254 119
7596.668 144
7597.083 138
7597.497 131
7597.911 126
7598.325 103
7598.740 101
7599.154 100
7599.568 100
7599.982 83
7600.397 101
7600.811 105
7601.225 76
7601.640 94
7602.054 92
7602.468 111
7602.883 99
7603.297 118
7603.711 141
7604.126 113
7604.540 84
7604.955 80
7605.369 83
7605.783 88
7606.198 103
7606.612 108
7607.027 101
7607.441 101
7607.856 116
7608.270 100
7608.685 92
7609.099 119
7609.514 123
7609.928 100
7610.343 104
7610.758 94
7611.172 133
7611.587 130
7612.001 138
7612.416 134
7612.831 113
7613.245 105
7613.660 116
7614.075 112
7614.489 125
7614.904 140
7615.319 120
7615.733 139
7616.148 134
7616.563 121
7616.978 133
7617.392 140
7617.807 131
7618.222 150
7618.637 144
7619.051 129
7619.466 110
7619.881 107
7620.296 115
7620.711 131
7621.126 143
7621.540 169
7621.955 146
7622.370 82
7622.785 105
7623.200 108
7623.615 101
7624.030 100
7624.445 127
7624.860 136
7625.275 134
7625.690 127
7626.105 128
7626.520 136
7626.935 112
7627.350 130
7627.765 106
7628.180 133
7628.595 110
7629.010 111
7629.425 136
7629.840 130
7630.255 139
7630.670 119
7631.085 140
7631.501 128
7631.916 127
7632.331 122
7632.746 103
7633.161 112
7633.576 90
7633.992 111
7634.407 132
7634.822 171
7635.237 166
7635.653 133
7636.068 88
7636.483 119
7636.898 122
7637.314 96
7637.729 64
7638.144 88
7638.560 92
7638.975 81
7639.390 91
7639.806 112
7640.221 128
7640.636 117
7641.052 113
7641.467 102
7641.883 91
7642.298 95
7642.714 90
7643.129 87
7643.544 99
7643.960 106
7644.375 100
7644.791 106
7645.206 120
7645.622 130
7646.038 106
7646.453 122
7646.869 114
7647.284 128
7647.700 151
7648.115 140
7648.531 133
7648.947 115
7649.362 122
7649.778 130
7650.193 122
7650.609 124
7651.025 134
7651.440 102
7651.856 82
7652.272 65
7652.688 74
7653.103 110
7653.519 109
7653.935 116
7654.351 124
7654.766 115
7655.182 145
7655.598 159
7656.014 134
7656.430 97
7656.845 95
7657.261 116
7657.677 129
7658.093 105
7658.509 79
7658.925 97
7659.341 109
7659.756 126
7660.172 133
7660.588 109
7661.004 114
7661.420 133
7661.836 117
7662.252 120
7662.668 125
7663.084 119
7663.500 92
7663.916 99
7664.332 86
7664.748 126
7665.164 122
7665.580 122
7665.996 133
7666.412 134
7666.829 119
7667.245 101
7667.661 113
7668.077 113
7668.493 129
7668.909 101
7669.325 128
7669.742 132
7670.158 112
7670.574 98
7670.990 109
7671.406 134
7671.823 123
7672.239 128
7672.655 157
7673.071 149
7673.488 134
7673.904 131
7674.320 116
7674.737 96
7675.153 109
7675.569 118
7675.986 104
7676.402 123
7676.818 132
7677.235 118
7677.651 112
7678.067 106
7678.484 106
7678.900 85
7679.317 71
7679.733 79
7680.150 96
7680.566 94
7680.983 96
7681.399 86
7681.816 109
7682.232 132
7682.649 96
7683.065 87
7683.482 111
7683.898 111
7684.315 115
7684.731 140
7685.148 118
7685.565 121
7685.981 121
7686.398 121
7686.814 125
7687.231 129
7687.648 98
7688.064 115
7688.481 134
7688.898 147
7689.315 126
7689.731 128
7690.148 131
7690.565 101
7690.982 99
7691.398 106
7691.815 99
7692.232 99
7692.649 116
7693.065 115
7693.482 105
7693.899 115
7694.316 118
7694.733 117
7695.150 109
7695.567 129
7695.983 118
7696.400 121
7696.817 110
7697.234 84
7697.651 92
7698.068 123
7698.485 129
7698.902 116
7699.319 91
7699.736 90
7700.153 127
7700.570 125
7700.987 100
7701.404 69
7701.821 85
7702.238 79
7702.655 83
7703.072 91
7703.489 104
7703.906 103
7704.324 95
7704.741 88
7705.158 82
7705.575 112
7705.992 111
7706.409 112
7706.826 110
7707.244 119
7707.661 124
7708.078 126
7708.495 118
7708.913 103
7709.330 108
7709.747 99
7710.164 82
7710.582 121
7710.999 138
7711.416 123
7711.834 150
7712.251 148
7712.668 129
7713.086 104
7713.503 124
7713.920 121
7714.338 105
7714.755 104
7715.172 112
7715.590 128
7716.007 101
7716.425 112
7716.842 101
7717.260 100
7717.677 106
7718.095 115
7718.512 119
7718.930 104
7719.347 89
7719.765 110
7720.182 117
7720.600 143
7721.017 148
7721.435 136
7721.853 132
7722.270 115
7722.688 91
7723.105 73
7723.523 70
7723.941 49
7724.358 87
7724.776 114
7725.194 132
7725.611 127
7726.029 104
7726.447 79
7726.864 88
7727.282 72
7727.700 71
7728.118 94
7728.535 104
7728.953 108
7729.371 139
7729.789 144
7730.207 123
7730.624 103
7731.042 75
7731.460 78
7731.878 73
7732.296 83
7732.714 76
7733.132 100
7733.550 99
7733.967 102
7734.385 72
7734.803 73
7735.221 75
7735.639 80
7736.057 95
7736.475 94
7736.893 98
7737.311 174
7737.729 145
7738.147 115
7738.565 119
7738.983 103
7739.401 94
7739.819 108
7740.238 116
7740.656 104
7741.074 109
7741.492 105
7741.910 87
7742.328 81
7742.746 100
7743.164 114
7743.583 111
7744.001 113
7744.419 136
7744.837 136
7745.255 105
7745.674 86
7746.092 98
7746.510 101
7746.928 74
7747.347 78
7747.765 84
7748.183 91
7748.602 116
7749.020 133
7749.438 100
7749.857 115
7750.275 158
7750.693 143
7751.112 111
7751.530 93
7751.948 96
7752.367 96
7752.785 104
7753.204 72
7753.622 85
7754.041 100
7754.459 82
7754.878 70
7755.296 140
7755.715 168
7756.133 154
7756.552 147
7756.970 147
7757.389 176
7757.807 150
7758.226 171
7758.644 154
7759.063 139
7759.482 146
7759.900 87
7760.319 106
7760.738 115
7761.156 107
7761.575 92
7761.993 95
7762.412 94
7762.831 80
7763.250 104
7763.668 89
7764.087 97
7764.506 109
7764.925 101
7765.343 115
7765.762 127
7766.181 139
7766.600 163
7767.018 118
7767.437 132
7767.856 123
7768.275 80
7768.694 77
7769.113 101
7769.532 95
7769.950 98
7770.369 89
7770.788 74
7771.207 88
7771.626 100
7772.045 119
7772.464 116
7772.883 117
7773.302 137
7773.721 123
7774.140 145
7774.559 132
7774.978 122
7775.397 135
7775.816 151
7776.235 134
7776.654 170
7777.073 162
7777.492 137
7777.911 113
7778.330 117
7778.750 140
7779.169 125
7779.588 115
7780.007 98
7780.426 91
7780.845 88
7781.265 69
7781.684 95
7782.103 99
7782.522 107
7782.941 110
7783.361 96
7783.780 118
7784.199 139
7784.619 157
7785.038 154
7785.457 112
7785.876 100
7786.296 103
7786.715 116
7787.134 106
7787.554 78
7787.973 115
7788.393 133
7788.812 127
7789.231 120
7789.651 110
7790.070 103
7790.490 88
7790.909 101
7791.329 97
7791.748 98
7792.168 108
7792.587 115
7793.007 111
7793.426 109
7793.846 118
7794.265 118
7794.685 123
7795.104 112
7795.524 115
7795.943 101
7796.363 98
7796.783 109
7797.202 86
7797.622 63
7798.042 66
7798.461 71
7798.881 98
7799.301 163
7799.720 169
7800.140 125
7800.560 78
7800.979 100
7801.399 111
7801.819 113
7802.239 112
7802.658 110
7803.078 101
7803.498 92
7803.918 125
7804.338 129
7804.757 106
7805.177 91
7805.597 102
7806.017 124
7806.437 126
7806.857 133
7807.277 132
7807.696 123
7808.116 103
7808.536 111
7808.956 130
7809.376 116
7809.796 127
7810.216 154
7810.636 146
7811.056 116
7811.476 111
7811.896 83
7812.316 83
7812.736 77
7813.156 102
7813.576 96
7813.996 114
7814.416 120
7814.836 107
7815.257 109
7815.677 109
7816.097 113
7816.517 112
7816.937 110
7817.357 103
7817.777 122
7818.198 129
7818.618 119
7819.038 109
7819.458 75
7819.878 98
7820.299 112
7820.719 97
7821.139 90
7821.560 103
7821.980 116
7822.400 103
7822.820 125
7823.241 138
7823.661 90
7824.081 102
7824.502 101
7824.922 116
7825.343 113
7825.763 93
7826.183 85
7826.604 73
7827.024 96
7827.445 100
7827.865 98
7828.285 102
7828.706 98
7829.126 108
7829.547 103
7829.967 100
7830.388 94
7830.808 113
7831.229 149
7831.650 116
7832.070 98
7832.491 82
7832.911 68
7833.332 77
7833.752 91
7834.173 83
7834.594 69
7835.014 54
7835.435 81
7835.856 97
7836.276 93
7836.697 127
7837.118 87
7837.538 80
7837.959 105
7838.380 104
7838.801 80
7839.221 86
7839.642 114
7840.063 95
7840.484 124
7840.904 119
7841.325 113
7841.746 109
7842.167 106
7842.588 109
7843.009 124
7843.429 118
7843.850 111
7844.271 116
7844.692 99
7845.113 80
7845.534 77
7845.955 77
7846.376 83
7846.797 93
7847.218 105
7847.639 116
7848.060 105
7848.481 137
7848.902 133
7849.323 106
7849.744 117
7850.165 113
7850.586 92
7851.007 100
7851.428 88
7851.849 90
7852.270 101
7852.691 119
7853.112 109
7853.533 94
7853.955 75
7854.376 77
7854.797 77
7855.218 83
7855.639 102
7856.061 142
7856.482 151
7856.903 122
7857.324 129
7857.745 104
7858.167 90
7858.588 88
7859.009 105
7859.431 109
7859.852 97
7860.273 81
7860.694 96
7861.116 113
7861.537 114
7861.959 132
7862.380 142
7862.801 141
7863.223 127
7863.644 115
7864.065 100
7864.487 88
7864.908 78
7865.330 115
7865.751 115
7866.173 103
7866.594 88
7867.016 89
7867.437 111
7867.859 117
7868.280 120
7868.702 109
7869.123 95
7869.545 100
7869.966 102
7870.388 73
7870.810 86
7871.231 123
7871.653 91
7872.075 88
7872.496 88
7872.918 99
7873.339 117
7873.761 118
7874.183 100
7874.605 96
7875.026 113
7875.448 129
7875.870 104
7876.291 91
7876.713 116
7877.135 118
7877.557 113
7877.979 106
7878.400 111
7878.822 133
7879.244 112
7879.666 86
7880.088 101
7880.509 106
7880.931 110
7881.353 103
7881.775 100
7882.197 86
7882.619 92
7883.041 118
7883.463 96
7883.885 83
7884.307 93
7884.729 85
7885.151 76
7885.573 74
7885.995 92
7886.417 94
7886.839 87
7887.261 118
7887.683 124
7888.105 99
7888.527 83
7888.949 105
7889.371 112
7889.793 116
7890.215 100
7890.637 71
7891.060 88
7891.482 102
7891.904 78
7892.326 89
7892.748 96
7893.170 136
7893.593 124
7894.015 119
7894.437 146
7894.859 134
7895.282 110
7895.704 124
7896.126 128
7896.548 99
7896.971 127
7897.393 154
7897.815 119
7898.238 118
7898.660 114
7899.082 124
7899.505 109
7899.927 94
7900.349 77
7900.772 71
7901.194 84
7901.617 83
7902.039 67
7902.462 97
7902.884 94
7903.306 96
7903.729 80
7904.151 103
7904.574 88
7904.996 83
7905.419 82
7905.842 109
7906.264 106
7906.687 117
7907.109 143
7907.532 130
7907.954 122
7908.377 134
7908.800 126
7909.222 105
7909.645 73
7910.067 90
7910.490 118
7910.913 114
7911.335 127
7911.758 136
7912.181 117
7912.604 130
7913.026 108
7913.449 110
7913.872 108
7914.295 104
7914.717 99
7915.140 117
7915.563 108
7915.986 83
7916.409 87
7916.831 82
7917.254 60
7917.677 70
7918.100 78
7918.523 86
7918.946 65
7919.369 84
7919.791 79
7920.214 94
7920.637 91
7921.060 90
7921.483 100
7921.906 96
7922.329 107
7922.752 98
7923.175 80
7923.598 88
7924.021 101
7924.444 101
7924.867 153
7925.290 188
7925.713 166
7926.136 130
7926.559 116
7926.983 120
7927.406 95
7927.829 117
7928.252 91
7928.675 93
7929.098 89
7929.521 77
7929.945 93
7930.368 78
7930.791 98
7931.214 89
7931.637 72
7932.061 70
7932.484 58
7932.907 83
7933.330 119
7933.754 130
7934.177 112
7934.600 109
7935.024 123
7935.447 135
7935.870 125
7936.294 127
7936.717 131
7937.140 107
7937.564 107
7937.987 117
7938.410 113
7938.834 117
7939.257 130
7939.681 138
7940.104 119
7940.528 109
7940.951 112
7941.375 119
7941.798 134
7942.222 105
7942.645 111
7943.069 110
7943.492 100
7943.916 73
7944.339 97
7944.763 110
7945.186 127
7945.610 102
7946.034 110
7946.457 111
7946.881 121
7947.305 138
7947.728 119
7948.152 90
7948.576 64
7948.999 96
7949.423 110
7949.847 127
7950.270 107
7950.694 101
7951.118 74
7951.542 76
7951.965 104
7952.389 92
7952.813 98
7953.237 115
7953.661 88
7954.084 77
7954.508 76
7954.932 62
7955.356 70
7955.780 71
7956.204 77
7956.627 73
7957.051 89
7957.475 101
7957.899 82
7958.323 134
7958.747 112
7959.171 128
7959.595 119
7960.019 107
7960.443 81
7960.867 57
7961.291 61
7961.715 60
7962.139 76
7962.563 80
7962.987 88
7963.411 98
7963.835 95
7964.259 84
7964.684 103
7965.108 118
7965.532 110
7965.956 133
7966.380 129
7966.804 115
7967.228 114
7967.653 98
7968.077 130
7968.501 138
7968.925 114
7969.349 103
7969.774 90
7970.198 91
7970.622 102
7971.046 125
7971.471 112
7971.895 100
7972.319 73
7972.744 86
7973.168 83
7973.592 81
7974.017 100
7974.441 149
7974.865 128
7975.290 101
7975.714 83
7976.139 58
7976.563 49
7976.987 54
7977.412 57
7977.836 102
7978.261 125
7978.685 110
7979.110 98
7979.534 94
7979.959 104
7980.383 95
7980.808 110
7981.232 97
7981.657 77
7982.081 78
7982.506 75
7982.931 76
7983.355 85
7983.780 95
7984.204 98
7984.629 92
7985.054 114
7985.478 118
7985.903 103
7986.328 103
7986.752 76
7987.177 73
7987.602 74
7988.027 102
7988.451 122
7988.876 140
7989.301 157
7989.726 142
7990.150 138
7990.575 113
7991.000 88
7991.425 88
7991.850 75
7992.274 106
7992.699 127
7993.124 123
7993.549 114
7993.974 143
7994.399 124
7994.824 143
7995.249 128
7995.674 144
7996.098 121
7996.523 105
7996.948 109
7997.373 121
7997.798 116
7998.223 104
7998.648 84
7999.073 62
7999.498 97
7999.923 96
8000.348 75
8000.774 124
8001.199 141
8001.624 117
8002.049 91
8002.474 73
8002.899 63
8003.324 106
8003.749 103
8004.174 101
8004.600 125
8005.025 109
8005.450 96
8005.875 92
8006.300 88
8006.726 104
8007.151 119
8007.576 152
8008.001 105
8008.427 107
8008.852 96
8009.277 106
8009.702 105
8010.128 91
8010.553 77
8010.978 79
8011.404 94
8011.829 99
8012.255 82
8012.680 102
8013.105 110
8013.531 83
8013.956 80
8014.382 91
8014.807 74
8015.232 88
8015.658 130
8016.083 110
8016.509 65
8016.934 64
8017.360 84
8017.785 88
8018.211 66
8018.636 51
8019.062 102
8019.487 103
8019.913 87
8020.339 90
8020.764 93
8021.190 98
8021.615 84
8022.041 89
8022.467 83
8022.892 79
8023.318 108
8023.744 105
8024.169 108
8024.595 117
8025.021 103
8025.447 106
8025.872 107
8026.298 115
8026.724 109
8027.149 79
8027.575 123
8028.001 127
8028.427 111
8028.853 101
8029.278 106
8029.704 95
8030.130 106
8030.556 80
8030.982 78
8031.408 68
8031.834 91
8032.260 84
8032.685 86
8033.111 83
8033.537 77
8033.963 72
8034.389 95
8034.815 75
8035.241 77
8035.667 92
8036.093 101
8036.519 109
8036.945 87
8037.371 67
8037.797 64
8038.223 77
8038.649 82
8039.075 86
8039.502 71
8039.928 57
8040.354 92
8040.780 89
8041.206 90
8041.632 96
8042.058 114
8042.484 101
8042.911 85
8043.337 94
8043.763 96
8044.189 106
8044.615 98
8045.042 101
8045.468 82
8045.894 85
8046.321 86
8046.747 77
8047.173 93
8047.599 99
8048.026 99
8048.452 94
8048.878 94
8049.305 114
8049.731 123
8050.157 109
8050.584 102
8051.010 97
8051.437 98
8051.863 105
8052.289 86
8052.716 95
8053.142 94
8053.569 85
8053.995 86
8054.422 119
8054.848 119
8055.275 118
8055.701 116
8056.128 160
8056.554 114
8056.981 85
8057.408 117
8057.834 100
8058.261 129
8058.687 91
8059.114 89
8059.541 106
8059.967 91
8060.394 75
8060.820 109
8061.247 112
8061.674 98
8062.100 91
8062.527 81
8062.954 68
8063.381 98
8063.807 101
8064.234 96
8064.661 102
8065.088 104
8065.514 82
8065.941 72
8066.368 92
8066.795 99
8067.222 90
8067.648 91
8068.075 86
8068.502 100
8068.929 85
8069.356 67
8069.783 118
8070.210 107
8070.637 87
8071.064 81
8071.490 85
8071.917 92
8072.344 83
8072.771 88
8073.198 106
8073.625 113
8074.052 116
8074.479 88
8074.906 79
8075.333 79
8075.760 70
8076.188 62
8076.615 54
8077.042 64
8077.469 94
8077.896 116
8078.323 126
8078.750 113
8079.177 91
8079.604 95
8080.032 84
8080.459 87
8080.886 89
8081.313 92
8081.740 66
8082.168 57
8082.595 77
8083.022 77
8083.449 81
8083.877 115
8084.304 123
8084.731 116
8085.158 98
8085.586 102
8086.013 67
8086.440 60
8086.868 72
8087.295 81
8087.722 63
8088.150 86
8088.577 89
8089.005 81
8089.432 83
8089.859 81
8090.287 98
8090.714 106
8091.142 76
8091.569 81
8091.997 107
8092.424 131
8092.852 123
8093.279 114
8093.707 101
8094.134 118
8094.562 129
8094.989 120
8095.417 119
8095.845 114
8096.272 111
8096.700 112
8097.127 78
8097.555 68
8097.983 71
8098.410 82
8098.838 75
8099.266 76
8099.693 71
8100.121 74
8100.549 86
8100.976 76
8101.404 62
8101.832 88
8102.260 94
8102.687 82
8103.115 102
8103.543 96
8103.971 82
8104.399 87
8104.826 97
8105.254 90
8105.682 109
8106.110 93
8106.538 83
8106.966 93
8107.394 97
8107.821 97
8108.249 100
8108.677 99
8109.105 108
8109.533 117
8109.961 136
8110.389 117
8110.817 124
8111.245 111
8111.673 117
8112.101 117
8112.529 97
8112.957 107
8113.385 94
8113.813 95
8114.241 106
8114.669 97
8115.097 105
8115.525 91
8115.954 78
8116.382 92
8116.810 86
8117.238 114
8117.666 83
8118.094 84
8118.523 98
8118.951 105
8119.379 68
8119.807 65
8120.235 78
8120.664 85
8121.092 104
8121.520 95
8121.948 80
8122.377 67
8122.805 93
8123.233 116
8123.662 116
8124.090 119
8124.518 89
8124.947 87
8125.375 89
8125.803 112
8126.232 91
8126.660 81
8127.088 95
8127.517 85
8127.945 97
8128.374 103
8128.802 102
8129.231 95
8129.659 103
8130.088 90
8130.516 88
8130.945 77
8131.373 47
8131.802 80
8132.230 91
8132.659 99
8133.087 82
8133.516 75
8133.944 105
8134.373 110
8134.802 101
8135.230 76
8135.659 77
8136.088 84
8136.516 100
8136.945 97
8137.374 73
8137.802 88
8138.231 80
8138.660 88
8139.088 90
8139.517 95
8139.946 101
8140.375 83
8140.803 79
8141.232 89
8141.661 74
8142.090 82
8142.519 98
8142.947 106
8143.376 90
8143.805 75
8144.234 73
8144.663 92
8145.092 106
8145.521 95
8145.949 85
8146.378 81
8146.807 67
8147.236 70
8147.665 79
8148.094 94
8148.523 83
8148.952 78
8149.381 71
8149.810 75
8150.239 96
8150.668 95
8151.097 104
8151.526 109
8151.955 112
8152.384 80
8152.813 74
8153.243 78
8153.672 95
8154.101 99
8154.530 87
8154.959 85
8155.388 83
8155.817 78
8156.246 84
8156.676 102
8157.105 80
8157.534 105
8157.963 118
8158.393 116
8158.822 116
8159.251 83
8159.680 80
8160.110 71
8160.539 106
8160.968 140
8161.397 101
8161.827 110
8162.256 124
8162.685 85
8163.115 88
8163.544 107
8163.974 124
8164.403 125
8164.832 132
8165.262 95
8165.691 99
8166.121 118
8166.550 94
8166.979 114
8167.409 98
8167.838 104
8168.268 102
8168.697 98
8169.127 126
8169.556 154
8169.986 134
8170.416 113
8170.845 104
8171.275 103
8171.704 107
8172.134 111
8172.563 111
8172.993 123
8173.423 108
8173.852 105
8174.282 83
8174.712 85
8175.141 57
8175.571 84
8176.001 93
8176.430 109
8176.860 116
8177.290 109
8177.720 91
8178.149 76
8178.579 81
8179.009 79
8179.439 83
8179.868 119
8180.298 113
8180.728 90
8181.158 81
8181.588 76
8182.018 62
8182.447 64
8182.877 86
8183.307 82
8183.737 82
8184.167 82
8184.597 88
8185.027 137
8185.457 128
8185.887 131
8186.317 106
8186.747 66
8187.177 56
8187.607 90
8188.037 106
8188.467 94
8188.897 96
8189.327 86
8189.757 79
8190.187 104
8190.617 124
8191.047 124
8191.477 98
8191.907 91
8192.337 101
8192.767 101
8193.198 100
8193.628 88
8194.058 68
8194.488 74
8194.918 55
8195.348 57
8195.779 76
8196.209 88
8196.639 74
8197.069 72
8197.500 79
8197.930 83
8198.360 105
8198.791 131
8199.221 122
8199.651 100
8200.081 108
8200.512 124
8200.942 97
8201.372 84
8201.803 73
8202.233 102
8202.664 121
8203.094 117
8203.524 105
8203.955 117
8204.385 91
8204.816 81
8205.246 80
8205.677 71
8206.107 70
8206.538 68
8206.968 76
8207.399 56
8207.829 54
8208.260 116
8208.690 103
8209.121 108
8209.551 122
8209.982 100
8210.413 81
8210.843 86
8211.274 75
8211.704 78
8212.135 81
8212.566 95
8212.996 83
8213.427 67
8213.858 102
8214.288 115
8214.719 101
8215.150 82
8215.581 64
8216.011 88
8216.442 94
8216.873 115
8217.304 128
8217.734 81
8218.165 98
8218.596 92
8219.027 106
8219.458 122
8219.889 104
8220.319 119
8220.750 114
8221.181 64
8221.612 52
8222.043 75
8222.474 68
8222.905 77
8223.336 114
8223.767 99
8224.198 83
8224.629 115
8225.060 135
8225.491 102
8225.922 100
8226.353 80
8226.784 73
8227.215 79
8227.646 105
8228.077 101
8228.508 77
8228.939 77
8229.370 74
8229.801 54
8230.232 87
8230.663 85
8231.094 60
8231.526 68
8231.957 100
8232.388 99
8232.819 67
8233.250 78
8233.682 80
8234.113 70
8234.544 82
8234.975 111
8235.406 100
8235.838 78
8236.269 73
8236.700 74
8237.132 87
8237.563 113
8237.994 105
8238.426 119
8238.857 87
8239.288 79
8239.720 79
8240.151 114
8240.582 127
8241.014 128
8241.445 150
8241.877 124
8242.308 119
8242.739 100
8243.171 76
8243.602 87
8244.034 117
8244.465 103
8244.897 117
8245.328 122
8245.760 117
8246.191 109
8246.623 101
8247.055 85
8247.486 73
8247.918 91
8248.349 119
8248.781 110
8249.212 94
8249.644 90
8250.076 87
8250.507 84
8250.939 94
8251.371 93
8251.802 99
8252.234 75
8252.666 91
8253.097 83
8253.529 74
8253.961 80
8254.393 85
8254.824 80
8255.256 65
8255.688 65
8256.120 50
8256.552 85
8256.983 99
8257.415 94
8257.847 121
8258.279 108
8258.711 94
8259.143 87
8259.575 110
8260.006 111
8260.438 96
8260.870 112
8261.302 109
8261.734 89
8262.166 93
8262.598 90
8263.030 68
8263.462 91
8263.894 125
8264.326 126
8264.758 109
8265.190 94
8265.622 89
8266.054 98
8266.486 96
8266.918 91
8267.350 64
8267.782 77
8268.215 74
8268.647 67
8269.079 75
8269.511 75
8269.943 103
8270.375 103
8270.807 116
8271.240 83
8271.672 78
8272.104 69
8272.536 85
8272.969 103
8273.401 85
8273.833 74
8274.265 77
8274.698 72
8275.130 77
8275.562 84
8275.994 98
8276.427 93
8276.859 76
8277.291 64
8277.724 87
8278.156 97
8278.589 100
8279.021 84
8279.453 91
8279.886 91
8280.318 95
8280.751 71
8281.183 80
8281.616 85
8282.048 91
8282.480 108
8282.913 90
8283.345 73
8283.778 89
8284.211 109
8284.643 90
8285.076 99
8285.508 112
8285.941 103
8286.373 93
8286.806 64
8287.239 74
8287.671 90
8288.104 113
8288.536 82
8288.969 72
8289.402 89
8289.834 89
8290.267 56
8290.700 60
8291.132 100
8291.565 98
8291.998 98
8292.431 101
8292.863 87
8293.296 87
8293.729 73
8294.162 90
8294.595 74
8295.027 82
8295.460 88
8295.893 92
8296.326 124
8296.759 111
8297.192 94
8297.624 102
8298.057 87
8298.490 90
8298.923 103
8299.356 119
8299.789 111
8300.222 109
8300.655 96
8301.088 81
8301.521 86
8301.954 80
8302.387 67
8302.820 62
8303.253 92
8303.686 115
8304.119 86
8304.552 71
8304.985 95
8305.418 116
8305.851 115
8306.284 104
8306.717 109
8307.151 80
8307.584 90
8308.017 86
8308.450 85
8308.883 76
8309.316 93
8309.750 85
8310.183 63
8310.616 77
8311.049 98
8311.482 84
8311.916 79
8312.349 93
8312.782 76
8313.216 68
8313.649 61
8314.082 48
8314.515 49
8314.949 71
8315.382 78
8315.815 77
8316.249 59
8316.682 90
8317.116 98
8317.549 88
8317.982 86
8318.416 93
8318.849 80
8319.283 64
8319.716 61
8320.150 54
8320.583 87
8321.017 111
8321.450 100
8321.884 79
8322.317 58
8322.751 57
8323.184 89
8323.618 102
8324.051 74
8324.485 86
8324.918 108
8325.352 91
8325.786 75
8326.219 76
8326.653 84
8327.087 79
8327.520 79
8327.954 99
8328.388 87
8328.821 98
8329.255 91
8329.689 92
8330.122 78
8330.556 81
8330.990 89
8331.424 78
8331.857 79
8332.291 71
8332.725 72
8333.159 77
8333.593 62
8334.026 76
8334.460 86
8334.894 87
8335.328 73
8335.762 85
8336.196 122
8336.630 112
8337.063 109
8337.497 110
8337.931 90
8338.365 96
8338.799 95
8339.233 75
8339.667 79
8340.101 76
8340.535 87
8340.969 72
8341.403 77
8341.837 91
8342.271 81
8342.705 68
8343.139 93
8343.573 127
8344.007 111
8344.442 108
8344.876 118
8345.310 97
8345.744 88
8346.178 71
8346.612 57
8347.046 47
8347.481 53
8347.915 64
8348.349 79
8348.783 77
8349.217 80
8349.652 84
8350.086 84
8350.520 81
8350.954 97
8351.389 79
8351.823 77
8352.257 74
8352.692 62
8353.126 76
8353.560 74
8353.995 93
8354.429 115
8354.863 101
8355.298 104
8355.732 83
8356.166 89
8356.601 121
8357.035 113
8357.470 96
8357.904 83
8358.339 110
8358.773 96
8359.208 82
8359.642 99
8360.077 87
8360.511 64
8360.946 51
8361.380 62
8361.815 71
8362.249 110
8362.684 85
8363.118 75
8363.553 65
8363.988 65
8364.422 94
8364.857 99
8365.291 81
8365.726 76
8366.161 66
8366.595 59
8367.030 79
8367.465 116
8367.900 130
8368.334 97
8368.769 98
8369.204 88
8369.638 83
8370.073 74
8370.508 111
8370.943 93
8371.378 119
8371.812 90
8372.247 91
8372.682 66
8373.117 78
8373.552 92
8373.987 117
8374.421 90
8374.856 78
8375.291 71
8375.726 68
8376.161 68
8376.596 72
8377.031 66
8377.466 60
8377.901 69
8378.336 79
8378.771 69
8379.206 67
8379.641 71
8380.076 78
8380.511 109
8380.946 131
8381.381 113
8381.816 122
8382.251 118
8382.686 102
8383.121 97
8383.556 101
8383.992 100
8384.427 86
8384.862 95
8385.297 72
8385.732 73
8386.167 67
8386.603 79
8387.038 80
8387.473 83
8387.908 96
8388.343 129
8388.779 123
8389.214 109
8389.649 83
8390.085 78
8390.520 90
8390.955 96
8391.390 97
8391.826 96
8392.261 103
8392.696 112
8393.132 121
8393.567 95
8394.003 80
8394.438 75
8394.873 88
8395.309 99
8395.744 73
8396.180 81
8396.615 70
8397.051 73
8397.486 72
8397.922 65
8398.357 83
8398.793 76
8399.228 74
8399.664 66
8400.099 56
8400.535 70
8400.970 69
8401.406 78
8401.841 78
8402.277 81
8402.713 85
8403.148 103
8403.584 115
8404.019 96
8404.455 103
8404.891 94
8405.326 108
8405.762 95
8406.198 93
8406.634 115
8407.069 105
8407.505 105
8407.941 101
8408.377 86
8408.812 74
8409.248 82
8409.684 94
8410.120 106
8410.555 112
8410.991 127
8411.427 98
8411.863 95
8412.299 80
8412.735 52
8413.171 60
8413.606 96
8414.042 96
8414.478 88
8414.914 70
8415.350 82
8415.786 87
8416.222 89
8416.658 74
8417.094 98
8417.530 97
8417.966 98
8418.402 86
8418.838 109
8419.274 112
8419.710 125
8420.146 106
8420.582 94
8421.018 85
8421.454 80
8421.891 98
8422.327 107
8422.763 85
8423.199 89
8423.635 119
8424.071 107
8424.507 124
8424.944 127
8425.380 98
8425.816 76
8426.252 68
8426.688 84
8427.125 90
8427.561 103
8427.997 107
8428.434 110
8428.870 114
8429.306 136
8429.742 126
8430.179 96
8430.615 92
8431.051 64
8431.488 79
8431.924 113
8432.361 122
8432.797 121
8433.233 126
8433.670 99
8434.106 108
8434.543 104
8434.979 115
8435.415 119
8435.852 113
8436.288 95
8436.725 116
8437.161 132
8437.598 119
8438.034 110
8438.471 147
8438.908 168
8439.344 162
8439.781 149
8440.217 114
8440.654 90
8441.090 93
8441.527 87
8441.964 113
8442.400 120
8442.837 115
8443.274 93
8443.710 78
8444.147 91
8444.584 117
8445.020 105
8445.457 114
8445.894 156
8446.331 212
8446.767 246
8447.204 200
8447.641 160
8448.078 145
8448.514 171
8448.951 164
8449.388 141
8449.825 154
8450.262 143
8450.699 119
8451.135 155
8451.572 187
8452.009 164
8452.446 161
8452.883 192
8453.320 208
8453.757 191
8454.194 191
8454.631 198
8455.068 141
8455.505 137
8455.942 148
8456.379 160
8456.816 160
8457.253 137
8457.690 120
8458.127 116
8458.564 117
8459.001 123
8459.438 128
8459.875 132
8460.312 147
8460.749 175
8461.186 149
8461.623 157
8462.061 167
8462.498 189
8462.935 226
8463.372 204
8463.809 173
8464.247 164
8464.684 171
8465.121 224
8465.558 263
8465.995 258
8466.433 261
8466.870 258
8467.307 272
8467.745 310
8468.182 353
8468.619 378
8469.056 396
8469.494 431
8469.931 497
8470.369 564
8470.806 724
8471.243 915
8471.681 1100
8472.118 1461
8472.555 1825
8472.993 2573
8473.430 3475
8473.868 4356
8474.305 5235
8474.743 6141
8475.180 7117
8475.618 7839
8476.055 8307
8476.493 8538
8476.930 8747
8477.368 8492
8477.805 8053
8478.243 7245
8478.680 6477
8479.118 5625
8479.556 4719
8479.993 3966
8480.431 3391
8480.869 2930
8481.306 2464
8481.744 2052
8482.181 1743
8482.619 1555
8483.057 1426
8483.495 1307
8483.932 1223
8484.370 1180
8484.808 1066
8485.245 971
8485.683 962
8486.121 875
8486.559 815
8486.997 722
8487.434 721
8487.872 677
8488.310 676
8488.748 635
8489.186 607
8489.624 567
8490.061 607
8490.499 557
8490.937 543
8491.375 470
8491.813 453
8492.251 457
8492.689 501
8493.127 542
8493.565 561
8494.003 521
8494.441 542
8494.879 572
8495.317 619
8495.755 588
8496.193 559
8496.631 511
8497.069 509
8497.507 516
8497.945 538
8498.383 526
8498.821 505
8499.259 572
8499.697 584
8500.135 642
8500.574 678
8501.012 677
8501.450 752
8501.888 770
8502.326 864
8502.764 992
8503.203 1017
8503.641 998
8504.079 982
8504.517 969
8504.956 910
8505.394 881
8505.832 789
8506.270 729
8506.709 610
8507.147 529
8507.585 471
8508.024 435
8508.462 386
8508.900 397
8509.339 367
8509.777 349
8510.215 369
8510.654 322
8511.092 284
8511.531 306
8511.969 330
8512.408 339
8512.846 334
8513.285 277
8513.723 360
8514.161 384
8514.600 388
8515.038 353
8515.477 340
8515.916 337
8516.354 327
8516.793 311
8517.231 287
8517.670 316
8518.108 291
8518.547 294
8518.986 300
8519.424 319
8519.863 334
8520.302 320
8520.740 329
8521.179 324
8521.618 313
8522.056 298
8522.495 257
8522.934 259
8523.372 288
8523.811 304
8524.250 300
8524.689 297
8525.127 306
8525.566 270
8526.005 277
8526.444 284
8526.883 319
8527.321 281
8527.760 317
8528.199 325
8528.638 315
8529.077 361
8529.516 330
8529.955 317
8530.393 324
8530.832 301
8531.271 282
8531.710 309
8532.149 295
8532.588 280
8533.027 279
8533.466 260
8533.905 264
8534.344 322
8534.783 286
8535.222 275
8535.661 260
8536.100 215
8536.539 207
8536.978 202
8537.418 226
8537.857 241
8538.296 245
8538.735 222
8539.174 186
8539.613 171
8540.052 182
8540.491 196
8540.931 184
8541.370 179
8541.809 185
8542.248 189
8542.687 178
8543.127 205
8543.566 235
8544.005 209
8544.444 231
8544.884 261
8545.323 276
8545.762 240
8546.202 239
8546.641 246
8547.080 256
8547.520 267
8547.959 269
8548.398 277
8548.838 236
8549.277 206
8549.717 232
8550.156 273
8550.595 261
8551.035 221
8551.474 227
8551.914 244
8552.353 205
8552.793 227
8553.232 237
8553.672 258
8554.111 271
8554.551 292
8554.990 324
8555.430 327
8555.869 371
8556.309 325
8556.749 316
8557.188 306
8557.628 320
8558.067 300
8558.507 296
8558.947 284
8559.386 276
8559.826 259
8560.266 244
8560.705 254
8561.145 260
8561.585 290
8562.024 278
8562.464 229
8562.904 269
8563.344 253
8563.783 286
8564.223 287
8564.663 293
8565.103 230
8565.543 221
8565.982 217
8566.422 258
8566.862 264
8567.302 223
8567.742 237
8568.182 273
8568.622 287
8569.061 308
8569.501 279
8569.941 299
8570.381 310
8570.821 305
8571.261 341
8571.701 283
8572.141 225
8572.581 237
8573.021 271
8573.461 334
8573.901 358
8574.341 344
8574.781 390
8575.221 395
8575.661 509
8576.101 545
8576.541 585
8576.982 688
8577.422 821
8577.862 950
8578.302 1010
8578.742 1115
8579.182 1206
8579.622 1311
8580.063 1346
8580.503 1319
8580.943 1308
8581.383 1259
8581.823 1101
8582.264 927
8582.704 764
8583.144 686
8583.584 753
8584.025 727
8584.465 668
8584.905 658
8585.346 679
8585.786 652
8586.226 605
8586.667 692
8587.107 677
8587.547 680
8587.988 626
8588.428 624
8588.869 660
8589.309 631
8589.749 612
8590.190 586
8590.630 522
8591.071 476
8591.511 450
8591.952 483
8592.392 460
8592.833 390
8593.273 348
8593.714 342
8594.154 369
8594.595 335
8595.036 356
8595.476 382
8595.917 378
8596.357 365
8596.798 366
8597.239 322
8597.679 294
8598.120 300
8598.560 308
8599.001 280
8599.442 255
8599.883 263
8600.323 290
8600.764 269
8601.205 287
8601.645 272
8602.086 233
8602.527 236
8602.968 260
8603.408 265
8603.849 307
8604.290 331
8604.731 309
8605.172 313
8605.613 353
8606.053 368
8606.494 358
8606.935 391
8607.376 355
8607.817 351
8608.258 349
8608.699 370
8609.140 321
8609.581 309
8610.022 370
8610.462 380
8610.903 321
8611.344 292
8611.785 289
8612.226 294
8612.667 311
8613.108 311
8613.550 316
8613.991 328
8614.432 332
8614.873 314
8615.314 282
8615.755 269
8616.196 265
8616.637 221
8617.078 214
8617.519 201
8617.961 180
8618.402 195
8618.843 206
8619.284 198
8619.725 206
8620.166 231
8620.608 195
8621.049 169
8621.490 176
8621.931 195
8622.373 192
8622.814 231
8623.255 205
8623.697 208
8624.138 236
8624.579 233
8625.021 247
8625.462 256
8625.903 226
8626.345 204
8626.786 224
8627.227 208
8627.669 169
8628.110 224
8628.552 181
8628.993 183
8629.434 229
8629.876 204
8630.317 155
8630.759 192
8631.200 195
8631.642 205
8632.083 197
8632.525 186
8632.966 210
8633.408 205
8633.850 200
8634.291 216
8634.733 187
8635.174 159
8635.616 152
8636.058 169
8636.499 190
8636.941 170
8637.382 202
8637.824 218
8638.266 199
8638.707 203
8639.149 194
8639.591 219
8640.033 208
8640.474 209
8640.916 174
8641.358 192
8641.800 154
8642.241 145
8642.683 152
8643.125 157
8643.567 160
8644.009 169
8644.450 152
8644.892 205
8645.334 185
8645.776 163
8646.218 197
8646.660 169
8647.102 161
8647.544 198
8647.985 174
8648.427 168
8648.869 185
8649.311 178
8649.753 139
8650.195 161
8650.637 214
8651.079 241
8651.521 232
8651.963 221
8652.405 226
8652.847 217
8653.289 195
8653.731 206
8654.174 198
8654.616 196
8655.058 200
8655.500 218
8655.942 203
8656.384 187
8656.826 188
8657.268 154
8657.711 166
8658.153 197
8658.595 201
8659.037 230
8659.479 229
8659.922 212
8660.364 174
8660.806 150
8661.248 162
8661.691 187
8662.133 213
8662.575 201
8663.017 170
8663.460 184
8663.902 177
8664.344 138
8664.787 136
8665.229 140
8665.672 145
8666.114 179
8666.556 167
8666.999 158
8667.441 129
8667.884 117
8668.326 132
8668.768 174
8669.211 164
8669.653 219
8670.096 196
8670.538 197
8670.981 178
8671.423 189
8671.866 182
8672.309 172
8672.751 156
8673.194 155
8673.636 163
8674.079 195
8674.521 188
8674.964 199
8675.407 211
8675.849 186
8676.292 188
8676.735 175
8677.177 159
8677.620 164
8678.063 149
8678.505 162
8678.948 163
8679.391 172
8679.833 200
8680.276 227
8680.719 202
8681.162 226
8681.604 265
8682.047 307
8682.490 312
8682.933 273
8683.376 236
8683.819 225
8684.261 204
8684.704 215
8685.147 232
8685.590 222
8686.033 195
8686.476 234
8686.919 228
8687.362 225
8687.805 225
8688.248 263
8688.691 254
8689.133 245
8689.576 246
8690.019 269
8690.462 233
8690.905 241
8691.349 225
8691.792 216
8692.235 220
8692.678 248
8693.121 260
8693.564 252
8694.007 235
8694.450 242
8694.893 203
8695.336 199
8695.779 185
8696.223 158
8696.666 161
8697.109 184
8697.552 188
8697.995 166
8698.438 171
8698.882 207
8699.325 233
8699.768 242
8700.211 232
8700.655 212
8701.098 174
8701.541 200
8701.985 196
8702.428 201
8702.871 215
8703.315 216
8703.758 187
8704.201 190
8704.645 158
8705.088 125
8705.531 143
8705.975 136
8706.418 135
8706.862 122
8707.305 155
8707.748 166
8708.192 188
8708.635 207
8709.079 158
8709.522 158
8709.966 146
8710.409 176
8710.853 163
8711.296 169
8711.740 175
8712.184 161
8712.627 136
8713.071 116
8713.514 116
8713.958 136
8714.402 128
8714.845 138
8715.289 147
8715.732 129
8716.176 125
8716.620 130
8717.063 170
8717.507 167
8717.951 161
8718.395 134
8718.838 136
8719.282 138
8719.726 126
8720.170 124
8720.613 104
8721.057 102
8721.501 100
8721.945 123
8722.389 110
8722.832 153
8723.276 179
8723.720 177
8724.164 150
8724.608 124
8725.052 136
8725.496 143
8725.939 147
8726.383 115
8726.827 123
8727.271 121
8727.715 164
8728.159 158
8728.603 145
8729.047 130
8729.491 141
8729.935 172
8730.379 172
8730.823 149
8731.267 149
8731.711 135
8732.155 139
8732.599 138
8733.044 139
8733.488 176
8733.932 159
8734.376 153
8734.820 167
8735.264 200
8735.708 175
8736.152 146
8736.597 142
8737.041 147
8737.485 128
8737.929 100
8738.373 77
8738.818 108
8739.262 133
8739.706 126
8740.150 127
8740.595 120
8741.039 130
8741.483 144
8741.928 132
8742.372 128
8742.816 122
8743.261 109
8743.705 124
8744.149 123
8744.594 145
8745.038 121
8745.483 127
8745.927 144
8746.371 137
8746.816 161
8747.260 151
8747.705 127
8748.149 110
8748.594 142
8749.038 158
8749.483 171
8749.927 169
8750.372 155
8750.816 142
8751.261 133
8751.705 143
8752.150 133
8752.595 156
8753.039 151
8753.484 129
8753.928 130
8754.373 133
8754.818 117
8755.262 131
8755.707 149
8756.152 122
8756.596 106
8757.041 143
8757.486 135
8757.931 119
8758.375 124
8758.820 123
8759.265 138
8759.710 127
8760.154 90
8760.599 105
8761.044 124
8761.489 144
8761.934 141
8762.378 141
8762.823 123
8763.268 109
8763.713 136
8764.158 145
8764.603 155
8765.048 142
8765.493 153
8765.937 124
8766.382 128
8766.827 125
8767.272 113
8767.717 163
8768.162 150
8768.607 126
8769.052 116
8769.497 97
8769.942 105
8770.387 120
8770.832 110
8771.277 134
8771.722 185
8772.168 157
8772.613 124
8773.058 107
8773.503 96
8773.948 118
8774.393 118
8774.838 109
8775.283 122
8775.729 111
8776.174 98
8776.619 118
8777.064 136
8777.509 121
8777.955 151
8778.400 147
8778.845 134
8779.290 129
8779.736 123
8780.181 104
8780.626 111
8781.072 101
8781.517 127
8781.962 153
8782.408 147
8782.853 205
8783.298 197
8783.744 176
8784.189 165
8784.634 140
8785.080 124
8785.525 116
8785.971 129
8786.416 135
8786.862 134
8787.307 151
8787.753 158
8788.198 158
8788.644 155
8789.089 146
8789.535 151
8789.980 141
8790.426 145
8790.871 121
8791.317 153
8791.762 159
8792.208 134
8792.654 133
8793.099 139
8793.545 123
8793.990 128
8794.436 131
8794.882 125
8795.327 143
8795.773 114
8796.219 107
8796.665 116
8797.110 127
8797.556 147
8798.002 146
8798.447 162
8798.893 164
8799.339 151
8799.785 129
8800.231 116
8800.676 138
8801.122 163
8801.568 150
8802.014 152
8802.460 119
8802.906 115
8803.351 126
8803.797 132
8804.243 119
8804.689 121
8805.135 112
8805.581 141
8806.027 165
8806.473 156
8806.919 159
8807.365 137
8807.811 119
8808.257 126
8808.703 114
8809.149 128
8809.595 144
8810.041 150
8810.487 127
8810.933 108
8811.379 110
8811.825 104
8812.271 132
8812.717 122
8813.164 135
8813.610 145
8814.056 112
8814.502 120
8814.948 151
8815.394 159
8815.840 171
8816.287 148
8816.733 112
8817.179 135
8817.625 155
8818.072 128
8818.518 125
8818.964 120
8819.410 127
8819.857 118
8820.303 134
8820.749 150
8821.196 124
8821.642 113
8822.088 102
8822.535 82
8822.981 99
8823.427 115
8823.874 112
8824.320 136
8824.767 132
8825.213 126
8825.659 92
8826.106 76
8826.552 119
8826.999 140
8827.445 145
8827.892 122
8828.338 135
8828.785 135
8829.231 114
8829.678 123
8830.124 117
8830.571 101
8831.018 86
8831.464 91
8831.911 91
8832.357 111
8832.804 113
8833.251 118
8833.697 119
8834.144 114
8834.591 113
8835.037 121
8835.484 111
8835.931 139
8836.377 133
8836.824 118
8837.271 117
8837.718 114
8838.164 117
8838.611 99
8839.058 95
8839.505 112
8839.951 167
8840.398 147
8840.845 112
8841.292 111
8841.739 95
8842.186 124
8842.632 115
8843.079 127
8843.526 138
8843.973 125
8844.420 112
8844.867 123
8845.314 96
8845.761 122
8846.208 133
8846.655 126
8847.102 104
8847.549 104
8847.996 113
8848.443 123
8848.890 133
8849.337 120
8849.784 136
8850.231 113
8850.678 104
8851.125 115
8851.572 103
8852.019 101
8852.466 114
8852.914 115
8853.361 106
8853.808 111
8854.255 132
8854.702 116
8855.149 148
8855.597 127
8856.044 106
8856.491 113
8856.938 113
8857.385 104
8857.833 97
8858.280 114
8858.727 126
8859.175 150
8859.622 132
8860.069 120
8860.516 115
8860.964 102
8861.411 123
8861.858 107
8862.306 63
8862.753 49
8863.201 88
8863.648 101
8864.095 79
8864.543 85
8864.990 87
8865.438 91
8865.885 93
8866.333 101
8866.780 87
8867.228 69
8867.675 60
8868.123 80
8868.570 76
8869.018 91
8869.465 87
8869.913 90
8870.360 87
8870.808 106
8871.255 124
8871.703 114
8872.151 133
8872.598 152
8873.046 145
8873.494 155
8873.941 115
8874.389 101
8874.837 92
8875.284 75
8875.732 90
8876.180 107
8876.627 91
8877.075 93
8877.523 127
8877.971 145
8878.418 118
8878.866 97
8879.314 73
8879.762 102
8880.210 116
8880.657 115
8881.105 81
8881.553 81
8882.001 105
8882.449 101
8882.897 81
8883.345 75
8883.793 91
8884.240 132
8884.688 106
8885.136 88
8885.584 96
8886.032 97
8886.480 94
8886.928 87
8887.376 82
8887.824 84
8888.272 86
8888.720 95
8889.168 98
8889.616 73
8890.064 74
8890.512 115
8890.961 106
8891.409 114
8891.857 120
8892.305 111
8892.753 94
8893.201 117
8893.649 117
8894.097 131
8894.546 104
8894.994 86
8895.442 85
8895.890 103
8896.338 107
8896.787 93
8897.235 85
8897.683 71
8898.131 74
8898.580 76
8899.028 102
8899.476 120
8899.925 105
8900.373 114
8900.821 101
8901.270 112
8901.718 131
8902.166 128
8902.615 103
8903.063 110
8903.512 146
8903.960 138
8904.408 133
8904.857 132
8905.305 113
8905.754 82
8906.202 81
8906.651 76
8907.099 51
8907.548 77
8907.996 89
8908.445 90
8908.893 95
8909.342 96
8909.790 116
8910.239 109
8910.688 91
8911.136 98
8911.585 97
8912.033 88
8912.482 105
8912.931 98
8913.379 88
8913.828 89
8914.277 90
8914.725 101
8915.174 130
8915.623 95
8916.071 83
8916.520 75
8916.969 70
8917.418 86
8917.866 104
8918.315 89
8918.764 97
8919.213 89
8919.662 73
8920.110 114
8920.559 125
8921.008 102
8921.457 69
8921.906 75
8922.355 91
8922.804 106
8923.252 81
8923.701 83
8924.150 105
8924.599 104
8925.048 91
8925.497 98
8925.946 118
8926.395 133
8926.844 128
8927.293 98
8927.742 75
8928.191 66
8928.640 63
8929.089 84
8929.538 115
8929.987 120
8930.436 130
8930.885 110
8931.335 87
8931.784 95
8932.233 106
8932.682 105
8933.131 96
8933.580 60
8934.029 101
8934.479 109
8934.928 127
8935.377 107
8935.826 106
8936.275 82
8936.725 68
8937.174 112
8937.623 93
8938.072 99
8938.522 108
8938.971 94
8939.420 87
8939.870 113
8940.319 102
8940.768 90
8941.218 72
8941.667 89
8942.116 92
8942.566 85
8943.015 87
8943.465 73
8943.914 68
8944.363 81
8944.813 89
8945.262 67
8945.712 78
8946.161 85
8946.611 108
8947.060 97
8947.510 108
8947.959 93
8948.409 82
8948.858 78
8949.308 81
8949.758 71
8950.207 115
8950.657 111
8951.106 77
8951.556 73
8952.006 51
8952.455 73
8952.905 103
8953.354 106
8953.804 85
8954.254 98
8954.703 89
8955.153 97
8955.603 105
8956.053 106
8956.502 105
8956.952 133
8957.402 130
8957.852 106
8958.301 108
8958.751 112
8959.201 90
8959.651 79
8960.101 78
8960.550 74
8961.000 84
8961.450 91
8961.900 90
8962.350 98
8962.800 95
8963.250 93
8963.700 83
8964.150 108
8964.600 85
8965.049 73
8965.499 82
8965.949 79
8966.399 70
8966.849 73
8967.299 61
8967.749 49
8968.199 85
8968.649 89
8969.100 85
8969.550 114
8970.000 131
8970.450 108
8970.900 107
8971.350 98
8971.800 121
8972.250 106
8972.700 78
8973.150 67
8973.601 62
8974.051 91
8974.501 89
8974.951 85
8975.401 84
8975.852 95
8976.302 85
8976.752 63
8977.202 61
8977.653 60
8978.103 53
8978.553 52
8979.003 66
8979.454 117
8979.904 132
8980.354 113
8980.805 88
8981.255 131
8981.706 98
8982.156 79
8982.606 90
8983.057 99
8983.507 128
8983.958 123
8984.408 98
8984.858 112
8985.309 113
8985.759 99
8986.210 78
8986.660 72
8987.111 110
8987.561 100
8988.012 91
8988.462 74
8988.913 71
8989.364 86
8989.814 80
8990.265 85
8990.715 62
8991.166 81
8991.616 94
8992.067 79
8992.518 71
8992.968 50
8993.419 57
8993.870 80
8994.320 94
8994.771 87
8995.222 70
8995.673 94
8996.123 89
8996.574 63
8997.025 55
8997.475 77
8997.926 71
8998.377 100
8998.828 104
8999.279 93
8999.729 77
9000.180 98
9000.631 89
9001.082 83
9001.533 77
9001.984 76
9002.435 50
9002.886 70
9003.336 92
9003.787 71
9004.238 57
9004.689 63
9005.140 77
9005.591 93
9006.042 102
9006.493 118
9006.944 102
9007.395 67
9007.846 62
9008.297 80
9008.748 64
9009.199 56
9009.650 57
9010.101 68
9010.553 84
9011.004 91
9011.455 103
9011.906 89
9012.357 80
9012.808 75
9013.259 97
9013.710 76
9014.162 76
9014.613 60
9015.064 57
9015.515 67
9015.966 76
9016.418 114
9016.869 127
9017.320 93
9017.771 85
9018.223 86
9018.674 87
9019.125 92
9019.577 86
9020.028 84
9020.479 89
9020.931 89
9021.382 109
9021.833 97
9022.285 94
9022.736 101
9023.188 89
9023.639 100
9024.090 104
9024.542 112
9024.993 134
9025.445 117
9025.896 84
9026.348 71
9026.799 54
9027.251 48
9027.702 73
9028.154 84
9028.605 96
9029.057 96
9029.508 86
9029.960 74
9030.412 63
9030.863 60
9031.315 57
9031.766 65
9032.218 78
9032.670 79
9033.121 103
9033.573 78
9034.025 73
9034.476 87
9034.928 48
9035.380 65
9035.832 90
9036.283 92
9036.735 96
9037.187 74
9037.639 87
9038.090 71
9038.542 57
9038.994 63
9039.446 64
9039.898 94
9040.349 73
9040.801 67
9041.253 72
9041.705 73
9042.157 64
9042.609 67
9043.061 57
9043.513 57
9043.965 54
9044.416 70
9044.868 70
9045.320 84
9045.772 97
9046.224 112
9046.676 100
9047.128 119
9047.580 114
9048.032 85
9048.484 88
9048.936 81
9049.388 72
9049.841 61
9050.293 53
9050.745 59
9051.197 60
9051.649 66
9052.101 83
9052.553 117
9053.005 123
9053.458 115
9053.910 102
9054.362 96
9054.814 99
9055.266 115
9055.719 83
9056.171 98
9056.623 91
9057.075 85
9057.528 89
9057.980 71
9058.432 51
9058.884 58
9059.337 51
9059.789 72
9060.241 66
9060.694 65
9061.146 73
9061.598 69
9062.051 74
9062.503 84
9062.956 72
9063.408 70
9063.860 68
9064.313 63
9064.765 76
9065.218 89
9065.670 88
9066.123 94
9066.575 78
9067.028 66
9067.480 75
9067.933 92
9068.385 96
9068.838 93
9069.290 70
9069.743 75
9070.196 87
9070.648 60
9071.101 70
9071.553 61
9072.006 69
9072.459 61
9072.911 72
9073.364 68
9073.817 72
9074.269 71
9074.722 75
9075.175 83
9075.627 68
9076.080 66
9076.533 98
9076.986 85
9077.438 90
9077.891 111
9078.344 96
9078.797 79
9079.249 69
9079.702 95
9080.155 67
9080.608 64
9081.061 91
9081.514 95
9081.967 88
9082.419 86
9082.872 98
9083.325 110
9083.778 113
9084.231 84
9084.684 83
9085.137 119
9085.590 81
9086.043 86
9086.496 59
9086.949 74
9087.402 97
9087.855 77
9088.308 78
9088.761 67
9089.214 65
9089.667 57
9090.120 71
9090.573 67
9091.026 52
9091.480 77
9091.933 57
9092.386 65
9092.839 76
9093.292 75
9093.745 66
9094.198 75
9094.652 84
9095.105 74
9095.558 67
9096.011 69
9096.464 86
9096.918 84
9097.371 100
9097.824 81
9098.278 76
9098.731 66
9099.184 86
9099.637 78
9100.091 57
9100.544 57
9100.997 66
9101.451 60
9101.904 69
9102.358 74
9102.811 60
9103.264 69
9103.718 51
9104.171 62
9104.625 77
9105.078 87
9105.532 101
9105.985 120
9106.439 110
9106.892 74
9107.346 76
9107.799 81
9108.253 80
9108.706 77
9109.160 78
9109.613 70
9110.067 99
9110.520 91
9110.974 80
9111.428 94
9111.881 62
9112.335 74
9112.788 71
9113.242 86
9113.696 90
9114.149 69
9114.603 60
9115.057 64
9115.511 99
9115.964 128
9116.418 103
9116.872 78
9117.326 68
9117.779 72
9118.233 77
9118.687 93
9119.141 76
9119.594 74
9120.048 108
9120.502 123
9120.956 112
9121.410 103
9121.864 68
9122.318 71
9122.771 61
9123.225 74
9123.679 102
9124.133 98
9124.587 87
9125.041 106
9125.495 125
9125.949 86
9126.403 63
9126.857 61
9127.311 76
9127.765 67
9128.219 60
9128.673 98
9129.127 100
9129.581 85
9130.035 96
9130.489 92
9130.943 102
9131.398 89
9131.852 77
9132.306 62
9132.760 66
9133.214 78
9133.668 82
9134.122 90
9134.577 79
9135.031 76
9135.485 89
9135.939 81
9136.393 61
9136.848 61
9137.302 73
9137.756 82
9138.210 69
9138.665 94
9139.119 95
9139.573 85
9140.028 92
9140.482 98
9140.936 86
9141.391 97
9141.845 91
9142.299 80
9142.754 66
9143.208 73
9143.663 78
9144.117 72
9144.571 75
9145.026 84
9145.480 79
9145.935 81
9146.389 86
9146.844 69
9147.298 71
9147.753 64
9148.207 49
9148.662 36
9149.116 49
9149.571 58
9150.026 49
9150.480 46
9150.935 44
9151.389 51
9151.844 62
9152.299 62
9152.753 56
9153.208 54
9153.662 71
9154.117 61
9154.572 59
9155.027 62
9155.481 67
9155.936 61
9156.391 73
9156.845 104
9157.300 94
9157.755 81
9158.210 81
9158.664 77
9159.119 74
9159.574 64
9160.029 59
9160.484 62
9160.939 64
9161.393 112
9161.848 88
9162.303 88
9162.758 89
9163.213 77
9163.668 76
9164.123 63
9164.578 74
9165.033 58
9165.488 62
9165.943 50
9166.397 51
9166.852 67
9167.307 73
9167.762 71
9168.218 60
9168.673 45
9169.128 56
9169.583 62
9170.038 58
9170.493 66
9170.948 57
9171.403 60
9171.858 69
9172.313 65
9172.768 64
9173.223 66
9173.679 66
9174.134 85
9174.589 98
9175.044 84
9175.499 59
9175.955 66
9176.410 72
9176.865 80
9177.320 109
9177.776 113
9178.231 67
9178.686 55
9179.141 58
9179.597 74
9180.052 81
9180.507 87
9180.963 73
9181.418 63
9181.873 61
9182.329 67
9182.784 58
9183.239 80
9183.695 69
9184.150 60
9184.606 74
9185.061 56
9185.517 38
9185.972 37
9186.428 64
9186.883 67
9187.339 54
9187.794 61
9188.250 55
9188.705 63
9189.161 54
9189.616 56
9190.072 66
9190.527 82
9190.983 91
9191.438 86
9191.894 61
9192.350 79
9192.805 76
9193.261 74
9193.717 55
9194.172 65
9194.628 87
9195.084 71
9195.539 65
9195.995 74
9196.451 80
9196.906 68
9197.362 83
9197.818 98
9198.274 92
9198.730 81
9199.185 87
9199.641 84
9200.097 81
9200.553 78
9201.009 58
9201.464 75
9201.920 73
9202.376 86
9202.832 71
9203.288 72
9203.744 79
9204.200 107
9204.656 109
9205.112 80
9205.568 93
9206.023 72
9206.479 64
9206.935 54
9207.391 81
9207.847 83
9208.303 89
9208.759 95
9209.215 95
9209.672 97
9210.128 70
9210.584 72
9211.040 63
9211.496 53
9211.952 88
9212.408 95
9212.864 78
9213.320 81
9213.776 71
9214.233 69
9214.689 66
9215.145 58
9215.601 74
9216.057 74
9216.514 70
9216.970 76
9217.426 79
9217.882 74
9218.339 73
9218.795 87
9219.251 72
9219.707 70
9220.164 69
9220.620 71
9221.076 52
9221.533 57
9221.989 59
9222.445 52
9222.902 54
9223.358 66
9223.815 67
9224.271 80
9224.727 71
9225.184 68
9225.640 88
9226.097 75
9226.553 53
9227.010 72
9227.466 78
9227.923 94
9228.379 77
9228.836 74
9229.292 71
9229.749 88
9230.205 72
9230.662 63
9231.118 64
9231.575 65
9232.032 58
9232.488 72
9232.945 70
9233.402 53
9233.858 55
9234.315 48
9234.772 46
9235.228 54
9235.685 50
9236.142 67
9236.598 68
9237.055 61
9237.512 61
9237.969 62
9238.425 49
9238.882 57
9239.339 94
9239.796 83
9240.252 82
9240.709 82
9241.166 71
9241.623 94
9242.080 106
9242.537 118
9242.993 90
9243.450 102
9243.907 76
9244.364 78
9244.821 79
9245.278 76
9245.735 81
9246.192 87
9246.649 75
9247.106 59
9247.563 71
9248.020 90
9248.477 81
9248.934 77
9249.391 72
9249.848 54
9250.305 42
9250.762 58
9251.219 72
9251.676 72
9252.133 66
9252.590 57
9253.047 50
9253.505 74
9253.962 85
9254.419 94
9254.876 107
9255.333 105
9255.790 89
9256.248 80
9256.705 73
9257.162 92
9257.619 73
9258.077 69
9258.534 59
9258.991 39
9259.448 51
9259.906 52
9260.363 53
9260.820 65
9261.278 52
9261.735 49
9262.192 73
9262.650 70
9263.107 79
9263.564 89
9264.022 72
9264.479 83
9264.937 73
9265.394 80
9265.851 78
9266.309 79
9266.766 77
9267.224 71
9267.681 60
9268.139 58
9268.596 62
9269.054 71
9269.511 87
9269.969 64
9270.426 51
9270.884 44
9271.342 57
9271.799 71
9272.257 76
9272.714 64
9273.172 79
9273.630 106
9274.087 84
9274.545 68
9275.003 90
9275.460 87
9275.918 72
9276.376 88
9276.833 53
9277.291 77
9277.749 78
9278.206 78
9278.664 85
9279.122 72
9279.580 58
9280.038 60
9280.495 50
9280.953 54
9281.411 50
9281.869 53
9282.327 42
9282.784 41
9283.242 69
9283.700 90
9284.158 84
9284.616 72
9285.074 66
9285.532 60
9285.990 77
9286.448 64
9286.906 50
9287.364 63
9287.822 43
9288.280 48
9288.738 45
9289.196 55
9289.654 71
9290.112 76
9290.570 73
9291.028 67
9291.486 60
9291.944 53
9292.402 61
9292.860 72
9293.318 67
9293.776 82
9294.234 72
9294.693 76
9295.151 57
9295.609 51
9296.067 69
9296.525 78
9296.984 81
9297.442 71
9297.900 51
9298.358 43
9298.816 68
9299.275 52
9299.733 36
9300.191 38
9300.650 55
9301.108 82
9301.566 64
9302.025 56
9302.483 70
9302.941 66
9303.400 63
9303.858 62
9304.316 90
9304.775 66
9305.233 71
9305.692 60
9306.150 63
9306.608 70
9307.067 51
9307.525 66
9307.984 58
9308.442 60
9308.901 82
9309.359 79
9309.818 59
9310.276 93
9310.735 63
9311.193 56
9311.652 69
9312.111 59
9312.569 44
9313.028 78
9313.486 97
9313.945 104
9314.404 70
9314.862 92
9315.321 103
9315.780 92
9316.238 79
9316.697 72
9317.156 69
9317.614 85
9318.073 75
9318.532 64
9318.991 68
9319.449 84
9319.908 111
9320.367 97
9320.826 86
9321.284 61
9321.743 73
9322.202 104
9322.661 77
9323.120 60
9323.579 61
9324.038 82
9324.496 85
9324.955 56
9325.414 52
9325.873 42
9326.332 49
9326.791 55
9327.250 77
9327.709 73
9328.168 58
9328.627 62
9329.086 60
9329.545 49
9330.004 51
9330.463 73
9330.922 39
9331.381 42
9331.840 28
9332.299 34
9332.758 50
9333.217 77
9333.676 100
9334.136 89
9334.595 63
9335.054 58
9335.513 74
9335.972 75
9336.431 73
9336.890 75
9337.350 75
9337.809 63
9338.268 55
9338.727 57
9339.187 77
9339.646 71
9340.105 83
9340.564 87
9341.024 68
9341.483 47
9341.942 48
9342.402 44
9342.861 50
9343.320 56
9343.780 65
9344.239 57
9344.698 64
9345.158 64
9345.617 49
9346.077 50
9346.536 56
9346.995 65
9347.455 74
9347.914 76
9348.374 73
9348.833 58
9349.293 42
9349.752 55
9350.212 44
9350.671 48
9351.131 52
9351.590 46
9352.050 53
9352.510 54
9352.969 71
9353.429 95
9353.888 81
9354.348 79
9354.808 82
9355.267 71
9355.727 54
9356.186 42
9356.646 28
9357.106 49
9357.566 62
9358.025 60
9358.485 78
9358.945 83
9359.404 71
9359.864 55
9360.324 66
9360.784 79
9361.244 79
9361.703 66
9362.163 66
9362.623 58
9363.083 74
9363.543 71
9364.002 67
9364.462 86
9364.922 79
9365.382 66
9365.842 47
9366.302 47
9366.762 41
9367.222 70
9367.682 69
9368.142 51
9368.602 44
9369.062 45
9369.522 49
9369.982 50
9370.442 57
9370.902 67
9371.362 81
9371.822 66
9372.282 67
9372.742 67
9373.202 80
9373.662 53
9374.122 61
9374.582 82
9375.042 79
9375.502 71
9375.963 86
9376.423 78
9376.883 79
9377.343 76
9377.803 69
9378.263 74
9378.724 83
9379.184 59
9379.644 50
9380.104 50
9380.565 42
9381.025 62
9381.485 61
9381.945 53
9382.406 70
9382.866 68
9383.326 80
9383.787 79
9384.247 70
9384.707 82
9385.168 95
9385.628 84
9386.089 93
9386.549 89
9387.009 71
9387.470 58
9387.930 61
9388.391 64
9388.851 51
9389.312 42
9389.772 64
9390.233 92
9390.693 102
9391.154 81
9391.614 71
9392.075 60
9392.535 62
9392.996 66
9393.456 38
9393.917 46
9394.378 45
9394.838 54
9395.299 79
9395.760 100
9396.220 91
9396.681 75
9397.141 69
9397.602 74
9398.063 47
9398.524 44
9398.984 70
9399.445 54
9399.906 55
9400.366 69
9400.827 61
9401.288 79
9401.749 84
9402.210 60
9402.670 53
9403.131 48
9403.592 46
9404.053 42
9404.514 51
9404.975 65
9405.435 72
9405.896 55
9406.357 57
9406.818 58
9407.279 57
9407.740 59
9408.201 51
9408.662 70
9409.123 60
9409.584 69
9410.045 72
9410.506 53
9410.967 60
9411.428 41
9411.889 45
9412.350 48
9412.811 60
9413.272 77
9413.733 66
9414.194 66
9414.655 62
9415.116 62
9415.577 61
9416.038 67
9416.500 72
9416.961 68
9417.422 61
9417.883 40
9418.344 47
9418.805 47
9419.267 60
9419.728 62
9420.189 77
9420.650 78
9421.112 59
9421.573 59
9422.034 53
9422.495 38
9422.957 49
9423.418 48
9423.879 51
9424.341 50
9424.802 68
9425.263 62
9425.725 51
9426.186 54
9426.648 56
9427.109 61
9427.570 85
9428.032 67
9428.493 63
9428.955 74
9429.416 85
9429.878 74
9430.339 63
9430.801 83
9431.262 82
9431.724 88
9432.185 81
9432.647 94
9433.108 78
9433.570 99
9434.031 87
9434.493 77
9434.954 65
9435.416 72
9435.878 64
9436.339 86
9436.801 71
9437.263 52
9437.724 54
9438.186 57
9438.648 60
9439.109 68
9439.571 85
9440.033 69
9440.494 52
9440.956 52
9441.418 45
9441.880 63
9442.341 65
9442.803 81
9443.265 73
9443.727 79
9444.189 71
9444.650 66
9445.112 61
9445.574 62
9446.036 70
9446.498 86
9446.960 66
9447.422 55
9447.884 66
9448.346 116
9448.807 76
9449.269 70
9449.731 57
9450.193 80
9450.655 70
9451.117 64
9451.579 51
9452.041 38
9452.503 52
9452.965 61
9453.427 61
9453.889 60
9454.351 73
9454.814 68
9455.276 103
9455.738 79
9456.200 61
9456.662 73
9457.124 59
9457.586 43
9458.048 38
9458.511 48
9458.973 60
9459.435 59
9459.897 54
9460.359 50
9460.822 63
9461.284 80
9461.746 64
9462.208 56
9462.671 40
9463.133 51
9463.595 75
9464.057 55
9464.520 50
9464.982 61
9465.444 92
9465.907 72
9466.369 89
9466.832 77
9467.294 66
9467.756 49
9468.219 57
9468.681 45
9469.144 50
9469.606 45
9470.068 37
9470.531 48
9470.993 49
9471.456 51
9471.918 55
9472.381 54
9472.843 62
9473.306 57
9473.768 64
9474.231 53
9474.694 69
9475.156 47
9475.619 51
9476.081 66
9476.544 75
9477.007 56
9477.469 55
9477.932 52
9478.394 61
9478.857 56
9479.320 65
9479.782 54
9480.245 53
9480.708 46
9481.171 40
9481.633 39
9482.096 40
9482.559 55
9483.022 68
9483.484 57
9483.947 48
9484.410 53
9484.873 57
9485.336 68
9485.798 71
9486.261 59
9486.724 59
9487.187 68
9487.650 86
9488.113 74
9488.576 71
9489.039 57
9489.501 48
9489.964 39
9490.427 42
9490.890 42
9491.353 68
9491.816 64
9492.279 45
9492.742 48
9493.205 52
9493.668 67
9494.131 72
9494.594 54
9495.057 53
9495.521 62
9495.984 57
9496.447 68
9496.910 87
9497.373 82
9497.836 72
9498.299 61
9498.762 57
9499.225 53
9499.689 53
9500.152 66
9500.615 73
9501.078 73
9501.541 83
9502.005 84
9502.468 80
9502.931 55
9503.394 44
9503.858 49
9504.321 52
9504.784 67
9505.248 72
9505.711 49
9506.174 59
9506.638 49
9507.101 30
9507.564 29
9508.028 43
9508.491 60
9508.954 59
9509.418 67
9509.881 79
9510.345 54
9510.808 59
9511.272 53
9511.735 49
9512.199 34
9512.662 34
9513.126 54
9513.589 56
9514.053 66
9514.516 65
9514.980 60
9515.443 80
9515.907 80
9516.370 76
9516.834 62
9517.298 67
9517.761 80
9518.225 66
9518.688 60
9519.152 55
9519.616 49
9520.079 54
9520.543 48
9521.007 57
9521.470 77
9521.934 71
9522.398 62
9522.862 66
9523.325 48
9523.789 38
9524.253 34
9524.717 54
9525.180 56
9525.644 36
9526.108 39
9526.572 47
9527.036 49
9527.500 37
9527.963 44
9528.427 37
9528.891 47
9529.355 56
9529.819 50
9530.283 55
9530.747 66
9531.211 59
9531.675 66
9532.139 50
9532.603 38
9533.067 55
9533.531 69
9533.995 66
9534.459 50
9534.923 57
9535.387 61
9535.851 48
9536.315 40
9536.779 61
9537.243 54
9537.707 41
9538.171 22
9538.635 39
9539.100 31
9539.564 44
9540.028 57
9540.492 53
9540.956 35
9541.420 33
9541.885 42
9542.349 41
9542.813 44
9543.277 79
9543.741 52
9544.206 54
9544.670 54
9545.134 52
9545.599 39
9546.063 42
9546.527 36
9546.992 47
9547.456 60
9547.920 65
9548.385 67
9548.849 65
9549.313 66
9549.778 63
9550.242 53
9550.706 47
9551.171 77
9551.635 70
9552.100 52
9552.564 45
9553.029 56
9553.493 56
9553.958 53
9554.422 73
9554.887 96
9555.351 73
9555.816 47
9556.280 42
9556.745 51
9557.209 58
9557.674 76
9558.139 78
9558.603 83
9559.068 52
9559.533 53
9559.997 47
9560.462 46
9560.926 41
9561.391 42
9561.856 76
9562.321 94
9562.785 95
9563.250 85
9563.715 49
9564.179 53
9564.644 64
9565.109 68
9565.574 65
9566.038 60
9566.503 42
9566.968 61
9567.433 68
9567.898 73
9568.363 56
9568.827 70
9569.292 51
9569.757 64
9570.222 58
9570.687 61
9571.152 52
9571.617 51
9572.082 47
9572.547 69
9573.012 58
9573.477 48
9573.942 51
9574.407 55
9574.872 62
9575.337 47
9575.802 50
9576.267 52
9576.732 67
9577.197 71
9577.662 65
9578.127 54
9578.592 51
9579.057 46
9579.522 47
9579.987 69
9580.452 69
9580.918 77
9581.383 70
9581.848 67
9582.313 67
9582.778 72
9583.244 70
9583.709 63
9584.174 53
9584.639 51
9585.104 70
9585.570 74
9586.035 86
9586.500 67
9586.966 53
9587.431 63
9587.896 52
9588.362 48
9588.827 44
9589.292 45
9589.758 41
9590.223 43
9590.688 59
9591.154 64
9591.619 64
9592.085 74
9592.550 76
9593.015 77
9593.481 61
9593.946 64
9594.412 90
9594.877 65
9595.343 68
9595.808 50
9596.274 48
9596.739 54
9597.205 54
9597.670 58
9598.136 68
9598.602 80
9599.067 68
9599.533 54
9599.998 42
9600.464 47
9600.930 35
9601.395 49
9601.861 69
9602.327 73
9602.792 62
9603.258 42
9603.724 35
9604.189 46
9604.655 59
9605.121 49
9605.587 45
9606.052 59
9606.518 60
9606.984 57
9607.450 48
9607.916 49
9608.381 52
9608.847 52
9609.313 63
9609.779 53
9610.245 54
9610.711 50
9611.176 70
9611.642 69
9612.108 47
9612.574 46
9613.040 53
9613.506 50
9613.972 62
9614.438 54
9614.904 54
9615.370 60
9615.836 60
9616.302 51
9616.768 58
9617.234 49
9617.700 62
9618.166 59
9618.632 52
9619.098 45
9619.564 47
9620.030 56
9620.496 58
9620.963 59
9621.429 57
9621.895 49
9622.361 39
9622.827 62
9623.293 57
9623.760 49
9624.226 60
9624.692 54
9625.158 43
9625.624 47
9626.091 32
9626.557 44
9627.023 48
9627.489 39
9627.956 28
9628.422 26
9628.888 54
9629.355 44
9629.821 35
9630.287 38
9630.754 45
9631.220 55
9631.686 66
9632.153 75
9632.619 64
9633.086 57
9633.552 55
9634.019 57
9634.485 42
9634.951 40
9635.418 39
9635.884 54
9636.351 63
9636.817 59
9637.284 49
9637.750 41
9638.217 31
9638.683 38
9639.150 41
9639.617 53
9640.083 47
9640.550 33
9641.016 50
9641.483 48
9641.950 41
9642.416 57
9642.883 45
9643.350 47
9643.816 44
9644.283 43
9644.750 42
9645.216 46
9645.683 67
9646.150 59
9646.617 56
9647.083 63
9647.550 91
9648.017 68
9648.484 54
9648.950 53
9649.417 62
9649.884 66
9650.351 49
9650.818 52
9651.285 60
9651.751 47
9652.218 36
9652.685 40
9653.152 47
9653.619 58
9654.086 53
9654.553 58
9655.020 74
9655.487 93
9655.954 74
9656.421 76
9656.888 68
9657.355 62
9657.822 62
9658.289 56
9658.756 62
9659.223 61
9659.690 63
9660.157 60
9660.624 44
9661.091 61
9661.558 62
9662.025 55
9662.492 69
9662.960 67
9663.427 62
9663.894 49
9664.361 52
9664.828 36
9665.295 42
9665.763 61
9666.230 62
9666.697 78
9667.164 76
9667.632 55
9668.099 65
9668.566 46
9669.033 58
9669.501 58
9669.968 27
9670.435 43
9670.903 46
9671.370 58
9671.837 54
9672.305 71
9672.772 67
9673.239 59
9673.707 62
9674.174 72
9674.642 70
9675.109 64
9675.576 62
9676.044 56
9676.511 61
9676.979 43
9677.446 25
9677.914 34
9678.381 25
9678.849 33
9679.316 24
9679.784 41
9680.251 36
9680.719 40
9681.187 37
9681.654 50
9682.122 59
9682.589 38
9683.057 34
9683.525 26
9683.992 31
9684.460 66
9684.928 56
9685.395 53
9685.863 62
9686.331 61
9686.798 65
9687.266 69
9687.734 57
9688.202 52
9688.669 58
9689.137 54
9689.605 63
9690.073 64
9690.541 69
9691.008 58
9691.476 47
9691.944 44
9692.412 37
9692.880 34
9693.348 61
9693.815 67
9694.283 57
9694.751 63
9695.219 74
9695.687 88
9696.155 76
9696.623 61
9697.091 46
9697.559 43
9698.027 53
9698.495 52
9698.963 38
9699.431 46
9699.899 75
9700.367 65
9700.835 37
9701.303 45
9701.771 40
9702.239 47
9702.707 56
9703.175 76
9703.644 94
9704.112 85
9704.580 72
9705.048 49
9705.516 32
9705.984 45
9706.452 68
9706.921 81
9707.389 75
9707.857 57
9708.325 59
9708.794 42
9709.262 49
9709.730 53
9710.198 51
9710.667 59
9711.135 60
9711.603 70
9712.072 69
9712.540 54
9713.008 43
9713.477 54
9713.945 57
9714.413 61
9714.882 43
9715.350 37
9715.819 31
9716.287 35
9716.755 52
9717.224 42
9717.692 38
9718.161 45
9718.629 41
9719.098 31
9719.566 24
9720.035 40
9720.503 37
9720.972 30
9721.440 26
9721.909 28
9722.378 36
9722.846 57
9723.315 66
9723.783 66
9724.252 59
9724.721 58
9725.189 56
9725.658 41
9726.126 29
9726.595 27
9727.064 35
9727.533 38
9728.001 66
9728.470 67
9728.939 47
9729.407 50
9729.876 47
9730.345 40
9730.814 40
9731.282 54
9731.751 51
9732.220 47
9732.689 48
9733.158 62
9733.627 45
9734.095 40
9734.564 34
9735.033 41
9735.502 37
9735.971 35
9736.440 44
9736.909 44
9737.378 37
9737.847 36
9738.316 48
9738.785 48
9739.254 31
9739.723 51
9740.192 66
9740.661 43
9741.130 44
9741.599 39
9742.068 39
9742.537 44
9743.006 47
9743.475 50
9743.944 57
9744.413 51
9744.882 37
9745.351 48
9745.820 73
9746.290 58
9746.759 52
9747.228 54
9747.697 45
9748.166 56
9748.635 58
9749.105 57
9749.574 31
9750.043 43
9750.512 48
9750.982 37
9751.451 35
9751.920 47
9752.389 41
9752.859 46
9753.328 68
9753.797 54
9754.267 43
9754.736 28
9755.205 29
9755.675 36
9756.144 48
9756.614 48
9757.083 60
9757.552 55
9758.022 53
9758.491 42
9758.961 42
9759.430 46
9759.900 46
9760.369 56
9760.839 53
9761.308 48
9761.778 59
9762.247 58
9762.717 57
9763.186 66
9763.656 77
9764.125 94
9764.595 83
9765.065 57
9765.534 51
9766.004 55
9766.473 55
9766.943 47
9767.413 71
9767.882 56
9768.352 49
9768.822 54
9769.291 50
9769.761 54
9770.231 48
9770.701 47
9771.170 41
9771.640 29
9772.110 35
9772.580 44
9773.049 62
9773.519 75
9773.989 55
9774.459 37
9774.929 36
9775.399 62
9775.868 51
9776.338 27
9776.808 22
9777.278 18
9777.748 10
9778.218 27
9778.688 43
9779.158 35
9779.628 61
9780.098 73
9780.568 57
9781.038 57
9781.508 43
9781.978 49
9782.448 58
9782.918 45
9783.388 43
9783.858 41
9784.328 65
9784.798 55
9785.268 39
9785.738 56
9786.208 78
9786.678 105
9787.148 84
9787.619 76
9788.089 59
9788.559 40
9789.029 39
9789.499 33
9789.969 48
9790.440 57
9790.910 58
9791.380 56
9791.850 46
9792.321 43
9792.791 75
9793.261 71
9793.731 54
9794.202 64
9794.672 63
9795.142 60
9795.613 57
9796.083 48
9796.553 53
9797.024 59
9797.494 41
9797.964 42
9798.435 52
9798.905 63
9799.376 43
9799.846 42
9800.317 40
9800.787 51
9801.257 63
9801.728 45
9802.198 39
9802.669 34
9803.139 21
9803.610 27
9804.080 40
9804.551 40
9805.022 39
9805.492 52
9805.963 57
9806.433 54
9806.904 47
9807.375 36
9807.845 26
9808.316 35
9808.786 54
9809.257 53
9809.728 70
9810.198 51
9810.669 42
9811.140 39
9811.611 43
9812.081 39
9812.552 48
9813.023 49
9813.494 55
9813.964 62
9814.435 64
9814.906 49
9815.377 49
9815.848 46
9816.318 57
9816.789 59
9817.260 50
9817.731 48
9818.202 60
9818.673 45
9819.144 43
9819.614 64
9820.085 46
9820.556 41
9821.027 62
9821.498 80
9821.969 86
9822.440 70
9822.911 60
9823.382 61
9823.853 87
9824.324 78
9824.795 70
9825.266 74
9825.737 75
9826.208 102
9826.679 79
9827.150 65
9827.622 89
9828.093 83
9828.564 76
9829.035 62
9829.506 73
9829.977 81
9830.448 64
9830.920 61
9831.391 54
9831.862 61
9832.333 58
9832.804 67
9833.276 69
9833.747 81
9834.218 90
9834.689 77
9835.161 85
9835.632 57
9836.103 63
9836.575 56
9837.046 36
9837.517 39
9837.989 51
9838.460 52
9838.931 71
9839.403 72
9839.874 80
9840.346 68
9840.817 44
9841.288 52
9841.760 78
9842.231 82
9842.703 76
9843.174 69
9843.646 56
9844.117 66
9844.589 56
9845.060 65
9845.532 50
9846.003 85
9846.475 65
9846.946 63
9847.418 66
9847.890 75
9848.361 78
9848.833 70
9849.304 77
9849.776 60
9850.248 46
9850.719 53
9851.191 58
9851.663 48
9852.134 52
9852.606 52
9853.078 51
9853.549 50
9854.021 49
9854.493 60
9854.965 59
9855.436 51
9855.908 40
9856.380 46
9856.852 30
9857.324 44
9857.795 49
9858.267 41
9858.739 32
9859.211 23
9859.683 35
9860.155 43
9860.627 44
9861.098 59
9861.570 62
9862.042 56
9862.514 49
9862.986 52
9863.458 51
9863.930 64
9864.402 58
9864.874 65
9865.346 76
9865.818 83
9866.290 77
9866.762 58
9867.234 54
9867.706 43
9868.178 68
9868.650 62
9869.122 69
9869.595 77
9870.067 78
9870.539 60
9871.011 55
9871.483 62
9871.955 45
9872.427 26
9872.900 29
9873.372 42
9873.844 37
9874.316 31
9874.788 52
9875.261 49
9875.733 45
9876.205 43
9876.677 44
9877.150 56
9877.622 43
9878.094 50
9878.567 75
9879.039 67
9879.511 66
9879.984 70
9880.456 61
9880.928 36
9881.401 23
9881.873 25
9882.346 43
9882.818 41
9883.291 65
9883.763 68
9884.235 53
9884.708 49
9885.180 77
9885.653 65
9886.125 60
9886.598 59
9887.070 51
9887.543 44
9888.015 52
9888.488 43
9888.961 38
9889.433 51
9889.906 50
9890.378 47
9890.851 55
9891.324 45
9891.796 41
9892.269 37
9892.741 35
9893.214 44
9893.687 47
9894.160 42
9894.632 47
9895.105 68
9895.578 51
9896.050 62
9896.523 77
9896.996 68
9897.469 45
9897.941 56
9898.414 73
9898.887 53
9899.360 57
9899.833 77
9900.306 80
9900.778 60
9901.251 52
9901.724 61
9902.197 63
9902.670 50
9903.143 36
9903.616 25
9904.089 41
9904.562 54
9905.035 47
9905.507 43
9905.980 36
9906.453 31
9906.926 35
9907.399 48
9907.872 57
9908.346 48
9908.819 43
9909.292 59
9909.765 66
9910.238 58
9910.711 43
9911.184 44
9911.657 68
9912.130 55
9912.603 42
9913.076 43
9913.550 49
9914.023 29
9914.496 36
9914.969 46
9915.442 64
9915.916 50
9916.389 41
9916.862 52
9917.335 60
9917.808 52
9918.282 49
9918.755 25
9919.228 29
9919.702 49
9920.175 64
9920.648 54
9921.122 44
9921.595 36
9922.068 37
9922.542 38
9923.015 49
9923.488 54
9923.962 53
9924.435 54
9924.909 52
9925.382 42
9925.856 37
9926.329 55
9926.802 61
9927.276 59
9927.749 67
9928.223 68
9928.696 73
9929.170 62
9929.644 45
9930.117 52
9930.591 63
9931.064 62
9931.538 49
9932.011 50
9932.485 45
9932.959 25
9933.432 32
9933.906 47
9934.380 42
9934.853 52
9935.327 63
9935.801 57
9936.274 39
9936.748 38
9937.222 48
9937.695 55
9938.169 72
9938.643 48
9939.117 42
9939.590 36
9940.064 45
9940.538 43
9941.012 31
9941.486 41
9941.959 63
9942.433 67
9942.907 43
9943.381 54
9943.855 41
9944.329 27
9944.803 38
9945.277 28
9945.751 31
9946.224 40
9946.698 33
9947.172 38
9947.646 54
9948.120 51
9948.594 51
9949.068 45
9949.542 37
9950.016 56
9950.490 68
9950.964 61
9951.438 64
9951.913 44
9952.387 35
9952.861 38
9953.335 44
9953.809 33
9954.283 51
9954.757 48
9955.231 55
9955.705 50
9956.180 50
9956.654 41
9957.128 50
9957.602 49
9958.076 67
9958.551 78
9959.025 55
9959.499 58
9959.973 37
9960.448 47
9960.922 58
9961.396 54
9961.871 47
9962.345 44
9962.819 42
9963.294 59
9963.768 47
9964.242 36
9964.717 57
9965.191 37
9965.665 40
9966.140 38
9966.614 51
9967.089 76
9967.563 85
9968.038 65
9968.512 50
9968.987 34
9969.461 24
9969.935 38
9970.410 55
9970.885 71
9971.359 64
9971.834 52
9972.308 71
9972.783 74
9973.257 56
9973.732 60
9974.206 70
9974.681 77
9975.156 48
9975.630 33
9976.105 26
9976.580 39
9977.054 39
9977.529 35
9978.004 29
9978.478 45
9978.953 50
9979.428 50
9979.903 39
9980.377 55
9980.852 54
9981.327 57
9981.802 64
9982.276 60
9982.751 72
9983.226 61
9983.701 41
9984.176 41
9984.651 38
9985.125 60
9985.600 54
9986.075 40
9986.550 44
9987.025 35
9987.500 53
9987.975 50
9988.450 54
9988.925 48
9989.400 47
9989.875 50
9990.350 35
9990.825 34
9991.300 37
9991.775 61
9992.250 50
9992.725 49
9993.200 35
9993.675 20
9994.150 34
9994.625 55
9995.100 49
9995.575 32
9996.050 24
9996.525 57
9997.001 67
9997.476 62
9997.951 69
9998.426 60
9998.901 64
9999.376 45
9999.852 28
10000.327 40
10000.802 48
10001.277 49
10001.753 57
10002.228 43
10002.703 40
10003.178 37
10003.654 45
10004.129 37
10004.604 36
10005.080 36
10005.555 40
10006.030 29
10006.506 45
10006.981 48
10007.456 65
10007.932 66
10008.407 62
10008.883 51
10009.358 41
10009.834 38
10010.309 46
10010.785 52
10011.260 54
10011.735 44
10012.211 41
10012.686 45
10013.162 56
10013.638 51
10014.113 48
10014.589 41
10015.064 40
10015.540 51
10016.015 49
10016.491 44
10016.967 47
10017.442 54
10017.918 41
10018.394 35
10018.869 43
10019.345 38
10019.821 44
10020.296 45
10020.772 41
10021.248 31
10021.723 39
10022.199 42
10022.675 60
10023.151 59
10023.626 56
10024.102 53
10024.578 61
10025.054 45
10025.530 31
10026.005 41
10026.481 54
10026.957 46
10027.433 26
10027.909 20
10028.385 34
10028.861 47
10029.337 44
10029.813 60
10030.288 51
10030.764 54
10031.240 69
10031.716 69
10032.192 72
10032.668 40
10033.144 36
10033.620 46
10034.096 68
10034.572 60
10035.048 62
10035.524 51
10036.000 53
10036.477 59
10036.953 72
10037.429 88
10037.905 81
10038.381 66
10038.857 57
10039.333 47
10039.809 44
10040.286 56
10040.762 53
10041.238 39
10041.714 36
10042.190 46
10042.667 45
10043.143 16
10043.619 28
10044.095 27
10044.572 44
10045.048 40
10045.524 42
10046.001 55
10046.477 73
10046.953 60
10047.429 37
10047.906 24
10048.382 29
10048.859 33
10049.335 28
10049.811 19
10050.288 48
10050.764 39
10051.241 39
10051.717 35
10052.193 37
10052.670 36
10053.146 32
10053.623 40
10054.099 53
10054.576 47
10055.052 40
10055.529 66
10056.006 73
10056.482 73
10056.959 40
10057.435 28
10057.912 29
10058.388 42
10058.865 24
10059.342 49
10059.818 30
10060.295 33
10060.772 33
10061.248 53
10061.725 45
10062.202 33
10062.678 33
10063.155 43
10063.632 51
10064.108 50
10064.585 64
10065.062 67
10065.539 64
10066.015 45
10066.492 53
10066.969 42
10067.446 33
10067.923 37
10068.400 25
10068.876 39
10069.353 38
10069.830 42
10070.307 25
10070.784 38
10071.261 45
10071.738 29
10072.215 40
10072.692 31
10073.169 33
10073.645 36
10074.122 29
10074.599 27
10075.076 35
10075.553 49
10076.030 43
10076.507 39
10076.984 42
10077.462 55
10077.939 44
10078.416 46
10078.893 43
10079.370 33
10079.847 31
10080.324 38
10080.801 37
10081.278 45
10081.755 54
10082.233 39
10082.710 39
10083.187 39
10083.664 41
10084.141 46
10084.619 46
10085.096 33
10085.573 41
10086.050 43
10086.528 45
10087.005 31
10087.482 46
10087.959 50
10088.437 40
10088.914 27
10089.391 37
10089.869 34
10090.346 40
10090.824 39
10091.301 37
10091.778 37
10092.256 48
10092.733 55
10093.211 56
10093.688 55
10094.165 39
10094.643 51
10095.120 43
10095.598 43
10096.075 76
10096.553 71
10097.030 56
10097.508 50
10097.985 26
10098.463 46
10098.940 46
10099.418 57
10099.896 51
10100.373 45
10100.851 47
10101.328 49
10101.806 39
10102.284 46
10102.761 50
10103.239 37
10103.717 44
10104.194 44
10104.672 53
10105.150 38
10105.627 42
10106.105 49
10106.583 52
10107.061 52
10107.538 49
10108.016 46
10108.494 38
10108.972 38
10109.450 56
10109.927 63
10110.405 69
10110.883 42
10111.361 43
10111.839 33
10112.317 51
10112.795 57
10113.272 31
10113.750 32
10114.228 31
10114.706 20
10115.184 23
10115.662 50
10116.140 52
10116.618 32
10117.096 34
10117.574 61
10118.052 70
10118.530 53
10119.008 64
10119.486 57
10119.964 48
10120.442 55
10120.920 38
10121.398 65
10121.876 58
10122.355 52
10122.833 34
10123.311 40
10123.789 58
10124.267 49
10124.745 45
10125.223 47
10125.702 49
10126.180 62
10126.658 65
10127.136 68
10127.615 45
10128.093 36
10128.571 30
10129.049 61
10129.528 59
10130.006 50
10130.484 35
10130.963 33
10131.441 25
10131.919 40
10132.398 56
10132.876 36
10133.354 32
10133.833 33
10134.311 33
10134.789 45
10135.268 40
10135.746 46
10136.225 47
10136.703 36
10137.182 27
10137.660 33
10138.139 35
10138.617 35
10139.096 29
10139.574 22
10140.053 21
10140.531 28
10141.010 27
10141.488 38
10141.967 47
10142.445 37
10142.924 48
10143.403 50
10143.881 50
10144.360 43
10144.839 30
10145.317 16
10145.796 27
10146.275 49
10146.753 53
10147.232 41
10147.711 44
10148.189 31
10148.668 28
10149.147 48
10149.626 41
10150.104 37
10150.583 39
10151.062 53
10151.541 62
10152.020 50
10152.498 46
10152.977 31
10153.456 53
10153.935 45
10154.414 30
10154.893 32
10155.372 40
10155.850 32
10156.329 35
10156.808 20
10157.287 25
10157.766 33
10158.245 52
10158.724 53
10159.203 51
10159.682 36
10160.161 44
10160.640 35
10161.119 30
10161.598 39
10162.077 53
10162.556 61
10163.035 47
10163.514 39
10163.993 24
10164.473 42
10164.952 50
10165.431 44
10165.910 57
10166.389 52
10166.868 61
10167.347 60
10167.827 42
10168.306 42
10168.785 26
10169.264 26
10169.743 37
10170.223 35
10170.702 42
10171.181 35
10171.660 49
10172.140 56
10172.619 63
10173.098 44
10173.578 38
10174.057 56
10174.536 50
10175.016 67
10175.495 56
10175.974 44
10176.454 45
10176.933 33
10177.413 35
10177.892 41
10178.371 47
10178.851 46
10179.330 30
10179.810 30
10180.289 29
10180.769 32
10181.248 27
10181.728 14
10182.207 35
10182.687 59
10183.166 46
10183.646 32
10184.126 45
10184.605 45
10185.085 45
10185.564 47
10186.044 35
10186.524 31
10187.003 49
10187.483 57
10187.963 47
10188.442 46
10188.922 53
10189.402 41
10189.881 49
10190.361 50
10190.841 56
10191.320 31
10191.800 39
10192.280 36
10192.760 50
10193.239 57
10193.719 49
10194.199 35
10194.679 32
10195.159 43
10195.639 43
10196.118 36
10196.598 26
10197.078 38
10197.558 44
10198.038 52
10198.518 48
10198.998 30
10199.478 40
10199.958 36
10200.438 21
10200.918 34
10201.398 34
10201.877 48
10202.357 37
10202.837 36
10203.318 31
10203.798 51
10204.278 45
10204.758 45
10205.238 48
10205.718 44
10206.198 31
10206.678 36
10207.158 37
10207.638 58
10208.118 88
10208.598 66
10209.079 50
10209.559 46
10210.039 66
10210.519 59
10210.999 55
10211.480 55
10211.960 43
10212.440 40
10212.920 45
10213.401 48
10213.881 48
10214.361 40
10214.841 34
10215.322 34
10215.802 39
10216.282 37
10216.763 36
10217.243 35
10217.723 48
10218.204 63
10218.684 51
10219.164 27
10219.645 35
10220.125 31
10220.606 23
10221.086 35
10221.567 46
10222.047 39
10222.528 38
10223.008 38
10223.489 40
10223.969 21
10224.450 30
10224.930 42
10225.411 45
10225.891 47
10226.372 43
10226.852 46
10227.333 50
10227.813 53
10228.294 57
10228.775 52
10229.255 59
10229.736 45
10230.217 29
10230.697 26
10231.178 19
10231.659 33
10232.139 25
10232.620 15
10233.101 30
10233.581 28
10234.062 33
10234.543 43
10235.024 47
10235.505 53
10235.985 46
10236.466 66
10236.947 52
10237.428 53
10237.909 51
10238.389 58
10238.870 42
10239.351 26
10239.832 24
10240.313 27
10240.794 28
10241.275 34
10241.756 36
10242.237 47
10242.717 55
10243.198 52
10243.679 54
10244.160 30
10244.641 52
10245.122 59
10245.603 47
10246.084 47
10246.565 42
10247.047 40
10247.528 29
10248.009 28
10248.490 26
10248.971 30
10249.452 40
10249.933 26
10250.414 36
10250.895 41
10251.376 27
10251.858 44
10252.339 31
10252.820 34
10253.301 25
10253.782 28
10254.264 43
10254.745 38
10255.226 31
10255.707 27
10256.189 45
10256.670 42
10257.151 32
10257.632 61
10258.114 58
10258.595 53
10259.076 46
10259.558 23
10260.039 23
10260.520 42
10261.002 33
10261.483 27
10261.965 36
10262.446 49
10262.927 51
10263.409 39
10263.890 42
10264.372 51
10264.853 39
10265.335 36
10265.816 41
10266.298 47
10266.779 50
10267.261 43
10267.742 55
10268.224 48
10268.705 48
10269.187 49
10269.668 45
10270.150 64
10270.632 41
10271.113 49
10271.595 49
10272.076 42
10272.558 32
10273.040 48
10273.521 60
10274.003 45
10274.485 46
10274.967 31
10275.448 32
10275.930 38
10276.412 39
10276.893 23
10277.375 49
10277.857 35
10278.339 37
10278.821 42
10279.302 48
10279.784 30
10280.266 46
10280.748 40
10281.230 28
10281.712 31
10282.193 18
10282.675 31
10283.157 40
10283.639 29
10284.121 38
10284.603 30
10285.085 33
10285.567 39
10286.049 37
10286.531 43
10287.013 54
10287.495 43
10287.977 50
10288.459 42
10288.941 30
10289.423 38
10289.905 29
10290.387 33
10290.869 32
10291.351 22
10291.833 38
10292.315 33
10292.797 34
10293.280 33
10293.762 36
10294.244 36
10294.726 33
10295.208 49
10295.690 42
10296.173 47
10296.655 25
10297.137 37
10297.619 32
10298.101 29
10298.584 23
10299.066 37
10299.548 48
10300.031 37
10300.513 33
10300.995 35
10301.477 47
10301.960 51
10302.442 42
10302.925 39
10303.407 55
10303.889 52
10304.372 58
10304.854 34
10305.336 29
10305.819 33
10306.301 21
10306.784 27
10307.266 17
10307.749 17
10308.231 34
10308.714 48
10309.196 45
10309.679 35
10310.161 20
10310.644 30
10311.126 31
10311.609 35
10312.091 36
10312.574 42
10313.057 33
10313.539 46
10314.022 38
10314.504 33
10314.987 50
10315.470 48
10315.952 42
10316.435 51
10316.918 64
10317.400 67
10317.883 45
10318.366 35
10318.849 30
10319.331 35
10319.814 24
10320.297 46
10320.780 45
10321.262 35
10321.745 45
10322.228 32
10322.711 39
10323.194 33
10323.677 37
10324.159 57
10324.642 44
10325.125 33
10325.608 40
10326.091 28
10326.574 40
10327.057 45
10327.540 37
10328.023 45
10328.506 39
10328.989 41
10329.472 45
10329.955 45
10330.438 45
10330.921 30
10331.404 21
10331.887 29
10332.370 27
10332.853 40
10333.336 39
10333.819 52
10334.302 55
10334.785 41
10335.268 28
10335.751 39
10336.234 42
10336.718 54
10337.201 54
10337.684 35
10338.167 33
10338.650 31
10339.133 30
10339.617 43
10340.100 34
10340.583 40
10341.066 42
10341.550 36
10342.033 40
10342.516 65
10342.999 53
10343.483 38
10343.966 32
10344.449 27
10344.933 42
10345.416 50
10345.899 30
10346.383 28
10346.866 31
10347.350 31
10347.833 27
10348.316 26
10348.800 41
10349.283 49
10349.767 36
10350.250 59
10350.734 41
10351.217 29
10351.701 39
10352.184 28
10352.668 32
10353.151 34
10353.635 23
10354.118 23
10354.602 20
10355.085 37
10355.569 31
10356.053 19
10356.536 24
10357.020 18
10357.504 28
10357.987 47
10358.471 48
10358.954 34
10359.438 33
10359.922 21
10360.406 32
10360.889 28
10361.373 24
10361.857 49
10362.340 43
10362.824 39
10363.308 35
10363.792 32
10364.276 44
10364.759 37
10365.243 31
10365.727 30
10366.211 27
10366.695 46
10367.179 47
10367.662 32
10368.146 24
10368.630 17
10369.114 20
10369.598 29
10370.082 31
10370.566 25
10371.050 34
10371.534 31
10372.018 30
10372.502 29
10372.986 38
10373.470 26
10373.954 43
10374.438 36
10374.922 28
10375.406 27
10375.890 20
10376.374 22
10376.858 21
10377.342 31
10377.826 25
10378.310 29
10378.795 25
10379.279 37
10379.763 48
10380.247 38
10380.731 21
10381.215 18
10381.700 30
10382.184 49
10382.668 38
10383.152 35
10383.636 61
10384.121 50
10384.605 29
10385.089 34
10385.574 42
10386.058 28
10386.542 46
10387.026 40
10387.511 31
10387.995 26
10388.479 35
10388.964 36
10389.448 36
10389.933 34
10390.417 39
10390.901 30
10391.386 31
10391.870 21
10392.355 21
10392.839 35
10393.324 40
10393.808 28
10394.293 24
10394.777 34
10395.262 46
10395.746 45
10396.231 35
10396.715 21
10397.200 25
10397.684 26
10398.169 25
10398.654 39
10399.138 54
10399.623 33
10400.107 49
10400.592 54
10401.077 46
10401.561 45
10402.046 81
10402.531 74
10403.015 53
10403.500 38
10403.985 30
10404.470 21
10404.954 24
10405.439 21
10405.924 25
10406.409 29
10406.893 46
10407.378 43
10407.863 37
10408.348 42
10408.833 47
10409.317 58
10409.802 49
10410.287 44
10410.772 46
10411.257 45
10411.742 37
10412.227 27
10412.712 34
10413.197 34
10413.682 42
10414.166 51
10414.651 30
10415.136 33
10415.621 34
10416.106 41
10416.591 51
10417.076 39
10417.561 34
10418.046 40
10418.532 40
10419.017 39
10419.502 44
10419.987 38
10420.472 31
10420.957 29
10421.442 51
10421.927 35
10422.412 40
10422.898 42
10423.383 40
10423.868 34
10424.353 36
10424.838 29
10425.324 40
10425.809 53
10426.294 43
10426.779 28
10427.264 38
10427.750 41
10428.235 32
10428.720 33
10429.206 57
10429.691 44
10430.176 39
10430.662 42
10431.147 24
10431.632 22
10432.118 14
10432.603 12
10433.088 35
10433.574 35
10434.059 28
10434.545 32
10435.030 35
10435.516 53
10436.001 43
10436.487 51
10436.972 62
10437.458 45
10437.943 39
10438.429 26
10438.914 41
10439.400 47
10439.885 59
10440.371 40
10440.856 28
10441.342 29
10441.827 23
10442.313 46
10442.799 47
10443.284 28
10443.770 28
10444.256 41
10444.741 52
10445.227 30
10445.713 21
10446.198 28
10446.684 32
10447.170 36
10447.656 40
10448.141 34
10448.627 31
10449.113 37
10449.599 38
10450.084 24
10450.570 27
10451.056 25
10451.542 35
10452.028 51
10452.513 42
10452.999 42
10453.485 19
10453.971 13
10454.457 21
10454.943 34
10455.429 31
10455.915 33
10456.401 29
10456.887 30
10457.373 29
10457.859 23
10458.344 36
10458.830 58
10459.316 59
10459.803 63
10460.289 49
10460.775 48
10461.261 47
10461.747 39
10462.233 38
10462.719 55
10463.205 62
10463.691 46
10464.177 45
10464.663 60
10465.149 48
10465.636 42
10466.122 39
10466.608 31
10467.094 29
10467.580 37
10468.066 37
10468.553 47
10469.039 50
10469.525 50
10470.011 38
10470.498 36
10470.984 47
10471.470 48
10471.957 39
10472.443 34
10472.929 46
10473.416 59
10473.902 42
10474.388 49
10474.875 35
10475.361 43
10475.847 50
10476.334 41
10476.820 49
10477.307 44
10477.793 44
10478.279 31
10478.766 23
10479.252 37
10479.739 23
10480.225 19
10480.712 31
10481.198 25
10481.685 30
10482.171 38
10482.658 35
10483.144 37
10483.631 37
10484.118 45
10484.604 46
10485.091 37
10485.577 29
10486.064 37
10486.551 30
10487.037 44
10487.524 27
10488.011 36
10488.497 60
10488.984 52
10489.471 51
10489.957 37
10490.444 53
10490.931 50
10491.418 37
10491.904 37
10492.391 34
10492.878 40
10493.365 48
10493.852 56
10494.338 49
10494.825 42
10495.312 39
10495.799 37
10496.286 33
10496.773 52
10497.260 40
10497.746 46
10498.233 59
10498.720 69
10499.207 58
10499.694 46
10500.181 50
10500.668 35
10501.155 49
10501.642 49
10502.129 43
10502.616 39
10503.103 28
10503.590 31
10504.077 48
10504.564 53
10505.051 36
10505.538 32
10506.025 43
10506.512 35
10507.000 58
10507.487 64
10507.974 52
10508.461 62
10508.948 47
10509.435 45
10509.923 38
10510.410 33
10510.897 29
10511.384 32
10511.871 32
10512.359 25
10512.846 32
10513.333 32
10513.820 39
10514.308 40
10514.795 40
10515.282 32
10515.770 36
10516.257 42
10516.744 42
10517.232 46
10517.719 41
10518.206 53
10518.694 56
10519.181 47
10519.668 50
10520.156 54
10520.643 49
10521.131 42
10521.618 65
10522.106 50
10522.593 55
10523.081 42
10523.568 43
10524.056 25
10524.543 43
10525.031 52
10525.518 43
10526.006 36
10526.493 31
10526.981 28
10527.468 26
10527.956 31
10528.444 32
10528.931 37
10529.419 41
10529.907 43
10530.394 30
10530.882 25
10531.370 27
10531.857 24
10532.345 21
10532.833 35
10533.320 57
10533.808 43
10534.296 27
10534.784 25
10535.271 39
10535.759 40
10536.247 40
10536.735 39
10537.222 30
10537.710 32
10538.198 26
10538.686 21
10539.174 19
10539.662 29
10540.150 30
10540.637 31
10541.125 41
10541.613 26
10542.101 23
10542.589 35
10543.077 34
10543.565 30
10544.053 48
10544.541 40
10545.029 28
10545.517 34
10546.005 35
10546.493 17
10546.981 17
10547.469 22
10547.957 27
10548.445 33
10548.933 64
10549.421 45
10549.910 42
10550.398 36
10550.886 63
10551.374 59
10551.862 52
10552.350 51
10552.838 35
10553.327 36
10553.815 46
10554.303 40
10554.791 40
10555.279 45
10555.768 38
10556.256 30
10556.744 41
10557.232 36
10557.721 26
10558.209 27
10558.697 37
10559.186 36
10559.674 34
10560.162 20
10560.651 15
10561.139 21
10561.627 31
10562.116 41
10562.604 41
10563.093 42
10563.581 47
10564.069 42
10564.558 36
10565.046 34
10565.535 37
10566.023 50
10566.512 53
10567.000 41
10567.489 36
10567.977 30
10568.466 28
10568.954 27
10569.443 20
10569.931 38
10570.420 48
10570.909 38
10571.397 26
10571.886 40
10572.375 30
10572.863 27
10573.352 29
10573.840 29
10574.329 36
10574.818 45
10575.306 39
10575.795 36
10576.284 31
10576.773 21
10577.261 22
10577.750 30
10578.239 38
10578.728 34
10579.216 29
10579.705 40
10580.194 28
10580.683 22
10581.172 42
10581.660 49
10582.149 42
10582.638 30
10583.127 38
10583.616 33
10584.105 23
10584.594 22
10585.083 31
10585.572 52
10586.061 36
10586.549 34
10587.038 31
10587.527 33
10588.016 31
10588.505 17
10588.994 19
10589.483 29
10589.972 23
10590.461 35
10590.951 32
10591.440 46
10591.929 51
10592.418 41
10592.907 29
10593.396 34
10593.885 25
10594.374 23
10594.863 34
10595.353 45
10595.842 34
10596.331 29
10596.820 32
10597.309 42
10597.798 31
10598.288 30
10598.777 32
10599.266 49
10599.755 38
10600.245 39
10600.734 32
10601.223 31
10601.713 53
10602.202 50
10602.691 39
10603.181 27
10603.670 24
10604.159 23
10604.649 22
10605.138 16
10605.627 17
10606.117 25
10606.606 23
10607.096 20
10607.585 42
10608.074 34
10608.564 30
10609.053 29
10609.543 33
10610.032 25
10610.522 30
10611.011 31
10611.501 30
10611.990 32
10612.480 31
10612.970 30
10613.459 37
10613.949 19
10614.438 19
10614.928 40
10615.418 41
10615.907 27
10616.397 38
10616.886 79
10617.376 59
10617.866 41
10618.355 48
10618.845 46
10619.335 39
10619.825 39
10620.314 34
10620.804 42
10621.294 40
10621.784 38
10622.273 33
10622.763 39
10623.253 31
10623.743 30
10624.233 12
10624.722 25
10625.212 31
10625.702 23
10626.192 25
10626.682 23
10627.172 17
10627.662 24
10628.152 26
10628.641 23
10629.131 25
10629.621 30
10630.111 39
10630.601 38
10631.091 36
10631.581 54
10632.071 30
10632.561 24
10633.051 28
10633.541 25
10634.031 33
10634.521 40
10635.011 35
10635.502 25
10635.992 21
10636.482 38
10636.972 42
10637.462 27
10637.952 46
10638.442 47
10638.932 41
10639.423 44
10639.913 31
10640.403 44
10640.893 35
10641.383 28
10641.874 23
10642.364 19
10642.854 31
10643.344 33
10643.835 29
10644.325 32
10644.815 22
10645.306 28
10645.796 33
10646.286 22
10646.777 21
10647.267 14
10647.757 14
10648.248 16
10648.738 20
10649.228 22
10649.719 27
10650.209 33
10650.700 26
10651.190 36
10651.681 58
10652.171 44
10652.661 35
10653.152 38
10653.642 32
10654.133 30
10654.623 30
10655.114 24
10655.605 26
10656.095 46
10656.586 36
10657.076 29
10657.567 27
10658.057 18
10658.548 11
10659.039 18
10659.529 24
10660.020 20
10660.511 26
10661.001 30
10661.492 26
10661.983 17
10662.473 30
10662.964 22
10663.455 23
10663.946 26
10664.436 28
10664.927 39
10665.418 23
10665.909 26
10666.399 36
10666.890 13
10667.381 44
10667.872 59
10668.363 53
10668.853 41
10669.344 26
10669.835 21
10670.326 35
10670.817 35
10671.308 36
10671.799 47
10672.290 42
10672.781 51
10673.272 31
10673.763 21
10674.254 14
10674.745 25
10675.236 54
10675.727 38
10676.218 38
10676.709 29
10677.200 44
10677.691 30
10678.182 31
10678.673 30
10679.164 18
10679.655 22
10680.146 20
10680.637 32
10681.128 44
10681.619 44
10682.111 44
10682.602 30
10683.093 33
10683.584 42
10684.075 32
10684.567 41
10685.058 31
10685.549 41
10686.040 46
10686.532 41
10687.023 30
10687.514 32
10688.005 43
10688.497 38
10688.988 34
10689.479 33
10689.971 28
10690.462 26
10690.953 25
10691.445 19
10691.936 17
10692.427 24
10692.919 7
10693.410 17
10693.902 27
10694.393 35
10694.885 25
10695.376 47
10695.868 37
10696.359 36
10696.850 33
10697.342 36
10697.833 36
10698.325 33
10698.817 21
10699.308 40
10699.800 37
10700.291 30
10700.783 38
10701.274 42
10701.766 44
10702.258 34
10702.749 20
10703.241 29
10703.733 37
10704.224 49
10704.716 50
10705.208 45
10705.699 43
10706.191 34
10706.683 36
10707.174 46
10707.666 40
10708.158 37
10708.650 48
10709.141 48
10709.633 51
10710.125 32
10710.617 30
10711.109 36
10711.600 31
10712.092 35
10712.584 35
10713.076 26
10713.568 19
10714.060 27
10714.552 45
10715.044 55
10715.536 53
10716.027 46
10716.519 33
10717.011 32
10717.503 28
10717.995 16
10718.487 13
10718.979 16
10719.471 31
10719.963 28
10720.455 45
10720.947 54
10721.439 33
10721.932 28
10722.424 39
10722.916 31
10723.408 31
10723.900 48
10724.392 45
10724.884 32
10725.376 25
10725.868 25
10726.361 29
10726.853 32
10727.345 25
10727.837 31
10728.329 28
10728.822 36
10729.314 41
10729.806 33
10730.298 29
10730.791 15
10731.283 10
10731.775 14
10732.268 16
10732.760 28
10733.252 37
10733.745 44
10734.237 29
10734.729 35
10735.222 45
10735.714 45
10736.206 56
10736.699 35
10737.191 37
10737.684 33
10738.176 44
10738.669 28
10739.161 30
10739.653 13
10740.146 14
10740.638 25
10741.131 32
10741.623 28
10742.116 34
10742.609 40
10743.101 25
10743.594 35
10744.086 33
10744.579 17
10745.071 28
10745.564 38
10746.057 46
10746.549 42
10747.042 36
10747.535 42
10748.027 40
10748.520 38
10749.013 34
10749.505 25
10749.998 38
10750.491 34
10750.983 37
10751.476 37
10751.969 28
10752.462 19
10752.954 21
10753.447 35
10753.940 45
10754.433 31
10754.926 41
10755.419 45
10755.911 39
10756.404 24
10756.897 25
10757.390 25
10757.883 30
10758.376 33
10758.869 44
10759.362 34
10759.855 23
10760.348 31
10760.840 23
10761.333 36
10761.826 21
10762.319 26
10762.812 20
10763.305 16
10763.798 17
10764.292 21
10764.785 19
10765.278 34
10765.771 44
10766.264 55
10766.757 43
10767.250 25
10767.743 27
10768.236 14
10768.729 8
10769.223 14
10769.716 20
10770.209 15
10770.702 18
10771.195 42
10771.688 49
10772.182 34
10772.675 28
10773.168 16
10773.661 25
10774.155 33
10774.648 18
10775.141 20
10775.635 24
10776.128 36
10776.621 31
10777.114 28
10777.608 21
10778.101 18
10778.595 22
10779.088 40
10779.581 41
10780.075 47
10780.568 51
10781.062 41
10781.555 32
10782.048 32
10782.542 38
10783.035 41
10783.529 35
10784.022 44
10784.516 40
10785.009 28
10785.503 31
10785.996 19
10786.490 19
10786.983 34
10787.477 35
10787.971 33
10788.464 45
10788.958 41
10789.451 30
10789.945 41
10790.439 35
10790.932 22
10791.426 30
10791.920 39
10792.413 38
10792.907 44
10793.401 34
10793.894 31
10794.388 40
10794.882 26
10795.376 32
10795.869 39
10796.363 39
10796.857 21
10797.351 31
10797.845 16
10798.338 20
10798.832 25
10799.326 36
10799.820 41
10800.314 31
10800.808 30
10801.302 30
10801.795 43
10802.289 44
10802.783 41
10803.277 31
10803.771 30
10804.265 36
10804.759 29
10805.253 35
10805.747 38
10806.241 34
10806.735 46
10807.229 40
10807.723 40
10808.217 42
10808.711 31
10809.205 43
10809.699 33
10810.193 41
10810.688 36
10811.182 24
10811.676 31
10812.170 38
10812.664 25
10813.158 26
10813.652 28
10814.147 26
10814.641 20
10815.135 17
10815.629 28
10816.123 26
10816.618 35
10817.112 31
10817.606 25
10818.100 22
10818.595 20
10819.089 22
10819.583 16
10820.078 24
10820.572 38
10821.066 42
10821.561 30
10822.055 21
10822.549 23
10823.044 27
10823.538 28
10824.032 21
10824.527 33
10825.021 33
10825.516 28
10826.010 25
10826.505 32
10826.999 29
10827.494 35
10827.988 24
10828.483 26
10828.977 26
10829.472 41
10829.966 60
10830.461 67
10830.955 46
10831.450 52
10831.944 55
10832.439 49
10832.934 41
10833.428 31
10833.923 40
10834.418 42
10834.912 33
10835.407 16
10835.902 21
10836.396 18
10836.891 18
10837.386 16
10837.880 29
10838.375 33
10838.870 29
10839.365 25
10839.859 25
10840.354 32
10840.849 25
10841.344 31
10841.839 27
10842.333 38
10842.828 30
10843.323 29
10843.818 47
10844.313 51
10844.808 53
10845.303 39
10845.797 32
10846.292 24
10846.787 30
10847.282 36
10847.777 37
10848.272 44
10848.767 32
10849.262 28
10849.757 33
10850.252 29
10850.747 25
10851.242 31
10851.737 37
10852.232 35
10852.727 30
10853.222 44
10853.717 41
10854.213 28
10854.708 29
10855.203 36
10855.698 37
10856.193 31
10856.688 37
10857.183 56
10857.678 60
10858.174 58
10858.669 47
10859.164 48
10859.659 44
10860.155 42
10860.650 35
10861.145 21
10861.640 22
10862.136 20
10862.631 28
10863.126 29
10863.621 30
10864.117 24
10864.612 26
10865.107 26
10865.603 33
10866.098 38
10866.594 35
10867.089 26
10867.584 24
10868.080 30
10868.575 28
10869.071 13
10869.566 12
10870.061 28
10870.557 33
10871.052 34
10871.548 41
10872.043 37
10872.539 32
10873.034 42
10873.530 54
10874.026 48
10874.521 37
10875.017 38
10875.512 39
10876.008 48
10876.503 41
10876.999 49
10877.495 47
10877.990 46
10878.486 32
10878.982 28
10879.477 40
10879.973 30
10880.469 28
10880.964 34
10881.460 21
10881.956 14
10882.451 17
10882.947 17
10883.443 33
10883.939 58
10884.435 82
10884.930 72
10885.426 57
10885.922 48
10886.418 39
10886.914 53
10887.409 56
10887.905 48
10888.401 53
10888.897 34
10889.393 40
10889.889 41
10890.385 21
10890.881 25
10891.377 22
10891.873 37
10892.369 37
10892.865 33
10893.361 39
10893.857 51
10894.353 47
10894.849 59
10895.345 56
10895.841 35
10896.337 36
10896.833 28
10897.329 23
10897.825 35
10898.321 33
10898.817 33
10899.313 37
10899.809 20
10900.306 13
10900.802 25
10901.298 37
10901.794 38
10902.290 37
10902.786 38
10903.283 40
10903.779 40
10904.275 54
10904.771 54
10905.268 48
10905.764 62
10906.260 43
10906.756 35
10907.253 25
10907.749 28
10908.245 36
10908.742 49
10909.238 48
10909.734 44
10910.231 29
10910.727 32
10911.224 29
10911.720 32
10912.216 32
10912.713 27
10913.209 43
10913.706 46
10914.202 29
10914.699 26
10915.195 26
10915.692 15
10916.188 19
10916.685 34
10917.181 44
10917.678 42
10918.174 49
10918.671 44
10919.167 36
10919.664 29
10920.161 43
10920.657 50
10921.154 45
10921.650 30
10922.147 26
10922.644 26
10923.140 35
10923.637 28
10924.134 23
10924.630 36
10925.127 48
10925.624 38
10926.121 33
10926.617 40
10927.114 29
10927.611 21
10928.108 18
10928.604 11
10929.101 28
10929.598 31
10930.095 18
10930.592 25
10931.088 24
10931.585 28
10932.082 27
10932.579 27
10933.076 19
10933.573 25
10934.070 36
10934.567 34
10935.064 39
10935.561 41
10936.058 29
10936.555 28
10937.051 27
10937.548 25
10938.045 29
10938.542 33
10939.040 42
10939.537 57
10940.034 42
10940.531 30
10941.028 24
10941.525 28
10942.022 37
10942.519 30
10943.016 38
10943.513 41
10944.010 26
10944.508 27
10945.005 36
10945.502 39
10945.999 33
10946.496 22
10946.993 24
10947.491 31
10947.988 40
10948.485 40
10948.982 42
10949.480 36
10949.977 41
10950.474 34
10950.971 33
10951.469 52
10951.966 51
10952.463 38
10952.961 45
10953.458 50
10953.955 29
10954.453 45
10954.950 43
10955.448 38
10955.945 33
10956.442 39
10956.940 39
10957.437 27
10957.935 22
10958.432 23
10958.930 28
10959.427 26
10959.925 30
10960.422 27
10960.920 36
10961.417 25
10961.915 22
10962.412 20
10962.910 33
10963.408 28
10963.905 28
10964.403 24
10964.900 22
10965.398 30
10965.896 28
10966.393 37
10966.891 29
10967.389 20
10967.886 20
10968.384 18
10968.882 23
10969.379 38
10969.877 32
10970.375 50
10970.873 55
10971.370 42
10971.868 25
10972.366 28
10972.864 26
10973.361 28
10973.859 42
10974.357 42
10974.855 45
10975.353 52
10975.851 28
10976.349 16
10976.846 16
10977.344 24
10977.842 28
10978.340 22
10978.838 27
10979.336 21
10979.834 25
10980.332 37
10980.830 32
10981.328 18
10981.826 28
10982.324 35
10982.822 38
10983.320 32
10983.818 24
10984.316 25
10984.814 30
10985.312 31
10985.810 41
10986.308 51
10986.806 41
10987.305 22
10987.803 16
10988.301 17
10988.799 36
10989.297 58
10989.795 47
10990.293 47
10990.792 39
10991.290 40
10991.788 34
10992.286 29
10992.785 20
10993.283 16
10993.781 33
10994.279 42
10994.778 39
10995.276 41
10995.774 43
10996.273 37
10996.771 37
10997.269 34
10997.768 27
10998.266 30
10998.764 30
10999.263 29
10999.761 41
11000.260 29
11000.758 26
11001.256 22
11001.755 35
11002.253 39
11002.752 20
11003.250 39
11003.749 48
11004.247 52
11004.746 37
11005.244 27
11005.743 25
11006.241 45
11006.740 44
11007.239 36
11007.737 58
11008.236 55
11008.734 41
11009.233 36
11009.732 23
11010.230 15
11010.729 15
11011.228 22
11011.726 31
11012.225 34
11012.724 40
11013.222 47
11013.721 38
11014.220 25
11014.718 8
11015.217 9
11015.716 20
11016.215 18
11016.714 23
11017.212 20
11017.711 19
11018.210 24
11018.709 13
11019.208 23
11019.707 25
11020.205 16
11020.704 25
11021.203 26
11021.702 20
11022.201 27
11022.700 20
11023.199 32
11023.698 35
11024.197 24
11024.696 25
11025.195 30
11025.694 32
11026.193 41
11026.692 38
11027.191 39
11027.690 33
11028.189 38
11028.688 52
11029.187 43
11029.686 35
11030.185 33
11030.684 26
11031.183 32
11031.682 22
11032.182 34
11032.681 25
11033.180 22
11033.679 37
11034.178 44
11034.677 25
11035.177 25
11035.676 44
11036.175 42
11036.674 43
11037.174 34
11037.673 27
11038.172 28
11038.671 38
11039.171 52
11039.670 39
11040.169 40
11040.669 28
11041.168 18
11041.667 37
11042.167 52
11042.666 63
11043.165 46
11043.665 31
11044.164 27
11044.664 29
11045.163 26
11045.662 35
11046.162 28
11046.661 27
11047.161 34
11047.660 45
11048.160 38
11048.659 46
11049.159 39
11049.658 39
11050.158 46
11050.657 33
11051.157 51
11051.657 20
11052.156 23
11052.656 28
11053.155 24
11053.655 35
11054.155 34
11054.654 38
11055.154 37
11055.654 46
11056.153 55
11056.653 47
11057.153 35
11057.652 36
11058.152 48
11058.652 34
11059.152 20
11059.651 20
11060.151 27
11060.651 47
11061.151 50
11061.651 34
11062.150 32
11062.650 35
11063.150 45
11063.650 36
11064.150 26
11064.650 35
11065.149 35
11065.649 34
11066.149 42
11066.649 39
11067.149 45
11067.649 36
11068.149 29
11068.649 25
11069.149 28
11069.649 30
11070.149 23
11070.649 19
11071.149 22
11071.649 19
11072.149 23
11072.649 26
11073.149 22
11073.649 20
11074.149 29
11074.649 50
11075.149 39
11075.650 36
11076.150 43
11076.650 36
11077.150 23
11077.650 15
11078.150 25
11078.651 20
11079.151 16
11079.651 19
11080.151 23
11080.651 37
11081.152 39
11081.652 46
11082.152 37
11082.652 28
11083.153 21
11083.653 13
11084.153 14
11084.654 29
11085.154 39
11085.654 39
11086.155 37
11086.655 35
11087.155 28
11087.656 26
11088.156 21
11088.657 22
11089.157 20
11089.657 16
11090.158 12
11090.658 37
11091.159 28
11091.659 22
11092.160 21
11092.660 30
11093.161 30
11093.661 22
11094.162 19
11094.662 31
11095.163 19
11095.664 24
11096.164 31
11096.665 30
11097.165 27
11097.666 24
11098.167 28
11098.667 19
11099.168 24
11099.669 25
11100.169 23
11100.670 17
11101.171 17
11101.671 18
11102.172 21
11102.673 28
11103.173 35
11103.674 37
11104.175 55
11104.676 39
11105.177 23
11105.677 23
11106.178 25
11106.679 31
11107.180 27
11107.681 25
11108.181 25
11108.682 44
11109.183 30
11109.684 33
11110.185 49
11110.686 48
11111.187 36
11111.688 24
11112.189 32
11112.690 51
11113.191 36
11113.692 34
11114.193 24
11114.694 32
11115.195 26
11115.696 35
11116.197 26
11116.698 21
11117.199 15
11117.700 11
11118.201 19
11118.702 5
11119.203 12
11119.704 16
11120.205 17
11120.706 21
11121.208 22
11121.709 18
11122.210 21
11122.711 15
11123.212 25
11123.713 28
11124.215 25
11124.716 31
11125.217 38
11125.718 25
11126.220 23
11126.721 19
11127.222 22
11127.723 26
11128.225 18
11128.726 30
11129.227 30
11129.729 29
11130.230 28
11130.731 37
11131.233 31
11131.734 23
11132.236 20
11132.737 29
11133.238 27
11133.740 18
11134.241 11
11134.743 16
11135.244 28
11135.746 28
11136.247 20
11136.749 19
11137.250 20
11137.752 18
11138.253 18
11138.755 21
11139.256 26
11139.758 27
11140.259 30
11140.761 43
11141.263 32
11141.764 39
11142.266 35
11142.768 25
11143.269 35
11143.771 47
11144.272 47
11144.774 43
11145.276 25
11145.778 28
11146.279 34
11146.781 24
11147.283 23
11147.784 26
11148.286 19
11148.788 26
11149.290 45
11149.792 45
11150.293 47
11150.795 42
11151.297 43
11151.799 27
11152.301 12
11152.803 35
11153.304 40
11153.806 23
11154.308 21
11154.810 38
11155.312 49
11155.814 39
11156.316 22
11156.818 15
11157.320 15
11157.822 25
11158.324 23
11158.826 24
11159.328 20
11159.830 9
11160.332 20
11160.834 25
11161.336 22
11161.838 31
11162.340 42
11162.842 36
11163.344 24
11163.846 17
11164.348 37
11164.850 32
11165.353 40
11165.855 24
11166.357 33
11166.859 28
11167.361 24
11167.863 19
11168.366 16
11168.868 27
11169.370 33
11169.872 34
11170.375 24
11170.877 13
11171.379 24
11171.881 42
11172.384 31
11172.886 27
11173.388 34
11173.891 24
11174.393 14
11174.895 36
11175.398 43
11175.900 50
11176.403 23
11176.905 12
11177.407 41
11177.910 42
11178.412 32
11178.915 38
11179.417 36
11179.920 26
11180.422 25
11180.925 37
11181.427 42
11181.930 27
11182.432 33
11182.935 38
11183.437 49
11183.940 33
11184.442 18
11184.945 23
11185.447 27
11185.950 12
11186.453 19
11186.955 19
11187.458 35
11187.961 30
11188.463 20
11188.966 13
11189.469 20
11189.971 24
11190.474 32
11190.977 31
11191.479 23
11191.982 28
11192.485 26
11192.988 27
11193.490 23
11193.993 30
11194.496 13
11194.999 17
11195.502 25
11196.004 25
11196.507 17
11197.010 32
11197.513 44
11198.016 29
11198.519 18
11199.022 24
11199.525 35
11200.027 40
11200.530 32
11201.033 43
11201.536 27
11202.039 24
11202.542 35
11203.045 42
11203.548 38
11204.051 25
11204.554 32
11205.057 26
11205.560 25
11206.063 28
11206.566 24
11207.070 20
11207.573 17
11208.076 13
11208.579 26
11209.082 29
11209.585 29
11210.088 40
11210.591 37
11211.095 27
11211.598 16
11212.101 20
11212.604 18
11213.107 19
11213.611 32
11214.114 39
11214.617 47
11215.120 35
11215.624 31
11216.127 31
11216.630 26
11217.133 26
11217.637 31
11218.140 32
11218.643 20
11219.147 16
11219.650 11
11220.153 15
11220.657 33
11221.160 32
11221.664 31
11222.167 36
11222.670 17
11223.174 6
11223.677 19
11224.181 34
11224.684 24
11225.188 19
11225.691 18
11226.195 21
11226.698 11
11227.202 15
11227.705 20
11228.209 16
11228.712 16
11229.216 20
11229.720 34
11230.223 40
11230.727 42
11231.230 52
11231.734 37
11232.238 19
11232.741 22
11233.245 24
11233.749 17
11234.252 31
11234.756 47
11235.260 39
11235.764 36
11236.267 19
11236.771 28
11237.275 20
11237.779 13
11238.282 12
11238.786 23
11239.290 34
11239.794 45
11240.298 44
11240.801 34
11241.305 28
11241.809 21
11242.313 19
11242.817 29
11243.321 30
11243.825 30
11244.329 31
11244.832 30
11245.336 25
11245.840 12
11246.344 13
11246.848 34
11247.352 31
11247.856 23
11248.360 18
11248.864 20
11249.368 22
11249.872 11
11250.376 21
11250.880 31
11251.384 43
11251.889 34
11252.393 22
11252.897 36
11253.401 31
11253.905 26
11254.409 20
11254.913 26
11255.417 33
11255.922 31
11256.426 17
11256.930 22
11257.434 19
11257.938 19
11258.443 15
11258.947 25
11259.451 38
11259.955 31
11260.460 24
11260.964 22
11261.468 27
11261.973 29
11262.477 38
11262.981 27
11263.486 27
11263.990 36
11264.494 35
11264.999 24
11265.503 28
11266.007 32
11266.512 37
11267.016 48
11267.521 45
11268.025 33
11268.530 55
11269.034 32
11269.539 37
11270.043 36
11270.547 26
11271.052 32
11271.557 47
11272.061 39
11272.566 37
11273.070 35
11273.575 15
11274.079 14
11274.584 15
11275.088 14
11275.593 23
11276.098 28
11276.602 20
11277.107 18
11277.612 15
11278.116 21
11278.621 16
11279.126 15
11279.630 15
11280.135 23
11280.640 34
11281.145 20
11281.649 28
11282.154 23
11282.659 26
11283.164 44
11283.668 37
11284.173 22
11284.678 36
11285.183 39
11285.688 31
11286.193 31
11286.697 23
11287.202 21
11287.707 25
11288.212 31
11288.717 26
11289.222 18
11289.727 19
11290.232 27
11290.737 34
11291.242 26
11291.747 18
11292.252 30
11292.757 25
11293.262 27
11293.767 23
11294.272 17
11294.777 14
11295.282 24
11295.787 45
11296.292 47
11296.797 44
11297.302 37
11297.807 36
11298.312 31
11298.817 29
11299.323 17
11299.828 15
11300.333 16
11300.838 22
11301.343 28
11301.849 21
11302.354 25
11302.859 17
11303.364 25
11303.869 39
11304.375 32
11304.880 42
11305.385 41
11305.891 36
11306.396 29
11306.901 20
11307.406 24
11307.912 29
11308.417 38
11308.922 22
11309.428 26
11309.933 23
11310.439 21
11310.944 33
11311.449 40
11311.955 32
11312.460 18
11312.966 11
11313.471 14
11313.977 21
11314.482 25
11314.988 23
11315.493 27
11315.999 31
11316.504 21
11317.010 36
11317.515 25
11318.021 34
11318.526 45
11319.032 35
11319.538 29
11320.043 13
11320.549 17
11321.054 18
11321.560 14
11322.066 17
11322.571 35
11323.077 45
11323.583 47
11324.088 40
11324.594 29
11325.100 33
11325.606 24
11326.111 29
11326.617 35
11327.123 26
11327.629 22
11328.134 22
11328.640 38
11329.146 27
11329.652 32
11330.158 38
11330.664 40
11331.169 33
11331.675 24
11332.181 17
11332.687 19
11333.193 23
11333.699 31
11334.205 29
11334.711 22
11335.217 17
11335.723 27
11336.229 19
11336.735 20
11337.241 26
11337.747 17
11338.253 13
11338.759 19
11339.265 19
11339.771 16
11340.277 13
11340.783 34
11341.289 37
11341.795 34
11342.301 40
11342.807 40
11343.313 46
11343.819 28
11344.326 19
11344.832 38
11345.338 36
11345.844 46
11346.350 38
11346.856 30
11347.363 35
11347.869 31
11348.375 19
11348.881 28
11349.388 31
11349.894 35
11350.400 47
11350.906 57
11351.413 65
11351.919 41
11352.425 38
11352.932 23
11353.438 25
11353.945 22
11354.451 19
11354.957 32
11355.464 17
11355.970 22
11356.476 17
11356.983 33
11357.489 33
11357.996 20
11358.502 22
11359.009 37
11359.515 29
11360.022 26
11360.528 23
11361.035 15
11361.541 19
11362.048 26
11362.554 42
11363.061 36
11363.568 32
11364.074 31
11364.581 41
11365.087 38
11365.594 28
11366.101 13
11366.607 6
11367.114 22
11367.621 27
11368.127 27
11368.634 38
11369.141 33
11369.647 32
11370.154 30
11370.661 39
11371.168 29
11371.674 19
11372.181 30
11372.688 26
11373.195 35
11373.701 32
11374.208 31
11374.715 33
11375.222 31
11375.729 36
11376.236 34
11376.742 18
11377.249 27
11377.756 24
11378.263 26
11378.770 27
11379.277 28
11379.784 30
11380.291 48
11380.798 49
11381.305 36
11381.812 32
11382.319 34
11382.826 30
11383.333 24
11383.840 15
11384.347 15
11384.854 29
11385.361 24
11385.868 24
11386.375 21
11386.882 21
11387.389 46
11387.897 57
11388.404 44
11388.911 34
11389.418 48
11389.925 39
11390.432 36
11390.939 28
11391.447 20
11391.954 16
11392.461 30
11392.968 41
11393.476 35
11393.983 34
11394.490 37
11394.997 45
11395.505 40
11396.012 38
11396.519 26
11397.027 27
11397.534 24
11398.041 13
11398.549 22
11399.056 21
11399.563 22
11400.071 28
11400.578 16
11401.086 28
11401.593 46
11402.100 46
11402.608 40
11403.115 32
11403.623 30
11404.130 32
11404.638 22
11405.145 15
11405.653 15
11406.160 20
11406.668 29
11407.175 23
11407.683 15
11408.191 16
11408.698 20
11409.206 17
11409.713 25
11410.221 31
11410.729 24
11411.236 17
11411.744 18
11412.251 24
11412.759 23
11413.267 30
11413.775 18
11414.282 11
11414.790 18
11415.298 21
11415.805 47
11416.313 31
11416.821 18
11417.329 18
11417.837 33
11418.344 58
11418.852 50
11419.360 45
11419.868 40
11420.376 23
11420.883 19
11421.391 17
11421.899 17
11422.407 16
11422.915 11
11423.423 12
11423.931 13
11424.439 8
11424.947 11
11425.455 24
11425.963 27
11426.471 28
11426.979 30
11427.487 40
11427.995 30
11428.503 24
11429.011 28
11429.519 35
11430.027 29
11430.535 30
11431.043 33
11431.551 18
11432.059 14
11432.567 43
11433.075 46
11433.583 33
11434.092 41
11434.600 38
11435.108 24
11435.616 23
11436.124 26
11436.632 21
11437.141 31
11437.649 38
11438.157 41
11438.665 39
11439.174 40
11439.682 29
11440.190 17
11440.699 16
11441.207 21
11441.715 24
11442.223 27
11442.732 25
11443.240 34
11443.749 31
11444.257 27
11444.765 16
11445.274 23
11445.782 30
11446.290 41
11446.799 57
11447.307 48
11447.816 36
11448.324 31
11448.833 21
11449.341 21
11449.850 26
11450.358 32
11450.867 41
11451.375 41
11451.884 36
11452.392 25
11452.901 25
11453.410 33
11453.918 22
11454.427 23
11454.935 24
11455.444 27
11455.953 20
11456.461 31
11456.970 24
11457.479 31
11457.987 24
11458.496 21
11459.005 27
11459.513 27
11460.022 29
11460.531 36
11461.040 26
11461.548 20
11462.057 35
11462.566 31
11463.075 21
11463.583 31
11464.092 21
11464.601 16
11465.110 19
11465.619 54
11466.128 43
11466.636 29
11467.145 26
11467.654 32
11468.163 23
11468.672 23
11469.181 18
11469.690 15
11470.199 20
11470.708 26
11471.217 12
11471.726 24
11472.235 38
11472.744 34
11473.253 22
11473.762 25
11474.271 28
11474.780 19
11475.289 25
11475.798 22
11476.307 25
11476.816 7
11477.325 20
11477.834 33
11478.344 43
11478.853 37
11479.362 32
11479.871 18
11480.380 24
11480.889 33
11481.399 29
11481.908 19
11482.417 24
11482.926 27
11483.435 14
11483.945 13
11484.454 11
11484.963 12
11485.473 23
11485.982 20
11486.491 23
11487.000 26
11487.510 26
11488.019 29
11488.528 25
11489.038 33
11489.547 25
11490.057 40
11490.566 30
11491.075 16
11491.585 25
11492.094 24
11492.604 29
11493.113 38
11493.623 35
11494.132 23
11494.642 19
11495.151 15
11495.661 16
11496.170 30
11496.680 22
11497.189 29
11497.699 23
11498.208 34
11498.718 33
11499.228 29
11499.737 33
11500.247 42
11500.756 19
11501.266 9
11501.776 20
11502.285 26
11502.795 23
11503.305 18
11503.814 22
11504.324 24
11504.834 34
11505.344 25
11505.853 27
11506.363 27
11506.873 32
11507.383 24
11507.892 33
11508.402 34
11508.912 29
11509.422 35
11509.932 31
11510.441 35
11510.951 27
11511.461 21
11511.971 17
11512.481 30
11512.991 39
11513.501 43
11514.011 27
11514.521 25
11515.030 20
11515.540 26
11516.050 24
11516.560 25
11517.070 20
11517.580 27
11518.090 46
11518.600 56
11519.110 48
11519.620 49
11520.131 36
11520.641 38
11521.151 26
11521.661 19
11522.171 21
11522.681 28
11523.191 23
11523.701 21
11524.211 19
11524.722 18
11525.232 14
11525.742 25
11526.252 29
11526.762 17
11527.272 18
11527.783 13
11528.293 12
11528.803 29
11529.313 35
11529.824 33
11530.334 46
11530.844 44
11531.355 30
11531.865 27
11532.375 28
11532.886 24
11533.396 39
11533.906 38
11534.417 34
11534.927 23
11535.437 19
11535.948 29
11536.458 19
11536.969 11
11537.479 26
11537.990 22
11538.500 42
11539.010 28
11539.521 20
11540.031 21
11540.542 32
11541.052 26
11541.563 13
11542.074 21
11542.584 19
11543.095 22
11543.605 13
11544.116 18
11544.626 21
11545.137 24
11545.648 34
11546.158 36
11546.669 27
11547.180 22
11547.690 27
11548.201 29
11548.712 42
11549.222 42
11549.733 30
11550.244 22
11550.754 22
11551.265 31
11551.776 28
11552.287 29
11552.798 22
11553.308 25
11553.819 22
11554.330 8
11554.841 20
11555.352 10
11555.862 14
11556.373 23
11556.884 36
11557.395 40
11557.906 37
11558.417 44
11558.928 35
11559.439 34
11559.950 30
11560.461 32
11560.971 35
11561.482 24
11561.993 21
11562.504 24
11563.015 17
11563.526 29
11564.037 36
11564.549 34
11565.060 20
11565.571 19
11566.082 27
11566.593 20
11567.104 21
11567.615 25
11568.126 23
11568.637 11
11569.148 17
11569.660 19
11570.171 9
11570.682 13
11571.193 14
11571.704 16
11572.215 18
11572.727 13
11573.238 11
11573.749 12
11574.260 12
11574.772 23
11575.283 17
11575.794 15
11576.305 23
11576.817 22
11577.328 29
11577.839 36
11578.351 22
11578.862 25
11579.373 21
11579.885 27
11580.396 30
11580.908 25
11581.419 27
11581.930 37
11582.442 33
11582.953 36
11583.465 35
11583.976 34
11584.488 23
11584.999 26
11585.511 23
11586.022 23
11586.534 22
11587.045 18
11587.557 12
11588.068 17
11588.580 10
11589.092 19
11589.603 23
11590.115 19
11590.626 15
11591.138 19
11591.650 24
11592.161 9
11592.673 34
11593.185 31
11593.696 34
11594.208 22
11594.720 11
11595.231 29
11595.743 49
11596.255 47
11596.767 37
11597.278 27
11597.790 38
11598.302 27
11598.814 22
11599.326 19
11599.837 29
11600.349 21
11600.861 20
11601.373 25
11601.885 23
11602.397 22
11602.908 14
11603.420 20
11603.932 18
11604.444 22
11604.956 36
11605.468 26
11605.980 26
11606.492 15
11607.004 12
11607.516 22
11608.028 18
11608.540 17
11609.052 18
11609.564 15
11610.076 16
11610.588 23
11611.100 14
11611.612 18
11612.124 23
11612.636 30
11613.149 23
11613.661 8
11614.173 15
11614.685 18
11615.197 18
11615.709 22
11616.221 11
11616.734 17
11617.246 44
11617.758 35
11618.270 32
11618.782 19
11619.295 14
11619.807 22
11620.319 28
11620.832 20
11621.344 25
11621.856 23
11622.368 16
11622.881 24
11623.393 20
11623.905 24
11624.418 23
11624.930 21
11625.443 22
11625.955 23
11626.467 23
11626.980 14
11627.492 29
11628.005 34
11628.517 21
11629.030 20
11629.542 27
11630.054 37
11630.567 31
11631.079 25
11631.592 33
11632.105 35
11632.617 24
11633.130 25
11633.642 39
11634.155 34
11634.667 21
11635.180 15
11635.693 19
11636.205 20
11636.718 32
11637.230 20
11637.743 19
11638.256 22
11638.768 16
11639.281 10
11639.794 11
11640.306 22
11640.819 14
11641.332 15
11641.845 27
11642.357 25
11642.870 20
11643.383 35
11643.896 15
11644.409 23
11644.921 26
11645.434 15
11645.947 15
11646.460 20
11646.973 15
11647.486 13
11647.998 15
11648.511 19
11649.024 23
11649.537 23
11650.050 20
11650.563 22
11651.076 20
11651.589 15
11652.102 14
11652.615 22
11653.128 24
11653.641 29
11654.154 22
11654.667 12
11655.180 15
11655.693 19
11656.206 31
11656.719 40
11657.232 29
11657.745 30
11658.258 26
11658.772 19
11659.285 26
11659.798 16
11660.311 18
11660.824 13
11661.337 12
11661.850 16
11662.364 26
11662.877 29
11663.390 42
11663.903 33
11664.417 19
11664.930 30
11665.443 31
11665.956 16
11666.470 16
11666.983 25
11667.496 41
11668.010 32
11668.523 24
11669.036 18
11669.550 24
11670.063 22
11670.576 16
11671.090 32
11671.603 32
11672.116 35
11672.630 20
11673.143 13
11673.657 16
11674.170 20
11674.684 16
11675.197 13
11675.711 16
11676.224 5
11676.738 7
11677.251 9
11677.765 24
11678.278 24
11678.792 21
11679.305 27
11679.819 25
11680.333 24
11680.846 11
11681.360 18
11681.873 26
11682.387 16
11682.901 18
11683.414 9
11683.928 9
11684.442 15
11684.955 15
11685.469 20
11685.983 22
11686.496 30
11687.010 33
11687.524 26
11688.038 12
11688.551 18
11689.065 15
11689.579 12
11690.093 46
11690.607 34
11691.121 15
11691.634 15
11692.148 12
11692.662 13
11693.176 19
11693.690 21
11694.204 26
11694.718 19
11695.232 16
11695.745 13
11696.259 19
11696.773 15
11697.287 25
11697.801 25
11698.315 27
11698.829 19
11699.343 23
11699.857 16
11700.371 16
11700.885 28
11701.399 33
11701.913 43
11702.428 36
11702.942 32
11703.456 27
11703.970 21
11704.484 17
11704.998 20
11705.512 19
11706.026 27
11706.541 28
11707.055 22
11707.569 19
11708.083 18
11708.597 22
11709.112 24
11709.626 25
11710.140 23
11710.654 14
11711.169 24
11711.683 20
11712.197 22
11712.711 31
11713.226 16
11713.740 30
11714.254 28
11714.769 17
11715.283 17
11715.797 12
11716.312 22
11716.826 17
11717.341 29
11717.855 25
11718.369 22
11718.884 27
11719.398 26
11719.913 28
11720.427 21
11720.942 17
11721.456 24
11721.971 32
11722.485 18
11723.000 19
11723.514 15
11724.029 17
11724.543 36
11725.058 29
11725.573 33
11726.087 21
11726.602 15
11727.116 15
11727.631 17
11728.146 15
11728.660 26
11729.175 25
11729.690 27
11730.204 24
11730.719 33
11731.234 32
11731.748 16
11732.263 19
11732.778 31
11733.293 37
11733.807 35
11734.322 15
11734.837 17
11735.352 20
11735.867 24
11736.381 15
11736.896 35
11737.411 28
11737.926 48
11738.441 29
11738.956 14
11739.471 21
11739.985 30
11740.500 20
11741.015 22
11741.530 18
11742.045 14
11742.560 13
11743.075 12
11743.590 15
11744.105 14
11744.620 28
11745.135 30
11745.650 31
11746.165 30
11746.680 28
11747.195 20
11747.710 12
11748.225 13
11748.740 18
11749.256 16
11749.771 15
11750.286 24
11750.801 18
11751.316 18
11751.831 22
11752.346 17
11752.862 11
11753.377 8
11753.892 10
11754.407 7
11754.922 18
11755.438 14
11755.953 20
11756.468 19
11756.983 18
11757.499 19
11758.014 19
11758.529 25
11759.045 32
11759.560 34
11760.075 28
11760.591 27
11761.106 13
11761.621 13
11762.137 11
11762.652 19
11763.168 17
11763.683 15
11764.198 5
11764.714 18
11765.229 19
11765.745 20
11766.260 20
11766.776 18
11767.291 14
11767.807 14
11768.322 20
11768.838 16
11769.353 21
11769.869 18
11770.384 20
11770.900 11
11771.416 11
11771.931 24
11772.447 28
11772.962 33
11773.478 21
11773.994 33
11774.509 31
11775.025 23
11775.541 18
11776.056 17
11776.572 22
11777.088 24
11777.604 25
11778.119 17
11778.635 35
11779.151 26
11779.667 26
11780.182 22
11780.698 17
11781.214 24
11781.730 45
11782.246 33
11782.761 28
11783.277 22
11783.793 15
11784.309 22
11784.825 21
11785.341 22
11785.857 26
11786.373 27
11786.889 24
11787.404 22
11787.920 31
11788.436 22
11788.952 35
11789.468 27
11789.984 28
11790.500 23
11791.016 19
11791.532 21
11792.048 33
11792.564 26
11793.081 29
11793.597 37
11794.113 18
11794.629 13
11795.145 19
11795.661 21
11796.177 28
11796.693 12
11797.209 24
11797.726 22
11798.242 24
11798.758 13
11799.274 11
11799.790 12
11800.307 16
11800.823 17
11801.339 20
11801.855 28
11802.372 27
11802.888 15
11803.404 26
11803.920 41
11804.437 30
11804.953 21
11805.469 22
11805.986 41
11806.502 49
11807.018 33
11807.535 42
11808.051 50
11808.568 43
11809.084 33
11809.600 17
11810.117 20
11810.633 11
11811.150 23
11811.666 28
11812.183 32
11812.699 34
11813.216 36
11813.732 38
11814.249 18
11814.765 9
11815.282 11
11815.798 19
11816.315 30
11816.832 16
11817.348 17
11817.865 22
11818.381 28
11818.898 26
11819.415 26
11819.931 12
11820.448 14
11820.965 16
11821.481 15
11821.998 14
11822.515 11
11823.031 40
11823.548 41
11824.065 23
11824.582 15
11825.098 30
11825.615 28
11826.132 29
11826.649 27
11827.166 19
11827.682 33
11828.199 17
11828.716 14
11829.233 20
11829.750 26
11830.267 22
11830.784 34
11831.300 34
11831.817 23
11832.334 14
11832.851 19
11833.368 14
11833.885 14
11834.402 8
11834.919 13
11835.436 11
11835.953 19
11836.470 20
11836.987 20
11837.504 15
11838.021 21
11838.538 21
11839.055 21
11839.572 20
11840.089 14
11840.607 33
11841.124 21
11841.641 16
11842.158 8
11842.675 6
11843.192 8
11843.709 16
11844.227 16
11844.744 13
11845.261 14
11845.778 24
11846.295 37
11846.813 41
11847.330 29
11847.847 31
11848.364 27
11848.882 15
11849.399 21
11849.916 22
11850.434 32
11850.951 19
11851.468 20
11851.986 20
11852.503 17
11853.020 15
11853.538 19
11854.055 19
11854.572 19
11855.090 13
11855.607 16
11856.125 11
11856.642 9
11857.160 10
11857.677 18
11858.195 28
11858.712 20
11859.230 25
11859.747 21
11860.265 20
11860.782 19
11861.300 16
11861.817 16
11862.335 21
11862.853 12
11863.370 21
11863.888 21
11864.405 21
11864.923 24
11865.441 20
11865.958 21
11866.476 34
11866.994 18
11867.511 18
11868.029 18
11868.547 14
11869.064 18
11869.582 13
11870.100 14
11870.618 21
11871.135 18
11871.653 20
11872.171 14
11872.689 11
11873.207 17
11873.724 20
11874.242 38
11874.760 21
11875.278 31
11875.796 16
11876.314 15
11876.832 26
11877.350 18
11877.867 15
11878.385 14
11878.903 24
11879.421 21
11879.939 14
11880.457 17
11880.975 22
11881.493 33
11882.011 36
11882.529 24
11883.047 16
11883.565 16
11884.083 30
11884.601 24
11885.119 18
11885.637 13
11886.156 18
11886.674 18
11887.192 27
11887.710 35
11888.228 21
11888.746 35
11889.264 27
11889.783 34
11890.301 35
11890.819 35
11891.337 34
11891.855 26
11892.374 27
11892.892 23
11893.410 22
11893.928 17
11894.447 16
11894.965 20
11895.483 15
11896.002 18
11896.520 16
11897.038 16
11897.557 26
11898.075 39
11898.593 28
11899.112 37
11899.630 24
11900.148 25
11900.667 23
11901.185 29
11901.704 36
11902.222 32
11902.741 32
11903.259 18
11903.778 25
11904.296 23
11904.814 23
11905.333 18
11905.852 20
11906.370 32
11906.889 34
11907.407 30
11907.926 35
11908.444 38
11908.963 33
11909.482 37
11910.000 26
11910.519 30
11911.037 40
11911.556 39
11912.075 25
11912.593 26
11913.112 31
11913.631 20
11914.149 23
11914.668 29
11915.187 35
11915.706 39
11916.224 28
11916.743 10
11917.262 14
11917.781 12
11918.299 24
11918.818 17
11919.337 24
11919.856 26
11920.375 24
11920.894 22
11921.412 22
11921.931 17
11922.450 20
11922.969 23
11923.488 24
11924.007 14
11924.526 11
11925.045 21
11925.564 28
11926.083 26
11926.602 26
11927.121 23
11927.640 13
11928.159 14
11928.678 19
11929.197 20
11929.716 21
11930.235 15
11930.754 18
11931.273 20
11931.792 31
11932.311 23
11932.830 11
11933.349 21
11933.869 17
11934.388 23
11934.907 17
11935.426 27
11935.945 21
11936.464 16
11936.984 20
11937.503 21
11938.022 19
11938.541 19
11939.061 19
11939.580 26
11940.099 15
11940.618 18
11941.138 15
11941.657 32
11942.176 30
11942.696 17
11943.215 21
11943.734 16
11944.254 12
11944.773 17
11945.292 24
11945.812 23
11946.331 23
11946.851 14
11947.370 13
11947.889 17
11948.409 13
11948.928 33
11949.448 47
11949.967 40
11950.487 43
11951.006 30
11951.526 25
11952.045 18
11952.565 18
11953.084 21
11953.604 16
11954.124 18
11954.643 9
11955.163 11
11955.682 12
11956.202 23
11956.722 18
11957.241 19
11957.761 20
11958.281 20
11958.800 11
11959.320 20
11959.840 29
11960.359 22
11960.879 10
11961.399 25
11961.919 19
11962.438 20
11962.958 12
11963.478 18
11963.998 15
11964.517 24
11965.037 18
11965.557 16
11966.077 20
11966.597 26
11967.117 26
11967.636 30
11968.156 28
11968.676 26
11969.196 13
11969.716 26
11970.236 28
11970.756 17
11971.276 18
11971.796 20
11972.316 21
11972.836 31
11973.356 19
11973.876 19
11974.396 20
11974.916 9
11975.436 20
11975.956 27
11976.476 18
11976.996 13
11977.516 13
11978.036 20
11978.556 32
11979.076 34
11979.596 32
11980.117 26
11980.637 16
11981.157 19
11981.677 18
11982.197 13
11982.717 15
11983.238 11
11983.758 23
11984.278 41
11984.798 28
11985.319 24
11985.839 28
11986.359 18
11986.879 29
11987.400 31
11987.920 24
11988.440 13
11988.961 21
11989.481 32
11990.001 24
11990.522 33
11991.042 26
11991.563 30
11992.083 32
11992.603 36
11993.124 28
11993.644 14
11994.165 21
11994.685 25
11995.206 15
11995.726 18
11996.247 12
11996.767 13
11997.288 19
11997.808 26
11998.329 23
11998.849 27
11999.370 21
11999.890 21
12000.411 13
12000.931 14
12001.452 9
12001.973 13
12002.493 23
12003.014 30
12003.535 23
12004.055 22
12004.576 19
12005.097 16
12005.617 15
12006.138 30
12006.659 30
12007.179 29
12007.700 20
12008.221 29
12008.742 40
12009.262 30
12009.783 20
12010.304 20
12010.825 23
12011.346 28
12011.866 15
12012.387 18
12012.908 29
12013.429 33
12013.950 16
12014.471 19
12014.992 14
12015.513 22
12016.033 26
12016.554 31
12017.075 22
12017.596 27
12018.117 32
12018.638 31
12019.159 29
12019.680 26
12020.201 28
12020.722 25
12021.243 19
12021.764 28
12022.285 30
12022.806 20
12023.327 12
12023.849 11
12024.370 14
12024.891 19
12025.412 15
12025.933 15
12026.454 30
12026.975 27
12027.496 24
12028.018 31
12028.539 22
12029.060 28
12029.581 24
12030.102 38
12030.624 38
12031.145 21
12031.666 18
12032.187 30
12032.709 23
12033.230 26
12033.751 26
12034.273 21
12034.794 16
12035.315 13
12035.837 17
12036.358 18
12036.879 19
12037.401 26
12037.922 17
12038.444 29
12038.965 18
12039.486 17
12040.008 16
12040.529 11
12041.051 14
12041.572 20
12042.094 21
12042.615 13
12043.137 16
12043.658 23
12044.180 16
12044.701 15
12045.223 31
12045.744 25
12046.266 20
12046.788 29
12047.309 25
12047.831 23
12048.352 30
12048.874 26
12049.396 26
12049.917 38
12050.439 34
12050.961 35
12051.482 28
12052.004 23
12052.526 22
12053.047 26
12053.569 25
12054.091 8
12054.613 9
12055.134 19
12055.656 14
12056.178 10
12056.700 33
12057.222 31
12057.743 26
12058.265 26
12058.787 19
12059.309 20
12059.831 19
12060.353 22
12060.875 32
12061.396 40
12061.918 37
12062.440 26
12062.962 33
12063.484 36
12064.006 22
12064.528 25
12065.050 29
12065.572 22
12066.094 23
12066.616 19
12067.138 24
12067.660 20
12068.182 16
12068.704 30
12069.226 19
12069.748 11
12070.270 14
12070.793 11
12071.315 24
12071.837 27
12072.359 18
12072.881 8
12073.403 10
12073.925 11
12074.448 10
12074.970 7
12075.492 10
12076.014 16
12076.536 15
12077.059 21
12077.581 33
12078.103 31
12078.625 15
12079.148 14
12079.670 17
12080.192 15
12080.715 15
12081.237 10
12081.759 20
12082.282 18
12082.804 12
12083.326 17
12083.849 14
12084.371 21
12084.894 20
12085.416 26
12085.938 25
12086.461 33
12086.983 20
12087.506 27
12088.028 19
12088.551 28
12089.073 21
12089.596 10
12090.118 18
12090.641 25
12091.163 19
12091.686 20
12092.209 17
12092.731 25
12093.254 21
12093.776 21
12094.299 23
12094.822 32
12095.344 22
12095.867 19
12096.389 19
12096.912 22
12097.435 13
12097.957 12
12098.480 16
12099.003 20
12099.526 20
12100.048 12
12100.571 11
12101.094 17
12101.617 25
12102.139 27
12102.662 22
12103.185 24
12103.708 29
12104.231 29
12104.753 17
12105.276 14
12105.799 8
12106.322 17
12106.845 25
12107.368 39
12107.891 42
12108.414 40
12108.937 20
12109.460 18
12109.982 7
12110.505 6
12111.028 14
12111.551 21
12112.074 24
12112.597 19
12113.120 9
12113.643 6
12114.166 10
12114.690 16
12115.213 12
12115.736 25
12116.259 18
12116.782 18
12117.305 13
12117.828 4
12118.351 9
12118.874 16
12119.397 18
12119.921 12
12120.444 23
12120.967 20
12121.490 19
12122.013 19
12122.537 14
12123.060 8
12123.583 23
12124.106 23
12124.630 22
12125.153 33
12125.676 23
12126.200 20
12126.723 19
12127.246 29
12127.769 24
12128.293 25
12128.816 29
12129.340 45
12129.863 32
12130.386 21
12130.910 17
12131.433 12
12131.957 9
12132.480 11
12133.003 19
12133.527 22
12134.050 17
12134.574 27
12135.097 23
12135.621 19
12136.144 12
12136.668 10
12137.191 26
12137.715 40
12138.239 30
12138.762 32
12139.286 29
12139.809 13
12140.333 17
12140.856 22
12141.380 29
12141.904 24
12142.427 21
12142.951 27
12143.475 27
12143.998 22
12144.522 18
12145.046 14
12145.570 13
12146.093 15
12146.617 13
12147.141 17
12147.665 11
12148.188 14
12148.712 21
12149.236 35
12149.760 35
12150.284 14
12150.807 26
12151.331 19
12151.855 12
12152.379 10
12152.903 20
12153.427 13
12153.951 12
12154.474 21
12154.998 26
12155.522 13
12156.046 30
12156.570 22
12157.094 25
12157.618 19
12158.142 30
12158.666 28
12159.190 24
12159.714 18
12160.238 24
12160.762 17
12161.286 15
12161.810 32
12162.334 25
12162.859 28
12163.383 21
12163.907 17
12164.431 25
12164.955 25
12165.479 22
12166.003 17
12166.527 17
12167.052 19
12167.576 15
12168.100 17
12168.624 15
12169.149 23
12169.673 22
12170.197 19
12170.721 12
12171.246 9
12171.770 22
12172.294 28
12172.818 21
12173.343 17
12173.867 18
12174.391 13
12174.916 21
12175.440 28
12175.964 35
12176.489 19
12177.013 11
12177.538 12
12178.062 12
12178.587 20
12179.111 22
12179.635 25
12180.160 12
12180.684 21
12181.209 10
12181.733 10
12182.258 12
12182.782 17
12183.307 17
12183.831 10
12184.356 12
12184.881 9
12185.405 21
12185.930 17
12186.454 17
12186.979 16
12187.504 15
12188.028 12
12188.553 11
12189.077 17
12189.602 19
12190.127 8
12190.651 6
12191.176 7
12191.701 4
12192.226 9
12192.750 18
12193.275 15
12193.800 18
12194.325 12
12194.849 9
12195.374 16
12195.899 20
12196.424 17
12196.949 6
12197.473 12
12197.998 12
12198.523 7
12199.048 15
12199.573 15
12200.098 25
12200.623 17
12201.148 29
12201.673 24
12202.197 15
12202.722 8
12203.247 15
12203.772 13
12204.297 16
12204.822 23
12205.347 16
12205.872 10
12206.397 24
12206.922 25
12207.447 19
12207.973 18
12208.498 16
12209.023 21
12209.548 27
12210.073 16
12210.598 16
12211.123 16
12211.648 24
12212.173 22
12212.699 28
12213.224 26
12213.749 21
12214.274 24
12214.799 21
12215.325 16
12215.850 14
12216.375 5
12216.900 19
12217.426 28
12217.951 18
12218.476 11
12219.001 11
12219.527 9
12220.052 22
12220.577 24
12221.103 13
12221.628 14
12222.153 8
12222.679 10
12223.204 17
12223.730 22
12224.255 20
12224.780 29
12225.306 21
12225.831 14
12226.357 22
12226.882 25
12227.408 46
12227.933 39
12228.459 22
12228.984 21
12229.510 12
12230.035 23
12230.561 50
12231.086 58
12231.612 38
12232.138 27
12232.663 27
12233.189 27
12233.714 22
12234.240 12
12234.766 9
12235.291 17
12235.817 21
12236.343 10
12236.868 14
12237.394 10
12237.920 7
12238.445 6
12238.971 17
12239.497 13
12240.023 28
12240.548 36
12241.074 39
12241.600 23
12242.126 12
12242.652 13
12243.177 12
12243.703 15
12244.229 15
12244.755 17
12245.281 7
12245.807 13
12246.333 17
12246.858 14
12247.384 20
12247.910 20
12248.436 14
12248.962 19
12249.488 11
12250.014 8
12250.540 12
12251.066 19
12251.592 35
12252.118 31
12252.644 22
12253.170 28
12253.696 37
12254.222 33
12254.748 19
12255.274 10
12255.800 10
12256.326 12
12256.853 8
12257.379 12
12257.905 16
12258.431 24
12258.957 25
12259.483 31
12260.009 28
12260.536 30
12261.062 41
12261.588 19
12262.114 15
12262.641 23
12263.167 28
12263.693 21
12264.219 18
12264.746 8
12265.272 10
12265.798 24
12266.325 21
12266.851 17
12267.377 20
12267.904 15
12268.430 22
12268.956 17
12269.483 31
12270.009 26
12270.535 26
12271.062 21
12271.588 23
12272.115 35
12272.641 42
12273.168 27
12273.694 23
12274.221 18
12274.747 15
12275.274 19
12275.800 21
12276.327 15
12276.853 22
12277.380 21
12277.906 9
12278.433 20
12278.959 24
12279.486 26
12280.013 13
12280.539 11
12281.066 13
12281.593 20
12282.119 26
12282.646 11
12283.173 18
12283.699 24
12284.226 23
12284.753 33
12285.279 26
12285.806 18
12286.333 20
12286.860 18
12287.386 21
12287.913 23
12288.440 19
12288.967 12
12289.494 3
12290.020 20
12290.547 21
12291.074 17
12291.601 11
12292.128 12
12292.655 15
12293.182 15
12293.708 8
12294.235 10
12294.762 13
12295.289 13
12295.816 16
12296.343 23
12296.870 33
12297.397 29
12297.924 29
12298.451 27
12298.978 27
12299.505 33
12300.032 16
12300.559 18
12301.086 42
12301.613 37
12302.140 27
12302.668 26
12303.195 23
12303.722 20
12304.249 9
12304.776 16
12305.303 17
12305.830 31
12306.357 37
12306.885 31
12307.412 29
12307.939 24
12308.466 23
12308.994 25
12309.521 21
12310.048 15
12310.575 12
12311.103 14
12311.630 19
12312.157 9
12312.684 8
12313.212 17
12313.739 12
12314.266 11
12314.794 10
12315.321 14
12315.849 10
12316.376 26
12316.903 28
12317.431 23
12317.958 21
12318.486 21
12319.013 14
12319.540 14
12320.068 18
12320.595 10
12321.123 19
12321.650 23
12322.178 13
12322.705 20
12323.233 21
12323.761 25
12324.288 24
12324.816 15
12325.343 10
12325.871 13
12326.398 14
12326.926 21
12327.454 21
12327.981 19
12328.509 13
12329.037 16
12329.564 20
12330.092 27
12330.620 21
12331.147 20
12331.675 14
12332.203 19
12332.731 14
12333.258 17
12333.786 33
12334.314 20
12334.842 15
12335.369 21
12335.897 25
12336.425 25
12336.953 22
12337.481 18
12338.009 25
12338.536 36
12339.064 36
12339.592 28
12340.120 30
12340.648 22
12341.176 19
12341.704 21
12342.232 22
12342.760 20
12343.288 26
12343.816 25
12344.344 25
12344.872 34
12345.400 28
12345.928 24
12346.456 21
12346.984 31
12347.512 24
12348.040 17
12348.568 30
12349.096 36
12349.624 31
12350.152 25
12350.680 38
12351.208 32
12351.737 29
12352.265 53
12352.793 72
12353.321 68
12353.849 57
12354.377 57
12354.906 61
12355.434 56
12355.962 82
12356.490 102
12357.019 99
12357.547 108
12358.075 134
12358.603 160
12359.132 144
12359.660 143
12360.188 141
12360.717 136
12361.245 147
12361.773 149
12362.302 136
12362.830 121
12363.359 105
12363.887 82
12364.415 104
12364.944 95
12365.472 97
12366.001 82
12366.529 77
12367.058 67
12367.586 59
12368.115 64
12368.643 52
12369.172 36
12369.700 49
12370.229 59
12370.757 49
12371.286 33
12371.814 45
12372.343 36
12372.872 30
12373.400 38
12373.929 42
12374.457 54
12374.986 51
12375.515 54
12376.043 53
12376.572 36
12377.101 33
12377.629 23
12378.158 25
12378.687 33
12379.216 34
12379.744 39
12380.273 43
12380.802 48
12381.331 40
12381.859 26
12382.388 27
12382.917 28
12383.446 27
12383.975 30
12384.504 33
12385.032 32
12385.561 15
12386.090 21
12386.619 23
12387.148 26
12387.677 34
12388.206 29
12388.735 21
12389.264 26
12389.793 17
12390.322 10
12390.851 22
12391.380 25
12391.909 29
12392.438 33
12392.967 27
12393.496 29
12394.025 27
12394.554 20
12395.083 32
12395.612 35
12396.141 32
12396.670 29
12397.199 30
12397.728 23
12398.257 27
12398.787 29
12399.316 40
12399.845 56
12400.374 39
12400.903 38
12401.433 37
12401.962 29
12402.491 17
12403.020 18
12403.549 24
12404.079 19
12404.608 13
12405.137 19
12405.667 26
12406.196 25
12406.725 17
12407.255 20
12407.784 26
12408.313 31
12408.843 37
12409.372 27
12409.901 22
12410.431 21
12410.960 27
12411.490 28
12412.019 26
12412.548 25
12413.078 21
12413.607 19
12414.137 26
12414.666 26
12415.196 22
12415.725 19
12416.255 25
12416.784 26
12417.314 20
12417.843 10
12418.373 21
12418.903 25
12419.432 27
12419.962 21
12420.491 32
12421.021 30
12421.551 39
12422.080 24
12422.610 20
12423.140 18
12423.669 23
12424.199 23
12424.729 33
12425.258 26
12425.788 20
12426.318 27
12426.848 35
12427.377 50
12427.907 39
12428.437 35
12428.967 19
12429.497 19
12430.026 24
12430.556 20
12431.086 18
12431.616 20
12432.146 17
12432.676 21
12433.205 20
12433.735 18
12434.265 18
12434.795 9
12435.325 13
12435.855 25
12436.385 31
12436.915 21
12437.445 14
12437.975 25
12438.505 28
12439.035 27
12439.565 28
12440.095 36
12440.625 36
12441.155 30
12441.685 23
12442.215 6
12442.745 18
12443.275 17
12443.806 11
12444.336 6
12444.866 17
12445.396 7
12445.926 12
12446.456 14
12446.986 14
12447.517 16
12448.047 27
12448.577 16
12449.107 8
12449.637 6
12450.168 21
12450.698 28
12451.228 36
12451.759 35
12452.289 26
12452.819 23
12453.349 22
12453.880 20
12454.410 13
12454.940 11
12455.471 13
12456.001 19
12456.532 26
12457.062 15
12457.592 21
12458.123 23
12458.653 29
12459.184 24
12459.714 19
12460.244 26
12460.775 34
12461.305 30
12461.836 14
12462.366 16
12462.897 20
12463.427 16
12463.958 19
12464.489 18
12465.019 14
12465.550 27
12466.080 21
12466.611 23
12467.141 22
12467.672 19
12468.203 23
12468.733 12
12469.264 18
12469.795 34
12470.325 29
12470.856 19
12471.387 14
12471.917 9
12472.448 20
12472.979 24
12473.510 15
12474.040 20
12474.571 20
12475.102 31
12475.633 31
12476.163 25
12476.694 28
12477.225 22
12477.756 14
12478.287 15
12478.818 24
12479.349 12
12479.879 13
12480.410 9
12480.941 9
12481.472 9
12482.003 10
12482.534 8
12483.065 16
12483.596 12
12484.127 13
12484.658 10
12485.189 9
12485.720 19
12486.251 37
12486.782 24
12487.313 14
12487.844 25
12488.375 23
12488.906 25
12489.437 22
12489.968 38
12490.499 31
12491.030 17
12491.562 24
12492.093 21
12492.624 17
12493.155 20
12493.686 21
12494.217 19
12494.749 26
12495.280 15
12495.811 20
12496.342 17
12496.873 23
12497.405 38
12497.936 37
12498.467 23
12498.998 28
12499.530 35
12500.061 25
12500.592 16
12501.124 12
12501.655 9
12502.186 11
12502.718 12
12503.249 15
12503.781 9
12504.312 19
12504.843 19
12505.375 20
12505.906 13
12506.438 15
12506.969 25
12507.501 27
12508.032 21
12508.563 21
12509.095 24
12509.626 20
12510.158 24
12510.690 24
12511.221 23
12511.753 27
12512.284 23
12512.816 23
12513.347 21
12513.879 20
12514.411 17
12514.942 28
12515.474 36
12516.005 29
12516.537 17
12517.069 24
12517.600 17
12518.132 19
12518.664 14
12519.196 15
12519.727 19
12520.259 21
12520.791 17
12521.323 33
12521.854 26
12522.386 14
12522.918 15
12523.450 14
12523.981 16
12524.513 13
12525.045 4
12525.577 9
12526.109 20
12526.641 26
12527.173 15
12527.705 26
12528.236 13
12528.768 10
12529.300 17
12529.832 11
12530.364 12
12530.896 23
12531.428 19
12531.960 18
12532.492 14
12533.024 18
12533.556 15
12534.088 30
12534.620 19
12535.152 30
12535.684 40
12536.216 23
12536.748 22
12537.281 32
12537.813 24
12538.345 15
12538.877 26
12539.409 21
12539.941 25
12540.473 25
12541.005 25
12541.538 10
12542.070 15
12542.602 18
12543.134 20
12543.667 32
12544.199 16
12544.731 20
12545.263 12
12545.796 17
12546.328 24
12546.860 24
12547.392 36
12547.925 37
12548.457 34
12548.989 33
12549.522 25
12550.054 29
12550.587 27
12551.119 14
12551.651 29
12552.184 31
12552.716 23
12553.249 17
12553.781 33
12554.314 18
12554.846 14
12555.378 23
12555.911 12
12556.443 15
12556.976 28
12557.509 40
12558.041 33
12558.574 25
12559.106 31
12559.639 23
12560.171 18
12560.704 13
12561.237 24
12561.769 30
12562.302 25
12562.834 23
12563.367 30
12563.900 51
12564.432 45
12564.965 42
12565.498 47
12566.030 39
12566.563 29
12567.096 22
12567.629 24
12568.161 23
12568.694 25
12569.227 22
12569.760 17
12570.293 27
12570.825 21
12571.358 20
12571.891 13
12572.424 18
12572.957 28
12573.490 24
12574.022 39
12574.555 30
12575.088 35
12575.621 29
12576.154 8
12576.687 16
12577.220 10
12577.753 9
12578.286 18
12578.819 53
12579.352 33
12579.885 17
12580.418 10
12580.951 12
12581.484 24
12582.017 13
12582.550 18
12583.083 24
12583.616 18
12584.149 22
12584.682 24
12585.215 26
12585.748 33
12586.282 52
12586.815 44
12587.348 37
12587.881 38
12588.414 34
12588.947 24
12589.481 34
12590.014 26
12590.547 23
12591.080 18
12591.614 21
12592.147 14
12592.680 14
12593.213 11
12593.747 12
12594.280 7
12594.813 10
12595.347 16
12595.880 31
12596.413 31
12596.947 24
12597.480 25
12598.013 19
12598.547 18
12599.080 11
12599.614 9
12600.147 14
12600.681 15
12601.214 20
12601.747 19
12602.281 16
12602.814 32
12603.348 18
12603.881 23
12604.415 27
12604.948 25
12605.482 24
12606.016 15
12606.549 14
12607.083 10
12607.616 9
12608.150 9
12608.683 19
12609.217 16
12609.751 29
12610.284 30
12610.818 27
12611.352 29
12611.885 23
12612.419 14
12612.953 24
12613.486 31
12614.020 17
12614.554 29
12615.088 18
12615.621 10
12616.155 16
12616.689 15
12617.223 20
12617.757 26
12618.290 39
12618.824 27
12619.358 29
12619.892 19
12620.426 19
12620.960 22
12621.493 19
12622.027 19
12622.561 8
12623.095 19
12623.629 21
12624.163 16
12624.697 22
12625.231 12
12625.765 9
12626.299 18
12626.833 22
12627.367 17
12627.901 23
12628.435 27
12628.969 15
12629.503 29
12630.037 23
12630.571 29
12631.105 33
12631.639 25
12632.173 27
12632.708 24
12633.242 27
12633.776 19
12634.310 12
12634.844 36
12635.378 37
12635.913 22
12636.447 16
12636.981 26
12637.515 18
12638.049 23
12638.584 19
12639.118 14
12639.652 9
12640.186 16
12640.721 27
12641.255 38
12641.789 38
12642.324 20
12642.858 22
12643.392 16
12643.927 18
12644.461 22
12644.995 15
12645.530 19
12646.064 16
12646.599 20
12647.133 22
12647.667 19
12648.202 17
12648.736 12
12649.271 16
12649.805 21
12650.340 9
12650.874 15
12651.409 11
12651.943 14
12652.478 20
12653.012 17
12653.547 16
12654.082 15
12654.616 17
12655.151 28
12655.685 13
12656.220 17
12656.755 15
12657.289 24
12657.824 16
12658.358 21
12658.893 17
12659.428 13
12659.963 12
12660.497 15
12661.032 13
12661.567 20
12662.101 13
12662.636 16
12663.171 14
12663.706 18
12664.240 8
12664.775 13
12665.310 14
12665.845 15
12666.380 10
12666.915 18
12667.449 19
12667.984 14
12668.519 13
12669.054 20
12669.589 16
12670.124 13
12670.659 19
12671.194 15
12671.729 7
12672.264 8
12672.799 18
12673.334 28
12673.868 18
12674.403 17
12674.939 22
12675.474 19
12676.009 4
12676.544 18
12677.079 14
12677.614 7
12678.149 6
12678.684 22
12679.219 24
12679.754 18
12680.289 24
12680.824 20
12681.359 6
12681.895 16
12682.430 18
12682.965 8
12683.500 14
12684.035 10
12684.571 15
12685.106 21
12685.641 25
12686.176 26
12686.712 25
12687.247 15
12687.782 12
12688.317 18
12688.853 11
12689.388 5
12689.923 12
12690.459 18
12690.994 16
12691.529 17
12692.065 16
12692.600 11
12693.136 10
12693.671 16
12694.206 20
12694.742 19
12695.277 14
12695.813 21
12696.348 16
12696.884 20
12697.419 12
12697.955 6
12698.490 14
12699.026 14
12699.561 14
12700.097 20
12700.632 23
12701.168 15
12701.703 17
12702.239 19
12702.775 22
12703.310 13
12703.846 10
12704.381 11
12704.917 17
12705.453 18
12705.988 27
12706.524 14
12707.060 14
12707.595 22
12708.131 23
12708.667 18
12709.203 26
12709.738 20
12710.274 21
12710.810 30
12711.346 23
12711.881 12
12712.417 17
12712.953 19
12713.489 24
12714.025 18
12714.561 18
12715.096 15
12715.632 11
12716.168 16
12716.704 14
12717.240 13
12717.776 8
12718.312 10
12718.848 24
12719.384 27
12719.920 16
12720.456 7
12720.992 6
12721.528 30
12722.064 33
12722.600 32
12723.136 21
12723.672 14
12724.208 14
12724.744 18
12725.280 25
12725.816 23
12726.352 16
12726.888 32
12727.424 34
12727.960 36
12728.496 29
12729.033 15
12729.569 19
12730.105 22
12730.641 15
12731.177 12
12731.714 8
12732.250 12
12732.786 19
12733.322 21
12733.858 16
12734.395 14
12734.931 23
12735.467 26
12736.004 41
12736.540 41
12737.076 39
12737.613 33
12738.149 34
12738.685 25
12739.222 20
12739.758 32
12740.294 28
12740.831 21
12741.367 8
12741.904 11
12742.440 16
12742.976 15
12743.513 19
12744.049 15
12744.586 13
12745.122 24
12745.659 25
12746.195 21
12746.732 35
12747.268 24
12747.805 21
12748.341 16
12748.878 25
12749.415 23
12749.951 33
12750.488 23
12751.024 8
12751.561 11
12752.098 13
12752.634 16
12753.171 29
12753.708 29
12754.244 19
12754.781 21
12755.318 24
12755.854 27
12756.391 25
12756.928 18
12757.465 26
12758.001 30
12758.538 37
12759.075 20
12759.612 9
12760.149 11
12760.685 14
12761.222 27
12761.759 16
12762.296 15
12762.833 26
12763.370 34
12763.907 40
12764.443 21
12764.980 8
12765.517 12
12766.054 15
12766.591 20
12767.128 19
12767.665 10
12768.202 20
12768.739 15
12769.276 18
12769.813 17
12770.350 19
12770.887 17
12771.424 23
12771.961 33
12772.498 34
12773.035 33
12773.572 28
12774.109 16
12774.647 25
12775.184 18
12775.721 20
12776.258 18
12776.795 11
12777.332 4
12777.869 6
12778.407 20
12778.944 27
12779.481 11
12780.018 9
12780.556 6
12781.093 5
12781.630 7
12782.167 16
12782.705 22
12783.242 18
12783.779 15
12784.316 18
12784.854 26
12785.391 34
12785.928 29
12786.466 11
12787.003 15
12787.541 30
12788.078 27
12788.615 12
12789.153 18
12789.690 19
12790.228 24
12790.765 29
12791.303 20
12791.840 17
12792.378 20
12792.915 28
12793.453 22
12793.990 24
12794.528 18
12795.065 15
12795.603 26
12796.140 15
12796.678 11
12797.215 9
12797.753 16
12798.291 13
12798.828 13
12799.366 29
12799.903 23
12800.441 11
12800.979 6
12801.516 12
12802.054 16
12802.592 9
12803.130 16
12803.667 20
12804.205 11
12804.743 9
12805.280 14
12805.818 8
12806.356 16
12806.894 20
12807.432 16
12807.969 25
12808.507 13
12809.045 9
12809.583 33
12810.121 31
12810.659 25
12811.197 33
12811.734 25
12812.272 17
12812.810 12
12813.348 10
12813.886 10
12814.424 26
12814.962 21
12815.500 11
12816.038 23
12816.576 29
12817.114 25
12817.652 25
12818.190 14
12818.728 17
12819.266 14
12819.804 24
12820.342 29
12820.880 43
12821.418 46
12821.956 35
12822.495 24
12823.033 17
12823.571 16
12824.109 9
12824.647 14
12825.185 16
12825.723 18
12826.262 12
12826.800 12
12827.338 12
12827.876 10
12828.415 19
12828.953 26
12829.491 19
12830.029 16
12830.568 26
12831.106 28
12831.644 15
12832.183 17
12832.721 25
12833.259 12
12833.798 25
12834.336 25
12834.874 17
12835.413 6
12835.951 8
12836.489 8
12837.028 25
12837.566 17
12838.105 18
12838.643 15
12839.182 15
12839.720 19
12840.259 19
12840.797 13
12841.336 19
12841.874 23
12842.413 21
12842.951 26
12843.490 11
12844.028 9
12844.567 8
12845.106 21
12845.644 18
12846.183 18
12846.721 16
12847.260 18
12847.799 7
12848.337 20
12848.876 12
12849.415 14
12849.953 7
12850.492 16
12851.031 26
12851.569 24
12852.108 15
12852.647 18
12853.186 15
12853.724 12
12854.263 10
12854.802 16
12855.341 17
12855.880 10
12856.418 14
12856.957 11
12857.496 8
12858.035 7
12858.574 27
12859.113 29
12859.652 19
12860.191 14
12860.730 8
12861.268 7
12861.807 24
12862.346 31
12862.885 39
12863.424 23
12863.963 20
12864.502 19
12865.041 15
12865.580 21
12866.119 18
12866.658 15
12867.197 11
12867.736 18
12868.276 21
12868.815 27
12869.354 12
12869.893 17
12870.432 7
12870.971 5
12871.510 16
12872.049 13
12872.589 25
12873.128 21
12873.667 13
12874.206 10
12874.745 14
12875.285 15
12875.824 12
12876.363 22
12876.902 10
12877.442 5
12877.981 10
12878.520 19
12879.059 14
12879.599 27
12880.138 28
12880.677 21
12881.217 19
12881.756 22
12882.295 16
12882.835 17
12883.374 15
12883.914 9
12884.453 18
12884.992 28
12885.532 25
12886.071 22
12886.611 23
12887.150 12
12887.690 10
12888.229 12
12888.769 10
12889.308 11
12889.848 7
12890.387 10
12890.927 14
12891.466 17
12892.006 10
12892.546 6
12893.085 6
12893.625 8
12894.164 6
12894.704 19
12895.244 16
12895.783 26
12896.323 13
12896.863 17
12897.402 15
12897.942 19
12898.482 9
12899.021 9
12899.561 6
12900.101 10
12900.641 10
12901.180 21
12901.720 28
12902.260 19
12902.800 30
12903.340 17
12903.879 22
12904.419 20
12904.959 10
12905.499 14
12906.039 7
12906.579 20
12907.119 17
12907.658 14
12908.198 19
12908.738 24
12909.278 17
12909.818 17
12910.358 15
12910.898 12
12911.438 17
12911.978 16
12912.518 9
12913.058 14
12913.598 21
12914.138 12
12914.678 13
12915.218 12
12915.758 16
12916.298 22
12916.838 10
12917.379 6
12917.919 12
12918.459 21
12918.999 20
12919.539 22
12920.079 12
12920.619 10
12921.160 11
12921.700 16
12922.240 10
12922.780 16
12923.320 11
12923.861 15
12924.401 18
12924.941 10
12925.481 11
12926.022 8
12926.562 10
12927.102 15
12927.643 18
12928.183 20
12928.723 12
12929.264 14
12929.804 13
12930.344 13
12930.885 31
12931.425 34
12931.966 23
12932.506 25
12933.046 12
12933.587 14
12934.127 4
12934.668 7
12935.208 19
12935.749 41
12936.289 36
12936.830 24
12937.370 13
12937.911 13
12938.451 12
12938.992 15
12939.532 14
12940.073 15
12940.614 10
12941.154 5
12941.695 21
12942.235 22
12942.776 14
12943.317 12
12943.857 14
12944.398 20
12944.939 21
12945.479 16
12946.020 15
12946.561 11
12947.102 12
12947.642 14
12948.183 27
12948.724 29
12949.265 23
12949.805 23
12950.346 20
12950.887 17
12951.428 16
12951.969 20
12952.509 28
12953.050 16
12953.591 19
12954.132 16
12954.673 8
12955.214 17
12955.755 14
12956.296 20
12956.836 15
12957.377 10
12957.918 8
12958.459 8
12959.000 6
12959.541 4
12960.082 3
12960.623 13
12961.164 16
12961.705 16
12962.246 16
12962.787 28
12963.328 36
12963.870 33
12964.411 14
12964.952 14
12965.493 10
12966.034 12
12966.575 16
12967.116 15
12967.657 12
12968.198 10
12968.740 14
12969.281 12
12969.822 22
12970.363 27
12970.904 26
12971.446 18
12971.987 13
12972.528 20
12973.069 23
12973.611 22
12974.152 20
12974.693 21
12975.235 33
12975.776 31
12976.317 25
12976.859 31
12977.400 23
12977.941 24
12978.483 26
12979.024 30
12979.566 17
12980.107 21
12980.648 17
12981.190 13
12981.731 14
12982.273 19
12982.814 18
12983.356 11
12983.897 29
12984.439 23
12984.980 11
12985.522 14
12986.063 21
12986.605 8
12987.146 9
12987.688 11
12988.229 15
12988.771 14
12989.313 14
12989.854 16
12990.396 17
12990.938 10
12991.479 15
12992.021 21
12992.563 25
12993.104 27
12993.646 23
12994.188 13
12994.729 18
12995.271 15
12995.813 15
12996.355 9
12996.896 7
12997.438 27
12997.980 24
12998.522 16
12999.063 16
12999.605 12
13000.147 14
13000.689 11
13001.231 12
13001.773 16
13002.315 19
13002.856 12
13003.398 15
13003.940 9
13004.482 10
13005.024 20
13005.566 15
13006.108 23
13006.650 29
13007.192 32
13007.734 20
13008.276 19
13008.818 28
13009.360 12
13009.902 13
13010.444 21
13010.986 31
13011.528 24
13012.070 20
13012.612 15
13013.154 9
13013.697 8
13014.239 12
13014.781 14
13015.323 15
13015.865 8
13016.407 10
13016.949 8
13017.492 10
13018.034 14
13018.576 13
13019.118 20
13019.660 16
13020.203 18
13020.745 22
13021.287 15
13021.830 12
13022.372 15
13022.914 30
13023.456 20
13023.999 12
13024.541 16
13025.083 15
13025.626 11
13026.168 24
13026.711 20
13027.253 17
13027.795 13
13028.338 12
13028.880 5
13029.423 21
13029.965 36
13030.508 35
13031.050 26
13031.593 28
13032.135 12
13032.678 8
13033.220 20
13033.763 20
13034.305 14
13034.848 25
13035.390 29
13035.933 29
13036.475 19
13037.018 13
13037.561 11
13038.103 16
13038.646 41
13039.188 27
13039.731 35
13040.274 23
13040.816 10
13041.359 24
13041.902 26
13042.445 24
13042.987 18
13043.530 20
13044.073 15
13044.616 34
13045.158 30
13045.701 32
13046.244 26
13046.787 10
13047.329 4
13047.872 10
13048.415 12
13048.958 3
13049.501 10
13050.044 12
13050.587 13
13051.129 10
13051.672 23
13052.215 24
13052.758 12
13053.301 3
13053.844 4
13054.387 16
13054.930 21
13055.473 10
13056.016 18
13056.559 16
13057.102 17
13057.645 10
13058.188 4
13058.731 4
13059.274 13
13059.817 15
13060.360 18
13060.903 12
13061.447 13
13061.990 18
13062.533 24
13063.076 13
13063.619 10
13064.162 14
13064.705 26
13065.249 19
13065.792 15
13066.335 8
13066.878 9
13067.421 21
13067.965 27
13068.508 12
13069.051 12
13069.594 21
13070.138 18
13070.681 20
13071.224 15
13071.768 6
13072.311 13
13072.854 30
13073.398 27
13073.941 27
13074.484 20
13075.028 18
13075.571 25
13076.115 20
13076.658 12
13077.202 13
13077.745 21
13078.288 26
13078.832 17
13079.375 20
13079.919 19
13080.462 9
13081.006 15
13081.549 8
13082.093 21
13082.636 21
13083.180 9
13083.724 17
13084.267 14
13084.811 9
13085.354 11
13085.898 8
13086.442 6
13086.985 17
13087.529 13
13088.073 15
13088.616 21
13089.160 15
13089.704 6
13090.247 9
13090.791 22
13091.335 12
13091.878 10
13092.422 10
13092.966 4
13093.510 3
13094.054 4
13094.597 11
13095.141 11
13095.685 24
13096.229 22
13096.773 25
13097.316 13
13097.860 17
13098.404 8
13098.948 5
13099.492 10
13100.036 21
13100.580 18
13101.124 24
13101.668 23
13102.212 20
13102.756 23
13103.300 21
13103.844 28
13104.388 32
13104.932 22
13105.476 23
13106.020 23
13106.564 3
13107.108 8
13107.652 6
13108.196 3
13108.740 4
13109.284 13
13109.828 20
13110.372 13
13110.916 19
13111.461 23
13112.005 25
13112.549 17
13113.093 9
13113.637 16
13114.181 21
13114.726 21
13115.270 17
13115.814 13
13116.358 16
13116.903 13
13117.447 8
13117.991 10
13118.535 11
13119.080 11
13119.624 9
13120.168 15
13120.713 13
13121.257 9
13121.801 16
13122.346 12
13122.890 19
13123.435 21
13123.979 26
13124.523 11
13125.068 13
13125.612 14
13126.157 7
13126.701 13
13127.246 31
13127.790 25
13128.335 13
13128.879 17
13129.424 16
13129.968 16
13130.513 20
13131.057 13
13131.602 13
13132.146 12
13132.691 8
13133.236 6
13133.780 17
13134.325 18
13134.869 14
13135.414 9
13135.959 10
13136.503 9
13137.048 6
13137.593 7
13138.137 11
13138.682 5
13139.227 18
13139.772 18
13140.316 11
13140.861 11
13141.406 18
13141.951 9
13142.495 10
13143.040 6
13143.585 2
13144.130 3
13144.675 20
13145.220 24
13145.764 24
13146.309 30
13146.854 17
13147.399 9
13147.944 6
13148.489 21
13149.034 21
13149.579 18
13150.124 12
13150.669 23
13151.214 21
13151.759 20
13152.304 33
13152.849 35
13153.394 33
13153.939 34
13154.484 22
13155.029 15
13155.574 16
13156.119 14
13156.664 10
13157.209 10
13157.754 20
13158.299 17
13158.844 20
13159.389 17
13159.935 18
13160.480 16
13161.025 23
13161.570 29
13162.115 29
13162.660 22
13163.206 13
13163.751 12
13164.296 22
13164.841 23
13165.387 20
13165.932 23
13166.477 15
13167.023 7
13167.568 5
13168.113 6
13168.658 6
13169.204 10
13169.749 15
13170.295 32
13170.840 18
13171.385 11
13171.931 13
13172.476 15
13173.022 27
13173.567 36
13174.112 29
13174.658 24
13175.203 22
13175.749 10
13176.294 5
13176.840 5
13177.385 10
13177.931 6
13178.476 10
13179.022 9
13179.567 10
13180.113 14
13180.659 16
13181.204 8
13181.750 14
13182.295 19
13182.841 15
13183.387 13
13183.932 8
13184.478 15
13185.024 23
13185.569 16
13186.115 13
13186.661 15
13187.206 13
13187.752 13
13188.298 18
13188.844 12
13189.389 12
13189.935 28
13190.481 25
13191.027 20
13191.573 19
13192.118 13
13192.664 8
13193.210 10
13193.756 10
13194.302 16
13194.848 15
13195.393 25
13195.939 17
13196.485 5
13197.031 15
13197.577 14
13198.123 10
13198.669 5
13199.215 14
13199.761 18
13200.307 16
13200.853 15
13201.399 26
13201.945 17
13202.491 32
13203.037 26
13203.583 21
13204.129 11
13204.675 11
13205.221 15
13205.767 16
13206.314 14
13206.860 20
13207.406 19
13207.952 33
13208.498 30
13209.044 29
13209.590 17
13210.137 18
13210.683 19
13211.229 17
13211.775 20
13212.321 17
13212.868 26
13213.414 16
13213.960 5
13214.506 6
13215.053 16
13215.599 13
13216.145 7
13216.692 3
13217.238 17
13217.784 11
13218.331 19
13218.877 11
13219.423 7
13219.970 15
13220.516 13
13221.063 13
13221.609 9
13222.156 16
13222.702 17
13223.248 14
13223.795 24
13224.341 17
13224.888 23
13225.434 31
13225.981 38
13226.527 25
13227.074 19
13227.621 15
13228.167 18
13228.714 21
13229.260 18
13229.807 15
13230.353 19
13230.900 29
13231.447 15
13231.993 25
13232.540 19
13233.087 11
13233.633 10
13234.180 18
13234.727 16
13235.273 12
13235.820 7
13236.367 7
13236.914 4
13237.460 10
13238.007 9
13238.554 14
13239.101 13
13239.647 11
13240.194 8
13240.741 17
13241.288 11
13241.835 12
13242.382 20
13242.929 12
13243.475 13
13244.022 11
13244.569 7
13245.116 25
13245.663 20
13246.210 8
13246.757 14
13247.304 13
13247.851 6
13248.398 12
13248.945 12
13249.492 12
13250.039 17
13250.586 14
13251.133 12
13251.680 17
13252.227 11
13252.774 16
13253.321 9
13253.868 10
13254.415 13
13254.962 22
13255.510 26
13256.057 19
13256.604 23
13257.151 10
13257.698 15
13258.245 25
13258.793 14
13259.340 6
13259.887 13
13260.434 21
13260.981 17
13261.529 23
13262.076 15
13262.623 11
13263.170 16
13263.718 18
13264.265 10
13264.812 11
13265.360 11
13265.907 19
13266.454 24
13267.002 19
13267.549 15
13268.097 6
13268.644 16
13269.191 16
13269.739 11
13270.286 5
13270.834 2
13271.381 5
13271.929 19
13272.476 34
13273.023 32
13273.571 31
13274.118 23
13274.666 24
13275.214 9
13275.761 11
13276.309 11
13276.856 9
13277.404 13
13277.951 16
13278.499 13
13279.047 9
13279.594 2
13280.142 7
13280.689 10
13281.237 17
13281.785 17
13282.332 23
13282.880 16
13283.428 13
13283.976 14
13284.523 9
13285.071 10
13285.619 11
13286.167 11
13286.714 11
13287.262 9
13287.810 7
13288.358 9
13288.906 6
13289.453 16
13290.001 18
13290.549 7
13291.097 15
13291.645 22
13292.193 16
13292.741 11
13293.288 18
13293.836 15
13294.384 8
13294.932 11
13295.480 16
13296.028 14
13296.576 12
13297.124 9
13297.672 15
13298.220 6
13298.768 17
13299.316 17
13299.864 10
13300.412 7
13300.960 6
13301.508 17
13302.056 21
13302.605 12
13303.153 21
13303.701 13
13304.249 20
13304.797 19
13305.345 22
13305.893 27
13306.442 16
13306.990 27
13307.538 22
13308.086 24
13308.634 21
13309.183 30
13309.731 30
13310.279 29
13310.827 31
13311.376 18
13311.924 10
13312.472 22
13313.020 25
13313.569 22
13314.117 25
13314.665 16
13315.214 21
13315.762 12
13316.311 14
13316.859 9
13317.407 9
13317.956 12
13318.504 10
13319.053 12
13319.601 13
13320.150 6
13320.698 11
13321.247 14
13321.795 12
13322.344 9
13322.892 12
13323.441 15
13323.989 21
13324.538 13
13325.086 5
13325.635 5
13326.183 11
13326.732 14
13327.281 15
13327.829 17
13328.378 20
13328.926 32
13329.475 18
13330.024 15
13330.572 11
13331.121 10
13331.670 16
13332.218 15
13332.767 18
13333.316 17
13333.865 19
13334.413 6
13334.962 11
13335.511 13
13336.060 18
13336.609 28
13337.157 19
13337.706 12
13338.255 13
13338.804 14
13339.353 12
13339.902 15
13340.450 12
13340.999 13
13341.548 16
13342.097 14
13342.646 9
13343.195 8
13343.744 10
13344.293 13
13344.842 22
13345.391 17
13345.940 12
13346.489 9
13347.038 13
13347.587 6
13348.136 16
13348.685 29
13349.234 22
13349.783 24
13350.332 13
13350.881 6
13351.430 7
13351.979 25
13352.529 24
13353.078 17
13353.627 14
13354.176 16
13354.725 11
13355.274 5
13355.824 7
13356.373 20
13356.922 19
13357.471 16
13358.020 8
13358.570 11
13359.119 18
13359.668 20
13360.217 21
13360.767 20
13361.316 19
13361.865 17
13362.415 23
13362.964 13
13363.513 22
13364.063 11
13364.612 8
13365.161 14
13365.711 10
13366.260 12
13366.810 14
13367.359 15
13367.909 11
13368.458 18
13369.007 14
13369.557 12
13370.106 22
13370.656 20
13371.205 10
13371.755 2
13372.305 1
13372.854 10
13373.404 24
13373.953 14
13374.503 7
13375.052 8
13375.602 6
13376.152 9
13376.701 8
13377.251 16
13377.800 23
13378.350 14
13378.900 15
13379.449 4
13379.999 4
13380.549 19
13381.099 18
13381.648 14
13382.198 14
13382.748 11
13383.297 17
13383.847 13
13384.397 21
13384.947 24
13385.497 14
13386.046 16
13386.596 32
13387.146 26
13387.696 22
13388.246 14
13388.796 19
13389.346 19
13389.895 9
13390.445 14
13390.995 21
13391.545 20
13392.095 21
13392.645 11
13393.195 30
13393.745 27
13394.295 30
13394.845 21
13395.395 24
13395.945 19
13396.495 23
13397.045 20
13397.595 16
13398.145 11
13398.695 11
13399.245 8
13399.795 11
13400.346 21
13400.896 15
13401.446 11
13401.996 8
13402.546 15
13403.096 13
13403.646 24
13404.197 14
13404.747 18
13405.297 20
13405.847 19
13406.397 11
13406.948 12
13407.498 24
13408.048 25
13408.598 12
13409.149 13
13409.699 7
13410.249 7
13410.800 7
13411.350 9
13411.900 13
13412.451 14
13413.001 9
13413.551 6
13414.102 7
13414.652 12
13415.203 13
13415.753 27
13416.304 22
13416.854 23
13417.404 19
13417.955 16
13418.505 22
13419.056 15
13419.606 19
13420.157 17
13420.707 22
13421.258 33
13421.808 34
13422.359 16
13422.910 12
13423.460 16
13424.011 13
13424.561 18
13425.112 14
13425.663 14
13426.213 15
13426.764 11
13427.315 5
13427.865 6
13428.416 13
13428.967 15
13429.517 11
13430.068 20
13430.619 22
13431.169 20
13431.720 22
13432.271 18
13432.822 18
13433.373 28
13433.923 26
13434.474 17
13435.025 22
13435.576 22
13436.127 10
13436.677 10
13437.228 12
13437.779 15
13438.330 11
13438.881 8
13439.432 15
13439.983 16
13440.534 11
13441.085 10
13441.636 8
13442.187 4
13442.738 4
13443.289 11
13443.840 11
13444.391 10
13444.942 11
13445.493 12
13446.044 22
13446.595 22
13447.146 15
13447.697 21
13448.248 16
13448.799 14
13449.350 23
13449.901 34
13450.452 27
13451.004 25
13451.555 26
13452.106 22
13452.657 23
13453.208 13
13453.759 12
13454.311 11
13454.862 11
13455.413 6
13455.964 9
13456.516 17
13457.067 16
13457.618 24
13458.169 16
13458.721 12
13459.272 6
13459.823 7
13460.375 8
13460.926 3
13461.477 8
13462.029 14
13462.580 13
13463.132 16
13463.683 18
13464.234 10
13464.786 14
13465.337 6
13465.889 9
13466.440 16
13466.992 5
13467.543 15
13468.095 9
13468.646 9
13469.198 10
13469.749 11
13470.301 8
13470.852 14
13471.404 15
13471.955 14
13472.507 15
13473.059 21
13473.610 19
13474.162 30
13474.713 18
13475.265 17
13475.817 26
13476.368 40
13476.920 39
13477.472 21
13478.024 10
13478.575 8
13479.127 7
13479.679 11
13480.230 9
13480.782 22
13481.334 32
13481.886 24
13482.437 35
13482.989 20
13483.541 7
13484.093 6
13484.645 12
13485.197 10
13485.748 15
13486.300 7
13486.852 6
13487.404 11
13487.956 14
13488.508 7
13489.060 12
13489.612 16
13490.164 21
13490.716 21
13491.268 14
13491.820 13
13492.372 7
13492.924 8
13493.476 9
13494.028 11
13494.580 13
13495.132 11
13495.684 14
13496.236 8
13496.788 8
13497.340 7
13497.892 20
13498.444 13
13498.996 18
13499.549 22
13500.101 17
13500.653 14
13501.205 14
13501.757 16
13502.309 18
13502.862 15
13503.414 10
13503.966 14
13504.518 4
13505.071 8
13505.623 15
13506.175 32
13506.727 31
13507.280 26
13507.832 23
13508.384 24
13508.937 32
13509.489 12
13510.041 12
13510.594 29
13511.146 37
13511.698 24
13512.251 22
13512.803 7
13513.356 6
13513.908 8
13514.461 11
13515.013 16
13515.565 14
13516.118 6
13516.670 8
13517.223 6
13517.775 2
13518.328 7
13518.880 5
13519.433 8
13519.986 8
13520.538 20
13521.091 21
13521.643 17
13522.196 22
13522.749 17
13523.301 24
13523.854 15
13524.406 14
13524.959 19
13525.512 11
13526.064 5
13526.617 8
13527.170 12
13527.723 17
13528.275 8
13528.828 5
13529.381 8
13529.934 27
13530.486 22
13531.039 16
13531.592 14
13532.145 27
13532.698 17
13533.250 14
13533.803 12
13534.356 17
13534.909 17
13535.462 17
13536.015 17
13536.568 11
13537.120 12
13537.673 12
13538.226 10
13538.779 5
13539.332 6
13539.885 9
13540.438 11
13540.991 7
13541.544 9
13542.097 9
13542.650 10
13543.203 16
13543.756 29
13544.309 18
13544.862 40
13545.415 36
13545.968 32
13546.522 30
13547.075 17
13547.628 19
13548.181 10
13548.734 9
13549.287 5
13549.840 6
13550.394 9
13550.947 11
13551.500 6
13552.053 12
13552.606 4
13553.160 9
13553.713 12
13554.266 12
13554.819 10
13555.373 19
13555.926 20
13556.479 28
13557.033 23
13557.586 20
13558.139 18
13558.693 7
13559.246 7
13559.799 20
13560.353 20
13560.906 21
13561.459 31
13562.013 32
13562.566 33
13563.120 19
13563.673 27
13564.227 24
13564.780 18
13565.334 11
13565.887 9
13566.441 12
13566.994 8
13567.548 8
13568.101 15
13568.655 11
13569.208 22
13569.762 22
13570.315 8
13570.869 11
13571.423 11
13571.976 5
13572.530 4
13573.084 10
13573.637 27
13574.191 21
13574.745 20
13575.298 20
13575.852 8
13576.406 11
13576.959 7
13577.513 14
13578.067 13
13578.621 24
13579.174 23
13579.728 23
13580.282 24
13580.836 17
13581.390 18
13581.943 21
13582.497 17
13583.051 17
13583.605 11
13584.159 4
13584.713 3
13585.267 9
13585.820 9
13586.374 11
13586.928 10
13587.482 11
13588.036 9
13588.590 11
13589.144 8
13589.698 4
13590.252 8
13590.806 13
13591.360 11
13591.914 12
13592.468 11
13593.022 16
13593.576 11
13594.130 13
13594.684 20
13595.238 10
13595.793 9
13596.347 17
13596.901 9
13597.455 7
13598.009 5
13598.563 6
13599.117 5
13599.672 10
13600.226 6
13600.780 9
13601.334 6
13601.888 13
13602.443 12
13602.997 13
13603.551 15
13604.105 10
13604.660 20
13605.214 19
13605.768 28
13606.323 21
13606.877 13
13607.431 14
13607.986 17
13608.540 16
13609.094 8
13609.649 12
13610.203 11
13610.758 5
13611.312 3
13611.866 2
13612.421 8
13612.975 14
13613.530 19
13614.084 10
13614.639 7
13615.193 17
13615.748 20
13616.302 17
13616.857 25
13617.411 24
13617.966 19
13618.521 28
13619.075 14
13619.630 21
13620.184 7
13620.739 17
13621.294 16
13621.848 15
13622.403 14
13622.957 16
13623.512 16
13624.067 12
13624.621 22
13625.176 26
13625.731 21
13626.286 16
13626.840 11
13627.395 4
13627.950 1
13628.505 18
13629.059 14
13629.614 6
13630.169 3
13630.724 19
13631.279 18
13631.833 17
13632.388 15
13632.943 16
13633.498 7
13634.053 11
13634.608 10
13635.163 13
13635.718 3
13636.273 9
13636.828 21
13637.382 26
13637.937 23
13638.492 12
13639.047 13
13639.602 12
13640.157 12
13640.712 8
13641.267 4
13641.822 16
13642.378 27
13642.933 36
13643.488 26
13644.043 19
13644.598 18
13645.153 18
13645.708 13
13646.263 24
13646.818 12
13647.374 12
13647.929 15
13648.484 14
13649.039 10
13649.594 10
13650.149 15
13650.705 17
13651.260 11
13651.815 13
13652.370 19
13652.926 14
13653.481 11
13654.036 14
13654.592 8
13655.147 19
13655.702 13
13656.257 13
13656.813 28
13657.368 27
13657.924 15
13658.479 14
13659.034 17
13659.590 10
13660.145 7
13660.701 5
13661.256 1
13661.811 1
13662.367 9
13662.922 18
13663.478 14
13664.033 15
13664.589 7
13665.144 4
13665.700 14
13666.255 22
13666.811 27
13667.367 19
13667.922 15
13668.478 25
13669.033 14
13669.589 22
13670.145 24
13670.700 19
13671.256 11
13671.811 12
13672.367 15
13672.923 7
13673.478 12
13674.034 11
13674.590 24
13675.146 23
13675.701 17
13676.257 22
13676.813 21
13677.369 16
13677.924 12
13678.480 11
13679.036 12
13679.592 18
13680.148 23
13680.703 16
13681.259 14
13681.815 17
13682.371 23
13682.927 24
13683.483 19
13684.039 13
13684.594 14
13685.150 9
13685.706 9
13686.262 12
13686.818 15
13687.374 16
13687.930 7
13688.486 7
13689.042 1
13689.598 7
13690.154 10
13690.710 12
13691.266 18
13691.822 12
13692.378 14
13692.935 16
13693.491 18
13694.047 10
13694.603 12
13695.159 13
13695.715 9
13696.271 5
13696.827 11
13697.384 15
13697.940 10
13698.496 13
13699.052 12
13699.608 14
13700.165 13
13700.721 11
13701.277 11
13701.833 18
13702.390 14
13702.946 20
13703.502 9
13704.058 7
13704.615 14
13705.171 22
13705.727 13
13706.284 22
13706.840 29
13707.397 13
13707.953 15
13708.509 8
13709.066 13
13709.622 15
13710.179 16
13710.735 13
13711.291 12
13711.848 10
13712.404 7
13712.961 17
13713.517 10
13714.074 6
13714.630 5
13715.187 7
13715.743 3
13716.300 7
13716.857 12
13717.413 16
13717.970 11
13718.526 10
13719.083 10
13719.640 15
13720.196 13
13720.753 19
13721.310 5
13721.866 1
13722.423 4
13722.980 9
13723.536 8
13724.093 11
13724.650 11
13725.206 11
13725.763 17
13726.320 10
13726.877 12
13727.433 15
13727.990 16
13728.547 16
13729.104 18
13729.661 15
13730.218 20
13730.774 14
13731.331 7
13731.888 10
13732.445 15
13733.002 13
13733.559 15
13734.116 11
13734.673 11
13735.230 7
13735.787 6
13736.343 4
13736.900 10
13737.457 7
13738.014 6
13738.571 7
13739.128 11
13739.685 12
13740.243 21
13740.800 28
13741.357 32
13741.914 38
13742.471 29
13743.028 15
13743.585 11
13744.142 6
13744.699 20
13745.256 24
13745.814 10
13746.371 16
13746.928 9
13747.485 12
13748.042 10
13748.599 9
13749.157 7
13749.714 10
13750.271 7
13750.828 9
13751.386 10
13751.943 3
13752.500 15
13753.058 21
13753.615 11
13754.172 7
13754.729 13
13755.287 12
13755.844 4
13756.402 4
13756.959 7
13757.516 15
13758.074 22
13758.631 19
13759.189 13
13759.746 9
13760.303 12
13760.861 6
13761.418 11
13761.976 32
13762.533 19
13763.091 18
13763.648 24
13764.206 17
13764.763 13
13765.321 23
13765.879 10
13766.436 28
13766.994 24
13767.551 18
13768.109 14
13768.666 9
13769.224 8
13769.782 10
13770.339 13
13770.897 12
13771.455 9
13772.012 16
13772.570 13
13773.128 12
13773.686 16
13774.243 13
13774.801 11
13775.359 10
13775.916 6
13776.474 10
13777.032 11
13777.590 26
13778.148 18
13778.705 15
13779.263 9
13779.821 4
13780.379 5
13780.937 7
13781.495 13
13782.053 21
13782.611 13
13783.168 22
13783.726 16
13784.284 10
13784.842 20
13785.400 16
13785.958 7
13786.516 8
13787.074 11
13787.632 12
13788.190 14
13788.748 17
13789.306 14
13789.864 13
13790.422 10
13790.980 9
13791.538 15
13792.096 12
13792.655 13
13793.213 17
13793.771 19
13794.329 8
13794.887 15
13795.445 14
13796.003 9
13796.562 13
13797.120 7
13797.678 6
13798.236 12
13798.794 14
13799.353 17
13799.911 29
13800.469 22
13801.027 20
13801.586 21
13802.144 27
13802.702 25
13803.261 11
13803.819 19
13804.377 22
13804.936 10
13805.494 4
13806.052 8
13806.611 11
13807.169 21
13807.728 14
13808.286 9
13808.844 9
13809.403 7
13809.961 7
13810.520 15
13811.078 22
13811.637 9
13812.195 12
13812.754 14
13813.312 11
13813.871 8
13814.429 6
13814.988 17
13815.546 10
13816.105 14
13816.664 6
13817.222 11
13817.781 17
13818.339 24
13818.898 13
13819.457 11
13820.015 13
13820.574 16
13821.133 12
13821.691 7
13822.250 5
13822.809 18
13823.368 12
13823.926 3
13824.485 8
13825.044 17
13825.603 19
13826.161 17
13826.720 12
13827.279 7
13827.838 8
13828.397 13
13828.955 13
13829.514 14
13830.073 19
13830.632 26
13831.191 24
13831.750 18
13832.309 12
13832.868 15
13833.426 17
13833.985 14
13834.544 19
13835.103 14
13835.662 15
13836.221 24
13836.780 21
13837.339 10
13837.898 15
13838.457 5
13839.016 8
13839.575 12
13840.134 15
13840.693 26
13841.253 22
13841.812 30
13842.371 17
13842.930 8
13843.489 24
13844.048 17
13844.607 18
13845.166 18
13845.726 11
13846.285 8
13846.844 18
13847.403 15
13847.962 19
13848.522 15
13849.081 3
13849.640 7
13850.199 11
13850.759 24
13851.318 18
13851.877 6
13852.437 3
13852.996 10
13853.555 9
13854.115 3
13854.674 7
13855.233 11
13855.793 28
13856.352 34
13856.911 19
13857.471 25
13858.030 16
13858.590 40
13859.149 35
13859.709 27
13860.268 18
13860.828 8
13861.387 15
13861.947 7
13862.506 6
13863.066 8
13863.625 5
13864.185 11
13864.744 20
13865.304 15
13865.863 12
13866.423 12
13866.983 7
13867.542 7
13868.102 10
13868.661 7
13869.221 10
13869.781 17
13870.340 9
13870.900 7
13871.460 6
13872.020 22
13872.579 28
13873.139 12
13873.699 20
13874.258 18
13874.818 11
13875.378 14
13875.938 20
13876.498 17
13877.057 21
13877.617 22
13878.177 17
13878.737 13
13879.297 10
13879.857 15
13880.416 20
13880.976 13
13881.536 7
13882.096 8
13882.656 11
13883.216 12
13883.776 22
13884.336 19
13884.896 19
13885.456 14
13886.016 21
13886.576 18
13887.136 22
13887.696 14
13888.256 9
13888.816 19
13889.376 14
13889.936 4
13890.496 15
13891.056 18
13891.616 15
13892.176 11
13892.736 24
13893.297 21
13893.857 15
13894.417 5
13894.977 11
13895.537 15
13896.097 11
13896.658 10
13897.218 12
13897.778 13
13898.338 10
13898.899 9
13899.459 12
13900.019 11
13900.579 12
13901.140 12
13901.700 8
13902.260 10
13902.821 15
13903.381 25
13903.941 21
13904.502 25
13905.062 30
13905.622 15
13906.183 8
13906.743 13
13907.304 21
13907.864 19
13908.424 15
13908.985 23
13909.545 12
13910.106 11
13910.666 12
13911.227 12
13911.787 14
13912.348 18
13912.908 11
13913.469 13
13914.029 13
13914.590 8
13915.151 12
13915.711 17
13916.272 11
13916.832 10
13917.393 9
13917.954 10
13918.514 15
13919.075 11
13919.636 26
13920.196 22
13920.757 8
13921.318 12
13921.878 9
13922.439 12
13923.000 17
13923.561 21
13924.121 18
13924.682 15
13925.243 11
13925.804 13
13926.364 18
13926.925 14
13927.486 12
13928.047 18
13928.608 11
13929.169 5
13929.729 12
13930.290 17
13930.851 23
13931.412 20
13931.973 17
13932.534 12
13933.095 10
13933.656 14
13934.217 9
13934.778 12
13935.339 6
13935.900 6
13936.461 5
13937.022 5
13937.583 8
13938.144 18
13938.705 24
13939.266 27
13939.827 12
13940.388 13
13940.949 12
13941.510 17
13942.071 8
13942.633 13
13943.194 11
13943.755 18
13944.316 14
13944.877 13
13945.438 12
13946.000 9
13946.561 6
13947.122 5
13947.683 6
13948.244 10
13948.806 11
13949.367 9
13949.928 13
13950.489 18
13951.051 24
13951.612 26
13952.173 10
13952.735 21
13953.296 21
13953.857 10
13954.419 12
13954.980 10
13955.542 16
13956.103 11
13956.664 11
13957.226 22
13957.787 20
13958.349 21
13958.910 20
13959.472 16
13960.033 16
13960.595 5
13961.156 8
13961.718 10
13962.279 10
13962.841 14
13963.402 10
13963.964 10
13964.525 8
13965.087 7
13965.648 11
13966.210 16
13966.772 18
13967.333 14
13967.895 22
13968.457 20
13969.018 11
13969.580 9
13970.142 14
13970.703 7
13971.265 5
13971.827 8
13972.388 11
13972.950 8
13973.512 4
13974.074 7
13974.635 7
13975.197 24
13975.759 17
13976.321 10
13976.883 7
13977.444 17
13978.006 15
13978.568 21
13979.130 12
13979.692 14
13980.254 18
13980.816 14
13981.378 17
13981.939 15
13982.501 9
13983.063 6
13983.625 11
13984.187 14
13984.749 25
13985.311 21
13985.873 16
13986.435 16
13986.997 9
13987.559 21
13988.121 19
13988.683 23
13989.245 22
13989.807 25
13990.370 14
13990.932 9
13991.494 11
13992.056 17
13992.618 21
13993.180 25
13993.742 20
13994.304 19
13994.867 23
13995.429 9
13995.991 8
13996.553 10
13997.115 14
13997.678 17
13998.240 17
13998.802 17
13999.364 10
13999.927 15
14000.489 20
14001.051 8
14001.614 6
14002.176 10
14002.738 11
14003.301 9
14003.863 13
14004.425 9
14004.988 6
14005.550 3
14006.113 10
14006.675 13
14007.237 19
14007.800 10
14008.362 8
14008.925 5
14009.487 14
14010.050 18
14010.612 10
14011.175 13
14011.737 24
14012.300 23
14012.862 14
14013.425 9
14013.987 12
14014.550 20
14015.113 22
14015.675 17
14016.238 9
14016.800 10
14017.363 12
14017.926 16
14018.488 13
14019.051 11
14019.614 12
14020.176 16
14020.739 12
14021.302 19
14021.864 11
14022.427 5
14022.990 9
14023.553 5
14024.115 9
14024.678 7
14025.241 8
14025.804 11
14026.367 17
14026.929 9
14027.492 7
14028.055 10
14028.618 23
14029.181 10
14029.744 15
14030.307 32
14030.869 22
14031.432 10
14031.995 11
14032.558 20
14033.121 13
14033.684 5
14034.247 6
14034.810 11
14035.373 17
14035.936 13
14036.499 16
14037.062 21
14037.625 11
14038.188 19
14038.751 14
14039.314 11
14039.877 6
14040.440 28
14041.004 22
14041.567 21
14042.130 23
14042.693 18
14043.256 23
14043.819 16
14044.382 15
14044.946 18
14045.509 17
14046.072 23
14046.635 14
14047.198 14
14047.762 12
14048.325 18
14048.888 12
14049.451 9
14050.015 15
14050.578 7
14051.141 7
14051.705 7
14052.268 5
14052.831 5
14053.395 9
14053.958 6
14054.521 8
14055.085 3
14055.648 1
14056.212 2
14056.775 11
14057.338 17
14057.902 15
14058.465 23
14059.029 23
14059.592 10
14060.156 7
14060.719 12
14061.283 10
14061.846 11
14062.410 12
14062.973 10
14063.537 14
14064.101 5
14064.664 6
14065.228 6
14065.791 10
14066.355 6
14066.919 15
14067.482 11
14068.046 4
14068.609 11
14069.173 9
14069.737 9
14070.300 17
14070.864 12
14071.428 11
14071.992 12
14072.555 6
14073.119 7
14073.683 15
14074.247 15
14074.810 13
14075.374 12
14075.938 4
14076.502 6
14077.066 12
14077.629 10
14078.193 11
14078.757 9
14079.321 11
14079.885 13
14080.449 11
14081.013 5
14081.577 15
14082.141 14
14082.705 12
14083.268 14
14083.832 6
14084.396 11
14084.960 23
14085.524 17
14086.088 9
14086.652 4
14087.216 6
14087.780 7
14088.345 17
14088.909 15
14089.473 12
14090.037 8
14090.601 11
14091.165 10
14091.729 10
14092.293 11
14092.857 14
14093.421 11
14093.986 14
14094.550 16
14095.114 15
14095.678 10
14096.242 8
14096.807 12
14097.371 18
14097.935 13
14098.499 13
14099.064 16
14099.628 10
14100.192 13
14100.756 14
14101.321 9
14101.885 10
14102.449 8
14103.014 3
14103.578 11
14104.143 15
14104.707 22
14105.271 18
14105.836 13
14106.400 16
14106.965 13
14107.529 8
14108.093 11
14108.658 24
14109.222 17
14109.787 12
14110.351 10
14110.916 10
14111.480 8
14112.045 14
14112.609 21
14113.174 21
14113.739 15
14114.303 19
14114.868 16
14115.432 8
14115.997 3
14116.561 13
14117.126 12
14117.691 9
14118.255 16
14118.820 13
14119.385 11
14119.949 12
14120.514 16
14121.079 19
14121.644 10
14122.208 25
14122.773 19
14123.338 15
14123.903 8
14124.467 28
14125.032 23
14125.597 21
14126.162 15
14126.726 11
14127.291 18
14127.856 12
14128.421 12
14128.986 9
14129.551 2
14130.116 3
14130.681 11
14131.245 32
14131.810 25
14132.375 22
14132.940 16
14133.505 11
14134.070 23
14134.635 21
14135.200 21
14135.765 17
14136.330 10
14136.895 9
14137.460 8
14138.025 9
14138.590 3
14139.155 3
14139.720 10
14140.286 20
14140.851 17
14141.416 23
14141.981 20
14142.546 26
14143.111 16
14143.676 12
14144.241 10
14144.807 6
14145.372 3
14145.937 3
14146.502 6
14147.067 13
14147.633 7
14148.198 8
14148.763 39
14149.329 41
14149.894 26
14150.459 16
14151.024 14
14151.590 10
14152.155 4
14152.720 13
14153.286 15
14153.851 12
14154.416 16
14154.982 24
14155.547 19
14156.113 13
14156.678 15
14157.243 9
14157.809 10
14158.374 17
14158.940 35
14159.505 21
14160.071 19
14160.636 8
14161.202 11
14161.767 11
14162.333 9
14162.898 12
14163.464 12
14164.030 17
14164.595 8
14165.161 4
14165.726 4
14166.292 2
14166.857 14
14167.423 19
14167.989 18
14168.554 13
14169.120 8
14169.686 18
14170.251 10
14170.817 8
14171.383 7
14171.949 9
14172.514 12
14173.080 12
14173.646 15
14174.212 8
14174.777 8
14175.343 13
14175.909 14
14176.475 16
14177.041 18
14177.606 24
14178.172 19
14178.738 12
14179.304 14
14179.870 5
14180.436 14
14181.002 9
14181.568 5
14182.134 6
14182.699 21
14183.265 19
14183.831 17
14184.397 14
14184.963 22
14185.529 12
14186.095 8
14186.661 9
14187.227 8
14187.793 10
14188.359 9
14188.926 11
14189.492 16
14190.058 12
14190.624 11
14191.190 13
14191.756 14
14192.322 7
14192.888 12
14193.454 17
14194.021 14
14194.587 10
14195.153 20
14195.719 20
14196.285 10
14196.852 12
14197.418 14
14197.984 12
14198.550 10
14199.117 7
14199.683 18
14200.249 19
14200.815 8
14201.382 12
14201.948 15
14202.514 16
14203.081 20
14203.647 23
14204.213 20
14204.780 18
14205.346 7
14205.913 4
14206.479 8
14207.045 6
14207.612 7
14208.178 13
14208.745 19
14209.311 18
14209.878 12
14210.444 11
14211.011 14
14211.577 17
14212.144 13
14212.710 17
14213.277 17
14213.843 9
14214.410 4
14214.977 11
14215.543 14
14216.110 24
14216.676 24
14217.243 20
14217.810 12
14218.376 10
14218.943 15
14219.510 10
14220.076 21
14220.643 22
14221.210 19
14221.776 18
14222.343 14
14222.910 26
14223.477 21
14224.043 19
14224.610 9
14225.177 5
14225.744 9
14226.310 3
14226.877 8
14227.444 11
14228.011 11
14228.578 8
14229.145 17
14229.712 15
14230.278 5
14230.845 20
14231.412 23
14231.979 18
14232.546 8
14233.113 10
14233.680 13
14234.247 8
14234.814 15
14235.381 26
14235.948 22
14236.515 13
14237.082 18
14237.649 21
14238.216 20
14238.783 10
14239.350 13
14239.917 13
14240.484 14
14241.051 10
14241.619 26
14242.186 27
14242.753 34
14243.320 14
14243.887 6
14244.454 13
14245.021 7
14245.589 5
14246.156 10
14246.723 20
14247.290 27
14247.858 32
14248.425 30
14248.992 20
14249.559 16
14250.127 22
14250.694 16
14251.261 7
14251.828 5
14252.396 3
14252.963 10
14253.530 9
14254.098 7
14254.665 5
14255.233 7
14255.800 7
14256.367 23
14256.935 23
14257.502 19
14258.070 26
14258.637 17
14259.205 9
14259.772 12
14260.340 8
14260.907 10
14261.475 12
14262.042 16
14262.610 13
14263.177 13
14263.745 19
14264.312 16
14264.880 10
14265.447 10
14266.015 10
14266.583 4
14267.150 3
14267.718 3
14268.285 19
14268.853 21
14269.421 10
14269.988 11
14270.556 13
14271.124 15
14271.692 14
14272.259 14
14272.827 13
14273.395 14
14273.963 8
14274.530 13
14275.098 18
14275.666 6
14276.234 6
14276.801 13
14277.369 15
14277.937 9
14278.505 9
14279.073 14
14279.641 12
14280.209 9
14280.776 6
14281.344 16
14281.912 18
14282.480 10
14283.048 17
14283.616 21
14284.184 25
14284.752 17
14285.320 10
14285.888 5
14286.456 6
14287.024 9
14287.592 16
14288.160 10
14288.728 17
14289.296 10
14289.864 21
14290.432 13
14291.000 8
14291.569 7
14292.137 10
14292.705 13
14293.273 19
14293.841 12
14294.409 12
14294.977 15
14295.546 23
14296.114 23
14296.682 16
14297.250 17
14297.818 11
14298.387 10
14298.955 11
14299.523 23
14300.091 20
14300.660 15
14301.228 11
14301.796 7
14302.365 6
14302.933 8
14303.501 7
14304.070 12
14304.638 12
14305.206 10
14305.775 12
14306.343 12
14306.912 12
14307.480 11
14308.048 10
14308.617 20
14309.185 22
14309.754 19
14310.322 13
14310.891 16
14311.459 18
14312.028 11
14312.596 12
14313.165 13
14313.733 10
14314.302 8
14314.871 4
14315.439 1
14316.008 4
14316.576 5
14317.145 23
14317.714 17
14318.282 17
14318.851 9
14319.420 9
14319.988 15
14320.557 7
14321.126 11
14321.694 18
14322.263 20
14322.832 10
14323.400 4
14323.969 11
14324.538 21
14325.107 24
14325.675 21
14326.244 16
14326.813 13
14327.382 10
14327.951 8
14328.520 9
14329.088 10
14329.657 10
14330.226 20
14330.795 24
14331.364 22
14331.933 22
14332.502 19
14333.071 14
14333.640 20
14334.209 22
14334.778 19
14335.347 14
14335.916 7
14336.484 5
14337.054 13
14337.623 13
14338.192 19
14338.761 15
14339.330 16
14339.899 20
14340.468 18
14341.037 14
14341.606 4
14342.175 5
14342.744 6
14343.313 16
14343.882 19
14344.452 14
14345.021 16
14345.590 23
14346.159 14
14346.728 7
14347.298 5
14347.867 5
14348.436 21
14349.005 19
14349.575 12
14350.144 12
14350.713 12
14351.282 11
14351.852 9
14352.421 9
14352.990 7
14353.560 10
14354.129 7
14354.698 15
14355.268 21
14355.837 17
14356.407 11
14356.976 15
14357.545 17
14358.115 11
14358.684 11
14359.254 7
14359.823 7
14360.393 13
14360.962 11
14361.532 9
14362.101 12
14362.671 14
14363.240 15
14363.810 11
14364.379 8
14364.949 4
14365.518 9
14366.088 16
14366.657 8
14367.227 7
14367.797 5
14368.366 10
14368.936 7
14369.506 10
14370.075 13
14370.645 24
14371.215 13
14371.784 24
14372.354 28
14372.924 21
14373.494 15
14374.063 13
14374.633 3
14375.203 7
14375.773 6
14376.342 7
14376.912 15
14377.482 12
14378.052 11
14378.622 17
14379.191 17
14379.761 15
14380.331 9
14380.901 6
14381.471 17
14382.041 18
14382.611 19
14383.181 16
14383.751 5
14384.321 5
14384.891 4
14385.460 11
14386.030 18
14386.600 18
14387.170 6
14387.740 4
14388.310 6
14388.881 2
14389.451 13
14390.021 14
14390.591 14
14391.161 18
14391.731 20
14392.301 20
14392.871 12
14393.441 8
14394.011 5
14394.581 3
14395.152 11
14395.722 10
14396.292 6
14396.862 5
14397.432 5
14398.003 6
14398.573 13
14399.143 4
14399.713 7
14400.284 13
14400.854 17
14401.424 15
14401.994 7
14402.565 5
14403.135 5
14403.705 5
14404.276 7
14404.846 10
14405.416 7
14405.987 4
14406.557 5
14407.128 4
14407.698 5
14408.268 7
14408.839 3
14409.409 8
14409.980 12
14410.550 21
14411.121 16
14411.691 12
14412.262 11
14412.832 11
14413.403 10
14413.973 8
14414.544 4
14415.114 12
14415.685 13
14416.256 11
14416.826 9
14417.397 5
14417.967 6
14418.538 15
14419.109 16
14419.679 6
14420.250 14
14420.821 23
14421.391 10
14421.962 25
14422.533 23
14423.103 6
14423.674 11
14424.245 11
14424.816 10
14425.386 13
14425.957 9
14426.528 8
14427.099 10
14427.669 12
14428.240 18
14428.811 17
14429.382 10
14429.953 13
14430.524 11
14431.094 10
14431.665 12
14432.236 10
14432.807 6
14433.378 8
14433.949 25
14434.520 23
14435.091 25
14435.662 36
14436.233 27
14436.804 15
14437.375 23
14437.946 29
14438.517 27
14439.088 13
14439.659 13
14440.230 8
14440.801 13
14441.372 11
14441.943 12
14442.514 6
14443.085 7
14443.657 3
14444.228 7
14444.799 16
14445.370 14
14445.941 11
14446.512 8
14447.083 8
14447.655 1
14448.226 11
14448.797 11
14449.368 7
14449.940 4
14450.511 12
14451.082 19
14451.653 11
14452.225 17
14452.796 23
14453.367 20
14453.939 9
14454.510 3
14455.081 7
14455.653 9
14456.224 6
14456.795 3
14457.367 6
14457.938 13
14458.510 16
14459.081 8
14459.652 3
14460.224 7
14460.795 8
14461.367 7
14461.938 15
14462.510 7
14463.081 15
14463.653 5
14464.224 4
14464.796 6
14465.367 11
14465.939 9
14466.511 12
14467.082 14
14467.654 15
14468.225 7
14468.797 2
14469.369 2
14469.940 6
14470.512 7
14471.084 10
14471.655 8
14472.227 7
14472.799 15
14473.370 17
14473.942 11
14474.514 9
14475.085 17
14475.657 9
14476.229 16
14476.801 17
14477.373 19
14477.944 8
14478.516 8
14479.088 12
14479.660 13
14480.232 3
14480.804 2
14481.375 9
14481.947 21
14482.519 20
14483.091 11
14483.663 6
14484.235 13
14484.807 13
14485.379 7
14485.951 8
14486.523 15
14487.095 17
14487.667 20
14488.239 9
14488.811 6
14489.383 17
14489.955 24
14490.527 12
14491.099 12
14491.671 5
14492.243 2
14492.815 8
14493.387 12
14493.959 4
14494.531 11
14495.104 13
14495.676 4
14496.248 5
14496.820 21
14497.392 21
14497.964 12
14498.537 20
14499.109 16
14499.681 13
14500.253 10
14500.826 10
14501.398 11
14501.970 10
14502.542 11
14503.115 21
14503.687 16
14504.259 14
14504.832 12
14505.404 13
14505.976 8
14506.549 9
14507.121 14
14507.693 12
14508.266 13
14508.838 10
14509.411 12
14509.983 16
14510.555 14
14511.128 7
14511.700 10
14512.273 15
14512.845 12
14513.418 9
14513.990 16
14514.563 9
14515.135 9
14515.708 9
14516.280 14
14516.853 8
14517.426 9
14517.998 9
14518.571 18
14519.143 20
14519.716 19
14520.289 17
14520.861 16
14521.434 14
14522.007 4
14522.579 7
14523.152 27
14523.725 21
14524.297 12
14524.870 8
14525.443 5
14526.016 4
14526.588 6
14527.161 12
14527.734 13
14528.307 7
14528.880 5
14529.452 5
14530.025 3
14530.598 13
14531.171 15
14531.744 13
14532.317 15
14532.889 17
14533.462 12
14534.035 8
14534.608 15
14535.181 18
14535.754 23
14536.327 23
14536.900 13
14537.473 16
14538.046 17
14538.619 13
14539.192 12
14539.765 9
14540.338 12
14540.911 2
14541.484 2
14542.057 10
14542.630 14
14543.203 21
14543.776 15
14544.349 11
14544.923 15
14545.496 23
14546.069 12
14546.642 9
14547.215 4
14547.788 4
14548.362 6
14548.935 9
14549.508 8
14550.081 8
14550.654 15
14551.228 10
14551.801 8
14552.374 15
14552.947 18
14553.521 17
14554.094 12
14554.667 2
14555.241 6
14555.814 16
14556.387 11
14556.961 13
14557.534 16
14558.107 18
14558.681 9
14559.254 8
14559.828 17
14560.401 22
14560.974 35
14561.548 32
14562.121 23
14562.695 12
14563.268 17
14563.842 24
14564.415 21
14564.989 15
14565.562 11
14566.136 4
14566.709 7
14567.283 5
14567.857 3
14568.430 6
14569.004 15
14569.577 20
14570.151 16
14570.725 13
14571.298 14
14571.872 7
14572.446 16
14573.019 10
14573.593 17
14574.167 7
14574.740 16
14575.314 12
14575.888 9
14576.461 18
14577.035 16
14577.609 8
14578.183 13
14578.757 8
14579.330 4
14579.904 2
14580.478 1
14581.052 6
14581.626 5
14582.199 6
14582.773 9
14583.347 9
14583.921 11
14584.495 10
14585.069 14
14585.643 14
14586.217 11
14586.791 22
14587.365 19
14587.939 10
14588.513 9
14589.087 8
14589.661 9
14590.235 10
14590.809 8
14591.383 11
14591.957 15
14592.531 11
14593.105 7
14593.679 6
14594.253 11
14594.827 12
14595.401 6
14595.975 5
14596.549 14
14597.124 4
14597.698 13
14598.272 17
14598.846 17
14599.420 11
14599.995 14
14600.569 13
14601.143 8
14601.717 13
14602.291 13
14602.866 14
14603.440 9
14604.014 7
14604.589 9
14605.163 17
14605.737 23
14606.311 12
14606.886 11
14607.460 14
14608.035 8
14608.609 8
14609.183 13
14609.758 11
14610.332 11
14610.906 7
14611.481 3
14612.055 7
14612.630 16
14613.204 18
14613.779 11
14614.353 14
14614.928 11
14615.502 13
14616.077 17
14616.651 11
14617.226 12
14617.800 17
14618.375 17
14618.950 17
14619.524 10
14620.099 20
14620.673 14
14621.248 13
14621.823 4
14622.397 19
14622.972 22
14623.547 19
14624.121 18
14624.696 17
14625.271 10
14625.845 8
14626.420 20
14626.995 30
14627.569 26
14628.144 13
14628.719 13
14629.294 7
14629.869 11
14630.443 10
14631.018 9
14631.593 11
14632.168 9
14632.743 11
14633.318 16
14633.892 10
14634.467 8
14635.042 4
14635.617 8
14636.192 13
14636.767 17
14637.342 11
14637.917 6
14638.492 7
14639.067 9
14639.642 12
14640.217 5
14640.792 11
14641.367 10
14641.942 13
14642.517 8
14643.092 10
14643.667 9
14644.242 8
14644.817 2
14645.392 6
14645.967 7
14646.542 13
14647.118 5
14647.693 3
14648.268 3
14648.843 21
14649.418 20
14649.993 17
14650.569 9
14651.144 5
14651.719 13
14652.294 11
14652.869 21
14653.445 13
14654.020 18
14654.595 13
14655.170 26
14655.746 18
14656.321 14
14656.896 18
14657.472 16
14658.047 14
14658.622 12
14659.198 10
14659.773 5
14660.349 6
14660.924 33
14661.499 26
14662.075 14
14662.650 17
14663.226 7
14663.801 6
14664.377 8
14664.952 6
14665.528 15
14666.103 11
14666.679 9
14667.254 12
14667.830 12
14668.405 12
14668.981 12
14669.556 23
14670.132 33
14670.707 17
14671.283 19
14671.859 12
14672.434 10
14673.010 9
14673.586 16
14674.161 7
14674.737 10
14675.313 8
14675.888 5
14676.464 11
14677.040 18
14677.615 14
14678.191 14
14678.767 18
14679.343 16
14679.918 8
14680.494 5
14681.070 3
14681.646 5
14682.222 5
14682.798 4
14683.373 10
14683.949 10
14684.525 11
14685.101 13
14685.677 9
14686.253 8
14686.829 11
14687.405 19
14687.980 13
14688.556 20
14689.132 12
14689.708 3
14690.284 11
14690.860 11
14691.436 16
14692.012 18
14692.588 10
14693.164 11
14693.740 7
14694.316 14
14694.893 18
14695.469 9
14696.045 11
14696.621 11
14697.197 9
14697.773 16
14698.349 27
14698.925 24
14699.501 22
14700.078 28
14700.654 16
14701.230 15
14701.806 13
14702.382 5
14702.959 10
14703.535 20
14704.111 32
14704.687 15
14705.264 23
14705.840 13
14706.416 15
14706.993 16
14707.569 10
14708.145 6
14708.721 11
14709.298 5
14709.874 5
14710.451 15
14711.027 29
14711.603 20
14712.180 16
14712.756 12
14713.333 12
14713.909 19
14714.485 19
14715.062 12
14715.638 8
14716.215 9
14716.791 9
14717.368 8
14717.944 9
14718.521 4
14719.097 15
14719.674 16
14720.251 12
14720.827 10
14721.404 10
14721.980 10
14722.557 25
14723.134 18
14723.710 24
14724.287 13
14724.863 5
14725.440 7
14726.017 4
14726.594 13
14727.170 11
14727.747 7
14728.324 5
14728.900 3
14729.477 11
14730.054 26
14730.631 23
14731.207 12
14731.784 13
14732.361 7
14732.938 9
14733.515 23
14734.091 22
14734.668 20
14735.245 12
14735.822 13
14736.399 10
14736.976 8
14737.553 5
14738.130 9
14738.707 8
14739.283 16
14739.860 15
14740.437 5
14741.014 5
14741.591 6
14742.168 6
14742.745 3
14743.322 3
14743.899 9
14744.476 17
14745.053 16
14745.630 6
14746.208 6
14746.785 11
14747.362 21
14747.939 27
14748.516 31
14749.093 15
14749.670 11
14750.247 14
14750.825 19
14751.402 16
14751.979 13
14752.556 13
14753.133 7
14753.711 22
14754.288 16
14754.865 10
14755.442 7
14756.019 16
14756.597 19
14757.174 16
14757.751 12
14758.329 10
14758.906 7
14759.483 3
14760.061 4
14760.638 2
14761.215 8
14761.793 19
14762.370 18
14762.948 12
14763.525 8
14764.102 8
14764.680 6
14765.257 5
14765.835 8
14766.412 4
14766.990 12
14767.567 13
14768.145 13
14768.722 12
14769.300 12
14769.877 8
14770.455 12
14771.032 9
14771.610 10
14772.187 1
14772.765 5
14773.343 13
14773.920 12
14774.498 13
14775.075 7
14775.653 16
14776.231 10
14776.808 7
14777.386 4
14777.964 11
14778.542 25
14779.119 21
14779.697 16
14780.275 12
14780.852 4
14781.430 4
14782.008 5
14782.586 2
14783.164 1
14783.741 3
14784.319 6
14784.897 23
14785.475 12
14786.053 2
14786.631 13
14787.208 27
14787.786 27
14788.364 16
14788.942 13
14789.520 13
14790.098 11
14790.676 18
14791.254 15
14791.832 18
14792.410 21
14792.988 13
14793.566 15
14794.144 13
14794.722 7
14795.300 17
14795.878 15
14796.456 11
14797.034 6
14797.612 8
14798.190 4
14798.768 5
14799.346 10
14799.924 10
14800.503 17
14801.081 16
14801.659 3
14802.237 5
14802.815 8
14803.393 3
14803.972 9
14804.550 10
14805.128 7
14805.706 12
14806.285 15
14806.863 22
14807.441 21
14808.019 19
14808.598 9
14809.176 7
14809.754 8
14810.333 6
14810.911 15
14811.489 20
14812.068 13
14812.646 9
14813.224 5
14813.803 4
14814.381 10
14814.960 9
14815.538 16
14816.116 17
14816.695 15
14817.273 19
14817.852 25
14818.430 19
14819.009 13
14819.587 6
14820.166 7
14820.744 12
14821.323 14
14821.901 26
14822.480 15
14823.059 12
14823.637 9
14824.216 7
14824.794 7
14825.373 4
14825.952 4
14826.530 3
14827.109 2
14827.688 5
14828.266 6
14828.845 3
14829.424 5
14830.002 10
14830.581 9
14831.160 5
14831.738 8
14832.317 12
14832.896 15
14833.475 8
14834.054 11
14834.632 7
14835.211 2
14835.790 20
14836.369 19
14836.948 13
14837.527 11
14838.105 7
14838.684 6
14839.263 7
14839.842 11
14840.421 5
14841.000 5
14841.579 19
14842.158 24
14842.737 22
14843.316 10
14843.895 8
14844.474 11
14845.053 9
14845.632 11
14846.211 8
14846.790 10
14847.369 11
14847.948 7
14848.527 5
14849.106 11
14849.685 21
14850.264 16
14850.843 22
14851.422 11
14852.002 4
14852.581 6
14853.160 8
14853.739 8
14854.318 10
14854.897 11
14855.477 20
14856.056 23
14856.635 14
14857.214 11
14857.794 1
14858.373 5
14858.952 18
14859.531 19
14860.111 20
14860.690 17
14861.269 8
14861.849 6
14862.428 12
14863.007 15
14863.587 13
14864.166 16
14864.745 13
14865.325 18
14865.904 19
14866.484 10
14867.063 4
14867.643 10
14868.222 15
14868.801 16
14869.381 15
14869.960 15
14870.540 17
14871.119 13
14871.699 12
14872.278 10
14872.858 6
14873.438 5
14874.017 11
14874.597 7
14875.176 13
14875.756 13
14876.335 7
14876.915 5
14877.495 16
14878.074 14
14878.654 7
14879.234 12
14879.813 25
14880.393 12
14880.973 8
14881.552 16
14882.132 18
14882.712 13
14883.292 5
14883.871 6
14884.451 11
14885.031 15
14885.611 14
14886.191 9
14886.770 10
14887.350 7
14887.930 6
14888.510 3
14889.090 5
14889.670 5
14890.250 8
14890.829 5
14891.409 4
14891.989 2
14892.569 2
14893.149 3
14893.729 6
14894.309 13
14894.889 6
14895.469 6
14896.049 7
14896.629 3
14897.209 5
14897.789 19
14898.369 22
14898.949 7
14899.529 10
14900.109 7
14900.689 12
14901.269 13
14901.850 14
14902.430 9
14903.010 4
14903.590 5
14904.170 4
14904.750 4
14905.330 7
14905.911 9
14906.491 19
14907.071 12
14907.651 17
14908.231 10
14908.812 10
14909.392 9
14909.972 9
14910.553 10
14911.133 7
14911.713 8
14912.293 9
14912.874 11
14913.454 19
14914.034 18
14914.615 16
14915.195 24
14915.776 25
14916.356 21
14916.936 12
14917.517 11
14918.097 18
14918.678 13
14919.258 14
14919.838 7
14920.419 17
14920.999 14
14921.580 14
14922.160 10
14922.741 15
14923.321 8
14923.902 12
14924.483 8
14925.063 21
14925.644 21
14926.224 12
14926.805 8
14927.385 7
14927.966 7
14928.547 8
14929.127 5
14929.708 7
14930.289 16
14930.869 9
14931.450 3
14932.031 1
14932.611 1
14933.192 7
14933.773 8
14934.354 10
14934.934 5
14935.515 8
14936.096 18
14936.677 9
14937.257 7
14937.838 16
14938.419 16
14939.000 13
14939.581 22
14940.162 13
14940.742 5
14941.323 20
14941.904 14
14942.485 4
14943.066 10
14943.647 18
14944.228 23
14944.809 19
14945.390 20
14945.971 11
14946.552 7
14947.133 10
14947.714 20
14948.295 22
14948.876 14
14949.457 8
14950.038 3
14950.619 9
14951.200 9
14951.781 21
14952.362 19
14952.943 15
14953.524 19
14954.105 15
14954.687 15
14955.268 17
14955.849 12
14956.430 24
14957.011 15
14957.592 18
14958.174 10
14958.755 16
14959.336 15
14959.917 11
14960.499 15
14961.080 22
14961.661 21
14962.242 6
14962.824 30
14963.405 24
14963.986 17
14964.568 16
14965.149 13
14965.730 13
14966.312 6
14966.893 2
14967.474 3
14968.056 10
14968.637 5
14969.219 4
14969.800 14
14970.382 12
14970.963 3
14971.544 7
14972.126 15
14972.707 21
14973.289 18
14973.870 15
14974.452 9
14975.033 11
14975.615 17
14976.197 19
14976.778 25
14977.360 18
14977.941 8
14978.523 7
14979.104 9
14979.686 12
14980.268 6
14980.849 5
14981.431 2
14982.013 3
14982.594 8
14983.176 8
14983.758 10
14984.339 10
14984.921 8
14985.503 2
14986.085 13
14986.666 13
14987.248 9
14987.830 12
14988.412 13
14988.994 20
14989.575 9
14990.157 7
14990.739 6
14991.321 4
14991.903 5
14992.485 12
14993.067 16
14993.648 15
14994.230 8
14994.812 10
14995.394 7
14995.976 23
14996.558 20
14997.140 9
14997.722 9
14998.304 20
14998.886 13
14999.468 14
15000.050 9
15000.632 5
15001.214 0
15001.796 3
15002.378 10
15002.960 12
15003.542 14
15004.124 11
15004.706 13
15005.289 17
15005.871 12
15006.453 16
15007.035 20
15007.617 25
15008.199 13
15008.782 8
15009.364 5
15009.946 32
15010.528 21
15011.110 15
15011.693 11
15012.275 6
15012.857 14
15013.439 25
15014.022 21
15014.604 27
15015.186 16
15015.769 13
15016.351 9
15016.933 11
15017.516 35
15018.098 38
15018.680 23
15019.263 15
15019.845 14
15020.428 10
15021.010 11
15021.592 8
15022.175 1
15022.757 2
15023.340 16
15023.922 14
15024.505 18
15025.087 11
15025.670 8
15026.252 7
15026.835 7
15027.417 7
15028.000 14
15028.583 14
15029.165 12
15029.748 12
15030.330 20
15030.913 12
15031.496 20
15032.078 19
15032.661 8
15033.244 6
15033.826 18
15034.409 16
15034.992 19
15035.574 14
15036.157 12
15036.740 8
15037.322 9
15037.905 12
15038.488 11
15039.071 22
15039.654 13
15040.236 10
15040.819 7
15041.402 9
15041.985 12
15042.568 5
15043.150 6
15043.733 1
15044.316 4
15044.899 10
15045.482 9
15046.065 11
15046.648 5
15047.231 3
15047.814 8
15048.397 8
15048.980 14
15049.563 16
15050.146 14
15050.729 13
15051.312 13
15051.895 25
15052.478 21
15053.061 7
15053.644 11
15054.227 14
15054.810 8
15055.393 7
15055.976 23
15056.559 11
15057.142 13
15057.725 18
15058.309 8
15058.892 9
15059.475 15
15060.058 8
15060.641 7
15061.224 5
15061.808 9
15062.391 10
15062.974 10
15063.557 6
15064.141 14
15064.724 13
15065.307 9
15065.891 7
15066.474 8
15067.057 18
15067.640 10
15068.224 4
15068.807 14
15069.390 15
15069.974 12
15070.557 23
15071.141 8
15071.724 4
15072.307 10
15072.891 17
15073.474 16
15074.058 14
15074.641 8
15075.225 6
15075.808 7
15076.392 7
15076.975 12
15077.559 12
15078.142 16
15078.726 11
15079.309 10
15079.893 4
15080.476 6
15081.060 16
15081.644 16
15082.227 16
15082.811 16
15083.395 24
15083.978 17
15084.562 11
15085.145 12
15085.729 5
15086.313 13
15086.897 17
15087.480 17
15088.064 10
15088.648 17
15089.231 18
15089.815 6
15090.399 6
15090.983 8
15091.567 15
15092.150 17
15092.734 13
15093.318 13
15093.902 7
15094.486 10
15095.070 14
15095.653 22
15096.237 22
15096.821 10
15097.405 11
15097.989 11
15098.573 14
15099.157 10
15099.741 12
15100.325 12
15100.909 2
15101.493 6
15102.077 6
15102.661 5
15103.245 9
15103.829 9
15104.413 7
15104.997 12
15105.581 22
15106.165 22
15106.749 14
15107.333 10
15107.917 19
15108.501 15
15109.085 19
15109.670 12
15110.254 11
15110.838 8
15111.422 2
15112.006 5
15112.590 5
15113.175 6
15113.759 7
15114.343 10
15114.927 30
15115.512 28
15116.096 17
15116.680 8
15117.264 14
15117.849 23
15118.433 21
15119.017 24
15119.602 14
15120.186 12
15120.770 14
15121.355 21
15121.939 28
15122.524 19
15123.108 14
15123.692 11
15124.277 2
15124.861 9
15125.446 11
15126.030 12
15126.615 12
15127.199 11
15127.783 13
15128.368 10
15128.953 6
15129.537 9
15130.122 17
15130.706 10
15131.291 5
15131.875 10
15132.460 13
15133.044 15
15133.629 11
15134.214 9
15134.798 19
15135.383 18
15135.968 25
15136.552 22
15137.137 9
15137.722 9
15138.306 10
15138.891 19
15139.476 22
15140.060 19
15140.645 9
15141.230 13
15141.815 16
15142.399 10
15142.984 12
15143.569 13
15144.154 8
15144.739 6
15145.323 23
15145.908 12
15146.493 16
15147.078 12
15147.663 7
15148.248 16
15148.833 17
15149.418 17
15150.002 11
15150.587 17
15151.172 14
15151.757 14
15152.342 24
15152.927 36
15153.512 37
15154.097 26
15154.682 20
15155.267 11
15155.852 11
15156.437 18
15157.022 11
15157.607 9
15158.192 11
15158.778 10
15159.363 7
15159.948 5
15160.533 20
15161.118 16
15161.703 13
15162.288 8
15162.873 6
15163.459 7
15164.044 6
15164.629 19
15165.214 13
15165.800 9
15166.385 21
15166.970 22
15167.555 13
15168.141 11
15168.726 15
15169.311 18
15169.896 12
15170.482 8
15171.067 5
15171.652 8
15172.238 8
15172.823 3
15173.408 6
15173.994 8
15174.579 4
15175.165 9
15175.750 9
15176.335 7
15176.921 17
15177.506 14
15178.092 15
15178.677 11
15179.263 19
15179.848 24
15180.434 25
15181.019 17
15181.605 9
15182.190 7
15182.776 11
15183.361 7
15183.947 16
15184.533 13
15185.118 8
15185.704 5
15186.289 10
15186.875 7
15187.461 14
15188.046 17
15188.632 11
15189.218 14
15189.803 10
15190.389 9
15190.975 10
15191.560 12
15192.146 14
15192.732 11
15193.318 13
15193.903 21
15194.489 19
15195.075 13
15195.661 16
15196.247 7
15196.832 12
15197.418 28
15198.004 27
15198.590 23
15199.176 15
15199.762 19
15200.348 18
15200.934 14
15201.519 15
15202.105 12
15202.691 11
15203.277 7
15203.863 8
15204.449 6
15205.035 3
15205.621 10
15206.207 7
15206.793 9
15207.379 8
15207.965 8
15208.551 16
15209.137 15
15209.723 9
15210.309 6
15210.896 16
15211.482 15
15212.068 8
15212.654 16
15213.240 17
15213.826 16
15214.412 26
15214.999 11
15215.585 8
15216.171 17
15216.757 15
15217.343 17
15217.930 18
15218.516 13
15219.102 10
15219.688 16
15220.275 18
15220.861 17
15221.447 15
15222.033 14
15222.620 13
15223.206 13
15223.792 21
15224.379 18
15224.965 15
15225.552 12
15226.138 22
15226.724 20
15227.311 7
15227.897 7
15228.484 8
15229.070 14
15229.656 8
15230.243 9
15230.829 19
15231.416 24
15232.002 25
15232.589 12
15233.175 10
15233.762 18
15234.349 15
15234.935 15
15235.522 15
15236.108 10
15236.695 19
15237.281 22
15237.868 7
15238.455 8
15239.041 15
15239.628 15
15240.215 13
15240.801 14
15241.388 8
15241.975 8
15242.561 11
15243.148 12
15243.735 11
15244.322 10
15244.908 10
15245.495 17
15246.082 17
15246.669 14
15247.255 26
15247.842 14
15248.429 13
15249.016 8
15249.603 11
15250.189 15
15250.776 17
15251.363 11
15251.950 24
15252.537 24
15253.124 20
15253.711 22
15254.298 7
15254.885 6
15255.472 10
15256.059 16
15256.646 11
15257.233 12
15257.820 13
15258.407 15
15258.994 8
15259.581 7
15260.168 8
15260.755 17
15261.342 11
15261.929 10
15262.516 8
15263.103 8
15263.690 8
15264.277 8
15264.864 8
15265.452 8
15266.039 6
15266.626 6
15267.213 5
15267.800 8
15268.387 9
15268.975 2
15269.562 7
15270.149 3
15270.736 9
15271.324 17
15271.911 18
15272.498 12
15273.085 7
15273.673 4
15274.260 23
15274.847 29
15275.435 20
15276.022 28
15276.609 17
15277.197 10
15277.784 6
15278.372 13
15278.959 1
15279.546 3
15280.134 12
15280.721 10
15281.309 28
15281.896 20
15282.484 19
15283.071 13
15283.659 10
15284.246 2
15284.834 6
15285.421 5
15286.009 11
15286.596 7
15287.184 4
15287.771 2
15288.359 8
15288.946 9
15289.534 10
15290.122 9
15290.709 8
15291.297 4
15291.885 8
15292.472 8
15293.060 12
15293.648 7
15294.235 1
15294.823 7
15295.411 4
15295.998 13
15296.586 6
15297.174 3
15297.762 9
15298.350 16
15298.937 21
15299.525 12
15300.113 9
15300.701 6
15301.289 11
15301.876 9
15302.464 15
15303.052 19
15303.640 21
15304.228 10
15304.816 7
15305.404 6
15305.992 4
15306.580 7
15307.167 3
15307.755 13
15308.343 10
15308.931 7
15309.519 6
15310.107 10
15310.695 10
15311.283 11
15311.871 9
15312.459 10
15313.048 21
15313.636 31
15314.224 29
15314.812 24
15315.400 18
15315.988 21
15316.576 21
15317.164 20
15317.752 16
15318.341 16
15318.929 10
15319.517 17
15320.105 13
15320.693 16
15321.282 12
15321.870 7
15322.458 7
15323.046 13
15323.635 8
15324.223 11
15324.811 12
15325.399 21
15325.988 11
15326.576 14
15327.164 16
15327.753 14
15328.341 11
15328.929 13
15329.518 14
15330.106 4
15330.695 9
15331.283 23
15331.871 15
15332.460 18
15333.048 10
15333.637 7
15334.225 24
15334.814 32
15335.402 22
15335.991 17
15336.579 12
15337.168 12
15337.756 13
15338.345 10
15338.933 5
15339.522 8
15340.110 9
15340.699 5
15341.288 6
15341.876 11
15342.465 14
15343.053 17
15343.642 12
15344.231 9
15344.819 11
15345.408 8
15345.997 10
15346.585 19
15347.174 19
15347.763 14
15348.352 10
15348.940 6
15349.529 10
15350.118 7
15350.707 13
15351.295 7
15351.884 6
15352.473 2
15353.062 8
15353.651 20
15354.240 14
15354.828 14
15355.417 18
15356.006 9
15356.595 5
15357.184 5
15357.773 21
15358.362 21
15358.951 19
15359.540 14
15360.129 11
15360.718 13
15361.307 12
15361.896 16
15362.485 26
15363.074 20
15363.663 18
15364.252 12
15364.841 20
15365.430 7
15366.019 7
15366.608 5
15367.197 3
15367.786 13
15368.375 14
15368.964 7
15369.554 10
15370.143 17
15370.732 10
15371.321 8
15371.910 22
15372.499 25
15373.089 10
15373.678 14
15374.267 19
15374.856 15
15375.446 6
15376.035 8
15376.624 13
15377.213 9
15377.803 5
15378.392 4
15378.981 18
15379.571 24
15380.160 14
15380.749 16
15381.339 12
15381.928 8
15382.518 2
15383.107 3
15383.696 6
15384.286 5
15384.875 7
15385.465 5
15386.054 5
15386.644 7
15387.233 7
15387.823 8
15388.412 13
15389.002 7
15389.591 4
15390.181 5
15390.770 4
15391.360 8
15391.949 7
15392.539 9
15393.129 7
15393.718 2
15394.308 4
15394.897 4
15395.487 7
15396.077 9
15396.666 15
15397.256 12
15397.846 13
15398.435 15
15399.025 11
15399.615 8
15400.205 14
15400.794 11
15401.384 13
15401.974 25
15402.564 20
15403.153 9
15403.743 11
15404.333 8
15404.923 9
15405.513 6
15406.102 2
15406.692 5
15407.282 18
15407.872 26
15408.462 19
15409.052 11
15409.642 14
15410.232 11
15410.822 14
15411.411 10
15412.001 7
15412.591 11
15413.181 15
15413.771 22
15414.361 20
15414.951 30
15415.541 21
15416.131 15
15416.721 11
15417.312 5
15417.902 5
15418.492 6
15419.082 8
15419.672 7
15420.262 11
15420.852 7
15421.442 17
15422.032 12
15422.623 13
15423.213 15
15423.803 11
15424.393 7
15424.983 13
15425.574 19
15426.164 16
15426.754 5
15427.344 7
15427.934 13
15428.525 15
15429.115 7
15429.705 14
15430.296 10
15430.886 12
15431.476 7
15432.067 6
15432.657 5
15433.247 5
15433.838 2
15434.428 0
15435.018 4
15435.609 8
15436.199 11
15436.790 11
15437.380 14
15437.971 11
15438.561 5
15439.152 12
15439.742 17
15440.333 11
15440.923 5
15441.514 12
15442.104 15
15442.695 7
15443.285 8
15443.876 10
15444.466 24
15445.057 35
15445.647 25
15446.238 25
15446.829 24
15447.419 25
15448.010 12
15448.601 13
15449.191 8
15449.782 5
15450.373 7
15450.963 12
15451.554 6
15452.145 4
15452.736 6
15453.326 6
15453.917 7
15454.508 13
15455.099 2
15455.689 8
15456.280 11
15456.871 19
15457.462 17
15458.053 14
15458.643 10
15459.234 10
15459.825 10
15460.416 9
15461.007 9
15461.598 3
15462.189 8
15462.780 9
15463.371 14
15463.962 5
15464.553 12
15465.144 11
15465.735 8
15466.326 8
15466.917 14
15467.508 6
15468.099 15
15468.690 9
15469.281 7
15469.872 7
15470.463 11
15471.054 10
15471.645 9
15472.236 6
15472.827 4
15473.418 7
15474.009 9
15474.601 8
15475.192 7
15475.783 13
15476.374 14
15476.965 25
15477.557 6
15478.148 5
15478.739 7
15479.330 9
15479.921 4
15480.513 6
15481.104 4
15481.695 5
15482.287 10
15482.878 10
15483.469 5
15484.061 14
15484.652 9
15485.243 10
15485.835 18
15486.426 13
15487.017 13
15487.609 14
15488.200 9
15488.792 8
15489.383 12
15489.974 12
15490.566 10
15491.157 14
15491.749 10
15492.340 6
15492.932 10
15493.523 10
15494.115 6
15494.706 9
15495.298 15
15495.890 9
15496.481 22
15497.073 27
15497.664 20
15498.256 17
15498.848 8
15499.439 2
15500.031 2
15500.622 9
15501.214 7
15501.806 7
15502.397 12
15502.989 6
15503.581 13
15504.173 31
15504.764 27
15505.356 33
15505.948 18
15506.540 21
15507.131 12
15507.723 11
15508.315 12
15508.907 22
15509.499 17
15510.090 16
15510.682 15
15511.274 9
15511.866 8
15512.458 4
15513.050 5
15513.642 7
15514.233 5
15514.825 11
15515.417 11
15516.009 5
15516.601 4
15517.193 5
15517.785 7
15518.377 8
15518.969 11
15519.561 3
15520.153 13
15520.745 10
15521.337 10
15521.929 6
15522.521 11
15523.113 5
15523.706 7
15524.298 17
15524.890 26
15525.482 21
15526.074 14
15526.666 11
15527.258 16
15527.850 28
15528.443 18
15529.035 12
15529.627 13
15530.219 23
15530.811 26
15531.404 23
15531.996 21
15532.588 14
15533.180 21
15533.773 20
15534.365 11
15534.957 13
15535.550 3
15536.142 5
15536.734 10
15537.327 16
15537.919 13
15538.511 7
15539.104 3
15539.696 2
15540.289 4
15540.881 8
15541.473 13
15542.066 5
15542.658 12
15543.251 18
15543.843 10
15544.436 11
15545.028 16
15545.621 14
15546.213 11
15546.806 9
15547.398 11
15547.991 8
15548.583 8
15549.176 5
15549.769 3
15550.361 6
15550.954 22
15551.546 19
15552.139 14
15552.732 11
15553.324 2
15553.917 3
15554.510 4
15555.102 1
15555.695 9
15556.288 21
15556.880 19
15557.473 12
15558.066 13
15558.659 12
15559.251 15
15559.844 10
15560.437 11
15561.030 11
15561.623 11
15562.215 8
15562.808 4
15563.401 4
15563.994 7
15564.587 6
15565.180 11
15565.773 6
15566.366 2
15566.958 5
15567.551 9
15568.144 12
15568.737 9
15569.330 4
15569.923 3
15570.516 10
15571.109 7
15571.702 7
15572.295 9
15572.888 9
15573.481 4
15574.074 3
15574.667 13
15575.260 6
15575.853 12
15576.447 15
15577.040 14
15577.633 13
15578.226 11
15578.819 14
15579.412 12
15580.005 15
15580.599 6
15581.192 9
15581.785 24
15582.378 22
15582.971 15
15583.565 7
15584.158 9
15584.751 14
15585.344 11
15585.938 3
15586.531 9
15587.124 6
15587.717 7
15588.311 7
15588.904 14
15589.497 11
15590.091 10
15590.684 11
15591.278 9
15591.871 14
15592.464 11
15593.058 13
15593.651 14
15594.245 14
15594.838 14
15595.432 13
15596.025 21
15596.618 19
15597.212 21
15597.805 21
15598.399 14
15598.992 16
15599.586 23
15600.180 22
15600.773 12
15601.367 17
15601.960 16
15602.554 11
15603.147 6
15603.741 4
15604.335 17
15604.928 29
15605.522 28
15606.116 13
15606.709 15
15607.303 14
15607.897 19
15608.490 14
15609.084 15
15609.678 14
15610.272 17
15610.865 15
15611.459 14
15612.053 10
15612.647 14
15613.240 11
15613.834 10
15614.428 12
15615.022 14
15615.616 7
15616.210 10
15616.803 6
15617.397 10
15617.991 14
15618.585 12
15619.179 6
15619.773 16
15620.367 8
15620.961 13
15621.555 9
15622.149 12
15622.743 12
15623.337 7
15623.931 10
15624.525 14
15625.119 20
15625.713 19
15626.307 15
15626.901 3
15627.495 6
15628.089 10
15628.683 7
15629.277 8
15629.871 26
15630.465 15
15631.059 15
15631.654 13
15632.248 6
15632.842 2
15633.436 8
15634.030 5
15634.624 7
15635.219 28
15635.813 26
15636.407 10
15637.001 10
15637.596 9
15638.190 14
15638.784 16
15639.378 19
15639.973 14
15640.567 9
15641.161 6
15641.756 5
15642.350 5
15642.944 10
15643.539 9
15644.133 4
15644.728 4
15645.322 8
15645.916 12
15646.511 7
15647.105 5
15647.700 5
15648.294 8
15648.889 20
15649.483 19
15650.078 16
15650.672 14
15651.267 6
15651.861 10
15652.456 6
15653.050 11
15653.645 2
15654.239 13
15654.834 23
15655.429 15
15656.023 12
15656.618 11
15657.212 12
15657.807 7
15658.402 7
15658.996 3
15659.591 14
15660.186 11
15660.780 9
15661.375 7
15661.970 8
15662.565 6
15663.159 2
15663.754 2
15664.349 8
15664.944 11
15665.538 11
15666.133 13
15666.728 7
15667.323 11
15667.918 10
15668.513 12
15669.107 13
15669.702 7
15670.297 7
15670.892 3
15671.487 7
15672.082 11
15672.677 14
15673.272 13
15673.867 15
15674.462 18
15675.057 19
15675.652 6
15676.247 18
15676.842 10
15677.437 9
15678.032 9
15678.627 8
15679.222 4
15679.817 17
15680.412 19
15681.007 17
15681.602 18
15682.197 12
15682.792 3
15683.387 8
15683.982 8
15684.578 5
15685.173 8
15685.768 3
15686.363 2
15686.958 8
15687.553 22
15688.149 11
15688.744 16
15689.339 24
15689.934 18
15690.530 13
15691.125 5
15691.720 5
15692.316 8
15692.911 13
15693.506 19
15694.101 7
15694.697 7
15695.292 13
15695.888 11
15696.483 4
15697.078 5
15697.674 7
15698.269 5
15698.865 5
15699.460 3
15700.055 9
15700.651 18
15701.246 13
15701.842 14
15702.437 7
15703.033 6
15703.628 4
15704.224 6
15704.819 8
15705.415 6
15706.010 7
15706.606 0
15707.202 5
15707.797 20
15708.393 11
15708.988 15
15709.584 11
15710.180 4
15710.775 8
15711.371 6
15711.967 21
15712.562 14
15713.158 15
15713.754 8
15714.349 5
15714.945 2
15715.541 10
15716.137 4
15716.732 10
15717.328 13
15717.924 8
15718.520 10
15719.115 25
15719.711 18
15720.307 19
15720.903 16
15721.499 8
15722.095 5
15722.691 9
15723.286 9
15723.882 7
15724.478 10
15725.074 6
15725.670 9
15726.266 11
15726.862 8
15727.458 7
15728.054 8
15728.650 5
15729.246 4
15729.842 14
15730.438 17
15731.034 6
15731.630 13
15732.226 25
15732.822 11
15733.418 12
15734.014 8
15734.610 9
15735.206 5
15735.803 4
15736.399 8
15736.995 22
15737.591 19
15738.187 18
15738.783 12
15739.380 4
15739.976 15
15740.572 12
15741.168 10
15741.764 17
15742.361 18
15742.957 15
15743.553 14
15744.149 10
15744.746 1
15745.342 6
15745.938 19
15746.535 21
15747.131 15
15747.727 12
15748.324 10
15748.920 12
15749.516 20
15750.113 21
15750.709 10
15751.306 8
15751.902 9
15752.498 15
15753.095 16
15753.691 16
15754.288 11
15754.884 13
15755.481 17
15756.077 15
15756.674 18
15757.270 6
15757.867 5
15758.463 6
15759.060 8
15759.657 4
15760.253 8
15760.850 20
15761.446 14
15762.043 6
15762.640 7
15763.236 14
15763.833 10
15764.430 12
15765.026 5
15765.623 11
15766.220 11
15766.816 13
15767.413 12
15768.010 8
15768.607 6
15769.203 14
15769.800 24
15770.397 14
15770.994 17
15771.590 16
15772.187 16
15772.784 9
15773.381 10
15773.978 6
15774.575 5
15775.171 2
15775.768 13
15776.365 10
15776.962 5
15777.559 9
15778.156 5
15778.753 10
15779.350 7
15779.947 3
15780.544 7
15781.141 9
15781.738 9
15782.335 7
15782.932 1
15783.529 2
15784.126 9
15784.723 7
15785.320 9
15785.917 7
15786.514 4
15787.111 14
15787.708 11
15788.305 14
15788.902 16
15789.500 18
15790.097 11
15790.694 11
15791.291 20
15791.888 13
15792.485 10
15793.083 9
15793.680 5
15794.277 7
15794.874 8
15795.472 20
15796.069 15
15796.666 7
15797.263 10
15797.861 8
15798.458 5
15799.055 3
15799.653 6
15800.250 10
15800.847 15
15801.445 18
15802.042 19
15802.639 19
15803.237 31
15803.834 19
15804.432 14
15805.029 10
15805.626 16
15806.224 16
15806.821 12
15807.419 11
15808.016 6
15808.614 5
15809.211 8
15809.809 10
15810.406 5
15811.004 3
15811.601 14
15812.199 15
15812.797 11
15813.394 8
15813.992 9
15814.589 13
15815.187 12
15815.785 7
15816.382 4
15816.980 3
15817.578 8
15818.175 4
15818.773 4
15819.371 3
15819.968 6
15820.566 9
15821.164 6
15821.762 12
15822.359 4
15822.957 5
15823.555 6
15824.153 10
15824.751 14
15825.348 11
15825.946 11
15826.544 29
15827.142 27
15827.740 18
15828.338 17
15828.935 7
15829.533 13
15830.131 16
15830.729 21
15831.327 23
15831.925 19
15832.523 21
15833.121 11
15833.719 10
15834.317 9
15834.915 13
15835.513 15
15836.111 21
15836.709 11
15837.307 3
15837.905 5
15838.503 11
15839.101 17
15839.699 8
15840.297 5
15840.895 10
15841.494 9
15842.092 8
15842.690 7
15843.288 7
15843.886 9
15844.484 12
15845.082 13
15845.681 7
15846.279 8
15846.877 7
15847.475 3
15848.074 7
15848.672 12
15849.270 13
15849.868 25
15850.467 11
15851.065 15
15851.663 19
15852.262 27
15852.860 17
15853.458 10
15854.057 13
15854.655 5
15855.253 3
15855.852 5
15856.450 7
15857.049 6
15857.647 7
15858.245 7
15858.844 7
15859.442 13
15860.041 15
15860.639 28
15861.238 26
15861.836 21
15862.435 14
15863.033 9
15863.632 13
15864.230 7
15864.829 3
15865.428 7
15866.026 15
15866.625 13
15867.223 3
15867.822 9
15868.421 8
15869.019 12
15869.618 6
15870.216 3
15870.815 5
15871.414 2
15872.013 6
15872.611 12
15873.210 10
15873.809 15
15874.407 13
15875.006 16
15875.605 9
15876.204 9
15876.802 14
15877.401 17
15878.000 14
15878.599 11
15879.198 9
15879.797 7
15880.395 22
15880.994 22
15881.593 14
15882.192 10
15882.791 14
15883.390 14
15883.989 10
15884.588 12
15885.187 11
15885.786 12
15886.385 9
15886.984 6
15887.583 2
15888.182 6
15888.781 12
15889.380 6
15889.979 5
15890.578 8
15891.177 11
15891.776 5
15892.375 13
15892.974 15
15893.573 12
15894.172 11
15894.771 7
15895.370 5
15895.970 13
15896.569 18
15897.168 10
15897.767 6
15898.366 8
15898.965 11
15899.565 11
15900.164 11
15900.763 12
15901.362 17
15901.962 9
15902.561 9
15903.160 6
15903.759 12
15904.359 9
15904.958 23
15905.557 16
15906.157 8
15906.756 13
15907.355 22
15907.955 30
15908.554 24
15909.154 18
15909.753 14
15910.352 15
15910.952 12
15911.551 6
15912.151 8
15912.750 6
15913.350 4
15913.949 8
15914.549 15
15915.148 10
15915.748 7
15916.347 10
15916.947 16
15917.546 11
15918.146 6
15918.745 6
15919.345 5
15919.945 10
15920.544 7
15921.144 7
15921.743 8
15922.343 13
15922.943 9
15923.542 11
15924.142 12
15924.742 10
15925.341 11
15925.941 4
15926.541 6
15927.141 20
15927.740 13
15928.340 7
15928.940 4
15929.540 14
15930.139 19
15930.739 7
15931.339 16
15931.939 17
15932.539 14
15933.139 12
15933.738 15
15934.338 7
15934.938 9
15935.538 10
15936.138 8
15936.738 3
15937.338 9
15937.938 12
15938.538 12
15939.138 6
15939.738 5
15940.338 6
15940.938 4
15941.538 21
15942.138 26
15942.738 31
15943.338 22
15943.938 13
15944.538 11
15945.138 7
15945.738 7
15946.338 12
15946.938 13
15947.538 12
15948.138 9
15948.739 12
15949.339 24
15949.939 16
15950.539 18
15951.139 17
15951.739 11
15952.340 12
15952.940 18
15953.540 27
15954.140 18
15954.741 10
15955.341 4
15955.941 19
15956.541 11
15957.142 14
15957.742 7
15958.342 3
15958.943 2
15959.543 14
15960.143 9
15960.744 9
15961.344 12
15961.944 10
15962.545 16
15963.145 11
15963.746 12
15964.346 9
15964.947 5
15965.547 7
15966.148 9
15966.748 17
15967.348 13
15967.949 25
15968.549 24
15969.150 8
15969.751 2
15970.351 2
15970.952 7
15971.552 9
15972.153 10
15972.753 7
15973.354 5
15973.955 8
15974.555 9
15975.156 15
15975.757 14
15976.357 17
15976.958 15
15977.559 11
15978.159 18
15978.760 16
15979.361 16
15979.961 13
15980.562 16
15981.163 25
15981.764 20
15982.364 10
15982.965 4
15983.566 6
15984.167 14
15984.768 19
15985.368 19
15985.969 17
15986.570 16
15987.171 7
15987.772 13
15988.373 16
15988.974 3
15989.575 6
15990.175 11
15990.776 6
15991.377 3
15991.978 4
15992.579 14
15993.180 9
15993.781 6
15994.382 6
15994.983 13
15995.584 14
15996.185 5
15996.786 13
15997.387 22
15997.988 13
15998.589 7
15999.191 9
15999.792 16
16000.393 15
16000.994 14
16001.595 31
16002.196 27
16002.797 12
16003.398 8
16004.000 12
16004.601 9
16005.202 5
16005.803 6
16006.404 9
16007.006 6
16007.607 6
16008.208 8
16008.809 10
16009.411 12
16010.012 15
16010.613 10
16011.215 8
16011.816 5
16012.417 7
16013.019 11
16013.620 7
16014.221 12
16014.823 10
16015.424 9
16016.026 6
16016.627 16
16017.228 13
16017.830 8
16018.431 18
16019.033 12
16019.634 14
16020.236 18
16020.837 12
16021.439 21
16022.040 18
16022.642 20
16023.243 19
16023.845 22
16024.446 18
16025.048 16
16025.650 18
16026.251 19
16026.853 14
16027.454 11
16028.056 12
16028.658 22
16029.259 19
16029.861 18
16030.463 12
16031.064 15
16031.666 22
16032.268 19
16032.869 25
16033.471 33
16034.073 27
16034.675 23
16035.276 13
16035.878 12
16036.480 5
16037.082 3
16037.684 5
16038.285 12
16038.887 18
16039.489 13
16040.091 9
16040.693 6
16041.295 4
16041.897 7
16042.499 12
16043.100 14
16043.702 10
16044.304 15
16044.906 17
16045.508 13
16046.110 16
16046.712 11
16047.314 5
16047.916 1
16048.518 2
16049.120 7
16049.722 6
16050.324 4
16050.926 7
16051.528 9
16052.130 12
16052.733 9
16053.335 8
16053.937 17
16054.539 12
16055.141 19
16055.743 9
16056.345 8
16056.948 6
16057.550 4
16058.152 5
16058.754 11
16059.356 22
16059.959 16
16060.561 6
16061.163 6
16061.765 13
16062.368 28
16062.970 28
16063.572 19
16064.174 12
16064.777 14
16065.379 13
16065.981 11
16066.584 9
16067.186 9
16067.789 8
16068.391 13
16068.993 24
16069.596 16
16070.198 15
16070.801 10
16071.403 4
16072.005 1
16072.608 14
16073.210 17
16073.813 11
16074.415 14
16075.018 11
16075.620 8
16076.223 7
16076.826 7
16077.428 17
16078.031 16
16078.633 11
16079.236 15
16079.838 7
16080.441 14
16081.044 12
16081.646 10
16082.249 9
16082.852 17
16083.454 24
16084.057 14
16084.660 16
16085.262 10
16085.865 10
16086.468 18
16087.071 8
16087.673 4
16088.276 3
16088.879 7
16089.482 9
16090.084 12
16090.687 26
16091.290 13
16091.893 15
16092.496 18
16093.098 27
16093.701 35
16094.304 24
16094.907 18
16095.510 13
16096.113 13
16096.716 11
16097.319 4
16097.922 7
16098.525 11
16099.128 3
16099.731 10
16100.334 13
16100.937 7
16101.540 11
16102.143 8
16102.746 9
16103.349 16
16103.952 6
16104.555 11
16105.158 10
16105.761 10
16106.364 15
16106.967 13
16107.570 8
16108.173 8
16108.777 9
16109.380 14
16109.983 15
16110.586 16
16111.189 11
16111.792 12
16112.396 17
16112.999 18
16113.602 13
16114.205 16
16114.809 23
16115.412 31
16116.015 14
16116.618 9
16117.222 18
16117.825 11
16118.428 9
16119.032 7
16119.635 6
16120.238 12
16120.842 12
16121.445 8
16122.049 21
16122.652 16
16123.255 17
16123.859 15
16124.462 26
16125.066 29
16125.669 20
16126.273 23
16126.876 13
16127.480 20
16128.083 26
16128.687 18
16129.290 28
16129.894 24
16130.497 14
16131.101 16
16131.704 11
16132.308 5
16132.911 12
16133.515 16
16134.119 17
16134.722 14
16135.326 7
16135.930 12
16136.533 22
16137.137 16
16137.741 5
16138.344 6
16138.948 9
16139.552 6
16140.156 7
16140.759 4
16141.363 8
16141.967 20
16142.571 33
16143.174 28
16143.778 17
16144.382 16
16144.986 7
16145.590 2
16146.193 12
16146.797 14
16147.401 11
16148.005 6
16148.609 6
16149.213 6
16149.817 7
16150.421 3
16151.025 2
16151.629 6
16152.232 11
16152.836 3
16153.440 5
16154.044 14
16154.648 8
16155.252 6
16155.856 4
16156.460 7
16157.065 11
16157.669 10
16158.273 19
16158.877 18
16159.481 11
16160.085 8
16160.689 6
16161.293 12
16161.897 17
16162.501 27
16163.106 20
16163.710 14
16164.314 4
16164.918 6
16165.522 9
16166.127 10
16166.731 5
16167.335 2
16167.939 12
16168.544 14
16169.148 11
16169.752 11
16170.356 12
16170.961 15
16171.565 22
16172.169 19
16172.774 30
16173.378 31
16173.982 20
16174.587 12
16175.191 13
16175.796 12
16176.400 21
16177.004 28
16177.609 20
16178.213 24
16178.818 23
16179.422 9
16180.027 7
16180.631 13
16181.236 20
16181.840 14
16182.445 11
16183.049 19
16183.654 7
16184.258 4
16184.863 8
16185.467 15
16186.072 9
16186.677 9
16187.281 13
16187.886 18
16188.490 25
16189.095 22
16189.700 23
16190.304 15
16190.909 14
16191.514 12
16192.119 8
16192.723 12
16193.328 13
16193.933 3
16194.537 7
16195.142 4
16195.747 5
16196.352 5
16196.957 11
16197.561 17
16198.166 14
16198.771 13
16199.376 17
16199.981 13
16200.586 11
16201.190 6
16201.795 4
16202.400 15
16203.005 14
16203.610 8
16204.215 7
16204.820 18
16205.425 9
16206.030 5
16206.635 14
16207.240 18
16207.845 24
16208.450 15
16209.055 11
16209.660 17
16210.265 20
16210.870 11
16211.475 13
16212.080 18
16212.685 19
16213.290 20
16213.895 12
16214.500 15
16215.106 10
16215.711 5
16216.316 9
16216.921 8
16217.526 4
16218.131 9
16218.737 29
16219.342 26
16219.947 23
16220.552 18
16221.157 11
16221.763 15
16222.368 22
16222.973 13
16223.579 17
16224.184 7
16224.789 13
16225.394 20
16226.000 13
16226.605 7
16227.210 4
16227.816 16
16228.421 10
16229.027 8
16229.632 15
16230.237 15
16230.843 4
16231.448 10
16232.054 14
16232.659 12
16233.265 16
16233.870 15
16234.476 19
16235.081 12
16235.687 9
16236.292 13
16236.898 17
16237.503 20
16238.109 14
16238.714 7
16239.320 7
16239.926 12
16240.531 12
16241.137 13
16241.742 11
16242.348 11
16242.954 8
16243.559 5
16244.165 4
16244.771 3
16245.376 6
16245.982 4
16246.588 3
16247.194 5
16247.799 7
16248.405 6
16249.011 18
16249.617 23
16250.222 9
16250.828 7
16251.434 4
16252.040 7
16252.646 14
16253.251 17
16253.857 9
16254.463 6
16255.069 4
16255.675 9
16256.281 19
16256.887 17
16257.493 14
16258.099 21
16258.705 16
16259.311 6
16259.916 10
16260.522 11
16261.128 13
16261.734 17
16262.340 11
16262.946 13
16263.553 7
16264.159 9
16264.765 10
16265.371 9
16265.977 10
16266.583 10
16267.189 5
16267.795 8
16268.401 7
16269.007 12
16269.613 16
16270.220 11
16270.826 11
16271.432 11
16272.038 7
16272.644 6
16273.251 4
16273.857 7
16274.463 6
16275.069 7
16275.676 9
16276.282 7
16276.888 4
16277.494 7
16278.101 14
16278.707 28
16279.313 41
16279.920 33
16280.526 21
16281.132 18
16281.739 24
16282.345 16
16282.952 8
16283.558 7
16284.164 6
16284.771 15
16285.377 17
16285.984 19
16286.590 18
16287.197 18
16287.803 11
16288.410 10
16289.016 14
16289.623 8
16290.229 11
16290.836 13
16291.442 5
16292.049 11
16292.655 12
16293.262 10
16293.869 9
16294.475 13
16295.082 18
16295.688 15
16296.295 11
16296.902 23
16297.508 16
16298.115 11
16298.722 7
16299.328 11
16299.935 11
16300.542 8
16301.149 18
16301.755 16
16302.362 13
16302.969 22
16303.576 10
16304.182 14
16304.789 9
16305.396 11
16306.003 9
16306.610 25
16307.217 23
16307.823 14
16308.430 8
16309.037 6
16309.644 16
16310.251 11
16310.858 2
16311.465 13
16312.072 9
16312.679 10
16313.286 20
16313.893 29
16314.500 28
16315.107 24
16315.714 22
16316.321 9
16316.928 9
16317.535 6
16318.142 7
16318.749 10
16319.356 13
16319.963 13
16320.570 10
16321.177 18
16321.784 11
16322.391 7
16322.999 10
16323.606 6
16324.213 9
16324.820 20
16325.427 22
16326.034 33
16326.642 27
16327.249 13
16327.856 13
16328.463 14
16329.071 10
16329.678 4
16330.285 5
16330.892 8
16331.500 13
16332.107 15
16332.714 11
16333.322 18
16333.929 17
16334.536 7
16335.144 5
16335.751 3
16336.358 8
16336.966 8
16337.573 4
16338.181 4
16338.788 10
16339.396 12
16340.003 10
16340.611 12
16341.218 13
16341.825 12
16342.433 15
16343.040 16
16343.648 14
16344.256 19
16344.863 7
16345.471 10
16346.078 8
16346.686 8
16347.293 4
16347.901 10
16348.509 8
16349.116 4
16349.724 6
16350.332 10
16350.939 8
16351.547 13
16352.155 15
16352.762 14
16353.370 10
16353.978 11
16354.585 16
16355.193 12
16355.801 11
16356.409 7
16357.016 11
16357.624 5
16358.232 5
16358.840 15
16359.448 7
16360.055 4
16360.663 9
16361.271 3
16361.879 8
16362.487 12
16363.095 7
16363.703 6
16364.311 6
16364.918 11
16365.526 13
16366.134 5
16366.742 14
16367.350 23
16367.958 14
16368.566 16
16369.174 16
16369.782 12
16370.390 6
16370.998 2
16371.606 9
16372.214 12
16372.822 14
16373.431 6
16374.039 4
16374.647 11
16375.255 9
16375.863 13
16376.471 10
16377.079 11
16377.687 9
16378.296 3
16378.904 2
16379.512 5
16380.120 4
16380.728 7
16381.337 2
16381.945 5
16382.553 9
16383.161 8
16383.770 9
16384.378 10
16384.986 19
16385.594 7
16386.203 18
16386.811 13
16387.419 5
16388.028 4
16388.636 21
16389.244 44
16389.853 24
16390.461 16
16391.070 14
16391.678 23
16392.287 23
16392.895 10
16393.503 3
16394.112 3
16394.720 7
16395.329 2
16395.937 1
16396.546 8
16397.154 9
16397.763 12
16398.371 11
16398.980 9
16399.589 4
16400.197 6
16400.806 1
16401.414 9
16402.023 10
16402.632 15
16403.240 7
16403.849 4
16404.457 5
16405.066 2
16405.675 3
16406.283 2
16406.892 14
16407.501 13
16408.110 5
16408.718 4
16409.327 8
16409.936 6
16410.545 22
16411.153 20
16411.762 24
16412.371 21
16412.980 23
16413.589 23
16414.197 26
16414.806 20
16415.415 23
16416.024 12
16416.633 6
16417.242 3
16417.851 9
16418.460 18
16419.068 11
16419.677 7
16420.286 10
16420.895 6
16421.504 4
16422.113 6
16422.722 14
16423.331 10
16423.940 11
16424.549 17
16425.158 12
16425.767 11
16426.376 13
16426.986 16
16427.595 14
16428.204 4
16428.813 3
16429.422 14
16430.031 16
16430.640 11
16431.249 13
16431.858 13
16432.468 11
16433.077 7
16433.686 10
16434.295 4
16434.904 3
16435.514 3
16436.123 3
16436.732 8
16437.341 7
16437.951 0
16438.560 6
16439.169 8
16439.779 8
16440.388 5
16440.997 15
16441.607 8
16442.216 20
16442.825 20
16443.435 9
16444.044 13
16444.653 14
16445.263 12
16445.872 14
16446.482 11
16447.091 9
16447.701 11
16448.310 14
16448.920 17
16449.529 10
16450.139 8
16450.748 17
16451.358 16
16451.967 14
16452.577 6
16453.186 3
16453.796 2
16454.405 7
16455.015 16
16455.625 11
16456.234 13
16456.844 15
16457.453 8
16458.063 10
16458.673 15
16459.282 15
16459.892 12
16460.502 20
16461.112 20
16461.721 11
16462.331 14
16462.941 13
16463.550 20
16464.160 13
16464.770 18
16465.380 20
16465.990 10
16466.599 19
16467.209 13
16467.819 9
16468.429 11
16469.039 14
16469.649 9
16470.258 7
16470.868 10
16471.478 11
16472.088 10
16472.698 6
16473.308 9
16473.918 13
16474.528 6
16475.138 8
16475.748 6
16476.358 10
16476.968 21
16477.578 30
16478.188 19
16478.798 12
16479.408 6
16480.018 11
16480.628 5
16481.238 12
16481.848 11
16482.458 14
16483.068 20
16483.678 9
16484.289 4
16484.899 8
16485.509 19
16486.119 33
16486.729 26
16487.339 14
16487.950 12
16488.560 8
16489.170 8
16489.780 9
16490.391 15
16491.001 18
16491.611 14
16492.221 12
16492.832 12
16493.442 6
16494.052 14
16494.663 10
16495.273 8
16495.883 10
16496.494 11
16497.104 14
16497.714 9
16498.325 9
16498.935 33
16499.546 27
16500.156 16
16500.766 14
16501.377 8
16501.987 16
16502.598 19
16503.208 29
16503.819 20
16504.429 13
16505.040 12
16505.650 12
16506.261 7
16506.871 8
16507.482 10
16508.093 6
16508.703 2
16509.314 2
16509.924 9
16510.535 10
16511.146 6
16511.756 7
16512.367 17
16512.978 14
16513.588 8
16514.199 3
16514.810 2
16515.420 8
16516.031 9
16516.642 2
16517.252 3
16517.863 4
16518.474 6
16519.085 10
16519.696 9
16520.306 17
16520.917 9
16521.528 13
16522.139 6
16522.750 6
16523.361 10
16523.971 22
16524.582 16
16525.193 17
16525.804 7
16526.415 6
16527.026 4
16527.637 14
16528.248 17
16528.859 13
16529.470 11
16530.081 10
16530.692 7
16531.303 9
16531.914 6
16532.525 6
16533.136 3
16533.747 3
16534.358 8
16534.969 12
16535.580 14
16536.191 10
16536.802 4
16537.413 3
16538.024 7
16538.636 3
16539.247 1
16539.858 3
16540.469 16
16541.080 18
16541.691 11
16542.303 12
16542.914 13
16543.525 6
16544.136 5
16544.748 15
16545.359 16
16545.970 6
16546.581 5
16547.193 9
16547.804 20
16548.415 16
16549.027 17
16549.638 9
16550.249 7
16550.861 14
16551.472 17
16552.083 13
16552.695 5
16553.306 11
16553.918 7
16554.529 2
16555.141 1
16555.752 4
16556.363 8
16556.975 6
16557.586 8
16558.198 15
16558.809 11
16559.421 8
16560.032 8
16560.644 11
16561.256 9
16561.867 17
16562.479 9
16563.090 15
16563.702 9
16564.314 10
16564.925 14
16565.537 8
16566.148 9
16566.760 17
16567.372 33
16567.983 33
16568.595 22
16569.207 16
16569.819 9
16570.430 14
16571.042 26
16571.654 25
16572.266 13
16572.877 4
16573.489 4
16574.101 8
16574.713 10
16575.324 25
16575.936 19
16576.548 11
16577.160 12
16577.772 18
16578.384 17
16578.996 16
16579.607 8
16580.219 13
16580.831 4
16581.443 9
16582.055 16
16582.667 26
16583.279 45
16583.891 26
16584.503 20
16585.115 16
16585.727 19
16586.339 21
16586.951 9
16587.563 12
16588.175 9
16588.787 10
16589.399 17
16590.011 15
16590.624 11
16591.236 9
16591.848 6
16592.460 9
16593.072 14
16593.684 9
16594.296 8
16594.908 7
16595.521 13
16596.133 5
16596.745 3
16597.357 10
16597.970 11
16598.582 8
16599.194 11
16599.806 16
16600.419 9
16601.031 6
16601.643 8
16602.255 19
16602.868 10
16603.480 4
16604.092 2
16604.705 6
16605.317 9
16605.930 8
16606.542 6
16607.154 11
16607.767 8
16608.379 6
16608.992 7
16609.604 10
16610.217 10
16610.829 9
16611.442 9
16612.054 6
16612.667 8
16613.279 12
16613.892 10
16614.504 7
16615.117 12
16615.729 12
16616.342 17
16616.954 9
16617.567 9
16618.180 13
16618.792 9
16619.405 9
16620.017 8
16620.630 8
16621.243 14
16621.855 11
16622.468 16
16623.081 14
16623.694 21
16624.306 20
16624.919 8
16625.532 11
16626.144 22
16626.757 33
16627.370 31
16627.983 21
16628.596 17
16629.208 15
16629.821 20
16630.434 23
16631.047 22
16631.660 11
16632.273 7
16632.885 24
16633.498 34
16634.111 30
16634.724 20
16635.337 15
16635.950 18
16636.563 21
16637.176 19
16637.789 15
16638.402 8
16639.015 6
16639.628 8
16640.241 18
16640.854 21
16641.467 17
16642.080 17
16642.693 6
16643.306 6
16643.919 28
16644.532 24
16645.145 17
16645.758 13
16646.372 9
16646.985 16
16647.598 17
16648.211 12
16648.824 20
16649.437 11
16650.051 5
16650.664 4
16651.277 10
16651.890 13
16652.503 11
16653.117 4
16653.730 3
16654.343 11
16654.957 5
16655.570 12
16656.183 9
16656.796 11
16657.410 10
16658.023 6
16658.636 11
16659.250 17
16659.863 18
16660.477 19
16661.090 9
16661.703 19
16662.317 23
16662.930 15
16663.544 14
16664.157 26
16664.771 9
16665.384 9
16665.998 7
16666.611 14
16667.225 12
16667.838 19
16668.452 9
16669.065 0
16669.679 2
16670.292 12
16670.906 18
16671.519 8
16672.133 11
16672.747 7
16673.360 8
16673.974 11
16674.588 14
16675.201 11
16675.815 16
16676.429 7
16677.042 7
16677.656 15
16678.270 14
16678.883 4
16679.497 7
16680.111 13
16680.725 10
16681.338 8
16681.952 10
16682.566 9
16683.180 12
16683.794 11
16684.407 21
16685.021 19
16685.635 13
16686.249 16
16686.863 24
16687.477 26
16688.091 17
16688.704 10
16689.318 16
16689.932 15
16690.546 11
16691.160 11
16691.774 12
16692.388 14
16693.002 13
16693.616 18
16694.230 26
16694.844 18
16695.458 7
16696.072 3
16696.686 13
16697.300 7
16697.914 7
16698.528 5
16699.143 7
16699.757 17
16700.371 22
16700.985 12
16701.599 10
16702.213 13
16702.827 13
16703.442 18
16704.056 10
16704.670 4
16705.284 8
16705.898 9
16706.513 8
16707.127 12
16707.741 5
16708.355 6
16708.970 13
16709.584 10
16710.198 6
16710.812 6
16711.427 3
16712.041 6
16712.655 12
16713.270 8
16713.884 11
16714.499 13
16715.113 8
16715.727 7
16716.342 8
16716.956 16
16717.571 12
16718.185 14
16718.800 14
16719.414 4
16720.029 1
16720.643 10
16721.257 11
16721.872 2
16722.487 6
16723.101 14
16723.716 15
16724.330 26
16724.945 20
16725.559 23
16726.174 16
16726.789 8
16727.403 13
16728.018 13
16728.632 17
16729.247 25
16729.862 13
16730.476 5
16731.091 9
16731.706 7
16732.320 6
16732.935 14
16733.550 12
16734.165 9
16734.779 16
16735.394 24
16736.009 17
16736.624 12
16737.239 15
16737.853 6
16738.468 16
16739.083 19
16739.698 13
16740.313 12
16740.928 19
16741.542 9
16742.157 6
16742.772 11
16743.387 9
16744.002 11
16744.617 12
16745.232 20
16745.847 15
16746.462 17
16747.077 14
16747.692 12
16748.307 8
16748.922 9
16749.537 10
16750.152 6
16750.767 9
16751.382 18
16751.997 15
16752.612 10
16753.227 15
16753.842 15
16754.457 11
16755.072 7
16755.688 10
16756.303 10
16756.918 11
16757.533 17
16758.148 15
16758.763 10
16759.379 12
16759.994 17
16760.609 14
16761.224 20
16761.840 20
16762.455 18
16763.070 11
16763.685 6
16764.301 10
16764.916 13
16765.531 3
16766.147 16
16766.762 15
16767.377 10
16767.993 17
16768.608 24
16769.223 20
16769.839 18
16770.454 14
16771.070 19
16771.685 13
16772.301 10
16772.916 10
16773.531 17
16774.147 14
16774.762 12
16775.378 22
16775.993 25
16776.609 18
16777.224 8
16777.840 23
16778.456 11
16779.071 6
16779.687 4
16780.302 5
16780.918 6
16781.533 6
16782.149 4
16782.765 18
16783.380 19
16783.996 16
16784.612 18
16785.227 15
16785.843 19
16786.459 15
16787.074 15
16787.690 18
16788.306 22
16788.922 11
16789.537 8
16790.153 13
16790.769 11
16791.385 8
16792.001 11
16792.616 6
16793.232 10
16793.848 12
16794.464 20
16795.080 19
16795.696 26
16796.311 15
16796.927 11
16797.543 10
16798.159 18
16798.775 18
16799.391 23
16800.007 13
16800.623 7
16801.239 8
16801.855 7
16802.471 8
16803.087 18
16803.703 17
16804.319 21
16804.935 13
16805.551 11
16806.167 12
16806.783 11
16807.399 23
16808.015 26
16808.631 17
16809.248 15
16809.864 19
16810.480 31
16811.096 16
16811.712 11
16812.328 21
16812.944 13
16813.561 30
16814.177 23
16814.793 19
16815.409 23
16816.026 19
16816.642 20
16817.258 19
16817.874 24
16818.491 21
16819.107 20
16819.723 8
16820.340 11
16820.956 14
16821.572 21
16822.189 13
16822.805 11
16823.421 28
16824.038 29
16824.654 16
16825.271 11
16825.887 9
16826.503 29
16827.120 35
16827.736 31
16828.353 21
16828.969 19
16829.586 15
16830.202 19
16830.819 29
16831.435 29
16832.052 22
16832.668 17
16833.285 23
16833.901 22
16834.518 20
16835.135 13
16835.751 18
16836.368 17
16836.984 12
16837.601 6
16838.218 11
16838.834 17
16839.451 14
16840.068 14
16840.684 23
16841.301 19
16841.918 14
16842.535 13
16843.151 17
16843.768 16
16844.385 34
16845.002 41
16845.618 32
16846.235 19
16846.852 24
16847.469 24
16848.086 18
16848.702 15
16849.319 19
16849.936 20
16850.553 19
16851.170 7
16851.787 8
16852.404 12
16853.021 16
16853.638 20
16854.255 20
16854.872 20
16855.488 23
16856.105 22
16856.722 18
16857.339 25
16857.956 21
16858.573 9
16859.190 15
16859.808 15
16860.425 17
16861.042 9
16861.659 25
16862.276 20
16862.893 28
16863.510 30
16864.127 17
16864.744 17
16865.361 24
16865.979 22
16866.596 26
16867.213 35
16867.830 26
16868.447 26
16869.065 34
16869.682 31
16870.299 32
16870.916 30
16871.533 41
16872.151 35
16872.768 43
16873.385 32
16874.003 31
16874.620 31
16875.237 22
16875.855 28
16876.472 42
16877.089 40
16877.707 36
16878.324 30
16878.941 37
16879.559 51
16880.176 44
16880.794 30
16881.411 30
16882.029 30
16882.646 45
16883.264 35
16883.881 32
16884.499 39
16885.116 52
16885.734 46
16886.351 60
16886.969 57
16887.586 38
16888.204 46
16888.821 40
16889.439 33
16890.056 37
16890.674 61
16891.292 69
16891.909 64
16892.527 64
16893.145 77
16893.762 79
16894.380 70
16894.998 97
16895.615 106
16896.233 92
16896.851 89
16897.468 98
16898.086 77
16898.704 98
16899.322 106
16899.940 130
16900.557 119
16901.175 102
16901.793 76
16902.411 91
16903.029 92
16903.646 96
16904.264 86
16904.882 77
16905.500 78
16906.118 95
16906.736 116
16907.354 138
16907.972 104
16908.590 101
16909.208 107
16909.825 108
16910.443 119
16911.061 119
16911.679 112
16912.297 114
16912.915 109
16913.533 115
16914.152 128
16914.770 128
16915.388 127
16916.006 126
16916.624 97
16917.242 117
16917.860 140
16918.478 173
16919.096 207
16919.714 187
16920.332 186
16920.951 178
16921.569 194
16922.187 197
16922.805 208
16923.423 229
16924.042 269
16924.660 316
16925.278 390
16925.896 421
16926.515 469
16927.133 528
16927.751 539
16928.369 597
16928.988 626
16929.606 675
16930.224 713
16930.843 849
16931.461 973
16932.079 1048
16932.698 1213
16933.316 1343
16933.935 1475
16934.553 1588
16935.171 1678
16935.790 1890
16936.408 2134
16937.027 2279
16937.645 2436
16938.264 2648
16938.882 2825
16939.501 2974
16940.119 3134
16940.738 3466
16941.356 3942
16941.975 4394
16942.593 4816
16943.212 5244
16943.831 5704
16944.449 6082
16945.068 6348
16945.686 6861
16946.305 7482
16946.924 7749
16947.542 8031
16948.161 8392
16948.780 8856
16949.398 9123
16950.017 9540
16950.636 9874
16951.254 10009
16951.873 9889
16952.492 9741
16953.111 9759
16953.729 9794
16954.348 9631
16954.967 9307
16955.586 9248
16956.204 9143
16956.823 8654
16957.442 8034
16958.061 7543
16958.680 7009
16959.299 6479
16959.918 5830
16960.536 5396
16961.155 4930
16961.774 4393
16962.393 3925
16963.012 3515
16963.631 3230
16964.250 2848
16964.869 2532
16965.488 2267
16966.107 2031
16966.726 1815
16967.345 1640
16967.964 1477
16968.583 1351
16969.202 1273
16969.821 1212
16970.440 1148
16971.059 1141
16971.678 1119
16972.297 976
16972.916 964
16973.536 916
16974.155 863
16974.774 857
16975.393 849
16976.012 824
16976.631 754
16977.251 751
16977.870 733
16978.489 733
16979.108 736
16979.727 723
16980.347 767
16980.966 764
16981.585 758
16982.204 747
16982.824 756
16983.443 748
16984.062 718
16984.682 747
16985.301 795
16985.920 807
16986.540 764
16987.159 801
16987.778 794
16988.398 774
16989.017 796
16989.637 798
16990.256 778
16990.876 774
16991.495 733
16992.114 720
16992.734 701
16993.353 749
16993.973 770
16994.592 779
16995.212 774
16995.831 748
16996.451 841
16997.071 882
16997.690 878
16998.310 874
16998.929 870
16999.549 883
17000.168 878
17000.788 825
17001.408 760
17002.027 743
17002.647 759
17003.267 740
17003.886 745
17004.506 790
17005.126 840
17005.745 845
17006.365 884
17006.985 861
17007.605 789
17008.224 715
17008.844 661
17009.464 602
17010.084 616
17010.703 590
17011.323 575
17011.943 578
17012.563 589
17013.183 554
17013.803 498
17014.422 486
17015.042 470
17015.662 439
17016.282 422
17016.902 376
17017.522 315
17018.142 305
17018.762 302
17019.382 310
17020.002 320
17020.622 280
17021.242 294
17021.862 267
17022.482 300
17023.102 317
17023.722 290
17024.342 293
17024.962 282
17025.582 245
17026.202 228
17026.822 213
17027.442 197
17028.062 180
17028.682 188
17029.303 192
17029.923 201
17030.543 219
17031.163 217
17031.783 207
17032.403 219
17033.024 204
17033.644 197
17034.264 201
17034.884 190
17035.505 187
17036.125 211
17036.745 216
17037.365 229
17037.986 222
17038.606 192
17039.226 182
17039.847 189
17040.467 208
17041.087 198
17041.708 193
17042.328 218
17042.948 193
17043.569 171
17044.189 188
17044.810 167
17045.430 170
17046.051 222
17046.671 212
17047.292 200
17047.912 182
17048.532 169
17049.153 191
17049.773 213
17050.394 207
17051.015 233
17051.635 221
17052.256 198
17052.876 209
17053.497 206
17054.117 205
17054.738 250
17055.359 213
17055.979 208
17056.600 227
17057.220 226
17057.841 216
17058.462 183
17059.082 157
17059.703 157
17060.324 204
17060.945 196
17061.565 160
17062.186 188
17062.807 198
17063.428 197
17064.048 200
17064.669 163
17065.290 151
17065.911 143
17066.531 138
17067.152 150
17067.773 164
17068.394 161
17069.015 145
17069.636 169
17070.257 157
17070.878 120
17071.498 115
17072.119 129
17072.740 141
17073.361 164
17073.982 148
17074.603 108
17075.224 110
17075.845 120
17076.466 111
17077.087 115
17077.708 147
17078.329 158
17078.950 137
17079.571 118
17080.192 112
17080.813 122
17081.434 146
17082.056 128
17082.677 148
17083.298 169
17083.919 152
17084.540 158
17085.161 162
17085.782 137
17086.403 136
17087.025 134
17087.646 153
17088.267 171
17088.888 129
17089.510 130
17090.131 143
17090.752 127
17091.373 115
17091.995 130
17092.616 151
17093.237 166
17093.858 165
17094.480 158
17095.101 126
17095.722 140
17096.344 148
17096.965 122
17097.587 116
17098.208 131
17098.829 132
17099.451 130
17100.072 128
17100.694 139
17101.315 148
17101.937 168
17102.558 190
17103.180 174
17103.801 152
17104.422 140
17105.044 143
17105.666 144
17106.287 126
17106.909 153
17107.530 155
17108.152 145
17108.773 152
17109.395 143
17110.017 169
17110.638 187
17111.260 204
17111.881 210
17112.503 223
17113.125 191
17113.746 177
17114.368 169
17114.990 189
17115.611 202
17116.233 199
17116.855 183
17117.477 177
17118.098 192
17118.720 180
17119.342 160
17119.964 141
17120.586 156
17121.207 151
17121.829 174
17122.451 199
17123.073 195
17123.695 195
17124.317 177
17124.938 180
17125.560 163
17126.182 198
17126.804 223
17127.426 213
17128.048 222
17128.670 199
17129.292 177
17129.914 204
17130.536 215
17131.158 231
17131.780 237
17132.402 260
17133.024 221
17133.646 271
17134.268 283
17134.890 283
17135.512 268
17136.134 260
17136.756 284
17137.378 313
17138.000 258
17138.623 258
17139.245 295
17139.867 342
17140.489 384
17141.111 375
17141.733 416
17142.356 458
17142.978 495
17143.600 453
17144.222 483
17144.844 517
17145.467 512
17146.089 544
17146.711 563
17147.333 595
17147.956 599
17148.578 593
17149.200 680
17149.823 670
17150.445 735
17151.067 779
17151.690 827
17152.312 896
17152.935 891
17153.557 907
17154.179 916
17154.802 966
17155.424 1014
17156.047 1027
17156.669 1044
17157.292 1087
17157.914 1090
17158.536 1051
17159.159 1024
17159.781 1013
17160.404 982
17161.027 937
17161.649 908
17162.272 890
17162.894 814
17163.517 798
17164.139 754
17164.762 708
17165.385 690
17166.007 703
17166.630 684
17167.252 739
17167.875 710
17168.498 689
17169.120 631
17169.743 659
17170.366 653
17170.989 643
17171.611 662
17172.234 651
17172.857 598
17173.479 568
17174.102 536
17174.725 500
17175.348 489
17175.971 451
17176.593 473
17177.216 511
17177.839 485
17178.462 440
17179.085 385
17179.708 362
17180.331 367
17180.953 348
17181.576 387
17182.199 400
17182.822 340
17183.445 317
17184.068 366
17184.691 361
17185.314 334
17185.937 351
17186.560 360
17187.183 337
17187.806 304
17188.429 304
17189.052 280
17189.675 260
17190.298 257
17190.921 275
17191.544 235
17192.167 207
17192.791 210
17193.414 224
17194.037 223
17194.660 186
17195.283 174
17195.906 171
17196.529 182
17197.153 209
17197.776 215
17198.399 210
17199.022 216
17199.645 206
17200.269 212
17200.892 170
17201.515 186
17202.138 185
17202.762 170
17203.385 171
17204.008 177
17204.632 178
17205.255 189
17205.878 190
17206.502 168
17207.125 161
17207.748 170
17208.372 180
17208.995 219
17209.619 211
17210.242 197
17210.866 178
17211.489 177
17212.112 168
17212.736 142
17213.359 149
17213.983 157
17214.606 185
17215.230 200
17215.853 191
17216.477 168
17217.100 167
17217.724 162
17218.348 158
17218.971 184
17219.595 187
17220.218 150
17220.842 140
17221.466 124
17222.089 105
17222.713 136
17223.337 131
17223.960 142
17224.584 156
17225.208 141
17225.831 146
17226.455 138
17227.079 138
17227.703 149
17228.326 127
17228.950 122
17229.574 113
17230.198 108
17230.821 116
17231.445 103
17232.069 96
17232.693 79
17233.317 114
17233.941 122
17234.564 126
17235.188 128
17235.812 126
17236.436 117
17237.060 98
17237.684 105
17238.308 119
17238.932 121
17239.556 133
17240.180 143
17240.804 140
17241.428 124
17242.052 116
17242.676 111
17243.300 104
17243.924 90
17244.548 93
17245.172 121
17245.796 130
17246.420 114
17247.044 107
17247.668 93
17248.292 101
17248.916 107
17249.540 117
17250.165 111
17250.789 103
17251.413 84
17252.037 96
17252.661 99
17253.286 106
17253.910 96
17254.534 81
17255.158 78
17255.782 94
17256.407 94
17257.031 109
17257.655 130
17258.280 109
17258.904 86
17259.528 90
17260.152 99
17260.777 83
17261.401 95
17262.026 78
17262.650 64
17263.274 75
17263.899 85
17264.523 88
17265.147 89
17265.772 93
17266.396 76
17267.021 65
17267.645 71
17268.270 78
17268.894 71
17269.519 63
17270.143 59
17270.768 82
17271.392 72
17272.017 47
17272.641 61
17273.266 46
17273.890 66
17274.515 91
17275.140 88
17275.764 105
17276.389 123
17277.014 83
17277.638 66
17278.263 59
17278.887 52
17279.512 46
17280.137 57
17280.762 55
17281.386 75
17282.011 71
17282.636 54
17283.260 48
17283.885 73
17284.510 87
17285.135 67
17285.760 73
17286.384 75
17287.009 83
17287.634 82
17288.259 63
17288.884 62
17289.509 68
17290.133 100
17290.758 75
17291.383 90
17292.008 89
17292.633 78
17293.258 58
17293.883 59
17294.508 64
17295.133 45
17295.758 47
17296.383 76
17297.008 89
17297.633 61
17298.258 57
17298.883 61
17299.508 77
17300.133 66
17300.758 75
17301.383 67
17302.008 55
17302.633 66
17303.258 72
17303.883 70
17304.508 67
17305.134 65
17305.759 71
17306.384 72
17307.009 64
17307.634 53
17308.259 57
17308.885 63
17309.510 79
17310.135 72
17310.760 65
17311.386 72
17312.011 72
17312.636 73
17313.261 69
17313.887 81
17314.512 86
17315.137 91
17315.763 106
17316.388 85
17317.013 76
17317.639 79
17318.264 77
17318.890 93
17319.515 111
17320.140 92
17320.766 101
17321.391 99
17322.017 78
17322.642 74
17323.268 102
17323.893 108
17324.519 124
17325.144 90
17325.770 107
17326.395 97
17327.021 87
17327.646 92
17328.272 93
17328.897 94
17329.523 88
17330.148 81
17330.774 78
17331.400 100
17332.025 93
17332.651 80
17333.277 71
17333.902 96
17334.528 102
17335.154 94
17335.779 84
17336.405 74
17337.031 84
17337.656 117
17338.282 97
17338.908 80
17339.534 71
17340.159 62
17340.785 84
17341.411 110
17342.037 113
17342.663 131
17343.288 123
17343.914 100
17344.540 98
17345.166 68
17345.792 73
17346.418 69
17347.044 75
17347.670 85
17348.295 91
17348.921 67
17349.547 78
17350.173 89
17350.799 84
17351.425 75
17352.051 61
17352.677 79
17353.303 91
17353.929 85
17354.555 108
17355.181 113
17355.807 140
17356.433 117
17357.059 120
17357.686 123
17358.312 124
17358.938 134
17359.564 142
17360.190 131
17360.816 107
17361.442 149
17362.068 197
17362.695 135
17363.321 129
17363.947 146
17364.573 122
17365.199 108
17365.826 97
17366.452 97
17367.078 93
17367.704 99
17368.331 101
17368.957 109
17369.583 127
17370.210 124
17370.836 129
17371.462 116
17372.089 109
17372.715 110
17373.341 116
17373.968 110
17374.594 95
17375.221 97
17375.847 117
17376.473 130
17377.100 120
17377.726 127
17378.353 116
17378.979 94
17379.606 98
17380.232 148
17380.859 137
17381.485 117
17382.112 99
17382.738 91
17383.365 95
17383.991 122
17384.618 101
17385.245 81
17385.871 72
17386.498 85
17387.124 91
17387.751 104
17388.378 94
17389.004 85
17389.631 98
17390.258 115
17390.884 112
17391.511 116
17392.138 81
17392.764 83
17393.391 88
17394.018 77
17394.645 107
17395.271 114
17395.898 94
17396.525 81
17397.152 90
17397.779 104
17398.405 103
17399.032 97
17399.659 77
17400.286 67
17400.913 61
17401.540 45
17402.167 61
17402.794 77
17403.420 83
17404.047 97
17404.674 86
17405.301 92
17405.928 89
17406.555 89
17407.182 71
17407.809 84
17408.436 70
17409.063 77
17409.690 80
17410.317 66
17410.944 78
17411.571 83
17412.198 79
17412.825 53
17413.453 62
17414.080 51
17414.707 72
17415.334 96
17415.961 79
17416.588 84
17417.215 89
17417.843 90
17418.470 80
17419.097 70
17419.724 87
17420.351 85
17420.979 92
17421.606 81
17422.233 69
17422.860 65
17423.488 94
17424.115 82
17424.742 52
17425.369 60
17425.997 69
17426.624 77
17427.251 84
17427.879 70
17428.506 74
17429.134 62
17429.761 58
17430.388 65
17431.016 67
17431.643 66
17432.271 66
17432.898 74
17433.525 71
17434.153 50
17434.780 39
17435.408 44
17436.035 43
17436.663 55
17437.290 43
17437.918 41
17438.545 65
17439.173 54
17439.801 54
17440.428 46
17441.056 44
17441.683 49
17442.311 44
17442.939 34
17443.566 47
17444.194 48
17444.822 39
17445.449 52
17446.077 44
17446.705 41
17447.332 50
17447.960 60
17448.588 47
17449.215 52
17449.843 59
17450.471 52
17451.099 55
17451.727 51
17452.354 63
17452.982 63
17453.610 59
17454.238 53
17454.866 62
17455.493 64
17456.121 71
17456.749 78
17457.377 57
17458.005 45
17458.633 41
17459.261 34
17459.889 56
17460.517 68
17461.145 74
17461.773 57
17462.401 41
17463.029 55
17463.657 56
17464.285 40
17464.913 53
17465.541 60
17466.169 39
17466.797 49
17467.425 53
17468.053 51
17468.681 56
17469.309 56
17469.937 46
17470.565 38
17471.193 41
17471.821 60
17472.450 61
17473.078 76
17473.706 70
17474.334 57
17474.962 51
17475.591 67
17476.219 45
17476.847 47
17477.475 61
17478.104 74
17478.732 73
17479.360 50
17479.988 36
17480.617 36
17481.245 61
17481.873 52
17482.502 57
17483.130 52
17483.758 50
17484.387 52
17485.015 58
17485.643 40
17486.272 29
17486.900 30
17487.529 30
17488.157 42
17488.786 27
17489.414 21
17490.043 34
17490.671 42
17491.299 40
17491.928 50
17492.557 49
17493.185 42
17493.814 49
17494.442 51
17495.071 45
17495.699 38
17496.328 38
17496.956 45
17497.585 33
17498.214 34
17498.842 31
17499.471 25
17500.100 35
17500.728 61
17501.357 39
17501.986 35
17502.614 51
17503.243 48
17503.872 46
17504.500 48
17505.129 49
17505.758 57
17506.387 43
17507.015 42
17507.644 39
17508.273 36
17508.902 31
17509.531 37
17510.160 40
17510.788 35
17511.417 37
17512.046 42
17512.675 48
17513.304 58
17513.933 53
17514.562 64
17515.191 60
17515.819 47
17516.448 48
17517.077 30
17517.706 24
17518.335 30
17518.964 45
17519.593 31
17520.222 40
17520.851 46
17521.480 37
17522.109 41
17522.739 34
17523.368 34
17523.997 32
17524.626 33
17525.255 26
17525.884 39
17526.513 43
17527.142 18
17527.771 34
17528.401 32
17529.030 44
17529.659 35
17530.288 42
17530.917 49
17531.546 64
17532.176 41
17532.805 40
17533.434 37
17534.063 39
17534.693 42
17535.322 41
17535.951 33
17536.581 34
17537.210 31
17537.839 26
17538.469 27
17539.098 28
17539.727 37
17540.357 38
17540.986 34
17541.615 29
17542.245 26
17542.874 33
17543.504 35
17544.133 37
17544.763 44
17545.392 53
17546.022 41
17546.651 39
17547.281 49
17547.910 68
17548.540 54
17549.169 58
17549.799 56
17550.428 73
17551.058 48
17551.687 50
17552.317 47
17552.947 45
17553.576 52
17554.206 43
17554.835 53
17555.465 51
17556.095 42
17556.724 44
17557.354 53
17557.984 55
17558.613 48
17559.243 54
17559.873 59
17560.503 48
17561.132 45
17561.762 50
17562.392 52
17563.022 44
17563.651 37
17564.281 44
17564.911 46
17565.541 55
17566.171 49
17566.801 37
17567.430 40
17568.060 43
17568.690 39
17569.320 37
17569.950 63
17570.580 49
17571.210 53
17571.840 66
17572.470 65
17573.100 47
17573.730 48
17574.360 50
17574.990 45
17575.620 36
17576.250 30
17576.880 39
17577.510 48
17578.140 58
17578.770 72
17579.400 72
17580.030 66
17580.660 44
17581.290 36
17581.920 55
17582.550 55
17583.181 64
17583.811 60
17584.441 57
17585.071 68
17585.701 58
17586.331 43
17586.962 66
17587.592 56
17588.222 55
17588.852 56
17589.483 49
17590.113 43
17590.743 54
17591.373 64
17592.004 55
17592.634 46
17593.264 36
17593.895 39
17594.525 39
17595.155 46
17595.786 46
17596.416 31
17597.046 38
17597.677 41
17598.307 46
17598.938 44
17599.568 73
17600.199 66
17600.829 62
17601.460 57
17602.090 57
17602.721 52
17603.351 61
17603.982 86
17604.612 77
17605.243 62
17605.873 54
17606.504 61
17607.134 47
17607.765 53
17608.395 62
17609.026 61
17609.657 57
17610.287 53
17610.918 59
17611.549 53
17612.179 42
17612.810 39
17613.441 41
17614.071 39
17614.702 59
17615.333 48
17615.963 44
17616.594 52
17617.225 50
17617.856 62
17618.486 62
17619.117 40
17619.748 36
17620.379 31
17621.010 34
17621.640 48
17622.271 31
17622.902 38
17623.533 47
17624.164 57
17624.795 60
17625.426 48
17626.057 29
17626.688 45
17627.318 44
17627.949 46
17628.580 68
17629.211 47
17629.842 55
17630.473 39
17631.104 33
17631.735 39
17632.366 45
17632.997 42
17633.628 47
17634.259 37
17634.891 38
17635.522 56
17636.153 52
17636.784 48
17637.415 46
17638.046 55
17638.677 44
17639.308 31
17639.939 42
17640.571 41
17641.202 61
17641.833 45
17642.464 40
17643.095 51
17643.727 41
17644.358 48
17644.989 34
17645.620 45
17646.252 48
17646.883 41
17647.514 52
17648.146 42
17648.777 38
17649.408 37
17650.040 36
17650.671 31
17651.302 44
17651.934 37
17652.565 28
17653.196 45
17653.828 49
17654.459 45
17655.091 28
17655.722 37
17656.354 28
17656.985 33
17657.616 36
17658.248 68
17658.879 76
17659.511 54
17660.142 39
17660.774 30
17661.406 48
17662.037 33
17662.669 40
17663.300 38
17663.932 47
17664.563 51
17665.195 48
17665.827 59
17666.458 65
17667.090 64
17667.722 64
17668.353 59
17668.985 40
17669.617 33
17670.248 35
17670.880 33
17671.512 25
17672.143 22
17672.775 38
17673.407 44
17674.039 36
17674.670 45
17675.302 29
17675.934 25
17676.566 45
17677.198 38
17677.830 57
17678.461 52
17679.093 48
17679.725 36
17680.357 38
17680.989 59
17681.621 65
17682.253 59
17682.885 33
17683.517 19
17684.149 19
17684.780 25
17685.412 35
17686.044 35
17686.676 40
17687.308 36
17687.940 32
17688.572 26
17689.205 35
17689.837 34
17690.469 46
17691.101 41
17691.733 37
17692.365 43
17692.997 54
17693.629 48
17694.261 42
17694.893 40
17695.526 32
17696.158 27
17696.790 37
17697.422 35
17698.054 30
17698.686 41
17699.319 33
17699.951 15
17700.583 27
17701.215 22
17701.848 32
17702.480 40
17703.112 21
17703.744 47
17704.377 47
17705.009 51
17705.641 48
17706.274 39
17706.906 42
17707.539 40
17708.171 37
17708.803 50
17709.436 38
17710.068 31
17710.701 37
17711.333 29
17711.965 33
17712.598 25
17713.230 43
17713.863 58
17714.495 41
17715.128 31
17715.760 26
17716.393 30
17717.025 33
17717.658 37
17718.290 32
17718.923 21
17719.556 42
17720.188 48
17720.821 46
17721.453 30
17722.086 24
17722.719 16
17723.351 26
17723.984 24
17724.617 32
17725.249 27
17725.882 24
17726.515 54
17727.147 51
17727.780 58
17728.413 64
17729.046 52
17729.678 45
17730.311 43
17730.944 51
17731.577 35
17732.210 35
17732.842 44
17733.475 38
17734.108 27
17734.741 31
17735.374 25
17736.007 25
17736.640 27
17737.272 41
17737.905 43
17738.538 37
17739.171 38
17739.804 22
17740.437 17
17741.070 22
17741.703 19
17742.336 30
17742.969 29
17743.602 28
17744.235 33
17744.868 47
17745.501 45
17746.134 38
17746.767 27
17747.400 23
17748.033 25
17748.666 29
17749.300 22
17749.933 28
17750.566 18
17751.199 21
17751.832 39
17752.465 34
17753.098 27
17753.732 17
17754.365 40
17754.998 29
17755.631 26
17756.265 37
17756.898 20
17757.531 27
17758.164 25
17758.798 38
17759.431 66
17760.064 62
17760.698 46
17761.331 40
17761.964 38
17762.598 22
17763.231 20
17763.864 48
17764.498 39
17765.131 44
17765.764 31
17766.398 54
17767.031 43
17767.665 33
17768.298 43
17768.932 40
17769.565 42
17770.199 36
17770.832 19
17771.466 29
17772.099 35
17772.733 26
17773.366 30
17774.000 34
17774.633 35
17775.267 27
17775.900 23
17776.534 38
17777.168 38
17777.801 16
17778.435 30
17779.069 25
17779.702 38
17780.336 32
17780.970 41
17781.603 29
17782.237 31
17782.871 31
17783.504 20
17784.138 34
17784.772 43
17785.406 40
17786.039 37
17786.673 47
17787.307 50
17787.941 40
17788.575 36
17789.208 45
17789.842 45
17790.476 46
17791.110 59
17791.744 36
17792.378 34
17793.011 33
17793.645 26
17794.279 37
17794.913 21
17795.547 33
17796.181 30
17796.815 39
17797.449 31
17798.083 19
17798.717 30
17799.351 30
17799.985 42
17800.619 34
17801.253 29
17801.887 42
17802.521 34
17803.155 26
17803.789 27
17804.423 27
17805.058 19
17805.692 28
17806.326 38
17806.960 28
17807.594 28
17808.228 25
17808.862 36
17809.497 32
17810.131 26
17810.765 18
17811.399 23
17812.033 20
17812.668 24
17813.302 42
17813.936 30
17814.570 19
17815.205 40
17815.839 30
17816.473 38
17817.108 24
17817.742 41
17818.376 43
17819.011 28
17819.645 44
17820.279 35
17820.914 23
17821.548 19
17822.183 30
17822.817 25
17823.451 23
17824.086 40
17824.720 41
17825.355 44
17825.989 43
17826.624 37
17827.258 24
17827.893 25
17828.527 38
17829.162 36
17829.796 28
17830.431 26
17831.066 27
17831.700 35
17832.335 39
17832.969 42
17833.604 33
17834.239 22
17834.873 27
17835.508 26
17836.142 37
17836.777 31
17837.412 34
17838.047 48
17838.681 40
17839.316 24
17839.951 22
17840.585 21
17841.220 29
17841.855 42
17842.490 48
17843.124 54
17843.759 41
17844.394 51
17845.029 50
17845.664 38
17846.299 29
17846.933 38
17847.568 36
17848.203 39
17848.838 30
17849.473 29
17850.108 24
17850.743 26
17851.378 35
17852.013 27
17852.648 34
17853.283 40
17853.917 37
17854.552 44
17855.187 37
17855.822 37
17856.457 25
17857.093 27
17857.728 20
17858.363 46
17858.998 68
17859.633 58
17860.268 47
17860.903 55
17861.538 45
17862.173 33
17862.808 28
17863.443 22
17864.079 14
17864.714 25
17865.349 29
17865.984 26
17866.619 24
17867.255 27
17867.890 32
17868.525 41
17869.160 34
17869.795 37
17870.431 31
17871.066 35
17871.701 23
17872.337 42
17872.972 30
17873.607 26
17874.243 17
17874.878 25
17875.513 32
17876.149 27
17876.784 32
17877.419 41
17878.055 36
17878.690 30
17879.326 19
17879.961 45
17880.597 40
17881.232 33
17881.868 23
17882.503 12
17883.138 20
17883.774 17
17884.409 16
17885.045 23
17885.681 27
17886.316 35
17886.952 30
17887.587 26
17888.223 24
17888.858 21
17889.494 21
17890.130 16
17890.765 21
17891.401 35
17892.037 42
17892.672 36
17893.308 30
17893.944 30
17894.579 34
17895.215 37
17895.851 31
17896.486 24
17897.122 18
17897.758 21
17898.394 32
17899.029 32
17899.665 27
17900.301 24
17900.937 14
17901.573 9
17902.209 28
17902.844 38
17903.480 26
17904.116 25
17904.752 25
17905.388 25
17906.024 24
17906.660 37
17907.296 32
17907.932 17
17908.567 21
17909.203 28
17909.839 25
17910.475 32
17911.111 35
17911.747 35
17912.383 36
17913.019 33
17913.655 31
17914.291 23
17914.928 29
17915.564 30
17916.200 45
17916.836 34
17917.472 32
17918.108 23
17918.744 33
17919.380 36
17920.016 40
17920.653 38
17921.289 45
17921.925 50
17922.561 26
17923.197 32
17923.834 25
17924.470 16
17925.106 33
17925.742 36
17926.378 17
17927.015 23
17927.651 28
17928.287 32
17928.924 33
17929.560 47
17930.196 28
17930.833 23
17931.469 40
17932.105 41
17932.742 35
17933.378 30
17934.015 39
17934.651 31
17935.287 43
17935.924 43
17936.560 43
17937.197 40
17937.833 38
17938.470 30
17939.106 23
17939.743 35
17940.379 27
17941.016 20
17941.652 22
17942.289 31
17942.925 26
17943.562 28
17944.198 22
17944.835 19
17945.472 16
17946.108 21
17946.745 31
17947.381 26
17948.018 17
17948.655 22
17949.291 27
17949.928 30
17950.565 39
17951.201 31
17951.838 24
17952.475 40
17953.112 30
17953.748 32
17954.385 30
17955.022 37
17955.659 32
17956.295 34
17956.932 19
17957.569 15
17958.206 12
17958.843 15
17959.480 18
17960.116 25
17960.753 34
17961.390 23
17962.027 21
17962.664 29
17963.301 44
17963.938 33
17964.575 44
17965.212 38
17965.849 37
17966.486 26
17967.123 22
17967.760 27
17968.397 31
17969.034 21
17969.671 19
17970.308 21
17970.945 34
17971.582 41
17972.219 34
17972.856 36
17973.493 26
17974.130 29
17974.767 19
17975.404 18
17976.042 27
17976.679 41
17977.316 28
17977.953 27
17978.590 34
17979.228 23
17979.865 28
17980.502 23
17981.139 22
17981.776 26
17982.414 30
17983.051 11
17983.688 19
17984.326 22
17984.963 37
17985.600 38
17986.237 34
17986.875 27
17987.512 29
17988.149 29
17988.787 20
17989.424 26
17990.062 37
17990.699 25
17991.336 33
17991.974 49
17992.611 47
17993.249 36
17993.886 44
17994.524 47
17995.161 48
17995.799 27
17996.436 19
17997.074 29
17997.711 51
17998.349 45
17998.986 42
17999.624 40
18000.261 43
18000.899 34
18001.537 24
18002.174 26
18002.812 34
18003.449 29
18004.087 29
18004.725 30
18005.362 25
18006.000 31
18006.638 22
18007.275 21
18007.913 19
18008.551 17
18009.189 12
18009.826 32
18010.464 22
18011.102 31
18011.740 25
18012.377 30
18013.015 24
18013.653 20
18014.291 15
18014.929 35
18015.566 37
18016.204 29
18016.842 20
18017.480 26
18018.118 20
18018.756 23
18019.394 23
18020.032 31
18020.670 39
18021.308 45
18021.946 47
18022.583 42
18023.221 31
18023.859 21
18024.497 24
18025.135 35
18025.773 20
18026.412 27
18027.050 28
18027.688 24
18028.326 34
18028.964 26
18029.602 24
18030.240 45
18030.878 48
18031.516 49
18032.154 32
18032.792 45
18033.431 41
18034.069 19
18034.707 31
18035.345 38
18035.983 36
18036.622 31
18037.260 26
18037.898 33
18038.536 29
18039.175 25
18039.813 24
18040.451 25
18041.089 27
18041.728 37
18042.366 23
18043.004 22
18043.643 25
18044.281 32
18044.919 27
18045.558 35
18046.196 36
18046.835 28
18047.473 34
18048.111 25
18048.750 16
18049.388 20
18050.027 20
18050.665 31
18051.304 18
18051.942 23
18052.581 25
18053.219 26
18053.858 21
18054.496 20
18055.135 29
18055.773 29
18056.412 33
18057.050 24
18057.689 28
18058.328 20
18058.966 16
18059.605 12
18060.243 17
18060.882 14
18061.521 13
18062.159 18
18062.798 23
18063.437 23
18064.075 36
18064.714 28
18065.353 38
18065.992 45
18066.630 44
18067.269 44
18067.908 42
18068.547 33
18069.185 28
18069.824 29
18070.463 25
18071.102 21
18071.741 17
18072.380 17
18073.018 22
18073.657 18
18074.296 29
18074.935 34
18075.574 39
18076.213 28
18076.852 42
18077.491 28
18078.130 30
18078.769 22
18079.408 15
18080.047 32
18080.686 30
18081.325 27
18081.964 14
18082.603 20
18083.242 13
18083.881 20
18084.520 29
18085.159 33
18085.798 24
18086.437 24
18087.076 26
18087.715 31
18088.354 29
18088.994 30
18089.633 15
18090.272 9
18090.911 11
18091.550 10
18092.189 23
18092.829 19
18093.468 28
18094.107 20
18094.746 27
18095.386 22
18096.025 27
18096.664 30
18097.303 36
18097.943 32
18098.582 34
18099.221 19
18099.861 13
18100.500 18
18101.139 17
18101.779 15
18102.418 15
18103.058 26
18103.697 38
18104.336 38
18104.976 27
18105.615 33
18106.255 28
18106.894 23
18107.534 11
18108.173 9
18108.813 19
18109.452 24
18110.092 36
18110.731 29
18111.371 19
18112.010 27
18112.650 15
18113.289 20
18113.929 23
18114.568 32
18115.208 22
18115.848 32
18116.487 47
18117.127 33
18117.767 33
18118.406 38
18119.046 21
18119.686 29
18120.325 25
18120.965 22
18121.605 23
18122.244 20
18122.884 17
18123.524 19
18124.164 32
18124.803 29
18125.443 24
18126.083 24
18126.723 26
18127.363 48
18128.003 50
18128.642 23
18129.282 14
18129.922 21
18130.562 34
18131.202 40
18131.842 38
18132.482 36
18133.122 46
18133.761 28
18134.401 21
18135.041 28
18135.681 20
18136.321 17
18136.961 14
18137.601 28
18138.241 27
18138.881 19
18139.521 18
18140.161 31
18140.801 31
18141.442 22
18142.082 34
18142.722 25
18143.362 13
18144.002 15
18144.642 17
18145.282 23
18145.922 28
18146.562 48
18147.203 41
18147.843 27
18148.483 21
18149.123 16
18149.763 14
18150.404 24
18151.044 42
18151.684 23
18152.324 29
18152.965 29
18153.605 21
18154.245 29
18154.886 27
18155.526 23
18156.166 11
18156.807 27
18157.447 29
18158.087 30
18158.728 13
18159.368 16
18160.008 37
18160.649 23
18161.289 17
18161.930 32
18162.570 24
18163.210 13
18163.851 28
18164.491 17
18165.132 13
18165.772 12
18166.413 17
18167.053 22
18167.694 26
18168.335 19
18168.975 21
18169.616 30
18170.256 15
18170.897 19
18171.537 12
18172.178 15
18172.819 24
18173.459 17
18174.100 33
18174.741 33
18175.381 31
18176.022 18
18176.663 27
18177.303 26
18177.944 30
18178.585 27
18179.225 16
18179.866 7
18180.507 9
18181.148 17
18181.788 20
18182.429 11
18183.070 12
18183.711 30
18184.352 24
18184.993 36
18185.633 35
18186.274 61
18186.915 47
18187.556 20
18188.197 29
18188.838 31
18189.479 27
18190.120 28
18190.761 29
18191.401 40
18192.042 34
18192.683 39
18193.324 34
18193.965 29
18194.606 21
18195.247 11
18195.888 13
18196.529 14
18197.171 22
18197.812 14
18198.453 35
18199.094 32
18199.735 25
18200.376 21
18201.017 30
18201.658 36
18202.299 31
18202.940 28
18203.582 17
18204.223 18
18204.864 27
18205.505 33
18206.146 28
18206.788 38
18207.429 22
18208.070 35
18208.711 31
18209.353 20
18209.994 24
18210.635 31
18211.276 22
18211.918 20
18212.559 10
18213.200 20
18213.842 15
18214.483 16
18215.124 21
18215.766 20
18216.407 28
18217.049 17
18217.690 18
18218.331 20
18218.973 38
18219.614 31
18220.256 39
18220.897 57
18221.539 48
18222.180 35
18222.822 30
18223.463 28
18224.105 29
18224.746 17
18225.388 21
18226.029 21
18226.671 30
18227.313 27
18227.954 29
18228.596 20
18229.237 27
18229.879 29
18230.521 29
18231.162 30
18231.804 28
18232.446 26
18233.087 32
18233.729 38
18234.371 22
18235.012 20
18235.654 21
18236.296 31
18236.938 37
18237.579 41
18238.221 22
18238.863 18
18239.505 29
18240.146 28
18240.788 19
18241.430 15
18242.072 17
18242.714 11
18243.356 17
18243.998 22
18244.639 25
18245.281 22
18245.923 25
18246.565 23
18247.207 27
18247.849 33
18248.491 24
18249.133 19
18249.775 21
18250.417 37
18251.059 16
18251.701 13
18252.343 23
18252.985 21
18253.627 22
18254.269 17
18254.911 12
18255.553 38
18256.195 49
18256.837 40
18257.479 29
18258.122 41
18258.764 31
18259.406 33
18260.048 34
18260.690 23
18261.332 14
18261.975 21
18262.617 17
18263.259 31
18263.901 27
18264.543 28
18265.186 26
18265.828 28
18266.470 28
18267.113 34
18267.755 33
18268.397 27
18269.039 26
18269.682 22
18270.324 14
18270.966 15
18271.609 22
18272.251 37
18272.894 25
18273.536 27
18274.178 33
18274.821 25
18275.463 32
18276.106 35
18276.748 29
18277.391 21
18278.033 23
18278.675 30
18279.318 29
18279.960 17
18280.603 10
18281.246 17
18281.888 11
18282.531 25
18283.173 35
18283.816 22
18284.458 21
18285.101 19
18285.744 25
18286.386 36
18287.029 34
18287.671 25
18288.314 22
18288.957 20
18289.599 22
18290.242 21
18290.885 26
18291.527 23
18292.170 17
18292.813 13
18293.456 24
18294.098 29
18294.741 24
18295.384 23
18296.027 16
18296.670 15
18297.312 19
18297.955 23
18298.598 19
18299.241 16
18299.884 9
18300.527 9
18301.169 21
18301.812 18
18302.455 21
18303.098 14
18303.741 28
18304.384 28
18305.027 20
18305.670 20
18306.313 13
18306.956 15
18307.599 30
18308.242 25
18308.885 22
18309.528 32
18310.171 31
18310.814 20
18311.457 20
18312.100 17
18312.743 18
18313.386 13
18314.029 13
18314.673 24
18315.316 23
18315.959 20
18316.602 17
18317.245 19
18317.888 19
18318.531 20
18319.175 27
18319.818 17
18320.461 9
18321.104 16
18321.748 31
18322.391 35
18323.034 14
18323.677 19
18324.321 23
18324.964 27
18325.607 21
18326.251 29
18326.894 48
18327.537 30
18328.181 27
18328.824 26
18329.467 31
18330.111 27
18330.754 17
18331.397 14
18332.041 23
18332.684 30
18333.328 26
18333.971 28
18334.615 30
18335.258 29
18335.902 26
18336.545 20
18337.189 12
18337.832 20
18338.476 31
18339.119 39
18339.763 22
18340.406 27
18341.050 36
18341.694 43
18342.337 34
18342.981 35
18343.624 28
18344.268 22
18344.912 20
18345.555 9
18346.199 24
18346.843 29
18347.486 25
18348.130 28
18348.774 48
18349.417 37
18350.061 16
18350.705 20
18351.349 42
18351.992 49
18352.636 37
18353.280 26
18353.924 24
18354.568 25
18355.212 16
18355.855 20
18356.499 15
18357.143 15
18357.787 10
18358.431 12
18359.075 14
18359.719 19
18360.363 18
18361.006 18
18361.650 14
18362.294 12
18362.938 10
18363.582 22
18364.226 22
18364.870 28
18365.514 34
18366.158 31
18366.802 18
18367.446 12
18368.090 22
18368.734 14
18369.379 3
18370.023 11
18370.667 26
18371.311 28
18371.955 21
18372.599 25
18373.243 19
18373.887 16
18374.532 18
18375.176 32
18375.820 31
18376.464 16
18377.108 28
18377.753 23
18378.397 22
18379.041 27
18379.685 22
18380.330 21
18380.974 17
18381.618 18
18382.262 25
18382.907 19
18383.551 13
18384.195 11
18384.840 9
18385.484 15
18386.128 12
18386.773 10
18387.417 13
18388.062 18
18388.706 19
18389.350 27
18389.995 16
18390.639 28
18391.284 20
18391.928 25
18392.573 28
18393.217 28
18393.862 37
18394.506 25
18395.151 22
18395.795 18
18396.440 18
18397.084 22
18397.729 26
18398.374 14
18399.018 14
18399.663 19
18400.307 18
18400.952 14
18401.597 14
18402.241 16
18402.886 15
18403.531 15
18404.175 11
18404.820 14
18405.465 25
18406.109 25
18406.754 20
18407.399 44
18408.044 47
18408.688 42
18409.333 34
18409.978 22
18410.623 12
18411.268 16
18411.912 15
18412.557 21
18413.202 20
18413.847 16
18414.492 21
18415.137 22
18415.782 24
18416.427 26
18417.071 20
18417.716 25
18418.361 30
18419.006 26
18419.651 34
18420.296 22
18420.941 19
18421.586 13
18422.231 24
18422.876 29
18423.521 25
18424.166 19
18424.811 15
18425.456 31
18426.101 35
18426.746 28
18427.392 24
18428.037 22
18428.682 21
18429.327 15
18429.972 17
18430.617 28
18431.262 19
18431.907 9
18432.553 28
18433.198 34
18433.843 26
18434.488 13
18435.133 19
18435.779 22
18436.424 17
18437.069 18
18437.715 15
18438.360 12
18439.005 17
18439.650 17
18440.296 28
18440.941 32
18441.586 28
18442.232 24
18442.877 24
18443.522 17
18444.168 25
18444.813 21
18445.459 28
18446.104 30
18446.749 38
18447.395 31
18448.040 26
18448.686 21
18449.331 12
18449.977 19
18450.622 20
18451.268 23
18451.913 28
18452.559 32
18453.204 22
18453.850 18
18454.496 20
18455.141 13
18455.787 17
18456.432 14
18457.078 20
18457.724 16
18458.369 27
18459.015 26
18459.660 19
18460.306 20
18460.952 16
18461.597 27
18462.243 20
18462.889 21
18463.535 16
18464.180 18
18464.826 26
18465.472 24
18466.118 18
18466.763 25
18467.409 21
18468.055 16
18468.701 35
18469.347 28
18469.992 22
18470.638 16
18471.284 35
18471.930 20
18472.576 18
18473.222 23
18473.868 31
18474.514 21
18475.160 25
18475.806 23
18476.451 24
18477.097 36
18477.743 28
18478.389 25
18479.035 21
18479.681 11
18480.327 7
18480.973 8
18481.619 28
18482.266 30
18482.912 26
18483.558 25
18484.204 15
18484.850 10
18485.496 21
18486.142 23
18486.788 22
18487.434 13
18488.080 10
18488.727 11
18489.373 7
18490.019 10
18490.665 26
18491.311 23
18491.958 11
18492.604 20
18493.250 21
18493.896 22
18494.543 10
18495.189 18
18495.835 19
18496.481 9
18497.128 9
18497.774 12
18498.420 11
18499.067 13
18499.713 7
18500.360 15
18501.006 28
18501.652 18
18502.299 15
18502.945 12
18503.592 13
18504.238 13
18504.884 16
18505.531 11
18506.177 12
18506.824 13
18507.470 10
18508.117 14
18508.763 10
18509.410 14
18510.056 17
18510.703 16
18511.349 15
18511.996 13
18512.643 16
18513.289 12
18513.936 12
18514.582 21
18515.229 23
18515.876 20
18516.522 18
18517.169 21
18517.816 17
18518.462 16
18519.109 7
18519.756 11
18520.403 4
18521.049 13
18521.696 21
18522.343 22
18522.989 29
18523.636 22
18524.283 24
18524.930 21
18525.577 35
18526.223 29
18526.870 17
18527.517 8
18528.164 16
18528.811 23
18529.458 18
18530.105 22
18530.752 22
18531.398 22
18532.045 19
18532.692 23
18533.339 28
18533.986 26
18534.633 15
18535.280 13
18535.927 15
18536.574 9
18537.221 12
18537.868 15
18538.515 22
18539.162 34
18539.809 29
18540.456 22
18541.103 21
18541.750 14
18542.398 15
18543.045 12
18543.692 17
18544.339 23
18544.986 9
18545.633 31
18546.280 22
18546.928 14
18547.575 14
18548.222 22
18548.869 23
18549.516 16
18550.164 11
18550.811 30
18551.458 18
18552.105 21
18552.753 23
18553.400 21
18554.047 12
18554.695 13
18555.342 10
18555.989 12
18556.637 17
18557.284 13
18557.931 15
18558.579 10
18559.226 9
18559.874 16
18560.521 16
18561.168 11
18561.816 12
18562.463 14
18563.111 20
18563.758 26
18564.406 24
18565.053 17
18565.701 35
18566.348 37
18566.996 38
18567.643 22
18568.291 18
18568.938 27
18569.586 34
18570.234 18
18570.881 11
18571.529 10
18572.176 9
18572.824 10
18573.472 19
18574.119 18
18574.767 17
18575.415 13
18576.062 18
18576.710 10
18577.358 8
18578.006 9
18578.653 12
18579.301 10
18579.949 15
18580.597 24
18581.244 19
18581.892 10
18582.540 10
18583.188 8
18583.836 10
18584.483 23
18585.131 34
18585.779 35
18586.427 32
18587.075 36
18587.723 35
18588.371 31
18589.019 18
18589.666 33
18590.314 23
18590.962 13
18591.610 28
18592.258 21
18592.906 12
18593.554 19
18594.202 19
18594.850 17
18595.498 11
18596.146 12
18596.794 18
18597.442 17
18598.091 13
18598.739 16
18599.387 17
18600.035 18
18600.683 15
18601.331 28
18601.979 33
18602.627 34
18603.275 25
18603.924 22
18604.572 23
18605.220 20
18605.868 36
18606.516 22
18607.165 12
18607.813 14
18608.461 7
18609.109 16
18609.758 22
18610.406 20
18611.054 25
18611.703 26
18612.351 20
18612.999 12
18613.648 10
18614.296 4
18614.944 23
18615.593 20
18616.241 15
18616.890 13
18617.538 13
18618.186 25
18618.835 39
18619.483 23
18620.132 22
18620.780 21
18621.429 9
18622.077 12
18622.726 20
18623.374 27
18624.023 25
18624.671 25
18625.320 36
18625.968 23
18626.617 22
18627.265 20
18627.914 12
18628.563 12
18629.211 6
18629.860 14
18630.509 11
18631.157 7
18631.806 19
18632.454 21
18633.103 16
18633.752 16
18634.401 22
18635.049 17
18635.698 17
18636.347 14
18636.995 17
18637.644 20
18638.293 25
18638.942 18
18639.591 30
18640.239 20
18640.888 20
18641.537 17
18642.186 18
18642.835 20
18643.484 16
18644.132 23
18644.781 38
18645.430 22
18646.079 14
18646.728 14
18647.377 17
18648.026 24
18648.675 19
18649.324 17
18649.973 15
18650.622 26
18651.271 23
18651.920 14
18652.569 7
18653.218 18
18653.867 23
18654.516 19
18655.165 28
18655.814 30
18656.463 27
18657.112 24
18657.761 17
18658.411 18
18659.060 27
18659.709 28
18660.358 18
18661.007 20
18661.656 28
18662.306 23
18662.955 14
18663.604 16
18664.253 28
18664.902 37
18665.552 19
18666.201 19
18666.850 18
18667.499 21
18668.149 30
18668.798 22
18669.447 25
18670.097 19
18670.746 11
18671.395 10
18672.045 12
18672.694 13
18673.343 12
18673.993 4
18674.642 5
18675.292 25
18675.941 21
18676.591 13
18677.240 30
18677.889 20
18678.539 16
18679.188 22
18679.838 22
18680.487 16
18681.137 20
18681.786 21
18682.436 20
18683.086 19
18683.735 16
18684.385 15
18685.034 17
18685.684 29
18686.333 25
18686.983 27
18687.633 22
18688.282 14
18688.932 24
18689.582 27
18690.231 22
18690.881 18
18691.531 12
18692.180 26
18692.830 26
18693.480 21
18694.130 13
18694.779 15
18695.429 21
18696.079 19
18696.729 33
18697.379 29
18698.028 34
18698.678 29
18699.328 20
18699.978 11
18700.628 14
18701.278 28
18701.927 26
18702.577 27
18703.227 18
18703.877 11
18704.527 15
18705.177 11
18705.827 20
18706.477 33
18707.127 33
18707.777 17
18708.427 13
18709.077 11
18709.727 7
18710.377 10
18711.027 12
18711.677 17
18712.327 23
18712.977 17
18713.627 12
18714.277 15
18714.927 12
18715.578 7
18716.228 9
18716.878 9
18717.528 20
18718.178 24
18718.828 17
18719.478 15
18720.129 21
18720.779 10
18721.429 4
18722.079 5
18722.730 12
18723.380 28
18724.030 23
18724.680 8
18725.331 7
18725.981 18
18726.631 17
18727.282 6
18727.932 13
18728.582 21
18729.233 13
18729.883 12
18730.533 22
18731.184 23
18731.834 18
18732.485 9
18733.135 8
18733.785 10
18734.436 23
18735.086 20
18735.737 17
18736.387 32
18737.038 26
18737.688 18
18738.339 19
18738.989 10
18739.640 12
18740.290 15
18740.941 13
18741.591 18
18742.242 20
18742.893 18
18743.543 21
18744.194 13
18744.844 15
18745.495 23
18746.146 25
18746.796 17
18747.447 11
18748.098 20
18748.748 15
18749.399 23
18750.050 15
18750.701 15
18751.351 13
18752.002 12
18752.653 18
18753.304 11
18753.954 7
18754.605 7
18755.256 7
18755.907 25
18756.558 22
18757.208 12
18757.859 15
18758.510 14
18759.161 18
18759.812 16
18760.463 28
18761.114 22
18761.765 14
18762.416 20
18763.066 21
18763.717 26
18764.368 23
18765.019 16
18765.670 18
18766.321 17
18766.972 21
18767.623 32
18768.274 16
18768.925 15
18769.576 18
18770.228 9
18770.879 7
18771.530 11
18772.181 9
18772.832 7
18773.483 18
18774.134 19
18774.785 17
18775.436 20
18776.088 29
18776.739 20
18777.390 18
18778.041 14
18778.692 16
18779.344 33
18779.995 20
18780.646 22
18781.297 22
18781.949 27
18782.600 16
18783.251 14
18783.903 14
18784.554 26
18785.205 12
18785.856 5
18786.508 7
18787.159 15
18787.811 17
18788.462 27
18789.113 21
18789.765 12
18790.416 6
18791.068 8
18791.719 10
18792.370 25
18793.022 25
18793.673 23
18794.325 23
18794.976 21
18795.628 12
18796.279 10
18796.931 13
18797.582 27
18798.234 27
18798.886 23
18799.537 31
18800.189 22
18800.840 20
18801.492 24
18802.144 17
18802.795 23
18803.447 19
18804.098 14
18804.750 19
18805.402 11
18806.053 4
18806.705 10
18807.357 17
18808.009 18
18808.660 16
18809.312 8
18809.964 23
18810.616 21
18811.267 23
18811.919 19
18812.571 19
18813.223 24
18813.875 29
18814.526 25
18815.178 21
18815.830 12
18816.482 16
18817.134 10
18817.786 4
18818.438 10
18819.090 15
18819.741 28
18820.393 19
18821.045 16
18821.697 13
18822.349 11
18823.001 16
18823.653 14
18824.305 24
18824.957 27
18825.609 30
18826.261 19
18826.913 18
18827.565 14
18828.218 26
18828.870 15
18829.522 14
18830.174 17
18830.826 11
18831.478 12
18832.130 15
18832.782 22
18833.434 19
18834.087 11
18834.739 12
18835.391 16
18836.043 20
18836.695 15
18837.348 14
18838.000 18
18838.652 23
18839.304 32
18839.957 24
18840.609 20
18841.261 36
18841.914 23
18842.566 16
18843.218 25
18843.871 15
18844.523 11
18845.175 15
18845.828 17
18846.480 15
18847.132 25
18847.785 19
18848.437 18
18849.090 27
18849.742 24
18850.395 19
18851.047 8
18851.700 5
18852.352 4
18853.004 14
18853.657 15
18854.310 19
18854.962 17
18855.615 12
18856.267 15
18856.920 17
18857.572 17
18858.225 14
18858.877 13
18859.530 18
18860.183 10
18860.835 17
18861.488 16
18862.141 18
18862.793 24
18863.446 20
18864.099 11
18864.751 10
18865.404 14
18866.057 12
18866.710 10
18867.362 3
18868.015 12
18868.668 18
18869.321 32
18869.973 20
18870.626 11
18871.279 19
18871.932 15
18872.585 8
18873.238 10
18873.890 15
18874.543 16
18875.196 12
18875.849 7
18876.502 19
18877.155 31
18877.808 32
18878.461 22
18879.114 15
18879.767 18
18880.420 11
18881.073 11
18881.726 13
18882.379 13
18883.032 8
18883.685 7
18884.338 8
18884.991 13
18885.644 24
18886.297 19
18886.950 17
18887.603 12
18888.256 17
18888.909 20
18889.562 21
18890.216 26
18890.869 15
18891.522 8
18892.175 17
18892.828 18
18893.481 32
18894.135 26
18894.788 22
18895.441 12
18896.094 12
18896.748 15
18897.401 15
18898.054 14
18898.707 27
18899.361 15
18900.014 12
18900.667 18
18901.321 16
18901.974 16
18902.627 15
18903.281 23
18903.934 11
18904.588 18
18905.241 25
18905.894 23
18906.548 24
18907.201 20
18907.855 25
18908.508 24
18909.162 21
18909.815 16
18910.469 14
18911.122 19
18911.776 13
18912.429 17
18913.083 23
18913.736 23
18914.390 18
18915.043 17
18915.697 16
18916.351 12
18917.004 11
18917.658 16
18918.311 25
18918.965 27
18919.619 16
18920.272 10
18920.926 18
18921.580 25
18922.233 23
18922.887 22
18923.541 14
18924.195 22
18924.848 21
18925.502 18
18926.156 16
18926.810 25
18927.463 18
18928.117 21
18928.771 27
18929.425 36
18930.079 41
18930.732 22
18931.386 16
18932.040 9
18932.694 9
18933.348 12
18934.002 14
18934.656 11
18935.310 4
18935.964 14
18936.618 32
18937.271 32
18937.925 22
18938.579 18
18939.233 18
18939.887 18
18940.541 14
18941.195 6
18941.849 5
18942.504 10
18943.158 15
18943.812 18
18944.466 20
18945.120 17
18945.774 9
18946.428 8
18947.082 3
18947.736 15
18948.390 12
18949.045 11
18949.699 14
18950.353 16
18951.007 16
18951.661 14
18952.316 19
18952.970 16
18953.624 10
18954.278 13
18954.933 18
18955.587 9
18956.241 11
18956.895 12
18957.550 19
18958.204 12
18958.858 8
18959.513 20
18960.167 17
18960.821 13
18961.476 13
18962.130 11
18962.785 11
18963.439 13
18964.093 17
18964.748 11
18965.402 9
18966.057 14
18966.711 13
18967.366 12
18968.020 19
18968.675 19
18969.329 14
18969.984 17
18970.638 18
18971.293 13
18971.947 19
18972.602 15
18973.256 11
18973.911 9
18974.566 18
18975.220 16
18975.875 24
18976.529 26
18977.184 28
18977.839 29
18978.493 24
18979.148 25
18979.803 23
18980.457 24
18981.112 25
18981.767 18
18982.422 27
18983.076 25
18983.731 17
18984.386 10
18985.041 12
18985.695 14
18986.350 13
18987.005 13
18987.660 15
18988.315 15
18988.970 13
18989.624 30
18990.279 31
18990.934 54
18991.589 46
18992.244 28
18992.899 26
18993.554 17
18994.209 15
18994.864 19
18995.519 17
18996.174 15
18996.829 18
18997.484 19
18998.139 13
18998.794 7
18999.449 12
19000.104 9
19000.759 11
19001.414 18
19002.069 14
19002.724 14
19003.379 11
19004.034 11
19004.689 16
19005.344 18
19006.000 32
19006.655 26
19007.310 23
19007.965 20
19008.620 17
19009.275 26
19009.931 21
19010.586 11
19011.241 18
19011.896 10
19012.552 11
19013.207 10
19013.862 15
19014.517 28
19015.173 17
19015.828 22
19016.483 25
19017.139 29
19017.794 28
19018.449 15
19019.105 21
19019.760 11
19020.416 16
19021.071 9
19021.726 12
19022.382 14
19023.037 30
19023.693 25
19024.348 26
19025.004 20
19025.659 13
19026.315 11
19026.970 9
19027.626 8
19028.281 14
19028.937 18
19029.592 16
19030.248 21
19030.903 8
19031.559 5
19032.214 5
19032.870 9
19033.526 21
19034.181 20
19034.837 17
19035.493 14
19036.148 19
19036.804 13
19037.460 19
19038.115 23
19038.771 13
19039.427 12
19040.082 11
19040.738 20
19041.394 9
19042.050 15
19042.705 16
19043.361 14
19044.017 15
19044.673 29
19045.329 34
19045.984 23
19046.640 18
19047.296 18
19047.952 11
19048.608 26
19049.264 15
19049.920 19
19050.576 16
19051.232 8
19051.887 12
19052.543 12
19053.199 6
19053.855 6
19054.511 19
19055.167 28
19055.823 31
19056.479 32
19057.135 26
19057.791 22
19058.447 21
19059.103 11
19059.760 21
19060.416 32
19061.072 30
19061.728 32
19062.384 29
19063.040 32
19063.696 32
19064.352 29
19065.008 15
19065.665 13
19066.321 12
19066.977 10
19067.633 16
19068.289 14
19068.946 14
19069.602 16
19070.258 14
19070.914 10
19071.571 7
19072.227 5
19072.883 6
19073.540 8
19074.196 13
19074.852 16
19075.508 17
19076.165 20
19076.821 13
19077.478 25
19078.134 33
19078.790 33
19079.447 19
19080.103 17
19080.760 21
19081.416 11
19082.072 26
19082.729 22
19083.385 18
19084.042 9
19084.698 17
19085.355 26
19086.011 20
19086.668 16
19087.324 15
19087.981 10
19088.638 17
19089.294 12
19089.951 7
19090.607 16
19091.264 18
19091.921 14
19092.577 24
19093.234 15
19093.891 8
19094.547 8
19095.204 44
19095.861 38
19096.517 32
19097.174 32
19097.831 25
19098.487 22
19099.144 10
19099.801 5
19100.458 8
19101.114 9
19101.771 17
19102.428 18
19103.085 25
19103.742 22
19104.399 4
19105.055 7
19105.712 7
19106.369 4
19107.026 17
19107.683 15
19108.340 6
19108.997 7
19109.654 16
19110.311 36
19110.967 37
19111.624 29
19112.281 26
19112.938 23
19113.595 28
19114.252 16
19114.909 12
19115.566 14
19116.223 16
19116.881 6
19117.538 3
19118.195 7
19118.852 12
19119.509 16
19120.166 12
19120.823 7
19121.480 32
19122.137 22
19122.794 10
19123.452 15
19124.109 23
19124.766 18
19125.423 10
19126.080 8
19126.738 10
19127.395 15
19128.052 22
19128.709 11
19129.367 26
19130.024 25
19130.681 23
19131.338 17
19131.996 23
19132.653 19
19133.310 20
19133.968 27
19134.625 22
19135.282 11
19135.940 17
19136.597 21
19137.255 15
19137.912 33
19138.569 30
19139.227 18
19139.884 19
19140.542 13
19141.199 11
19141.857 8
19142.514 4
19143.172 5
19143.829 5
19144.487 12
19145.144 13
19145.802 14
19146.459 22
19147.117 14
19147.775 8
19148.432 12
19149.090 10
19149.747 16
19150.405 16
19151.063 12
19151.720 11
19152.378 21
19153.036 11
19153.693 10
19154.351 8
19155.009 25
19155.666 28
19156.324 14
19156.982 20
19157.640 19
19158.297 21
19158.955 26
19159.613 25
19160.271 22
19160.928 12
19161.586 9
19162.244 23
19162.902 12
19163.560 11
19164.218 5
19164.876 8
19165.533 9
19166.191 12
19166.849 13
19167.507 19
19168.165 14
19168.823 13
19169.481 26
19170.139 17
19170.797 20
19171.455 11
19172.113 15
19172.771 8
19173.429 12
19174.087 17
19174.745 17
19175.403 14
19176.061 15
19176.719 12
19177.377 10
19178.035 11
19178.694 15
19179.352 10
19180.010 11
19180.668 14
19181.326 19
19181.984 19
19182.642 31
19183.301 25
19183.959 17
19184.617 13
19185.275 11
19185.933 13
19186.592 12
19187.250 14
19187.908 13
19188.567 19
19189.225 15
19189.883 20
19190.541 18
19191.200 9
19191.858 13
19192.516 6
19193.175 12
19193.833 18
19194.492 15
19195.150 11
19195.808 8
19196.467 13
19197.125 18
19197.784 14
19198.442 6
19199.101 11
19199.759 13
19200.417 10
19201.076 8
19201.734 17
19202.393 5
19203.052 5
19203.710 10
19204.369 10
19205.027 10
19205.686 5
19206.344 16
19207.003 29
19207.662 19
19208.320 12
19208.979 10
19209.637 18
19210.296 20
19210.955 12
19211.613 13
19212.272 16
19212.931 11
19213.590 17
19214.248 11
19214.907 9
19215.566 13
19216.224 9
19216.883 8
19217.542 5
19218.201 8
19218.860 7
19219.518 7
19220.177 18
19220.836 22
19221.495 19
19222.154 13
19222.813 11
19223.471 11
19224.130 19
19224.789 17
19225.448 10
19226.107 17
19226.766 13
19227.425 10
19228.084 11
19228.743 7
19229.402 6
19230.061 10
19230.720 12
19231.379 9
19232.038 8
19232.697 6
19233.356 10
19234.015 23
19234.674 24
19235.333 16
19235.992 13
19236.651 6
19237.311 14
19237.970 20
19238.629 9
19239.288 11
19239.947 15
19240.606 10
19241.265 21
19241.925 14
19242.584 10
19243.243 20
19243.902 9
19244.562 10
19245.221 26
19245.880 25
19246.539 19
19247.199 10
19247.858 27
19248.517 23
19249.177 18
19249.836 10
19250.495 9
19251.155 15
19251.814 12
19252.473 20
19253.133 27
19253.792 15
19254.452 17
19255.111 10
19255.770 9
19256.430 9
19257.089 8
19257.749 14
19258.408 13
19259.068 8
19259.727 4
19260.387 17
19261.046 14
19261.706 3
19262.365 8
19263.025 14
19263.684 14
19264.344 12
19265.004 20
19265.663 14
19266.323 15
19266.982 18
19267.642 11
19268.302 5
19268.961 6
19269.621 11
19270.281 4
19270.940 6
19271.600 7
19272.260 6
19272.920 12
19273.579 3
19274.239 6
19274.899 9
19275.559 10
19276.218 13
19276.878 11
19277.538 6
19278.198 24
19278.858 21
19279.517 21
19280.177 18
19280.837 21
19281.497 23
19282.157 22
19282.817 25
19283.477 22
19284.137 22
19284.797 12
19285.456 13
19286.116 11
19286.776 8
19287.436 7
19288.096 11
19288.756 21
19289.416 17
19290.076 10
19290.736 14
19291.396 12
19292.056 11
19292.717 16
19293.377 20
19294.037 21
19294.697 19
19295.357 17
19296.017 9
19296.677 7
19297.337 8
19297.997 7
19298.658 12
19299.318 13
19299.978 11
19300.638 11
19301.298 9
19301.959 13
19302.619 21
19303.279 8
19303.939 8
19304.600 17
19305.260 29
19305.920 25
19306.580 11
19307.241 6
19307.901 7
19308.561 13
19309.222 13
19309.882 4
19310.543 1
19311.203 9
19311.863 6
19312.524 11
19313.184 12
19313.845 18
19314.505 15
19315.165 7
19315.826 8
19316.486 14
19317.147 16
19317.807 12
19318.468 23
19319.128 13
19319.789 11
19320.449 10
19321.110 5
19321.771 24
19322.431 41
19323.092 39
19323.752 37
19324.413 33
19325.073 22
19325.734 33
19326.395 37
19327.055 29
19327.716 19
19328.377 18
19329.037 14
19329.698 10
19330.359 6
19331.020 10
19331.680 10
19332.341 2
19333.002 11
19333.663 11
19334.323 11
19334.984 9
19335.645 15
19336.306 8
19336.967 12
19337.627 9
19338.288 8
19338.949 4
19339.610 4
19340.271 12
19340.932 9
19341.593 3
19342.253 3
19342.914 12
19343.575 11
19344.236 8
19344.897 18
19345.558 9
19346.219 22
19346.880 21
19347.541 18
19348.202 17
19348.863 14
19349.524 11
19350.185 14
19350.846 18
19351.507 7
19352.168 19
19352.830 21
19353.491 10
19354.152 14
19354.813 11
19355.474 27
19356.135 27
19356.796 17
19357.458 16
19358.119 16
19358.780 14
19359.441 11
19360.102 1
19360.764 10
19361.425 15
19362.086 10
19362.747 14
19363.409 14
19364.070 13
19364.731 9
19365.392 5
19366.054 16
19366.715 15
19367.376 13
19368.038 10
19368.699 13
19369.361 16
19370.022 14
19370.683 15
19371.345 6
19372.006 19
19372.668 16
19373.329 13
19373.990 13
19374.652 9
19375.313 14
19375.975 10
19376.636 7
19377.298 9
19377.959 11
19378.621 9
19379.282 6
19379.944 15
19380.606 21
19381.267 18
19381.929 18
19382.590 12
19383.252 6
19383.914 8
19384.575 8
19385.237 12
19385.899 10
19386.560 5
19387.222 5
19387.884 18
19388.545 23
19389.207 17
19389.869 14
19390.530 16
19391.192 16
19391.854 13
19392.516 9
19393.178 10
19393.839 10
19394.501 14
19395.163 13
19395.825 12
19396.487 14
19397.148 7
19397.810 6
19398.472 11
19399.134 11
19399.796 10
19400.458 5
19401.120 18
19401.782 24
19402.444 14
19403.106 18
19403.768 11
19404.429 4
19405.091 5
19405.753 6
19406.415 10
19407.077 15
19407.740 21
19408.402 17
19409.064 13
19409.726 10
19410.388 12
19411.050 12
19411.712 8
19412.374 8
19413.036 15
19413.698 20
19414.360 17
19415.023 29
19415.685 23
19416.347 10
19417.009 4
19417.671 12
19418.334 10
19418.996 8
19419.658 6
19420.320 13
19420.982 15
19421.645 15
19422.307 23
19422.969 24
19423.632 15
19424.294 11
19424.956 22
19425.619 22
19426.281 24
19426.943 16
19427.606 16
19428.268 28
19428.930 25
19429.593 10
19430.255 18
19430.918 11
19431.580 13
19432.243 11
19432.905 10
19433.567 20
19434.230 16
19434.892 10
19435.555 10
19436.217 11
19436.880 6
19437.542 28
19438.205 31
19438.868 26
19439.530 19
19440.193 8
19440.855 9
19441.518 14
19442.181 24
19442.843 18
19443.506 13
19444.168 13
19444.831 6
19445.494 4
19446.156 6
19446.819 21
19447.482 14
19448.145 8
19448.807 5
19449.470 6
19450.133 12
19450.796 12
19451.458 9
19452.121 8
19452.784 11
19453.447 18
19454.110 18
19454.772 10
19455.435 11
19456.098 7
19456.761 6
19457.424 25
19458.087 31
19458.750 27
19459.413 18
19460.075 9
19460.738 18
19461.401 34
19462.064 21
19462.727 17
19463.390 12
19464.053 8
19464.716 9
19465.379 19
19466.042 17
19466.705 12
19467.368 6
19468.031 5
19468.694 9
19469.358 12
19470.021 7
19470.684 14
19471.347 11
19472.010 18
19472.673 14
19473.336 20
19473.999 17
19474.663 7
19475.326 11
19475.989 17
19476.652 12
19477.315 19
19477.979 13
19478.642 13
19479.305 17
19479.968 13
19480.632 8
19481.295 2
19481.958 7
19482.621 3
19483.285 10
19483.948 19
19484.611 14
19485.275 11
19485.938 14
19486.602 18
19487.265 10
19487.928 7
19488.592 8
19489.255 7
19489.919 5
19490.582 6
19491.245 14
19491.909 13
19492.572 6
19493.236 11
19493.899 4
19494.563 3
19495.226 8
19495.890 12
19496.553 9
19497.217 14
19497.881 9
19498.544 9
19499.208 19
19499.871 22
19500.535 14
19501.199 11
19501.862 12
19502.526 12
19503.189 7
19503.853 18
19504.517 16
19505.181 10
19505.844 8
19506.508 8
19507.172 8
19507.835 7
19508.499 13
19509.163 21
19509.827 22
19510.490 17
19511.154 18
19511.818 12
19512.482 9
19513.146 13
19513.809 9
19514.473 13
19515.137 10
19515.801 9
19516.465 9
19517.129 3
19517.793 10
19518.457 15
19519.121 6
19519.785 7
19520.448 4
19521.112 12
19521.776 13
19522.440 18
19523.104 20
19523.768 12
19524.432 21
19525.096 27
19525.760 28
19526.425 27
19527.089 24
19527.753 12
19528.417 18
19529.081 11
19529.745 8
19530.409 9
19531.073 11
19531.737 7
19532.401 4
19533.066 7
19533.730 10
19534.394 5
19535.058 7
19535.722 6
19536.387 5
19537.051 7
19537.715 6
19538.379 9
19539.044 12
19539.708 19
19540.372 14
19541.036 8
19541.701 4
19542.365 17
19543.029 23
19543.694 20
19544.358 20
19545.022 9
19545.687 24
19546.351 37
19547.016 25
19547.680 20
19548.344 8
19549.009 3
19549.673 11
19550.338 18
19551.002 21
19551.667 12
19552.331 10
19552.996 13
19553.660 17
19554.325 8
19554.989 9
19555.654 10
19556.318 11
19556.983 13
19557.648 7
19558.312 14
19558.977 14
19559.641 14
19560.306 12
19560.971 14
19561.635 1
19562.300 6
19562.965 8
19563.629 14
19564.294 9
19564.959 8
19565.623 14
19566.288 13
19566.953 10
19567.618 10
19568.282 12
19568.947 9
19569.612 10
19570.277 10
19570.942 15
19571.606 25
19572.271 13
19572.936 11
19573.601 17
19574.266 24
19574.931 22
19575.596 11
19576.260 15
19576.925 10
19577.590 10
19578.255 8
19578.920 8
19579.585 9
19580.250 8
19580.915 7
19581.580 9
19582.245 7
19582.910 10
19583.575 19
19584.240 20
19584.905 14
19585.570 15
19586.235 5
19586.900 8
19587.565 11
19588.230 16
19588.896 8
19589.561 12
19590.226 16
19590.891 12
19591.556 12
19592.221 9
19592.886 5
19593.552 2
19594.217 12
19594.882 5
19595.547 12
19596.213 10
19596.878 21
19597.543 17
19598.208 13
19598.874 14
19599.539 19
19600.204 21
19600.870 16
19601.535 12
19602.200 15
19602.866 12
19603.531 13
19604.196 7
19604.862 7
19605.527 13
19606.192 21
19606.858 23
19607.523 17
19608.189 13
19608.854 8
19609.520 13
19610.185 20
19610.851 38
19611.516 33
19612.182 27
19612.847 16
19613.513 17
19614.178 28
19614.844 21
19615.509 26
19616.175 14
19616.840 12
19617.506 7
19618.172 5
19618.837 9
19619.503 8
19620.169 7
19620.834 4
19621.500 4
19622.166 12
19622.831 20
19623.497 17
19624.163 25
19624.828 19
19625.494 11
19626.160 19
19626.826 13
19627.491 11
19628.157 18
19628.823 21
19629.489 16
19630.155 12
19630.820 10
19631.486 8
19632.152 16
19632.818 19
19633.484 15
19634.150 13
19634.816 6
19635.481 7
19636.147 8
19636.813 12
19637.479 11
19638.145 10
19638.811 8
19639.477 10
19640.143 9
19640.809 8
19641.475 10
19642.141 15
19642.807 10
19643.473 14
19644.139 10
19644.805 10
19645.471 7
19646.137 10
19646.803 15
19647.470 13
19648.136 13
19648.802 11
19649.468 10
19650.134 8
19650.800 10
19651.466 8
19652.133 23
19652.799 16
19653.465 11
19654.131 3
19654.797 14
19655.464 11
19656.130 5
19656.796 10
19657.462 6
19658.129 8
19658.795 7
19659.461 13
19660.128 6
19660.794 5
19661.460 7
19662.127 16
19662.793 17
19663.459 14
19664.126 4
19664.792 19
19665.459 15
19666.125 20
19666.792 19
19667.458 10
19668.124 12
19668.791 12
19669.457 12
19670.124 15
19670.790 9
19671.457 5
19672.123 14
19672.790 17
19673.456 11
19674.123 20
19674.790 25
19675.456 24
19676.123 18
19676.789 6
19677.456 4
19678.123 11
19678.789 8
19679.456 11
19680.123 14
19680.789 19
19681.456 11
19682.123 4
19682.789 6
19683.456 7
19684.123 3
19684.789 10
19685.456 9
19686.123 9
19686.790 11
19687.457 14
19688.123 12
19688.790 17
19689.457 25
19690.124 21
19690.791 14
19691.457 14
19692.124 12
19692.791 11
19693.458 14
19694.125 11
19694.792 21
19695.459 16
19696.126 10
19696.793 10
19697.460 10
19698.127 14
19698.794 19
19699.461 15
19700.128 12
19700.795 12
19701.462 10
19702.129 7
19702.796 16
19703.463 13
19704.130 12
19704.797 30
19705.464 17
19706.131 5
19706.798 6
19707.465 9
19708.132 12
19708.800 13
19709.467 8
19710.134 9
19710.801 2
19711.468 3
19712.135 9
19712.803 12
19713.470 11
19714.137 5
19714.804 5
19715.472 4
19716.139 2
19716.806 3
19717.473 2
19718.141 5
19718.808 10
19719.475 19
19720.143 16
19720.810 8
19721.477 6
19722.145 8
19722.812 10
19723.480 12
19724.147 20
19724.814 13
19725.482 5
19726.149 4
19726.817 8
19727.484 13
19728.152 13
19728.819 23
19729.487 21
19730.154 13
19730.822 8
19731.489 8
19732.157 4
19732.824 8
19733.492 10
19734.159 7
19734.827 10
19735.495 9
19736.162 8
19736.830 15
19737.497 9
19738.165 12
19738.833 6
19739.500 9
19740.168 6
19740.836 6
19741.503 8
19742.171 6
19742.839 10
19743.507 13
19744.174 12
19744.842 4
19745.510 7
19746.178 21
19746.845 13
19747.513 9
19748.181 8
19748.849 9
19749.517 4
19750.184 8
19750.852 11
19751.520 11
19752.188 10
19752.856 9
19753.524 10
19754.192 15
19754.860 9
19755.528 30
19756.196 22
19756.864 20
19757.531 16
19758.199 3
19758.867 3
19759.535 4
19760.203 8
19760.871 6
19761.540 15
19762.208 3
19762.876 12
19763.544 12
19764.212 12
19764.880 12
19765.548 19
19766.216 22
19766.884 18
19767.552 13
19768.220 18
19768.889 14
19769.557 9
19770.225 15
19770.893 12
19771.561 12
19772.230 13
19772.898 14
19773.566 11
19774.234 13
19774.903 19
19775.571 25
19776.239 18
19776.907 12
19777.576 10
19778.244 6
19778.912 4
19779.581 5
19780.249 17
19780.917 21
19781.586 15
19782.254 20
19782.923 8
19783.591 9
19784.259 12
19784.928 7
19785.596 5
19786.265 13
19786.933 18
19787.602 17
19788.270 6
19788.939 3
19789.607 14
19790.276 16
19790.944 15
19791.613 15
19792.281 21
19792.950 12
19793.619 9
19794.287 11
19794.956 6
19795.624 7
19796.293 9
19796.962 4
19797.630 14
19798.299 9
19798.968 15
19799.636 27
19800.305 21
19800.974 9
19801.642 6
19802.311 5
19802.980 15
19803.649 17
19804.317 25
19804.986 23
19805.655 20
19806.324 11
19806.992 7
19807.661 9
19808.330 17
19808.999 12
19809.668 8
19810.337 11
19811.005 13
19811.674 14
19812.343 2
19813.012 6
19813.681 29
19814.350 14
19815.019 5
19815.688 9
19816.357 9
19817.026 16
19817.695 12
19818.364 4
19819.033 4
19819.702 6
19820.371 4
19821.040 5
19821.709 7
19822.378 11
19823.047 6
19823.716 5
19824.385 8
19825.054 9
19825.724 3
19826.393 12
19827.062 15
19827.731 10
19828.400 8
19829.069 9
19829.738 8
19830.408 4
19831.077 9
19831.746 8
19832.415 14
19833.085 29
19833.754 30
19834.423 26
19835.092 16
19835.762 19
19836.431 14
19837.100 11
19837.770 6
19838.439 6
19839.108 12
19839.778 11
19840.447 17
19841.116 13
19841.786 16
19842.455 16
19843.125 10
19843.794 11
19844.463 10
19845.133 8
19845.802 14
19846.472 19
19847.141 13
19847.811 12
19848.480 8
19849.150 5
19849.819 7
19850.489 4
19851.158 7
19851.828 7
19852.498 17
19853.167 6
19853.837 19
19854.506 12
19855.176 17
19855.846 14
19856.515 12
19857.185 11
19857.855 8
19858.524 3
19859.194 9
19859.864 3
19860.533 4
19861.203 5
19861.873 3
19862.542 5
19863.212 9
19863.882 10
19864.552 11
19865.222 10
19865.891 6
19866.561 9
19867.231 10
19867.901 6
19868.571 8
19869.240 20
19869.910 25
19870.580 22
19871.250 23
19871.920 26
19872.590 19
19873.260 12
19873.930 6
19874.600 17
19875.270 21
19875.940 34
19876.610 27
19877.280 16
19877.950 8
19878.620 25
19879.290 18
19879.960 17
19880.630 17
19881.300 26
19881.970 19
19882.640 20
19883.310 19
19883.980 20
19884.650 13
19885.320 13
19885.991 7
19886.661 7
19887.331 8
19888.001 8
19888.671 8
19889.341 9
19890.012 5
19890.682 4
19891.352 9
19892.022 10
19892.692 12
19893.363 9
19894.033 17
19894.703 13
19895.374 9
19896.044 7
19896.714 2
19897.385 6
19898.055 4
19898.725 22
19899.396 22
19900.066 19
19900.736 15
19901.407 14
19902.077 11
19902.748 14
19903.418 14
19904.088 22
19904.759 7
19905.429 6
19906.100 6
19906.770 13
19907.441 7
19908.111 6
19908.782 8
19909.452 10
19910.123 5
19910.793 9
19911.464 6
19912.135 11
19912.805 11
19913.476 7
19914.146 10
19914.817 2
19915.488 4
19916.158 3
19916.829 5
19917.500 2
19918.170 4
19918.841 4
19919.512 3
19920.182 4
19920.853 14
19921.524 5
19922.195 5
19922.865 12
19923.536 10
19924.207 9
19924.878 9
19925.548 7
19926.219 6
19926.890 7
19927.561 5
19928.232 11
19928.903 12
19929.574 16
19930.244 8
19930.915 5
19931.586 11
19932.257 22
19932.928 16
19933.599 10
19934.270 5
19934.941 6
19935.612 7
19936.283 17
19936.954 3
19937.625 7
19938.296 9
19938.967 15
19939.638 21
19940.309 21
19940.980 16
19941.651 9
19942.322 4
19942.993 4
19943.664 12
19944.336 9
19945.007 7
19945.678 5
19946.349 6
19947.020 19
19947.691 22
19948.362 12
19949.034 10
19949.705 11
19950.376 12
19951.047 14
19951.719 11
19952.390 4
19953.061 3
19953.732 14
19954.404 17
19955.075 12
19955.746 9
19956.418 7
19957.089 9
19957.760 4
19958.432 11
19959.103 3
19959.774 7
19960.446 17
19961.117 21
19961.789 27
19962.460 22
19963.131 9
19963.803 13
19964.474 6
19965.146 6
19965.817 1
19966.489 6
19967.160 6
19967.832 4
19968.503 8
19969.175 15
19969.846 7
19970.518 10
19971.190 6
19971.861 4
19972.533 6
19973.204 4
19973.876 8
19974.548 17
19975.219 16
19975.891 16
19976.562 23
19977.234 24
19977.906 17
19978.578 17
19979.249 5
19979.921 7
19980.593 6
19981.264 8
19981.936 8
19982.608 5
19983.280 10
19983.951 16
19984.623 14
19985.295 17
19985.967 13
19986.639 4
19987.311 14
19987.982 14
19988.654 11
19989.326 15
19989.998 11
19990.670 9
19991.342 11
19992.014 3
19992.686 7
19993.358 8
19994.030 11
19994.702 29
19995.374 25
19996.046 25
19996.718 17
19997.390 16
19998.062 20
19998.734 13
19999.406 14
20000.078 7
20000.750 7
20001.422 28
20002.094 20
20002.766 12
20003.438 9
20004.110 12
20004.782 12
20005.455 15
20006.127 16
20006.799 9
20007.471 9
20008.143 5
20008.815 16
20009.488 20
20010.160 15
20010.832 8
20011.504 4
20012.177 4
20012.849 27
20013.521 27
20014.193 30
20014.866 28
20015.538 14
20016.210 11
20016.883 8
20017.555 13
20018.227 20
20018.900 13
20019.572 11
20020.245 9
20020.917 8
20021.589 10
20022.262 6
20022.934 13
20023.607 10
20024.279 11
20024.952 10
20025.624 18
20026.297 13
20026.969 7
20027.642 17
20028.314 21
20028.987 12
20029.659 17
20030.332 11
20031.004 7
20031.677 6
20032.350 7
20033.022 12
20033.695 16
20034.368 20
20035.040 19
20035.713 17
20036.385 18
20037.058 11
20037.731 11
20038.404 15
20039.076 29
20039.749 29
20040.422 9
20041.094 1
20041.767 6
20042.440 6
20043.113 9
20043.786 19
20044.458 12
20045.131 15
20045.804 10
20046.477 9
20047.150 5
20047.822 8
20048.495 11
20049.168 11
20049.841 8
20050.514 6
20051.187 1
20051.860 12
20052.533 5
20053.206 11
20053.879 18
20054.552 12
20055.225 8
20055.898 2
20056.571 4
20057.244 14
20057.917 12
20058.590 11
20059.263 3
20059.936 5
20060.609 16
20061.282 13
20061.955 20
20062.628 15
20063.301 6
20063.974 6
20064.648 18
20065.321 12
20065.994 12
20066.667 13
20067.340 5
20068.013 8
20068.687 4
20069.360 2
20070.033 6
20070.706 8
20071.380 13
20072.053 8
20072.726 5
20073.399 11
20074.073 16
20074.746 12
20075.419 7
20076.093 3
20076.766 4
20077.439 5
20078.113 5
20078.786 6
20079.460 9
20080.133 16
20080.806 12
20081.480 12
20082.153 14
20082.827 6
20083.500 2
20084.174 7
20084.847 14
20085.521 7
20086.194 10
20086.868 12
20087.541 23
20088.215 13
20088.888 8
20089.562 6
20090.235 7
20090.909 10
20091.582 5
20092.256 9
20092.930 9
20093.603 19
20094.277 16
20094.951 10
20095.624 13
20096.298 12
20096.972 8
20097.645 13
20098.319 4
20098.993 5
20099.666 13
20100.340 19
20101.014 15
20101.688 13
20102.361 8
20103.035 3
20103.709 17
20104.383 16
20105.057 11
20105.730 9
20106.404 9
20107.078 10
20107.752 8
20108.426 2
20109.100 7
20109.774 7
20110.448 15
20111.121 9
20111.795 6
20112.469 14
20113.143 15
20113.817 16
20114.491 10
20115.165 3
20115.839 11
20116.513 19
20117.187 15
20117.861 7
20118.535 6
20119.209 7
20119.883 8
20120.558 12
20121.232 10
20121.906 9
20122.580 13
20123.254 5
20123.928 12
20124.602 7
20125.276 4
20125.951 6
20126.625 9
20127.299 22
20127.973 15
20128.647 9
20129.322 8
20129.996 10
20130.670 8
20131.344 8
20132.019 4
20132.693 3
20133.367 4
20134.041 19
20134.716 17
20135.390 17
20136.064 13
20136.739 8
20137.413 10
20138.087 14
20138.762 4
20139.436 8
20140.111 10
20140.785 11
20141.459 16
20142.134 14
20142.808 24
20143.483 25
20144.157 16
20144.832 24
20145.506 22
20146.181 14
20146.855 11
20147.530 22
20148.204 13
20148.879 8
20149.553 10
20150.228 1
20150.903 3
20151.577 7
20152.252 14
20152.926 18
20153.601 7
20154.276 10
20154.950 5
20155.625 5
20156.300 14
20156.974 5
20157.649 12
20158.324 19
20158.999 16
20159.673 9
20160.348 8
20161.023 15
20161.698 11
20162.372 17
20163.047 13
20163.722 18
20164.397 16
20165.072 6
20165.746 9
20166.421 7
20167.096 9
20167.771 6
20168.446 13
20169.121 8
20169.796 4
20170.471 6
20171.145 9
20171.820 9
20172.495 10
20173.170 9
20173.845 5
20174.520 20
20175.195 9
20175.870 1
20176.545 5
20177.220 4
20177.895 2
20178.570 4
20179.245 6
20179.920 4
20180.596 9
20181.271 7
20181.946 4
20182.621 6
20183.296 16
20183.971 7
20184.646 9
20185.321 13
20185.997 11
20186.672 4
20187.347 6
20188.022 9
20188.697 7
20189.373 10
20190.048 10
20190.723 37
20191.398 22
20192.074 14
20192.749 8
20193.424 10
20194.100 9
20194.775 8
20195.450 8
20196.126 10
20196.801 5
20197.476 1
20198.152 12
20198.827 10
20199.502 11
20200.178 12
20200.853 17
20201.529 10
20202.204 20
20202.880 21
20203.555 11
20204.231 10
20204.906 10
20205.582 11
20206.257 9
20206.933 7
20207.608 3
20208.284 7
20208.959 12
20209.635 17
20210.310 13
20210.986 12
20211.662 22
20212.337 19
20213.013 9
20213.688 23
20214.364 26
20215.040 20
20215.715 17
20216.391 13
20217.067 14
20217.742 8
20218.418 44
20219.094 39
20219.770 26
20220.445 17
20221.121 15
20221.797 26
20222.473 19
20223.148 10
20223.824 9
20224.500 12
20225.176 9
20225.852 8
20226.528 8
20227.203 9
20227.879 15
20228.555 23
20229.231 14
20229.907 8
20230.583 8
20231.259 12
20231.935 12
20232.611 8
20233.287 8
20233.963 9
20234.639 2
20235.315 4
20235.991 7
20236.667 8
20237.343 14
20238.019 19
20238.695 18
20239.371 7
20240.047 4
20240.723 11
20241.399 15
20242.075 19
20242.751 12
20243.427 11
20244.104 12
20244.780 5
20245.456 4
20246.132 10
20246.808 7
20247.485 6
20248.161 4
20248.837 7
20249.513 7
20250.189 4
20250.866 8
20251.542 5
20252.218 7
20252.895 12
20253.571 15
20254.247 8
20254.923 9
20255.600 14
20256.276 14
20256.952 10
20257.629 10
20258.305 9
20258.982 14
20259.658 9
20260.334 9
20261.011 7
20261.687 10
20262.364 9
20263.040 9
20263.717 5
20264.393 7
20265.070 9
20265.746 3
20266.423 4
20267.099 6
20267.776 4
20268.452 21
20269.129 16
20269.805 13
20270.482 9
20271.159 8
20271.835 13
20272.512 15
20273.188 14
20273.865 15
20274.542 23
20275.218 23
20275.895 18
20276.572 16
20277.248 8
20277.925 14
20278.602 14
20279.279 17
20279.955 20
20280.632 19
20281.309 15
20281.986 14
20282.662 17
20283.339 9
20284.016 11
20284.693 8
20285.370 13
20286.047 17
20286.723 11
20287.400 4
20288.077 8
20288.754 3
20289.431 7
20290.108 11
20290.785 9
20291.462 8
20292.139 12
20292.816 15
20293.493 26
20294.170 20
20294.847 10
20295.524 11
20296.201 17
20296.878 15
20297.555 10
20298.232 14
20298.909 16
20299.586 9
20300.263 8
20300.940 11
20301.617 14
20302.294 13
20302.971 14
20303.648 13
20304.326 12
20305.003 11
20305.680 11
20306.357 9
20307.034 9
20307.711 10
20308.389 8
20309.066 9
20309.743 9
20310.420 24
20311.098 28
20311.775 18
20312.452 16
20313.130 10
20313.807 8
20314.484 5
20315.161 9
20315.839 12
20316.516 8
20317.194 4
20317.871 4
20318.548 11
20319.226 10
20319.903 7
20320.581 17
20321.258 14
20321.935 10
20322.613 5
20323.290 7
20323.968 11
20324.645 9
20325.323 9
20326.000 7
20326.678 3
20327.355 12
20328.033 13
20328.710 12
20329.388 12
20330.066 11
20330.743 4
20331.421 4
20332.098 16
20332.776 14
20333.454 18
20334.131 15
20334.809 10
20335.487 17
20336.164 16
20336.842 8
20337.520 8
20338.197 4
20338.875 5
20339.553 7
20340.231 9
20340.908 14
20341.586 8
20342.264 5
20342.942 7
20343.619 5
20344.297 10
20344.975 7
20345.653 4
20346.331 6
20347.009 9
20347.687 8
20348.364 4
20349.042 5
20349.720 15
20350.398 6
20351.076 7
20351.754 5
20352.432 6
20353.110 7
20353.788 14
20354.466 18
20355.144 14
20355.822 23
20356.500 6
20357.178 11
20357.856 6
20358.534 4
20359.212 5
20359.890 10
20360.568 13
20361.246 13
20361.924 10
20362.603 2
20363.281 8
20363.959 10
20364.637 9
20365.315 9
20365.993 19
20366.671 11
20367.350 7
20368.028 3
20368.706 5
20369.384 16
20370.063 14
20370.741 11
20371.419 4
20372.097 8
20372.776 1
20373.454 4
20374.132 6
20374.811 21
20375.489 22
20376.167 14
20376.846 18
20377.524 7
20378.202 6
20378.881 7
20379.559 6
20380.238 4
20380.916 10
20381.594 12
20382.273 8
20382.951 8
20383.630 10
20384.308 17
20384.987 15
20385.665 12
20386.344 4
20387.022 10
20387.701 3
20388.379 4
20389.058 6
20389.737 7
20390.415 10
20391.094 5
20391.772 8
20392.451 12
20393.130 13
20393.808 4
20394.487 7
20395.166 27
20395.844 20
20396.523 11
20397.202 12
20397.880 4
20398.559 2
20399.238 11
20399.916 15
20400.595 10
20401.274 7
20401.953 12
20402.632 17
20403.310 12
20403.989 11
20404.668 2
20405.347 4
20406.026 18
20406.704 19
20407.383 9
20408.062 12
20408.741 20
20409.420 18
20410.099 16
20410.778 16
20411.457 18
20412.136 25
20412.815 15
20413.494 10
20414.173 21
20414.852 7
20415.531 20
20416.210 17
20416.889 15
20417.568 15
20418.247 14
20418.926 14
20419.605 14
20420.284 4
20420.963 2
20421.642 6
20422.321 5
20423.000 5
20423.679 5
20424.359 8
20425.038 6
20425.717 8
20426.396 5
20427.075 8
20427.755 5
20428.434 7
20429.113 8
20429.792 13
20430.471 11
20431.151 16
20431.830 21
20432.509 23
20433.189 11
20433.868 12
20434.547 7
20435.226 12
20435.906 8
20436.585 8
20437.265 5
20437.944 6
20438.623 9
20439.303 7
20439.982 11
20440.662 9
20441.341 9
20442.020 9
20442.700 7
20443.379 4
20444.059 8
20444.738 8
20445.418 5
20446.097 8
20446.777 10
20447.456 17
20448.136 17
20448.815 15
20449.495 17
20450.175 15
20450.854 28
20451.534 22
20452.213 7
20452.893 10
20453.573 4
20454.252 11
20454.932 15
20455.612 10
20456.291 8
20456.971 19
20457.651 9
20458.330 6
20459.010 7
20459.690 15
20460.370 24
20461.049 15
20461.729 5
20462.409 12
20463.089 20
20463.768 15
20464.448 11
20465.128 10
20465.808 13
20466.488 6
20467.168 7
20467.847 4
20468.527 5
20469.207 5
20469.887 4
20470.567 7
20471.247 12
20471.927 9
20472.607 4
20473.287 7
20473.967 20
20474.647 20
20475.327 11
20476.007 13
20476.687 10
20477.367 11
20478.047 9
20478.727 9
20479.407 9
20480.087 2
20480.767 4
20481.447 9
20482.127 14
20482.807 22
20483.488 19
20484.168 9
20484.848 8
20485.528 8
20486.208 5
20486.888 8
20487.569 6
20488.249 11
20488.929 5
20489.609 5
20490.289 2
20490.970 7
20491.650 11
20492.330 7
20493.011 7
20493.691 7
20494.371 7
20495.052 7
20495.732 10
20496.412 14
20497.093 12
20497.773 14
20498.453 7
20499.134 11
20499.814 13
20500.494 22
20501.175 12
20501.855 12
20502.536 6
20503.216 3
20503.897 6
20504.577 10
20505.258 8
20505.938 13
20506.619 7
20507.299 5
20507.980 2
20508.660 2
20509.341 6
20510.021 13
20510.702 7
20511.383 6
20512.063 2
20512.744 6
20513.424 4
20514.105 7
20514.786 8
20515.466 9
20516.147 6
20516.828 15
20517.508 12
20518.189 15
20518.870 31
20519.551 20
20520.231 13
20520.912 10
20521.593 4
20522.274 5
20522.954 12
20523.635 8
20524.316 8
20524.997 5
20525.678 1
20526.358 8
20527.039 2
20527.720 7
20528.401 19
20529.082 18
20529.763 15
20530.444 13
20531.125 25
20531.806 25
20532.487 21
20533.167 18
20533.848 13
20534.529 12
20535.210 17
20535.891 17
20536.572 16
20537.253 10
20537.934 6
20538.616 7
20539.297 3
20539.978 12
20540.659 14
20541.340 13
20542.021 11
20542.702 8
20543.383 12
20544.064 20
20544.745 20
20545.427 11
20546.108 4
20546.789 4
20547.470 9
20548.151 3
20548.833 1
20549.514 1
20550.195 6
20550.876 6
20551.557 9
20552.239 7
20552.920 5
20553.601 4
20554.283 6
20554.964 5
20555.645 10
20556.327 10
20557.008 21
20557.689 24
20558.371 16
20559.052 10
20559.733 8
20560.415 10
20561.096 11
20561.778 12
20562.459 9
20563.141 11
20563.822 21
20564.504 16
20565.185 14
20565.867 7
20566.548 7
20567.230 11
20567.911 8
20568.593 11
20569.274 15
20569.956 9
20570.637 7
20571.319 8
20572.000 10
20572.682 9
20573.364 3
20574.045 8
20574.727 11
20575.409 3
20576.090 8
20576.772 5
20577.454 6
20578.135 4
20578.817 6
20579.499 4
20580.181 2
20580.862 4
20581.544 1
20582.226 6
20582.908 12
20583.589 21
20584.271 17
20584.953 7
20585.635 11
20586.317 14
20586.998 6
20587.680 11
20588.362 11
20589.044 7
20589.726 15
20590.408 19
20591.090 10
20591.772 7
20592.454 9
20593.136 8
20593.818 8
20594.500 9
20595.181 11
20595.863 14
20596.545 8
20597.227 6
20597.910 15
20598.592 22
20599.274 25
20599.956 22
20600.638 20
20601.320 11
20602.002 12
20602.684 19
20603.366 19
20604.048 14
20604.730 11
20605.413 14
20606.095 8
20606.777 10
20607.459 9
20608.141 7
20608.823 5
20609.506 10
20610.188 7
20610.870 12
20611.552 6
20612.235 7
20612.917 10
20613.599 14
20614.282 4
20614.964 6
20615.646 7
20616.328 8
20617.011 8
20617.693 5
20618.376 8
20619.058 5
20619.740 6
20620.423 6
20621.105 8
20621.788 7
20622.470 11
20623.152 5
20623.835 1
20624.517 5
20625.200 5
20625.882 4
20626.565 4
20627.247 7
20627.930 15
20628.612 13
20629.295 11
20629.977 10
20630.660 10
20631.343 9
20632.025 5
20632.708 11
20633.390 15
20634.073 11
20634.756 3
20635.438 1
20636.121 8
20636.804 6
20637.486 6
20638.169 7
20638.852 7
20639.534 13
20640.217 20
20640.900 18
20641.583 12
20642.265 13
20642.948 6
20643.631 8
20644.314 11
20644.997 8
20645.679 7
20646.362 12
20647.045 9
20647.728 20
20648.411 20
20649.094 10
20649.777 4
20650.459 6
20651.142 13
20651.825 11
20652.508 8
20653.191 5
20653.874 4
20654.557 4
20655.240 10
20655.923 9
20656.606 15
20657.289 16
20657.972 13
20658.655 17
20659.338 17
20660.021 11
20660.704 14
20661.387 14
20662.070 13
20662.753 16
20663.437 16
20664.120 6
20664.803 3
20665.486 4
20666.169 4
20666.852 8
20667.535 9
20668.219 8
20668.902 8
20669.585 9
20670.268 6
20670.952 2
20671.635 4
20672.318 3
20673.001 6
20673.685 4
20674.368 6
20675.051 7
20675.734 2
20676.418 5
20677.101 3
20677.784 3
20678.468 4
20679.151 3
20679.835 4
20680.518 7
20681.201 8
20681.885 10
20682.568 14
20683.252 10
20683.935 7
20684.619 5
20685.302 9
20685.986 19
20686.669 11
20687.353 2
20688.036 3
20688.720 6
20689.403 5
20690.087 4
20690.770 15
20691.454 17
20692.137 8
20692.821 4
20693.505 9
20694.188 15
20694.872 11
20695.555 7
20696.239 6
20696.923 11
20697.606 6
20698.290 6
20698.974 8
20699.658 8
20700.341 3
20701.025 13
20701.709 19
20702.393 13
20703.076 9
20703.760 10
20704.444 12
20705.128 8
20705.811 12
20706.495 16
20707.179 23
20707.863 15
20708.547 17
20709.231 7
20709.915 11
20710.598 8
20711.282 8
20711.966 16
20712.650 9
20713.334 8
20714.018 3
20714.702 2
20715.386 5
20716.070 6
20716.754 7
20717.438 10
20718.122 12
20718.806 15
20719.490 15
20720.174 8
20720.858 9
20721.542 9
20722.226 18
20722.910 14
20723.594 15
20724.279 10
20724.963 9
20725.647 7
20726.331 3
20727.015 11
20727.699 6
20728.383 9
20729.068 4
20729.752 8
20730.436 13
20731.120 9
20731.805 16
20732.489 14
20733.173 7
20733.857 14
20734.542 21
20735.226 8
20735.910 4
20736.595 2
20737.279 0
20737.963 0
20738.648 1
20739.332 3
20740.016 3
20740.701 3
20741.385 1
20742.070 6
20742.754 7
20743.438 4
20744.123 2
20744.807 8
20745.492 9
20746.176 6
20746.861 9
20747.545 13
20748.230 11
20748.914 14
20749.599 10
20750.283 11
20750.968 12
20751.652 2
20752.337 12
20753.022 14
20753.706 21
20754.391 13
20755.075 5
20755.760 5
20756.445 6
20757.129 8
20757.814 2
20758.499 2
20759.183 6
20759.868 10
20760.553 10
20761.238 9
20761.922 7
20762.607 7
20763.292 6
20763.977 7
20764.661 5
20765.346 14
20766.031 10
20766.716 5
20767.401 4
20768.085 4
20768.770 15
20769.455 15
20770.140 11
20770.825 16
20771.510 21
20772.195 13
20772.880 11
20773.565 9
20774.249 7
20774.934 6
20775.619 7
20776.304 13
20776.989 14
20777.674 14
20778.359 9
20779.044 7
20779.729 12
20780.414 10
20781.099 8
20781.785 6
20782.470 7
20783.155 6
20783.840 6
20784.525 6
20785.210 12
20785.895 7
20786.580 10
20787.265 17
20787.951 23
20788.636 22
20789.321 14
20790.006 11
20790.691 18
20791.377 16
20792.062 12
20792.747 10
20793.432 15
20794.118 10
20794.803 5
20795.488 21
20796.173 22
20796.859 13
20797.544 6
20798.229 7
20798.915 16
20799.600 16
20800.286 8
20800.971 5
20801.656 2
20802.342 3
20803.027 3
20803.713 4
20804.398 1
20805.083 5
20805.769 10
20806.454 15
20807.140 13
20807.825 17
20808.511 13
20809.196 11
20809.882 9
20810.567 14
20811.253 3
20811.938 3
20812.624 5
20813.310 3
20813.995 10
20814.681 12
20815.366 7
20816.052 6
20816.738 6
20817.423 3
20818.109 3
20818.795 13
20819.480 20
20820.166 19
20820.852 18
20821.538 10
20822.223 16
20822.909 8
20823.595 5
20824.280 11
20824.966 15
20825.652 6
20826.338 10
20827.024 6
20827.709 0
20828.395 3
20829.081 9
20829.767 21
20830.453 22
20831.139 12
20831.825 7
20832.511 8
20833.196 9
20833.882 7
20834.568 7
20835.254 4
20835.940 5
20836.626 6
20837.312 6
20837.998 0
20838.684 1
20839.370 12
20840.056 10
20840.742 7
20841.428 2
20842.114 2
20842.800 1
20843.486 15
20844.173 15
20844.859 14
20845.545 11
20846.231 5
20846.917 13
20847.603 4
20848.289 2
20848.975 1
20849.662 10
20850.348 7
20851.034 13
20851.720 17
20852.407 24
20853.093 18
20853.779 24
20854.465 23
20855.152 15
20855.838 21
20856.524 20
20857.210 19
20857.897 13
20858.583 17
20859.269 7
20859.956 4
20860.642 3
20861.328 4
20862.015 4
20862.701 5
20863.388 5
20864.074 4
20864.761 5
20865.447 3
20866.133 9
20866.820 18
20867.506 12
20868.193 9
20868.879 9
20869.566 11
20870.252 7
20870.939 9
20871.625 11
20872.312 6
20872.999 2
20873.685 4
20874.372 2
20875.058 4
20875.745 10
20876.432 7
20877.118 12
20877.805 22
20878.491 20
20879.178 9
20879.865 6
20880.552 6
20881.238 11
20881.925 7
20882.612 12
20883.298 11
20883.985 14
20884.672 5
20885.359 5
20886.045 5
20886.732 6
20887.419 6
20888.106 7
20888.793 10
20889.480 4
20890.166 5
20890.853 10
20891.540 13
20892.227 8
20892.914 7
20893.601 9
20894.288 4
20894.975 8
20895.662 16
20896.348 23
20897.035 25
20897.722 18
20898.409 8
20899.096 4
20899.783 2
20900.470 2
20901.157 1
20901.844 2
20902.532 7
20903.219 5
20903.906 3
20904.593 7
20905.280 7
20905.967 9
20906.654 10
20907.341 6
20908.028 4
20908.716 5
20909.403 4
20910.090 14
20910.777 11
20911.464 14
20912.151 22
20912.839 25
20913.526 9
20914.213 6
20914.900 10
20915.588 14
20916.275 13
20916.962 5
20917.650 7
20918.337 8
20919.024 6
20919.711 6
20920.399 8
20921.086 8
20921.774 12
20922.461 11
20923.148 12
20923.836 7
20924.523 5
20925.211 0
20925.898 2
20926.585 0
20927.273 11
20927.960 13
20928.648 10
20929.335 10
20930.023 4
20930.710 19
20931.398 17
20932.085 9
20932.773 13
20933.461 7
20934.148 11
20934.836 11
20935.523 10
20936.211 8
20936.898 4
20937.586 10
20938.274 13
20938.961 5
20939.649 5
20940.337 5
20941.024 9
20941.712 14
20942.400 14
20943.088 10
20943.775 6
20944.463 10
20945.151 14
20945.838 7
20946.526 5
20947.214 6
20947.902 7
20948.590 2
20949.277 3
20949.965 3
20950.653 9
20951.341 6
20952.029 6
20952.717 8
20953.405 4
20954.093 0
20954.780 6
20955.468 5
20956.156 5
20956.844 3
20957.532 7
20958.220 10
20958.908 14
20959.596 10
20960.284 2
20960.972 4
20961.660 17
20962.348 29
20963.036 22
20963.724 18
20964.412 13
20965.100 17
20965.788 8
20966.477 8
20967.165 13
20967.853 7
20968.541 5
20969.229 11
20969.917 10
20970.605 5
20971.294 5
20971.982 6
20972.670 12
20973.358 10
20974.046 4
20974.735 2
20975.423 5
20976.111 3
20976.799 2
20977.488 3
20978.176 3
20978.864 5
20979.553 3
20980.241 9
20980.929 4
20981.618 10
20982.306 7
20982.994 3
20983.683 3
20984.371 2
20985.060 5
20985.748 5
20986.436 3
20987.125 12
20987.813 20
20988.502 14
20989.190 22
20989.879 26
20990.567 25
20991.256 13
20991.944 8
20992.633 12
20993.321 13
20994.010 9
20994.698 8
20995.387 13
20996.076 5
20996.764 2
[truncated: 21,444 more chars]
