# Supplementary material for: LIMPIC: a computational method for the separation of protein MALDI-TOF-MS signals from noise
Source: BMC Bioinformatics. 2007 Mar 26;8:101. doi: 10.1186/1471-2105-8-101 (PMC1847688; doi:10.1186/1471-2105-8-101)
Supplement: Additional File 2 — Compressed archive of 30 text files, containing MALDI-TOF-MS data acquired from in-vitro protein mixtures. The text files are arranged in 6 folders, each referring to a different cytochrome C concentration. [file 1471-2105-8-101-S2.zip › SOL_7.5_TXT/SOL_calib_07d.txt]

4990.065 0
4990.400 0
4990.736 0
4991.072 0
4991.408 0
4991.743 0
4992.079 0
4992.415 0
4992.751 724
4993.086 762
4993.422 727
4993.758 734
4994.094 769
4994.430 749
4994.766 746
4995.101 774
4995.437 825
4995.773 702
4996.109 722
4996.445 738
4996.781 714
4997.117 736
4997.453 749
4997.789 853
4998.125 744
4998.461 744
4998.797 699
4999.133 660
4999.469 740
4999.805 818
5000.141 829
5000.477 763
5000.813 745
5001.149 770
5001.485 745
5001.821 823
5002.157 808
5002.494 808
5002.830 852
5003.166 848
5003.502 820
5003.838 877
5004.174 855
5004.511 852
5004.847 832
5005.183 865
5005.519 873
5005.855 889
5006.192 930
5006.528 994
5006.864 913
5007.200 853
5007.537 843
5007.873 763
5008.209 768
5008.546 812
5008.882 814
5009.218 816
5009.555 748
5009.891 718
5010.227 714
5010.564 742
5010.900 775
5011.237 800
5011.573 751
5011.910 778
5012.246 772
5012.582 782
5012.919 701
5013.255 760
5013.592 793
5013.928 789
5014.265 758
5014.601 715
5014.938 731
5015.275 795
5015.611 826
5015.948 817
5016.284 772
5016.621 751
5016.957 694
5017.294 712
5017.631 725
5017.967 766
5018.304 799
5018.641 781
5018.977 802
5019.314 813
5019.651 814
5019.987 845
5020.324 813
5020.661 771
5020.998 768
5021.334 780
5021.671 772
5022.008 786
5022.345 746
5022.681 707
5023.018 725
5023.355 795
5023.692 906
5024.029 802
5024.366 763
5024.702 782
5025.039 810
5025.376 787
5025.713 853
5026.050 807
5026.387 760
5026.724 811
5027.061 819
5027.398 773
5027.735 739
5028.072 745
5028.409 763
5028.746 793
5029.083 838
5029.420 776
5029.757 798
5030.094 853
5030.431 825
5030.768 734
5031.105 662
5031.442 684
5031.779 856
5032.116 817
5032.454 830
5032.791 889
5033.128 841
5033.465 788
5033.802 791
5034.139 789
5034.477 834
5034.814 874
5035.151 821
5035.488 763
5035.825 745
5036.163 693
5036.500 742
5036.837 809
5037.174 785
5037.512 782
5037.849 763
5038.186 797
5038.524 829
5038.861 861
5039.198 873
5039.536 750
5039.873 709
5040.211 710
5040.548 708
5040.885 664
5041.223 701
5041.560 695
5041.898 667
5042.235 788
5042.573 750
5042.910 731
5043.248 723
5043.585 742
5043.923 734
5044.260 722
5044.598 737
5044.935 752
5045.273 793
5045.610 939
5045.948 886
5046.285 787
5046.623 772
5046.961 765
5047.298 801
5047.636 899
5047.974 837
5048.311 762
5048.649 775
5048.987 723
5049.324 733
5049.662 819
5050.000 896
5050.337 905
5050.675 904
5051.013 914
5051.351 834
5051.688 820
5052.026 796
5052.364 789
5052.702 872
5053.040 842
5053.377 841
5053.715 852
5054.053 784
5054.391 715
5054.729 757
5055.067 741
5055.405 766
5055.743 757
5056.080 763
5056.418 822
5056.756 830
5057.094 786
5057.432 758
5057.770 791
5058.108 754
5058.446 779
5058.784 759
5059.122 698
5059.460 670
5059.798 668
5060.136 733
5060.474 719
5060.812 747
5061.151 734
5061.489 787
5061.827 822
5062.165 757
5062.503 740
5062.841 727
5063.179 689
5063.517 718
5063.856 693
5064.194 732
5064.532 774
5064.870 802
5065.208 785
5065.547 736
5065.885 743
5066.223 765
5066.561 833
5066.900 819
5067.238 846
5067.576 882
5067.915 891
5068.253 878
5068.591 896
5068.930 891
5069.268 822
5069.606 743
5069.945 673
5070.283 750
5070.622 752
5070.960 783
5071.298 822
5071.637 842
5071.975 815
5072.314 783
5072.652 768
5072.991 721
5073.329 659
5073.668 670
5074.006 702
5074.345 733
5074.683 713
5075.022 793
5075.360 860
5075.699 829
5076.037 820
5076.376 799
5076.715 718
5077.053 768
5077.392 772
5077.731 757
5078.069 774
5078.408 761
5078.747 743
5079.085 751
5079.424 727
5079.763 824
5080.101 767
5080.440 712
5080.779 767
5081.118 778
5081.456 929
5081.795 928
5082.134 894
5082.473 847
5082.812 802
5083.150 739
5083.489 724
5083.828 679
5084.167 610
5084.506 685
5084.845 669
5085.183 655
5085.522 624
5085.861 690
5086.200 739
5086.539 784
5086.878 746
5087.217 738
5087.556 722
5087.895 771
5088.234 772
5088.573 827
5088.912 700
5089.251 675
5089.590 769
5089.929 778
5090.268 676
5090.607 697
5090.946 710
5091.285 757
5091.624 720
5091.964 685
5092.303 745
5092.642 754
5092.981 711
5093.320 705
5093.659 734
5093.999 661
5094.338 688
5094.677 761
5095.016 807
5095.355 825
5095.695 762
5096.034 748
5096.373 739
5096.712 694
5097.052 651
5097.391 708
5097.730 681
5098.070 694
5098.409 779
5098.748 743
5099.088 636
5099.427 608
5099.766 581
5100.106 593
5100.445 550
5100.785 631
5101.124 659
5101.463 720
5101.803 704
5102.142 726
5102.482 760
5102.821 755
5103.161 805
5103.500 838
5103.840 762
5104.179 722
5104.519 714
5104.858 695
5105.198 714
5105.537 733
5105.877 762
5106.217 757
5106.556 679
5106.896 638
5107.235 656
5107.575 789
5107.915 726
5108.254 774
5108.594 744
5108.934 660
5109.273 664
5109.613 633
5109.953 662
5110.293 721
5110.632 719
5110.972 685
5111.312 724
5111.652 684
5111.991 638
5112.331 624
5112.671 645
5113.011 673
5113.351 713
5113.690 763
5114.030 785
5114.370 740
5114.710 683
5115.050 744
5115.390 740
5115.730 736
5116.070 730
5116.409 697
5116.749 732
5117.089 676
5117.429 720
5117.769 708
5118.109 822
5118.449 790
5118.789 754
5119.129 775
5119.469 743
5119.809 670
5120.149 628
5120.489 597
5120.830 599
5121.170 698
5121.510 674
5121.850 709
5122.190 742
5122.530 774
5122.870 731
5123.210 632
5123.551 656
5123.891 647
5124.231 644
5124.571 721
5124.911 679
5125.252 653
5125.592 702
5125.932 736
5126.272 742
5126.613 787
5126.953 751
5127.293 759
5127.633 679
5127.974 667
5128.314 688
5128.654 728
5128.995 695
5129.335 682
5129.675 719
5130.016 732
5130.356 732
5130.697 688
5131.037 658
5131.377 634
5131.718 648
5132.058 723
5132.399 697
5132.739 676
5133.080 657
5133.420 719
5133.761 676
5134.101 668
5134.442 706
5134.782 714
5135.123 681
5135.463 639
5135.804 595
5136.145 530
5136.485 608
5136.826 610
5137.166 691
5137.507 714
5137.848 705
5138.188 692
5138.529 658
5138.870 679
5139.210 623
5139.551 590
5139.892 597
5140.232 582
5140.573 677
5140.914 718
5141.255 709
5141.595 654
5141.936 687
5142.277 737
5142.618 714
5142.959 628
5143.299 604
5143.640 663
5143.981 744
5144.322 718
5144.663 735
5145.004 763
5145.344 734
5145.685 696
5146.026 739
5146.367 757
5146.708 781
5147.049 663
5147.390 712
5147.731 832
5148.072 739
5148.413 725
5148.754 743
5149.095 696
5149.436 756
5149.777 725
5150.118 750
5150.459 753
5150.800 724
5151.141 674
5151.482 690
5151.823 687
5152.165 658
5152.506 628
5152.847 807
5153.188 824
5153.529 754
5153.870 717
5154.211 685
5154.553 686
5154.894 640
5155.235 718
5155.576 766
5155.918 775
5156.259 796
5156.600 763
5156.941 737
5157.283 738
5157.624 674
5157.965 727
5158.307 703
5158.648 643
5158.989 618
5159.331 684
5159.672 741
5160.013 717
5160.355 716
5160.696 758
5161.037 750
5161.379 723
5161.720 653
5162.062 713
5162.403 752
5162.745 721
5163.086 681
5163.428 644
5163.769 638
5164.111 640
5164.452 640
5164.794 645
5165.135 622
5165.477 657
5165.818 668
5166.160 709
5166.502 670
5166.843 665
5167.185 690
5167.526 704
5167.868 715
5168.210 742
5168.551 796
5168.893 784
5169.235 702
5169.576 688
5169.918 653
5170.260 676
5170.601 680
5170.943 779
5171.285 823
5171.627 832
5171.968 793
5172.310 724
5172.652 700
5172.994 682
5173.336 741
5173.677 726
5174.019 740
5174.361 666
5174.703 608
5175.045 607
5175.387 677
5175.729 752
5176.071 758
5176.412 724
5176.754 720
5177.096 674
5177.438 672
5177.780 650
5178.122 669
5178.464 617
5178.806 601
5179.148 604
5179.490 610
5179.832 663
5180.174 645
5180.516 687
5180.858 703
5181.200 733
5181.542 752
5181.885 690
5182.227 599
5182.569 595
5182.911 627
5183.253 708
5183.595 647
5183.937 616
5184.280 589
5184.622 636
5184.964 728
5185.306 763
5185.648 746
5185.991 714
5186.333 762
5186.675 789
5187.017 771
5187.360 753
5187.702 749
5188.044 726
5188.387 667
5188.729 669
5189.071 674
5189.414 631
5189.756 678
5190.098 593
5190.441 630
5190.783 690
5191.125 668
5191.468 720
5191.810 745
5192.153 750
5192.495 644
5192.838 673
5193.180 737
5193.523 621
5193.865 642
5194.208 762
5194.550 797
5194.893 838
5195.235 762
5195.578 698
5195.920 784
5196.263 787
5196.605 787
5196.948 734
5197.291 693
5197.633 652
5197.976 640
5198.318 661
5198.661 689
5199.004 697
5199.346 726
5199.689 760
5200.032 707
5200.374 717
5200.717 746
5201.060 721
5201.403 661
5201.745 762
5202.088 744
5202.431 734
5202.774 698
5203.117 715
5203.459 748
5203.802 732
5204.145 703
5204.488 726
5204.831 691
5205.174 732
5205.516 690
5205.859 676
5206.202 656
5206.545 679
5206.888 656
5207.231 645
5207.574 678
5207.917 640
5208.260 578
5208.603 514
5208.946 567
5209.289 543
5209.632 554
5209.975 563
5210.318 642
5210.661 710
5211.004 658
5211.347 596
5211.690 679
5212.033 701
5212.376 711
5212.719 676
5213.062 648
5213.406 715
5213.749 733
5214.092 680
5214.435 670
5214.778 650
5215.121 717
5215.465 723
5215.808 703
5216.151 655
5216.494 687
5216.838 686
5217.181 700
5217.524 653
5217.867 620
5218.211 664
5218.554 695
5218.897 729
5219.241 720
5219.584 724
5219.927 812
5220.271 795
5220.614 747
5220.957 692
5221.301 617
5221.644 591
5221.988 651
5222.331 641
5222.674 608
5223.018 594
5223.361 668
5223.705 667
5224.048 725
5224.392 700
5224.735 664
5225.079 669
5225.422 717
5225.766 734
5226.109 687
5226.453 733
5226.797 723
5227.140 690
5227.484 668
5227.827 645
5228.171 655
5228.515 670
5228.858 653
5229.202 638
5229.546 621
5229.889 712
5230.233 727
5230.577 734
5230.920 711
5231.264 701
5231.608 669
5231.952 652
5232.295 625
5232.639 659
5232.983 661
5233.327 626
5233.670 598
5234.014 605
5234.358 637
5234.702 631
5235.046 597
5235.390 577
5235.734 608
5236.077 673
5236.421 726
5236.765 775
5237.109 744
5237.453 759
5237.797 771
5238.141 703
5238.485 671
5238.829 693
5239.173 722
5239.517 712
5239.861 620
5240.205 636
5240.549 622
5240.893 631
5241.237 653
5241.581 647
5241.925 708
5242.269 744
5242.613 788
5242.957 749
5243.301 751
5243.646 662
5243.990 656
5244.334 690
5244.678 686
5245.022 656
5245.366 671
5245.711 642
5246.055 626
5246.399 708
5246.743 745
5247.087 729
5247.432 638
5247.776 703
5248.120 616
5248.465 612
5248.809 620
5249.153 713
5249.497 713
5249.842 640
5250.186 630
5250.531 663
5250.875 677
5251.219 692
5251.564 685
5251.908 717
5252.252 649
5252.597 711
5252.941 712
5253.286 652
5253.630 670
5253.975 689
5254.319 715
5254.664 723
5255.008 728
5255.353 683
5255.697 697
5256.042 704
5256.386 669
5256.731 661
5257.075 656
5257.420 673
5257.765 669
5258.109 644
5258.454 692
5258.798 688
5259.143 674
5259.488 642
5259.832 697
5260.177 729
5260.522 687
5260.866 661
5261.211 726
5261.556 655
5261.900 604
5262.245 658
5262.590 653
5262.935 636
5263.280 628
5263.624 561
5263.969 521
5264.314 458
5264.659 520
5265.004 613
5265.348 622
5265.693 637
5266.038 601
5266.383 566
5266.728 563
5267.073 559
5267.418 538
5267.763 542
5268.107 589
5268.452 609
5268.797 638
5269.142 594
5269.487 534
5269.832 588
5270.177 580
5270.522 580
5270.867 570
5271.212 537
5271.557 556
5271.902 620
5272.248 651
5272.593 587
5272.938 592
5273.283 660
5273.628 681
5273.973 697
5274.318 649
5274.663 648
5275.008 643
5275.354 741
5275.699 726
5276.044 686
5276.389 617
5276.734 639
5277.080 650
5277.425 583
5277.770 603
5278.115 561
5278.461 529
5278.806 616
5279.151 579
5279.496 599
5279.842 609
5280.187 572
5280.532 565
5280.878 557
5281.223 538
5281.569 591
5281.914 617
5282.259 660
5282.605 675
5282.950 686
5283.296 706
5283.641 673
5283.986 707
5284.332 696
5284.677 654
5285.023 685
5285.368 646
5285.714 579
5286.059 587
5286.405 670
5286.750 636
5287.096 603
5287.442 671
5287.787 642
5288.133 640
5288.478 616
5288.824 643
5289.170 745
5289.515 679
5289.861 650
5290.206 659
5290.552 638
5290.898 633
5291.243 618
5291.589 632
5291.935 640
5292.281 639
5292.626 686
5292.972 699
5293.318 656
5293.664 599
5294.009 616
5294.355 744
5294.701 750
5295.047 665
5295.393 661
5295.738 719
5296.084 725
5296.430 672
5296.776 705
5297.122 744
5297.468 660
5297.814 624
5298.160 556
5298.505 561
5298.851 578
5299.197 560
5299.543 571
5299.889 535
5300.235 487
5300.581 515
5300.927 531
5301.273 564
5301.619 670
5301.965 621
5302.311 578
5302.657 615
5303.003 575
5303.350 608
5303.696 595
5304.042 607
5304.388 685
5304.734 663
5305.080 662
5305.426 670
5305.772 688
5306.119 695
5306.465 662
5306.811 682
5307.157 634
5307.503 626
5307.850 677
5308.196 684
5308.542 670
5308.888 671
5309.235 637
5309.581 631
5309.927 673
5310.274 662
5310.620 630
5310.966 629
5311.313 617
5311.659 598
5312.005 613
5312.352 589
5312.698 577
5313.044 642
5313.391 676
5313.737 660
5314.084 697
5314.430 710
5314.777 699
5315.123 659
5315.470 633
5315.816 597
5316.163 525
5316.509 597
5316.856 662
5317.202 647
5317.549 686
5317.895 683
5318.242 651
5318.588 669
5318.935 633
5319.282 600
5319.628 583
5319.975 586
5320.321 649
5320.668 675
5321.015 678
5321.361 650
5321.708 638
5322.055 632
5322.401 597
5322.748 624
5323.095 622
5323.442 657
5323.788 682
5324.135 661
5324.482 671
5324.829 612
5325.175 638
5325.522 646
5325.869 648
5326.216 602
5326.563 602
5326.910 583
5327.256 535
5327.603 569
5327.950 557
5328.297 561
5328.644 591
5328.991 614
5329.338 557
5329.685 586
5330.032 520
5330.379 520
5330.726 537
5331.073 551
5331.420 573
5331.767 615
5332.114 680
5332.461 649
5332.808 608
5333.155 618
5333.502 581
5333.849 532
5334.196 546
5334.543 531
5334.890 648
5335.237 608
5335.584 616
5335.932 629
5336.279 616
5336.626 614
5336.973 643
5337.320 650
5337.667 661
5338.015 756
5338.362 782
5338.709 704
5339.056 752
5339.404 700
5339.751 663
5340.098 641
5340.445 638
5340.793 668
5341.140 676
5341.487 626
5341.835 607
5342.182 602
5342.529 596
5342.877 579
5343.224 593
5343.572 653
5343.919 629
5344.266 605
5344.614 577
5344.961 619
5345.309 646
5345.656 584
5346.004 547
5346.351 597
5346.699 610
5347.046 618
5347.394 594
5347.741 646
5348.089 683
5348.436 617
5348.784 627
5349.131 664
5349.479 607
5349.827 632
5350.174 634
5350.522 654
5350.869 610
5351.217 556
5351.565 598
5351.912 544
5352.260 554
5352.608 555
5352.955 609
5353.303 582
5353.651 629
5353.999 584
5354.346 549
5354.694 515
5355.042 579
5355.390 565
5355.737 581
5356.085 565
5356.433 533
5356.781 594
5357.129 578
5357.476 550
5357.824 584
5358.172 587
5358.520 601
5358.868 590
5359.216 627
5359.564 572
5359.912 573
5360.260 633
5360.608 677
5360.956 684
5361.304 731
5361.651 728
5361.999 683
5362.347 679
5362.695 630
5363.044 642
5363.392 601
5363.740 567
5364.088 654
5364.436 656
5364.784 605
5365.132 622
5365.480 570
5365.828 602
5366.176 586
5366.524 625
5366.873 687
5367.221 670
5367.569 559
5367.917 522
5368.265 519
5368.613 524
5368.962 632
5369.310 656
5369.658 599
5370.006 628
5370.355 584
5370.703 510
5371.051 539
5371.399 572
5371.748 582
5372.096 597
5372.444 628
5372.793 595
5373.141 589
5373.489 597
5373.838 585
5374.186 576
5374.535 621
5374.883 607
5375.231 618
5375.580 634
5375.928 649
5376.277 608
5376.625 668
5376.974 658
5377.322 680
5377.671 665
5378.019 636
5378.368 601
5378.716 611
5379.065 624
5379.413 623
5379.762 629
5380.110 642
5380.459 663
5380.808 678
5381.156 710
5381.505 689
5381.854 626
5382.202 583
5382.551 570
5382.900 621
5383.248 748
5383.597 712
5383.946 705
5384.294 720
5384.643 687
5384.992 653
5385.340 634
5385.689 606
5386.038 541
5386.387 488
5386.736 548
5387.084 574
5387.433 527
5387.782 591
5388.131 583
5388.480 586
5388.829 669
5389.177 671
5389.526 677
5389.875 676
5390.224 619
5390.573 602
5390.922 593
5391.271 615
5391.620 667
5391.969 659
5392.318 593
5392.667 519
5393.016 550
5393.365 534
5393.714 522
5394.063 580
5394.412 553
5394.761 576
5395.110 596
5395.459 600
5395.808 600
5396.157 632
5396.506 648
5396.855 545
5397.205 530
5397.554 540
5397.903 553
5398.252 554
5398.601 573
5398.950 553
5399.300 515
5399.649 539
5399.998 545
5400.347 542
5400.696 561
5401.046 533
5401.395 601
5401.744 689
5402.094 604
5402.443 634
5402.792 663
5403.142 592
5403.491 579
5403.840 594
5404.190 577
5404.539 615
5404.888 633
5405.238 642
5405.587 618
5405.936 605
5406.286 608
5406.635 609
5406.985 567
5407.334 514
5407.684 494
5408.033 521
5408.383 556
5408.732 512
5409.082 489
5409.431 525
5409.781 558
5410.130 591
5410.480 596
5410.829 577
5411.179 612
5411.529 610
5411.878 607
5412.228 620
5412.577 529
5412.927 533
5413.277 525
5413.626 515
5413.976 524
5414.326 527
5414.675 541
5415.025 526
5415.375 489
5415.725 560
5416.074 581
5416.424 563
5416.774 524
5417.124 564
5417.473 647
5417.823 678
5418.173 677
5418.523 672
5418.873 609
5419.223 609
5419.572 658
5419.922 647
5420.272 592
5420.622 644
5420.972 675
5421.322 634
5421.672 645
5422.022 637
5422.372 600
5422.722 572
5423.072 503
5423.421 549
5423.771 531
5424.121 537
5424.471 558
5424.822 583
5425.172 595
5425.522 593
5425.872 589
5426.222 590
5426.572 560
5426.922 565
5427.272 548
5427.622 560
5427.972 534
5428.322 467
5428.673 494
5429.023 546
5429.373 519
5429.723 534
5430.073 518
5430.423 488
5430.774 501
5431.124 587
5431.474 605
5431.824 622
5432.175 597
5432.525 611
5432.875 626
5433.225 591
5433.576 570
5433.926 504
5434.276 528
5434.627 550
5434.977 530
5435.327 576
5435.678 581
5436.028 628
5436.379 657
5436.729 581
5437.079 596
5437.430 616
5437.780 586
5438.131 569
5438.481 573
5438.832 490
5439.182 556
5439.533 567
5439.883 540
5440.234 591
5440.584 708
5440.935 659
5441.285 684
5441.636 657
5441.986 632
5442.337 612
5442.688 610
5443.038 598
5443.389 555
5443.739 525
5444.090 564
5444.441 589
5444.791 538
5445.142 536
5445.493 543
5445.844 616
5446.194 610
5446.545 521
5446.896 459
5447.246 482
5447.597 488
5447.948 522
5448.299 489
5448.650 530
5449.000 554
5449.351 550
5449.702 541
5450.053 523
5450.404 488
5450.754 461
5451.105 458
5451.456 475
5451.807 482
5452.158 494
5452.509 519
5452.860 543
5453.211 568
5453.562 568
5453.913 573
5454.264 601
5454.615 532
5454.966 486
5455.317 508
5455.668 507
5456.019 507
5456.370 535
5456.721 551
5457.072 495
5457.423 504
5457.774 540
5458.125 508
5458.476 549
5458.827 589
5459.178 617
5459.530 658
5459.881 642
5460.232 646
5460.583 644
5460.934 616
5461.285 568
5461.637 578
5461.988 547
5462.339 546
5462.690 581
5463.042 587
5463.393 645
5463.744 604
5464.095 578
5464.447 613
5464.798 554
5465.149 560
5465.501 634
5465.852 559
5466.203 581
5466.555 603
5466.906 536
5467.258 566
5467.609 574
5467.960 535
5468.312 533
5468.663 535
5469.015 573
5469.366 624
5469.718 661
5470.069 655
5470.421 639
5470.772 541
5471.124 567
5471.475 544
5471.827 527
5472.178 515
5472.530 529
5472.881 537
5473.233 600
5473.584 583
5473.936 548
5474.288 499
5474.639 455
5474.991 430
5475.343 439
5475.694 477
5476.046 525
5476.398 594
5476.749 601
5477.101 580
5477.453 538
5477.804 547
5478.156 581
5478.508 585
5478.860 563
5479.211 522
5479.563 524
5479.915 568
5480.267 560
5480.619 588
5480.970 599
5481.322 571
5481.674 570
5482.026 554
5482.378 597
5482.730 569
5483.082 525
5483.434 559
5483.786 587
5484.137 583
5484.489 552
5484.841 565
5485.193 574
5485.545 624
5485.897 540
5486.249 517
5486.601 495
5486.953 485
5487.305 469
5487.657 523
5488.009 551
5488.362 576
5488.714 570
5489.066 500
5489.418 512
5489.770 543
5490.122 515
5490.474 529
5490.826 535
5491.178 552
5491.531 557
5491.883 521
5492.235 533
5492.587 535
5492.939 577
5493.292 568
5493.644 551
5493.996 564
5494.348 475
5494.701 450
5495.053 439
5495.405 477
5495.757 475
5496.110 516
5496.462 591
5496.814 549
5497.167 569
5497.519 574
5497.872 561
5498.224 527
5498.576 631
5498.929 617
5499.281 584
5499.634 551
5499.986 510
5500.338 486
5500.691 468
5501.043 507
5501.396 564
5501.748 501
5502.101 548
5502.453 533
5502.806 531
5503.158 526
5503.511 525
5503.864 545
5504.216 522
5504.569 597
5504.921 563
5505.274 522
5505.627 569
5505.979 543
5506.332 491
5506.684 574
5507.037 592
5507.390 566
5507.743 557
5508.095 559
5508.448 576
5508.801 567
5509.153 586
5509.506 580
5509.859 532
5510.212 521
5510.564 495
5510.917 497
5511.270 460
5511.623 481
5511.976 522
5512.328 533
5512.681 493
5513.034 521
5513.387 604
5513.740 549
5514.093 522
5514.446 521
5514.799 512
5515.152 568
5515.504 600
5515.857 554
5516.210 496
5516.563 482
5516.916 502
5517.269 508
5517.622 517
5517.975 512
5518.328 522
5518.681 528
5519.034 620
5519.388 510
5519.741 506
5520.094 519
5520.447 507
5520.800 521
5521.153 556
5521.506 567
5521.859 587
5522.212 578
5522.566 547
5522.919 537
5523.272 577
5523.625 609
5523.978 575
5524.332 534
5524.685 523
5525.038 462
5525.391 484
5525.745 513
5526.098 506
5526.451 511
5526.804 523
5527.158 509
5527.511 552
5527.864 543
5528.218 542
5528.571 606
5528.924 672
5529.278 624
5529.631 582
5529.985 544
5530.338 586
5530.691 628
5531.045 597
5531.398 620
5531.752 608
5532.105 602
5532.459 529
5532.812 529
5533.166 552
5533.519 565
5533.873 502
5534.226 490
5534.580 538
5534.933 550
5535.287 518
5535.640 539
5535.994 523
5536.348 527
5536.701 511
5537.055 507
5537.409 486
5537.762 535
5538.116 522
5538.470 506
5538.823 493
5539.177 523
5539.531 514
5539.884 504
5540.238 509
5540.592 524
5540.946 521
5541.299 560
5541.653 536
5542.007 525
5542.361 555
5542.714 509
5543.068 489
5543.422 489
5543.776 470
5544.130 419
5544.484 479
5544.838 474
5545.191 450
5545.545 439
5545.899 453
5546.253 427
5546.607 457
5546.961 462
5547.315 520
5547.669 558
5548.023 494
5548.377 551
5548.731 595
5549.085 569
5549.439 497
5549.793 504
5550.147 531
5550.501 541
5550.855 599
5551.209 617
5551.563 554
5551.917 411
5552.271 431
5552.626 450
5552.980 471
5553.334 514
5553.688 509
5554.042 416
5554.396 412
5554.751 495
5555.105 476
5555.459 467
5555.813 470
5556.167 496
5556.522 488
5556.876 533
5557.230 615
5557.584 597
5557.939 560
5558.293 552
5558.647 539
5559.002 590
5559.356 643
5559.710 583
5560.065 507
5560.419 542
5560.773 535
5561.128 487
5561.482 460
5561.837 456
5562.191 472
5562.546 525
5562.900 553
5563.254 529
5563.609 500
5563.963 513
5564.318 558
5564.672 512
5565.027 520
5565.381 513
5565.736 501
5566.091 518
5566.445 532
5566.800 515
5567.154 531
5567.509 516
5567.863 549
5568.218 558
5568.573 555
5568.927 502
5569.282 483
5569.637 485
5569.991 495
5570.346 500
5570.701 488
5571.055 508
5571.410 539
5571.765 506
5572.120 496
5572.474 506
5572.829 449
5573.184 448
5573.539 551
5573.894 549
5574.248 552
5574.603 532
5574.958 545
5575.313 568
5575.668 589
5576.023 561
5576.377 592
5576.732 628
5577.087 585
5577.442 528
5577.797 544
5578.152 573
5578.507 564
5578.862 544
5579.217 497
5579.572 524
5579.927 555
5580.282 512
5580.637 586
5580.992 592
5581.347 550
5581.702 446
5582.057 477
5582.412 499
5582.767 503
5583.122 504
5583.477 519
5583.832 524
5584.188 552
5584.543 506
5584.898 532
5585.253 489
5585.608 489
5585.963 536
5586.319 524
5586.674 507
5587.029 559
5587.384 509
5587.739 485
5588.095 514
5588.450 503
5588.805 505
5589.161 516
5589.516 462
5589.871 443
5590.226 500
5590.582 484
5590.937 442
5591.292 491
5591.648 561
5592.003 568
5592.359 497
5592.714 480
5593.069 539
5593.425 577
5593.780 557
5594.136 544
5594.491 567
5594.847 629
5595.202 652
5595.558 606
5595.913 594
5596.269 533
5596.624 489
5596.980 522
5597.335 513
5597.691 530
5598.046 474
5598.402 502
5598.757 522
5599.113 509
5599.469 514
5599.824 510
5600.180 491
5600.536 519
5600.891 490
5601.247 504
5601.603 577
5601.958 541
5602.314 473
5602.670 431
5603.025 428
5603.381 480
5603.737 453
5604.093 439
5604.448 441
5604.804 489
5605.160 510
5605.516 537
5605.872 501
5606.227 561
5606.583 633
5606.939 621
5607.295 580
5607.651 556
5608.007 568
5608.363 517
5608.719 476
5609.074 429
5609.430 501
5609.786 522
5610.142 486
5610.498 483
5610.854 481
5611.210 445
5611.566 442
5611.922 425
5612.278 452
5612.634 470
5612.990 455
5613.346 461
5613.702 443
5614.058 522
5614.415 528
5614.771 481
5615.127 456
5615.483 493
5615.839 512
5616.195 524
5616.551 566
5616.908 595
5617.264 564
5617.620 535
5617.976 565
5618.332 528
5618.688 448
5619.045 447
5619.401 499
5619.757 490
5620.113 519
5620.470 569
5620.826 545
5621.182 511
5621.539 531
5621.895 514
5622.251 567
5622.608 548
5622.964 494
5623.320 436
5623.677 483
5624.033 495
5624.390 511
5624.746 588
5625.102 547
5625.459 505
5625.815 497
5626.172 500
5626.528 464
5626.885 469
5627.241 488
5627.598 501
5627.954 614
5628.311 611
5628.667 547
5629.024 547
5629.380 450
5629.737 398
5630.094 432
5630.450 491
5630.807 493
5631.163 490
5631.520 534
5631.877 534
5632.233 513
5632.590 492
5632.947 506
5633.303 500
5633.660 537
5634.017 560
5634.373 533
5634.730 537
5635.087 514
5635.444 480
5635.800 564
5636.157 552
5636.514 528
5636.871 538
5637.228 520
5637.584 505
5637.941 495
5638.298 505
5638.655 540
5639.012 584
5639.369 620
5639.726 587
5640.082 544
5640.439 527
5640.796 473
5641.153 499
5641.510 552
5641.867 547
5642.224 531
5642.581 480
5642.938 543
5643.295 591
5643.652 625
5644.009 574
5644.366 591
5644.723 612
5645.080 619
5645.437 649
5645.794 642
5646.151 686
5646.509 690
5646.866 769
5647.223 730
5647.580 783
5647.937 869
5648.294 879
5648.651 964
5649.009 1120
5649.366 1223
5649.723 1323
5650.080 1539
5650.437 1658
5650.795 1553
5651.152 1407
5651.509 1574
5651.866 1567
5652.224 1428
5652.581 1373
5652.938 1257
5653.296 1221
5653.653 1198
5654.010 1076
5654.368 957
5654.725 859
5655.082 874
5655.440 830
5655.797 825
5656.155 809
5656.512 725
5656.869 700
5657.227 676
5657.584 655
5657.942 608
5658.299 574
5658.657 563
5659.014 665
5659.372 665
5659.729 604
5660.087 703
5660.444 720
5660.802 713
5661.159 668
5661.517 676
5661.875 623
5662.232 613
5662.590 652
5662.947 720
5663.305 694
5663.663 735
5664.020 682
5664.378 685
5664.736 676
5665.093 588
5665.451 545
5665.809 590
5666.167 634
5666.524 663
5666.882 670
5667.240 623
5667.598 660
5667.955 755
5668.313 695
5668.671 668
5669.029 703
5669.387 774
5669.744 826
5670.102 889
5670.460 770
5670.818 639
5671.176 647
5671.534 694
5671.892 712
5672.250 656
5672.608 671
5672.965 662
5673.323 633
5673.681 654
5674.039 623
5674.397 669
5674.755 715
5675.113 733
5675.471 761
5675.829 742
5676.187 707
5676.545 684
5676.904 692
5677.262 719
5677.620 702
5677.978 704
5678.336 668
5678.694 588
5679.052 565
5679.410 616
5679.768 542
5680.127 564
5680.485 560
5680.843 539
5681.201 626
5681.559 603
5681.918 582
5682.276 597
5682.634 630
5682.992 691
5683.351 783
5683.709 765
5684.067 778
5684.425 734
5684.784 656
5685.142 640
5685.500 634
5685.859 579
5686.217 539
5686.576 544
5686.934 579
5687.292 607
5687.651 570
5688.009 637
5688.368 708
5688.726 686
5689.084 611
5689.443 627
5689.801 619
5690.160 587
5690.518 591
5690.877 587
5691.235 538
5691.594 554
5691.952 616
5692.311 689
5692.669 614
5693.028 562
5693.387 578
5693.745 597
5694.104 605
5694.462 588
5694.821 596
5695.180 498
5695.538 448
5695.897 504
5696.256 541
5696.614 551
5696.973 524
5697.332 513
5697.690 538
5698.049 600
5698.408 599
5698.767 593
5699.125 629
5699.484 608
5699.843 589
5700.202 564
5700.561 629
5700.919 699
5701.278 725
5701.637 719
5701.996 671
5702.355 615
5702.714 555
5703.073 507
5703.431 461
5703.790 506
5704.149 566
5704.508 550
5704.867 534
5705.226 542
5705.585 556
5705.944 582
5706.303 636
5706.662 628
5707.021 590
5707.380 581
5707.739 569
5708.098 599
5708.457 565
5708.816 537
5709.175 570
5709.534 549
5709.894 497
5710.253 563
5710.612 679
5710.971 624
5711.330 569
5711.689 533
5712.048 524
5712.408 575
5712.767 613
5713.126 651
5713.485 604
5713.844 645
5714.204 611
5714.563 623
5714.922 609
5715.281 621
5715.641 638
5716.000 713
5716.359 635
5716.719 609
5717.078 611
5717.437 660
5717.797 650
5718.156 664
5718.515 686
5718.875 733
5719.234 775
5719.594 741
5719.953 740
5720.312 762
5720.672 748
5721.031 858
5721.391 923
5721.750 844
5722.110 767
5722.469 838
5722.829 805
5723.188 736
5723.548 744
5723.907 739
5724.267 736
5724.626 741
5724.986 754
5725.346 802
5725.705 725
5726.065 649
5726.424 599
5726.784 596
5727.144 559
5727.503 540
5727.863 543
5728.223 611
5728.582 677
5728.942 682
5729.302 691
5729.662 590
5730.021 567
5730.381 536
5730.741 575
5731.101 560
5731.460 526
5731.820 515
5732.180 467
5732.540 513
5732.900 472
5733.259 488
5733.619 544
5733.979 537
5734.339 571
5734.699 617
5735.059 569
5735.419 550
5735.779 604
5736.138 660
5736.498 639
5736.858 671
5737.218 664
5737.578 612
5737.938 648
5738.298 578
5738.658 577
5739.018 591
5739.378 588
5739.738 667
5740.098 670
5740.458 707
5740.819 755
5741.179 700
5741.539 669
5741.899 695
5742.259 689
5742.619 639
5742.979 589
5743.339 546
5743.700 552
5744.060 619
5744.420 581
5744.780 536
5745.140 554
5745.501 592
5745.861 517
5746.221 536
5746.581 572
5746.941 633
5747.302 600
5747.662 643
5748.022 590
5748.383 581
5748.743 500
5749.103 521
5749.464 548
5749.824 547
5750.184 583
5750.545 525
5750.905 489
5751.266 457
5751.626 467
5751.986 585
5752.347 565
5752.707 521
5753.068 464
5753.428 483
5753.789 497
5754.149 540
5754.510 623
5754.870 526
5755.231 507
5755.591 513
5755.952 496
5756.312 575
5756.673 514
5757.033 492
5757.394 540
5757.755 570
5758.115 544
5758.476 485
5758.837 507
5759.197 498
5759.558 566
5759.919 583
5760.279 549
5760.640 483
5761.001 485
5761.361 485
5761.722 513
5762.083 507
5762.444 500
5762.804 488
5763.165 467
5763.526 431
5763.887 434
5764.247 444
5764.608 470
5764.969 472
5765.330 434
5765.691 472
5766.052 526
5766.413 548
5766.773 565
5767.134 519
5767.495 538
5767.856 518
5768.217 519
5768.578 506
5768.939 461
5769.300 463
5769.661 486
5770.022 577
5770.383 624
5770.744 566
5771.105 494
5771.466 535
5771.827 592
5772.188 562
5772.549 513
5772.910 483
5773.271 510
5773.632 507
5773.994 527
5774.355 563
5774.716 585
5775.077 529
5775.438 512
5775.799 514
5776.160 557
5776.522 543
5776.883 517
5777.244 500
5777.605 505
5777.966 519
5778.328 549
5778.689 582
5779.050 562
5779.412 516
5779.773 515
5780.134 486
5780.495 544
5780.857 540
5781.218 558
5781.579 581
5781.941 535
5782.302 547
5782.664 547
5783.025 522
5783.386 544
5783.748 587
5784.109 574
5784.471 573
5784.832 600
5785.194 615
5785.555 599
5785.917 515
5786.278 497
5786.640 586
5787.001 589
5787.363 586
5787.724 551
5788.086 633
5788.447 658
5788.809 600
5789.170 545
5789.532 643
5789.894 618
5790.255 577
5790.617 551
5790.978 503
5791.340 521
5791.702 591
5792.063 699
5792.425 702
5792.787 675
5793.149 676
5793.510 672
5793.872 668
5794.234 579
5794.596 624
5794.957 645
5795.319 688
5795.681 680
5796.043 576
5796.404 583
5796.766 532
5797.128 531
5797.490 556
5797.852 578
5798.214 619
5798.576 599
5798.937 584
5799.299 603
5799.661 584
5800.023 571
5800.385 650
5800.747 654
5801.109 617
5801.471 565
5801.833 490
5802.195 500
5802.557 532
5802.919 506
5803.281 589
5803.643 649
5804.005 605
5804.367 558
5804.729 582
5805.091 525
5805.453 569
5805.816 536
5806.178 551
5806.540 503
5806.902 525
5807.264 563
5807.626 545
5807.988 548
5808.351 558
5808.713 527
5809.075 493
5809.437 441
5809.799 468
5810.162 582
5810.524 576
5810.886 579
5811.248 568
5811.611 595
5811.973 604
5812.335 573
5812.698 538
5813.060 501
5813.422 458
5813.785 472
5814.147 486
5814.509 524
5814.872 528
5815.234 483
5815.597 470
5815.959 440
5816.321 404
5816.684 379
5817.046 418
5817.409 443
5817.771 412
5818.134 477
5818.496 453
5818.859 492
5819.221 492
5819.584 473
5819.946 449
5820.309 426
5820.672 530
5821.034 531
5821.397 495
5821.759 483
5822.122 539
5822.485 529
5822.847 538
5823.210 562
5823.572 554
5823.935 570
5824.298 546
5824.661 516
5825.023 545
5825.386 530
5825.749 504
5826.111 461
5826.474 456
5826.837 457
5827.200 400
5827.562 463
5827.925 550
5828.288 537
5828.651 523
5829.014 502
5829.377 478
5829.739 519
5830.102 509
5830.465 479
5830.828 493
5831.191 556
5831.554 549
5831.917 525
5832.280 512
5832.643 544
5833.006 460
5833.369 431
5833.732 404
5834.094 415
5834.457 483
5834.820 498
5835.184 514
5835.547 491
5835.910 497
5836.273 520
5836.636 510
5836.999 445
5837.362 379
5837.725 405
5838.088 460
5838.451 425
5838.814 437
5839.177 395
5839.541 434
5839.904 492
5840.267 445
5840.630 405
5840.993 378
5841.357 400
5841.720 387
5842.083 436
5842.446 504
5842.810 558
5843.173 576
5843.536 623
5843.899 695
5844.263 578
5844.626 564
5844.989 479
5845.353 434
5845.716 488
5846.079 491
5846.443 526
5846.806 506
5847.170 517
5847.533 483
5847.896 441
5848.260 476
5848.623 512
5848.987 483
5849.350 410
5849.714 407
5850.077 426
5850.441 399
5850.804 409
5851.168 464
5851.531 497
5851.895 428
5852.258 417
5852.622 476
5852.985 501
5853.349 539
5853.712 467
5854.076 416
5854.440 388
5854.803 397
5855.167 429
5855.531 462
5855.894 432
5856.258 453
5856.622 476
5856.985 505
5857.349 483
5857.713 463
5858.077 453
5858.440 475
5858.804 403
5859.168 452
5859.532 457
5859.895 403
5860.259 444
5860.623 454
5860.987 472
5861.351 485
5861.714 461
5862.078 429
5862.442 423
5862.806 411
5863.170 417
5863.534 399
5863.898 366
5864.262 371
5864.626 420
5864.990 456
5865.354 442
5865.717 454
5866.081 430
5866.445 400
5866.809 403
5867.173 428
5867.537 486
5867.902 462
5868.266 476
5868.630 457
5868.994 395
5869.358 393
5869.722 423
5870.086 458
5870.450 456
5870.814 482
5871.178 548
5871.543 511
5871.907 490
5872.271 473
5872.635 433
5872.999 542
5873.363 522
5873.728 547
5874.092 512
5874.456 584
5874.820 660
5875.185 582
5875.549 496
5875.913 485
5876.277 514
5876.642 464
5877.006 373
5877.370 394
5877.735 409
5878.099 419
5878.463 420
5878.828 462
5879.192 521
5879.557 518
5879.921 465
5880.285 448
5880.650 407
5881.014 461
5881.379 465
5881.743 478
5882.108 500
5882.472 485
5882.837 501
5883.201 491
5883.566 500
5883.930 462
5884.295 414
5884.659 352
5885.024 377
5885.389 429
5885.753 442
5886.118 474
5886.482 494
5886.847 474
5887.212 477
5887.576 499
5887.941 459
5888.306 462
5888.670 509
5889.035 494
5889.400 488
5889.764 481
5890.129 509
5890.494 513
5890.859 479
5891.223 491
5891.588 478
5891.953 476
5892.318 458
5892.682 509
5893.047 470
5893.412 449
5893.777 454
5894.142 465
5894.507 460
5894.872 452
5895.236 433
5895.601 431
5895.966 440
5896.331 546
5896.696 542
5897.061 495
5897.426 493
5897.791 470
5898.156 468
5898.521 498
5898.886 434
5899.251 443
5899.616 469
5899.981 434
5900.346 439
5900.711 399
5901.076 412
5901.441 459
5901.806 490
5902.171 457
5902.536 433
5902.902 434
5903.267 409
5903.632 417
5903.997 451
5904.362 426
5904.727 409
5905.093 394
5905.458 430
5905.823 489
5906.188 451
5906.553 471
5906.919 492
5907.284 492
5907.649 478
5908.014 495
5908.380 476
5908.745 436
5909.110 445
5909.476 469
5909.841 439
5910.206 453
5910.572 410
5910.937 382
5911.302 421
5911.668 425
5912.033 412
5912.399 430
5912.764 442
5913.130 416
5913.495 441
5913.860 503
5914.226 482
5914.591 471
5914.957 445
5915.322 409
5915.688 391
5916.053 446
5916.419 416
5916.784 389
5917.150 397
5917.516 498
5917.881 487
5918.247 429
5918.612 426
5918.978 441
5919.344 441
5919.709 426
5920.075 471
5920.441 517
5920.806 503
5921.172 427
5921.538 417
5921.903 426
5922.269 389
5922.635 343
5923.001 366
5923.366 401
5923.732 390
5924.098 447
5924.464 436
5924.829 449
5925.195 471
5925.561 460
5925.927 463
5926.293 492
5926.659 471
5927.024 475
5927.390 444
5927.756 439
5928.122 434
5928.488 414
5928.854 448
5929.220 441
5929.586 395
5929.952 395
5930.318 394
5930.684 415
5931.050 407
5931.416 381
5931.782 421
5932.148 443
5932.514 432
5932.880 405
5933.246 393
5933.612 410
5933.978 410
5934.344 387
5934.710 391
5935.076 391
5935.442 371
5935.809 416
5936.175 480
5936.541 442
5936.907 444
5937.273 446
5937.639 430
5938.006 435
5938.372 422
5938.738 541
5939.104 510
5939.471 427
5939.837 454
5940.203 445
5940.569 419
5940.936 385
5941.302 356
5941.668 337
5942.035 366
5942.401 351
5942.767 318
5943.134 348
5943.500 382
5943.866 453
5944.233 472
5944.599 478
5944.966 480
5945.332 476
5945.699 514
5946.065 507
5946.431 454
5946.798 420
5947.164 432
5947.531 400
5947.897 439
5948.264 394
5948.631 354
5948.997 373
5949.364 406
5949.730 398
5950.097 456
5950.463 469
5950.830 421
5951.197 488
5951.563 453
5951.930 444
5952.296 446
5952.663 447
5953.030 486
5953.396 452
5953.763 443
5954.130 459
5954.497 481
5954.863 428
5955.230 411
5955.597 386
5955.964 321
5956.330 364
5956.697 356
5957.064 348
5957.431 392
5957.797 419
5958.164 374
5958.531 382
5958.898 376
5959.265 408
5959.632 406
5959.999 396
5960.365 370
5960.732 392
5961.099 371
5961.466 364
5961.833 403
5962.200 445
5962.567 444
5962.934 426
5963.301 405
5963.668 437
5964.035 432
5964.402 354
5964.769 388
5965.136 407
5965.503 384
5965.870 399
5966.237 385
5966.604 346
5966.971 353
5967.339 369
5967.706 359
5968.073 363
5968.440 347
5968.807 391
5969.174 390
5969.541 354
5969.909 366
5970.276 420
5970.643 425
5971.010 422
5971.378 399
5971.745 385
5972.112 414
5972.479 406
5972.847 412
5973.214 416
5973.581 451
5973.948 439
5974.316 441
5974.683 438
5975.050 483
5975.418 464
5975.785 467
5976.153 458
5976.520 454
5976.887 444
5977.255 420
5977.622 376
5977.990 391
5978.357 347
5978.725 382
5979.092 378
5979.459 467
5979.827 453
5980.194 363
5980.562 352
5980.930 382
5981.297 376
5981.665 343
5982.032 322
5982.400 361
5982.767 377
5983.135 376
5983.502 411
5983.870 405
5984.238 387
5984.605 402
5984.973 407
5985.341 383
5985.708 425
5986.076 452
5986.444 421
5986.811 431
5987.179 445
5987.547 487
5987.915 464
5988.282 458
5988.650 466
5989.018 477
5989.386 441
5989.754 373
5990.121 417
5990.489 446
5990.857 407
5991.225 417
5991.593 442
5991.961 474
5992.328 461
5992.696 463
5993.064 432
5993.432 457
5993.800 457
5994.168 526
5994.536 476
5994.904 482
5995.272 462
5995.640 448
5996.008 458
5996.376 451
5996.744 451
5997.112 495
5997.480 467
5997.848 410
5998.216 385
5998.584 426
5998.952 428
5999.320 429
5999.688 395
6000.056 458
6000.425 462
6000.793 443
6001.161 399
6001.529 391
6001.897 396
6002.265 392
6002.633 438
6003.002 431
6003.370 436
6003.738 421
6004.106 404
6004.475 385
6004.843 424
6005.211 496
6005.579 467
6005.948 431
6006.316 415
6006.684 423
6007.053 401
6007.421 390
6007.789 390
6008.158 424
6008.526 451
6008.894 448
6009.263 419
6009.631 379
6010.000 342
6010.368 386
6010.737 457
6011.105 484
6011.473 445
6011.842 400
6012.210 448
6012.579 431
6012.947 453
6013.316 450
6013.684 429
6014.053 393
6014.422 411
6014.790 441
6015.159 463
6015.527 489
6015.896 426
6016.265 367
6016.633 370
6017.002 401
6017.370 398
6017.739 366
6018.108 407
6018.476 384
6018.845 385
6019.214 347
6019.583 314
6019.951 292
6020.320 341
6020.689 355
6021.057 386
6021.426 382
6021.795 388
6022.164 407
6022.533 452
6022.901 417
6023.270 386
6023.639 400
6024.008 364
6024.377 436
6024.746 443
6025.115 444
6025.483 453
6025.852 451
6026.221 459
6026.590 524
6026.959 455
6027.328 418
6027.697 432
6028.066 457
6028.435 435
6028.804 442
6029.173 415
6029.542 401
6029.911 415
6030.280 399
6030.649 360
6031.018 318
6031.387 401
6031.756 390
6032.125 433
6032.495 467
6032.864 481
6033.233 419
6033.602 374
6033.971 383
6034.340 369
6034.709 385
6035.079 393
6035.448 406
6035.817 403
6036.186 407
6036.555 387
6036.925 417
6037.294 434
6037.663 431
6038.032 413
6038.402 373
6038.771 356
6039.140 391
6039.510 396
6039.879 406
6040.248 413
6040.618 393
6040.987 379
6041.356 396
6041.726 354
6042.095 361
6042.465 349
6042.834 328
6043.204 395
6043.573 447
6043.942 453
6044.312 447
6044.681 478
6045.051 459
6045.420 464
6045.790 445
6046.159 428
6046.529 377
6046.898 321
6047.268 400
6047.638 452
6048.007 427
6048.377 418
6048.746 392
6049.116 407
6049.486 390
6049.855 384
6050.225 396
6050.595 407
6050.964 404
6051.334 485
6051.704 467
6052.073 446
6052.443 447
6052.813 403
6053.182 409
6053.552 385
6053.922 418
6054.292 395
6054.662 386
6055.031 361
6055.401 368
6055.771 369
6056.141 373
6056.511 434
6056.880 438
6057.250 397
6057.620 371
6057.990 338
6058.360 343
6058.730 360
6059.100 330
6059.470 324
6059.840 400
6060.210 421
6060.580 389
6060.950 356
6061.320 327
6061.690 334
6062.060 351
6062.430 402
6062.800 441
6063.170 390
6063.540 358
6063.910 377
6064.280 392
6064.650 385
6065.020 380
6065.390 409
6065.760 384
6066.130 338
6066.501 340
6066.871 385
6067.241 380
6067.611 369
6067.981 410
6068.352 395
6068.722 396
6069.092 384
6069.462 344
6069.832 342
6070.203 342
6070.573 385
6070.943 307
6071.314 309
6071.684 402
6072.054 412
6072.424 439
6072.795 445
6073.165 470
6073.536 390
6073.906 394
6074.276 458
6074.647 422
6075.017 411
6075.387 418
6075.758 435
6076.128 465
6076.499 435
6076.869 410
6077.240 395
6077.610 447
6077.981 376
6078.351 313
6078.722 300
6079.092 338
6079.463 342
6079.833 374
6080.204 373
6080.574 401
6080.945 393
6081.316 382
6081.686 344
6082.057 407
6082.428 455
6082.798 466
6083.169 443
6083.539 425
6083.910 362
6084.281 408
6084.652 352
6085.022 363
6085.393 389
6085.764 399
6086.134 443
6086.505 446
6086.876 413
6087.247 413
6087.618 375
6087.988 425
6088.359 401
6088.730 329
6089.101 355
6089.472 358
6089.843 385
6090.213 390
6090.584 387
6090.955 378
6091.326 401
6091.697 370
6092.068 392
6092.439 370
6092.810 398
6093.181 392
6093.552 369
6093.923 375
6094.294 375
6094.665 357
6095.036 323
6095.407 381
6095.778 413
6096.149 453
6096.520 439
6096.891 440
6097.262 387
6097.633 372
6098.004 375
6098.375 386
6098.746 381
6099.118 399
6099.489 440
6099.860 439
6100.231 450
6100.602 495
6100.973 527
6101.345 459
6101.716 433
6102.087 358
6102.458 377
6102.830 380
6103.201 394
6103.572 366
6103.943 385
6104.315 399
6104.686 326
6105.057 325
6105.429 333
6105.800 314
6106.171 294
6106.543 316
6106.914 310
6107.286 358
6107.657 378
6108.028 345
6108.400 317
6108.771 359
6109.143 354
6109.514 369
6109.886 383
6110.257 346
6110.629 371
6111.000 372
6111.372 382
6111.743 368
6112.115 374
6112.486 366
6112.858 324
6113.229 396
6113.601 455
6113.972 456
6114.344 436
6114.716 425
6115.087 417
6115.459 373
6115.831 340
6116.202 308
6116.574 315
6116.946 314
6117.317 368
6117.689 413
6118.061 370
6118.432 349
6118.804 358
6119.176 382
6119.548 374
6119.919 426
6120.291 453
6120.663 473
6121.035 476
6121.407 459
6121.778 411
6122.150 385
6122.522 423
6122.894 367
6123.266 374
6123.638 403
6124.010 389
6124.382 304
6124.753 334
6125.125 355
6125.497 346
6125.869 381
6126.241 404
6126.613 418
6126.985 395
6127.357 361
6127.729 308
6128.101 301
6128.473 301
6128.845 333
6129.217 397
6129.589 382
6129.962 361
6130.334 367
6130.706 372
6131.078 396
6131.450 397
6131.822 380
6132.194 357
6132.566 374
6132.939 433
6133.311 403
6133.683 390
6134.055 380
6134.427 377
6134.800 382
6135.172 353
6135.544 345
6135.916 330
6136.289 355
6136.661 384
6137.033 388
6137.405 379
6137.778 368
6138.150 406
6138.522 406
6138.895 364
6139.267 383
6139.639 393
6140.012 376
6140.384 330
6140.757 331
6141.129 351
6141.501 389
6141.874 374
6142.246 366
6142.619 328
6142.991 359
6143.364 442
6143.736 426
6144.109 397
6144.481 396
6144.854 453
6145.226 421
6145.599 377
6145.971 408
6146.344 336
6146.717 288
6147.089 330
6147.462 339
6147.834 376
6148.207 343
6148.580 378
6148.952 416
6149.325 375
6149.698 404
6150.070 359
6150.443 317
6150.816 336
6151.189 337
6151.561 343
6151.934 337
6152.307 346
6152.680 330
6153.052 404
6153.425 391
6153.798 379
6154.171 374
6154.544 342
6154.916 352
6155.289 370
6155.662 410
6156.035 353
6156.408 370
6156.781 411
6157.154 370
6157.526 375
6157.899 397
6158.272 357
6158.645 417
6159.018 417
6159.391 395
6159.764 404
6160.137 448
6160.510 418
6160.883 414
6161.256 380
6161.629 392
6162.002 367
6162.375 374
6162.748 325
6163.122 332
6163.495 314
6163.868 349
6164.241 322
6164.614 392
6164.987 396
6165.360 328
6165.733 377
6166.107 337
6166.480 327
6166.853 380
6167.226 470
6167.599 396
6167.973 342
6168.346 357
6168.719 349
6169.092 390
6169.466 386
6169.839 394
6170.212 368
6170.586 392
6170.959 356
6171.332 328
6171.706 400
6172.079 420
6172.452 403
6172.826 430
6173.199 412
6173.572 436
6173.946 485
6174.319 484
6174.693 497
6175.066 466
6175.440 469
6175.813 482
6176.186 495
6176.560 446
6176.933 413
6177.307 483
6177.680 513
6178.054 545
6178.428 643
6178.801 594
6179.175 600
6179.548 538
6179.922 602
6180.295 583
6180.669 493
6181.043 501
6181.416 530
6181.790 547
6182.164 547
6182.537 599
6182.911 565
6183.285 526
6183.658 479
6184.032 467
6184.406 475
6184.780 511
6185.153 451
6185.527 462
6185.901 460
6186.275 416
6186.648 392
6187.022 407
6187.396 367
6187.770 367
6188.144 388
6188.518 403
6188.891 386
6189.265 397
6189.639 336
6190.013 397
6190.387 445
6190.761 437
6191.135 439
6191.509 461
6191.883 415
6192.257 371
6192.631 361
6193.005 346
6193.379 396
6193.753 369
6194.127 381
6194.501 424
6194.875 446
6195.249 435
6195.623 415
6195.997 401
6196.371 381
6196.745 362
6197.119 398
6197.493 442
6197.867 480
6198.242 437
6198.616 433
6198.990 428
6199.364 365
6199.738 415
6200.112 410
6200.487 406
6200.861 407
6201.235 415
6201.609 380
6201.984 378
6202.358 426
6202.732 399
6203.106 434
6203.481 440
6203.855 450
6204.229 392
6204.604 425
6204.978 377
6205.352 385
6205.727 412
6206.101 415
6206.476 439
6206.850 433
6207.224 459
6207.599 424
6207.973 418
6208.348 451
6208.722 459
6209.097 448
6209.471 421
6209.846 394
6210.220 379
6210.595 327
6210.969 326
6211.344 294
6211.718 308
6212.093 323
6212.467 324
6212.842 367
6213.217 356
6213.591 326
6213.966 332
6214.340 346
6214.715 362
6215.090 411
6215.464 383
6215.839 377
6216.214 387
6216.588 347
6216.963 358
6217.338 340
6217.713 413
6218.087 363
6218.462 346
6218.837 353
6219.212 338
6219.586 344
6219.961 404
6220.336 375
6220.711 373
6221.086 339
6221.460 308
6221.835 348
6222.210 369
6222.585 380
6222.960 370
6223.335 382
6223.710 433
6224.085 424
6224.460 453
6224.835 385
6225.210 400
6225.585 406
6225.959 399
6226.334 397
6226.709 398
6227.084 362
6227.460 352
6227.835 308
6228.210 348
6228.585 357
6228.960 377
6229.335 394
6229.710 400
6230.085 407
6230.460 406
6230.835 375
6231.210 402
6231.586 358
6231.961 379
6232.336 385
6232.711 402
6233.086 385
6233.461 329
6233.837 322
6234.212 296
6234.587 347
6234.962 351
6235.338 373
6235.713 370
6236.088 396
6236.463 406
6236.839 426
6237.214 387
6237.589 332
6237.965 319
6238.340 313
6238.715 317
6239.091 342
6239.466 356
6239.842 351
6240.217 408
6240.592 441
6240.968 392
6241.343 320
6241.719 319
6242.094 304
6242.470 306
6242.845 328
6243.221 390
6243.596 357
6243.972 351
6244.347 327
6244.723 279
6245.098 259
6245.474 307
6245.849 325
6246.225 263
6246.601 297
6246.976 327
6247.352 316
6247.728 300
6248.103 317
6248.479 327
6248.855 348
6249.230 345
6249.606 401
6249.982 374
6250.357 334
6250.733 326
6251.109 302
6251.485 347
6251.860 368
6252.236 349
6252.612 332
6252.988 313
6253.363 321
6253.739 389
6254.115 394
6254.491 374
6254.867 362
6255.243 334
6255.618 291
6255.994 284
6256.370 275
6256.746 308
6257.122 329
6257.498 375
6257.874 343
6258.250 359
6258.626 394
6259.002 377
6259.378 326
6259.754 346
6260.130 402
6260.506 397
6260.882 406
6261.258 376
6261.634 331
6262.010 270
6262.386 288
6262.762 373
6263.138 406
6263.514 371
6263.890 337
6264.267 286
6264.643 311
6265.019 311
6265.395 312
6265.771 354
6266.147 360
6266.524 303
6266.900 286
6267.276 292
6267.652 329
6268.029 405
6268.405 365
6268.781 387
6269.157 318
6269.534 282
6269.910 278
6270.286 265
6270.663 301
6271.039 342
6271.415 273
6271.792 297
6272.168 295
6272.544 369
6272.921 449
6273.297 395
6273.674 342
6274.050 311
6274.426 305
6274.803 304
6275.179 328
6275.556 329
6275.932 308
6276.309 322
6276.685 317
6277.062 313
6277.438 399
6277.815 383
6278.191 380
6278.568 370
6278.944 369
6279.321 397
6279.698 378
6280.074 363
6280.451 376
6280.828 386
6281.204 379
6281.581 410
6281.957 415
6282.334 437
6282.711 487
6283.088 478
6283.464 469
6283.841 444
6284.218 411
6284.594 347
6284.971 366
6285.348 401
6285.725 437
6286.101 399
6286.478 363
6286.855 332
6287.232 345
6287.609 353
6287.986 360
6288.362 324
6288.739 367
6289.116 375
6289.493 373
6289.870 361
6290.247 338
6290.624 353
6291.001 379
6291.378 342
6291.755 317
6292.132 302
6292.509 324
6292.886 364
6293.263 347
6293.640 343
6294.017 371
6294.394 364
6294.771 375
6295.148 349
6295.525 420
6295.902 451
6296.279 387
6296.656 358
6297.033 361
6297.410 355
6297.787 347
6298.165 394
6298.542 361
6298.919 351
6299.296 329
6299.673 312
6300.050 346
6300.428 304
6300.805 321
6301.182 362
6301.559 321
6301.937 313
6302.314 359
6302.691 335
6303.068 319
6303.446 319
6303.823 327
6304.200 332
6304.578 336
6304.955 361
6305.332 428
6305.710 380
6306.087 358
6306.465 378
6306.842 342
6307.219 340
6307.597 374
6307.974 364
6308.352 351
6308.729 354
6309.107 366
6309.484 373
6309.862 359
6310.239 350
6310.617 412
6310.994 383
6311.372 351
6311.749 417
6312.127 411
6312.504 403
6312.882 400
6313.260 365
6313.637 379
6314.015 400
6314.393 344
6314.770 346
6315.148 386
6315.526 401
6315.903 374
6316.281 403
6316.659 388
6317.036 365
6317.414 339
6317.792 336
6318.169 372
6318.547 386
6318.925 342
6319.303 370
6319.681 359
6320.058 344
6320.436 275
6320.814 299
6321.192 279
6321.570 274
6321.948 284
6322.325 274
6322.703 270
6323.081 274
6323.459 284
6323.837 285
6324.215 336
6324.593 368
6324.971 340
6325.349 350
6325.727 358
6326.105 335
6326.483 304
6326.861 317
6327.239 353
6327.617 363
6327.995 360
6328.373 364
6328.751 383
6329.129 347
6329.507 376
6329.885 419
6330.263 359
6330.641 309
6331.020 257
6331.398 331
6331.776 325
6332.154 358
6332.532 349
6332.910 309
6333.289 285
6333.667 339
6334.045 381
6334.423 347
6334.801 315
6335.180 299
6335.558 334
6335.936 355
6336.315 346
6336.693 315
6337.071 283
6337.449 308
6337.828 369
6338.206 374
6338.584 358
6338.963 376
6339.341 347
6339.720 289
6340.098 305
6340.476 388
6340.855 366
6341.233 370
6341.612 363
6341.990 359
6342.369 378
6342.747 371
6343.126 370
6343.504 365
6343.883 352
6344.261 320
6344.640 323
6345.018 347
6345.397 329
6345.775 324
6346.154 307
6346.533 314
6346.911 331
6347.290 334
6347.668 324
6348.047 286
6348.426 271
6348.804 252
6349.183 248
6349.562 258
6349.940 308
6350.319 338
6350.698 363
6351.077 369
6351.455 337
6351.834 343
6352.213 296
6352.592 308
6352.970 363
6353.349 342
6353.728 364
6354.107 314
6354.486 296
6354.864 301
6355.243 333
6355.622 348
6356.001 311
6356.380 272
6356.759 263
6357.138 354
6357.517 396
6357.896 388
6358.275 377
6358.653 333
6359.032 313
6359.411 316
6359.790 316
6360.169 293
6360.548 316
6360.927 274
6361.306 260
6361.685 244
6362.065 275
6362.444 291
6362.823 288
6363.202 324
6363.581 310
6363.960 324
6364.339 337
6364.718 323
6365.097 278
6365.477 281
6365.856 322
6366.235 367
6366.614 379
6366.993 370
6367.373 322
6367.752 383
6368.131 377
6368.510 358
6368.889 314
6369.269 270
6369.648 271
6370.027 350
6370.407 323
6370.786 322
6371.165 320
6371.545 304
6371.924 317
6372.303 334
6372.683 293
6373.062 284
6373.441 274
6373.821 275
6374.200 285
6374.580 321
6374.959 304
6375.339 339
6375.718 335
6376.098 356
6376.477 362
6376.856 377
6377.236 358
6377.616 308
6377.995 318
6378.375 299
6378.754 296
6379.134 328
6379.513 323
6379.893 314
6380.272 317
6380.652 348
6381.032 317
6381.411 304
6381.791 364
6382.171 383
6382.550 371
6382.930 378
6383.310 342
6383.689 353
6384.069 328
6384.449 348
6384.829 352
6385.208 357
6385.588 309
6385.968 278
6386.348 294
6386.727 275
6387.107 280
6387.487 279
6387.867 302
6388.247 333
6388.626 352
6389.006 325
6389.386 340
6389.766 337
6390.146 376
6390.526 355
6390.906 341
6391.286 322
6391.666 355
6392.046 366
6392.426 333
6392.806 355
6393.185 328
6393.565 371
6393.945 376
6394.325 360
6394.706 330
6395.086 378
6395.466 399
6395.846 410
6396.226 416
6396.606 357
6396.986 325
6397.366 303
6397.746 368
6398.126 363
6398.506 329
6398.887 319
6399.267 316
6399.647 299
6400.027 280
6400.407 306
6400.787 342
6401.168 325
6401.548 279
6401.928 288
6402.308 309
6402.689 306
6403.069 331
6403.449 341
6403.830 326
6404.210 236
6404.590 247
6404.970 267
6405.351 294
6405.731 303
6406.112 296
6406.492 340
6406.872 343
6407.253 355
6407.633 330
6408.014 274
6408.394 335
6408.774 301
6409.155 292
6409.535 294
6409.916 266
6410.296 348
6410.677 370
6411.057 351
6411.438 330
6411.818 276
6412.199 268
6412.579 269
6412.960 323
6413.341 344
6413.721 359
6414.102 311
6414.482 309
6414.863 346
6415.244 311
6415.624 283
6416.005 285
6416.386 271
6416.766 299
6417.147 313
6417.528 344
6417.908 378
6418.289 301
6418.670 239
6419.051 243
6419.431 240
6419.812 191
6420.193 251
6420.574 292
6420.955 310
6421.335 322
6421.716 316
6422.097 344
6422.478 344
6422.859 345
6423.240 312
6423.621 348
6424.001 372
6424.382 353
6424.763 320
6425.144 328
6425.525 286
6425.906 279
6426.287 293
6426.668 343
6427.049 320
6427.430 297
6427.811 342
6428.192 359
6428.573 363
6428.954 336
6429.335 332
6429.716 324
6430.097 304
6430.478 262
6430.859 268
6431.241 297
6431.622 291
6432.003 273
6432.384 267
6432.765 269
6433.146 296
6433.528 304
6433.909 295
6434.290 292
6434.671 293
6435.052 322
6435.434 289
6435.815 335
6436.196 325
6436.577 319
6436.959 294
6437.340 299
6437.721 328
6438.103 310
6438.484 281
6438.865 299
6439.247 307
6439.628 290
6440.009 270
6440.391 255
6440.772 250
6441.153 255
6441.535 271
6441.916 283
6442.298 252
6442.679 251
6443.061 231
6443.442 246
6443.824 316
6444.205 316
6444.587 286
6444.968 299
6445.350 345
6445.731 309
6446.113 284
6446.494 301
6446.876 306
6447.257 331
6447.639 283
6448.021 276
6448.402 316
6448.784 294
6449.166 267
6449.547 300
6449.929 344
6450.311 296
6450.692 278
6451.074 290
6451.456 308
6451.837 307
6452.219 314
6452.601 305
6452.983 329
6453.364 339
6453.746 321
6454.128 290
6454.510 315
6454.891 290
6455.273 292
6455.655 279
6456.037 252
6456.419 227
6456.801 258
6457.183 305
6457.564 351
6457.946 359
6458.328 352
6458.710 333
6459.092 311
6459.474 310
6459.856 349
6460.238 345
6460.620 362
6461.002 341
6461.384 359
6461.766 332
6462.148 303
6462.530 249
6462.912 294
6463.294 349
6463.676 349
6464.058 403
6464.440 323
6464.823 287
6465.205 324
6465.587 340
6465.969 355
6466.351 309
6466.733 305
6467.115 344
6467.498 342
6467.880 358
6468.262 338
6468.644 321
6469.026 303
6469.409 276
6469.791 292
6470.173 281
6470.555 304
6470.938 317
6471.320 321
6471.702 298
6472.085 303
6472.467 300
6472.849 275
6473.232 231
6473.614 229
6473.996 244
6474.379 242
6474.761 299
6475.144 347
6475.526 338
6475.908 341
6476.291 386
6476.673 334
6477.056 303
6477.438 304
6477.821 275
6478.203 307
6478.586 305
6478.968 318
6479.351 296
6479.733 302
6480.116 317
6480.499 318
6480.881 316
6481.264 295
6481.646 293
6482.029 330
6482.412 328
6482.794 352
6483.177 396
6483.559 399
6483.942 351
6484.325 294
6484.707 307
6485.090 277
6485.473 327
6485.856 318
6486.238 327
6486.621 352
6487.004 350
6487.387 335
6487.769 335
6488.152 335
6488.535 394
6488.918 389
6489.301 325
6489.684 284
6490.066 241
6490.449 267
6490.832 270
6491.215 272
6491.598 263
6491.981 272
6492.364 320
6492.747 307
6493.130 297
6493.513 331
6493.895 311
6494.278 271
6494.661 267
6495.044 252
6495.427 273
6495.810 273
6496.193 322
6496.577 297
6496.960 270
6497.343 274
6497.726 290
6498.109 291
6498.492 317
6498.875 345
6499.258 313
6499.641 289
6500.024 291
6500.408 303
6500.791 299
6501.174 295
6501.557 289
6501.940 338
6502.323 333
6502.707 308
6503.090 296
6503.473 282
6503.856 297
6504.240 326
6504.623 330
6505.006 299
6505.390 287
6505.773 320
6506.156 347
6506.540 356
6506.923 337
6507.306 283
6507.690 228
6508.073 216
6508.456 275
6508.840 271
6509.223 269
6509.607 319
6509.990 331
6510.374 365
6510.757 280
6511.140 309
6511.524 320
6511.907 314
6512.291 292
6512.674 331
6513.058 298
6513.442 354
6513.825 350
6514.209 322
6514.592 289
6514.976 277
6515.359 281
6515.743 251
6516.127 275
6516.510 343
6516.894 300
6517.278 342
6517.661 375
6518.045 286
6518.429 275
6518.812 264
6519.196 260
6519.580 296
6519.963 337
6520.347 329
6520.731 294
6521.115 258
6521.498 306
6521.882 345
6522.266 323
6522.650 296
6523.034 289
6523.417 269
6523.801 279
6524.185 260
6524.569 261
6524.953 268
6525.337 237
6525.721 244
6526.105 232
6526.489 265
6526.872 239
6527.256 252
6527.640 331
6528.024 312
6528.408 361
6528.792 321
6529.176 269
6529.560 234
6529.944 284
6530.328 265
6530.712 277
6531.096 267
6531.481 325
6531.865 291
6532.249 298
6532.633 290
6533.017 236
6533.401 325
6533.785 360
6534.169 313
6534.554 330
6534.938 301
6535.322 281
6535.706 269
6536.090 302
6536.474 304
6536.859 297
6537.243 301
6537.627 337
6538.011 285
6538.396 300
6538.780 279
6539.164 273
6539.549 325
6539.933 330
6540.317 330
6540.702 340
6541.086 278
6541.470 276
6541.855 317
6542.239 273
6542.623 253
6543.008 233
6543.392 230
6543.777 226
6544.161 245
6544.546 282
6544.930 278
6545.315 309
6545.699 355
6546.084 332
6546.468 303
6546.853 245
6547.237 249
6547.622 278
6548.006 282
6548.391 271
6548.775 266
6549.160 290
6549.545 257
6549.929 267
6550.314 273
6550.698 275
6551.083 247
6551.468 254
6551.852 305
6552.237 330
6552.622 294
6553.006 280
6553.391 308
6553.776 326
6554.161 318
6554.545 326
6554.930 289
6555.315 290
6555.700 282
6556.084 278
6556.469 275
6556.854 268
6557.239 261
6557.624 254
6558.009 253
6558.393 269
6558.778 297
6559.163 307
6559.548 304
6559.933 263
6560.318 271
6560.703 306
6561.088 281
6561.473 288
6561.858 240
6562.243 217
6562.628 256
6563.013 280
6563.398 304
6563.783 285
6564.168 270
6564.553 247
6564.938 240
6565.323 232
6565.708 223
6566.093 249
6566.478 292
6566.863 339
6567.248 317
6567.633 290
6568.019 306
6568.404 275
6568.789 239
6569.174 248
6569.559 225
6569.944 212
6570.330 252
6570.715 243
6571.100 282
6571.485 270
6571.871 257
6572.256 298
6572.641 314
6573.026 312
6573.412 293
6573.797 296
6574.182 317
6574.568 280
6574.953 273
6575.338 270
6575.724 286
6576.109 226
6576.495 218
6576.880 265
6577.265 293
6577.651 331
6578.036 292
6578.422 304
6578.807 304
6579.193 290
6579.578 341
6579.964 387
6580.349 406
6580.735 402
6581.120 359
6581.506 351
6581.891 349
6582.277 320
6582.662 326
6583.048 334
6583.434 320
6583.819 351
6584.205 323
6584.590 311
6584.976 327
6585.362 322
6585.747 362
6586.133 359
6586.519 343
6586.904 301
6587.290 274
6587.676 258
6588.062 270
6588.447 292
6588.833 308
6589.219 287
6589.605 277
6589.990 294
6590.376 280
6590.762 322
6591.148 294
6591.534 223
6591.919 232
6592.305 269
6592.691 269
6593.077 281
6593.463 321
6593.849 284
6594.235 292
6594.621 266
6595.007 286
6595.393 283
6595.778 294
6596.164 262
6596.550 267
6596.936 318
6597.322 325
6597.708 358
6598.094 392
6598.480 370
6598.867 318
6599.253 290
6599.639 301
6600.025 257
6600.411 281
6600.797 237
6601.183 250
6601.569 288
6601.955 352
6602.341 342
6602.728 279
6603.114 257
6603.500 266
6603.886 289
6604.272 283
6604.659 287
6605.045 269
6605.431 251
6605.817 220
6606.204 242
6606.590 237
6606.976 231
6607.362 267
6607.749 301
6608.135 256
6608.521 279
6608.908 327
6609.294 320
6609.680 290
6610.067 273
6610.453 235
6610.839 250
6611.226 275
6611.612 274
6611.999 251
6612.385 261
6612.772 248
6613.158 231
6613.545 276
6613.931 271
6614.318 254
6614.704 259
6615.091 284
6615.477 299
6615.864 297
6616.250 248
6616.637 239
6617.023 290
6617.410 280
6617.797 238
6618.183 237
6618.570 232
6618.956 248
6619.343 277
6619.730 298
6620.116 310
6620.503 306
6620.890 254
6621.276 254
6621.663 247
6622.050 249
6622.437 273
6622.823 291
6623.210 333
6623.597 290
6623.984 260
6624.370 242
6624.757 229
6625.144 217
6625.531 214
6625.918 242
6626.305 239
6626.691 229
6627.078 240
6627.465 249
6627.852 275
6628.239 269
6628.626 301
6629.013 292
6629.400 309
6629.787 280
6630.174 261
6630.561 265
6630.948 282
6631.335 297
6631.722 252
6632.109 286
6632.496 283
6632.883 274
6633.270 262
6633.657 232
6634.044 232
6634.431 260
6634.818 299
6635.205 259
6635.592 276
6635.979 248
6636.367 252
6636.754 292
6637.141 304
6637.528 314
6637.915 254
6638.302 263
6638.690 274
6639.077 292
6639.464 281
6639.851 259
6640.239 266
6640.626 257
6641.013 225
6641.400 259
6641.788 273
6642.175 265
6642.562 254
6642.950 315
6643.337 289
6643.724 285
6644.112 270
6644.499 279
6644.886 280
6645.274 296
6645.661 296
6646.049 279
6646.436 291
6646.824 274
6647.211 295
6647.599 285
6647.986 253
6648.373 267
6648.761 288
6649.149 254
6649.536 221
6649.924 225
6650.311 229
6650.699 254
6651.086 290
6651.474 265
6651.861 280
6652.249 266
6652.637 261
6653.024 295
6653.412 286
6653.800 297
6654.187 283
6654.575 277
6654.963 260
6655.350 235
6655.738 199
6656.126 198
6656.513 261
6656.901 307
6657.289 342
6657.677 286
6658.064 285
6658.452 300
6658.840 253
6659.228 274
6659.616 264
6660.003 276
6660.391 268
6660.779 257
6661.167 230
6661.555 244
6661.943 272
6662.331 285
6662.719 271
6663.107 233
6663.494 199
6663.882 182
6664.270 178
6664.658 228
6665.046 246
6665.434 245
6665.822 203
6666.210 248
6666.598 260
6666.986 277
6667.374 264
6667.762 292
6668.150 310
6668.539 322
6668.927 304
6669.315 323
6669.703 305
6670.091 270
6670.479 240
6670.867 227
6671.255 195
6671.644 210
6672.032 246
6672.420 261
6672.808 262
6673.196 245
6673.585 243
6673.973 262
6674.361 229
6674.749 275
6675.138 281
6675.526 267
6675.914 274
6676.302 310
6676.691 307
6677.079 310
6677.467 254
6677.856 281
6678.244 299
6678.633 279
6679.021 276
6679.409 298
6679.798 297
6680.186 306
6680.575 311
6680.963 284
6681.351 281
6681.740 258
6682.128 263
6682.517 281
6682.905 313
6683.294 308
6683.682 270
6684.071 248
6684.459 239
6684.848 239
6685.237 231
6685.625 206
6686.014 214
6686.402 237
6686.791 221
6687.180 235
6687.568 235
6687.957 217
6688.345 264
6688.734 282
6689.123 261
6689.512 271
6689.900 295
6690.289 275
6690.678 261
6691.066 258
6691.455 287
6691.844 260
6692.233 253
6692.621 289
6693.010 268
6693.399 266
6693.788 239
6694.177 209
6694.565 195
6694.954 220
6695.343 217
6695.732 214
6696.121 209
6696.510 197
6696.899 228
6697.288 232
6697.677 245
6698.066 265
6698.454 340
6698.843 328
6699.232 279
6699.621 243
6700.010 226
6700.399 259
6700.788 261
6701.177 229
6701.566 232
6701.955 281
6702.345 310
6702.734 282
6703.123 276
6703.512 307
6703.901 313
6704.290 303
6704.679 300
6705.068 278
6705.457 250
6705.847 234
6706.236 264
6706.625 254
6707.014 253
6707.403 220
6707.793 194
6708.182 250
6708.571 249
6708.960 280
6709.350 236
6709.739 246
6710.128 221
6710.517 227
6710.907 263
6711.296 237
6711.685 247
6712.075 261
6712.464 283
6712.853 313
6713.243 259
6713.632 259
6714.022 230
6714.411 274
6714.800 265
6715.190 223
6715.579 226
6715.969 242
6716.358 239
6716.748 268
6717.137 258
6717.527 279
6717.916 303
6718.306 221
6718.695 186
6719.085 215
6719.474 248
6719.864 262
6720.254 217
6720.643 207
6721.033 184
6721.422 246
6721.812 271
6722.202 252
6722.591 223
6722.981 231
6723.371 269
6723.760 222
6724.150 210
6724.540 165
6724.929 181
6725.319 187
6725.709 218
6726.099 205
6726.488 231
6726.878 241
6727.268 228
6727.658 249
6728.047 234
6728.437 214
6728.827 215
6729.217 222
6729.607 217
6729.997 236
6730.387 255
6730.776 265
6731.166 282
6731.556 250
6731.946 210
6732.336 210
6732.726 222
6733.116 229
6733.506 246
6733.896 258
6734.286 289
6734.676 313
6735.066 275
6735.456 249
6735.846 230
6736.236 197
6736.626 224
6737.016 261
6737.406 320
6737.796 313
6738.186 332
6738.576 284
6738.967 299
6739.357 328
6739.747 368
6740.137 356
6740.527 291
6740.917 282
6741.308 272
6741.698 285
6742.088 303
6742.478 323
6742.868 288
6743.259 299
6743.649 288
6744.039 278
6744.430 304
6744.820 292
6745.210 243
6745.600 253
6745.991 244
6746.381 253
6746.771 287
6747.162 283
6747.552 322
6747.943 239
6748.333 212
6748.723 240
6749.114 270
6749.504 268
6749.895 215
6750.285 212
6750.676 217
6751.066 230
6751.456 266
6751.847 267
6752.237 270
6752.628 274
6753.019 291
6753.409 279
6753.800 237
6754.190 231
6754.581 242
6754.971 252
6755.362 255
6755.753 287
6756.143 290
6756.534 274
6756.924 261
6757.315 247
6757.706 230
6758.096 259
6758.487 278
6758.878 243
6759.269 227
6759.659 226
6760.050 218
6760.441 233
6760.831 254
6761.222 245
6761.613 255
6762.004 246
6762.395 292
6762.785 300
6763.176 263
6763.567 277
6763.958 315
6764.349 296
6764.740 265
6765.130 235
6765.521 254
6765.912 302
6766.303 255
6766.694 227
6767.085 226
6767.476 288
6767.867 274
6768.258 219
6768.649 236
6769.040 260
6769.431 267
6769.822 264
6770.213 235
6770.604 230
6770.995 206
6771.386 208
6771.777 237
6772.168 260
6772.559 296
6772.950 265
6773.342 270
6773.733 238
6774.124 243
6774.515 247
6774.906 252
6775.297 236
6775.688 298
6776.080 271
6776.471 269
6776.862 244
6777.253 261
6777.645 292
6778.036 281
6778.427 254
6778.818 245
6779.210 263
6779.601 249
6779.992 275
6780.384 293
6780.775 288
6781.166 275
6781.558 314
6781.949 298
6782.340 277
6782.732 296
6783.123 235
6783.515 207
6783.906 237
6784.297 220
6784.689 235
6785.080 253
6785.472 253
6785.863 313
6786.255 306
6786.646 252
6787.038 232
6787.429 205
6787.821 206
6788.212 224
6788.604 223
6788.995 240
6789.387 267
6789.779 270
6790.170 329
6790.562 311
6790.953 324
6791.345 345
6791.737 327
6792.128 316
6792.520 291
6792.912 233
6793.303 251
6793.695 287
6794.087 291
6794.479 320
6794.870 319
6795.262 298
6795.654 271
6796.046 274
6796.437 322
6796.829 340
6797.221 316
6797.613 270
6798.005 306
6798.396 267
6798.788 263
6799.180 269
6799.572 253
6799.964 273
6800.356 258
6800.748 286
6801.140 266
6801.532 255
6801.923 205
6802.315 217
6802.707 252
6803.099 243
6803.491 261
6803.883 269
6804.275 234
6804.667 203
6805.059 216
6805.451 236
6805.843 248
6806.236 255
6806.628 280
6807.020 204
6807.412 177
6807.804 259
6808.196 218
6808.588 197
6808.980 208
6809.372 202
6809.765 214
6810.157 242
6810.549 257
6810.941 246
6811.333 235
6811.726 231
6812.118 279
6812.510 265
6812.902 223
6813.295 243
6813.687 305
6814.079 300
6814.472 267
6814.864 243
6815.256 199
6815.648 198
6816.041 220
6816.433 238
6816.826 235
6817.218 216
6817.610 183
6818.003 176
6818.395 204
6818.788 260
6819.180 257
6819.572 226
6819.965 229
6820.357 234
6820.750 245
6821.142 237
6821.535 263
6821.927 281
6822.320 254
6822.712 259
6823.105 227
6823.498 215
6823.890 211
6824.283 198
6824.675 203
6825.068 214
6825.461 226
6825.853 225
6826.246 223
6826.638 296
6827.031 274
6827.424 283
6827.816 236
6828.209 244
6828.602 232
6828.995 191
6829.387 211
6829.780 262
6830.173 235
6830.566 251
6830.958 265
6831.351 247
6831.744 276
6832.137 285
6832.530 301
6832.922 290
6833.315 219
6833.708 197
6834.101 167
6834.494 152
6834.887 181
6835.280 226
6835.673 204
6836.065 164
6836.458 162
6836.851 186
6837.244 160
6837.637 203
6838.030 197
6838.423 200
6838.816 222
6839.209 216
6839.602 235
6839.995 237
6840.388 273
6840.781 263
6841.174 238
6841.568 223
6841.961 233
6842.354 226
6842.747 205
6843.140 209
6843.533 243
6843.926 238
6844.319 221
6844.713 230
6845.106 249
6845.499 237
6845.892 236
6846.285 238
6846.679 234
6847.072 204
6847.465 214
6847.858 190
6848.252 213
6848.645 262
6849.038 250
6849.432 267
6849.825 268
6850.218 218
6850.612 240
6851.005 231
6851.398 221
6851.792 226
6852.185 235
6852.578 243
6852.972 238
6853.365 236
6853.759 261
6854.152 288
6854.546 273
6854.939 248
6855.332 215
6855.726 292
6856.119 281
6856.513 273
6856.906 285
6857.300 277
6857.694 254
6858.087 251
6858.481 235
6858.874 203
6859.268 247
6859.661 282
6860.055 289
6860.449 281
6860.842 265
6861.236 253
6861.630 220
6862.023 198
6862.417 203
6862.811 203
6863.204 191
6863.598 263
6863.992 272
6864.386 271
6864.779 237
6865.173 230
6865.567 231
6865.961 185
6866.354 214
6866.748 231
6867.142 230
6867.536 254
6867.930 297
6868.323 262
6868.717 209
6869.111 228
6869.505 234
6869.899 232
6870.293 194
6870.687 171
6871.081 191
6871.475 210
6871.869 232
6872.263 250
6872.657 249
6873.051 199
6873.445 176
6873.839 169
6874.233 166
6874.627 212
6875.021 245
6875.415 238
6875.809 256
6876.203 267
6876.597 234
6876.991 212
6877.385 222
6877.779 218
6878.173 222
6878.568 235
6878.962 252
6879.356 220
6879.750 226
6880.144 247
6880.538 233
6880.933 220
6881.327 255
6881.721 256
6882.115 221
6882.510 206
6882.904 185
6883.298 213
6883.692 254
6884.087 279
6884.481 247
6884.875 231
6885.270 271
6885.664 261
6886.058 249
6886.453 221
6886.847 198
6887.241 177
6887.636 167
6888.030 200
6888.425 231
6888.819 256
6889.214 229
6889.608 221
6890.003 269
6890.397 284
6890.792 265
6891.186 225
6891.581 214
6891.975 259
6892.370 236
6892.764 212
6893.159 214
6893.553 232
6893.948 225
6894.342 215
6894.737 219
6895.132 232
6895.526 242
6895.921 226
6896.316 225
6896.710 231
6897.105 236
6897.500 227
6897.894 235
6898.289 240
6898.684 212
6899.078 219
6899.473 241
6899.868 220
6900.263 233
6900.657 261
6901.052 310
6901.447 301
6901.842 319
6902.237 281
6902.632 265
6903.026 277
6903.421 241
6903.816 208
6904.211 259
6904.606 308
6905.001 339
6905.396 317
6905.791 273
6906.185 225
6906.580 224
6906.975 246
6907.370 225
6907.765 234
6908.160 278
6908.555 288
6908.950 256
6909.345 266
6909.740 280
6910.135 331
6910.530 326
6910.926 355
6911.321 332
6911.716 301
6912.111 277
6912.506 271
6912.901 275
6913.296 273
6913.691 275
6914.087 210
6914.482 214
6914.877 234
6915.272 203
6915.667 253
6916.062 260
6916.458 278
6916.853 292
6917.248 271
6917.643 275
6918.039 267
6918.434 240
6918.829 227
6919.225 238
6919.620 237
6920.015 219
6920.411 212
6920.806 222
6921.201 248
6921.597 275
6921.992 236
6922.387 207
6922.783 189
6923.178 171
6923.574 207
6923.969 197
6924.365 198
6924.760 173
6925.156 166
6925.551 196
6925.947 237
6926.342 225
6926.738 220
6927.133 210
6927.529 197
6927.924 168
6928.320 177
6928.715 182
6929.111 224
6929.506 275
6929.902 249
6930.298 221
6930.693 208
6931.089 195
6931.485 215
6931.880 235
6932.276 243
6932.672 241
6933.067 250
6933.463 242
6933.859 202
6934.255 213
6934.650 213
6935.046 188
6935.442 220
6935.838 213
6936.233 201
6936.629 229
6937.025 217
6937.421 198
6937.817 252
6938.213 271
6938.608 249
6939.004 242
6939.400 260
6939.796 264
6940.192 211
6940.588 222
6940.984 184
6941.380 189
6941.776 188
6942.172 221
6942.568 246
6942.964 288
6943.360 292
6943.756 271
6944.152 255
6944.548 257
6944.944 233
6945.340 255
6945.736 246
6946.132 256
6946.528 221
6946.924 219
6947.320 237
6947.716 242
6948.112 218
6948.508 185
6948.905 192
6949.301 226
6949.697 254
6950.093 257
6950.489 243
6950.886 241
6951.282 240
6951.678 191
6952.074 177
6952.471 170
6952.867 236
6953.263 302
6953.659 274
6954.056 227
6954.452 212
6954.848 223
6955.245 226
6955.641 233
6956.037 232
6956.434 206
6956.830 221
6957.226 219
6957.623 229
6958.019 246
6958.416 253
6958.812 225
6959.209 247
6959.605 237
6960.001 243
6960.398 272
6960.794 252
6961.191 260
6961.587 268
6961.984 241
6962.381 239
6962.777 227
6963.174 242
6963.570 227
6963.967 227
6964.363 226
6964.760 238
6965.157 247
6965.553 203
6965.950 199
6966.347 156
6966.743 172
6967.140 191
6967.537 197
6967.933 219
6968.330 175
6968.727 207
6969.123 205
6969.520 246
6969.917 254
6970.314 239
6970.710 232
6971.107 266
6971.504 251
6971.901 216
6972.298 192
6972.694 179
6973.091 177
6973.488 170
6973.885 162
6974.282 173
6974.679 181
6975.076 218
6975.473 214
6975.869 203
6976.266 175
6976.663 175
6977.060 138
6977.457 162
6977.854 186
6978.251 186
6978.648 229
6979.045 205
6979.442 203
6979.839 207
6980.236 244
6980.633 252
6981.030 235
6981.428 200
6981.825 198
6982.222 205
6982.619 219
6983.016 241
6983.413 188
6983.810 203
6984.207 203
6984.605 222
6985.002 216
6985.399 236
6985.796 225
6986.193 231
6986.591 202
6986.988 220
6987.385 238
6987.782 234
6988.180 234
6988.577 248
6988.974 248
6989.371 234
6989.769 249
6990.166 225
6990.563 182
6990.961 169
6991.358 153
6991.756 189
6992.153 189
6992.550 193
6992.948 211
6993.345 244
6993.743 226
6994.140 191
6994.537 227
6994.935 243
6995.332 259
6995.730 209
6996.127 211
6996.525 203
6996.922 218
6997.320 226
6997.717 248
6998.115 235
6998.513 250
6998.910 256
6999.308 259
6999.705 228
7000.103 230
7000.501 255
7000.898 305
7001.296 268
7001.693 237
7002.091 225
7002.489 249
7002.886 246
7003.284 221
7003.682 207
7004.080 188
7004.477 162
7004.875 187
7005.273 242
7005.671 262
7006.068 263
7006.466 224
7006.864 198
7007.262 216
7007.660 205
7008.057 225
7008.455 255
7008.853 221
7009.251 174
7009.649 168
7010.047 190
7010.445 182
7010.843 179
7011.241 177
7011.638 175
7012.036 221
7012.434 208
7012.832 225
7013.230 227
7013.628 220
7014.026 218
7014.424 200
7014.822 199
7015.220 214
7015.618 197
7016.017 207
7016.415 210
7016.813 221
7017.211 225
7017.609 210
7018.007 259
7018.405 260
7018.803 216
7019.201 214
7019.600 189
7019.998 221
7020.396 229
7020.794 210
7021.192 259
7021.591 269
7021.989 225
7022.387 234
7022.785 231
7023.184 206
7023.582 179
7023.980 221
7024.378 226
7024.777 213
7025.175 203
7025.573 188
7025.972 206
7026.370 217
7026.768 228
7027.167 221
7027.565 210
7027.964 258
7028.362 241
7028.760 240
7029.159 240
7029.557 188
7029.956 190
7030.354 202
7030.753 195
7031.151 210
7031.550 195
7031.948 211
7032.347 200
7032.745 201
7033.144 204
7033.542 196
7033.941 174
7034.339 172
7034.738 166
7035.137 184
7035.535 215
7035.934 242
7036.333 257
7036.731 282
7037.130 268
7037.529 209
7037.927 177
7038.326 225
7038.725 231
7039.123 251
7039.522 258
7039.921 229
7040.320 205
7040.718 213
7041.117 196
7041.516 204
7041.915 218
7042.313 192
7042.712 159
7043.111 216
7043.510 218
7043.909 236
7044.308 217
7044.707 226
7045.105 233
7045.504 195
7045.903 175
7046.302 199
7046.701 164
7047.100 178
7047.499 231
7047.898 256
7048.297 225
7048.696 197
7049.095 189
7049.494 186
7049.893 201
7050.292 168
7050.691 147
7051.090 224
7051.489 198
7051.888 171
7052.287 188
7052.686 172
7053.085 207
7053.485 230
7053.884 208
7054.283 256
7054.682 224
7055.081 223
7055.480 158
7055.880 133
7056.279 199
7056.678 185
7057.077 213
7057.476 209
7057.876 211
7058.275 209
7058.674 175
7059.073 160
7059.473 143
7059.872 185
7060.271 191
7060.671 211
7061.070 213
7061.469 222
7061.869 230
7062.268 247
7062.668 255
7063.067 224
7063.466 216
7063.866 215
7064.265 186
7064.665 172
7065.064 188
7065.463 186
7065.863 150
7066.262 183
7066.662 192
7067.061 205
7067.461 201
7067.860 180
7068.260 181
7068.660 198
7069.059 256
7069.459 216
7069.858 177
7070.258 187
7070.658 189
7071.057 202
7071.457 187
7071.856 166
7072.256 188
7072.656 147
7073.055 155
7073.455 176
7073.855 174
7074.254 177
7074.654 166
7075.054 196
7075.454 200
7075.853 179
7076.253 174
7076.653 185
7077.053 216
7077.453 209
7077.852 199
7078.252 209
7078.652 201
7079.052 189
7079.452 191
7079.852 222
7080.251 224
7080.651 242
7081.051 227
7081.451 214
7081.851 238
7082.251 211
7082.651 205
7083.051 253
7083.451 252
7083.851 218
7084.251 242
7084.651 209
7085.051 162
7085.451 204
7085.851 217
7086.251 181
7086.651 189
7087.051 212
7087.451 229
7087.851 246
7088.251 208
7088.652 224
7089.052 227
7089.452 182
7089.852 197
7090.252 233
7090.652 210
7091.052 221
7091.453 195
7091.853 220
7092.253 231
7092.653 204
7093.054 212
7093.454 215
7093.854 250
7094.254 272
7094.655 282
7095.055 257
7095.455 245
7095.856 236
7096.256 225
7096.656 207
7097.057 228
7097.457 227
7097.857 231
7098.258 183
7098.658 177
7099.058 176
7099.459 162
7099.859 174
7100.260 173
7100.660 192
7101.061 198
7101.461 197
7101.862 240
7102.262 247
7102.663 199
7103.063 186
7103.464 179
7103.864 199
7104.265 271
7104.665 277
7105.066 253
7105.467 226
7105.867 194
7106.268 211
7106.668 201
7107.069 176
7107.470 195
7107.870 220
7108.271 189
7108.672 220
7109.072 193
7109.473 179
7109.874 190
7110.275 207
7110.675 228
7111.076 254
7111.477 196
7111.878 182
7112.278 188
7112.679 206
7113.080 228
7113.481 216
7113.882 213
7114.282 227
7114.683 220
7115.084 202
7115.485 203
7115.886 184
7116.287 190
7116.688 231
7117.089 240
7117.490 179
7117.890 156
7118.291 225
7118.692 213
7119.093 194
7119.494 189
7119.895 209
7120.296 202
7120.697 162
7121.098 166
7121.499 184
7121.900 225
7122.302 226
7122.703 195
7123.104 161
7123.505 158
7123.906 186
7124.307 204
7124.708 232
7125.109 197
7125.510 172
7125.912 200
7126.313 197
7126.714 219
7127.115 216
7127.516 224
7127.918 210
7128.319 231
7128.720 220
7129.121 224
7129.523 230
7129.924 213
7130.325 172
7130.726 172
7131.128 195
7131.529 191
7131.930 185
7132.332 180
7132.733 215
7133.135 227
7133.536 222
7133.937 241
7134.339 223
7134.740 202
7135.142 177
7135.543 182
7135.944 172
7136.346 165
7136.747 164
7137.149 184
7137.550 176
7137.952 199
7138.353 209
7138.755 195
7139.156 180
7139.558 183
7139.960 172
7140.361 183
7140.763 162
7141.164 185
7141.566 184
7141.968 194
7142.369 189
7142.771 206
7143.172 203
7143.574 189
7143.976 176
7144.377 166
7144.779 180
7145.181 184
7145.583 194
7145.984 213
7146.386 189
7146.788 142
7147.190 155
7147.591 178
7147.993 161
7148.395 134
7148.797 148
7149.199 161
7149.600 205
7150.002 216
7150.404 190
7150.806 199
7151.208 193
7151.610 191
7152.012 181
7152.414 181
7152.815 170
7153.217 163
7153.619 171
7154.021 185
7154.423 188
7154.825 173
7155.227 188
7155.629 147
7156.031 205
7156.433 220
7156.835 190
7157.237 196
7157.639 203
7158.041 210
7158.444 168
7158.846 160
7159.248 142
7159.650 146
7160.052 160
7160.454 166
7160.856 178
7161.258 181
7161.661 203
7162.063 186
7162.465 152
7162.867 154
7163.269 175
7163.672 194
7164.074 168
7164.476 181
7164.878 242
7165.281 236
7165.683 206
7166.085 186
7166.488 173
7166.890 170
7167.292 195
7167.695 191
7168.097 211
7168.499 238
7168.902 217
7169.304 224
7169.706 223
7170.109 228
7170.511 220
7170.914 240
7171.316 212
7171.719 154
7172.121 156
7172.523 192
7172.926 182
7173.328 202
7173.731 200
7174.133 184
7174.536 219
7174.939 243
7175.341 264
7175.744 232
7176.146 204
7176.549 187
7176.951 180
7177.354 213
7177.757 200
7178.159 197
7178.562 165
7178.965 183
7179.367 169
7179.770 216
7180.173 253
7180.575 263
7180.978 251
7181.381 243
7181.784 213
7182.186 184
7182.589 168
7182.992 170
7183.395 167
7183.797 142
7184.200 147
7184.603 194
7185.006 215
7185.409 193
7185.812 184
7186.214 194
7186.617 197
7187.020 200
7187.423 236
7187.826 210
7188.229 200
7188.632 208
7189.035 172
7189.438 190
7189.841 205
7190.244 201
7190.647 208
7191.050 183
7191.453 175
7191.856 206
7192.259 206
7192.662 224
7193.065 198
7193.468 176
7193.871 162
7194.274 152
7194.677 155
7195.080 181
7195.483 169
7195.886 170
7196.290 188
7196.693 180
7197.096 227
7197.499 223
7197.902 227
7198.305 199
7198.709 236
7199.112 226
7199.515 186
7199.918 190
7200.322 197
7200.725 178
7201.128 173
7201.531 164
7201.935 179
7202.338 190
7202.741 167
7203.145 175
7203.548 186
7203.951 142
7204.355 142
7204.758 185
7205.162 192
7205.565 145
7205.968 143
7206.372 129
7206.775 140
7207.179 182
7207.582 190
7207.986 168
7208.389 162
7208.793 199
7209.196 213
7209.600 166
7210.003 168
7210.407 147
7210.810 151
7211.214 154
7211.617 125
7212.021 158
7212.424 199
7212.828 222
7213.232 222
7213.635 175
7214.039 184
7214.443 186
7214.846 170
7215.250 176
7215.654 204
7216.057 186
7216.461 157
7216.865 187
7217.268 188
7217.672 166
7218.076 179
7218.480 170
7218.883 159
7219.287 206
7219.691 200
7220.095 205
7220.499 197
7220.903 202
7221.306 203
7221.710 185
7222.114 180
7222.518 191
7222.922 192
7223.326 176
7223.730 184
7224.134 192
7224.538 183
7224.941 170
7225.345 157
7225.749 152
7226.153 144
7226.557 151
7226.961 192
7227.365 198
7227.769 170
7228.173 178
7228.577 175
7228.982 201
7229.386 198
7229.790 164
7230.194 185
7230.598 224
7231.002 202
7231.406 170
7231.810 150
7232.214 162
7232.619 177
7233.023 186
7233.427 175
7233.831 155
7234.235 172
7234.639 196
7235.044 211
7235.448 224
7235.852 228
7236.256 215
7236.661 204
7237.065 175
7237.469 183
7237.874 190
7238.278 167
7238.682 168
7239.087 212
7239.491 215
7239.895 219
7240.300 232
7240.704 183
7241.108 202
7241.513 210
7241.917 205
7242.322 212
7242.726 215
7243.131 175
7243.535 162
7243.940 202
7244.344 212
7244.749 238
7245.153 255
7245.558 199
7245.962 179
7246.367 158
7246.771 171
7247.176 178
7247.580 214
7247.985 248
7248.390 248
7248.794 226
7249.199 180
7249.603 175
7250.008 196
7250.413 199
7250.817 170
7251.222 185
7251.627 184
7252.031 199
7252.436 199
7252.841 202
7253.246 194
7253.650 164
7254.055 145
7254.460 170
7254.865 198
7255.269 205
7255.674 190
7256.079 155
7256.484 149
7256.889 171
7257.294 190
7257.698 225
7258.103 221
7258.508 214
7258.913 240
7259.318 205
7259.723 184
7260.128 194
7260.533 216
7260.938 190
7261.343 198
7261.748 208
7262.153 194
7262.558 167
7262.963 159
7263.368 173
7263.773 182
7264.178 188
7264.583 226
7264.988 214
7265.393 194
7265.798 188
7266.203 161
7266.608 139
7267.013 133
7267.418 130
7267.824 149
7268.229 161
7268.634 188
7269.039 194
7269.444 251
7269.849 255
7270.255 219
7270.660 248
7271.065 251
7271.470 208
7271.876 220
7272.281 198
7272.686 163
7273.091 170
7273.497 151
7273.902 151
7274.307 153
7274.713 168
7275.118 155
7275.523 172
7275.929 158
7276.334 183
7276.739 186
7277.145 211
7277.550 227
7277.956 206
7278.361 189
7278.767 176
7279.172 163
7279.578 140
7279.983 157
7280.388 155
7280.794 167
7281.199 169
7281.605 168
7282.011 188
7282.416 141
7282.822 155
7283.227 151
7283.633 171
7284.038 234
7284.444 250
7284.850 205
7285.255 182
7285.661 194
7286.067 188
7286.472 173
7286.878 165
7287.284 209
7287.689 184
7288.095 182
7288.501 150
7288.906 140
7289.312 189
7289.718 182
7290.124 184
7290.529 193
7290.935 225
7291.341 287
7291.747 261
7292.153 266
7292.558 261
7292.964 223
7293.370 194
7293.776 187
7294.182 176
7294.588 154
7294.994 168
7295.400 184
7295.805 175
7296.211 193
7296.617 209
7297.023 166
7297.429 142
7297.835 177
7298.241 156
7298.647 154
7299.053 167
7299.459 201
7299.865 194
7300.271 175
7300.677 167
7301.083 130
7301.490 112
7301.896 139
7302.302 143
7302.708 128
7303.114 115
7303.520 142
7303.926 171
7304.332 205
7304.739 217
7305.145 197
7305.551 159
7305.957 208
7306.363 214
7306.770 188
7307.176 170
7307.582 178
7307.988 195
7308.395 184
7308.801 149
7309.207 159
7309.613 153
7310.020 181
7310.426 175
7310.832 181
7311.239 197
7311.645 186
7312.052 187
7312.458 186
7312.864 186
7313.271 192
7313.677 210
7314.084 217
7314.490 189
7314.896 160
7315.303 174
7315.709 196
7316.116 176
7316.522 128
7316.929 116
7317.335 103
7317.742 130
7318.148 135
7318.555 174
7318.962 193
7319.368 173
7319.775 171
7320.181 194
7320.588 196
7320.995 181
7321.401 161
7321.808 190
7322.215 210
7322.621 181
7323.028 194
7323.435 190
7323.841 230
7324.248 216
7324.655 212
7325.061 170
7325.468 155
7325.875 156
7326.282 179
7326.688 187
7327.095 143
7327.502 150
7327.909 142
7328.316 125
7328.723 164
7329.129 172
7329.536 175
7329.943 155
7330.350 155
7330.757 176
7331.164 155
7331.571 140
7331.978 144
7332.385 151
7332.791 135
7333.198 155
7333.605 181
7334.012 165
7334.419 177
7334.826 177
7335.233 166
7335.640 163
7336.047 191
7336.455 164
7336.862 183
7337.269 213
7337.676 182
7338.083 157
7338.490 160
7338.897 144
7339.304 178
7339.711 189
7340.118 182
7340.526 204
7340.933 163
7341.340 186
7341.747 215
7342.154 200
7342.562 177
7342.969 197
7343.376 201
7343.783 206
7344.191 243
7344.598 216
7345.005 206
7345.412 195
7345.820 195
7346.227 188
7346.634 221
7347.042 193
7347.449 164
7347.856 156
7348.264 110
7348.671 122
7349.079 156
7349.486 163
7349.893 174
7350.301 178
7350.708 182
7351.116 165
7351.523 183
7351.931 182
7352.338 174
7352.746 168
7353.153 137
7353.561 142
7353.968 189
7354.376 209
7354.783 205
7355.191 190
7355.599 237
7356.006 207
7356.414 180
7356.821 190
7357.229 205
7357.637 228
7358.044 231
7358.452 222
7358.860 242
7359.267 255
7359.675 198
7360.083 186
7360.490 198
7360.898 189
7361.306 172
7361.714 195
7362.121 202
7362.529 172
7362.937 137
7363.345 155
7363.753 168
7364.160 133
7364.568 119
7364.976 151
7365.384 210
7365.792 199
7366.200 185
7366.607 198
7367.015 186
7367.423 212
7367.831 194
7368.239 184
7368.647 177
7369.055 180
7369.463 196
7369.871 185
7370.279 165
7370.687 188
7371.095 142
7371.503 187
7371.911 218
7372.319 204
7372.727 213
7373.135 219
7373.543 184
7373.951 181
7374.359 173
7374.768 209
7375.176 179
7375.584 169
7375.992 187
7376.400 177
7376.808 179
7377.216 197
7377.625 211
7378.033 202
7378.441 205
7378.849 176
7379.257 190
7379.666 213
7380.074 201
7380.482 206
7380.891 188
7381.299 199
7381.707 178
7382.115 177
7382.524 160
7382.932 174
7383.340 163
7383.749 162
7384.157 179
7384.566 176
7384.974 164
7385.382 168
7385.791 186
7386.199 199
7386.608 207
7387.016 192
7387.425 186
7387.833 194
7388.242 184
7388.650 218
7389.059 226
7389.467 175
7389.876 194
7390.284 158
7390.693 164
7391.101 172
7391.510 154
7391.918 157
7392.327 184
7392.736 202
7393.144 215
7393.553 198
7393.961 215
7394.370 195
7394.779 183
7395.187 167
7395.596 142
7396.005 156
7396.414 175
7396.822 147
7397.231 174
7397.640 195
7398.049 211
7398.457 202
7398.866 185
7399.275 168
7399.684 135
7400.092 185
7400.501 191
7400.910 170
7401.319 156
7401.728 140
7402.137 165
7402.546 163
7402.954 199
7403.363 196
7403.772 187
7404.181 175
7404.590 178
7404.999 196
7405.408 187
7405.817 223
7406.226 208
7406.635 208
7407.044 220
7407.453 187
7407.862 170
7408.271 156
7408.680 115
7409.089 134
7409.498 168
7409.907 154
7410.316 167
7410.725 197
7411.135 167
7411.544 168
7411.953 159
7412.362 182
7412.771 162
7413.180 164
7413.590 140
7413.999 164
7414.408 151
7414.817 200
7415.226 192
7415.636 175
7416.045 160
7416.454 142
7416.863 172
7417.273 177
7417.682 164
7418.091 169
7418.501 147
7418.910 127
7419.319 141
7419.729 170
7420.138 184
7420.547 160
7420.957 169
7421.366 179
7421.776 178
7422.185 206
7422.594 179
7423.004 167
7423.413 188
7423.823 202
7424.232 196
7424.642 156
7425.051 173
7425.461 199
7425.870 219
7426.280 191
7426.689 222
7427.099 192
7427.508 175
7427.918 155
7428.328 133
7428.737 177
7429.147 182
7429.556 189
7429.966 203
7430.376 186
7430.785 161
7431.195 172
7431.605 120
7432.014 116
7432.424 128
7432.834 155
7433.244 195
7433.653 161
7434.063 151
7434.473 169
7434.883 170
7435.292 164
7435.702 206
7436.112 213
7436.522 175
7436.932 174
7437.341 178
7437.751 180
7438.161 178
7438.571 175
7438.981 221
7439.391 226
7439.801 201
7440.211 178
7440.621 218
7441.031 230
7441.440 240
7441.850 229
7442.260 215
7442.670 179
7443.080 180
7443.490 187
7443.900 184
7444.310 146
7444.721 122
7445.131 132
7445.541 140
7445.951 161
7446.361 177
7446.771 170
7447.181 153
7447.591 138
7448.001 145
7448.411 142
7448.822 159
7449.232 199
7449.642 166
7450.052 151
7450.462 153
7450.872 144
7451.283 154
7451.693 162
7452.103 180
7452.513 154
7452.924 152
7453.334 131
7453.744 138
7454.155 143
7454.565 185
7454.975 192
7455.386 140
7455.796 140
7456.206 163
7456.617 196
7457.027 194
7457.437 164
7457.848 166
7458.258 182
7458.669 180
7459.079 162
7459.490 178
7459.900 159
7460.310 152
7460.721 184
7461.131 168
7461.542 142
7461.952 130
7462.363 135
7462.774 136
7463.184 129
7463.595 150
7464.005 140
7464.416 123
7464.826 128
7465.237 121
7465.648 146
7466.058 178
7466.469 199
7466.880 177
7467.290 163
7467.701 157
7468.112 147
7468.522 164
7468.933 156
7469.344 161
7469.754 148
7470.165 125
7470.576 136
7470.987 120
7471.397 121
7471.808 120
7472.219 160
7472.630 156
7473.041 141
7473.451 171
7473.862 192
7474.273 165
7474.684 144
7475.095 173
7475.506 191
7475.917 172
7476.328 170
7476.739 181
7477.149 197
7477.560 217
7477.971 187
7478.382 163
7478.793 169
7479.204 158
7479.615 173
7480.026 168
7480.437 176
7480.848 168
7481.259 131
7481.670 150
7482.082 151
7482.493 204
7482.904 182
7483.315 156
7483.726 156
7484.137 203
7484.548 194
7484.959 163
7485.371 155
7485.782 154
7486.193 131
7486.604 130
7487.015 152
7487.426 188
7487.838 207
7488.249 212
7488.660 190
7489.071 200
7489.483 194
7489.894 192
7490.305 183
7490.717 200
7491.128 197
7491.539 188
7491.951 177
7492.362 191
7492.773 168
7493.185 163
7493.596 161
7494.007 151
7494.419 175
7494.830 187
7495.242 156
7495.653 135
7496.065 147
7496.476 130
7496.888 147
7497.299 167
7497.711 176
7498.122 178
7498.534 145
7498.945 132
7499.357 172
7499.768 191
7500.180 193
7500.591 209
7501.003 195
7501.415 174
7501.826 180
7502.238 138
7502.649 126
7503.061 116
7503.473 135
7503.884 153
7504.296 172
7504.708 168
7505.119 153
7505.531 141
7505.943 156
7506.355 179
7506.766 182
7507.178 174
7507.590 175
7508.002 165
7508.413 171
7508.825 172
7509.237 185
7509.649 153
7510.061 154
7510.473 148
7510.884 161
7511.296 178
7511.708 178
7512.120 170
7512.532 161
7512.944 165
7513.356 177
7513.768 172
7514.180 154
7514.592 156
7515.004 172
7515.416 185
7515.828 171
7516.240 200
7516.652 164
7517.064 157
7517.476 155
7517.888 135
7518.300 127
7518.712 111
7519.124 131
7519.536 162
7519.948 153
7520.360 185
7520.772 177
7521.185 167
7521.597 146
7522.009 155
7522.421 159
7522.833 185
7523.246 147
7523.658 173
7524.070 179
7524.482 173
7524.894 165
7525.307 139
7525.719 131
7526.131 142
7526.543 143
7526.956 146
7527.368 159
7527.780 181
7528.193 179
7528.605 178
7529.017 191
7529.430 161
7529.842 133
7530.255 142
7530.667 163
7531.079 138
7531.492 139
7531.904 161
7532.317 183
7532.729 181
7533.142 194
7533.554 178
7533.967 167
7534.379 146
7534.792 143
7535.204 139
7535.617 158
7536.029 197
7536.442 192
7536.854 155
7537.267 132
7537.680 152
7538.092 199
7538.505 165
7538.917 137
7539.330 127
7539.743 148
7540.155 166
7540.568 149
7540.981 162
7541.393 179
7541.806 143
7542.219 155
7542.632 162
7543.044 187
7543.457 205
7543.870 195
7544.283 201
7544.695 182
7545.108 195
7545.521 187
7545.934 142
7546.347 139
7546.759 149
7547.172 154
7547.585 164
7547.998 188
7548.411 176
7548.824 163
7549.237 176
7549.650 180
7550.063 177
7550.476 183
7550.889 176
7551.301 156
7551.714 148
7552.127 170
7552.540 163
7552.953 157
7553.366 147
7553.780 133
7554.193 188
7554.606 209
7555.019 209
7555.432 184
7555.845 232
7556.258 214
7556.671 209
7557.084 198
7557.497 166
7557.910 186
7558.324 174
7558.737 153
7559.150 143
7559.563 156
7559.976 210
7560.390 189
7560.803 180
7561.216 165
7561.629 137
7562.043 154
7562.456 163
7562.869 162
7563.282 197
7563.696 162
7564.109 137
7564.522 133
7564.936 137
7565.349 144
7565.762 152
7566.176 185
7566.589 169
7567.003 162
7567.416 174
7567.829 156
7568.243 167
7568.656 147
7569.070 142
7569.483 166
7569.897 161
7570.310 150
7570.724 130
7571.137 153
7571.551 161
7571.964 176
7572.378 195
7572.791 130
7573.205 129
7573.618 136
7574.032 146
7574.446 179
7574.859 145
7575.273 143
7575.686 140
7576.100 137
7576.514 155
7576.927 151
7577.341 130
7577.755 102
7578.169 157
7578.582 160
7578.996 172
7579.410 195
7579.823 156
7580.237 127
7580.651 155
7581.065 185
7581.479 186
7581.892 166
7582.306 172
7582.720 184
7583.134 192
7583.548 154
7583.962 151
7584.375 133
7584.789 123
7585.203 132
7585.617 125
7586.031 144
7586.445 143
7586.859 141
7587.273 130
7587.687 129
7588.101 128
7588.515 137
7588.929 136
7589.343 170
7589.757 151
7590.171 155
7590.585 150
7590.999 145
7591.413 131
7591.827 155
7592.241 154
7592.655 135
7593.069 127
7593.483 120
7593.897 148
7594.312 140
7594.726 155
7595.140 164
7595.554 157
7595.968 133
7596.383 149
7596.797 154
7597.211 148
7597.625 181
7598.039 167
7598.454 175
7598.868 151
7599.282 145
7599.696 139
7600.111 167
7600.525 169
7600.939 165
7601.354 149
7601.768 141
7602.182 159
7602.597 183
7603.011 149
7603.426 147
7603.840 156
7604.254 146
7604.669 165
7605.083 136
7605.498 140
7605.912 133
7606.327 152
7606.741 164
7607.156 164
7607.570 194
7607.985 183
7608.399 179
7608.814 180
7609.228 139
7609.643 139
7610.057 189
7610.472 218
7610.887 206
7611.301 195
7611.716 192
7612.130 144
7612.545 153
7612.960 206
7613.374 198
7613.789 167
7614.204 154
7614.618 161
7615.033 147
7615.448 205
7615.863 209
7616.277 177
7616.692 189
7617.107 188
7617.522 169
7617.936 223
7618.351 209
7618.766 182
7619.181 157
7619.596 151
7620.010 170
7620.425 155
7620.840 172
7621.255 165
7621.670 157
7622.085 186
7622.500 161
7622.915 148
7623.330 134
7623.744 136
7624.159 127
7624.574 90
7624.989 114
7625.404 138
7625.819 154
7626.234 158
7626.649 161
7627.064 167
7627.479 142
7627.895 160
7628.310 218
7628.725 161
7629.140 138
7629.555 158
7629.970 199
7630.385 201
7630.800 212
7631.215 192
7631.631 140
7632.046 136
7632.461 131
7632.876 147
7633.291 144
7633.707 115
7634.122 121
7634.537 135
7634.952 127
7635.367 155
7635.783 171
7636.198 147
7636.613 139
7637.029 126
7637.444 98
7637.859 104
7638.275 136
7638.690 124
7639.105 122
7639.521 192
7639.936 185
7640.351 153
7640.767 151
7641.182 139
7641.598 134
7642.013 160
7642.429 175
7642.844 177
7643.260 187
7643.675 153
7644.091 158
7644.506 144
7644.922 133
7645.337 135
7645.753 163
7646.168 209
7646.584 166
7646.999 159
7647.415 182
7647.830 164
7648.246 153
7648.662 160
7649.077 152
7649.493 164
7649.909 142
7650.324 136
7650.740 154
7651.156 142
7651.571 159
7651.987 161
7652.403 175
7652.819 137
7653.234 129
7653.650 125
7654.066 126
7654.482 153
7654.897 170
7655.313 189
7655.729 200
7656.145 225
7656.561 192
7656.976 177
7657.392 191
7657.808 163
7658.224 179
7658.640 187
7659.056 156
7659.472 143
7659.888 140
7660.304 137
7660.720 128
7661.136 105
7661.552 127
7661.968 144
7662.384 157
7662.800 142
7663.216 149
7663.632 137
7664.048 149
7664.464 151
7664.880 132
7665.296 106
7665.712 118
7666.128 135
7666.544 169
7666.960 166
7667.376 145
7667.792 133
7668.209 143
7668.625 156
7669.041 158
7669.457 157
7669.873 168
7670.290 166
7670.706 146
7671.122 104
7671.538 131
7671.954 165
7672.371 173
7672.787 163
7673.203 177
7673.620 179
7674.036 156
7674.452 185
7674.869 157
7675.285 149
7675.701 123
7676.118 135
7676.534 193
7676.950 224
7677.367 209
7677.783 211
7678.200 173
7678.616 170
7679.032 163
7679.449 207
7679.865 193
7680.282 161
7680.698 195
7681.115 180
7681.531 180
7681.948 180
7682.364 161
7682.781 153
7683.198 154
7683.614 168
7684.031 164
7684.447 137
7684.864 151
7685.280 147
7685.697 143
7686.114 157
7686.530 170
7686.947 159
7687.364 162
7687.780 150
7688.197 129
7688.614 159
7689.031 150
7689.447 140
7689.864 98
7690.281 84
7690.698 150
7691.114 132
7691.531 192
7691.948 175
7692.365 163
7692.781 148
7693.198 150
7693.615 163
7694.032 168
7694.449 172
7694.866 217
7695.283 191
7695.700 185
7696.116 171
7696.533 172
7696.950 177
7697.367 153
7697.784 125
7698.201 158
7698.618 162
7699.035 181
7699.452 175
7699.869 160
7700.286 143
7700.703 162
7701.120 158
7701.537 156
7701.954 140
7702.371 139
7702.788 135
7703.206 145
7703.623 138
7704.040 143
7704.457 161
7704.874 113
7705.291 119
7705.708 117
7706.126 132
7706.543 135
7706.960 154
7707.377 154
7707.794 135
7708.212 116
7708.629 105
7709.046 119
7709.463 133
7709.881 148
7710.298 160
7710.715 151
7711.133 177
7711.550 193
7711.967 198
7712.385 221
7712.802 215
7713.219 204
7713.637 185
7714.054 165
7714.472 156
7714.889 142
7715.306 132
7715.724 91
7716.141 97
7716.559 101
7716.976 109
7717.394 136
7717.811 147
7718.229 130
7718.646 145
7719.064 138
7719.481 168
7719.899 148
7720.316 148
7720.734 144
7721.152 139
7721.569 125
7721.987 139
7722.404 153
7722.822 142
7723.240 138
7723.657 112
7724.075 123
7724.493 144
7724.910 160
7725.328 182
7725.746 153
7726.163 147
7726.581 142
7726.999 163
7727.417 149
7727.834 134
7728.252 168
7728.670 177
7729.088 212
7729.506 212
7729.923 182
7730.341 172
7730.759 157
7731.177 131
7731.595 162
7732.013 159
7732.431 171
7732.848 187
7733.266 145
7733.684 148
7734.102 175
7734.520 169
7734.938 146
7735.356 132
7735.774 124
7736.192 104
7736.610 127
7737.028 123
7737.446 97
7737.864 117
7738.282 114
7738.700 139
7739.118 165
7739.536 169
7739.955 133
7740.373 114
7740.791 127
7741.209 157
7741.627 176
7742.045 188
7742.463 155
7742.882 158
7743.300 150
7743.718 125
7744.136 109
7744.554 115
7744.973 123
7745.391 118
7745.809 116
7746.227 123
7746.646 129
7747.064 143
7747.482 150
7747.900 158
7748.319 176
7748.737 162
7749.155 138
7749.574 124
7749.992 125
7750.411 158
7750.829 153
7751.247 183
7751.666 169
7752.084 122
7752.503 103
7752.921 145
7753.339 133
7753.758 162
7754.176 175
7754.595 140
7755.013 148
7755.432 146
7755.850 129
7756.269 137
7756.688 139
7757.106 114
7757.525 124
7757.943 139
7758.362 131
7758.780 151
7759.199 131
7759.618 141
7760.036 171
7760.455 158
7760.874 132
7761.292 143
7761.711 156
7762.130 139
7762.548 140
7762.967 140
7763.386 161
7763.805 146
7764.223 140
7764.642 136
7765.061 168
7765.480 166
7765.898 155
7766.317 158
7766.736 126
7767.155 129
7767.574 103
7767.992 162
7768.411 179
7768.830 146
7769.249 162
7769.668 150
7770.087 134
7770.506 138
7770.925 115
7771.344 128
7771.763 135
7772.182 108
7772.601 111
7773.020 143
7773.439 119
7773.858 106
7774.277 137
7774.696 189
7775.115 188
7775.534 171
7775.953 144
7776.372 130
7776.791 199
7777.210 190
7777.629 149
7778.048 136
7778.467 140
7778.887 156
7779.306 159
7779.725 158
7780.144 139
7780.563 134
7780.982 139
7781.402 138
7781.821 144
7782.240 154
7782.659 131
7783.079 105
7783.498 96
7783.917 102
7784.336 107
7784.756 114
7785.175 111
7785.594 121
7786.014 136
7786.433 145
7786.852 159
7787.272 173
7787.691 179
7788.111 177
7788.530 131
7788.949 106
7789.369 141
7789.788 136
7790.208 159
7790.627 152
7791.047 118
7791.466 125
7791.886 108
7792.305 100
7792.725 105
7793.144 117
7793.564 142
7793.983 128
7794.403 147
7794.822 124
7795.242 126
7795.662 112
7796.081 134
7796.501 137
7796.920 137
7797.340 138
7797.760 147
7798.179 162
7798.599 161
7799.019 162
7799.438 112
7799.858 114
7800.278 136
7800.698 97
7801.117 104
7801.537 135
7801.957 110
7802.377 89
7802.796 74
7803.216 118
7803.636 162
7804.056 126
7804.476 110
7804.895 122
7805.315 109
7805.735 149
7806.155 146
7806.575 118
7806.995 108
7807.415 110
7807.835 139
7808.255 145
7808.675 97
7809.095 112
7809.515 104
7809.934 104
7810.354 108
7810.774 130
7811.194 139
7811.615 149
7812.035 118
7812.455 115
7812.875 106
7813.295 131
7813.715 132
7814.135 141
7814.555 112
7814.975 120
7815.395 129
7815.815 140
7816.236 117
7816.656 131
7817.076 135
7817.496 137
7817.916 155
7818.336 157
7818.757 166
7819.177 162
7819.597 145
7820.017 135
7820.438 126
7820.858 120
7821.278 123
7821.698 155
7822.119 136
7822.539 138
7822.959 143
7823.380 144
7823.800 149
7824.220 175
7824.641 145
7825.061 132
7825.482 123
7825.902 135
7826.322 143
7826.743 113
7827.163 124
7827.584 134
7828.004 152
7828.425 146
7828.845 174
7829.266 169
7829.686 161
7830.107 153
7830.527 140
7830.948 179
7831.368 186
7831.789 135
7832.210 120
7832.630 114
7833.051 124
7833.471 111
7833.892 107
7834.313 105
7834.733 136
7835.154 142
7835.575 130
7835.995 101
7836.416 94
7836.837 111
7837.257 98
7837.678 111
7838.099 98
7838.520 125
7838.940 103
7839.361 108
7839.782 125
7840.203 125
7840.623 104
7841.044 141
7841.465 161
7841.886 178
7842.307 185
7842.728 156
7843.149 139
7843.569 121
7843.990 118
7844.411 128
7844.832 134
7845.253 161
7845.674 205
7846.095 173
7846.516 134
7846.937 122
7847.358 122
7847.779 155
7848.200 136
7848.621 125
7849.042 151
7849.463 161
7849.884 128
7850.305 109
7850.726 99
7851.147 91
7851.568 134
7851.989 144
7852.411 137
7852.832 117
7853.253 117
7853.674 149
7854.095 150
7854.516 141
7854.937 148
7855.359 151
7855.780 130
7856.201 165
7856.622 189
7857.044 174
7857.465 166
7857.886 134
7858.307 144
7858.729 139
7859.150 120
7859.571 122
7859.993 147
7860.414 143
7860.835 137
7861.257 132
7861.678 145
7862.099 166
7862.521 163
7862.942 152
7863.364 155
7863.785 178
7864.206 195
7864.628 198
7865.049 165
7865.471 139
7865.892 130
7866.314 144
7866.735 160
7867.157 122
7867.578 143
7868.000 147
7868.421 156
7868.843 136
7869.265 119
7869.686 106
7870.108 127
7870.529 118
7870.951 96
7871.373 130
7871.794 156
7872.216 113
7872.638 92
7873.059 116
7873.481 128
7873.903 90
7874.324 117
7874.746 132
7875.168 145
7875.589 165
7876.011 178
7876.433 160
7876.855 148
7877.277 145
7877.698 156
7878.120 169
7878.542 174
7878.964 174
7879.386 167
7879.808 200
7880.229 184
7880.651 169
7881.073 151
7881.495 121
7881.917 151
7882.339 144
7882.761 136
7883.183 183
7883.605 158
7884.027 144
7884.449 143
7884.871 151
7885.293 139
7885.715 124
7886.137 128
7886.559 143
7886.981 124
7887.403 109
7887.825 97
7888.247 106
7888.669 128
7889.091 137
7889.513 139
7889.935 137
7890.358 125
7890.780 155
7891.202 168
7891.624 149
7892.046 120
7892.468 143
7892.891 132
7893.313 130
7893.735 102
7894.157 112
7894.580 124
7895.002 121
7895.424 145
7895.846 150
7896.269 173
7896.691 135
7897.113 147
7897.536 130
7897.958 115
7898.380 114
7898.803 122
7899.225 139
7899.647 137
7900.070 114
7900.492 98
7900.915 72
7901.337 52
7901.759 70
7902.182 108
7902.604 112
7903.027 120
7903.449 107
7903.872 105
7904.294 147
7904.717 180
7905.139 147
7905.562 145
7905.984 123
7906.407 110
7906.830 141
7907.252 152
7907.675 161
7908.097 134
7908.520 122
7908.943 137
7909.365 127
7909.788 115
7910.211 111
7910.633 94
7911.056 110
7911.479 97
7911.901 87
7912.324 90
7912.747 97
7913.170 121
7913.592 110
7914.015 119
7914.438 162
7914.861 152
7915.284 154
7915.706 149
7916.129 144
7916.552 152
7916.975 128
7917.398 123
7917.821 121
7918.243 109
7918.666 116
7919.089 156
7919.512 167
7919.935 145
7920.358 134
7920.781 140
7921.204 142
7921.627 125
7922.050 135
7922.473 138
7922.896 142
7923.319 151
7923.742 150
7924.165 156
7924.588 132
7925.011 131
7925.434 138
7925.857 126
7926.280 150
7926.703 154
7927.127 118
7927.550 103
7927.973 114
7928.396 117
7928.819 113
7929.242 144
7929.666 141
7930.089 148
7930.512 125
7930.935 117
7931.358 114
7931.782 121
7932.205 118
7932.628 120
7933.051 119
7933.475 122
7933.898 149
7934.321 154
7934.745 125
7935.168 125
7935.591 154
7936.015 135
7936.438 96
7936.861 143
7937.285 165
7937.708 170
7938.132 189
7938.555 165
7938.978 144
7939.402 124
7939.825 112
7940.249 106
7940.672 146
7941.096 143
7941.519 136
7941.943 172
7942.366 204
7942.790 163
7943.213 141
7943.637 123
7944.061 102
7944.484 99
7944.908 109
7945.331 127
7945.755 137
7946.179 129
7946.602 125
7947.026 122
7947.450 149
7947.873 198
7948.297 162
7948.721 122
7949.144 144
7949.568 148
7949.992 148
7950.415 111
7950.839 145
7951.263 144
7951.687 131
7952.111 107
7952.534 113
7952.958 102
7953.382 106
7953.806 133
7954.230 136
7954.653 118
7955.077 121
7955.501 111
7955.925 118
7956.349 97
7956.773 112
7957.197 134
7957.621 127
7958.045 124
7958.469 129
7958.893 115
7959.317 115
7959.741 120
7960.165 140
7960.589 136
7961.013 117
7961.437 125
7961.861 147
7962.285 152
7962.709 143
7963.133 132
7963.557 111
7963.981 132
7964.405 120
7964.829 132
7965.253 115
7965.678 90
7966.102 95
7966.526 115
7966.950 125
7967.374 102
7967.798 131
7968.223 166
7968.647 130
7969.071 121
7969.495 138
7969.920 155
7970.344 135
7970.768 133
7971.193 151
7971.617 163
7972.041 160
7972.465 150
7972.890 149
7973.314 119
7973.739 101
7974.163 109
7974.587 100
7975.012 153
7975.436 140
7975.860 114
7976.285 109
7976.709 111
7977.134 113
7977.558 119
7977.983 150
7978.407 146
7978.832 130
7979.256 148
7979.681 141
7980.105 125
7980.530 120
7980.954 124
7981.379 114
7981.804 113
7982.228 115
7982.653 134
7983.077 151
7983.502 129
7983.927 112
7984.351 113
7984.776 115
7985.201 128
7985.625 105
7986.050 103
7986.475 112
7986.899 109
7987.324 120
7987.749 139
7988.173 111
7988.598 118
7989.023 144
7989.448 131
7989.873 101
7990.297 114
7990.722 123
7991.147 120
7991.572 154
7991.997 160
7992.422 142
7992.846 128
7993.271 121
7993.696 139
7994.121 116
7994.546 96
7994.971 101
7995.396 98
7995.821 112
7996.246 170
7996.671 163
7997.096 110
7997.521 120
7997.946 124
7998.371 138
7998.796 134
7999.221 98
7999.646 127
8000.071 107
8000.496 137
8000.921 142
8001.346 141
8001.771 147
8002.196 154
8002.622 155
8003.047 130
8003.472 140
8003.897 142
8004.322 154
8004.747 153
8005.173 174
8005.598 164
8006.023 169
8006.448 180
8006.873 156
8007.299 170
8007.724 158
8008.149 162
8008.575 129
8009.000 135
8009.425 135
8009.850 123
8010.276 131
8010.701 129
8011.126 144
8011.552 103
8011.977 95
8012.403 122
8012.828 118
8013.253 146
8013.679 135
8014.104 145
8014.530 152
8014.955 127
8015.381 122
8015.806 123
8016.232 105
8016.657 90
8017.083 96
8017.508 117
8017.934 120
8018.359 160
8018.785 168
8019.210 155
8019.636 157
8020.062 146
8020.487 140
8020.913 159
8021.338 157
8021.764 133
8022.190 113
8022.615 129
8023.041 139
8023.467 144
8023.892 128
8024.318 118
8024.744 138
8025.169 140
8025.595 143
8026.021 155
8026.447 166
8026.872 149
8027.298 133
8027.724 94
8028.150 126
8028.576 135
8029.002 169
8029.427 164
8029.853 127
8030.279 101
8030.705 76
8031.131 95
8031.557 111
8031.983 126
8032.409 101
8032.834 103
8033.260 120
8033.686 114
8034.112 96
8034.538 91
8034.964 113
8035.390 123
8035.816 98
8036.242 114
8036.668 134
8037.094 144
8037.520 148
8037.947 157
8038.373 162
8038.799 133
8039.225 122
8039.651 108
8040.077 121
8040.503 152
8040.929 145
8041.355 166
8041.782 159
8042.208 153
8042.634 181
8043.060 170
8043.486 152
8043.913 133
8044.339 97
8044.765 98
8045.191 138
8045.618 138
8046.044 125
8046.470 136
8046.897 129
8047.323 124
8047.749 117
8048.175 109
8048.602 134
8049.028 135
8049.455 132
8049.881 133
8050.307 123
8050.734 111
8051.160 123
8051.587 135
8052.013 138
8052.439 143
8052.866 182
8053.292 184
8053.719 188
8054.145 171
8054.572 160
8054.998 156
8055.425 144
8055.851 128
8056.278 106
8056.705 116
8057.131 140
8057.558 132
8057.984 106
8058.411 108
8058.838 123
8059.264 118
8059.691 113
8060.118 124
8060.544 94
8060.971 112
8061.398 137
8061.824 159
8062.251 156
8062.678 162
8063.104 158
8063.531 128
8063.958 131
8064.385 123
8064.811 130
8065.238 111
8065.665 84
8066.092 100
8066.519 105
8066.945 118
8067.372 141
8067.799 113
8068.226 125
8068.653 132
8069.080 141
8069.507 158
8069.934 139
8070.361 120
8070.787 129
8071.214 121
8071.641 156
8072.068 135
8072.495 119
8072.922 121
8073.349 78
8073.776 104
8074.203 114
8074.630 130
8075.057 119
8075.485 129
8075.912 108
8076.339 93
8076.766 103
8077.193 102
8077.620 122
8078.047 131
8078.474 120
8078.901 119
8079.329 127
8079.756 127
8080.183 118
8080.610 124
8081.037 99
8081.465 140
8081.892 149
8082.319 169
8082.746 158
8083.174 143
8083.601 141
8084.028 145
8084.455 117
8084.883 102
8085.310 115
8085.737 132
8086.165 139
8086.592 135
8087.019 158
8087.447 108
8087.874 129
8088.302 144
8088.729 116
8089.156 119
8089.584 129
8090.011 131
8090.439 112
8090.866 89
8091.294 135
8091.721 148
8092.149 129
8092.576 138
8093.004 129
8093.431 119
8093.859 128
8094.286 119
8094.714 126
8095.141 143
8095.569 130
8095.997 124
8096.424 99
8096.852 107
8097.280 95
8097.707 89
8098.135 110
8098.562 144
8098.990 148
8099.418 129
8099.846 162
8100.273 146
8100.701 153
8101.129 126
8101.556 112
8101.984 135
8102.412 119
8102.840 120
8103.268 125
8103.695 100
8104.123 96
8104.551 83
8104.979 105
8105.407 116
8105.835 139
8106.262 124
8106.690 125
8107.118 118
8107.546 133
8107.974 116
8108.402 96
8108.830 127
8109.258 124
8109.686 104
8110.114 158
8110.542 153
8110.970 130
8111.398 142
8111.826 128
8112.254 126
8112.682 115
8113.110 107
8113.538 122
8113.966 165
8114.394 189
8114.822 189
8115.250 154
8115.679 120
8116.107 106
8116.535 82
8116.963 76
8117.391 100
8117.819 113
8118.247 130
8118.676 114
8119.104 113
8119.532 96
8119.960 100
8120.389 104
8120.817 128
8121.245 123
8121.673 101
8122.102 129
8122.530 116
8122.958 131
8123.387 151
8123.815 150
8124.243 145
8124.672 90
8125.100 109
8125.528 155
8125.957 129
8126.385 86
8126.814 69
8127.242 54
8127.670 81
8128.099 97
8128.527 85
8128.956 100
8129.384 121
8129.813 146
8130.241 140
8130.670 111
8131.098 111
8131.527 125
8131.955 113
8132.384 99
8132.813 116
8133.241 121
8133.670 126
8134.098 136
8134.527 128
8134.956 133
8135.384 107
8135.813 114
8136.242 141
8136.670 125
8137.099 108
8137.528 100
8137.956 99
8138.385 121
8138.814 109
8139.243 117
8139.671 119
8140.100 108
8140.529 82
8140.958 88
8141.386 84
8141.815 85
8142.244 106
8142.673 121
8143.102 124
8143.531 134
8143.959 172
8144.388 139
8144.817 140
8145.246 131
8145.675 144
8146.104 110
8146.533 123
8146.962 135
8147.391 127
8147.820 111
8148.249 124
8148.678 139
8149.107 130
8149.536 113
8149.965 109
8150.394 121
8150.823 141
8151.252 145
8151.681 172
8152.110 129
8152.539 97
8152.968 92
8153.397 83
8153.827 84
8154.256 94
8154.685 102
8155.114 97
8155.543 121
8155.972 93
8156.401 95
8156.831 120
8157.260 130
8157.689 128
8158.118 94
8158.548 92
8158.977 94
8159.406 102
8159.835 115
8160.265 120
8160.694 106
8161.123 94
8161.553 76
8161.982 98
8162.411 85
8162.841 81
8163.270 121
8163.700 113
8164.129 113
8164.558 128
8164.988 154
8165.417 127
8165.847 118
8166.276 108
8166.706 88
8167.135 121
8167.564 133
8167.994 140
8168.424 138
8168.853 124
8169.283 104
8169.712 116
8170.142 121
8170.571 104
8171.001 118
8171.430 105
8171.860 101
8172.290 113
8172.719 110
8173.149 130
8173.578 114
8174.008 132
8174.438 118
8174.868 112
8175.297 100
8175.727 86
8176.157 97
8176.586 116
8177.016 115
8177.446 121
8177.876 102
8178.305 106
8178.735 109
8179.165 97
8179.595 108
8180.025 120
8180.454 115
8180.884 125
8181.314 97
8181.744 117
8182.174 114
8182.604 94
8183.034 97
8183.463 115
8183.893 131
8184.323 107
8184.753 99
8185.183 109
8185.613 94
8186.043 107
8186.473 101
8186.903 133
8187.333 133
8187.763 83
8188.193 104
8188.623 135
8189.053 120
8189.483 110
8189.913 98
8190.343 99
8190.774 96
8191.204 79
8191.634 115
8192.064 91
8192.494 97
8192.924 103
8193.354 95
8193.785 117
8194.215 112
8194.645 157
8195.075 143
8195.505 144
8195.936 144
8196.366 98
8196.796 124
8197.226 160
8197.657 180
8198.087 158
8198.517 134
8198.948 114
8199.378 100
8199.808 121
8200.239 130
8200.669 126
8201.099 139
8201.530 125
8201.960 111
8202.390 74
8202.821 83
8203.251 118
8203.682 155
8204.112 145
8204.543 149
8204.973 144
8205.404 130
8205.834 123
8206.265 128
8206.695 110
8207.126 93
8207.556 77
8207.987 92
8208.417 119
8208.848 115
8209.278 98
8209.709 103
8210.140 98
8210.570 111
8211.001 129
8211.432 134
8211.862 121
8212.293 139
8212.723 152
8213.154 170
8213.585 196
8214.016 206
8214.446 190
8214.877 194
8215.308 205
8215.739 203
8216.169 158
8216.600 138
8217.031 146
8217.462 173
8217.892 154
8218.323 143
8218.754 126
8219.185 180
8219.616 190
8220.047 160
8220.478 134
8220.908 137
8221.339 141
8221.770 140
8222.201 155
8222.632 162
8223.063 142
8223.494 147
8223.925 122
8224.356 127
8224.787 164
8225.218 170
8225.649 130
8226.080 130
8226.511 156
8226.942 151
8227.373 136
8227.804 135
8228.235 119
8228.666 107
8229.097 109
8229.529 128
8229.960 118
8230.391 113
8230.822 82
8231.253 117
8231.684 145
8232.115 118
8232.547 97
8232.978 95
8233.409 129
8233.840 120
8234.272 110
8234.703 94
8235.134 94
8235.565 84
8235.997 98
8236.428 111
8236.859 117
8237.291 105
8237.722 95
8238.153 121
8238.585 123
8239.016 134
8239.447 118
8239.879 124
8240.310 105
8240.741 126
8241.173 106
8241.604 94
8242.036 118
8242.467 139
8242.899 142
8243.330 138
8243.762 108
8244.193 106
8244.625 119
8245.056 114
8245.488 102
8245.919 87
8246.351 89
8246.782 103
8247.214 107
8247.646 118
8248.077 114
8248.509 91
8248.940 94
8249.372 95
8249.804 111
8250.235 119
8250.667 98
8251.099 84
8251.530 110
8251.962 113
8252.394 126
8252.825 113
8253.257 94
8253.689 107
8254.121 124
8254.552 126
8254.984 108
8255.416 97
8255.848 88
8256.280 105
8256.711 100
8257.143 84
8257.575 121
8258.007 135
8258.439 116
8258.871 129
8259.303 151
8259.735 144
8260.166 152
8260.598 123
8261.030 129
8261.462 135
8261.894 109
8262.326 106
8262.758 124
8263.190 96
8263.622 102
8264.054 109
8264.486 110
8264.918 121
8265.350 112
8265.782 115
8266.214 126
8266.647 93
8267.079 101
8267.511 114
8267.943 102
8268.375 118
8268.807 97
8269.239 96
8269.671 115
8270.104 120
8270.536 100
8270.968 72
8271.400 87
8271.832 97
8272.265 104
8272.697 103
8273.129 117
8273.561 123
8273.994 126
8274.426 101
8274.858 81
8275.291 92
8275.723 94
8276.155 104
8276.588 119
8277.020 115
8277.452 119
8277.885 126
8278.317 132
8278.749 149
8279.182 136
8279.614 106
8280.047 76
8280.479 114
8280.912 120
8281.344 140
8281.777 182
8282.209 153
8282.642 107
8283.074 87
8283.507 101
8283.939 97
8284.372 73
8284.804 68
8285.237 75
8285.669 63
8286.102 103
8286.535 155
8286.967 131
8287.400 115
8287.833 111
8288.265 107
8288.698 96
8289.130 81
8289.563 88
8289.996 124
8290.429 139
8290.861 136
8291.294 125
8291.727 101
8292.160 130
8292.592 134
8293.025 124
8293.458 115
8293.891 112
8294.323 98
8294.756 95
8295.189 83
8295.622 91
8296.055 129
8296.488 107
8296.921 75
8297.353 64
8297.786 75
8298.219 83
8298.652 117
8299.085 93
8299.518 108
8299.951 132
8300.384 154
8300.817 139
8301.250 92
8301.683 90
8302.116 108
8302.549 110
8302.982 97
8303.415 112
8303.848 104
8304.281 110
8304.714 105
8305.147 97
8305.580 110
8306.013 113
8306.447 110
8306.880 105
8307.313 141
8307.746 129
8308.179 112
8308.612 102
8309.046 89
8309.479 92
8309.912 113
8310.345 129
8310.778 154
8311.212 123
8311.645 123
8312.078 108
8312.512 101
8312.945 120
8313.378 136
8313.811 129
8314.245 122
8314.678 103
8315.111 97
8315.545 114
8315.978 113
8316.412 126
8316.845 123
8317.278 126
8317.712 151
8318.145 135
8318.579 120
8319.012 115
8319.446 84
8319.879 80
8320.313 94
8320.746 111
8321.180 87
8321.613 84
8322.047 76
8322.480 98
8322.914 98
8323.347 108
8323.781 97
8324.214 99
8324.648 127
8325.082 142
8325.515 154
8325.949 151
8326.382 128
8326.816 131
8327.250 138
8327.683 115
8328.117 98
8328.551 123
8328.985 118
8329.418 96
8329.852 130
8330.286 106
8330.720 98
8331.153 96
8331.587 95
8332.021 113
8332.455 110
8332.888 107
8333.322 98
8333.756 79
8334.190 87
8334.624 82
8335.058 66
8335.492 119
8335.925 134
8336.359 114
8336.793 136
8337.227 141
8337.661 160
8338.095 168
8338.529 125
8338.963 94
8339.397 85
8339.831 91
8340.265 111
8340.699 89
8341.133 110
8341.567 120
8342.001 115
8342.435 118
8342.869 111
8343.303 125
8343.737 115
8344.172 135
8344.606 142
8345.040 115
8345.474 118
8345.908 118
8346.342 108
8346.776 99
8347.211 111
8347.645 128
8348.079 118
8348.513 82
8348.947 91
8349.382 105
8349.816 111
8350.250 105
8350.685 94
8351.119 97
8351.553 106
8351.987 111
8352.422 93
8352.856 91
8353.290 119
8353.725 113
8354.159 115
8354.594 118
8355.028 109
8355.462 124
8355.897 142
8356.331 129
8356.766 112
8357.200 99
8357.634 101
8358.069 120
8358.503 137
8358.938 165
8359.372 167
8359.807 178
8360.241 155
8360.676 153
8361.111 130
8361.545 133
8361.980 142
8362.414 152
8362.849 138
8363.283 121
8363.718 116
8364.153 106
8364.587 90
8365.022 100
8365.457 113
8365.891 113
8366.326 109
8366.761 93
8367.195 69
8367.630 76
8368.065 91
8368.500 103
8368.934 102
8369.369 126
8369.804 118
8370.239 90
8370.673 80
8371.108 55
8371.543 48
8371.978 54
8372.413 61
8372.848 84
8373.282 93
8373.717 108
8374.152 116
8374.587 132
8375.022 109
8375.457 126
8375.892 133
8376.327 136
8376.762 120
8377.197 145
8377.632 116
8378.067 118
8378.502 110
8378.937 105
8379.372 89
8379.807 122
8380.242 91
8380.677 63
8381.112 73
8381.547 72
8381.982 76
8382.417 77
8382.852 92
8383.287 91
8383.722 97
8384.158 137
8384.593 139
8385.028 107
8385.463 120
8385.898 113
8386.334 81
8386.769 96
8387.204 118
8387.639 116
8388.074 126
8388.510 106
8388.945 115
8389.380 116
8389.816 112
8390.251 84
8390.686 112
8391.121 123
8391.557 104
8391.992 123
8392.428 119
8392.863 132
8393.298 136
8393.734 127
8394.169 120
8394.604 131
8395.040 139
8395.475 112
8395.911 120
8396.346 161
8396.782 152
8397.217 126
8397.653 114
8398.088 127
8398.524 126
8398.959 117
8399.395 102
8399.830 70
8400.266 78
8400.701 116
8401.137 102
8401.573 94
8402.008 92
8402.444 91
8402.880 143
8403.315 130
8403.751 108
8404.186 111
8404.622 74
8405.058 94
8405.494 102
8405.929 112
8406.365 99
8406.801 122
8407.236 150
8407.672 140
8408.108 118
8408.544 122
8408.980 100
8409.415 116
8409.851 95
8410.287 95
8410.723 113
8411.159 143
8411.595 158
8412.030 131
8412.466 124
8412.902 112
8413.338 109
8413.774 87
8414.210 95
8414.646 135
8415.082 136
8415.518 147
8415.954 131
8416.390 132
8416.826 135
8417.262 146
8417.698 146
8418.134 122
8418.570 119
8419.006 116
8419.442 89
8419.878 72
8420.314 150
8420.750 160
8421.186 150
8421.622 150
8422.058 156
8422.495 141
8422.931 114
8423.367 111
8423.803 148
8424.239 152
8424.675 175
8425.112 199
8425.548 147
8425.984 137
8426.420 123
8426.857 106
8427.293 117
8427.729 108
8428.165 84
8428.602 126
8429.038 120
8429.474 132
8429.911 142
8430.347 135
8430.783 118
8431.220 118
8431.656 112
8432.092 98
8432.529 120
8432.965 125
8433.402 164
8433.838 153
8434.275 150
8434.711 155
8435.148 177
8435.584 172
8436.020 164
8436.457 173
8436.893 155
8437.330 147
8437.767 156
8438.203 163
8438.640 145
8439.076 133
8439.513 153
8439.949 161
8440.386 163
8440.823 160
8441.259 175
8441.696 158
8442.133 142
8442.569 132
8443.006 124
8443.443 168
8443.879 211
8444.316 212
8444.753 247
8445.189 217
8445.626 216
8446.063 238
8446.500 188
8446.936 198
8447.373 230
8447.810 244
8448.247 260
8448.684 220
8449.120 187
8449.557 180
8449.994 204
8450.431 235
8450.868 194
8451.305 223
8451.742 198
8452.178 195
8452.615 219
8453.052 225
8453.489 274
8453.926 293
8454.363 269
8454.800 206
8455.237 182
8455.674 218
8456.111 253
8456.548 274
8456.985 222
8457.422 205
8457.859 207
8458.296 209
8458.733 191
8459.171 170
8459.608 194
8460.045 196
8460.482 157
8460.919 157
8461.356 200
8461.793 218
8462.230 250
8462.668 210
8463.105 234
8463.542 245
8463.979 246
8464.416 228
8464.854 241
8465.291 283
8465.728 308
8466.165 354
8466.603 391
8467.040 427
8467.477 449
8467.915 451
8468.352 418
8468.789 471
8469.227 508
8469.664 536
8470.101 642
8470.539 702
8470.976 801
8471.414 1061
8471.851 1368
8472.288 1824
8472.726 2509
8473.163 3294
8473.601 4272
8474.038 5637
8474.476 6977
8474.913 8268
8475.351 9472
8475.788 10646
8476.226 11380
8476.663 11816
8477.101 11828
8477.538 11087
8477.976 10278
8478.414 9000
8478.851 7801
8479.289 6741
8479.726 5522
8480.164 4675
8480.602 3905
8481.039 3285
8481.477 2689
8481.915 2376
8482.352 2074
8482.790 1657
8483.228 1500
8483.665 1386
8484.103 1259
8484.541 1153
8484.979 1123
8485.416 1137
8485.854 1015
8486.292 937
8486.730 891
8487.168 876
8487.605 848
8488.043 795
8488.481 828
8488.919 812
8489.357 803
8489.795 720
8490.233 678
8490.670 699
8491.108 703
8491.546 757
8491.984 802
8492.422 819
8492.860 801
8493.298 843
8493.736 814
8494.174 851
8494.612 838
8495.050 846
8495.488 785
8495.926 773
8496.364 725
8496.802 739
8497.240 714
8497.678 708
8498.117 730
8498.555 754
8498.993 742
8499.431 734
8499.869 778
8500.307 788
8500.745 832
8501.183 808
8501.622 908
8502.060 948
8502.498 1002
8502.936 1072
8503.374 1129
8503.813 1097
8504.251 1054
8504.689 1010
8505.128 971
8505.566 969
8506.004 915
8506.442 796
8506.881 690
8507.319 608
8507.757 624
8508.196 597
8508.634 527
8509.072 548
8509.511 496
8509.949 449
8510.388 440
8510.826 443
8511.265 405
8511.703 376
8512.141 369
8512.580 337
8513.018 347
8513.457 396
8513.895 409
8514.334 385
8514.772 385
8515.211 464
8515.649 484
8516.088 441
8516.527 392
8516.965 367
8517.404 369
8517.842 341
8518.281 313
8518.720 282
8519.158 358
8519.597 417
8520.036 400
8520.474 424
8520.913 425
8521.352 428
8521.790 413
8522.229 405
8522.668 412
8523.106 448
8523.545 502
8523.984 487
8524.423 434
8524.861 397
8525.300 379
8525.739 389
8526.178 428
8526.617 432
8527.056 399
8527.494 407
8527.933 432
8528.372 440
8528.811 443
8529.250 439
8529.689 411
8530.128 403
8530.567 380
8531.006 371
8531.445 392
8531.884 375
8532.322 349
8532.761 342
8533.200 357
8533.639 322
8534.078 362
8534.518 355
8534.957 325
8535.396 281
8535.835 306
8536.274 294
8536.713 283
8537.152 260
8537.591 229
8538.030 240
8538.469 250
8538.908 240
8539.348 277
8539.787 303
8540.226 297
8540.665 280
8541.104 274
8541.544 274
8541.983 263
8542.422 259
8542.861 264
8543.300 239
8543.740 241
8544.179 261
8544.618 283
8545.058 305
8545.497 282
8545.936 267
8546.376 262
8546.815 343
8547.254 381
8547.694 368
8548.133 319
8548.572 307
8549.012 297
8549.451 286
8549.891 286
8550.330 310
8550.770 291
8551.209 282
8551.648 278
8552.088 274
8552.527 270
8552.967 315
8553.406 322
8553.846 314
8554.286 341
8554.725 347
8555.165 356
8555.604 337
8556.044 297
8556.483 316
8556.923 333
8557.363 379
8557.802 355
8558.242 339
8558.682 352
8559.121 346
8559.561 366
8560.001 349
8560.440 328
8560.880 323
8561.320 326
8561.759 285
8562.199 293
8562.639 370
8563.079 399
8563.518 404
8563.958 367
8564.398 336
8564.838 312
8565.278 349
8565.717 373
8566.157 362
8566.597 453
8567.037 431
8567.477 407
8567.917 373
8568.357 326
8568.797 288
8569.237 284
8569.676 304
8570.116 317
8570.556 336
8570.996 306
8571.436 308
8571.876 327
8572.316 337
8572.756 337
8573.196 381
8573.636 356
8574.076 375
8574.516 358
8574.957 385
8575.397 464
8575.837 476
8576.277 582
8576.717 741
8577.157 919
8577.597 1068
8578.037 1199
8578.477 1343
8578.918 1380
8579.358 1465
8579.798 1462
8580.238 1428
8580.678 1356
8581.119 1292
8581.559 1256
8581.999 1252
8582.439 1099
8582.880 973
8583.320 908
8583.760 765
8584.201 675
8584.641 721
8585.081 710
8585.522 776
8585.962 805
8586.402 824
8586.843 773
8587.283 821
8587.723 851
8588.164 889
8588.604 892
8589.045 807
8589.485 791
8589.926 748
8590.366 642
8590.806 635
8591.247 603
8591.687 567
8592.128 551
8592.569 495
8593.009 407
8593.450 411
8593.890 405
8594.331 391
8594.771 401
8595.212 390
8595.652 432
8596.093 437
8596.534 466
8596.974 390
8597.415 382
8597.856 399
8598.296 405
8598.737 399
8599.178 409
8599.618 388
8600.059 371
8600.500 361
8600.941 334
8601.381 373
8601.822 338
8602.263 319
8602.704 373
8603.144 387
8603.585 374
8604.026 385
8604.467 399
8604.908 422
8605.348 437
8605.789 405
8606.230 355
8606.671 394
8607.112 387
8607.553 389
8607.994 355
8608.435 344
8608.876 330
8609.317 388
8609.758 417
8610.199 352
8610.640 354
8611.081 338
8611.522 316
8611.963 307
8612.404 325
8612.845 312
8613.286 328
8613.727 284
8614.168 247
8614.609 312
8615.050 335
8615.491 312
8615.932 308
8616.373 279
8616.814 259
8617.256 262
8617.697 278
8618.138 259
8618.579 293
8619.020 287
8619.462 288
8619.903 281
8620.344 285
8620.785 349
8621.227 369
8621.668 360
8622.109 322
8622.550 290
8622.992 255
8623.433 234
8623.874 256
8624.316 277
8624.757 235
8625.198 269
8625.640 268
8626.081 245
8626.522 231
8626.964 254
8627.405 283
8627.847 304
8628.288 258
8628.730 299
8629.171 325
8629.612 316
8630.054 317
8630.495 253
8630.937 276
8631.378 287
8631.820 291
8632.262 264
8632.703 229
8633.145 261
8633.586 254
8634.028 266
8634.469 249
8634.911 244
8635.353 248
8635.794 216
8636.236 191
8636.678 220
8637.119 219
8637.561 186
8638.003 195
8638.444 214
8638.886 229
8639.328 239
8639.769 252
8640.211 247
8640.653 242
8641.095 249
8641.536 257
8641.978 290
8642.420 257
8642.862 253
8643.304 270
8643.745 243
8644.187 240
8644.629 210
8645.071 194
8645.513 176
8645.955 170
8646.397 204
8646.839 252
8647.281 245
8647.722 231
8648.164 217
8648.606 195
8649.048 174
8649.490 219
8649.932 251
8650.374 231
8650.816 242
8651.258 228
8651.700 206
8652.142 197
8652.584 189
8653.026 207
8653.469 201
8653.911 166
8654.353 183
8654.795 200
8655.237 218
8655.679 219
8656.121 194
8656.563 196
8657.006 217
8657.448 209
8657.890 198
8658.332 240
8658.774 266
8659.217 210
8659.659 190
8660.101 202
8660.543 248
8660.986 246
8661.428 244
8661.870 205
8662.313 236
8662.755 210
8663.197 210
8663.639 193
8664.082 194
8664.524 186
8664.967 185
8665.409 202
8665.851 187
8666.294 242
8666.736 230
8667.179 219
8667.621 235
8668.063 233
8668.506 227
8668.948 205
8669.391 202
8669.833 228
8670.276 239
8670.718 185
8671.161 182
8671.604 190
8672.046 173
8672.489 203
8672.931 202
8673.374 189
8673.816 241
8674.259 227
8674.702 206
8675.144 212
8675.587 202
8676.030 226
8676.472 255
8676.915 221
8677.358 242
8677.800 229
8678.243 203
8678.686 219
8679.128 259
8679.571 275
8680.014 262
8680.457 262
8680.899 239
8681.342 255
8681.785 320
8682.228 351
8682.671 346
8683.114 349
8683.556 386
8683.999 375
8684.442 328
8684.885 292
8685.328 282
8685.771 285
8686.214 294
8686.657 285
8687.100 286
8687.543 353
8687.985 334
8688.428 344
8688.871 313
8689.314 309
8689.757 311
8690.200 359
8690.643 338
8691.087 335
8691.530 338
8691.973 341
8692.416 380
8692.859 321
8693.302 290
8693.745 336
8694.188 289
8694.631 237
8695.074 203
8695.518 205
8695.961 186
8696.404 211
8696.847 213
8697.290 209
8697.733 238
8698.177 229
8698.620 277
8699.063 279
8699.506 230
8699.950 270
8700.393 326
8700.836 309
8701.279 259
8701.723 231
8702.166 209
8702.609 187
8703.053 209
8703.496 216
8703.940 236
8704.383 263
8704.826 262
8705.270 288
8705.713 261
8706.157 222
8706.600 222
8707.043 231
8707.487 232
8707.930 263
8708.374 251
8708.817 267
8709.261 244
8709.704 237
8710.148 224
8710.591 216
8711.035 193
8711.478 186
8711.922 227
8712.366 229
8712.809 227
8713.253 182
8713.696 164
8714.140 179
8714.584 193
8715.027 168
8715.471 152
8715.915 148
8716.358 194
8716.802 183
8717.246 171
8717.689 161
8718.133 174
8718.577 165
8719.021 165
8719.464 194
8719.908 214
8720.352 177
8720.796 221
8721.240 221
8721.683 208
8722.127 211
8722.571 199
8723.015 170
8723.459 154
8723.903 208
8724.347 212
8724.790 198
8725.234 166
8725.678 167
8726.122 182
8726.566 199
8727.010 201
8727.454 173
8727.898 168
8728.342 162
8728.786 155
8729.230 143
8729.674 180
8730.118 183
8730.562 167
8731.006 197
8731.450 183
8731.894 178
8732.338 193
8732.783 181
8733.227 174
8733.671 196
8734.115 194
8734.559 168
8735.003 132
8735.447 131
8735.892 122
8736.336 136
8736.780 144
8737.224 164
8737.668 156
8738.113 166
8738.557 163
8739.001 184
8739.445 194
8739.890 221
8740.334 203
8740.778 148
8741.223 174
8741.667 155
8742.111 141
8742.556 145
8743.000 144
8743.444 146
8743.889 156
8744.333 146
8744.777 147
8745.222 197
8745.666 176
8746.111 180
8746.555 166
8747.000 170
8747.444 179
8747.889 160
8748.333 151
8748.778 182
8749.222 177
8749.667 165
8750.111 146
8750.556 93
8751.000 126
8751.445 140
8751.889 159
8752.334 144
8752.779 133
8753.223 129
8753.668 143
8754.113 164
8754.557 142
8755.002 168
8755.447 141
8755.891 170
8756.336 191
8756.781 198
8757.225 185
8757.670 173
8758.115 140
8758.560 158
8759.004 158
8759.449 167
8759.894 176
8760.339 204
8760.784 198
8761.228 157
8761.673 170
8762.118 184
8762.563 134
8763.008 146
8763.453 169
8763.898 147
8764.342 173
8764.787 175
8765.232 185
8765.677 153
8766.122 113
8766.567 137
8767.012 149
8767.457 144
8767.902 171
8768.347 163
8768.792 176
8769.237 164
8769.682 163
8770.127 174
8770.572 153
8771.017 156
8771.462 172
8771.908 186
8772.353 156
8772.798 131
8773.243 132
8773.688 136
8774.133 140
8774.578 118
8775.023 105
8775.469 145
8775.914 173
8776.359 185
8776.804 156
8777.250 127
8777.695 137
8778.140 129
8778.585 127
8779.031 138
8779.476 146
8779.921 155
8780.366 196
8780.812 161
8781.257 181
8781.702 171
8782.148 160
8782.593 175
8783.039 177
8783.484 180
8783.929 173
8784.375 151
8784.820 213
8785.266 207
8785.711 202
8786.156 168
8786.602 131
8787.047 154
8787.493 171
8787.938 174
8788.384 179
8788.829 197
8789.275 178
8789.720 186
8790.166 184
8790.612 184
8791.057 200
8791.503 173
8791.948 177
8792.394 189
8792.840 203
8793.285 191
8793.731 140
8794.177 159
8794.622 169
8795.068 177
8795.514 155
8795.959 167
8796.405 158
8796.851 161
8797.296 154
8797.742 172
8798.188 125
8798.634 139
8799.080 143
8799.525 149
8799.971 168
8800.417 195
8800.863 185
8801.309 200
8801.754 167
8802.200 189
8802.646 197
8803.092 189
8803.538 185
8803.984 160
8804.430 169
8804.876 192
8805.322 175
8805.768 189
8806.214 170
8806.660 164
8807.106 156
8807.552 173
8807.998 165
8808.444 164
8808.890 184
8809.336 153
8809.782 151
8810.228 141
8810.674 153
8811.120 155
8811.566 154
8812.012 201
8812.458 168
8812.904 113
8813.351 145
8813.797 151
8814.243 171
8814.689 172
8815.135 159
8815.581 149
8816.028 139
8816.474 167
8816.920 179
8817.366 171
8817.813 158
8818.259 141
8818.705 150
8819.151 163
8819.598 164
8820.044 147
8820.490 148
8820.937 152
8821.383 148
8821.829 107
8822.276 120
8822.722 123
8823.169 133
8823.615 128
8824.061 133
8824.508 159
8824.954 173
8825.401 148
8825.847 165
8826.294 166
8826.740 157
8827.187 140
8827.633 158
8828.080 177
8828.526 175
8828.973 146
8829.419 155
8829.866 149
8830.312 136
8830.759 146
8831.206 120
8831.652 118
8832.099 133
8832.545 152
8832.992 132
8833.439 127
8833.885 139
8834.332 154
8834.779 152
8835.225 169
8835.672 154
8836.119 162
8836.566 133
8837.012 144
8837.459 113
8837.906 131
8838.353 163
8838.799 163
8839.246 164
8839.693 158
8840.140 132
8840.587 143
8841.034 161
8841.480 180
8841.927 156
8842.374 129
8842.821 129
8843.268 128
8843.715 129
8844.162 141
8844.609 120
8845.056 121
8845.503 123
8845.950 124
8846.397 140
8846.844 131
8847.291 139
8847.738 131
8848.185 151
8848.632 165
8849.079 168
8849.526 157
8849.973 149
8850.420 164
8850.867 160
8851.314 155
8851.761 150
8852.208 127
8852.655 115
8853.103 102
8853.550 123
8853.997 107
8854.444 109
8854.891 136
8855.338 146
8855.786 117
8856.233 135
8856.680 125
8857.127 123
8857.575 114
8858.022 124
8858.469 147
8858.917 108
8859.364 109
8859.811 121
8860.258 148
8860.706 149
8861.153 133
8861.601 171
8862.048 141
8862.495 134
8862.943 131
8863.390 129
8863.838 161
8864.285 157
8864.732 153
8865.180 172
8865.627 145
8866.075 127
8866.522 87
8866.970 109
8867.417 141
8867.865 127
8868.312 107
8868.760 99
8869.207 103
8869.655 128
8870.103 142
8870.550 144
8870.998 127
8871.445 138
8871.893 129
8872.341 116
8872.788 102
8873.236 114
8873.684 123
8874.131 142
8874.579 127
8875.027 108
8875.474 110
8875.922 127
8876.370 125
8876.818 102
8877.265 110
8877.713 144
8878.161 171
8878.609 149
8879.057 126
8879.504 126
8879.952 134
8880.400 147
8880.848 155
8881.296 131
8881.744 136
8882.191 145
8882.639 131
8883.087 138
8883.535 136
8883.983 128
8884.431 131
8884.879 107
8885.327 99
8885.775 106
8886.223 111
8886.671 144
8887.119 156
8887.567 109
8888.015 109
8888.463 95
8888.911 90
8889.359 90
8889.807 81
8890.255 81
8890.703 95
8891.151 96
8891.600 100
8892.048 116
8892.496 145
8892.944 134
8893.392 136
8893.840 95
8894.289 117
8894.737 127
8895.185 111
8895.633 101
8896.081 114
8896.530 131
8896.978 131
8897.426 141
8897.874 142
8898.323 127
8898.771 104
8899.219 94
8899.668 118
8900.116 138
8900.564 141
8901.013 155
8901.461 134
8901.909 125
8902.358 105
8902.806 111
8903.255 97
8903.703 106
8904.152 133
8904.600 138
8905.048 120
8905.497 129
8905.945 119
8906.394 109
8906.842 125
8907.291 133
8907.739 104
8908.188 87
8908.637 103
8909.085 89
8909.534 99
8909.982 107
8910.431 97
8910.879 131
8911.328 129
8911.777 141
8912.225 169
8912.674 174
8913.123 161
8913.571 138
8914.020 130
8914.469 150
8914.917 146
8915.366 121
8915.815 128
8916.264 114
8916.712 120
8917.161 126
8917.610 123
8918.059 115
8918.507 123
8918.956 121
8919.405 98
8919.854 98
8920.303 92
8920.752 142
8921.200 131
8921.649 119
8922.098 105
8922.547 123
8922.996 129
8923.445 136
8923.894 121
8924.343 109
8924.792 104
8925.241 77
8925.690 91
8926.139 104
8926.588 124
8927.037 145
8927.486 130
8927.935 149
8928.384 155
8928.833 98
8929.282 115
8929.731 126
8930.180 138
8930.629 112
8931.078 99
8931.527 108
8931.977 136
8932.426 119
8932.875 120
8933.324 104
8933.773 134
8934.222 147
8934.672 132
8935.121 154
8935.570 131
8936.019 122
8936.469 138
8936.918 131
8937.367 151
8937.816 124
8938.266 101
8938.715 109
8939.164 128
8939.614 155
8940.063 172
8940.512 178
8940.962 190
8941.411 126
8941.860 144
8942.310 146
8942.759 136
8943.209 150
8943.658 147
8944.108 127
8944.557 141
8945.006 157
8945.456 138
8945.905 124
8946.355 106
8946.804 77
8947.254 78
8947.703 119
8948.153 117
8948.603 110
8949.052 117
8949.502 138
8949.951 121
8950.401 113
8950.851 104
8951.300 95
8951.750 91
8952.199 85
8952.649 107
8953.099 114
8953.548 100
8953.998 86
8954.448 81
8954.898 93
8955.347 106
8955.797 86
8956.247 94
8956.696 102
8957.146 111
8957.596 113
8958.046 128
8958.496 132
8958.945 102
8959.395 107
8959.845 104
8960.295 100
8960.745 89
8961.195 103
8961.645 97
8962.094 103
8962.544 110
8962.994 100
8963.444 101
8963.894 114
8964.344 127
8964.794 167
8965.244 151
8965.694 106
8966.144 109
8966.594 99
8967.044 112
8967.494 116
8967.944 132
8968.394 123
8968.844 106
8969.294 111
8969.744 99
8970.194 103
8970.645 89
8971.095 80
8971.545 98
8971.995 85
8972.445 103
8972.895 114
8973.345 116
8973.796 137
8974.246 148
8974.696 144
8975.146 137
8975.596 112
8976.047 102
8976.497 90
8976.947 78
8977.398 88
8977.848 119
8978.298 128
8978.748 122
8979.199 108
8979.649 83
8980.099 110
8980.550 109
8981.000 103
8981.451 92
8981.901 76
8982.351 99
8982.802 102
8983.252 115
8983.703 114
8984.153 90
8984.603 87
8985.054 96
8985.504 102
8985.955 104
8986.405 105
8986.856 77
8987.306 90
8987.757 94
8988.208 94
8988.658 75
8989.109 62
8989.559 68
8990.010 64
8990.460 119
8990.911 136
8991.362 117
8991.812 97
8992.263 130
8992.714 138
8993.164 159
8993.615 129
8994.066 104
8994.516 86
8994.967 86
8995.418 77
8995.869 67
8996.319 83
8996.770 91
8997.221 95
8997.672 103
8998.122 95
8998.573 91
8999.024 93
8999.475 97
8999.926 98
9000.377 123
9000.827 126
9001.278 139
9001.729 142
9002.180 116
9002.631 106
9003.082 93
9003.533 137
9003.984 150
9004.435 138
9004.886 143
9005.337 123
9005.788 106
9006.239 117
9006.690 162
9007.141 156
9007.592 121
9008.043 103
9008.494 124
9008.945 142
9009.396 121
9009.847 118
9010.298 147
9010.749 132
9011.200 108
9011.652 116
9012.103 124
9012.554 121
9013.005 110
9013.456 115
9013.907 110
9014.359 111
9014.810 87
9015.261 88
9015.712 112
9016.164 143
9016.615 127
9017.066 98
9017.517 97
9017.969 88
9018.420 91
9018.871 97
9019.323 104
9019.774 94
9020.225 92
9020.677 91
9021.128 124
9021.579 124
9022.031 95
9022.482 103
9022.934 107
9023.385 91
9023.837 98
9024.288 98
9024.739 104
9025.191 103
9025.642 114
9026.094 112
9026.545 128
9026.997 112
9027.448 121
9027.900 137
9028.352 132
9028.803 121
9029.255 100
9029.706 89
9030.158 94
9030.609 129
9031.061 115
9031.513 126
9031.964 123
9032.416 79
9032.868 78
9033.319 83
9033.771 74
9034.223 72
9034.674 79
9035.126 75
9035.578 81
9036.030 80
9036.481 75
9036.933 90
9037.385 82
9037.837 65
9038.289 63
9038.740 83
9039.192 73
9039.644 98
9040.096 95
9040.548 75
9041.000 76
9041.451 84
9041.903 131
9042.355 113
9042.807 119
9043.259 120
9043.711 130
9044.163 134
9044.615 122
9045.067 138
9045.519 121
9045.971 96
9046.423 78
9046.875 80
9047.327 83
9047.779 71
9048.231 84
9048.683 83
9049.135 76
9049.587 83
9050.039 91
9050.491 93
9050.944 75
9051.396 87
9051.848 70
9052.300 111
9052.752 113
9053.204 83
9053.656 84
9054.109 75
9054.561 88
9055.013 101
9055.465 130
9055.918 101
9056.370 106
9056.822 112
9057.274 91
9057.727 72
9058.179 82
9058.631 90
9059.084 127
9059.536 104
9059.988 85
9060.441 100
9060.893 99
9061.345 104
9061.798 93
9062.250 71
9062.703 84
9063.155 97
9063.607 106
9064.060 107
9064.512 122
9064.965 97
9065.417 114
9065.870 108
9066.322 115
9066.775 107
9067.227 85
9067.680 93
9068.132 70
9068.585 55
9069.038 99
9069.490 132
9069.943 116
9070.395 123
9070.848 82
9071.301 84
9071.753 109
9072.206 109
9072.658 107
9073.111 97
9073.564 104
9074.017 103
9074.469 93
9074.922 105
9075.375 134
9075.827 106
9076.280 81
9076.733 89
9077.186 88
9077.638 106
9078.091 106
9078.544 78
9078.997 107
9079.450 113
9079.903 139
9080.355 91
9080.808 69
9081.261 83
9081.714 103
9082.167 106
9082.620 112
9083.073 100
9083.526 88
9083.979 60
9084.432 72
9084.885 104
9085.338 119
9085.791 98
9086.244 94
9086.697 97
9087.150 103
9087.603 93
9088.056 86
9088.509 118
9088.962 109
9089.415 81
9089.868 70
9090.321 80
9090.774 84
9091.227 79
9091.680 119
9092.134 96
9092.587 94
9093.040 84
9093.493 75
9093.946 99
9094.399 114
9094.853 96
9095.306 107
9095.759 121
9096.212 96
9096.666 93
9097.119 88
9097.572 112
9098.025 116
9098.479 114
9098.932 101
9099.385 109
9099.839 96
9100.292 117
9100.745 101
9101.199 117
9101.652 103
9102.106 116
9102.559 130
9103.012 121
9103.466 106
9103.919 95
9104.373 95
9104.826 86
9105.280 80
9105.733 108
9106.187 106
9106.640 83
9107.094 115
9107.547 119
9108.001 104
9108.454 105
9108.908 120
9109.361 108
9109.815 88
9110.269 100
9110.722 94
9111.176 96
9111.629 91
9112.083 107
9112.537 118
9112.990 95
9113.444 77
9113.898 72
9114.351 75
9114.805 96
9115.259 105
9115.713 115
9116.166 114
9116.620 105
9117.074 84
9117.528 98
9117.981 112
9118.435 105
9118.889 109
9119.343 94
9119.797 72
9120.251 88
9120.704 94
9121.158 114
9121.612 111
9122.066 102
9122.520 107
9122.974 101
9123.428 100
9123.882 90
9124.336 101
9124.790 111
9125.244 123
9125.698 105
9126.152 102
9126.606 102
9127.060 99
9127.514 106
9127.968 103
9128.422 103
9128.876 81
9129.330 86
9129.784 104
9130.238 102
9130.692 77
9131.146 83
9131.600 60
9132.054 71
9132.509 72
9132.963 80
9133.417 95
9133.871 114
9134.325 105
9134.780 99
9135.234 95
9135.688 76
9136.142 99
9136.596 119
9137.051 99
9137.505 97
9137.959 109
9138.414 106
9138.868 82
9139.322 82
9139.777 77
9140.231 97
9140.685 98
9141.140 84
9141.594 82
9142.048 79
9142.503 97
9142.957 100
9143.412 98
9143.866 91
9144.320 85
9144.775 83
9145.229 79
9145.684 78
9146.138 104
9146.593 104
9147.047 88
9147.502 112
9147.956 125
9148.411 169
9148.866 154
9149.320 117
9149.775 91
9150.229 99
9150.684 99
9151.139 94
9151.593 75
9152.048 89
9152.502 93
9152.957 94
9153.412 117
9153.866 124
9154.321 118
9154.776 103
9155.231 106
9155.685 110
9156.140 104
9156.595 116
9157.050 96
9157.504 96
9157.959 106
9158.414 107
9158.869 108
9159.323 85
9159.778 70
9160.233 75
9160.688 88
9161.143 96
9161.598 102
9162.053 81
9162.507 77
9162.962 73
9163.417 69
9163.872 69
9164.327 67
9164.782 42
9165.237 78
9165.692 100
9166.147 83
9166.602 64
9167.057 78
9167.512 73
9167.967 83
9168.422 96
9168.877 74
9169.332 67
9169.787 84
9170.242 93
9170.698 88
9171.153 96
9171.608 95
9172.063 113
9172.518 92
9172.973 69
9173.428 96
9173.884 92
9174.339 100
9174.794 91
9175.249 64
9175.704 56
9176.160 60
9176.615 69
9177.070 79
9177.525 94
9177.981 98
9178.436 90
9178.891 70
9179.347 85
9179.802 91
9180.257 113
9180.713 118
9181.168 98
9181.623 80
9182.079 103
9182.534 107
9182.989 102
9183.445 94
9183.900 98
9184.356 78
9184.811 72
9185.267 87
9185.722 70
9186.178 60
9186.633 74
9187.089 102
9187.544 106
9188.000 121
9188.455 107
9188.911 83
9189.366 71
9189.822 77
9190.277 90
9190.733 69
9191.189 84
9191.644 93
9192.100 82
9192.556 69
9193.011 78
9193.467 77
9193.923 107
9194.378 107
9194.834 112
9195.290 72
9195.745 69
9196.201 90
9196.657 98
9197.113 117
9197.568 120
9198.024 113
9198.480 91
9198.936 95
9199.392 81
9199.847 90
9200.303 98
9200.759 118
9201.215 123
9201.671 133
9202.127 129
9202.583 90
9203.038 96
9203.494 117
9203.950 85
9204.406 65
9204.862 59
9205.318 69
9205.774 71
9206.230 99
9206.686 87
9207.142 91
9207.598 79
9208.054 107
9208.510 111
9208.966 106
9209.422 84
9209.878 91
9210.334 85
9210.790 81
9211.247 79
9211.703 69
9212.159 87
9212.615 81
9213.071 88
9213.527 100
9213.983 89
9214.440 121
9214.896 115
9215.352 107
9215.808 86
9216.264 85
9216.721 93
9217.177 85
9217.633 101
9218.089 112
9218.546 107
9219.002 102
9219.458 127
9219.915 114
9220.371 87
9220.827 84
9221.284 99
9221.740 94
9222.196 92
9222.653 96
9223.109 101
9223.566 80
9224.022 86
9224.478 101
9224.935 87
9225.391 86
9225.848 88
9226.304 87
9226.761 93
9227.217 95
9227.674 80
9228.130 74
9228.587 74
9229.043 62
9229.500 90
9229.957 94
9230.413 67
9230.870 74
9231.326 111
9231.783 105
9232.240 87
9232.696 88
9233.153 86
9233.609 86
9234.066 84
9234.523 70
9234.979 87
9235.436 123
9235.893 122
9236.350 102
9236.806 99
9237.263 81
9237.720 86
9238.177 84
9238.633 89
9239.090 59
9239.547 67
9240.004 89
9240.461 90
9240.917 92
9241.374 63
9241.831 70
9242.288 84
9242.745 86
9243.202 87
9243.659 108
9244.116 109
9244.573 103
9245.030 71
9245.486 74
9245.943 68
9246.400 51
9246.857 57
9247.314 75
9247.771 71
9248.228 67
9248.685 71
9249.143 72
9249.600 85
9250.057 88
9250.514 95
9250.971 96
9251.428 92
9251.885 95
9252.342 105
9252.799 77
9253.256 84
9253.714 78
9254.171 75
9254.628 74
9255.085 61
9255.542 85
9255.999 76
9256.457 86
9256.914 93
9257.371 107
9257.828 88
9258.286 77
9258.743 78
9259.200 91
9259.658 86
9260.115 71
9260.572 67
9261.030 80
9261.487 113
9261.944 82
9262.402 94
9262.859 101
9263.316 79
9263.774 65
9264.231 78
9264.689 79
9265.146 83
9265.603 83
9266.061 87
9266.518 65
9266.976 78
9267.433 72
9267.891 74
9268.348 67
9268.806 93
9269.263 62
9269.721 67
9270.179 59
9270.636 78
9271.094 81
9271.551 62
9272.009 63
9272.467 70
9272.924 128
9273.382 111
9273.839 103
9274.297 75
9274.755 76
9275.213 93
9275.670 63
9276.128 58
9276.586 72
9277.043 62
9277.501 84
9277.959 92
9278.417 85
9278.874 90
9279.332 98
9279.790 83
9280.248 85
9280.706 83
9281.163 61
9281.621 59
9282.079 68
9282.537 87
9282.995 85
9283.453 84
9283.911 79
9284.369 79
9284.826 134
9285.284 116
9285.742 77
9286.200 75
9286.658 87
9287.116 76
9287.574 95
9288.032 98
9288.490 67
9288.948 57
9289.406 63
9289.864 73
9290.322 60
9290.780 69
9291.239 72
9291.697 91
9292.155 71
9292.613 87
9293.071 106
9293.529 83
9293.987 87
9294.445 76
9294.904 65
9295.362 62
9295.820 90
9296.278 92
9296.736 99
9297.195 85
9297.653 65
9298.111 64
9298.569 78
9299.028 71
9299.486 98
9299.944 106
9300.403 94
9300.861 86
9301.319 80
9301.778 83
9302.236 77
9302.694 80
9303.153 73
9303.611 66
9304.069 74
9304.528 94
9304.986 116
9305.445 107
9305.903 107
9306.362 94
9306.820 68
9307.278 51
9307.737 59
9308.195 67
9308.654 51
9309.112 48
9309.571 98
9310.030 115
9310.488 126
9310.947 134
9311.405 112
9311.864 88
9312.322 75
9312.781 73
9313.240 73
9313.698 65
9314.157 62
9314.616 72
9315.074 74
9315.533 67
9315.992 65
9316.450 83
9316.909 61
9317.368 79
9317.827 77
9318.285 76
9318.744 76
9319.203 61
9319.662 61
9320.120 67
9320.579 76
9321.038 80
9321.497 68
9321.956 71
9322.414 77
9322.873 87
9323.332 91
9323.791 73
9324.250 61
9324.709 66
9325.168 80
9325.627 89
9326.086 99
9326.545 109
9327.004 117
9327.463 89
9327.922 71
9328.381 107
9328.840 85
9329.299 63
9329.758 65
9330.217 72
9330.676 96
9331.135 72
9331.594 69
9332.053 79
9332.512 64
9332.971 59
9333.430 50
9333.889 73
9334.348 98
9334.808 105
9335.267 89
9335.726 61
9336.185 72
9336.644 71
9337.104 73
9337.563 82
9338.022 86
9338.481 84
9338.941 107
9339.400 75
9339.859 94
9340.318 103
9340.778 79
9341.237 77
9341.696 77
9342.156 61
9342.615 67
9343.074 59
9343.534 57
9343.993 65
9344.452 65
9344.912 63
9345.371 87
9345.831 106
9346.290 99
9346.750 85
9347.209 84
9347.669 81
9348.128 97
9348.587 86
9349.047 70
9349.506 68
9349.966 57
9350.426 77
9350.885 86
9351.345 75
9351.804 90
9352.264 81
9352.723 88
9353.183 132
9353.643 95
9354.102 86
9354.562 75
9355.022 45
9355.481 56
9355.941 67
9356.401 77
9356.860 77
9357.320 66
9357.780 46
9358.239 68
9358.699 67
9359.159 82
9359.619 92
9360.078 70
9360.538 79
9360.998 78
9361.458 89
9361.918 93
9362.377 81
9362.837 77
9363.297 57
9363.757 67
9364.217 76
9364.677 87
9365.137 88
9365.597 63
9366.057 69
9366.516 71
9366.976 95
9367.436 74
9367.896 71
9368.356 91
9368.816 79
9369.276 76
9369.736 95
9370.196 75
9370.656 60
9371.116 78
9371.576 92
9372.037 84
9372.497 75
9372.957 77
9373.417 67
9373.877 94
9374.337 91
9374.797 78
9375.257 79
9375.717 84
9376.178 68
9376.638 48
9377.098 42
9377.558 34
9378.018 57
9378.479 62
9378.939 70
9379.399 64
9379.859 65
9380.320 75
9380.780 94
9381.240 86
9381.701 92
9382.161 78
9382.621 65
9383.082 83
9383.542 95
9384.002 78
9384.463 66
9384.923 57
9385.383 68
9385.844 68
9386.304 57
9386.765 61
9387.225 58
9387.686 78
9388.146 86
9388.606 80
9389.067 74
9389.527 75
9389.988 75
9390.448 60
9390.909 46
9391.370 46
9391.830 78
9392.291 64
9392.751 81
9393.212 88
9393.672 107
9394.133 98
9394.594 87
9395.054 97
9395.515 100
9395.976 86
9396.436 88
9396.897 99
9397.358 102
9397.818 80
9398.279 61
9398.740 42
9399.200 61
9399.661 73
9400.122 78
9400.583 83
9401.044 61
9401.504 67
9401.965 62
9402.426 47
9402.887 44
9403.348 54
9403.808 58
9404.269 58
9404.730 62
9405.191 61
9405.652 58
9406.113 67
9406.574 82
9407.035 78
9407.496 68
9407.957 103
9408.418 120
9408.878 101
9409.339 101
9409.800 118
9410.261 99
9410.722 82
9411.183 65
9411.645 66
9412.106 61
9412.567 74
9413.028 77
9413.489 62
9413.950 65
9414.411 93
9414.872 61
9415.333 66
9415.794 68
9416.256 73
9416.717 91
9417.178 113
9417.639 75
9418.100 69
9418.561 58
9419.023 67
9419.484 75
9419.945 54
9420.406 54
9420.868 56
9421.329 79
9421.790 97
9422.252 102
9422.713 109
9423.174 97
9423.635 100
9424.097 73
9424.558 88
9425.020 73
9425.481 70
9425.942 60
9426.404 41
9426.865 60
9427.327 70
9427.788 66
9428.249 83
9428.711 83
9429.172 68
9429.634 57
9430.095 68
9430.557 59
9431.018 45
9431.480 55
9431.941 62
9432.403 74
9432.865 75
9433.326 100
9433.788 87
9434.249 80
9434.711 79
9435.172 92
9435.634 96
9436.096 70
9436.557 78
9437.019 84
9437.481 93
9437.942 68
9438.404 57
9438.866 66
9439.328 68
9439.789 72
9440.251 73
9440.713 62
9441.174 51
9441.636 63
9442.098 91
9442.560 78
9443.022 67
9443.483 70
9443.945 63
9444.407 76
9444.869 86
9445.331 86
9445.793 68
9446.255 72
9446.716 58
9447.178 75
9447.640 77
9448.102 62
9448.564 67
9449.026 74
9449.488 70
9449.950 76
9450.412 74
9450.874 77
9451.336 78
9451.798 88
9452.260 107
9452.722 88
9453.184 69
9453.646 59
9454.108 67
9454.570 63
9455.033 78
9455.495 94
9455.957 116
9456.419 106
9456.881 100
9457.343 94
9457.805 87
9458.268 91
9458.730 81
9459.192 76
9459.654 86
9460.116 85
9460.579 81
9461.041 67
9461.503 54
9461.965 92
9462.428 85
9462.890 77
9463.352 72
9463.815 76
9464.277 102
9464.739 112
9465.202 83
9465.664 73
9466.126 75
9466.589 79
9467.051 74
9467.514 70
9467.976 73
9468.438 66
9468.901 73
9469.363 101
9469.826 76
9470.288 80
9470.751 51
9471.213 58
9471.676 93
9472.138 64
9472.601 68
9473.063 90
9473.526 88
9473.988 62
9474.451 88
9474.914 78
9475.376 86
9475.839 78
9476.301 87
9476.764 88
9477.227 76
9477.689 68
9478.152 53
9478.615 56
9479.077 84
9479.540 89
9480.003 80
9480.465 75
9480.928 57
9481.391 59
9481.854 73
9482.316 87
9482.779 79
9483.242 76
9483.705 66
9484.168 52
9484.630 74
9485.093 81
9485.556 81
9486.019 92
9486.482 95
9486.945 85
9487.408 85
9487.871 85
9488.333 84
9488.796 115
9489.259 97
9489.722 82
9490.185 67
9490.648 62
9491.111 61
9491.574 53
9492.037 74
9492.500 78
9492.963 49
9493.426 52
9493.889 66
9494.352 57
9494.815 70
9495.278 93
9495.742 89
9496.205 80
9496.668 69
9497.131 102
9497.594 99
9498.057 93
9498.520 81
9498.984 90
9499.447 95
9499.910 90
9500.373 97
9500.836 74
9501.300 81
9501.763 63
9502.226 46
9502.689 62
9503.153 62
9503.616 65
9504.079 80
9504.542 72
9505.006 73
9505.469 77
9505.932 83
9506.396 78
9506.859 60
9507.323 65
9507.786 85
9508.249 93
9508.713 90
9509.176 74
9509.640 61
9510.103 56
9510.567 53
9511.030 42
9511.493 45
9511.957 79
9512.420 68
9512.884 65
9513.347 105
9513.811 78
9514.275 62
9514.738 53
9515.202 50
9515.665 70
9516.129 57
9516.592 57
9517.056 57
9517.520 52
9517.983 51
9518.447 43
9518.911 54
9519.374 72
9519.838 72
9520.302 85
9520.765 78
9521.229 71
9521.693 63
9522.157 62
9522.620 42
9523.084 73
9523.548 61
9524.012 60
9524.475 49
9524.939 40
9525.403 54
9525.867 60
9526.331 62
9526.795 79
9527.258 98
9527.722 87
9528.186 80
9528.650 103
9529.114 95
9529.578 83
9530.042 73
9530.506 68
9530.970 69
9531.434 79
9531.898 91
9532.362 58
9532.826 69
9533.290 58
9533.754 57
9534.218 72
9534.682 69
9535.146 67
9535.610 62
9536.074 58
9536.538 58
9537.002 64
9537.466 42
9537.930 61
9538.394 83
9538.859 75
9539.323 83
9539.787 90
9540.251 93
9540.715 78
9541.180 61
9541.644 55
9542.108 52
9542.572 77
9543.036 75
9543.501 73
9543.965 71
9544.429 81
9544.894 70
9545.358 70
9545.822 72
9546.286 52
9546.751 49
9547.215 81
9547.680 78
9548.144 48
9548.608 54
9549.073 61
9549.537 64
9550.001 53
9550.466 55
9550.930 63
9551.395 66
9551.859 75
9552.324 66
9552.788 61
9553.253 70
9553.717 59
9554.182 68
9554.646 111
9555.111 125
9555.575 105
9556.040 94
9556.504 78
9556.969 83
9557.434 63
9557.898 57
9558.363 84
9558.828 79
9559.292 73
9559.757 79
9560.221 87
9560.686 75
9561.151 70
9561.616 85
9562.080 70
9562.545 70
9563.010 56
9563.474 53
9563.939 82
9564.404 80
9564.869 70
9565.334 50
9565.798 71
9566.263 71
9566.728 75
9567.193 78
9567.658 80
9568.122 72
9568.587 63
9569.052 71
9569.517 89
9569.982 73
9570.447 56
9570.912 50
9571.377 73
9571.842 72
9572.307 78
9572.772 80
9573.237 62
9573.702 49
9574.167 58
9574.632 78
9575.097 80
9575.562 94
9576.027 106
9576.492 71
9576.957 62
9577.422 52
9577.887 62
9578.352 83
9578.817 96
9579.282 77
9579.748 71
9580.213 61
9580.678 53
9581.143 61
9581.608 67
9582.073 71
9582.539 58
9583.004 49
9583.469 91
9583.934 81
9584.400 66
9584.865 81
9585.330 75
9585.795 86
9586.261 78
9586.726 72
9587.191 65
9587.657 54
9588.122 73
9588.587 88
9589.053 74
9589.518 72
9589.983 83
9590.449 79
9590.914 83
9591.380 68
9591.845 72
9592.311 85
9592.776 96
9593.241 79
9593.707 55
9594.172 59
9594.638 72
9595.103 65
9595.569 62
9596.034 70
9596.500 65
9596.966 84
9597.431 63
9597.897 66
9598.362 54
9598.828 65
9599.293 86
9599.759 65
9600.225 52
9600.690 70
9601.156 62
9601.622 89
9602.087 77
9602.553 105
9603.019 104
9603.485 92
9603.950 79
9604.416 65
9604.882 55
9605.347 79
9605.813 81
9606.279 93
9606.745 91
9607.211 61
9607.676 38
9608.142 46
9608.608 64
9609.074 64
9609.540 67
9610.006 48
9610.472 75
9610.937 71
9611.403 61
9611.869 86
9612.335 79
9612.801 90
9613.267 65
9613.733 71
9614.199 81
9614.665 72
9615.131 78
9615.597 87
9616.063 85
9616.529 72
9616.995 60
9617.461 61
9617.927 92
9618.393 88
9618.859 82
9619.325 72
9619.792 55
9620.258 56
9620.724 66
9621.190 82
9621.656 75
9622.122 91
9622.588 82
9623.055 59
9623.521 69
9623.987 75
9624.453 60
9624.920 65
9625.386 70
9625.852 92
9626.318 81
9626.785 64
9627.251 74
9627.717 82
9628.183 91
9628.650 76
9629.116 68
9629.582 85
9630.049 65
9630.515 50
9630.982 51
9631.448 54
9631.914 46
9632.381 62
9632.847 71
9633.314 59
9633.780 50
9634.247 46
9634.713 48
9635.180 60
9635.646 59
9636.113 52
9636.579 56
9637.046 59
9637.512 53
9637.979 61
9638.445 61
9638.912 62
9639.378 50
9639.845 55
9640.312 63
9640.778 62
9641.245 79
9641.711 55
9642.178 60
9642.645 64
9643.111 72
9643.578 42
9644.045 47
9644.512 66
9644.978 56
9645.445 62
9645.912 58
9646.378 66
9646.845 72
9647.312 68
9647.779 80
9648.246 64
9648.712 49
9649.179 64
9649.646 41
9650.113 42
9650.580 75
9651.047 68
9651.513 69
9651.980 77
9652.447 80
9652.914 70
9653.381 56
9653.848 51
9654.315 61
9654.782 74
9655.249 57
9655.716 56
9656.183 65
9656.650 52
9657.117 46
9657.584 57
9658.051 54
9658.518 45
9658.985 43
9659.452 45
9659.919 61
9660.386 75
9660.853 72
9661.320 72
9661.788 65
9662.255 54
9662.722 79
9663.189 83
9663.656 74
9664.123 53
9664.591 55
9665.058 52
9665.525 68
9665.992 76
9666.459 86
9666.927 70
9667.394 69
9667.861 89
9668.329 70
9668.796 73
9669.263 59
9669.730 73
9670.198 71
9670.665 79
9671.132 70
9671.600 65
9672.067 84
9672.535 81
9673.002 85
9673.469 71
9673.937 64
9674.404 82
9674.872 64
9675.339 47
9675.807 54
9676.274 47
9676.742 36
9677.209 55
9677.677 69
9678.144 54
9678.612 55
9679.079 72
9679.547 41
9680.014 56
9680.482 54
9680.949 67
9681.417 70
9681.885 81
9682.352 85
9682.820 73
9683.288 64
9683.755 69
9684.223 65
9684.691 39
9685.158 41
9685.626 49
9686.094 61
9686.561 60
9687.029 75
9687.497 67
9687.965 64
9688.432 73
9688.900 80
9689.368 66
9689.836 79
9690.304 78
9690.771 65
9691.239 48
9691.707 60
9692.175 58
9692.643 52
9693.111 59
9693.579 35
9694.047 40
9694.514 42
9694.982 58
9695.450 63
9695.918 55
9696.386 69
9696.854 50
9697.322 51
9697.790 65
9698.258 75
9698.726 47
9699.194 59
9699.662 80
9700.130 78
9700.598 57
9701.066 48
9701.535 72
9702.003 63
9702.471 53
9702.939 70
9703.407 52
9703.875 50
9704.343 53
9704.811 54
9705.280 45
9705.748 52
9706.216 55
9706.684 53
9707.152 58
9707.621 59
9708.089 64
9708.557 63
9709.025 67
9709.494 50
9709.962 63
9710.430 77
9710.899 80
9711.367 61
9711.835 64
9712.304 63
9712.772 55
9713.240 79
9713.709 85
9714.177 100
9714.645 87
9715.114 81
9715.582 63
9716.051 65
9716.519 73
9716.988 62
9717.456 74
9717.925 79
9718.393 90
9718.862 61
9719.330 59
9719.799 47
9720.267 46
9720.736 52
9721.204 71
9721.673 69
9722.141 69
9722.610 72
9723.079 67
9723.547 84
9724.016 88
9724.485 79
9724.953 74
9725.422 85
9725.890 67
9726.359 47
9726.828 59
9727.297 46
9727.765 38
9728.234 68
9728.703 78
9729.172 60
9729.640 75
9730.109 55
9730.578 58
9731.047 50
9731.515 59
9731.984 72
9732.453 76
9732.922 72
9733.391 61
9733.860 55
9734.329 53
9734.797 74
9735.266 70
9735.735 64
9736.204 56
9736.673 76
9737.142 76
9737.611 69
9738.080 104
9738.549 73
9739.018 49
9739.487 49
9739.956 39
9740.425 37
9740.894 46
9741.363 40
9741.832 65
9742.301 83
9742.770 93
9743.239 93
9743.708 74
9744.178 63
9744.647 74
9745.116 61
9745.585 62
9746.054 62
9746.523 73
9746.992 59
9747.462 54
9747.931 66
9748.400 71
9748.869 68
9749.339 81
9749.808 73
9750.277 56
9750.746 49
9751.216 63
9751.685 51
9752.154 48
9752.623 60
9753.093 52
9753.562 48
9754.031 33
9754.501 36
9754.970 58
9755.440 46
9755.909 48
9756.378 72
9756.848 57
9757.317 54
9757.787 59
9758.256 59
9758.726 54
9759.195 73
9759.665 74
9760.134 73
9760.604 79
9761.073 79
9761.543 73
9762.012 58
9762.482 40
9762.951 29
9763.421 35
9763.890 49
9764.360 54
9764.830 60
9765.299 63
9765.769 57
9766.239 55
9766.708 52
9767.178 50
9767.648 80
9768.117 75
9768.587 87
9769.057 67
9769.526 60
9769.996 70
9770.466 52
9770.936 46
9771.405 73
9771.875 72
9772.345 51
9772.815 63
9773.285 72
9773.754 73
9774.224 60
9774.694 50
9775.164 33
9775.634 43
9776.104 62
9776.574 61
9777.043 56
9777.513 69
9777.983 81
9778.453 74
9778.923 70
9779.393 68
9779.863 53
9780.333 73
9780.803 76
9781.273 49
9781.743 56
9782.213 57
9782.683 69
9783.153 56
9783.623 49
9784.093 44
9784.563 54
9785.034 49
9785.504 59
9785.974 59
9786.444 40
9786.914 66
9787.384 83
9787.854 66
9788.325 62
9788.795 57
9789.265 67
9789.735 65
9790.205 69
9790.676 86
9791.146 95
9791.616 92
9792.086 70
9792.557 65
9793.027 76
9793.497 81
9793.967 99
9794.438 82
9794.908 75
9795.378 80
9795.849 88
9796.319 83
9796.790 89
9797.260 75
9797.730 76
9798.201 56
9798.671 50
9799.142 29
9799.612 53
9800.083 59
9800.553 61
9801.023 46
9801.494 41
9801.964 39
9802.435 56
9802.906 64
9803.376 50
9803.847 34
9804.317 57
9804.788 48
9805.258 54
9805.729 66
9806.199 57
9806.670 48
9807.141 43
9807.611 43
9808.082 42
9808.553 48
9809.023 68
9809.494 50
9809.965 68
9810.435 69
9810.906 83
9811.377 85
9811.848 69
9812.318 70
9812.789 67
9813.260 59
9813.731 59
9814.201 83
9814.672 81
9815.143 63
9815.614 76
9816.085 79
9816.556 61
9817.026 47
9817.497 35
9817.968 57
9818.439 55
9818.910 43
9819.381 47
9819.852 61
9820.323 66
9820.794 72
9821.265 78
9821.736 69
9822.207 66
9822.678 71
9823.149 78
9823.620 95
9824.091 79
9824.562 62
9825.033 84
9825.504 94
9825.975 78
9826.446 101
9826.917 94
9827.388 75
9827.859 68
9828.331 57
9828.802 58
9829.273 70
9829.744 80
9830.215 74
9830.686 56
9831.158 63
9831.629 56
9832.100 61
9832.571 53
9833.043 39
9833.514 40
9833.985 55
9834.456 59
9834.928 51
9835.399 38
9835.870 57
9836.342 88
9836.813 95
9837.284 80
9837.756 66
9838.227 77
9838.698 69
9839.170 56
9839.641 40
9840.113 45
9840.584 70
9841.055 91
9841.527 92
9841.998 78
9842.470 57
9842.941 74
9843.413 81
9843.884 57
9844.356 63
9844.827 58
9845.299 65
9845.770 61
9846.242 60
9846.714 71
9847.185 54
9847.657 52
9848.128 50
9848.600 51
9849.072 46
9849.543 52
9850.015 54
9850.487 49
9850.958 52
9851.430 72
9851.902 74
9852.373 60
9852.845 60
9853.317 60
9853.789 75
9854.260 77
9854.732 73
9855.204 60
9855.676 55
9856.147 51
9856.619 45
9857.091 48
9857.563 50
9858.035 62
9858.507 55
9858.979 59
9859.450 53
9859.922 47
9860.394 54
9860.866 56
9861.338 44
9861.810 61
9862.282 42
9862.754 39
9863.226 35
9863.698 60
9864.170 64
9864.642 54
9865.114 54
9865.586 62
9866.058 76
9866.530 49
9867.002 48
9867.474 47
9867.946 56
9868.418 52
9868.890 52
9869.362 56
9869.835 58
9870.307 59
9870.779 44
9871.251 51
9871.723 59
9872.195 42
9872.668 66
9873.140 67
9873.612 71
9874.084 81
9874.556 51
9875.029 54
9875.501 53
9875.973 76
9876.446 55
9876.918 40
9877.390 36
9877.862 36
9878.335 46
9878.807 44
9879.280 63
9879.752 59
9880.224 65
9880.697 43
9881.169 60
9881.641 88
9882.114 74
9882.586 48
9883.059 39
9883.531 63
9884.004 61
9884.476 48
9884.949 35
9885.421 57
9885.894 53
9886.366 39
9886.839 42
9887.311 43
9887.784 42
9888.256 58
9888.729 61
9889.202 40
9889.674 53
9890.147 63
9890.619 54
9891.092 35
9891.565 51
9892.037 61
9892.510 74
9892.983 47
9893.455 51
9893.928 51
9894.401 49
9894.874 63
9895.346 65
9895.819 51
9896.292 37
9896.765 37
9897.237 32
9897.710 42
9898.183 29
9898.656 41
9899.129 42
9899.601 45
9900.074 64
9900.547 57
9901.020 81
9901.493 83
9901.966 82
9902.439 49
9902.912 69
9903.385 73
9903.857 54
9904.330 51
9904.803 55
9905.276 66
9905.749 66
9906.222 55
9906.695 45
9907.168 52
9907.641 75
9908.114 77
9908.587 71
9909.061 63
9909.534 49
9910.007 51
9910.480 42
9910.953 58
9911.426 67
9911.899 66
9912.372 73
9912.845 50
9913.319 45
9913.792 54
9914.265 54
9914.738 50
9915.211 55
9915.685 73
9916.158 62
9916.631 57
9917.104 58
9917.578 71
9918.051 64
9918.524 52
9918.998 38
9919.471 45
9919.944 41
9920.417 36
9920.891 45
9921.364 49
9921.838 66
9922.311 87
9922.784 73
9923.258 46
9923.731 55
9924.205 56
9924.678 33
9925.151 30
9925.625 56
9926.098 52
9926.572 68
9927.045 54
9927.519 55
9927.992 56
9928.466 67
9928.939 67
9929.413 65
9929.887 62
9930.360 39
9930.834 24
9931.307 45
9931.781 57
9932.255 57
9932.728 48
9933.202 27
9933.675 67
9934.149 62
9934.623 76
9935.097 68
9935.570 58
9936.044 64
9936.518 66
9936.991 64
9937.465 45
9937.939 49
9938.413 33
9938.886 67
9939.360 70
9939.834 57
9940.308 54
9940.782 58
9941.255 64
9941.729 58
9942.203 56
9942.677 69
9943.151 72
9943.625 48
9944.099 57
9944.573 61
9945.047 53
9945.520 50
9945.994 52
9946.468 44
9946.942 41
9947.416 54
9947.890 65
9948.364 62
9948.838 68
9949.312 44
9949.786 38
9950.260 51
9950.734 50
9951.209 56
9951.683 58
9952.157 58
9952.631 42
9953.105 45
9953.579 43
9954.053 36
9954.527 72
9955.002 91
9955.476 85
9955.950 64
9956.424 56
9956.898 62
9957.372 43
9957.847 61
9958.321 66
9958.795 51
9959.269 45
9959.744 35
9960.218 54
9960.692 59
9961.167 64
9961.641 60
9962.115 64
9962.590 72
9963.064 74
9963.538 57
9964.013 65
9964.487 57
9964.961 60
9965.436 60
9965.910 57
9966.385 59
9966.859 81
9967.334 85
9967.808 60
9968.283 50
9968.757 56
9969.232 48
9969.706 54
9970.181 42
9970.655 45
9971.130 51
9971.604 60
9972.079 61
9972.553 54
9973.028 72
9973.503 58
9973.977 45
9974.452 54
9974.926 74
9975.401 73
9975.876 66
9976.350 60
9976.825 51
9977.300 68
9977.774 68
9978.249 65
9978.724 74
9979.199 67
9979.673 56
9980.148 39
9980.623 41
9981.098 46
9981.573 56
9982.047 41
9982.522 48
9982.997 46
9983.472 46
9983.947 58
9984.421 71
9984.896 59
9985.371 73
9985.846 64
9986.321 61
9986.796 38
9987.271 30
9987.746 37
9988.221 59
9988.696 42
9989.171 22
9989.646 49
9990.121 46
9990.596 47
9991.071 57
9991.546 56
9992.021 43
9992.496 57
9992.971 45
9993.446 52
9993.921 43
9994.396 37
9994.871 61
9995.346 49
9995.822 37
9996.297 47
9996.772 47
9997.247 55
9997.722 38
9998.197 51
9998.673 84
9999.148 65
9999.623 57
10000.098 70
10000.573 58
10001.049 52
10001.524 49
10001.999 49
10002.475 53
10002.950 39
10003.425 27
10003.900 38
10004.376 50
10004.851 58
10005.327 36
10005.802 50
10006.277 45
10006.753 61
10007.228 58
10007.703 71
10008.179 60
10008.654 68
10009.130 57
10009.605 64
10010.081 60
10010.556 60
10011.032 71
10011.507 70
10011.983 56
10012.458 60
10012.934 79
10013.409 64
10013.885 51
10014.360 56
10014.836 58
10015.312 47
10015.787 54
10016.263 56
10016.738 59
10017.214 54
10017.690 54
10018.165 53
10018.641 32
10019.117 43
10019.593 50
10020.068 58
10020.544 59
10021.020 63
10021.495 59
10021.971 61
10022.447 64
10022.923 63
10023.398 53
10023.874 80
10024.350 63
10024.826 59
10025.302 62
10025.778 52
10026.253 65
10026.729 66
10027.205 53
10027.681 51
10028.157 50
10028.633 42
10029.109 33
10029.585 36
10030.061 55
10030.537 40
10031.013 40
10031.489 76
10031.965 81
10032.441 68
10032.917 62
10033.393 54
10033.869 69
10034.345 64
10034.821 51
10035.297 29
10035.773 40
10036.249 56
10036.725 41
10037.201 46
10037.677 64
10038.153 56
10038.630 65
10039.106 54
10039.582 45
10040.058 41
10040.534 55
10041.011 57
10041.487 80
10041.963 59
10042.439 42
10042.915 44
10043.392 44
10043.868 64
10044.344 64
10044.821 59
10045.297 49
10045.773 56
10046.250 54
10046.726 46
10047.202 41
10047.679 33
10048.155 35
10048.631 52
10049.108 43
10049.584 53
10050.061 51
10050.537 39
10051.013 52
10051.490 44
10051.966 51
10052.443 54
10052.919 47
10053.396 40
10053.872 63
10054.349 75
10054.825 82
10055.302 72
10055.778 79
10056.255 68
10056.732 53
10057.208 52
10057.685 40
10058.161 38
10058.638 40
10059.115 40
10059.591 68
10060.068 46
10060.545 40
10061.021 37
10061.498 42
10061.975 61
10062.451 56
10062.928 54
10063.405 55
10063.882 39
10064.358 42
10064.835 49
10065.312 62
10065.789 62
10066.265 42
10066.742 46
10067.219 63
10067.696 73
10068.173 53
10068.650 42
10069.127 48
10069.603 47
10070.080 50
10070.557 57
10071.034 47
10071.511 47
10071.988 69
10072.465 49
10072.942 38
10073.419 34
10073.896 44
10074.373 56
10074.850 54
10075.327 62
10075.804 49
10076.281 71
10076.758 74
10077.235 69
10077.712 70
10078.189 60
10078.666 68
10079.143 59
10079.621 40
10080.098 55
10080.575 63
10081.052 62
10081.529 56
10082.006 52
10082.484 49
10082.961 40
10083.438 34
10083.915 45
10084.392 48
10084.870 51
10085.347 51
10085.824 64
10086.301 59
10086.779 57
10087.256 52
10087.733 45
10088.211 57
10088.688 57
10089.165 67
10089.643 76
10090.120 91
10090.597 85
10091.075 62
10091.552 51
10092.030 44
10092.507 39
10092.984 58
10093.462 50
10093.939 64
10094.417 61
10094.894 33
10095.372 50
10095.849 67
10096.327 70
10096.804 77
10097.282 62
10097.759 50
10098.237 44
10098.715 41
10099.192 53
10099.670 59
10100.147 58
10100.625 55
10101.103 66
10101.580 54
10102.058 57
10102.536 69
10103.013 82
10103.491 78
10103.969 56
10104.446 53
10104.924 62
10105.402 68
10105.879 55
10106.357 40
10106.835 62
10107.313 67
10107.791 58
10108.268 44
10108.746 55
10109.224 78
10109.702 86
10110.180 62
10110.658 52
10111.135 52
10111.613 54
10112.091 46
10112.569 55
10113.047 77
10113.525 71
10114.003 70
10114.481 65
10114.959 54
10115.437 55
10115.915 42
10116.393 43
10116.871 29
10117.349 28
10117.827 27
10118.305 51
10118.783 55
10119.261 41
10119.739 29
10120.217 35
10120.695 50
10121.173 47
10121.651 44
10122.129 37
10122.607 30
10123.086 42
10123.564 51
10124.042 39
10124.520 47
10124.998 50
10125.477 50
10125.955 46
10126.433 38
10126.911 44
10127.389 54
10127.868 49
10128.346 55
10128.824 45
10129.303 38
10129.781 31
10130.259 50
10130.738 46
10131.216 59
10131.694 64
10132.173 58
10132.651 56
10133.129 39
10133.608 32
10134.086 31
10134.565 47
10135.043 33
10135.521 53
10136.000 57
10136.478 48
10136.957 47
10137.435 40
10137.914 49
10138.392 64
10138.871 53
10139.349 49
10139.828 56
10140.306 82
10140.785 87
10141.264 63
10141.742 39
10142.221 39
10142.699 70
10143.178 70
10143.657 63
10144.135 50
10144.614 41
10145.093 53
10145.571 58
10146.050 81
10146.529 63
10147.007 61
10147.486 54
10147.965 43
10148.444 42
10148.922 35
10149.401 47
10149.880 52
10150.359 63
10150.837 48
10151.316 35
10151.795 43
10152.274 36
10152.753 60
10153.232 68
10153.711 61
10154.189 52
10154.668 54
10155.147 45
10155.626 66
10156.105 67
10156.584 61
10157.063 66
10157.542 48
10158.021 61
10158.500 74
10158.979 43
10159.458 50
10159.937 72
10160.416 63
10160.895 53
10161.374 54
10161.853 52
10162.332 55
10162.811 41
10163.290 57
10163.769 69
10164.248 65
10164.728 60
10165.207 61
10165.686 51
10166.165 37
10166.644 35
10167.123 38
10167.603 37
10168.082 29
10168.561 56
10169.040 48
10169.520 47
10169.999 40
10170.478 44
10170.957 49
10171.437 50
10171.916 49
10172.395 56
10172.875 40
10173.354 29
10173.833 30
10174.313 60
10174.792 83
10175.271 73
10175.751 57
10176.230 42
10176.710 52
10177.189 51
10177.668 49
10178.148 52
10178.627 52
10179.107 51
10179.586 37
10180.066 38
10180.545 28
10181.025 33
10181.504 56
10181.984 64
10182.463 58
10182.943 71
10183.422 65
10183.902 60
10184.382 65
10184.861 55
10185.341 45
10185.820 50
10186.300 34
10186.780 47
10187.259 47
10187.739 45
10188.219 33
10188.698 42
10189.178 44
10189.658 53
10190.138 49
10190.617 52
10191.097 59
10191.577 47
10192.057 61
10192.536 41
10193.016 40
10193.496 49
10193.976 77
10194.456 70
10194.936 58
10195.415 46
10195.895 41
10196.375 43
10196.855 58
10197.335 52
10197.815 62
10198.295 72
10198.775 62
10199.255 56
10199.735 59
10200.214 58
10200.694 57
10201.174 66
10201.654 56
10202.134 44
10202.614 39
10203.095 41
10203.575 52
10204.055 63
10204.535 48
10205.015 42
10205.495 33
10205.975 42
10206.455 62
10206.935 72
10207.415 94
10207.895 65
10208.376 46
10208.856 32
10209.336 44
10209.816 31
10210.296 35
10210.777 51
10211.257 34
10211.737 41
10212.217 58
10212.698 47
10213.178 49
10213.658 53
10214.138 57
10214.619 54
10215.099 38
10215.579 49
10216.060 35
10216.540 29
10217.020 48
10217.501 71
10217.981 55
10218.462 41
10218.942 57
10219.422 52
10219.903 70
10220.383 61
10220.864 57
10221.344 69
10221.825 59
10222.305 41
10222.786 35
10223.266 46
10223.747 44
10224.227 45
10224.708 74
10225.188 51
10225.669 27
10226.149 65
10226.630 72
10227.111 56
10227.591 51
10228.072 49
10228.552 40
10229.033 34
10229.514 42
10229.994 57
10230.475 48
10230.956 58
10231.436 58
10231.917 52
10232.398 52
10232.879 48
10233.359 51
10233.840 50
10234.321 40
10234.802 50
10235.282 45
10235.763 50
10236.244 46
10236.725 48
10237.206 57
10237.687 55
10238.167 59
10238.648 63
10239.129 59
10239.610 48
10240.091 51
10240.572 52
10241.053 49
10241.534 42
10242.015 31
10242.496 40
10242.977 47
10243.458 56
10243.939 60
10244.420 54
10244.901 51
10245.382 47
10245.863 41
10246.344 49
10246.825 46
10247.306 41
10247.787 42
10248.268 47
10248.749 62
10249.230 62
10249.711 50
10250.192 51
10250.674 37
10251.155 33
10251.636 23
10252.117 38
10252.598 44
10253.080 44
10253.561 64
10254.042 59
10254.523 42
10255.004 37
10255.486 27
10255.967 24
10256.448 34
10256.930 29
10257.411 28
10257.892 42
10258.374 24
10258.855 26
10259.336 42
10259.818 51
10260.299 52
10260.780 37
10261.262 31
10261.743 31
10262.225 55
10262.706 48
10263.187 31
10263.669 49
10264.150 38
10264.632 31
10265.113 42
10265.595 53
10266.076 58
10266.558 53
10267.039 37
10267.521 52
10268.003 69
10268.484 67
10268.966 58
10269.447 69
10269.929 68
10270.411 61
10270.892 57
10271.374 70
10271.855 70
10272.337 60
10272.819 52
10273.300 39
10273.782 27
10274.264 31
10274.746 64
10275.227 59
10275.709 51
10276.191 50
10276.673 49
10277.154 61
10277.636 52
10278.118 47
10278.600 46
10279.081 49
10279.563 48
10280.045 40
10280.527 36
10281.009 29
10281.491 38
10281.973 69
10282.455 57
10282.936 34
10283.418 48
10283.900 30
10284.382 33
10284.864 34
10285.346 46
10285.828 40
10286.310 31
10286.792 35
10287.274 27
10287.756 47
10288.238 63
10288.720 71
10289.202 70
10289.684 61
10290.166 44
10290.648 48
10291.131 43
10291.613 23
10292.095 28
10292.577 41
10293.059 34
10293.541 40
10294.023 55
10294.506 70
10294.988 71
10295.470 59
10295.952 30
10296.434 47
10296.917 40
10297.399 45
10297.881 56
10298.363 61
10298.846 43
10299.328 59
10299.810 39
10300.293 51
10300.775 66
10301.257 65
10301.740 47
10302.222 50
10302.704 46
10303.187 33
10303.669 33
10304.151 31
10304.634 35
10305.116 56
10305.599 71
10306.081 75
10306.564 77
10307.046 63
10307.529 64
10308.011 65
10308.494 71
10308.976 69
10309.459 68
10309.941 49
10310.424 37
10310.906 46
10311.389 32
10311.871 37
10312.354 64
10312.837 59
10313.319 49
10313.802 50
10314.285 48
10314.767 34
10315.250 43
10315.733 51
10316.215 47
10316.698 51
10317.181 44
10317.663 34
10318.146 35
10318.629 46
10319.112 47
10319.594 37
10320.077 44
10320.560 56
10321.043 56
10321.526 60
10322.008 57
10322.491 49
10322.974 47
10323.457 42
10323.940 55
10324.423 59
10324.906 26
10325.388 38
10325.871 59
10326.354 42
10326.837 56
10327.320 52
10327.803 41
10328.286 39
10328.769 45
10329.252 39
10329.735 48
10330.218 60
10330.701 51
10331.184 55
10331.667 33
10332.150 43
10332.633 43
10333.116 40
10333.599 34
10334.083 40
10334.566 37
10335.049 48
10335.532 51
10336.015 35
10336.498 37
10336.981 52
10337.465 51
10337.948 52
10338.431 29
10338.914 80
10339.397 90
10339.881 73
10340.364 69
10340.847 43
10341.330 36
10341.814 48
10342.297 57
10342.780 46
10343.264 39
10343.747 40
10344.230 34
10344.714 31
10345.197 42
10345.680 47
10346.164 40
10346.647 29
10347.131 28
10347.614 30
10348.098 34
10348.581 39
10349.064 54
10349.548 37
10350.031 60
10350.515 70
10350.998 49
10351.482 51
10351.965 38
10352.449 40
10352.932 44
10353.416 39
10353.900 37
10354.383 34
10354.867 34
10355.350 25
10355.834 39
10356.318 58
10356.801 53
10357.285 49
10357.769 42
10358.252 49
10358.736 31
10359.220 33
10359.703 47
10360.187 60
10360.671 59
10361.154 49
10361.638 40
10362.122 51
10362.606 62
10363.089 70
10363.573 58
10364.057 76
10364.541 61
10365.025 50
10365.509 72
10365.992 64
10366.476 31
10366.960 44
10367.444 47
10367.928 60
10368.412 51
10368.896 52
10369.380 47
10369.864 27
10370.348 35
10370.832 64
10371.315 51
10371.799 42
10372.283 30
10372.767 31
10373.252 43
10373.736 28
10374.220 43
10374.704 58
10375.188 51
10375.672 35
10376.156 31
10376.640 28
10377.124 21
10377.608 21
10378.092 40
10378.576 45
10379.061 53
10379.545 63
10380.029 61
10380.513 53
10380.997 58
10381.482 62
10381.966 66
10382.450 65
10382.934 62
10383.419 48
10383.903 64
10384.387 70
10384.871 86
10385.356 65
10385.840 43
10386.324 57
10386.809 53
10387.293 29
10387.777 44
10388.262 65
10388.746 51
10389.230 44
10389.715 45
10390.199 44
10390.684 31
10391.168 46
10391.653 44
10392.137 26
10392.622 46
10393.106 46
10393.590 29
10394.075 28
10394.560 23
10395.044 45
10395.529 50
10396.013 47
10396.498 57
10396.982 51
10397.467 48
10397.951 48
10398.436 53
10398.921 53
10399.405 53
10399.890 31
10400.375 26
10400.859 35
10401.344 37
10401.829 48
10402.313 50
10402.798 52
10403.283 45
10403.767 50
10404.252 45
10404.737 63
10405.222 49
10405.706 36
10406.191 40
10406.676 39
10407.161 37
10407.646 45
10408.131 42
10408.615 54
10409.100 53
10409.585 42
10410.070 55
10410.555 41
10411.040 43
10411.525 41
10412.010 51
10412.495 56
10412.979 50
10413.464 35
10413.949 41
10414.434 47
10414.919 33
10415.404 48
10415.889 66
10416.374 58
10416.859 55
10417.344 53
10417.830 49
10418.315 57
10418.800 56
10419.285 52
10419.770 49
10420.255 49
10420.740 53
10421.225 67
10421.710 70
10422.196 58
10422.681 58
10423.166 30
10423.651 24
10424.136 22
10424.622 36
10425.107 33
10425.592 49
10426.077 40
10426.562 33
10427.048 55
10427.533 50
10428.018 33
10428.504 45
10428.989 32
10429.474 55
10429.960 54
10430.445 39
10430.930 37
10431.416 27
10431.901 34
10432.386 36
10432.872 36
10433.357 28
10433.843 47
10434.328 52
10434.814 52
10435.299 53
10435.785 35
10436.270 54
10436.756 61
10437.241 58
10437.727 53
10438.212 62
10438.698 60
10439.183 52
10439.669 81
10440.154 79
10440.640 47
10441.126 46
10441.611 49
10442.097 59
10442.582 62
10443.068 49
10443.554 43
10444.039 48
10444.525 44
10445.011 69
10445.496 60
10445.982 45
10446.468 57
10446.954 39
10447.439 58
10447.925 51
10448.411 46
10448.897 39
10449.382 55
10449.868 67
10450.354 68
10450.840 70
10451.326 74
10451.812 66
10452.297 55
10452.783 38
10453.269 41
10453.755 40
10454.241 42
10454.727 41
10455.213 46
10455.699 64
10456.185 76
10456.671 74
10457.157 56
10457.643 44
10458.129 33
10458.615 33
10459.101 39
10459.587 52
10460.073 68
10460.559 79
10461.045 80
10461.531 69
10462.017 61
10462.503 44
10462.989 61
10463.475 75
10463.961 56
10464.448 58
10464.934 55
10465.420 42
10465.906 34
10466.392 33
10466.878 40
10467.365 35
10467.851 25
10468.337 31
10468.823 36
10469.310 42
10469.796 40
10470.282 54
10470.768 58
10471.255 58
10471.741 62
10472.227 56
10472.714 60
10473.200 29
10473.686 37
10474.173 42
10474.659 25
10475.146 29
10475.632 35
10476.118 39
10476.605 32
10477.091 35
10477.578 48
10478.064 38
10478.551 36
10479.037 38
10479.524 60
10480.010 55
10480.497 45
10480.983 43
10481.470 44
10481.956 41
10482.443 46
10482.929 52
10483.416 35
10483.903 40
10484.389 43
10484.876 46
10485.362 42
10485.849 47
10486.336 60
10486.822 60
10487.309 46
10487.796 47
10488.282 50
10488.769 78
10489.256 52
10489.743 53
10490.229 52
10490.716 51
10491.203 69
10491.690 58
10492.176 59
10492.663 48
10493.150 39
10493.637 43
10494.124 58
10494.610 71
10495.097 71
10495.584 74
10496.071 89
10496.558 76
10497.045 73
10497.532 56
10498.019 44
10498.506 35
10498.993 29
10499.479 40
10499.966 45
10500.453 64
10500.940 72
10501.427 72
10501.914 59
10502.401 40
10502.888 47
10503.376 33
10503.863 36
10504.350 46
10504.837 45
10505.324 44
10505.811 46
10506.298 43
10506.785 46
10507.272 36
10507.759 45
10508.247 44
10508.734 43
10509.221 43
10509.708 42
10510.195 36
10510.683 34
10511.170 30
10511.657 37
10512.144 31
10512.632 38
10513.119 37
10513.606 31
10514.093 37
10514.581 38
10515.068 51
10515.555 47
10516.043 49
10516.530 52
10517.017 61
10517.505 52
10517.992 52
10518.480 55
10518.967 62
10519.454 49
10519.942 51
10520.429 48
10520.917 35
10521.404 36
10521.892 42
10522.379 62
10522.867 51
10523.354 39
10523.842 37
10524.329 36
10524.817 29
10525.304 50
10525.792 46
10526.279 39
10526.767 42
10527.255 56
10527.742 43
10528.230 37
10528.717 50
10529.205 76
10529.693 55
10530.180 47
10530.668 67
10531.156 61
10531.643 54
10532.131 53
10532.619 52
10533.107 40
10533.594 51
10534.082 66
10534.570 51
10535.058 45
10535.545 46
10536.033 41
10536.521 48
10537.009 35
10537.497 38
10537.985 52
10538.472 50
10538.960 50
10539.448 52
10539.936 48
10540.424 63
10540.912 66
10541.400 66
10541.888 53
10542.376 61
10542.864 51
10543.352 44
10543.840 28
10544.328 33
10544.816 35
10545.304 32
10545.792 37
10546.280 39
10546.768 42
10547.256 42
10547.744 54
10548.232 65
10548.720 55
10549.208 39
10549.696 50
10550.184 61
10550.673 55
10551.161 70
10551.649 70
10552.137 44
10552.625 49
10553.113 47
10553.602 41
10554.090 52
10554.578 38
10555.066 31
10555.555 40
10556.043 29
10556.531 33
10557.019 34
10557.508 36
10557.996 31
10558.484 31
10558.973 42
10559.461 25
10559.949 28
10560.438 43
10560.926 41
10561.415 43
10561.903 26
10562.391 26
10562.880 16
10563.368 19
10563.857 28
10564.345 36
10564.834 47
10565.322 38
10565.811 44
10566.299 58
10566.788 55
10567.276 51
10567.765 59
10568.253 49
10568.742 46
10569.230 39
10569.719 33
10570.207 44
10570.696 48
10571.185 50
10571.673 47
10572.162 27
10572.651 23
10573.139 28
10573.628 31
10574.117 35
10574.605 27
10575.094 36
10575.583 46
10576.071 44
10576.560 46
10577.049 51
10577.538 37
10578.026 27
10578.515 26
10579.004 35
10579.493 45
10579.982 61
10580.470 44
10580.959 48
10581.448 61
10581.937 54
10582.426 41
10582.915 40
10583.404 46
10583.893 52
10584.382 38
10584.870 51
10585.359 48
10585.848 40
10586.337 33
10586.826 39
10587.315 33
10587.804 49
10588.293 28
10588.782 17
10589.271 19
10589.760 32
10590.249 38
10590.739 44
10591.228 43
10591.717 52
10592.206 72
10592.695 56
10593.184 40
10593.673 70
10594.162 76
10594.651 54
10595.141 53
10595.630 40
10596.119 35
10596.608 30
10597.097 28
10597.587 34
10598.076 38
10598.565 52
10599.054 43
10599.544 48
10600.033 35
10600.522 46
10601.012 53
10601.501 52
10601.990 47
10602.479 54
10602.969 50
10603.458 27
10603.948 23
10604.437 23
10604.926 25
10605.416 42
10605.905 38
10606.395 48
10606.884 58
10607.373 66
10607.863 42
10608.352 39
10608.842 41
10609.331 35
10609.821 43
10610.310 44
10610.800 47
10611.289 54
10611.779 44
10612.269 47
10612.758 60
10613.248 50
10613.737 54
10614.227 76
10614.717 72
10615.206 74
10615.696 77
10616.186 72
10616.675 68
10617.165 43
10617.655 35
10618.144 50
10618.634 51
10619.124 50
10619.613 51
10620.103 59
10620.593 54
10621.083 42
10621.572 47
10622.062 41
10622.552 26
10623.042 32
10623.532 44
10624.022 44
10624.511 62
10625.001 43
10625.491 39
10625.981 37
10626.471 38
10626.961 43
10627.451 56
10627.941 54
10628.431 56
10628.920 37
10629.410 31
10629.900 34
10630.390 33
10630.880 31
10631.370 31
10631.860 29
10632.350 21
10632.840 32
10633.331 23
10633.821 23
10634.311 27
10634.801 45
10635.291 47
10635.781 40
10636.271 38
10636.761 51
10637.251 37
10637.741 47
10638.232 52
10638.722 46
10639.212 24
10639.702 29
10640.192 38
10640.683 55
10641.173 49
10641.663 50
10642.153 40
10642.644 31
10643.134 42
10643.624 42
10644.114 47
10644.605 37
10645.095 64
10645.585 39
10646.076 45
10646.566 41
10647.056 33
10647.547 35
10648.037 40
10648.528 29
10649.018 29
10649.508 38
10649.999 24
10650.489 33
10650.980 52
10651.470 56
10651.961 47
10652.451 53
10652.942 46
10653.432 56
10653.923 55
10654.413 68
10654.904 60
10655.394 31
10655.885 27
10656.376 46
10656.866 32
10657.357 24
10657.847 33
10658.338 31
10658.829 35
10659.319 21
10659.810 28
10660.301 26
10660.791 29
10661.282 41
10661.773 33
10662.263 34
10662.754 41
10663.245 43
10663.736 54
10664.226 61
10664.717 64
10665.208 57
10665.699 59
10666.189 53
10666.680 39
10667.171 38
10667.662 50
10668.153 54
10668.644 49
10669.135 36
10669.625 31
10670.116 35
10670.607 46
10671.098 48
10671.589 51
10672.080 47
10672.571 41
10673.062 27
10673.553 33
10674.044 38
10674.535 40
10675.026 39
10675.517 33
10676.008 42
10676.499 55
10676.990 46
10677.481 62
10677.972 52
10678.463 34
10678.954 49
10679.446 55
10679.937 47
10680.428 40
10680.919 38
10681.410 43
10681.901 41
10682.392 35
10682.884 35
10683.375 28
10683.866 38
10684.357 39
10684.848 45
10685.340 37
10685.831 25
10686.322 27
10686.814 27
10687.305 49
10687.796 49
10688.287 63
10688.779 56
10689.270 39
10689.761 33
10690.253 45
10690.744 49
10691.236 45
10691.727 32
10692.218 42
10692.710 36
10693.201 33
10693.693 20
10694.184 40
10694.676 45
10695.167 49
10695.658 56
10696.150 59
10696.641 37
10697.133 50
10697.625 53
10698.116 37
10698.608 27
10699.099 30
10699.591 46
10700.082 37
10700.574 35
10701.066 47
10701.557 40
10702.049 36
10702.540 29
10703.032 30
10703.524 33
10704.015 32
10704.507 41
10704.999 48
10705.491 56
10705.982 50
10706.474 31
10706.966 29
10707.457 39
10707.949 37
10708.441 30
10708.933 42
10709.425 29
10709.916 31
10710.408 36
10710.900 31
10711.392 34
10711.884 37
10712.376 39
10712.868 29
10713.359 28
10713.851 46
10714.343 64
10714.835 59
10715.327 49
10715.819 37
10716.311 36
10716.803 37
10717.295 30
10717.787 35
10718.279 41
10718.771 28
10719.263 26
10719.755 31
10720.247 48
10720.739 37
10721.231 27
10721.723 29
10722.215 29
10722.707 41
10723.200 53
10723.692 45
10724.184 38
10724.676 55
10725.168 40
10725.660 32
10726.152 29
10726.645 51
10727.137 45
10727.629 34
10728.121 36
10728.614 40
10729.106 38
10729.598 37
10730.090 36
10730.583 30
10731.075 49
10731.567 49
10732.060 54
10732.552 41
10733.044 39
10733.537 30
10734.029 40
10734.521 44
10735.014 42
10735.506 45
10735.999 54
10736.491 38
10736.983 68
10737.476 63
10737.968 69
10738.461 67
10738.953 41
10739.446 22
10739.938 26
10740.431 26
10740.923 26
10741.416 38
10741.908 50
10742.401 44
10742.893 43
10743.386 45
10743.879 52
10744.371 54
10744.864 39
10745.356 61
10745.849 53
10746.342 34
10746.834 31
10747.327 40
10747.820 40
10748.312 31
10748.805 27
10749.298 13
10749.791 22
10750.283 42
10750.776 34
10751.269 29
10751.762 30
10752.254 36
10752.747 41
10753.240 44
10753.733 39
10754.226 48
10754.718 35
10755.211 26
10755.704 29
10756.197 38
10756.690 39
10757.183 43
10757.676 30
10758.169 35
10758.662 30
10759.154 24
10759.647 22
10760.140 29
10760.633 27
10761.126 37
10761.619 47
10762.112 38
10762.605 44
10763.098 43
10763.591 64
10764.084 49
10764.578 51
10765.071 41
10765.564 40
10766.057 25
10766.550 33
10767.043 43
10767.536 46
10768.029 61
10768.522 61
10769.016 40
10769.509 29
10770.002 31
10770.495 38
10770.988 58
10771.482 75
10771.975 57
10772.468 40
10772.961 53
10773.455 48
10773.948 34
10774.441 35
10774.935 44
10775.428 44
10775.921 48
10776.414 38
10776.908 35
10777.401 38
10777.895 33
10778.388 38
10778.881 38
10779.375 49
10779.868 38
10780.362 33
10780.855 30
10781.348 36
10781.842 31
10782.335 31
10782.829 35
10783.322 45
10783.816 48
10784.309 44
10784.803 38
10785.296 32
10785.790 43
10786.284 38
10786.777 40
10787.271 50
10787.764 49
10788.258 56
10788.752 38
10789.245 37
10789.739 42
10790.232 52
10790.726 59
10791.220 49
10791.713 52
10792.207 31
10792.701 32
10793.195 43
10793.688 45
10794.182 45
10794.676 44
10795.170 42
10795.663 33
10796.157 25
10796.651 33
10797.145 55
10797.639 57
10798.132 55
10798.626 46
10799.120 41
10799.614 33
10800.108 24
10800.602 46
10801.096 47
10801.590 47
10802.083 65
10802.577 71
10803.071 53
10803.565 44
10804.059 40
10804.553 59
10805.047 62
10805.541 49
10806.035 36
10806.529 41
10807.023 32
10807.517 28
10808.011 42
10808.505 32
10809.000 20
10809.494 41
10809.988 58
10810.482 41
10810.976 30
10811.470 47
10811.964 41
10812.458 30
10812.953 23
10813.447 31
10813.941 35
10814.435 35
10814.929 23
10815.424 33
10815.918 27
10816.412 27
10816.906 39
10817.401 42
10817.895 34
10818.389 38
10818.884 27
10819.378 29
10819.872 33
10820.367 48
10820.861 55
10821.355 53
10821.850 53
10822.344 43
10822.838 36
10823.333 40
10823.827 41
10824.322 51
10824.816 34
10825.311 22
10825.805 38
10826.299 42
10826.794 50
10827.288 61
10827.783 54
10828.277 43
10828.772 29
10829.267 87
10829.761 79
10830.256 45
10830.750 55
10831.245 56
10831.739 48
10832.234 45
10832.729 33
10833.223 51
10833.718 61
10834.213 58
10834.707 54
10835.202 41
10835.697 75
10836.191 75
10836.686 59
10837.181 41
10837.676 64
10838.170 70
10838.665 61
10839.160 63
10839.655 59
10840.149 49
10840.644 36
10841.139 32
10841.634 33
10842.129 39
10842.623 54
10843.118 58
10843.613 53
10844.108 44
10844.603 43
10845.098 49
10845.593 53
10846.088 53
10846.583 46
10847.078 32
10847.573 32
10848.068 35
10848.563 32
10849.058 54
10849.553 51
10850.048 39
10850.543 30
10851.038 28
10851.533 33
10852.028 57
10852.523 59
10853.018 51
10853.513 39
10854.008 27
10854.503 15
10854.998 16
10855.493 17
10855.989 34
10856.484 43
10856.979 32
10857.474 23
10857.969 21
10858.465 17
10858.960 38
10859.455 32
10859.950 36
10860.446 25
10860.941 55
10861.436 54
10861.931 50
10862.427 48
10862.922 36
10863.417 24
10863.913 32
10864.408 51
10864.903 36
10865.399 44
10865.894 40
10866.389 35
10866.885 59
10867.380 56
10867.876 45
10868.371 31
10868.867 37
10869.362 46
10869.858 42
10870.353 46
10870.848 66
10871.344 60
10871.840 41
10872.335 37
10872.831 49
10873.326 43
10873.822 67
10874.317 67
10874.813 66
10875.308 73
10875.804 87
10876.300 97
10876.795 108
10877.291 74
10877.787 52
10878.282 49
10878.778 48
10879.274 44
10879.769 34
10880.265 49
10880.761 48
10881.256 43
10881.752 48
10882.248 54
10882.744 39
10883.239 33
10883.735 24
10884.231 29
10884.727 45
10885.223 39
10885.718 47
10886.214 38
10886.710 23
10887.206 30
10887.702 30
10888.198 32
10888.694 37
10889.190 28
10889.686 29
10890.181 43
10890.677 43
10891.173 44
10891.669 37
10892.165 33
10892.661 31
10893.157 26
10893.653 47
10894.149 44
10894.645 36
10895.141 29
10895.637 36
10896.134 24
10896.630 38
10897.126 42
10897.622 44
10898.118 47
10898.614 43
10899.110 25
10899.606 43
10900.102 36
10900.599 42
10901.095 43
10901.591 32
10902.087 38
10902.583 50
10903.080 45
10903.576 51
10904.072 35
10904.568 40
10905.065 46
10905.561 56
10906.057 47
10906.554 39
10907.050 41
10907.546 53
10908.043 40
10908.539 67
10909.035 59
10909.532 41
10910.028 34
10910.524 27
10911.021 23
10911.517 47
10912.014 41
10912.510 40
10913.007 38
10913.503 36
10914.000 41
10914.496 32
10914.992 31
10915.489 32
10915.986 47
10916.482 28
10916.979 24
10917.475 35
10917.972 41
10918.468 23
10918.965 15
10919.461 22
10919.958 28
10920.455 32
10920.951 47
10921.448 37
10921.945 53
10922.441 50
10922.938 54
10923.435 33
10923.931 36
10924.428 33
10924.925 29
10925.422 27
10925.918 19
10926.415 37
10926.912 27
10927.409 35
10927.905 49
10928.402 64
10928.899 49
10929.396 48
10929.893 41
10930.389 31
10930.886 40
10931.383 33
10931.880 37
10932.377 36
10932.874 51
10933.371 53
10933.868 47
10934.365 35
10934.862 49
10935.359 37
10935.856 21
10936.353 32
10936.850 42
10937.347 29
10937.844 41
10938.341 60
10938.838 48
10939.335 45
10939.832 34
10940.329 29
10940.826 31
10941.323 34
10941.820 59
10942.317 40
10942.814 29
10943.311 23
10943.809 33
10944.306 36
10944.803 36
10945.300 20
10945.797 30
10946.295 19
10946.792 31
10947.289 20
10947.786 26
10948.283 50
10948.781 51
10949.278 48
10949.775 45
10950.273 42
10950.770 43
10951.267 37
10951.765 29
10952.262 23
10952.759 35
10953.257 35
10953.754 22
10954.251 27
10954.749 24
10955.246 29
10955.744 36
10956.241 33
10956.739 14
10957.236 31
10957.733 57
10958.231 44
10958.728 29
10959.226 28
10959.723 38
10960.221 28
10960.718 26
10961.216 36
10961.714 48
10962.211 50
10962.709 37
10963.206 37
10963.704 40
10964.202 33
10964.699 27
10965.197 29
10965.694 34
10966.192 34
10966.690 40
10967.187 36
10967.685 31
10968.183 37
10968.681 30
10969.178 37
10969.676 37
10970.174 36
10970.672 38
10971.169 37
10971.667 37
10972.165 24
10972.663 33
10973.161 42
10973.658 39
10974.156 21
10974.654 45
10975.152 32
10975.650 37
10976.148 34
10976.646 43
10977.144 29
10977.641 49
10978.139 52
10978.637 31
10979.135 31
10979.633 22
10980.131 16
10980.629 18
10981.127 23
10981.625 32
10982.123 31
10982.621 28
10983.119 37
10983.617 36
10984.115 34
10984.613 30
10985.112 25
10985.610 19
10986.108 32
10986.606 38
10987.104 35
10987.602 56
10988.100 40
10988.599 24
10989.097 21
10989.595 25
10990.093 26
10990.591 31
10991.090 21
10991.588 30
10992.086 43
10992.584 40
10993.083 49
10993.581 42
10994.079 54
10994.577 58
10995.076 56
10995.574 53
10996.072 50
10996.571 32
10997.069 30
10997.567 31
10998.066 37
10998.564 23
10999.063 24
10999.561 35
11000.060 36
11000.558 43
11001.056 36
11001.555 48
11002.053 56
11002.552 36
11003.050 51
11003.549 57
11004.047 57
11004.546 71
11005.044 65
11005.543 51
11006.042 33
11006.540 25
11007.039 36
11007.537 42
11008.036 35
11008.535 34
11009.033 40
11009.532 40
11010.030 53
11010.529 43
11011.028 34
11011.526 47
11012.025 39
11012.524 24
11013.023 19
11013.521 20
11014.020 17
11014.519 24
11015.018 25
11015.516 30
11016.015 43
11016.514 49
11017.013 33
11017.512 40
11018.010 60
11018.509 49
11019.008 38
11019.507 49
11020.006 43
11020.505 45
11021.004 41
11021.503 53
11022.002 68
11022.500 69
11022.999 59
11023.498 61
11023.997 43
11024.496 57
11024.995 61
11025.494 57
11025.993 27
11026.492 20
11026.991 45
11027.490 49
11027.989 53
11028.489 32
11028.988 27
11029.487 24
11029.986 30
11030.485 39
11030.984 32
11031.483 20
11031.982 22
11032.482 31
11032.981 32
11033.480 30
11033.979 43
11034.478 44
11034.978 66
11035.477 52
11035.976 45
11036.475 39
11036.974 42
11037.474 43
11037.973 57
11038.472 56
11038.972 50
11039.471 48
11039.970 41
11040.470 35
11040.969 25
11041.468 22
11041.968 21
11042.467 12
11042.967 23
11043.466 31
11043.965 41
11044.465 34
11044.964 38
11045.464 33
11045.963 33
11046.463 46
11046.962 37
11047.462 32
11047.961 37
11048.461 27
11048.960 37
11049.460 62
11049.959 42
11050.459 48
11050.958 48
11051.458 58
11051.958 55
11052.457 41
11052.957 45
11053.457 52
11053.956 53
11054.456 35
11054.955 41
11055.455 21
11055.955 32
11056.455 37
11056.954 20
11057.454 26
11057.954 22
11058.454 32
11058.953 27
11059.453 44
11059.953 51
11060.453 56
11060.952 38
11061.452 33
11061.952 38
11062.452 44
11062.952 50
11063.452 56
11063.951 49
11064.451 35
11064.951 36
11065.451 45
11065.951 42
11066.451 38
11066.951 35
11067.451 36
11067.951 42
11068.451 48
11068.951 41
11069.451 32
11069.951 30
11070.451 31
11070.951 39
11071.451 23
11071.951 39
11072.451 37
11072.951 23
11073.451 21
11073.951 35
11074.451 38
11074.952 35
11075.452 41
11075.952 41
11076.452 36
11076.952 37
11077.452 36
11077.953 24
11078.453 24
11078.953 31
11079.453 33
11079.953 38
11080.454 45
11080.954 51
11081.454 44
11081.954 30
11082.455 46
11082.955 44
11083.455 48
11083.956 45
11084.456 31
11084.956 14
11085.457 32
11085.957 30
11086.457 29
11086.958 29
11087.458 19
11087.959 27
11088.459 42
11088.960 32
11089.460 29
11089.960 46
11090.461 48
11090.961 63
11091.462 50
11091.962 31
11092.463 28
11092.963 24
11093.464 43
11093.965 40
11094.465 41
11094.966 47
11095.466 37
11095.967 26
11096.467 26
11096.968 40
11097.469 45
11097.969 36
11098.470 28
11098.971 24
11099.471 30
11099.972 28
11100.473 33
11100.973 38
11101.474 33
11101.975 54
11102.476 59
11102.976 50
11103.477 43
11103.978 37
11104.479 33
11104.980 36
11105.480 29
11105.981 31
11106.482 33
11106.983 29
11107.484 28
11107.985 43
11108.485 44
11108.986 52
11109.487 40
11109.988 49
11110.489 29
11110.990 26
11111.491 26
11111.992 31
11112.493 38
11112.994 26
11113.495 31
11113.996 32
11114.497 23
11114.998 22
11115.499 28
11116.000 24
11116.501 27
11117.002 26
11117.503 13
11118.004 11
11118.505 32
11119.006 53
11119.508 51
11120.009 35
11120.510 30
11121.011 33
11121.512 29
11122.013 33
11122.515 32
11123.016 23
11123.517 36
11124.018 20
11124.520 29
11125.021 21
11125.522 23
11126.023 14
11126.525 11
11127.026 19
11127.527 25
11128.028 27
11128.530 38
11129.031 26
11129.533 31
11130.034 30
11130.535 33
11131.037 50
11131.538 39
11132.039 33
11132.541 59
11133.042 52
11133.544 55
11134.045 52
11134.547 32
11135.048 23
11135.550 13
11136.051 30
11136.553 30
11137.054 37
11137.556 44
11138.057 39
11138.559 25
11139.060 27
11139.562 36
11140.064 43
11140.565 43
11141.067 39
11141.568 38
11142.070 38
11142.572 32
11143.073 24
11143.575 18
11144.077 17
11144.578 15
11145.080 18
11145.582 19
11146.083 16
11146.585 20
11147.087 49
11147.589 35
11148.091 39
11148.592 38
11149.094 21
11149.596 31
11150.098 35
11150.600 35
11151.101 37
11151.603 41
11152.105 38
11152.607 39
11153.109 31
11153.611 36
11154.113 49
11154.615 53
11155.116 49
11155.618 30
11156.120 44
11156.622 40
11157.124 48
11157.626 43
11158.128 37
11158.630 49
11159.132 35
11159.634 35
11160.136 48
11160.638 55
11161.140 56
11161.643 59
11162.145 41
11162.647 41
11163.149 19
11163.651 29
11164.153 35
11164.655 31
11165.157 22
11165.660 22
11166.162 38
11166.664 37
11167.166 34
11167.668 34
11168.171 26
11168.673 31
11169.175 38
11169.677 39
11170.180 23
11170.682 27
11171.184 37
11171.686 29
11172.189 20
11172.691 30
11173.193 20
11173.696 35
11174.198 38
11174.700 30
11175.203 34
11175.705 30
11176.208 30
11176.710 35
11177.213 34
11177.715 35
11178.217 20
11178.720 40
11179.222 35
11179.725 30
11180.227 34
11180.730 32
11181.232 37
11181.735 26
11182.237 17
11182.740 17
11183.242 25
11183.745 25
11184.248 27
11184.750 30
11185.253 34
11185.755 41
11186.258 35
11186.761 50
11187.263 58
11187.766 34
11188.269 25
11188.771 21
11189.274 22
11189.777 33
11190.280 52
11190.782 48
11191.285 37
11191.788 50
11192.291 38
11192.793 32
11193.296 29
11193.799 56
11194.302 70
11194.805 59
11195.307 38
11195.810 32
11196.313 34
11196.816 32
11197.319 27
11197.822 39
11198.325 29
11198.827 34
11199.330 26
11199.833 20
11200.336 19
11200.839 18
11201.342 22
11201.845 23
11202.348 24
11202.851 28
11203.354 31
11203.857 22
11204.360 23
11204.863 38
11205.366 40
11205.869 39
11206.372 26
11206.876 29
11207.379 40
11207.882 29
11208.385 28
11208.888 29
11209.391 34
11209.894 32
11210.398 44
11210.901 35
11211.404 33
11211.907 33
11212.410 18
11212.914 31
11213.417 29
11213.920 18
11214.423 17
11214.927 19
11215.430 26
11215.933 29
11216.436 21
11216.940 18
11217.443 21
11217.946 20
11218.450 25
11218.953 30
11219.457 31
11219.960 22
11220.463 29
11220.967 29
11221.470 34
11221.974 33
11222.477 30
11222.980 27
11223.484 33
11223.987 28
11224.491 22
11224.994 26
11225.498 32
11226.001 39
11226.505 21
11227.009 20
11227.512 20
11228.016 19
11228.519 17
11229.023 17
11229.526 21
11230.030 9
11230.534 20
11231.037 28
11231.541 28
11232.045 29
11232.548 26
11233.052 24
11233.556 19
11234.059 28
11234.563 28
11235.067 41
11235.570 35
11236.074 56
11236.578 54
11237.082 71
11237.586 63
11238.089 51
11238.593 45
11239.097 63
11239.601 64
11240.105 54
11240.608 45
11241.112 38
11241.616 29
11242.120 52
11242.624 72
11243.128 54
11243.632 35
11244.136 38
11244.640 34
11245.144 33
11245.648 33
11246.152 37
11246.656 44
11247.160 22
11247.664 16
11248.168 22
11248.672 31
11249.176 33
11249.680 27
11250.184 37
11250.688 29
11251.192 20
11251.696 31
11252.200 25
11252.704 37
11253.208 43
11253.712 36
11254.217 35
11254.721 25
11255.225 30
11255.729 34
11256.233 27
11256.738 21
11257.242 35
11257.746 39
11258.250 45
11258.755 45
11259.259 36
11259.763 52
11260.267 46
11260.772 38
11261.276 29
11261.780 38
11262.285 35
11262.789 31
11263.293 21
11263.798 19
11264.302 22
11264.806 44
11265.311 42
11265.815 38
11266.320 44
11266.824 42
11267.329 32
11267.833 29
11268.337 22
11268.842 20
11269.346 21
11269.851 21
11270.355 18
11270.860 29
11271.365 24
11271.869 41
11272.374 38
11272.878 29
11273.383 34
11273.887 36
11274.392 26
11274.897 38
11275.401 30
11275.906 26
11276.411 36
11276.915 41
11277.420 55
11277.925 62
11278.429 42
11278.934 40
11279.439 43
11279.943 32
11280.448 14
11280.953 28
11281.458 34
11281.962 35
11282.467 51
11282.972 45
11283.477 25
11283.982 38
11284.486 40
11284.991 32
11285.496 22
11286.001 22
11286.506 21
11287.011 26
11287.516 33
11288.021 28
11288.526 29
11289.030 36
11289.535 31
11290.040 20
11290.545 19
11291.050 29
11291.555 23
11292.060 29
11292.565 33
11293.070 27
11293.575 46
11294.080 39
11294.585 31
11295.091 28
11295.596 24
11296.101 22
11296.606 27
11297.111 35
11297.616 31
11298.121 23
11298.626 36
11299.131 42
11299.637 36
11300.142 35
11300.647 36
11301.152 37
11301.657 52
11302.163 50
11302.668 63
11303.173 59
11303.678 42
11304.184 43
11304.689 34
11305.194 27
11305.700 26
11306.205 37
11306.710 31
11307.216 33
11307.721 39
11308.226 46
11308.732 36
11309.237 33
11309.742 35
11310.248 26
11310.753 21
11311.259 28
11311.764 33
11312.270 32
11312.775 58
11313.280 60
11313.786 56
11314.291 43
11314.797 26
11315.302 30
11315.808 32
11316.314 43
11316.819 39
11317.325 26
11317.830 21
11318.336 29
11318.841 21
11319.347 23
11319.853 21
11320.358 25
11320.864 34
11321.370 32
11321.875 24
11322.381 31
11322.887 21
11323.392 22
11323.898 22
11324.404 31
11324.910 36
11325.415 26
11325.921 49
11326.427 41
11326.933 32
11327.438 25
11327.944 20
11328.450 18
11328.956 19
11329.462 24
11329.967 30
11330.473 37
11330.979 33
11331.485 24
11331.991 25
11332.497 33
11333.003 26
11333.509 36
11334.015 63
11334.521 63
11335.027 43
11335.533 36
11336.039 28
11336.545 24
11337.051 34
11337.557 36
11338.063 46
11338.569 51
11339.075 34
11339.581 30
11340.087 43
11340.593 34
11341.099 27
11341.605 40
11342.111 35
11342.617 37
11343.123 38
11343.630 25
11344.136 22
11344.642 23
11345.148 26
11345.654 35
11346.161 47
11346.667 50
11347.173 38
11347.679 36
11348.185 27
11348.692 37
11349.198 52
11349.704 49
11350.211 65
11350.717 70
11351.223 54
11351.730 38
11352.236 33
11352.742 43
11353.249 33
11353.755 25
11354.261 44
11354.768 50
11355.274 42
11355.781 45
11356.287 45
11356.794 40
11357.300 30
11357.806 33
11358.313 31
11358.819 39
11359.326 52
11359.832 50
11360.339 44
11360.845 50
11361.352 56
11361.859 52
11362.365 70
11362.872 85
11363.378 86
11363.885 109
11364.392 121
11364.898 134
11365.405 164
11365.911 172
11366.418 157
11366.925 190
11367.431 182
11367.938 176
11368.445 156
11368.952 157
11369.458 167
11369.965 148
11370.472 122
11370.979 112
11371.485 95
11371.992 80
11372.499 75
11373.006 73
11373.513 60
11374.019 60
11374.526 61
11375.033 63
11375.540 47
11376.047 46
11376.554 45
11377.061 48
11377.568 40
11378.074 40
11378.581 43
11379.088 49
11379.595 33
11380.102 42
11380.609 47
11381.116 27
11381.623 46
11382.130 46
11382.637 48
11383.144 59
11383.651 50
11384.158 49
11384.665 32
11385.172 35
11385.680 36
11386.187 34
11386.694 23
11387.201 22
11387.708 41
11388.215 48
11388.722 64
11389.230 49
11389.737 49
11390.244 35
11390.751 24
11391.258 28
11391.766 46
11392.273 54
11392.780 53
11393.287 55
11393.795 41
11394.302 60
11394.809 51
11395.316 46
11395.824 53
11396.331 45
11396.838 34
11397.346 33
11397.853 49
11398.360 42
11398.868 39
11399.375 34
11399.883 37
11400.390 32
11400.897 15
11401.405 30
11401.912 38
11402.420 47
11402.927 53
11403.435 45
11403.942 24
11404.450 22
11404.957 23
11405.465 23
11405.972 19
11406.480 37
11406.988 34
11407.495 33
11408.003 42
11408.510 30
11409.018 27
11409.525 32
11410.033 38
11410.541 29
11411.048 30
11411.556 26
11412.064 25
11412.571 45
11413.079 46
11413.587 41
11414.095 48
11414.602 42
11415.110 48
11415.618 48
11416.126 36
11416.633 25
11417.141 23
11417.649 54
11418.157 48
11418.665 46
11419.172 50
11419.680 51
11420.188 52
11420.696 49
11421.204 29
11421.712 22
11422.220 32
11422.728 33
11423.236 39
11423.743 49
11424.251 60
11424.759 54
11425.267 48
11425.775 35
11426.283 29
11426.791 46
11427.299 47
11427.807 53
11428.315 57
11428.823 45
11429.331 40
11429.840 44
11430.348 38
11430.856 53
11431.364 39
11431.872 31
11432.380 36
11432.888 45
11433.396 34
11433.905 33
11434.413 33
11434.921 31
11435.429 32
11435.937 37
11436.446 20
11436.954 16
11437.462 23
11437.970 40
11438.478 43
11438.987 26
11439.495 14
11440.003 27
11440.512 33
11441.020 28
11441.528 26
11442.037 25
11442.545 24
11443.053 36
11443.562 30
11444.070 34
11444.579 46
11445.087 69
11445.595 71
11446.104 38
11446.612 25
11447.121 16
11447.629 23
11448.138 19
11448.646 35
11449.155 31
11449.663 40
11450.172 44
11450.680 36
11451.189 34
11451.697 25
11452.206 18
11452.714 22
11453.223 32
11453.732 29
11454.240 40
11454.749 52
11455.258 34
11455.766 37
11456.275 27
11456.784 29
11457.292 12
11457.801 18
11458.310 18
11458.818 45
11459.327 59
11459.836 54
11460.345 47
11460.853 29
11461.362 24
11461.871 25
11462.380 22
11462.888 33
11463.397 37
11463.906 25
11464.415 46
11464.924 51
11465.433 46
11465.941 44
11466.450 51
11466.959 49
11467.468 45
11467.977 56
11468.486 43
11468.995 33
11469.504 30
11470.013 42
11470.522 42
11471.031 50
11471.540 48
11472.049 28
11472.558 12
11473.067 10
11473.576 18
11474.085 27
11474.594 23
11475.103 48
11475.612 40
11476.121 24
11476.630 18
11477.140 18
11477.649 23
11478.158 29
11478.667 42
11479.176 36
11479.685 28
11480.195 37
11480.704 26
11481.213 33
11481.722 44
11482.231 50
11482.741 50
11483.250 54
11483.759 49
11484.268 52
11484.778 42
11485.287 42
11485.796 38
11486.306 41
11486.815 35
11487.324 30
11487.834 29
11488.343 41
11488.852 43
11489.362 41
11489.871 51
11490.381 42
11490.890 29
11491.400 28
11491.909 31
11492.418 26
11492.928 24
11493.437 21
11493.947 34
11494.456 34
11494.966 24
11495.475 22
11495.985 24
11496.495 25
11497.004 26
11497.514 33
11498.023 35
11498.533 43
11499.042 35
11499.552 31
11500.062 44
11500.571 45
11501.081 28
11501.591 38
11502.100 36
11502.610 46
11503.120 48
11503.629 44
11504.139 42
11504.649 40
11505.159 29
11505.668 22
11506.178 23
11506.688 41
11507.198 25
11507.708 32
11508.217 30
11508.727 28
11509.237 20
11509.747 26
11510.257 24
11510.767 27
11511.276 26
11511.786 20
11512.296 39
11512.806 51
11513.316 52
11513.826 39
11514.336 28
11514.846 30
11515.356 42
11515.866 26
11516.376 23
11516.886 27
11517.396 32
11517.906 25
11518.416 25
11518.926 31
11519.436 33
11519.946 33
11520.456 24
11520.966 29
11521.476 17
11521.987 17
11522.497 33
11523.007 36
11523.517 33
11524.027 24
11524.537 20
11525.047 30
11525.558 64
11526.068 62
11526.578 51
11527.088 40
11527.599 39
11528.109 44
11528.619 47
11529.129 38
11529.640 21
11530.150 21
11530.660 31
11531.171 37
11531.681 34
11532.191 34
11532.702 35
11533.212 32
11533.722 23
11534.233 25
11534.743 10
11535.253 11
11535.764 23
11536.274 33
11536.785 31
11537.295 31
11537.806 17
11538.316 23
11538.827 33
11539.337 37
11539.848 32
11540.358 25
11540.869 25
11541.379 27
11541.890 41
11542.400 28
11542.911 33
11543.422 27
11543.932 30
11544.443 33
11544.953 36
11545.464 39
11545.975 34
11546.485 44
11546.996 37
11547.507 36
11548.017 34
11548.528 35
11549.039 32
11549.550 29
11550.060 40
11550.571 35
11551.082 32
11551.593 25
11552.103 20
11552.614 38
11553.125 39
11553.636 36
11554.147 27
11554.657 43
11555.168 43
11555.679 28
11556.190 33
11556.701 19
11557.212 33
11557.723 40
11558.234 44
11558.744 32
11559.255 31
11559.766 27
11560.277 31
11560.788 27
11561.299 18
11561.810 40
11562.321 42
11562.832 25
11563.343 38
11563.854 43
11564.365 46
11564.877 47
11565.388 46
11565.899 31
11566.410 29
11566.921 22
11567.432 31
11567.943 22
11568.454 28
11568.965 24
11569.477 28
11569.988 32
11570.499 33
11571.010 39
11571.521 33
11572.033 38
11572.544 29
11573.055 27
11573.566 52
11574.078 46
11574.589 44
11575.100 35
11575.611 42
11576.123 39
11576.634 52
11577.145 53
11577.657 40
11578.168 30
11578.680 27
11579.191 28
11579.702 38
11580.214 18
11580.725 23
11581.237 22
11581.748 34
11582.259 29
11582.771 30
11583.282 27
11583.794 33
11584.305 29
11584.817 30
11585.328 27
11585.840 24
11586.351 23
11586.863 24
11587.375 25
11587.886 18
11588.398 35
11588.909 31
11589.421 30
11589.932 44
11590.444 42
11590.956 40
11591.467 38
11591.979 22
11592.491 24
11593.002 23
11593.514 26
11594.026 27
11594.538 23
11595.049 15
11595.561 31
11596.073 25
11596.585 29
11597.096 39
11597.608 67
11598.120 61
11598.632 67
11599.144 57
11599.655 39
11600.167 37
11600.679 33
11601.191 21
11601.703 24
11602.215 46
11602.727 35
11603.239 22
11603.750 20
11604.262 14
11604.774 37
11605.286 30
11605.798 18
11606.310 32
11606.822 44
11607.334 49
11607.846 46
11608.358 26
11608.870 31
11609.382 31
11609.894 23
11610.406 24
11610.919 38
11611.431 43
11611.943 33
11612.455 42
11612.967 60
11613.479 55
11613.991 37
11614.503 19
11615.016 24
11615.528 43
11616.040 37
11616.552 41
11617.064 45
11617.577 27
11618.089 30
11618.601 37
11619.113 27
11619.626 33
11620.138 41
11620.650 36
11621.163 40
11621.675 35
11622.187 41
11622.699 32
11623.212 41
11623.724 46
11624.237 37
11624.749 24
11625.261 18
11625.774 36
11626.286 39
11626.799 25
11627.311 36
11627.824 31
11628.336 45
11628.848 54
11629.361 29
11629.873 24
11630.386 24
11630.898 35
11631.411 34
11631.924 29
11632.436 28
11632.949 32
11633.461 38
11633.974 33
11634.486 37
11634.999 36
11635.512 27
11636.024 26
11636.537 31
11637.050 29
11637.562 26
11638.075 29
11638.588 24
11639.100 24
11639.613 30
11640.126 31
11640.639 29
11641.151 39
11641.664 40
11642.177 30
11642.690 24
11643.202 21
11643.715 19
11644.228 38
11644.741 42
11645.254 45
11645.766 43
11646.279 41
11646.792 32
11647.305 30
11647.818 29
11648.331 20
11648.844 24
11649.357 27
11649.870 28
11650.383 21
11650.896 14
11651.409 15
11651.922 21
11652.435 18
11652.948 14
11653.461 24
11653.974 34
11654.487 37
11655.000 29
11655.513 36
11656.026 30
11656.539 27
11657.052 22
11657.565 31
11658.078 33
11658.591 27
11659.105 15
11659.618 16
11660.131 30
11660.644 19
11661.157 19
11661.670 31
11662.184 48
11662.697 28
11663.210 31
11663.723 37
11664.237 47
11664.750 45
11665.263 28
11665.776 32
11666.290 30
11666.803 35
11667.316 37
11667.830 22
11668.343 30
11668.856 36
11669.370 28
11669.883 33
11670.396 33
11670.910 35
11671.423 44
11671.937 43
11672.450 44
11672.964 26
11673.477 32
11673.991 41
11674.504 38
11675.018 28
11675.531 19
11676.045 27
11676.558 30
11677.072 24
11677.585 17
11678.099 28
11678.612 27
11679.126 28
11679.639 27
11680.153 26
11680.667 21
11681.180 22
11681.694 30
11682.208 24
11682.721 22
11683.235 19
11683.749 36
11684.262 29
11684.776 22
11685.290 35
11685.803 35
11686.317 28
11686.831 29
11687.345 37
11687.858 42
11688.372 33
11688.886 25
11689.400 21
11689.914 31
11690.428 22
11690.941 27
11691.455 23
11691.969 28
11692.483 46
11692.997 35
11693.511 16
11694.025 17
11694.539 20
11695.053 36
11695.566 43
11696.080 36
11696.594 21
11697.108 26
11697.622 35
11698.136 21
11698.650 20
11699.164 16
11699.678 20
11700.192 22
11700.707 20
11701.221 28
11701.735 21
11702.249 14
11702.763 21
11703.277 27
11703.791 39
11704.305 41
11704.819 30
11705.334 43
11705.848 36
11706.362 39
11706.876 27
11707.390 31
11707.904 23
11708.419 40
11708.933 27
11709.447 17
11709.961 20
11710.476 20
11710.990 25
11711.504 27
11712.019 33
11712.533 21
11713.047 27
11713.562 41
11714.076 21
11714.590 38
11715.105 38
11715.619 40
11716.133 25
11716.648 35
11717.162 46
11717.677 48
11718.191 55
11718.706 49
11719.220 36
11719.735 23
11720.249 24
11720.764 47
11721.278 46
11721.793 35
11722.307 27
11722.822 31
11723.336 27
11723.851 33
11724.365 42
11724.880 36
11725.395 35
11725.909 36
11726.424 50
11726.938 33
11727.453 34
11727.968 36
11728.482 33
11728.997 24
11729.512 24
11730.026 29
11730.541 34
11731.056 26
11731.571 19
11732.085 25
11732.600 24
11733.115 23
11733.630 30
11734.144 29
11734.659 32
11735.174 36
11735.689 33
11736.204 38
11736.719 21
11737.233 19
11737.748 25
11738.263 28
11738.778 26
11739.293 27
11739.808 34
11740.323 34
11740.838 35
11741.353 29
11741.868 20
11742.383 13
11742.898 20
11743.413 37
11743.928 48
11744.443 44
11744.958 49
11745.473 49
11745.988 39
11746.503 34
11747.018 26
11747.533 25
11748.048 29
11748.563 33
11749.078 45
11749.593 52
11750.109 29
11750.624 25
11751.139 35
11751.654 43
11752.169 50
11752.684 49
11753.200 38
11753.715 38
11754.230 32
11754.745 29
11755.261 25
11755.776 25
11756.291 21
11756.806 18
11757.322 17
11757.837 23
11758.352 27
11758.868 19
11759.383 13
11759.898 13
11760.414 37
11760.929 31
11761.444 30
11761.960 21
11762.475 34
11762.991 37
11763.506 36
11764.022 32
11764.537 26
11765.053 22
11765.568 19
11766.083 28
11766.599 37
11767.114 24
11767.630 18
11768.146 28
11768.661 36
11769.177 26
11769.692 40
11770.208 28
11770.723 35
11771.239 31
11771.755 24
11772.270 25
11772.786 17
11773.302 32
11773.817 35
11774.333 32
11774.849 28
11775.364 42
11775.880 28
11776.396 22
11776.911 43
11777.427 56
11777.943 37
11778.459 18
11778.974 31
11779.490 19
11780.006 18
11780.522 27
11781.038 49
11781.553 37
11782.069 21
11782.585 16
11783.101 18
11783.617 19
11784.133 22
11784.649 31
11785.165 19
11785.680 22
11786.196 35
11786.712 28
11787.228 28
11787.744 32
11788.260 26
11788.776 20
11789.292 24
11789.808 19
11790.324 30
11790.840 24
11791.356 22
11791.872 16
11792.388 17
11792.905 18
11793.421 18
11793.937 23
11794.453 31
11794.969 24
11795.485 20
11796.001 35
11796.517 47
11797.034 40
11797.550 33
11798.066 36
11798.582 33
11799.098 16
11799.615 15
11800.131 13
11800.647 18
11801.163 35
11801.680 52
11802.196 45
11802.712 33
11803.228 15
11803.745 36
11804.261 37
11804.777 36
11805.294 28
11805.810 26
11806.327 24
11806.843 20
11807.359 22
11807.876 29
11808.392 29
11808.909 28
11809.425 25
11809.941 25
11810.458 19
11810.974 14
11811.491 28
11812.007 34
11812.524 38
11813.040 39
11813.557 27
11814.073 14
11814.590 10
11815.107 23
11815.623 22
11816.140 37
11816.656 29
11817.173 41
11817.690 36
11818.206 26
11818.723 20
11819.240 23
11819.756 34
11820.273 35
11820.790 36
11821.306 32
11821.823 26
11822.340 24
11822.856 13
11823.373 12
11823.890 33
11824.407 34
11824.923 30
11825.440 22
11825.957 11
11826.474 7
11826.991 17
11827.508 20
11828.024 39
11828.541 30
11829.058 21
11829.575 10
11830.092 25
11830.609 16
11831.126 15
11831.643 30
11832.160 34
11832.676 34
11833.193 36
11833.710 42
11834.227 37
11834.744 31
11835.261 30
11835.778 32
11836.295 18
11836.812 18
11837.330 17
11837.847 27
11838.364 25
11838.881 32
11839.398 36
11839.915 33
11840.432 24
11840.949 17
11841.466 14
11841.983 30
11842.501 28
11843.018 10
11843.535 21
11844.052 29
11844.569 26
11845.087 25
11845.604 22
11846.121 30
11846.638 42
11847.156 61
11847.673 53
11848.190 45
11848.707 42
11849.225 39
11849.742 32
11850.259 22
11850.777 29
11851.294 25
11851.811 31
11852.329 39
11852.846 41
11853.364 29
11853.881 33
11854.398 36
11854.916 28
11855.433 36
11855.951 36
11856.468 33
11856.986 37
11857.503 25
11858.021 19
11858.538 19
11859.056 28
11859.573 30
11860.091 27
11860.608 21
11861.126 17
11861.644 24
11862.161 34
11862.679 25
11863.196 22
11863.714 20
11864.232 29
11864.749 16
11865.267 17
11865.785 20
11866.302 20
11866.820 34
11867.338 36
11867.855 39
11868.373 28
11868.891 29
11869.409 46
11869.926 37
11870.444 24
11870.962 30
11871.480 30
11871.998 28
11872.515 37
11873.033 32
11873.551 20
11874.069 18
11874.587 16
11875.105 21
11875.622 26
11876.140 25
11876.658 25
11877.176 43
11877.694 38
11878.212 32
11878.730 16
11879.248 19
11879.766 22
11880.284 23
11880.802 27
11881.320 20
11881.838 17
11882.356 22
11882.874 23
11883.392 33
11883.910 29
11884.428 34
11884.946 26
11885.464 22
11885.983 24
11886.501 27
11887.019 20
11887.537 14
11888.055 14
11888.573 20
11889.091 24
11889.610 24
11890.128 37
11890.646 21
11891.164 19
11891.683 33
11892.201 19
11892.719 8
11893.237 14
11893.756 26
11894.274 15
11894.792 23
11895.310 30
11895.829 21
11896.347 15
11896.865 26
11897.384 38
11897.902 31
11898.421 36
11898.939 35
11899.457 35
11899.976 35
11900.494 24
11901.013 38
11901.531 37
11902.050 31
11902.568 36
11903.087 26
11903.605 18
11904.124 10
11904.642 21
11905.161 24
11905.679 9
11906.198 19
11906.716 21
11907.235 21
11907.753 53
11908.272 48
11908.791 36
11909.309 35
11909.828 20
11910.346 16
11910.865 22
11911.384 15
11911.902 9
11912.421 21
11912.940 30
11913.459 33
11913.977 42
11914.496 39
11915.015 27
11915.534 21
11916.052 27
11916.571 38
11917.090 48
11917.609 53
11918.127 45
11918.646 33
11919.165 24
11919.684 43
11920.203 30
11920.722 23
11921.241 22
11921.759 16
11922.278 33
11922.797 27
11923.316 34
11923.835 31
11924.354 51
11924.873 37
11925.392 23
11925.911 30
11926.430 38
11926.949 45
11927.468 33
11927.987 25
11928.506 33
11929.025 34
11929.544 42
11930.063 29
11930.582 24
11931.101 31
11931.620 33
11932.140 23
11932.659 25
11933.178 26
11933.697 26
11934.216 10
11934.735 21
11935.255 47
11935.774 45
11936.293 56
11936.812 41
11937.331 38
11937.851 36
11938.370 28
11938.889 24
11939.408 44
11939.928 56
11940.447 34
11940.966 28
11941.486 33
11942.005 34
11942.524 45
11943.044 37
11943.563 47
11944.082 39
11944.602 28
11945.121 26
11945.641 16
11946.160 26
11946.679 37
11947.199 38
11947.718 40
11948.238 53
11948.757 40
11949.277 27
11949.796 37
11950.316 30
11950.835 21
11951.355 17
11951.874 31
11952.394 26
11952.913 19
11953.433 28
11953.953 17
11954.472 24
11954.992 35
11955.512 38
11956.031 38
11956.551 27
11957.070 21
11957.590 33
11958.110 37
11958.629 30
11959.149 28
11959.669 29
11960.189 40
11960.708 49
11961.228 33
11961.748 39
11962.268 28
11962.787 26
11963.307 18
11963.827 36
11964.347 45
11964.867 32
11965.386 35
11965.906 26
11966.426 29
11966.946 22
11967.466 26
11967.986 37
11968.506 31
11969.026 23
11969.546 21
11970.066 19
11970.586 13
11971.105 27
11971.625 26
11972.145 23
11972.665 19
11973.185 21
11973.705 22
11974.225 30
11974.746 56
11975.266 58
11975.786 39
11976.306 51
11976.826 44
11977.346 26
11977.866 41
11978.386 30
11978.906 35
11979.426 36
11979.947 37
11980.467 34
11980.987 34
11981.507 22
11982.027 14
11982.547 15
11983.068 14
11983.588 28
11984.108 25
11984.628 27
11985.149 34
11985.669 30
11986.189 29
11986.710 27
11987.230 40
11987.750 28
11988.271 28
11988.791 32
11989.311 23
11989.832 11
11990.352 26
11990.872 21
11991.393 29
11991.913 36
11992.434 25
11992.954 22
11993.475 14
11993.995 13
11994.515 23
11995.036 29
11995.556 16
11996.077 23
11996.597 38
11997.118 40
11997.639 59
11998.159 53
11998.680 34
11999.200 17
11999.721 23
12000.241 19
12000.762 29
12001.283 29
12001.803 26
12002.324 24
12002.845 17
12003.365 19
12003.886 16
12004.407 23
12004.927 36
12005.448 37
12005.969 33
12006.489 35
12007.010 32
12007.531 21
12008.052 18
12008.572 8
12009.093 18
12009.614 17
12010.135 29
12010.656 27
12011.176 16
12011.697 25
12012.218 26
12012.739 38
12013.260 24
12013.781 24
12014.302 24
12014.823 25
12015.344 33
12015.864 40
12016.385 49
12016.906 27
12017.427 27
12017.948 34
12018.469 33
12018.990 39
12019.511 40
12020.032 28
12020.553 26
12021.074 17
12021.596 28
12022.117 24
12022.638 21
12023.159 27
12023.680 25
12024.201 25
12024.722 12
12025.243 19
12025.764 25
12026.286 27
12026.807 28
12027.328 42
12027.849 39
12028.370 41
12028.892 45
12029.413 28
12029.934 11
12030.455 25
12030.976 24
12031.498 28
12032.019 32
12032.540 45
12033.062 31
12033.583 35
12034.104 31
12034.626 42
12035.147 44
12035.668 34
12036.190 24
12036.711 11
12037.232 6
12037.754 25
12038.275 38
12038.797 35
12039.318 20
12039.840 22
12040.361 31
12040.883 26
12041.404 26
12041.926 40
12042.447 27
12042.969 30
12043.490 27
12044.012 14
12044.533 16
12045.055 13
12045.576 16
12046.098 15
12046.620 20
12047.141 26
12047.663 24
12048.184 28
12048.706 22
12049.228 18
12049.749 24
12050.271 24
12050.793 18
12051.314 25
12051.836 25
12052.358 21
12052.880 18
12053.401 23
12053.923 17
12054.445 30
12054.967 42
12055.488 36
12056.010 32
12056.532 36
12057.054 40
12057.576 31
12058.098 26
12058.619 21
12059.141 23
12059.663 26
12060.185 24
12060.707 20
12061.229 20
12061.751 23
12062.273 20
12062.795 29
12063.317 24
12063.839 35
12064.361 25
12064.883 37
12065.405 36
12065.927 25
12066.449 14
12066.971 12
12067.493 26
12068.015 29
12068.537 26
12069.059 25
12069.581 40
12070.103 41
12070.625 25
12071.148 22
12071.670 26
12072.192 22
12072.714 25
12073.236 30
12073.758 30
12074.281 22
12074.803 22
12075.325 40
12075.847 33
12076.369 30
12076.892 31
12077.414 26
12077.936 26
12078.459 36
12078.981 32
12079.503 33
12080.025 32
12080.548 37
12081.070 26
12081.592 22
12082.115 24
12082.637 18
12083.160 29
12083.682 12
12084.204 12
12084.727 26
12085.249 31
12085.772 43
12086.294 32
12086.817 23
12087.339 12
12087.862 18
12088.384 27
12088.907 23
12089.429 22
12089.952 29
12090.474 26
12090.997 15
12091.519 14
12092.042 17
12092.565 20
12093.087 24
12093.610 49
12094.132 33
12094.655 19
12095.178 11
12095.700 14
12096.223 25
12096.746 17
12097.268 22
12097.791 22
12098.314 30
12098.837 26
12099.359 17
12099.882 18
12100.405 24
12100.928 17
12101.450 24
12101.973 17
12102.496 14
12103.019 27
12103.542 45
12104.065 31
12104.587 19
12105.110 19
12105.633 21
12106.156 20
12106.679 28
12107.202 26
12107.725 28
12108.248 29
12108.771 23
12109.294 21
12109.817 31
12110.339 26
12110.862 28
12111.385 20
12111.908 14
12112.432 20
12112.955 35
12113.478 46
12114.001 40
12114.524 30
12115.047 24
12115.570 17
12116.093 8
12116.616 15
12117.139 30
12117.662 37
12118.186 37
12118.709 32
12119.232 25
12119.755 23
12120.278 24
12120.801 19
12121.325 23
12121.848 25
12122.371 22
12122.894 21
12123.418 18
12123.941 29
12124.464 29
12124.987 20
12125.511 12
12126.034 14
12126.557 24
12127.081 26
12127.604 27
12128.127 24
12128.651 18
12129.174 33
12129.698 41
12130.221 26
12130.744 17
12131.268 27
12131.791 53
12132.315 56
12132.838 49
12133.362 30
12133.885 38
12134.409 40
12134.932 15
12135.456 9
12135.979 5
12136.503 15
12137.026 17
12137.550 10
12138.073 17
12138.597 19
12139.121 30
12139.644 25
12140.168 28
12140.692 21
12141.215 28
12141.739 24
12142.262 40
12142.786 44
12143.310 31
12143.834 26
12144.357 18
12144.881 25
12145.405 35
12145.928 26
12146.452 17
12146.976 16
12147.500 16
12148.024 19
12148.547 16
12149.071 10
12149.595 19
12150.119 30
12150.643 29
12151.167 26
12151.690 33
12152.214 34
12152.738 24
12153.262 26
12153.786 20
12154.310 34
12154.834 36
12155.358 32
12155.882 35
12156.406 37
12156.930 25
12157.454 23
12157.978 14
12158.502 11
12159.026 12
12159.550 13
12160.074 26
12160.598 34
12161.122 22
12161.646 11
12162.170 18
12162.694 28
12163.218 19
12163.743 27
12164.267 19
12164.791 16
12165.315 37
12165.839 30
12166.363 18
12166.888 13
12167.412 17
12167.936 17
12168.460 20
12168.984 30
12169.509 18
12170.033 28
12170.557 26
12171.082 18
12171.606 24
12172.130 23
12172.654 29
12173.179 25
12173.703 17
12174.227 10
12174.752 20
12175.276 23
12175.801 21
12176.325 19
12176.849 26
12177.374 18
12177.898 14
12178.423 20
12178.947 17
12179.472 36
12179.996 35
12180.521 32
12181.045 33
12181.570 31
12182.094 35
12182.619 27
12183.143 32
12183.668 26
12184.192 29
12184.717 27
12185.242 31
12185.766 28
12186.291 25
12186.815 24
12187.340 36
12187.865 27
12188.389 14
12188.914 24
12189.439 27
12189.963 33
12190.488 31
12191.013 30
12191.538 19
12192.062 19
12192.587 30
12193.112 29
12193.637 18
12194.161 26
12194.686 23
12195.211 24
12195.736 23
12196.261 29
12196.785 22
12197.310 27
12197.835 22
12198.360 16
12198.885 13
12199.410 24
12199.935 38
12200.460 47
12200.985 34
12201.510 20
12202.034 22
12202.559 22
12203.084 21
12203.609 30
12204.134 39
12204.659 27
12205.184 24
12205.709 29
12206.235 27
12206.760 8
12207.285 19
12207.810 15
12208.335 6
12208.860 7
12209.385 12
12209.910 10
12210.435 13
12210.960 22
12211.486 18
12212.011 9
12212.536 20
12213.061 18
12213.586 29
12214.112 27
12214.637 22
12215.162 19
12215.687 34
12216.213 30
12216.738 18
12217.263 10
12217.788 8
12218.314 16
12218.839 21
12219.364 28
12219.890 28
12220.415 24
12220.940 33
12221.466 24
12221.991 27
12222.516 46
12223.042 32
12223.567 29
12224.093 16
12224.618 29
12225.144 25
12225.669 16
12226.195 28
12226.720 32
12227.246 25
12227.771 17
12228.297 7
12228.822 16
12229.348 31
12229.873 23
12230.399 22
12230.924 16
12231.450 21
12231.976 24
12232.501 27
12233.027 35
12233.552 41
12234.078 35
12234.604 39
12235.129 26
12235.655 21
12236.181 31
12236.706 39
12237.232 41
12237.758 28
12238.284 21
12238.809 19
12239.335 24
12239.861 19
12240.387 11
12240.912 16
12241.438 20
12241.964 18
12242.490 17
12243.016 14
12243.542 24
12244.067 22
12244.593 24
12245.119 24
12245.645 37
12246.171 41
12246.697 29
12247.223 24
12247.749 23
12248.275 20
12248.801 15
12249.327 18
12249.853 17
12250.379 24
12250.905 26
12251.431 24
12251.957 23
12252.483 18
12253.009 24
12253.535 21
12254.061 14
12254.587 25
12255.113 22
12255.639 26
12256.165 40
12256.691 38
12257.217 36
12257.744 25
12258.270 23
12258.796 23
12259.322 14
12259.848 16
12260.375 16
12260.901 19
12261.427 14
12261.953 17
12262.479 29
12263.006 23
12263.532 25
12264.058 34
12264.585 23
12265.111 21
12265.637 23
12266.164 14
12266.690 4
12267.216 9
12267.743 18
12268.269 21
12268.795 35
12269.322 42
12269.848 26
12270.375 24
12270.901 20
12271.428 32
12271.954 41
12272.480 51
12273.007 38
12273.533 29
12274.060 30
12274.586 34
12275.113 30
12275.639 26
12276.166 25
12276.693 24
12277.219 25
12277.746 24
12278.272 18
12278.799 15
12279.326 19
12279.852 25
12280.379 11
12280.905 23
12281.432 24
12281.959 34
12282.485 25
12283.012 14
12283.539 10
12284.066 22
12284.592 11
12285.119 13
12285.646 30
12286.173 46
12286.699 42
12287.226 37
12287.753 25
12288.280 22
12288.807 20
12289.333 19
12289.860 39
12290.387 26
12290.914 32
12291.441 18
12291.968 21
12292.495 39
12293.021 28
12293.548 25
12294.075 22
12294.602 11
12295.129 28
12295.656 25
12296.183 33
12296.710 41
12297.237 24
12297.764 29
12298.291 34
12298.818 31
12299.345 32
12299.872 27
12300.399 22
12300.926 19
12301.454 12
12301.981 16
12302.508 11
12303.035 18
12303.562 24
12304.089 18
12304.616 17
12305.143 23
12305.671 26
12306.198 23
12306.725 19
12307.252 26
12307.779 30
12308.307 28
12308.834 23
12309.361 27
12309.888 32
12310.416 22
12310.943 18
12311.470 33
12311.998 22
12312.525 18
12313.052 18
12313.580 21
12314.107 23
12314.634 28
12315.162 19
12315.689 31
12316.217 24
12316.744 19
12317.271 35
12317.799 29
12318.326 14
12318.854 11
12319.381 14
12319.909 22
12320.436 21
12320.964 27
12321.491 33
12322.019 17
12322.546 12
12323.074 22
12323.601 31
12324.129 31
12324.657 28
12325.184 26
12325.712 31
12326.239 43
12326.767 40
12327.295 21
12327.822 32
12328.350 34
12328.878 28
12329.405 23
12329.933 30
12330.461 36
12330.988 46
12331.516 53
12332.044 43
12332.572 33
12333.099 18
12333.627 22
12334.155 31
12334.683 28
12335.211 35
12335.738 34
12336.266 30
12336.794 27
12337.322 32
12337.850 25
12338.378 29
12338.906 25
12339.434 23
12339.961 19
12340.489 19
12341.017 38
12341.545 27
12342.073 31
12342.601 26
12343.129 20
12343.657 29
12344.185 18
12344.713 29
12345.241 35
12345.769 25
12346.297 19
12346.825 15
12347.353 26
12347.881 30
12348.410 28
12348.938 41
12349.466 29
12349.994 26
12350.522 20
12351.050 22
12351.578 24
12352.107 19
12352.635 15
12353.163 37
12353.691 49
12354.219 55
12354.748 63
12355.276 84
12355.804 87
12356.332 87
12356.861 89
12357.389 68
12357.917 76
12358.445 75
12358.974 94
12359.502 103
12360.030 102
12360.559 84
12361.087 78
12361.616 102
12362.144 78
12362.672 68
12363.201 92
12363.729 107
12364.258 99
12364.786 85
12365.315 56
12365.843 53
12366.371 56
12366.900 56
12367.428 75
12367.957 70
12368.485 57
12369.014 51
12369.543 49
12370.071 43
12370.600 29
12371.128 21
12371.657 32
12372.185 33
12372.714 33
12373.243 43
12373.771 40
12374.300 31
12374.829 31
12375.357 33
12375.886 37
12376.415 45
12376.943 31
12377.472 28
12378.001 32
12378.530 34
12379.058 31
12379.587 34
12380.116 57
12380.645 49
12381.173 29
12381.702 32
12382.231 33
12382.760 36
12383.289 30
12383.818 28
12384.346 31
12384.875 31
12385.404 32
12385.933 25
12386.462 19
12386.991 35
12387.520 34
12388.049 33
12388.578 36
12389.107 26
12389.636 33
12390.165 41
12390.694 28
12391.223 23
12391.752 26
12392.281 24
12392.810 27
12393.339 31
12393.868 42
12394.397 39
12394.926 14
12395.455 26
12395.984 23
12396.513 20
12397.042 25
12397.572 27
12398.101 51
12398.630 36
12399.159 30
12399.688 34
12400.217 29
12400.747 29
12401.276 22
12401.805 27
12402.334 22
12402.864 31
12403.393 26
12403.922 36
12404.451 38
12404.981 31
12405.510 45
12406.039 53
12406.569 47
12407.098 40
12407.627 38
12408.157 29
12408.686 30
12409.216 26
12409.745 34
12410.274 32
12410.804 36
12411.333 15
12411.863 20
12412.392 15
12412.922 17
12413.451 18
12413.981 21
12414.510 30
12415.040 26
12415.569 26
12416.099 24
12416.628 34
12417.158 38
12417.687 29
12418.217 15
12418.747 31
12419.276 25
12419.806 25
12420.335 21
12420.865 25
12421.395 30
12421.924 32
12422.454 29
12422.984 27
12423.513 18
12424.043 27
12424.573 21
12425.103 30
12425.632 28
12426.162 40
12426.692 34
12427.222 25
12427.751 21
12428.281 34
12428.811 19
12429.341 20
12429.871 27
12430.401 27
12430.930 18
12431.460 19
12431.990 38
12432.520 25
12433.050 13
12433.580 23
12434.110 28
12434.640 26
12435.170 17
12435.700 37
12436.230 45
12436.760 33
12437.290 29
12437.820 51
12438.350 33
12438.880 19
12439.410 19
12439.940 24
12440.470 39
12441.000 36
12441.530 37
12442.060 42
12442.590 36
12443.120 34
12443.650 27
12444.180 24
12444.711 28
12445.241 21
12445.771 19
12446.301 27
12446.831 27
12447.361 13
12447.892 20
12448.422 13
12448.952 19
12449.482 23
12450.013 26
12450.543 35
12451.073 40
12451.604 39
12452.134 30
12452.664 19
12453.194 39
12453.725 40
12454.255 38
12454.786 33
12455.316 24
12455.846 24
12456.377 25
12456.907 26
12457.438 42
12457.968 40
12458.498 29
12459.029 28
12459.559 21
12460.090 14
12460.620 12
12461.151 16
12461.681 23
12462.212 30
12462.742 28
12463.273 22
12463.803 22
12464.334 29
12464.865 26
12465.395 25
12465.926 32
12466.456 31
12466.987 28
12467.518 30
12468.048 28
12468.579 38
12469.110 38
12469.640 29
12470.171 25
12470.702 18
12471.232 24
12471.763 24
12472.294 20
12472.825 25
12473.355 21
12473.886 25
12474.417 18
12474.948 19
12475.479 17
12476.009 14
12476.540 19
12477.071 28
12477.602 21
12478.133 15
12478.664 31
12479.194 40
12479.725 33
12480.256 26
12480.787 22
12481.318 24
12481.849 36
12482.380 46
12482.911 43
12483.442 25
12483.973 23
12484.504 33
12485.035 38
12485.566 31
12486.097 24
12486.628 36
12487.159 32
12487.690 24
12488.221 24
12488.752 39
12489.283 34
12489.814 24
12490.346 20
12490.877 14
12491.408 24
12491.939 32
12492.470 29
12493.001 34
12493.533 41
12494.064 58
12494.595 36
12495.126 20
12495.657 29
12496.189 24
12496.720 23
12497.251 24
12497.782 15
12498.314 21
12498.845 19
12499.376 27
12499.908 24
12500.439 29
12500.970 26
12501.502 14
12502.033 25
12502.564 14
12503.096 13
12503.627 27
12504.159 46
12504.690 40
12505.222 23
12505.753 23
12506.284 21
12506.816 15
12507.347 17
12507.879 12
12508.410 36
12508.942 32
12509.473 28
12510.005 33
12510.536 32
12511.068 25
12511.600 20
12512.131 28
12512.663 35
12513.194 27
12513.726 21
12514.258 20
12514.789 18
12515.321 26
12515.853 28
12516.384 25
12516.916 26
12517.448 19
12517.979 25
12518.511 15
12519.043 31
12519.575 33
12520.106 24
12520.638 26
12521.170 19
12521.702 23
12522.233 13
12522.765 9
12523.297 19
12523.829 25
12524.361 17
12524.893 23
12525.424 14
12525.956 18
12526.488 17
12527.020 12
12527.552 17
12528.084 22
12528.616 15
12529.148 15
12529.680 22
12530.212 21
12530.744 22
12531.276 17
12531.808 24
12532.340 13
12532.872 18
12533.404 15
12533.936 12
12534.468 25
12535.000 26
12535.532 31
12536.064 28
12536.596 20
12537.128 26
12537.660 28
12538.193 31
12538.725 22
12539.257 28
12539.789 23
12540.321 24
12540.853 25
12541.386 13
12541.918 23
12542.450 29
12542.982 35
12543.515 43
12544.047 34
12544.579 33
12545.111 33
12545.644 25
12546.176 15
12546.708 18
12547.241 37
12547.773 41
12548.305 30
12548.838 34
12549.370 34
12549.902 22
12550.435 21
12550.967 23
12551.500 34
12552.032 26
12552.565 30
12553.097 21
12553.629 10
12554.162 22
12554.694 27
12555.227 27
12555.759 38
12556.292 28
12556.824 14
12557.357 31
12557.890 40
12558.422 35
12558.955 35
12559.487 34
12560.020 26
12560.552 30
12561.085 35
12561.618 15
12562.150 18
12562.683 13
12563.216 18
12563.748 28
12564.281 39
12564.814 30
12565.346 25
12565.879 30
12566.412 29
12566.945 25
12567.477 23
12568.010 11
12568.543 10
12569.076 17
12569.609 22
12570.141 19
12570.674 27
12571.207 32
12571.740 40
12572.273 31
12572.806 20
12573.339 31
12573.871 31
12574.404 34
12574.937 31
12575.470 46
12576.003 45
12576.536 36
12577.069 26
12577.602 25
12578.135 35
12578.668 31
12579.201 32
12579.734 36
12580.267 32
12580.800 32
12581.333 32
12581.866 24
12582.399 18
12582.932 11
12583.465 18
12583.999 29
12584.532 42
12585.065 26
12585.598 19
12586.131 34
12586.664 39
12587.197 39
12587.731 42
12588.264 45
12588.797 51
12589.330 51
12589.863 40
12590.397 34
12590.930 35
12591.463 43
12591.996 21
12592.530 25
12593.063 44
12593.596 39
12594.130 30
12594.663 32
12595.196 26
12595.730 23
12596.263 20
12596.796 31
12597.330 30
12597.863 39
12598.397 26
12598.930 23
12599.464 33
12599.997 13
12600.530 12
12601.064 17
12601.597 28
12602.131 22
12602.664 23
12603.198 31
12603.731 25
12604.265 22
12604.798 27
12605.332 28
12605.866 20
12606.399 29
12606.933 21
12607.466 19
12608.000 22
12608.534 17
12609.067 15
12609.601 10
12610.135 3
12610.668 19
12611.202 23
12611.736 18
12612.269 17
12612.803 15
12613.337 17
12613.871 23
12614.404 47
12614.938 50
12615.472 34
12616.006 34
12616.539 45
12617.073 50
12617.607 27
12618.141 21
12618.675 25
12619.209 10
12619.742 27
12620.276 28
12620.810 26
12621.344 18
12621.878 24
12622.412 26
12622.946 35
12623.480 25
12624.014 36
12624.548 41
12625.082 38
12625.616 30
12626.150 33
12626.684 27
12627.218 25
12627.752 28
12628.286 24
12628.820 16
12629.354 21
12629.888 21
12630.422 20
12630.956 20
12631.490 19
12632.024 28
12632.559 15
12633.093 16
12633.627 26
12634.161 23
12634.695 25
12635.229 23
12635.764 22
12636.298 16
12636.832 23
12637.366 21
12637.900 23
12638.435 24
12638.969 18
12639.503 18
12640.038 16
12640.572 23
12641.106 18
12641.641 12
12642.175 15
12642.709 7
12643.244 10
12643.778 27
12644.312 28
12644.847 27
12645.381 38
12645.916 24
12646.450 11
12646.984 21
12647.519 25
12648.053 28
12648.588 35
12649.122 32
12649.657 28
12650.191 37
12650.726 42
12651.260 31
12651.795 27
12652.329 21
12652.864 15
12653.399 24
12653.933 29
12654.468 14
12655.002 11
12655.537 11
12656.072 21
12656.606 13
12657.141 19
12657.676 24
12658.210 22
12658.745 33
12659.280 34
12659.814 24
12660.349 21
12660.884 22
12661.419 22
12661.953 27
12662.488 20
12663.023 27
12663.558 23
12664.092 17
12664.627 22
12665.162 24
12665.697 17
12666.232 26
12666.767 17
12667.301 17
12667.836 24
12668.371 22
12668.906 22
12669.441 23
12669.976 28
12670.511 30
12671.046 37
12671.581 28
12672.116 39
12672.651 20
12673.186 20
12673.721 21
12674.256 17
12674.791 22
12675.326 37
12675.861 27
12676.396 30
12676.931 32
12677.466 27
12678.001 19
12678.536 34
12679.071 28
12679.607 29
12680.142 34
12680.677 29
12681.212 21
12681.747 24
12682.282 37
12682.818 30
12683.353 16
12683.888 13
12684.423 26
12684.958 17
12685.494 33
12686.029 28
12686.564 17
12687.100 20
12687.635 28
12688.170 24
12688.706 30
12689.241 34
12689.776 25
12690.312 37
12690.847 26
12691.382 32
12691.918 41
12692.453 35
12692.988 24
12693.524 21
12694.059 17
12694.595 13
12695.130 10
12695.666 30
12696.201 26
12696.737 21
12697.272 17
12697.808 17
12698.343 19
12698.879 14
12699.414 8
12699.950 13
12700.485 18
12701.021 15
12701.557 20
12702.092 22
12702.628 29
12703.163 28
12703.699 38
12704.235 36
12704.770 20
12705.306 19
12705.842 40
12706.377 35
12706.913 31
12707.449 14
12707.985 34
12708.520 33
12709.056 45
12709.592 34
12710.128 25
12710.663 21
12711.199 18
12711.735 23
12712.271 18
12712.807 16
12713.342 12
12713.878 23
12714.414 26
12714.950 30
12715.486 35
12716.022 38
12716.558 41
12717.094 28
12717.630 19
12718.166 17
12718.701 20
12719.237 16
12719.773 20
12720.309 12
12720.845 25
12721.381 21
12721.917 28
12722.453 22
12722.989 18
12723.526 19
12724.062 23
12724.598 33
12725.134 36
12725.670 21
12726.206 20
12726.742 14
12727.278 10
12727.814 5
12728.351 9
12728.887 11
12729.423 12
12729.959 17
12730.495 23
12731.031 20
12731.568 23
12732.104 23
12732.640 16
12733.176 15
12733.713 15
12734.249 20
12734.785 20
12735.322 19
12735.858 25
12736.394 14
12736.931 11
12737.467 14
12738.003 10
12738.540 18
12739.076 14
12739.612 34
12740.149 37
12740.685 28
12741.222 19
12741.758 16
12742.295 17
12742.831 24
12743.367 21
12743.904 17
12744.440 35
12744.977 24
12745.513 15
12746.050 17
12746.587 26
12747.123 32
12747.660 21
12748.196 26
12748.733 26
12749.269 16
12749.806 12
12750.343 21
12750.879 25
12751.416 21
12751.953 20
12752.489 19
12753.026 28
12753.563 20
12754.099 14
12754.636 18
12755.173 15
12755.709 19
12756.246 16
12756.783 26
12757.320 25
12757.857 27
12758.393 23
12758.930 24
12759.467 27
12760.004 20
12760.541 28
12761.077 42
12761.614 32
12762.151 33
12762.688 42
12763.225 27
12763.762 31
12764.299 36
12764.836 31
12765.373 21
12765.910 13
12766.446 24
12766.983 18
12767.520 22
12768.057 31
12768.594 31
12769.131 23
12769.668 22
12770.205 33
12770.743 25
12771.280 21
12771.817 18
12772.354 32
12772.891 35
12773.428 25
12773.965 30
12774.502 42
12775.039 28
12775.576 35
12776.114 40
12776.651 37
12777.188 33
12777.725 29
12778.262 33
12778.800 26
12779.337 24
12779.874 13
12780.411 20
12780.949 26
12781.486 27
12782.023 19
12782.560 27
12783.098 26
12783.635 29
12784.172 29
12784.710 41
12785.247 31
12785.784 28
12786.322 22
12786.859 30
12787.397 42
12787.934 34
12788.471 26
12789.009 19
12789.546 26
12790.084 44
12790.621 35
12791.159 40
12791.696 43
12792.234 25
12792.771 21
12793.309 25
12793.846 19
12794.384 21
12794.921 20
12795.459 22
12795.997 19
12796.534 15
12797.072 11
12797.609 11
12798.147 15
12798.685 18
12799.222 16
12799.760 15
12800.298 18
12800.835 22
12801.373 25
12801.911 23
12802.448 14
12802.986 17
12803.524 23
12804.062 34
12804.599 26
12805.137 29
12805.675 32
12806.213 22
12806.750 25
12807.288 29
12807.826 12
12808.364 20
12808.902 19
12809.440 17
12809.978 26
12810.515 27
12811.053 18
12811.591 13
12812.129 24
12812.667 21
12813.205 18
12813.743 29
12814.281 16
12814.819 14
12815.357 28
12815.895 33
12816.433 23
12816.971 21
12817.509 23
12818.047 21
12818.585 26
12819.123 17
12819.661 18
12820.199 24
12820.737 27
12821.275 19
12821.814 26
12822.352 20
12822.890 22
12823.428 32
12823.966 25
12824.504 26
12825.043 24
12825.581 38
12826.119 24
12826.657 14
12827.195 13
12827.734 14
12828.272 18
12828.810 15
12829.348 34
12829.887 33
12830.425 20
12830.963 15
12831.502 16
12832.040 23
12832.578 15
12833.117 10
12833.655 8
12834.194 9
12834.732 20
12835.270 23
12835.809 15
12836.347 19
12836.886 16
12837.424 20
12837.962 17
12838.501 9
12839.039 11
12839.578 19
12840.116 19
12840.655 22
12841.193 5
12841.732 12
12842.271 14
12842.809 31
12843.348 24
12843.886 21
12844.425 22
12844.963 28
12845.502 26
12846.041 19
12846.579 7
12847.118 10
12847.657 11
12848.195 19
12848.734 19
12849.273 20
12849.811 28
12850.350 35
12850.889 33
12851.428 26
12851.966 17
12852.505 23
12853.044 17
12853.583 27
12854.122 14
12854.660 15
12855.199 23
12855.738 21
12856.277 19
12856.816 29
12857.355 23
12857.893 28
12858.432 27
12858.971 16
12859.510 17
12860.049 16
12860.588 16
12861.127 8
12861.666 13
12862.205 20
12862.744 13
12863.283 25
12863.822 21
12864.361 24
12864.900 18
12865.439 17
12865.978 21
12866.517 25
12867.056 20
12867.595 6
12868.134 14
12868.673 9
12869.212 18
12869.752 26
12870.291 30
12870.830 41
12871.369 28
12871.908 23
12872.447 26
12872.987 20
12873.526 16
12874.065 22
12874.604 22
12875.143 21
12875.683 32
12876.222 33
12876.761 34
12877.301 15
12877.840 12
12878.379 4
12878.918 11
12879.458 23
12879.997 24
12880.536 13
12881.076 12
12881.615 18
12882.155 28
12882.694 27
12883.233 26
12883.773 27
12884.312 31
12884.852 25
12885.391 27
12885.931 53
12886.470 43
12887.010 27
12887.549 30
12888.089 29
12888.628 25
12889.168 26
12889.707 20
12890.247 14
12890.786 17
12891.326 28
12891.865 19
12892.405 30
12892.945 28
12893.484 21
12894.024 24
12894.564 21
12895.103 16
12895.643 17
12896.183 6
12896.722 21
12897.262 28
12897.802 12
12898.341 20
12898.881 28
12899.421 23
12899.961 10
12900.500 8
12901.040 13
12901.580 25
12902.120 28
12902.660 28
12903.199 18
12903.739 25
12904.279 19
12904.819 27
12905.359 25
12905.899 28
12906.439 19
12906.979 28
12907.518 29
12908.058 16
12908.598 20
12909.138 23
12909.678 21
12910.218 19
12910.758 18
12911.298 14
12911.838 18
12912.378 34
12912.918 31
12913.458 31
12913.998 44
12914.538 41
12915.078 27
12915.619 20
12916.159 10
12916.699 7
12917.239 18
12917.779 11
12918.319 11
12918.859 12
12919.399 14
12919.940 16
12920.480 20
12921.020 40
12921.560 30
12922.100 24
12922.641 20
12923.181 21
12923.721 10
12924.261 19
12924.802 19
12925.342 10
12925.882 14
12926.423 14
12926.963 17
12927.503 13
12928.044 12
12928.584 18
12929.124 17
12929.665 20
12930.205 23
12930.746 28
12931.286 39
12931.826 36
12932.367 19
12932.907 14
12933.448 18
12933.988 8
12934.529 12
12935.069 9
12935.610 17
12936.150 19
12936.691 18
12937.231 28
12937.772 30
12938.312 26
12938.853 22
12939.394 27
12939.934 28
12940.475 19
12941.015 8
12941.556 8
12942.097 30
12942.637 29
12943.178 25
12943.719 32
12944.259 33
12944.800 28
12945.341 20
12945.881 20
12946.422 12
12946.963 10
12947.504 11
12948.044 10
12948.585 15
12949.126 21
12949.667 20
12950.208 22
12950.748 23
12951.289 34
12951.830 39
12952.371 37
12952.912 35
12953.453 25
12953.994 15
12954.534 24
12955.075 25
12955.616 18
12956.157 14
12956.698 7
12957.239 15
12957.780 19
12958.321 15
12958.862 17
12959.403 27
12959.944 23
12960.485 21
12961.026 15
12961.567 10
12962.108 28
12962.649 16
12963.190 23
12963.731 18
12964.273 14
12964.814 29
12965.355 14
12965.896 18
12966.437 39
12966.978 43
12967.519 35
12968.061 19
12968.602 20
12969.143 12
12969.684 7
12970.225 19
12970.767 17
12971.308 31
12971.849 24
12972.390 17
12972.932 16
12973.473 13
12974.014 25
12974.556 22
12975.097 22
12975.638 20
12976.180 16
12976.721 30
12977.262 32
12977.804 25
12978.345 34
12978.887 28
12979.428 17
12979.969 24
12980.511 14
12981.052 22
12981.594 22
12982.135 18
12982.677 12
12983.218 16
12983.760 19
12984.301 18
12984.843 21
12985.384 22
12985.926 19
12986.467 30
12987.009 21
12987.551 13
12988.092 18
12988.634 18
12989.175 18
12989.717 24
12990.259 29
12990.800 24
12991.342 12
12991.884 12
12992.425 15
12992.967 21
12993.509 23
12994.051 27
12994.592 16
12995.134 13
12995.676 11
12996.218 20
12996.759 8
12997.301 8
12997.843 14
12998.385 21
12998.927 16
12999.468 13
13000.010 13
13000.552 16
13001.094 16
13001.636 17
13002.178 15
13002.720 18
13003.262 35
13003.803 38
13004.345 46
13004.887 35
13005.429 18
13005.971 11
13006.513 15
13007.055 27
13007.597 27
13008.139 23
13008.681 13
13009.223 15
13009.765 16
13010.307 21
13010.850 22
13011.392 18
13011.934 16
13012.476 23
13013.018 26
13013.560 27
13014.102 23
13014.644 13
13015.187 16
13015.729 22
13016.271 32
13016.813 23
13017.355 15
13017.898 15
13018.440 14
13018.982 14
13019.524 17
13020.067 18
13020.609 16
13021.151 22
13021.693 34
13022.236 28
13022.778 24
13023.320 32
13023.863 23
13024.405 25
13024.947 28
13025.490 22
13026.032 21
13026.575 20
13027.117 20
13027.659 22
13028.202 18
13028.744 16
13029.287 12
13029.829 21
13030.372 24
13030.914 19
13031.457 23
13031.999 25
13032.542 21
13033.084 14
13033.627 12
13034.169 15
13034.712 18
13035.255 25
13035.797 22
13036.340 26
13036.882 33
13037.425 28
13037.968 20
13038.510 14
13039.053 20
13039.596 20
13040.138 16
13040.681 11
13041.224 12
13041.766 11
13042.309 10
13042.852 14
13043.395 27
13043.937 19
13044.480 24
13045.023 16
13045.566 19
13046.109 17
13046.651 15
13047.194 19
13047.737 28
13048.280 15
13048.823 19
13049.366 23
13049.908 16
13050.451 26
13050.994 28
13051.537 28
13052.080 17
13052.623 25
13053.166 18
13053.709 19
13054.252 25
13054.795 18
13055.338 18
13055.881 16
13056.424 20
13056.967 15
13057.510 27
13058.053 15
13058.596 12
13059.139 15
13059.682 10
13060.225 7
13060.769 5
13061.312 16
13061.855 27
13062.398 13
13062.941 28
13063.484 17
13064.028 11
13064.571 17
13065.114 20
13065.657 24
13066.200 25
13066.744 14
13067.287 14
13067.830 23
13068.373 15
13068.917 15
13069.460 12
13070.003 16
13070.547 12
13071.090 20
13071.633 30
13072.177 22
13072.720 27
13073.263 31
13073.807 38
13074.350 37
13074.893 24
13075.437 20
13075.980 36
13076.524 21
13077.067 20
13077.611 17
13078.154 19
13078.698 31
13079.241 32
13079.785 28
13080.328 24
13080.872 14
13081.415 5
13081.959 10
13082.502 16
13083.046 15
13083.590 22
13084.133 20
13084.677 38
13085.220 33
13085.764 24
13086.308 27
13086.851 32
13087.395 32
13087.939 26
13088.482 23
13089.026 24
13089.570 29
13090.113 18
13090.657 16
13091.201 21
13091.745 25
13092.288 32
13092.832 24
13093.376 19
13093.920 20
13094.464 24
13095.007 21
13095.551 20
13096.095 21
13096.639 22
13097.183 21
13097.727 22
13098.271 19
13098.815 11
13099.358 11
13099.902 15
13100.446 23
13100.990 32
13101.534 33
13102.078 32
13102.622 31
13103.166 21
13103.710 23
13104.254 23
13104.798 15
13105.342 16
13105.886 28
13106.430 37
13106.974 21
13107.518 17
13108.063 14
13108.607 14
13109.151 17
13109.695 8
13110.239 14
13110.783 10
13111.327 17
13111.872 27
13112.416 33
13112.960 28
13113.504 19
13114.048 30
13114.593 25
13115.137 20
13115.681 24
13116.225 23
13116.770 28
13117.314 34
13117.858 19
13118.403 17
13118.947 34
13119.491 25
13120.036 21
13120.580 14
13121.124 14
13121.669 15
13122.213 34
13122.757 32
13123.302 33
13123.846 47
13124.391 42
13124.935 41
13125.480 24
13126.024 20
13126.569 23
13127.113 18
13127.658 13
13128.202 13
13128.747 21
13129.291 21
13129.836 23
13130.380 23
13130.925 14
13131.469 15
13132.014 32
13132.559 30
13133.103 12
13133.648 5
13134.192 16
13134.737 20
13135.282 25
13135.826 25
13136.371 16
13136.916 14
13137.460 14
13138.005 26
13138.550 16
13139.095 11
13139.639 17
13140.184 12
13140.729 33
13141.274 26
13141.818 19
13142.363 23
13142.908 28
13143.453 15
13143.998 23
13144.543 20
13145.088 25
13145.632 37
13146.177 22
13146.722 27
13147.267 19
13147.812 18
13148.357 21
13148.902 13
13149.447 15
13149.992 18
13150.537 25
13151.082 30
13151.627 23
13152.172 19
13152.717 18
13153.262 22
13153.807 19
13154.352 32
13154.897 25
13155.442 38
13155.987 30
13156.532 21
13157.077 10
13157.622 20
13158.168 23
13158.713 17
13159.258 20
13159.803 22
13160.348 13
13160.893 14
13161.439 15
13161.984 15
13162.529 20
13163.074 17
13163.620 24
13164.165 16
13164.710 10
13165.255 16
13165.801 19
13166.346 18
13166.891 24
13167.437 14
13167.982 16
13168.527 19
13169.073 25
13169.618 18
13170.163 24
13170.709 34
13171.254 41
13171.800 24
13172.345 15
13172.890 14
13173.436 19
13173.981 20
13174.527 20
13175.072 25
13175.618 21
13176.163 25
13176.709 22
13177.254 18
13177.800 24
13178.345 23
13178.891 28
13179.437 41
13179.982 29
13180.528 34
13181.073 34
13181.619 35
13182.165 40
13182.710 23
13183.256 33
13183.802 25
13184.347 18
13184.893 14
13185.439 12
13185.984 17
13186.530 17
13187.076 9
13187.622 12
13188.167 18
13188.713 32
13189.259 31
13189.805 16
13190.350 5
13190.896 6
13191.442 8
13191.988 13
13192.534 14
13193.080 10
13193.625 16
13194.171 24
13194.717 22
13195.263 18
13195.809 22
13196.355 23
13196.901 31
13197.447 28
13197.993 31
13198.539 23
13199.085 16
13199.631 20
13200.177 18
13200.723 12
13201.269 17
13201.815 18
13202.361 27
13202.907 22
13203.453 32
13203.999 26
13204.545 16
13205.091 15
13205.637 10
13206.184 12
13206.730 7
13207.276 27
13207.822 20
13208.368 9
13208.914 8
13209.461 19
13210.007 29
13210.553 22
13211.099 18
13211.645 25
13212.192 24
13212.738 18
13213.284 17
13213.831 16
13214.377 16
13214.923 17
13215.469 14
13216.016 27
13216.562 40
13217.108 32
13217.655 24
13218.201 33
13218.748 27
13219.294 16
13219.840 24
13220.387 37
13220.933 28
13221.480 19
13222.026 27
13222.573 30
13223.119 33
13223.666 34
13224.212 27
13224.759 21
13225.305 18
13225.852 14
13226.398 21
13226.945 38
13227.491 35
13228.038 35
13228.584 22
13229.131 25
13229.678 28
13230.224 16
13230.771 16
13231.318 17
13231.864 7
13232.411 16
13232.958 11
13233.504 25
13234.051 33
13234.598 21
13235.144 11
13235.691 28
13236.238 27
13236.785 22
13237.331 18
13237.878 23
13238.425 22
13238.972 22
13239.519 26
13240.066 16
13240.612 8
13241.159 7
13241.706 20
13242.253 24
13242.800 15
13243.347 16
13243.894 23
13244.441 16
13244.987 14
13245.534 12
13246.081 13
13246.628 16
13247.175 14
13247.722 10
13248.269 14
13248.816 28
13249.363 22
13249.910 16
13250.457 24
13251.004 21
13251.551 30
13252.099 21
13252.646 22
13253.193 12
13253.740 18
13254.287 24
13254.834 13
13255.381 15
13255.928 16
13256.476 16
13257.023 23
13257.570 32
13258.117 20
13258.664 15
13259.212 17
13259.759 16
13260.306 26
13260.853 15
13261.401 11
13261.948 22
13262.495 9
13263.042 18
13263.590 24
13264.137 20
13264.684 25
13265.232 18
13265.779 26
13266.326 28
13266.874 20
13267.421 22
13267.969 20
13268.516 26
13269.064 24
13269.611 18
13270.158 25
13270.706 32
13271.253 35
13271.801 26
13272.348 26
13272.896 26
13273.443 26
13273.991 30
13274.538 27
13275.086 16
13275.634 16
13276.181 15
13276.729 7
13277.276 17
13277.824 14
13278.371 25
13278.919 28
13279.467 22
13280.014 24
13280.562 30
13281.110 24
13281.657 17
13282.205 16
13282.753 17
13283.301 14
13283.848 16
13284.396 24
13284.944 25
13285.492 19
13286.039 26
13286.587 37
13287.135 47
13287.683 32
13288.231 28
13288.778 14
13289.326 28
13289.874 28
13290.422 34
13290.970 22
13291.518 23
13292.066 32
13292.614 22
13293.161 20
13293.709 13
13294.257 8
13294.805 14
13295.353 14
13295.901 15
13296.449 17
13296.997 13
13297.545 10
13298.093 12
13298.641 12
13299.189 7
13299.737 12
13300.285 10
13300.834 18
13301.382 21
13301.930 34
13302.478 23
13303.026 22
13303.574 17
13304.122 11
13304.670 28
13305.219 18
13305.767 13
13306.315 31
13306.863 25
13307.411 25
13307.960 15
13308.508 26
13309.056 27
13309.604 28
13310.153 31
13310.701 39
13311.249 37
13311.798 30
13312.346 45
13312.894 36
13313.443 20
13313.991 14
13314.539 16
13315.088 29
13315.636 28
13316.184 31
13316.733 26
13317.281 20
13317.830 17
13318.378 25
13318.927 29
13319.475 38
13320.023 24
13320.572 14
13321.120 7
13321.669 14
13322.217 15
13322.766 19
13323.315 13
13323.863 35
13324.412 36
13324.960 19
13325.509 18
13326.057 28
13326.606 30
13327.155 35
13327.703 28
13328.252 30
13328.801 18
13329.349 31
13329.898 26
13330.447 19
13330.995 29
13331.544 14
13332.093 8
13332.642 23
13333.190 29
13333.739 21
13334.288 17
13334.837 27
13335.385 32
13335.934 22
13336.483 15
13337.032 13
13337.581 16
13338.130 20
13338.678 15
13339.227 12
13339.776 17
13340.325 22
13340.874 14
13341.423 19
13341.972 27
13342.521 13
13343.070 26
13343.619 36
13344.168 32
13344.717 42
13345.266 36
13345.815 28
13346.364 33
13346.913 27
13347.462 16
13348.011 21
13348.560 44
13349.109 32
13349.658 29
13350.207 25
13350.756 23
13351.305 36
13351.854 34
13352.404 22
13352.953 16
13353.502 15
13354.051 17
13354.600 20
13355.149 19
13355.699 24
13356.248 27
13356.797 18
13357.346 12
13357.896 6
13358.445 14
13358.994 25
13359.543 19
13360.093 14
13360.642 17
13361.191 7
13361.741 9
13362.290 13
13362.839 10
13363.389 19
13363.938 20
13364.488 11
13365.037 13
13365.586 25
13366.136 16
13366.685 20
13367.235 18
13367.784 18
13368.334 27
13368.883 39
13369.433 26
13369.982 32
13370.532 22
13371.081 24
13371.631 12
13372.180 4
13372.730 11
13373.279 16
13373.829 20
13374.379 23
13374.928 26
13375.478 22
13376.027 12
13376.577 9
13377.127 9
13377.676 10
13378.226 21
13378.776 15
13379.325 15
13379.875 10
13380.425 16
13380.975 25
13381.524 23
13382.074 20
13382.624 23
13383.174 32
13383.723 19
13384.273 22
13384.823 17
13385.373 31
13385.923 34
13386.472 35
13387.022 30
13387.572 30
13388.122 25
13388.672 11
13389.222 23
13389.772 18
13390.322 23
13390.872 16
13391.422 16
13391.971 20
13392.521 22
13393.071 20
13393.621 9
13394.171 14
13394.721 20
13395.271 32
13395.821 21
13396.372 14
13396.922 27
13397.472 28
13398.022 19
13398.572 12
13399.122 22
13399.672 24
13400.222 22
13400.772 15
13401.322 12
13401.873 14
13402.423 21
13402.973 16
13403.523 13
13404.073 16
13404.624 21
13405.174 16
13405.724 13
13406.274 15
13406.825 19
13407.375 30
13407.925 16
13408.475 13
13409.026 11
13409.576 11
13410.126 34
13410.677 44
13411.227 33
13411.777 31
13412.328 20
13412.878 20
13413.429 21
13413.979 32
13414.529 39
13415.080 31
13415.630 15
13416.181 17
13416.731 26
13417.282 23
13417.832 29
13418.383 21
13418.933 22
13419.484 9
13420.034 7
13420.585 9
13421.135 12
13421.686 18
13422.236 15
13422.787 19
13423.338 19
13423.888 18
13424.439 9
13424.989 9
13425.540 12
13426.091 20
13426.641 13
13427.192 9
13427.743 12
13428.293 14
13428.844 16
13429.395 12
13429.946 12
13430.496 8
13431.047 15
13431.598 14
13432.149 17
13432.700 25
13433.250 19
13433.801 11
13434.352 26
13434.903 25
13435.454 17
13436.004 18
13436.555 20
13437.106 12
13437.657 9
13438.208 18
13438.759 12
13439.310 16
13439.861 27
13440.412 37
13440.963 31
13441.514 27
13442.065 13
13442.616 16
13443.167 18
13443.718 16
13444.269 10
13444.820 9
13445.371 8
13445.922 13
13446.473 19
13447.024 18
13447.575 16
13448.126 25
13448.677 19
13449.228 13
13449.780 8
13450.331 9
13450.882 14
13451.433 25
13451.984 29
13452.536 18
13453.087 16
13453.638 24
13454.189 13
13454.740 6
13455.292 6
13455.843 9
13456.394 11
13456.945 18
13457.497 20
13458.048 16
13458.599 23
13459.151 9
13459.702 11
13460.253 21
13460.805 19
13461.356 13
13461.908 10
13462.459 15
13463.010 17
13463.562 12
13464.113 17
13464.665 12
13465.216 17
13465.768 10
13466.319 14
13466.871 9
13467.422 14
13467.974 25
13468.525 25
13469.077 24
13469.628 41
13470.180 25
13470.731 16
13471.283 15
13471.835 17
13472.386 16
13472.938 18
13473.489 21
13474.041 17
13474.593 43
13475.144 27
13475.696 18
13476.248 21
13476.799 19
13477.351 19
13477.903 25
13478.455 39
13479.006 32
13479.558 29
13480.110 19
13480.662 23
13481.213 21
13481.765 25
13482.317 22
13482.869 14
13483.421 17
13483.972 35
13484.524 30
13485.076 24
13485.628 18
13486.180 20
13486.732 9
13487.284 10
13487.836 28
13488.388 38
13488.940 36
13489.491 33
13490.043 28
13490.595 27
13491.147 23
13491.699 20
13492.251 12
13492.803 10
13493.355 14
13493.908 12
13494.460 37
13495.012 39
13495.564 32
13496.116 25
13496.668 18
13497.220 11
13497.772 16
13498.324 31
13498.876 27
13499.429 25
13499.981 32
13500.533 19
13501.085 21
13501.637 19
13502.190 25
13502.742 27
13503.294 22
13503.846 21
13504.398 28
13504.951 34
13505.503 31
13506.055 18
13506.608 14
13507.160 8
13507.712 9
13508.265 11
13508.817 15
13509.369 12
13509.922 11
13510.474 10
13511.026 16
13511.579 10
13512.131 24
13512.684 34
13513.236 24
13513.789 18
13514.341 13
13514.894 18
13515.446 20
13515.999 22
13516.551 23
13517.104 15
13517.656 13
13518.209 8
13518.761 11
13519.314 22
13519.866 21
13520.419 14
13520.972 17
13521.524 25
13522.077 19
13522.629 22
13523.182 30
13523.735 26
13524.287 22
13524.840 11
13525.393 5
13525.945 7
13526.498 15
13527.051 22
13527.604 13
13528.156 14
13528.709 20
13529.262 24
13529.815 27
13530.367 23
13530.920 21
13531.473 16
13532.026 15
13532.579 8
13533.132 8
13533.684 12
13534.237 7
13534.790 8
13535.343 15
13535.896 14
13536.449 15
13537.002 17
13537.555 32
13538.108 25
13538.661 21
13539.214 16
13539.767 9
13540.320 16
13540.873 21
13541.426 15
13541.979 13
13542.532 18
13543.085 20
13543.638 9
13544.191 14
13544.744 16
13545.297 6
13545.850 15
13546.403 31
13546.956 22
13547.509 19
13548.063 13
13548.616 12
13549.169 8
13549.722 10
13550.275 16
13550.829 23
13551.382 19
13551.935 17
13552.488 14
13553.042 16
13553.595 20
13554.148 31
13554.701 26
13555.255 24
13555.808 7
13556.361 9
13556.915 7
13557.468 17
13558.021 10
13558.575 13
13559.128 19
13559.681 32
13560.235 38
13560.788 43
13561.342 29
13561.895 32
13562.449 25
13563.002 18
13563.555 16
13564.109 17
13564.662 19
13565.216 22
13565.769 16
13566.323 11
13566.877 15
13567.430 17
13567.984 15
13568.537 14
13569.091 18
13569.644 20
13570.198 11
13570.752 11
13571.305 13
13571.859 22
13572.412 23
13572.966 20
13573.520 19
13574.073 20
13574.627 24
13575.181 22
13575.735 29
13576.288 21
13576.842 15
13577.396 25
13577.950 14
13578.503 24
13579.057 23
13579.611 23
13580.165 19
13580.719 31
13581.272 31
13581.826 19
13582.380 21
13582.934 31
13583.488 28
13584.042 21
13584.596 19
13585.149 22
13585.703 19
13586.257 25
13586.811 17
13587.365 12
13587.919 18
13588.473 28
13589.027 30
13589.581 32
13590.135 25
13590.689 21
13591.243 16
13591.797 17
13592.351 25
13592.905 26
13593.459 20
13594.014 22
13594.568 19
13595.122 20
13595.676 17
13596.230 20
13596.784 17
13597.338 17
13597.892 18
13598.447 13
13599.001 18
13599.555 9
13600.109 20
13600.663 26
13601.218 30
13601.772 19
13602.326 24
13602.881 21
13603.435 13
13603.989 18
13604.543 17
13605.098 36
13605.652 18
13606.206 10
13606.761 16
13607.315 23
13607.869 20
13608.424 15
13608.978 20
13609.533 12
13610.087 20
13610.641 24
13611.196 33
13611.750 28
13612.305 23
13612.859 15
13613.414 13
13613.968 16
13614.523 23
13615.077 26
13615.632 26
13616.186 25
13616.741 36
13617.295 21
13617.850 22
13618.405 19
13618.959 11
13619.514 3
13620.068 9
13620.623 16
13621.178 29
13621.732 27
13622.287 26
13622.842 20
13623.396 19
13623.951 16
13624.506 15
13625.061 11
13625.615 20
13626.170 14
13626.725 6
13627.280 12
13627.834 16
13628.389 5
13628.944 13
13629.499 9
13630.054 7
13630.608 13
13631.163 13
13631.718 15
13632.273 12
13632.828 2
13633.383 18
13633.938 19
13634.493 24
13635.047 18
13635.602 17
13636.157 12
13636.712 8
13637.267 12
13637.822 29
13638.377 30
13638.932 19
13639.487 25
13640.042 18
13640.597 28
13641.152 32
13641.707 29
13642.262 31
13642.818 14
13643.373 10
13643.928 13
13644.483 8
13645.038 7
13645.593 13
13646.148 16
13646.703 13
13647.259 21
13647.814 16
13648.369 16
13648.924 14
13649.479 23
13650.035 28
13650.590 29
13651.145 13
13651.700 5
13652.256 6
13652.811 10
13653.366 12
13653.922 11
13654.477 18
13655.032 28
13655.588 21
13656.143 22
13656.698 18
13657.254 16
13657.809 12
13658.364 6
13658.920 12
13659.475 16
13660.031 8
13660.586 19
13661.142 23
13661.697 26
13662.253 20
13662.808 25
13663.364 29
13663.919 27
13664.475 29
13665.030 17
13665.586 34
13666.141 25
13666.697 21
13667.252 22
13667.808 24
13668.364 21
13668.919 9
13669.475 18
13670.030 19
13670.586 13
13671.142 14
13671.697 17
13672.253 10
13672.809 7
13673.364 11
13673.920 10
13674.476 16
13675.032 13
13675.587 18
13676.143 26
13676.699 30
13677.255 34
13677.811 24
13678.366 16
13678.922 16
13679.478 12
13680.034 10
13680.590 11
13681.145 17
13681.701 7
13682.257 14
13682.813 14
13683.369 4
13683.925 11
13684.481 22
13685.037 22
13685.593 22
13686.149 20
13686.705 10
13687.261 9
13687.817 22
13688.373 23
13688.929 12
13689.485 13
13690.041 9
13690.597 12
13691.153 8
13691.709 15
13692.265 15
13692.821 8
13693.377 12
13693.933 32
13694.490 60
13695.046 56
13695.602 40
13696.158 41
13696.714 30
13697.270 28
13697.827 31
13698.383 13
13698.939 18
13699.495 17
13700.052 24
13700.608 31
13701.164 28
13701.720 19
13702.277 15
13702.833 20
13703.389 19
13703.946 21
13704.502 23
13705.058 29
13705.615 29
13706.171 22
13706.727 22
13707.284 23
13707.840 8
13708.397 17
13708.953 20
13709.509 19
13710.066 25
13710.622 20
13711.179 17
13711.735 14
13712.292 13
13712.848 16
13713.405 19
13713.961 15
13714.518 8
13715.074 8
13715.631 17
13716.188 20
13716.744 15
13717.301 16
13717.857 14
13718.414 9
13718.971 7
13719.527 19
13720.084 15
13720.641 16
13721.197 11
13721.754 13
13722.311 18
13722.867 25
13723.424 23
13723.981 28
13724.537 28
13725.094 16
13725.651 11
13726.208 16
13726.765 23
13727.321 20
13727.878 21
13728.435 14
13728.992 11
13729.549 7
13730.106 7
13730.662 4
13731.219 13
13731.776 16
13732.333 12
13732.890 22
13733.447 16
13734.004 13
13734.561 8
13735.118 10
13735.675 12
13736.232 11
13736.789 22
13737.346 13
13737.903 17
13738.460 16
13739.017 17
13739.574 16
13740.131 12
13740.688 18
13741.245 13
13741.802 32
13742.359 17
13742.916 18
13743.473 15
13744.031 12
13744.588 16
13745.145 16
13745.702 25
13746.259 35
13746.816 23
13747.374 15
13747.931 15
13748.488 30
13749.045 28
13749.603 17
13750.160 11
13750.717 19
13751.274 7
13751.832 10
13752.389 21
13752.946 17
13753.504 22
13754.061 18
13754.618 6
13755.176 12
13755.733 13
13756.290 14
13756.848 10
13757.405 22
13757.963 27
13758.520 23
13759.078 30
13759.635 23
13760.192 14
13760.750 13
13761.307 18
13761.865 15
13762.422 14
13762.980 11
13763.537 18
13764.095 20
13764.653 14
13765.210 16
13765.768 18
13766.325 18
13766.883 28
13767.441 22
13767.998 13
13768.556 28
13769.113 15
13769.671 18
13770.229 10
13770.786 20
13771.344 15
13771.902 16
13772.460 16
13773.017 7
13773.575 13
13774.133 23
13774.691 28
13775.248 18
13775.806 10
13776.364 9
13776.922 10
13777.479 14
13778.037 17
13778.595 11
13779.153 8
13779.711 7
13780.269 18
13780.827 19
13781.384 18
13781.942 9
13782.500 15
13783.058 18
13783.616 28
13784.174 17
13784.732 26
13785.290 14
13785.848 14
13786.406 21
13786.964 21
13787.522 27
13788.080 15
13788.638 3
13789.196 12
13789.754 21
13790.312 30
13790.870 27
13791.429 19
13791.987 21
13792.545 12
13793.103 8
13793.661 18
13794.219 23
13794.777 25
13795.336 22
13795.894 24
13796.452 17
13797.010 13
13797.568 6
13798.127 5
13798.685 2
13799.243 8
13799.801 15
13800.360 17
13800.918 21
13801.476 18
13802.035 19
13802.593 16
13803.151 19
13803.710 30
13804.268 19
13804.826 30
13805.385 25
13805.943 20
13806.501 13
13807.060 16
13807.618 29
13808.177 20
13808.735 14
13809.294 21
13809.852 15
13810.411 9
13810.969 20
13811.528 14
13812.086 21
13812.645 10
13813.203 18
13813.762 13
13814.320 16
13814.879 22
13815.437 18
13815.996 16
13816.555 12
13817.113 14
13817.672 22
13818.230 14
13818.789 16
13819.348 13
13819.906 23
13820.465 25
13821.024 23
13821.583 24
13822.141 9
13822.700 13
13823.259 20
13823.817 18
13824.376 11
13824.935 15
13825.494 15
13826.053 15
13826.611 25
13827.170 18
13827.729 18
13828.288 20
13828.847 25
13829.406 11
13829.965 10
13830.523 16
13831.082 16
13831.641 12
13832.200 10
13832.759 11
13833.318 15
13833.877 18
13834.436 19
13834.995 14
13835.554 11
13836.113 6
13836.672 11
13837.231 8
13837.790 19
13838.349 18
13838.908 12
13839.467 21
13840.026 15
13840.585 16
13841.144 24
13841.704 22
13842.263 22
13842.822 14
13843.381 21
13843.940 18
13844.499 13
13845.058 17
13845.618 13
13846.177 17
13846.736 16
13847.295 17
13847.855 11
13848.414 16
13848.973 15
13849.532 12
13850.092 22
13850.651 17
13851.210 16
13851.769 18
13852.329 16
13852.888 14
13853.448 16
13854.007 12
13854.566 12
13855.126 14
13855.685 19
13856.244 23
13856.804 18
13857.363 19
13857.923 12
13858.482 10
13859.042 12
13859.601 17
13860.161 24
13860.720 13
13861.280 11
13861.839 12
13862.399 4
13862.958 12
13863.518 21
13864.077 20
13864.637 14
13865.196 12
13865.756 12
13866.316 18
13866.875 18
13867.435 25
13867.995 13
13868.554 11
13869.114 10
13869.674 9
13870.233 16
13870.793 29
13871.353 31
13871.912 8
13872.472 12
13873.032 6
13873.592 27
13874.151 24
13874.711 22
13875.271 17
13875.831 14
13876.391 13
13876.950 16
13877.510 10
13878.070 15
13878.630 15
13879.190 29
13879.750 29
13880.310 22
13880.870 21
13881.429 27
13881.989 28
13882.549 14
13883.109 11
13883.669 9
13884.229 21
13884.789 25
13885.349 23
13885.909 13
13886.469 29
13887.029 25
13887.589 14
13888.149 21
13888.709 22
13889.269 18
13889.830 18
13890.390 10
13890.950 11
13891.510 14
13892.070 12
13892.630 16
13893.190 13
13893.750 21
13894.311 18
13894.871 11
13895.431 16
13895.991 18
13896.551 13
13897.112 21
13897.672 23
13898.232 15
13898.792 10
13899.353 4
13899.913 9
13900.473 17
13901.034 17
13901.594 20
13902.154 11
13902.715 11
13903.275 27
13903.835 31
13904.396 24
13904.956 13
13905.516 18
13906.077 12
13906.637 13
13907.198 18
13907.758 17
13908.319 17
13908.879 20
13909.440 15
13910.000 18
13910.561 17
13911.121 15
13911.682 19
13912.242 8
13912.803 13
13913.363 10
13913.924 13
13914.484 15
13915.045 13
13915.606 9
13916.166 8
13916.727 6
13917.288 14
13917.848 25
13918.409 28
13918.969 24
13919.530 27
13920.091 48
13920.652 24
13921.212 11
13921.773 14
13922.334 13
13922.895 24
13923.455 23
13924.016 21
13924.577 18
13925.138 10
13925.698 13
13926.259 16
13926.820 14
13927.381 14
13927.942 9
13928.503 11
13929.064 17
13929.624 29
13930.185 21
13930.746 13
13931.307 22
13931.868 18
13932.429 20
13932.990 21
13933.551 18
13934.112 17
13934.673 25
13935.234 19
13935.795 14
13936.356 20
13936.917 17
13937.478 21
13938.039 20
13938.600 22
13939.161 19
13939.722 22
13940.283 25
13940.845 19
13941.406 15
13941.967 25
13942.528 21
13943.089 20
13943.650 27
13944.211 16
13944.773 13
13945.334 10
13945.895 13
13946.456 20
13947.017 12
13947.579 13
13948.140 22
13948.701 16
13949.263 13
13949.824 10
13950.385 19
13950.946 19
13951.508 25
13952.069 20
13952.630 26
13953.192 18
13953.753 17
13954.315 20
13954.876 18
13955.437 22
13955.999 11
13956.560 9
13957.122 14
13957.683 21
13958.245 27
13958.806 23
13959.368 15
13959.929 26
13960.491 22
13961.052 20
13961.614 19
13962.175 12
13962.737 17
13963.298 21
13963.860 27
13964.421 14
13964.983 5
13965.545 9
13966.106 13
13966.668 14
13967.230 11
13967.791 9
13968.353 10
13968.915 11
13969.476 29
13970.038 18
13970.600 23
13971.161 19
13971.723 15
13972.285 18
13972.847 19
13973.408 16
13973.970 24
13974.532 17
13975.094 13
13975.656 6
13976.217 13
13976.779 8
13977.341 27
13977.903 22
13978.465 14
13979.027 8
13979.589 7
13980.150 12
13980.712 16
13981.274 12
13981.836 10
13982.398 13
13982.960 12
13983.522 16
13984.084 28
13984.646 22
13985.208 31
13985.770 42
13986.332 29
13986.894 23
13987.456 18
13988.018 14
13988.580 15
13989.142 9
13989.705 13
13990.267 16
13990.829 15
13991.391 11
13991.953 6
13992.515 5
13993.077 5
13993.639 11
13994.202 17
13994.764 14
13995.326 15
13995.888 27
13996.451 21
13997.013 19
13997.575 18
13998.137 20
13998.700 12
13999.262 21
13999.824 18
14000.386 19
14000.949 19
14001.511 12
14002.073 9
14002.636 10
14003.198 13
14003.761 19
14004.323 11
14004.885 7
14005.448 15
14006.010 25
14006.573 23
14007.135 14
14007.698 13
14008.260 11
14008.822 22
14009.385 15
14009.947 10
14010.510 25
14011.072 24
14011.635 15
14012.198 13
14012.760 19
14013.323 18
14013.885 8
14014.448 11
14015.010 13
14015.573 10
14016.136 16
14016.698 17
14017.261 28
14017.824 20
14018.386 14
14018.949 10
14019.512 23
14020.074 25
14020.637 18
14021.200 19
14021.763 27
14022.325 19
14022.888 15
14023.451 31
14024.014 19
14024.576 18
14025.139 34
14025.702 25
14026.265 29
14026.828 24
14027.391 11
14027.953 15
14028.516 17
14029.079 14
14029.642 14
14030.205 23
14030.768 20
14031.331 17
14031.894 19
14032.457 16
14033.020 20
14033.583 22
14034.146 23
14034.709 26
14035.272 27
14035.835 28
14036.398 18
14036.961 12
14037.524 19
14038.087 20
14038.650 21
14039.213 17
14039.776 22
14040.339 12
14040.902 10
14041.466 9
14042.029 12
14042.592 23
14043.155 21
14043.718 19
14044.281 23
14044.845 17
14045.408 10
14045.971 18
14046.534 26
14047.097 18
14047.661 15
14048.224 6
14048.787 6
14049.351 9
14049.914 12
14050.477 14
14051.041 18
14051.604 15
14052.167 14
14052.731 12
14053.294 10
14053.857 7
14054.421 17
14054.984 18
14055.548 9
14056.111 13
14056.674 19
14057.238 21
14057.801 24
14058.365 17
14058.928 8
14059.492 29
14060.055 22
14060.619 22
14061.182 20
14061.746 20
14062.309 19
14062.873 18
14063.437 13
14064.000 8
14064.564 3
14065.127 6
14065.691 11
14066.255 15
14066.818 19
14067.382 23
14067.946 16
14068.509 9
14069.073 11
14069.637 12
14070.200 14
14070.764 7
14071.328 11
14071.892 10
14072.455 16
14073.019 12
14073.583 18
14074.147 16
14074.710 10
14075.274 14
14075.838 10
14076.402 3
14076.966 10
14077.530 12
14078.093 9
14078.657 9
14079.221 15
14079.785 16
14080.349 20
14080.913 23
14081.477 15
14082.041 13
14082.605 17
14083.169 27
14083.733 23
14084.297 20
14084.861 16
14085.425 15
14085.989 17
14086.553 19
14087.117 16
14087.681 20
14088.245 21
14088.809 22
14089.373 18
14089.937 19
14090.501 18
14091.066 14
14091.630 14
14092.194 14
14092.758 20
14093.322 25
14093.886 46
14094.451 37
14095.015 25
14095.579 28
14096.143 32
14096.707 37
14097.272 27
14097.836 23
14098.400 33
14098.964 29
14099.529 23
14100.093 20
14100.657 21
14101.222 28
14101.786 25
14102.350 21
14102.915 14
14103.479 11
14104.044 17
14104.608 13
14105.172 7
14105.737 7
14106.301 18
14106.866 22
14107.430 19
14107.995 17
14108.559 21
14109.124 15
14109.688 12
14110.253 14
14110.817 22
14111.382 17
14111.946 10
14112.511 19
14113.075 24
14113.640 22
14114.204 23
14114.769 28
14115.334 32
14115.898 31
14116.463 18
14117.028 22
14117.592 22
14118.157 26
14118.722 27
14119.286 19
14119.851 14
14120.416 6
14120.980 10
14121.545 16
14122.110 16
14122.675 16
14123.239 24
14123.804 13
14124.369 7
14124.934 18
14125.499 28
14126.063 16
14126.628 12
14127.193 18
14127.758 12
14128.323 10
14128.888 25
14129.453 19
14130.018 11
14130.583 7
14131.147 4
14131.712 20
14132.277 21
14132.842 18
14133.407 15
14133.972 11
14134.537 8
14135.102 9
14135.667 16
14136.232 15
14136.797 11
14137.362 22
14137.927 19
14138.493 9
14139.058 14
14139.623 9
14140.188 15
14140.753 24
14141.318 28
14141.883 17
14142.448 11
14143.014 17
14143.579 27
14144.144 16
14144.709 10
14145.274 8
14145.840 11
14146.405 11
14146.970 8
14147.535 9
14148.101 17
14148.666 26
14149.231 20
14149.796 18
14150.362 21
14150.927 21
14151.492 27
14152.058 18
14152.623 10
14153.188 13
14153.754 11
14154.319 11
14154.885 17
14155.450 17
14156.016 14
14156.581 26
14157.146 28
14157.712 20
14158.277 35
14158.843 31
14159.408 19
14159.974 20
14160.539 18
14161.105 18
14161.670 21
14162.236 26
14162.801 26
14163.367 19
14163.933 21
14164.498 11
14165.064 13
14165.629 20
14166.195 12
14166.761 11
14167.326 18
14167.892 10
14168.458 10
14169.023 11
14169.589 10
14170.155 11
14170.721 16
14171.286 18
14171.852 7
14172.418 7
14172.984 17
14173.549 17
14174.115 16
14174.681 20
14175.247 20
14175.813 14
14176.378 13
14176.944 20
14177.510 22
14178.076 23
14178.642 17
14179.208 13
14179.774 6
14180.340 5
14180.905 7
14181.471 10
14182.037 8
14182.603 6
14183.169 9
14183.735 16
14184.301 14
14184.867 34
14185.433 30
14185.999 24
14186.565 20
14187.131 18
14187.697 15
14188.263 16
14188.830 15
14189.396 21
14189.962 12
14190.528 8
14191.094 9
14191.660 22
14192.226 30
14192.792 21
14193.359 20
14193.925 14
14194.491 36
14195.057 27
14195.623 20
14196.190 16
14196.756 12
14197.322 21
14197.888 11
14198.455 15
14199.021 27
14199.587 24
14200.154 25
14200.720 19
14201.286 12
14201.853 9
14202.419 6
14202.985 11
14203.552 18
14204.118 23
14204.684 11
14205.251 24
14205.817 26
14206.384 28
14206.950 25
14207.517 25
14208.083 14
14208.649 16
14209.216 15
14209.782 20
14210.349 30
14210.916 38
14211.482 27
14212.049 22
14212.615 16
14213.182 14
14213.748 17
14214.315 24
14214.881 22
14215.448 18
14216.015 25
14216.581 21
14217.148 20
14217.715 20
14218.281 15
14218.848 22
14219.415 20
14219.981 32
14220.548 38
14221.115 16
14221.682 14
14222.248 27
14222.815 23
14223.382 20
14223.949 18
14224.515 18
14225.082 38
14225.649 35
14226.216 19
14226.783 15
14227.350 20
14227.916 27
14228.483 31
14229.050 17
14229.617 14
14230.184 20
14230.751 21
14231.318 11
14231.885 15
14232.452 13
14233.019 23
14233.586 21
14234.153 14
14234.720 13
14235.287 5
14235.854 10
14236.421 16
14236.988 20
14237.555 23
14238.122 20
14238.689 16
14239.256 17
14239.823 8
14240.390 8
14240.957 16
14241.524 15
14242.092 12
14242.659 7
14243.226 11
14243.793 6
14244.360 11
14244.927 19
14245.495 18
14246.062 12
14246.629 19
14247.196 21
14247.764 16
14248.331 14
14248.898 17
14249.465 10
14250.033 18
14250.600 13
14251.167 14
14251.735 20
14252.302 17
14252.869 15
14253.437 14
14254.004 17
14254.572 24
14255.139 13
14255.706 18
14256.274 23
14256.841 19
14257.409 18
14257.976 18
14258.544 16
14259.111 15
14259.679 22
14260.246 30
14260.814 28
14261.381 30
14261.949 13
14262.516 4
14263.084 5
14263.651 12
14264.219 10
14264.787 25
14265.354 24
14265.922 21
14266.489 13
14267.057 10
14267.625 21
14268.192 12
14268.760 14
14269.328 13
14269.895 13
14270.463 15
14271.031 14
14271.599 14
14272.166 13
14272.734 10
14273.302 25
14273.870 24
14274.437 19
14275.005 21
14275.573 15
14276.141 12
14276.709 17
14277.276 9
14277.844 2
14278.412 3
14278.980 9
14279.548 6
14280.116 4
14280.684 7
14281.252 18
14281.820 23
14282.388 22
14282.956 17
14283.523 14
14284.091 14
14284.659 13
14285.227 15
14285.795 12
14286.363 24
14286.932 18
14287.500 31
14288.068 21
14288.636 16
14289.204 18
14289.772 28
14290.340 22
14290.908 10
14291.476 7
14292.044 4
14292.612 3
14293.181 11
14293.749 9
14294.317 13
14294.885 14
14295.453 22
14296.022 18
14296.590 21
14297.158 24
14297.726 14
14298.295 10
14298.863 8
14299.431 12
14299.999 16
14300.568 26
14301.136 26
14301.704 10
14302.273 15
14302.841 22
14303.409 15
14303.978 16
14304.546 17
14305.115 17
14305.683 11
14306.251 19
14306.820 21
14307.388 20
14307.957 16
14308.525 20
14309.094 7
14309.662 9
14310.231 13
14310.799 15
14311.368 7
14311.936 7
14312.505 22
14313.073 19
14313.642 17
14314.210 17
14314.779 24
14315.348 9
14315.916 15
14316.485 14
14317.054 23
14317.622 14
14318.191 12
14318.759 16
14319.328 16
14319.897 15
14320.466 12
14321.034 13
14321.603 18
14322.172 17
14322.740 10
14323.309 20
14323.878 18
14324.447 19
14325.016 11
14325.584 11
14326.153 12
14326.722 12
14327.291 15
14327.860 25
14328.429 21
14328.997 13
14329.566 17
14330.135 18
14330.704 22
14331.273 14
14331.842 12
14332.411 13
14332.980 18
14333.549 21
14334.118 17
14334.687 14
14335.256 9
14335.825 5
14336.394 5
14336.963 17
14337.532 16
14338.101 15
14338.670 10
14339.239 13
14339.808 10
14340.377 8
14340.946 5
14341.515 13
14342.085 14
14342.654 10
14343.223 9
14343.792 13
14344.361 9
14344.930 13
14345.500 22
14346.069 18
14346.638 7
14347.207 7
14347.776 10
14348.346 17
14348.915 19
14349.484 20
14350.054 26
14350.623 19
14351.192 16
14351.761 13
14352.331 9
14352.900 6
14353.470 12
14354.039 11
14354.608 13
14355.178 12
14355.747 17
14356.316 15
14356.886 9
14357.455 8
14358.025 12
14358.594 19
14359.164 11
14359.733 15
14360.303 12
14360.872 4
14361.442 7
14362.011 19
14362.581 12
14363.150 11
14363.720 21
14364.289 20
14364.859 17
14365.429 11
14365.998 9
14366.568 12
14367.137 11
14367.707 15
14368.277 14
14368.846 12
14369.416 11
14369.986 17
14370.555 19
14371.125 19
14371.695 8
14372.265 13
14372.834 15
14373.404 12
14373.974 16
14374.544 17
14375.113 16
14375.683 10
14376.253 19
14376.823 22
14377.393 16
14377.963 17
14378.532 23
14379.102 22
14379.672 18
14380.242 34
14380.812 24
14381.382 22
14381.952 16
14382.522 6
14383.092 10
14383.662 14
14384.232 16
14384.801 17
14385.371 8
14385.941 6
14386.511 11
14387.082 18
14387.652 16
14388.222 10
14388.792 8
14389.362 6
14389.932 13
14390.502 23
14391.072 20
14391.642 10
14392.212 18
14392.782 19
14393.352 12
14393.923 16
14394.493 26
14395.063 19
14395.633 18
14396.203 10
14396.774 8
14397.344 10
14397.914 12
14398.484 30
14399.055 29
14399.625 19
14400.195 15
14400.765 20
14401.336 13
14401.906 9
14402.476 12
14403.047 23
14403.617 21
14404.187 11
14404.758 7
14405.328 13
14405.899 11
14406.469 18
14407.039 29
14407.610 18
14408.180 19
14408.751 22
14409.321 13
14409.892 17
14410.462 15
14411.033 13
14411.603 21
14412.174 22
14412.744 14
14413.315 15
14413.885 22
14414.456 11
14415.026 16
14415.597 9
14416.168 13
14416.738 19
14417.309 20
14417.879 22
14418.450 24
14419.021 17
14419.591 15
14420.162 13
14420.733 22
14421.304 23
14421.874 22
14422.445 28
14423.016 22
14423.586 18
14424.157 15
14424.728 14
14425.299 11
14425.870 24
14426.440 10
14427.011 21
14427.582 20
14428.153 17
14428.724 14
14429.294 11
14429.865 18
14430.436 18
14431.007 18
14431.578 14
14432.149 19
14432.720 15
14433.291 7
14433.862 11
14434.433 13
14435.004 12
14435.575 9
14436.146 7
14436.717 5
14437.288 13
14437.859 8
14438.430 9
14439.001 9
14439.572 10
14440.143 17
14440.714 15
14441.285 26
14441.856 24
14442.427 15
14442.998 15
14443.570 8
14444.141 7
14444.712 13
14445.283 15
14445.854 16
14446.425 12
14446.997 6
14447.568 3
14448.139 10
14448.710 22
14449.282 9
14449.853 8
14450.424 6
14450.995 10
14451.567 17
14452.138 19
14452.709 13
14453.281 10
14453.852 9
14454.423 4
14454.995 18
14455.566 18
14456.138 28
14456.709 18
14457.280 24
14457.852 16
14458.423 12
14458.995 16
14459.566 18
14460.138 19
14460.709 18
14461.281 14
14461.852 9
14462.424 18
14462.995 13
14463.567 15
14464.138 6
14464.710 13
14465.281 23
14465.853 26
14466.424 29
14466.996 27
14467.568 19
14468.139 13
14468.711 9
14469.283 5
14469.854 11
14470.426 18
14470.998 18
14471.569 12
14472.141 16
14472.713 14
14473.284 15
14473.856 33
14474.428 37
14475.000 27
14475.571 20
14476.143 8
14476.715 12
14477.287 7
14477.859 16
14478.430 13
14479.002 12
14479.574 12
14480.146 7
14480.718 7
14481.290 8
14481.862 18
14482.434 20
14483.006 24
14483.577 26
14484.149 30
14484.721 34
14485.293 21
14485.865 20
14486.437 19
14487.009 14
14487.581 9
14488.153 12
14488.725 16
14489.297 21
14489.869 28
14490.442 24
14491.014 20
14491.586 29
14492.158 19
14492.730 11
14493.302 20
14493.874 27
14494.446 38
14495.018 18
14495.591 16
14496.163 31
14496.735 30
14497.307 18
14497.879 16
14498.452 20
14499.024 13
14499.596 13
14500.168 13
14500.741 12
14501.313 8
14501.885 14
14502.458 16
14503.030 20
14503.602 8
14504.174 11
14504.747 9
14505.319 16
14505.892 12
14506.464 7
14507.036 10
14507.609 4
14508.181 10
14508.754 14
14509.326 16
14509.898 17
14510.471 12
14511.043 12
14511.616 11
14512.188 9
14512.761 11
14513.333 12
14513.906 17
14514.478 25
14515.051 22
14515.624 26
14516.196 20
14516.769 13
14517.341 30
14517.914 27
14518.487 16
14519.059 15
14519.632 13
14520.205 15
14520.777 6
14521.350 13
14521.923 16
14522.495 10
14523.068 14
14523.641 6
14524.213 14
14524.786 27
14525.359 21
14525.932 10
14526.504 9
14527.077 14
14527.650 12
14528.223 21
14528.796 23
14529.368 19
14529.941 20
14530.514 7
14531.087 6
14531.660 7
14532.233 10
14532.806 10
14533.379 18
14533.952 11
14534.525 12
14535.097 17
14535.670 20
14536.243 21
14536.816 27
14537.389 27
14537.962 34
14538.535 25
14539.108 19
14539.681 16
14540.254 10
14540.828 9
14541.401 5
14541.974 12
14542.547 10
14543.120 7
14543.693 14
14544.266 14
14544.839 12
14545.412 11
14545.986 6
14546.559 11
14547.132 18
14547.705 13
14548.278 17
14548.852 10
14549.425 6
14549.998 9
14550.571 5
14551.145 9
14551.718 13
14552.291 10
14552.864 17
14553.438 22
14554.011 14
14554.584 21
14555.158 20
14555.731 22
14556.304 19
14556.878 39
14557.451 29
14558.025 24
14558.598 20
14559.171 7
14559.745 12
14560.318 10
14560.892 10
14561.465 10
14562.039 3
14562.612 7
14563.186 10
14563.759 11
14564.333 15
14564.906 13
14565.480 10
14566.053 15
14566.627 13
14567.201 18
14567.774 15
14568.348 13
14568.921 14
14569.495 13
14570.069 10
14570.642 11
14571.216 18
14571.790 16
14572.363 12
14572.937 3
14573.511 19
14574.084 29
14574.658 21
14575.232 23
14575.806 16
14576.379 13
14576.953 21
14577.527 23
14578.101 24
14578.674 18
14579.248 24
14579.822 22
14580.396 23
14580.970 17
14581.544 7
14582.118 5
14582.691 6
14583.265 7
14583.839 7
14584.413 5
14584.987 5
14585.561 7
14586.135 10
14586.709 11
14587.283 12
14587.857 15
14588.431 10
14589.005 28
14589.579 28
14590.153 20
14590.727 12
14591.301 3
14591.875 16
14592.449 28
14593.023 29
14593.597 21
14594.171 20
14594.746 14
14595.320 10
14595.894 13
14596.468 16
14597.042 8
14597.616 13
14598.191 11
14598.765 8
14599.339 13
14599.913 12
14600.487 14
14601.062 12
14601.636 19
14602.210 21
14602.784 15
14603.359 16
14603.933 9
14604.507 8
14605.082 12
14605.656 18
14606.230 15
14606.805 17
14607.379 19
14607.953 19
14608.528 16
14609.102 18
14609.677 26
14610.251 32
14610.826 39
14611.400 21
14611.974 23
14612.549 20
14613.123 23
14613.698 20
14614.272 19
14614.847 11
14615.421 10
14615.996 11
14616.571 20
14617.145 15
14617.720 6
14618.294 4
14618.869 9
14619.443 27
14620.018 20
14620.593 21
14621.167 20
14621.742 17
14622.317 8
14622.891 3
14623.466 10
14624.041 15
14624.615 16
14625.190 18
14625.765 10
14626.340 14
14626.914 16
14627.489 18
14628.064 25
14628.639 26
14629.214 16
14629.788 25
14630.363 17
14630.938 11
14631.513 8
14632.088 10
14632.663 9
14633.237 21
14633.812 11
14634.387 12
14634.962 12
14635.537 17
14636.112 9
14636.687 5
14637.262 10
14637.837 3
14638.412 12
14638.987 16
14639.562 34
14640.137 23
14640.712 19
14641.287 18
14641.862 19
14642.437 25
14643.012 18
14643.587 12
14644.162 14
14644.737 14
14645.312 13
14645.888 33
14646.463 31
14647.038 23
14647.613 19
14648.188 16
14648.763 25
14649.339 25
14649.914 26
14650.489 21
14651.064 13
14651.639 16
14652.215 11
14652.790 10
14653.365 10
14653.941 23
14654.516 34
14655.091 15
14655.666 16
14656.242 23
14656.817 27
14657.393 19
14657.968 10
14658.543 13
14659.119 12
14659.694 14
14660.269 11
14660.845 10
14661.420 32
14661.996 34
14662.571 19
14663.147 12
14663.722 13
14664.298 19
14664.873 14
14665.449 11
14666.024 13
14666.600 7
14667.175 10
14667.751 16
14668.326 14
14668.902 5
14669.478 7
14670.053 6
14670.629 13
14671.204 5
14671.780 14
14672.356 19
14672.931 8
14673.507 8
14674.083 10
14674.658 19
14675.234 15
14675.810 10
14676.385 8
14676.961 10
14677.537 6
14678.113 8
14678.688 15
14679.264 15
14679.840 16
14680.416 15
14680.992 16
14681.567 11
14682.143 6
14682.719 4
14683.295 3
14683.871 10
14684.447 24
14685.023 16
14685.599 13
14686.175 15
14686.750 14
14687.326 9
14687.902 6
14688.478 12
14689.054 9
14689.630 16
14690.206 14
14690.782 10
14691.358 13
14691.934 20
14692.510 12
14693.086 10
14693.662 21
14694.239 28
14694.815 12
14695.391 15
14695.967 19
14696.543 21
14697.119 22
14697.695 22
14698.271 14
14698.848 14
14699.424 25
14700.000 27
14700.576 21
14701.152 32
14701.729 18
14702.305 20
14702.881 24
14703.457 16
14704.034 16
14704.610 23
14705.186 23
14705.762 28
14706.339 27
14706.915 22
14707.491 16
14708.068 20
14708.644 14
14709.220 17
14709.797 51
14710.373 37
14710.950 39
14711.526 23
14712.102 16
14712.679 12
14713.255 13
14713.832 15
14714.408 13
14714.985 31
14715.561 19
14716.138 18
14716.714 19
14717.291 16
14717.867 14
14718.444 10
14719.020 13
14719.597 29
14720.174 22
14720.750 15
14721.327 20
14721.903 28
14722.480 38
14723.057 22
14723.633 17
14724.210 17
14724.787 14
14725.363 13
14725.940 6
14726.517 17
14727.093 14
14727.670 11
14728.247 16
14728.824 15
14729.400 9
14729.977 9
14730.554 12
14731.131 28
14731.708 37
14732.284 31
14732.861 18
14733.438 11
14734.015 17
14734.592 24
14735.169 24
14735.746 17
14736.322 16
14736.899 22
14737.476 21
14738.053 17
14738.630 20
14739.207 15
14739.784 18
14740.361 18
14740.938 17
14741.515 11
14742.092 19
14742.669 16
14743.246 7
14743.823 18
14744.400 19
14744.977 19
14745.554 16
14746.132 17
14746.709 16
14747.286 29
14747.863 38
14748.440 34
14749.017 20
14749.594 17
14750.171 14
14750.749 22
14751.326 28
14751.903 24
14752.480 22
14753.057 17
14753.635 8
14754.212 9
14754.789 8
14755.367 2
14755.944 19
14756.521 17
14757.098 12
14757.676 14
14758.253 8
14758.830 12
14759.408 16
14759.985 13
14760.562 7
14761.140 3
14761.717 7
14762.295 8
14762.872 6
14763.450 7
14764.027 18
14764.604 9
14765.182 10
14765.759 8
14766.337 13
14766.914 13
14767.492 26
14768.069 22
14768.647 11
14769.224 10
14769.802 14
14770.380 11
14770.957 10
14771.535 8
14772.112 11
14772.690 13
14773.268 25
14773.845 15
14774.423 13
14775.000 7
14775.578 11
14776.156 19
14776.734 10
14777.311 5
14777.889 7
14778.467 11
14779.044 14
14779.622 17
14780.200 19
14780.778 21
14781.355 25
14781.933 14
14782.511 10
14783.089 13
14783.667 17
14784.245 13
14784.822 11
14785.400 6
14785.978 6
14786.556 8
14787.134 17
14787.712 17
14788.290 9
14788.868 14
14789.446 18
14790.023 16
14790.601 32
14791.179 28
14791.757 19
14792.335 21
14792.913 14
14793.491 15
14794.069 5
14794.647 11
14795.226 10
14795.804 10
14796.382 8
14796.960 4
14797.538 8
14798.116 7
14798.694 6
14799.272 12
14799.850 16
14800.429 13
14801.007 14
14801.585 34
14802.163 18
14802.741 20
14803.319 9
14803.898 25
14804.476 14
14805.054 17
14805.632 27
14806.211 19
14806.789 13
14807.367 15
14807.946 10
14808.524 9
14809.102 6
14809.680 8
14810.259 17
14810.837 13
14811.416 13
14811.994 13
14812.572 9
14813.151 6
14813.729 9
14814.308 7
14814.886 9
14815.464 4
14816.043 9
14816.621 13
14817.200 26
14817.778 23
14818.357 11
14818.935 7
14819.514 9
14820.092 19
14820.671 16
14821.250 12
14821.828 10
14822.407 14
14822.985 15
14823.564 18
14824.142 11
14824.721 17
14825.300 19
14825.878 19
14826.457 11
14827.036 13
14827.614 6
14828.193 7
14828.772 5
14829.351 5
14829.929 20
14830.508 21
14831.087 24
14831.666 16
14832.244 7
14832.823 13
14833.402 13
14833.981 15
14834.560 22
14835.138 13
14835.717 18
14836.296 12
14836.875 13
14837.454 16
14838.033 17
14838.612 25
14839.190 16
14839.769 10
14840.348 10
14840.927 15
14841.506 26
14842.085 16
14842.664 14
14843.243 10
14843.822 12
14844.401 5
14844.980 8
14845.559 7
14846.138 32
14846.717 35
14847.296 18
14847.875 13
14848.455 19
14849.034 16
14849.613 15
14850.192 15
14850.771 30
14851.350 26
14851.929 26
14852.508 21
14853.088 16
14853.667 10
14854.246 12
14854.825 10
14855.405 16
14855.984 18
14856.563 10
14857.142 12
14857.722 16
14858.301 8
14858.880 7
14859.459 13
14860.039 11
14860.618 11
14861.197 11
14861.777 6
14862.356 17
14862.935 30
14863.515 19
14864.094 17
14864.674 15
14865.253 5
14865.832 6
14866.412 4
14866.991 9
14867.571 10
14868.150 13
14868.730 17
14869.309 14
14869.889 16
14870.468 16
14871.048 21
14871.627 19
14872.207 15
14872.787 20
14873.366 23
14873.946 16
14874.525 12
14875.105 7
14875.685 12
14876.264 10
14876.844 19
14877.423 13
14878.003 8
14878.583 9
14879.162 11
14879.742 25
14880.322 19
14880.902 12
14881.481 18
14882.061 18
14882.641 10
14883.221 23
14883.800 25
14884.380 20
14884.960 15
14885.540 10
14886.120 13
14886.699 11
14887.279 13
14887.859 9
14888.439 2
14889.019 9
14889.599 13
14890.179 13
14890.759 10
14891.339 7
14891.918 15
14892.498 13
14893.078 25
14893.658 30
14894.238 18
14894.818 22
14895.398 13
14895.978 12
14896.558 15
14897.138 8
14897.718 3
14898.299 11
14898.879 18
14899.459 11
14900.039 16
14900.619 16
14901.199 15
14901.779 17
14902.359 20
14902.939 18
14903.520 17
14904.100 23
14904.680 12
14905.260 12
14905.840 9
14906.421 10
14907.001 20
14907.581 20
14908.161 22
14908.742 14
14909.322 13
14909.902 32
14910.482 29
14911.063 27
14911.643 23
14912.223 19
14912.804 16
14913.384 7
14913.964 6
14914.545 11
14915.125 21
14915.706 20
14916.286 16
14916.866 10
14917.447 11
14918.027 17
14918.608 8
14919.188 10
14919.769 22
14920.349 19
14920.930 15
14921.510 10
14922.091 20
14922.671 19
14923.252 27
14923.832 18
14924.413 27
14924.994 15
14925.574 9
14926.155 6
14926.735 9
14927.316 19
14927.897 14
14928.477 11
14929.058 14
14929.639 14
14930.219 18
14930.800 22
14931.381 13
14931.961 15
14932.542 21
14933.123 11
14933.704 14
14934.284 8
14934.865 5
14935.446 7
14936.027 21
14936.608 23
14937.188 16
14937.769 13
14938.350 12
14938.931 10
14939.512 15
14940.093 4
14940.673 5
14941.254 25
14941.835 13
14942.416 10
14942.997 18
14943.578 13
14944.159 15
14944.740 15
14945.321 18
14945.902 16
14946.483 11
14947.064 10
14947.645 8
14948.226 6
14948.807 4
14949.388 6
14949.969 7
14950.550 11
14951.131 15
14951.712 11
14952.294 5
14952.875 18
14953.456 11
14954.037 21
14954.618 34
14955.199 32
14955.780 21
14956.362 13
14956.943 6
14957.524 2
14958.105 12
14958.687 12
14959.268 16
14959.849 15
14960.430 11
14961.012 14
14961.593 4
14962.174 7
14962.756 13
14963.337 19
14963.918 24
14964.500 14
14965.081 24
14965.662 14
14966.244 11
14966.825 19
14967.406 27
14967.988 32
14968.569 21
14969.151 27
14969.732 19
14970.314 18
14970.895 25
14971.477 26
14972.058 29
14972.640 25
14973.221 17
14973.803 16
14974.384 7
14974.966 23
14975.547 22
14976.129 23
14976.710 15
14977.292 14
14977.874 20
14978.455 16
14979.037 12
14979.619 28
14980.200 34
14980.782 28
14981.364 21
14981.945 13
14982.527 16
14983.109 16
14983.690 9
14984.272 15
14984.854 15
14985.436 24
14986.017 23
14986.599 16
14987.181 12
14987.763 15
14988.345 24
14988.926 11
14989.508 15
14990.090 20
14990.672 26
14991.254 13
14991.836 16
14992.418 10
14992.999 6
14993.581 10
14994.163 7
14994.745 19
14995.327 12
14995.909 11
14996.491 8
14997.073 14
14997.655 16
14998.237 5
14998.819 16
14999.401 8
14999.983 6
15000.565 10
15001.147 7
15001.729 18
15002.311 24
15002.893 24
15003.476 19
15004.058 14
15004.640 17
15005.222 24
15005.804 16
15006.386 9
15006.968 10
15007.551 16
15008.133 8
15008.715 11
15009.297 7
15009.879 11
15010.462 11
15011.044 11
15011.626 14
15012.209 11
15012.791 10
15013.373 14
15013.955 20
15014.538 26
15015.120 20
15015.702 15
15016.285 12
15016.867 11
15017.450 9
15018.032 17
15018.614 10
15019.197 14
15019.779 15
15020.362 7
15020.944 3
15021.526 6
15022.109 18
15022.691 19
15023.274 14
15023.856 7
15024.439 10
15025.021 6
15025.604 13
15026.186 11
15026.769 10
15027.352 10
15027.934 26
15028.517 25
15029.099 24
15029.682 18
15030.265 17
15030.847 9
15031.430 12
15032.013 18
15032.595 20
15033.178 10
15033.761 9
15034.343 11
15034.926 19
15035.509 31
15036.092 26
15036.674 16
15037.257 19
15037.840 20
15038.423 12
15039.005 5
15039.588 4
15040.171 7
15040.754 12
15041.337 21
15041.919 27
15042.502 26
15043.085 21
15043.668 17
15044.251 14
15044.834 15
15045.417 17
15046.000 19
15046.583 19
15047.166 17
15047.749 5
15048.332 10
15048.915 5
15049.498 7
15050.081 6
15050.664 34
15051.247 38
15051.830 39
15052.413 24
15052.996 21
15053.579 23
15054.162 19
15054.745 14
15055.328 6
15055.911 12
15056.494 9
15057.078 13
15057.661 15
15058.244 3
15058.827 16
15059.410 8
15059.993 10
15060.577 12
15061.160 7
15061.743 12
15062.326 12
15062.910 5
15063.493 12
15064.076 12
15064.659 5
15065.243 9
15065.826 9
15066.409 13
15066.993 13
15067.576 12
15068.159 9
15068.743 12
15069.326 15
15069.910 13
15070.493 18
15071.076 26
15071.660 23
15072.243 10
15072.827 3
15073.410 11
15073.994 25
15074.577 33
15075.161 17
15075.744 12
15076.328 18
15076.911 3
15077.495 2
15078.078 9
15078.662 8
15079.245 8
15079.829 12
15080.413 11
15080.996 11
15081.580 18
15082.163 16
15082.747 11
15083.331 18
15083.914 21
15084.498 13
15085.082 21
15085.665 17
15086.249 17
15086.833 11
15087.417 19
15088.000 27
15088.584 22
15089.168 17
15089.752 10
15090.335 17
15090.919 21
15091.503 19
15092.087 16
15092.671 10
15093.255 5
15093.838 11
15094.422 18
15095.006 23
15095.590 22
15096.174 20
15096.758 26
15097.342 15
15097.926 8
15098.510 8
15099.094 6
15099.678 8
15100.262 17
15100.846 23
15101.430 20
15102.014 19
15102.598 14
15103.182 8
15103.766 10
15104.350 13
15104.934 16
15105.518 9
15106.102 7
15106.686 6
15107.270 8
15107.854 18
15108.438 27
15109.023 29
15109.607 19
15110.191 15
15110.775 21
15111.359 20
15111.944 23
15112.528 21
15113.112 12
15113.696 8
15114.280 16
15114.865 16
15115.449 16
15116.033 12
15116.618 12
15117.202 17
15117.786 15
15118.371 16
15118.955 13
15119.539 22
15120.124 22
15120.708 41
15121.292 35
15121.877 32
15122.461 14
15123.046 13
15123.630 18
15124.214 12
15124.799 11
15125.383 12
15125.968 13
15126.552 14
15127.137 24
15127.721 22
15128.306 22
15128.890 23
15129.475 14
15130.059 10
15130.644 8
15131.229 20
15131.813 15
15132.398 21
15132.982 16
15133.567 17
15134.152 12
15134.736 10
15135.321 10
15135.906 10
15136.490 3
15137.075 8
15137.660 9
15138.244 17
15138.829 23
15139.414 18
15139.999 11
15140.583 9
15141.168 5
15141.753 2
15142.338 9
15142.923 12
15143.507 26
15144.092 23
15144.677 12
15145.262 13
15145.847 13
15146.432 6
15147.017 12
15147.601 9
15148.186 18
15148.771 10
15149.356 5
15149.941 8
15150.526 17
15151.111 18
15151.696 17
15152.281 15
15152.866 12
15153.451 16
15154.036 6
15154.621 7
15155.206 10
15155.791 9
15156.376 7
15156.961 3
15157.546 2
15158.131 19
15158.717 38
15159.302 29
15159.887 19
15160.472 12
15161.057 7
15161.642 9
15162.227 9
15162.813 11
15163.398 7
15163.983 4
15164.568 8
15165.153 12
15165.739 11
15166.324 9
15166.909 17
15167.495 19
15168.080 17
15168.665 11
15169.250 11
15169.836 14
15170.421 10
15171.006 9
15171.592 16
15172.177 18
15172.763 8
15173.348 3
15173.933 8
15174.519 7
15175.104 5
15175.690 11
15176.275 7
15176.861 13
15177.446 18
15178.031 5
15178.617 16
15179.202 9
15179.788 4
15180.374 3
15180.959 10
15181.545 14
15182.130 16
15182.716 13
15183.301 13
15183.887 4
15184.473 9
15185.058 7
15185.644 26
15186.229 27
15186.815 21
15187.401 15
15187.986 10
15188.572 13
15189.158 14
15189.743 8
15190.329 16
15190.915 12
15191.501 15
15192.086 16
15192.672 20
15193.258 8
15193.844 4
15194.430 27
15195.015 24
15195.601 22
15196.187 19
15196.773 15
15197.359 19
15197.945 20
15198.530 21
15199.116 24
15199.702 18
15200.288 13
15200.874 4
15201.460 2
15202.046 10
15202.632 38
15203.218 28
15203.804 17
15204.390 21
15204.976 22
15205.562 19
15206.148 15
15206.734 13
15207.320 18
15207.906 22
15208.492 15
15209.078 26
15209.664 17
15210.250 9
15210.836 14
15211.423 19
15212.009 18
15212.595 14
15213.181 13
15213.767 10
15214.353 13
15214.940 16
15215.526 20
15216.112 20
15216.698 18
15217.284 11
15217.871 6
15218.457 16
15219.043 23
15219.630 19
15220.216 16
15220.802 23
15221.388 13
15221.975 18
15222.561 16
15223.147 13
15223.734 14
15224.320 16
15224.907 14
15225.493 14
15226.079 13
15226.666 7
15227.252 8
15227.839 7
15228.425 11
15229.012 15
15229.598 11
15230.185 5
15230.771 12
15231.358 13
15231.944 21
15232.531 24
15233.117 11
15233.704 13
15234.290 16
15234.877 15
15235.463 17
15236.050 11
15236.637 12
15237.223 18
15237.810 26
15238.397 13
15238.983 14
15239.570 15
15240.157 17
15240.743 24
15241.330 18
15241.917 20
15242.503 10
15243.090 5
15243.677 19
15244.264 15
15244.850 10
15245.437 10
15246.024 8
15246.611 10
15247.198 10
15247.784 8
15248.371 5
15248.958 5
15249.545 14
15250.132 9
15250.719 6
15251.306 1
15251.892 13
15252.479 18
15253.066 13
15253.653 17
15254.240 18
15254.827 15
15255.414 12
15256.001 10
15256.588 21
15257.175 31
15257.762 30
15258.349 30
15258.936 27
15259.523 30
15260.110 24
15260.697 16
15261.285 14
15261.872 14
15262.459 6
15263.046 12
15263.633 8
15264.220 12
15264.807 7
15265.394 10
15265.982 9
15266.569 12
15267.156 11
15267.743 9
15268.330 6
15268.918 10
15269.505 8
15270.092 7
15270.679 15
15271.267 12
15271.854 5
15272.441 6
15273.029 7
15273.616 6
15274.203 11
15274.791 13
15275.378 10
15275.965 9
15276.553 12
15277.140 9
15277.727 20
15278.315 20
15278.902 32
15279.490 30
15280.077 20
15280.665 16
15281.252 18
15281.840 14
15282.427 19
15283.015 27
15283.602 35
15284.190 23
15284.777 9
15285.365 11
15285.952 4
15286.540 5
15287.127 5
15287.715 14
15288.303 15
15288.890 16
15289.478 11
15290.066 24
15290.653 19
15291.241 16
15291.828 6
15292.416 12
15293.004 21
15293.592 11
15294.179 23
15294.767 25
15295.355 18
15295.943 16
15296.530 15
15297.118 12
15297.706 20
15298.294 15
15298.881 19
15299.469 19
15300.057 12
15300.645 17
15301.233 13
15301.821 9
15302.409 10
15302.996 19
15303.584 19
15304.172 17
15304.760 8
15305.348 6
15305.936 13
15306.524 20
15307.112 12
15307.700 11
15308.288 9
15308.876 18
15309.464 9
15310.052 10
15310.640 19
15311.228 17
15311.816 34
15312.404 22
15312.992 15
15313.580 12
15314.168 5
15314.757 21
15315.345 14
15315.933 15
15316.521 7
15317.109 8
15317.697 4
15318.285 10
15318.874 15
15319.462 21
15320.050 27
15320.638 23
15321.226 14
15321.815 15
15322.403 17
15322.991 17
15323.580 18
15324.168 20
15324.756 21
15325.344 13
15325.933 14
15326.521 16
15327.109 13
15327.698 5
15328.286 12
15328.875 21
15329.463 24
15330.051 17
15330.640 25
15331.228 24
15331.817 21
15332.405 23
15332.994 22
15333.582 11
15334.171 4
15334.759 17
15335.348 23
15335.936 25
15336.525 29
15337.113 16
15337.702 19
15338.290 14
15338.879 15
15339.467 17
15340.056 13
15340.645 13
15341.233 9
15341.822 20
15342.411 14
15342.999 5
15343.588 13
15344.177 10
15344.765 5
15345.354 7
15345.943 19
15346.531 17
15347.120 10
15347.709 13
15348.298 11
15348.886 24
15349.475 17
15350.064 12
15350.653 12
15351.242 34
15351.830 28
15352.419 17
15353.008 9
15353.597 14
15354.186 15
15354.775 14
15355.364 10
15355.952 15
15356.541 12
15357.130 15
15357.719 17
15358.308 8
15358.897 30
15359.486 23
15360.075 18
15360.664 13
15361.253 21
15361.842 21
15362.431 13
15363.020 6
15363.609 9
15364.198 7
15364.787 14
15365.376 18
15365.966 11
15366.555 6
15367.144 10
15367.733 6
15368.322 2
15368.911 4
15369.500 14
15370.090 17
15370.679 23
15371.268 16
15371.857 8
15372.446 16
15373.036 22
15373.625 18
15374.214 22
15374.803 17
15375.393 16
15375.982 8
15376.571 4
15377.160 12
15377.750 9
15378.339 25
15378.928 17
15379.518 14
15380.107 13
15380.697 15
15381.286 15
15381.875 10
15382.465 16
15383.054 28
15383.644 22
15384.233 25
15384.823 14
15385.412 17
15386.001 21
15386.591 15
15387.180 15
15387.770 11
15388.360 18
15388.949 16
15389.539 18
15390.128 7
15390.718 4
15391.307 7
15391.897 13
15392.487 14
15393.076 15
15393.666 11
15394.255 20
15394.845 10
15395.435 9
15396.024 9
15396.614 21
15397.204 25
15397.793 30
15398.383 14
15398.973 22
15399.563 16
15400.152 13
15400.742 14
15401.332 8
15401.922 12
15402.511 12
15403.101 21
15403.691 18
15404.281 18
15404.871 25
15405.461 14
15406.051 24
15406.640 26
15407.230 15
15407.820 15
15408.410 16
15409.000 19
15409.590 19
15410.180 16
15410.770 14
15411.360 15
15411.950 12
15412.540 11
15413.130 24
15413.720 26
15414.310 13
15414.900 12
15415.490 10
15416.080 13
15416.670 15
15417.260 19
15417.850 17
15418.440 19
15419.030 28
15419.620 31
15420.211 18
15420.801 16
15421.391 7
15421.981 3
15422.571 10
15423.161 5
15423.752 3
15424.342 4
15424.932 7
15425.522 11
15426.113 6
15426.703 5
15427.293 12
15427.883 6
15428.474 13
15429.064 10
15429.654 13
15430.245 15
15430.835 7
15431.425 16
15432.016 16
15432.606 8
15433.196 19
15433.787 16
15434.377 8
15434.968 8
15435.558 13
15436.148 21
15436.739 15
15437.329 10
15437.920 7
15438.510 8
15439.101 13
15439.691 10
15440.282 16
15440.872 24
15441.463 18
15442.054 25
15442.644 18
15443.235 21
15443.825 21
15444.416 10
15445.006 11
15445.597 20
15446.188 13
15446.778 14
15447.369 9
15447.960 8
15448.550 3
15449.141 15
15449.732 20
15450.322 13
15450.913 9
15451.504 9
15452.095 12
15452.685 19
15453.276 23
15453.867 15
15454.458 10
15455.048 14
15455.639 11
15456.230 11
15456.821 21
15457.412 17
15458.003 25
15458.594 17
15459.184 7
15459.775 20
15460.366 20
15460.957 17
15461.548 10
15462.139 10
15462.730 13
15463.321 15
15463.912 7
15464.503 19
15465.094 15
15465.685 9
15466.276 12
15466.867 14
15467.458 21
15468.049 19
15468.640 16
15469.231 26
15469.822 22
15470.413 19
15471.004 19
15471.595 12
15472.187 11
15472.778 13
15473.369 9
15473.960 6
15474.551 8
15475.142 9
15475.734 11
15476.325 13
15476.916 19
15477.507 22
15478.099 14
15478.690 16
15479.281 12
15479.872 6
15480.464 10
15481.055 9
15481.646 9
15482.238 8
15482.829 8
15483.420 15
15484.012 6
15484.603 4
15485.194 11
15485.786 16
15486.377 16
15486.968 15
15487.560 17
15488.151 9
15488.743 11
15489.334 22
15489.926 18
15490.517 9
15491.109 11
15491.700 18
15492.292 10
15492.883 15
15493.475 18
15494.066 20
15494.658 16
15495.249 15
15495.841 15
15496.433 20
15497.024 23
15497.616 10
15498.207 7
15498.799 6
15499.391 7
15499.982 12
15500.574 14
15501.166 9
15501.757 7
15502.349 12
15502.941 13
15503.533 10
15504.124 12
15504.716 7
15505.308 18
15505.900 16
15506.491 22
15507.083 18
15507.675 20
15508.267 12
15508.859 18
15509.450 15
15510.042 13
15510.634 12
15511.226 12
15511.818 6
15512.410 6
15513.002 12
15513.594 11
15514.186 13
15514.777 13
15515.369 11
15515.961 2
15516.553 6
15517.145 5
15517.737 13
15518.329 19
15518.921 18
15519.513 15
15520.105 3
15520.698 7
15521.290 16
15521.882 8
15522.474 5
15523.066 7
15523.658 4
15524.250 22
15524.842 24
15525.434 14
15526.027 10
15526.619 18
15527.211 19
15527.803 20
15528.395 10
15528.987 15
15529.580 16
15530.172 12
15530.764 17
15531.356 24
15531.949 12
15532.541 10
15533.133 2
15533.726 8
15534.318 18
15534.910 14
15535.503 18
15536.095 17
15536.687 18
15537.280 13
15537.872 11
15538.464 13
15539.057 16
15539.649 12
15540.242 11
15540.834 8
15541.427 11
15542.019 15
15542.611 14
15543.204 7
15543.796 6
15544.389 22
15544.981 11
15545.574 6
15546.167 9
15546.759 15
15547.352 8
15547.944 5
15548.537 2
15549.129 8
15549.722 12
15550.315 16
15550.907 10
15551.500 6
15552.093 8
15552.685 16
15553.278 15
15553.871 16
15554.463 9
15555.056 5
15555.649 12
15556.241 14
15556.834 13
15557.427 15
15558.020 10
15558.612 7
15559.205 8
15559.798 9
15560.391 16
15560.984 21
15561.577 8
15562.169 14
15562.762 20
15563.355 13
15563.948 17
15564.541 18
15565.134 8
15565.727 10
15566.320 9
15566.913 22
15567.505 22
15568.098 19
15568.691 15
15569.284 9
15569.877 12
15570.470 15
15571.063 8
15571.656 4
15572.249 9
15572.842 12
15573.436 16
15574.029 12
15574.622 10
15575.215 13
15575.808 10
15576.401 13
15576.994 19
15577.587 27
15578.180 21
15578.774 32
15579.367 24
15579.960 19
15580.553 7
15581.146 13
15581.740 12
15582.333 24
15582.926 31
15583.519 20
15584.113 19
15584.706 17
15585.299 15
15585.892 19
15586.486 14
15587.079 10
15587.672 18
15588.266 31
15588.859 19
15589.452 13
15590.046 13
15590.639 6
15591.233 7
15591.826 9
15592.419 8
15593.013 4
15593.606 8
15594.200 7
15594.793 12
15595.387 18
15595.980 5
15596.574 3
15597.167 9
15597.761 7
15598.354 19
15598.948 14
15599.541 21
15600.135 22
15600.728 25
15601.322 22
15601.916 15
15602.509 11
15603.103 16
15603.697 24
15604.290 32
15604.884 13
15605.477 13
15606.071 7
15606.665 1
15607.259 7
15607.852 13
15608.446 20
15609.040 22
15609.633 23
15610.227 16
15610.821 5
15611.415 4
15612.009 4
15612.602 6
15613.196 9
15613.790 17
15614.384 16
15614.978 8
15615.572 8
15616.165 12
15616.759 10
15617.353 10
15617.947 10
15618.541 18
15619.135 24
15619.729 25
15620.323 27
15620.917 14
15621.511 13
15622.105 12
15622.699 11
15623.293 16
15623.887 18
15624.481 11
15625.075 6
15625.669 7
15626.263 9
15626.857 9
15627.451 10
15628.045 5
15628.639 4
15629.233 14
15629.828 15
15630.422 14
15631.016 8
15631.610 12
15632.204 15
15632.798 11
15633.393 13
15633.987 14
15634.581 19
15635.175 10
15635.770 9
15636.364 7
15636.958 13
15637.552 9
15638.147 10
15638.741 6
15639.335 2
15639.930 7
15640.524 8
15641.118 26
15641.713 22
15642.307 24
15642.901 25
15643.496 19
15644.090 16
15644.685 12
15645.279 12
15645.873 10
15646.468 11
15647.062 5
15647.657 6
15648.251 2
15648.846 4
15649.440 7
15650.035 16
15650.629 9
15651.224 6
15651.818 13
15652.413 7
15653.008 5
15653.602 14
15654.197 12
15654.791 13
15655.386 16
15655.981 9
15656.575 15
15657.170 19
15657.765 23
15658.359 22
15658.954 19
15659.549 24
15660.143 16
15660.738 8
15661.333 13
15661.927 21
15662.522 20
15663.117 22
15663.712 15
15664.307 8
15664.901 19
15665.496 15
15666.091 18
15666.686 14
15667.281 21
15667.876 14
15668.470 23
15669.065 21
15669.660 17
15670.255 17
15670.850 16
15671.445 26
15672.040 22
15672.635 16
15673.230 13
15673.825 15
15674.420 14
15675.015 16
15675.610 12
15676.205 6
15676.800 6
15677.395 12
15677.990 4
15678.585 6
15679.180 11
15679.775 8
15680.370 15
15680.965 13
15681.560 11
15682.155 13
15682.751 10
15683.346 5
15683.941 7
15684.536 5
15685.131 11
15685.726 6
15686.322 16
15686.917 18
15687.512 18
15688.107 7
15688.703 3
15689.298 6
15689.893 6
15690.488 6
15691.084 4
15691.679 8
15692.274 15
15692.870 26
15693.465 33
15694.060 20
15694.656 20
15695.251 18
15695.846 14
15696.442 7
15697.037 6
15697.633 5
15698.228 14
15698.824 12
15699.419 15
15700.014 16
15700.610 10
15701.205 8
15701.801 11
15702.396 6
15702.992 10
15703.587 28
15704.183 13
15704.779 12
15705.374 9
15705.970 14
15706.565 21
15707.161 9
15707.756 16
15708.352 16
15708.948 7
15709.543 11
15710.139 11
15710.735 8
15711.330 19
15711.926 8
15712.522 10
15713.117 10
15713.713 11
15714.309 17
15714.905 15
15715.500 18
15716.096 8
15716.692 6
15717.288 7
15717.884 4
15718.479 4
15719.075 6
15719.671 11
15720.267 11
15720.863 13
15721.459 11
15722.055 15
15722.650 16
15723.246 23
15723.842 24
15724.438 19
15725.034 17
15725.630 20
15726.226 16
15726.822 12
15727.418 12
15728.014 24
15728.610 18
15729.206 17
15729.802 10
15730.398 9
15730.994 7
15731.590 9
15732.186 5
15732.782 10
15733.378 7
15733.975 5
15734.571 6
15735.167 12
15735.763 20
15736.359 14
15736.955 11
15737.551 5
15738.148 8
15738.744 11
15739.340 18
15739.936 17
15740.532 9
15741.129 6
15741.725 8
15742.321 5
15742.918 7
15743.514 14
15744.110 7
15744.706 11
15745.303 16
15745.899 12
15746.495 10
15747.092 12
15747.688 9
15748.285 6
15748.881 6
15749.477 20
15750.074 17
15750.670 15
15751.267 11
15751.863 8
15752.459 6
15753.056 10
15753.652 6
15754.249 8
15754.845 9
15755.442 6
15756.038 9
15756.635 23
15757.232 10
15757.828 9
15758.425 17
15759.021 18
15759.618 12
15760.214 13
15760.811 13
15761.408 13
15762.004 7
15762.601 13
15763.198 7
15763.794 12
15764.391 8
15764.988 3
15765.584 3
15766.181 4
15766.778 9
15767.375 14
15767.971 8
15768.568 10
15769.165 5
15769.762 9
15770.358 15
15770.955 9
15771.552 9
15772.149 14
15772.746 21
15773.343 15
15773.939 18
15774.536 9
15775.133 19
15775.730 10
15776.327 5
15776.924 4
15777.521 4
15778.118 10
15778.715 8
15779.312 7
15779.909 8
15780.506 24
15781.103 19
15781.700 20
15782.297 10
15782.894 8
15783.491 0
15784.088 9
15784.685 14
15785.282 9
15785.879 11
15786.476 11
15787.073 9
15787.670 9
15788.268 9
15788.865 5
15789.462 8
15790.059 11
15790.656 14
15791.253 11
15791.851 10
15792.448 10
15793.045 14
15793.642 26
15794.240 14
15794.837 14
15795.434 17
15796.031 16
15796.629 12
15797.226 13
15797.823 12
15798.421 15
15799.018 5
15799.615 12
15800.213 14
15800.810 14
15801.407 16
15802.005 10
15802.602 14
15803.200 14
15803.797 20
15804.395 21
15804.992 16
15805.589 7
15806.187 11
15806.784 16
15807.382 10
15807.979 11
15808.577 10
15809.174 4
15809.772 12
15810.370 15
15810.967 7
15811.565 7
15812.162 7
15812.760 10
15813.357 12
15813.955 10
15814.553 2
15815.150 10
15815.748 11
15816.346 7
15816.943 10
15817.541 16
15818.139 19
15818.736 18
15819.334 11
15819.932 8
15820.530 19
15821.127 22
15821.725 25
15822.323 17
15822.921 10
15823.519 11
15824.116 11
15824.714 7
15825.312 5
15825.910 10
15826.508 13
15827.106 7
15827.704 16
15828.301 22
15828.899 18
15829.497 21
15830.095 16
15830.693 18
15831.291 12
15831.889 9
15832.487 4
15833.085 3
15833.683 6
15834.281 12
15834.879 8
15835.477 15
15836.075 19
15836.673 20
15837.271 9
15837.869 7
15838.467 11
15839.065 13
15839.663 17
15840.262 14
15840.860 14
15841.458 13
15842.056 7
15842.654 9
15843.252 7
15843.851 13
15844.449 9
15845.047 8
15845.645 4
15846.243 1
15846.842 26
15847.440 20
15848.038 12
15848.636 13
15849.235 7
15849.833 13
15850.431 5
15851.030 6
15851.628 20
15852.226 26
15852.825 21
15853.423 12
15854.021 12
15854.620 16
15855.218 15
15855.817 20
15856.415 8
15857.013 10
15857.612 13
15858.210 7
15858.809 9
15859.407 20
15860.006 20
15860.604 16
15861.203 14
15861.801 13
15862.400 10
15862.998 18
15863.597 16
15864.196 20
15864.794 12
15865.393 14
15865.991 10
15866.590 18
15867.189 10
15867.787 15
15868.386 9
15868.985 23
15869.583 26
15870.182 14
15870.781 7
15871.379 13
15871.978 9
15872.577 17
15873.175 10
15873.774 3
15874.373 15
15874.972 15
15875.571 15
15876.169 36
15876.768 39
15877.367 29
15877.966 21
15878.565 23
15879.163 17
15879.762 20
15880.361 17
15880.960 16
15881.559 22
15882.158 22
15882.757 16
15883.356 20
15883.955 22
15884.554 13
15885.153 5
15885.752 13
15886.351 13
15886.950 18
15887.549 15
15888.148 7
15888.747 8
15889.346 9
15889.945 0
15890.544 5
15891.143 8
15891.742 6
15892.341 8
15892.940 14
15893.539 5
15894.138 13
15894.738 16
15895.337 18
15895.936 9
15896.535 10
15897.134 8
15897.734 13
15898.333 12
15898.932 16
15899.531 12
15900.130 9
15900.730 23
15901.329 18
15901.928 18
15902.528 20
15903.127 12
15903.726 3
15904.325 9
15904.925 14
15905.524 20
15906.124 14
15906.723 26
15907.322 24
15907.922 14
15908.521 5
15909.120 4
15909.720 18
15910.319 17
15910.919 16
15911.518 10
15912.118 4
15912.717 3
15913.317 3
15913.916 14
15914.516 15
15915.115 5
15915.715 8
15916.314 4
15916.914 10
15917.514 17
15918.113 15
15918.713 16
15919.312 13
15919.912 14
15920.512 10
15921.111 8
15921.711 14
15922.311 25
15922.910 18
15923.510 8
15924.110 2
15924.709 6
15925.309 5
15925.909 17
15926.508 23
15927.108 19
15927.708 13
15928.308 12
15928.908 5
15929.507 11
15930.107 12
15930.707 4
15931.307 7
15931.907 20
15932.507 22
15933.106 15
15933.706 9
15934.306 19
15934.906 21
15935.506 18
15936.106 22
15936.706 10
15937.306 11
15937.906 18
15938.506 12
15939.106 9
15939.706 17
15940.306 10
15940.906 16
15941.506 18
15942.106 14
15942.706 15
15943.306 14
15943.906 15
15944.506 22
15945.106 22
15945.706 22
15946.306 22
15946.906 13
15947.507 15
15948.107 17
15948.707 10
15949.307 7
15949.907 7
15950.507 17
15951.108 15
15951.708 20
15952.308 30
15952.908 14
15953.509 12
15954.109 20
15954.709 14
15955.309 6
15955.910 2
15956.510 6
15957.110 3
15957.711 7
15958.311 11
15958.911 12
15959.512 16
15960.112 27
15960.713 18
15961.313 9
15961.913 6
15962.514 9
15963.114 10
15963.715 10
15964.315 12
15964.916 10
15965.516 6
15966.117 6
15966.717 4
15967.318 11
15967.918 5
15968.519 8
15969.119 12
15969.720 18
15970.320 10
15970.921 7
15971.521 16
15972.122 19
15972.723 12
15973.323 9
15973.924 13
15974.525 6
15975.125 17
15975.726 14
15976.327 14
15976.927 15
15977.528 14
15978.129 16
15978.729 17
15979.330 18
15979.931 11
15980.532 11
15981.132 8
15981.733 12
15982.334 22
15982.935 13
15983.536 14
15984.136 11
15984.737 16
15985.338 11
15985.939 10
15986.540 13
15987.141 16
15987.742 19
15988.343 16
15988.943 16
15989.544 14
15990.145 20
15990.746 12
15991.347 13
15991.948 11
15992.549 10
15993.150 8
15993.751 8
15994.352 9
15994.953 7
15995.554 14
15996.155 8
15996.756 7
15997.358 10
15997.959 12
15998.560 12
15999.161 20
15999.762 20
16000.363 12
16000.964 13
16001.565 10
16002.167 16
16002.768 13
16003.369 25
16003.970 15
16004.571 12
16005.173 4
16005.774 11
16006.375 16
16006.976 14
16007.578 20
16008.179 13
16008.780 9
16009.381 18
16009.983 14
16010.584 15
16011.185 14
16011.787 15
16012.388 11
16012.989 9
16013.591 7
16014.192 6
16014.794 12
16015.395 18
16015.997 30
16016.598 26
16017.199 28
16017.801 25
16018.402 28
16019.004 27
16019.605 18
16020.207 11
16020.808 8
16021.410 11
16022.011 11
16022.613 13
16023.215 24
16023.816 25
16024.418 14
16025.019 16
16025.621 8
16026.222 8
16026.824 3
16027.426 7
16028.027 19
16028.629 9
16029.231 5
16029.832 3
16030.434 27
16031.036 25
16031.638 30
16032.239 29
16032.841 17
16033.443 22
16034.045 8
16034.646 13
16035.248 19
16035.850 14
16036.452 15
16037.054 19
16037.655 19
16038.257 16
16038.859 23
16039.461 13
16040.063 17
16040.665 25
16041.267 18
16041.869 10
16042.470 11
16043.072 7
16043.674 5
16044.276 10
16044.878 12
16045.480 26
16046.082 19
16046.684 20
16047.286 13
16047.888 17
16048.490 22
16049.092 17
16049.694 19
16050.296 18
16050.899 25
16051.501 14
16052.103 6
16052.705 4
16053.307 18
16053.909 14
16054.511 6
16055.113 8
16055.716 7
16056.318 6
16056.920 13
16057.522 19
16058.124 13
16058.727 12
16059.329 19
16059.931 10
16060.533 10
16061.136 16
16061.738 13
16062.340 8
16062.943 11
16063.545 7
16064.147 9
16064.750 11
16065.352 20
16065.954 26
16066.557 23
16067.159 12
16067.761 7
16068.364 3
16068.966 4
16069.569 6
16070.171 6
16070.774 2
16071.376 10
16071.979 7
16072.581 11
16073.184 11
16073.786 9
16074.389 10
16074.991 10
16075.594 15
16076.196 13
16076.799 10
16077.401 10
16078.004 8
16078.607 13
16079.209 10
16079.812 21
16080.414 33
16081.017 27
16081.620 20
16082.222 14
16082.825 21
16083.428 18
16084.030 19
16084.633 18
16085.236 17
16085.839 13
16086.441 19
16087.044 15
16087.647 6
16088.250 14
16088.852 20
16089.455 22
16090.058 18
16090.661 20
16091.264 11
16091.867 11
16092.469 23
16093.072 37
16093.675 24
16094.278 13
16094.881 8
16095.484 10
16096.087 11
16096.690 10
16097.293 13
16097.896 22
16098.499 24
16099.102 23
16099.705 20
16100.308 38
16100.911 27
16101.514 17
16102.117 22
16102.720 14
16103.323 16
16103.926 17
16104.529 15
16105.132 14
16105.735 22
16106.338 16
16106.942 20
16107.545 15
16108.148 29
16108.751 40
16109.354 26
16109.957 19
16110.561 13
16111.164 17
16111.767 17
16112.370 17
16112.973 16
16113.577 15
16114.180 8
16114.783 7
16115.387 11
16115.990 13
16116.593 23
16117.196 14
16117.800 6
16118.403 6
16119.007 6
16119.610 5
16120.213 9
16120.817 16
16121.420 16
16122.023 15
16122.627 23
16123.230 32
16123.834 25
16124.437 18
16125.041 15
16125.644 12
16126.248 13
16126.851 15
16127.455 13
16128.058 15
16128.662 23
16129.265 18
16129.869 12
16130.472 18
16131.076 17
16131.680 19
16132.283 23
16132.887 18
16133.490 16
16134.094 6
16134.698 14
16135.301 17
16135.905 14
16136.509 16
16137.112 27
16137.716 16
16138.320 20
16138.924 21
16139.527 24
16140.131 13
16140.735 15
16141.339 9
16141.942 7
16142.546 13
16143.150 13
16143.754 15
16144.358 9
16144.962 8
16145.565 21
16146.169 19
16146.773 13
16147.377 12
16147.981 11
16148.585 10
16149.189 12
16149.793 16
16150.397 11
16151.001 12
16151.605 14
16152.209 17
16152.813 11
16153.417 11
16154.021 13
16154.625 13
16155.229 10
16155.833 2
16156.437 4
16157.041 9
16157.645 5
16158.249 13
16158.853 14
16159.457 12
16160.061 14
16160.665 17
16161.270 21
16161.874 16
16162.478 12
16163.082 10
16163.686 15
16164.291 12
16164.895 23
16165.499 23
16166.103 23
16166.707 17
16167.312 14
16167.916 7
16168.520 10
16169.125 15
16169.729 9
16170.333 12
16170.938 14
16171.542 20
16172.146 13
16172.751 8
16173.355 7
16173.959 15
16174.564 15
16175.168 13
16175.773 10
16176.377 11
16176.981 14
16177.586 14
16178.190 10
16178.795 12
16179.399 18
16180.004 29
16180.608 18
16181.213 27
16181.817 18
16182.422 22
16183.026 26
16183.631 17
16184.236 9
16184.840 4
16185.445 3
16186.049 13
16186.654 21
16187.259 19
16187.863 19
16188.468 11
16189.073 18
16189.677 12
16190.282 10
16190.887 12
16191.491 31
16192.096 26
16192.701 19
16193.306 13
16193.910 8
16194.515 18
16195.120 26
16195.725 34
16196.330 29
16196.934 15
16197.539 13
16198.144 12
16198.749 15
16199.354 12
16199.959 22
16200.563 8
16201.168 4
16201.773 5
16202.378 10
16202.983 12
16203.588 11
16204.193 8
16204.798 4
16205.403 4
16206.008 11
16206.613 10
16207.218 21
16207.823 24
16208.428 33
16209.033 21
16209.638 14
16210.243 19
16210.848 21
16211.453 16
16212.058 18
16212.663 13
16213.269 12
16213.874 8
16214.479 12
16215.084 19
16215.689 22
16216.294 15
16216.900 13
16217.505 12
16218.110 17
16218.715 18
16219.320 20
16219.926 13
16220.531 12
16221.136 17
16221.741 7
16222.347 11
16222.952 17
16223.557 17
16224.163 16
16224.768 19
16225.373 21
16225.979 12
16226.584 13
16227.189 18
16227.795 15
16228.400 8
16229.006 8
16229.611 12
16230.216 23
16230.822 13
16231.427 15
16232.033 7
16232.638 8
16233.244 12
16233.849 6
16234.455 5
16235.060 21
16235.666 20
16236.271 15
16236.877 9
16237.483 11
16238.088 5
16238.694 10
16239.299 12
16239.905 13
16240.511 8
16241.116 4
16241.722 6
16242.328 3
16242.933 14
16243.539 20
16244.145 25
16244.750 21
16245.356 12
16245.962 11
16246.568 21
16247.173 22
16247.779 18
16248.385 14
16248.991 7
16249.596 8
16250.202 5
16250.808 9
16251.414 10
16252.020 20
16252.626 30
16253.231 15
16253.837 8
16254.443 19
16255.049 15
16255.655 16
16256.261 15
16256.867 14
16257.473 15
16258.079 10
16258.685 6
16259.291 8
16259.897 13
16260.503 11
16261.109 16
16261.715 9
16262.321 7
16262.927 6
16263.533 7
16264.139 11
16264.745 17
16265.351 17
16265.957 20
16266.563 18
16267.169 9
16267.776 3
16268.382 8
16268.988 13
16269.594 13
16270.200 11
16270.806 8
16271.413 11
16272.019 6
16272.625 10
16273.231 32
16273.838 31
16274.444 10
16275.050 6
16275.656 6
16276.263 16
16276.869 15
16277.475 21
16278.082 16
16278.688 6
16279.294 7
16279.901 7
16280.507 10
16281.113 10
16281.720 9
16282.326 13
16282.933 12
16283.539 10
16284.145 19
16284.752 15
16285.358 15
16285.965 12
16286.571 18
16287.178 19
16287.784 18
16288.391 31
16288.997 31
16289.604 32
16290.210 23
16290.817 12
16291.424 15
16292.030 10
16292.637 10
16293.243 8
16293.850 16
16294.457 15
16295.063 8
16295.670 7
16296.277 5
16296.883 7
16297.490 11
16298.097 6
16298.703 2
16299.310 22
16299.917 15
16300.524 17
16301.130 18
16301.737 10
16302.344 7
16302.951 13
16303.558 19
16304.164 16
16304.771 10
16305.378 24
16305.985 35
16306.592 27
16307.199 25
16307.805 13
16308.412 16
16309.019 21
16309.626 13
16310.233 19
16310.840 16
16311.447 17
16312.054 12
16312.661 9
16313.268 4
16313.875 8
16314.482 12
16315.089 22
16315.696 29
16316.303 22
16316.910 23
16317.517 29
16318.124 26
16318.731 29
16319.338 13
16319.945 11
16320.553 8
16321.160 23
16321.767 12
16322.374 26
16322.981 27
16323.588 19
16324.195 25
16324.803 24
16325.410 24
16326.017 18
16326.624 21
16327.232 21
16327.839 21
16328.446 22
16329.053 17
16329.661 15
16330.268 12
16330.875 14
16331.483 6
16332.090 8
16332.697 19
16333.305 20
16333.912 19
16334.519 21
16335.127 16
16335.734 18
16336.342 26
16336.949 15
16337.556 9
16338.164 5
16338.771 4
16339.379 3
16339.986 4
16340.594 10
16341.201 11
16341.809 9
16342.416 6
16343.024 3
16343.631 6
16344.239 10
16344.847 8
16345.454 3
16346.062 9
16346.669 19
16347.277 17
16347.885 24
16348.492 16
16349.100 12
16349.707 4
16350.315 11
16350.923 13
16351.531 15
16352.138 34
16352.746 31
16353.354 22
16353.961 19
16354.569 8
16355.177 13
16355.785 19
16356.392 15
16357.000 6
16357.608 21
16358.216 27
16358.824 22
16359.432 24
16360.039 17
16360.647 13
16361.255 15
16361.863 15
16362.471 12
16363.079 8
16363.687 17
16364.295 12
16364.903 6
16365.511 11
16366.119 8
16366.727 10
16367.335 16
16367.943 13
16368.551 11
16369.159 8
16369.767 6
16370.375 14
16370.983 27
16371.591 14
16372.199 21
16372.807 20
16373.415 10
16374.023 13
16374.631 16
16375.239 14
16375.848 13
16376.456 12
16377.064 10
16377.672 6
16378.280 5
16378.888 4
16379.497 16
16380.105 14
16380.713 17
16381.321 17
16381.930 14
16382.538 9
16383.146 13
16383.754 10
16384.363 12
16384.971 12
16385.579 5
16386.188 12
16386.796 6
16387.404 14
16388.013 26
16388.621 14
16389.230 23
16389.838 21
16390.446 11
16391.055 8
16391.663 20
16392.272 24
16392.880 27
16393.489 18
16394.097 13
16394.706 20
16395.314 18
16395.923 18
16396.531 22
16397.140 24
16397.748 9
16398.357 10
16398.965 7
16399.574 1
16400.183 10
16400.791 13
16401.400 10
16402.008 7
16402.617 9
16403.226 12
16403.834 17
16404.443 9
16405.052 5
16405.661 9
16406.269 10
16406.878 8
16407.487 3
16408.095 14
16408.704 11
16409.313 15
16409.922 5
16410.531 7
16411.139 8
16411.748 10
16412.357 14
16412.966 12
16413.575 15
16414.183 26
16414.792 16
16415.401 23
16416.010 31
16416.619 29
16417.228 15
16417.837 12
16418.446 9
16419.055 15
16419.664 23
16420.273 24
16420.882 20
16421.491 21
16422.100 15
16422.709 17
16423.318 16
16423.927 10
16424.536 25
16425.145 21
16425.754 12
16426.363 33
16426.972 26
16427.581 34
16428.190 22
16428.799 10
16429.409 23
16430.018 16
16430.627 19
16431.236 15
16431.845 23
16432.454 15
16433.064 11
16433.673 3
16434.282 7
16434.891 15
16435.501 21
16436.110 17
16436.719 19
16437.328 8
16437.938 12
16438.547 10
16439.156 5
16439.766 5
16440.375 10
16440.984 11
16441.594 7
16442.203 10
16442.812 8
16443.422 13
16444.031 19
16444.641 17
16445.250 19
16445.860 15
16446.469 12
16447.079 41
16447.688 42
16448.297 38
16448.907 20
16449.517 9
16450.126 12
16450.736 15
16451.345 14
16451.955 3
16452.564 11
16453.174 14
16453.783 7
16454.393 7
16455.003 8
16455.612 19
16456.222 20
16456.832 29
16457.441 28
16458.051 12
16458.661 23
16459.270 16
16459.880 9
16460.490 13
16461.099 14
16461.709 32
16462.319 16
16462.929 11
16463.538 7
16464.148 17
16464.758 18
16465.368 8
16465.978 13
16466.587 7
16467.197 8
16467.807 4
16468.417 21
16469.027 17
16469.637 17
16470.247 14
16470.857 12
16471.466 18
16472.076 15
16472.686 4
16473.296 8
16473.906 15
16474.516 19
16475.126 13
16475.736 1
16476.346 13
16476.956 4
16477.566 14
16478.176 10
16478.786 4
16479.396 3
16480.007 7
16480.617 7
16481.227 20
16481.837 16
16482.447 15
16483.057 14
16483.667 14
16484.277 18
16484.888 15
16485.498 16
16486.108 15
16486.718 19
16487.328 10
16487.939 12
16488.549 15
16489.159 15
16489.769 24
16490.380 18
16490.990 8
16491.600 16
16492.210 12
16492.821 6
16493.431 10
16494.041 9
16494.652 15
16495.262 12
16495.872 19
16496.483 16
16497.093 13
16497.704 18
16498.314 20
16498.924 20
16499.535 22
16500.145 9
16500.756 7
16501.366 8
16501.977 11
16502.587 12
16503.198 11
16503.808 10
16504.419 8
16505.029 11
16505.640 16
16506.250 22
16506.861 14
16507.472 13
16508.082 10
16508.693 4
16509.303 23
16509.914 19
16510.525 11
16511.135 8
16511.746 6
16512.357 4
16512.967 7
16513.578 16
16514.189 25
16514.800 15
16515.410 18
16516.021 18
16516.632 14
16517.243 18
16517.853 6
16518.464 7
16519.075 19
16519.686 16
16520.297 25
16520.907 25
16521.518 12
16522.129 15
16522.740 13
16523.351 9
16523.962 13
16524.573 11
16525.184 4
16525.794 17
16526.405 12
16527.016 12
16527.627 4
16528.238 7
16528.849 4
16529.460 4
16530.071 4
16530.682 9
16531.293 11
16531.904 9
16532.515 9
16533.126 7
16533.737 13
16534.349 15
16534.960 19
16535.571 19
16536.182 7
16536.793 9
16537.404 15
16538.015 13
16538.626 12
16539.238 5
16539.849 6
16540.460 13
16541.071 11
16541.682 12
16542.294 19
16542.905 22
16543.516 18
16544.127 23
16544.739 21
16545.350 38
16545.961 25
16546.573 13
16547.184 8
16547.795 17
16548.407 12
16549.018 17
16549.629 13
16550.241 6
16550.852 5
16551.463 4
16552.075 11
16552.686 5
16553.298 18
16553.909 19
16554.521 20
16555.132 28
16555.744 24
16556.355 16
16556.966 19
16557.578 18
16558.190 10
16558.801 15
16559.413 16
16560.024 20
16560.636 17
16561.247 22
16561.859 13
16562.470 2
16563.082 7
16563.694 6
16564.305 5
16564.917 9
16565.529 21
16566.140 21
16566.752 26
16567.364 10
16567.975 10
16568.587 16
16569.199 16
16569.811 17
16570.422 13
16571.034 7
16571.646 7
16572.258 10
16572.869 10
16573.481 6
16574.093 4
16574.705 10
16575.317 12
16575.929 23
16576.540 22
16577.152 19
16577.764 17
16578.376 17
16578.988 18
16579.600 11
16580.212 10
16580.824 7
16581.436 6
16582.048 14
16582.660 9
16583.272 6
16583.884 8
16584.496 18
16585.108 20
16585.720 13
16586.332 19
16586.944 18
16587.556 16
16588.168 6
16588.780 16
16589.392 13
16590.004 5
16590.616 11
16591.228 14
16591.841 13
16592.453 13
16593.065 7
16593.677 17
16594.289 17
16594.902 14
16595.514 19
16596.126 17
16596.738 15
16597.350 6
16597.963 3
16598.575 25
16599.187 20
16599.800 24
16600.412 24
16601.024 22
16601.636 10
16602.249 5
16602.861 12
16603.473 29
16604.086 22
16604.698 15
16605.311 19
16605.923 12
16606.535 12
16607.148 23
16607.760 16
16608.373 11
16608.985 7
16609.598 8
16610.210 9
16610.823 9
16611.435 15
16612.048 12
16612.660 5
16613.273 9
16613.885 10
16614.498 15
16615.110 19
16615.723 14
16616.336 9
16616.948 7
16617.561 1
16618.173 7
16618.786 5
16619.399 8
16620.011 8
16620.624 8
16621.237 7
16621.849 8
16622.462 15
16623.075 13
16623.688 17
16624.300 16
16624.913 10
16625.526 12
16626.139 11
16626.751 15
16627.364 14
16627.977 18
16628.590 21
16629.203 18
16629.816 19
16630.428 13
16631.041 11
16631.654 10
16632.267 16
16632.880 14
16633.493 17
16634.106 15
16634.719 15
16635.332 11
16635.945 14
16636.558 12
16637.171 7
16637.784 8
16638.397 15
16639.010 19
16639.623 33
16640.236 32
16640.849 16
16641.462 11
16642.075 7
16642.688 6
16643.301 2
16643.914 13
16644.527 15
16645.140 8
16645.753 8
16646.367 2
16646.980 10
16647.593 12
16648.206 9
16648.819 9
16649.432 7
16650.046 15
16650.659 15
16651.272 10
16651.885 12
16652.499 6
16653.112 6
16653.725 15
16654.339 18
16654.952 21
16655.565 16
16656.178 12
16656.792 21
16657.405 21
16658.019 18
16658.632 10
16659.245 6
16659.859 14
16660.472 7
16661.086 11
16661.699 21
16662.312 21
16662.926 11
16663.539 7
16664.153 17
16664.766 18
16665.380 16
16665.993 19
16666.607 16
16667.220 4
16667.834 6
16668.447 7
16669.061 23
16669.675 21
16670.288 13
16670.902 11
16671.515 24
16672.129 17
16672.743 10
16673.356 18
16673.970 8
16674.584 5
16675.197 11
16675.811 11
16676.425 17
16677.038 19
16677.652 13
16678.266 15
16678.880 8
16679.493 9
16680.107 18
16680.721 10
16681.335 12
16681.948 17
16682.562 13
16683.176 11
16683.790 22
16684.404 16
16685.018 16
16685.632 25
16686.245 17
16686.859 18
16687.473 17
16688.087 15
16688.701 14
16689.315 17
16689.929 15
16690.543 14
16691.157 23
16691.771 15
16692.385 15
16692.999 19
16693.613 16
16694.227 10
16694.841 9
16695.455 7
16696.069 10
16696.683 19
16697.297 26
16697.911 17
16698.525 16
16699.140 6
16699.754 4
16700.368 11
16700.982 17
16701.596 13
16702.210 9
16702.825 12
16703.439 7
16704.053 5
16704.667 19
16705.281 26
16705.896 31
16706.510 14
16707.124 20
16707.738 20
16708.353 24
16708.967 18
16709.581 21
16710.196 12
16710.810 12
16711.424 7
16712.039 5
16712.653 16
16713.267 19
16713.882 14
16714.496 26
16715.111 33
16715.725 19
16716.339 13
16716.954 15
16717.568 8
16718.183 12
16718.797 10
16719.412 11
16720.026 17
16720.641 12
16721.255 15
16721.870 15
16722.484 14
16723.099 9
16723.714 14
16724.328 17
16724.943 18
16725.557 19
16726.172 11
16726.787 15
16727.401 19
16728.016 19
16728.631 27
16729.245 35
16729.860 27
16730.475 20
16731.089 12
16731.704 18
16732.319 18
16732.934 20
16733.548 10
16734.163 14
16734.778 15
16735.393 11
16736.007 20
16736.622 21
16737.237 14
16737.852 9
16738.467 13
16739.082 13
16739.696 10
16740.311 7
16740.926 11
16741.541 17
16742.156 18
16742.771 11
16743.386 4
16744.001 11
16744.616 12
16745.231 19
16745.846 10
16746.461 13
16747.076 14
16747.691 15
16748.306 15
16748.921 14
16749.536 17
16750.151 15
16750.766 13
16751.381 11
16751.996 13
16752.611 12
16753.226 7
16753.841 8
16754.457 13
16755.072 9
16755.687 10
16756.302 10
16756.917 13
16757.532 21
16758.148 21
16758.763 18
16759.378 12
16759.993 19
16760.609 18
16761.224 4
16761.839 6
16762.454 13
16763.070 19
16763.685 15
16764.300 11
16764.916 14
16765.531 12
16766.146 11
16766.762 22
16767.377 13
16767.992 15
16768.608 9
16769.223 15
16769.839 19
16770.454 16
16771.069 14
16771.685 12
16772.300 13
16772.916 12
16773.531 23
16774.147 20
16774.762 23
16775.378 16
16775.993 11
16776.609 14
16777.224 9
16777.840 10
16778.456 12
16779.071 17
16779.687 17
16780.302 20
16780.918 25
16781.534 15
16782.149 13
16782.765 11
16783.381 10
16783.996 17
16784.612 25
16785.228 25
16785.843 28
16786.459 14
16787.075 23
16787.691 28
16788.306 27
16788.922 20
16789.538 16
16790.154 12
16790.770 10
16791.385 8
16792.001 9
16792.617 12
16793.233 22
16793.849 23
16794.465 20
16795.080 15
16795.696 11
16796.312 12
16796.928 12
16797.544 10
16798.160 17
16798.776 17
16799.392 18
16800.008 12
16800.624 7
16801.240 20
16801.856 29
16802.472 25
16803.088 21
16803.704 10
16804.320 15
16804.936 28
16805.552 27
16806.168 31
16806.784 32
16807.400 26
16808.017 28
16808.633 26
16809.249 23
16809.865 31
16810.481 34
16811.097 24
16811.714 19
16812.330 22
16812.946 28
16813.562 23
16814.178 19
16814.795 14
16815.411 18
16816.027 21
16816.643 34
16817.260 32
16817.876 31
16818.492 20
16819.109 15
16819.725 18
16820.341 28
16820.958 21
16821.574 24
16822.190 24
16822.807 20
16823.423 15
16824.040 14
16824.656 13
16825.272 7
16825.889 13
16826.505 18
16827.122 18
16827.738 24
16828.355 20
16828.971 25
16829.588 20
16830.204 29
16830.821 21
16831.437 22
16832.054 26
16832.671 34
16833.287 26
16833.904 40
16834.520 33
16835.137 30
16835.754 26
16836.370 23
16836.987 42
16837.604 42
16838.220 36
16838.837 22
16839.454 12
16840.070 21
16840.687 18
16841.304 17
16841.920 26
16842.537 19
16843.154 27
16843.771 26
16844.388 22
16845.004 26
16845.621 19
16846.238 11
16846.855 15
16847.472 17
16848.088 23
16848.705 26
16849.322 28
16849.939 29
16850.556 18
16851.173 33
16851.790 25
16852.407 30
16853.024 33
16853.641 28
16854.258 36
16854.875 31
16855.492 38
16856.109 28
16856.726 22
16857.343 27
16857.960 32
16858.577 32
16859.194 29
16859.811 18
16860.428 16
16861.045 20
16861.662 20
16862.279 17
16862.896 24
16863.513 36
16864.131 25
16864.748 26
16865.365 30
16865.982 31
16866.599 30
16867.216 29
16867.834 25
16868.451 32
16869.068 30
16869.685 30
16870.303 30
16870.920 27
16871.537 23
16872.154 34
16872.772 31
16873.389 16
16874.006 21
16874.624 29
16875.241 18
16875.858 29
16876.476 44
16877.093 32
16877.711 48
16878.328 68
16878.945 59
16879.563 57
16880.180 59
16880.798 56
16881.415 52
16882.033 79
16882.650 67
16883.268 62
16883.885 60
16884.503 73
16885.120 81
16885.738 67
16886.355 79
16886.973 84
16887.590 85
16888.208 71
16888.826 61
16889.443 58
16890.061 64
16890.679 72
16891.296 64
16891.914 67
16892.531 99
16893.149 113
16893.767 86
16894.385 93
16895.002 94
16895.620 101
16896.238 92
16896.855 85
16897.473 73
16898.091 84
16898.709 79
16899.327 78
16899.944 102
16900.562 129
16901.180 108
16901.798 104
16902.416 87
16903.034 68
16903.651 76
16904.269 69
16904.887 78
16905.505 73
16906.123 77
16906.741 82
16907.359 118
16907.977 114
16908.595 109
16909.213 132
16909.831 150
16910.449 135
16911.067 129
16911.685 102
16912.303 78
16912.921 108
16913.539 119
16914.157 137
16914.775 157
16915.393 145
16916.011 134
16916.629 149
16917.247 137
16917.865 142
16918.484 153
16919.102 144
16919.720 162
16920.338 181
16920.956 193
16921.574 231
16922.193 255
16922.811 243
16923.429 278
16924.047 312
16924.666 327
16925.284 353
16925.902 359
16926.520 368
16927.139 405
16927.757 433
16928.375 477
16928.994 554
16929.612 619
16930.230 711
16930.849 798
16931.467 919
16932.086 974
16932.704 1091
16933.322 1258
16933.941 1350
16934.559 1471
16935.178 1598
16935.796 1736
16936.415 1983
16937.033 2200
16937.652 2421
16938.270 2647
16938.889 2856
16939.507 3126
16940.126 3336
16940.744 3646
16941.363 4020
16941.981 4409
16942.600 4801
16943.218 5304
16943.837 5626
16944.456 6008
16945.074 6511
16945.693 7110
16946.312 7553
16946.930 7972
16947.549 8234
16948.168 8509
16948.786 8771
16949.405 9160
16950.024 9454
16950.642 9747
16951.261 9933
16951.880 10072
16952.499 10091
16953.117 10013
16953.736 9972
16954.355 9854
16954.974 9713
16955.593 9402
16956.211 9020
16956.830 8597
16957.449 8039
16958.068 7519
16958.687 6991
16959.306 6452
16959.925 5923
16960.544 5426
16961.162 5015
16961.781 4489
16962.400 4040
16963.019 3566
16963.638 3123
16964.257 2824
16964.876 2638
16965.495 2427
16966.114 2114
16966.733 1904
16967.352 1775
16967.971 1620
16968.590 1547
16969.209 1431
16969.829 1357
16970.448 1288
16971.067 1156
16971.686 1028
16972.305 1030
16972.924 990
16973.543 952
16974.162 901
16974.782 873
16975.401 796
16976.020 797
16976.639 799
16977.258 811
16977.878 802
16978.497 779
16979.116 752
16979.735 763
16980.355 729
16980.974 728
16981.593 750
16982.212 740
16982.832 695
16983.451 680
16984.070 664
16984.690 713
16985.309 683
16985.929 587
16986.548 586
16987.167 608
16987.787 607
16988.406 582
16989.026 612
16989.645 691
16990.264 677
16990.884 683
16991.503 656
16992.123 662
16992.742 682
16993.362 666
16993.981 610
16994.601 608
16995.220 596
16995.840 623
16996.460 646
16997.079 614
16997.699 638
16998.318 621
16998.938 576
16999.558 593
17000.177 583
17000.797 628
17001.416 639
17002.036 627
17002.656 648
17003.275 700
17003.895 679
17004.515 598
17005.135 573
17005.754 628
17006.374 650
17006.994 569
17007.614 560
17008.233 569
17008.853 581
17009.473 548
17010.093 518
17010.713 509
17011.332 505
17011.952 491
17012.572 506
17013.192 499
17013.812 425
17014.432 392
17015.052 373
17015.672 387
17016.291 366
17016.911 342
17017.531 325
17018.151 315
17018.771 322
17019.391 318
17020.011 302
17020.631 303
17021.251 265
17021.871 249
17022.491 254
17023.111 204
17023.731 191
17024.352 220
17024.972 255
17025.592 232
17026.212 233
17026.832 205
17027.452 177
17028.072 190
17028.692 193
17029.312 186
17029.933 225
17030.553 208
17031.173 199
17031.793 181
17032.413 177
17033.034 228
17033.654 223
17034.274 207
17034.894 194
17035.515 166
17036.135 171
17036.755 174
17037.376 213
17037.996 189
17038.616 195
17039.237 197
17039.857 149
17040.477 155
17041.098 177
17041.718 179
17042.338 191
17042.959 174
17043.579 172
17044.200 159
17044.820 169
17045.441 160
17046.061 144
17046.682 171
17047.302 174
17047.923 177
17048.543 204
17049.164 210
17049.784 200
17050.405 200
17051.025 230
17051.646 192
17052.266 168
17052.887 164
17053.508 189
17054.128 162
17054.749 189
17055.369 176
17055.990 187
17056.611 205
17057.231 194
17057.852 179
17058.473 186
17059.093 197
17059.714 209
17060.335 196
17060.956 169
17061.576 159
17062.197 164
17062.818 172
17063.439 174
17064.060 189
17064.680 186
17065.301 162
17065.922 165
17066.543 153
17067.164 182
17067.785 185
17068.405 167
17069.026 143
17069.647 154
17070.268 166
17070.889 159
17071.510 156
17072.131 149
17072.752 122
17073.373 127
17073.994 130
17074.615 155
17075.236 146
17075.857 154
17076.478 148
17077.099 145
17077.720 122
17078.341 122
17078.962 97
17079.583 109
17080.204 133
17080.825 122
17081.446 119
17082.067 109
17082.689 109
17083.310 102
17083.931 115
17084.552 112
17085.173 130
17085.794 159
17086.416 127
17087.037 118
17087.658 107
17088.279 103
17088.900 117
17089.522 139
17090.143 166
17090.764 181
17091.386 194
17092.007 146
17092.628 127
17093.250 128
17093.871 144
17094.492 147
17095.114 165
17095.735 143
17096.356 159
17096.978 156
17097.599 204
17098.221 183
17098.842 185
17099.463 170
17100.085 182
17100.706 163
17101.328 164
17101.949 171
17102.571 197
17103.192 193
17103.814 189
17104.435 197
17105.057 177
17105.678 179
17106.300 180
17106.921 166
17107.543 139
17108.165 140
17108.786 130
17109.408 146
17110.030 151
17110.651 170
17111.273 157
17111.894 153
17112.516 168
17113.138 180
17113.760 165
17114.381 165
17115.003 162
17115.625 172
17116.246 169
17116.868 172
17117.490 159
17118.112 148
17118.734 143
17119.355 137
17119.977 123
17120.599 152
17121.221 141
17121.843 137
17122.464 155
17123.086 183
17123.708 178
17124.330 199
17124.952 194
17125.574 206
17126.196 203
17126.818 220
17127.440 206
17128.062 210
17128.684 181
17129.306 177
17129.928 190
17130.550 166
17131.172 147
17131.794 187
17132.416 211
17133.038 212
17133.660 212
17134.282 204
17134.904 204
17135.526 198
17136.148 202
17136.770 215
17137.392 220
17138.015 225
17138.637 234
17139.259 249
17139.881 286
17140.503 282
17141.125 308
17141.748 320
17142.370 320
17142.992 328
17143.614 369
17144.237 370
17144.859 400
17145.481 415
17146.103 427
17146.726 436
17147.348 488
17147.970 501
17148.593 525
17149.215 498
17149.837 512
17150.460 614
17151.082 669
17151.704 697
17152.327 714
17152.949 741
17153.572 763
17154.194 723
17154.816 715
17155.439 739
17156.061 763
17156.684 790
17157.306 815
17157.929 768
17158.551 818
17159.174 858
17159.796 872
17160.419 836
17161.042 797
17161.664 781
17162.287 791
17162.909 778
17163.532 736
17164.154 692
17164.777 627
17165.400 626
17166.022 588
17166.645 639
17167.268 589
17167.890 623
17168.513 578
17169.136 543
17169.758 527
17170.381 471
17171.004 491
17171.627 461
17172.249 438
17172.872 391
17173.495 398
17174.118 366
17174.741 373
17175.363 408
17175.986 404
17176.609 381
17177.232 381
17177.855 356
17178.478 313
17179.101 275
17179.723 260
17180.346 265
17180.969 305
17181.592 321
17182.215 328
17182.838 282
17183.461 296
17184.084 289
17184.707 273
17185.330 269
17185.953 247
17186.576 241
17187.199 244
17187.822 205
17188.445 196
17189.068 199
17189.691 169
17190.314 194
17190.937 182
17191.561 174
17192.184 178
17192.807 178
17193.430 182
17194.053 177
17194.676 175
17195.299 169
17195.923 189
17196.546 190
17197.169 142
17197.792 132
17198.415 164
17199.039 157
17199.662 128
17200.285 122
17200.909 137
17201.532 171
17202.155 160
17202.778 162
17203.402 151
17204.025 134
17204.648 155
17205.272 163
17205.895 135
17206.519 139
17207.142 143
17207.765 153
17208.389 174
17209.012 191
17209.636 190
17210.259 169
17210.882 183
17211.506 179
17212.129 182
17212.753 179
17213.376 191
17214.000 170
17214.623 169
17215.247 155
17215.871 164
17216.494 132
17217.118 118
17217.741 118
17218.365 144
17218.988 167
17219.612 147
17220.236 151
17220.859 112
17221.483 118
17222.107 131
17222.730 104
17223.354 100
17223.978 110
17224.601 137
17225.225 125
17225.849 90
17226.473 89
17227.096 111
17227.720 91
17228.344 72
17228.968 82
17229.591 83
17230.215 90
17230.839 90
17231.463 93
17232.087 80
17232.711 68
17233.334 78
17233.958 86
17234.582 99
17235.206 106
17235.830 103
17236.454 100
17237.078 99
17237.702 85
17238.326 86
17238.950 114
17239.574 95
17240.198 100
17240.822 88
17241.446 74
17242.070 69
17242.694 60
17243.318 79
17243.942 87
17244.566 88
17245.190 73
17245.814 79
17246.438 81
17247.062 101
17247.686 103
17248.311 127
17248.935 123
17249.559 97
17250.183 113
17250.807 95
17251.431 90
17252.056 101
17252.680 90
17253.304 100
17253.928 102
17254.553 99
17255.177 101
17255.801 88
17256.425 74
17257.050 77
17257.674 88
17258.298 88
17258.923 100
17259.547 101
17260.171 90
17260.796 74
17261.420 104
17262.044 87
17262.669 64
17263.293 63
17263.918 73
17264.542 90
17265.167 94
17265.791 79
17266.415 68
17267.040 71
17267.664 94
17268.289 89
17268.913 95
17269.538 87
17270.162 94
17270.787 94
17271.412 89
17272.036 87
17272.661 86
17273.285 78
17273.910 46
17274.535 62
17275.159 62
17275.784 59
17276.408 67
17277.033 63
17277.658 75
17278.282 46
17278.907 71
17279.532 75
17280.157 50
17280.781 60
17281.406 68
17282.031 58
17282.655 55
17283.280 58
17283.905 68
17284.530 67
17285.155 62
17285.779 58
17286.404 72
17287.029 66
17287.654 85
17288.279 68
17288.904 63
17289.529 51
17290.153 52
17290.778 51
17291.403 43
17292.028 47
17292.653 51
17293.278 56
17293.903 57
17294.528 63
17295.153 62
17295.778 55
17296.403 56
17297.028 80
17297.653 85
17298.278 87
17298.903 93
17299.528 86
17300.153 64
17300.778 63
17301.403 73
17302.029 58
17302.654 64
17303.279 72
17303.904 93
17304.529 85
17305.154 70
17305.779 94
17306.405 94
17307.030 75
17307.655 73
17308.280 63
17308.905 57
17309.531 53
17310.156 57
17310.781 59
17311.407 47
17312.032 45
17312.657 57
17313.282 71
17313.908 86
17314.533 86
17315.158 73
17315.784 67
17316.409 64
17317.034 68
17317.660 60
17318.285 60
17318.911 53
17319.536 69
17320.162 101
17320.787 86
17321.412 72
17322.038 72
17322.663 68
17323.289 70
17323.914 77
17324.540 98
17325.165 91
17325.791 82
17326.417 78
17327.042 71
17327.668 75
17328.293 71
17328.919 65
17329.544 71
17330.170 72
17330.796 64
17331.421 55
17332.047 63
17332.673 87
17333.298 73
17333.924 77
17334.550 66
17335.175 75
17335.801 84
17336.427 71
17337.053 81
17337.678 81
17338.304 78
17338.930 65
17339.556 89
17340.181 91
17340.807 78
17341.433 66
17342.059 72
17342.685 65
17343.311 70
17343.936 82
17344.562 81
17345.188 72
17345.814 75
17346.440 66
17347.066 45
17347.692 41
17348.318 52
17348.944 77
17349.570 74
17350.196 95
17350.822 97
17351.448 92
17352.074 80
17352.700 78
17353.326 77
17353.952 87
17354.578 96
17355.204 106
17355.830 118
17356.456 90
17357.082 74
17357.708 72
17358.334 87
17358.961 70
17359.587 98
17360.213 91
17360.839 116
17361.465 126
17362.091 106
17362.718 97
17363.344 85
17363.970 89
17364.596 133
17365.223 119
17365.849 134
17366.475 113
17367.101 83
17367.728 93
17368.354 126
17368.980 122
17369.607 109
17370.233 90
17370.859 104
17371.486 105
17372.112 84
17372.738 90
17373.365 89
17373.991 73
17374.618 87
17375.244 97
17375.870 82
17376.497 94
17377.123 103
17377.750 94
17378.376 123
17379.003 111
17379.629 97
17380.256 83
17380.882 72
17381.509 77
17382.135 72
17382.762 75
17383.389 93
17384.015 113
17384.642 117
17385.268 121
17385.895 103
17386.522 113
17387.148 108
17387.775 101
17388.402 119
17389.028 105
17389.655 93
17390.282 108
17390.908 82
17391.535 92
17392.162 109
17392.789 70
17393.415 99
17394.042 91
17394.669 78
17395.296 81
17395.922 91
17396.549 84
17397.176 84
17397.803 81
17398.430 76
17399.057 54
17399.684 61
17400.310 65
17400.937 65
17401.564 86
17402.191 70
17402.818 74
17403.445 74
17404.072 90
17404.699 99
17405.326 81
17405.953 67
17406.580 66
17407.207 67
17407.834 95
17408.461 85
17409.088 74
17409.715 70
17410.342 68
17410.969 64
17411.596 47
17412.223 51
17412.850 72
17413.477 72
17414.105 55
17414.732 63
17415.359 51
17415.986 52
17416.613 57
17417.240 81
17417.868 95
17418.495 75
17419.122 61
17419.749 68
17420.376 72
17421.004 50
17421.631 55
17422.258 65
17422.886 64
17423.513 46
17424.140 59
17424.767 61
17425.395 70
17426.022 47
17426.650 63
17427.277 93
17427.904 78
17428.532 81
17429.159 65
17429.786 69
17430.414 62
17431.041 56
17431.669 39
17432.296 53
17432.924 62
17433.551 65
17434.179 59
17434.806 49
17435.434 51
17436.061 48
17436.689 60
17437.316 50
17437.944 42
17438.571 36
17439.199 37
17439.827 39
17440.454 42
17441.082 40
17441.709 39
17442.337 48
17442.965 84
17443.592 79
17444.220 53
17444.848 60
17445.475 75
17446.103 58
17446.731 46
17447.359 39
17447.986 46
17448.614 48
17449.242 48
17449.870 38
17450.497 44
17451.125 47
17451.753 48
17452.381 43
17453.009 48
17453.636 59
17454.264 63
17454.892 41
17455.520 64
17456.148 58
17456.776 54
17457.404 46
17458.032 33
17458.660 40
17459.287 42
17459.915 50
17460.543 36
17461.171 29
17461.799 38
17462.427 46
17463.055 45
17463.683 51
17464.311 65
17464.939 45
17465.568 29
17466.196 42
17466.824 34
17467.452 44
17468.080 38
17468.708 37
17469.336 34
17469.964 30
17470.592 33
17471.221 38
17471.849 32
17472.477 36
17473.105 41
17473.733 39
17474.361 67
17474.990 61
17475.618 52
17476.246 34
17476.874 38
17477.503 45
17478.131 43
17478.759 47
17479.388 48
17480.016 39
17480.644 33
17481.273 43
17481.901 45
17482.529 39
17483.158 36
17483.786 37
17484.414 33
17485.043 44
17485.671 42
17486.300 33
17486.928 38
17487.557 34
17488.185 48
17488.813 51
17489.442 54
17490.070 40
17490.699 45
17491.327 51
17491.956 34
17492.585 34
17493.213 32
17493.842 30
17494.470 35
17495.099 51
17495.727 39
17496.356 38
17496.985 54
17497.613 36
17498.242 27
17498.871 48
17499.499 42
17500.128 47
17500.757 47
17501.385 43
17502.014 32
17502.643 47
17503.271 55
17503.900 61
17504.529 53
17505.158 36
17505.786 44
17506.415 42
17507.044 42
17507.673 36
17508.302 35
17508.931 34
17509.559 34
17510.188 41
17510.817 65
17511.446 48
17512.075 47
17512.704 43
17513.333 48
17513.962 51
17514.591 46
17515.219 36
17515.848 44
17516.477 39
17517.106 37
17517.735 46
17518.364 46
17518.993 34
17519.622 39
17520.251 43
17520.881 52
17521.510 26
17522.139 23
17522.768 23
17523.397 35
17524.026 54
17524.655 48
17525.284 37
17525.913 41
17526.542 41
17527.172 37
17527.801 50
17528.430 58
17529.059 39
17529.688 34
17530.318 31
17530.947 29
17531.576 19
17532.205 27
17532.835 27
17533.464 31
17534.093 35
17534.722 49
17535.352 49
17535.981 51
17536.610 55
17537.240 47
17537.869 37
17538.498 42
17539.128 37
17539.757 46
17540.387 58
17541.016 49
17541.645 32
17542.275 38
17542.904 42
17543.534 48
17544.163 38
17544.793 38
17545.422 46
17546.052 52
17546.681 51
17547.311 42
17547.940 49
17548.570 52
17549.199 41
17549.829 55
17550.459 30
17551.088 34
17551.718 45
17552.347 61
17552.977 47
17553.607 46
17554.236 37
17554.866 45
17555.496 43
17556.125 31
17556.755 48
17557.385 53
17558.014 61
17558.644 61
17559.274 60
17559.904 62
17560.533 60
17561.163 66
17561.793 81
17562.423 80
17563.052 53
17563.682 41
17564.312 38
17564.942 57
17565.572 52
17566.202 52
17566.832 57
17567.461 44
17568.091 63
17568.721 61
17569.351 76
17569.981 49
17570.611 44
17571.241 34
17571.871 41
17572.501 51
17573.131 50
17573.761 37
17574.391 32
17575.021 47
17575.651 49
17576.281 55
17576.911 50
17577.541 63
17578.171 51
17578.801 60
17579.431 36
17580.061 33
17580.692 44
17581.322 55
17581.952 50
17582.582 52
17583.212 69
17583.842 61
17584.473 80
17585.103 87
17585.733 54
17586.363 41
17586.993 46
17587.624 43
17588.254 42
17588.884 59
17589.514 45
17590.145 52
17590.775 38
17591.405 40
17592.036 45
17592.666 59
17593.296 68
17593.927 60
17594.557 53
17595.187 50
17595.818 45
17596.448 49
17597.079 63
17597.709 57
17598.340 51
17598.970 42
17599.600 36
17600.231 37
17600.861 29
17601.492 38
17602.122 30
17602.753 60
17603.383 61
17604.014 54
17604.645 60
17605.275 50
17605.906 49
17606.536 44
17607.167 64
17607.797 61
17608.428 38
17609.059 41
17609.689 44
17610.320 53
17610.951 53
17611.581 38
17612.212 40
17612.843 35
17613.473 40
17614.104 43
17614.735 45
17615.366 35
17615.996 23
17616.627 26
17617.258 51
17617.889 36
17618.519 39
17619.150 38
17619.781 49
17620.412 35
17621.043 26
17621.674 25
17622.304 22
17622.935 39
17623.566 37
17624.197 42
17624.828 37
17625.459 29
17626.090 40
17626.721 48
17627.352 22
17627.983 34
17628.614 48
17629.245 38
17629.876 45
17630.507 46
17631.138 35
17631.769 33
17632.400 29
17633.031 32
17633.662 34
17634.293 50
17634.924 47
17635.555 38
17636.186 48
17636.818 37
17637.449 36
17638.080 43
17638.711 50
17639.342 36
17639.973 33
17640.605 32
17641.236 29
17641.867 54
17642.498 35
17643.129 37
17643.761 45
17644.392 26
17645.023 19
17645.654 30
17646.286 40
17646.917 42
17647.548 29
17648.180 40
17648.811 33
17649.442 34
17650.074 32
17650.705 34
17651.337 38
17651.968 54
17652.599 38
17653.231 35
17653.862 34
17654.494 28
17655.125 22
17655.757 23
17656.388 31
17657.020 45
17657.651 51
17658.283 39
17658.914 35
17659.546 46
17660.177 36
17660.809 42
17661.440 39
17662.072 28
17662.703 36
17663.335 30
17663.967 29
17664.598 22
17665.230 23
17665.862 26
17666.493 18
17667.125 23
17667.757 26
17668.388 26
17669.020 27
17669.652 25
17670.283 32
17670.915 37
17671.547 25
17672.179 20
17672.810 21
17673.442 25
17674.074 21
17674.706 21
17675.338 15
17675.969 25
17676.601 30
17677.233 36
17677.865 28
17678.497 21
17679.129 26
17679.761 15
17680.392 29
17681.024 24
17681.656 20
17682.288 42
17682.920 41
17683.552 45
17684.184 33
17684.816 35
17685.448 44
17686.080 42
17686.712 38
17687.344 39
17687.976 39
17688.608 37
17689.240 34
17689.872 22
17690.504 31
17691.137 25
17691.769 40
17692.401 28
17693.033 37
17693.665 32
17694.297 26
17694.929 25
17695.562 24
17696.194 23
17696.826 20
17697.458 49
17698.090 64
17698.723 58
17699.355 54
17699.987 41
17700.619 33
17701.252 37
17701.884 36
17702.516 35
17703.149 48
17703.781 39
17704.413 44
17705.046 40
17705.678 35
17706.310 24
17706.943 18
17707.575 20
17708.207 24
17708.840 39
17709.472 32
17710.105 42
17710.737 37
17711.370 19
17712.002 29
17712.635 33
17713.267 39
17713.900 26
17714.532 21
17715.165 24
17715.797 31
17716.430 28
17717.062 40
17717.695 25
17718.327 24
17718.960 23
17719.593 17
17720.225 30
17720.858 46
17721.491 41
17722.123 38
17722.756 29
17723.389 42
17724.021 40
17724.654 26
17725.287 25
17725.919 34
17726.552 30
17727.185 19
17727.818 28
17728.450 30
17729.083 20
17729.716 29
17730.349 24
17730.981 24
17731.614 27
17732.247 29
17732.880 23
17733.513 40
17734.146 35
17734.779 27
17735.411 26
17736.044 32
17736.677 40
17737.310 21
17737.943 19
17738.576 25
17739.209 39
17739.842 47
17740.475 31
17741.108 29
17741.741 24
17742.374 34
17743.007 24
17743.640 11
17744.273 24
17744.906 34
17745.539 31
17746.172 29
17746.805 34
17747.438 28
17748.072 36
17748.705 27
17749.338 38
17749.971 47
17750.604 51
17751.237 37
17751.870 43
17752.504 30
17753.137 34
17753.770 41
17754.403 34
17755.037 28
17755.670 35
17756.303 29
17756.936 27
17757.570 18
17758.203 31
17758.836 26
17759.470 35
17760.103 36
17760.736 43
17761.370 42
17762.003 36
17762.636 28
17763.270 18
17763.903 25
17764.536 21
17765.170 18
17765.803 26
17766.437 29
17767.070 27
17767.704 25
17768.337 34
17768.971 24
17769.604 24
17770.238 33
17770.871 42
17771.505 28
17772.138 26
17772.772 35
17773.405 34
17774.039 33
17774.673 18
17775.306 37
17775.940 52
17776.573 36
17777.207 44
17777.841 40
17778.474 30
17779.108 16
17779.742 16
17780.375 36
17781.009 39
17781.643 34
17782.276 36
17782.910 40
17783.544 44
17784.178 48
17784.811 37
17785.445 33
17786.079 22
17786.713 28
17787.347 23
17787.980 36
17788.614 38
17789.248 42
17789.882 48
17790.516 36
17791.150 40
17791.784 33
17792.418 29
17793.051 30
17793.685 44
17794.319 36
17794.953 35
17795.587 42
17796.221 34
17796.855 38
17797.489 30
17798.123 23
17798.757 22
17799.391 22
17800.025 26
17800.659 30
17801.293 23
17801.927 19
17802.562 29
17803.196 47
17803.830 41
17804.464 40
17805.098 44
17805.732 30
17806.366 33
17807.000 31
17807.635 20
17808.269 39
17808.903 21
17809.537 21
17810.171 32
17810.806 40
17811.440 37
17812.074 44
17812.708 28
17813.343 19
17813.977 49
17814.611 40
17815.246 22
17815.880 31
17816.514 27
17817.149 37
17817.783 34
17818.417 32
17819.052 54
17819.686 50
17820.320 52
17820.955 45
17821.589 31
17822.224 35
17822.858 33
17823.493 48
17824.127 37
17824.762 27
17825.396 29
17826.031 20
17826.665 25
17827.300 35
17827.934 36
17828.569 36
17829.203 34
17829.838 45
17830.472 51
17831.107 51
17831.742 42
17832.376 37
17833.011 28
17833.645 27
17834.280 25
17834.915 24
17835.549 26
17836.184 28
17836.819 31
17837.454 30
17838.088 42
17838.723 48
17839.358 38
17839.992 31
17840.627 33
17841.262 45
17841.897 52
17842.532 40
17843.166 44
17843.801 34
17844.436 44
17845.071 31
17845.706 21
17846.341 18
17846.975 16
17847.610 40
17848.245 31
17848.880 45
17849.515 33
17850.150 37
17850.785 39
17851.420 31
17852.055 26
17852.690 38
17853.325 30
17853.960 24
17854.595 17
17855.230 23
17855.865 35
17856.500 37
17857.135 24
17857.770 28
17858.405 35
17859.040 39
17859.675 37
17860.310 28
17860.946 31
17861.581 20
17862.216 10
17862.851 30
17863.486 43
17864.121 28
17864.757 25
17865.392 17
17866.027 39
17866.662 36
17867.297 37
17867.933 31
17868.568 35
17869.203 28
17869.839 36
17870.474 29
17871.109 10
17871.744 5
17872.380 13
17873.015 19
17873.650 20
17874.286 27
17874.921 26
17875.557 22
17876.192 24
17876.827 18
17877.463 17
17878.098 19
17878.734 26
17879.369 26
17880.005 28
17880.640 36
17881.276 31
17881.911 15
17882.547 15
17883.182 10
17883.818 21
17884.453 32
17885.089 33
17885.724 25
17886.360 35
17886.995 26
17887.631 42
17888.267 41
17888.902 36
17889.538 27
17890.173 16
17890.809 19
17891.445 18
17892.080 13
17892.716 23
17893.352 21
17893.988 23
17894.623 17
17895.259 15
17895.895 15
17896.531 26
17897.166 29
17897.802 23
17898.438 43
17899.074 48
17899.709 44
17900.345 44
17900.981 32
17901.617 20
17902.253 11
17902.889 20
17903.525 20
17904.160 15
17904.796 17
17905.432 14
17906.068 22
17906.704 31
17907.340 32
17907.976 35
17908.612 23
17909.248 21
17909.884 27
17910.520 30
17911.156 36
17911.792 28
17912.428 29
17913.064 22
17913.700 31
17914.336 30
17914.972 26
17915.608 20
17916.245 16
17916.881 13
17917.517 22
17918.153 18
17918.789 28
17919.425 31
17920.061 31
17920.698 25
17921.334 25
17921.970 16
17922.606 18
17923.242 22
17923.879 19
17924.515 18
17925.151 28
17925.787 26
17926.424 23
17927.060 21
17927.696 29
17928.333 30
17928.969 22
17929.605 22
17930.242 18
17930.878 16
17931.514 24
17932.151 29
17932.787 28
17933.424 29
17934.060 32
17934.697 52
17935.333 48
17935.969 32
17936.606 44
17937.242 33
17937.879 29
17938.515 31
17939.152 34
17939.788 43
17940.425 38
17941.061 32
17941.698 27
17942.335 26
17942.971 18
17943.608 11
17944.244 19
17944.881 31
17945.518 24
17946.154 22
17946.791 23
17947.428 37
17948.064 36
17948.701 23
17949.338 35
17949.974 30
17950.611 26
17951.248 34
17951.884 26
17952.521 30
17953.158 33
17953.795 27
17954.432 38
17955.068 42
17955.705 42
17956.342 22
17956.979 31
17957.616 42
17958.252 47
17958.889 36
17959.526 30
17960.163 27
17960.800 32
17961.437 40
17962.074 38
17962.711 36
17963.348 25
17963.985 36
17964.622 21
17965.259 22
17965.896 30
17966.533 31
17967.170 19
17967.807 18
17968.444 21
17969.081 28
17969.718 44
17970.355 33
17970.992 23
17971.629 21
17972.266 26
17972.903 15
17973.540 28
17974.177 30
17974.815 25
17975.452 21
17976.089 20
17976.726 18
17977.363 33
17978.000 27
17978.638 23
17979.275 37
17979.912 47
17980.549 38
17981.187 19
17981.824 22
17982.461 19
17983.098 16
17983.736 20
17984.373 22
17985.010 16
17985.648 22
17986.285 25
17986.922 33
17987.560 20
17988.197 24
17988.835 29
17989.472 44
17990.109 32
17990.747 19
17991.384 20
17992.022 23
17992.659 21
17993.297 26
17993.934 20
17994.572 27
17995.209 24
17995.847 14
17996.484 24
17997.122 15
17997.759 22
17998.397 18
17999.034 19
17999.672 28
18000.310 20
18000.947 15
18001.585 9
18002.222 12
18002.860 36
18003.498 29
18004.135 13
18004.773 11
18005.411 21
18006.049 19
18006.686 21
18007.324 19
18007.962 21
18008.599 26
18009.237 29
18009.875 16
18010.513 11
18011.150 24
18011.788 23
18012.426 10
18013.064 17
18013.702 15
18014.340 20
18014.977 25
18015.615 28
18016.253 22
18016.891 19
18017.529 15
18018.167 19
18018.805 10
18019.443 25
18020.081 18
18020.719 25
18021.357 15
18021.995 17
18022.633 10
18023.271 14
18023.909 20
18024.547 20
18025.185 21
18025.823 35
18026.461 26
18027.099 18
18027.737 24
18028.375 27
18029.013 39
18029.651 32
18030.289 21
18030.928 28
18031.566 37
18032.204 44
18032.842 42
18033.480 36
18034.118 11
18034.757 18
18035.395 22
18036.033 29
18036.671 24
18037.310 41
18037.948 50
18038.586 42
18039.224 23
18039.863 24
18040.501 29
18041.139 32
18041.778 21
18042.416 26
18043.054 34
18043.693 25
18044.331 26
18044.969 21
18045.608 15
18046.246 21
18046.885 18
18047.523 21
18048.162 24
18048.800 24
18049.438 20
18050.077 25
18050.715 29
18051.354 28
18051.992 34
18052.631 26
18053.269 15
18053.908 7
18054.547 28
18055.185 38
18055.824 17
18056.462 16
18057.101 22
18057.740 28
18058.378 19
18059.017 23
18059.655 27
18060.294 36
18060.933 30
18061.571 25
18062.210 24
18062.849 19
18063.488 8
18064.126 21
18064.765 26
18065.404 43
18066.043 27
18066.681 33
18067.320 30
18067.959 19
18068.598 24
18069.237 20
18069.875 16
18070.514 19
18071.153 18
18071.792 13
18072.431 12
18073.070 21
18073.709 14
18074.347 18
18074.986 24
18075.625 22
18076.264 20
18076.903 21
18077.542 24
18078.181 13
18078.820 12
18079.459 14
18080.098 13
18080.737 15
18081.376 18
18082.015 32
18082.654 13
18083.293 13
18083.932 17
18084.571 16
18085.211 20
18085.850 20
18086.489 17
18087.128 15
18087.767 20
18088.406 17
18089.045 13
18089.685 22
18090.324 32
18090.963 34
18091.602 13
18092.241 8
18092.881 22
18093.520 16
18094.159 26
18094.798 18
18095.438 17
18096.077 25
18096.716 25
18097.356 12
18097.995 23
18098.634 21
18099.274 19
18099.913 24
18100.552 49
18101.192 43
18101.831 24
18102.470 21
18103.110 12
18103.749 8
18104.389 20
18105.028 33
18105.668 33
18106.307 29
18106.947 22
18107.586 19
18108.226 36
18108.865 27
18109.505 24
18110.144 17
18110.784 27
18111.423 26
18112.063 27
18112.702 29
18113.342 18
18113.982 24
18114.621 21
18115.261 11
18115.901 26
18116.540 41
18117.180 38
18117.820 48
18118.459 40
18119.099 29
18119.739 9
18120.378 21
18121.018 29
18121.658 24
18122.298 7
18122.937 18
18123.577 21
18124.217 40
18124.857 42
18125.497 38
18126.136 35
18126.776 41
18127.416 33
18128.056 22
18128.696 21
18129.336 21
18129.976 15
18130.615 13
18131.255 21
18131.895 23
18132.535 21
18133.175 28
18133.815 38
18134.455 27
18135.095 25
18135.735 32
18136.375 27
18137.015 17
18137.655 14
18138.295 29
18138.935 22
18139.575 33
18140.215 28
18140.855 23
18141.495 31
18142.136 25
18142.776 14
18143.416 13
18144.056 20
18144.696 31
18145.336 28
18145.976 24
18146.617 24
18147.257 19
18147.897 13
18148.537 20
18149.177 24
18149.818 20
18150.458 18
18151.098 21
18151.738 25
18152.379 19
18153.019 24
18153.659 25
18154.300 29
18154.940 27
18155.580 17
18156.221 23
18156.861 22
18157.501 24
18158.142 31
18158.782 33
18159.423 18
18160.063 19
18160.703 26
18161.344 32
18161.984 29
18162.625 24
18163.265 25
18163.906 21
18164.546 17
18165.187 17
18165.827 26
18166.468 12
18167.108 21
18167.749 25
18168.389 27
18169.030 37
18169.671 27
18170.311 24
18170.952 18
18171.592 23
18172.233 22
18172.874 16
18173.514 13
18174.155 22
18174.796 26
18175.436 39
18176.077 29
18176.718 23
18177.359 30
18177.999 33
18178.640 34
18179.281 39
18179.922 22
18180.562 19
18181.203 24
18181.844 18
18182.485 16
18183.126 21
18183.766 15
18184.407 19
18185.048 9
18185.689 6
18186.330 16
18186.971 15
18187.612 25
18188.253 33
18188.894 27
18189.535 21
18190.175 28
18190.816 25
18191.457 16
18192.098 22
18192.739 14
18193.380 13
18194.021 22
18194.662 19
18195.303 34
18195.945 38
18196.586 23
18197.227 25
18197.868 18
18198.509 15
18199.150 11
18199.791 22
18200.432 24
18201.073 18
18201.714 24
18202.356 21
18202.997 24
18203.638 37
18204.279 26
18204.920 15
18205.562 15
18206.203 29
18206.844 28
18207.485 39
18208.127 38
18208.768 22
18209.409 34
18210.051 41
18210.692 35
18211.333 22
18211.974 25
18212.616 27
18213.257 15
18213.899 17
18214.540 17
18215.181 30
18215.823 25
18216.464 24
18217.106 16
18217.747 28
18218.388 17
18219.030 11
18219.671 15
18220.313 18
18220.954 19
18221.596 9
18222.237 12
18222.879 14
18223.520 20
18224.162 21
18224.804 16
18225.445 19
18226.087 15
18226.728 15
18227.370 18
18228.012 25
18228.653 23
18229.295 24
18229.936 29
18230.578 33
18231.220 27
18231.861 22
18232.503 27
18233.145 19
18233.787 12
18234.428 15
18235.070 31
18235.712 28
18236.354 32
18236.995 36
18237.637 27
18238.279 12
18238.921 18
18239.563 24
18240.204 18
18240.846 25
18241.488 29
18242.130 26
18242.772 22
18243.414 17
18244.056 15
18244.698 14
18245.339 10
18245.981 17
18246.623 21
18247.265 14
18247.907 7
18248.549 13
18249.191 14
18249.833 9
18250.475 16
18251.117 14
18251.759 29
18252.401 37
18253.043 22
18253.685 27
18254.328 17
18254.970 15
18255.612 17
18256.254 20
18256.896 18
18257.538 24
18258.180 24
18258.822 39
18259.465 30
18260.107 27
18260.749 22
18261.391 13
18262.033 11
18262.676 16
18263.318 28
18263.960 33
18264.602 22
18265.245 20
18265.887 23
18266.529 25
18267.171 16
18267.814 39
18268.456 38
18269.098 46
18269.741 36
18270.383 38
18271.026 25
18271.668 19
18272.310 14
18272.953 15
18273.595 12
18274.238 12
18274.880 21
18275.522 26
18276.165 23
18276.807 15
18277.450 23
18278.092 24
18278.735 8
18279.377 8
18280.020 17
18280.662 13
18281.305 26
18281.948 20
18282.590 14
18283.233 22
18283.875 11
18284.518 12
18285.161 15
18285.803 20
18286.446 20
18287.089 19
18287.731 24
18288.374 15
18289.017 31
18289.659 31
18290.302 17
18290.945 23
18291.587 21
18292.230 22
18292.873 20
18293.516 8
18294.158 16
18294.801 27
18295.444 39
18296.087 36
18296.730 15
18297.373 10
18298.015 10
18298.658 8
18299.301 15
18299.944 24
18300.587 19
18301.230 16
18301.873 22
18302.516 31
18303.159 25
18303.802 29
18304.444 17
18305.087 23
18305.730 24
18306.373 18
18307.016 14
18307.659 17
18308.302 25
18308.946 24
18309.589 23
18310.232 20
18310.875 11
18311.518 5
18312.161 12
18312.804 12
18313.447 19
18314.090 28
18314.733 20
18315.377 13
18316.020 6
18316.663 8
18317.306 16
18317.949 9
18318.592 6
18319.236 16
18319.879 16
18320.522 18
18321.165 27
18321.809 20
18322.452 17
18323.095 20
18323.739 28
18324.382 23
18325.025 17
18325.669 27
18326.312 18
18326.955 11
18327.599 12
18328.242 6
18328.885 17
18329.529 21
18330.172 20
18330.816 15
18331.459 16
18332.102 14
18332.746 21
18333.389 24
18334.033 24
18334.676 21
18335.320 32
18335.963 19
18336.607 7
18337.250 13
18337.894 17
18338.538 27
18339.181 34
18339.825 49
18340.468 30
18341.112 18
18341.756 22
18342.399 19
18343.043 20
18343.686 8
18344.330 18
18344.974 17
18345.617 25
18346.261 23
18346.905 20
18347.549 29
18348.192 19
18348.836 15
18349.480 16
18350.124 14
18350.767 13
18351.411 16
18352.055 22
18352.699 28
18353.343 20
18353.986 30
18354.630 22
18355.274 21
18355.918 28
18356.562 26
18357.206 19
18357.850 16
18358.493 17
18359.137 13
18359.781 12
18360.425 9
18361.069 9
18361.713 31
18362.357 35
18363.001 21
18363.645 11
18364.289 20
18364.933 12
18365.577 7
18366.221 18
18366.865 20
18367.509 18
18368.153 32
18368.798 13
18369.442 20
18370.086 30
18370.730 24
18371.374 28
18372.018 34
18372.662 26
18373.306 48
18373.951 37
18374.595 21
18375.239 21
18375.883 24
18376.527 20
18377.172 19
18377.816 25
18378.460 9
18379.105 9
18379.749 16
18380.393 24
18381.037 33
18381.682 22
18382.326 24
18382.970 28
18383.615 42
18384.259 33
18384.903 22
18385.548 23
18386.192 21
18386.837 19
18387.481 11
18388.125 13
18388.770 28
18389.414 20
18390.059 26
18390.703 33
18391.348 13
18391.992 18
18392.637 15
18393.281 16
18393.926 16
18394.570 16
18395.215 15
18395.860 19
18396.504 21
18397.149 13
18397.793 13
18398.438 14
18399.082 27
18399.727 31
18400.372 25
18401.016 20
18401.661 11
18402.306 14
18402.950 8
18403.595 11
18404.240 15
18404.885 21
18405.529 17
18406.174 23
18406.819 17
18407.464 16
18408.108 15
18408.753 16
18409.398 15
18410.043 21
18410.688 20
18411.332 21
18411.977 18
18412.622 16
18413.267 12
18413.912 14
18414.557 15
18415.202 19
18415.847 28
18416.492 23
18417.136 25
18417.781 23
18418.426 13
18419.071 15
18419.716 14
18420.361 19
18421.006 14
18421.651 20
18422.296 14
18422.941 15
18423.586 40
18424.231 27
18424.877 22
18425.522 23
18426.167 14
18426.812 22
18427.457 23
18428.102 14
18428.747 17
18429.392 22
18430.038 25
18430.683 18
18431.328 26
18431.973 17
18432.618 17
18433.264 9
18433.909 32
18434.554 30
18435.199 20
18435.845 21
18436.490 23
18437.135 25
18437.780 10
18438.426 15
18439.071 23
18439.716 23
18440.362 17
18441.007 13
18441.652 8
18442.298 41
18442.943 33
18443.589 35
18444.234 15
18444.879 16
18445.525 15
18446.170 17
18446.816 14
18447.461 15
18448.107 14
18448.752 15
18449.398 16
18450.043 23
18450.689 27
18451.334 29
18451.980 12
18452.625 9
18453.271 14
18453.916 32
18454.562 31
18455.208 24
18455.853 17
18456.499 15
18457.145 20
18457.790 18
18458.436 12
18459.082 15
18459.727 19
18460.373 22
18461.019 28
18461.664 22
18462.310 25
18462.956 34
18463.602 36
18464.247 34
18464.893 28
18465.539 18
18466.185 12
18466.830 12
18467.476 13
18468.122 16
18468.768 26
18469.414 21
18470.060 19
18470.706 20
18471.351 16
18471.997 22
18472.643 18
18473.289 12
18473.935 23
18474.581 13
18475.227 15
18475.873 13
18476.519 10
18477.165 9
18477.811 6
18478.457 9
18479.103 10
18479.749 22
18480.395 13
18481.041 13
18481.687 26
18482.333 20
18482.979 17
18483.625 10
18484.271 15
18484.918 34
18485.564 18
18486.210 7
18486.856 11
18487.502 7
18488.148 10
18488.795 11
18489.441 11
18490.087 16
18490.733 21
18491.379 9
18492.026 6
18492.672 6
18493.318 13
18493.965 27
18494.611 42
18495.257 26
18495.903 33
18496.550 24
18497.196 21
18497.842 25
18498.489 36
18499.135 26
18499.782 18
18500.428 12
18501.074 19
18501.721 32
18502.367 35
18503.014 34
18503.660 33
18504.307 31
18504.953 25
18505.599 17
18506.246 30
18506.892 27
18507.539 24
18508.186 22
18508.832 16
18509.479 11
18510.125 14
18510.772 21
18511.418 28
18512.065 15
18512.712 21
18513.358 15
18514.005 20
18514.651 18
18515.298 29
18515.945 30
18516.591 19
18517.238 21
18517.885 21
18518.532 28
18519.178 28
18519.825 23
18520.472 17
18521.118 19
18521.765 22
18522.412 25
18523.059 20
18523.706 10
18524.352 13
18524.999 19
18525.646 17
18526.293 26
18526.940 22
18527.587 15
18528.234 16
18528.880 31
18529.527 43
18530.174 27
18530.821 20
18531.468 21
18532.115 29
18532.762 23
18533.409 15
18534.056 13
18534.703 11
18535.350 10
18535.997 13
18536.644 14
18537.291 9
18537.938 17
18538.585 16
18539.232 15
18539.879 22
18540.526 22
18541.173 26
18541.821 28
18542.468 21
18543.115 17
18543.762 12
18544.409 22
18545.056 20
18545.704 15
18546.351 17
18546.998 15
18547.645 21
18548.292 13
18548.940 22
18549.587 28
18550.234 23
18550.881 16
18551.529 12
18552.176 19
18552.823 18
18553.471 21
18554.118 15
18554.765 20
18555.413 28
18556.060 17
18556.707 23
18557.355 24
18558.002 16
18558.650 16
18559.297 22
18559.944 14
18560.592 9
18561.239 8
18561.887 5
18562.534 13
18563.182 23
18563.829 25
18564.477 24
18565.124 15
18565.772 12
18566.419 23
18567.067 30
18567.714 28
18568.362 23
18569.010 27
18569.657 23
18570.305 43
18570.952 32
18571.600 34
18572.248 25
18572.895 18
18573.543 12
18574.191 15
18574.838 51
18575.486 47
18576.134 49
18576.782 53
18577.429 48
18578.077 38
18578.725 22
18579.373 15
18580.020 25
18580.668 16
18581.316 23
18581.964 10
18582.612 8
18583.259 14
18583.907 20
18584.555 9
18585.203 9
18585.851 27
18586.499 18
18587.147 23
18587.795 16
18588.443 19
18589.091 20
18589.738 12
18590.386 24
18591.034 20
18591.682 19
18592.330 18
18592.978 10
18593.626 35
18594.274 25
18594.923 22
18595.571 19
18596.219 29
18596.867 33
18597.515 28
18598.163 11
18598.811 9
18599.459 19
18600.107 21
18600.755 15
18601.404 22
18602.052 22
18602.700 15
18603.348 25
18603.996 26
18604.644 18
18605.293 20
18605.941 14
18606.589 12
18607.237 9
18607.886 25
18608.534 31
18609.182 56
18609.831 38
18610.479 26
18611.127 18
18611.776 15
18612.424 15
18613.072 14
18613.721 19
18614.369 19
18615.017 15
18615.666 18
18616.314 18
18616.963 15
18617.611 5
18618.260 14
18618.908 20
18619.556 18
18620.205 28
18620.853 35
18621.502 18
18622.150 20
18622.799 19
18623.448 13
18624.096 12
18624.745 9
18625.393 21
18626.042 22
18626.690 21
18627.339 12
18627.988 8
18628.636 15
18629.285 24
18629.934 25
18630.582 14
18631.231 11
18631.880 18
18632.528 15
18633.177 14
18633.826 14
18634.474 10
18635.123 12
18635.772 13
18636.421 14
18637.069 10
18637.718 8
18638.367 7
18639.016 27
18639.665 46
18640.313 25
18640.962 18
18641.611 11
18642.260 21
18642.909 28
18643.558 19
18644.207 23
18644.856 15
18645.505 19
18646.153 20
18646.802 21
18647.451 12
18648.100 12
18648.749 11
18649.398 10
18650.047 10
18650.696 6
18651.345 12
18651.994 15
18652.643 15
18653.293 13
18653.942 15
18654.591 14
18655.240 16
18655.889 20
18656.538 13
18657.187 9
18657.836 13
18658.485 15
18659.135 27
18659.784 25
18660.433 19
18661.082 18
18661.731 22
18662.381 25
18663.030 29
18663.679 20
18664.328 13
18664.977 26
18665.627 24
18666.276 18
18666.925 17
18667.575 21
18668.224 12
18668.873 11
18669.523 11
18670.172 9
18670.821 17
18671.471 13
18672.120 18
18672.770 16
18673.419 10
18674.068 10
18674.718 16
18675.367 12
18676.017 23
18676.666 27
18677.316 16
18677.965 10
18678.615 11
18679.264 6
18679.914 10
18680.563 21
18681.213 21
18681.862 20
18682.512 24
18683.161 20
18683.811 19
18684.461 43
18685.110 30
18685.760 43
18686.409 32
18687.059 39
18687.709 39
18688.358 33
18689.008 21
18689.658 26
18690.307 22
18690.957 31
18691.607 25
18692.257 22
18692.906 19
18693.556 23
18694.206 13
18694.856 8
18695.506 10
18696.155 7
18696.805 16
18697.455 21
18698.105 26
18698.755 29
18699.405 21
18700.054 31
18700.704 26
18701.354 18
18702.004 21
18702.654 17
18703.304 9
18703.954 5
18704.604 8
18705.254 15
18705.904 12
18706.554 14
18707.204 8
18707.854 12
18708.504 26
18709.154 25
18709.804 15
18710.454 14
18711.104 20
18711.754 14
18712.404 16
18713.054 16
18713.704 8
18714.354 33
18715.005 32
18715.655 19
18716.305 11
18716.955 16
18717.605 20
18718.255 28
18718.906 31
18719.556 30
18720.206 19
18720.856 22
18721.506 22
18722.157 19
18722.807 17
18723.457 15
18724.108 23
18724.758 26
18725.408 20
18726.058 17
18726.709 17
18727.359 24
18728.010 22
18728.660 14
18729.310 25
18729.961 24
18730.611 24
18731.261 19
18731.912 14
18732.562 13
18733.213 19
18733.863 28
18734.514 25
18735.164 26
18735.815 30
18736.465 33
18737.116 36
18737.766 30
18738.417 20
18739.067 23
18739.718 21
18740.368 11
18741.019 5
18741.670 15
18742.320 13
18742.971 9
18743.621 13
18744.272 27
18744.923 20
18745.573 13
18746.224 16
18746.875 19
18747.525 24
18748.176 23
18748.827 18
18749.478 27
18750.128 26
18750.779 28
18751.430 15
18752.081 18
18752.731 12
18753.382 14
18754.033 17
18754.684 17
18755.335 8
18755.986 12
18756.636 16
18757.287 10
18757.938 25
18758.589 32
18759.240 35
18759.891 29
18760.542 29
18761.193 10
18761.844 11
18762.495 29
18763.146 31
18763.797 22
18764.448 16
18765.099 9
18765.750 5
18766.401 14
18767.052 27
18767.703 15
18768.354 20
18769.005 21
18769.656 17
18770.307 16
18770.958 7
18771.609 9
18772.260 11
18772.911 14
18773.563 12
18774.214 8
18774.865 12
18775.516 28
18776.167 21
18776.818 23
18777.470 17
18778.121 12
18778.772 11
18779.423 12
18780.075 14
18780.726 11
18781.377 18
18782.029 17
18782.680 20
18783.331 34
18783.982 35
18784.634 39
18785.285 28
18785.937 14
18786.588 10
18787.239 9
18787.891 17
18788.542 18
18789.193 17
18789.845 17
18790.496 11
18791.148 11
18791.799 10
18792.451 21
18793.102 9
18793.754 13
18794.405 16
18795.057 20
18795.708 18
18796.360 7
18797.011 14
18797.663 12
18798.315 6
18798.966 15
18799.618 15
18800.269 21
18800.921 19
18801.573 24
18802.224 34
18802.876 21
18803.528 12
18804.179 10
18804.831 9
18805.483 13
18806.134 23
18806.786 28
18807.438 25
18808.090 19
18808.741 10
18809.393 12
18810.045 13
18810.697 15
18811.348 8
18812.000 4
18812.652 9
18813.304 12
18813.956 18
18814.608 17
18815.259 14
18815.911 17
18816.563 11
18817.215 16
18817.867 30
18818.519 21
18819.171 19
18819.823 28
18820.475 24
18821.127 12
18821.779 8
18822.431 20
18823.083 14
18823.735 8
18824.387 6
18825.039 11
18825.691 21
18826.343 18
18826.995 20
18827.647 25
18828.299 18
18828.951 14
18829.603 15
18830.256 12
18830.908 8
18831.560 19
18832.212 18
18832.864 19
18833.516 18
18834.169 12
18834.821 18
18835.473 11
18836.125 4
18836.778 6
18837.430 29
18838.082 39
18838.734 42
18839.387 18
18840.039 11
18840.691 16
18841.344 11
18841.996 9
18842.648 20
18843.301 22
18843.953 15
18844.605 6
18845.258 6
18845.910 3
18846.563 6
18847.215 14
18847.867 11
18848.520 11
18849.172 5
18849.825 11
18850.477 20
18851.130 15
18851.782 18
18852.435 17
18853.087 11
18853.740 15
18854.392 19
18855.045 31
18855.697 26
18856.350 7
18857.003 9
18857.655 5
18858.308 8
18858.960 8
18859.613 6
18860.266 11
18860.918 15
18861.571 18
18862.224 16
18862.876 21
18863.529 21
18864.182 11
18864.835 8
18865.487 13
18866.140 19
18866.793 28
18867.446 14
18868.098 17
18868.751 18
18869.404 18
18870.057 10
18870.710 5
18871.363 10
18872.015 12
18872.668 14
18873.321 12
18873.974 8
18874.627 17
18875.280 24
18875.933 18
18876.586 11
18877.239 9
18877.892 13
18878.545 14
18879.198 21
18879.851 23
18880.504 21
18881.157 24
18881.810 21
18882.463 27
18883.116 26
18883.769 21
18884.422 21
18885.075 14
18885.728 3
18886.381 15
18887.034 20
18887.687 13
18888.340 10
18888.994 19
18889.647 16
18890.300 12
18890.953 12
18891.606 13
18892.259 16
18892.913 18
18893.566 11
18894.219 9
18894.872 8
18895.526 14
18896.179 21
18896.832 22
18897.485 31
18898.139 46
18898.792 30
18899.445 28
18900.099 29
18900.752 29
18901.405 29
18902.059 31
18902.712 18
18903.366 16
18904.019 18
18904.672 14
18905.326 29
18905.979 29
18906.633 16
18907.286 8
18907.940 11
18908.593 10
18909.247 9
18909.900 8
18910.554 13
18911.207 15
18911.861 32
18912.514 29
18913.168 20
18913.821 18
18914.475 9
18915.129 14
18915.782 17
18916.436 12
18917.089 11
18917.743 10
18918.397 10
18919.050 10
18919.704 7
18920.358 18
18921.012 20
18921.665 12
18922.319 6
18922.973 17
18923.626 15
18924.280 17
18924.934 18
18925.588 21
18926.242 21
18926.895 17
18927.549 9
18928.203 11
18928.857 9
18929.511 19
18930.164 19
18930.818 14
18931.472 24
18932.126 26
18932.780 19
18933.434 28
18934.088 24
18934.742 19
18935.396 23
18936.050 15
18936.704 7
18937.358 5
18938.012 3
18938.666 19
18939.320 8
18939.974 5
18940.628 9
18941.282 9
18941.936 14
18942.590 12
18943.244 17
18943.898 12
18944.552 14
18945.206 23
18945.860 17
18946.515 14
18947.169 39
18947.823 29
18948.477 28
18949.131 19
18949.785 20
18950.440 24
18951.094 18
18951.748 16
18952.402 15
18953.057 17
18953.711 22
18954.365 17
18955.019 13
18955.674 19
18956.328 18
18956.982 21
18957.637 22
18958.291 15
18958.945 21
18959.600 18
18960.254 11
18960.909 19
18961.563 18
18962.217 30
18962.872 29
18963.526 25
18964.181 22
18964.835 14
18965.490 18
18966.144 21
18966.799 12
18967.453 8
18968.108 12
18968.762 24
18969.417 17
18970.071 15
18970.726 18
18971.380 13
18972.035 15
18972.689 7
18973.344 10
18973.999 18
18974.653 28
18975.308 18
18975.963 15
18976.617 17
18977.272 23
18977.927 17
18978.581 29
18979.236 17
18979.891 13
18980.545 17
18981.200 16
18981.855 17
18982.510 12
18983.164 26
18983.819 26
18984.474 29
18985.129 23
18985.784 7
18986.438 6
18987.093 19
18987.748 23
18988.403 15
18989.058 14
18989.713 13
18990.368 22
18991.023 15
18991.678 21
18992.332 14
18992.987 8
18993.642 9
18994.297 5
18994.952 17
18995.607 10
18996.262 8
18996.917 16
18997.572 16
18998.227 11
18998.882 15
18999.537 14
19000.192 19
19000.848 17
19001.503 17
19002.158 13
19002.813 9
19003.468 7
19004.123 9
19004.778 10
19005.433 20
19006.089 19
19006.744 7
19007.399 11
19008.054 10
19008.709 33
19009.365 26
19010.020 15
19010.675 21
19011.330 19
19011.986 22
19012.641 16
19013.296 9
19013.951 9
19014.607 8
19015.262 5
19015.917 10
19016.573 13
19017.228 18
19017.884 14
19018.539 23
19019.194 16
19019.850 18
19020.505 22
19021.161 20
19021.816 7
19022.471 16
19023.127 19
19023.782 22
19024.438 21
19025.093 10
19025.749 7
19026.404 7
19027.060 19
19027.715 17
19028.371 25
19029.027 16
19029.682 12
19030.338 16
19030.993 23
19031.649 16
19032.305 10
19032.960 7
19033.616 7
19034.271 12
19034.927 12
19035.583 21
19036.239 17
19036.894 25
19037.550 17
19038.206 19
19038.861 12
19039.517 18
19040.173 17
19040.829 11
19041.484 6
19042.140 16
19042.796 12
19043.452 8
19044.108 17
19044.763 12
19045.419 13
19046.075 14
19046.731 13
19047.387 14
19048.043 18
19048.699 15
19049.355 12
19050.011 19
19050.666 15
19051.322 16
19051.978 8
19052.634 18
19053.290 8
19053.946 21
19054.602 21
19055.258 21
19055.914 15
19056.570 22
19057.226 16
19057.883 13
19058.539 12
19059.195 14
19059.851 15
19060.507 19
19061.163 11
19061.819 3
19062.475 7
19063.131 16
19063.788 18
19064.444 27
19065.100 24
19065.756 27
19066.412 22
19067.069 8
19067.725 8
19068.381 8
19069.037 21
19069.694 19
19070.350 24
19071.006 14
19071.662 14
19072.319 17
19072.975 15
19073.631 11
19074.288 9
19074.944 21
19075.600 20
19076.257 15
19076.913 8
19077.570 16
19078.226 14
19078.882 11
19079.539 8
19080.195 8
19080.852 12
19081.508 7
19082.165 12
19082.821 12
19083.478 12
19084.134 12
19084.791 6
19085.447 8
19086.104 5
19086.760 6
19087.417 7
19088.073 8
19088.730 19
19089.387 18
19090.043 13
19090.700 14
19091.357 13
19092.013 14
19092.670 11
19093.326 14
19093.983 15
19094.640 9
19095.297 12
19095.953 24
19096.610 16
19097.267 4
19097.923 15
19098.580 19
19099.237 24
19099.894 26
19100.551 19
19101.207 15
19101.864 12
19102.521 15
19103.178 13
19103.835 24
19104.492 22
19105.148 19
19105.805 5
19106.462 4
19107.119 9
19107.776 15
19108.433 9
19109.090 9
19109.747 10
19110.404 8
19111.061 19
19111.718 16
19112.375 27
19113.032 19
19113.689 18
19114.346 17
19115.003 15
19115.660 17
19116.317 19
19116.974 18
19117.631 16
19118.288 18
19118.945 18
19119.603 19
19120.260 24
19120.917 15
19121.574 13
19122.231 29
19122.888 16
19123.545 16
19124.203 23
19124.860 20
19125.517 19
19126.174 24
19126.832 24
19127.489 21
19128.146 18
19128.803 5
19129.461 16
19130.118 12
19130.775 17
19131.433 16
19132.090 22
19132.747 21
19133.405 16
19134.062 16
19134.719 8
19135.377 9
19136.034 16
19136.692 11
19137.349 11
19138.006 12
19138.664 8
19139.321 6
19139.979 16
19140.636 14
19141.294 18
19141.951 15
19142.609 10
19143.266 13
19143.924 20
19144.581 20
19145.239 11
19145.897 11
19146.554 9
19147.212 17
19147.869 20
19148.527 20
19149.185 15
19149.842 10
19150.500 18
19151.158 12
19151.815 16
19152.473 15
19153.131 15
19153.788 15
19154.446 19
19155.104 14
19155.762 12
19156.419 18
19157.077 17
19157.735 10
19158.393 12
19159.050 5
19159.708 9
19160.366 13
19161.024 14
19161.682 7
19162.340 8
19162.997 7
19163.655 14
19164.313 9
19164.971 15
19165.629 26
19166.287 21
19166.945 28
19167.603 15
19168.261 7
19168.919 20
19169.577 24
19170.235 19
19170.893 13
19171.551 12
19172.209 14
19172.867 10
19173.525 20
19174.183 20
19174.841 16
19175.499 12
19176.157 14
19176.815 15
19177.473 10
19178.132 7
19178.790 14
19179.448 29
19180.106 20
19180.764 20
19181.422 17
19182.081 14
19182.739 8
19183.397 12
19184.055 18
19184.713 12
19185.372 12
19186.030 3
19186.688 11
19187.346 16
19188.005 26
19188.663 25
19189.321 16
19189.980 17
19190.638 9
19191.296 8
19191.955 18
19192.613 14
19193.272 8
19193.930 15
19194.588 8
19195.247 14
19195.905 26
19196.564 19
19197.222 16
19197.881 14
19198.539 9
19199.198 9
19199.856 9
19200.515 10
19201.173 10
19201.832 14
19202.490 26
19203.149 16
19203.807 5
19204.466 7
19205.124 18
19205.783 18
19206.442 18
19207.100 16
19207.759 21
19208.418 15
19209.076 21
19209.735 17
19210.394 15
19211.052 16
19211.711 19
19212.370 16
19213.028 13
19213.687 10
19214.346 8
19215.005 9
19215.663 20
19216.322 19
19216.981 12
19217.640 15
19218.299 16
19218.957 18
19219.616 29
19220.275 10
19220.934 12
19221.593 13
19222.252 5
19222.911 9
19223.569 18
19224.228 17
19224.887 16
19225.546 13
19226.205 9
19226.864 9
19227.523 7
19228.182 9
19228.841 19
19229.500 25
19230.159 15
19230.818 17
19231.477 7
19232.136 3
19232.795 22
19233.454 22
19234.114 10
19234.773 17
19235.432 19
19236.091 13
19236.750 13
19237.409 17
19238.068 10
19238.727 15
19239.387 17
19240.046 10
19240.705 16
19241.364 14
19242.023 24
19242.683 13
19243.342 16
19244.001 18
19244.660 8
19245.320 6
19245.979 11
19246.638 17
19247.298 20
19247.957 13
19248.616 12
19249.276 14
19249.935 9
19250.594 13
19251.254 13
19251.913 10
19252.572 16
19253.232 13
19253.891 8
19254.551 23
19255.210 27
19255.870 10
19256.529 11
19257.189 6
19257.848 11
19258.508 3
19259.167 5
19259.827 8
19260.486 30
19261.146 24
19261.805 19
19262.465 16
19263.124 16
19263.784 13
19264.444 21
19265.103 14
19265.763 23
19266.423 19
19267.082 27
19267.742 15
19268.402 13
19269.061 14
19269.721 31
19270.381 26
19271.040 15
19271.700 14
19272.360 17
19273.020 14
19273.679 17
19274.339 17
19274.999 17
19275.659 11
19276.318 9
19276.978 12
19277.638 10
19278.298 20
19278.958 26
19279.618 22
19280.278 26
19280.937 30
19281.597 21
19282.257 13
19282.917 6
19283.577 14
19284.237 10
19284.897 11
19285.557 10
19286.217 2
19286.877 7
19287.537 15
19288.197 8
19288.857 12
19289.517 12
19290.177 13
19290.837 15
19291.497 10
19292.157 8
19292.817 11
19293.477 18
19294.138 16
19294.798 13
19295.458 15
19296.118 12
19296.778 18
19297.438 19
19298.099 10
19298.759 8
19299.419 8
19300.079 10
19300.739 17
19301.400 13
19302.060 9
19302.720 6
19303.380 5
19304.041 11
19304.701 13
19305.361 9
19306.022 21
19306.682 15
19307.342 9
19308.003 22
19308.663 18
19309.323 14
19309.984 20
19310.644 11
19311.305 3
19311.965 9
19312.625 23
19313.286 19
19313.946 21
19314.607 14
19315.267 10
19315.928 7
19316.588 6
19317.249 1
19317.909 9
19318.570 7
19319.230 6
19319.891 13
19320.551 17
19321.212 10
19321.873 8
19322.533 10
19323.194 14
19323.854 29
19324.515 23
19325.176 12
19325.836 14
19326.497 12
19327.158 8
19327.818 10
19328.479 17
19329.140 17
19329.800 16
19330.461 10
19331.122 9
19331.783 11
19332.443 16
19333.104 17
19333.765 23
19334.426 16
19335.087 11
19335.748 14
19336.408 23
19337.069 18
19337.730 11
19338.391 11
19339.052 9
19339.713 12
19340.374 18
19341.035 8
19341.695 9
19342.356 13
19343.017 22
19343.678 27
19344.339 15
19345.000 17
19345.661 11
19346.322 10
19346.983 21
19347.644 16
19348.305 15
19348.966 23
19349.627 17
19350.289 14
19350.950 14
19351.611 15
19352.272 10
19352.933 11
19353.594 13
19354.255 15
19354.916 21
19355.578 13
19356.239 20
19356.900 20
19357.561 13
19358.222 11
19358.883 8
19359.545 12
19360.206 14
19360.867 13
19361.528 5
19362.190 2
19362.851 3
19363.512 11
19364.174 9
19364.835 15
19365.496 8
19366.158 7
19366.819 7
19367.480 3
19368.142 18
19368.803 15
19369.465 13
19370.126 15
19370.787 8
19371.449 21
19372.110 20
19372.772 8
19373.433 18
19374.095 23
19374.756 16
19375.418 12
19376.079 7
19376.741 13
19377.402 8
19378.064 9
19378.725 12
19379.387 13
19380.049 31
19380.710 27
19381.372 19
19382.033 12
19382.695 15
19383.357 13
19384.018 9
19384.680 16
19385.342 13
19386.003 14
19386.665 7
19387.327 13
19387.988 18
19388.650 25
19389.312 14
19389.974 12
19390.635 8
19391.297 13
19391.959 20
19392.621 27
19393.283 23
19393.944 16
19394.606 9
19395.268 5
19395.930 5
19396.592 7
19397.254 12
19397.915 14
19398.577 16
19399.239 15
19399.901 10
19400.563 10
19401.225 6
19401.887 11
19402.549 17
19403.211 14
19403.873 10
19404.535 12
19405.197 19
19405.859 13
19406.521 10
19407.183 4
19407.845 4
19408.507 5
19409.169 8
19409.831 7
19410.493 11
19411.156 12
19411.818 18
19412.480 12
19413.142 13
19413.804 25
19414.466 13
19415.128 7
19415.791 7
19416.453 4
19417.115 6
19417.777 12
19418.440 20
19419.102 19
19419.764 14
19420.426 18
19421.089 12
19421.751 17
19422.413 11
19423.076 9
19423.738 11
19424.400 10
19425.063 4
19425.725 13
19426.387 15
19427.050 14
19427.712 8
19428.374 5
19429.037 15
19429.699 16
19430.362 13
19431.024 8
19431.687 7
19432.349 24
19433.012 24
19433.674 13
19434.337 11
19434.999 21
19435.662 22
19436.324 25
19436.987 22
19437.649 23
19438.312 22
19438.974 21
19439.637 11
19440.300 14
19440.962 19
19441.625 25
19442.288 18
19442.950 28
19443.613 27
19444.276 26
19444.938 28
19445.601 28
19446.264 26
19446.926 19
19447.589 19
19448.252 21
19448.915 25
19449.577 27
19450.240 28
19450.903 23
19451.566 15
19452.229 8
19452.891 5
19453.554 6
19454.217 10
19454.880 13
19455.543 13
19456.206 8
19456.869 13
19457.531 31
19458.194 35
19458.857 22
19459.520 20
19460.183 9
19460.846 3
19461.509 10
19462.172 4
19462.835 13
19463.498 15
19464.161 19
19464.824 20
19465.487 9
19466.150 12
19466.813 9
19467.476 9
19468.139 12
19468.803 14
19469.466 13
19470.129 14
19470.792 12
19471.455 5
19472.118 6
19472.781 13
19473.445 10
19474.108 8
19474.771 12
19475.434 19
19476.097 18
19476.761 13
19477.424 40
19478.087 36
19478.750 27
19479.414 30
19480.077 18
19480.740 19
19481.404 29
19482.067 13
19482.730 10
19483.394 22
19484.057 22
19484.720 13
19485.384 6
19486.047 16
19486.710 17
19487.374 12
19488.037 6
19488.701 11
19489.364 14
19490.028 10
19490.691 14
19491.355 23
19492.018 19
19492.681 14
19493.345 9
19494.009 23
19494.672 25
19495.336 15
19495.999 16
19496.663 5
19497.326 8
19497.990 16
19498.654 14
19499.317 11
19499.981 6
19500.644 15
19501.308 11
19501.972 10
19502.635 9
19503.299 5
19503.963 6
19504.626 3
19505.290 11
19505.954 19
19506.618 8
19507.281 9
19507.945 14
19508.609 20
19509.273 22
19509.936 9
19510.600 6
19511.264 9
19511.928 8
19512.592 8
19513.256 22
19513.920 17
19514.583 16
19515.247 17
19515.911 18
19516.575 13
19517.239 9
19517.903 16
19518.567 10
19519.231 15
19519.895 14
19520.559 7
19521.223 8
19521.887 21
19522.551 13
19523.215 12
19523.879 14
19524.543 12
19525.207 12
19525.871 10
19526.535 24
19527.199 29
19527.863 23
19528.527 34
19529.191 29
19529.856 26
19530.520 23
19531.184 18
19531.848 19
19532.512 14
19533.176 10
19533.841 14
19534.505 10
19535.169 10
19535.833 3
19536.498 12
19537.162 12
19537.826 8
19538.490 4
19539.155 8
19539.819 8
19540.483 9
19541.148 8
19541.812 15
19542.476 28
19543.141 19
19543.805 14
19544.469 13
19545.134 7
19545.798 16
19546.463 17
19547.127 8
19547.791 7
19548.456 8
19549.120 9
19549.785 12
19550.449 14
19551.114 15
19551.778 3
19552.443 12
19553.107 13
19553.772 16
19554.436 22
19555.101 16
19555.766 8
19556.430 8
19557.095 11
19557.759 8
19558.424 14
19559.089 10
19559.753 14
19560.418 17
19561.083 20
19561.747 12
19562.412 7
19563.077 11
19563.741 9
19564.406 5
19565.071 10
19565.736 11
19566.400 10
19567.065 14
19567.730 13
19568.395 13
19569.059 7
19569.724 12
19570.389 15
19571.054 7
19571.719 8
19572.384 8
19573.049 14
19573.713 13
19574.378 15
19575.043 26
19575.708 29
19576.373 18
19577.038 5
19577.703 5
19578.368 10
19579.033 6
19579.698 11
19580.363 4
19581.028 2
19581.693 10
19582.358 4
19583.023 10
19583.688 8
19584.353 6
19585.018 11
19585.683 17
19586.348 14
19587.013 7
19587.678 7
19588.344 7
19589.009 19
19589.674 21
19590.339 17
19591.004 19
19591.669 19
19592.335 25
19593.000 27
19593.665 21
19594.330 19
19594.995 15
19595.661 6
19596.326 12
19596.991 27
19597.657 15
19598.322 25
19598.987 16
19599.652 14
19600.318 20
19600.983 17
19601.648 12
19602.314 11
19602.979 14
19603.645 10
19604.310 12
19604.975 14
19605.641 4
19606.306 3
19606.972 8
19607.637 1
19608.303 6
19608.968 11
19609.634 8
19610.299 11
19610.965 8
19611.630 9
19612.296 21
19612.961 15
19613.627 11
19614.292 20
19614.958 17
19615.624 8
19616.289 6
19616.955 9
19617.620 12
19618.286 7
19618.952 10
19619.617 19
19620.283 17
19620.949 19
19621.614 15
19622.280 12
19622.946 26
19623.611 21
19624.277 19
19624.943 27
19625.609 14
19626.275 8
19626.940 11
19627.606 7
19628.272 19
19628.938 20
19629.604 11
19630.269 14
19630.935 14
19631.601 12
19632.267 10
19632.933 14
19633.599 19
19634.265 15
19634.931 11
19635.596 12
19636.262 13
19636.928 28
19637.594 19
19638.260 18
19638.926 25
19639.592 14
19640.258 13
19640.924 9
19641.590 14
19642.256 31
19642.922 24
19643.589 29
19644.255 20
19644.921 14
19645.587 11
19646.253 3
19646.919 11
19647.585 15
19648.251 8
19648.917 9
19649.584 7
19650.250 4
19650.916 16
19651.582 9
19652.248 12
19652.915 15
19653.581 11
19654.247 18
19654.913 12
19655.580 13
19656.246 18
19656.912 13
19657.578 7
19658.245 3
19658.911 8
19659.577 9
19660.244 16
19660.910 9
19661.577 13
19662.243 18
19662.909 17
19663.576 12
19664.242 12
19664.909 11
19665.575 12
19666.241 13
19666.908 9
19667.574 8
19668.241 14
19668.907 19
19669.574 27
19670.240 23
19670.907 14
19671.573 14
19672.240 12
19672.907 13
19673.573 8
19674.240 10
19674.906 11
19675.573 11
19676.240 10
19676.906 9
19677.573 8
19678.239 17
19678.906 12
19679.573 8
19680.239 11
19680.906 17
19681.573 20
19682.240 23
19682.906 12
19683.573 12
19684.240 14
19684.907 13
19685.573 17
19686.240 18
19686.907 15
19687.574 11
19688.241 8
19688.907 24
19689.574 17
19690.241 10
19690.908 10
19691.575 3
19692.242 6
19692.909 5
19693.576 8
19694.242 15
19694.909 9
19695.576 11
19696.243 9
19696.910 9
19697.577 15
19698.244 11
19698.911 9
19699.578 6
19700.245 13
19700.912 10
19701.579 18
19702.246 22
19702.913 21
19703.581 33
19704.248 22
19704.915 17
19705.582 14
19706.249 14
19706.916 7
19707.583 11
19708.250 10
19708.918 8
19709.585 14
19710.252 7
19710.919 12
19711.586 9
19712.254 10
19712.921 14
19713.588 13
19714.255 8
19714.923 14
19715.590 10
19716.257 11
19716.925 12
19717.592 15
19718.259 8
19718.927 8
19719.594 9
19720.261 4
19720.929 4
19721.596 8
19722.263 6
19722.931 11
19723.598 7
19724.266 6
19724.933 6
19725.601 7
19726.268 3
19726.936 7
19727.603 9
19728.271 22
19728.938 14
19729.606 5
19730.273 4
19730.941 14
19731.608 21
19732.276 16
19732.943 13
19733.611 18
19734.279 17
19734.946 8
19735.614 11
19736.281 3
19736.949 11
19737.617 15
19738.284 22
19738.952 18
19739.620 15
19740.287 11
19740.955 13
19741.623 9
19742.291 8
19742.958 15
19743.626 26
19744.294 24
19744.962 11
19745.629 7
19746.297 6
19746.965 12
19747.633 10
19748.301 8
19748.969 11
19749.636 18
19750.304 17
19750.972 12
19751.640 9
19752.308 16
19752.976 18
19753.644 14
19754.312 13
19754.980 11
19755.648 18
19756.316 16
19756.984 23
19757.652 21
19758.320 18
19758.988 15
19759.656 20
19760.324 21
19760.992 12
19761.660 16
19762.328 20
19762.996 17
19763.664 19
19764.332 12
19765.000 5
19765.668 9
19766.337 14
19767.005 19
19767.673 13
19768.341 6
19769.009 5
19769.677 12
19770.346 8
19771.014 3
19771.682 10
19772.350 10
19773.019 10
19773.687 5
19774.355 28
19775.023 20
19775.692 10
19776.360 10
19777.028 8
19777.697 25
19778.365 22
19779.033 13
19779.702 5
19780.370 9
19781.039 11
19781.707 6
19782.375 10
19783.044 12
19783.712 14
19784.381 14
19785.049 10
19785.718 10
19786.386 7
19787.055 12
19787.723 10
19788.392 12
19789.060 10
19789.729 10
19790.397 7
19791.066 16
19791.734 17
19792.403 12
19793.072 19
19793.740 17
19794.409 19
19795.077 12
19795.746 15
19796.415 10
19797.083 12
19797.752 16
19798.421 14
19799.089 19
19799.758 14
19800.427 11
19801.096 19
19801.764 11
19802.433 6
19803.102 9
19803.771 17
19804.439 23
19805.108 13
19805.777 17
19806.446 22
19807.115 13
19807.783 19
19808.452 28
19809.121 16
19809.790 12
19810.459 13
19811.128 27
19811.797 18
19812.466 28
19813.135 23
19813.804 11
19814.473 19
19815.142 9
19815.810 10
19816.479 5
19817.148 4
19817.817 11
19818.487 20
19819.156 15
19819.825 14
19820.494 9
19821.163 11
19821.832 14
19822.501 12
19823.170 8
19823.839 11
19824.508 12
19825.177 11
19825.847 6
19826.516 6
19827.185 8
19827.854 5
19828.523 8
19829.192 13
19829.862 13
19830.531 9
19831.200 8
19831.869 10
19832.539 15
19833.208 13
19833.877 10
19834.546 12
19835.216 16
19835.885 15
19836.554 13
19837.224 9
19837.893 7
19838.562 9
19839.232 12
19839.901 22
19840.571 16
19841.240 10
19841.909 15
19842.579 14
19843.248 20
19843.918 13
19844.587 8
19845.257 3
19845.926 15
19846.596 11
19847.265 13
19847.935 10
19848.604 9
19849.274 9
19849.943 17
19850.613 14
19851.282 15
19851.952 5
19852.622 17
19853.291 22
19853.961 15
19854.631 12
19855.300 9
19855.970 15
19856.640 17
19857.309 8
19857.979 10
19858.649 10
19859.318 9
19859.988 10
19860.658 6
19861.327 20
19861.997 8
19862.667 9
19863.337 12
19864.007 3
19864.676 9
19865.346 11
19866.016 13
19866.686 15
19867.356 22
19868.026 13
19868.695 21
19869.365 30
19870.035 32
19870.705 36
19871.375 17
19872.045 23
19872.715 20
19873.385 17
19874.055 10
19874.725 10
19875.395 10
19876.065 18
19876.735 17
19877.405 14
19878.075 19
19878.745 12
19879.415 9
19880.085 10
19880.755 7
19881.425 9
19882.095 7
19882.765 8
19883.435 11
19884.106 11
19884.776 13
19885.446 17
19886.116 11
19886.786 7
19887.456 5
19888.127 7
19888.797 25
19889.467 23
19890.137 17
19890.807 17
19891.478 17
19892.148 17
19892.818 14
19893.489 11
19894.159 19
19894.829 16
19895.500 17
19896.170 17
19896.840 7
19897.511 13
19898.181 9
19898.851 5
19899.522 6
19900.192 15
19900.862 14
19901.533 12
19902.203 13
19902.874 3
19903.544 6
19904.215 5
19904.885 9
19905.556 7
19906.226 0
19906.897 11
19907.567 5
19908.238 7
19908.908 12
19909.579 7
19910.249 4
19910.920 3
19911.591 2
19912.261 7
19912.932 6
19913.602 10
19914.273 23
19914.944 19
19915.614 14
19916.285 9
19916.956 11
19917.626 8
19918.297 15
19918.968 11
19919.639 7
19920.309 13
19920.980 3
19921.651 8
19922.322 9
19922.992 7
19923.663 6
19924.334 18
19925.005 11
19925.676 8
19926.347 11
19927.017 13
19927.688 14
19928.359 20
19929.030 19
19929.701 20
19930.372 7
19931.043 9
19931.714 8
19932.385 9
19933.056 8
19933.727 10
19934.398 8
19935.068 6
19935.739 7
19936.411 10
19937.082 10
19937.753 10
19938.424 7
19939.095 8
19939.766 11
19940.437 13
19941.108 22
19941.779 19
19942.450 19
19943.121 8
19943.792 10
19944.464 17
19945.135 14
19945.806 11
19946.477 14
19947.148 13
19947.819 9
19948.491 11
19949.162 13
19949.833 8
19950.504 9
19951.176 8
19951.847 2
19952.518 10
19953.189 8
19953.861 5
19954.532 5
19955.203 13
19955.875 20
19956.546 19
19957.217 8
19957.889 3
19958.560 7
19959.232 16
19959.903 17
19960.574 16
19961.246 17
19961.917 15
19962.589 9
19963.260 8
19963.932 4
19964.603 3
19965.275 5
19965.946 10
19966.618 11
19967.289 6
19967.961 4
19968.632 12
19969.304 18
19969.975 14
19970.647 16
19971.319 19
19971.990 9
19972.662 15
19973.333 13
19974.005 18
19974.677 14
19975.348 14
19976.020 19
19976.692 7
19977.364 11
19978.035 9
19978.707 4
19979.379 4
19980.050 2
19980.722 10
19981.394 6
19982.066 36
19982.738 31
19983.409 21
19984.081 21
19984.753 15
19985.425 9
19986.097 12
19986.768 11
19987.440 17
19988.112 8
19988.784 6
19989.456 23
19990.128 22
19990.800 15
19991.472 14
19992.144 12
19992.816 9
19993.488 7
19994.160 6
19994.832 8
19995.504 15
19996.176 16
19996.848 11
19997.520 8
19998.192 13
19998.864 8
19999.536 16
20000.208 13
20000.880 9
20001.552 7
20002.224 15
20002.896 17
20003.569 17
20004.241 17
20004.913 14
20005.585 18
20006.257 17
20006.929 8
20007.602 6
20008.274 7
20008.946 7
20009.618 11
20010.291 5
20010.963 15
20011.635 17
20012.307 14
20012.980 9
20013.652 5
20014.324 11
20014.997 9
20015.669 17
20016.341 9
20017.014 14
20017.686 21
20018.359 18
20019.031 13
20019.703 12
20020.376 19
20021.048 21
20021.721 11
20022.393 6
20023.066 7
20023.738 2
20024.411 12
20025.083 22
20025.756 28
20026.428 15
20027.101 18
20027.773 14
20028.446 13
20029.118 11
20029.791 9
20030.463 8
20031.136 15
20031.809 23
20032.481 15
20033.154 6
20033.827 8
20034.499 17
20035.172 12
20035.845 15
20036.517 12
20037.190 6
20037.863 10
20038.535 8
20039.208 9
20039.881 19
20040.554 28
20041.226 29
20041.899 10
20042.572 11
20043.245 21
20043.918 12
20044.590 10
20045.263 13
20045.936 6
20046.609 1
20047.282 1
20047.955 10
20048.628 11
20049.301 14
20049.974 20
20050.646 13
20051.319 10
20051.992 21
20052.665 18
20053.338 7
20054.011 4
20054.684 12
20055.357 13
20056.030 14
20056.703 24
20057.376 27
20058.049 11
20058.723 6
20059.396 14
20060.069 18
20060.742 27
20061.415 9
20062.088 12
20062.761 3
20063.434 18
20064.107 19
20064.781 22
20065.454 13
20066.127 8
20066.800 12
20067.473 10
20068.147 15
20068.820 27
20069.493 23
20070.166 25
20070.840 22
20071.513 21
20072.186 14
20072.860 12
20073.533 8
20074.206 13
20074.879 25
20075.553 29
20076.226 26
20076.900 21
20077.573 26
20078.246 21
20078.920 8
20079.593 18
20080.267 23
20080.940 18
20081.613 15
20082.287 16
20082.960 15
20083.634 19
20084.307 13
20084.981 8
20085.654 3
20086.328 9
20087.001 6
20087.675 6
20088.349 6
20089.022 6
20089.696 4
20090.369 6
20091.043 12
20091.717 9
20092.390 8
20093.064 12
20093.738 11
20094.411 15
20095.085 13
20095.759 9
20096.432 12
20097.106 12
20097.780 12
20098.453 9
20099.127 11
20099.801 10
20100.475 13
20101.148 19
20101.822 23
20102.496 15
20103.170 14
20103.844 14
20104.517 5
20105.191 2
20105.865 10
20106.539 15
20107.213 23
20107.887 10
20108.561 7
20109.235 11
20109.909 13
20110.583 20
20111.256 18
20111.930 14
20112.604 14
20113.278 9
20113.952 18
20114.626 12
20115.300 9
20115.974 11
20116.648 14
20117.322 7
20117.997 12
20118.671 15
20119.345 16
20120.019 8
20120.693 16
20121.367 14
20122.041 17
20122.715 10
20123.389 6
20124.064 7
20124.738 22
20125.412 13
20126.086 8
20126.760 7
20127.435 6
20128.109 15
20128.783 9
20129.457 14
20130.132 17
20130.806 15
20131.480 10
20132.154 5
20132.829 3
20133.503 6
20134.177 3
20134.852 6
20135.526 16
20136.200 10
20136.875 12
20137.549 12
20138.224 5
20138.898 2
20139.572 5
20140.247 7
20140.921 9
20141.596 15
20142.270 9
20142.945 5
20143.619 15
20144.294 11
20144.968 11
20145.643 14
20146.317 13
20146.992 12
20147.666 8
20148.341 9
20149.015 11
20149.690 9
20150.365 21
20151.039 16
20151.714 14
20152.389 7
20153.063 10
20153.738 10
20154.413 7
20155.087 6
20155.762 14
20156.437 7
20157.111 6
20157.786 7
20158.461 3
20159.136 3
20159.810 1
20160.485 8
20161.160 5
20161.835 3
20162.509 8
20163.184 17
20163.859 17
20164.534 11
20165.209 11
20165.884 8
20166.559 8
20167.233 4
20167.908 7
20168.583 11
20169.258 6
20169.933 9
20170.608 12
20171.283 9
20171.958 10
20172.633 8
20173.308 8
20173.983 7
20174.658 7
20175.333 14
20176.008 11
20176.683 9
20177.358 10
20178.033 15
20178.708 12
20179.383 20
20180.058 20
20180.733 16
20181.409 10
20182.084 13
20182.759 12
20183.434 8
20184.109 16
20184.784 10
20185.460 9
20186.135 10
20186.810 4
20187.485 11
20188.160 20
20188.836 7
20189.511 6
20190.186 28
20190.861 37
20191.537 28
20192.212 21
20192.887 12
20193.563 9
20194.238 7
20194.913 10
20195.589 2
20196.264 19
20196.939 12
20197.615 13
20198.290 8
20198.966 4
20199.641 12
20200.317 12
20200.992 15
20201.667 8
20202.343 5
20203.018 12
20203.694 13
20204.369 15
20205.045 6
20205.720 10
20206.396 10
20207.072 19
20207.747 15
20208.423 18
20209.098 13
20209.774 12
20210.449 19
20211.125 13
20211.801 8
20212.476 12
20213.152 13
20213.828 10
20214.503 4
20215.179 4
20215.855 8
20216.530 22
20217.206 21
20217.882 17
20218.558 11
20219.233 9
20219.909 12
20220.585 14
20221.261 17
20221.937 16
20222.612 12
20223.288 14
20223.964 16
20224.640 13
20225.316 25
20225.992 19
20226.667 14
20227.343 15
20228.019 14
20228.695 9
20229.371 8
20230.047 6
20230.723 17
20231.399 16
20232.075 12
20232.751 13
20233.427 11
20234.103 13
20234.779 13
20235.455 7
20236.131 4
20236.807 3
20237.483 3
20238.159 7
20238.835 22
20239.511 15
20240.187 12
20240.863 25
20241.540 28
20242.216 19
20242.892 7
20243.568 5
20244.244 11
20244.920 8
20245.597 7
20246.273 6
20246.949 6
20247.625 17
20248.301 28
20248.978 26
20249.654 17
20250.330 12
20251.007 7
20251.683 2
20252.359 4
20253.035 5
20253.712 9
20254.388 5
20255.064 7
20255.741 12
20256.417 11
20257.094 18
20257.770 14
20258.446 9
20259.123 14
20259.799 19
20260.476 13
20261.152 10
20261.829 7
20262.505 5
20263.182 5
20263.858 7
20264.535 4
20265.211 5
20265.888 11
20266.564 19
20267.241 14
20267.917 9
20268.594 6
20269.270 8
20269.947 8
20270.624 12
20271.300 9
20271.977 14
20272.654 13
20273.330 20
20274.007 18
20274.684 18
20275.360 15
20276.037 8
20276.714 10
20277.390 14
20278.067 18
20278.744 8
20279.421 14
20280.097 22
20280.774 22
20281.451 22
20282.128 25
20282.805 13
20283.481 11
20284.158 7
20284.835 15
20285.512 16
20286.189 19
20286.866 13
20287.543 8
20288.220 5
20288.896 7
20289.573 15
20290.250 27
20290.927 23
20291.604 14
20292.281 14
20292.958 16
20293.635 11
20294.312 11
20294.989 13
20295.666 13
20296.343 8
20297.020 8
20297.697 10
20298.375 9
20299.052 9
20299.729 6
20300.406 5
20301.083 6
20301.760 27
20302.437 23
20303.114 16
20303.792 17
20304.469 20
20305.146 24
20305.823 19
20306.500 24
20307.178 35
20307.855 22
20308.532 19
20309.209 18
20309.887 14
20310.564 9
20311.241 5
20311.918 1
20312.596 2
20313.273 10
20313.950 12
20314.628 7
20315.305 6
20315.982 8
20316.660 9
20317.337 9
20318.015 11
20318.692 6
20319.369 2
20320.047 10
20320.724 16
20321.402 19
20322.079 22
20322.757 12
20323.434 16
20324.112 12
20324.789 10
20325.467 18
20326.144 16
20326.822 10
20327.499 14
20328.177 6
20328.855 1
20329.532 3
20330.210 8
20330.887 7
20331.565 3
20332.243 10
20332.920 11
20333.598 15
20334.276 15
20334.953 17
20335.631 10
20336.309 6
20336.986 5
20337.664 4
20338.342 9
20339.020 7
20339.697 10
20340.375 13
20341.053 6
20341.731 8
20342.409 10
20343.086 9
20343.764 8
20344.442 5
20345.120 6
20345.798 18
20346.476 17
20347.154 10
20347.831 17
20348.509 7
20349.187 13
20349.865 18
20350.543 15
20351.221 10
20351.899 13
20352.577 5
20353.255 5
20353.933 1
20354.611 2
20355.289 5
20355.967 11
20356.645 7
20357.323 5
20358.001 4
20358.679 6
20359.357 6
20360.036 7
20360.714 3
20361.392 6
20362.070 9
20362.748 11
20363.426 13
20364.104 13
20364.783 21
20365.461 11
20366.139 10
20366.817 16
20367.495 14
20368.174 12
20368.852 19
20369.530 12
20370.208 8
20370.887 10
20371.565 7
20372.243 11
20372.922 10
20373.600 4
20374.278 7
20374.957 8
20375.635 4
20376.313 3
20376.992 13
20377.670 16
20378.349 12
20379.027 11
20379.705 20
20380.384 9
20381.062 16
20381.741 11
20382.419 11
20383.098 16
20383.776 14
20384.455 16
20385.133 29
20385.812 21
20386.490 15
20387.169 14
20387.848 12
20388.526 14
20389.205 8
20389.883 8
20390.562 5
20391.241 9
20391.919 6
20392.598 13
20393.276 11
20393.955 10
20394.634 11
20395.312 16
20395.991 15
20396.670 13
20397.349 13
20398.027 4
20398.706 7
20399.385 12
20400.064 5
20400.742 7
20401.421 6
20402.100 11
20402.779 14
20403.458 12
20404.136 7
20404.815 4
20405.494 20
20406.173 14
20406.852 13
20407.531 13
20408.210 22
20408.889 16
20409.568 11
20410.247 10
20410.925 7
20411.604 6
20412.283 16
20412.962 20
20413.641 12
20414.320 24
20414.999 18
20415.678 15
20416.357 11
20417.037 3
20417.716 6
20418.395 22
20419.074 14
20419.753 9
20420.432 16
20421.111 21
20421.790 11
20422.469 12
20423.148 13
20423.828 8
20424.507 4
20425.186 6
20425.865 11
20426.544 24
20427.224 19
20427.903 12
20428.582 14
20429.261 11
20429.941 20
20430.620 22
20431.299 19
20431.978 18
20432.658 13
20433.337 18
20434.016 12
20434.696 16
20435.375 6
20436.055 11
20436.734 19
20437.413 10
20438.093 9
20438.772 15
20439.452 5
20440.131 7
20440.810 16
20441.490 17
20442.169 10
20442.849 6
20443.528 2
20444.208 4
20444.887 8
20445.567 8
20446.246 10
20446.926 15
20447.605 8
20448.285 12
20448.965 13
20449.644 12
20450.324 15
20451.003 5
20451.683 6
20452.363 12
20453.042 17
20453.722 18
20454.402 20
20455.081 14
20455.761 8
20456.441 12
20457.121 16
20457.800 10
20458.480 2
20459.160 3
20459.839 10
20460.519 9
20461.199 4
20461.879 1
20462.559 11
20463.238 20
20463.918 13
20464.598 5
20465.278 7
20465.958 7
20466.638 9
20467.318 16
20467.998 8
20468.677 8
20469.357 7
20470.037 19
20470.717 19
20471.397 9
20472.077 8
20472.757 13
20473.437 14
20474.117 9
20474.797 8
20475.477 14
20476.157 23
20476.837 19
20477.517 7
20478.197 12
20478.877 17
20479.558 14
20480.238 10
20480.918 12
20481.598 15
20482.278 11
20482.958 13
20483.638 8
20484.318 15
20484.999 14
20485.679 11
20486.359 11
20487.039 9
20487.719 15
20488.400 12
20489.080 7
20489.760 15
20490.440 15
20491.121 15
20491.801 17
20492.481 11
20493.162 14
20493.842 4
20494.522 7
20495.203 11
20495.883 6
20496.563 11
20497.244 7
20497.924 7
20498.605 9
20499.285 12
20499.965 17
20500.646 16
20501.326 12
20502.007 13
20502.687 17
20503.368 14
20504.048 18
20504.729 16
20505.409 17
20506.090 16
20506.770 11
20507.451 20
20508.131 15
20508.812 15
20509.493 11
20510.173 10
20510.854 9
20511.534 11
20512.215 9
20512.896 7
20513.576 5
20514.257 3
20514.938 12
20515.618 13
20516.299 12
20516.980 16
20517.661 5
20518.341 7
20519.022 4
20519.703 7
20520.384 10
20521.064 13
20521.745 13
20522.426 10
20523.107 14
20523.788 7
20524.468 7
20525.149 12
20525.830 15
20526.511 9
20527.192 12
20527.873 12
20528.554 3
20529.235 4
20529.916 2
20530.596 5
20531.277 13
20531.958 19
20532.639 16
20533.320 4
20534.001 5
20534.682 12
20535.363 11
20536.044 8
20536.725 11
20537.406 8
20538.087 17
20538.769 15
20539.450 18
20540.131 13
20540.812 14
20541.493 15
20542.174 15
20542.855 13
20543.536 7
20544.218 7
20544.899 5
20545.580 27
20546.261 20
20546.942 10
20547.624 13
20548.305 18
20548.986 18
20549.667 7
20550.349 13
20551.030 22
20551.711 10
20552.392 20
20553.074 17
20553.755 19
20554.436 19
20555.118 9
20555.799 11
20556.480 8
20557.162 20
20557.843 18
20558.525 13
20559.206 18
20559.887 7
20560.569 7
20561.250 7
20561.932 6
20562.613 16
20563.295 14
20563.976 8
20564.658 27
20565.339 23
20566.021 15
20566.702 9
20567.384 7
20568.065 4
20568.747 10
20569.429 2
20570.110 9
20570.792 12
20571.473 8
20572.155 8
20572.837 8
20573.518 9
20574.200 15
20574.882 18
20575.563 22
20576.245 11
20576.927 14
20577.608 10
20578.290 5
20578.972 6
20579.654 4
20580.335 4
20581.017 6
20581.699 3
20582.381 9
20583.062 17
20583.744 19
20584.426 24
20585.108 11
20585.790 14
20586.472 13
20587.154 8
20587.835 5
20588.517 2
20589.199 2
20589.881 1
20590.563 4
20591.245 5
20591.927 2
20592.609 6
20593.291 8
20593.973 11
20594.655 6
20595.337 13
20596.019 17
20596.701 16
20597.383 18
20598.065 10
20598.747 11
20599.429 21
20600.111 15
20600.793 13
20601.476 14
20602.158 19
20602.840 17
20603.522 19
20604.204 15
20604.886 10
20605.568 11
20606.251 8
20606.933 7
20607.615 9
20608.297 8
20608.979 7
20609.662 12
20610.344 18
20611.026 22
20611.709 15
20612.391 16
20613.073 12
20613.755 5
20614.438 15
20615.120 14
20615.802 12
20616.485 10
20617.167 14
20617.850 20
20618.532 18
20619.214 10
20619.897 5
20620.579 5
20621.262 12
20621.944 9
20622.627 19
20623.309 15
20623.992 21
20624.674 15
20625.357 9
20626.039 7
20626.722 3
20627.404 22
20628.087 23
20628.769 16
20629.452 10
20630.134 12
20630.817 15
20631.500 12
20632.182 15
20632.865 11
20633.547 14
20634.230 12
20634.913 12
20635.595 11
20636.278 7
20636.961 25
20637.644 18
20638.326 19
20639.009 17
20639.692 13
20640.375 13
20641.057 4
20641.740 4
20642.423 8
20643.106 14
20643.788 8
20644.471 7
20645.154 11
20645.837 12
20646.520 4
20647.203 4
20647.886 5
20648.568 24
20649.251 27
20649.934 21
20650.617 19
20651.300 16
20651.983 9
20652.666 17
20653.349 19
20654.032 13
20654.715 5
20655.398 8
20656.081 9
20656.764 14
20657.447 6
20658.130 6
20658.813 6
20659.496 9
20660.179 8
20660.862 16
20661.546 21
20662.229 15
20662.912 10
20663.595 7
20664.278 3
20664.961 5
20665.644 11
20666.328 27
20667.011 22
20667.694 22
20668.377 17
20669.060 11
20669.744 8
20670.427 11
20671.110 9
20671.793 9
20672.477 7
20673.160 10
20673.843 10
20674.527 4
20675.210 6
20675.893 5
20676.577 8
20677.260 10
20677.943 14
20678.627 17
20679.310 27
20679.994 18
20680.677 11
20681.360 6
20682.044 11
20682.727 10
20683.411 10
20684.094 14
20684.778 13
20685.461 17
20686.145 8
20686.828 11
20687.512 9
20688.195 10
20688.879 7
20689.563 5
20690.246 8
20690.930 20
20691.613 13
20692.297 7
20692.981 8
20693.664 5
20694.348 12
20695.032 6
20695.715 3
20696.399 8
20697.083 3
20697.766 10
20698.450 13
20699.134 14
20699.817 12
20700.501 9
20701.185 10
20701.869 11
20702.553 13
20703.236 6
20703.920 6
20704.604 8
20705.288 6
20705.972 7
20706.655 6
20707.339 7
20708.023 12
20708.707 9
20709.391 10
20710.075 15
20710.759 13
20711.443 8
20712.127 6
20712.811 13
20713.495 17
20714.179 11
20714.863 15
20715.547 7
20716.231 8
20716.915 3
20717.599 3
20718.283 4
20718.967 14
20719.651 13
20720.335 7
20721.019 11
20721.703 16
20722.387 14
20723.071 6
20723.755 7
20724.440 5
20725.124 4
20725.808 6
20726.492 6
20727.176 5
20727.860 5
20728.545 12
20729.229 11
20729.913 2
20730.597 3
20731.282 11
20731.966 20
20732.650 18
20733.334 8
20734.019 6
20734.703 8
20735.387 7
20736.072 11
20736.756 6
20737.440 5
20738.125 5
20738.809 5
20739.494 7
20740.178 6
20740.862 15
20741.547 25
20742.231 22
20742.916 9
20743.600 19
20744.285 16
20744.969 13
20745.654 8
20746.338 10
20747.023 11
20747.707 7
20748.392 4
20749.076 10
20749.761 11
20750.445 12
20751.130 10
20751.815 17
20752.499 9
20753.184 11
20753.868 6
20754.553 11
20755.238 12
20755.922 8
20756.607 14
20757.292 12
20757.976 10
20758.661 8
20759.346 4
20760.031 11
20760.715 6
20761.400 5
20762.085 9
20762.770 4
20763.454 8
20764.139 6
20764.824 10
20765.509 22
20766.194 15
20766.878 16
20767.563 7
20768.248 3
20768.933 15
20769.618 14
20770.303 14
20770.988 7
20771.673 5
20772.358 5
20773.043 8
20773.728 15
20774.413 12
20775.097 9
20775.782 14
20776.467 21
20777.153 17
20777.838 12
20778.523 6
20779.208 5
20779.893 8
20780.578 12
20781.263 12
20781.948 12
20782.633 25
20783.318 17
20784.003 11
20784.688 9
20785.374 25
20786.059 18
20786.744 13
20787.429 9
20788.114 13
20788.799 11
20789.485 12
20790.170 5
20790.855 7
20791.540 2
20792.226 2
20792.911 6
20793.596 4
20794.282 7
20794.967 6
20795.652 3
20796.337 9
20797.023 6
20797.708 11
20798.394 12
20799.079 7
20799.764 13
20800.450 11
20801.135 3
20801.821 9
20802.506 13
20803.191 15
20803.877 19
20804.562 18
20805.248 24
20805.933 18
20806.619 8
20807.304 5
20807.990 3
20808.675 6
20809.361 11
20810.046 13
20810.732 10
20811.418 7
20812.103 4
20812.789 5
20813.474 15
20814.160 16
20814.846 18
20815.531 19
20816.217 20
20816.903 13
20817.588 12
20818.274 14
20818.960 14
20819.645 14
20820.331 9
20821.017 14
20821.703 7
20822.388 13
20823.074 15
20823.760 14
20824.446 11
20825.132 10
20825.817 9
20826.503 5
20827.189 14
20827.875 2
20828.561 15
20829.247 9
20829.932 13
20830.618 15
20831.304 9
20831.990 6
20832.676 8
20833.362 4
20834.048 4
20834.734 19
20835.420 10
20836.106 3
20836.792 14
20837.478 20
20838.164 15
20838.850 16
20839.536 6
20840.222 15
20840.908 7
20841.594 5
20842.280 9
20842.966 11
20843.652 12
20844.339 22
20845.025 19
20845.711 18
20846.397 7
20847.083 8
20847.769 11
20848.456 11
20849.142 5
20849.828 12
20850.514 4
20851.200 2
20851.887 16
20852.573 34
20853.259 15
20853.945 10
20854.632 5
20855.318 7
20856.004 2
20856.691 11
20857.377 8
20858.063 9
20858.750 17
20859.436 16
20860.122 32
20860.809 28
20861.495 11
[truncated: 24,168 more chars]
