# Supplementary material for: LIMPIC: a computational method for the separation of protein MALDI-TOF-MS signals from noise
Source: BMC Bioinformatics. 2007 Mar 26;8:101. doi: 10.1186/1471-2105-8-101 (PMC1847688; doi:10.1186/1471-2105-8-101)
Supplement: Additional File 2 — Compressed archive of 30 text files, containing MALDI-TOF-MS data acquired from in-vitro protein mixtures. The text files are arranged in 6 folders, each referring to a different cytochrome C concentration. [file 1471-2105-8-101-S2.zip › SOL_7.5_TXT/SOL_calib_07e.txt]

4989.761 0
4990.097 0
4990.433 0
4990.768 0
4991.104 0
4991.440 0
4991.776 0
4992.111 0
4992.447 657
4992.783 682
4993.119 713
4993.455 686
4993.790 694
4994.126 685
4994.462 689
4994.798 704
4995.134 705
4995.470 703
4995.806 678
4996.142 638
4996.478 639
4996.814 652
4997.149 639
4997.485 594
4997.821 561
4998.157 654
4998.493 745
4998.829 760
4999.165 752
4999.501 745
4999.837 654
5000.174 616
5000.510 672
5000.846 690
5001.182 667
5001.518 608
5001.854 641
5002.190 732
5002.526 675
5002.862 733
5003.198 706
5003.535 760
5003.871 752
5004.207 686
5004.543 664
5004.879 606
5005.216 626
5005.552 684
5005.888 742
5006.224 770
5006.561 762
5006.897 776
5007.233 839
5007.569 719
5007.906 660
5008.242 720
5008.578 829
5008.915 773
5009.251 693
5009.588 713
5009.924 762
5010.260 748
5010.597 785
5010.933 782
5011.270 715
5011.606 712
5011.942 627
5012.279 634
5012.615 700
5012.952 720
5013.288 661
5013.625 700
5013.961 694
5014.298 658
5014.634 664
5014.971 719
5015.307 767
5015.644 688
5015.981 675
5016.317 710
5016.654 706
5016.990 691
5017.327 722
5017.664 710
5018.000 679
5018.337 680
5018.674 681
5019.010 672
5019.347 690
5019.684 695
5020.020 706
5020.357 735
5020.694 730
5021.031 732
5021.367 735
5021.704 695
5022.041 618
5022.378 617
5022.715 772
5023.051 709
5023.388 651
5023.725 582
5024.062 649
5024.399 647
5024.736 612
5025.073 692
5025.409 637
5025.746 665
5026.083 694
5026.420 774
5026.757 763
5027.094 782
5027.431 837
5027.768 815
5028.105 722
5028.442 723
5028.779 651
5029.116 638
5029.453 675
5029.790 714
5030.127 743
5030.464 717
5030.801 751
5031.138 754
5031.476 790
5031.813 716
5032.150 606
5032.487 635
5032.824 652
5033.161 612
5033.498 609
5033.836 630
5034.173 643
5034.510 607
5034.847 579
5035.184 645
5035.522 711
5035.859 684
5036.196 619
5036.533 629
5036.871 570
5037.208 609
5037.545 641
5037.883 673
5038.220 662
5038.557 727
5038.895 741
5039.232 660
5039.569 705
5039.907 649
5040.244 641
5040.582 687
5040.919 677
5041.256 715
5041.594 745
5041.931 716
5042.269 630
5042.606 651
5042.944 678
5043.281 623
5043.619 732
5043.956 683
5044.294 707
5044.631 744
5044.969 758
5045.306 779
5045.644 750
5045.982 702
5046.319 736
5046.657 790
5046.994 750
5047.332 807
5047.670 808
5048.007 771
5048.345 752
5048.683 724
5049.020 700
5049.358 660
5049.696 777
5050.033 744
5050.371 708
5050.709 648
5051.047 674
5051.384 673
5051.722 694
5052.060 674
5052.398 712
5052.736 776
5053.074 748
5053.411 731
5053.749 795
5054.087 706
5054.425 661
5054.763 692
5055.101 667
5055.439 636
5055.776 677
5056.114 708
5056.452 738
5056.790 789
5057.128 746
5057.466 817
5057.804 800
5058.142 751
5058.480 738
5058.818 711
5059.156 738
5059.494 669
5059.832 607
5060.170 656
5060.508 667
5060.847 665
5061.185 711
5061.523 730
5061.861 733
5062.199 768
5062.537 748
5062.875 697
5063.213 748
5063.552 804
5063.890 739
5064.228 703
5064.566 775
5064.904 788
5065.243 780
5065.581 681
5065.919 700
5066.257 697
5066.596 784
5066.934 711
5067.272 702
5067.611 692
5067.949 664
5068.287 666
5068.626 676
5068.964 693
5069.302 687
5069.641 723
5069.979 632
5070.317 679
5070.656 760
5070.994 777
5071.333 721
5071.671 762
5072.010 770
5072.348 710
5072.687 729
5073.025 745
5073.364 756
5073.702 725
5074.041 661
5074.379 696
5074.718 748
5075.056 729
5075.395 729
5075.733 704
5076.072 640
5076.411 677
5076.749 578
5077.088 560
5077.426 633
5077.765 653
5078.104 640
5078.442 563
5078.781 609
5079.120 627
5079.459 632
5079.797 681
5080.136 705
5080.475 699
5080.813 657
5081.152 645
5081.491 604
5081.830 620
5082.169 683
5082.507 652
5082.846 626
5083.185 613
5083.524 589
5083.863 610
5084.202 567
5084.540 604
5084.879 669
5085.218 719
5085.557 698
5085.896 671
5086.235 691
5086.574 713
5086.913 683
5087.252 694
5087.591 700
5087.930 668
5088.269 647
5088.608 689
5088.947 632
5089.286 734
5089.625 726
5089.964 821
5090.303 748
5090.642 755
5090.981 715
5091.320 761
5091.659 742
5091.999 764
5092.338 734
5092.677 711
5093.016 695
5093.355 692
5093.694 643
5094.033 713
5094.373 693
5094.712 666
5095.051 633
5095.390 635
5095.730 662
5096.069 611
5096.408 650
5096.747 644
5097.087 681
5097.426 750
5097.765 766
5098.105 793
5098.444 773
5098.783 782
5099.123 771
5099.462 718
5099.801 671
5100.141 612
5100.480 630
5100.820 671
5101.159 719
5101.499 703
5101.838 651
5102.177 719
5102.517 720
5102.856 708
5103.196 716
5103.535 611
5103.875 614
5104.214 688
5104.554 683
5104.894 581
5105.233 577
5105.573 678
5105.912 646
5106.252 628
5106.591 688
5106.931 592
5107.271 527
5107.610 586
5107.950 605
5108.290 629
5108.629 660
5108.969 674
5109.309 646
5109.648 638
5109.988 703
5110.328 654
5110.668 667
5111.007 644
5111.347 697
5111.687 768
5112.027 812
5112.367 760
5112.706 760
5113.046 731
5113.386 742
5113.726 667
5114.066 614
5114.406 579
5114.745 657
5115.085 716
5115.425 692
5115.765 701
5116.105 684
5116.445 651
5116.785 568
5117.125 637
5117.465 661
5117.805 625
5118.145 596
5118.485 675
5118.825 702
5119.165 699
5119.505 675
5119.845 672
5120.185 642
5120.525 622
5120.865 645
5121.205 684
5121.545 701
5121.886 713
5122.226 694
5122.566 698
5122.906 601
5123.246 524
5123.586 554
5123.926 600
5124.267 615
5124.607 687
5124.947 651
5125.287 630
5125.628 632
5125.968 637
5126.308 641
5126.648 601
5126.989 598
5127.329 644
5127.669 624
5128.010 660
5128.350 650
5128.690 628
5129.031 660
5129.371 681
5129.711 688
5130.052 668
5130.392 711
5130.732 685
5131.073 721
5131.413 704
5131.754 622
5132.094 631
5132.435 683
5132.775 580
5133.116 646
5133.456 636
5133.797 738
5134.137 710
5134.478 724
5134.818 717
5135.159 782
5135.499 684
5135.840 674
5136.181 685
5136.521 784
5136.862 786
5137.202 756
5137.543 766
5137.884 739
5138.224 685
5138.565 676
5138.906 641
5139.246 563
5139.587 664
5139.928 701
5140.269 743
5140.609 773
5140.950 690
5141.291 623
5141.632 600
5141.972 608
5142.313 597
5142.654 616
5142.995 697
5143.336 744
5143.676 682
5144.017 578
5144.358 661
5144.699 721
5145.040 748
5145.381 780
5145.722 695
5146.063 675
5146.404 685
5146.744 695
5147.085 713
5147.426 667
5147.767 619
5148.108 633
5148.449 607
5148.790 656
5149.131 648
5149.472 661
5149.813 685
5150.154 656
5150.496 609
5150.837 590
5151.178 642
5151.519 695
5151.860 704
5152.201 659
5152.542 621
5152.883 649
5153.224 642
5153.566 663
5153.907 689
5154.248 703
5154.589 639
5154.930 623
5155.272 622
5155.613 670
5155.954 674
5156.295 618
5156.637 579
5156.978 565
5157.319 532
5157.661 612
5158.002 697
5158.343 707
5158.684 701
5159.026 591
5159.367 568
5159.709 618
5160.050 665
5160.391 621
5160.733 572
5161.074 597
5161.416 677
5161.757 667
5162.098 772
5162.440 696
5162.781 671
5163.123 690
5163.464 622
5163.806 661
5164.147 621
5164.489 607
5164.830 599
5165.172 619
5165.514 553
5165.855 563
5166.197 559
5166.538 556
5166.880 628
5167.222 639
5167.563 610
5167.905 586
5168.246 622
5168.588 657
5168.930 623
5169.272 631
5169.613 631
5169.955 592
5170.297 608
5170.638 655
5170.980 624
5171.322 588
5171.664 649
5172.005 670
5172.347 704
5172.689 651
5173.031 601
5173.373 674
5173.714 639
5174.056 629
5174.398 605
5174.740 571
5175.082 572
5175.424 567
5175.766 589
5176.108 616
5176.450 630
5176.791 577
5177.133 616
5177.475 623
5177.817 611
5178.159 575
5178.501 616
5178.843 671
5179.185 704
5179.527 675
5179.869 702
5180.211 697
5180.553 696
5180.896 716
5181.238 683
5181.580 658
5181.922 661
5182.264 653
5182.606 629
5182.948 749
5183.290 720
5183.633 698
5183.975 735
5184.317 677
5184.659 659
5185.001 638
5185.343 578
5185.686 605
5186.028 605
5186.370 615
5186.712 642
5187.055 606
5187.397 609
5187.739 550
5188.082 605
5188.424 575
5188.766 553
5189.109 529
5189.451 540
5189.793 629
5190.136 651
5190.478 667
5190.820 612
5191.163 603
5191.505 572
5191.848 634
5192.190 669
5192.533 694
5192.875 645
5193.218 662
5193.560 604
5193.903 595
5194.245 587
5194.588 602
5194.930 552
5195.273 575
5195.615 689
5195.958 763
5196.300 688
5196.643 601
5196.986 562
5197.328 606
5197.671 665
5198.013 669
5198.356 650
5198.699 617
5199.041 664
5199.384 624
5199.727 570
5200.069 601
5200.412 628
5200.755 659
5201.098 636
5201.440 585
5201.783 598
5202.126 550
5202.469 504
5202.811 558
5203.154 524
5203.497 533
5203.840 583
5204.183 638
5204.526 588
5204.868 603
5205.211 634
5205.554 609
5205.897 622
5206.240 575
5206.583 509
5206.926 566
5207.269 540
5207.612 596
5207.955 626
5208.298 594
5208.641 573
5208.984 585
5209.327 617
5209.670 612
5210.013 614
5210.356 650
5210.699 686
5211.042 664
5211.385 626
5211.728 616
5212.071 658
5212.414 646
5212.757 675
5213.101 718
5213.444 653
5213.787 618
5214.130 690
5214.473 712
5214.816 669
5215.160 579
5215.503 567
5215.846 583
5216.189 663
5216.532 671
5216.876 621
5217.219 569
5217.562 579
5217.906 619
5218.249 621
5218.592 631
5218.935 577
5219.279 569
5219.622 557
5219.966 570
5220.309 575
5220.652 537
5220.996 492
5221.339 504
5221.682 543
5222.026 514
5222.369 523
5222.713 620
5223.056 648
5223.400 575
5223.743 555
5224.087 600
5224.430 573
5224.774 572
5225.117 554
5225.461 557
5225.804 520
5226.148 537
5226.491 591
5226.835 583
5227.179 560
5227.522 557
5227.866 598
5228.209 645
5228.553 625
5228.897 577
5229.240 554
5229.584 560
5229.928 576
5230.271 562
5230.615 578
5230.959 569
5231.303 596
5231.646 577
5231.990 613
5232.334 646
5232.678 629
5233.021 594
5233.365 606
5233.709 662
5234.053 644
5234.397 565
5234.741 546
5235.084 551
5235.428 552
5235.772 636
5236.116 631
5236.460 583
5236.804 587
5237.148 539
5237.492 530
5237.836 516
5238.180 561
5238.524 610
5238.868 621
5239.212 622
5239.556 587
5239.900 605
5240.244 545
5240.588 586
5240.932 604
5241.276 568
5241.620 626
5241.964 650
5242.308 664
5242.652 669
5242.996 739
5243.340 702
5243.684 674
5244.029 613
5244.373 628
5244.717 585
5245.061 594
5245.405 535
5245.749 555
5246.094 606
5246.438 622
5246.782 616
5247.126 618
5247.471 646
5247.815 679
5248.159 662
5248.504 671
5248.848 647
5249.192 627
5249.536 717
5249.881 718
5250.225 719
5250.570 680
5250.914 579
5251.258 594
5251.603 584
5251.947 540
5252.291 564
5252.636 604
5252.980 542
5253.325 491
5253.669 488
5254.014 545
5254.358 569
5254.703 558
5255.047 543
5255.392 518
5255.736 560
5256.081 654
5256.425 639
5256.770 670
5257.115 636
5257.459 647
5257.804 698
5258.148 642
5258.493 660
5258.838 583
5259.182 581
5259.527 583
5259.872 509
5260.216 502
5260.561 527
5260.906 553
5261.250 571
5261.595 600
5261.940 671
5262.285 649
5262.629 621
5262.974 609
5263.319 595
5263.664 634
5264.008 668
5264.353 594
5264.698 604
5265.043 631
5265.388 608
5265.733 535
5266.077 535
5266.422 527
5266.767 548
5267.112 528
5267.457 494
5267.802 522
5268.147 603
5268.492 700
5268.837 662
5269.182 617
5269.527 600
5269.872 554
5270.217 573
5270.562 599
5270.907 536
5271.252 529
5271.597 612
5271.942 656
5272.287 646
5272.632 738
5272.977 686
5273.322 589
5273.667 564
5274.013 627
5274.358 636
5274.703 625
5275.048 583
5275.393 593
5275.738 663
5276.084 672
5276.429 608
5276.774 550
5277.119 546
5277.465 535
5277.810 576
5278.155 557
5278.500 601
5278.846 632
5279.191 703
5279.536 681
5279.882 578
5280.227 616
5280.572 673
5280.918 695
5281.263 665
5281.608 688
5281.954 615
5282.299 598
5282.645 635
5282.990 647
5283.335 606
5283.681 560
5284.026 550
5284.372 563
5284.717 561
5285.063 524
5285.408 507
5285.754 556
5286.099 552
5286.445 548
5286.790 577
5287.136 569
5287.482 563
5287.827 524
5288.173 479
5288.518 483
5288.864 505
5289.210 607
5289.555 630
5289.901 582
5290.246 522
5290.592 598
5290.938 621
5291.284 547
5291.629 574
5291.975 589
5292.321 497
5292.666 500
5293.012 481
5293.358 593
5293.704 609
5294.049 554
5294.395 542
5294.741 540
5295.087 536
5295.433 549
5295.779 574
5296.124 558
5296.470 518
5296.816 535
5297.162 547
5297.508 573
5297.854 507
5298.200 476
5298.546 512
5298.892 513
5299.238 537
5299.584 560
5299.930 627
5300.276 605
5300.622 620
5300.968 611
5301.314 592
5301.660 593
5302.006 579
5302.352 480
5302.698 526
5303.044 559
5303.390 539
5303.736 581
5304.082 568
5304.428 602
5304.774 576
5305.121 555
5305.467 506
5305.813 558
5306.159 581
5306.505 524
5306.851 499
5307.198 554
5307.544 480
5307.890 476
5308.236 497
5308.583 551
5308.929 574
5309.275 615
5309.622 595
5309.968 528
5310.314 585
5310.660 541
5311.007 591
5311.353 635
5311.700 580
5312.046 578
5312.392 581
5312.739 551
5313.085 538
5313.431 547
5313.778 598
5314.124 641
5314.471 647
5314.817 610
5315.164 516
5315.510 485
5315.857 479
5316.203 503
5316.550 543
5316.896 617
5317.243 664
5317.589 653
5317.936 624
5318.283 581
5318.629 629
5318.976 625
5319.322 614
5319.669 605
5320.016 551
5320.362 590
5320.709 553
5321.056 525
5321.402 538
5321.749 633
5322.096 637
5322.442 633
5322.789 673
5323.136 657
5323.482 646
5323.829 638
5324.176 672
5324.523 630
5324.870 574
5325.216 556
5325.563 523
5325.910 574
5326.257 623
5326.604 582
5326.951 569
5327.297 585
5327.644 548
5327.991 526
5328.338 568
5328.685 599
5329.032 680
5329.379 676
5329.726 628
5330.073 603
5330.420 588
5330.767 552
5331.114 540
5331.461 511
5331.808 562
5332.155 570
5332.502 615
5332.849 624
5333.196 581
5333.543 531
5333.890 457
5334.237 445
5334.584 491
5334.931 550
5335.279 589
5335.626 574
5335.973 584
5336.320 582
5336.667 604
5337.014 646
5337.362 548
5337.709 538
5338.056 552
5338.403 622
5338.750 699
5339.098 626
5339.445 566
5339.792 543
5340.140 611
5340.487 576
5340.834 541
5341.181 518
5341.529 494
5341.876 480
5342.223 460
5342.571 423
5342.918 439
5343.266 442
5343.613 496
5343.960 509
5344.308 554
5344.655 564
5345.003 571
5345.350 545
5345.698 540
5346.045 527
5346.393 499
5346.740 534
5347.088 538
5347.435 588
5347.783 511
5348.130 569
5348.478 569
5348.825 511
5349.173 501
5349.521 575
5349.868 586
5350.216 589
5350.563 564
5350.911 571
5351.259 620
5351.606 575
5351.954 550
5352.302 528
5352.649 533
5352.997 537
5353.345 601
5353.693 570
5354.040 523
5354.388 574
5354.736 559
5355.084 569
5355.431 559
5355.779 568
5356.127 550
5356.475 530
5356.823 576
5357.170 537
5357.518 544
5357.866 556
5358.214 558
5358.562 544
5358.910 526
5359.258 560
5359.606 538
5359.954 525
5360.302 548
5360.649 602
5360.997 647
5361.345 634
5361.693 598
5362.041 613
5362.389 695
5362.737 593
5363.085 499
5363.433 482
5363.782 488
5364.130 506
5364.478 489
5364.826 474
5365.174 500
5365.522 497
5365.870 497
5366.218 572
5366.566 592
5366.915 563
5367.263 557
5367.611 563
5367.959 566
5368.307 542
5368.655 552
5369.004 553
5369.352 581
5369.700 607
5370.048 564
5370.397 540
5370.745 528
5371.093 536
5371.442 533
5371.790 559
5372.138 597
5372.487 671
5372.835 640
5373.183 632
5373.532 590
5373.880 624
5374.228 550
5374.577 489
5374.925 521
5375.274 519
5375.622 526
5375.971 525
5376.319 518
5376.668 635
5377.016 669
5377.364 603
5377.713 550
5378.062 516
5378.410 546
5378.759 585
5379.107 545
5379.456 553
5379.804 566
5380.153 570
5380.501 608
5380.850 602
5381.199 609
5381.547 588
5381.896 560
5382.245 547
5382.593 513
5382.942 581
5383.291 574
5383.639 561
5383.988 531
5384.337 555
5384.686 509
5385.034 554
5385.383 571
5385.732 608
5386.081 576
5386.429 551
5386.778 565
5387.127 541
5387.476 548
5387.825 528
5388.173 573
5388.522 631
5388.871 649
5389.220 647
5389.569 629
5389.918 549
5390.267 627
5390.616 660
5390.965 619
5391.314 587
5391.663 521
5392.011 498
5392.360 520
5392.709 472
5393.058 446
5393.407 480
5393.757 498
5394.106 466
5394.455 384
5394.804 430
5395.153 439
5395.502 431
5395.851 453
5396.200 428
5396.549 491
5396.898 487
5397.247 484
5397.597 491
5397.946 555
5398.295 554
5398.644 559
5398.993 541
5399.342 532
5399.692 519
5400.041 530
5400.390 494
5400.739 578
5401.089 617
5401.438 562
5401.787 461
5402.137 489
5402.486 496
5402.835 521
5403.184 590
5403.534 650
5403.883 607
5404.233 600
5404.582 537
5404.931 571
5405.281 541
5405.630 572
5405.980 509
5406.329 507
5406.678 465
5407.028 431
5407.377 429
5407.727 470
5408.076 529
5408.426 549
5408.775 582
5409.125 545
5409.474 530
5409.824 517
5410.173 506
5410.523 546
5410.873 561
5411.222 624
5411.572 613
5411.921 609
5412.271 643
5412.621 642
5412.970 606
5413.320 549
5413.670 547
5414.019 623
5414.369 694
5414.719 613
5415.068 606
5415.418 526
5415.768 514
5416.118 492
5416.467 521
5416.817 511
5417.167 481
5417.517 468
5417.867 472
5418.216 458
5418.566 498
5418.916 505
5419.266 494
5419.616 538
5419.966 511
5420.316 440
5420.665 400
5421.015 444
5421.365 466
5421.715 469
5422.065 488
5422.415 551
5422.765 579
5423.115 609
5423.465 640
5423.815 608
5424.165 607
5424.515 577
5424.865 599
5425.215 566
5425.565 467
5425.915 451
5426.265 427
5426.615 423
5426.965 474
5427.316 558
5427.666 494
5428.016 494
5428.366 533
5428.716 577
5429.066 576
5429.416 550
5429.767 573
5430.117 599
5430.467 567
5430.817 593
5431.168 621
5431.518 618
5431.868 603
5432.218 532
5432.569 506
5432.919 473
5433.269 512
5433.620 537
5433.970 520
5434.320 465
5434.671 472
5435.021 511
5435.371 511
5435.722 556
5436.072 596
5436.422 558
5436.773 487
5437.123 478
5437.474 507
5437.824 513
5438.175 547
5438.525 560
5438.876 541
5439.226 559
5439.577 511
5439.927 506
5440.278 543
5440.628 542
5440.979 532
5441.329 499
5441.680 501
5442.030 526
5442.381 628
5442.732 611
5443.082 614
5443.433 599
5443.784 558
5444.134 489
5444.485 432
5444.836 415
5445.186 477
5445.537 458
5445.888 451
5446.238 498
5446.589 509
5446.940 523
5447.291 473
5447.641 498
5447.992 517
5448.343 458
5448.694 436
5449.044 482
5449.395 450
5449.746 459
5450.097 445
5450.448 435
5450.799 411
5451.150 421
5451.500 433
5451.851 476
5452.202 534
5452.553 523
5452.904 490
5453.255 572
5453.606 606
5453.957 574
5454.308 498
5454.659 523
5455.010 536
5455.361 509
5455.712 473
5456.063 423
5456.414 449
5456.765 497
5457.116 441
5457.467 463
5457.818 467
5458.170 467
5458.521 502
5458.872 535
5459.223 520
5459.574 483
5459.925 453
5460.276 438
5460.628 482
5460.979 503
5461.330 524
5461.681 487
5462.032 515
5462.384 495
5462.735 457
5463.086 543
5463.437 616
5463.789 586
5464.140 622
5464.491 593
5464.843 565
5465.194 523
5465.545 535
5465.897 514
5466.248 482
5466.599 506
5466.951 483
5467.302 492
5467.654 489
5468.005 510
5468.356 505
5468.708 466
5469.059 461
5469.411 484
5469.762 493
5470.114 523
5470.465 481
5470.817 474
5471.168 489
5471.520 495
5471.871 493
5472.223 487
5472.575 463
5472.926 460
5473.278 485
5473.629 506
5473.981 471
5474.333 442
5474.684 487
5475.036 593
5475.387 616
5475.739 551
5476.091 464
5476.442 488
5476.794 457
5477.146 484
5477.498 551
5477.849 579
5478.201 583
5478.553 504
5478.905 509
5479.256 474
5479.608 437
5479.960 446
5480.312 461
5480.664 509
5481.016 514
5481.367 489
5481.719 539
5482.071 617
5482.423 530
5482.775 491
5483.127 489
5483.479 493
5483.831 461
5484.183 452
5484.535 407
5484.886 440
5485.238 490
5485.590 514
5485.942 502
5486.294 478
5486.646 422
5486.998 455
5487.351 472
5487.703 512
5488.055 492
5488.407 531
5488.759 516
5489.111 459
5489.463 480
5489.815 500
5490.167 482
5490.519 510
5490.872 500
5491.224 514
5491.576 515
5491.928 524
5492.280 565
5492.633 604
5492.985 550
5493.337 499
5493.689 508
5494.041 517
5494.394 462
5494.746 467
5495.098 471
5495.451 441
5495.803 407
5496.155 408
5496.508 421
5496.860 463
5497.212 473
5497.565 508
5497.917 493
5498.269 483
5498.622 446
5498.974 432
5499.327 467
5499.679 471
5500.032 471
5500.384 479
5500.736 486
5501.089 464
5501.441 460
5501.794 454
5502.146 422
5502.499 484
5502.852 478
5503.204 512
5503.557 465
5503.909 472
5504.262 391
5504.614 402
5504.967 417
5505.320 413
5505.672 440
5506.025 445
5506.378 416
5506.730 413
5507.083 410
5507.436 428
5507.788 498
5508.141 515
5508.494 509
5508.846 478
5509.199 524
5509.552 490
5509.905 443
5510.257 472
5510.610 540
5510.963 531
5511.316 567
5511.669 555
5512.021 472
5512.374 475
5512.727 537
5513.080 548
5513.433 564
5513.786 575
5514.139 519
5514.492 479
5514.845 503
5515.197 497
5515.550 507
5515.903 526
5516.256 441
5516.609 491
5516.962 489
5517.315 462
5517.668 520
5518.021 525
5518.374 554
5518.727 548
5519.080 514
5519.434 476
5519.787 484
5520.140 444
5520.493 487
5520.846 493
5521.199 434
5521.552 392
5521.905 495
5522.259 496
5522.612 500
5522.965 498
5523.318 516
5523.671 520
5524.024 546
5524.378 487
5524.731 507
5525.084 526
5525.437 550
5525.791 539
5526.144 533
5526.497 519
5526.851 458
5527.204 458
5527.557 486
5527.911 455
5528.264 461
5528.617 450
5528.971 406
5529.324 451
5529.677 546
5530.031 564
5530.384 553
5530.738 519
5531.091 496
5531.445 497
5531.798 479
5532.152 459
5532.505 470
5532.859 549
5533.212 529
5533.566 548
5533.919 561
5534.273 507
5534.626 486
5534.980 466
5535.333 502
5535.687 466
5536.041 455
5536.394 486
5536.748 482
5537.101 503
5537.455 493
5537.809 494
5538.162 436
5538.516 408
5538.870 400
5539.223 437
5539.577 475
5539.931 487
5540.285 517
5540.638 491
5540.992 437
5541.346 450
5541.700 445
5542.053 473
5542.407 457
5542.761 512
5543.115 542
5543.469 518
5543.823 493
5544.176 468
5544.530 492
5544.884 446
5545.238 503
5545.592 496
5545.946 449
5546.300 475
5546.654 445
5547.008 453
5547.362 499
5547.716 473
5548.070 473
5548.424 450
5548.778 439
5549.132 439
5549.486 449
5549.840 452
5550.194 516
5550.548 524
5550.902 489
5551.256 491
5551.610 471
5551.964 429
5552.318 544
5552.672 573
5553.027 510
5553.381 516
5553.735 455
5554.089 424
5554.443 442
5554.797 440
5555.152 373
5555.506 395
5555.860 392
5556.214 437
5556.569 419
5556.923 410
5557.277 437
5557.631 424
5557.986 422
5558.340 424
5558.694 404
5559.049 392
5559.403 401
5559.757 464
5560.112 447
5560.466 500
5560.821 513
5561.175 491
5561.529 514
5561.884 554
5562.238 531
5562.593 470
5562.947 484
5563.302 535
5563.656 526
5564.011 538
5564.365 532
5564.720 454
5565.074 487
5565.429 547
5565.783 496
5566.138 467
5566.492 478
5566.847 500
5567.202 436
5567.556 489
5567.911 475
5568.265 495
5568.620 559
5568.975 522
5569.329 477
5569.684 506
5570.039 521
5570.393 550
5570.748 545
5571.103 514
5571.458 580
5571.812 611
5572.167 545
5572.522 463
5572.877 394
5573.231 442
5573.586 485
5573.941 502
5574.296 518
5574.651 480
5575.005 488
5575.360 530
5575.715 524
5576.070 529
5576.425 543
5576.780 537
5577.135 547
5577.490 563
5577.845 508
5578.200 502
5578.555 457
5578.909 458
5579.264 480
5579.619 469
5579.974 451
5580.329 474
5580.684 499
5581.040 460
5581.395 504
5581.750 543
5582.105 477
5582.460 482
5582.815 469
5583.170 492
5583.525 506
5583.880 473
5584.235 450
5584.590 479
5584.946 541
5585.301 536
5585.656 528
5586.011 487
5586.366 515
5586.722 546
5587.077 517
5587.432 488
5587.787 519
5588.143 502
5588.498 485
5588.853 466
5589.208 488
5589.564 459
5589.919 418
5590.274 426
5590.630 441
5590.985 440
5591.340 487
5591.696 454
5592.051 436
5592.407 456
5592.762 458
5593.117 441
5593.473 448
5593.828 468
5594.184 488
5594.539 526
5594.895 593
5595.250 633
5595.606 587
5595.961 521
5596.317 511
5596.672 494
5597.028 445
5597.383 414
5597.739 440
5598.094 453
5598.450 456
5598.806 496
5599.161 441
5599.517 404
5599.872 435
5600.228 468
5600.584 442
5600.939 457
5601.295 474
5601.651 478
5602.007 486
5602.362 450
5602.718 399
5603.074 380
5603.429 391
5603.785 414
5604.141 451
5604.497 467
5604.853 475
5605.208 422
5605.564 492
5605.920 486
5606.276 450
5606.632 455
5606.987 475
5607.343 469
5607.699 456
5608.055 438
5608.411 415
5608.767 451
5609.123 506
5609.479 505
5609.835 479
5610.191 483
5610.547 577
5610.903 545
5611.259 507
5611.615 513
5611.971 491
5612.327 493
5612.683 509
5613.039 502
5613.395 437
5613.751 414
5614.107 395
5614.463 375
5614.819 409
5615.175 448
5615.531 448
5615.888 463
5616.244 491
5616.600 513
5616.956 456
5617.312 419
5617.668 465
5618.025 525
5618.381 543
5618.737 479
5619.093 452
5619.450 457
5619.806 444
5620.162 464
5620.518 462
5620.875 515
5621.231 506
5621.587 462
5621.944 468
5622.300 518
5622.656 505
5623.013 420
5623.369 443
5623.726 452
5624.082 482
5624.438 497
5624.795 538
5625.151 533
5625.508 549
5625.864 502
5626.221 459
5626.577 441
5626.934 443
5627.290 504
5627.647 508
5628.003 439
5628.360 420
5628.716 498
5629.073 487
5629.429 478
5629.786 434
5630.143 400
5630.499 475
5630.856 549
5631.212 536
5631.569 499
5631.926 452
5632.282 489
5632.639 494
5632.996 507
5633.352 539
5633.709 568
5634.066 547
5634.422 485
5634.779 568
5635.136 543
5635.493 592
5635.850 543
5636.206 489
5636.563 423
5636.920 385
5637.277 396
5637.634 465
5637.990 469
5638.347 506
5638.704 548
5639.061 570
5639.418 516
5639.775 484
5640.132 477
5640.489 485
5640.846 520
5641.202 503
5641.559 511
5641.916 533
5642.273 526
5642.630 569
5642.987 458
5643.344 421
5643.701 463
5644.058 534
5644.415 594
5644.773 544
5645.130 546
5645.487 572
5645.844 644
5646.201 697
5646.558 729
5646.915 734
5647.272 817
5647.629 941
5647.987 986
5648.344 985
5648.701 1057
5649.058 1092
5649.415 1168
5649.772 1220
5650.130 1404
5650.487 1566
5650.844 1495
5651.201 1386
5651.559 1303
5651.916 1284
5652.273 1275
5652.631 1147
5652.988 1178
5653.345 1155
5653.703 1033
5654.060 966
5654.417 844
5654.775 820
5655.132 755
5655.489 700
5655.847 648
5656.204 584
5656.562 532
5656.919 646
5657.277 673
5657.634 689
5657.992 634
5658.349 636
5658.706 666
5659.064 660
5659.422 650
5659.779 637
5660.137 655
5660.494 703
5660.852 673
5661.209 605
5661.567 616
5661.924 550
5662.282 597
5662.640 559
5662.997 541
5663.355 533
5663.713 568
5664.070 621
5664.428 720
5664.786 691
5665.143 745
5665.501 685
5665.859 570
5666.217 643
5666.574 695
5666.932 769
5667.290 805
5667.648 753
5668.005 740
5668.363 708
5668.721 772
5669.079 700
5669.437 645
5669.794 700
5670.152 676
5670.510 553
5670.868 601
5671.226 633
5671.584 716
5671.942 710
5672.300 598
5672.658 648
5673.016 639
5673.374 575
5673.732 579
5674.089 580
5674.447 513
5674.805 507
5675.164 504
5675.522 482
5675.880 440
5676.238 469
5676.596 527
5676.954 533
5677.312 608
5677.670 549
5678.028 549
5678.386 566
5678.744 515
5679.102 500
5679.461 521
5679.819 557
5680.177 493
5680.535 558
5680.893 619
5681.251 585
5681.610 544
5681.968 505
5682.326 501
5682.684 559
5683.043 573
5683.401 579
5683.759 502
5684.118 450
5684.476 462
5684.834 456
5685.193 569
5685.551 564
5685.909 557
5686.268 578
5686.626 525
5686.984 504
5687.343 558
5687.701 632
5688.060 554
5688.418 473
5688.776 480
5689.135 508
5689.493 572
5689.852 620
5690.210 521
5690.569 505
5690.927 464
5691.286 468
5691.644 489
5692.003 470
5692.362 491
5692.720 465
5693.079 439
5693.437 443
5693.796 466
5694.154 436
5694.513 482
5694.872 452
5695.230 507
5695.589 481
5695.948 399
5696.306 399
5696.665 485
5697.024 620
5697.383 569
5697.741 492
5698.100 493
5698.459 483
5698.817 470
5699.176 542
5699.535 515
5699.894 542
5700.253 578
5700.611 553
5700.970 528
5701.329 494
5701.688 487
5702.047 426
5702.406 468
5702.765 499
5703.123 464
5703.482 465
5703.841 478
5704.200 467
5704.559 487
5704.918 452
5705.277 478
5705.636 478
5705.995 487
5706.354 536
5706.713 501
5707.072 511
5707.431 565
5707.790 560
5708.149 528
5708.508 487
5708.867 487
5709.226 537
5709.586 471
5709.945 498
5710.304 534
5710.663 519
5711.022 490
5711.381 567
5711.740 553
5712.100 521
5712.459 539
5712.818 526
5713.177 524
5713.536 480
5713.896 463
5714.255 466
5714.614 531
5714.973 540
5715.333 574
5715.692 539
5716.051 526
5716.411 588
5716.770 603
5717.129 575
5717.489 583
5717.848 654
5718.207 774
5718.567 761
5718.926 698
5719.286 741
5719.645 699
5720.004 717
5720.364 775
5720.723 797
5721.083 771
5721.442 756
5721.802 704
5722.161 719
5722.521 702
5722.880 671
5723.240 650
5723.599 702
5723.959 703
5724.318 708
5724.678 593
5725.038 590
5725.397 599
5725.757 553
5726.116 625
5726.476 605
5726.836 595
5727.195 560
5727.555 534
5727.915 476
5728.274 498
5728.634 574
5728.994 513
5729.353 508
5729.713 545
5730.073 590
5730.433 622
5730.792 581
5731.152 544
5731.512 443
5731.872 434
5732.232 489
5732.591 530
5732.951 579
5733.311 589
5733.671 608
5734.031 561
5734.391 462
5734.751 487
5735.110 554
5735.470 546
5735.830 528
5736.190 507
5736.550 454
5736.910 523
5737.270 592
5737.630 600
5737.990 519
5738.350 469
5738.710 478
5739.070 449
5739.430 447
5739.790 494
5740.150 521
5740.510 534
5740.870 546
5741.231 504
5741.591 483
5741.951 504
5742.311 550
5742.671 577
5743.031 473
5743.391 450
5743.752 482
5744.112 519
5744.472 497
5744.832 450
5745.192 457
5745.553 507
5745.913 528
5746.273 513
5746.633 548
5746.994 540
5747.354 537
5747.714 561
5748.074 499
5748.435 480
5748.795 490
5749.155 525
5749.516 502
5749.876 473
5750.237 522
5750.597 575
5750.957 546
5751.318 481
5751.678 470
5752.039 450
5752.399 426
5752.759 486
5753.120 482
5753.480 460
5753.841 479
5754.201 492
5754.562 441
5754.922 479
5755.283 481
5755.644 453
5756.004 459
5756.365 453
5756.725 492
5757.086 442
5757.446 457
5757.807 483
5758.168 465
5758.528 517
5758.889 451
5759.250 460
5759.610 421
5759.971 434
5760.332 454
5760.692 442
5761.053 453
5761.414 422
5761.775 429
5762.135 442
5762.496 422
5762.857 461
5763.218 445
5763.578 502
5763.939 476
5764.300 471
5764.661 541
5765.022 490
5765.383 458
5765.743 478
5766.104 504
5766.465 530
5766.826 444
5767.187 475
5767.548 499
5767.909 591
5768.270 612
5768.631 524
5768.992 515
5769.353 515
5769.714 488
5770.075 446
5770.436 423
5770.797 412
5771.158 401
5771.519 426
5771.880 425
5772.241 451
5772.602 478
5772.963 484
5773.324 521
5773.685 479
5774.046 438
5774.407 497
5774.769 521
5775.130 495
5775.491 499
5775.852 455
5776.213 456
5776.574 439
5776.936 440
5777.297 476
5777.658 492
5778.019 515
5778.381 549
5778.742 528
5779.103 485
5779.464 451
5779.826 488
5780.187 539
5780.548 526
5780.910 460
5781.271 467
5781.632 455
5781.994 473
5782.355 515
5782.717 460
5783.078 456
5783.439 492
5783.801 492
5784.162 485
5784.524 442
5784.885 422
5785.247 386
5785.608 422
5785.970 470
5786.331 523
5786.693 455
5787.054 446
5787.416 483
5787.777 467
5788.139 488
5788.500 537
5788.862 503
5789.224 502
5789.585 509
5789.947 387
5790.308 377
5790.670 385
5791.032 424
5791.393 487
5791.755 535
5792.117 523
5792.478 506
5792.840 489
5793.202 461
5793.564 501
5793.925 487
5794.287 467
5794.649 524
5795.011 512
5795.372 574
5795.734 534
5796.096 539
5796.458 523
5796.820 510
5797.182 475
5797.543 443
5797.905 462
5798.267 452
5798.629 452
5798.991 409
5799.353 386
5799.715 435
5800.077 510
5800.439 463
5800.801 440
5801.163 496
5801.525 437
5801.887 436
5802.249 482
5802.611 481
5802.973 490
5803.335 471
5803.697 455
5804.059 474
5804.421 468
5804.783 437
5805.145 456
5805.507 408
5805.869 401
5806.231 408
5806.593 384
5806.956 422
5807.318 470
5807.680 458
5808.042 475
5808.404 430
5808.766 414
5809.129 501
5809.491 516
5809.853 463
5810.215 505
5810.578 501
5810.940 470
5811.302 464
5811.665 444
5812.027 466
5812.389 417
5812.751 480
5813.114 439
5813.476 391
5813.839 469
5814.201 435
5814.563 406
5814.926 408
5815.288 370
5815.651 388
5816.013 476
5816.375 549
5816.738 563
5817.100 499
5817.463 467
5817.825 490
5818.188 501
5818.550 474
5818.913 459
5819.275 402
5819.638 434
5820.000 437
5820.363 392
5820.726 393
5821.088 424
5821.451 494
5821.813 486
5822.176 533
5822.539 484
5822.901 478
5823.264 454
5823.627 427
5823.989 412
5824.352 403
5824.715 392
5825.077 386
5825.440 379
5825.803 416
5826.166 395
5826.528 400
5826.891 421
5827.254 435
5827.617 501
5827.980 488
5828.342 533
5828.705 493
5829.068 413
5829.431 467
5829.794 418
5830.157 399
5830.519 418
5830.882 477
5831.245 444
5831.608 422
5831.971 475
5832.334 453
5832.697 410
5833.060 392
5833.423 403
5833.786 390
5834.149 432
5834.512 497
5834.875 438
5835.238 395
5835.601 400
5835.964 384
5836.327 434
5836.690 532
5837.053 571
5837.416 545
5837.779 506
5838.143 422
5838.506 437
5838.869 471
5839.232 524
5839.595 436
5839.958 452
5840.322 447
5840.685 413
5841.048 417
5841.411 377
5841.774 387
5842.138 387
5842.501 366
5842.864 405
5843.227 405
5843.591 387
5843.954 377
5844.317 409
5844.681 401
5845.044 394
5845.407 401
5845.771 399
5846.134 450
5846.497 444
5846.861 395
5847.224 401
5847.588 433
5847.951 415
5848.315 407
5848.678 399
5849.041 442
5849.405 480
5849.768 468
5850.132 441
5850.495 494
5850.859 442
5851.222 419
5851.586 451
5851.950 450
5852.313 479
5852.677 491
5853.040 531
5853.404 522
5853.767 459
5854.131 483
5854.495 461
5854.858 457
5855.222 448
5855.586 433
5855.949 505
5856.313 467
5856.677 534
5857.040 487
5857.404 432
5857.768 396
5858.132 380
5858.495 424
5858.859 401
5859.223 452
5859.587 482
5859.950 440
5860.314 431
5860.678 420
5861.042 426
5861.406 434
5861.770 432
5862.133 481
5862.497 483
5862.861 496
5863.225 509
5863.589 520
5863.953 484
5864.317 436
5864.681 420
5865.045 365
5865.409 338
5865.773 354
5866.137 404
5866.501 417
5866.865 400
5867.229 389
5867.593 430
5867.957 438
5868.321 490
5868.685 504
5869.049 537
5869.413 482
5869.777 454
5870.141 470
5870.505 418
5870.870 330
5871.234 324
5871.598 355
5871.962 414
5872.326 390
5872.690 443
5873.055 445
5873.419 407
5873.783 407
5874.147 402
5874.512 422
5874.876 419
5875.240 411
5875.604 397
5875.969 359
5876.333 319
5876.697 374
5877.062 375
5877.426 451
5877.790 407
5878.155 399
5878.519 438
5878.883 443
5879.248 338
5879.612 327
5879.977 380
5880.341 324
5880.706 339
5881.070 353
5881.434 417
5881.799 451
5882.163 473
5882.528 468
5882.892 424
5883.257 400
5883.621 359
5883.986 375
5884.351 396
5884.715 435
5885.080 438
5885.444 450
5885.809 450
5886.174 396
5886.538 370
5886.903 311
5887.267 300
5887.632 361
5887.997 404
5888.361 429
5888.726 442
5889.091 511
5889.456 493
5889.820 441
5890.185 467
5890.550 517
5890.914 476
5891.279 434
5891.644 444
5892.009 470
5892.374 421
5892.738 419
5893.103 442
5893.468 424
5893.833 380
5894.198 420
5894.563 400
5894.928 395
5895.292 419
5895.657 357
5896.022 387
5896.387 413
5896.752 451
5897.117 416
5897.482 351
5897.847 375
5898.212 361
5898.577 394
5898.942 422
5899.307 391
5899.672 421
5900.037 417
5900.402 461
5900.767 435
5901.132 464
5901.497 425
5901.862 368
5902.228 409
5902.593 407
5902.958 395
5903.323 443
5903.688 478
5904.053 394
5904.418 430
5904.784 379
5905.149 355
5905.514 377
5905.879 357
5906.244 423
5906.610 436
5906.975 375
5907.340 401
5907.706 428
5908.071 379
5908.436 379
5908.801 442
5909.167 399
5909.532 396
5909.897 376
5910.263 366
5910.628 341
5910.994 329
5911.359 358
5911.724 434
5912.090 442
5912.455 392
5912.821 388
5913.186 377
5913.552 407
5913.917 373
5914.282 297
5914.648 330
5915.013 439
5915.379 462
5915.744 450
5916.110 438
5916.476 400
5916.841 365
5917.207 359
5917.572 426
5917.938 424
5918.303 409
5918.669 384
5919.035 384
5919.400 365
5919.766 335
5920.132 341
5920.497 368
5920.863 403
5921.229 394
5921.594 417
5921.960 459
5922.326 458
5922.692 464
5923.057 439
5923.423 435
5923.789 405
5924.155 392
5924.520 392
5924.886 359
5925.252 323
5925.618 352
5925.984 357
5926.350 335
5926.715 298
5927.081 374
5927.447 315
5927.813 304
5928.179 345
5928.545 367
5928.911 383
5929.277 370
5929.643 367
5930.009 380
5930.375 418
5930.741 373
5931.107 403
5931.473 476
5931.839 455
5932.205 488
5932.571 464
5932.937 507
5933.303 488
5933.669 455
5934.035 399
5934.401 344
5934.767 292
5935.133 292
5935.500 315
5935.866 359
5936.232 303
5936.598 321
5936.964 370
5937.330 337
5937.697 354
5938.063 345
5938.429 359
5938.795 377
5939.162 396
5939.528 386
5939.894 459
5940.260 452
5940.627 359
5940.993 376
5941.359 380
5941.726 390
5942.092 400
5942.458 449
5942.825 450
5943.191 392
5943.557 372
5943.924 440
5944.290 385
5944.657 318
5945.023 319
5945.390 334
5945.756 388
5946.122 367
5946.489 360
5946.855 341
5947.222 385
5947.588 398
5947.955 363
5948.321 370
5948.688 379
5949.055 347
5949.421 362
5949.788 331
5950.154 280
5950.521 308
5950.887 329
5951.254 343
5951.621 475
5951.987 497
5952.354 405
5952.721 421
5953.087 395
5953.454 413
5953.821 388
5954.187 369
5954.554 402
5954.921 377
5955.288 357
5955.654 360
5956.021 379
5956.388 358
5956.755 338
5957.122 352
5957.488 342
5957.855 343
5958.222 369
5958.589 345
5958.956 363
5959.323 347
5959.689 393
5960.056 355
5960.423 329
5960.790 327
5961.157 305
5961.524 294
5961.891 311
5962.258 336
5962.625 374
5962.992 334
5963.359 299
5963.726 309
5964.093 352
5964.460 365
5964.827 385
5965.194 393
5965.561 367
5965.928 345
5966.295 387
5966.662 366
5967.029 351
5967.397 381
5967.764 365
5968.131 369
5968.498 387
5968.865 374
5969.232 321
5969.600 410
5969.967 445
5970.334 425
5970.701 429
5971.068 440
5971.436 408
5971.803 396
5972.170 351
5972.537 338
5972.905 355
5973.272 398
5973.639 441
5974.007 457
5974.374 456
5974.741 488
5975.109 492
5975.476 468
5975.843 451
5976.211 385
5976.578 389
5976.946 380
5977.313 440
5977.680 460
5978.048 466
5978.415 436
5978.783 381
5979.150 343
5979.518 360
5979.885 377
5980.253 357
5980.620 398
5980.988 410
5981.355 398
5981.723 423
5982.091 468
5982.458 427
5982.826 371
5983.193 381
5983.561 331
5983.929 304
5984.296 345
5984.664 351
5985.032 325
5985.399 379
5985.767 396
5986.135 402
5986.502 368
5986.870 360
5987.238 347
5987.605 333
5987.973 371
5988.341 409
5988.709 359
5989.077 366
5989.444 367
5989.812 355
5990.180 347
5990.548 326
5990.916 392
5991.283 381
5991.651 315
5992.019 329
5992.387 347
5992.755 340
5993.123 338
5993.491 344
5993.859 337
5994.227 340
5994.595 428
5994.963 406
5995.331 373
5995.699 375
5996.067 362
5996.435 368
5996.803 372
5997.171 413
5997.539 398
5997.907 424
5998.275 465
5998.643 399
5999.011 405
5999.379 395
5999.747 402
6000.115 412
6000.483 386
6000.852 325
6001.220 349
6001.588 309
6001.956 317
6002.324 353
6002.692 348
6003.061 406
6003.429 351
6003.797 384
6004.165 408
6004.534 356
6004.902 432
6005.270 418
6005.638 334
6006.007 389
6006.375 333
6006.743 292
6007.112 309
6007.480 346
6007.848 358
6008.217 342
6008.585 318
6008.954 324
6009.322 340
6009.690 299
6010.059 336
6010.427 392
6010.796 393
6011.164 319
6011.533 336
6011.901 374
6012.270 346
6012.638 373
6013.007 373
6013.375 380
6013.744 396
6014.112 360
6014.481 337
6014.849 372
6015.218 369
6015.587 380
6015.955 385
6016.324 441
6016.692 423
6017.061 395
6017.430 321
6017.798 331
6018.167 327
6018.536 328
6018.904 366
6019.273 324
6019.642 307
6020.011 314
6020.379 302
6020.748 358
6021.117 341
6021.486 284
6021.854 273
6022.223 262
6022.592 262
6022.961 239
6023.330 289
6023.699 343
6024.067 372
6024.436 356
6024.805 376
6025.174 357
6025.543 366
6025.912 384
6026.281 368
6026.650 365
6027.019 335
6027.388 345
6027.757 357
6028.126 331
6028.495 322
6028.864 329
6029.233 316
6029.602 372
6029.971 368
6030.340 375
6030.709 359
6031.078 353
6031.447 386
6031.816 394
6032.185 334
6032.554 374
6032.923 355
6033.293 351
6033.662 324
6034.031 286
6034.400 359
6034.769 392
6035.138 393
6035.508 347
6035.877 304
6036.246 303
6036.615 337
6036.985 325
6037.354 313
6037.723 316
6038.092 337
6038.462 373
6038.831 386
6039.200 377
6039.570 373
6039.939 374
6040.308 421
6040.678 434
6041.047 380
6041.416 369
6041.786 414
6042.155 400
6042.525 368
6042.894 396
6043.264 417
6043.633 417
6044.002 401
6044.372 393
6044.741 357
6045.111 347
6045.480 310
6045.850 316
6046.220 346
6046.589 353
6046.959 352
6047.328 378
6047.698 328
6048.067 333
6048.437 325
6048.807 309
6049.176 313
6049.546 304
6049.915 296
6050.285 326
6050.655 375
6051.024 342
6051.394 370
6051.764 422
6052.134 346
6052.503 356
6052.873 328
6053.243 338
6053.613 331
6053.982 329
6054.352 315
6054.722 392
6055.092 355
6055.462 326
6055.831 355
6056.201 344
6056.571 346
6056.941 377
6057.311 364
6057.681 307
6058.051 292
6058.420 346
6058.790 363
6059.160 317
6059.530 288
6059.900 317
6060.270 313
6060.640 303
6061.010 288
6061.380 286
6061.750 304
6062.120 303
6062.490 334
6062.860 348
6063.230 430
6063.600 400
6063.970 372
6064.341 390
6064.711 400
6065.081 406
6065.451 380
6065.821 319
6066.191 302
6066.561 292
6066.931 337
6067.302 342
6067.672 347
6068.042 315
6068.412 360
6068.782 367
6069.153 357
6069.523 334
6069.893 351
6070.263 393
6070.634 382
6071.004 389
6071.374 381
6071.745 334
6072.115 309
6072.485 305
6072.856 290
6073.226 302
6073.596 313
6073.967 362
6074.337 386
6074.708 404
6075.078 403
6075.448 392
6075.819 385
6076.189 360
6076.560 345
6076.930 336
6077.301 348
6077.671 326
6078.042 335
6078.412 319
6078.783 333
6079.153 361
6079.524 319
6079.894 338
6080.265 303
6080.636 330
6081.006 385
6081.377 405
6081.747 380
6082.118 326
6082.489 345
6082.859 312
6083.230 270
6083.601 305
6083.971 342
6084.342 365
6084.713 372
6085.083 340
6085.454 330
6085.825 337
6086.196 316
6086.566 344
6086.937 351
6087.308 324
6087.679 312
6088.050 322
6088.420 344
6088.791 341
6089.162 349
6089.533 308
6089.904 308
6090.275 326
6090.646 275
6091.017 301
6091.387 287
6091.758 286
6092.129 337
6092.500 382
6092.871 337
6093.242 359
6093.613 355
6093.984 346
6094.355 335
6094.726 290
6095.097 309
6095.468 315
6095.839 313
6096.210 358
6096.581 349
6096.952 369
6097.324 358
6097.695 336
6098.066 316
6098.437 333
6098.808 353
6099.179 309
6099.550 281
6099.922 280
6100.293 287
6100.664 346
6101.035 365
6101.406 330
6101.778 338
6102.149 303
6102.520 338
6102.891 323
6103.263 302
6103.634 302
6104.005 357
6104.376 393
6104.748 370
6105.119 376
6105.490 345
6105.862 309
6106.233 274
6106.605 289
6106.976 294
6107.347 337
6107.719 349
6108.090 327
6108.462 314
6108.833 340
6109.204 392
6109.576 391
6109.947 319
6110.319 326
6110.690 389
6111.062 428
6111.433 357
6111.805 367
6112.177 348
6112.548 363
6112.920 280
6113.291 315
6113.663 322
6114.034 346
6114.406 360
6114.778 323
6115.149 328
6115.521 310
6115.893 276
6116.264 314
6116.636 279
6117.008 308
6117.379 330
6117.751 348
6118.123 401
6118.494 392
6118.866 402
6119.238 347
6119.610 313
6119.982 298
6120.353 288
6120.725 256
6121.097 300
6121.469 326
6121.841 316
6122.212 311
6122.584 361
6122.956 322
6123.328 305
6123.700 291
6124.072 342
6124.444 361
6124.816 321
6125.188 327
6125.560 368
6125.932 346
6126.304 368
6126.676 320
6127.048 268
6127.420 292
6127.792 306
6128.164 283
6128.536 290
6128.908 334
6129.280 312
6129.652 329
6130.024 357
6130.396 372
6130.768 339
6131.140 316
6131.512 338
6131.885 363
6132.257 337
6132.629 312
6133.001 282
6133.373 327
6133.745 341
6134.118 398
6134.490 386
6134.862 348
6135.234 351
6135.607 368
6135.979 375
6136.351 316
6136.723 358
6137.096 381
6137.468 421
6137.840 451
6138.213 390
6138.585 374
6138.957 355
6139.330 312
6139.702 321
6140.075 379
6140.447 365
6140.819 347
6141.192 374
6141.564 345
6141.937 369
6142.309 355
6142.682 362
6143.054 301
6143.427 306
6143.799 293
6144.172 373
6144.544 372
6144.917 295
6145.289 294
6145.662 272
6146.034 262
6146.407 295
6146.779 302
6147.152 324
6147.525 294
6147.897 332
6148.270 317
6148.643 289
6149.015 303
6149.388 266
6149.761 258
6150.133 288
6150.506 270
6150.879 322
6151.252 296
6151.624 307
6151.997 330
6152.370 329
6152.743 324
6153.115 324
6153.488 368
6153.861 388
6154.234 343
6154.607 337
6154.979 333
6155.352 334
6155.725 376
6156.098 357
6156.471 298
6156.844 304
6157.217 375
6157.590 382
6157.963 340
6158.336 322
6158.708 324
6159.081 343
6159.454 348
6159.827 331
6160.200 318
6160.573 377
6160.946 433
6161.319 421
6161.693 392
6162.066 353
6162.439 379
6162.812 345
6163.185 277
6163.558 279
6163.931 333
6164.304 307
6164.677 343
6165.050 361
6165.424 330
6165.797 283
6166.170 324
6166.543 303
6166.916 286
6167.290 288
6167.663 284
6168.036 302
6168.409 324
6168.783 351
6169.156 350
6169.529 344
6169.902 324
6170.276 315
6170.649 314
6171.022 305
6171.396 311
6171.769 319
6172.142 350
6172.516 351
6172.889 347
6173.263 359
6173.636 324
6174.009 323
6174.383 311
6174.756 287
6175.130 297
6175.503 327
6175.877 363
6176.250 423
6176.624 426
6176.997 420
6177.371 433
6177.744 463
6178.118 419
6178.491 390
6178.865 385
6179.238 409
6179.612 359
6179.986 388
6180.359 447
6180.733 469
6181.107 464
6181.480 473
6181.854 419
6182.227 424
6182.601 402
6182.975 349
6183.349 336
6183.722 317
6184.096 359
6184.470 380
6184.843 376
6185.217 370
6185.591 337
6185.965 328
6186.339 317
6186.712 352
6187.086 325
6187.460 345
6187.834 282
6188.208 327
6188.582 362
6188.955 304
6189.329 295
6189.703 308
6190.077 359
6190.451 364
6190.825 359
6191.199 384
6191.573 361
6191.947 332
6192.321 317
6192.695 334
6193.069 345
6193.443 305
6193.817 306
6194.191 329
6194.565 299
6194.939 326
6195.313 348
6195.687 337
6196.061 319
6196.435 349
6196.809 362
6197.183 318
6197.558 347
6197.932 327
6198.306 312
6198.680 283
6199.054 278
6199.428 298
6199.803 304
6200.177 365
6200.551 402
6200.925 375
6201.299 349
6201.674 310
6202.048 300
6202.422 366
6202.797 290
6203.171 364
6203.545 399
6203.920 426
6204.294 392
6204.668 360
6205.043 299
6205.417 316
6205.791 331
6206.166 281
6206.540 319
6206.914 338
6207.289 365
6207.663 299
6208.038 309
6208.412 312
6208.787 333
6209.161 314
6209.536 315
6209.910 356
6210.285 376
6210.659 383
6211.034 397
6211.408 294
6211.783 298
6212.157 297
6212.532 249
6212.907 304
6213.281 312
6213.656 301
6214.030 277
6214.405 282
6214.780 298
6215.154 289
6215.529 316
6215.904 362
6216.278 385
6216.653 319
6217.028 280
6217.403 299
6217.777 287
6218.152 253
6218.527 259
6218.902 319
6219.276 403
6219.651 406
6220.026 399
6220.401 348
6220.776 317
6221.151 335
6221.525 355
6221.900 376
6222.275 333
6222.650 334
6223.025 344
6223.400 332
6223.775 280
6224.150 340
6224.525 338
6224.900 367
6225.275 342
6225.650 332
6226.025 332
6226.400 312
6226.775 310
6227.150 291
6227.525 238
6227.900 243
6228.275 241
6228.650 251
6229.025 253
6229.400 304
6229.775 335
6230.150 328
6230.525 306
6230.900 315
6231.276 339
6231.651 356
6232.026 351
6232.401 333
6232.776 336
6233.151 323
6233.527 350
6233.902 329
6234.277 313
6234.652 311
6235.028 322
6235.403 352
6235.778 304
6236.153 324
6236.529 323
6236.904 287
6237.279 320
6237.655 341
6238.030 322
6238.405 356
6238.781 364
6239.156 366
6239.532 341
6239.907 304
6240.282 290
6240.658 345
6241.033 353
6241.409 355
6241.784 311
6242.160 271
6242.535 252
6242.911 274
6243.286 316
6243.662 306
6244.037 352
6244.413 355
6244.788 396
6245.164 373
6245.539 351
6245.915 356
6246.291 337
6246.666 304
6247.042 293
6247.418 280
6247.793 259
6248.169 290
6248.545 344
6248.920 313
6249.296 309
6249.672 311
6250.047 344
6250.423 327
6250.799 325
6251.174 342
6251.550 338
6251.926 353
6252.302 367
6252.678 304
6253.053 295
6253.429 303
6253.805 303
6254.181 269
6254.557 285
6254.933 320
6255.308 278
6255.684 296
6256.060 305
6256.436 356
6256.812 293
6257.188 321
6257.564 355
6257.940 414
6258.316 390
6258.692 333
6259.068 298
6259.444 347
6259.820 306
6260.196 322
6260.572 303
6260.948 267
6261.324 313
6261.700 279
6262.076 323
6262.452 316
6262.828 308
6263.204 333
6263.580 315
6263.957 351
6264.333 366
6264.709 333
6265.085 308
6265.461 320
6265.837 331
6266.214 304
6266.590 267
6266.966 290
6267.342 287
6267.718 274
6268.095 279
6268.471 291
6268.847 301
6269.224 327
6269.600 334
6269.976 299
6270.352 300
6270.729 316
6271.105 347
6271.482 349
6271.858 341
6272.234 314
6272.611 266
6272.987 241
6273.363 316
6273.740 362
6274.116 320
6274.493 277
6274.869 279
6275.246 299
6275.622 309
6275.999 302
6276.375 326
6276.752 329
6277.128 320
6277.505 349
6277.881 327
6278.258 327
6278.634 283
6279.011 275
6279.388 281
6279.764 349
6280.141 345
6280.517 346
6280.894 391
6281.271 407
6281.647 372
6282.024 341
6282.401 330
6282.777 323
6283.154 367
6283.531 386
6283.908 355
6284.284 386
6284.661 366
6285.038 311
6285.415 305
6285.791 290
6286.168 322
6286.545 321
6286.922 274
6287.299 297
6287.675 330
6288.052 328
6288.429 381
6288.806 364
6289.183 361
6289.560 337
6289.937 291
6290.314 258
6290.691 263
6291.068 309
6291.444 271
6291.821 224
6292.198 259
6292.575 303
6292.952 273
6293.329 284
6293.706 326
6294.083 304
6294.461 334
6294.838 369
6295.215 300
6295.592 270
6295.969 295
6296.346 284
6296.723 365
6297.100 383
6297.477 346
6297.854 335
6298.232 308
6298.609 290
6298.986 340
6299.363 418
6299.740 425
6300.118 383
6300.495 378
6300.872 357
6301.249 312
6301.627 371
6302.004 364
6302.381 317
6302.758 281
6303.136 285
6303.513 315
6303.890 292
6304.268 278
6304.645 287
6305.022 328
6305.400 345
6305.777 367
6306.154 363
6306.532 344
6306.909 357
6307.287 427
6307.664 388
6308.042 357
6308.419 338
6308.797 320
6309.174 313
6309.552 306
6309.929 298
6310.307 336
6310.684 350
6311.062 369
6311.439 327
6311.817 337
6312.194 336
6312.572 313
6312.950 336
6313.327 310
6313.705 304
6314.082 268
6314.460 288
6314.838 308
6315.215 351
6315.593 358
6315.971 339
6316.348 326
6316.726 291
6317.104 303
6317.482 289
6317.859 308
6318.237 320
6318.615 272
6318.993 264
6319.370 306
6319.748 297
6320.126 294
6320.504 283
6320.882 273
6321.260 246
6321.637 229
6322.015 298
6322.393 304
6322.771 321
6323.149 321
6323.527 335
6323.905 320
6324.283 311
6324.661 290
6325.039 270
6325.417 310
6325.795 305
6326.173 304
6326.551 290
6326.929 333
6327.307 357
6327.685 344
6328.063 336
6328.441 318
6328.819 276
6329.197 272
6329.575 293
6329.953 305
6330.331 333
6330.709 287
6331.087 265
6331.466 284
6331.844 314
6332.222 254
6332.600 262
6332.978 236
6333.357 286
6333.735 299
6334.113 342
6334.491 333
6334.869 321
6335.248 311
6335.626 264
6336.004 279
6336.383 280
6336.761 306
6337.139 308
6337.518 303
6337.896 271
6338.274 265
6338.653 265
6339.031 269
6339.409 270
6339.788 307
6340.166 329
6340.545 315
6340.923 269
6341.302 237
6341.680 268
6342.058 283
6342.437 286
6342.815 270
6343.194 286
6343.572 273
6343.951 268
6344.329 287
6344.708 271
6345.087 242
6345.465 273
6345.844 255
6346.222 325
6346.601 318
6346.980 277
6347.358 348
6347.737 318
6348.115 341
6348.494 320
6348.873 286
6349.251 276
6349.630 302
6350.009 293
6350.388 285
6350.766 280
6351.145 308
6351.524 330
6351.903 297
6352.281 276
6352.660 341
6353.039 340
6353.418 341
6353.797 334
6354.175 330
6354.554 370
6354.933 377
6355.312 350
6355.691 375
6356.070 335
6356.449 287
6356.827 302
6357.206 267
6357.585 285
6357.964 238
6358.343 229
6358.722 275
6359.101 279
6359.480 232
6359.859 242
6360.238 270
6360.617 280
6360.996 255
6361.375 255
6361.754 254
6362.133 255
6362.512 237
6362.891 224
6363.271 263
6363.650 314
6364.029 348
6364.408 321
6364.787 310
6365.166 310
6365.545 282
6365.925 291
6366.304 265
6366.683 248
6367.062 251
6367.441 268
6367.821 291
6368.200 271
6368.579 327
6368.958 371
6369.338 327
6369.717 256
6370.096 229
6370.476 306
6370.855 345
6371.234 354
6371.614 389
6371.993 326
6372.372 337
6372.752 316
6373.131 289
6373.511 265
6373.890 248
6374.269 253
6374.649 278
6375.028 278
6375.408 287
6375.787 326
6376.167 379
6376.546 343
6376.926 269
6377.305 254
6377.685 253
6378.064 263
6378.444 283
6378.823 256
6379.203 306
6379.583 301
6379.962 295
6380.342 326
6380.721 321
6381.101 353
6381.481 298
6381.860 315
6382.240 307
6382.620 282
6382.999 267
6383.379 285
6383.759 285
6384.138 275
6384.518 283
6384.898 285
6385.278 288
6385.657 317
6386.037 338
6386.417 306
6386.797 303
6387.177 283
6387.556 244
6387.936 241
6388.316 272
6388.696 228
6389.076 284
6389.456 356
6389.836 344
6390.216 346
6390.595 306
6390.975 262
6391.355 297
6391.735 315
6392.115 305
6392.495 298
6392.875 298
6393.255 302
6393.635 290
6394.015 295
6394.395 279
6394.775 275
6395.155 266
6395.535 288
6395.915 302
6396.295 307
6396.676 290
6397.056 264
6397.436 246
6397.816 217
6398.196 204
6398.576 212
6398.956 235
6399.337 241
6399.717 332
6400.097 346
6400.477 336
6400.857 292
6401.238 235
6401.618 218
6401.998 238
6402.378 232
6402.759 257
6403.139 284
6403.519 269
6403.899 274
6404.280 318
6404.660 281
6405.040 282
6405.421 316
6405.801 267
6406.182 264
6406.562 251
6406.942 272
6407.323 278
6407.703 273
6408.084 255
6408.464 238
6408.845 233
6409.225 259
6409.605 309
6409.986 312
6410.366 286
6410.747 254
6411.127 301
6411.508 296
6411.889 246
6412.269 235
6412.650 252
6413.030 262
6413.411 236
6413.791 255
6414.172 285
6414.553 282
6414.933 280
6415.314 228
6415.695 261
6416.075 228
6416.456 201
6416.837 214
6417.217 266
6417.598 278
6417.979 259
6418.360 287
6418.740 260
6419.121 260
6419.502 295
6419.883 250
6420.263 289
6420.644 269
6421.025 273
6421.406 275
6421.787 266
6422.168 233
6422.548 229
6422.929 294
6423.310 289
6423.691 272
6424.072 319
6424.453 277
6424.834 246
6425.215 212
6425.596 274
6425.977 322
6426.358 314
6426.739 279
6427.120 287
6427.501 338
6427.882 297
6428.263 245
6428.644 248
6429.025 257
6429.406 317
6429.787 292
6430.168 301
6430.549 329
6430.930 382
6431.311 340
6431.692 305
6432.074 326
6432.455 297
6432.836 271
6433.217 265
6433.598 230
6433.979 239
6434.361 277
6434.742 271
6435.123 233
6435.504 225
6435.886 234
6436.267 240
6436.648 273
6437.029 233
6437.411 256
6437.792 217
6438.173 226
6438.555 216
6438.936 249
6439.317 268
6439.699 266
6440.080 261
6440.462 238
6440.843 232
6441.224 252
6441.606 275
6441.987 260
6442.369 203
6442.750 214
6443.132 259
6443.513 273
6443.895 245
6444.276 237
6444.658 295
6445.039 311
6445.421 342
6445.802 346
6446.184 291
6446.565 341
6446.947 285
6447.329 277
6447.710 278
6448.092 244
6448.473 270
6448.855 263
6449.237 230
6449.618 218
6450.000 272
6450.382 329
6450.763 297
6451.145 287
6451.527 284
6451.909 302
6452.290 340
6452.672 286
6453.054 285
6453.436 229
6453.817 215
6454.199 278
6454.581 278
6454.963 319
6455.345 277
6455.727 251
6456.108 296
6456.490 292
6456.872 257
6457.254 260
6457.636 262
6458.018 245
6458.400 219
6458.782 229
6459.164 272
6459.546 288
6459.928 304
6460.310 303
6460.692 280
6461.074 310
6461.456 269
6461.838 289
6462.220 285
6462.602 285
6462.984 275
6463.366 301
6463.748 274
6464.130 245
6464.512 214
6464.894 235
6465.276 255
6465.658 271
6466.041 307
6466.423 294
6466.805 297
6467.187 338
6467.569 335
6467.951 330
6468.334 313
6468.716 339
6469.098 282
6469.480 259
6469.863 240
6470.245 285
6470.627 307
6471.010 315
6471.392 285
6471.774 251
6472.156 268
6472.539 254
6472.921 249
6473.304 273
6473.686 279
6474.068 231
6474.451 243
6474.833 294
6475.216 280
6475.598 279
6475.980 286
6476.363 267
6476.745 282
6477.128 292
6477.510 279
6477.893 266
6478.275 293
6478.658 275
6479.040 293
6479.423 301
6479.805 324
6480.188 314
6480.571 259
6480.953 258
6481.336 256
6481.718 243
6482.101 235
6482.484 213
6482.866 286
6483.249 296
6483.632 291
6484.014 293
6484.397 291
6484.780 227
6485.162 226
6485.545 281
6485.928 279
6486.311 254
6486.693 277
6487.076 266
6487.459 293
6487.842 253
6488.225 223
6488.607 277
6488.990 267
6489.373 249
6489.756 302
6490.139 278
6490.522 269
6490.904 287
6491.287 268
6491.670 308
6492.053 280
6492.436 275
6492.819 227
6493.202 212
6493.585 256
6493.968 282
6494.351 316
6494.734 254
6495.117 275
6495.500 284
6495.883 265
6496.266 283
6496.649 254
6497.032 286
6497.415 276
6497.798 278
6498.181 263
6498.564 280
6498.948 302
6499.331 289
6499.714 243
6500.097 229
6500.480 221
6500.863 212
6501.247 203
6501.630 236
6502.013 237
6502.396 240
6502.779 260
6503.163 287
6503.546 260
6503.929 241
6504.312 271
6504.696 278
6505.079 265
6505.462 279
6505.846 259
6506.229 284
6506.612 296
6506.996 310
6507.379 284
6507.762 312
6508.146 310
6508.529 304
6508.913 278
6509.296 299
6509.680 284
6510.063 255
6510.446 297
6510.830 305
6511.213 324
6511.597 305
6511.980 276
6512.364 287
6512.747 240
6513.131 253
6513.514 224
6513.898 210
6514.282 233
6514.665 280
6515.049 310
6515.432 302
6515.816 296
6516.200 291
6516.583 283
6516.967 247
6517.351 255
6517.734 232
6518.118 285
6518.502 255
6518.885 256
6519.269 220
6519.653 230
6520.037 243
6520.420 274
6520.804 283
6521.188 272
6521.572 298
6521.955 246
6522.339 261
6522.723 285
6523.107 289
6523.491 284
6523.875 315
6524.258 298
6524.642 285
6525.026 303
6525.410 310
6525.794 291
6526.178 289
6526.562 272
6526.946 251
6527.330 250
6527.714 222
6528.098 217
6528.482 243
6528.866 249
6529.250 222
6529.634 248
6530.018 248
6530.402 224
6530.786 220
6531.170 260
6531.554 262
6531.938 237
6532.322 275
6532.706 280
6533.090 300
6533.475 286
6533.859 295
6534.243 273
6534.627 263
6535.011 267
6535.395 226
6535.780 249
6536.164 244
6536.548 246
6536.932 265
6537.317 256
6537.701 240
6538.085 271
6538.469 254
6538.854 278
6539.238 231
6539.622 259
6540.007 321
6540.391 294
6540.775 259
6541.160 274
6541.544 278
6541.928 260
6542.313 265
6542.697 313
6543.082 318
6543.466 282
6543.851 271
6544.235 257
6544.619 298
6545.004 301
6545.388 305
6545.773 266
6546.157 273
6546.542 300
6546.926 263
6547.311 229
6547.696 234
6548.080 268
6548.465 241
6548.849 218
6549.234 212
6549.619 222
6550.003 214
6550.388 224
6550.772 238
6551.157 273
6551.542 277
6551.926 262
6552.311 229
6552.696 262
6553.081 244
6553.465 221
6553.850 231
6554.235 227
6554.619 235
6555.004 272
6555.389 247
6555.774 236
6556.159 276
6556.543 254
6556.928 195
6557.313 261
6557.698 229
6558.083 209
6558.468 211
6558.853 221
6559.237 259
6559.622 287
6560.007 247
6560.392 244
6560.777 241
6561.162 181
6561.547 214
6561.932 222
6562.317 244
6562.702 247
6563.087 262
6563.472 257
6563.857 236
6564.242 263
6564.627 258
6565.012 273
6565.397 288
6565.782 252
6566.167 250
6566.553 266
6566.938 280
6567.323 249
6567.708 267
6568.093 246
6568.478 248
6568.863 288
6569.249 292
6569.634 235
6570.019 215
6570.404 187
6570.789 257
6571.175 251
6571.560 211
6571.945 217
6572.331 257
6572.716 316
6573.101 271
6573.486 249
6573.872 232
6574.257 256
6574.642 251
6575.028 260
6575.413 273
6575.798 286
6576.184 317
6576.569 320
6576.955 274
6577.340 233
6577.726 219
6578.111 246
6578.496 254
6578.882 216
6579.267 182
6579.653 199
6580.038 220
6580.424 242
6580.809 285
6581.195 313
6581.581 239
6581.966 221
6582.352 271
6582.737 293
6583.123 291
6583.508 256
6583.894 211
6584.280 211
6584.665 281
6585.051 289
6585.437 312
6585.822 305
6586.208 288
6586.594 276
6586.979 307
6587.365 228
6587.751 175
6588.137 207
6588.522 249
6588.908 281
6589.294 271
6589.680 236
6590.065 255
6590.451 270
6590.837 263
6591.223 241
6591.609 234
6591.995 222
6592.380 261
6592.766 307
6593.152 302
6593.538 282
6593.924 235
6594.310 267
6594.696 307
6595.082 316
6595.468 349
6595.854 305
6596.240 284
6596.626 261
6597.012 247
6597.398 256
6597.784 239
6598.170 246
6598.556 289
6598.942 318
6599.328 264
6599.714 267
6600.100 266
6600.486 243
6600.872 268
6601.258 237
6601.645 208
6602.031 221
6602.417 279
6602.803 250
6603.189 261
6603.575 271
6603.962 238
6604.348 197
6604.734 184
6605.120 210
6605.507 235
6605.893 197
6606.279 190
6606.665 204
6607.052 210
6607.438 175
6607.824 163
6608.211 205
6608.597 214
6608.983 212
6609.370 264
6609.756 265
6610.142 234
6610.529 267
6610.915 263
6611.302 245
6611.688 227
6612.074 221
6612.461 231
6612.847 248
6613.234 233
6613.620 246
6614.007 244
6614.393 210
6614.780 181
6615.166 236
6615.553 285
6615.939 276
6616.326 231
6616.713 220
6617.099 199
6617.486 256
6617.872 238
6618.259 241
6618.646 258
6619.032 286
6619.419 279
6619.806 257
6620.192 237
6620.579 241
6620.966 265
6621.352 267
6621.739 247
6622.126 202
6622.513 222
6622.899 252
6623.286 229
6623.673 269
6624.060 242
6624.447 237
6624.833 231
6625.220 230
6625.607 231
6625.994 216
6626.381 228
6626.768 259
6627.154 260
6627.541 254
6627.928 236
6628.315 197
6628.702 223
6629.089 248
6629.476 254
6629.863 310
6630.250 285
6630.637 242
6631.024 234
6631.411 246
6631.798 246
6632.185 237
6632.572 201
6632.959 209
6633.346 292
6633.733 266
6634.120 256
6634.507 247
6634.894 225
6635.282 220
6635.669 247
6636.056 249
6636.443 232
6636.830 229
6637.217 236
6637.604 222
6637.992 240
6638.379 247
6638.766 245
6639.153 219
6639.541 235
6639.928 254
6640.315 262
6640.702 257
6641.090 224
6641.477 199
6641.864 191
6642.252 213
6642.639 243
6643.026 243
6643.414 265
6643.801 252
6644.188 237
6644.576 256
6644.963 206
6645.351 189
6645.738 230
6646.125 226
6646.513 250
6646.900 233
6647.288 203
6647.675 212
6648.063 222
6648.450 233
6648.838 242
6649.225 286
6649.613 293
6650.000 321
6650.388 290
6650.775 243
6651.163 225
6651.551 224
6651.938 227
6652.326 221
6652.713 209
6653.101 243
6653.489 287
6653.876 309
6654.264 292
6654.652 291
6655.039 303
6655.427 269
6655.815 279
6656.203 258
6656.590 247
6656.978 244
6657.366 243
6657.754 223
6658.141 218
6658.529 225
6658.917 224
6659.305 260
6659.693 327
6660.081 288
6660.468 252
6660.856 272
6661.244 307
6661.632 289
6662.020 318
6662.408 241
6662.796 271
6663.184 266
6663.572 248
6663.960 217
6664.348 208
6664.735 235
6665.123 262
6665.511 225
6665.899 216
6666.288 223
6666.676 268
6667.064 226
6667.452 240
6667.840 203
6668.228 214
6668.616 228
6669.004 226
6669.392 217
6669.780 219
6670.168 195
6670.556 210
6670.945 227
6671.333 249
6671.721 280
6672.109 277
6672.497 289
6672.886 280
6673.274 214
6673.662 219
6674.050 238
6674.439 230
6674.827 210
6675.215 247
6675.603 207
6675.992 208
6676.380 216
6676.768 217
6677.157 224
6677.545 226
6677.933 243
6678.322 248
6678.710 266
6679.099 305
6679.487 272
6679.875 285
6680.264 289
6680.652 268
6681.041 242
6681.429 254
6681.818 238
6682.206 224
6682.595 222
6682.983 213
6683.372 218
6683.760 204
6684.149 185
6684.537 188
6684.926 229
6685.314 238
6685.703 247
6686.092 254
6686.480 259
6686.869 266
6687.257 246
6687.646 240
6688.035 222
6688.423 269
6688.812 207
6689.201 230
6689.589 227
6689.978 292
6690.367 246
6690.756 240
6691.144 244
6691.533 214
6691.922 209
6692.311 253
6692.699 246
6693.088 253
6693.477 215
6693.866 250
6694.255 272
6694.644 273
6695.032 235
6695.421 228
6695.810 224
6696.199 208
6696.588 245
6696.977 231
6697.366 244
6697.755 233
6698.144 248
6698.533 232
6698.922 252
6699.311 266
6699.700 260
6700.089 207
6700.478 195
6700.867 299
6701.256 277
6701.645 271
6702.034 233
6702.423 231
6702.812 219
6703.201 236
6703.590 188
6703.979 195
6704.368 194
6704.757 211
6705.147 239
6705.536 250
6705.925 243
6706.314 240
6706.703 235
6707.093 212
6707.482 251
6707.871 280
6708.260 225
6708.649 207
6709.039 199
6709.428 211
6709.817 241
6710.207 250
6710.596 251
6710.985 223
6711.375 264
6711.764 229
6712.153 211
6712.543 239
6712.932 246
6713.321 253
6713.711 233
6714.100 230
6714.490 232
6714.879 218
6715.268 226
6715.658 222
6716.047 246
6716.437 252
6716.826 228
6717.216 202
6717.605 226
6717.995 242
6718.384 245
6718.774 239
6719.164 195
6719.553 210
6719.943 216
6720.332 222
6720.722 217
6721.111 227
6721.501 212
6721.891 197
6722.280 220
6722.670 241
6723.060 242
6723.449 194
6723.839 223
6724.229 230
6724.619 202
6725.008 222
6725.398 249
6725.788 217
6726.177 234
6726.567 237
6726.957 256
6727.347 246
6727.737 250
6728.126 228
6728.516 198
6728.906 183
6729.296 233
6729.686 232
6730.076 231
6730.466 244
6730.855 252
6731.245 238
6731.635 226
6732.025 235
6732.415 237
6732.805 218
6733.195 217
6733.585 226
6733.975 213
6734.365 169
6734.755 214
6735.145 215
6735.535 201
6735.925 224
6736.315 200
6736.705 231
6737.095 261
6737.485 243
6737.876 223
6738.266 250
6738.656 232
6739.046 218
6739.436 210
6739.826 248
6740.216 235
6740.607 217
6740.997 226
6741.387 211
6741.777 166
6742.167 173
6742.558 181
6742.948 252
6743.338 281
6743.728 283
6744.119 252
6744.509 255
6744.899 222
6745.290 235
6745.680 245
6746.070 213
6746.461 211
6746.851 201
6747.241 204
6747.632 227
6748.022 210
6748.412 224
6748.803 193
6749.193 149
6749.584 204
6749.974 246
6750.365 181
6750.755 213
6751.146 204
6751.536 202
6751.927 193
6752.317 174
6752.708 178
6753.098 205
6753.489 223
6753.879 243
6754.270 234
6754.660 239
6755.051 248
6755.442 239
6755.832 276
6756.223 246
6756.614 258
6757.004 262
6757.395 277
6757.786 272
6758.176 237
6758.567 239
6758.958 234
6759.348 218
6759.739 207
6760.130 180
6760.521 197
6760.911 220
6761.302 248
6761.693 234
6762.084 217
6762.475 234
6762.865 219
6763.256 230
6763.647 209
6764.038 195
6764.429 198
6764.820 230
6765.211 234
6765.601 213
6765.992 239
6766.383 222
6766.774 243
6767.165 233
6767.556 201
6767.947 263
6768.338 261
6768.729 216
6769.120 228
6769.511 252
6769.902 207
6770.293 221
6770.684 221
6771.075 206
6771.466 188
6771.857 219
6772.248 231
6772.640 214
6773.031 201
6773.422 198
6773.813 196
6774.204 227
6774.595 229
6774.986 228
6775.378 227
6775.769 229
6776.160 185
6776.551 196
6776.942 205
6777.334 204
6777.725 222
6778.116 242
6778.507 252
6778.899 234
6779.290 214
6779.681 207
6780.073 231
6780.464 201
6780.855 256
6781.247 252
6781.638 260
6782.029 305
6782.421 265
6782.812 204
6783.204 191
6783.595 212
6783.986 229
6784.378 234
6784.769 214
6785.161 214
6785.552 204
6785.944 242
6786.335 219
6786.727 209
6787.118 183
6787.510 177
6787.901 214
6788.293 207
6788.685 197
6789.076 217
6789.468 268
6789.859 265
6790.251 219
6790.643 235
6791.034 256
6791.426 212
6791.817 214
6792.209 219
6792.601 251
6792.993 263
6793.384 245
6793.776 243
6794.168 254
6794.559 232
6794.951 242
6795.343 241
6795.735 235
6796.126 228
6796.518 255
6796.910 291
6797.302 285
6797.694 248
6798.086 250
6798.477 265
6798.869 272
6799.261 261
6799.653 250
6800.045 266
6800.437 256
6800.829 296
6801.221 248
6801.613 223
6802.005 212
6802.396 227
6802.788 234
6803.180 198
6803.572 223
6803.964 232
6804.356 226
6804.748 222
6805.141 220
6805.533 192
6805.925 171
6806.317 172
6806.709 182
6807.101 184
6807.493 187
6807.885 200
6808.277 209
6808.669 224
6809.062 245
6809.454 188
6809.846 213
6810.238 200
6810.630 233
6811.023 186
6811.415 191
6811.807 182
6812.199 235
6812.591 245
6812.984 197
6813.376 182
6813.768 192
6814.161 210
6814.553 229
6814.945 242
6815.338 222
6815.730 201
6816.122 213
6816.515 202
6816.907 221
6817.299 225
6817.692 251
6818.084 229
6818.477 218
6818.869 202
6819.262 236
6819.654 268
6820.046 291
6820.439 251
6820.831 246
6821.224 256
6821.616 222
6822.009 197
6822.402 178
6822.794 222
6823.187 214
6823.579 241
6823.972 251
6824.364 269
6824.757 212
6825.150 190
6825.542 180
6825.935 197
6826.328 226
6826.720 196
6827.113 202
6827.506 225
6827.898 201
6828.291 193
6828.684 204
6829.076 222
6829.469 179
6829.862 185
6830.255 168
6830.647 177
6831.040 156
6831.433 146
6831.826 186
6832.219 212
6832.611 232
6833.004 242
6833.397 239
6833.790 264
6834.183 247
6834.576 223
6834.969 243
6835.362 242
6835.755 225
6836.147 194
6836.540 176
6836.933 204
6837.326 206
6837.719 188
6838.112 187
6838.505 210
6838.898 168
6839.291 169
6839.684 190
6840.077 215
6840.470 196
6840.864 204
6841.257 193
6841.650 188
6842.043 225
6842.436 242
6842.829 268
6843.222 268
6843.615 197
6844.008 190
6844.402 230
6844.795 187
6845.188 169
6845.581 215
6845.974 212
6846.368 187
6846.761 186
6847.154 215
6847.547 236
6847.941 228
6848.334 216
6848.727 218
6849.121 217
6849.514 214
6849.907 195
6850.301 203
6850.694 182
6851.087 184
6851.481 169
6851.874 173
6852.267 188
6852.661 227
6853.054 201
6853.448 222
6853.841 252
6854.235 247
6854.628 265
6855.022 220
6855.415 170
6855.809 184
6856.202 188
6856.596 204
6856.989 213
6857.383 181
6857.776 217
6858.170 219
6858.563 253
6858.957 238
6859.351 209
6859.744 215
6860.138 274
6860.531 280
6860.925 278
6861.319 232
6861.712 220
6862.106 238
6862.500 216
6862.893 211
6863.287 221
6863.681 181
6864.075 179
6864.468 215
6864.862 184
6865.256 163
6865.650 214
6866.043 210
6866.437 205
6866.831 219
6867.225 202
6867.619 213
6868.013 212
6868.406 220
6868.800 228
6869.194 208
6869.588 201
6869.982 183
6870.376 185
6870.770 189
6871.164 196
6871.558 218
6871.952 198
6872.346 210
6872.740 199
6873.134 236
6873.528 233
6873.922 231
6874.316 206
6874.710 213
6875.104 212
6875.498 231
6875.892 224
6876.286 228
6876.680 240
6877.074 250
6877.468 199
6877.862 190
6878.257 186
6878.651 203
6879.045 187
6879.439 203
6879.833 193
6880.227 194
6880.622 211
6881.016 199
6881.410 210
6881.804 221
6882.199 246
6882.593 214
6882.987 231
6883.381 205
6883.776 204
6884.170 158
6884.564 156
6884.959 203
6885.353 240
6885.747 216
6886.142 216
6886.536 192
6886.931 182
6887.325 168
6887.719 184
6888.114 213
6888.508 225
6888.903 299
6889.297 303
6889.692 269
6890.086 238
6890.481 221
6890.875 212
6891.270 175
6891.664 179
6892.059 183
6892.453 173
6892.848 180
6893.242 214
6893.637 232
6894.031 237
6894.426 211
6894.821 253
6895.215 251
6895.610 220
6896.005 224
6896.399 219
6896.794 212
6897.189 234
6897.583 222
6897.978 240
6898.373 230
6898.767 188
6899.162 176
6899.557 178
6899.952 186
6900.347 200
6900.741 224
6901.136 220
6901.531 203
6901.926 240
6902.321 244
6902.715 269
6903.110 239
6903.505 208
6903.900 184
6904.295 193
6904.690 187
6905.085 223
6905.480 209
6905.875 208
6906.269 215
6906.664 221
6907.059 274
6907.454 266
6907.849 233
6908.244 251
6908.639 278
6909.034 268
6909.429 241
6909.824 232
6910.220 201
6910.615 203
6911.010 178
6911.405 177
6911.800 203
6912.195 174
6912.590 206
6912.985 246
6913.380 212
6913.776 174
6914.171 194
6914.566 194
6914.961 192
6915.356 196
6915.752 208
6916.147 238
6916.542 250
6916.937 241
6917.332 221
6917.728 234
6918.123 260
6918.518 256
6918.914 245
6919.309 218
6919.704 216
6920.100 199
6920.495 207
6920.890 179
6921.286 164
6921.681 182
6922.076 218
6922.472 241
6922.867 230
6923.263 220
6923.658 243
6924.054 252
6924.449 238
6924.845 211
6925.240 184
6925.636 207
6926.031 180
6926.427 171
6926.822 198
6927.218 223
6927.613 217
6928.009 208
6928.404 173
6928.800 144
6929.196 139
6929.591 144
6929.987 174
6930.382 201
6930.778 232
6931.174 226
6931.569 226
6931.965 207
6932.361 172
6932.756 202
6933.152 220
6933.548 199
6933.944 236
6934.339 249
6934.735 226
6935.131 235
6935.527 217
6935.922 181
6936.318 190
6936.714 186
6937.110 225
6937.506 194
6937.902 202
6938.297 193
6938.693 188
6939.089 192
6939.485 215
6939.881 212
6940.277 225
6940.673 205
6941.069 169
6941.465 201
6941.861 176
6942.257 182
6942.653 146
6943.049 167
6943.445 179
6943.841 140
6944.237 178
6944.633 200
6945.029 214
6945.425 190
6945.821 182
6946.217 207
6946.613 219
6947.009 204
6947.405 204
6947.801 228
6948.198 198
6948.594 173
6948.990 178
6949.386 203
6949.782 200
6950.178 223
6950.575 191
6950.971 225
6951.367 183
6951.763 183
6952.160 145
6952.556 188
6952.952 167
6953.348 160
6953.745 174
6954.141 164
6954.537 181
6954.934 212
6955.330 175
6955.726 187
6956.123 178
6956.519 193
6956.915 192
6957.312 196
6957.708 193
6958.105 184
6958.501 174
6958.898 175
6959.294 202
6959.691 247
6960.087 281
6960.483 235
6960.880 241
6961.276 190
6961.673 178
6962.070 146
6962.466 143
6962.863 162
6963.259 184
6963.656 184
6964.052 192
6964.449 222
6964.846 175
6965.242 166
6965.639 147
6966.036 161
6966.432 184
6966.829 201
6967.226 176
6967.622 176
6968.019 169
6968.416 190
6968.812 197
6969.209 194
6969.606 166
6970.003 158
6970.399 176
6970.796 168
6971.193 189
6971.590 215
6971.987 222
6972.383 184
6972.780 205
6973.177 199
6973.574 202
6973.971 227
6974.368 231
6974.765 190
6975.162 164
6975.558 206
6975.955 185
6976.352 158
6976.749 174
6977.146 186
6977.543 195
6977.940 193
6978.337 201
6978.734 174
6979.131 153
6979.528 177
6979.925 164
6980.322 168
6980.719 161
6981.117 181
6981.514 167
6981.911 154
6982.308 163
6982.705 180
6983.102 213
6983.499 227
6983.896 194
6984.294 220
6984.691 181
6985.088 205
6985.485 202
6985.882 193
6986.280 163
6986.677 201
6987.074 202
6987.471 212
6987.869 212
6988.266 192
6988.663 198
6989.060 181
6989.458 187
6989.855 195
6990.252 210
6990.650 226
6991.047 186
6991.445 177
6991.842 171
6992.239 177
6992.637 201
6993.034 227
6993.432 207
6993.829 233
6994.226 197
6994.624 176
6995.021 198
6995.419 206
6995.816 199
6996.214 192
6996.611 199
6997.009 180
6997.406 209
6997.804 196
6998.202 216
6998.599 192
6998.997 189
6999.394 220
6999.792 184
7000.190 173
7000.587 160
7000.985 180
7001.382 179
7001.780 178
7002.178 192
7002.576 194
7002.973 186
7003.371 207
7003.769 248
7004.166 207
7004.564 202
7004.962 175
7005.360 181
7005.757 181
7006.155 203
7006.553 178
7006.951 167
7007.349 162
7007.746 209
7008.144 212
7008.542 226
7008.940 189
7009.338 211
7009.736 194
7010.134 211
7010.532 189
7010.930 200
7011.328 224
7011.725 197
7012.123 178
7012.521 169
7012.919 180
7013.317 214
7013.715 221
7014.113 205
7014.511 234
7014.909 225
7015.307 248
7015.706 240
7016.104 208
7016.502 193
7016.900 213
7017.298 228
7017.696 215
7018.094 160
7018.492 180
7018.890 178
7019.289 166
7019.687 194
7020.085 201
7020.483 195
7020.881 217
7021.280 216
7021.678 200
7022.076 203
7022.474 195
7022.873 221
7023.271 189
7023.669 160
7024.067 166
7024.466 218
7024.864 199
7025.262 161
7025.661 143
7026.059 127
7026.457 161
7026.856 175
7027.254 150
7027.653 173
7028.051 168
7028.449 175
7028.848 178
7029.246 169
7029.645 214
7030.043 204
7030.442 173
7030.840 169
7031.239 181
7031.637 205
7032.036 195
7032.434 206
7032.833 176
7033.231 196
7033.630 202
7034.029 193
7034.427 201
7034.826 187
7035.224 180
7035.623 177
7036.022 189
7036.420 196
7036.819 194
7037.218 192
7037.616 146
7038.015 176
7038.414 213
7038.812 172
7039.211 172
7039.610 204
7040.009 180
7040.407 190
7040.806 207
7041.205 184
7041.604 215
7042.002 211
7042.401 173
7042.800 181
7043.199 199
7043.598 248
7043.997 293
7044.396 236
7044.794 230
7045.193 220
7045.592 194
7045.991 192
7046.390 202
7046.789 216
7047.188 170
7047.587 129
7047.986 176
7048.385 207
7048.784 198
7049.183 193
7049.582 176
7049.981 158
7050.380 170
7050.779 173
7051.178 178
7051.577 160
7051.976 140
7052.375 157
7052.775 150
7053.174 137
7053.573 161
7053.972 201
7054.371 193
7054.770 166
7055.169 164
7055.569 164
7055.968 185
7056.367 180
7056.766 167
7057.165 164
7057.565 188
7057.964 182
7058.363 156
7058.763 190
7059.162 251
7059.561 243
7059.960 236
7060.360 248
7060.759 228
7061.158 229
7061.558 190
7061.957 164
7062.357 174
7062.756 192
7063.155 193
7063.555 175
7063.954 149
7064.354 165
7064.753 207
7065.153 226
7065.552 216
7065.951 146
7066.351 177
7066.750 143
7067.150 188
7067.550 222
7067.949 196
7068.349 188
7068.748 207
7069.148 187
7069.547 193
7069.947 177
7070.347 175
7070.746 210
7071.146 195
7071.545 186
7071.945 210
7072.345 210
7072.744 203
7073.144 162
7073.544 185
7073.944 168
7074.343 193
7074.743 213
7075.143 184
7075.542 204
7075.942 210
7076.342 180
7076.742 181
7077.142 208
7077.541 197
7077.941 163
7078.341 174
7078.741 135
7079.141 122
7079.541 131
7079.941 179
7080.340 184
7080.740 185
7081.140 203
7081.540 186
7081.940 184
7082.340 202
7082.740 209
7083.140 204
7083.540 203
7083.940 192
7084.340 173
7084.740 169
7085.140 141
7085.540 122
7085.940 147
7086.340 172
7086.740 166
7087.140 158
7087.540 152
7087.940 161
7088.341 148
7088.741 177
7089.141 181
7089.541 223
7089.941 259
7090.341 220
7090.742 183
7091.142 147
7091.542 160
7091.942 160
7092.342 153
7092.743 176
7093.143 205
7093.543 190
7093.943 170
7094.344 154
7094.744 199
7095.144 194
7095.545 169
7095.945 180
7096.345 204
7096.746 208
7097.146 191
7097.546 202
7097.947 187
7098.347 186
7098.748 210
7099.148 211
7099.548 222
7099.949 224
7100.349 201
7100.750 204
7101.150 228
7101.551 195
7101.951 205
7102.352 193
7102.752 179
7103.153 179
7103.553 173
7103.954 179
7104.354 196
7104.755 195
7105.156 169
7105.556 174
7105.957 178
7106.357 188
7106.758 186
7107.159 182
7107.559 187
7107.960 176
7108.361 168
7108.761 154
7109.162 161
7109.563 186
7109.964 198
7110.364 213
7110.765 199
7111.166 212
7111.567 210
7111.967 199
7112.368 191
7112.769 210
7113.170 161
7113.571 168
7113.971 186
7114.372 186
7114.773 156
7115.174 156
7115.575 165
7115.976 189
7116.377 194
7116.778 201
7117.179 186
7117.580 208
7117.980 197
7118.381 194
7118.782 200
7119.183 236
7119.584 245
7119.985 227
7120.386 191
7120.787 174
7121.188 186
7121.590 199
7121.991 171
7122.392 190
7122.793 157
7123.194 133
7123.595 158
7123.996 146
7124.397 182
7124.798 164
7125.200 157
7125.601 203
7126.002 184
7126.403 157
7126.804 147
7127.205 168
7127.607 140
7128.008 168
7128.409 158
7128.810 153
7129.212 161
7129.613 170
7130.014 177
7130.416 240
7130.817 214
7131.218 169
7131.620 148
7132.021 154
7132.422 141
7132.824 156
7133.225 164
7133.626 170
7134.028 148
7134.429 182
7134.831 141
7135.232 175
7135.633 167
7136.035 166
7136.436 204
7136.838 212
7137.239 173
7137.641 146
7138.042 179
7138.444 200
7138.845 221
7139.247 221
7139.649 238
7140.050 217
7140.452 206
7140.853 180
7141.255 170
7141.657 171
7142.058 201
7142.460 188
7142.861 177
7143.263 194
7143.665 186
7144.067 159
7144.468 164
7144.870 169
7145.272 169
7145.673 165
7146.075 151
7146.477 143
7146.879 162
7147.280 216
7147.682 194
7148.084 172
7148.486 142
7148.888 162
7149.289 191
7149.691 176
7150.093 154
7150.495 164
7150.897 224
7151.299 185
7151.701 179
7152.103 162
7152.505 163
7152.906 100
7153.308 139
7153.710 153
7154.112 171
7154.514 173
7154.916 178
7155.318 158
7155.720 149
7156.122 168
7156.524 180
7156.926 207
7157.328 173
7157.731 140
7158.133 129
7158.535 116
7158.937 162
7159.339 196
7159.741 175
7160.143 195
7160.545 178
7160.947 163
7161.350 193
7161.752 242
7162.154 188
7162.556 181
7162.958 199
7163.361 196
7163.763 183
7164.165 220
7164.567 188
7164.970 166
7165.372 148
7165.774 170
7166.177 182
7166.579 160
7166.981 148
7167.384 162
7167.786 181
7168.188 189
7168.591 193
7168.993 192
7169.395 206
7169.798 219
7170.200 223
7170.603 219
7171.005 255
7171.408 195
7171.810 156
7172.213 175
7172.615 185
7173.018 141
7173.420 147
7173.823 131
7174.225 128
7174.628 138
7175.030 185
7175.433 193
7175.835 159
7176.238 127
7176.641 154
7177.043 168
7177.446 150
7177.848 174
7178.251 157
7178.654 160
7179.056 144
7179.459 125
7179.862 130
7180.264 147
7180.667 144
7181.070 149
7181.473 174
7181.875 186
7182.278 183
7182.681 197
7183.084 174
7183.486 187
7183.889 156
7184.292 157
7184.695 145
7185.098 149
7185.501 171
7185.903 172
7186.306 172
7186.709 150
7187.112 122
7187.515 145
7187.918 151
7188.321 140
7188.724 126
7189.127 154
7189.530 146
7189.933 147
7190.336 150
7190.739 184
7191.142 204
7191.545 203
7191.948 184
7192.351 181
7192.754 173
7193.157 178
7193.560 181
7193.963 143
7194.366 138
7194.769 130
7195.172 164
7195.575 176
7195.979 155
7196.382 173
7196.785 184
7197.188 192
7197.591 216
7197.994 214
7198.398 157
7198.801 152
7199.204 166
7199.607 180
7200.011 168
7200.414 174
7200.817 157
7201.220 183
7201.624 190
7202.027 169
7202.430 161
7202.834 222
7203.237 206
7203.640 168
7204.044 146
7204.447 186
7204.851 160
7205.254 148
7205.657 145
7206.061 152
7206.464 168
7206.868 138
7207.271 119
7207.675 121
7208.078 127
7208.482 135
7208.885 163
7209.289 189
7209.692 169
7210.096 135
7210.499 124
7210.903 145
7211.306 160
7211.710 154
7212.114 152
7212.517 136
7212.921 130
7213.324 145
7213.728 196
7214.132 190
7214.535 171
7214.939 158
7215.343 144
7215.746 142
7216.150 166
7216.554 167
7216.958 180
7217.361 175
7217.765 156
7218.169 126
7218.573 143
7218.976 164
7219.380 164
7219.784 168
7220.188 187
7220.592 176
7220.995 131
7221.399 97
7221.803 86
7222.207 137
7222.611 156
7223.015 178
7223.419 204
7223.823 197
7224.227 162
7224.631 144
7225.035 150
7225.438 153
7225.842 167
7226.246 179
7226.650 184
7227.054 155
7227.458 141
7227.863 132
7228.267 128
7228.671 156
7229.075 138
7229.479 148
7229.883 150
7230.287 192
7230.691 202
7231.095 218
7231.499 171
7231.903 159
7232.308 188
7232.712 209
7233.116 188
7233.520 209
7233.924 178
7234.329 153
7234.733 219
7235.137 202
7235.541 165
7235.946 139
7236.350 143
7236.754 152
7237.158 181
7237.563 163
7237.967 185
7238.371 176
7238.776 120
7239.180 140
7239.584 155
7239.989 153
7240.393 142
7240.798 154
7241.202 139
7241.606 158
7242.011 211
7242.415 208
7242.820 188
7243.224 161
7243.629 184
7244.033 180
7244.438 153
7244.842 139
7245.247 151
7245.651 157
7246.056 158
7246.460 146
7246.865 150
7247.269 180
7247.674 190
7248.079 190
7248.483 186
7248.888 176
7249.292 147
7249.697 137
7250.102 132
7250.506 136
7250.911 167
7251.316 138
7251.721 102
7252.125 132
7252.530 162
7252.935 164
7253.339 152
7253.744 166
7254.149 194
7254.554 181
7254.959 155
7255.363 123
7255.768 164
7256.173 190
7256.578 173
7256.983 124
7257.388 142
7257.792 168
7258.197 167
7258.602 149
7259.007 151
7259.412 147
7259.817 132
7260.222 164
7260.627 191
7261.032 190
7261.437 236
7261.842 236
7262.247 201
7262.652 175
7263.057 198
7263.462 194
7263.867 167
7264.272 163
7264.677 169
7265.082 194
7265.487 192
7265.892 230
7266.297 185
7266.702 175
7267.108 153
7267.513 126
7267.918 115
7268.323 128
7268.728 125
7269.133 145
7269.539 146
7269.944 159
7270.349 164
7270.754 137
7271.159 140
7271.565 115
7271.970 101
7272.375 133
7272.781 164
7273.186 146
7273.591 169
7273.996 175
7274.402 154
7274.807 148
7275.212 117
7275.618 105
7276.023 113
7276.429 112
7276.834 152
7277.239 173
7277.645 160
7278.050 171
7278.456 197
7278.861 162
7279.267 152
7279.672 148
7280.078 157
7280.483 138
7280.889 143
7281.294 136
7281.700 149
7282.105 160
7282.511 174
7282.916 165
7283.322 158
7283.728 172
7284.133 160
7284.539 165
7284.944 163
7285.350 160
7285.756 130
7286.161 174
7286.567 212
7286.973 194
7287.378 178
7287.784 191
7288.190 195
7288.596 191
7289.001 209
7289.407 203
7289.813 203
7290.219 187
7290.624 175
7291.030 180
7291.436 203
7291.842 174
7292.248 159
7292.653 166
7293.059 164
7293.465 183
7293.871 175
7294.277 177
7294.683 202
7295.089 182
7295.495 148
7295.901 198
7296.307 215
7296.712 156
7297.118 170
7297.524 214
7297.930 183
7298.336 175
7298.742 182
7299.148 166
7299.554 139
7299.961 135
7300.367 155
7300.773 159
7301.179 151
7301.585 147
7301.991 143
7302.397 143
7302.803 176
7303.209 201
7303.615 192
7304.022 165
7304.428 117
7304.834 114
7305.240 140
7305.646 156
7306.053 195
7306.459 202
7306.865 190
7307.271 155
7307.678 145
7308.084 160
7308.490 170
7308.896 188
7309.303 195
7309.709 181
7310.115 166
7310.522 184
7310.928 193
7311.334 178
7311.741 186
7312.147 181
7312.554 178
7312.960 118
7313.366 116
7313.773 121
7314.179 145
7314.586 156
7314.992 166
7315.399 139
7315.805 143
7316.212 144
7316.618 150
7317.025 185
7317.431 199
7317.838 149
7318.244 154
7318.651 149
7319.057 155
7319.464 178
7319.871 205
7320.277 187
7320.684 182
7321.090 167
7321.497 163
7321.904 164
7322.310 173
7322.717 166
7323.124 134
7323.530 128
7323.937 117
7324.344 95
7324.751 102
7325.157 130
7325.564 151
7325.971 146
7326.378 135
7326.784 146
7327.191 132
7327.598 140
7328.005 153
7328.412 132
7328.819 130
7329.225 145
7329.632 159
7330.039 145
7330.446 149
7330.853 163
7331.260 167
7331.667 139
7332.074 162
7332.481 129
7332.888 118
7333.295 143
7333.702 200
7334.109 198
7334.516 172
7334.923 172
7335.330 180
7335.737 181
7336.144 178
7336.551 160
7336.958 140
7337.365 130
7337.772 161
7338.179 183
7338.586 205
7338.993 208
7339.401 163
7339.808 150
7340.215 134
7340.622 151
7341.029 176
7341.436 180
7341.844 182
7342.251 165
7342.658 155
7343.065 164
7343.473 174
7343.880 142
7344.287 128
7344.694 133
7345.102 149
7345.509 139
7345.916 144
7346.324 112
7346.731 138
7347.138 137
7347.546 127
7347.953 142
7348.360 135
7348.768 153
7349.175 153
7349.583 147
7349.990 153
7350.398 137
7350.805 188
7351.212 188
7351.620 171
7352.027 180
7352.435 193
7352.842 178
7353.250 189
7353.658 175
7354.065 161
7354.473 184
7354.880 214
7355.288 195
7355.695 193
7356.103 191
7356.511 171
7356.918 187
7357.326 214
7357.733 197
7358.141 180
7358.549 147
7358.956 164
7359.364 158
7359.772 132
7360.180 132
7360.587 153
7360.995 143
7361.403 141
7361.811 161
7362.218 183
7362.626 182
7363.034 123
7363.442 157
7363.850 131
7364.257 131
7364.665 173
7365.073 202
7365.481 202
7365.889 188
7366.297 151
7366.705 123
7367.113 125
7367.520 134
7367.928 125
7368.336 129
7368.744 76
7369.152 106
7369.560 111
7369.968 134
7370.376 155
7370.784 137
7371.192 134
7371.600 136
7372.008 126
7372.416 141
7372.824 138
7373.232 134
7373.641 202
7374.049 183
7374.457 170
7374.865 159
7375.273 135
7375.681 121
7376.089 127
7376.497 120
7376.906 142
7377.314 175
7377.722 184
7378.130 176
7378.539 201
7378.947 158
7379.355 177
7379.763 148
7380.172 164
7380.580 196
7380.988 180
7381.396 170
7381.805 177
7382.213 184
7382.621 159
7383.030 199
7383.438 240
7383.846 201
7384.255 182
7384.663 174
7385.072 170
7385.480 158
7385.888 150
7386.297 126
7386.705 102
7387.114 146
7387.522 127
7387.931 162
7388.339 180
7388.748 171
7389.156 131
7389.565 106
7389.973 142
7390.382 160
7390.790 158
7391.199 168
7391.608 127
7392.016 130
7392.425 174
7392.833 172
7393.242 172
7393.651 181
7394.059 143
7394.468 145
7394.877 163
7395.285 179
7395.694 162
7396.103 141
7396.512 156
7396.920 172
7397.329 163
7397.738 162
7398.147 162
7398.555 159
7398.964 161
7399.373 135
7399.782 145
7400.191 125
7400.599 134
7401.008 130
7401.417 161
7401.826 180
7402.235 159
7402.644 138
7403.053 142
7403.462 185
7403.870 194
7404.279 170
7404.688 147
7405.097 174
7405.506 143
7405.915 143
7406.324 137
7406.733 125
7407.142 152
7407.551 137
7407.960 101
7408.369 121
7408.778 140
7409.187 132
7409.597 175
7410.006 158
7410.415 167
7410.824 170
7411.233 178
7411.642 180
7412.051 154
7412.460 139
7412.870 153
7413.279 167
7413.688 118
7414.097 134
7414.506 149
7414.916 157
7415.325 128
7415.734 134
7416.143 125
7416.553 107
7416.962 114
7417.371 137
7417.781 145
7418.190 128
7418.599 120
7419.009 104
7419.418 99
7419.827 120
7420.237 134
7420.646 131
7421.055 120
7421.465 117
7421.874 131
7422.284 129
7422.693 173
7423.103 185
7423.512 215
7423.922 223
7424.331 174
7424.741 130
7425.150 124
7425.560 102
7425.969 140
7426.379 141
7426.788 142
7427.198 142
7427.607 136
7428.017 129
7428.427 147
7428.836 146
7429.246 143
7429.655 175
7430.065 184
7430.475 167
7430.884 155
7431.294 145
7431.704 143
7432.113 124
7432.523 138
7432.933 151
7433.343 154
7433.752 140
7434.162 147
7434.572 123
7434.982 101
7435.392 101
7435.801 119
7436.211 111
7436.621 137
7437.031 186
7437.441 185
7437.851 144
7438.260 134
7438.670 113
7439.080 144
7439.490 163
7439.900 153
7440.310 187
7440.720 163
7441.130 165
7441.540 145
7441.950 169
7442.360 176
7442.770 184
7443.180 162
7443.590 126
7444.000 121
7444.410 142
7444.820 136
7445.230 147
7445.640 163
7446.050 164
7446.460 159
7446.870 158
7447.280 150
7447.691 144
7448.101 142
7448.511 130
7448.921 122
7449.331 153
7449.741 142
7450.152 113
7450.562 135
7450.972 164
7451.382 162
7451.793 131
7452.203 129
7452.613 136
7453.023 131
7453.434 148
7453.844 142
7454.254 154
7454.665 138
7455.075 127
7455.485 142
7455.896 137
7456.306 157
7456.716 162
7457.127 197
7457.537 165
7457.948 170
7458.358 156
7458.768 138
7459.179 152
7459.589 183
7460.000 185
7460.410 208
7460.821 177
7461.231 136
7461.642 139
7462.052 170
7462.463 165
7462.873 151
7463.284 170
7463.695 159
7464.105 166
7464.516 165
7464.926 150
7465.337 164
7465.748 181
7466.158 169
7466.569 154
7466.980 157
7467.390 146
7467.801 138
7468.212 123
7468.622 147
7469.033 156
7469.444 118
7469.854 123
7470.265 123
7470.676 123
7471.087 129
7471.498 152
7471.908 122
7472.319 146
7472.730 180
7473.141 173
7473.552 168
7473.963 164
7474.373 137
7474.784 115
7475.195 100
7475.606 109
7476.017 115
7476.428 129
7476.839 139
7477.250 123
7477.661 126
7478.072 117
7478.483 150
7478.894 121
7479.305 118
7479.716 119
7480.127 129
7480.538 150
7480.949 149
7481.360 133
7481.771 117
7482.182 131
7482.593 139
7483.004 133
7483.415 155
7483.826 163
7484.238 173
7484.649 207
7485.060 170
7485.471 175
7485.882 158
7486.293 161
7486.705 141
7487.116 147
7487.527 125
7487.938 156
7488.350 197
7488.761 164
7489.172 169
7489.583 157
7489.995 160
7490.406 179
7490.817 164
7491.229 161
7491.640 197
7492.051 171
7492.463 112
7492.874 91
7493.285 108
7493.697 110
7494.108 107
7494.520 142
7494.931 151
7495.343 132
7495.754 111
7496.165 143
7496.577 201
7496.988 208
7497.400 218
7497.811 183
7498.223 159
7498.635 120
7499.046 126
7499.458 117
7499.869 123
7500.281 158
7500.692 166
7501.104 144
7501.516 156
7501.927 170
7502.339 202
7502.750 163
7503.162 146
7503.574 136
7503.985 158
7504.397 154
7504.809 166
7505.221 163
7505.632 153
7506.044 133
7506.456 127
7506.868 138
7507.279 156
7507.691 143
7508.103 149
7508.515 154
7508.927 149
7509.338 160
7509.750 176
7510.162 154
7510.574 141
7510.986 102
7511.398 123
7511.810 107
7512.221 115
7512.633 141
7513.045 122
7513.457 134
7513.869 110
7514.281 130
7514.693 139
7515.105 160
7515.517 162
7515.929 151
7516.341 145
7516.753 154
7517.165 143
7517.577 144
7517.989 146
7518.401 125
7518.813 103
7519.226 95
7519.638 117
7520.050 123
7520.462 141
7520.874 126
7521.286 129
7521.698 151
7522.111 145
7522.523 154
7522.935 161
7523.347 128
7523.759 129
7524.172 133
7524.584 156
7524.996 149
7525.408 159
7525.821 143
7526.233 179
7526.645 174
7527.058 192
7527.470 175
7527.882 175
7528.295 160
7528.707 173
7529.119 165
7529.532 161
7529.944 156
7530.356 142
7530.769 139
7531.181 143
7531.594 165
7532.006 183
7532.419 166
7532.831 144
7533.244 175
7533.656 140
7534.069 128
7534.481 117
7534.894 108
7535.306 128
7535.719 118
7536.131 118
7536.544 100
7536.956 109
7537.369 137
7537.782 158
7538.194 157
7538.607 139
7539.020 147
7539.432 161
7539.845 129
7540.257 151
7540.670 180
7541.083 195
7541.496 167
7541.908 166
7542.321 150
7542.734 150
7543.147 176
7543.559 163
7543.972 144
7544.385 158
7544.798 134
7545.210 171
7545.623 149
7546.036 128
7546.449 137
7546.862 127
7547.275 104
7547.688 98
7548.100 114
7548.513 157
7548.926 137
7549.339 142
7549.752 156
7550.165 162
7550.578 164
7550.991 168
7551.404 150
7551.817 134
7552.230 147
7552.643 142
7553.056 149
7553.469 169
7553.882 178
7554.295 147
7554.708 134
7555.121 102
7555.534 139
7555.947 155
7556.361 141
7556.774 132
7557.187 136
7557.600 148
7558.013 152
7558.426 143
7558.839 140
7559.253 134
7559.666 127
7560.079 156
7560.492 165
7560.906 169
7561.319 161
7561.732 116
7562.145 121
7562.559 112
7562.972 128
7563.385 121
7563.799 127
7564.212 108
7564.625 105
7565.039 140
7565.452 163
7565.865 132
7566.279 142
7566.692 131
7567.105 117
7567.519 114
7567.932 151
7568.346 145
7568.759 139
7569.173 141
7569.586 139
7570.000 126
7570.413 127
7570.827 145
7571.240 155
7571.654 170
7572.067 164
7572.481 181
7572.894 183
7573.308 166
7573.722 144
7574.135 99
7574.549 144
7574.962 147
7575.376 131
7575.790 127
7576.203 135
7576.617 129
7577.031 155
7577.444 134
7577.858 112
7578.272 142
7578.685 143
7579.099 155
7579.513 175
7579.927 136
7580.340 122
7580.754 149
7581.168 139
7581.582 129
7581.996 135
7582.410 134
7582.823 95
7583.237 97
7583.651 115
7584.065 112
7584.479 109
7584.893 137
7585.307 146
7585.721 175
7586.134 168
7586.548 155
7586.962 176
7587.376 155
7587.790 136
7588.204 122
7588.618 98
7589.032 97
7589.446 139
7589.860 174
7590.274 119
7590.688 112
7591.102 127
7591.517 146
7591.931 137
7592.345 124
7592.759 123
7593.173 149
7593.587 168
7594.001 148
7594.415 154
7594.830 158
7595.244 154
7595.658 151
7596.072 156
7596.486 141
7596.901 136
7597.315 128
7597.729 155
7598.143 145
7598.557 164
7598.972 137
7599.386 137
7599.800 156
7600.215 153
7600.629 170
7601.043 166
7601.458 156
7601.872 170
7602.286 181
7602.701 163
7603.115 133
7603.530 118
7603.944 91
7604.358 106
7604.773 93
7605.187 109
7605.602 132
7606.016 115
7606.431 103
7606.845 96
7607.260 99
7607.674 122
7608.089 108
7608.503 95
7608.918 117
7609.332 139
7609.747 141
7610.162 144
7610.576 163
7610.991 155
7611.405 147
7611.820 152
7612.235 120
7612.649 138
7613.064 112
7613.479 122
7613.893 100
7614.308 105
7614.723 127
7615.137 152
7615.552 113
7615.967 128
7616.382 117
7616.796 123
7617.211 101
7617.626 110
7618.041 138
7618.456 149
7618.870 139
7619.285 128
7619.700 118
7620.115 95
7620.530 80
7620.945 140
7621.359 143
7621.774 134
7622.189 156
7622.604 165
7623.019 166
7623.434 124
7623.849 138
7624.264 159
7624.679 145
7625.094 135
7625.509 163
7625.924 167
7626.339 149
7626.754 120
7627.169 162
7627.584 145
7627.999 137
7628.414 132
7628.829 117
7629.244 104
7629.660 119
7630.075 123
7630.490 126
7630.905 128
7631.320 129
7631.735 124
7632.151 168
7632.566 136
7632.981 154
7633.396 168
7633.811 168
7634.227 143
7634.642 144
7635.057 139
7635.472 140
7635.888 143
7636.303 114
7636.718 123
7637.134 143
7637.549 126
7637.964 131
7638.380 142
7638.795 161
7639.210 158
7639.626 131
7640.041 112
7640.456 107
7640.872 108
7641.287 116
7641.703 142
7642.118 160
7642.534 165
7642.949 133
7643.365 133
7643.780 148
7644.196 139
7644.611 165
7645.027 193
7645.442 173
7645.858 152
7646.273 136
7646.689 144
7647.105 126
7647.520 129
7647.936 155
7648.351 128
7648.767 138
7649.183 135
7649.598 103
7650.014 115
7650.430 124
7650.845 128
7651.261 150
7651.677 146
7652.092 157
7652.508 139
7652.924 97
7653.340 112
7653.755 115
7654.171 117
7654.587 109
7655.003 110
7655.419 120
7655.834 112
7656.250 102
7656.666 137
7657.082 144
7657.498 172
7657.914 209
7658.330 159
7658.746 127
7659.161 121
7659.577 130
7659.993 146
7660.409 131
7660.825 112
7661.241 139
7661.657 167
7662.073 174
7662.489 164
7662.905 125
7663.321 129
7663.737 114
7664.153 69
7664.569 85
7664.985 110
7665.402 125
7665.818 139
7666.234 121
7666.650 104
7667.066 113
7667.482 116
7667.898 125
7668.314 155
7668.731 147
7669.147 144
7669.563 135
7669.979 167
7670.395 173
7670.812 171
7671.228 175
7671.644 158
7672.060 152
7672.477 152
7672.893 146
7673.309 165
7673.726 170
7674.142 137
7674.558 148
7674.975 126
7675.391 151
7675.807 153
7676.224 139
7676.640 129
7677.056 109
7677.473 109
7677.889 137
7678.306 165
7678.722 147
7679.139 151
7679.555 159
7679.972 142
7680.388 163
7680.805 143
7681.221 113
7681.638 108
7682.054 124
7682.471 160
7682.887 132
7683.304 138
7683.720 151
7684.137 119
7684.554 101
7684.970 96
7685.387 124
7685.803 132
7686.220 143
7686.637 126
7687.053 110
7687.470 85
7687.887 93
7688.304 112
7688.720 120
7689.137 133
7689.554 103
7689.970 120
7690.387 154
7690.804 138
7691.221 126
7691.638 141
7692.054 161
7692.471 142
7692.888 178
7693.305 169
7693.722 159
7694.139 141
7694.555 139
7694.972 111
7695.389 114
7695.806 115
7696.223 125
7696.640 146
7697.057 140
7697.474 152
7697.891 148
7698.308 128
7698.725 121
7699.142 98
7699.559 124
7699.976 149
7700.393 147
7700.810 146
7701.227 132
7701.644 105
7702.061 118
7702.478 129
7702.895 117
7703.312 117
7703.730 136
7704.147 159
7704.564 170
7704.981 154
7705.398 166
7705.815 128
7706.233 135
7706.650 91
7707.067 101
7707.484 104
7707.901 166
7708.319 140
7708.736 127
7709.153 117
7709.570 137
7709.988 116
7710.405 122
7710.822 134
7711.240 146
7711.657 132
7712.074 127
7712.492 144
7712.909 110
7713.327 116
7713.744 105
7714.161 106
7714.579 102
7714.996 111
7715.414 137
7715.831 147
7716.249 142
7716.666 130
7717.083 133
7717.501 136
7717.918 105
7718.336 143
7718.754 135
7719.171 121
7719.589 146
7720.006 124
7720.424 105
7720.841 106
7721.259 109
7721.677 98
7722.094 131
7722.512 123
7722.929 148
7723.347 132
7723.765 154
7724.182 154
7724.600 137
7725.018 122
7725.436 109
7725.853 114
7726.271 107
7726.689 108
7727.106 115
7727.524 130
7727.942 121
7728.360 132
7728.778 89
7729.195 106
7729.613 119
7730.031 112
7730.449 114
7730.867 153
7731.285 132
7731.703 150
7732.120 137
7732.538 138
7732.956 116
7733.374 114
7733.792 108
7734.210 123
7734.628 159
7735.046 165
7735.464 135
7735.882 114
7736.300 111
7736.718 116
7737.136 127
7737.554 91
7737.972 64
7738.390 115
7738.808 131
7739.226 103
7739.644 124
7740.062 139
7740.481 147
7740.899 137
7741.317 139
7741.735 120
7742.153 116
7742.571 131
7742.990 110
7743.408 130
7743.826 135
7744.244 121
7744.662 144
7745.081 161
7745.499 162
7745.917 142
7746.335 149
7746.754 146
7747.172 152
7747.590 138
7748.009 122
7748.427 93
7748.845 110
7749.264 108
7749.682 125
7750.100 123
7750.519 146
7750.937 139
7751.356 129
7751.774 121
7752.192 146
7752.611 141
7753.029 110
7753.448 99
7753.866 109
7754.285 129
7754.703 131
7755.122 121
7755.540 145
7755.959 150
7756.377 128
7756.796 124
7757.215 103
7757.633 93
7758.052 105
7758.470 97
7758.889 119
7759.308 130
7759.726 134
7760.145 114
7760.563 145
7760.982 149
7761.401 141
7761.820 127
7762.238 158
7762.657 136
7763.076 128
7763.494 167
7763.913 130
7764.332 138
7764.751 132
7765.169 130
7765.588 149
7766.007 144
7766.426 121
7766.845 96
7767.264 111
7767.682 101
7768.101 117
7768.520 146
7768.939 157
7769.358 158
7769.777 155
7770.196 130
7770.615 116
7771.034 124
7771.453 108
7771.872 98
7772.290 103
7772.709 111
7773.128 137
7773.547 145
7773.967 147
7774.386 138
7774.805 143
7775.224 137
7775.643 116
7776.062 92
7776.481 89
7776.900 92
7777.319 112
7777.738 148
7778.157 135
7778.576 122
7778.996 146
7779.415 124
7779.834 120
7780.253 158
7780.672 178
7781.092 166
7781.511 172
7781.930 164
7782.349 131
7782.769 113
7783.188 117
7783.607 99
7784.026 133
7784.446 136
7784.865 99
7785.284 124
7785.704 100
7786.123 87
7786.542 111
7786.962 128
7787.381 111
7787.801 108
7788.220 113
7788.639 125
7789.059 106
7789.478 92
7789.898 61
7790.317 83
7790.737 101
7791.156 100
7791.576 93
7791.995 108
7792.415 121
7792.834 115
7793.254 103
7793.673 124
7794.093 113
7794.512 114
7794.932 115
7795.352 134
7795.771 95
7796.191 94
7796.610 92
7797.030 96
7797.450 62
7797.869 101
7798.289 112
7798.709 117
7799.128 94
7799.548 110
7799.968 132
7800.388 145
7800.807 149
7801.227 127
7801.647 128
7802.067 121
7802.486 102
7802.906 139
7803.326 138
7803.746 156
7804.166 119
7804.585 111
7805.005 103
7805.425 81
7805.845 107
7806.265 144
7806.685 139
7807.105 139
7807.525 180
7807.945 191
7808.365 140
7808.785 126
7809.205 152
7809.624 145
7810.044 151
7810.464 142
7810.884 169
7811.305 195
7811.725 181
7812.145 143
7812.565 140
7812.985 171
7813.405 164
7813.825 159
7814.245 148
7814.665 128
7815.085 119
7815.505 81
7815.926 92
7816.346 96
7816.766 102
7817.186 119
7817.606 107
7818.026 103
7818.447 102
7818.867 102
7819.287 107
7819.707 129
7820.128 117
7820.548 110
7820.968 110
7821.389 136
7821.809 137
7822.229 121
7822.649 126
7823.070 94
7823.490 95
7823.911 94
7824.331 123
7824.751 128
7825.172 116
7825.592 107
7826.013 98
7826.433 115
7826.853 107
7827.274 96
7827.694 110
7828.115 132
7828.535 127
7828.956 109
7829.376 162
7829.797 133
7830.217 122
7830.638 115
7831.058 112
7831.479 142
7831.900 128
7832.320 120
7832.741 142
7833.161 127
7833.582 112
7834.003 105
7834.423 109
7834.844 125
7835.265 122
7835.685 125
7836.106 100
7836.527 81
7836.947 83
7837.368 99
7837.789 80
7838.210 108
7838.630 107
7839.051 94
7839.472 114
7839.893 138
7840.314 143
7840.734 155
7841.155 146
7841.576 162
7841.997 138
7842.418 133
7842.839 119
7843.259 134
7843.680 119
7844.101 135
7844.522 126
7844.943 121
7845.364 93
7845.785 95
7846.206 116
7846.627 111
7847.048 110
7847.469 122
7847.890 87
7848.311 109
7848.732 112
7849.153 96
7849.574 106
7849.995 109
7850.416 127
7850.837 122
7851.258 126
7851.680 111
7852.101 97
7852.522 124
7852.943 125
7853.364 126
7853.785 132
7854.206 114
7854.628 114
7855.049 86
7855.470 134
7855.891 106
7856.312 106
7856.734 104
7857.155 102
7857.576 125
7857.998 122
7858.419 161
7858.840 147
7859.261 104
7859.683 129
7860.104 132
7860.525 119
7860.947 135
7861.368 124
7861.790 131
7862.211 110
7862.632 129
7863.054 130
7863.475 96
7863.897 100
7864.318 93
7864.739 82
7865.161 94
7865.582 133
7866.004 145
7866.425 116
7866.847 116
7867.268 128
7867.690 132
7868.112 118
7868.533 122
7868.955 128
7869.376 132
7869.798 128
7870.219 125
7870.641 126
7871.063 106
7871.484 121
7871.906 131
7872.328 132
7872.749 150
7873.171 166
7873.593 168
7874.014 154
7874.436 130
7874.858 114
7875.280 137
7875.701 142
7876.123 135
7876.545 137
7876.967 126
7877.389 124
7877.810 104
7878.232 100
7878.654 112
7879.076 103
7879.498 113
7879.920 122
7880.341 95
7880.763 154
7881.185 169
7881.607 153
7882.029 151
7882.451 134
7882.873 121
7883.295 149
7883.717 152
7884.139 160
7884.561 166
7884.983 139
7885.405 152
7885.827 160
7886.249 128
7886.671 117
7887.093 163
7887.515 166
7887.937 149
7888.359 128
7888.781 125
7889.203 115
7889.626 96
7890.048 91
7890.470 89
7890.892 123
7891.314 116
7891.736 97
7892.159 116
7892.581 145
7893.003 148
7893.425 145
7893.847 139
7894.270 148
7894.692 155
7895.114 149
7895.537 112
7895.959 136
7896.381 136
7896.803 125
7897.226 107
7897.648 106
7898.070 126
7898.493 112
7898.915 122
7899.338 112
7899.760 110
7900.182 109
7900.605 105
7901.027 108
7901.450 128
7901.872 108
7902.295 84
7902.717 85
7903.140 96
7903.562 92
7903.985 81
7904.407 79
7904.830 131
7905.252 124
7905.675 128
7906.097 140
7906.520 141
7906.942 138
7907.365 130
7907.788 76
7908.210 63
7908.633 65
7909.056 113
7909.478 112
7909.901 111
7910.324 95
7910.746 107
7911.169 98
7911.592 92
7912.014 99
7912.437 99
7912.860 124
7913.283 132
7913.705 152
7914.128 151
7914.551 164
7914.974 130
7915.397 100
7915.819 101
7916.242 72
7916.665 87
7917.088 91
7917.511 112
7917.934 116
7918.357 135
7918.780 100
7919.202 74
7919.625 107
7920.048 95
7920.471 93
7920.894 70
7921.317 102
7921.740 120
7922.163 116
7922.586 144
7923.009 113
7923.432 107
7923.855 107
7924.278 86
7924.701 82
7925.124 94
7925.548 100
7925.971 92
7926.394 102
7926.817 89
7927.240 106
7927.663 126
7928.086 100
7928.509 98
7928.933 131
7929.356 109
7929.779 98
7930.202 82
7930.625 96
7931.049 104
7931.472 105
7931.895 107
7932.318 86
7932.742 80
7933.165 83
7933.588 75
7934.012 69
7934.435 75
7934.858 100
7935.282 89
7935.705 97
7936.128 123
7936.552 136
7936.975 129
7937.399 117
7937.822 123
7938.245 111
7938.669 105
7939.092 125
7939.516 136
7939.939 108
7940.363 130
7940.786 120
7941.210 115
7941.633 126
7942.057 146
7942.480 137
7942.904 103
7943.327 134
7943.751 161
7944.174 114
7944.598 90
7945.022 110
7945.445 129
7945.869 138
7946.293 115
7946.716 106
7947.140 114
7947.564 115
7947.987 117
7948.411 104
7948.835 114
7949.258 129
7949.682 136
7950.106 144
7950.530 161
7950.953 154
7951.377 131
7951.801 109
7952.225 100
7952.648 102
7953.072 113
7953.496 122
7953.920 103
7954.344 95
7954.768 127
7955.192 126
7955.615 113
7956.039 112
7956.463 115
7956.887 86
7957.311 84
7957.735 66
7958.159 80
7958.583 79
7959.007 77
7959.431 97
7959.855 124
7960.279 111
7960.703 152
7961.127 146
7961.551 131
7961.975 126
7962.399 129
7962.823 133
7963.247 135
7963.671 134
7964.096 125
7964.520 118
7964.944 99
7965.368 94
7965.792 89
7966.216 108
7966.641 99
7967.065 115
7967.489 144
7967.913 157
7968.337 114
7968.762 125
7969.186 117
7969.610 125
7970.034 112
7970.459 130
7970.883 159
7971.307 170
7971.732 134
7972.156 136
7972.580 134
7973.005 110
7973.429 113
7973.853 138
7974.278 126
7974.702 129
7975.126 97
7975.551 94
7975.975 125
7976.400 122
7976.824 110
7977.249 93
7977.673 109
7978.098 151
7978.522 129
7978.947 100
7979.371 99
7979.796 126
7980.220 163
7980.645 126
7981.069 123
7981.494 152
7981.919 185
7982.343 155
7982.768 121
7983.192 125
7983.617 147
7984.042 154
7984.466 138
7984.891 132
7985.316 118
7985.740 103
7986.165 116
7986.590 126
7987.014 130
7987.439 100
7987.864 87
7988.289 118
7988.713 135
7989.138 104
7989.563 77
7989.988 71
7990.413 65
7990.837 84
7991.262 87
7991.687 109
7992.112 129
7992.537 147
7992.962 146
7993.387 139
7993.812 111
7994.236 126
7994.661 127
7995.086 115
7995.511 121
7995.936 111
7996.361 134
7996.786 168
7997.211 139
7997.636 142
7998.061 125
7998.486 121
7998.911 124
7999.336 135
7999.761 110
8000.186 137
8000.612 122
8001.037 122
8001.462 95
8001.887 114
8002.312 119
8002.737 103
8003.162 103
8003.587 114
8004.013 120
8004.438 105
8004.863 92
8005.288 147
8005.713 172
8006.139 158
8006.564 166
8006.989 152
8007.414 114
8007.840 122
8008.265 112
8008.690 98
8009.116 114
8009.541 101
8009.966 100
8010.392 127
8010.817 119
8011.242 136
8011.668 113
8012.093 114
8012.519 127
8012.944 133
8013.369 135
8013.795 130
8014.220 114
8014.646 101
8015.071 84
8015.497 130
8015.922 157
8016.348 140
8016.773 113
8017.199 107
8017.624 85
8018.050 69
8018.475 96
8018.901 97
8019.326 92
8019.752 108
8020.178 122
8020.603 130
8021.029 116
8021.455 103
8021.880 129
8022.306 120
8022.732 112
8023.157 99
8023.583 128
8024.009 118
8024.434 118
8024.860 149
8025.286 146
8025.712 135
8026.137 101
8026.563 80
8026.989 87
8027.415 116
8027.840 99
8028.266 93
8028.692 103
8029.118 107
8029.544 111
8029.970 110
8030.396 116
8030.821 121
8031.247 108
8031.673 114
8032.099 96
8032.525 88
8032.951 74
8033.377 97
8033.803 107
8034.229 92
8034.655 88
8035.081 116
8035.507 115
8035.933 97
8036.359 83
8036.785 131
8037.211 126
8037.637 104
8038.063 107
8038.489 119
8038.915 97
8039.342 83
8039.768 130
8040.194 102
8040.620 110
8041.046 114
8041.472 118
8041.898 143
8042.325 112
8042.751 103
8043.177 92
8043.603 74
8044.029 103
8044.456 108
8044.882 101
8045.308 103
8045.735 111
8046.161 125
8046.587 107
8047.013 116
8047.440 112
8047.866 95
8048.292 94
8048.719 100
8049.145 104
8049.572 91
8049.998 93
8050.424 131
8050.851 147
8051.277 138
8051.704 86
8052.130 70
8052.557 111
8052.983 127
8053.410 115
8053.836 119
8054.263 143
8054.689 139
8055.116 174
8055.542 143
8055.969 113
8056.395 117
8056.822 109
8057.248 80
8057.675 101
8058.102 102
8058.528 100
8058.955 123
8059.382 124
8059.808 132
8060.235 134
8060.662 119
8061.088 100
8061.515 69
8061.942 70
8062.368 77
8062.795 60
8063.222 101
8063.649 137
8064.075 133
8064.502 121
8064.929 144
8065.356 145
8065.783 128
8066.209 126
8066.636 128
8067.063 99
8067.490 81
8067.917 94
8068.344 131
8068.771 123
8069.197 124
8069.624 95
8070.051 100
8070.478 112
8070.905 106
8071.332 101
8071.759 97
8072.186 113
8072.613 110
8073.040 89
8073.467 76
8073.894 80
8074.321 76
8074.748 100
8075.175 78
8075.602 70
8076.029 106
8076.456 124
8076.884 116
8077.311 109
8077.738 109
8078.165 117
8078.592 146
8079.019 167
8079.446 158
8079.874 156
8080.301 139
8080.728 134
8081.155 129
8081.583 144
8082.010 101
8082.437 133
8082.864 130
8083.292 114
8083.719 102
8084.146 114
8084.573 122
8085.001 99
8085.428 126
8085.855 122
8086.283 127
8086.710 122
8087.138 123
8087.565 114
8087.992 119
8088.420 86
8088.847 77
8089.275 83
8089.702 87
8090.129 111
8090.557 109
8090.984 104
8091.412 103
8091.839 97
8092.267 120
8092.694 106
8093.122 109
8093.550 105
8093.977 94
8094.405 116
8094.832 96
8095.260 92
8095.687 101
8096.115 88
8096.543 116
8096.970 127
8097.398 123
8097.826 123
8098.253 105
8098.681 119
8099.109 123
8099.536 113
8099.964 103
8100.392 98
8100.820 122
8101.247 119
8101.675 124
8102.103 89
8102.531 97
8102.958 116
8103.386 105
8103.814 90
8104.242 102
8104.670 99
8105.098 81
8105.525 100
8105.953 89
8106.381 117
8106.809 130
8107.237 120
8107.665 101
8108.093 122
8108.521 127
8108.949 144
8109.377 111
8109.805 99
8110.233 95
8110.661 79
8111.089 91
8111.517 106
8111.945 99
8112.373 130
8112.801 108
8113.229 119
8113.657 89
8114.085 95
8114.513 123
8114.941 115
8115.369 119
8115.797 126
8116.226 123
8116.654 114
8117.082 90
8117.510 96
8117.938 95
8118.367 109
8118.795 115
8119.223 93
8119.651 72
8120.079 63
8120.508 62
8120.936 84
8121.364 90
8121.793 105
8122.221 130
8122.649 138
8123.077 116
8123.506 102
8123.934 107
8124.363 146
8124.791 156
8125.219 159
8125.648 125
8126.076 97
8126.505 87
8126.933 102
8127.361 97
8127.790 87
8128.218 123
8128.647 134
8129.075 161
8129.504 151
8129.932 151
8130.361 126
8130.789 114
8131.218 101
8131.646 93
8132.075 115
8132.504 117
8132.932 136
8133.361 140
8133.789 116
8134.218 77
8134.647 79
8135.075 93
8135.504 92
8135.933 117
8136.361 123
8136.790 119
8137.219 115
8137.647 115
8138.076 106
8138.505 107
8138.933 88
8139.362 78
8139.791 75
8140.220 74
8140.649 79
8141.077 81
8141.506 113
8141.935 99
8142.364 123
8142.793 113
8143.222 104
8143.650 101
8144.079 139
8144.508 113
8144.937 87
8145.366 85
8145.795 90
8146.224 106
8146.653 129
8147.082 113
8147.511 108
8147.940 88
8148.369 104
8148.798 111
8149.227 107
8149.656 110
8150.085 116
8150.514 103
8150.943 110
8151.372 104
8151.801 81
8152.230 87
8152.659 102
8153.088 93
8153.517 92
8153.947 99
8154.376 114
8154.805 115
8155.234 94
8155.663 104
8156.092 104
8156.522 91
8156.951 86
8157.380 70
8157.809 81
8158.239 113
8158.668 114
8159.097 142
8159.526 128
8159.956 97
8160.385 94
8160.814 96
8161.244 100
8161.673 127
8162.102 117
8162.532 96
8162.961 78
8163.391 97
8163.820 86
8164.249 72
8164.679 73
8165.108 96
8165.538 92
8165.967 89
8166.397 108
8166.826 87
8167.255 118
8167.685 86
8168.115 76
8168.544 99
8168.974 99
8169.403 92
8169.833 87
8170.262 119
8170.692 107
8171.121 112
8171.551 93
8171.981 99
8172.410 100
8172.840 90
8173.270 116
8173.699 128
8174.129 118
8174.559 98
8174.988 77
8175.418 92
8175.848 126
8176.277 112
8176.707 89
8177.137 75
8177.567 83
8177.996 76
8178.426 86
8178.856 107
8179.286 108
8179.716 104
8180.145 99
8180.575 93
8181.005 91
8181.435 106
8181.865 106
8182.295 87
8182.725 94
8183.155 117
8183.584 114
8184.014 104
8184.444 87
8184.874 78
8185.304 107
8185.734 124
8186.164 137
8186.594 118
8187.024 105
8187.454 123
8187.884 100
8188.314 78
8188.744 77
8189.174 84
8189.604 94
8190.035 96
8190.465 96
8190.895 124
8191.325 104
8191.755 100
8192.185 82
8192.615 78
8193.045 79
8193.476 103
8193.906 117
8194.336 108
8194.766 88
8195.196 78
8195.627 81
8196.057 97
8196.487 88
8196.917 120
8197.348 133
8197.778 112
8198.208 111
8198.639 113
8199.069 89
8199.499 108
8199.930 114
8200.360 97
8200.790 99
8201.221 104
8201.651 102
8202.082 105
8202.512 109
8202.942 110
8203.373 130
8203.803 120
8204.234 94
8204.664 68
8205.095 86
8205.525 110
8205.956 102
8206.386 97
8206.817 79
8207.247 90
8207.678 99
8208.108 85
8208.539 82
8208.970 67
8209.400 83
8209.831 78
8210.261 82
8210.692 64
8211.123 67
8211.553 93
8211.984 79
8212.415 103
8212.845 109
8213.276 109
8213.707 107
8214.137 113
8214.568 110
8214.999 104
8215.430 111
8215.860 94
8216.291 100
8216.722 126
8217.153 147
8217.584 109
8218.014 98
8218.445 107
8218.876 106
8219.307 102
8219.738 107
8220.169 91
8220.600 89
8221.031 132
8221.461 113
8221.892 73
8222.323 83
8222.754 110
8223.185 97
8223.616 101
8224.047 99
8224.478 90
8224.909 109
8225.340 113
8225.771 97
8226.202 93
8226.633 95
8227.064 84
8227.495 92
8227.926 101
8228.358 96
8228.789 74
8229.220 102
8229.651 95
8230.082 92
8230.513 87
8230.944 96
8231.376 84
8231.807 90
8232.238 107
8232.669 120
8233.100 126
8233.532 111
8233.963 111
8234.394 96
8234.825 82
8235.257 107
8235.688 125
8236.119 101
8236.550 106
8236.982 98
8237.413 124
8237.844 141
8238.276 132
8238.707 137
8239.139 116
8239.570 123
8240.001 101
8240.433 120
8240.864 92
8241.296 87
8241.727 92
8242.158 83
8242.590 106
8243.021 107
8243.453 78
8243.884 94
8244.316 88
8244.747 73
8245.179 78
8245.610 75
8246.042 77
8246.474 94
8246.905 119
8247.337 86
8247.768 58
8248.200 83
8248.632 93
8249.063 109
8249.495 100
8249.927 88
8250.358 100
8250.790 101
8251.222 94
8251.653 89
8252.085 73
8252.517 68
8252.948 80
8253.380 111
8253.812 108
8254.244 89
8254.676 97
8255.107 109
8255.539 128
8255.971 137
8256.403 118
8256.835 101
8257.266 100
8257.698 99
8258.130 105
8258.562 114
8258.994 90
8259.426 110
8259.858 86
8260.290 59
8260.722 76
8261.154 76
8261.586 107
8262.018 118
8262.450 92
8262.882 100
8263.314 71
8263.746 109
8264.178 120
8264.610 102
8265.042 94
8265.474 95
8265.906 96
8266.338 124
8266.770 116
8267.202 91
8267.634 98
8268.066 104
8268.498 100
8268.931 110
8269.363 117
8269.795 112
8270.227 99
8270.659 102
8271.092 78
8271.524 100
8271.956 104
8272.388 85
8272.821 70
8273.253 80
8273.685 112
8274.117 96
8274.550 66
8274.982 67
8275.414 89
8275.847 111
8276.279 89
8276.711 83
8277.144 100
8277.576 93
8278.008 92
8278.441 91
8278.873 96
8279.306 126
8279.738 124
8280.171 94
8280.603 80
8281.036 74
8281.468 78
8281.900 85
8282.333 96
8282.766 84
8283.198 85
8283.631 90
8284.063 115
8284.496 98
8284.928 95
8285.361 74
8285.793 88
8286.226 117
8286.659 101
8287.091 110
8287.524 91
8287.957 88
8288.389 102
8288.822 119
8289.255 111
8289.687 99
8290.120 94
8290.553 86
8290.985 100
8291.418 135
8291.851 113
8292.284 107
8292.716 92
8293.149 78
8293.582 112
8294.015 108
8294.448 112
8294.881 95
8295.313 86
8295.746 79
8296.179 82
8296.612 91
8297.045 111
8297.478 112
8297.911 94
8298.344 68
8298.777 92
8299.209 92
8299.642 109
8300.075 115
8300.508 97
8300.941 94
8301.374 76
8301.807 64
8302.240 76
8302.673 74
8303.106 82
8303.540 73
8303.973 84
8304.406 84
8304.839 125
8305.272 93
8305.705 99
8306.138 97
8306.571 103
8307.004 96
8307.438 88
8307.871 81
8308.304 100
8308.737 97
8309.170 80
8309.604 77
8310.037 81
8310.470 83
8310.903 78
8311.336 99
8311.770 122
8312.203 125
8312.636 91
8313.070 97
8313.503 100
8313.936 87
8314.370 83
8314.803 107
8315.236 134
8315.670 109
8316.103 100
8316.536 101
8316.970 80
8317.403 78
8317.837 87
8318.270 87
8318.704 95
8319.137 96
8319.571 91
8320.004 68
8320.438 92
8320.871 94
8321.305 108
8321.738 80
8322.172 72
8322.605 86
8323.039 96
8323.472 93
8323.906 86
8324.340 125
8324.773 107
8325.207 110
8325.640 111
8326.074 93
8326.508 108
8326.941 116
8327.375 85
8327.809 112
8328.242 91
8328.676 81
8329.110 87
8329.544 72
8329.977 102
8330.411 122
8330.845 98
8331.279 110
8331.712 100
8332.146 90
8332.580 94
8333.014 115
8333.448 95
8333.882 102
8334.315 89
8334.749 89
8335.183 98
8335.617 97
8336.051 80
8336.485 83
8336.919 102
8337.353 77
8337.787 71
8338.221 91
8338.655 64
8339.089 55
8339.523 115
8339.957 99
8340.391 85
8340.825 80
8341.259 97
8341.693 97
8342.127 108
8342.561 122
8342.995 114
8343.429 108
8343.863 100
8344.297 95
8344.731 79
8345.166 65
8345.600 75
8346.034 101
8346.468 103
8346.902 111
8347.336 69
8347.771 58
8348.205 61
8348.639 90
8349.073 93
8349.508 104
8349.942 118
8350.376 96
8350.810 103
8351.245 114
8351.679 122
8352.113 115
8352.548 127
8352.982 108
8353.416 95
8353.851 97
8354.285 103
8354.720 118
8355.154 105
8355.588 123
8356.023 127
8356.457 121
8356.892 125
8357.326 121
8357.761 100
8358.195 111
8358.630 107
8359.064 119
8359.499 88
8359.933 94
8360.368 78
8360.802 83
8361.237 104
8361.671 115
8362.106 118
8362.541 119
8362.975 99
8363.410 76
8363.844 72
8364.279 89
8364.714 112
8365.148 106
8365.583 81
8366.018 77
8366.452 74
8366.887 64
8367.322 82
8367.757 97
8368.191 94
8368.626 90
8369.061 115
8369.496 114
8369.930 112
8370.365 129
8370.800 117
8371.235 111
8371.670 77
8372.104 93
8372.539 111
8372.974 153
8373.409 160
8373.844 118
8374.279 118
8374.714 116
8375.149 85
8375.584 85
8376.018 96
8376.453 91
8376.888 97
8377.323 106
8377.758 89
8378.193 87
8378.628 74
8379.063 81
8379.498 76
8379.933 100
8380.369 117
8380.804 100
8381.239 98
8381.674 85
8382.109 104
8382.544 102
8382.979 95
8383.414 128
8383.849 121
8384.285 133
8384.720 102
8385.155 95
8385.590 97
8386.025 94
8386.461 84
8386.896 76
8387.331 82
8387.766 99
8388.201 114
8388.637 113
8389.072 99
8389.507 100
8389.943 85
8390.378 98
8390.813 128
8391.249 120
8391.684 111
8392.119 89
8392.555 108
8392.990 113
8393.425 93
8393.861 79
8394.296 59
8394.732 71
8395.167 86
8395.603 93
8396.038 86
8396.474 70
8396.909 56
8397.345 81
8397.780 84
8398.216 78
8398.651 79
8399.087 104
8399.522 93
8399.958 87
8400.393 93
8400.829 92
8401.265 80
8401.700 97
8402.136 89
8402.571 94
8403.007 94
8403.443 95
8403.878 77
8404.314 95
8404.750 124
8405.185 112
8405.621 125
8406.057 125
8406.493 128
8406.928 120
8407.364 107
8407.800 115
8408.236 115
8408.671 119
8409.107 119
8409.543 135
8409.979 121
8410.415 111
8410.851 94
8411.286 123
8411.722 112
8412.158 107
8412.594 120
8413.030 113
8413.466 103
8413.902 95
8414.338 94
8414.774 97
8415.210 126
8415.646 115
8416.082 98
8416.518 103
8416.954 77
8417.390 89
8417.826 105
8418.262 83
8418.698 86
8419.134 82
8419.570 115
8420.006 88
8420.442 86
8420.878 97
8421.314 99
8421.750 102
8422.187 122
8422.623 110
8423.059 107
8423.495 107
8423.931 107
8424.367 97
8424.804 85
8425.240 83
8425.676 87
8426.112 130
8426.549 132
8426.985 132
8427.421 107
8427.857 95
8428.294 81
8428.730 64
8429.166 77
8429.603 93
8430.039 79
8430.475 109
8430.912 120
8431.348 89
8431.784 117
8432.221 116
8432.657 99
8433.094 110
8433.530 120
8433.967 130
8434.403 127
8434.839 103
8435.276 105
8435.712 87
8436.149 104
8436.585 89
8437.022 99
8437.459 99
8437.895 90
8438.332 94
8438.768 121
8439.205 97
8439.641 92
8440.078 97
8440.515 135
8440.951 119
8441.388 141
8441.824 133
8442.261 146
8442.698 146
8443.135 148
8443.571 150
8444.008 138
8444.445 155
8444.881 172
8445.318 187
8445.755 205
8446.192 196
8446.628 178
8447.065 208
8447.502 203
8447.939 204
8448.376 210
8448.812 184
8449.249 177
8449.686 172
8450.123 159
8450.560 154
8450.997 183
8451.434 192
8451.871 175
8452.307 158
8452.744 163
8453.181 196
8453.618 198
8454.055 188
8454.492 212
8454.929 224
8455.366 169
8455.803 154
8456.240 173
8456.677 176
8457.114 168
8457.551 174
8457.988 147
8458.426 151
8458.863 193
8459.300 185
8459.737 156
8460.174 152
8460.611 160
8461.048 125
8461.485 149
8461.923 131
8462.360 170
8462.797 209
8463.234 187
8463.671 163
8464.109 172
8464.546 200
8464.983 228
8465.420 253
8465.858 298
8466.295 325
8466.732 354
8467.169 401
8467.607 395
8468.044 426
8468.481 411
8468.919 432
8469.356 431
8469.793 438
8470.231 572
8470.668 801
8471.106 1095
8471.543 1350
8471.981 1780
8472.418 2503
8472.855 3373
8473.293 4216
8473.730 5259
8474.168 6341
8474.605 7533
8475.043 8386
8475.480 9113
8475.918 9903
8476.355 10217
8476.793 10339
8477.231 10273
8477.668 9738
8478.106 9032
8478.543 8375
8478.981 7729
8479.419 6877
8479.856 5797
8480.294 4886
8480.731 4190
8481.169 3543
8481.607 3008
8482.044 2471
8482.482 2099
8482.920 1769
8483.358 1569
8483.795 1474
8484.233 1382
8484.671 1263
8485.109 1212
8485.546 1113
8485.984 999
8486.422 963
8486.860 935
8487.298 847
8487.735 801
8488.173 716
8488.611 674
8489.049 593
8489.487 599
8489.925 577
8490.363 555
8490.801 551
8491.239 511
8491.676 474
8492.114 517
8492.552 547
8492.990 581
8493.428 555
8493.866 552
8494.304 473
8494.742 498
8495.180 544
8495.618 565
8496.056 572
8496.494 593
8496.933 618
8497.371 605
8497.809 581
8498.247 589
8498.685 651
8499.123 654
8499.561 681
8499.999 677
8500.438 662
8500.876 664
8501.314 698
8501.752 736
8502.190 776
8502.629 829
8503.067 916
8503.505 888
8503.943 850
8504.381 845
8504.820 827
8505.258 824
8505.696 729
8506.135 622
8506.573 586
8507.011 572
8507.450 524
8507.888 507
8508.326 479
8508.765 399
8509.203 377
8509.642 366
8510.080 382
8510.518 353
8510.957 390
8511.395 350
8511.834 362
8512.272 349
8512.711 338
8513.149 370
8513.588 341
8514.026 302
8514.465 347
8514.903 325
8515.342 291
8515.780 313
8516.219 317
8516.657 353
8517.096 297
8517.535 267
8517.973 251
8518.412 299
8518.851 305
8519.289 288
8519.728 281
8520.166 248
8520.605 308
8521.044 324
8521.483 289
8521.921 249
8522.360 285
8522.799 314
8523.237 295
8523.676 273
8524.115 268
8524.554 305
8524.993 324
8525.431 348
8525.870 354
8526.309 310
8526.748 310
8527.187 316
8527.626 309
8528.064 283
8528.503 319
8528.942 332
8529.381 320
8529.820 338
8530.259 337
8530.698 332
8531.137 357
8531.576 351
8532.015 301
8532.454 255
8532.893 243
8533.332 268
8533.771 271
8534.210 252
8534.649 244
8535.088 252
8535.527 187
8535.966 207
8536.405 215
8536.844 218
8537.283 237
8537.723 224
8538.162 211
8538.601 178
8539.040 180
8539.479 184
8539.918 223
8540.358 222
8540.797 195
8541.236 188
8541.675 223
8542.114 253
8542.554 270
8542.993 232
8543.432 224
8543.871 232
8544.311 227
8544.750 177
8545.189 185
8545.629 184
8546.068 183
8546.507 224
8546.947 219
8547.386 159
8547.825 201
8548.265 251
8548.704 224
8549.144 228
8549.583 239
8550.023 220
8550.462 229
8550.901 238
8551.341 235
8551.780 218
8552.220 238
8552.659 250
8553.099 258
8553.538 256
8553.978 285
8554.418 270
8554.857 264
8555.297 279
8555.736 271
8556.176 247
8556.615 263
8557.055 267
8557.495 296
8557.934 309
8558.374 311
8558.814 279
8559.253 281
8559.693 284
8560.133 280
8560.572 309
8561.012 275
8561.452 282
8561.892 319
8562.331 292
8562.771 280
8563.211 271
8563.651 279
8564.090 278
8564.530 283
8564.970 266
8565.410 251
8565.850 239
8566.290 270
8566.730 262
8567.169 256
8567.609 260
8568.049 303
8568.489 283
8568.929 263
8569.369 236
8569.809 244
8570.249 241
8570.689 262
8571.129 285
8571.569 321
8572.009 297
8572.449 290
8572.889 289
8573.329 323
8573.769 385
8574.209 403
8574.649 471
8575.089 496
8575.529 559
8575.969 636
8576.409 701
8576.850 756
8577.290 892
8577.730 999
8578.170 1062
8578.610 1210
8579.050 1312
8579.491 1317
8579.931 1227
8580.371 1314
8580.811 1320
8581.251 1301
8581.692 1220
8582.132 1122
8582.572 1051
8583.013 939
8583.453 899
8583.893 890
8584.333 855
8584.774 792
8585.214 715
8585.654 680
8586.095 699
8586.535 693
8586.976 700
8587.416 709
8587.856 790
8588.297 750
8588.737 665
8589.178 655
8589.618 636
8590.059 618
8590.499 601
8590.940 598
8591.380 595
8591.821 550
8592.261 463
8592.702 428
8593.142 357
8593.583 356
8594.023 337
8594.464 269
8594.904 321
8595.345 346
8595.786 354
8596.226 365
8596.667 408
8597.108 396
8597.548 347
8597.989 341
8598.430 307
8598.870 331
8599.311 337
8599.752 307
8600.192 276
8600.633 256
8601.074 204
8601.515 235
8601.955 290
8602.396 306
8602.837 330
8603.278 313
8603.719 287
8604.159 325
8604.600 295
8605.041 300
8605.482 289
8605.923 337
8606.364 322
8606.805 299
8607.246 341
8607.687 319
8608.127 332
8608.568 366
8609.009 390
8609.450 363
8609.891 337
8610.332 300
8610.773 287
8611.214 282
8611.655 286
8612.096 280
8612.537 252
8612.978 242
8613.419 269
8613.861 310
8614.302 322
8614.743 346
8615.184 336
8615.625 319
8616.066 334
8616.507 270
8616.948 328
8617.390 357
8617.831 321
8618.272 350
8618.713 348
8619.154 355
8619.596 332
8620.037 309
8620.478 320
8620.919 273
8621.361 254
8621.802 269
8622.243 271
8622.684 262
8623.126 270
8623.567 259
8624.008 230
8624.450 200
8624.891 198
8625.332 244
8625.774 217
8626.215 216
8626.657 180
8627.098 209
8627.539 193
8627.981 178
8628.422 196
8628.864 225
8629.305 192
8629.747 188
8630.188 176
8630.630 205
8631.071 213
8631.513 186
8631.954 194
8632.396 218
8632.837 213
8633.279 186
8633.721 193
8634.162 172
8634.604 167
8635.045 182
8635.487 200
8635.929 215
8636.370 204
8636.812 192
8637.254 187
8637.695 195
8638.137 183
8638.579 174
8639.020 182
8639.462 187
8639.904 185
8640.346 180
8640.787 181
8641.229 177
8641.671 210
8642.113 195
8642.555 207
8642.996 184
8643.438 177
8643.880 176
8644.322 167
8644.764 220
8645.206 233
8645.648 231
8646.090 172
8646.531 190
8646.973 177
8647.415 158
8647.857 173
8648.299 212
8648.741 251
8649.183 191
8649.625 204
8650.067 213
8650.509 173
8650.951 159
8651.393 156
8651.835 151
8652.277 177
8652.719 193
8653.161 227
8653.604 237
8654.046 199
8654.488 232
8654.930 207
8655.372 187
8655.814 195
8656.256 196
8656.699 202
8657.141 221
8657.583 225
8658.025 230
8658.467 191
8658.910 172
8659.352 175
8659.794 176
8660.236 151
8660.679 159
8661.121 154
8661.563 179
8662.005 182
8662.448 202
8662.890 189
8663.332 180
8663.775 205
8664.217 184
8664.660 166
8665.102 141
8665.544 194
8665.987 219
8666.429 189
8666.872 190
8667.314 183
8667.756 202
8668.199 156
8668.641 145
8669.084 134
8669.526 167
8669.969 185
8670.411 181
8670.854 203
8671.296 196
8671.739 175
8672.182 150
8672.624 146
8673.067 176
8673.509 223
8673.952 236
8674.395 244
8674.837 234
8675.280 249
8675.723 223
8676.165 195
8676.608 200
8677.051 170
8677.493 158
8677.936 181
8678.379 166
8678.821 186
8679.264 199
8679.707 224
8680.150 249
8680.592 256
8681.035 250
8681.478 235
8681.921 261
8682.364 265
8682.807 282
8683.249 283
8683.692 289
8684.135 256
8684.578 234
8685.021 247
8685.464 249
8685.907 226
8686.350 240
8686.793 257
8687.236 256
8687.679 237
8688.121 236
8688.564 232
8689.007 213
8689.450 235
8689.893 213
8690.337 230
8690.780 261
8691.223 280
8691.666 258
8692.109 268
8692.552 241
8692.995 240
8693.438 193
8693.881 220
8694.324 198
8694.767 196
8695.211 235
8695.654 205
8696.097 211
8696.540 197
8696.983 218
8697.427 197
8697.870 189
8698.313 194
8698.756 186
8699.199 180
8699.643 206
8700.086 245
8700.529 272
8700.973 269
8701.416 294
8701.859 251
8702.303 202
8702.746 162
8703.189 151
8703.633 174
8704.076 174
8704.519 151
8704.963 132
8705.406 159
8705.850 164
8706.293 169
8706.737 172
8707.180 164
8707.623 172
8708.067 196
8708.510 188
8708.954 151
8709.397 163
8709.841 133
8710.285 154
8710.728 174
8711.172 149
8711.615 145
8712.059 147
8712.502 141
8712.946 123
8713.390 150
8713.833 177
8714.277 156
8714.720 143
8715.164 168
8715.608 187
8716.052 194
8716.495 176
8716.939 179
8717.383 176
8717.826 189
8718.270 208
8718.714 178
8719.158 195
8719.601 187
8720.045 155
8720.489 130
8720.933 172
8721.377 174
8721.820 149
8722.264 131
8722.708 132
8723.152 185
8723.596 172
8724.040 156
8724.484 150
8724.928 131
8725.371 140
8725.815 146
8726.259 161
8726.703 145
8727.147 137
8727.591 139
8728.035 119
8728.479 138
8728.923 152
8729.367 135
8729.811 120
8730.255 132
8730.699 172
8731.143 168
8731.588 121
8732.032 102
8732.476 105
8732.920 142
8733.364 145
8733.808 119
8734.252 147
8734.696 159
8735.141 174
8735.585 166
8736.029 167
8736.473 172
8736.917 146
8737.362 105
8737.806 135
8738.250 160
8738.694 110
8739.139 109
8739.583 97
8740.027 105
8740.472 117
8740.916 151
8741.360 141
8741.805 142
8742.249 138
8742.693 118
8743.138 110
8743.582 153
8744.026 141
8744.471 133
8744.915 135
8745.360 139
8745.804 127
8746.249 138
8746.693 131
8747.137 140
8747.582 150
8748.026 152
8748.471 142
8748.915 115
8749.360 98
8749.805 111
8750.249 129
8750.694 133
8751.138 128
8751.583 112
8752.027 119
8752.472 110
8752.917 75
8753.361 137
8753.806 128
8754.251 155
8754.695 171
8755.140 143
8755.585 167
8756.029 138
8756.474 125
8756.919 131
8757.363 161
8757.808 125
8758.253 101
8758.698 95
8759.143 98
8759.587 110
8760.032 152
8760.477 168
8760.922 131
8761.367 150
8761.811 151
8762.256 119
8762.701 115
8763.146 163
8763.591 139
8764.036 135
8764.481 101
8764.926 122
8765.371 121
8765.816 121
8766.261 121
8766.706 113
8767.150 144
8767.595 143
8768.040 125
8768.486 140
8768.931 135
8769.376 152
8769.821 145
8770.266 132
8770.711 136
8771.156 146
8771.601 136
8772.046 107
8772.491 130
8772.936 106
8773.381 105
8773.827 140
8774.272 161
8774.717 136
8775.162 144
8775.607 113
8776.053 82
8776.498 95
8776.943 114
8777.388 147
8777.833 175
8778.279 136
8778.724 120
8779.169 124
8779.615 138
8780.060 149
8780.505 151
8780.951 123
8781.396 122
8781.841 120
8782.287 132
8782.732 160
8783.177 209
8783.623 180
8784.068 168
8784.514 198
8784.959 182
8785.404 163
8785.850 153
8786.295 161
8786.741 161
8787.186 161
8787.632 173
8788.077 155
8788.523 147
8788.968 146
8789.414 142
8789.860 169
8790.305 131
8790.751 163
8791.196 156
8791.642 150
8792.088 120
8792.533 106
8792.979 120
8793.424 137
8793.870 156
8794.316 201
8794.761 175
8795.207 143
8795.653 129
8796.099 141
8796.544 130
8796.990 153
8797.436 147
8797.882 119
8798.327 141
8798.773 198
8799.219 207
8799.665 196
8800.111 168
8800.556 159
8801.002 142
8801.448 157
8801.894 153
8802.340 110
8802.786 110
8803.232 115
8803.677 134
8804.123 108
8804.569 100
8805.015 102
8805.461 110
8805.907 119
8806.353 118
8806.799 124
8807.245 161
8807.691 137
8808.137 108
8808.583 97
8809.029 120
8809.475 117
8809.921 113
8810.367 111
8810.814 121
8811.260 125
8811.706 137
8812.152 126
8812.598 128
8813.044 140
8813.490 152
8813.937 177
8814.383 178
8814.829 145
8815.275 110
8815.721 110
8816.168 119
8816.614 121
8817.060 132
8817.506 136
8817.953 119
8818.399 114
8818.845 117
8819.291 134
8819.738 155
8820.184 92
8820.630 99
8821.077 107
8821.523 129
8821.969 135
8822.416 144
8822.862 112
8823.309 137
8823.755 148
8824.201 128
8824.648 119
8825.094 126
8825.541 119
8825.987 102
8826.434 113
8826.880 118
8827.327 107
8827.773 102
8828.220 107
8828.666 119
8829.113 109
8829.560 96
8830.006 92
8830.453 83
8830.899 104
8831.346 143
8831.792 150
8832.239 150
8832.686 118
8833.132 118
8833.579 137
8834.026 104
8834.472 112
8834.919 130
8835.366 158
8835.813 140
8836.259 131
8836.706 94
8837.153 83
8837.600 91
8838.046 131
8838.493 130
8838.940 142
8839.387 160
8839.834 137
8840.280 138
8840.727 134
8841.174 94
8841.621 92
8842.068 67
8842.515 65
8842.962 98
8843.409 125
8843.856 92
8844.302 103
8844.749 103
8845.196 108
8845.643 98
8846.090 90
8846.537 98
8846.984 137
8847.431 123
8847.878 132
8848.325 140
8848.772 139
8849.219 122
8849.667 119
8850.114 119
8850.561 108
8851.008 164
8851.455 126
8851.902 129
8852.349 103
8852.796 95
8853.244 101
8853.691 101
8854.138 124
8854.585 109
8855.032 94
8855.480 91
8855.927 68
8856.374 96
8856.821 107
8857.269 107
8857.716 83
8858.163 90
8858.610 95
8859.058 129
8859.505 130
8859.952 107
8860.400 117
8860.847 111
8861.294 91
8861.742 80
8862.189 80
8862.637 88
8863.084 86
8863.531 110
8863.979 87
8864.426 73
8864.874 80
8865.321 94
8865.769 83
8866.216 97
8866.664 144
8867.111 147
8867.559 129
8868.006 138
8868.454 135
8868.901 93
8869.349 68
8869.796 74
8870.244 70
8870.692 77
8871.139 86
8871.587 103
8872.035 107
8872.482 114
8872.930 121
8873.378 102
8873.825 106
8874.273 109
8874.721 111
8875.168 85
8875.616 89
8876.064 115
8876.512 124
8876.959 94
8877.407 89
8877.855 97
8878.303 112
8878.750 116
8879.198 127
8879.646 108
8880.094 106
8880.542 94
8880.990 103
8881.438 96
8881.885 101
8882.333 117
8882.781 99
8883.229 111
8883.677 109
8884.125 102
8884.573 81
8885.021 89
8885.469 109
8885.917 112
8886.365 130
8886.813 132
8887.261 148
8887.709 158
8888.157 125
8888.605 131
8889.053 128
8889.501 107
8889.949 107
8890.397 98
8890.845 95
8891.294 112
8891.742 107
8892.190 111
8892.638 128
8893.086 134
8893.534 118
8893.983 79
8894.431 82
8894.879 87
8895.327 88
8895.775 66
8896.224 94
8896.672 96
8897.120 101
8897.568 117
8898.017 103
8898.465 88
8898.913 93
8899.362 89
8899.810 84
8900.258 97
8900.707 89
8901.155 69
8901.604 111
8902.052 153
8902.500 118
8902.949 94
8903.397 103
8903.846 99
8904.294 93
8904.743 120
8905.191 101
8905.639 119
8906.088 134
8906.536 93
8906.985 91
8907.434 96
8907.882 86
8908.331 101
8908.779 112
8909.228 103
8909.676 108
8910.125 100
8910.574 100
8911.022 101
8911.471 88
8911.919 73
8912.368 111
8912.817 102
8913.265 86
8913.714 89
8914.163 90
8914.612 102
8915.060 74
8915.509 81
8915.958 93
8916.406 95
8916.855 102
8917.304 83
8917.753 91
8918.202 107
8918.650 117
8919.099 96
8919.548 95
8919.997 82
8920.446 98
8920.895 109
8921.343 104
8921.792 91
8922.241 96
8922.690 103
8923.139 104
8923.588 117
8924.037 118
8924.486 97
8924.935 80
8925.384 78
8925.833 93
8926.282 117
8926.731 135
8927.180 113
8927.629 104
8928.078 117
8928.527 80
8928.976 88
8929.425 79
8929.874 73
8930.323 61
8930.773 97
8931.222 96
8931.671 90
8932.120 92
8932.569 97
8933.018 97
8933.467 94
8933.917 66
8934.366 73
8934.815 104
8935.264 99
8935.714 85
8936.163 73
8936.612 80
8937.061 120
8937.511 72
8937.960 75
8938.409 78
8938.859 71
8939.308 61
8939.757 87
8940.207 93
8940.656 88
8941.105 76
8941.555 59
8942.004 83
8942.454 98
8942.903 78
8943.352 77
8943.802 87
8944.251 102
8944.701 116
8945.150 103
8945.600 104
8946.049 88
8946.499 94
8946.948 92
8947.398 114
8947.847 93
8948.297 107
8948.746 110
8949.196 74
8949.646 62
8950.095 85
8950.545 85
8950.994 92
8951.444 103
8951.894 104
8952.343 111
8952.793 109
8953.243 97
8953.692 99
8954.142 91
8954.592 90
8955.042 73
8955.491 61
8955.941 103
8956.391 116
8956.841 83
8957.290 83
8957.740 93
8958.190 100
8958.640 100
8959.090 100
8959.539 98
8959.989 73
8960.439 70
8960.889 75
8961.339 80
8961.789 61
8962.239 72
8962.689 94
8963.139 84
8963.589 54
8964.038 83
8964.488 95
8964.938 112
8965.388 120
8965.838 116
8966.288 118
8966.738 105
8967.188 99
8967.638 98
8968.089 89
8968.539 77
8968.989 79
8969.439 67
8969.889 115
8970.339 125
8970.789 118
8971.239 107
8971.689 80
8972.140 86
8972.590 80
8973.040 80
8973.490 68
8973.940 88
8974.390 107
8974.841 107
8975.291 85
8975.741 107
8976.191 109
8976.642 115
8977.092 105
8977.542 87
8977.993 98
8978.443 111
8978.893 94
8979.344 108
8979.794 103
8980.244 73
8980.695 88
8981.145 88
8981.595 81
8982.046 94
8982.496 87
8982.947 73
8983.397 76
8983.848 75
8984.298 67
8984.748 60
8985.199 62
8985.649 52
8986.100 52
8986.550 47
8987.001 91
8987.452 103
8987.902 92
8988.353 72
8988.803 78
8989.254 82
8989.704 72
8990.155 54
8990.606 56
8991.056 83
8991.507 105
8991.958 104
8992.408 88
8992.859 106
8993.310 99
8993.760 98
8994.211 103
8994.662 91
8995.112 106
8995.563 92
8996.014 93
8996.465 83
8996.915 76
8997.366 71
8997.817 72
8998.268 76
8998.719 80
8999.169 80
8999.620 98
9000.071 85
9000.522 79
9000.973 84
9001.424 106
9001.875 93
9002.326 77
9002.777 82
9003.227 65
9003.678 71
9004.129 73
9004.580 76
9005.031 98
9005.482 119
9005.933 95
9006.384 85
9006.835 119
9007.286 99
9007.737 104
9008.188 113
9008.640 96
9009.091 79
9009.542 78
9009.993 88
9010.444 75
9010.895 85
9011.346 86
9011.797 99
9012.249 102
9012.700 85
9013.151 75
9013.602 68
9014.053 75
9014.504 83
9014.956 76
9015.407 82
9015.858 74
9016.309 69
9016.761 90
9017.212 90
9017.663 102
9018.115 97
9018.566 96
9019.017 99
9019.469 106
9019.920 101
9020.371 112
9020.823 106
9021.274 90
9021.725 95
9022.177 93
9022.628 81
9023.080 70
9023.531 72
9023.983 96
9024.434 84
9024.886 76
9025.337 79
9025.789 65
9026.240 69
9026.692 100
9027.143 89
9027.595 66
9028.046 67
9028.498 73
9028.949 105
9029.401 137
9029.853 114
9030.304 89
9030.756 92
9031.207 89
9031.659 93
9032.111 120
9032.562 118
9033.014 88
9033.466 81
9033.917 66
9034.369 71
9034.821 93
9035.273 96
9035.724 68
9036.176 96
9036.628 86
9037.080 79
9037.532 67
9037.983 88
9038.435 95
9038.887 78
9039.339 81
9039.791 101
9040.242 94
9040.694 91
9041.146 77
9041.598 69
9042.050 82
9042.502 89
9042.954 97
9043.406 111
9043.858 110
9044.310 84
9044.762 92
9045.214 81
9045.666 95
9046.118 88
9046.570 116
9047.022 88
9047.474 75
9047.926 80
9048.378 91
9048.830 85
9049.282 88
9049.734 89
9050.186 106
9050.638 98
9051.091 91
9051.543 82
9051.995 74
9052.447 80
9052.899 85
9053.351 74
9053.804 65
9054.256 70
9054.708 106
9055.160 93
9055.612 90
9056.065 110
9056.517 99
9056.969 75
9057.422 64
9057.874 86
9058.326 93
9058.778 77
9059.231 78
9059.683 89
9060.136 108
9060.588 107
9061.040 111
9061.493 101
9061.945 69
9062.397 74
9062.850 78
9063.302 65
9063.755 65
9064.207 63
9064.660 86
9065.112 78
9065.565 88
9066.017 135
9066.470 91
9066.922 91
9067.375 81
9067.827 81
9068.280 79
9068.732 89
9069.185 95
9069.638 81
9070.090 68
9070.543 91
9070.995 91
9071.448 85
9071.901 73
9072.353 72
9072.806 96
9073.259 81
9073.711 82
9074.164 84
9074.617 64
9075.070 49
9075.522 59
9075.975 99
9076.428 128
9076.881 100
9077.333 74
9077.786 66
9078.239 66
9078.692 76
9079.145 99
9079.598 73
9080.050 61
9080.503 56
9080.956 83
9081.409 83
9081.862 84
9082.315 78
9082.768 79
9083.221 89
9083.674 99
9084.127 113
9084.580 98
9085.033 74
9085.486 79
9085.939 100
9086.392 102
9086.845 70
9087.298 105
9087.751 96
9088.204 93
9088.657 89
9089.110 70
9089.563 79
9090.016 76
9090.469 50
9090.922 66
9091.375 95
9091.829 80
9092.282 94
9092.735 68
9093.188 54
9093.641 64
9094.094 89
9094.548 88
9095.001 70
9095.454 49
9095.907 45
9096.361 45
9096.814 57
9097.267 79
9097.721 95
9098.174 78
9098.627 59
9099.080 89
9099.534 103
9099.987 83
9100.441 109
9100.894 111
9101.347 90
9101.801 90
9102.254 92
9102.707 96
9103.161 80
9103.614 63
9104.068 69
9104.521 75
9104.975 73
9105.428 68
9105.882 70
9106.335 76
9106.789 83
9107.242 71
9107.696 64
9108.149 69
9108.603 70
9109.057 89
9109.510 80
9109.964 80
9110.417 67
9110.871 63
9111.325 65
9111.778 62
9112.232 73
9112.686 94
9113.139 107
9113.593 96
9114.047 79
9114.500 72
9114.954 58
9115.408 56
9115.862 65
9116.315 71
9116.769 77
9117.223 66
9117.677 76
9118.130 102
9118.584 94
9119.038 92
9119.492 75
9119.946 60
9120.400 61
9120.853 69
9121.307 48
9121.761 64
9122.215 86
9122.669 81
9123.123 68
9123.577 69
9124.031 74
9124.485 86
9124.939 101
9125.393 103
9125.847 107
9126.301 93
9126.755 82
9127.209 97
9127.663 88
9128.117 74
9128.571 94
9129.025 98
9129.479 101
9129.933 86
9130.387 82
9130.841 73
9131.296 82
9131.750 91
9132.204 76
9132.658 107
9133.112 105
9133.566 92
9134.021 98
9134.475 105
9134.929 88
9135.383 82
9135.838 73
9136.292 76
9136.746 65
9137.200 87
9137.655 81
9138.109 71
9138.563 78
9139.018 74
9139.472 84
9139.926 94
9140.381 92
9140.835 61
9141.289 67
9141.744 71
9142.198 69
9142.653 88
9143.107 63
9143.561 72
9144.016 77
9144.470 61
9144.925 66
9145.379 94
9145.834 103
9146.288 87
9146.743 74
9147.197 48
9147.652 59
9148.106 65
9148.561 62
9149.015 59
9149.470 52
9149.925 56
9150.379 92
9150.834 87
9151.289 80
9151.743 70
9152.198 67
9152.652 79
9153.107 84
9153.562 86
9154.017 79
9154.471 84
9154.926 84
9155.381 87
9155.835 87
9156.290 88
9156.745 72
9157.200 71
9157.654 59
9158.109 57
9158.564 58
9159.019 69
9159.474 89
9159.929 77
9160.383 72
9160.838 59
9161.293 59
9161.748 73
9162.203 65
9162.658 52
9163.113 53
9163.568 62
9164.023 64
9164.478 66
9164.933 89
9165.388 98
9165.843 92
9166.298 60
9166.753 63
9167.208 90
9167.663 101
9168.118 84
9168.573 80
9169.028 73
9169.483 66
9169.938 61
9170.393 75
9170.848 66
9171.303 61
9171.758 73
9172.214 72
9172.669 86
9173.124 78
9173.579 67
9174.034 52
9174.489 62
9174.945 84
9175.400 89
9175.855 96
9176.310 83
9176.766 48
9177.221 72
9177.676 104
9178.131 98
9178.587 92
9179.042 121
9179.497 116
9179.953 110
9180.408 94
9180.863 73
9181.319 88
9181.774 79
9182.230 90
9182.685 75
9183.140 72
9183.596 93
9184.051 77
9184.507 79
9184.962 77
9185.418 81
9185.873 83
9186.329 89
9186.784 86
9187.240 72
9187.695 51
9188.151 50
9188.606 62
9189.062 73
9189.517 74
9189.973 60
9190.429 84
9190.884 71
9191.340 74
9191.796 81
9192.251 61
9192.707 65
9193.162 79
9193.618 80
9194.074 53
9194.530 52
9194.985 40
9195.441 73
9195.897 86
9196.352 56
9196.808 63
9197.264 62
9197.720 67
9198.176 73
9198.631 70
9199.087 66
9199.543 73
9199.999 89
9200.455 86
9200.911 79
9201.366 77
9201.822 69
9202.278 85
9202.734 86
9203.190 69
9203.646 66
9204.102 89
9204.558 72
9205.014 63
9205.470 39
9205.926 39
9206.382 44
9206.838 31
9207.294 38
9207.750 75
9208.206 80
9208.662 74
9209.118 50
9209.574 44
9210.030 53
9210.486 77
9210.942 101
9211.398 82
9211.855 80
9212.311 46
9212.767 68
9213.223 79
9213.679 76
9214.135 100
9214.592 95
9215.048 68
9215.504 83
9215.960 92
9216.416 88
9216.873 79
9217.329 82
9217.785 67
9218.241 81
9218.698 66
9219.154 61
9219.610 64
9220.067 73
9220.523 80
9220.979 109
9221.436 97
9221.892 83
9222.349 75
9222.805 76
9223.261 80
9223.718 82
9224.174 63
9224.631 69
9225.087 80
9225.544 56
9226.000 63
9226.457 63
9226.913 100
9227.370 94
9227.826 82
9228.283 74
9228.739 73
9229.196 78
9229.652 72
9230.109 105
9230.566 79
9231.022 76
9231.479 91
9231.935 94
9232.392 100
9232.849 85
9233.305 66
9233.762 50
9234.219 79
9234.675 91
9235.132 77
9235.589 78
9236.045 55
9236.502 71
9236.959 74
9237.416 52
9237.873 76
9238.329 100
9238.786 71
9239.243 68
9239.700 58
9240.157 79
9240.613 98
9241.070 94
9241.527 80
9241.984 60
9242.441 40
9242.898 55
9243.355 51
9243.812 60
9244.269 57
9244.725 63
9245.182 51
9245.639 75
9246.096 85
9246.553 109
9247.010 81
9247.467 58
9247.924 82
9248.381 77
9248.838 57
9249.295 64
9249.753 54
9250.210 41
9250.667 62
9251.124 69
9251.581 63
9252.038 50
9252.495 63
9252.952 70
9253.409 84
9253.867 86
9254.324 85
9254.781 99
9255.238 114
9255.695 105
9256.153 105
9256.610 80
9257.067 89
9257.524 83
9257.982 80
9258.439 70
9258.896 65
9259.354 58
9259.811 57
9260.268 72
9260.726 52
9261.183 73
9261.640 74
9262.098 70
9262.555 70
9263.012 63
9263.470 53
9263.927 55
9264.385 85
9264.842 98
9265.300 101
9265.757 75
9266.214 91
9266.672 73
9267.129 65
9267.587 73
9268.044 69
9268.502 75
9268.960 62
9269.417 61
9269.875 46
9270.332 51
9270.790 30
9271.247 36
9271.705 39
9272.163 53
9272.620 78
9273.078 68
9273.536 69
9273.993 58
9274.451 67
9274.909 53
9275.366 61
9275.824 76
9276.282 71
9276.739 64
9277.197 68
9277.655 66
9278.113 54
9278.570 63
9279.028 81
9279.486 81
9279.944 81
9280.402 80
9280.860 74
9281.317 70
9281.775 94
9282.233 103
9282.691 93
9283.149 91
9283.607 79
9284.065 70
9284.523 74
9284.981 118
9285.439 108
9285.896 89
9286.354 63
9286.812 61
9287.270 70
9287.728 88
9288.186 96
9288.644 71
9289.102 85
9289.561 97
9290.019 92
9290.477 92
9290.935 85
9291.393 83
9291.851 88
9292.309 86
9292.767 89
9293.225 68
9293.683 71
9294.142 78
9294.600 69
9295.058 76
9295.516 81
9295.974 88
9296.433 72
9296.891 65
9297.349 44
9297.807 61
9298.266 64
9298.724 81
9299.182 73
9299.640 74
9300.099 71
9300.557 84
9301.015 88
9301.474 96
9301.932 81
9302.390 84
9302.849 93
9303.307 94
9303.766 87
9304.224 78
9304.682 73
9305.141 59
9305.599 68
9306.058 85
9306.516 97
9306.975 97
9307.433 107
9307.892 91
9308.350 62
9308.809 53
9309.267 67
9309.726 80
9310.184 58
9310.643 52
9311.102 62
9311.560 60
9312.019 48
9312.477 61
9312.936 87
9313.395 93
9313.853 103
9314.312 93
9314.771 102
9315.229 89
9315.688 65
9316.147 52
9316.605 81
9317.064 103
9317.523 98
9317.982 104
9318.440 74
9318.899 83
9319.358 57
9319.817 46
9320.276 36
9320.734 48
9321.193 57
9321.652 49
9322.111 43
9322.570 46
9323.029 59
9323.487 59
9323.946 74
9324.405 87
9324.864 101
9325.323 93
9325.782 90
9326.241 72
9326.700 66
9327.159 76
9327.618 80
9328.077 70
9328.536 48
9328.995 30
9329.454 63
9329.913 60
9330.372 74
9330.831 62
9331.290 71
9331.749 79
9332.208 72
9332.668 63
9333.127 76
9333.586 71
9334.045 92
9334.504 89
9334.963 114
9335.422 90
9335.882 77
9336.341 60
9336.800 49
9337.259 35
9337.718 53
9338.178 47
9338.637 54
9339.096 69
9339.556 41
9340.015 62
9340.474 62
9340.933 60
9341.393 58
9341.852 43
9342.311 34
9342.771 40
9343.230 66
9343.690 63
9344.149 44
9344.608 48
9345.068 51
9345.527 83
9345.987 80
9346.446 69
9346.906 66
9347.365 71
9347.824 63
9348.284 63
9348.743 56
9349.203 61
9349.663 70
9350.122 77
9350.582 71
9351.041 51
9351.501 73
9351.960 94
9352.420 73
9352.880 60
9353.339 59
9353.799 71
9354.258 70
9354.718 79
9355.178 73
9355.637 61
9356.097 73
9356.557 65
9357.017 54
9357.476 74
9357.936 75
9358.396 73
9358.855 91
9359.315 67
9359.775 64
9360.235 55
9360.695 41
9361.154 45
9361.614 65
9362.074 61
9362.534 43
9362.994 39
9363.454 51
9363.914 66
9364.373 51
9364.833 56
9365.293 67
9365.753 42
9366.213 48
9366.673 46
9367.133 60
9367.593 47
9368.053 61
9368.513 79
9368.973 62
9369.433 44
9369.893 41
9370.353 64
9370.813 57
9371.273 53
9371.733 44
9372.193 54
9372.653 72
9373.113 79
9373.574 54
9374.034 40
9374.494 48
9374.954 56
9375.414 44
9375.874 42
9376.334 45
9376.795 72
9377.255 60
9377.715 72
9378.175 66
9378.636 68
9379.096 65
9379.556 97
9380.016 80
9380.477 91
9380.937 75
9381.397 54
9381.858 68
9382.318 59
9382.778 71
9383.239 68
9383.699 70
9384.159 72
9384.620 58
9385.080 61
9385.541 41
9386.001 58
9386.461 38
9386.922 66
9387.382 88
9387.843 85
9388.303 90
9388.764 72
9389.224 69
9389.685 60
9390.145 57
9390.606 52
9391.066 58
9391.527 69
9391.987 87
9392.448 63
9392.909 63
9393.369 63
9393.830 69
9394.290 50
9394.751 50
9395.212 75
9395.672 64
9396.133 92
9396.594 88
9397.054 100
9397.515 94
9397.976 76
9398.437 63
9398.897 69
9399.358 68
9399.819 80
9400.280 90
9400.740 60
9401.201 69
9401.662 52
9402.123 54
9402.584 69
9403.044 60
9403.505 61
9403.966 62
9404.427 66
9404.888 56
9405.349 63
9405.810 50
9406.271 60
9406.732 78
9407.192 76
9407.653 56
9408.114 77
9408.575 64
9409.036 48
9409.497 31
9409.958 38
9410.419 57
9410.880 77
9411.341 58
9411.802 81
9412.264 78
9412.725 72
9413.186 80
9413.647 44
9414.108 48
9414.569 36
9415.030 40
9415.491 56
9415.952 83
9416.414 83
9416.875 79
9417.336 83
9417.797 63
9418.258 63
9418.720 52
9419.181 71
9419.642 92
9420.103 61
9420.565 66
9421.026 65
9421.487 53
9421.948 62
9422.410 98
9422.871 76
9423.332 59
9423.794 60
9424.255 54
9424.717 61
9425.178 64
9425.639 77
9426.101 61
9426.562 73
9427.024 86
9427.485 73
9427.946 81
9428.408 71
9428.869 80
9429.331 65
9429.792 77
9430.254 53
9430.715 59
9431.177 66
9431.638 60
9432.100 56
9432.562 63
9433.023 64
9433.485 75
9433.946 83
9434.408 82
9434.870 72
9435.331 88
9435.793 73
9436.254 72
9436.716 57
9437.178 63
9437.639 88
9438.101 86
9438.563 84
9439.025 85
9439.486 71
9439.948 96
9440.410 73
9440.872 65
9441.333 55
9441.795 65
9442.257 57
9442.719 61
9443.181 51
9443.642 46
9444.104 45
9444.566 54
9445.028 42
9445.490 46
9445.952 39
9446.414 69
9446.876 50
9447.337 65
9447.799 58
9448.261 52
9448.723 51
9449.185 46
9449.647 57
9450.109 68
9450.571 74
9451.033 67
9451.495 56
9451.957 56
9452.419 53
9452.881 48
9453.343 51
9453.806 68
9454.268 66
9454.730 62
9455.192 46
9455.654 40
9456.116 63
9456.578 58
9457.040 66
9457.503 67
9457.965 79
9458.427 54
9458.889 64
9459.351 61
9459.814 76
9460.276 60
9460.738 61
9461.200 60
9461.663 51
9462.125 62
9462.587 98
9463.050 85
9463.512 84
9463.974 89
9464.436 71
9464.899 59
9465.361 48
9465.824 59
9466.286 65
9466.748 65
9467.211 49
9467.673 56
9468.136 72
9468.598 66
9469.061 53
9469.523 66
9469.985 47
9470.448 54
9470.910 72
9471.373 59
9471.835 49
9472.298 77
9472.761 63
9473.223 75
9473.686 82
9474.148 67
9474.611 62
9475.073 83
9475.536 77
9475.999 54
9476.461 70
9476.924 54
9477.387 54
9477.849 60
9478.312 65
9478.775 76
9479.237 90
9479.700 74
9480.163 66
9480.625 58
9481.088 51
9481.551 61
9482.014 58
9482.477 49
9482.939 74
9483.402 78
9483.865 66
9484.328 48
9484.791 52
9485.253 68
9485.716 54
9486.179 40
9486.642 49
9487.105 46
9487.568 62
9488.031 72
9488.494 74
9488.957 72
9489.420 81
9489.883 70
9490.346 77
9490.809 96
9491.272 82
9491.735 84
9492.198 76
9492.661 86
9493.124 83
9493.587 87
9494.050 67
9494.513 58
9494.976 72
9495.439 59
9495.902 51
9496.365 55
9496.828 70
9497.291 66
9497.755 74
9498.218 59
9498.681 57
9499.144 53
9499.607 64
9500.071 50
9500.534 60
9500.997 80
9501.460 73
9501.924 46
9502.387 61
9502.850 86
9503.313 85
9503.777 64
9504.240 72
9504.703 85
9505.167 65
9505.630 60
9506.093 60
9506.557 53
9507.020 58
9507.483 54
9507.947 59
9508.410 63
9508.874 50
9509.337 66
9509.801 56
9510.264 44
9510.728 62
9511.191 57
9511.654 65
9512.118 59
9512.581 89
9513.045 69
9513.509 60
9513.972 65
9514.436 81
9514.899 63
9515.363 52
9515.826 80
9516.290 60
9516.754 63
9517.217 61
9517.681 73
9518.145 53
9518.608 42
9519.072 38
9519.536 49
9519.999 57
9520.463 68
9520.927 82
9521.390 84
9521.854 67
9522.318 45
9522.782 39
9523.245 47
9523.709 49
9524.173 69
9524.637 80
9525.101 67
9525.564 93
9526.028 83
9526.492 63
9526.956 84
9527.420 89
9527.884 68
9528.348 54
9528.812 43
9529.276 42
9529.739 47
9530.203 47
9530.667 61
9531.131 72
9531.595 63
9532.059 58
9532.523 82
9532.987 59
9533.451 55
9533.915 44
9534.379 59
9534.843 72
9535.308 58
9535.772 46
9536.236 48
9536.700 53
9537.164 54
9537.628 65
9538.092 49
9538.556 51
9539.020 61
9539.485 70
9539.949 46
9540.413 48
9540.877 68
9541.341 59
9541.806 41
9542.270 35
9542.734 53
9543.198 74
9543.663 73
9544.127 57
9544.591 50
9545.056 54
9545.520 41
9545.984 53
9546.449 42
9546.913 30
9547.377 37
9547.842 39
9548.306 59
9548.770 54
9549.235 49
9549.699 69
9550.164 57
9550.628 69
9551.093 51
9551.557 50
9552.021 75
9552.486 73
9552.950 58
9553.415 52
9553.880 58
9554.344 60
9554.809 83
9555.273 93
9555.738 102
9556.202 83
9556.667 105
9557.131 89
9557.596 48
9558.061 67
9558.525 80
9558.990 80
9559.455 52
9559.919 42
9560.384 37
9560.849 53
9561.313 43
9561.778 93
9562.243 97
9562.708 61
9563.172 43
9563.637 53
9564.102 45
9564.567 67
9565.031 70
9565.496 77
9565.961 114
9566.426 82
9566.891 53
9567.355 39
9567.820 72
9568.285 92
9568.750 86
9569.215 77
9569.680 52
9570.145 58
9570.610 63
9571.075 51
9571.540 50
9572.005 50
9572.470 79
9572.935 63
9573.400 45
9573.865 34
9574.330 43
9574.795 39
9575.260 38
9575.725 51
9576.190 56
9576.655 58
9577.120 74
9577.585 68
9578.050 68
9578.515 72
9578.980 64
9579.445 73
9579.911 56
9580.376 37
9580.841 37
9581.306 52
9581.771 52
9582.237 66
9582.702 72
9583.167 90
9583.632 96
9584.097 78
9584.563 54
9585.028 51
9585.493 46
9585.959 39
9586.424 38
9586.889 41
9587.355 52
9587.820 50
9588.285 55
9588.751 60
9589.216 61
9589.681 67
9590.147 67
9590.612 43
9591.078 43
9591.543 48
9592.009 45
9592.474 55
9592.939 52
9593.405 40
9593.870 43
9594.336 42
9594.801 67
9595.267 56
9595.732 53
9596.198 56
9596.664 49
9597.129 53
9597.595 47
9598.060 49
9598.526 32
9598.992 56
9599.457 63
9599.923 46
9600.388 46
9600.854 45
9601.320 45
9601.785 39
9602.251 43
9602.717 55
9603.183 36
9603.648 36
9604.114 49
9604.580 51
9605.046 58
9605.511 73
9605.977 67
9606.443 64
9606.909 62
9607.375 52
9607.840 60
9608.306 69
9608.772 54
9609.238 61
9609.704 51
9610.170 44
9610.636 50
9611.102 69
9611.567 80
9612.033 64
9612.499 68
9612.965 64
9613.431 60
9613.897 62
9614.363 46
9614.829 50
9615.295 55
9615.761 83
9616.227 71
9616.693 59
9617.159 52
9617.625 72
9618.091 68
9618.558 67
9619.024 47
9619.490 43
9619.956 47
9620.422 42
9620.888 50
9621.354 64
9621.821 65
9622.287 71
9622.753 66
9623.219 58
9623.685 49
9624.152 37
9624.618 50
9625.084 47
9625.550 47
9626.017 38
9626.483 25
9626.949 48
9627.415 54
9627.882 47
9628.348 48
9628.814 37
9629.281 33
9629.747 40
9630.213 55
9630.680 57
9631.146 52
9631.613 56
9632.079 53
9632.546 48
9633.012 44
9633.478 54
9633.945 65
9634.411 65
9634.878 48
9635.344 43
9635.811 55
9636.277 60
9636.744 38
9637.210 45
9637.677 79
9638.144 84
9638.610 77
9639.077 61
9639.543 47
9640.010 50
9640.477 46
9640.943 57
9641.410 46
9641.876 35
9642.343 38
9642.810 36
9643.276 45
9643.743 48
9644.210 81
9644.677 56
9645.143 40
9645.610 47
9646.077 43
9646.544 36
9647.010 38
9647.477 38
9647.944 40
9648.411 32
9648.878 32
9649.344 31
9649.811 28
9650.278 39
9650.745 43
9651.212 56
9651.679 68
9652.146 78
9652.613 65
9653.080 67
9653.546 51
9654.013 57
9654.480 58
9654.947 57
9655.414 68
9655.881 59
9656.348 52
9656.815 63
9657.282 70
9657.749 53
9658.216 44
9658.684 37
9659.151 47
9659.618 35
9660.085 47
9660.552 46
9661.019 49
9661.486 55
9661.953 70
9662.420 77
9662.888 56
9663.355 52
9663.822 46
9664.289 58
9664.756 66
9665.224 61
9665.691 47
9666.158 39
9666.625 63
9667.093 79
9667.560 70
9668.027 56
9668.494 66
9668.962 57
9669.429 85
9669.896 77
9670.364 64
9670.831 54
9671.298 48
9671.766 52
9672.233 60
9672.701 77
9673.168 75
9673.635 80
9674.103 67
9674.570 56
9675.038 30
9675.505 43
9675.973 43
9676.440 58
9676.908 74
9677.375 57
9677.843 63
9678.310 56
9678.778 62
9679.245 59
9679.713 50
9680.180 50
9680.648 53
9681.116 45
9681.583 30
9682.051 25
9682.519 45
9682.986 36
9683.454 34
9683.922 41
9684.389 41
9684.857 55
9685.325 66
9685.792 43
9686.260 40
9686.728 32
9687.196 38
9687.663 68
9688.131 54
9688.599 54
9689.067 49
9689.534 60
9690.002 55
9690.470 41
9690.938 64
9691.406 71
9691.874 69
9692.342 58
9692.809 60
9693.277 36
9693.745 35
9694.213 52
9694.681 59
9695.149 60
9695.617 71
9696.085 67
9696.553 66
9697.021 62
9697.489 48
9697.957 47
9698.425 35
9698.893 45
9699.361 55
9699.829 43
9700.297 54
9700.765 48
9701.233 45
9701.701 55
9702.169 53
9702.638 68
9703.106 61
9703.574 51
9704.042 49
9704.510 64
9704.978 55
9705.447 49
9705.915 40
9706.383 35
9706.851 45
9707.319 50
9707.788 56
9708.256 43
9708.724 34
9709.192 55
9709.661 49
9710.129 40
9710.597 47
9711.066 37
9711.534 47
9712.002 67
9712.471 43
9712.939 53
9713.408 63
9713.876 28
9714.344 41
9714.813 65
9715.281 60
9715.750 52
9716.218 53
9716.687 54
9717.155 51
9717.623 37
9718.092 51
9718.560 65
9719.029 78
9719.498 64
9719.966 44
9720.435 55
9720.903 74
9721.372 64
9721.840 51
9722.309 61
9722.778 56
9723.246 45
9723.715 48
9724.183 32
9724.652 63
9725.121 57
9725.589 51
9726.058 29
9726.527 32
9726.995 39
9727.464 56
9727.933 86
9728.402 87
9728.870 57
9729.339 40
9729.808 55
9730.277 43
9730.746 45
9731.214 44
9731.683 52
9732.152 57
9732.621 41
9733.090 34
9733.559 33
9734.027 43
9734.496 39
9734.965 44
9735.434 65
9735.903 76
9736.372 57
9736.841 64
9737.310 52
9737.779 77
9738.248 48
9738.717 42
9739.186 39
9739.655 37
9740.124 35
9740.593 61
9741.062 57
9741.531 60
9742.000 50
9742.469 44
9742.938 44
9743.407 40
9743.877 41
9744.346 50
9744.815 61
9745.284 61
9745.753 61
9746.222 54
9746.691 61
9747.161 57
9747.630 50
9748.099 60
9748.568 52
9749.038 53
9749.507 55
9749.976 60
9750.445 65
9750.915 53
9751.384 44
9751.853 42
9752.323 49
9752.792 42
9753.261 47
9753.731 41
9754.200 38
9754.669 53
9755.139 59
9755.608 63
9756.078 62
9756.547 64
9757.016 59
9757.486 59
9757.955 38
9758.425 48
9758.894 48
9759.364 45
9759.833 54
9760.303 52
9760.772 58
9761.242 71
9761.711 81
9762.181 72
9762.650 66
9763.120 56
9763.590 55
9764.059 72
9764.529 66
9764.998 57
9765.468 58
9765.938 53
9766.407 42
9766.877 30
9767.347 31
9767.816 45
9768.286 51
9768.756 67
9769.226 47
9769.695 20
9770.165 25
9770.635 43
9771.105 51
9771.574 46
9772.044 45
9772.514 63
9772.984 64
9773.454 57
9773.923 63
9774.393 43
9774.863 41
9775.333 43
9775.803 41
9776.273 43
9776.743 44
9777.213 50
9777.683 53
9778.152 46
9778.622 31
9779.092 26
9779.562 38
9780.032 46
9780.502 35
9780.972 53
9781.442 58
9781.912 58
9782.382 48
9782.853 40
9783.323 54
9783.793 79
9784.263 66
9784.733 67
9785.203 60
9785.673 48
9786.143 57
9786.613 56
9787.084 48
9787.554 54
9788.024 50
9788.494 53
9788.964 50
9789.434 36
9789.905 36
9790.375 29
9790.845 39
9791.315 65
9791.786 71
9792.256 46
9792.726 44
9793.197 52
9793.667 50
9794.137 42
9794.608 38
9795.078 48
9795.548 48
9796.019 53
9796.489 71
9796.959 45
9797.430 54
9797.900 57
9798.371 52
9798.841 52
9799.311 58
9799.782 57
9800.252 52
9800.723 33
9801.193 39
9801.664 48
9802.134 48
9802.605 57
9803.075 56
9803.546 50
9804.017 52
9804.487 61
9804.958 47
9805.428 37
9805.899 59
9806.370 73
9806.840 69
9807.311 59
9807.781 43
9808.252 37
9808.723 39
9809.194 70
9809.664 61
9810.135 29
9810.606 41
9811.076 53
9811.547 54
9812.018 75
9812.489 64
9812.959 48
9813.430 47
9813.901 67
9814.372 71
9814.843 57
9815.313 58
9815.784 48
9816.255 48
9816.726 40
9817.197 36
9817.668 40
9818.139 41
9818.610 33
9819.081 52
9819.551 61
9820.022 44
9820.493 39
9820.964 47
9821.435 46
9821.906 55
9822.377 54
9822.848 55
9823.319 57
9823.790 58
9824.261 47
9824.732 74
9825.204 80
9825.675 66
9826.146 65
9826.617 89
9827.088 87
9827.559 79
9828.030 63
9828.501 50
9828.972 49
9829.444 42
9829.915 41
9830.386 39
9830.857 44
9831.328 39
9831.800 40
9832.271 39
9832.742 63
9833.213 75
9833.685 50
9834.156 46
9834.627 59
9835.099 57
9835.570 55
9836.041 37
9836.513 32
9836.984 35
9837.455 31
9837.927 38
9838.398 33
9838.869 36
9839.341 47
9839.812 53
9840.284 58
9840.755 36
9841.227 49
9841.698 58
9842.170 82
9842.641 64
9843.113 56
9843.584 52
9844.056 40
9844.527 54
9844.999 51
9845.470 43
9845.942 45
9846.413 45
9846.885 55
9847.357 58
9847.828 75
9848.300 69
9848.771 64
9849.243 52
9849.715 57
9850.186 47
9850.658 54
9851.130 57
9851.601 56
9852.073 55
9852.545 56
9853.017 55
9853.488 41
9853.960 46
9854.432 28
9854.904 39
9855.375 68
9855.847 63
9856.319 60
9856.791 43
9857.263 43
9857.735 39
9858.206 43
9858.678 38
9859.150 20
9859.622 33
9860.094 54
9860.566 39
9861.038 43
9861.510 38
9861.982 34
9862.454 21
9862.926 26
9863.398 45
9863.870 51
9864.342 52
9864.814 53
9865.286 38
9865.758 36
9866.230 33
9866.702 49
9867.174 52
9867.646 41
9868.118 34
9868.590 56
9869.062 56
9869.534 51
9870.007 53
9870.479 45
9870.951 39
9871.423 43
9871.895 23
9872.367 29
9872.840 35
9873.312 39
9873.784 44
9874.256 38
9874.729 36
9875.201 27
9875.673 59
9876.145 59
9876.618 41
9877.090 35
9877.562 34
9878.035 34
9878.507 50
9878.979 48
9879.452 39
9879.924 34
9880.397 35
9880.869 48
9881.341 67
9881.814 62
9882.286 56
9882.759 48
9883.231 50
9883.704 51
9884.176 57
9884.649 49
9885.121 55
9885.594 46
9886.066 64
9886.539 64
9887.011 52
9887.484 60
9887.956 48
9888.429 41
9888.902 62
9889.374 52
9889.847 70
9890.319 51
9890.792 44
9891.265 49
9891.737 65
9892.210 62
9892.683 49
9893.155 51
9893.628 68
9894.101 55
9894.574 72
9895.046 67
9895.519 54
9895.992 42
9896.465 41
9896.937 30
9897.410 31
9897.883 43
9898.356 48
9898.829 40
9899.301 33
9899.774 35
9900.247 40
9900.720 23
9901.193 50
9901.666 37
9902.139 50
9902.612 36
9903.085 44
9903.558 42
9904.031 33
9904.504 53
9904.976 57
9905.449 43
9905.922 38
9906.395 39
9906.869 55
9907.342 61
9907.815 85
9908.288 82
9908.761 49
9909.234 54
9909.707 71
9910.180 80
9910.653 48
9911.126 50
9911.599 51
9912.073 41
9912.546 61
9913.019 53
9913.492 35
9913.965 29
9914.438 35
9914.912 44
9915.385 35
9915.858 31
9916.331 33
9916.805 40
9917.278 46
9917.751 45
9918.224 49
9918.698 42
9919.171 56
9919.644 44
9920.118 51
9920.591 33
9921.064 39
9921.538 33
9922.011 38
9922.485 41
9922.958 43
9923.431 52
9923.905 38
9924.378 46
9924.852 60
9925.325 52
9925.799 60
9926.272 50
9926.746 55
9927.219 55
9927.693 40
9928.166 43
9928.640 25
9929.113 32
9929.587 52
9930.060 54
9930.534 70
9931.008 70
9931.481 57
9931.955 69
9932.429 51
9932.902 32
9933.376 55
9933.849 60
9934.323 49
9934.797 46
9935.271 52
9935.744 54
9936.218 55
9936.692 53
9937.165 61
9937.639 76
9938.113 68
9938.587 45
9939.061 22
9939.534 31
9940.008 22
9940.482 42
9940.956 49
9941.430 60
9941.904 52
9942.377 50
9942.851 61
9943.325 52
9943.799 51
9944.273 58
9944.747 42
9945.221 54
9945.695 66
9946.169 51
9946.643 44
9947.117 37
9947.591 37
9948.065 44
9948.539 52
9949.013 41
9949.487 38
9949.961 49
9950.435 33
9950.909 36
9951.383 49
9951.857 69
9952.331 68
9952.805 60
9953.280 49
9953.754 62
9954.228 53
9954.702 49
9955.176 38
9955.650 65
9956.125 40
9956.599 50
9957.073 40
9957.547 58
9958.021 53
9958.496 45
9958.970 33
9959.444 52
9959.919 40
9960.393 47
9960.867 64
9961.341 51
9961.816 52
9962.290 76
9962.765 66
9963.239 69
9963.713 76
9964.188 71
9964.662 48
9965.136 35
9965.611 40
9966.085 33
9966.560 51
9967.034 52
9967.509 37
9967.983 40
9968.458 43
9968.932 54
9969.407 48
9969.881 39
9970.356 47
9970.830 49
9971.305 55
9971.779 52
9972.254 50
9972.729 44
9973.203 64
9973.678 60
9974.152 61
9974.627 58
9975.102 47
9975.576 55
9976.051 39
9976.526 49
9977.000 35
9977.475 25
9977.950 22
9978.425 13
9978.899 29
9979.374 25
9979.849 41
9980.324 28
9980.798 29
9981.273 45
9981.748 49
9982.223 56
9982.698 53
9983.172 39
9983.647 27
9984.122 41
9984.597 43
9985.072 54
9985.547 55
9986.022 55
9986.497 36
9986.972 36
9987.447 26
9987.922 30
9988.396 51
9988.871 42
9989.346 37
9989.821 37
9990.296 32
9990.771 30
9991.247 47
9991.722 40
9992.197 50
9992.672 42
9993.147 32
9993.622 38
9994.097 28
9994.572 39
9995.047 41
9995.522 40
9995.997 34
9996.473 40
9996.948 49
9997.423 29
9997.898 39
9998.373 42
9998.849 54
9999.324 44
9999.799 52
10000.274 42
10000.750 49
10001.225 34
10001.700 31
10002.175 48
10002.651 52
10003.126 44
10003.601 40
10004.077 37
10004.552 35
10005.027 48
10005.503 53
10005.978 34
10006.454 42
10006.929 55
10007.404 45
10007.880 52
10008.355 45
10008.831 36
10009.306 41
10009.782 43
10010.257 75
10010.733 76
10011.208 61
10011.684 55
10012.159 46
10012.635 40
10013.110 44
10013.586 32
10014.061 34
10014.537 32
10015.013 32
10015.488 47
10015.964 38
10016.439 59
10016.915 61
10017.391 63
10017.866 54
10018.342 51
10018.818 36
10019.293 34
10019.769 38
10020.245 40
10020.721 40
10021.196 49
10021.672 40
10022.148 35
10022.624 50
10023.099 42
10023.575 48
10024.051 33
10024.527 37
10025.003 33
10025.479 34
10025.954 48
10026.430 43
10026.906 45
10027.382 39
10027.858 36
10028.334 29
10028.810 36
10029.286 44
10029.762 59
10030.238 51
10030.714 68
10031.190 62
10031.666 67
10032.142 63
10032.618 90
10033.094 62
10033.570 43
10034.046 44
10034.522 40
10034.998 34
10035.474 32
10035.950 28
10036.426 35
10036.902 59
10037.378 53
10037.855 58
10038.331 76
10038.807 73
10039.283 63
10039.759 36
10040.235 31
10040.712 32
10041.188 43
10041.664 57
10042.140 48
10042.617 53
10043.093 43
10043.569 40
10044.045 50
10044.522 44
10044.998 31
10045.474 60
10045.951 79
10046.427 65
10046.903 36
10047.380 46
10047.856 43
10048.332 45
10048.809 52
10049.285 54
10049.762 46
10050.238 55
10050.715 47
10051.191 44
10051.668 46
10052.144 42
10052.620 35
10053.097 37
10053.574 29
10054.050 30
10054.527 28
10055.003 29
10055.480 33
10055.956 26
10056.433 52
10056.909 33
10057.386 39
10057.863 44
10058.339 56
10058.816 63
10059.293 86
10059.769 74
10060.246 73
10060.723 56
10061.199 41
10061.676 43
10062.153 27
10062.629 27
10063.106 29
10063.583 27
10064.060 38
10064.536 58
10065.013 56
10065.490 67
10065.967 54
10066.444 32
10066.920 43
10067.397 45
10067.874 44
10068.351 44
10068.828 34
10069.305 41
10069.782 40
10070.259 36
10070.735 42
10071.212 39
10071.689 61
10072.166 48
10072.643 64
10073.120 47
10073.597 24
10074.074 14
10074.551 29
10075.028 41
10075.505 59
10075.982 51
10076.459 48
10076.936 36
10077.414 33
10077.891 36
10078.368 32
10078.845 55
10079.322 40
10079.799 30
10080.276 38
10080.753 38
10081.231 38
10081.708 30
10082.185 45
10082.662 39
10083.139 35
10083.617 41
10084.094 34
10084.571 33
10085.048 45
10085.526 37
10086.003 26
10086.480 36
10086.957 33
10087.435 45
10087.912 31
10088.389 44
10088.867 41
10089.344 40
10089.822 51
10090.299 43
10090.776 43
10091.254 47
10091.731 58
10092.209 44
10092.686 34
10093.163 51
10093.641 43
10094.118 29
10094.596 35
10095.073 40
10095.551 47
10096.028 52
10096.506 46
10096.983 65
10097.461 62
10097.939 39
10098.416 28
10098.894 41
10099.371 52
10099.849 60
10100.327 61
10100.804 58
10101.282 44
10101.759 44
10102.237 49
10102.715 40
10103.192 35
10103.670 35
10104.148 23
10104.626 39
10105.103 50
10105.581 35
10106.059 43
10106.537 50
10107.014 48
10107.492 48
10107.970 47
10108.448 39
10108.926 42
10109.403 40
10109.881 38
10110.359 25
10110.837 44
10111.315 43
10111.793 50
10112.271 67
10112.749 48
10113.227 44
10113.704 30
10114.182 45
10114.660 46
10115.138 36
10115.616 37
10116.094 50
10116.572 54
10117.050 67
10117.528 45
10118.006 44
10118.484 70
10118.962 43
10119.441 47
10119.919 59
10120.397 55
10120.875 56
10121.353 42
10121.831 34
10122.309 30
10122.787 45
10123.266 48
10123.744 33
10124.222 23
10124.700 42
10125.178 39
10125.657 57
10126.135 71
10126.613 42
10127.091 28
10127.569 49
10128.048 44
10128.526 33
10129.004 60
10129.483 47
10129.961 37
10130.439 31
10130.918 44
10131.396 48
10131.874 49
10132.353 49
10132.831 58
10133.310 60
10133.788 65
10134.266 46
10134.745 48
10135.223 50
10135.702 34
10136.180 26
10136.659 32
10137.137 30
10137.616 26
10138.094 50
10138.573 47
10139.051 46
10139.530 26
10140.008 34
10140.487 44
10140.965 36
10141.444 33
10141.923 50
10142.401 47
10142.880 41
10143.359 35
10143.837 24
10144.316 25
10144.794 20
10145.273 29
10145.752 35
10146.231 33
10146.709 28
10147.188 43
10147.667 56
10148.145 56
10148.624 57
10149.103 50
10149.582 51
10150.061 49
10150.539 49
10151.018 41
10151.497 42
10151.976 56
10152.455 43
10152.934 41
10153.412 47
10153.891 37
10154.370 19
10154.849 32
10155.328 41
10155.807 43
10156.286 48
10156.765 52
10157.244 73
10157.723 74
10158.202 54
10158.681 38
10159.160 37
10159.639 39
10160.118 40
10160.597 32
10161.076 35
10161.555 42
10162.034 37
10162.513 37
10162.992 35
10163.471 33
10163.951 33
10164.430 36
10164.909 23
10165.388 40
10165.867 25
10166.346 33
10166.825 46
10167.305 41
10167.784 45
10168.263 40
10168.742 34
10169.222 41
10169.701 39
10170.180 38
10170.659 51
10171.139 39
10171.618 30
10172.097 40
10172.577 52
10173.056 53
10173.535 54
10174.015 45
10174.494 32
10174.973 48
10175.453 59
10175.932 55
10176.412 38
10176.891 54
10177.370 58
10177.850 40
10178.329 39
10178.809 48
10179.288 55
10179.768 48
10180.247 51
10180.727 57
10181.206 41
10181.686 36
10182.165 54
10182.645 67
10183.125 69
10183.604 48
10184.084 55
10184.563 48
10185.043 42
10185.523 79
10186.002 77
10186.482 51
10186.962 46
10187.441 42
10187.921 47
10188.401 44
10188.880 38
10189.360 38
10189.840 43
10190.320 31
10190.799 30
10191.279 34
10191.759 56
10192.239 42
10192.718 40
10193.198 52
10193.678 46
10194.158 42
10194.638 45
10195.118 47
10195.597 45
10196.077 54
10196.557 42
10197.037 28
10197.517 26
10197.997 39
10198.477 23
10198.957 25
10199.437 37
10199.917 37
10200.397 20
10200.877 19
10201.357 45
10201.837 46
10202.317 38
10202.797 39
10203.277 28
10203.757 31
10204.237 42
10204.717 39
10205.197 33
10205.677 77
10206.157 67
10206.638 61
10207.118 44
10207.598 23
10208.078 32
10208.558 35
10209.038 26
10209.519 26
10209.999 32
10210.479 25
10210.959 51
10211.439 56
10211.920 57
10212.400 63
10212.880 59
10213.360 49
10213.841 48
10214.321 53
10214.801 43
10215.282 43
10215.762 40
10216.242 30
10216.723 43
10217.203 46
10217.684 40
10218.164 23
10218.644 42
10219.125 46
10219.605 49
10220.086 48
10220.566 46
10221.047 58
10221.527 62
10222.008 73
10222.488 53
10222.969 37
10223.449 32
10223.930 37
10224.410 36
10224.891 41
10225.371 44
10225.852 42
10226.332 30
10226.813 32
10227.294 30
10227.774 29
10228.255 26
10228.736 41
10229.216 49
10229.697 52
10230.178 56
10230.658 45
10231.139 47
10231.620 44
10232.100 28
10232.581 47
10233.062 54
10233.543 42
10234.023 45
10234.504 39
10234.985 45
10235.466 56
10235.947 62
10236.427 50
10236.908 34
10237.389 34
10237.870 42
10238.351 36
10238.832 39
10239.313 40
10239.794 32
10240.274 38
10240.755 33
10241.236 41
10241.717 45
10242.198 48
10242.679 38
10243.160 39
10243.641 48
10244.122 30
10244.603 29
10245.084 31
10245.565 46
10246.046 41
10246.527 28
10247.008 36
10247.490 49
10247.971 48
10248.452 43
10248.933 55
10249.414 48
10249.895 34
10250.376 31
10250.857 44
10251.339 33
10251.820 35
10252.301 33
10252.782 28
10253.263 25
10253.745 27
10254.226 41
10254.707 43
10255.188 47
10255.670 38
10256.151 34
10256.632 36
10257.114 68
10257.595 52
10258.076 18
10258.558 44
10259.039 49
10259.520 38
10260.002 40
10260.483 28
10260.965 35
10261.446 31
10261.927 42
10262.409 36
10262.890 35
10263.372 46
10263.853 42
10264.335 32
10264.816 49
10265.298 51
10265.779 48
10266.261 58
10266.742 48
10267.224 37
10267.705 35
10268.187 31
10268.669 39
10269.150 32
10269.632 32
10270.113 52
10270.595 72
10271.077 56
10271.558 68
10272.040 67
10272.522 43
10273.003 42
10273.485 40
10273.967 57
10274.448 63
10274.930 63
10275.412 72
10275.894 56
10276.375 35
10276.857 32
10277.339 30
10277.821 30
10278.303 34
10278.784 38
10279.266 41
10279.748 50
10280.230 51
10280.712 39
10281.194 53
10281.676 33
10282.157 39
10282.639 49
10283.121 45
10283.603 41
10284.085 41
10284.567 40
10285.049 38
10285.531 42
10286.013 34
10286.495 36
10286.977 48
10287.459 47
10287.941 51
10288.423 45
10288.905 39
10289.387 51
10289.869 60
10290.351 45
10290.834 45
10291.316 41
10291.798 31
10292.280 33
10292.762 36
10293.244 33
10293.726 33
10294.209 40
10294.691 34
10295.173 35
10295.655 36
10296.137 53
10296.620 50
10297.102 33
10297.584 35
10298.066 41
10298.549 47
10299.031 41
10299.513 44
10299.996 64
10300.478 42
10300.960 24
10301.443 21
10301.925 40
10302.407 35
10302.890 28
10303.372 23
10303.855 39
10304.337 33
10304.819 39
10305.302 50
10305.784 46
10306.267 46
10306.749 55
10307.232 48
10307.714 58
10308.197 67
10308.679 62
10309.162 41
10309.644 30
10310.127 32
10310.609 29
10311.092 42
10311.575 31
10312.057 20
10312.540 38
10313.022 36
10313.505 41
10313.988 54
10314.470 39
10314.953 30
10315.436 34
10315.918 36
10316.401 33
10316.884 40
10317.367 38
10317.849 33
10318.332 29
10318.815 39
10319.298 35
10319.780 46
10320.263 48
10320.746 42
10321.229 52
10321.712 50
10322.194 38
10322.677 34
10323.160 25
10323.643 43
10324.126 49
10324.609 56
10325.092 51
10325.575 42
10326.058 34
10326.540 27
10327.023 51
10327.506 46
10327.989 51
10328.472 47
10328.955 39
10329.438 38
10329.921 46
10330.404 36
10330.887 50
10331.370 55
10331.854 39
10332.337 41
10332.820 31
10333.303 31
10333.786 36
10334.269 25
10334.752 32
10335.235 41
10335.718 38
10336.202 37
10336.685 44
10337.168 34
10337.651 36
10338.134 40
10338.618 30
10339.101 25
10339.584 32
10340.067 23
10340.551 31
10341.034 42
10341.517 47
10342.000 51
10342.484 57
10342.967 42
10343.450 35
10343.934 29
10344.417 25
10344.901 50
10345.384 43
10345.867 32
10346.351 48
10346.834 36
10347.318 34
10347.801 24
10348.284 12
10348.768 40
10349.251 50
10349.735 48
10350.218 43
10350.702 39
10351.185 56
10351.669 44
10352.152 29
10352.636 24
10353.119 18
10353.603 27
10354.087 57
10354.570 50
10355.054 34
10355.537 24
10356.021 30
10356.505 45
10356.988 73
10357.472 68
10357.956 45
10358.439 32
10358.923 56
10359.407 69
10359.891 57
10360.374 62
10360.858 60
10361.342 54
10361.825 30
10362.309 24
10362.793 52
10363.277 53
10363.761 49
10364.244 42
10364.728 57
10365.212 39
10365.696 30
10366.180 38
10366.664 37
10367.148 29
10367.632 28
10368.115 43
10368.599 49
10369.083 45
10369.567 46
10370.051 40
10370.535 34
10371.019 39
10371.503 60
10371.987 50
10372.471 56
10372.955 63
10373.439 51
10373.923 55
10374.407 34
10374.891 26
10375.375 40
10375.860 51
10376.344 50
10376.828 37
10377.312 44
10377.796 31
10378.280 39
10378.764 39
10379.248 45
10379.733 40
10380.217 49
10380.701 70
10381.185 64
10381.669 37
10382.154 46
10382.638 40
10383.122 37
10383.606 42
10384.091 55
10384.575 48
10385.059 39
10385.544 31
10386.028 47
10386.512 42
10386.997 44
10387.481 69
10387.965 50
10388.450 45
10388.934 44
10389.419 39
10389.903 40
10390.387 48
10390.872 48
10391.356 45
10391.841 44
10392.325 53
10392.810 57
10393.294 44
10393.779 35
10394.263 30
10394.748 31
10395.232 34
10395.717 46
10396.202 50
10396.686 51
10397.171 64
10397.655 45
10398.140 32
10398.624 22
10399.109 32
10399.594 28
10400.078 22
10400.563 29
10401.048 36
10401.532 37
10402.017 55
10402.502 58
10402.987 61
10403.471 63
10403.956 56
10404.441 48
10404.926 34
10405.410 28
10405.895 37
10406.380 40
10406.865 35
10407.350 43
10407.834 44
10408.319 34
10408.804 43
10409.289 42
10409.774 52
10410.259 49
10410.744 40
10411.229 42
10411.714 45
10412.198 64
10412.683 51
10413.168 34
10413.653 31
10414.138 45
10414.623 49
10415.108 53
10415.593 47
10416.078 42
10416.563 39
10417.048 33
10417.534 39
10418.019 28
10418.504 25
10418.989 28
10419.474 21
10419.959 34
10420.444 36
10420.929 38
10421.414 42
10421.900 48
10422.385 32
10422.870 34
10423.355 47
10423.840 35
10424.326 59
10424.811 52
10425.296 57
10425.781 42
10426.267 23
10426.752 25
10427.237 29
10427.722 20
10428.208 21
10428.693 27
10429.178 40
10429.664 34
10430.149 55
10430.634 41
10431.120 27
10431.605 20
10432.091 17
10432.576 15
10433.061 33
10433.547 32
10434.032 31
10434.518 37
10435.003 52
10435.489 61
10435.974 50
10436.460 35
10436.945 31
10437.431 24
10437.916 17
10438.402 26
10438.887 38
10439.373 39
10439.859 23
10440.344 26
10440.830 30
10441.315 44
10441.801 72
10442.287 66
10442.772 36
10443.258 34
10443.744 43
10444.229 44
10444.715 68
10445.201 53
10445.686 38
10446.172 24
10446.658 48
10447.144 35
10447.629 31
10448.115 21
10448.601 25
10449.087 43
10449.573 46
10450.058 38
10450.544 30
10451.030 27
10451.516 36
10452.002 30
10452.488 16
10452.974 13
10453.459 18
10453.945 32
10454.431 42
10454.917 37
10455.403 35
10455.889 29
10456.375 37
10456.861 42
10457.347 40
10457.833 28
10458.319 18
10458.805 24
10459.291 49
10459.777 49
10460.263 31
10460.749 33
10461.235 37
10461.721 28
10462.207 45
10462.694 47
10463.180 56
10463.666 45
10464.152 45
10464.638 49
10465.124 43
10465.610 47
10466.097 57
10466.583 43
10467.069 54
10467.555 50
10468.042 38
10468.528 30
10469.014 28
10469.500 39
10469.987 26
10470.473 32
10470.959 27
10471.446 29
10471.932 62
10472.418 49
10472.905 34
10473.391 49
10473.877 46
10474.364 35
10474.850 32
10475.336 33
10475.823 28
10476.309 39
10476.796 29
10477.282 40
10477.769 47
10478.255 42
10478.742 48
10479.228 42
10479.715 29
10480.201 24
10480.688 39
10481.174 57
10481.661 51
10482.147 47
10482.634 30
10483.120 34
10483.607 37
10484.094 32
10484.580 44
10485.067 40
10485.554 49
10486.040 49
10486.527 52
10487.014 37
10487.500 37
10487.987 39
10488.474 44
10488.960 45
10489.447 49
10489.934 43
10490.421 46
10490.907 32
10491.394 28
10491.881 37
10492.368 36
10492.855 45
10493.341 53
10493.828 45
10494.315 42
10494.802 52
10495.289 35
10495.776 30
10496.263 38
10496.749 40
10497.236 67
10497.723 56
10498.210 59
10498.697 37
10499.184 43
10499.671 40
10500.158 32
10500.645 32
10501.132 45
10501.619 55
10502.106 48
10502.593 41
10503.080 29
10503.567 40
10504.054 32
10504.541 29
10505.029 19
10505.516 21
10506.003 20
10506.490 33
10506.977 26
10507.464 19
10507.951 20
10508.439 26
10508.926 32
10509.413 43
10509.900 28
10510.387 33
10510.875 39
10511.362 44
10511.849 39
10512.336 36
10512.824 30
10513.311 37
10513.798 44
10514.285 26
10514.773 28
10515.260 26
10515.747 32
10516.235 30
10516.722 20
10517.210 24
10517.697 23
10518.184 37
10518.672 36
10519.159 33
10519.647 41
10520.134 43
10520.622 26
10521.109 30
10521.596 38
10522.084 23
10522.571 16
10523.059 11
10523.546 11
10524.034 37
10524.522 30
10525.009 22
10525.497 27
10525.984 25
10526.472 38
10526.959 44
10527.447 54
10527.935 41
10528.422 46
10528.910 39
10529.398 23
10529.885 30
10530.373 29
10530.861 22
10531.348 38
10531.836 26
10532.324 20
10532.812 24
10533.299 37
10533.787 54
10534.275 46
10534.763 55
10535.250 67
10535.738 53
10536.226 53
10536.714 42
10537.202 30
10537.690 31
10538.177 42
10538.665 37
10539.153 19
10539.641 36
10540.129 38
10540.617 31
10541.105 23
10541.593 29
10542.081 29
10542.569 31
10543.057 37
10543.545 19
10544.033 22
10544.521 30
10545.009 21
10545.497 26
10545.985 40
10546.473 40
10546.961 33
10547.449 40
10547.937 54
10548.425 44
10548.913 40
10549.401 27
10549.889 42
10550.378 32
10550.866 35
10551.354 35
10551.842 34
10552.330 42
10552.819 45
10553.307 39
10553.795 35
10554.283 25
10554.771 29
10555.260 46
10555.748 51
10556.236 60
10556.725 50
10557.213 40
10557.701 43
10558.189 38
10558.678 39
10559.166 38
10559.655 47
10560.143 57
10560.631 37
10561.120 34
10561.608 31
10562.096 24
10562.585 23
10563.073 27
10563.562 22
10564.050 32
10564.539 24
10565.027 29
10565.516 39
10566.004 31
10566.493 34
10566.981 27
10567.470 28
10567.958 43
10568.447 51
10568.935 47
10569.424 33
10569.913 34
10570.401 33
10570.890 36
10571.379 50
10571.867 52
10572.356 42
10572.844 55
10573.333 37
10573.822 19
10574.311 35
10574.799 44
10575.288 29
10575.777 30
10576.265 53
10576.754 38
10577.243 38
10577.732 29
10578.221 24
10578.709 24
10579.198 31
10579.687 38
10580.176 44
10580.665 36
10581.154 38
10581.642 25
10582.131 27
10582.620 53
10583.109 49
10583.598 50
10584.087 40
10584.576 33
10585.065 39
10585.554 43
10586.043 33
10586.532 47
10587.021 48
10587.510 45
10587.999 45
10588.488 42
10588.977 40
10589.466 45
10589.955 28
10590.444 41
10590.933 65
10591.422 66
10591.911 53
10592.400 33
10592.889 29
10593.379 38
10593.868 63
10594.357 73
10594.846 69
10595.335 57
10595.824 37
10596.314 37
10596.803 47
10597.292 59
10597.781 49
10598.271 51
10598.760 43
10599.249 62
10599.738 34
10600.228 31
10600.717 21
10601.206 48
10601.696 37
10602.185 32
10602.674 53
10603.164 45
10603.653 32
10604.142 34
10604.632 34
10605.121 24
10605.611 27
10606.100 30
10606.590 27
10607.079 28
10607.568 26
10608.058 24
10608.547 25
10609.037 23
10609.526 19
10610.016 47
10610.506 39
10610.995 26
10611.485 32
10611.974 39
10612.464 35
10612.953 44
10613.443 34
10613.933 17
10614.422 37
10614.912 35
10615.401 23
10615.891 30
10616.381 41
10616.870 25
10617.360 24
10617.850 32
10618.340 41
10618.829 47
10619.319 40
10619.809 34
10620.299 39
10620.788 40
10621.278 33
10621.768 38
10622.258 33
10622.748 47
10623.237 51
10623.727 57
10624.217 61
10624.707 51
10625.197 31
10625.687 19
10626.177 30
10626.666 37
10627.156 32
10627.646 40
10628.136 30
10628.626 29
10629.116 41
10629.606 32
10630.096 27
10630.586 58
10631.076 52
10631.566 45
10632.056 51
10632.546 42
10633.036 24
10633.526 25
10634.016 41
10634.506 48
10634.997 44
10635.487 34
10635.977 32
10636.467 37
10636.957 34
10637.447 30
10637.937 22
10638.428 34
10638.918 29
10639.408 35
10639.898 34
10640.388 48
10640.879 51
10641.369 30
10641.859 34
10642.349 44
10642.840 41
10643.330 25
10643.820 31
10644.311 32
10644.801 23
10645.291 32
10645.782 27
10646.272 28
10646.762 29
10647.253 33
10647.743 32
10648.234 53
10648.724 50
10649.214 51
10649.705 51
10650.195 52
10650.686 53
10651.176 46
10651.667 29
10652.157 26
10652.648 30
10653.138 18
10653.629 35
10654.119 45
10654.610 60
10655.100 33
10655.591 27
10656.081 30
10656.572 33
10657.063 43
10657.553 41
10658.044 48
10658.535 31
10659.025 33
10659.516 32
10660.007 44
10660.497 51
10660.988 41
10661.479 38
10661.969 40
10662.460 46
10662.951 48
10663.442 27
10663.932 20
10664.423 20
10664.914 20
10665.405 11
10665.896 28
10666.386 26
10666.877 41
10667.368 70
10667.859 64
10668.350 63
10668.841 58
10669.332 43
10669.822 45
10670.313 35
10670.804 37
10671.295 35
10671.786 30
10672.277 37
10672.768 37
10673.259 29
10673.750 32
10674.241 39
10674.732 37
10675.223 36
10675.714 42
10676.205 40
10676.696 30
10677.187 26
10677.678 27
10678.169 51
10678.661 49
10679.152 42
10679.643 38
10680.134 42
10680.625 49
10681.116 32
10681.607 24
10682.099 28
10682.590 40
10683.081 26
10683.572 19
10684.063 22
10684.555 47
10685.046 43
10685.537 50
10686.028 37
10686.520 41
10687.011 43
10687.502 40
10687.994 47
10688.485 40
10688.976 21
10689.468 31
10689.959 29
10690.450 27
10690.942 41
10691.433 49
10691.925 42
10692.416 45
10692.907 45
10693.399 40
10693.890 27
10694.382 22
10694.873 39
10695.365 20
10695.856 30
10696.348 37
10696.839 36
10697.331 45
10697.822 54
10698.314 41
10698.805 45
10699.297 43
10699.789 32
10700.280 30
10700.772 55
10701.263 38
10701.755 54
10702.247 68
10702.738 58
10703.230 63
10703.722 52
10704.213 31
10704.705 30
10705.197 41
10705.689 34
10706.180 44
10706.672 46
10707.164 67
10707.656 62
10708.147 34
10708.639 34
10709.131 37
10709.623 53
10710.115 51
10710.606 55
10711.098 45
10711.590 29
10712.082 24
10712.574 19
10713.066 20
10713.558 16
10714.050 17
10714.542 27
10715.034 26
10715.525 24
10716.017 23
10716.509 33
10717.001 30
10717.493 36
10717.985 37
10718.477 51
10718.969 42
10719.461 50
10719.954 53
10720.446 53
10720.938 53
10721.430 41
10721.922 35
10722.414 34
10722.906 26
10723.398 22
10723.890 33
10724.382 38
10724.875 41
10725.367 24
10725.859 25
10726.351 33
10726.843 42
10727.336 35
10727.828 37
10728.320 24
10728.812 29
10729.305 31
10729.797 36
10730.289 27
10730.782 36
10731.274 44
10731.766 37
10732.258 50
10732.751 45
10733.243 37
10733.736 26
10734.228 45
10734.720 55
10735.213 38
10735.705 35
10736.198 27
10736.690 13
10737.182 35
10737.675 23
10738.167 20
10738.660 20
10739.152 33
10739.645 48
10740.137 43
10740.630 55
10741.122 45
10741.615 34
10742.108 37
10742.600 35
10743.093 13
10743.585 11
10744.078 28
10744.571 24
10745.063 27
10745.556 21
10746.048 29
10746.541 43
10747.034 49
10747.526 48
10748.019 55
10748.512 50
10749.005 42
10749.497 44
10749.990 50
10750.483 32
10750.976 33
10751.468 33
10751.961 35
10752.454 34
10752.947 30
10753.440 49
10753.932 35
10754.425 36
10754.918 32
10755.411 36
10755.904 42
10756.397 43
10756.890 46
10757.382 49
10757.875 36
10758.368 44
10758.861 41
10759.354 42
10759.847 37
10760.340 29
10760.833 34
10761.326 23
10761.819 24
10762.312 18
10762.805 25
10763.298 31
10763.791 29
10764.284 28
10764.777 35
10765.271 22
10765.764 32
10766.257 27
10766.750 22
10767.243 32
10767.736 43
10768.229 33
10768.723 37
10769.216 24
10769.709 30
10770.202 28
10770.695 20
10771.189 26
10771.682 39
10772.175 29
10772.668 15
10773.162 21
10773.655 23
10774.148 24
10774.641 37
10775.135 53
10775.628 29
10776.121 19
10776.615 28
10777.108 39
10777.602 62
10778.095 48
10778.588 48
10779.082 38
10779.575 28
10780.069 26
10780.562 21
10781.055 27
10781.549 37
10782.042 38
10782.536 29
10783.029 28
10783.523 47
10784.016 36
10784.510 33
10785.003 33
10785.497 33
10785.991 36
10786.484 23
10786.978 20
10787.471 39
10787.965 44
10788.459 36
10788.952 38
10789.446 31
10789.940 24
10790.433 25
10790.927 34
10791.421 46
10791.914 49
10792.408 29
10792.902 38
10793.395 39
10793.889 29
10794.383 31
10794.877 43
10795.370 41
10795.864 35
10796.358 24
10796.852 23
10797.346 31
10797.840 40
10798.333 50
10798.827 36
10799.321 33
10799.815 24
10800.309 30
10800.803 35
10801.297 44
10801.791 49
10802.285 31
10802.779 40
10803.272 27
10803.766 24
10804.260 37
10804.754 46
10805.248 42
10805.742 25
10806.236 21
10806.731 19
10807.225 17
10807.719 18
10808.213 36
10808.707 32
10809.201 37
10809.695 24
10810.189 15
10810.683 24
10811.177 41
10811.672 55
10812.166 44
10812.660 40
10813.154 32
10813.648 36
10814.142 25
10814.637 30
10815.131 27
10815.625 40
10816.119 32
10816.614 18
10817.108 28
10817.602 38
10818.097 36
10818.591 41
10819.085 26
10819.580 25
10820.074 38
10820.568 50
10821.063 37
10821.557 35
10822.051 40
10822.546 40
10823.040 45
10823.535 40
10824.029 37
10824.523 49
10825.018 48
10825.512 24
10826.007 29
10826.501 23
10826.996 21
10827.490 22
10827.985 27
10828.479 22
10828.974 27
10829.469 28
10829.963 17
10830.458 23
10830.952 40
10831.447 55
10831.942 53
10832.436 56
10832.931 43
10833.425 42
10833.920 41
10834.415 33
10834.909 37
10835.404 34
10835.899 32
10836.394 28
10836.888 56
10837.383 57
10837.878 65
10838.373 58
10838.867 45
10839.362 24
10839.857 25
10840.352 29
10840.847 30
10841.341 38
10841.836 34
10842.331 22
10842.826 35
10843.321 37
10843.816 48
10844.311 38
10844.805 32
10845.300 35
10845.795 26
10846.290 22
10846.785 27
10847.280 33
10847.775 26
10848.270 33
10848.765 32
10849.260 38
10849.755 34
10850.250 20
10850.745 51
10851.240 34
10851.735 25
10852.230 36
10852.726 45
10853.221 41
10853.716 31
10854.211 22
10854.706 31
10855.201 28
10855.696 22
10856.191 23
10856.687 39
10857.182 29
10857.677 39
10858.172 29
10858.667 25
10859.163 17
10859.658 32
10860.153 34
10860.649 32
10861.144 37
10861.639 37
10862.134 40
10862.630 37
10863.125 30
10863.620 36
10864.116 29
10864.611 32
10865.106 40
10865.602 45
10866.097 37
10866.593 47
10867.088 56
10867.583 35
10868.079 31
10868.574 26
10869.070 22
10869.565 31
10870.061 31
10870.556 25
10871.052 17
10871.547 27
10872.043 35
10872.538 36
10873.034 51
10873.529 43
10874.025 27
10874.521 27
10875.016 44
10875.512 45
10876.007 46
10876.503 31
10876.999 57
10877.494 46
10877.990 47
10878.486 56
10878.981 44
10879.477 37
10879.973 46
10880.469 33
10880.964 43
10881.460 39
10881.956 49
10882.452 50
10882.947 56
10883.443 34
10883.939 21
10884.435 17
10884.931 27
10885.426 35
10885.922 33
10886.418 36
10886.914 31
10887.410 51
10887.906 43
10888.402 26
10888.898 26
10889.394 33
10889.889 50
10890.385 40
10890.881 36
10891.377 32
10891.873 27
10892.369 32
10892.865 31
10893.361 19
10893.857 32
10894.353 42
10894.849 26
10895.345 26
10895.842 24
10896.338 22
10896.834 17
10897.330 15
10897.826 24
10898.322 20
10898.818 21
10899.314 19
10899.811 17
10900.307 26
10900.803 27
10901.299 40
10901.795 34
10902.292 44
10902.788 49
10903.284 23
10903.780 30
10904.277 36
10904.773 34
10905.269 34
10905.765 22
10906.262 25
10906.758 26
10907.254 26
10907.751 27
10908.247 33
10908.743 25
10909.240 47
10909.736 40
10910.233 31
10910.729 22
10911.225 16
10911.722 11
10912.218 16
10912.715 48
10913.211 43
10913.708 41
10914.204 22
10914.701 26
10915.197 25
10915.694 20
10916.190 22
10916.687 33
10917.183 37
10917.680 28
10918.176 32
10918.673 24
10919.170 28
10919.666 31
10920.163 32
10920.660 40
10921.156 31
10921.653 24
10922.150 38
10922.646 22
10923.143 25
10923.640 25
10924.136 27
10924.633 38
10925.130 42
10925.627 41
10926.123 44
10926.620 32
10927.117 26
10927.614 26
10928.110 23
10928.607 26
10929.104 41
10929.601 39
10930.098 32
10930.595 28
10931.092 31
10931.588 29
10932.085 26
10932.582 26
10933.079 46
10933.576 61
10934.073 46
10934.570 41
10935.067 26
10935.564 25
10936.061 29
10936.558 29
10937.055 25
10937.552 28
10938.049 22
10938.546 37
10939.043 44
10939.540 40
10940.037 38
10940.534 28
10941.031 28
10941.528 26
10942.026 20
10942.523 26
10943.020 30
10943.517 37
10944.014 29
10944.511 19
10945.009 14
10945.506 17
10946.003 20
10946.500 22
10946.997 18
10947.495 25
10947.992 28
10948.489 35
10948.987 26
10949.484 36
10949.981 25
10950.478 29
10950.976 42
10951.473 26
10951.970 37
10952.468 35
10952.965 31
10953.463 30
10953.960 25
10954.457 34
10954.955 25
10955.452 19
10955.950 25
10956.447 28
10956.945 25
10957.442 26
10957.939 24
10958.437 21
10958.934 24
10959.432 28
10959.930 23
10960.427 24
10960.925 21
10961.422 44
10961.920 26
10962.417 30
10962.915 26
10963.413 23
10963.910 41
10964.408 24
10964.905 27
10965.403 32
10965.901 43
10966.398 43
10966.896 41
10967.394 39
10967.892 32
10968.389 21
10968.887 36
10969.385 44
10969.882 31
10970.380 35
10970.878 36
10971.376 48
10971.874 42
10972.371 25
10972.869 26
10973.367 20
10973.865 32
10974.363 45
10974.861 34
10975.359 30
10975.856 21
10976.354 28
10976.852 27
10977.350 32
10977.848 23
10978.346 14
10978.844 33
10979.342 51
10979.840 51
10980.338 39
10980.836 36
10981.334 50
10981.832 45
10982.330 46
10982.828 45
10983.326 33
10983.824 30
10984.322 17
10984.820 22
10985.318 19
10985.817 24
10986.315 42
10986.813 26
10987.311 27
10987.809 34
10988.307 31
10988.806 34
10989.304 34
10989.802 33
10990.300 34
10990.798 44
10991.297 50
10991.795 38
10992.293 43
10992.791 42
10993.290 43
10993.788 26
10994.286 20
10994.785 28
10995.283 28
10995.781 42
10996.280 28
10996.778 24
10997.276 26
10997.775 40
10998.273 24
10998.772 21
10999.270 28
10999.768 42
11000.267 38
11000.765 29
11001.264 16
11001.762 22
11002.261 31
11002.759 36
11003.258 34
11003.756 39
11004.255 34
11004.753 46
11005.252 44
11005.751 38
11006.249 37
11006.748 32
11007.246 25
11007.745 39
11008.244 29
11008.742 18
11009.241 17
11009.739 24
11010.238 19
11010.737 14
11011.235 30
11011.734 23
11012.233 21
11012.732 30
11013.230 32
11013.729 39
11014.228 39
11014.727 40
11015.225 33
11015.724 35
11016.223 39
11016.722 46
11017.221 47
11017.720 51
11018.218 35
11018.717 29
11019.216 35
11019.715 50
11020.214 57
11020.713 55
11021.212 45
11021.711 19
11022.210 16
11022.709 14
11023.207 24
11023.706 27
11024.205 28
11024.704 27
11025.203 23
11025.702 29
11026.202 22
11026.701 11
11027.200 15
11027.699 15
11028.198 10
11028.697 20
11029.196 33
11029.695 24
11030.194 30
11030.693 28
11031.192 26
11031.692 20
11032.191 36
11032.690 32
11033.189 24
11033.688 25
11034.188 22
11034.687 30
11035.186 35
11035.685 39
11036.184 40
11036.684 41
11037.183 41
11037.682 39
11038.182 41
11038.681 39
11039.180 39
11039.680 31
11040.179 20
11040.678 24
11041.178 24
11041.677 33
11042.176 36
11042.676 29
11043.175 37
11043.675 45
11044.174 34
11044.674 34
11045.173 27
11045.673 23
11046.172 26
11046.671 23
11047.171 39
11047.671 36
11048.170 24
11048.670 26
11049.169 44
11049.669 41
11050.168 22
11050.668 28
11051.167 31
11051.667 22
11052.167 24
11052.666 15
11053.166 15
11053.666 30
11054.165 22
11054.665 21
11055.165 22
11055.664 21
11056.164 18
11056.664 12
11057.163 18
11057.663 28
11058.163 32
11058.663 31
11059.163 37
11059.662 35
11060.162 37
11060.662 25
11061.162 33
11061.662 35
11062.161 31
11062.661 31
11063.161 26
11063.661 44
11064.161 41
11064.661 34
11065.161 30
11065.661 25
11066.161 25
11066.661 25
11067.160 21
11067.660 21
11068.160 27
11068.660 30
11069.160 31
11069.660 23
11070.160 19
11070.660 25
11071.161 26
11071.661 35
11072.161 28
11072.661 28
11073.161 24
11073.661 28
11074.161 22
11074.661 17
11075.161 23
11075.661 32
11076.162 22
11076.662 27
11077.162 20
11077.662 15
11078.162 39
11078.663 25
11079.163 26
11079.663 25
11080.163 30
11080.664 27
11081.164 27
11081.664 20
11082.164 18
11082.665 27
11083.165 28
11083.665 31
11084.166 33
11084.666 28
11085.166 21
11085.667 22
11086.167 38
11086.668 43
11087.168 29
11087.668 41
11088.169 35
11088.669 22
11089.170 28
11089.670 28
11090.171 33
11090.671 33
11091.172 44
11091.672 52
11092.173 50
11092.673 31
11093.174 33
11093.674 27
11094.175 22
11094.675 25
11095.176 35
11095.677 38
11096.177 26
11096.678 23
11097.179 33
11097.679 44
11098.180 49
11098.681 47
11099.181 48
11099.682 26
11100.183 17
11100.683 13
11101.184 36
11101.685 21
11102.186 27
11102.686 24
11103.187 30
11103.688 24
11104.189 21
11104.689 34
11105.190 25
11105.691 14
11106.192 16
11106.693 17
11107.194 32
11107.694 41
11108.195 48
11108.696 41
11109.197 37
11109.698 30
11110.199 15
11110.700 17
11111.201 36
11111.702 41
11112.203 34
11112.704 43
11113.205 41
11113.706 40
11114.207 23
11114.708 20
11115.209 15
11115.710 34
11116.211 49
11116.712 31
11117.213 36
11117.714 30
11118.215 25
11118.716 25
11119.218 34
11119.719 52
11120.220 31
11120.721 32
11121.222 33
11121.723 30
11122.225 25
11122.726 43
11123.227 30
11123.728 28
11124.230 22
11124.731 17
11125.232 23
11125.733 22
11126.235 43
11126.736 39
11127.237 43
11127.739 33
11128.240 24
11128.741 28
11129.243 23
11129.744 20
11130.245 31
11130.747 29
11131.248 24
11131.750 26
11132.251 25
11132.752 34
11133.254 39
11133.755 34
11134.257 21
11134.758 20
11135.260 18
11135.761 19
11136.263 26
11136.764 37
11137.266 34
11137.767 30
11138.269 17
11138.771 28
11139.272 33
11139.774 33
11140.275 27
11140.777 51
11141.279 50
11141.780 38
11142.282 39
11142.784 22
11143.285 30
11143.787 41
11144.289 36
11144.790 33
11145.292 43
11145.794 34
11146.295 41
11146.797 30
11147.299 25
11147.801 32
11148.303 30
11148.804 35
11149.306 27
11149.808 23
11150.310 12
11150.812 35
11151.314 37
11151.815 36
11152.317 30
11152.819 44
11153.321 38
11153.823 28
11154.325 36
11154.827 28
11155.329 20
11155.831 27
11156.333 37
11156.835 21
11157.337 29
11157.839 31
11158.341 31
11158.843 20
11159.345 21
11159.847 26
11160.349 40
11160.851 25
11161.353 46
11161.855 29
11162.357 27
11162.859 23
11163.361 24
11163.864 25
11164.366 16
11164.868 19
11165.370 18
11165.872 19
11166.374 15
11166.877 12
11167.379 15
11167.881 24
11168.383 21
11168.886 30
11169.388 56
11169.890 49
11170.392 32
11170.895 60
11171.397 54
11171.899 36
11172.402 29
11172.904 39
11173.406 33
11173.909 22
11174.411 27
11174.913 21
11175.416 20
11175.918 20
11176.421 16
11176.923 21
11177.425 32
11177.928 32
11178.430 43
11178.933 39
11179.435 33
11179.938 14
11180.440 27
11180.943 25
11181.445 18
11181.948 6
11182.451 19
11182.953 29
11183.456 23
11183.958 18
11184.461 24
11184.963 26
11185.466 34
11185.969 24
11186.471 16
11186.974 21
11187.477 37
11187.979 38
11188.482 50
11188.985 41
11189.487 35
11189.990 18
11190.493 33
11190.996 37
11191.498 29
11192.001 43
11192.504 54
11193.007 59
11193.510 50
11194.012 39
11194.515 34
11195.018 29
11195.521 17
11196.024 23
11196.527 26
11197.030 38
11197.532 37
11198.035 30
11198.538 43
11199.041 35
11199.544 33
11200.047 29
11200.550 25
11201.053 41
11201.556 30
11202.059 22
11202.562 18
11203.065 14
11203.568 22
11204.071 35
11204.574 31
11205.077 26
11205.580 31
11206.083 32
11206.586 34
11207.090 40
11207.593 32
11208.096 19
11208.599 24
11209.102 12
11209.605 20
11210.108 32
11210.612 24
11211.115 32
11211.618 35
11212.121 17
11212.624 21
11213.128 33
11213.631 23
11214.134 29
11214.637 20
11215.141 16
11215.644 26
11216.147 19
11216.651 13
11217.154 25
11217.657 24
11218.161 30
11218.664 31
11219.167 28
11219.671 40
11220.174 35
11220.678 30
11221.181 36
11221.685 39
11222.188 33
11222.691 32
11223.195 15
11223.698 27
11224.202 40
11224.705 34
11225.209 20
11225.712 31
11226.216 34
11226.720 27
11227.223 30
11227.727 20
11228.230 15
11228.734 17
11229.237 18
11229.741 26
11230.245 13
11230.748 15
11231.252 40
11231.756 36
11232.259 19
11232.763 21
11233.267 23
11233.770 32
11234.274 34
11234.778 36
11235.282 28
11235.785 31
11236.289 40
11236.793 30
11237.297 21
11237.800 17
11238.304 27
11238.808 23
11239.312 35
11239.816 37
11240.320 30
11240.823 15
11241.327 23
11241.831 24
11242.335 19
11242.839 32
11243.343 20
11243.847 37
11244.351 42
11244.855 54
11245.359 38
11245.863 49
11246.367 32
11246.871 17
11247.375 16
11247.879 23
11248.383 26
11248.887 46
11249.391 54
11249.895 44
11250.399 37
11250.903 35
11251.407 25
11251.911 40
11252.415 37
11252.920 32
11253.424 32
11253.928 19
11254.432 25
11254.936 18
11255.440 15
11255.945 23
11256.449 23
11256.953 25
11257.457 21
11257.962 22
11258.466 36
11258.970 26
11259.474 23
11259.979 19
11260.483 43
11260.987 37
11261.492 33
11261.996 42
11262.500 41
11263.005 30
11263.509 28
11264.013 25
11264.518 26
11265.022 32
11265.527 22
11266.031 19
11266.535 17
11267.040 30
11267.544 27
11268.049 29
11268.553 20
11269.058 28
11269.562 29
11270.067 25
11270.571 31
11271.076 22
11271.581 33
11272.085 32
11272.590 20
11273.094 19
11273.599 34
11274.103 31
11274.608 23
11275.113 18
11275.617 11
11276.122 27
11276.627 29
11277.131 27
11277.636 21
11278.141 16
11278.645 14
11279.150 16
11279.655 13
11280.160 30
11280.664 35
11281.169 41
11281.674 38
11282.179 34
11282.684 28
11283.188 26
11283.693 33
11284.198 43
11284.703 29
11285.208 36
11285.713 33
11286.217 28
11286.722 21
11287.227 15
11287.732 22
11288.237 16
11288.742 17
11289.247 34
11289.752 36
11290.257 13
11290.762 29
11291.267 23
11291.772 22
11292.277 27
11292.782 24
11293.287 37
11293.792 28
11294.297 28
11294.802 41
11295.307 32
11295.812 32
11296.317 28
11296.823 16
11297.328 21
11297.833 18
11298.338 25
11298.843 32
11299.348 29
11299.854 31
11300.359 21
11300.864 23
11301.369 31
11301.874 34
11302.380 38
11302.885 35
11303.390 42
11303.895 33
11304.401 37
11304.906 31
11305.411 36
11305.917 32
11306.422 32
11306.927 21
11307.433 17
11307.938 31
11308.443 35
11308.949 39
11309.454 38
11309.960 41
11310.465 47
11310.970 43
11311.476 41
11311.981 62
11312.487 65
11312.992 45
11313.498 34
11314.003 21
11314.509 23
11315.014 29
11315.520 33
11316.025 26
11316.531 29
11317.037 22
11317.542 22
11318.048 19
11318.553 28
11319.059 30
11319.565 37
11320.070 38
11320.576 23
11321.081 27
11321.587 22
11322.093 28
11322.599 33
11323.104 43
11323.610 33
11324.116 35
11324.621 35
11325.127 27
11325.633 37
11326.139 30
11326.645 30
11327.150 22
11327.656 25
11328.162 24
11328.668 30
11329.174 35
11329.679 36
11330.185 29
11330.691 30
11331.197 26
11331.703 27
11332.209 33
11332.715 17
11333.221 18
11333.727 17
11334.233 31
11334.739 27
11335.245 32
11335.751 27
11336.257 37
11336.763 38
11337.269 29
11337.775 20
11338.281 16
11338.787 24
11339.293 24
11339.799 24
11340.305 32
11340.811 35
11341.317 36
11341.823 33
11342.329 25
11342.836 32
11343.342 24
11343.848 24
11344.354 23
11344.860 27
11345.366 52
11345.873 48
11346.379 53
11346.885 54
11347.391 39
11347.898 32
11348.404 16
11348.910 11
11349.416 37
11349.923 27
11350.429 28
11350.935 17
11351.442 13
11351.948 10
11352.454 11
11352.961 16
11353.467 24
11353.974 23
11354.480 25
11354.986 17
11355.493 24
11355.999 31
11356.506 48
11357.012 33
11357.519 18
11358.025 28
11358.532 18
11359.038 35
11359.545 40
11360.051 26
11360.558 35
11361.064 25
11361.571 22
11362.077 28
11362.584 36
11363.091 46
11363.597 39
11364.104 28
11364.610 22
11365.117 32
11365.624 45
11366.130 34
11366.637 45
11367.144 46
11367.651 39
11368.157 22
11368.664 44
11369.171 32
11369.677 45
11370.184 41
11370.691 30
11371.198 34
11371.705 30
11372.211 34
11372.718 57
11373.225 58
11373.732 43
11374.239 40
11374.745 34
11375.252 33
11375.759 40
11376.266 39
11376.773 32
11377.280 18
11377.787 27
11378.294 24
11378.801 22
11379.308 21
11379.815 15
11380.322 29
11380.829 16
11381.336 16
11381.843 34
11382.350 50
11382.857 52
11383.364 42
11383.871 43
11384.378 36
11384.885 35
11385.392 36
11385.899 39
11386.406 31
11386.913 28
11387.421 33
11387.928 37
11388.435 20
11388.942 31
11389.449 34
11389.956 32
11390.464 23
11390.971 29
11391.478 25
11391.985 23
11392.493 14
11393.000 27
11393.507 13
11394.014 17
11394.522 19
11395.029 16
11395.536 15
11396.044 29
11396.551 40
11397.058 36
11397.566 40
11398.073 41
11398.580 31
11399.088 21
11399.595 16
11400.103 39
11400.610 68
11401.118 51
11401.625 22
11402.133 16
11402.640 26
11403.147 39
11403.655 28
11404.162 29
11404.670 27
11405.178 21
11405.685 28
11406.193 18
11406.700 31
11407.208 31
11407.715 32
11408.223 33
11408.731 28
11409.238 26
11409.746 39
11410.254 33
11410.761 30
11411.269 37
11411.777 44
11412.284 38
11412.792 25
11413.300 19
11413.807 35
11414.315 36
11414.823 24
11415.331 15
11415.838 11
11416.346 25
11416.854 24
11417.362 20
11417.870 23
11418.377 22
11418.885 13
11419.393 20
11419.901 22
11420.409 19
11420.917 24
11421.425 35
11421.933 42
11422.440 26
11422.948 34
11423.456 19
11423.964 16
11424.472 20
11424.980 38
11425.488 26
11425.996 30
11426.504 13
11427.012 34
11427.520 23
11428.028 18
11428.536 20
11429.044 18
11429.552 23
11430.061 23
11430.569 27
11431.077 34
11431.585 33
11432.093 20
11432.601 26
11433.109 29
11433.618 39
11434.126 25
11434.634 20
11435.142 32
11435.650 24
11436.159 19
11436.667 40
11437.175 35
11437.683 31
11438.192 31
11438.700 22
11439.208 33
11439.716 44
11440.225 40
11440.733 31
11441.241 23
11441.750 34
11442.258 24
11442.766 25
11443.275 23
11443.783 7
11444.292 18
11444.800 20
11445.308 29
11445.817 19
11446.325 24
11446.834 21
11447.342 29
11447.851 26
11448.359 22
11448.868 18
11449.376 38
11449.885 36
11450.393 33
11450.902 31
11451.410 32
11451.919 26
11452.428 21
11452.936 29
11453.445 31
11453.953 23
11454.462 16
11454.971 13
11455.479 23
11455.988 29
11456.497 26
11457.005 17
11457.514 25
11458.023 32
11458.532 40
11459.040 44
11459.549 25
11460.058 32
11460.567 25
11461.075 33
11461.584 32
11462.093 29
11462.602 30
11463.111 22
11463.619 31
11464.128 30
11464.637 37
11465.146 30
11465.655 39
11466.164 29
11466.673 23
11467.181 21
11467.690 19
11468.199 25
11468.708 28
11469.217 31
11469.726 25
11470.235 27
11470.744 24
11471.253 28
11471.762 20
11472.271 26
11472.780 32
11473.289 26
11473.798 22
11474.307 22
11474.817 18
11475.326 29
11475.835 27
11476.344 32
11476.853 27
11477.362 30
11477.871 29
11478.380 28
11478.890 24
11479.399 17
11479.908 30
11480.417 37
11480.926 36
11481.436 32
11481.945 26
11482.454 26
11482.963 35
11483.473 37
11483.982 27
11484.491 24
11485.001 22
11485.510 14
11486.019 19
11486.529 37
11487.038 32
11487.547 22
11488.057 19
11488.566 17
11489.075 23
11489.585 33
11490.094 27
11490.604 30
11491.113 37
11491.623 33
11492.132 34
11492.641 28
11493.151 23
11493.660 27
11494.170 46
11494.680 56
11495.189 60
11495.699 45
11496.208 30
11496.718 28
11497.227 24
11497.737 21
11498.246 28
11498.756 26
11499.266 27
11499.775 29
11500.285 16
11500.795 22
11501.304 30
11501.814 35
11502.324 24
11502.833 21
11503.343 15
11503.853 20
11504.363 17
11504.872 31
11505.382 29
11505.892 25
11506.402 32
11506.911 25
11507.421 25
11507.931 30
11508.441 37
11508.951 21
11509.461 16
11509.970 19
11510.480 31
11510.990 36
11511.500 42
11512.010 29
11512.520 31
11513.030 30
11513.540 29
11514.050 40
11514.560 33
11515.070 27
11515.580 20
11516.090 25
11516.600 28
11517.110 23
11517.620 16
11518.130 11
11518.640 22
11519.150 23
11519.660 26
11520.170 23
11520.680 30
11521.190 34
11521.700 31
11522.210 35
11522.721 28
11523.231 31
11523.741 31
11524.251 27
11524.761 32
11525.271 29
11525.782 39
11526.292 26
11526.802 12
11527.312 14
11527.823 19
11528.333 32
11528.843 32
11529.353 33
11529.864 38
11530.374 34
11530.884 35
11531.395 29
11531.905 38
11532.415 57
11532.926 40
11533.436 21
11533.947 27
11534.457 38
11534.967 38
11535.478 27
11535.988 13
11536.499 26
11537.009 24
11537.520 28
11538.030 20
11538.541 29
11539.051 22
11539.562 27
11540.072 25
11540.583 24
11541.093 22
11541.604 12
11542.114 16
11542.625 16
11543.136 12
11543.646 28
11544.157 23
11544.667 15
11545.178 24
11545.689 28
11546.199 30
11546.710 28
11547.221 35
11547.731 17
11548.242 27
11548.753 29
11549.264 26
11549.774 20
11550.285 16
11550.796 25
11551.307 29
11551.817 19
11552.328 21
11552.839 20
11553.350 43
11553.861 53
11554.372 43
11554.882 46
11555.393 45
11555.904 36
11556.415 30
11556.926 18
11557.437 17
11557.948 21
11558.459 17
11558.970 20
11559.481 30
11559.992 48
11560.503 31
11561.014 34
11561.525 33
11562.036 32
11562.547 25
11563.058 19
11563.569 12
11564.080 12
11564.591 22
11565.102 31
11565.613 43
11566.124 35
11566.635 31
11567.146 27
11567.657 26
11568.169 30
11568.680 32
11569.191 20
11569.702 16
11570.213 24
11570.724 24
11571.236 28
11571.747 31
11572.258 18
11572.769 14
11573.281 18
11573.792 29
11574.303 24
11574.815 27
11575.326 33
11575.837 35
11576.348 34
11576.860 16
11577.371 12
11577.883 19
11578.394 23
11578.905 23
11579.417 25
11579.928 22
11580.440 32
11580.951 31
11581.462 28
11581.974 21
11582.485 21
11582.997 15
11583.508 23
11584.020 24
11584.531 26
11585.043 18
11585.554 26
11586.066 34
11586.577 28
11587.089 27
11587.601 30
11588.112 31
11588.624 38
11589.135 33
11589.647 28
11590.159 34
11590.670 38
11591.182 44
11591.694 37
11592.205 28
11592.717 25
11593.229 29
11593.740 25
11594.252 26
11594.764 28
11595.276 40
11595.787 43
11596.299 27
11596.811 20
11597.323 22
11597.834 25
11598.346 20
11598.858 22
11599.370 25
11599.882 24
11600.394 26
11600.906 23
11601.417 14
11601.929 9
11602.441 13
11602.953 17
11603.465 23
11603.977 33
11604.489 17
11605.001 14
11605.513 34
11606.025 41
11606.537 38
11607.049 20
11607.561 19
11608.073 26
11608.585 31
11609.097 24
11609.609 34
11610.121 37
11610.633 34
11611.145 61
11611.657 49
11612.170 23
11612.682 44
11613.194 39
11613.706 32
11614.218 30
11614.730 36
11615.243 29
11615.755 42
11616.267 32
11616.779 28
11617.291 25
11617.804 22
11618.316 15
11618.828 21
11619.340 31
11619.853 24
11620.365 23
11620.877 20
11621.390 26
11621.902 34
11622.414 37
11622.927 27
11623.439 31
11623.951 26
11624.464 30
11624.976 20
11625.489 12
11626.001 19
11626.513 18
11627.026 39
11627.538 34
11628.051 27
11628.563 16
11629.076 9
11629.588 20
11630.101 42
11630.613 36
11631.126 43
11631.638 32
11632.151 33
11632.664 34
11633.176 25
11633.689 29
11634.201 33
11634.714 30
11635.227 19
11635.739 24
11636.252 31
11636.765 32
11637.277 22
11637.790 17
11638.303 17
11638.815 21
11639.328 20
11639.841 32
11640.354 24
11640.866 14
11641.379 16
11641.892 14
11642.405 24
11642.917 26
11643.430 29
11643.943 21
11644.456 18
11644.969 17
11645.482 35
11645.994 29
11646.507 31
11647.020 29
11647.533 27
11648.046 29
11648.559 25
11649.072 19
11649.585 34
11650.098 42
11650.611 42
11651.124 23
11651.637 20
11652.150 17
11652.663 17
11653.176 23
11653.689 15
11654.202 20
11654.715 25
11655.228 29
11655.741 26
11656.254 32
11656.767 18
11657.280 11
11657.793 21
11658.307 26
11658.820 23
11659.333 15
11659.846 19
11660.359 9
11660.872 31
11661.386 27
11661.899 40
11662.412 43
11662.925 24
11663.439 19
11663.952 16
11664.465 19
11664.978 15
11665.492 12
11666.005 23
11666.518 34
11667.032 27
11667.545 37
11668.058 26
11668.572 14
11669.085 19
11669.598 25
11670.112 21
11670.625 27
11671.139 28
11671.652 23
11672.165 31
11672.679 26
11673.192 26
11673.706 24
11674.219 20
11674.733 30
11675.246 29
11675.760 33
11676.273 28
11676.787 10
11677.301 23
11677.814 30
11678.328 20
11678.841 32
11679.355 54
11679.868 40
11680.382 35
11680.896 22
11681.409 22
11681.923 46
11682.437 28
11682.950 23
11683.464 14
11683.978 17
11684.491 20
11685.005 20
11685.519 36
11686.033 18
11686.546 10
11687.060 17
11687.574 20
11688.088 13
11688.602 11
11689.115 29
11689.629 30
11690.143 38
11690.657 36
11691.171 24
11691.685 24
11692.198 11
11692.712 32
11693.226 16
11693.740 25
11694.254 28
11694.768 21
11695.282 15
11695.796 22
11696.310 23
11696.824 28
11697.338 26
11697.852 25
11698.366 29
11698.880 24
11699.394 14
11699.908 23
11700.422 36
11700.936 23
11701.450 24
11701.964 14
11702.478 7
11702.993 21
11703.507 19
11704.021 6
11704.535 10
11705.049 19
11705.563 30
11706.078 24
11706.592 18
11707.106 19
11707.620 16
11708.134 18
11708.649 20
11709.163 14
11709.677 34
11710.191 29
11710.706 28
11711.220 40
11711.734 39
11712.249 47
11712.763 32
11713.277 18
11713.792 24
11714.306 31
11714.820 29
11715.335 20
11715.849 25
11716.364 32
11716.878 39
11717.392 25
11717.907 29
11718.421 19
11718.936 28
11719.450 30
11719.965 28
11720.479 38
11720.994 38
11721.508 40
11722.023 45
11722.537 39
11723.052 37
11723.567 33
11724.081 27
11724.596 23
11725.110 37
11725.625 42
11726.140 37
11726.654 30
11727.169 42
11727.684 29
11728.198 38
11728.713 41
11729.228 39
11729.742 21
11730.257 13
11730.772 22
11731.286 16
11731.801 13
11732.316 25
11732.831 23
11733.346 16
11733.860 29
11734.375 39
11734.890 24
11735.405 18
11735.920 30
11736.434 25
11736.949 32
11737.464 49
11737.979 43
11738.494 35
11739.009 18
11739.524 20
11740.039 26
11740.554 27
11741.069 26
11741.584 24
11742.099 17
11742.614 26
11743.129 33
11743.644 34
11744.159 30
11744.674 30
11745.189 24
11745.704 20
11746.219 16
11746.734 23
11747.249 13
11747.764 26
11748.279 31
11748.794 22
11749.309 19
11749.825 19
11750.340 19
11750.855 28
11751.370 36
11751.885 26
11752.401 28
11752.916 34
11753.431 34
11753.946 20
11754.461 22
11754.977 25
11755.492 24
11756.007 15
11756.523 17
11757.038 23
11757.553 25
11758.068 25
11758.584 26
11759.099 26
11759.615 22
11760.130 26
11760.645 32
11761.161 28
11761.676 28
11762.192 15
11762.707 16
11763.222 24
11763.738 9
11764.253 16
11764.769 22
11765.284 26
11765.800 22
11766.315 22
11766.831 26
11767.346 22
11767.862 39
11768.377 32
11768.893 27
11769.409 27
11769.924 27
11770.440 31
11770.955 20
11771.471 22
11771.987 25
11772.502 20
11773.018 15
11773.534 21
11774.049 38
11774.565 31
11775.081 23
11775.596 15
11776.112 19
11776.628 19
11777.144 32
11777.659 17
11778.175 11
11778.691 26
11779.207 27
11779.722 25
11780.238 34
11780.754 44
11781.270 29
11781.786 28
11782.302 28
11782.817 21
11783.333 25
11783.849 26
11784.365 34
11784.881 32
11785.397 29
11785.913 18
11786.429 26
11786.945 18
11787.461 25
11787.977 26
11788.493 38
11789.009 29
11789.525 29
11790.041 22
11790.557 21
11791.073 23
11791.589 17
11792.105 9
11792.621 17
11793.137 24
11793.653 22
11794.169 17
11794.686 10
11795.202 8
11795.718 12
11796.234 19
11796.750 24
11797.266 35
11797.783 30
11798.299 26
11798.815 31
11799.331 26
11799.847 29
11800.364 31
11800.880 28
11801.396 15
11801.913 16
11802.429 14
11802.945 14
11803.461 15
11803.978 26
11804.494 22
11805.010 23
11805.527 17
11806.043 12
11806.560 10
11807.076 18
11807.592 22
11808.109 30
11808.625 28
11809.142 24
11809.658 24
11810.175 12
11810.691 19
11811.208 17
11811.724 20
11812.241 33
11812.757 20
11813.274 31
11813.790 36
11814.307 26
11814.823 20
11815.340 33
11815.857 43
11816.373 45
11816.890 35
11817.406 31
11817.923 38
11818.440 30
11818.956 30
11819.473 34
11819.990 28
11820.506 18
11821.023 9
11821.540 21
11822.056 26
11822.573 30
11823.090 21
11823.607 14
11824.124 13
11824.640 20
11825.157 23
11825.674 40
11826.191 25
11826.708 24
11827.224 24
11827.741 33
11828.258 25
11828.775 37
11829.292 23
11829.809 24
11830.326 27
11830.843 14
11831.360 9
11831.876 11
11832.393 9
11832.910 19
11833.427 22
11833.944 22
11834.461 18
11834.978 18
11835.495 12
11836.012 18
11836.529 27
11837.046 16
11837.564 22
11838.081 37
11838.598 25
11839.115 37
11839.632 32
11840.149 34
11840.666 26
11841.183 26
11841.700 29
11842.218 29
11842.735 30
11843.252 25
11843.769 21
11844.286 19
11844.804 22
11845.321 26
11845.838 18
11846.355 20
11846.873 20
11847.390 25
11847.907 27
11848.425 24
11848.942 9
11849.459 11
11849.977 11
11850.494 20
11851.011 15
11851.529 14
11852.046 21
11852.563 20
11853.081 16
11853.598 30
11854.116 35
11854.633 40
11855.151 40
11855.668 24
11856.185 10
11856.703 12
11857.220 11
11857.738 20
11858.255 24
11858.773 18
11859.291 27
11859.808 32
11860.326 21
11860.843 23
11861.361 18
11861.878 14
11862.396 28
11862.914 32
11863.431 32
11863.949 29
11864.467 22
11864.984 24
11865.502 25
11866.020 22
11866.537 28
11867.055 28
11867.573 24
11868.090 25
11868.608 27
11869.126 33
11869.644 43
11870.161 35
11870.679 29
11871.197 33
11871.715 30
11872.233 25
11872.751 21
11873.268 16
11873.786 14
11874.304 29
11874.822 23
11875.340 24
11875.858 15
11876.376 28
11876.894 25
11877.412 19
11877.929 14
11878.447 11
11878.965 14
11879.483 15
11880.001 13
11880.519 19
11881.037 26
11881.555 25
11882.073 21
11882.591 18
11883.110 16
11883.628 17
11884.146 31
11884.664 33
11885.182 32
11885.700 23
11886.218 25
11886.736 17
11887.254 10
11887.773 4
11888.291 21
11888.809 30
11889.327 26
11889.845 28
11890.364 27
11890.882 38
11891.400 34
11891.918 31
11892.437 24
11892.955 21
11893.473 20
11893.991 25
11894.510 19
11895.028 29
11895.546 23
11896.065 15
11896.583 27
11897.101 30
11897.620 34
11898.138 19
11898.657 12
11899.175 17
11899.693 30
11900.212 19
11900.730 18
11901.249 9
11901.767 28
11902.286 36
11902.804 35
11903.323 25
11903.841 18
11904.360 34
11904.878 32
11905.397 20
11905.915 17
11906.434 23
11906.952 16
11907.471 20
11907.990 17
11908.508 7
11909.027 18
11909.546 34
11910.064 32
11910.583 27
11911.102 38
11911.620 39
11912.139 39
11912.658 24
11913.176 14
11913.695 13
11914.214 28
11914.733 34
11915.251 30
11915.770 21
11916.289 14
11916.808 12
11917.326 15
11917.845 11
11918.364 16
11918.883 17
11919.402 16
11919.921 10
11920.440 22
11920.958 19
11921.477 26
11921.996 19
11922.515 22
11923.034 28
11923.553 31
11924.072 19
11924.591 14
11925.110 20
11925.629 21
11926.148 18
11926.667 10
11927.186 10
11927.705 34
11928.224 31
11928.743 29
11929.262 35
11929.781 22
11930.300 17
11930.819 9
11931.338 14
11931.858 8
11932.377 14
11932.896 25
11933.415 40
11933.934 38
11934.453 21
11934.973 35
11935.492 35
11936.011 37
11936.530 31
11937.049 24
11937.569 19
11938.088 32
11938.607 28
11939.126 24
11939.646 28
11940.165 21
11940.684 16
11941.204 16
11941.723 19
11942.242 40
11942.762 37
11943.281 42
11943.800 31
11944.320 15
11944.839 16
11945.359 25
11945.878 15
11946.398 16
11946.917 27
11947.436 20
11947.956 27
11948.475 26
11948.995 30
11949.514 22
11950.034 27
11950.553 24
11951.073 42
11951.593 36
11952.112 22
11952.632 24
11953.151 9
11953.671 16
11954.190 28
11954.710 29
11955.230 32
11955.749 23
11956.269 17
11956.789 26
11957.308 22
11957.828 11
11958.348 5
11958.867 13
11959.387 18
11959.907 28
11960.427 21
11960.946 15
11961.466 14
11961.986 18
11962.506 23
11963.025 16
11963.545 32
11964.065 34
11964.585 23
11965.105 31
11965.625 23
11966.145 23
11966.664 19
11967.184 22
11967.704 23
11968.224 35
11968.744 25
11969.264 15
11969.784 19
11970.304 27
11970.824 38
11971.344 32
11971.864 19
11972.384 25
11972.904 19
11973.424 19
11973.944 24
11974.464 31
11974.984 24
11975.504 24
11976.024 16
11976.544 16
11977.064 22
11977.584 18
11978.105 16
11978.625 18
11979.145 17
11979.665 24
11980.185 25
11980.705 24
11981.226 26
11981.746 23
11982.266 27
11982.786 38
11983.306 28
11983.827 23
11984.347 14
11984.867 17
11985.388 21
11985.908 25
11986.428 32
11986.948 19
11987.469 10
11987.989 21
11988.509 21
11989.030 23
11989.550 24
11990.071 24
11990.591 41
11991.111 56
11991.632 33
11992.152 15
11992.673 15
11993.193 11
11993.714 19
11994.234 36
11994.755 25
11995.275 29
11995.796 26
11996.316 31
11996.837 34
11997.357 23
11997.878 14
11998.398 12
11998.919 22
11999.439 30
11999.960 37
12000.481 37
12001.001 39
12001.522 40
12002.043 33
12002.563 20
12003.084 5
12003.605 18
12004.125 31
12004.646 40
12005.167 41
12005.687 35
12006.208 32
12006.729 20
12007.250 25
12007.770 20
12008.291 20
12008.812 27
12009.333 19
12009.854 16
12010.374 12
12010.895 14
12011.416 14
12011.937 18
12012.458 25
12012.979 23
12013.500 31
12014.021 42
12014.541 20
12015.062 12
12015.583 18
12016.104 14
12016.625 19
12017.146 18
12017.667 14
12018.188 18
12018.709 19
12019.230 13
12019.751 22
12020.272 19
12020.793 22
12021.314 30
12021.835 25
12022.357 33
12022.878 28
12023.399 17
12023.920 8
12024.441 12
12024.962 17
12025.483 22
12026.004 17
12026.526 20
12027.047 13
12027.568 8
12028.089 20
12028.610 35
12029.132 28
12029.653 23
12030.174 25
12030.695 32
12031.217 29
12031.738 18
12032.259 18
12032.781 16
12033.302 17
12033.823 25
12034.345 22
12034.866 27
12035.387 25
12035.909 26
12036.430 15
12036.952 14
12037.473 22
12037.994 21
12038.516 17
12039.037 27
12039.559 34
12040.080 35
12040.602 30
12041.123 27
12041.645 27
12042.166 25
12042.688 32
12043.209 19
12043.731 22
12044.252 22
12044.774 18
12045.296 26
12045.817 39
12046.339 45
12046.860 41
12047.382 30
12047.904 28
12048.425 28
12048.947 27
12049.469 20
12049.990 14
12050.512 23
12051.034 18
12051.555 17
12052.077 26
12052.599 36
12053.121 23
12053.642 23
12054.164 23
12054.686 17
12055.208 22
12055.730 25
12056.251 15
12056.773 23
12057.295 13
12057.817 11
12058.339 12
12058.861 21
12059.383 30
12059.904 29
12060.426 39
12060.948 22
12061.470 25
12061.992 13
12062.514 21
12063.036 22
12063.558 17
12064.080 8
12064.602 16
12065.124 19
12065.646 8
12066.168 10
12066.690 21
12067.212 22
12067.734 26
12068.256 29
12068.778 33
12069.301 26
12069.823 24
12070.345 29
12070.867 23
12071.389 13
12071.911 20
12072.433 19
12072.956 19
12073.478 34
12074.000 35
12074.522 18
12075.044 13
12075.567 17
12076.089 21
12076.611 10
12077.133 24
12077.656 30
12078.178 19
12078.700 26
12079.223 33
12079.745 38
12080.267 34
12080.790 16
12081.312 17
12081.834 15
12082.357 22
12082.879 17
12083.402 23
12083.924 22
12084.446 24
12084.969 17
12085.491 15
12086.014 21
12086.536 32
12087.059 28
12087.581 20
12088.104 15
12088.626 15
12089.149 14
12089.671 14
12090.194 15
12090.716 12
12091.239 20
12091.762 25
12092.284 18
12092.807 18
12093.329 22
12093.852 20
12094.375 30
12094.897 34
12095.420 28
12095.943 27
12096.465 23
12096.988 26
12097.511 20
12098.034 12
12098.556 21
12099.079 28
12099.602 23
12100.125 19
12100.647 27
12101.170 24
12101.693 23
12102.216 17
12102.739 24
12103.261 27
12103.784 27
12104.307 28
12104.830 26
12105.353 16
12105.876 15
12106.399 25
12106.922 27
12107.445 20
12107.967 14
12108.490 15
12109.013 14
12109.536 22
12110.059 17
12110.582 18
12111.105 22
12111.628 11
12112.151 11
12112.674 15
12113.197 19
12113.721 26
12114.244 26
12114.767 29
12115.290 17
12115.813 17
12116.336 8
12116.859 21
12117.382 29
12117.905 27
12118.429 24
12118.952 35
12119.475 26
12119.998 32
12120.521 39
12121.045 22
12121.568 25
12122.091 21
12122.614 29
12123.138 16
12123.661 12
12124.184 11
12124.707 19
12125.231 24
12125.754 10
12126.277 11
12126.801 14
12127.324 11
12127.847 13
12128.371 32
12128.894 32
12129.418 22
12129.941 25
12130.464 17
12130.988 21
12131.511 20
12132.035 19
12132.558 37
12133.082 30
12133.605 31
12134.129 21
12134.652 12
12135.176 21
12135.699 29
12136.223 18
12136.746 22
12137.270 27
12137.794 21
12138.317 19
12138.841 14
12139.364 22
12139.888 24
12140.412 24
12140.935 16
12141.459 22
12141.983 22
12142.506 23
12143.030 16
12143.554 17
12144.077 17
12144.601 22
12145.125 28
12145.649 31
12146.172 26
12146.696 34
12147.220 25
12147.744 23
12148.268 22
12148.791 18
12149.315 17
12149.839 20
12150.363 23
12150.887 29
12151.411 28
12151.935 21
12152.458 15
12152.982 20
12153.506 21
12154.030 17
12154.554 15
12155.078 10
12155.602 8
12156.126 32
12156.650 29
12157.174 27
12157.698 10
12158.222 16
12158.746 36
12159.270 22
12159.794 23
12160.318 18
12160.842 15
12161.366 22
12161.891 22
12162.415 25
12162.939 23
12163.463 12
12163.987 13
12164.511 20
12165.035 19
12165.560 16
12166.084 25
12166.608 27
12167.132 15
12167.656 14
12168.181 15
12168.705 14
12169.229 20
12169.753 13
12170.278 30
12170.802 38
12171.326 33
12171.851 30
12172.375 28
12172.899 28
12173.424 20
12173.948 24
12174.472 24
12174.997 15
12175.521 20
12176.046 34
12176.570 24
12177.094 22
12177.619 27
12178.143 20
12178.668 29
12179.192 19
12179.717 11
12180.241 12
12180.766 11
12181.290 17
12181.815 7
12182.339 12
12182.864 18
12183.388 20
12183.913 29
12184.438 32
12184.962 32
12185.487 27
12186.011 27
12186.536 19
12187.061 25
12187.585 37
12188.110 32
12188.635 35
12189.159 37
12189.684 17
12190.209 10
12190.734 28
12191.258 29
12191.783 19
12192.308 25
12192.833 22
12193.357 34
12193.882 26
12194.407 17
12194.932 16
12195.457 11
12195.981 15
12196.506 10
12197.031 22
12197.556 21
12198.081 30
12198.606 23
12199.131 27
12199.656 45
12200.180 38
12200.705 29
12201.230 29
12201.755 24
12202.280 35
12202.805 35
12203.330 40
12203.855 31
12204.380 27
12204.905 25
12205.430 19
12205.955 13
12206.480 18
12207.006 29
12207.531 17
12208.056 18
12208.581 28
12209.106 24
12209.631 23
12210.156 26
12210.681 24
12211.206 20
12211.732 25
12212.257 18
12212.782 21
12213.307 15
12213.832 18
12214.358 20
12214.883 12
12215.408 9
12215.933 21
12216.459 20
12216.984 17
12217.509 18
12218.035 17
12218.560 10
12219.085 14
12219.611 24
12220.136 25
12220.661 13
12221.187 26
12221.712 20
12222.238 24
12222.763 25
12223.288 26
12223.814 31
12224.339 35
12224.865 21
12225.390 17
12225.916 11
12226.441 18
12226.967 18
12227.492 14
12228.018 11
12228.543 12
12229.069 12
12229.594 25
12230.120 35
12230.645 28
12231.171 27
12231.697 25
12232.222 17
12232.748 17
12233.274 30
12233.799 31
12234.325 23
12234.851 20
12235.376 22
12235.902 19
12236.428 22
12236.953 19
12237.479 17
12238.005 10
12238.531 9
12239.056 8
12239.582 10
12240.108 16
12240.634 25
12241.159 22
12241.685 23
12242.211 29
12242.737 19
12243.263 27
12243.789 28
12244.315 23
12244.840 23
12245.366 14
12245.892 22
12246.418 42
12246.944 32
12247.470 32
12247.996 29
12248.522 23
12249.048 19
12249.574 19
12250.100 28
12250.626 29
12251.152 27
12251.678 11
12252.204 19
12252.730 20
12253.256 20
12253.782 14
12254.308 15
12254.834 34
12255.360 29
12255.887 23
12256.413 24
12256.939 22
12257.465 17
12257.991 25
12258.517 46
12259.044 29
12259.570 14
12260.096 26
12260.622 26
12261.148 26
12261.675 17
12262.201 19
12262.727 22
12263.254 16
12263.780 34
12264.306 29
12264.832 17
12265.359 22
12265.885 20
12266.411 22
12266.938 27
12267.464 28
12267.991 26
12268.517 46
12269.043 41
12269.570 31
12270.096 25
12270.623 14
12271.149 19
12271.676 19
12272.202 35
12272.728 34
12273.255 22
12273.781 29
12274.308 22
12274.835 9
12275.361 17
12275.888 20
12276.414 23
12276.941 11
12277.467 17
12277.994 29
12278.521 26
12279.047 23
12279.574 21
12280.100 19
12280.627 22
12281.154 25
12281.680 35
12282.207 43
12282.734 39
12283.261 35
12283.787 29
12284.314 16
12284.841 20
12285.367 6
12285.894 17
12286.421 15
12286.948 18
12287.475 17
12288.001 16
12288.528 14
12289.055 18
12289.582 15
12290.109 8
12290.636 14
12291.163 15
12291.689 19
12292.216 15
12292.743 6
12293.270 25
12293.797 21
12294.324 21
12294.851 31
12295.378 27
12295.905 19
12296.432 21
12296.959 30
12297.486 25
12298.013 16
12298.540 11
12299.067 17
12299.594 28
12300.121 20
12300.648 14
12301.175 20
12301.703 36
12302.230 25
12302.757 24
12303.284 15
12303.811 14
12304.338 15
12304.865 28
12305.393 24
12305.920 19
12306.447 15
12306.974 28
12307.501 19
12308.029 32
12308.556 19
12309.083 12
12309.610 11
12310.138 19
12310.665 13
12311.192 15
12311.720 15
12312.247 10
12312.774 8
12313.302 10
12313.829 13
12314.356 9
12314.884 16
12315.411 28
12315.939 22
12316.466 14
12316.993 14
12317.521 10
12318.048 25
12318.576 34
12319.103 34
12319.631 37
12320.158 32
12320.686 32
12321.213 31
12321.741 20
12322.268 21
12322.796 44
12323.324 55
12323.851 40
12324.379 33
12324.906 35
12325.434 32
12325.962 29
12326.489 28
12327.017 24
12327.544 21
12328.072 15
12328.600 13
12329.128 15
12329.655 16
12330.183 23
12330.711 27
12331.238 26
12331.766 24
12332.294 22
12332.822 19
12333.349 28
12333.877 29
12334.405 23
12334.933 42
12335.461 45
12335.989 24
12336.516 21
12337.044 20
12337.572 20
12338.100 23
12338.628 11
12339.156 12
12339.684 13
12340.212 16
12340.740 12
12341.268 12
12341.796 21
12342.324 17
12342.851 20
12343.379 25
12343.908 41
12344.436 39
12344.964 26
12345.492 22
12346.020 11
12346.548 12
12347.076 14
12347.604 16
12348.132 13
12348.660 24
12349.188 22
12349.716 20
12350.244 12
12350.773 20
12351.301 27
12351.829 23
12352.357 22
12352.885 21
12353.414 24
12353.942 31
12354.470 27
12354.998 35
12355.527 40
12356.055 44
12356.583 48
12357.111 48
12357.640 37
12358.168 31
12358.696 24
12359.225 21
12359.753 28
12360.281 26
12360.810 28
12361.338 48
12361.867 60
12362.395 53
12362.923 46
12363.452 44
12363.980 24
12364.509 30
12365.037 37
12365.566 28
12366.094 40
12366.623 25
12367.151 24
12367.680 20
12368.208 16
12368.737 22
12369.265 24
12369.794 35
12370.322 34
12370.851 23
12371.380 29
12371.908 46
12372.437 29
12372.965 31
12373.494 32
12374.023 19
12374.551 17
12375.080 19
12375.609 40
12376.137 34
12376.666 31
12377.195 26
12377.724 13
12378.252 15
12378.781 24
12379.310 21
12379.839 14
12380.367 23
12380.896 20
12381.425 29
12381.954 27
12382.483 21
12383.011 26
12383.540 24
12384.069 33
12384.598 27
12385.127 14
12385.656 19
12386.185 16
12386.714 27
12387.243 37
12387.772 14
12388.301 20
12388.830 22
12389.358 19
12389.887 18
12390.416 22
12390.945 28
12391.475 34
12392.004 24
12392.533 20
12393.062 22
12393.591 31
12394.120 38
12394.649 36
12395.178 32
12395.707 31
12396.236 35
12396.765 33
12397.295 16
12397.824 20
12398.353 17
12398.882 28
12399.411 20
12399.940 23
12400.470 40
12400.999 41
12401.528 33
12402.057 24
12402.587 27
12403.116 28
12403.645 16
12404.175 11
12404.704 14
12405.233 27
12405.762 28
12406.292 28
12406.821 33
12407.351 25
12407.880 20
12408.409 16
12408.939 15
12409.468 11
12409.998 17
12410.527 9
12411.056 9
12411.586 20
12412.115 36
12412.645 30
12413.174 22
12413.704 22
12414.233 18
12414.763 43
12415.292 42
12415.822 27
12416.351 28
12416.881 14
12417.411 11
12417.940 21
12418.470 21
12418.999 29
12419.529 23
12420.059 38
12420.588 39
12421.118 26
12421.648 11
12422.177 13
12422.707 12
12423.237 19
12423.766 27
12424.296 17
12424.826 11
12425.356 20
12425.885 25
12426.415 22
12426.945 27
12427.475 21
12428.005 17
12428.534 16
12429.064 21
12429.594 15
12430.124 26
12430.654 27
12431.184 34
12431.713 21
12432.243 26
12432.773 25
12433.303 36
12433.833 44
12434.363 29
12434.893 30
12435.423 14
12435.953 24
12436.483 25
12437.013 32
12437.543 29
12438.073 10
12438.603 13
12439.133 12
12439.663 15
12440.193 30
12440.723 30
12441.253 13
12441.783 22
12442.313 18
12442.844 13
12443.374 17
12443.904 20
12444.434 22
12444.964 21
12445.494 27
12446.025 25
12446.555 32
12447.085 22
12447.615 28
12448.145 28
12448.676 24
12449.206 11
12449.736 14
12450.266 31
12450.797 24
12451.327 15
12451.857 28
12452.388 25
12452.918 18
12453.448 19
12453.979 20
12454.509 20
12455.039 8
12455.570 10
12456.100 15
12456.631 9
12457.161 12
12457.692 13
12458.222 21
12458.752 21
12459.283 11
12459.813 8
12460.344 16
12460.874 30
12461.405 33
12461.935 26
12462.466 28
12462.997 19
12463.527 16
12464.058 13
12464.588 20
12465.119 12
12465.649 16
12466.180 17
12466.711 13
12467.241 15
12467.772 18
12468.303 29
12468.833 39
12469.364 39
12469.895 28
12470.425 28
12470.956 26
12471.487 22
12472.018 19
12472.548 26
12473.079 21
12473.610 16
12474.141 19
12474.672 23
12475.202 14
12475.733 20
12476.264 18
12476.795 10
12477.326 7
12477.857 20
12478.387 25
12478.918 13
12479.449 9
12479.980 24
12480.511 23
12481.042 30
12481.573 24
12482.104 33
12482.635 23
12483.166 24
12483.697 19
12484.228 16
12484.759 17
12485.290 16
12485.821 28
12486.352 27
12486.883 24
12487.414 14
12487.945 24
12488.476 20
12489.007 17
12489.538 14
12490.070 17
12490.601 22
12491.132 30
12491.663 28
12492.194 21
12492.725 21
12493.257 18
12493.788 14
12494.319 16
12494.850 24
12495.381 24
12495.913 15
12496.444 9
12496.975 19
12497.506 13
12498.038 28
12498.569 21
12499.100 15
12499.632 11
12500.163 13
12500.694 5
12501.226 4
12501.757 14
12502.289 24
12502.820 31
12503.351 22
12503.883 13
12504.414 17
12504.946 24
12505.477 29
12506.009 14
12506.540 13
12507.072 28
12507.603 25
12508.135 12
12508.666 4
12509.198 12
12509.729 13
12510.261 28
12510.792 34
12511.324 28
12511.855 24
12512.387 29
12512.919 23
12513.450 18
12513.982 18
12514.514 18
12515.045 14
12515.577 15
12516.109 18
12516.640 16
12517.172 20
12517.704 19
12518.235 31
12518.767 28
12519.299 29
12519.831 30
12520.362 34
12520.894 25
12521.426 18
12521.958 18
12522.490 19
12523.021 25
12523.553 27
12524.085 13
12524.617 15
12525.149 20
12525.681 10
12526.213 15
12526.744 6
12527.276 10
12527.808 30
12528.340 28
12528.872 24
12529.404 31
12529.936 28
12530.468 27
12531.000 16
12531.532 13
12532.064 13
12532.596 17
12533.128 13
12533.660 13
12534.192 17
12534.724 18
12535.256 15
12535.789 16
12536.321 19
12536.853 15
12537.385 17
12537.917 22
12538.449 24
12538.981 14
12539.514 13
12540.046 19
12540.578 19
12541.110 22
12541.642 26
12542.175 33
12542.707 25
12543.239 20
12543.771 10
12544.304 39
12544.836 31
12545.368 28
12545.901 21
12546.433 13
12546.965 27
12547.498 29
12548.030 23
12548.562 13
12549.095 17
12549.627 33
12550.159 25
12550.692 20
12551.224 10
12551.757 14
12552.289 14
12552.822 12
12553.354 27
12553.887 22
12554.419 20
12554.952 10
12555.484 26
12556.017 23
12556.549 35
12557.082 26
12557.614 29
12558.147 23
12558.679 15
12559.212 14
12559.745 15
12560.277 12
12560.810 10
12561.343 8
12561.875 17
12562.408 17
12562.940 16
12563.473 20
12564.006 26
12564.539 14
12565.071 17
12565.604 25
12566.137 24
12566.670 23
12567.202 12
12567.735 17
12568.268 10
12568.801 22
12569.333 39
12569.866 32
12570.399 32
12570.932 26
12571.465 34
12571.998 30
12572.531 28
12573.063 19
12573.596 18
12574.129 15
12574.662 17
12575.195 27
12575.728 19
12576.261 16
12576.794 22
12577.327 24
12577.860 18
12578.393 26
12578.926 22
12579.459 24
12579.992 23
12580.525 26
12581.058 51
12581.591 31
12582.124 24
12582.657 25
12583.190 25
12583.724 27
12584.257 18
12584.790 26
12585.323 18
12585.856 24
12586.389 27
12586.922 24
12587.456 14
12587.989 26
12588.522 32
12589.055 29
12589.589 28
12590.122 25
12590.655 42
12591.188 35
12591.722 23
12592.255 26
12592.788 20
12593.321 14
12593.855 19
12594.388 22
12594.922 21
12595.455 23
12595.988 26
12596.522 12
12597.055 8
12597.588 17
12598.122 12
12598.655 15
12599.189 9
12599.722 16
12600.256 24
12600.789 24
12601.323 25
12601.856 25
12602.390 15
12602.923 10
12603.457 20
12603.990 20
12604.524 15
12605.057 15
12605.591 16
12606.124 20
12606.658 21
12607.192 12
12607.725 10
12608.259 10
12608.793 15
12609.326 20
12609.860 35
12610.394 29
12610.927 28
12611.461 18
12611.995 15
12612.528 10
12613.062 15
12613.596 6
12614.130 16
12614.663 34
12615.197 26
12615.731 16
12616.265 13
12616.799 16
12617.332 16
12617.866 30
12618.400 33
12618.934 15
12619.468 15
12620.002 26
12620.536 20
12621.070 30
12621.603 22
12622.137 19
12622.671 17
12623.205 15
12623.739 28
12624.273 32
12624.807 15
12625.341 14
12625.875 18
12626.409 18
12626.943 17
12627.477 8
12628.011 14
12628.545 7
12629.079 16
12629.613 20
12630.148 22
12630.682 26
12631.216 14
12631.750 13
12632.284 9
12632.818 5
12633.352 25
12633.887 30
12634.421 19
12634.955 24
12635.489 20
12636.023 7
12636.558 5
12637.092 5
12637.626 19
12638.160 16
12638.695 12
12639.229 13
12639.763 11
12640.298 5
12640.832 17
12641.366 24
12641.901 16
12642.435 15
12642.969 19
12643.504 7
12644.038 9
12644.572 14
12645.107 35
12645.641 46
12646.176 38
12646.710 31
12647.245 21
12647.779 15
12648.314 7
12648.848 12
12649.383 19
12649.917 29
12650.452 26
12650.986 24
12651.521 29
12652.055 24
12652.590 12
12653.124 31
12653.659 36
12654.194 21
12654.728 17
12655.263 13
12655.797 22
12656.332 24
12656.867 12
12657.401 10
12657.936 11
12658.471 19
12659.006 7
12659.540 14
12660.075 17
12660.610 14
12661.144 15
12661.679 19
12662.214 29
12662.749 30
12663.284 18
12663.818 19
12664.353 22
12664.888 12
12665.423 11
12665.958 22
12666.493 27
12667.027 21
12667.562 24
12668.097 12
12668.632 17
12669.167 10
12669.702 19
12670.237 24
12670.772 20
12671.307 16
12671.842 18
12672.377 23
12672.912 22
12673.447 22
12673.982 33
12674.517 18
12675.052 17
12675.587 15
12676.122 5
12676.657 10
12677.192 17
12677.727 13
12678.262 12
12678.798 17
12679.333 17
12679.868 25
12680.403 19
12680.938 9
12681.473 16
12682.009 11
12682.544 21
12683.079 29
12683.614 31
12684.149 22
12684.685 17
12685.220 21
12685.755 25
12686.290 30
12686.826 26
12687.361 28
12687.896 26
12688.432 18
12688.967 14
12689.502 4
12690.038 9
12690.573 31
12691.109 32
12691.644 30
12692.179 25
12692.715 21
12693.250 10
12693.786 19
12694.321 19
12694.857 17
12695.392 17
12695.927 21
12696.463 24
12696.998 19
12697.534 14
12698.070 16
12698.605 14
12699.141 17
12699.676 23
12700.212 19
12700.747 30
12701.283 23
12701.819 30
12702.354 35
12702.890 38
12703.425 50
12703.961 41
12704.497 11
12705.032 17
12705.568 20
12706.104 11
12706.640 8
12707.175 10
12707.711 9
12708.247 13
12708.782 19
12709.318 10
12709.854 12
12710.390 17
12710.926 19
12711.461 17
12711.997 17
12712.533 20
12713.069 14
12713.605 12
12714.141 12
12714.677 13
12715.212 22
12715.748 24
12716.284 18
12716.820 12
12717.356 7
12717.892 15
12718.428 30
12718.964 44
12719.500 23
12720.036 14
12720.572 5
12721.108 6
12721.644 12
12722.180 24
12722.716 17
12723.252 16
12723.788 24
12724.324 11
12724.860 13
12725.396 19
12725.933 13
12726.469 10
12727.005 18
12727.541 14
12728.077 23
12728.613 19
12729.150 12
12729.686 21
12730.222 15
12730.758 22
12731.294 19
12731.831 22
12732.367 18
12732.903 11
12733.439 10
12733.976 26
12734.512 24
12735.048 28
12735.585 20
12736.121 20
12736.657 19
12737.194 24
12737.730 24
12738.266 25
12738.803 37
12739.339 42
12739.876 21
12740.412 15
12740.948 12
12741.485 9
12742.021 11
12742.558 10
12743.094 16
12743.631 13
12744.167 27
12744.704 36
12745.240 21
12745.777 14
12746.313 11
12746.850 8
12747.387 21
12747.923 24
12748.460 12
12748.996 26
12749.533 28
12750.070 18
12750.606 26
12751.143 21
12751.680 28
12752.216 21
12752.753 21
12753.290 24
12753.826 35
12754.363 34
12754.900 34
12755.436 32
12755.973 23
12756.510 17
12757.047 6
12757.584 4
12758.120 26
12758.657 23
12759.194 22
12759.731 16
12760.268 27
12760.804 19
12761.341 10
12761.878 11
12762.415 16
12762.952 19
12763.489 19
12764.026 24
12764.563 17
12765.100 26
12765.637 31
12766.174 39
12766.711 27
12767.248 15
12767.785 12
12768.322 15
12768.859 18
12769.396 24
12769.933 17
12770.470 19
12771.007 14
12771.544 23
12772.081 22
12772.618 14
12773.155 26
12773.692 18
12774.229 19
12774.767 9
12775.304 20
12775.841 28
12776.378 14
12776.915 8
12777.452 11
12777.990 9
12778.527 11
12779.064 21
12779.601 22
12780.139 19
12780.676 19
12781.213 15
12781.750 17
12782.288 8
12782.825 9
12783.362 16
12783.900 16
12784.437 24
12784.974 24
12785.512 12
12786.049 15
12786.587 17
12787.124 19
12787.661 11
12788.199 8
12788.736 15
12789.274 11
12789.811 20
12790.349 27
12790.886 26
12791.424 29
12791.961 12
12792.499 14
12793.036 16
12793.574 13
12794.111 13
12794.649 12
12795.186 15
12795.724 13
12796.262 5
12796.799 10
12797.337 10
12797.874 18
12798.412 19
12798.950 33
12799.487 33
12800.025 25
12800.563 19
12801.100 15
12801.638 31
12802.176 22
12802.714 23
12803.251 25
12803.789 19
12804.327 31
12804.865 27
12805.402 20
12805.940 17
12806.478 11
12807.016 11
12807.554 23
12808.092 19
12808.629 26
12809.167 19
12809.705 18
12810.243 11
12810.781 27
12811.319 21
12811.857 22
12812.395 29
12812.933 38
12813.471 49
12814.009 29
12814.547 22
12815.085 18
12815.623 18
12816.161 20
12816.699 22
12817.237 19
12817.775 18
12818.313 20
12818.851 8
12819.389 15
12819.927 37
12820.465 29
12821.003 22
12821.541 24
12822.079 21
12822.618 23
12823.156 15
12823.694 15
12824.232 4
12824.770 11
12825.309 25
12825.847 46
12826.385 50
12826.923 23
12827.461 20
12828.000 15
12828.538 18
12829.076 10
12829.615 26
12830.153 28
12830.691 28
12831.230 20
12831.768 26
12832.306 31
12832.845 26
12833.383 17
12833.921 12
12834.460 17
12834.998 23
12835.537 14
12836.075 11
12836.613 13
12837.152 27
12837.690 24
12838.229 18
12838.767 15
12839.306 13
12839.844 15
12840.383 19
12840.921 17
12841.460 17
12841.999 18
12842.537 10
12843.076 10
12843.614 18
12844.153 24
12844.691 18
12845.230 11
12845.769 19
12846.307 12
12846.846 10
12847.385 12
12847.923 12
12848.462 13
12849.001 22
12849.540 26
12850.078 19
12850.617 17
12851.156 27
12851.694 21
12852.233 18
12852.772 15
12853.311 30
12853.850 34
12854.388 22
12854.927 29
12855.466 17
12856.005 9
12856.544 29
12857.083 20
12857.622 17
12858.160 22
12858.699 18
12859.238 19
12859.777 20
12860.316 31
12860.855 28
12861.394 33
12861.933 26
12862.472 29
12863.011 29
12863.550 20
12864.089 18
12864.628 16
12865.167 17
12865.706 19
12866.245 15
12866.784 7
12867.323 6
12867.863 7
12868.402 17
12868.941 25
12869.480 20
12870.019 14
12870.558 11
12871.097 15
12871.637 24
12872.176 18
12872.715 17
12873.254 13
12873.793 18
12874.333 18
12874.872 8
12875.411 19
12875.950 22
12876.490 20
12877.029 26
12877.568 18
12878.108 26
12878.647 26
12879.186 19
12879.726 18
12880.265 8
12880.804 17
12881.344 12
12881.883 8
12882.422 8
12882.962 26
12883.501 21
12884.041 14
12884.580 14
12885.120 16
12885.659 21
12886.199 19
12886.738 14
12887.278 18
12887.817 33
12888.357 24
12888.896 24
12889.436 26
12889.975 14
12890.515 16
12891.054 22
12891.594 27
12892.134 41
12892.673 25
12893.213 28
12893.753 22
12894.292 15
12894.832 12
12895.372 16
12895.911 16
12896.451 17
12896.991 13
12897.530 11
12898.070 11
12898.610 13
12899.150 29
12899.689 43
12900.229 36
12900.769 22
12901.309 17
12901.848 16
12902.388 11
12902.928 11
12903.468 17
12904.008 26
12904.548 35
12905.088 26
12905.627 16
12906.167 15
12906.707 21
12907.247 22
12907.787 27
12908.327 38
12908.867 20
12909.407 16
12909.947 18
12910.487 15
12911.027 9
12911.567 10
12912.107 22
12912.647 20
12913.187 7
12913.727 14
12914.267 20
12914.807 18
12915.347 19
12915.887 15
12916.428 21
12916.968 14
12917.508 18
12918.048 30
12918.588 25
12919.128 19
12919.669 18
12920.209 22
12920.749 19
12921.289 18
12921.829 14
12922.370 16
12922.910 12
12923.450 23
12923.990 13
12924.531 12
12925.071 19
12925.611 22
12926.152 24
12926.692 13
12927.232 14
12927.773 15
12928.313 20
12928.853 23
12929.394 30
12929.934 20
12930.475 14
12931.015 16
12931.555 15
12932.096 8
12932.636 9
12933.177 11
12933.717 18
12934.258 14
12934.798 10
12935.339 5
12935.879 13
12936.420 8
12936.960 9
12937.501 9
12938.041 7
12938.582 13
12939.123 10
12939.663 10
12940.204 9
12940.744 19
12941.285 23
12941.826 25
12942.366 15
12942.907 12
12943.448 12
12943.988 7
12944.529 8
12945.070 24
12945.611 9
12946.151 21
12946.692 28
12947.233 15
12947.774 18
12948.314 14
12948.855 14
12949.396 10
12949.937 15
12950.478 21
12951.018 17
12951.559 11
12952.100 14
12952.641 11
12953.182 19
12953.723 17
12954.264 22
12954.805 12
12955.346 19
12955.886 11
12956.427 11
12956.968 5
12957.509 11
12958.050 11
12958.591 4
12959.132 13
12959.673 22
12960.214 14
12960.755 12
12961.296 6
12961.838 22
12962.379 24
12962.920 25
12963.461 16
12964.002 11
12964.543 12
12965.084 15
12965.625 10
12966.166 4
12966.708 5
12967.249 7
12967.790 9
12968.331 12
12968.872 30
12969.414 28
12969.955 28
12970.496 21
12971.037 10
12971.579 8
12972.120 13
12972.661 17
12973.202 18
12973.744 18
12974.285 15
12974.826 22
12975.368 28
12975.909 18
12976.451 26
12976.992 24
12977.533 17
12978.075 13
12978.616 13
12979.158 8
12979.699 19
12980.240 31
12980.782 44
12981.323 36
12981.865 26
12982.406 26
12982.948 21
12983.489 15
12984.031 16
12984.572 10
12985.114 15
12985.656 12
12986.197 10
12986.739 15
12987.280 11
12987.822 16
12988.363 11
12988.905 9
12989.447 13
12989.988 14
12990.530 4
12991.072 14
12991.613 22
12992.155 24
12992.697 15
12993.239 23
12993.780 25
12994.322 14
12994.864 12
12995.406 15
12995.947 16
12996.489 19
12997.031 15
12997.573 7
12998.115 8
12998.656 12
12999.198 17
12999.740 13
13000.282 11
13000.824 10
13001.366 10
13001.908 7
13002.449 8
13002.991 25
13003.533 41
13004.075 30
13004.617 29
13005.159 14
13005.701 12
13006.243 13
13006.785 35
13007.327 45
13007.869 47
13008.411 24
13008.953 22
13009.495 24
13010.037 32
13010.579 30
13011.122 33
13011.664 25
13012.206 15
13012.748 24
13013.290 27
13013.832 27
13014.374 19
13014.917 11
13015.459 17
13016.001 15
13016.543 13
13017.085 18
13017.628 21
13018.170 22
13018.712 20
13019.254 34
13019.797 28
13020.339 23
13020.881 18
13021.423 9
13021.966 8
13022.508 16
13023.050 23
13023.593 29
13024.135 23
13024.678 29
13025.220 25
13025.762 14
13026.305 12
13026.847 6
13027.390 7
13027.932 22
13028.474 12
13029.017 20
13029.559 18
13030.102 18
13030.644 23
13031.187 16
13031.729 11
13032.272 9
13032.814 10
13033.357 7
13033.900 15
13034.442 17
13034.985 23
13035.527 21
13036.070 12
13036.613 20
13037.155 17
13037.698 18
13038.241 18
13038.783 23
13039.326 27
13039.869 21
13040.411 20
13040.954 12
13041.497 7
13042.039 5
13042.582 7
13043.125 6
13043.668 9
13044.210 10
13044.753 11
13045.296 13
13045.839 12
13046.382 13
13046.925 18
13047.467 16
13048.010 21
13048.553 25
13049.096 18
13049.639 24
13050.182 31
13050.725 31
13051.268 18
13051.811 14
13052.354 10
13052.896 11
13053.439 11
13053.982 19
13054.525 20
13055.068 19
13055.611 22
13056.154 10
13056.698 15
13057.241 20
13057.784 20
13058.327 13
13058.870 16
13059.413 17
13059.956 19
13060.499 14
13061.042 25
13061.585 23
13062.129 18
13062.672 15
13063.215 15
13063.758 9
13064.301 21
13064.844 20
13065.388 16
13065.931 14
13066.474 15
13067.017 8
13067.561 13
13068.104 24
13068.647 23
13069.191 13
13069.734 8
13070.277 12
13070.821 17
13071.364 19
13071.907 6
13072.451 15
13072.994 23
13073.537 26
13074.081 15
13074.624 20
13075.168 26
13075.711 40
13076.254 35
13076.798 30
13077.341 27
13077.885 14
13078.428 16
13078.972 18
13079.515 7
13080.059 12
13080.602 22
13081.146 16
13081.690 13
13082.233 23
13082.777 16
13083.320 16
13083.864 12
13084.408 8
13084.951 9
13085.495 11
13086.038 11
13086.582 16
13087.126 23
13087.669 19
13088.213 24
13088.757 19
13089.301 22
13089.844 30
13090.388 16
13090.932 19
13091.476 10
13092.019 6
13092.563 19
13093.107 27
13093.651 23
13094.195 19
13094.738 22
13095.282 12
13095.826 15
13096.370 19
13096.914 13
13097.458 21
13098.002 36
13098.545 33
13099.089 27
13099.633 13
13100.177 18
13100.721 32
13101.265 16
13101.809 18
13102.353 17
13102.897 18
13103.441 16
13103.985 17
13104.529 8
13105.073 4
13105.617 10
13106.161 19
13106.705 25
13107.250 20
13107.794 20
13108.338 19
13108.882 19
13109.426 23
13109.970 24
13110.514 15
13111.059 14
13111.603 19
13112.147 27
13112.691 17
13113.235 8
13113.780 13
13114.324 24
13114.868 50
13115.412 30
13115.957 29
13116.501 17
13117.045 7
13117.589 8
13118.134 13
13118.678 16
13119.222 9
13119.767 8
13120.311 10
13120.855 13
13121.400 15
13121.944 19
13122.489 20
13123.033 16
13123.578 16
13124.122 20
13124.666 11
13125.211 10
13125.755 9
13126.300 15
13126.844 16
13127.389 17
13127.933 3
13128.478 5
13129.022 18
13129.567 22
13130.112 19
13130.656 28
13131.201 39
13131.745 29
13132.290 22
13132.835 22
13133.379 22
13133.924 19
13134.468 19
13135.013 28
13135.558 16
13136.102 15
13136.647 15
13137.192 14
13137.737 28
13138.281 34
13138.826 30
13139.371 21
13139.916 24
13140.460 29
13141.005 31
13141.550 21
13142.095 19
13142.640 24
13143.184 17
13143.729 13
13144.274 21
13144.819 7
13145.364 12
13145.909 16
13146.454 21
13146.999 22
13147.544 20
13148.088 20
13148.633 6
13149.178 2
13149.723 7
13150.268 13
13150.813 18
13151.358 22
13151.903 12
13152.448 11
13152.993 12
13153.538 13
13154.084 23
13154.629 32
13155.174 28
13155.719 12
13156.264 5
13156.809 15
13157.354 15
13157.899 12
13158.444 10
13158.990 12
13159.535 18
13160.080 16
13160.625 21
13161.170 17
13161.716 6
13162.261 8
13162.806 12
13163.351 22
13163.897 20
13164.442 20
13164.987 33
13165.532 25
13166.078 21
13166.623 14
13167.168 13
13167.714 11
13168.259 11
13168.804 11
13169.350 17
13169.895 37
13170.441 31
13170.986 41
13171.531 31
13172.077 26
13172.622 27
13173.168 28
13173.713 24
13174.259 18
13174.804 11
13175.350 9
13175.895 9
13176.441 4
13176.986 8
13177.532 3
13178.077 7
13178.623 9
13179.169 9
13179.714 11
13180.260 12
13180.805 19
13181.351 19
13181.897 12
13182.442 12
13182.988 21
13183.534 20
13184.079 42
13184.625 44
13185.171 26
13185.716 16
13186.262 9
13186.808 12
13187.354 10
13187.899 7
13188.445 17
13188.991 14
13189.537 17
13190.083 18
13190.628 16
13191.174 10
13191.720 13
13192.266 30
13192.812 21
13193.358 16
13193.903 8
13194.449 7
13194.995 3
13195.541 13
13196.087 44
13196.633 37
13197.179 26
13197.725 19
13198.271 14
13198.817 13
13199.363 25
13199.909 38
13200.455 29
13201.001 19
13201.547 12
13202.093 13
13202.639 19
13203.185 16
13203.731 9
13204.277 20
13204.824 23
13205.370 23
13205.916 17
13206.462 21
13207.008 15
13207.554 19
13208.100 18
13208.647 9
13209.193 11
13209.739 9
13210.285 11
13210.832 8
13211.378 9
13211.924 17
13212.470 21
13213.017 18
13213.563 12
13214.109 15
13214.656 18
13215.202 30
13215.748 20
13216.295 16
13216.841 15
13217.387 10
13217.934 15
13218.480 19
13219.026 20
13219.573 8
13220.119 15
13220.666 46
13221.212 37
13221.759 32
13222.305 24
13222.852 20
13223.398 11
13223.945 6
13224.491 19
13225.038 11
13225.584 6
13226.131 8
13226.677 6
13227.224 12
13227.770 34
13228.317 20
13228.864 9
13229.410 9
13229.957 5
13230.504 10
13231.050 20
13231.597 12
13232.144 14
13232.690 18
13233.237 21
13233.784 23
13234.330 17
13234.877 24
13235.424 13
13235.971 4
13236.517 7
13237.064 9
13237.611 17
13238.158 17
13238.705 8
13239.251 9
13239.798 9
13240.345 12
13240.892 7
13241.439 9
13241.986 4
13242.533 14
13243.079 12
13243.626 21
13244.173 11
13244.720 8
13245.267 20
13245.814 12
13246.361 22
13246.908 16
13247.455 11
13248.002 14
13248.549 35
13249.096 33
13249.643 25
13250.190 19
13250.737 13
13251.284 16
13251.831 13
13252.378 20
13252.926 13
13253.473 12
13254.020 11
13254.567 7
13255.114 10
13255.661 12
13256.208 14
13256.756 16
13257.303 9
13257.850 11
13258.397 14
13258.944 13
13259.492 15
13260.039 10
13260.586 7
13261.134 11
13261.681 10
13262.228 6
13262.775 15
13263.323 10
13263.870 9
13264.417 13
13264.965 10
13265.512 17
13266.059 29
13266.607 30
13267.154 20
13267.702 23
13268.249 20
13268.797 17
13269.344 12
13269.891 6
13270.439 5
13270.986 13
13271.534 17
13272.081 17
13272.629 11
13273.176 12
13273.724 11
13274.271 19
13274.819 16
13275.367 6
13275.914 19
13276.462 12
13277.009 22
13277.557 21
13278.105 19
13278.652 22
13279.200 20
13279.748 24
13280.295 19
13280.843 12
13281.391 13
13281.938 13
13282.486 9
13283.034 19
13283.581 21
13284.129 12
13284.677 11
13285.225 11
13285.773 11
13286.320 25
13286.868 11
13287.416 14
13287.964 17
13288.512 26
13289.059 24
13289.607 17
13290.155 17
13290.703 24
13291.251 13
13291.799 20
13292.347 36
13292.895 20
13293.443 27
13293.991 14
13294.539 12
13295.087 6
13295.635 12
13296.183 11
13296.731 19
13297.279 21
13297.827 29
13298.375 27
13298.923 19
13299.471 13
13300.019 7
13300.567 10
13301.115 31
13301.663 32
13302.211 23
13302.759 15
13303.308 19
13303.856 22
13304.404 30
13304.952 28
13305.500 13
13306.048 10
13306.597 8
13307.145 16
13307.693 11
13308.241 32
13308.790 27
13309.338 20
13309.886 20
13310.434 21
13310.983 26
13311.531 17
13312.079 16
13312.628 13
13313.176 8
13313.724 7
13314.273 12
13314.821 12
13315.370 16
13315.918 13
13316.466 12
13317.015 9
13317.563 22
13318.112 33
13318.660 27
13319.209 16
13319.757 17
13320.306 21
13320.854 8
13321.403 5
13321.951 18
13322.500 17
13323.048 17
13323.597 14
13324.145 11
13324.694 10
13325.243 10
13325.791 16
13326.340 10
13326.888 15
13327.437 12
13327.986 20
13328.534 24
13329.083 18
13329.632 17
13330.180 16
13330.729 12
13331.278 23
13331.827 18
13332.375 13
13332.924 11
13333.473 4
13334.022 7
13334.570 6
13335.119 4
13335.668 15
13336.217 26
13336.766 28
13337.315 18
13337.863 21
13338.412 19
13338.961 23
13339.510 33
13340.059 18
13340.608 12
13341.157 5
13341.706 3
13342.255 4
13342.804 8
13343.353 17
13343.902 19
13344.451 16
13345.000 19
13345.549 17
13346.098 26
13346.647 14
13347.196 13
13347.745 10
13348.294 11
13348.843 16
13349.392 13
13349.941 11
13350.490 16
13351.039 7
13351.588 10
13352.138 12
13352.687 10
13353.236 13
13353.785 21
13354.334 5
13354.884 14
13355.433 22
13355.982 9
13356.531 14
13357.080 19
13357.630 20
13358.179 15
13358.728 13
13359.278 17
13359.827 24
13360.376 27
13360.926 23
13361.475 24
13362.024 19
13362.574 28
13363.123 28
13363.672 22
13364.222 16
13364.771 16
13365.321 19
13365.870 8
13366.419 8
13366.969 17
13367.518 14
13368.068 11
13368.617 10
13369.167 10
13369.716 11
13370.266 31
13370.815 35
13371.365 26
13371.914 17
13372.464 23
13373.014 27
13373.563 19
13374.113 10
13374.662 12
13375.212 17
13375.762 21
13376.311 21
13376.861 18
13377.411 10
13377.960 19
13378.510 10
13379.060 7
13379.609 18
13380.159 17
13380.709 14
13381.259 8
13381.808 18
13382.358 24
13382.908 15
13383.458 13
13384.008 29
13384.557 16
13385.107 15
13385.657 8
13386.207 9
13386.757 9
13387.307 14
13387.857 17
13388.406 16
13388.956 14
13389.506 26
13390.056 25
13390.606 16
13391.156 12
13391.706 13
13392.256 19
13392.806 15
13393.356 28
13393.906 30
13394.456 23
13395.006 19
13395.556 24
13396.106 26
13396.656 18
13397.206 22
13397.756 20
13398.306 23
13398.857 19
13399.407 11
13399.957 11
13400.507 17
13401.057 27
13401.607 28
13402.157 21
13402.708 16
13403.258 6
13403.808 10
13404.358 16
13404.908 22
13405.459 14
13406.009 15
13406.559 9
13407.110 17
13407.660 21
13408.210 18
13408.760 16
13409.311 12
13409.861 12
13410.411 5
13410.962 10
13411.512 12
13412.063 8
13412.613 17
13413.163 15
13413.714 17
13414.264 19
13414.815 25
13415.365 21
13415.916 31
13416.466 23
13417.016 24
13417.567 22
13418.117 12
13418.668 5
13419.219 19
13419.769 18
13420.320 25
13420.870 24
13421.421 20
13421.971 7
13422.522 8
13423.073 8
13423.623 10
13424.174 8
13424.724 14
13425.275 22
13425.826 14
13426.376 10
13426.927 21
13427.478 18
13428.028 18
13428.579 22
13429.130 18
13429.681 12
13430.231 15
13430.782 14
13431.333 13
13431.884 11
13432.435 10
13432.985 9
13433.536 4
13434.087 1
13434.638 5
13435.189 19
13435.740 17
13436.290 28
13436.841 21
13437.392 12
13437.943 15
13438.494 9
13439.045 6
13439.596 8
13440.147 5
13440.698 5
13441.249 7
13441.800 22
13442.351 19
13442.902 15
13443.453 14
13444.004 14
13444.555 14
13445.106 16
13445.657 15
13446.208 13
13446.759 13
13447.310 19
13447.861 16
13448.413 17
13448.964 20
13449.515 8
13450.066 15
13450.617 19
13451.168 21
13451.720 7
13452.271 6
13452.822 15
13453.373 16
13453.924 13
13454.476 11
13455.027 13
13455.578 18
13456.130 22
13456.681 13
13457.232 6
13457.783 11
13458.335 19
13458.886 11
13459.437 14
13459.989 15
13460.540 24
13461.092 15
13461.643 9
13462.194 13
13462.746 14
13463.297 12
13463.849 18
13464.400 18
13464.952 15
13465.503 14
13466.055 6
13466.606 8
13467.158 18
13467.709 13
13468.261 14
13468.812 7
13469.364 15
13469.915 7
13470.467 4
13471.018 11
13471.570 15
13472.122 24
13472.673 23
13473.225 14
13473.777 19
13474.328 14
13474.880 16
13475.432 22
13475.983 17
13476.535 16
13477.087 18
13477.638 21
13478.190 19
13478.742 21
13479.294 18
13479.845 15
13480.397 18
13480.949 12
13481.501 8
13482.053 9
13482.604 7
13483.156 10
13483.708 15
13484.260 10
13484.812 13
13485.364 20
13485.916 15
13486.468 8
13487.019 6
13487.571 16
13488.123 37
13488.675 23
13489.227 10
13489.779 6
13490.331 7
13490.883 15
13491.435 19
13491.987 26
13492.539 22
13493.091 10
13493.643 13
13494.195 14
13494.747 6
13495.300 18
13495.852 10
13496.404 20
13496.956 16
13497.508 19
13498.060 17
13498.612 11
13499.164 10
13499.717 13
13500.269 15
13500.821 17
13501.373 7
13501.925 22
13502.478 25
13503.030 14
13503.582 22
13504.134 16
13504.687 4
13505.239 5
13505.791 9
13506.344 9
13506.896 11
13507.448 10
13508.001 9
13508.553 17
13509.105 14
13509.658 12
13510.210 20
13510.762 10
13511.315 10
13511.867 12
13512.420 6
13512.972 6
13513.525 11
13514.077 12
13514.630 13
13515.182 20
13515.735 14
13516.287 11
13516.840 17
13517.392 16
13517.945 16
13518.497 18
13519.050 12
13519.602 17
13520.155 23
13520.708 32
13521.260 31
13521.813 19
13522.366 13
13522.918 12
13523.471 22
13524.024 26
13524.576 19
13525.129 7
13525.682 13
13526.234 22
13526.787 17
13527.340 19
13527.893 10
13528.445 11
13528.998 18
13529.551 17
13530.104 16
13530.656 12
13531.209 23
13531.762 17
13532.315 13
13532.868 20
13533.421 29
13533.974 19
13534.526 11
13535.079 11
13535.632 17
13536.185 14
13536.738 16
13537.291 18
13537.844 32
13538.397 25
13538.950 21
13539.503 17
13540.056 17
13540.609 14
13541.162 19
13541.715 10
13542.268 11
13542.821 10
13543.374 8
13543.927 20
13544.480 26
13545.033 35
13545.587 28
13546.140 29
13546.693 16
13547.246 16
13547.799 14
13548.352 6
13548.905 7
13549.459 16
13550.012 13
13550.565 11
13551.118 12
13551.672 18
13552.225 21
13552.778 24
13553.331 15
13553.885 11
13554.438 18
13554.991 15
13555.545 20
13556.098 18
13556.651 17
13557.205 21
13557.758 25
13558.311 22
13558.865 24
13559.418 15
13559.971 16
13560.525 15
13561.078 15
13561.632 15
13562.185 15
13562.739 15
13563.292 15
13563.846 10
13564.399 18
13564.953 11
13565.506 19
13566.060 15
13566.613 24
13567.167 11
13567.720 7
13568.274 5
13568.827 13
13569.381 9
13569.935 21
13570.488 25
13571.042 21
13571.596 18
13572.149 17
13572.703 21
13573.257 14
13573.810 18
13574.364 10
13574.918 3
13575.471 6
13576.025 7
13576.579 14
13577.133 8
13577.686 3
13578.240 22
13578.794 15
13579.348 16
13579.902 14
13580.455 10
13581.009 12
13581.563 15
13582.117 26
13582.671 18
13583.225 19
13583.779 12
13584.333 15
13584.886 23
13585.440 18
13585.994 10
13586.548 22
13587.102 14
13587.656 7
13588.210 5
13588.764 6
13589.318 19
13589.872 9
13590.426 15
13590.980 11
13591.534 7
13592.088 16
13592.642 13
13593.197 6
13593.751 4
13594.305 23
13594.859 21
13595.413 33
13595.967 35
13596.521 20
13597.075 14
13597.630 11
13598.184 21
13598.738 35
13599.292 25
13599.846 14
13600.401 8
13600.955 19
13601.509 17
13602.063 18
13602.618 17
13603.172 22
13603.726 22
13604.281 17
13604.835 17
13605.389 15
13605.944 2
13606.498 5
13607.052 17
13607.607 16
13608.161 17
13608.715 27
13609.270 19
13609.824 16
13610.379 23
13610.933 19
13611.488 14
13612.042 13
13612.597 7
13613.151 9
13613.706 10
13614.260 16
13614.815 13
13615.369 9
13615.924 11
13616.478 9
13617.033 7
13617.587 15
13618.142 11
13618.697 13
13619.251 12
13619.806 14
13620.360 21
13620.915 11
13621.470 21
13622.024 15
13622.579 17
13623.134 29
13623.689 18
13624.243 23
13624.798 21
13625.353 22
13625.907 16
13626.462 10
13627.017 4
13627.572 10
13628.127 29
13628.681 34
13629.236 31
13629.791 31
13630.346 26
13630.901 28
13631.456 22
13632.010 21
13632.565 14
13633.120 27
13633.675 30
13634.230 29
13634.785 23
13635.340 28
13635.895 42
13636.450 29
13637.005 11
13637.560 13
13638.115 17
13638.670 11
13639.225 6
13639.780 10
13640.335 17
13640.890 22
13641.445 19
13642.000 16
13642.555 15
13643.110 18
13643.665 10
13644.221 21
13644.776 14
13645.331 11
13645.886 13
13646.441 10
13646.996 4
13647.552 13
13648.107 17
13648.662 9
13649.217 12
13649.772 10
13650.328 21
13650.883 16
13651.438 12
13651.993 13
13652.549 7
13653.104 10
13653.659 14
13654.215 12
13654.770 14
13655.325 25
13655.881 31
13656.436 19
13656.991 22
13657.547 15
13658.102 11
13658.658 16
13659.213 14
13659.769 22
13660.324 21
13660.879 10
13661.435 13
13661.990 7
13662.546 6
13663.101 14
13663.657 16
13664.212 10
13664.768 16
13665.324 15
13665.879 17
13666.435 22
13666.990 24
13667.546 15
13668.102 7
13668.657 14
13669.213 20
13669.768 20
13670.324 10
13670.880 13
13671.435 10
13671.991 22
13672.547 28
13673.103 24
13673.658 19
13674.214 19
13674.770 22
13675.325 25
13675.881 23
13676.437 29
13676.993 25
13677.549 22
13678.104 11
13678.660 12
13679.216 12
13679.772 14
13680.328 16
13680.884 18
13681.440 21
13681.995 17
13682.551 11
13683.107 11
13683.663 15
13684.219 17
13684.775 17
13685.331 18
13685.887 8
13686.443 9
13686.999 18
13687.555 16
13688.111 23
13688.667 22
13689.223 20
13689.779 21
13690.335 13
13690.891 8
13691.447 7
13692.003 3
13692.559 11
13693.116 14
13693.672 9
13694.228 4
13694.784 5
13695.340 12
13695.896 20
13696.453 20
13697.009 26
13697.565 26
13698.121 10
13698.677 7
13699.234 7
13699.790 9
13700.346 6
13700.902 8
13701.459 13
13702.015 14
13702.571 13
13703.128 8
13703.684 9
13704.240 12
13704.797 12
13705.353 18
13705.909 13
13706.466 24
13707.022 14
13707.579 14
13708.135 14
13708.691 12
13709.248 10
13709.804 24
13710.361 21
13710.917 19
13711.474 15
13712.030 11
13712.587 10
13713.143 12
13713.700 8
13714.256 7
13714.813 18
13715.370 10
13715.926 33
13716.483 25
13717.039 20
13717.596 11
13718.153 12
13718.709 13
13719.266 16
13719.822 14
13720.379 11
13720.936 9
13721.493 6
13722.049 15
13722.606 13
13723.163 13
13723.719 15
13724.276 13
13724.833 14
13725.390 22
13725.946 30
13726.503 19
13727.060 14
13727.617 13
13728.174 13
13728.731 18
13729.287 27
13729.844 18
13730.401 14
13730.958 11
13731.515 11
13732.072 29
13732.629 21
13733.186 10
13733.743 18
13734.300 20
13734.857 14
13735.414 9
13735.971 8
13736.528 10
13737.085 12
13737.642 8
13738.199 4
13738.756 11
13739.313 19
13739.870 23
13740.427 14
13740.984 18
13741.541 18
13742.098 40
13742.655 34
13743.212 24
13743.769 22
13744.327 22
13744.884 15
13745.441 16
13745.998 18
13746.555 12
13747.113 13
13747.670 17
13748.227 18
13748.784 15
13749.342 9
13749.899 12
13750.456 17
13751.013 13
13751.571 15
13752.128 16
13752.685 12
13753.243 22
13753.800 24
13754.357 21
13754.915 12
13755.472 16
13756.030 14
13756.587 16
13757.144 12
13757.702 5
13758.259 5
13758.817 15
13759.374 15
13759.932 8
13760.489 16
13761.047 20
13761.604 12
13762.162 3
13762.719 19
13763.277 19
13763.834 19
13764.392 28
13764.949 25
13765.507 8
13766.065 13
13766.622 17
13767.180 18
13767.737 11
13768.295 10
13768.853 7
13769.410 5
13769.968 3
13770.526 6
13771.083 13
13771.641 16
13772.199 19
13772.757 23
13773.314 23
13773.872 11
13774.430 6
13774.988 12
13775.545 13
13776.103 6
13776.661 12
13777.219 4
13777.777 13
13778.335 18
13778.892 11
13779.450 6
13780.008 7
13780.566 6
13781.124 15
13781.682 12
13782.240 14
13782.798 15
13783.356 6
13783.914 5
13784.472 14
13785.030 15
13785.588 10
13786.146 13
13786.704 6
13787.262 4
13787.820 11
13788.378 22
13788.936 20
13789.494 11
13790.052 23
13790.610 20
13791.168 24
13791.726 28
13792.284 21
13792.842 21
13793.401 11
13793.959 13
13794.517 14
13795.075 30
13795.633 26
13796.192 19
13796.750 13
13797.308 17
13797.866 15
13798.424 17
13798.983 14
13799.541 16
13800.099 20
13800.658 19
13801.216 20
13801.774 17
13802.333 12
13802.891 11
13803.449 11
13804.008 16
13804.566 12
13805.124 13
13805.683 13
13806.241 15
13806.800 12
13807.358 19
13807.916 12
13808.475 16
13809.033 18
13809.592 19
13810.150 18
13810.709 14
13811.267 16
13811.826 13
13812.384 14
13812.943 5
13813.501 1
13814.060 5
13814.619 6
13815.177 11
13815.736 17
13816.294 23
13816.853 14
13817.412 19
13817.970 21
13818.529 17
13819.088 11
13819.646 18
13820.205 22
13820.764 15
13821.322 9
13821.881 13
13822.440 11
13822.999 12
13823.557 18
13824.116 15
13824.675 14
13825.234 5
13825.793 21
13826.351 21
13826.910 18
13827.469 19
13828.028 13
13828.587 21
13829.146 28
13829.705 17
13830.263 26
13830.822 21
13831.381 22
13831.940 22
13832.499 20
13833.058 17
13833.617 8
13834.176 18
13834.735 22
13835.294 17
13835.853 14
13836.412 10
13836.971 13
13837.530 19
13838.089 20
13838.648 12
13839.207 10
13839.766 11
13840.325 15
13840.885 16
13841.444 6
13842.003 21
13842.562 17
13843.121 16
13843.680 9
13844.239 20
13844.799 32
13845.358 27
13845.917 28
13846.476 20
13847.036 11
13847.595 17
13848.154 12
13848.713 20
13849.273 22
13849.832 12
13850.391 16
13850.950 15
13851.510 23
13852.069 22
13852.628 8
13853.188 4
13853.747 14
13854.307 13
13854.866 11
13855.425 12
13855.985 9
13856.544 13
13857.104 10
13857.663 11
13858.223 17
13858.782 12
13859.342 19
13859.901 21
13860.461 13
13861.020 15
13861.580 9
13862.139 12
13862.699 9
13863.258 16
13863.818 12
13864.377 12
13864.937 20
13865.497 20
13866.056 21
13866.616 23
13867.175 18
13867.735 15
13868.295 9
13868.854 14
13869.414 22
13869.974 15
13870.534 14
13871.093 18
13871.653 13
13872.213 15
13872.772 15
13873.332 19
13873.892 17
13874.452 18
13875.012 13
13875.571 15
13876.131 10
13876.691 22
13877.251 21
13877.811 23
13878.371 26
13878.931 14
13879.490 10
13880.050 19
13880.610 27
13881.170 20
13881.730 13
13882.290 16
13882.850 17
13883.410 16
13883.970 18
13884.530 21
13885.090 26
13885.650 23
13886.210 22
13886.770 18
13887.330 22
13887.890 13
13888.450 10
13889.010 12
13889.570 13
13890.130 24
13890.691 29
13891.251 15
13891.811 4
13892.371 8
13892.931 19
13893.491 21
13894.051 24
13894.612 15
13895.172 22
13895.732 17
13896.292 17
13896.853 24
13897.413 14
13897.973 23
13898.533 16
13899.094 10
13899.654 28
13900.214 14
13900.775 25
13901.335 24
13901.895 21
13902.456 11
13903.016 12
13903.576 6
13904.137 5
13904.697 8
13905.257 6
13905.818 14
13906.378 18
13906.939 19
13907.499 35
13908.060 20
13908.620 28
13909.181 16
13909.741 17
13910.302 12
13910.862 9
13911.423 6
13911.983 10
13912.544 19
13913.104 13
13913.665 14
13914.226 4
13914.786 12
13915.347 19
13915.907 12
13916.468 15
13917.029 21
13917.589 12
13918.150 7
13918.711 11
13919.271 7
13919.832 5
13920.393 4
13920.953 3
13921.514 16
13922.075 7
13922.636 16
13923.197 10
13923.757 5
13924.318 5
13924.879 14
13925.440 29
13926.001 18
13926.561 16
13927.122 15
13927.683 6
13928.244 5
13928.805 13
13929.366 17
13929.927 18
13930.488 21
13931.048 22
13931.609 18
13932.170 15
13932.731 18
13933.292 9
13933.853 14
13934.414 21
13934.975 14
13935.536 16
13936.097 19
13936.658 26
13937.219 16
13937.780 13
13938.342 11
13938.903 11
13939.464 16
13940.025 18
13940.586 15
13941.147 17
13941.708 8
13942.269 11
13942.831 18
13943.392 14
13943.953 6
13944.514 4
13945.075 12
13945.637 24
13946.198 21
13946.759 16
13947.320 15
13947.882 22
13948.443 9
13949.004 6
13949.565 6
13950.127 9
13950.688 13
13951.249 16
13951.811 19
13952.372 12
13952.933 10
13953.495 17
13954.056 12
13954.618 4
13955.179 8
13955.740 4
13956.302 5
13956.863 12
13957.425 5
13957.986 14
13958.548 12
13959.109 13
13959.671 23
13960.232 24
13960.794 20
13961.355 15
13961.917 16
13962.478 13
13963.040 10
13963.602 4
13964.163 10
13964.725 7
13965.286 13
13965.848 11
13966.410 10
13966.971 2
13967.533 8
13968.095 16
13968.656 18
13969.218 9
13969.780 8
13970.341 12
13970.903 13
13971.465 16
13972.027 11
13972.588 7
13973.150 17
13973.712 8
13974.274 15
13974.836 19
13975.397 7
13975.959 14
13976.521 16
13977.083 11
13977.645 17
13978.207 20
13978.769 10
13979.330 16
13979.892 18
13980.454 11
13981.016 3
13981.578 8
13982.140 20
13982.702 44
13983.264 31
13983.826 22
13984.388 19
13984.950 7
13985.512 3
13986.074 9
13986.636 17
13987.198 30
13987.760 29
13988.322 22
13988.884 17
13989.447 8
13990.009 15
13990.571 8
13991.133 4
13991.695 12
13992.257 16
13992.819 15
13993.382 14
13993.944 8
13994.506 15
13995.068 15
13995.630 19
13996.193 17
13996.755 12
13997.317 14
13997.879 28
13998.442 20
13999.004 21
13999.566 32
14000.129 14
14000.691 12
14001.253 13
14001.816 13
14002.378 15
14002.940 15
14003.503 11
14004.065 16
14004.628 16
14005.190 5
14005.752 9
14006.315 11
14006.877 9
14007.440 14
14008.002 14
14008.565 18
14009.127 15
14009.690 24
14010.252 22
14010.815 23
14011.377 16
14011.940 20
14012.503 26
14013.065 28
14013.628 18
14014.190 18
14014.753 16
14015.316 10
14015.878 12
14016.441 8
14017.003 10
14017.566 9
14018.129 8
14018.691 10
14019.254 9
14019.817 15
14020.380 16
14020.942 16
14021.505 11
14022.068 11
14022.631 9
14023.193 16
14023.756 15
14024.319 14
14024.882 20
14025.445 9
14026.007 9
14026.570 16
14027.133 19
14027.696 13
14028.259 8
14028.822 13
14029.385 11
14029.948 5
14030.511 9
14031.073 18
14031.636 9
14032.199 13
14032.762 15
14033.325 10
14033.888 12
14034.451 21
14035.014 19
14035.577 17
14036.140 20
14036.703 13
14037.267 17
14037.830 14
14038.393 14
14038.956 13
14039.519 19
14040.082 20
14040.645 15
14041.208 14
14041.771 13
14042.335 11
14042.898 12
14043.461 12
14044.024 18
14044.587 15
14045.151 10
14045.714 7
14046.277 9
14046.840 17
14047.404 18
14047.967 16
14048.530 17
14049.093 18
14049.657 15
14050.220 13
14050.783 13
14051.347 10
14051.910 11
14052.473 12
14053.037 21
14053.600 24
14054.164 16
14054.727 18
14055.290 14
14055.854 13
14056.417 8
14056.981 8
14057.544 6
14058.108 18
14058.671 13
14059.235 10
14059.798 8
14060.362 12
14060.925 8
14061.489 14
14062.052 12
14062.616 6
14063.180 11
14063.743 15
14064.307 8
14064.870 5
14065.434 8
14065.998 14
14066.561 12
14067.125 11
14067.689 8
14068.252 7
14068.816 8
14069.380 11
14069.943 32
14070.507 32
14071.071 16
14071.635 12
14072.198 11
14072.762 15
14073.326 13
14073.890 14
14074.454 16
14075.017 14
14075.581 19
14076.145 20
14076.709 12
14077.273 10
14077.837 18
14078.401 17
14078.964 16
14079.528 13
14080.092 10
14080.656 5
14081.220 13
14081.784 13
14082.348 12
14082.912 16
14083.476 18
14084.040 12
14084.604 11
14085.168 9
14085.732 16
14086.296 20
14086.860 17
14087.424 8
14087.988 12
14088.552 10
14089.117 11
14089.681 13
14090.245 8
14090.809 8
14091.373 11
14091.937 14
14092.501 9
14093.066 16
14093.630 14
14094.194 8
14094.758 6
14095.322 5
14095.887 9
14096.451 10
14097.015 11
14097.579 8
14098.144 11
14098.708 14
14099.272 15
14099.837 8
14100.401 15
14100.965 21
14101.530 24
14102.094 12
14102.658 15
14103.223 14
14103.787 15
14104.352 19
14104.916 13
14105.480 11
14106.045 13
14106.609 12
14107.174 10
14107.738 20
14108.303 8
14108.867 18
14109.432 14
14109.996 12
14110.561 9
14111.125 17
14111.690 19
14112.254 9
14112.819 9
14113.384 15
14113.948 7
14114.513 3
14115.077 1
14115.642 17
14116.207 17
14116.771 22
14117.336 12
14117.901 18
14118.465 15
14119.030 19
14119.595 17
14120.160 14
14120.724 13
14121.289 9
14121.854 14
14122.419 8
14122.983 12
14123.548 9
14124.113 16
14124.678 18
14125.243 26
14125.807 31
14126.372 23
14126.937 18
14127.502 21
14128.067 16
14128.632 7
14129.197 10
14129.762 9
14130.326 21
14130.891 20
14131.456 10
14132.021 14
14132.586 9
14133.151 27
14133.716 24
14134.281 22
14134.846 17
14135.411 18
14135.976 22
14136.541 27
14137.106 18
14137.671 14
14138.237 13
14138.802 7
14139.367 5
14139.932 11
14140.497 14
14141.062 8
14141.627 17
14142.192 20
14142.758 18
14143.323 12
14143.888 8
14144.453 8
14145.018 6
14145.584 7
14146.149 11
14146.714 11
14147.279 7
14147.845 6
14148.410 1
14148.975 7
14149.541 4
14150.106 8
14150.671 21
14151.237 20
14151.802 19
14152.367 31
14152.933 28
14153.498 18
14154.063 15
14154.629 15
14155.194 25
14155.760 18
14156.325 13
14156.891 10
14157.456 4
14158.022 5
14158.587 9
14159.153 11
14159.718 6
14160.284 8
14160.849 18
14161.415 9
14161.980 19
14162.546 15
14163.111 11
14163.677 28
14164.243 31
14164.808 14
14165.374 11
14165.939 10
14166.505 22
14167.071 12
14167.636 7
14168.202 11
14168.768 9
14169.334 3
14169.899 0
14170.465 9
14171.031 11
14171.596 11
14172.162 5
14172.728 5
14173.294 17
14173.860 20
14174.425 13
14174.991 18
14175.557 26
14176.123 19
14176.689 17
14177.255 16
14177.820 20
14178.386 22
14178.952 17
14179.518 12
14180.084 5
14180.650 20
14181.216 19
14181.782 11
14182.348 12
14182.914 8
14183.480 16
14184.046 12
14184.612 8
14185.178 9
14185.744 10
14186.310 12
14186.876 4
14187.442 5
14188.008 12
14188.574 13
14189.140 14
14189.706 13
14190.273 7
14190.839 23
14191.405 22
14191.971 10
14192.537 7
14193.103 7
14193.670 13
14194.236 35
14194.802 25
14195.368 14
14195.934 15
14196.501 12
14197.067 15
14197.633 16
14198.199 14
14198.766 21
14199.332 24
14199.898 20
14200.465 23
14201.031 14
14201.597 10
14202.164 14
14202.730 18
14203.296 17
14203.863 16
14204.429 22
14204.996 16
14205.562 14
14206.129 22
14206.695 18
14207.261 22
14207.828 15
14208.394 14
14208.961 14
14209.527 7
14210.094 10
14210.660 14
14211.227 11
14211.794 8
14212.360 12
14212.927 16
14213.493 12
14214.060 5
14214.627 17
14215.193 18
14215.760 23
14216.326 16
14216.893 14
14217.460 10
14218.026 16
14218.593 12
14219.160 10
14219.726 7
14220.293 13
14220.860 14
14221.427 15
14221.993 12
14222.560 10
14223.127 9
14223.694 15
14224.261 25
14224.827 20
14225.394 19
14225.961 9
14226.528 7
14227.095 0
14227.662 5
14228.228 9
14228.795 15
14229.362 11
14229.929 11
14230.496 20
14231.063 15
14231.630 12
14232.197 4
14232.764 11
14233.331 15
14233.898 13
14234.465 19
14235.032 18
14235.599 10
14236.166 8
14236.733 18
14237.300 22
14237.867 17
14238.434 10
14239.001 8
14239.568 9
14240.136 4
14240.703 16
14241.270 19
14241.837 9
14242.404 9
14242.971 13
14243.538 18
14244.106 17
14244.673 19
14245.240 21
14245.807 19
14246.375 18
14246.942 16
14247.509 11
14248.076 17
14248.644 7
14249.211 7
14249.778 6
14250.346 14
14250.913 11
14251.480 12
14252.048 12
14252.615 16
14253.182 10
14253.750 5
14254.317 8
14254.885 12
14255.452 8
14256.019 13
14256.587 11
14257.154 9
14257.722 4
14258.289 4
14258.857 17
14259.424 11
14259.992 9
14260.559 20
14261.127 19
14261.694 14
14262.262 14
14262.829 15
14263.397 16
14263.965 16
14264.532 17
14265.100 16
14265.667 8
14266.235 3
14266.803 9
14267.370 8
14267.938 10
14268.506 14
14269.073 16
14269.641 18
14270.209 18
14270.777 5
14271.344 13
14271.912 21
14272.480 17
14273.048 12
14273.615 12
14274.183 16
14274.751 18
14275.319 13
14275.887 11
14276.454 23
14277.022 19
14277.590 19
14278.158 17
14278.726 24
14279.294 23
14279.862 31
14280.430 33
14280.998 21
14281.566 22
14282.133 23
14282.701 17
14283.269 11
14283.837 16
14284.405 12
14284.973 21
14285.541 21
14286.109 13
14286.678 13
14287.246 6
14287.814 14
14288.382 13
14288.950 17
14289.518 16
14290.086 5
14290.654 7
14291.222 5
14291.790 11
14292.359 12
14292.927 9
14293.495 10
14294.063 14
14294.631 17
14295.200 14
14295.768 8
14296.336 5
14296.904 12
14297.472 9
14298.041 8
14298.609 11
14299.177 15
14299.746 10
14300.314 9
14300.882 7
14301.451 16
14302.019 11
14302.587 14
14303.156 20
14303.724 16
14304.292 18
14304.861 19
14305.429 19
14305.998 15
14306.566 9
14307.135 5
14307.703 12
14308.271 11
14308.840 14
14309.408 10
14309.977 18
14310.545 16
14311.114 14
14311.683 16
14312.251 9
14312.820 11
14313.388 11
14313.957 7
14314.525 8
14315.094 20
14315.663 13
14316.231 13
14316.800 14
14317.369 14
14317.937 11
14318.506 15
14319.075 12
14319.643 15
14320.212 10
14320.781 7
14321.349 17
14321.918 22
14322.487 14
14323.056 16
14323.624 13
14324.193 11
14324.762 17
14325.331 13
14325.900 12
14326.469 21
14327.037 20
14327.606 12
14328.175 12
14328.744 9
14329.313 9
14329.882 13
14330.451 10
14331.020 16
14331.589 5
14332.157 11
14332.726 11
14333.295 2
14333.864 11
14334.433 19
14335.002 21
14335.571 10
14336.140 10
14336.709 6
14337.278 5
14337.848 8
14338.417 11
14338.986 10
14339.555 21
14340.124 14
14340.693 11
14341.262 3
14341.831 4
14342.400 4
14342.970 16
14343.539 5
14344.108 7
14344.677 19
14345.246 26
14345.816 14
14346.385 11
14346.954 11
14347.523 18
14348.093 18
14348.662 11
14349.231 5
14349.800 4
14350.370 9
14350.939 11
14351.508 15
14352.078 14
14352.647 6
14353.216 6
14353.786 11
14354.355 13
14354.925 11
14355.494 10
14356.063 11
14356.633 4
14357.202 8
14357.772 10
14358.341 13
14358.911 12
14359.480 7
14360.050 2
14360.619 12
14361.189 18
14361.758 12
14362.328 15
14362.897 11
14363.467 9
14364.036 26
14364.606 16
14365.176 16
14365.745 11
14366.315 23
14366.885 19
14367.454 20
14368.024 19
14368.593 21
14369.163 15
14369.733 10
14370.303 12
14370.872 9
14371.442 25
14372.012 19
14372.581 17
14373.151 18
14373.721 16
14374.291 10
14374.861 10
14375.430 13
14376.000 14
14376.570 13
14377.140 13
14377.710 14
14378.280 14
14378.849 11
14379.419 13
14379.989 9
14380.559 7
14381.129 11
14381.699 17
14382.269 12
14382.839 7
14383.409 13
14383.979 15
14384.549 5
14385.119 4
14385.689 8
14386.259 7
14386.829 15
14387.399 37
14387.969 20
14388.539 17
14389.109 16
14389.679 7
14390.249 6
14390.819 12
14391.389 9
14391.960 8
14392.530 20
14393.100 12
14393.670 20
14394.240 14
14394.810 10
14395.381 7
14395.951 23
14396.521 19
14397.091 19
14397.662 12
14398.232 8
14398.802 12
14399.372 20
14399.943 18
14400.513 7
14401.083 11
14401.654 15
14402.224 9
14402.794 12
14403.365 17
14403.935 8
14404.505 14
14405.076 17
14405.646 13
14406.217 18
14406.787 12
14407.357 13
14407.928 15
14408.498 4
14409.069 8
14409.639 6
14410.210 17
14410.780 15
14411.351 5
14411.921 5
14412.492 6
14413.062 8
14413.633 14
14414.204 11
14414.774 4
14415.345 6
14415.915 13
14416.486 6
14417.057 7
14417.627 15
14418.198 13
14418.769 8
14419.339 17
14419.910 15
14420.481 10
14421.051 6
14421.622 6
14422.193 14
14422.763 7
14423.334 7
14423.905 9
14424.476 16
14425.047 22
14425.617 16
14426.188 13
14426.759 13
14427.330 19
14427.901 10
14428.472 13
14429.042 15
14429.613 18
14430.184 22
14430.755 10
14431.326 5
14431.897 15
14432.468 11
14433.039 12
14433.610 6
14434.181 15
14434.752 13
14435.323 13
14435.894 12
14436.465 7
14437.036 7
14437.607 10
14438.178 4
14438.749 5
14439.320 16
14439.891 15
14440.462 13
14441.033 11
14441.604 7
14442.175 14
14442.747 14
14443.318 10
14443.889 7
14444.460 16
14445.031 15
14445.602 5
14446.174 8
14446.745 13
14447.316 14
14447.887 5
14448.459 9
14449.030 12
14449.601 8
14450.172 18
14450.744 19
14451.315 19
14451.886 20
14452.458 17
14453.029 17
14453.600 10
14454.172 6
14454.743 7
14455.314 10
14455.886 14
14456.457 20
14457.029 30
14457.600 36
14458.171 28
14458.743 18
14459.314 14
14459.886 8
14460.457 12
14461.029 9
14461.600 7
14462.172 9
14462.743 9
14463.315 5
14463.887 11
14464.458 6
14465.030 1
14465.601 2
14466.173 10
14466.744 16
14467.316 23
14467.888 25
14468.459 15
14469.031 12
14469.603 12
14470.174 19
14470.746 14
14471.318 13
14471.889 19
14472.461 22
14473.033 17
14473.605 16
14474.176 10
14474.748 8
14475.320 12
14475.892 25
14476.464 30
14477.035 28
14477.607 20
14478.179 16
14478.751 18
14479.323 26
14479.895 27
14480.467 24
14481.038 14
14481.610 16
14482.182 8
14482.754 7
14483.326 9
14483.898 19
14484.470 12
14485.042 12
14485.614 18
14486.186 10
14486.758 6
14487.330 9
14487.902 8
14488.474 17
14489.046 12
14489.618 15
14490.190 16
14490.762 21
14491.334 17
14491.907 20
14492.479 14
14493.051 6
14493.623 40
14494.195 37
14494.767 22
14495.339 19
14495.912 10
14496.484 7
14497.056 14
14497.628 15
14498.200 8
14498.773 14
14499.345 16
14499.917 15
14500.489 12
14501.062 16
14501.634 16
14502.206 14
14502.779 23
14503.351 40
14503.923 25
14504.496 13
14505.068 4
14505.640 6
14506.213 23
14506.785 17
14507.358 16
14507.930 18
14508.503 15
14509.075 23
14509.647 17
14510.220 13
14510.792 14
14511.365 12
14511.937 8
14512.510 15
14513.082 11
14513.655 13
14514.228 10
14514.800 17
14515.373 10
14515.945 6
14516.518 5
14517.090 6
14517.663 12
14518.236 9
14518.808 9
14519.381 16
14519.954 9
14520.526 12
14521.099 8
14521.672 8
14522.244 12
14522.817 9
14523.390 9
14523.963 31
14524.535 26
14525.108 26
14525.681 17
14526.254 13
14526.826 9
14527.399 18
14527.972 20
14528.545 11
14529.118 16
14529.691 18
14530.263 19
14530.836 27
14531.409 18
14531.982 14
14532.555 6
14533.128 8
14533.701 8
14534.274 7
14534.847 2
14535.420 6
14535.993 5
14536.566 17
14537.139 22
14537.712 13
14538.285 17
14538.858 20
14539.431 10
14540.004 7
14540.577 9
14541.150 23
14541.723 22
14542.296 17
14542.869 10
14543.442 15
14544.016 14
14544.589 11
14545.162 17
14545.735 16
14546.308 14
14546.881 6
14547.455 13
14548.028 22
14548.601 26
14549.174 18
14549.748 10
14550.321 8
14550.894 12
14551.467 14
14552.041 8
14552.614 7
14553.187 14
14553.761 6
14554.334 2
14554.907 4
14555.481 6
14556.054 10
14556.627 8
14557.201 5
14557.774 6
14558.348 11
14558.921 5
14559.495 15
14560.068 17
14560.641 19
14561.215 14
14561.788 4
14562.362 2
14562.935 9
14563.509 13
14564.082 13
14564.656 13
14565.230 11
14565.803 6
14566.377 15
14566.950 13
14567.524 3
14568.097 5
14568.671 6
14569.245 10
14569.818 12
14570.392 13
14570.966 6
14571.539 7
14572.113 10
14572.687 5
14573.260 10
14573.834 13
14574.408 20
14574.982 24
14575.555 21
14576.129 17
14576.703 15
14577.277 15
14577.851 26
14578.424 17
14578.998 23
14579.572 16
14580.146 20
14580.720 16
14581.294 10
14581.867 11
14582.441 19
14583.015 11
14583.589 7
14584.163 15
14584.737 18
14585.311 12
14585.885 6
14586.459 4
14587.033 7
14587.607 18
14588.181 17
14588.755 12
14589.329 7
14589.903 14
14590.477 16
14591.051 25
14591.625 22
14592.199 16
14592.773 17
14593.347 18
14593.922 12
14594.496 16
14595.070 12
14595.644 13
14596.218 10
14596.792 15
14597.367 12
14597.941 23
14598.515 10
14599.089 10
14599.663 4
14600.238 8
14600.812 13
14601.386 11
14601.960 13
14602.535 8
14603.109 17
14603.683 15
14604.258 17
14604.832 13
14605.406 26
14605.981 22
14606.555 23
14607.129 20
14607.704 9
14608.278 19
14608.853 19
14609.427 13
14610.001 27
14610.576 24
14611.150 13
14611.725 16
14612.299 13
14612.874 10
14613.448 23
14614.023 26
14614.597 19
14615.172 15
14615.746 8
14616.321 3
14616.896 8
14617.470 5
14618.045 10
14618.619 10
14619.194 10
14619.769 12
14620.343 6
14620.918 15
14621.493 8
14622.067 21
14622.642 26
14623.217 14
14623.791 10
14624.366 11
14624.941 6
14625.515 4
14626.090 6
14626.665 10
14627.240 12
14627.815 1
14628.389 5
14628.964 3
14629.539 7
14630.114 10
14630.689 9
14631.263 15
14631.838 18
14632.413 9
14632.988 8
14633.563 10
14634.138 8
14634.713 7
14635.288 10
14635.863 8
14636.438 8
14637.013 8
14637.588 12
14638.163 10
14638.738 3
14639.313 7
14639.888 9
14640.463 5
14641.038 7
14641.613 6
14642.188 2
14642.763 6
14643.338 14
14643.913 19
14644.488 11
14645.063 19
14645.638 30
14646.214 18
14646.789 26
14647.364 13
14647.939 17
14648.514 15
14649.089 13
14649.665 15
14650.240 8
14650.815 6
14651.390 4
14651.966 6
14652.541 16
14653.116 18
14653.692 19
14654.267 15
14654.842 22
14655.417 13
14655.993 3
14656.568 9
14657.143 8
14657.719 8
14658.294 8
14658.870 5
14659.445 7
14660.020 19
14660.596 18
14661.171 11
14661.747 7
14662.322 10
14662.898 18
14663.473 16
14664.049 11
14664.624 5
14665.200 10
14665.775 9
14666.351 7
14666.926 8
14667.502 12
14668.077 18
14668.653 15
14669.229 17
14669.804 11
14670.380 29
14670.956 17
14671.531 12
14672.107 12
14672.682 8
14673.258 8
14673.834 17
14674.410 16
14674.985 19
14675.561 23
14676.137 12
14676.712 14
14677.288 19
14677.864 22
14678.440 26
14679.016 18
14679.591 15
14680.167 21
14680.743 19
14681.319 8
14681.895 26
14682.471 24
14683.046 13
14683.622 15
14684.198 18
14684.774 20
14685.350 16
14685.926 18
14686.502 12
14687.078 14
14687.654 14
14688.230 7
14688.806 8
14689.382 7
14689.958 11
14690.534 6
14691.110 8
14691.686 3
14692.262 7
14692.838 20
14693.414 14
14693.990 14
14694.566 10
14695.142 28
14695.718 17
14696.294 9
14696.871 8
14697.447 9
14698.023 20
14698.599 20
14699.175 25
14699.751 30
14700.328 25
14700.904 17
14701.480 11
14702.056 13
14702.633 10
14703.209 11
14703.785 16
14704.361 14
14704.938 6
14705.514 11
14706.090 13
14706.667 5
14707.243 6
14707.819 12
14708.396 10
14708.972 6
14709.549 5
14710.125 8
14710.701 13
14711.278 16
14711.854 17
14712.431 27
14713.007 22
14713.584 27
14714.160 24
14714.737 9
14715.313 20
14715.890 20
14716.466 13
14717.043 28
14717.619 22
14718.196 20
14718.772 11
14719.349 15
14719.925 21
14720.502 20
14721.079 17
14721.655 12
14722.232 11
14722.809 15
14723.385 16
14723.962 10
14724.539 22
14725.115 19
14725.692 10
14726.269 12
14726.845 9
14727.422 13
14727.999 7
14728.576 13
14729.152 13
14729.729 21
14730.306 22
14730.883 13
14731.460 12
14732.036 11
14732.613 20
14733.190 20
14733.767 15
14734.344 10
14734.921 6
14735.498 17
14736.075 15
14736.651 11
14737.228 14
14737.805 10
14738.382 24
14738.959 32
14739.536 21
14740.113 18
14740.690 18
14741.267 24
14741.844 25
14742.421 14
14742.998 18
14743.575 22
14744.152 9
14744.730 8
14745.307 5
14745.884 9
14746.461 21
14747.038 22
14747.615 20
14748.192 14
14748.769 9
14749.347 7
14749.924 13
14750.501 15
14751.078 10
14751.655 11
14752.233 19
14752.810 25
14753.387 15
14753.964 13
14754.542 9
14755.119 9
14755.696 12
14756.273 14
14756.851 29
14757.428 12
14758.005 14
14758.583 14
14759.160 20
14759.737 17
14760.315 14
14760.892 12
14761.470 15
14762.047 22
14762.625 28
14763.202 19
14763.779 10
14764.357 12
14764.934 12
14765.512 6
14766.089 9
14766.667 14
14767.244 16
14767.822 19
14768.399 21
14768.977 19
14769.555 6
14770.132 11
14770.710 14
14771.287 24
14771.865 23
14772.442 12
14773.020 15
14773.598 15
14774.175 11
14774.753 10
14775.331 12
14775.908 12
14776.486 13
14777.064 10
14777.642 2
14778.219 1
14778.797 5
14779.375 12
14779.953 9
14780.530 5
14781.108 9
14781.686 6
14782.264 15
14782.842 13
14783.419 21
14783.997 8
14784.575 9
14785.153 11
14785.731 4
14786.309 8
14786.887 9
14787.465 2
14788.042 5
14788.620 6
14789.198 12
14789.776 8
14790.354 12
14790.932 10
14791.510 17
14792.088 14
14792.666 11
14793.244 9
14793.822 17
14794.400 12
14794.978 8
14795.557 15
14796.135 12
14796.713 14
14797.291 6
14797.869 11
14798.447 14
14799.025 13
14799.603 11
14800.181 4
14800.760 11
14801.338 8
14801.916 5
14802.494 5
14803.072 9
14803.651 10
14804.229 9
14804.807 15
14805.385 21
14805.964 25
14806.542 18
14807.120 13
14807.699 14
14808.277 12
14808.855 10
14809.434 14
14810.012 14
14810.590 14
14811.169 12
14811.747 10
14812.325 11
14812.904 7
14813.482 10
14814.061 3
14814.639 13
14815.218 11
14815.796 13
14816.375 17
14816.953 13
14817.532 15
14818.110 17
14818.689 23
14819.267 17
14819.846 12
14820.424 13
14821.003 8
14821.581 3
14822.160 14
14822.739 12
14823.317 10
14823.896 9
14824.474 6
14825.053 12
14825.632 14
14826.210 17
14826.789 13
14827.368 8
14827.946 20
14828.525 13
14829.104 12
14829.683 17
14830.261 20
14830.840 17
14831.419 15
14831.998 9
14832.576 10
14833.155 13
14833.734 11
14834.313 8
14834.892 12
14835.471 12
14836.049 4
14836.628 11
14837.207 12
14837.786 9
14838.365 7
14838.944 8
14839.523 7
14840.102 9
14840.681 12
14841.260 17
14841.839 13
14842.418 7
14842.997 6
14843.576 10
14844.155 11
14844.734 16
14845.313 14
14845.892 19
14846.471 22
14847.050 14
14847.629 32
14848.208 26
14848.787 21
14849.366 15
14849.946 18
14850.525 12
14851.104 6
14851.683 8
14852.262 17
14852.841 12
14853.421 7
14854.000 18
14854.579 21
14855.158 25
14855.737 17
14856.317 17
14856.896 15
14857.475 8
14858.055 6
14858.634 8
14859.213 17
14859.793 21
14860.372 23
14860.951 20
14861.531 14
14862.110 14
14862.689 19
14863.269 12
14863.848 6
14864.428 6
14865.007 10
14865.586 12
14866.166 10
14866.745 2
14867.325 3
14867.904 10
14868.484 7
14869.063 17
14869.643 29
14870.222 20
14870.802 15
14871.381 10
14871.961 5
14872.540 2
14873.120 7
14873.700 30
14874.279 23
14874.859 15
14875.439 8
14876.018 11
14876.598 11
14877.177 11
14877.757 9
14878.337 11
14878.917 15
14879.496 12
14880.076 16
14880.656 12
14881.235 10
14881.815 8
14882.395 22
14882.975 17
14883.555 9
14884.134 5
14884.714 14
14885.294 11
14885.874 14
14886.454 17
14887.033 10
14887.613 4
14888.193 11
14888.773 10
14889.353 7
14889.933 2
14890.513 8
14891.093 4
14891.673 6
14892.253 3
14892.833 5
14893.413 10
14893.993 6
14894.573 8
14895.153 5
14895.733 9
14896.313 13
14896.893 8
14897.473 13
14898.053 14
14898.633 8
14899.213 11
14899.793 7
14900.373 8
14900.953 18
14901.534 14
14902.114 15
14902.694 14
14903.274 13
14903.854 16
14904.434 7
14905.015 10
14905.595 12
14906.175 16
14906.755 13
14907.335 11
14907.916 15
14908.496 33
14909.076 25
14909.657 32
14910.237 17
14910.817 7
14911.398 8
14911.978 10
14912.558 8
14913.139 13
14913.719 17
14914.299 17
14914.880 12
14915.460 11
14916.041 9
14916.621 13
14917.201 7
14917.782 10
14918.362 7
14918.943 12
14919.523 11
14920.104 19
14920.684 11
14921.265 14
14921.845 16
14922.426 12
14923.007 13
14923.587 12
14924.168 15
14924.748 10
14925.329 6
14925.909 11
14926.490 22
14927.071 25
14927.651 15
14928.232 20
14928.813 28
14929.393 24
14929.974 32
14930.555 23
14931.135 19
14931.716 32
14932.297 23
14932.878 25
14933.458 18
14934.039 9
14934.620 5
14935.201 23
14935.782 10
14936.362 17
14936.943 15
14937.524 14
14938.105 7
14938.686 6
14939.267 13
14939.848 9
14940.428 9
14941.009 7
14941.590 2
14942.171 4
14942.752 4
14943.333 3
14943.914 12
14944.495 16
14945.076 11
14945.657 23
14946.238 21
14946.819 26
14947.400 26
14947.981 25
14948.562 18
14949.143 16
14949.724 14
14950.305 11
14950.886 10
14951.468 11
14952.049 21
14952.630 10
14953.211 9
14953.792 6
14954.373 6
14954.954 7
14955.536 9
14956.117 7
14956.698 8
14957.279 11
14957.860 4
14958.442 9
14959.023 10
14959.604 24
14960.186 17
14960.767 11
14961.348 11
14961.929 7
14962.511 24
14963.092 34
14963.673 26
14964.255 16
14964.836 20
14965.418 17
14965.999 12
14966.580 8
14967.162 3
14967.743 12
14968.325 21
14968.906 19
14969.487 23
14970.069 23
14970.650 19
14971.232 11
14971.813 20
14972.395 19
14972.976 20
14973.558 8
14974.140 12
14974.721 8
14975.303 8
14975.884 2
14976.466 4
14977.047 19
14977.629 15
14978.211 9
14978.792 10
14979.374 17
14979.956 24
14980.537 18
14981.119 18
14981.701 16
14982.282 18
14982.864 13
14983.446 10
14984.028 19
14984.609 7
14985.191 4
14985.773 7
14986.355 14
14986.936 8
14987.518 14
14988.100 21
14988.682 14
14989.264 20
14989.846 14
14990.428 12
14991.009 17
14991.591 10
14992.173 5
14992.755 10
14993.337 12
14993.919 15
14994.501 11
14995.083 13
14995.665 19
14996.247 23
14996.829 22
14997.411 26
14997.993 15
14998.575 8
14999.157 5
14999.739 11
15000.321 13
15000.903 12
15001.485 7
15002.067 13
15002.649 11
15003.231 8
15003.814 14
15004.396 16
15004.978 24
15005.560 16
15006.142 10
15006.724 14
15007.306 8
15007.889 11
15008.471 14
15009.053 9
15009.635 5
15010.218 23
15010.800 17
15011.382 14
15011.964 11
15012.547 19
15013.129 14
15013.711 9
15014.294 15
15014.876 11
15015.458 13
15016.041 10
15016.623 15
15017.205 10
15017.788 17
15018.370 14
15018.953 10
15019.535 7
15020.118 8
15020.700 14
15021.283 9
15021.865 15
15022.447 15
15023.030 13
15023.612 11
15024.195 7
15024.778 10
15025.360 22
15025.943 22
15026.525 16
15027.108 14
15027.690 10
15028.273 10
15028.856 11
15029.438 16
15030.021 18
15030.603 9
15031.186 13
15031.769 15
15032.351 11
15032.934 8
15033.517 12
15034.100 13
15034.682 18
15035.265 12
15035.848 12
15036.431 16
15037.013 17
15037.596 14
15038.179 10
15038.762 15
15039.344 11
15039.927 22
15040.510 14
15041.093 12
15041.676 14
15042.259 11
15042.842 14
15043.424 19
15044.007 16
15044.590 8
15045.173 13
15045.756 17
15046.339 13
15046.922 16
15047.505 16
15048.088 20
15048.671 8
15049.254 7
15049.837 6
15050.420 6
15051.003 8
15051.586 12
15052.169 10
15052.752 11
15053.335 4
15053.918 13
15054.502 11
15055.085 8
15055.668 5
15056.251 9
15056.834 14
15057.417 11
15058.000 22
15058.584 12
15059.167 6
15059.750 5
15060.333 2
15060.917 4
15061.500 2
15062.083 10
15062.666 12
15063.250 22
15063.833 13
15064.416 3
15064.999 19
15065.583 19
15066.166 11
15066.749 7
15067.333 13
15067.916 14
15068.500 14
15069.083 19
15069.666 17
15070.250 12
15070.833 16
15071.417 22
15072.000 13
15072.583 7
15073.167 9
15073.750 9
15074.334 16
15074.917 19
15075.501 10
15076.084 7
15076.668 6
15077.252 9
15077.835 8
15078.419 9
15079.002 13
15079.586 11
15080.169 8
15080.753 11
15081.337 13
15081.920 11
15082.504 7
15083.088 6
15083.671 4
15084.255 13
15084.839 32
15085.422 27
15086.006 14
15086.590 8
15087.174 12
15087.757 12
15088.341 10
15088.925 11
15089.509 9
15090.092 12
15090.676 7
15091.260 8
15091.844 14
15092.428 17
15093.012 12
15093.595 9
15094.179 14
15094.763 11
15095.347 8
15095.931 6
15096.515 3
15097.099 7
15097.683 16
15098.267 10
15098.851 12
15099.435 18
15100.019 17
15100.603 22
15101.187 13
15101.771 14
15102.355 12
15102.939 12
15103.523 10
15104.107 6
15104.691 20
15105.275 15
15105.859 14
15106.443 21
15107.027 15
15107.612 11
15108.196 13
15108.780 22
15109.364 9
15109.948 3
15110.532 8
15111.117 13
15111.701 11
15112.285 20
15112.869 13
15113.454 8
15114.038 9
15114.622 14
15115.206 13
15115.791 8
15116.375 7
15116.959 4
15117.544 5
15118.128 5
15118.712 5
15119.297 4
15119.881 3
15120.465 5
15121.050 5
15121.634 10
15122.219 9
15122.803 20
15123.387 12
15123.972 6
15124.556 21
15125.141 21
15125.725 11
15126.310 13
15126.894 11
15127.479 7
15128.063 13
15128.648 8
15129.233 8
15129.817 7
15130.402 6
15130.986 6
15131.571 6
15132.155 6
15132.740 2
15133.325 19
15133.909 23
15134.494 20
15135.079 10
15135.663 14
15136.248 14
15136.833 12
15137.417 15
15138.002 12
15138.587 17
15139.172 18
15139.756 11
15140.341 8
15140.926 5
15141.511 10
15142.096 9
15142.680 11
15143.265 9
15143.850 9
15144.435 10
15145.020 20
15145.605 18
15146.189 12
15146.774 14
15147.359 6
15147.944 2
15148.529 14
15149.114 9
15149.699 10
15150.284 12
15150.869 20
15151.454 10
15152.039 14
15152.624 21
15153.209 24
15153.794 10
15154.379 15
15154.964 8
15155.549 10
15156.134 6
15156.719 6
15157.304 4
15157.889 14
15158.475 12
15159.060 9
15159.645 11
15160.230 5
15160.815 5
15161.400 6
15161.985 12
15162.571 7
15163.156 10
15163.741 10
15164.326 11
15164.912 21
15165.497 15
15166.082 15
15166.667 11
15167.253 12
15167.838 7
15168.423 13
15169.009 13
15169.594 31
15170.179 22
15170.765 21
15171.350 18
15171.935 6
15172.521 13
15173.106 20
15173.692 24
15174.277 9
15174.862 12
15175.448 11
15176.033 6
15176.619 5
15177.204 5
15177.790 8
15178.375 6
15178.961 5
15179.546 5
15180.132 11
15180.717 12
15181.303 5
15181.888 8
15182.474 13
15183.060 3
15183.645 2
15184.231 7
15184.816 13
15185.402 17
15185.988 12
15186.573 7
15187.159 12
15187.745 16
15188.330 21
15188.916 14
15189.502 12
15190.088 19
15190.673 10
15191.259 16
15191.845 15
15192.431 9
15193.016 7
15193.602 7
15194.188 6
15194.774 7
15195.360 9
15195.946 9
15196.531 19
15197.117 17
15197.703 9
15198.289 5
15198.875 2
15199.461 4
15200.047 5
15200.633 4
15201.219 6
15201.805 10
15202.391 6
15202.976 5
15203.562 12
15204.148 22
15204.734 21
15205.321 14
15205.907 10
15206.493 14
15207.079 16
15207.665 10
15208.251 9
15208.837 6
15209.423 6
15210.009 9
15210.595 14
15211.181 20
15211.767 11
15212.354 7
15212.940 11
15213.526 6
15214.112 14
15214.698 17
15215.285 16
15215.871 21
15216.457 10
15217.043 9
15217.630 6
15218.216 7
15218.802 17
15219.388 19
15219.975 15
15220.561 22
15221.147 12
15221.734 9
15222.320 17
15222.906 12
15223.493 16
15224.079 13
15224.666 13
15225.252 26
15225.838 33
15226.425 23
15227.011 9
15227.598 11
15228.184 8
15228.771 14
15229.357 12
15229.944 25
15230.530 27
15231.117 27
15231.703 25
15232.290 12
15232.876 3
15233.463 14
15234.049 9
15234.636 5
15235.223 7
15235.809 4
15236.396 11
15236.982 10
15237.569 13
15238.156 18
15238.742 11
15239.329 12
15239.916 9
15240.502 9
15241.089 8
15241.676 11
15242.263 5
15242.849 9
15243.436 25
15244.023 11
15244.610 11
15245.196 4
15245.783 10
15246.370 10
15246.957 2
15247.544 6
15248.131 7
15248.717 10
15249.304 4
15249.891 14
15250.478 17
15251.065 22
15251.652 22
15252.239 26
15252.826 22
15253.413 11
15254.000 12
15254.587 7
15255.174 9
15255.761 7
15256.348 5
15256.935 20
15257.522 17
15258.109 10
15258.696 9
15259.283 7
15259.870 13
15260.457 9
15261.044 16
15261.631 9
15262.218 11
15262.805 9
15263.392 12
15263.980 12
15264.567 8
15265.154 13
15265.741 25
15266.328 21
15266.916 14
15267.503 24
15268.090 15
15268.677 19
15269.264 40
15269.852 36
15270.439 22
15271.026 15
15271.614 15
15272.201 21
15272.788 15
15273.376 14
15273.963 22
15274.550 8
15275.138 27
15275.725 38
15276.312 30
15276.900 22
15277.487 12
15278.075 13
15278.662 6
15279.249 15
15279.837 28
15280.424 16
15281.012 16
15281.599 8
15282.187 9
15282.774 4
15283.362 3
15283.949 6
15284.537 8
15285.125 10
15285.712 12
15286.300 10
15286.887 11
15287.475 13
15288.062 9
15288.650 0
15289.238 2
15289.825 5
15290.413 16
15291.001 6
15291.588 5
15292.176 4
15292.764 6
15293.351 8
15293.939 12
15294.527 9
15295.115 18
15295.702 25
15296.290 22
15296.878 22
15297.466 18
15298.054 19
15298.641 8
15299.229 11
15299.817 19
15300.405 15
15300.993 21
15301.581 16
15302.169 15
15302.756 13
15303.344 6
15303.932 8
15304.520 10
15305.108 10
15305.696 18
15306.284 25
15306.872 20
15307.460 8
15308.048 16
15308.636 12
15309.224 15
15309.812 17
15310.400 7
15310.988 14
15311.576 9
15312.164 5
15312.752 15
15313.341 14
15313.929 13
15314.517 12
15315.105 23
15315.693 16
15316.281 18
15316.869 10
15317.458 15
15318.046 8
15318.634 9
15319.222 14
15319.810 15
15320.399 9
15320.987 9
15321.575 7
15322.163 3
15322.752 7
15323.340 11
15323.928 7
15324.517 8
15325.105 13
15325.693 5
15326.282 10
15326.870 8
15327.458 8
15328.047 5
15328.635 3
15329.223 4
15329.812 12
15330.400 8
15330.989 11
15331.577 12
15332.166 13
15332.754 15
15333.343 10
15333.931 8
15334.520 2
15335.108 7
15335.697 8
15336.285 4
15336.874 4
15337.462 10
15338.051 3
15338.639 6
15339.228 2
15339.817 16
15340.405 28
15340.994 24
15341.583 13
15342.171 11
15342.760 10
15343.349 13
15343.937 16
15344.526 14
15345.115 17
15345.703 16
15346.292 13
15346.881 6
15347.470 8
15348.058 16
15348.647 13
15349.236 8
15349.825 13
15350.413 12
15351.002 11
15351.591 16
15352.180 23
15352.769 17
15353.358 15
15353.947 11
15354.535 4
15355.124 11
15355.713 12
15356.302 13
15356.891 12
15357.480 10
15358.069 2
15358.658 8
15359.247 8
15359.836 9
15360.425 12
15361.014 6
15361.603 11
15362.192 11
15362.781 9
15363.370 2
15363.959 3
15364.548 13
15365.137 15
15365.726 11
15366.316 22
15366.905 13
15367.494 8
15368.083 26
15368.672 15
15369.261 6
15369.851 3
15370.440 6
15371.029 12
15371.618 15
15372.207 15
15372.797 11
15373.386 10
15373.975 14
15374.564 17
15375.154 20
15375.743 7
15376.332 2
15376.922 8
15377.511 8
15378.100 13
15378.690 12
15379.279 13
15379.868 9
15380.458 7
15381.047 6
15381.637 20
15382.226 17
15382.815 8
15383.405 5
15383.994 21
15384.584 29
15385.173 25
15385.763 14
15386.352 17
15386.942 21
15387.531 23
15388.121 29
15388.710 19
15389.300 24
15389.889 16
15390.479 13
15391.069 7
15391.658 8
15392.248 7
15392.837 11
15393.427 8
15394.017 6
15394.606 10
15395.196 18
15395.786 9
15396.375 7
15396.965 5
15397.555 11
15398.145 11
15398.734 10
15399.324 11
15399.914 10
15400.504 6
15401.093 5
15401.683 12
15402.273 12
15402.863 11
15403.453 11
15404.042 22
15404.632 21
15405.222 17
15405.812 13
15406.402 16
15406.992 8
15407.582 8
15408.172 8
15408.762 10
15409.352 19
15409.941 19
15410.531 14
15411.121 6
15411.711 2
15412.301 13
15412.891 18
15413.481 15
15414.071 13
15414.661 13
15415.252 14
15415.842 6
15416.432 1
15417.022 5
15417.612 5
15418.202 4
15418.792 9
15419.382 8
15419.972 3
15420.562 7
15421.153 13
15421.743 11
15422.333 10
15422.923 7
15423.513 0
15424.104 3
15424.694 13
15425.284 13
15425.874 8
15426.465 5
15427.055 6
15427.645 7
15428.236 6
15428.826 11
15429.416 17
15430.006 17
15430.597 14
15431.187 10
15431.778 14
15432.368 12
15432.958 19
15433.549 21
15434.139 17
15434.730 9
15435.320 10
15435.910 4
15436.501 7
15437.091 12
15437.682 20
15438.272 21
15438.863 27
15439.453 15
15440.044 17
15440.634 14
15441.225 11
15441.816 6
15442.406 5
15442.997 2
15443.587 3
15444.178 8
15444.769 15
15445.359 13
15445.950 19
15446.540 24
15447.131 22
15447.722 11
15448.312 5
15448.903 15
15449.494 14
15450.085 10
15450.675 10
15451.266 15
15451.857 18
15452.448 16
15453.038 13
15453.629 6
15454.220 9
15454.811 10
15455.402 9
15455.992 7
15456.583 1
15457.174 8
15457.765 6
15458.356 4
15458.947 15
15459.538 18
15460.129 22
15460.719 22
15461.310 19
15461.901 22
15462.492 13
15463.083 13
15463.674 9
15464.265 7
15464.856 14
15465.447 11
15466.038 8
15466.629 22
15467.220 23
15467.811 24
15468.402 16
15468.994 14
15469.585 9
15470.176 7
15470.767 10
15471.358 22
15471.949 26
15472.540 7
15473.131 5
15473.723 6
15474.314 5
15474.905 7
15475.496 9
15476.087 6
15476.679 7
15477.270 7
15477.861 11
15478.452 14
15479.044 11
15479.635 7
15480.226 11
15480.818 5
15481.409 4
15482.000 11
15482.591 13
15483.183 14
15483.774 13
15484.366 14
15484.957 11
15485.548 4
15486.140 11
15486.731 11
15487.323 9
15487.914 9
15488.506 9
15489.097 10
15489.688 13
15490.280 13
15490.871 10
15491.463 10
15492.054 12
15492.646 17
15493.238 20
15493.829 28
15494.421 24
15495.012 19
15495.604 13
15496.195 10
15496.787 18
15497.379 15
15497.970 7
15498.562 9
15499.154 6
15499.745 9
15500.337 11
15500.929 14
15501.520 7
15502.112 17
15502.704 15
15503.295 9
15503.887 12
15504.479 13
15505.071 8
15505.663 10
15506.254 15
15506.846 9
15507.438 8
15508.030 10
15508.622 9
15509.213 7
15509.805 21
15510.397 17
15510.989 4
15511.581 6
15512.173 6
15512.765 10
15513.357 15
15513.949 8
15514.541 5
15515.133 3
15515.725 2
15516.317 7
15516.909 4
15517.501 1
15518.093 11
15518.685 9
15519.277 8
15519.869 4
15520.461 11
15521.053 21
15521.645 15
15522.237 17
15522.829 20
15523.421 11
15524.013 11
15524.605 16
15525.198 16
15525.790 6
15526.382 11
15526.974 13
15527.566 12
15528.159 8
15528.751 11
15529.343 11
15529.935 7
15530.528 3
15531.120 0
15531.712 2
15532.304 10
15532.897 9
15533.489 13
15534.081 12
15534.674 6
15535.266 8
15535.858 3
15536.451 11
15537.043 18
15537.635 20
15538.228 14
15538.820 13
15539.413 18
15540.005 16
15540.598 9
15541.190 13
15541.782 13
15542.375 13
15542.967 15
15543.560 15
15544.152 19
15544.745 12
15545.338 7
15545.930 10
15546.523 16
15547.115 12
15547.708 2
15548.300 2
15548.893 5
15549.486 6
15550.078 10
15550.671 11
15551.264 14
15551.856 20
15552.449 13
15553.042 22
15553.634 23
15554.227 12
15554.820 8
15555.412 15
15556.005 11
15556.598 24
15557.191 18
15557.783 24
15558.376 19
15558.969 12
15559.562 8
15560.155 9
15560.747 13
15561.340 13
15561.933 6
15562.526 3
15563.119 6
15563.712 10
15564.305 8
15564.898 13
15565.491 18
15566.083 11
15566.676 10
15567.269 2
15567.862 4
15568.455 7
15569.048 20
15569.641 8
15570.234 19
15570.827 18
15571.420 10
15572.013 25
15572.606 35
15573.199 19
15573.793 13
15574.386 9
15574.979 19
15575.572 8
15576.165 5
15576.758 6
15577.351 12
15577.944 16
15578.538 16
15579.131 14
15579.724 13
15580.317 9
15580.910 8
15581.504 19
15582.097 16
15582.690 8
15583.283 7
15583.877 15
15584.470 8
15585.063 11
15585.657 8
15586.250 16
15586.843 12
15587.437 11
15588.030 15
15588.623 12
15589.217 7
15589.810 4
15590.403 2
15590.997 14
15591.590 14
15592.184 12
15592.777 18
15593.371 26
15593.964 23
15594.557 14
15595.151 6
15595.744 6
15596.338 10
15596.931 5
15597.525 5
15598.119 5
15598.712 14
15599.306 16
15599.899 31
15600.493 31
15601.086 22
15601.680 22
15602.274 25
15602.867 16
15603.461 6
15604.055 11
15604.648 9
15605.242 10
15605.836 1
15606.429 3
15607.023 5
15607.617 10
15608.210 5
15608.804 11
15609.398 9
15609.992 3
15610.586 0
15611.179 14
15611.773 18
15612.367 11
15612.961 8
15613.555 12
15614.148 23
15614.742 8
15615.336 10
15615.930 10
15616.524 5
15617.118 7
15617.712 13
15618.306 5
15618.900 10
15619.494 8
15620.088 8
15620.681 8
15621.275 12
15621.869 13
15622.463 16
15623.057 17
15623.652 18
15624.246 12
15624.840 13
15625.434 8
15626.028 9
15626.622 10
15627.216 6
15627.810 4
15628.404 7
15628.998 12
15629.592 10
15630.187 6
15630.781 6
15631.375 3
15631.969 7
15632.563 5
15633.157 10
15633.752 8
15634.346 7
15634.940 12
15635.534 10
15636.129 14
15636.723 9
15637.317 13
15637.912 7
15638.506 7
15639.100 16
15639.695 13
15640.289 8
15640.883 10
15641.478 13
15642.072 7
15642.666 6
15643.261 4
15643.855 4
15644.450 15
15645.044 16
15645.638 12
15646.233 14
15646.827 13
15647.422 20
15648.016 14
15648.611 11
15649.205 8
15649.800 9
15650.394 6
15650.989 5
15651.584 11
15652.178 5
15652.773 4
15653.367 9
15653.962 9
15654.556 7
15655.151 10
15655.746 21
15656.340 11
15656.935 9
15657.530 10
15658.124 12
15658.719 7
15659.314 4
15659.909 14
15660.503 26
15661.098 28
15661.693 25
15662.288 8
15662.882 8
15663.477 8
15664.072 17
15664.667 9
15665.261 13
15665.856 14
15666.451 10
15667.046 10
15667.641 7
15668.236 12
15668.831 20
15669.426 20
15670.020 19
15670.615 14
15671.210 10
15671.805 14
15672.400 19
15672.995 14
15673.590 11
15674.185 10
15674.780 12
15675.375 16
15675.970 9
15676.565 20
15677.160 18
15677.755 13
15678.350 13
15678.945 10
15679.541 12
15680.136 9
15680.731 7
15681.326 3
15681.921 5
15682.516 7
15683.111 17
15683.706 13
15684.302 6
15684.897 4
15685.492 4
15686.087 13
15686.682 16
15687.278 16
15687.873 14
15688.468 15
15689.063 9
15689.659 10
15690.254 5
15690.849 17
15691.445 11
15692.040 6
15692.635 2
15693.231 5
15693.826 8
15694.421 14
15695.017 10
15695.612 10
15696.208 11
15696.803 11
15697.398 11
15697.994 11
15698.589 9
15699.185 28
15699.780 37
15700.376 37
15700.971 19
15701.567 23
15702.162 28
15702.758 16
15703.353 11
15703.949 8
15704.544 1
15705.140 6
15705.736 4
15706.331 4
15706.927 15
15707.522 14
15708.118 24
15708.714 16
15709.309 15
15709.905 16
15710.501 13
15711.096 6
15711.692 8
15712.288 5
15712.884 11
15713.479 8
15714.075 14
15714.671 16
15715.267 13
15715.862 4
15716.458 8
15717.054 17
15717.650 13
15718.246 17
15718.841 22
15719.437 20
15720.033 18
15720.629 23
15721.225 23
15721.821 24
15722.417 28
15723.012 11
15723.608 8
15724.204 9
15724.800 5
15725.396 5
15725.992 8
15726.588 16
15727.184 13
15727.780 13
15728.376 10
15728.972 5
15729.568 11
15730.164 6
15730.760 8
15731.356 10
15731.953 7
15732.549 17
15733.145 16
15733.741 11
15734.337 5
15734.933 14
15735.529 8
15736.125 1
15736.722 13
15737.318 23
15737.914 18
15738.510 15
15739.106 11
15739.703 9
15740.299 4
15740.895 7
15741.491 6
15742.088 12
15742.684 14
15743.280 12
15743.877 13
15744.473 11
15745.069 14
15745.666 12
15746.262 9
15746.858 9
15747.455 9
15748.051 14
15748.647 8
15749.244 9
15749.840 9
15750.437 25
15751.033 21
15751.630 15
15752.226 7
15752.823 11
15753.419 10
15754.016 15
15754.612 15
15755.209 10
15755.805 10
15756.402 29
15756.998 28
15757.595 20
15758.191 13
15758.788 7
15759.385 5
15759.981 7
15760.578 7
15761.174 4
15761.771 2
15762.368 5
15762.964 15
15763.561 13
15764.158 8
15764.754 7
15765.351 13
15765.948 17
15766.545 12
15767.141 16
15767.738 7
15768.335 10
15768.932 14
15769.529 8
15770.125 5
15770.722 3
15771.319 8
15771.916 11
15772.513 8
15773.110 14
15773.706 14
15774.303 10
15774.900 5
15775.497 6
15776.094 6
15776.691 3
15777.288 2
15777.885 6
15778.482 7
15779.079 15
15779.676 10
15780.273 7
15780.870 5
15781.467 4
15782.064 17
15782.661 10
15783.258 3
15783.855 7
15784.452 23
15785.049 22
15785.646 18
15786.243 12
15786.840 11
15787.438 4
15788.035 3
15788.632 12
15789.229 14
15789.826 18
15790.423 20
15791.021 13
15791.618 18
15792.215 16
15792.812 10
15793.410 17
15794.007 10
15794.604 9
15795.201 14
15795.799 8
15796.396 7
15796.993 0
15797.591 1
15798.188 4
15798.785 3
15799.383 11
15799.980 17
15800.577 16
15801.175 18
15801.772 21
15802.370 18
15802.967 14
15803.564 12
15804.162 13
15804.759 8
15805.357 7
15805.954 19
15806.552 50
15807.149 35
15807.747 20
15808.344 11
15808.942 9
15809.539 3
15810.137 5
15810.735 4
15811.332 5
15811.930 5
15812.527 5
15813.125 3
15813.723 14
15814.320 13
15814.918 12
15815.516 15
15816.113 6
15816.711 24
15817.309 22
15817.906 15
15818.504 11
15819.102 6
15819.700 8
15820.297 15
15820.895 8
15821.493 4
15822.091 8
15822.688 12
15823.286 14
15823.884 15
15824.482 13
15825.080 6
15825.678 9
15826.275 12
15826.873 9
15827.471 8
15828.069 12
15828.667 18
15829.265 8
15829.863 8
15830.461 9
15831.059 7
15831.657 10
15832.255 6
15832.853 4
15833.451 1
15834.049 5
15834.647 19
15835.245 25
15835.843 13
15836.441 7
15837.039 2
15837.637 4
15838.235 10
15838.833 12
15839.431 9
15840.030 6
15840.628 6
15841.226 13
15841.824 15
15842.422 8
15843.020 11
15843.619 5
15844.217 8
15844.815 4
15845.413 6
15846.011 14
15846.610 19
15847.208 16
15847.806 14
15848.404 14
15849.003 11
15849.601 9
15850.199 9
15850.798 7
15851.396 6
15851.994 6
15852.593 17
15853.191 18
15853.790 14
15854.388 4
15854.986 5
15855.585 3
15856.183 10
15856.782 10
15857.380 5
15857.979 10
15858.577 10
15859.176 16
15859.774 17
15860.373 19
15860.971 6
15861.570 9
15862.168 9
15862.767 12
15863.365 21
15863.964 17
15864.562 12
15865.161 14
15865.760 17
15866.358 26
15866.957 20
15867.556 16
15868.154 15
15868.753 16
15869.352 16
15869.950 19
15870.549 18
15871.148 15
15871.746 11
15872.345 11
15872.944 17
15873.543 12
15874.141 8
15874.740 18
15875.339 23
15875.938 12
15876.537 13
15877.135 3
15877.734 3
15878.333 2
15878.932 9
15879.531 10
15880.130 8
15880.729 11
15881.328 16
15881.926 14
15882.525 11
15883.124 4
15883.723 13
15884.322 16
15884.921 15
15885.520 18
15886.119 21
15886.718 16
15887.317 14
15887.916 10
15888.515 5
15889.114 9
15889.713 3
15890.312 2
15890.912 3
15891.511 7
15892.110 11
15892.709 8
15893.308 5
15893.907 10
15894.506 13
15895.105 7
15895.705 11
15896.304 5
15896.903 2
15897.502 6
15898.101 5
15898.701 7
15899.300 14
15899.899 11
15900.498 7
15901.098 1
15901.697 8
15902.296 9
15902.896 9
15903.495 11
15904.094 10
15904.694 10
15905.293 8
15905.892 10
15906.492 13
15907.091 9
15907.691 18
15908.290 18
15908.889 7
15909.489 10
15910.088 19
15910.688 31
15911.287 22
15911.887 10
15912.486 9
15913.086 13
15913.685 10
15914.285 11
15914.884 10
15915.484 22
15916.083 25
15916.683 14
15917.283 5
15917.882 8
15918.482 8
15919.081 4
15919.681 2
15920.281 3
15920.880 10
15921.480 13
15922.080 14
15922.679 19
15923.279 14
15923.879 5
15924.478 11
15925.078 42
15925.678 32
15926.278 15
15926.877 6
15927.477 12
15928.077 15
15928.677 8
15929.277 6
15929.876 5
15930.476 12
15931.076 24
15931.676 11
15932.276 9
15932.876 6
15933.476 10
15934.075 12
15934.675 11
15935.275 7
15935.875 12
15936.475 6
15937.075 16
15937.675 14
15938.275 14
15938.875 11
15939.475 11
15940.075 10
15940.675 15
15941.275 15
15941.875 10
15942.475 9
15943.075 11
15943.675 11
15944.275 4
15944.876 11
15945.476 14
15946.076 17
15946.676 11
15947.276 14
15947.876 12
15948.476 5
15949.077 7
15949.677 10
15950.277 15
15950.877 15
15951.477 17
15952.078 16
15952.678 24
15953.278 9
15953.878 9
15954.479 8
15955.079 14
15955.679 14
15956.280 17
15956.880 21
15957.480 15
15958.081 13
15958.681 9
15959.281 5
15959.882 11
15960.482 15
15961.083 18
15961.683 33
15962.283 25
15962.884 22
15963.484 24
15964.085 32
15964.685 29
15965.286 20
15965.886 21
15966.487 12
15967.087 23
15967.688 32
15968.288 22
15968.889 14
15969.490 13
15970.090 16
15970.691 13
15971.291 11
15971.892 7
15972.493 9
15973.093 6
15973.694 13
15974.294 25
15974.895 21
15975.496 20
15976.097 10
15976.697 17
15977.298 13
15977.899 14
15978.499 32
15979.100 20
15979.701 12
15980.302 18
15980.902 19
15981.503 13
15982.104 8
15982.705 13
15983.306 14
15983.907 10
15984.507 9
15985.108 4
15985.709 9
15986.310 10
15986.911 7
15987.512 5
15988.113 11
15988.714 18
15989.315 13
15989.916 13
15990.516 8
15991.117 4
15991.718 11
15992.319 9
15992.920 10
15993.521 9
15994.122 7
15994.724 5
15995.325 7
15995.926 24
15996.527 19
15997.128 11
15997.729 10
15998.330 7
15998.931 11
15999.532 21
16000.133 22
16000.735 15
16001.336 8
16001.937 4
16002.538 9
16003.139 10
16003.740 22
16004.342 25
16004.943 12
16005.544 10
16006.145 13
16006.747 16
16007.348 17
16007.949 8
16008.551 6
16009.152 3
16009.753 5
16010.355 8
16010.956 9
16011.557 7
16012.159 2
16012.760 10
16013.361 10
16013.963 12
16014.564 11
16015.166 13
16015.767 9
16016.368 3
16016.970 3
16017.571 17
16018.173 16
16018.774 13
16019.376 4
16019.977 12
16020.579 25
16021.180 19
16021.782 15
16022.384 28
16022.985 19
16023.587 8
16024.188 20
16024.790 15
16025.392 10
16025.993 10
16026.595 7
16027.196 4
16027.798 7
16028.400 8
16029.001 13
16029.603 13
16030.205 5
16030.807 0
16031.408 4
16032.010 7
16032.612 8
16033.214 7
16033.815 12
16034.417 10
16035.019 16
16035.621 18
16036.223 19
16036.824 16
16037.426 16
16038.028 15
16038.630 10
16039.232 17
16039.834 21
16040.436 11
16041.038 11
16041.639 12
16042.241 18
16042.843 16
16043.445 11
16044.047 4
16044.649 7
16045.251 6
16045.853 5
16046.455 4
16047.057 11
16047.659 14
16048.261 12
16048.863 11
16049.465 6
16050.068 13
16050.670 11
16051.272 7
16051.874 6
16052.476 20
16053.078 29
16053.680 31
16054.282 20
16054.885 12
16055.487 7
16056.089 22
16056.691 22
16057.293 24
16057.896 28
16058.498 16
16059.100 11
16059.702 12
16060.305 19
16060.907 15
16061.509 13
16062.111 25
16062.714 17
16063.316 8
16063.918 11
16064.521 8
16065.123 7
16065.726 10
16066.328 18
16066.930 11
16067.533 5
16068.135 5
16068.738 7
16069.340 4
16069.942 5
16070.545 8
16071.147 14
16071.750 21
16072.352 23
16072.955 31
16073.557 16
16074.160 12
16074.763 15
16075.365 18
16075.968 20
16076.570 9
16077.173 9
16077.775 8
16078.378 9
16078.981 11
16079.583 14
16080.186 13
16080.789 5
16081.391 7
16081.994 13
16082.597 11
16083.199 7
16083.802 21
16084.405 17
16085.007 8
16085.610 11
16086.213 3
16086.816 21
16087.418 18
16088.021 17
16088.624 21
16089.227 27
16089.830 19
16090.433 12
16091.035 13
16091.638 19
16092.241 27
16092.844 20
16093.447 14
16094.050 11
16094.653 3
16095.256 15
16095.859 11
16096.462 1
16097.065 9
16097.667 15
16098.270 10
16098.873 16
16099.476 20
16100.079 10
16100.683 14
16101.286 15
16101.889 3
16102.492 5
16103.095 4
16103.698 16
16104.301 9
16104.904 7
16105.507 16
16106.110 9
16106.713 12
16107.317 8
16107.920 17
16108.523 21
16109.126 10
16109.729 12
16110.332 8
16110.936 15
16111.539 19
16112.142 20
16112.745 20
16113.349 19
16113.952 12
16114.555 12
16115.159 16
16115.762 16
16116.365 17
16116.969 16
16117.572 16
16118.175 12
16118.779 14
16119.382 16
16119.985 13
16120.589 23
16121.192 19
16121.796 19
16122.399 20
16123.002 10
16123.606 10
16124.209 9
16124.813 10
16125.416 12
16126.020 11
16126.623 19
16127.227 13
16127.830 16
16128.434 13
16129.038 9
16129.641 7
16130.245 14
16130.848 10
16131.452 12
16132.056 8
16132.659 10
16133.263 17
16133.866 7
16134.470 20
16135.074 30
16135.677 16
16136.281 14
16136.885 16
16137.489 12
16138.092 9
16138.696 10
16139.300 14
16139.904 20
16140.507 18
16141.111 14
16141.715 15
16142.319 11
16142.923 16
16143.526 14
16144.130 12
16144.734 4
16145.338 8
16145.942 8
16146.546 13
16147.150 11
16147.753 9
16148.357 6
16148.961 5
16149.565 14
16150.169 21
16150.773 7
16151.377 12
16151.981 15
16152.585 15
16153.189 13
16153.793 26
16154.397 17
16155.001 11
16155.605 4
16156.209 14
16156.813 11
16157.418 13
16158.022 13
16158.626 15
16159.230 13
16159.834 17
16160.438 16
16161.042 16
16161.646 22
16162.251 12
16162.855 4
16163.459 2
16164.063 7
16164.667 7
16165.272 3
16165.876 3
16166.480 5
16167.085 14
16167.689 12
16168.293 6
16168.897 13
16169.502 13
16170.106 11
16170.710 11
16171.315 10
16171.919 19
16172.523 18
16173.128 10
16173.732 5
16174.337 3
16174.941 6
16175.545 5
16176.150 2
16176.754 4
16177.359 4
16177.963 3
16178.568 9
16179.172 10
16179.777 14
16180.381 18
16180.986 12
16181.590 11
16182.195 13
16182.799 6
16183.404 13
16184.009 11
16184.613 17
16185.218 17
16185.822 19
16186.427 16
16187.032 10
16187.636 7
16188.241 4
16188.846 2
16189.450 4
16190.055 13
16190.660 16
16191.265 13
16191.869 8
16192.474 8
16193.079 17
16193.684 19
16194.288 14
16194.893 7
16195.498 4
16196.103 6
16196.708 7
16197.312 1
16197.917 8
16198.522 10
16199.127 6
16199.732 18
16200.337 19
16200.942 29
16201.547 23
16202.151 16
16202.756 13
16203.361 9
16203.966 14
16204.571 8
16205.176 4
16205.781 5
16206.386 18
16206.991 14
16207.596 18
16208.201 12
16208.806 14
16209.411 7
16210.017 14
16210.622 21
16211.227 15
16211.832 14
16212.437 7
16213.042 9
16213.647 6
16214.252 4
16214.858 19
16215.463 16
16216.068 9
16216.673 14
16217.278 9
16217.884 12
16218.489 14
16219.094 15
16219.699 14
16220.304 16
16220.910 24
16221.515 15
16222.120 8
16222.726 14
16223.331 14
16223.936 14
16224.542 10
16225.147 7
16225.752 6
16226.358 6
16226.963 11
16227.569 13
16228.174 14
16228.779 7
16229.385 11
16229.990 11
16230.596 10
16231.201 13
16231.807 27
16232.412 15
16233.018 12
16233.623 21
16234.229 29
16234.834 24
16235.440 12
16236.045 14
16236.651 10
16237.256 8
16237.862 18
16238.468 13
16239.073 7
16239.679 17
16240.285 10
16240.890 7
16241.496 8
16242.102 5
16242.707 7
16243.313 8
16243.919 8
16244.524 13
16245.130 24
16245.736 18
16246.342 12
16246.947 18
16247.553 11
16248.159 3
16248.765 4
16249.370 9
16249.976 2
16250.582 5
16251.188 5
16251.794 14
16252.400 14
16253.006 12
16253.611 11
16254.217 14
16254.823 10
16255.429 14
16256.035 13
16256.641 14
16257.247 17
16257.853 20
16258.459 12
16259.065 7
16259.671 8
16260.277 5
16260.883 2
16261.489 13
16262.095 6
16262.701 8
16263.307 7
16263.913 20
16264.519 13
16265.125 14
16265.731 16
16266.338 9
16266.944 11
16267.550 13
16268.156 14
16268.762 17
16269.368 16
16269.975 19
16270.581 15
16271.187 9
16271.793 8
16272.399 18
16273.006 12
16273.612 9
16274.218 6
16274.824 2
16275.431 1
16276.037 10
16276.643 14
16277.250 19
16277.856 16
16278.462 19
16279.069 9
16279.675 5
16280.282 13
16280.888 9
16281.494 5
16282.101 7
16282.707 6
16283.314 7
16283.920 9
16284.527 9
16285.133 7
16285.739 7
16286.346 5
16286.952 6
16287.559 3
16288.166 7
16288.772 10
16289.379 12
16289.985 12
16290.592 9
16291.198 10
16291.805 12
16292.412 14
16293.018 12
16293.625 11
16294.231 9
16294.838 10
16295.445 16
16296.051 23
16296.658 16
16297.265 19
16297.872 15
16298.478 18
16299.085 5
16299.692 1
16300.298 6
16300.905 5
16301.512 4
16302.119 2
16302.726 9
16303.332 14
16303.939 9
16304.546 12
16305.153 13
16305.760 13
16306.367 10
16306.974 10
16307.580 13
16308.187 12
16308.794 12
16309.401 15
16310.008 10
16310.615 10
16311.222 16
16311.829 11
16312.436 12
16313.043 13
16313.650 11
16314.257 11
16314.864 7
16315.471 10
16316.078 10
16316.685 8
16317.292 19
16317.899 10
16318.506 12
16319.113 15
16319.721 17
16320.328 17
16320.935 10
16321.542 6
16322.149 8
16322.756 12
16323.363 19
16323.971 18
16324.578 12
16325.185 14
16325.792 6
16326.400 5
16327.007 9
16327.614 22
16328.221 21
16328.829 15
16329.436 12
16330.043 19
16330.651 12
16331.258 10
16331.865 9
16332.473 7
16333.080 11
16333.687 7
16334.295 12
16334.902 17
16335.510 15
16336.117 11
16336.724 13
16337.332 9
16337.939 4
16338.547 3
16339.154 7
16339.762 25
16340.369 16
16340.977 9
16341.584 5
16342.192 11
16342.799 14
16343.407 18
16344.014 9
16344.622 14
16345.230 14
16345.837 11
16346.445 9
16347.052 4
16347.660 8
16348.268 12
16348.875 8
16349.483 16
16350.091 15
16350.698 13
16351.306 7
16351.914 7
16352.522 6
16353.129 11
16353.737 15
16354.345 8
16354.953 4
16355.560 19
16356.168 16
16356.776 21
16357.384 19
16357.992 15
16358.599 10
16359.207 5
16359.815 6
16360.423 7
16361.031 4
16361.639 1
16362.247 9
16362.855 6
16363.463 10
16364.071 10
16364.678 19
16365.286 8
16365.894 3
16366.502 6
16367.110 9
16367.718 22
16368.326 11
16368.934 9
16369.543 9
16370.151 7
16370.759 14
16371.367 19
16371.975 11
16372.583 7
16373.191 8
16373.799 7
16374.407 3
16375.015 3
16375.624 1
16376.232 4
16376.840 8
16377.448 13
16378.056 13
16378.664 6
16379.273 1
16379.881 9
16380.489 11
16381.097 8
16381.706 3
16382.314 8
16382.922 3
16383.531 8
16384.139 9
16384.747 22
16385.356 24
16385.964 16
16386.572 20
16387.181 21
16387.789 18
16388.397 19
16389.006 11
16389.614 9
16390.223 10
16390.831 9
16391.440 10
16392.048 7
16392.656 9
16393.265 10
16393.873 11
16394.482 7
16395.090 14
16395.699 8
16396.308 7
16396.916 5
16397.525 14
16398.133 20
16398.742 13
16399.350 6
16399.959 5
16400.568 12
16401.176 20
16401.785 20
16402.394 15
16403.002 6
16403.611 9
16404.220 10
16404.828 7
16405.437 9
16406.046 3
16406.654 11
16407.263 10
16407.872 7
16408.481 8
16409.089 10
16409.698 13
16410.307 17
16410.916 13
16411.525 9
16412.133 6
16412.742 20
16413.351 21
16413.960 13
16414.569 7
16415.178 7
16415.787 10
16416.396 13
16417.005 14
16417.613 23
16418.222 13
16418.831 11
16419.440 17
16420.049 17
16420.658 10
16421.267 13
16421.876 14
16422.485 4
16423.094 6
16423.703 7
16424.313 7
16424.922 8
16425.531 6
16426.140 5
16426.749 7
16427.358 12
16427.967 17
16428.576 12
16429.185 15
16429.795 19
16430.404 9
16431.013 5
16431.622 1
16432.231 6
16432.841 6
16433.450 3
16434.059 4
16434.668 4
16435.277 12
16435.887 9
16436.496 9
16437.105 16
16437.715 9
16438.324 8
16438.933 3
16439.543 4
16440.152 9
16440.761 10
16441.371 10
16441.980 11
16442.590 9
16443.199 10
16443.808 5
16444.418 6
16445.027 9
16445.637 6
16446.246 12
16446.856 10
16447.465 14
16448.075 19
16448.684 11
16449.294 17
16449.903 16
16450.513 17
16451.122 15
16451.732 11
16452.341 10
16452.951 8
16453.561 11
16454.170 15
16454.780 14
16455.389 12
16455.999 18
16456.609 12
16457.218 5
16457.828 10
16458.438 8
16459.048 17
16459.657 16
16460.267 18
16460.877 23
16461.486 16
16462.096 12
16462.706 10
16463.316 4
16463.926 4
16464.535 5
16465.145 4
16465.755 4
16466.365 3
16466.975 20
16467.585 21
16468.194 16
16468.804 20
16469.414 17
16470.024 13
16470.634 12
16471.244 9
16471.854 8
16472.464 14
16473.074 17
16473.684 11
16474.294 12
16474.904 12
16475.514 12
16476.124 5
16476.734 8
16477.344 11
16477.954 5
16478.564 11
16479.174 5
16479.784 5
16480.394 19
16481.004 21
16481.614 14
16482.225 13
16482.835 11
16483.445 7
16484.055 27
16484.665 25
16485.275 13
16485.886 8
16486.496 14
16487.106 10
16487.716 3
16488.326 1
16488.937 10
16489.547 6
16490.157 19
16490.768 25
16491.378 12
16491.988 13
16492.599 11
16493.209 17
16493.819 18
16494.430 14
16495.040 11
16495.650 10
16496.261 6
16496.871 10
16497.482 10
16498.092 13
16498.702 13
16499.313 6
16499.923 7
16500.534 7
16501.144 3
16501.755 2
16502.365 8
16502.976 9
16503.586 12
16504.197 18
16504.807 11
16505.418 6
16506.028 5
16506.639 6
16507.250 11
16507.860 13
16508.471 4
16509.082 9
16509.692 4
16510.303 2
16510.913 8
16511.524 5
16512.135 1
16512.746 6
16513.356 8
16513.967 10
16514.578 13
16515.188 6
16515.799 11
16516.410 7
16517.021 4
16517.631 0
16518.242 4
16518.853 12
16519.464 14
16520.075 14
16520.686 9
16521.296 13
16521.907 13
16522.518 8
16523.129 11
16523.740 8
16524.351 5
16524.962 10
16525.573 8
16526.184 6
16526.795 14
16527.406 6
16528.017 9
16528.628 12
16529.239 16
16529.850 6
16530.461 5
16531.072 18
16531.683 14
16532.294 5
16532.905 3
16533.516 3
16534.127 2
16534.738 6
16535.349 8
16535.960 7
16536.571 11
16537.183 9
16537.794 10
16538.405 10
16539.016 10
16539.627 10
16540.239 4
16540.850 3
16541.461 3
16542.072 8
16542.683 9
16543.295 12
16543.906 6
16544.517 14
16545.129 10
16545.740 8
16546.351 7
16546.962 6
16547.574 20
16548.185 23
16548.797 16
16549.408 7
16550.019 4
16550.631 6
16551.242 9
16551.854 9
16552.465 4
16553.076 5
16553.688 7
16554.299 11
16554.911 14
16555.522 8
16556.134 6
16556.745 9
16557.357 11
16557.968 11
16558.580 12
16559.191 18
16559.803 17
16560.415 18
16561.026 12
16561.638 10
16562.249 13
16562.861 19
16563.473 17
16564.084 17
16564.696 8
16565.308 16
16565.919 18
16566.531 8
16567.143 3
16567.754 15
16568.366 27
16568.978 17
16569.590 16
16570.201 17
16570.813 20
16571.425 8
16572.037 14
16572.648 8
16573.260 5
16573.872 6
16574.484 5
16575.096 11
16575.708 15
16576.320 9
16576.931 10
16577.543 6
16578.155 9
16578.767 4
16579.379 10
16579.991 15
16580.603 9
16581.215 11
16581.827 10
16582.439 17
16583.051 14
16583.663 19
16584.275 16
16584.887 12
16585.499 11
16586.111 10
16586.723 4
16587.335 3
16587.947 6
16588.559 5
16589.171 8
16589.784 10
16590.396 6
16591.008 16
16591.620 19
16592.232 19
16592.844 11
16593.456 11
16594.069 9
16594.681 5
16595.293 10
16595.905 4
16596.518 12
16597.130 11
16597.742 6
16598.354 4
16598.967 8
16599.579 15
16600.191 13
16600.804 19
16601.416 17
16602.028 8
16602.641 13
16603.253 8
16603.865 8
16604.478 8
16605.090 14
16605.703 12
16606.315 14
16606.927 13
16607.540 15
16608.152 6
16608.765 2
16609.377 9
16609.990 15
16610.602 22
16611.215 27
16611.827 13
16612.440 11
16613.052 15
16613.665 12
16614.278 5
16614.890 5
16615.503 3
16616.115 5
16616.728 11
16617.341 5
16617.953 6
16618.566 4
16619.179 12
16619.791 9
16620.404 3
16621.017 20
16621.629 26
16622.242 20
16622.855 14
16623.467 7
16624.080 11
16624.693 13
16625.306 16
16625.919 19
16626.531 20
16627.144 15
16627.757 5
16628.370 8
16628.983 12
16629.595 20
16630.208 11
16630.821 16
16631.434 17
16632.047 21
16632.660 22
16633.273 12
16633.886 6
16634.499 11
16635.112 10
16635.725 15
16636.338 10
16636.951 16
16637.564 12
16638.177 3
16638.790 7
16639.403 13
16640.016 8
16640.629 7
16641.242 6
16641.855 9
16642.468 12
16643.081 12
16643.694 13
16644.307 8
16644.920 8
16645.534 18
16646.147 9
16646.760 11
16647.373 16
16647.986 13
16648.600 6
16649.213 4
16649.826 8
16650.439 14
16651.052 9
16651.666 5
16652.279 18
16652.892 8
16653.506 8
16654.119 10
16654.732 20
16655.345 15
16655.959 19
16656.572 10
16657.186 4
16657.799 3
16658.412 2
16659.026 5
16659.639 6
16660.253 9
16660.866 8
16661.479 4
16662.093 12
16662.706 17
16663.320 14
16663.933 21
16664.547 13
16665.160 7
16665.774 10
16666.387 8
16667.001 9
16667.614 2
16668.228 2
16668.842 1
16669.455 2
16670.069 2
16670.682 7
16671.296 14
16671.910 19
16672.523 12
16673.137 3
16673.751 3
16674.364 3
16674.978 8
16675.592 7
16676.205 14
16676.819 9
16677.433 10
16678.047 13
16678.660 14
16679.274 15
16679.888 8
16680.502 7
16681.115 10
16681.729 14
16682.343 10
16682.957 7
16683.571 10
16684.185 12
16684.798 14
16685.412 8
16686.026 8
16686.640 8
16687.254 12
16687.868 10
16688.482 8
16689.096 5
16689.710 8
16690.324 10
16690.938 11
16691.552 4
16692.166 7
16692.780 10
16693.394 8
16694.008 15
16694.622 15
16695.236 21
16695.850 5
16696.464 7
16697.078 2
16697.692 3
16698.306 10
16698.921 10
16699.535 7
16700.149 9
16700.763 14
16701.377 9
16701.991 6
16702.606 7
16703.220 9
16703.834 7
16704.448 7
16705.062 6
16705.677 8
16706.291 11
16706.905 6
16707.520 17
16708.134 22
16708.748 12
16709.362 12
16709.977 9
16710.591 13
16711.206 15
16711.820 18
16712.434 11
16713.049 7
16713.663 10
16714.277 10
16714.892 7
16715.506 4
16716.121 4
16716.735 5
16717.350 1
16717.964 11
16718.579 19
16719.193 16
16719.808 24
16720.422 17
16721.037 11
16721.651 5
16722.266 14
16722.880 29
16723.495 23
16724.110 16
16724.724 16
16725.339 9
16725.953 5
16726.568 12
16727.183 13
16727.797 10
16728.412 6
16729.027 20
16729.641 17
16730.256 9
16730.871 5
16731.486 8
16732.100 5
16732.715 9
16733.330 6
16733.945 0
16734.559 13
16735.174 19
16735.789 18
16736.404 18
16737.019 16
16737.633 19
16738.248 22
16738.863 20
16739.478 23
16740.093 22
16740.708 16
16741.323 11
16741.938 8
16742.553 5
16743.168 8
16743.782 13
16744.397 9
16745.012 6
16745.627 9
16746.242 10
16746.857 11
16747.472 15
16748.087 8
16748.703 6
16749.318 6
16749.933 5
16750.548 6
16751.163 10
16751.778 12
16752.393 7
16753.008 24
16753.623 23
16754.238 10
16754.854 16
16755.469 18
16756.084 28
16756.699 20
16757.314 12
16757.930 10
16758.545 14
16759.160 11
16759.775 6
16760.390 19
16761.006 24
16761.621 22
16762.236 22
16762.852 19
16763.467 23
16764.082 16
16764.698 10
16765.313 12
16765.928 12
16766.544 5
16767.159 3
16767.774 12
16768.390 19
16769.005 12
16769.621 16
16770.236 15
16770.852 12
16771.467 21
16772.083 16
16772.698 18
16773.314 15
16773.929 10
16774.545 7
16775.160 9
16775.776 8
16776.391 7
16777.007 13
16777.622 8
16778.238 4
16778.853 9
16779.469 7
16780.085 10
16780.700 11
16781.316 7
16781.932 3
16782.547 9
16783.163 18
16783.779 14
16784.394 16
16785.010 22
16785.626 14
16786.242 13
16786.857 11
16787.473 15
16788.089 7
16788.705 5
16789.320 15
16789.936 10
16790.552 14
16791.168 24
16791.784 18
16792.399 11
16793.015 17
16793.631 9
16794.247 9
16794.863 4
16795.479 6
16796.095 11
16796.711 18
16797.327 10
16797.943 19
16798.559 15
16799.175 12
16799.790 17
16800.406 17
16801.022 15
16801.639 17
16802.255 18
16802.871 17
16803.487 7
16804.103 7
16804.719 6
16805.335 8
16805.951 14
16806.567 34
16807.183 29
16807.799 17
16808.415 15
16809.032 21
16809.648 17
16810.264 20
16810.880 16
16811.496 11
16812.112 13
16812.729 11
16813.345 12
16813.961 6
16814.577 9
16815.194 12
16815.810 18
16816.426 18
16817.043 18
16817.659 21
16818.275 17
16818.892 15
16819.508 19
16820.124 37
16820.741 31
16821.357 16
16821.973 11
16822.590 16
16823.206 18
16823.823 15
16824.439 27
16825.055 23
16825.672 12
16826.288 17
16826.905 19
16827.521 26
16828.138 18
16828.754 17
16829.371 9
16829.987 13
16830.604 17
16831.220 11
16831.837 16
16832.454 17
16833.070 20
16833.687 26
16834.303 23
16834.920 25
16835.537 21
16836.153 17
16836.770 3
16837.387 13
16838.003 12
16838.620 24
16839.237 30
16839.853 23
16840.470 17
16841.087 30
16841.704 31
16842.320 22
16842.937 19
16843.554 12
16844.171 19
16844.788 19
16845.404 24
16846.021 35
16846.638 27
16847.255 20
16847.872 19
16848.489 24
16849.106 16
16849.722 11
16850.339 20
16850.956 20
16851.573 14
16852.190 13
16852.807 25
16853.424 34
16854.041 32
16854.658 29
16855.275 23
16855.892 24
16856.509 19
16857.126 17
16857.743 16
16858.360 14
16858.977 10
16859.594 19
16860.211 28
16860.829 33
16861.446 34
16862.063 33
16862.680 19
16863.297 15
16863.914 16
16864.531 19
16865.149 21
16865.766 22
16866.383 13
16867.000 32
16867.617 44
16868.235 26
16868.852 15
16869.469 14
16870.086 23
16870.704 23
16871.321 26
16871.938 24
16872.556 19
16873.173 24
16873.790 21
16874.408 39
16875.025 36
16875.642 37
16876.260 31
16876.877 41
16877.494 40
16878.112 32
16878.729 41
16879.347 41
16879.964 32
16880.582 36
16881.199 37
16881.817 31
16882.434 38
16883.052 38
16883.669 44
16884.287 54
16884.904 47
16885.522 55
16886.139 54
16886.757 60
16887.374 59
16887.992 72
16888.610 60
16889.227 50
16889.845 65
16890.463 66
16891.080 58
16891.698 61
16892.316 58
16892.933 76
16893.551 92
16894.169 87
16894.786 85
16895.404 67
16896.022 65
16896.640 71
16897.257 55
16897.875 61
16898.493 67
16899.111 78
16899.729 103
16900.346 116
16900.964 116
16901.582 108
16902.200 103
16902.818 88
16903.436 94
16904.053 96
16904.671 87
16905.289 73
16905.907 85
16906.525 84
16907.143 87
16907.761 97
16908.379 114
16908.997 102
16909.615 92
16910.233 90
16910.851 83
16911.469 90
16912.087 93
16912.705 86
16913.323 86
16913.941 76
16914.559 74
16915.177 74
16915.796 78
16916.414 90
16917.032 103
16917.650 98
16918.268 98
16918.886 109
16919.504 146
16920.123 138
16920.741 148
16921.359 122
16921.977 132
16922.595 122
16923.214 155
16923.832 189
16924.450 216
16925.068 238
16925.687 241
16926.305 288
16926.923 335
16927.542 370
16928.160 385
16928.778 462
16929.397 489
16930.015 521
16930.633 621
16931.252 710
16931.870 881
16932.489 1022
16933.107 1217
16933.725 1349
16934.344 1416
16934.962 1565
16935.581 1747
16936.199 1902
16936.818 2076
16937.436 2263
16938.055 2435
16938.673 2707
16939.292 3044
16939.910 3425
16940.529 3715
16941.148 3946
16941.766 4337
16942.385 4806
16943.003 5172
16943.622 5605
16944.241 6118
16944.859 6511
16945.478 6852
16946.096 7376
16946.715 7902
16947.334 8235
16947.953 8474
16948.571 8781
16949.190 9354
16949.809 9714
16950.427 10037
16951.046 10319
16951.665 10323
16952.284 10256
16952.902 10466
16953.521 10377
16954.140 10234
16954.759 10024
16955.378 9685
16955.997 9210
16956.615 8805
16957.234 8487
16957.853 8084
16958.472 7635
16959.091 7195
16959.710 6740
16960.329 6347
16960.948 5969
16961.567 5389
16962.186 4825
16962.804 4355
16963.423 3880
16964.042 3454
16964.661 3036
16965.280 2691
16965.899 2441
16966.518 2179
16967.138 1996
16967.757 1852
16968.376 1681
16968.995 1558
16969.614 1450
16970.233 1355
16970.852 1205
16971.471 1169
16972.090 1047
16972.709 1001
16973.329 976
16973.948 933
16974.567 893
16975.186 858
16975.805 835
16976.425 773
16977.044 723
16977.663 684
16978.282 697
16978.901 665
16979.521 634
16980.140 702
16980.759 668
16981.379 667
16981.998 609
16982.617 653
16983.237 672
16983.856 643
16984.475 608
16985.095 634
16985.714 657
16986.333 647
16986.953 641
16987.572 613
16988.192 587
16988.811 621
16989.431 622
16990.050 639
16990.669 634
16991.289 593
16991.908 545
16992.528 572
16993.147 586
16993.767 574
16994.387 554
16995.006 544
16995.626 531
16996.245 615
16996.865 660
16997.484 638
16998.104 598
16998.724 618
16999.343 596
16999.963 576
17000.583 611
17001.202 676
17001.822 702
17002.442 647
17003.061 614
17003.681 624
17004.301 580
17004.920 560
17005.540 607
17006.160 630
17006.780 568
17007.399 534
17008.019 474
17008.639 466
17009.259 449
17009.879 461
17010.498 527
17011.118 482
17011.738 481
17012.358 458
17012.978 423
17013.598 378
17014.218 335
17014.838 330
17015.458 335
17016.077 297
17016.697 278
17017.317 246
17017.937 227
17018.557 226
17019.177 216
17019.797 198
17020.417 194
17021.037 201
17021.657 201
17022.277 194
17022.897 191
17023.518 158
17024.138 149
17024.758 150
17025.378 143
17025.998 166
17026.618 211
17027.238 223
17027.858 192
17028.479 182
17029.099 177
17029.719 169
17030.339 165
17030.959 146
17031.579 142
17032.200 145
17032.820 126
17033.440 138
17034.060 149
17034.681 165
17035.301 153
17035.921 150
17036.542 138
17037.162 141
17037.782 131
17038.403 152
17039.023 146
17039.643 147
17040.264 155
17040.884 153
17041.504 152
17042.125 149
17042.745 133
17043.366 125
17043.986 153
17044.607 152
17045.227 133
17045.848 127
17046.468 134
17047.089 158
17047.709 143
17048.330 128
17048.950 138
17049.571 143
17050.191 113
17050.812 146
17051.432 167
17052.053 154
17052.674 124
17053.294 146
17053.915 146
17054.535 136
17055.156 120
17055.777 124
17056.397 126
17057.018 141
17057.639 132
17058.259 135
17058.880 94
17059.501 113
17060.122 137
17060.742 129
17061.363 146
17061.984 136
17062.605 133
17063.225 135
17063.846 144
17064.467 124
17065.088 121
17065.709 122
17066.330 127
17066.950 143
17067.571 134
17068.192 145
17068.813 136
17069.434 128
17070.055 111
17070.676 109
17071.297 99
17071.918 96
17072.539 90
17073.160 109
17073.781 116
17074.402 111
17075.023 97
17075.644 88
17076.265 91
17076.886 85
17077.507 100
17078.128 114
17078.749 117
17079.370 99
17079.991 95
17080.612 93
17081.233 97
17081.854 97
17082.476 114
17083.097 114
17083.718 88
17084.339 93
17084.960 80
17085.581 113
17086.203 104
17086.824 113
17087.445 119
17088.066 117
17088.688 113
17089.309 111
17089.930 98
17090.551 106
17091.173 127
17091.794 143
17092.415 116
17093.037 126
17093.658 113
17094.279 101
17094.901 91
17095.522 92
17096.144 87
17096.765 112
17097.386 117
17098.008 111
17098.629 80
17099.251 110
17099.872 111
17100.494 126
17101.115 101
17101.737 119
17102.358 97
17102.980 96
17103.601 118
17104.223 143
17104.844 124
17105.466 125
17106.087 105
17106.709 91
17107.331 117
17107.952 121
17108.574 133
17109.195 140
17109.817 156
17110.439 167
17111.060 144
17111.682 139
17112.304 122
17112.925 128
17113.547 152
17114.169 153
17114.791 151
17115.412 174
17116.034 166
17116.656 162
17117.278 189
17117.899 159
17118.521 171
17119.143 169
17119.765 155
17120.387 164
17121.008 154
17121.630 147
17122.252 163
17122.874 154
17123.496 163
17124.118 167
17124.740 174
17125.362 170
17125.984 165
17126.606 172
17127.227 182
17127.849 151
17128.471 159
17129.093 174
17129.715 177
17130.337 164
17130.959 179
17131.581 198
17132.204 200
17132.826 212
17133.448 180
17134.070 215
17134.692 208
17135.314 225
17135.936 277
17136.558 274
17137.180 270
17137.802 250
17138.425 256
17139.047 264
17139.669 300
17140.291 331
17140.913 305
17141.536 326
17142.158 304
17142.780 302
17143.402 308
17144.025 368
17144.647 425
17145.269 416
17145.891 437
17146.514 468
17147.136 521
17147.758 545
17148.381 556
17149.003 566
17149.625 594
17150.248 655
17150.870 712
17151.493 755
17152.115 753
17152.737 814
17153.360 853
17153.982 886
17154.605 954
17155.227 937
17155.850 977
17156.472 940
17157.095 977
17157.717 983
17158.340 968
17158.962 1012
17159.585 1061
17160.207 1061
17160.830 998
17161.452 926
17162.075 907
17162.698 919
17163.320 896
17163.943 904
17164.565 875
17165.188 809
17165.811 802
17166.433 767
17167.056 747
17167.679 716
17168.301 718
17168.924 690
17169.547 671
17170.170 636
17170.792 577
17171.415 562
17172.038 576
17172.661 549
17173.283 548
17173.906 538
17174.529 498
17175.152 478
17175.775 461
17176.398 428
17177.020 412
17177.643 409
17178.266 425
17178.889 431
17179.512 397
17180.135 398
17180.758 388
17181.381 370
17182.004 387
17182.627 386
17183.250 380
17183.873 364
17184.496 338
17185.119 313
17185.742 278
17186.365 278
17186.988 246
17187.611 235
17188.234 219
17188.857 222
17189.480 207
17190.103 226
17190.726 226
17191.349 199
17191.972 175
17192.596 155
17193.219 162
17193.842 172
17194.465 179
17195.088 176
17195.711 158
17196.335 176
17196.958 168
17197.581 143
17198.204 180
17198.828 186
17199.451 163
17200.074 173
17200.697 197
17201.321 175
17201.944 158
17202.567 174
17203.191 151
17203.814 168
17204.437 157
17205.061 166
17205.684 154
17206.308 165
17206.931 159
17207.554 148
17208.178 148
17208.801 139
17209.425 145
17210.048 117
17210.672 125
17211.295 127
17211.919 110
17212.542 113
17213.166 111
17213.789 102
17214.413 87
17215.036 106
17215.660 126
17216.283 141
17216.907 145
17217.530 130
17218.154 136
17218.778 129
17219.401 122
17220.025 104
17220.649 92
17221.272 126
17221.896 105
17222.520 126
17223.143 119
17223.767 110
17224.391 111
17225.014 109
17225.638 95
17226.262 104
17226.886 109
17227.510 141
17228.133 129
17228.757 112
17229.381 126
17230.005 117
17230.629 110
17231.252 107
17231.876 98
17232.500 112
17233.124 124
17233.748 96
17234.372 96
17234.996 108
17235.620 110
17236.244 94
17236.867 105
17237.491 122
17238.115 123
17238.739 128
17239.363 126
17239.987 128
17240.611 108
17241.235 102
17241.859 113
17242.483 115
17243.108 112
17243.732 105
17244.356 122
17244.980 105
17245.604 114
17246.228 84
17246.852 97
17247.476 94
17248.100 71
17248.725 66
17249.349 78
17249.973 87
17250.597 91
17251.221 101
17251.845 88
17252.470 83
17253.094 84
17253.718 83
17254.342 85
17254.967 95
17255.591 95
17256.215 90
17256.840 82
17257.464 79
17258.088 90
17258.713 105
17259.337 102
17259.961 121
17260.586 110
17261.210 91
17261.834 105
17262.459 125
17263.083 100
17263.708 74
17264.332 65
17264.957 77
17265.581 61
17266.205 39
17266.830 40
17267.454 41
17268.079 57
17268.703 47
17269.328 60
17269.953 95
17270.577 108
17271.202 91
17271.826 70
17272.451 93
17273.075 80
17273.700 73
17274.325 66
17274.949 66
17275.574 73
17276.199 94
17276.823 87
17277.448 70
17278.073 72
17278.697 61
17279.322 42
17279.947 58
17280.571 54
17281.196 51
17281.821 61
17282.446 61
17283.071 59
17283.695 51
17284.320 47
17284.945 52
17285.570 59
17286.195 81
17286.819 83
17287.444 66
17288.069 58
17288.694 51
17289.319 65
17289.944 60
17290.569 63
17291.194 52
17291.819 40
17292.444 47
17293.069 45
17293.693 53
17294.318 52
17294.943 44
17295.568 57
17296.193 58
17296.819 48
17297.444 48
17298.069 65
17298.694 64
17299.319 75
17299.944 60
17300.569 66
17301.194 67
17301.819 60
17302.444 66
17303.069 74
17303.695 59
17304.320 81
17304.945 63
17305.570 62
17306.195 57
17306.820 46
17307.446 45
17308.071 60
17308.696 70
17309.321 84
17309.947 70
17310.572 67
17311.197 69
17311.823 69
17312.448 69
17313.073 83
17313.698 73
17314.324 73
17314.949 52
17315.575 54
17316.200 55
17316.825 48
17317.451 48
17318.076 64
17318.702 95
17319.327 97
17319.952 80
17320.578 59
17321.203 51
17321.829 63
17322.454 58
17323.080 64
17323.705 75
17324.331 66
17324.956 56
17325.582 73
17326.207 76
17326.833 83
17327.459 83
17328.084 66
17328.710 58
17329.335 70
17329.961 74
17330.587 65
17331.212 78
17331.838 59
17332.464 76
17333.089 75
17333.715 63
17334.341 59
17334.966 57
17335.592 72
17336.218 67
17336.844 47
17337.469 50
17338.095 43
17338.721 37
17339.347 41
17339.973 48
17340.598 52
17341.224 66
17341.850 50
17342.476 40
17343.102 48
17343.728 44
17344.354 48
17344.979 64
17345.605 63
17346.231 65
17346.857 59
17347.483 68
17348.109 92
17348.735 80
17349.361 88
17349.987 113
17350.613 101
17351.239 96
17351.865 95
17352.491 102
17353.117 73
17353.743 75
17354.369 85
17354.995 91
17355.621 105
17356.248 85
17356.874 81
17357.500 65
17358.126 82
17358.752 93
17359.378 100
17360.004 113
17360.631 95
17361.257 87
17361.883 92
17362.509 109
17363.135 91
17363.762 78
17364.388 82
17365.014 78
17365.640 94
17366.267 138
17366.893 127
17367.519 127
17368.146 129
17368.772 128
17369.398 134
17370.025 129
17370.651 101
17371.277 91
17371.904 99
17372.530 97
17373.156 91
17373.783 86
17374.409 66
17375.036 86
17375.662 93
17376.289 86
17376.915 106
17377.542 99
17378.168 81
17378.795 89
17379.421 89
17380.048 91
17380.674 90
17381.301 86
17381.927 67
17382.554 100
17383.180 91
17383.807 82
17384.434 78
17385.060 81
17385.687 94
17386.314 110
17386.940 101
17387.567 114
17388.194 112
17388.820 93
17389.447 91
17390.074 74
17390.700 83
17391.327 83
17391.954 78
17392.581 69
17393.207 78
17393.834 65
17394.461 80
17395.088 97
17395.715 84
17396.341 81
17396.968 72
17397.595 58
17398.222 62
17398.849 49
17399.476 57
17400.103 68
17400.729 74
17401.356 77
17401.983 76
17402.610 92
17403.237 80
17403.864 69
17404.491 61
17405.118 53
17405.745 57
17406.372 54
17406.999 67
17407.626 58
17408.253 54
17408.880 49
17409.507 64
17410.134 96
17410.761 68
17411.389 53
17412.016 50
17412.643 46
17413.270 51
17413.897 56
17414.524 61
17415.151 44
17415.778 38
17416.406 24
17417.033 44
17417.660 54
17418.287 52
17418.915 59
17419.542 45
17420.169 56
17420.796 84
17421.424 79
17422.051 55
17422.678 43
17423.305 34
17423.933 41
17424.560 49
17425.187 50
17425.815 41
17426.442 64
17427.070 56
17427.697 62
17428.324 52
17428.952 43
17429.579 42
17430.207 43
17430.834 40
17431.461 44
17432.089 40
17432.716 38
17433.344 28
17433.971 33
17434.599 27
17435.226 25
17435.854 27
17436.481 32
17437.109 48
17437.737 39
17438.364 55
17438.992 41
17439.619 38
17440.247 44
17440.875 46
17441.502 41
17442.130 38
17442.758 48
17443.385 55
17444.013 53
17444.641 47
17445.268 53
17445.896 76
17446.524 63
17447.151 58
17447.779 46
17448.407 43
17449.035 29
17449.663 40
17450.290 45
17450.918 52
17451.546 55
17452.174 48
17452.802 50
17453.429 46
17454.057 63
17454.685 53
17455.313 45
17455.941 44
17456.569 61
17457.197 52
17457.825 51
17458.453 45
17459.081 41
17459.709 29
17460.337 41
17460.965 53
17461.593 70
17462.221 58
17462.849 45
17463.477 43
17464.105 35
17464.733 30
17465.361 32
17465.989 46
17466.617 47
17467.245 33
17467.873 36
17468.501 62
17469.129 84
17469.758 77
17470.386 46
17471.014 45
17471.642 44
17472.270 44
17472.898 30
17473.527 30
17474.155 33
17474.783 47
17475.411 41
17476.040 29
17476.668 29
17477.296 27
17477.924 29
17478.553 40
17479.181 52
17479.809 47
17480.438 59
17481.066 56
17481.694 49
17482.323 49
17482.951 43
17483.580 40
17484.208 39
17484.836 46
17485.465 50
17486.093 36
17486.722 29
17487.350 37
17487.979 50
17488.607 52
17489.236 44
17489.864 38
17490.493 49
17491.121 37
17491.750 39
17492.378 30
17493.007 38
17493.635 35
17494.264 31
17494.893 33
17495.521 35
17496.150 34
17496.778 33
17497.407 29
17498.036 31
17498.664 40
17499.293 42
17499.922 43
17500.550 46
17501.179 55
17501.808 50
17502.437 35
17503.065 40
17503.694 35
17504.323 26
17504.952 35
17505.580 34
17506.209 30
17506.838 31
17507.467 51
17508.096 61
17508.724 48
17509.353 37
17509.982 39
17510.611 30
17511.240 27
17511.869 28
17512.498 14
17513.127 22
17513.756 37
17514.385 36
17515.014 25
17515.643 36
17516.271 39
17516.900 33
17517.529 27
17518.158 27
17518.788 26
17519.417 30
17520.046 26
17520.675 30
17521.304 34
17521.933 29
17522.562 34
17523.191 55
17523.820 41
17524.449 36
17525.078 52
17525.708 41
17526.337 25
17526.966 21
17527.595 29
17528.224 28
17528.853 18
17529.483 25
17530.112 47
17530.741 49
17531.370 46
17532.000 45
17532.629 41
17533.258 29
17533.887 43
17534.517 36
17535.146 26
17535.775 42
17536.405 33
17537.034 19
17537.663 41
17538.293 31
17538.922 33
17539.552 30
17540.181 36
17540.810 36
17541.440 41
17542.069 58
17542.699 51
17543.328 39
17543.958 31
17544.587 28
17545.217 41
17545.846 39
17546.476 42
17547.105 43
17547.735 36
17548.364 38
17548.994 39
17549.624 30
17550.253 31
17550.883 24
17551.512 27
17552.142 38
17552.772 48
17553.401 33
17554.031 38
17554.661 40
17555.290 36
17555.920 34
17556.550 31
17557.179 32
17557.809 45
17558.439 48
17559.069 35
17559.698 43
17560.328 37
17560.958 31
17561.588 41
17562.217 40
17562.847 47
17563.477 71
17564.107 45
17564.737 38
17565.367 21
17565.997 32
17566.626 36
17567.256 35
17567.886 19
17568.516 21
17569.146 26
17569.776 41
17570.406 50
17571.036 51
17571.666 35
17572.296 31
17572.926 30
17573.556 30
17574.186 43
17574.816 32
17575.446 35
17576.076 31
17576.706 34
17577.336 47
17577.966 50
17578.596 42
17579.226 39
17579.857 38
17580.487 31
17581.117 29
17581.747 39
17582.377 34
17583.007 35
17583.638 39
17584.268 40
17584.898 41
17585.528 41
17586.158 38
17586.789 29
17587.419 26
17588.049 31
17588.679 28
17589.310 20
17589.940 29
17590.570 28
17591.201 38
17591.831 40
17592.461 34
17593.092 31
17593.722 59
17594.352 67
17594.983 43
17595.613 36
17596.244 36
17596.874 41
17597.504 45
17598.135 50
17598.765 57
17599.396 58
17600.026 34
17600.657 25
17601.287 48
17601.918 44
17602.548 34
17603.179 40
17603.809 41
17604.440 34
17605.071 28
17605.701 34
17606.332 30
17606.962 30
17607.593 26
17608.224 40
17608.854 54
17609.485 41
17610.116 46
17610.746 35
17611.377 35
17612.008 35
17612.638 32
17613.269 23
17613.900 36
17614.531 49
17615.161 50
17615.792 42
17616.423 42
17617.054 39
17617.684 59
17618.315 46
17618.946 35
17619.577 35
17620.208 32
17620.839 45
17621.469 33
17622.100 47
17622.731 40
17623.362 33
17623.993 47
17624.624 36
17625.255 32
17625.886 35
17626.517 36
17627.148 31
17627.779 47
17628.410 51
17629.041 55
17629.672 54
17630.303 49
17630.934 43
17631.565 21
17632.196 27
17632.827 52
17633.458 47
17634.089 29
17634.720 35
17635.351 31
17635.982 27
17636.614 36
17637.245 29
17637.876 19
17638.507 16
17639.138 29
17639.769 39
17640.401 41
17641.032 34
17641.663 36
17642.294 35
17642.926 37
17643.557 33
17644.188 36
17644.819 36
17645.451 40
17646.082 23
17646.713 24
17647.345 30
17647.976 39
17648.607 44
17649.239 42
17649.870 42
17650.501 44
17651.133 39
17651.764 31
17652.396 36
17653.027 35
17653.659 24
17654.290 17
17654.921 20
17655.553 17
17656.184 28
17656.816 27
17657.447 18
17658.079 26
17658.710 24
17659.342 30
17659.974 24
17660.605 30
17661.237 25
17661.868 18
17662.500 19
17663.131 27
17663.763 31
17664.395 26
17665.026 26
17665.658 18
17666.290 34
17666.921 28
17667.553 29
17668.185 24
17668.816 32
17669.448 22
17670.080 20
17670.712 29
17671.343 26
17671.975 23
17672.607 21
17673.239 26
17673.871 26
17674.502 27
17675.134 14
17675.766 24
17676.398 19
17677.030 32
17677.662 36
17678.294 26
17678.925 25
17679.557 39
17680.189 40
17680.821 37
17681.453 37
17682.085 47
17682.717 34
17683.349 39
17683.981 26
17684.613 27
17685.245 32
17685.877 13
17686.509 14
17687.141 14
17687.773 17
17688.405 37
17689.037 39
17689.669 30
17690.301 35
17690.934 33
17691.566 26
17692.198 22
17692.830 20
17693.462 26
17694.094 25
17694.726 30
17695.359 21
17695.991 36
17696.623 27
17697.255 35
17697.887 24
17698.520 23
17699.152 36
17699.784 35
17700.416 31
17701.049 21
17701.681 19
17702.313 22
17702.946 36
17703.578 33
17704.210 27
17704.843 26
17705.475 26
17706.107 13
17706.740 17
17707.372 22
17708.005 34
17708.637 38
17709.270 30
17709.902 24
17710.534 25
17711.167 18
17711.799 24
17712.432 15
17713.064 35
17713.697 32
17714.329 16
17714.962 13
17715.595 18
17716.227 32
17716.860 30
17717.492 24
17718.125 23
17718.757 16
17719.390 17
17720.023 22
17720.655 28
17721.288 28
17721.921 28
17722.553 34
17723.186 36
17723.819 37
17724.451 28
17725.084 28
17725.717 26
17726.350 18
17726.982 33
17727.615 36
17728.248 24
17728.881 23
17729.513 11
17730.146 8
17730.779 16
17731.412 20
17732.045 34
17732.678 43
17733.310 39
17733.943 25
17734.576 25
17735.209 17
17735.842 35
17736.475 31
17737.108 22
17737.741 18
17738.374 19
17739.007 15
17739.640 32
17740.273 30
17740.906 26
17741.539 22
17742.172 31
17742.805 32
17743.438 33
17744.071 20
17744.704 31
17745.337 40
17745.970 31
17746.603 21
17747.236 32
17747.869 21
17748.503 17
17749.136 22
17749.769 23
17750.402 29
17751.035 32
17751.668 29
17752.302 30
17752.935 31
17753.568 20
17754.201 26
17754.835 43
17755.468 35
17756.101 32
17756.734 45
17757.368 51
17758.001 42
17758.634 46
17759.268 27
17759.901 38
17760.534 31
17761.168 27
17761.801 18
17762.434 18
17763.068 27
17763.701 30
17764.335 28
17764.968 23
17765.601 20
17766.235 23
17766.868 22
17767.502 23
17768.135 18
17768.769 39
17769.402 36
17770.036 30
17770.669 20
17771.303 22
17771.936 32
17772.570 29
17773.204 36
17773.837 23
17774.471 25
17775.104 28
17775.738 26
17776.372 22
17777.005 17
17777.639 37
17778.273 29
17778.906 23
17779.540 27
17780.174 25
17780.807 51
17781.441 45
17782.075 48
17782.709 45
17783.342 38
17783.976 33
17784.610 28
17785.244 32
17785.877 22
17786.511 25
17787.145 32
17787.779 42
17788.413 34
17789.047 45
17789.681 41
17790.314 31
17790.948 30
17791.582 29
17792.216 23
17792.850 19
17793.484 27
17794.118 24
17794.752 28
17795.386 14
17796.020 11
17796.654 18
17797.288 16
17797.922 14
17798.556 10
17799.190 24
17799.824 35
17800.458 22
17801.092 22
17801.726 26
17802.360 23
17802.994 19
17803.629 34
17804.263 40
17804.897 33
17805.531 24
17806.165 31
17806.799 20
17807.433 28
17808.068 47
17808.702 38
17809.336 26
17809.970 30
17810.605 19
17811.239 32
17811.873 26
17812.507 16
17813.142 14
17813.776 24
17814.410 33
17815.045 33
17815.679 35
17816.313 41
17816.948 35
17817.582 14
17818.216 26
17818.851 17
17819.485 23
17820.120 23
17820.754 37
17821.388 31
17822.023 36
17822.657 25
17823.292 36
17823.926 39
17824.561 30
17825.195 29
17825.830 33
17826.464 30
17827.099 27
17827.733 27
17828.368 17
17829.002 23
17829.637 8
17830.272 21
17830.906 35
17831.541 43
17832.175 45
17832.810 35
17833.445 39
17834.079 36
17834.714 23
17835.349 15
17835.983 19
17836.618 18
17837.253 14
17837.888 21
17838.522 16
17839.157 29
17839.792 35
17840.427 30
17841.061 34
17841.696 34
17842.331 15
17842.966 22
17843.601 23
17844.236 18
17844.870 36
17845.505 25
17846.140 21
17846.775 19
17847.410 24
17848.045 21
17848.680 17
17849.315 18
17849.950 19
17850.585 27
17851.220 14
17851.854 23
17852.489 18
17853.124 18
17853.759 25
17854.394 22
17855.030 20
17855.665 19
17856.300 21
17856.935 17
17857.570 23
17858.205 16
17858.840 18
17859.475 34
17860.110 26
17860.745 19
17861.380 20
17862.016 22
17862.651 37
17863.286 48
17863.921 53
17864.556 44
17865.192 42
17865.827 39
17866.462 28
17867.097 41
17867.733 39
17868.368 37
17869.003 24
17869.638 24
17870.274 27
17870.909 21
17871.544 22
17872.180 20
17872.815 26
17873.450 29
17874.086 30
17874.721 34
17875.357 36
17875.992 22
17876.627 29
17877.263 27
17877.898 21
17878.534 34
17879.169 31
17879.805 27
17880.440 22
17881.076 34
17881.711 34
17882.347 27
17882.982 12
17883.618 11
17884.253 14
17884.889 27
17885.524 23
17886.160 16
17886.796 22
17887.431 25
17888.067 33
17888.702 34
17889.338 26
17889.974 28
17890.609 19
17891.245 26
17891.881 20
17892.516 25
17893.152 25
17893.788 17
17894.424 22
17895.059 28
17895.695 20
17896.331 22
17896.967 18
17897.602 24
17898.238 37
17898.874 26
17899.510 15
17900.146 14
17900.782 22
17901.417 28
17902.053 37
17902.689 26
17903.325 18
17903.961 15
17904.597 22
17905.233 14
17905.869 21
17906.505 31
17907.141 26
17907.777 31
17908.413 28
17909.049 23
17909.685 34
17910.321 30
17910.957 20
17911.593 19
17912.229 17
17912.865 22
17913.501 28
17914.137 26
17914.773 23
17915.409 22
17916.045 28
17916.681 15
17917.317 14
17917.954 14
17918.590 13
17919.226 14
17919.862 15
17920.498 19
17921.135 14
17921.771 25
17922.407 33
17923.043 26
17923.679 22
17924.316 31
17924.952 30
17925.588 26
17926.225 21
17926.861 19
17927.497 31
17928.134 24
17928.770 25
17929.406 8
17930.043 11
17930.679 25
17931.315 22
17931.952 20
17932.588 29
17933.225 15
17933.861 19
17934.497 17
17935.134 20
17935.770 11
17936.407 14
17937.043 24
17937.680 28
17938.316 26
17938.953 28
17939.589 28
17940.226 36
17940.863 30
17941.499 26
17942.136 18
17942.772 14
17943.409 14
17944.045 20
17944.682 16
17945.319 18
17945.955 14
17946.592 22
17947.229 20
17947.865 20
17948.502 16
17949.139 25
17949.776 14
17950.412 20
17951.049 17
17951.686 24
17952.322 13
17952.959 11
17953.596 23
17954.233 26
17954.870 28
17955.506 26
17956.143 24
17956.780 36
17957.417 29
17958.054 23
17958.691 16
17959.328 22
17959.964 25
17960.601 24
17961.238 13
17961.875 23
17962.512 35
17963.149 21
17963.786 14
17964.423 26
17965.060 23
17965.697 20
17966.334 13
17966.971 12
17967.608 20
17968.245 23
17968.882 24
17969.519 22
17970.156 13
17970.793 24
17971.431 20
17972.068 27
17972.705 25
17973.342 26
17973.979 23
17974.616 21
17975.253 5
17975.891 11
17976.528 18
17977.165 30
17977.802 20
17978.439 21
17979.077 18
17979.714 32
17980.351 23
17980.988 19
17981.626 21
17982.263 11
17982.900 21
17983.538 22
17984.175 22
17984.812 11
17985.450 16
17986.087 39
17986.724 34
17987.362 34
17987.999 32
17988.636 24
17989.274 24
17989.911 18
17990.549 18
17991.186 15
17991.824 29
17992.461 28
17993.099 21
17993.736 28
17994.374 28
17995.011 35
17995.649 37
17996.286 30
17996.924 17
17997.561 16
17998.199 16
17998.836 15
17999.474 29
18000.112 20
18000.749 22
18001.387 15
18002.025 22
18002.662 20
18003.300 28
18003.938 31
18004.575 20
18005.213 25
18005.851 19
18006.488 33
18007.126 30
18007.764 26
18008.402 18
18009.039 27
18009.677 24
18010.315 23
18010.953 32
18011.591 39
18012.228 38
18012.866 23
18013.504 20
18014.142 19
18014.780 18
18015.418 23
18016.056 16
18016.693 24
18017.331 35
18017.969 16
18018.607 38
18019.245 36
18019.883 32
18020.521 33
18021.159 41
18021.797 28
18022.435 16
18023.073 14
18023.711 12
18024.349 18
18024.987 36
18025.625 40
18026.263 41
18026.901 27
18027.539 14
18028.178 23
18028.816 15
18029.454 27
18030.092 25
18030.730 20
18031.368 15
18032.006 12
18032.645 24
18033.283 23
18033.921 25
18034.559 13
18035.197 20
18035.836 26
18036.474 28
18037.112 22
18037.750 27
18038.389 39
18039.027 22
18039.665 26
18040.304 16
18040.942 21
18041.580 21
18042.219 30
18042.857 31
18043.495 22
18044.134 19
18044.772 19
18045.411 33
18046.049 25
18046.687 14
18047.326 25
18047.964 23
18048.603 30
18049.241 29
18049.880 20
18050.518 17
18051.157 27
18051.795 15
18052.434 18
18053.072 23
18053.711 31
18054.350 22
18054.988 25
18055.627 16
18056.265 12
18056.904 25
18057.543 29
18058.181 23
18058.820 15
18059.458 24
18060.097 14
18060.736 16
18061.375 17
18062.013 28
18062.652 20
18063.291 10
18063.929 19
18064.568 22
18065.207 20
18065.846 37
18066.484 32
18067.123 21
18067.762 31
18068.401 30
18069.040 36
18069.679 35
18070.317 21
18070.956 13
18071.595 13
18072.234 17
18072.873 27
18073.512 46
18074.151 34
18074.790 48
18075.429 40
18076.068 26
18076.706 22
18077.345 14
18077.984 15
18078.623 21
18079.262 30
18079.901 31
18080.541 33
18081.180 18
18081.819 12
18082.458 15
18083.097 21
18083.736 27
18084.375 25
18085.014 34
18085.653 36
18086.292 21
18086.931 18
18087.571 21
18088.210 17
18088.849 16
18089.488 25
18090.127 34
18090.767 23
18091.406 26
18092.045 32
18092.684 22
18093.323 14
18093.963 23
18094.602 31
18095.241 30
18095.881 30
18096.520 28
18097.159 28
18097.799 20
18098.438 14
18099.077 19
18099.717 13
18100.356 16
18100.995 14
18101.635 14
18102.274 17
18102.914 21
18103.553 16
18104.193 21
18104.832 16
18105.471 16
18106.111 27
18106.750 19
18107.390 20
18108.029 13
18108.669 15
18109.309 23
18109.948 20
18110.588 16
18111.227 20
18111.867 23
18112.506 18
18113.146 17
18113.786 29
18114.425 16
18115.065 13
18115.705 10
18116.344 12
18116.984 25
18117.624 27
18118.263 32
18118.903 24
18119.543 31
18120.182 40
18120.822 33
18121.462 16
18122.102 14
18122.741 21
18123.381 29
18124.021 31
18124.661 19
18125.301 16
18125.940 15
18126.580 24
18127.220 14
18127.860 8
18128.500 8
18129.140 15
18129.780 22
18130.420 29
18131.060 26
18131.699 21
18132.339 25
18132.979 28
18133.619 12
18134.259 22
18134.899 24
18135.539 23
18136.179 20
18136.819 20
18137.459 13
18138.099 18
18138.740 14
18139.380 15
18140.020 6
18140.660 21
18141.300 23
18141.940 18
18142.580 22
18143.220 23
18143.860 10
18144.501 18
18145.141 23
18145.781 19
18146.421 18
18147.061 11
18147.701 14
18148.342 16
18148.982 12
18149.622 20
18150.262 21
18150.903 18
18151.543 18
18152.183 22
18152.824 18
18153.464 8
18154.104 11
18154.745 14
18155.385 27
18156.025 26
18156.666 20
18157.306 30
18157.946 26
18158.587 35
18159.227 27
18159.868 23
18160.508 14
18161.149 26
18161.789 34
18162.430 32
18163.070 19
18163.711 23
18164.351 23
18164.992 15
18165.632 14
18166.273 16
18166.913 22
18167.554 15
18168.194 13
18168.835 30
18169.476 34
18170.116 40
18170.757 29
18171.397 21
18172.038 17
18172.679 18
18173.319 14
18173.960 17
18174.601 18
18175.241 27
18175.882 32
18176.523 31
18177.164 38
18177.804 30
18178.445 26
18179.086 14
18179.727 18
18180.367 27
18181.008 16
18181.649 11
18182.290 18
18182.931 21
18183.572 23
18184.212 26
18184.853 21
18185.494 35
18186.135 28
18186.776 23
18187.417 26
18188.058 21
18188.699 25
18189.340 27
18189.981 20
18190.622 15
18191.263 30
18191.904 25
18192.545 20
18193.186 20
18193.827 18
18194.468 22
18195.109 17
18195.750 15
18196.391 7
18197.032 3
18197.673 14
18198.314 14
18198.955 12
18199.596 18
18200.238 22
18200.879 21
18201.520 20
18202.161 14
18202.802 23
18203.443 21
18204.085 16
18204.726 22
18205.367 15
18206.008 22
18206.650 38
18207.291 33
18207.932 28
18208.573 23
18209.215 25
18209.856 21
18210.497 15
18211.139 7
18211.780 16
18212.421 18
18213.063 23
18213.704 20
18214.346 12
18214.987 10
18215.628 5
18216.270 8
18216.911 21
18217.553 25
18218.194 20
18218.836 14
18219.477 19
18220.119 10
18220.760 14
18221.402 22
18222.043 22
18222.685 23
18223.326 12
18223.968 15
18224.609 16
18225.251 16
18225.893 23
18226.534 29
18227.176 28
18227.817 18
18228.459 28
18229.101 26
18229.742 22
18230.384 20
18231.026 23
18231.667 15
18232.309 20
18232.951 18
18233.593 25
18234.234 23
18234.876 23
18235.518 9
18236.160 7
18236.801 12
18237.443 17
18238.085 12
18238.727 25
18239.369 19
18240.010 26
18240.652 26
18241.294 22
18241.936 13
18242.578 20
18243.220 22
18243.862 31
18244.504 23
18245.146 13
18245.788 17
18246.429 21
18247.071 10
18247.713 14
18248.355 24
18248.997 15
18249.639 11
18250.281 17
18250.923 22
18251.566 22
18252.208 21
18252.850 15
18253.492 22
18254.134 18
18254.776 26
18255.418 24
18256.060 28
18256.702 22
18257.344 30
18257.987 18
18258.629 24
18259.271 26
18259.913 29
18260.555 14
18261.198 23
18261.840 30
18262.482 17
18263.124 10
18263.767 5
18264.409 17
18265.051 19
18265.693 26
18266.336 22
18266.978 11
18267.620 18
18268.263 29
18268.905 34
18269.547 11
18270.190 9
18270.832 13
18271.475 20
18272.117 14
18272.759 14
18273.402 16
18274.044 12
18274.687 18
18275.329 14
18275.972 22
18276.614 21
18277.257 22
18277.899 12
18278.542 18
18279.184 17
18279.827 21
18280.469 27
18281.112 19
18281.754 19
18282.397 12
18283.040 15
18283.682 24
18284.325 21
18284.967 7
18285.610 6
18286.253 6
18286.895 19
18287.538 18
18288.181 24
18288.823 13
18289.466 14
18290.109 20
18290.752 11
18291.394 24
18292.037 18
18292.680 20
18293.323 11
18293.965 16
18294.608 29
18295.251 33
18295.894 20
18296.537 22
18297.180 17
18297.822 10
18298.465 21
18299.108 23
18299.751 13
18300.394 12
18301.037 11
18301.680 14
18302.323 17
18302.966 12
18303.609 14
18304.252 18
18304.895 15
18305.538 7
18306.181 9
18306.824 13
18307.467 10
18308.110 21
18308.753 27
18309.396 18
18310.039 19
18310.682 22
18311.325 16
18311.968 9
18312.611 12
18313.254 19
18313.898 10
18314.541 19
18315.184 11
18315.827 14
18316.470 12
18317.113 34
18317.757 17
18318.400 13
18319.043 15
18319.686 16
18320.330 18
18320.973 8
18321.616 9
18322.259 21
18322.903 24
18323.546 12
18324.189 8
18324.833 15
18325.476 8
18326.119 12
18326.763 13
18327.406 12
18328.050 18
18328.693 18
18329.336 16
18329.980 13
18330.623 11
18331.267 11
18331.910 10
18332.554 21
18333.197 18
18333.841 14
18334.484 24
18335.128 27
18335.771 24
18336.415 25
18337.058 20
18337.702 17
18338.345 25
18338.989 12
18339.632 15
18340.276 23
18340.920 27
18341.563 26
18342.207 22
18342.851 26
18343.494 19
18344.138 19
18344.782 14
18345.425 15
18346.069 11
18346.713 16
18347.356 12
18348.000 12
18348.644 14
18349.288 13
18349.931 8
18350.575 9
18351.219 18
18351.863 19
18352.507 23
18353.151 21
18353.794 9
18354.438 15
18355.082 12
18355.726 11
18356.370 5
18357.014 5
18357.658 29
18358.302 29
18358.945 28
18359.589 22
18360.233 20
18360.877 18
18361.521 9
18362.165 15
18362.809 11
18363.453 10
18364.097 6
18364.741 20
18365.385 39
18366.029 30
18366.674 11
18367.318 11
18367.962 27
18368.606 14
18369.250 20
18369.894 15
18370.538 16
18371.182 20
18371.826 26
18372.471 30
18373.115 22
18373.759 16
18374.403 14
18375.047 19
18375.692 19
18376.336 15
18376.980 18
18377.624 11
18378.269 7
18378.913 12
18379.557 14
18380.202 17
18380.846 11
18381.490 11
18382.135 10
18382.779 9
18383.423 9
18384.068 12
18384.712 17
18385.356 15
18386.001 8
18386.645 5
18387.290 15
18387.934 19
18388.579 21
18389.223 26
18389.867 26
18390.512 35
18391.156 31
18391.801 29
18392.445 15
18393.090 23
18393.735 27
18394.379 23
18395.024 10
18395.668 21
18396.313 20
18396.957 11
18397.602 15
18398.247 6
18398.891 6
18399.536 12
18400.181 32
18400.825 32
18401.470 21
18402.115 22
18402.759 12
18403.404 14
18404.049 17
18404.693 13
18405.338 11
18405.983 18
18406.628 24
18407.272 16
18407.917 19
18408.562 34
18409.207 20
18409.852 11
18410.497 9
18411.141 14
18411.786 11
18412.431 10
18413.076 24
18413.721 13
18414.366 12
18415.011 19
18415.656 15
18416.301 12
18416.946 18
18417.590 25
18418.235 26
18418.880 19
18419.525 7
18420.170 12
18420.815 30
18421.460 24
18422.105 12
18422.751 16
18423.396 16
18424.041 14
18424.686 19
18425.331 23
18425.976 20
18426.621 13
18427.266 14
18427.911 11
18428.556 11
18429.202 12
18429.847 13
18430.492 9
18431.137 13
18431.782 16
18432.428 22
18433.073 20
18433.718 23
18434.363 13
18435.009 11
18435.654 8
18436.299 15
18436.944 20
18437.590 19
18438.235 12
18438.880 10
18439.526 7
18440.171 13
18440.817 16
18441.462 16
18442.107 28
18442.753 22
18443.398 22
18444.044 15
18444.689 14
18445.334 14
18445.980 5
18446.625 9
18447.271 15
18447.916 12
18448.562 9
18449.207 11
18449.853 10
18450.498 14
18451.144 21
18451.789 14
18452.435 13
18453.081 31
18453.726 27
18454.372 27
18455.017 29
18455.663 13
18456.309 23
18456.954 23
18457.600 13
18458.246 12
18458.891 19
18459.537 29
18460.183 26
18460.828 21
18461.474 20
18462.120 16
18462.766 23
18463.411 28
18464.057 24
18464.703 25
18465.349 23
18465.995 26
18466.640 16
18467.286 18
18467.932 15
18468.578 11
18469.224 18
18469.870 7
18470.516 5
18471.161 30
18471.807 23
18472.453 24
18473.099 36
18473.745 27
18474.391 17
18475.037 24
18475.683 20
18476.329 16
18476.975 12
18477.621 30
18478.267 24
18478.913 21
18479.559 12
18480.205 8
18480.851 13
18481.497 17
18482.143 17
18482.789 13
18483.436 14
18484.082 15
18484.728 13
18485.374 15
18486.020 17
18486.666 15
18487.312 20
18487.959 19
18488.605 28
18489.251 25
18489.897 13
18490.544 11
18491.190 10
18491.836 10
18492.482 20
18493.129 18
18493.775 15
18494.421 11
18495.068 17
18495.714 15
18496.360 20
18497.007 21
18497.653 13
18498.299 11
18498.946 9
18499.592 7
18500.238 12
18500.885 10
18501.531 20
18502.178 15
18502.824 5
18503.471 11
18504.117 15
18504.764 13
18505.410 17
18506.057 21
18506.703 15
18507.350 19
18507.996 30
18508.643 26
18509.289 15
18509.936 14
18510.582 14
18511.229 19
18511.876 16
18512.522 12
18513.169 15
18513.816 9
18514.462 8
18515.109 9
18515.756 15
18516.402 10
18517.049 11
18517.696 9
18518.342 13
18518.989 15
18519.636 9
18520.283 16
18520.929 14
18521.576 6
18522.223 8
18522.870 18
18523.516 21
18524.163 39
18524.810 36
18525.457 31
18526.104 19
18526.751 18
18527.398 16
18528.044 16
18528.691 23
18529.338 18
18529.985 10
18530.632 10
18531.279 10
18531.926 13
18532.573 5
18533.220 9
18533.867 11
18534.514 27
18535.161 36
18535.808 31
18536.455 24
18537.102 24
18537.749 23
18538.396 21
18539.043 13
18539.690 8
18540.338 6
18540.985 15
18541.632 20
18542.279 13
18542.926 17
18543.573 28
18544.220 21
18544.868 15
18545.515 17
18546.162 27
18546.809 22
18547.456 28
18548.104 22
18548.751 13
18549.398 22
18550.045 18
18550.693 15
18551.340 20
18551.987 21
18552.635 15
18553.282 15
18553.929 18
18554.577 14
18555.224 13
18555.871 20
18556.519 13
18557.166 22
18557.814 20
18558.461 20
18559.108 10
18559.756 8
18560.403 17
18561.051 21
18561.698 25
18562.346 12
18562.993 17
18563.641 28
18564.288 20
18564.936 11
18565.583 8
18566.231 6
18566.879 25
18567.526 35
18568.174 31
18568.821 35
18569.469 21
18570.117 15
18570.764 21
18571.412 16
18572.059 9
18572.707 6
18573.355 8
18574.003 6
18574.650 9
18575.298 13
18575.946 9
18576.593 19
18577.241 30
18577.889 36
18578.537 30
18579.184 16
18579.832 25
18580.480 27
18581.128 28
18581.776 16
18582.424 13
18583.071 9
18583.719 20
18584.367 14
18585.015 13
18585.663 12
18586.311 16
18586.959 18
18587.607 35
18588.255 29
18588.903 14
18589.551 12
18590.198 10
18590.846 10
18591.494 29
18592.142 25
18592.790 22
18593.439 18
18594.087 20
18594.735 28
18595.383 22
18596.031 26
18596.679 20
18597.327 26
18597.975 15
18598.623 12
18599.271 20
18599.919 14
18600.568 18
18601.216 18
18601.864 19
18602.512 25
18603.160 22
18603.809 8
18604.457 13
18605.105 23
18605.753 19
18606.401 18
18607.050 17
18607.698 17
18608.346 10
18608.995 13
18609.643 11
18610.291 3
18610.940 6
18611.588 19
18612.236 20
18612.885 26
18613.533 15
18614.181 18
18614.830 13
18615.478 13
18616.127 41
18616.775 22
18617.424 11
18618.072 6
18618.721 2
18619.369 14
18620.017 11
18620.666 8
18621.315 11
18621.963 16
18622.612 13
18623.260 21
18623.909 15
18624.557 15
18625.206 25
18625.854 20
18626.503 7
18627.152 30
18627.800 46
18628.449 29
18629.098 31
18629.746 23
18630.395 23
18631.044 13
18631.692 12
18632.341 13
18632.990 33
18633.638 20
18634.287 20
18634.936 19
18635.585 28
18636.233 26
18636.882 31
18637.531 15
18638.180 21
18638.829 27
18639.478 19
18640.126 14
18640.775 4
18641.424 11
18642.073 18
18642.722 15
18643.371 15
18644.020 13
18644.669 14
18645.318 16
18645.966 12
18646.615 18
18647.264 13
18647.913 9
18648.562 9
18649.211 3
18649.860 4
18650.509 18
18651.158 20
18651.807 20
18652.457 27
18653.106 18
18653.755 13
18654.404 19
18655.053 8
18655.702 25
18656.351 20
18657.000 21
18657.649 26
18658.299 22
18658.948 12
18659.597 7
18660.246 16
18660.895 19
18661.545 15
18662.194 13
18662.843 8
18663.492 12
18664.142 16
18664.791 14
18665.440 14
18666.089 13
18666.739 8
18667.388 13
18668.037 5
18668.687 6
18669.336 22
18669.985 12
18670.635 6
18671.284 11
18671.934 11
18672.583 9
18673.232 23
18673.882 16
18674.531 7
18675.181 7
18675.830 15
18676.480 13
18677.129 12
18677.779 13
18678.428 18
18679.078 9
18679.727 12
18680.377 8
18681.026 7
18681.676 18
18682.325 21
18682.975 16
18683.625 28
18684.274 22
18684.924 22
18685.573 12
18686.223 9
18686.873 16
18687.522 18
18688.172 17
18688.822 5
18689.472 9
18690.121 19
18690.771 10
18691.421 8
18692.070 17
18692.720 12
18693.370 26
18694.020 33
18694.670 28
18695.319 26
18695.969 24
18696.619 35
18697.269 26
18697.919 19
18698.569 16
18699.218 9
18699.868 9
18700.518 5
18701.168 11
18701.818 24
18702.468 10
18703.118 9
18703.768 9
18704.418 13
18705.068 17
18705.718 18
18706.368 20
18707.018 24
18707.668 17
18708.318 18
18708.968 20
18709.618 16
18710.268 12
18710.918 9
18711.568 12
18712.218 9
18712.868 10
18713.518 14
18714.169 25
18714.819 23
18715.469 19
18716.119 11
18716.769 10
18717.419 15
18718.070 23
18718.720 12
18719.370 7
18720.020 8
18720.670 9
18721.321 15
18721.971 11
18722.621 6
18723.272 5
18723.922 6
18724.572 8
18725.223 11
18725.873 4
18726.523 19
18727.174 22
18727.824 18
18728.474 15
18729.125 39
18729.775 34
18730.426 26
18731.076 15
18731.726 12
18732.377 26
18733.027 25
18733.678 21
18734.328 20
18734.979 14
18735.629 12
18736.280 13
18736.930 11
18737.581 7
18738.231 5
18738.882 8
18739.532 17
18740.183 16
18740.834 16
18741.484 9
18742.135 8
18742.786 13
18743.436 18
18744.087 12
18744.737 10
18745.388 10
18746.039 6
18746.690 3
18747.340 4
18747.991 8
18748.642 14
18749.292 11
18749.943 13
18750.594 10
18751.245 10
18751.895 8
18752.546 8
18753.197 16
18753.848 21
18754.499 13
18755.150 13
18755.800 8
18756.451 9
18757.102 1
18757.753 5
18758.404 9
18759.055 29
18759.706 26
18760.357 11
18761.008 4
18761.659 8
18762.310 16
18762.961 20
18763.612 34
18764.263 27
18764.914 16
18765.565 22
18766.216 23
18766.867 11
18767.518 7
18768.169 9
18768.820 18
18769.471 13
18770.122 16
18770.773 6
18771.424 23
18772.075 26
18772.727 27
18773.378 23
18774.029 14
18774.680 15
18775.331 12
18775.982 13
18776.634 11
18777.285 13
18777.936 12
18778.587 18
18779.239 15
18779.890 22
18780.541 24
18781.193 11
18781.844 9
18782.495 14
18783.146 16
18783.798 6
18784.449 9
18785.101 11
18785.752 11
18786.403 25
18787.055 16
18787.706 26
18788.358 16
18789.009 19
18789.660 17
18790.312 21
18790.963 16
18791.615 14
18792.266 13
18792.918 14
18793.569 18
18794.221 10
18794.872 6
18795.524 11
18796.175 20
18796.827 24
18797.479 18
18798.130 17
18798.782 15
18799.433 9
18800.085 7
18800.737 11
18801.388 15
18802.040 6
18802.692 8
18803.343 8
18803.995 11
18804.647 17
18805.298 13
18805.950 12
18806.602 14
18807.254 12
18807.905 8
18808.557 19
18809.209 29
18809.861 26
18810.512 17
18811.164 16
18811.816 20
18812.468 13
18813.120 11
18813.772 18
18814.424 9
18815.075 12
18815.727 16
18816.379 13
18817.031 20
18817.683 19
18818.335 9
18818.987 8
18819.639 12
18820.291 5
18820.943 17
18821.595 14
18822.247 20
18822.899 16
18823.551 13
18824.203 17
18824.855 18
18825.507 19
18826.159 15
18826.811 17
18827.463 7
18828.115 15
18828.767 11
18829.420 9
18830.072 17
18830.724 15
18831.376 9
18832.028 7
18832.680 4
18833.333 9
18833.985 16
18834.637 13
18835.289 13
18835.942 14
18836.594 16
18837.246 9
18837.898 6
18838.551 4
18839.203 4
18839.855 9
18840.508 13
18841.160 13
18841.812 14
18842.465 21
18843.117 14
18843.769 11
18844.422 9
18845.074 10
18845.727 8
18846.379 6
18847.031 4
18847.684 3
18848.336 4
18848.989 13
18849.641 13
18850.294 11
18850.946 12
18851.599 3
18852.251 15
18852.904 7
18853.556 4
18854.209 7
18854.861 6
18855.514 7
18856.167 16
18856.819 23
18857.472 18
18858.125 14
18858.777 12
18859.430 7
18860.082 14
18860.735 14
18861.388 13
18862.041 11
18862.693 5
18863.346 11
18863.999 20
18864.651 13
18865.304 13
18865.957 17
18866.610 14
18867.262 18
18867.915 17
18868.568 19
18869.221 28
18869.874 18
18870.527 8
18871.179 14
18871.832 11
18872.485 15
18873.138 18
18873.791 12
18874.444 19
18875.097 18
18875.750 12
18876.403 22
18877.056 10
18877.709 17
18878.362 15
18879.015 9
18879.668 5
18880.321 4
18880.974 2
18881.627 2
18882.280 8
18882.933 8
18883.586 11
18884.239 11
18884.892 9
18885.545 7
18886.198 4
18886.851 9
18887.504 9
18888.158 16
18888.811 20
18889.464 7
18890.117 11
18890.770 18
18891.423 8
18892.077 6
18892.730 14
18893.383 18
18894.036 22
18894.690 11
18895.343 7
18895.996 2
18896.649 12
18897.303 14
18897.956 14
18898.609 15
18899.263 10
18899.916 7
18900.569 14
18901.223 11
18901.876 7
18902.530 8
18903.183 26
18903.836 17
18904.490 12
18905.143 8
18905.797 8
18906.450 8
18907.104 12
18907.757 6
18908.411 6
18909.064 17
18909.718 19
18910.371 14
18911.025 15
18911.678 18
18912.332 21
18912.985 17
18913.639 7
18914.293 3
18914.946 8
18915.600 14
18916.254 14
18916.907 13
18917.561 12
18918.214 10
18918.868 14
18919.522 15
18920.176 9
18920.829 7
18921.483 13
18922.137 15
18922.790 26
18923.444 26
18924.098 17
18924.752 9
18925.406 4
18926.059 7
18926.713 17
18927.367 19
18928.021 17
18928.675 12
18929.329 6
18929.982 11
18930.636 8
18931.290 9
18931.944 21
18932.598 15
18933.252 13
18933.906 18
18934.560 12
18935.214 16
18935.868 17
18936.522 12
18937.176 8
18937.830 12
18938.484 7
18939.138 15
18939.792 18
18940.446 15
18941.100 11
18941.754 11
18942.408 6
18943.062 5
18943.716 7
18944.370 11
18945.024 10
18945.679 12
18946.333 19
18946.987 15
18947.641 6
18948.295 2
18948.949 4
18949.604 10
18950.258 16
18950.912 18
18951.566 13
18952.221 14
18952.875 8
18953.529 25
18954.183 25
18954.838 23
18955.492 26
18956.146 22
18956.801 11
18957.455 5
18958.109 13
18958.764 9
18959.418 8
18960.073 7
18960.727 5
18961.381 8
18962.036 13
18962.690 12
18963.345 12
18963.999 5
18964.654 6
18965.308 4
18965.963 7
18966.617 6
18967.272 9
18967.926 7
18968.581 2
18969.235 10
18969.890 7
18970.544 11
18971.199 5
18971.853 9
18972.508 10
18973.163 13
18973.817 12
18974.472 9
18975.127 12
18975.781 3
18976.436 4
18977.091 6
18977.745 12
18978.400 14
18979.055 9
18979.709 9
18980.364 5
18981.019 11
18981.674 15
18982.328 15
18982.983 21
18983.638 10
18984.293 12
18984.948 17
18985.603 20
18986.257 15
18986.912 9
18987.567 6
18988.222 4
18988.877 1
18989.532 12
18990.187 18
18990.842 20
18991.496 18
18992.151 13
18992.806 18
18993.461 10
18994.116 4
18994.771 9
18995.426 11
18996.081 6
18996.736 11
18997.391 21
18998.046 11
18998.701 19
18999.357 16
19000.012 14
19000.667 15
19001.322 12
19001.977 12
19002.632 7
19003.287 7
19003.942 9
19004.597 13
19005.253 7
19005.908 9
19006.563 12
19007.218 12
19007.873 11
19008.529 7
19009.184 6
19009.839 7
19010.494 4
19011.150 3
19011.805 7
19012.460 10
19013.116 6
19013.771 1
19014.426 6
19015.081 4
19015.737 3
19016.392 14
19017.048 15
19017.703 9
19018.358 9
19019.014 12
19019.669 13
19020.325 22
19020.980 23
19021.635 17
19022.291 17
19022.946 5
19023.602 5
19024.257 3
19024.913 14
19025.568 9
19026.224 5
19026.879 8
19027.535 10
19028.191 23
19028.846 22
19029.502 11
19030.157 18
19030.813 18
19031.469 11
19032.124 16
19032.780 7
19033.436 17
19034.091 21
19034.747 13
19035.403 6
19036.058 17
19036.714 16
19037.370 14
19038.025 14
19038.681 7
19039.337 13
19039.993 18
19040.648 8
19041.304 6
19041.960 4
19042.616 6
19043.272 12
19043.928 6
19044.583 2
19045.239 8
19045.895 19
19046.551 23
19047.207 14
19047.863 6
19048.519 8
19049.175 9
19049.831 13
19050.486 20
19051.142 16
19051.798 7
19052.454 9
19053.110 14
19053.766 18
19054.422 19
19055.078 8
19055.734 4
19056.390 8
19057.047 11
19057.703 13
19058.359 8
19059.015 7
19059.671 7
19060.327 7
19060.983 15
19061.639 10
19062.295 10
19062.952 11
19063.608 9
19064.264 4
19064.920 7
19065.576 8
19066.233 10
19066.889 7
19067.545 15
19068.201 15
19068.858 18
19069.514 14
19070.170 14
19070.826 16
19071.483 12
19072.139 11
19072.795 10
19073.452 12
19074.108 10
19074.764 19
19075.421 9
19076.077 7
19076.734 9
19077.390 8
19078.046 4
19078.703 4
19079.359 7
19080.016 11
19080.672 13
19081.329 11
19081.985 9
19082.642 10
19083.298 6
19083.955 12
19084.611 11
19085.268 13
19085.924 14
19086.581 13
19087.238 11
19087.894 12
19088.551 7
19089.207 8
19089.864 3
19090.521 6
19091.177 4
19091.834 15
19092.491 9
19093.147 2
19093.804 8
19094.461 17
19095.117 17
19095.774 15
19096.431 19
19097.088 17
19097.744 9
19098.401 14
19099.058 6
19099.715 11
19100.371 12
19101.028 7
19101.685 13
19102.342 13
19102.999 11
19103.656 9
19104.313 10
19104.969 8
19105.626 6
19106.283 4
19106.940 7
19107.597 11
19108.254 12
19108.911 8
19109.568 13
19110.225 12
19110.882 12
19111.539 8
19112.196 7
19112.853 9
19113.510 13
19114.167 16
19114.824 10
19115.481 13
19116.138 7
19116.795 9
19117.452 18
19118.109 19
19118.767 21
19119.424 13
19120.081 9
19120.738 4
19121.395 14
19122.052 10
19122.710 5
19123.367 9
19124.024 13
19124.681 23
19125.338 13
19125.996 18
19126.653 19
19127.310 12
19127.967 7
19128.625 5
19129.282 10
19129.939 4
19130.597 6
19131.254 13
19131.911 20
19132.569 26
19133.226 24
19133.883 13
19134.541 10
19135.198 13
19135.856 8
19136.513 10
19137.171 17
19137.828 16
19138.485 9
19139.143 11
19139.800 10
19140.458 17
19141.115 16
19141.773 18
19142.430 13
19143.088 14
19143.746 16
19144.403 14
19145.061 16
19145.718 17
19146.376 10
19147.033 12
19147.691 13
19148.349 11
19149.006 6
19149.664 17
19150.322 24
19150.979 15
19151.637 8
19152.295 7
19152.952 3
19153.610 3
19154.268 6
19154.926 14
19155.583 17
19156.241 27
19156.899 18
19157.557 9
19158.215 11
19158.872 9
19159.530 7
19160.188 5
19160.846 9
19161.504 11
19162.162 9
19162.819 13
19163.477 8
19164.135 13
19164.793 9
19165.451 10
19166.109 24
19166.767 24
19167.425 13
19168.083 8
19168.741 8
19169.399 13
19170.057 10
19170.715 9
19171.373 13
19172.031 7
19172.689 6
19173.347 29
19174.005 15
19174.663 7
19175.321 10
19175.979 12
19176.637 16
19177.296 13
19177.954 13
19178.612 10
19179.270 5
19179.928 5
19180.586 2
19181.245 7
19181.903 4
19182.561 6
19183.219 14
19183.877 10
19184.536 9
19185.194 7
19185.852 5
19186.511 5
19187.169 5
19187.827 7
19188.485 7
19189.144 8
19189.802 4
19190.461 11
19191.119 29
19191.777 21
19192.436 8
19193.094 15
19193.752 11
19194.411 4
19195.069 6
19195.728 6
19196.386 11
19197.045 11
19197.703 15
19198.362 7
19199.020 7
19199.679 7
19200.337 15
19200.996 8
19201.654 3
19202.313 5
19202.971 8
19203.630 11
19204.289 16
19204.947 7
19205.606 2
19206.264 10
19206.923 19
19207.582 19
19208.240 15
19208.899 8
19209.558 12
19210.216 7
19210.875 9
19211.534 9
19212.192 12
19212.851 14
19213.510 15
19214.169 18
19214.827 20
19215.486 10
19216.145 7
19216.804 13
19217.463 16
19218.121 7
19218.780 4
19219.439 20
19220.098 19
19220.757 18
19221.416 12
19222.075 8
19222.734 11
19223.393 17
19224.051 10
19224.710 18
19225.369 9
19226.028 7
19226.687 15
19227.346 8
19228.005 11
19228.664 5
19229.323 16
19229.982 18
19230.641 10
19231.300 7
19231.959 9
19232.619 18
19233.278 25
19233.937 19
19234.596 26
19235.255 20
19235.914 14
19236.573 9
19237.232 9
19237.892 10
19238.551 10
19239.210 6
19239.869 4
19240.528 6
19241.188 3
19241.847 16
19242.506 13
19243.165 8
19243.825 4
19244.484 3
19245.143 6
19245.802 11
19246.462 13
19247.121 16
19247.780 12
19248.440 5
19249.099 12
19249.758 7
19250.418 4
19251.077 5
19251.737 20
19252.396 13
19253.055 8
19253.715 16
19254.374 26
19255.034 21
19255.693 10
19256.353 2
19257.012 7
19257.672 15
19258.331 17
19258.991 23
19259.650 17
19260.310 6
19260.969 16
19261.629 13
19262.289 12
19262.948 9
19263.608 11
19264.267 14
19264.927 15
19265.587 6
19266.246 5
19266.906 7
19267.566 9
19268.225 2
19268.885 3
19269.545 4
19270.204 7
19270.864 7
19271.524 5
19272.184 12
19272.843 11
19273.503 11
19274.163 13
19274.823 20
19275.483 22
19276.142 11
19276.802 13
19277.462 7
19278.122 16
19278.782 23
19279.442 22
19280.102 14
19280.761 8
19281.421 6
19282.081 7
19282.741 11
19283.401 13
19284.061 16
19284.721 13
19285.381 16
19286.041 10
19286.701 18
19287.361 11
19288.021 4
19288.681 7
19289.341 8
19290.001 8
19290.661 6
19291.321 5
19291.982 7
19292.642 9
19293.302 6
19293.962 10
19294.622 5
19295.282 5
19295.942 5
19296.602 15
19297.263 17
19297.923 11
19298.583 17
19299.243 17
19299.903 24
19300.564 14
19301.224 6
19301.884 5
19302.545 4
19303.205 9
19303.865 7
19304.525 2
19305.186 6
19305.846 15
19306.506 21
19307.167 14
19307.827 7
19308.487 6
19309.148 12
19309.808 11
19310.469 6
19311.129 3
19311.790 9
19312.450 12
19313.110 16
19313.771 15
19314.431 19
19315.092 14
19315.752 22
19316.413 18
19317.073 7
19317.734 4
19318.394 6
19319.055 13
19319.716 13
19320.376 12
19321.037 9
19321.697 11
19322.358 7
19323.019 12
19323.679 10
19324.340 14
19325.000 14
19325.661 17
19326.322 11
19326.983 7
19327.643 6
19328.304 7
19328.965 7
19329.625 23
19330.286 23
19330.947 14
19331.608 9
19332.268 7
19332.929 4
19333.590 6
19334.251 3
19334.912 3
19335.573 3
19336.233 0
19336.894 1
19337.555 5
19338.216 11
19338.877 17
19339.538 33
19340.199 27
19340.860 20
19341.521 22
19342.181 15
19342.842 15
19343.503 10
19344.164 5
19344.825 11
19345.486 6
19346.147 5
19346.808 1
19347.469 6
19348.131 3
19348.792 5
19349.453 1
19350.114 6
19350.775 12
19351.436 3
19352.097 7
19352.758 13
19353.419 10
19354.081 7
19354.742 12
19355.403 9
19356.064 8
19356.725 12
19357.386 8
19358.048 6
19358.709 14
19359.370 13
19360.031 6
19360.693 5
19361.354 8
19362.015 7
19362.677 10
19363.338 9
19363.999 9
19364.660 17
19365.322 15
19365.983 16
19366.645 12
19367.306 8
19367.967 9
19368.629 13
19369.290 15
19369.952 17
19370.613 12
19371.274 23
19371.936 20
19372.597 21
19373.259 7
19373.920 11
19374.582 11
19375.243 9
19375.905 16
19376.566 19
19377.228 13
19377.890 18
19378.551 9
19379.213 7
19379.874 16
19380.536 22
19381.198 30
19381.859 17
19382.521 14
19383.182 9
19383.844 8
19384.506 16
19385.167 16
19385.829 14
19386.491 17
19387.153 19
19387.814 14
19388.476 14
19389.138 13
19389.800 14
19390.461 18
19391.123 19
19391.785 17
19392.447 16
19393.109 24
19393.770 30
19394.432 17
19395.094 13
19395.756 16
19396.418 11
19397.080 3
19397.742 5
19398.403 3
19399.065 2
19399.727 15
19400.389 21
19401.051 15
19401.713 19
19402.375 14
19403.037 11
19403.699 13
19404.361 6
19405.023 13
19405.685 18
19406.347 5
19407.009 10
19407.671 7
19408.333 3
19408.996 6
19409.658 4
19410.320 12
19410.982 11
19411.644 10
19412.306 26
19412.968 24
19413.631 17
19414.293 20
19414.955 14
19415.617 5
19416.279 18
19416.942 11
19417.604 9
19418.266 13
19418.928 8
19419.591 4
19420.253 11
19420.915 11
19421.577 10
19422.240 14
19422.902 8
19423.564 5
19424.227 8
19424.889 14
19425.551 5
19426.214 4
19426.876 8
19427.539 10
19428.201 12
19428.864 11
19429.526 30
19430.188 31
19430.851 18
19431.513 6
19432.176 12
19432.838 9
19433.501 5
19434.163 6
19434.826 10
19435.488 7
19436.151 14
19436.814 18
19437.476 6
19438.139 2
19438.801 7
19439.464 13
19440.127 8
19440.789 5
19441.452 6
19442.114 6
19442.777 15
19443.440 11
19444.103 9
19444.765 9
19445.428 13
19446.091 11
19446.753 6
19447.416 4
19448.079 22
19448.742 21
19449.404 8
19450.067 7
19450.730 8
19451.393 18
19452.056 25
19452.718 23
19453.381 15
19454.044 6
19454.707 21
19455.370 20
19456.033 20
19456.696 19
19457.359 16
19458.022 15
19458.685 5
19459.347 10
19460.010 12
19460.673 22
19461.336 18
19461.999 6
19462.662 6
19463.325 4
19463.988 10
19464.651 13
19465.315 21
19465.978 11
19466.641 12
19467.304 15
19467.967 13
19468.630 9
19469.293 10
19469.956 5
19470.619 7
19471.282 13
19471.946 6
19472.609 12
19473.272 9
19473.935 11
19474.598 10
19475.262 15
19475.925 15
19476.588 9
19477.251 7
19477.915 16
19478.578 29
19479.241 26
19479.904 49
19480.568 40
19481.231 26
19481.894 28
19482.558 20
19483.221 16
19483.884 13
19484.548 18
19485.211 17
19485.875 16
19486.538 16
19487.201 12
19487.865 15
19488.528 14
19489.192 19
19489.855 10
19490.519 10
19491.182 9
19491.846 6
19492.509 13
19493.173 10
19493.836 8
19494.500 6
19495.163 8
19495.827 15
19496.491 9
19497.154 13
19497.818 6
19498.481 6
19499.145 6
19499.809 6
19500.472 7
19501.136 2
19501.800 3
19502.463 3
19503.127 3
19503.791 10
19504.454 19
19505.118 11
19505.782 12
19506.446 17
19507.109 12
19507.773 7
19508.437 9
19509.101 7
19509.765 9
19510.428 14
19511.092 4
19511.756 8
19512.420 14
19513.084 18
19513.748 10
19514.412 4
19515.075 3
19515.739 9
19516.403 14
19517.067 22
19517.731 13
19518.395 8
19519.059 12
19519.723 18
19520.387 10
19521.051 7
19521.715 12
19522.379 21
19523.043 14
19523.707 11
19524.371 7
19525.035 4
19525.699 16
19526.363 17
19527.028 11
19527.692 17
19528.356 13
19529.020 6
19529.684 3
19530.348 5
19531.012 8
19531.677 12
19532.341 13
19533.005 17
19533.669 8
19534.333 8
19534.998 4
19535.662 7
19536.326 5
19536.990 10
19537.655 12
19538.319 11
19538.983 12
19539.648 15
19540.312 13
19540.976 8
19541.641 7
19542.305 4
19542.969 4
19543.634 3
19544.298 7
19544.962 13
19545.627 16
19546.291 15
19546.956 19
19547.620 22
19548.285 17
19548.949 20
19549.614 17
19550.278 12
19550.943 20
19551.607 16
19552.272 9
19552.936 11
19553.601 6
19554.265 6
19554.930 9
19555.595 9
19556.259 2
19556.924 4
19557.588 8
19558.253 8
19558.918 7
19559.582 10
19560.247 9
19560.912 9
19561.576 5
19562.241 3
19562.906 12
19563.570 7
19564.235 13
19564.900 11
19565.565 12
19566.229 17
19566.894 14
19567.559 6
19568.224 5
19568.889 12
19569.553 11
19570.218 22
19570.883 21
19571.548 18
19572.213 11
19572.878 5
19573.543 10
19574.208 7
19574.872 18
19575.537 19
19576.202 14
19576.867 14
19577.532 12
19578.197 7
19578.862 4
19579.527 5
19580.192 2
19580.857 10
19581.522 14
19582.187 16
19582.852 21
19583.517 14
19584.182 11
19584.847 8
19585.513 6
19586.178 14
19586.843 9
19587.508 4
19588.173 11
19588.838 14
19589.503 12
19590.169 10
19590.834 4
19591.499 18
19592.164 10
19592.829 13
19593.495 9
19594.160 14
19594.825 13
19595.490 10
19596.156 6
19596.821 19
19597.486 23
19598.152 19
19598.817 23
19599.482 14
19600.147 16
19600.813 10
19601.478 12
19602.144 8
19602.809 11
19603.474 13
19604.140 7
19604.805 12
19605.471 15
19606.136 9
19606.802 9
19607.467 8
19608.132 3
19608.798 8
19609.463 25
19610.129 23
19610.795 20
19611.460 18
19612.126 11
19612.791 6
19613.457 5
19614.122 6
19614.788 5
19615.453 8
19616.119 13
19616.785 8
19617.450 13
19618.116 9
19618.782 7
19619.447 9
19620.113 10
19620.779 16
19621.444 8
19622.110 6
19622.776 4
19623.442 10
19624.107 17
19624.773 21
19625.439 20
19626.105 15
19626.770 12
19627.436 18
19628.102 15
19628.768 13
19629.434 8
19630.100 1
19630.765 3
19631.431 4
19632.097 7
19632.763 17
19633.429 23
19634.095 11
19634.761 7
19635.427 12
19636.093 22
19636.759 29
19637.425 27
19638.091 17
19638.757 13
19639.423 11
19640.089 7
19640.755 7
19641.421 11
19642.087 12
19642.753 11
19643.419 4
19644.085 11
19644.751 20
19645.417 13
19646.083 6
19646.750 4
19647.416 16
19648.082 16
19648.748 14
19649.414 16
19650.080 14
19650.747 8
19651.413 7
19652.079 4
19652.745 5
19653.411 6
19654.078 16
19654.744 18
19655.410 12
19656.077 10
19656.743 12
19657.409 6
19658.076 4
19658.742 11
19659.408 13
19660.075 9
19660.741 13
19661.407 11
19662.074 11
19662.740 7
19663.407 7
19664.073 6
19664.739 8
19665.406 13
19666.072 9
19666.739 19
19667.405 19
19668.072 13
19668.738 18
19669.405 16
19670.071 8
19670.738 6
19671.404 13
19672.071 19
19672.738 14
19673.404 9
19674.071 6
19674.737 14
19675.404 16
19676.071 4
19676.737 4
19677.404 4
19678.071 4
19678.737 9
19679.404 7
19680.071 2
19680.737 8
19681.404 6
19682.071 2
19682.737 8
19683.404 5
19684.071 7
19684.738 12
19685.405 12
19686.071 9
19686.738 4
19687.405 5
19688.072 6
19688.739 13
19689.406 13
19690.072 9
19690.739 9
19691.406 11
19692.073 11
19692.740 17
19693.407 25
19694.074 22
19694.741 16
19695.408 13
19696.075 8
19696.742 12
19697.409 14
19698.076 13
19698.743 16
19699.410 17
19700.077 9
19700.744 17
19701.411 13
19702.078 10
19702.745 1
19703.412 5
19704.079 10
19704.746 6
19705.413 0
19706.081 3
19706.748 4
19707.415 8
19708.082 12
19708.749 6
19709.416 19
19710.084 26
19710.751 16
19711.418 15
19712.085 12
19712.753 11
19713.420 15
19714.087 17
19714.754 6
19715.422 9
19716.089 8
19716.756 6
19717.424 10
19718.091 17
19718.758 11
19719.426 8
19720.093 5
19720.761 12
19721.428 14
19722.095 11
19722.763 17
19723.430 8
19724.098 6
19724.765 5
19725.433 5
19726.100 9
19726.767 17
19727.435 15
19728.102 11
19728.770 5
19729.438 4
19730.105 11
19730.773 12
19731.440 4
19732.108 6
19732.775 10
19733.443 8
19734.111 11
19734.778 4
19735.446 4
19736.114 2
19736.781 13
19737.449 9
19738.117 6
19738.784 3
19739.452 8
19740.120 10
19740.787 8
19741.455 13
19742.123 10
19742.791 7
19743.458 4
19744.126 3
19744.794 13
19745.462 8
19746.130 13
19746.797 12
19747.465 6
19748.133 7
19748.801 10
19749.469 5
19750.137 9
19750.805 14
19751.472 12
19752.140 16
19752.808 9
19753.476 4
19754.144 19
19754.812 19
19755.480 13
19756.148 7
19756.816 14
19757.484 9
19758.152 14
19758.820 18
19759.488 10
19760.156 14
19760.824 7
19761.492 8
19762.161 10
19762.829 24
19763.497 16
19764.165 14
19764.833 15
19765.501 11
19766.169 16
19766.837 6
19767.506 11
19768.174 16
19768.842 33
19769.510 27
19770.178 10
19770.847 14
19771.515 8
19772.183 5
19772.851 6
19773.520 9
19774.188 8
19774.856 11
19775.525 6
19776.193 14
19776.861 11
19777.530 13
19778.198 10
19778.866 14
19779.535 15
19780.203 6
19780.872 6
19781.540 8
19782.208 4
19782.877 2
19783.545 2
19784.214 1
19784.882 17
19785.551 11
19786.219 5
19786.888 12
19787.556 19
19788.225 14
19788.893 8
19789.562 10
19790.230 9
19790.899 8
19791.568 7
19792.236 4
19792.905 9
19793.573 16
19794.242 13
19794.911 10
19795.579 7
19796.248 10
19796.917 7
19797.585 20
19798.254 14
19798.923 12
19799.591 15
19800.260 12
19800.929 17
19801.598 19
19802.266 18
19802.935 14
19803.604 15
19804.273 5
19804.942 8
19805.610 9
19806.279 12
19806.948 22
19807.617 12
19808.286 11
19808.955 7
19809.624 4
19810.292 12
19810.961 6
19811.630 17
19812.299 27
19812.968 13
19813.637 6
19814.306 7
19814.975 6
19815.644 10
19816.313 7
19816.982 6
19817.651 8
19818.320 8
19818.989 6
19819.658 5
19820.327 9
19820.996 14
19821.665 15
19822.335 10
19823.004 4
19823.673 5
19824.342 6
19825.011 8
19825.680 12
19826.349 7
19827.019 6
19827.688 8
19828.357 10
19829.026 4
19829.695 1
19830.365 5
19831.034 6
19831.703 7
19832.372 5
19833.042 6
19833.711 11
19834.380 7
19835.050 14
19835.719 9
19836.388 13
19837.058 14
19837.727 9
19838.396 7
19839.066 11
19839.735 8
19840.405 6
19841.074 10
19841.743 4
19842.413 5
19843.082 12
19843.752 30
19844.421 18
19845.091 11
19845.760 7
19846.430 6
19847.099 1
19847.769 13
19848.438 10
19849.108 5
19849.778 11
19850.447 12
19851.117 16
19851.786 19
19852.456 9
19853.126 14
19853.795 12
19854.465 8
19855.134 8
19855.804 9
19856.474 10
19857.143 3
19857.813 3
19858.483 3
19859.153 7
19859.822 13
19860.492 12
19861.162 8
19861.832 6
19862.501 5
19863.171 5
19863.841 4
19864.511 6
19865.181 14
19865.850 9
19866.520 2
19867.190 5
19867.860 3
19868.530 5
19869.200 15
19869.870 16
19870.540 19
19871.210 17
19871.880 11
19872.549 6
19873.219 9
19873.889 9
19874.559 13
19875.229 14
19875.899 13
19876.569 12
19877.239 15
19877.909 14
19878.580 12
19879.250 9
19879.920 8
19880.590 6
19881.260 6
19881.930 3
19882.600 3
19883.270 5
19883.940 6
19884.611 4
19885.281 22
19885.951 11
19886.621 15
19887.291 9
19887.961 11
19888.632 11
19889.302 13
19889.972 15
19890.642 6
19891.313 9
19891.983 10
19892.653 1
19893.324 1
19893.994 8
19894.664 5
19895.335 1
19896.005 3
19896.675 4
19897.346 7
19898.016 20
19898.686 27
19899.357 16
19900.027 11
19900.698 5
19901.368 10
19902.038 8
19902.709 9
19903.379 5
19904.050 2
19904.720 12
19905.391 10
19906.061 5
19906.732 3
19907.402 2
19908.073 6
19908.744 6
19909.414 9
19910.085 7
19910.755 2
19911.426 7
19912.097 8
19912.767 3
19913.438 8
19914.108 16
19914.779 4
19915.450 16
19916.120 16
19916.791 13
19917.462 15
19918.133 20
19918.803 8
19919.474 10
19920.145 5
19920.816 7
19921.486 8
19922.157 11
19922.828 10
19923.499 11
19924.170 7
19924.840 7
19925.511 6
19926.182 9
19926.853 13
19927.524 22
19928.195 15
19928.866 8
19929.537 11
19930.207 12
19930.878 10
19931.549 10
19932.220 6
19932.891 12
19933.562 15
19934.233 18
19934.904 15
19935.575 12
19936.246 14
19936.917 14
19937.588 12
19938.259 8
19938.930 6
19939.602 11
19940.273 8
19940.944 8
19941.615 6
19942.286 9
19942.957 6
19943.628 5
19944.299 8
19944.971 9
19945.642 3
19946.313 6
19946.984 9
19947.655 10
19948.327 4
19948.998 10
19949.669 6
19950.340 2
19951.012 6
19951.683 12
19952.354 9
19953.025 4
19953.697 8
19954.368 5
19955.039 11
19955.711 15
19956.382 11
19957.054 10
19957.725 4
19958.396 0
19959.068 8
19959.739 12
19960.411 14
19961.082 15
19961.753 7
19962.425 4
19963.096 7
19963.768 5
19964.439 10
19965.111 12
19965.782 11
19966.454 16
19967.125 16
19967.797 23
19968.469 38
19969.140 30
19969.812 22
19970.483 18
19971.155 19
19971.827 8
19972.498 8
19973.170 8
19973.842 5
19974.513 11
19975.185 7
19975.857 12
19976.528 9
19977.200 20
19977.872 12
19978.543 7
19979.215 4
19979.887 8
19980.559 6
19981.230 2
19981.902 11
19982.574 15
19983.246 16
19983.918 9
19984.590 4
19985.261 6
19985.933 16
19986.605 12
19987.277 9
19987.949 7
19988.621 11
19989.293 21
19989.965 15
19990.637 16
19991.309 6
19991.981 4
19992.652 5
19993.324 10
19993.996 10
19994.668 4
19995.340 6
19996.013 10
19996.685 3
19997.357 4
19998.029 3
19998.701 4
19999.373 7
20000.045 8
20000.717 8
20001.389 8
20002.061 8
20002.733 14
20003.406 13
20004.078 17
20004.750 10
20005.422 8
20006.094 13
20006.766 9
20007.439 7
20008.111 11
20008.783 11
20009.455 11
20010.128 10
20010.800 12
20011.472 15
20012.145 16
20012.817 14
20013.489 6
20014.162 8
20014.834 7
20015.506 10
20016.179 13
20016.851 13
20017.523 7
20018.196 15
20018.868 11
20019.541 10
20020.213 5
20020.885 7
20021.558 15
20022.230 11
20022.903 11
20023.575 27
20024.248 10
20024.920 10
20025.593 4
20026.265 9
20026.938 4
20027.611 2
20028.283 7
20028.956 18
20029.628 14
20030.301 7
20030.974 6
20031.646 12
20032.319 9
20032.991 4
20033.664 5
20034.337 10
20035.009 8
20035.682 10
20036.355 10
20037.028 5
20037.700 12
20038.373 16
20039.046 9
20039.719 9
20040.391 15
20041.064 9
20041.737 5
20042.410 9
20043.083 10
20043.755 4
20044.428 1
20045.101 9
20045.774 7
20046.447 1
20047.120 9
20047.793 5
20048.465 2
20049.138 9
20049.811 11
20050.484 9
20051.157 9
20051.830 12
20052.503 15
20053.176 19
20053.849 9
20054.522 5
20055.195 8
20055.868 14
20056.541 16
20057.214 16
20057.887 17
20058.560 13
20059.234 12
20059.907 13
20060.580 6
20061.253 3
20061.926 1
20062.599 0
20063.272 3
20063.945 7
20064.619 6
20065.292 6
20065.965 5
20066.638 7
20067.312 11
20067.985 8
20068.658 1
20069.331 8
20070.005 12
20070.678 4
20071.351 3
20072.024 7
20072.698 22
20073.371 18
20074.044 11
20074.718 8
20075.391 8
20076.064 14
20076.738 10
20077.411 17
20078.085 15
20078.758 9
20079.431 11
20080.105 8
20080.778 7
20081.452 15
20082.125 11
20082.799 7
20083.472 11
20084.146 13
20084.819 16
20085.493 23
20086.166 19
20086.840 16
20087.514 11
20088.187 8
20088.861 8
20089.534 3
20090.208 3
20090.881 10
20091.555 14
20092.229 5
20092.902 6
20093.576 8
20094.250 6
20094.923 12
20095.597 11
20096.271 2
20096.945 12
20097.618 8
20098.292 18
20098.966 12
20099.640 12
20100.313 9
20100.987 16
20101.661 10
20102.335 3
20103.009 7
20103.682 7
20104.356 14
20105.030 12
20105.704 19
20106.378 18
20107.052 16
20107.726 6
20108.400 3
20109.074 6
20109.747 6
20110.421 6
20111.095 6
20111.769 7
20112.443 4
20113.117 6
20113.791 3
20114.465 2
20115.139 3
20115.813 6
20116.487 8
20117.161 10
20117.836 14
20118.510 18
20119.184 9
20119.858 15
20120.532 12
20121.206 6
20121.880 8
20122.554 11
20123.229 14
20123.903 7
20124.577 5
20125.251 5
20125.925 14
20126.600 15
20127.274 7
20127.948 4
20128.622 6
20129.297 9
20129.971 8
20130.645 8
20131.319 14
20131.994 13
20132.668 12
20133.342 13
20134.017 10
20134.691 6
20135.365 8
20136.040 5
20136.714 5
20137.389 6
20138.063 6
20138.737 16
20139.412 18
20140.086 15
20140.761 9
20141.435 6
20142.110 11
20142.784 3
20143.459 6
20144.133 1
20144.808 12
20145.482 8
20146.157 5
20146.831 20
20147.506 11
20148.180 14
20148.855 25
20149.530 17
20150.204 9
20150.879 8
20151.554 10
20152.228 14
20152.903 15
20153.578 11
20154.252 5
20154.927 4
20155.602 6
20156.276 3
20156.951 9
20157.626 19
20158.301 14
20158.975 8
20159.650 9
20160.325 7
20161.000 13
20161.674 8
20162.349 3
20163.024 15
20163.699 16
20164.374 17
20165.049 16
20165.724 12
20166.398 6
20167.073 5
20167.748 11
20168.423 9
20169.098 8
20169.773 12
20170.448 4
20171.123 5
20171.798 6
20172.473 14
20173.148 11
20173.823 6
20174.498 5
20175.173 4
20175.848 11
20176.523 9
20177.198 4
20177.873 12
20178.548 19
20179.223 15
20179.899 7
20180.574 3
20181.249 4
20181.924 9
20182.599 12
20183.274 6
20183.949 7
20184.625 6
20185.300 10
20185.975 10
20186.650 17
20187.325 21
20188.001 15
20188.676 20
20189.351 15
20190.027 3
20190.702 3
20191.377 7
20192.052 6
20192.728 5
20193.403 6
20194.078 18
20194.754 11
20195.429 5
20196.105 5
20196.780 6
20197.455 14
20198.131 15
20198.806 13
20199.482 6
20200.157 8
20200.833 6
20201.508 4
20202.184 4
20202.859 5
20203.535 10
20204.210 9
20204.886 12
20205.561 15
20206.237 5
20206.912 2
20207.588 2
20208.263 3
20208.939 7
20209.615 5
20210.290 6
20210.966 12
20211.641 14
20212.317 6
20212.993 5
20213.668 8
20214.344 4
20215.020 3
20215.696 2
20216.371 1
20217.047 3
20217.723 5
20218.398 5
20219.074 7
20219.750 9
20220.426 8
20221.102 13
20221.777 9
20222.453 3
20223.129 7
20223.805 6
20224.481 15
20225.157 9
20225.833 7
20226.508 12
20227.184 6
20227.860 6
20228.536 8
20229.212 3
20229.888 0
20230.564 3
20231.240 6
20231.916 10
20232.592 12
20233.268 6
20233.944 15
20234.620 16
20235.296 18
20235.972 18
20236.648 10
20237.324 10
20238.000 14
20238.676 4
20239.352 4
20240.029 2
20240.705 7
20241.381 12
20242.057 6
20242.733 16
20243.409 15
20244.086 10
20244.762 9
20245.438 4
20246.114 4
20246.790 6
20247.467 8
20248.143 2
20248.819 4
20249.495 9
20250.172 12
20250.848 7
20251.524 7
20252.201 5
20252.877 3
20253.553 3
20254.230 2
20254.906 6
20255.582 12
20256.259 7
20256.935 10
20257.612 11
20258.288 7
20258.964 11
20259.641 4
20260.317 7
20260.994 7
20261.670 10
20262.347 22
20263.023 12
20263.700 10
20264.376 13
20265.053 9
20265.729 7
20266.406 7
20267.083 8
20267.759 8
20268.436 10
20269.112 15
20269.789 19
20270.466 24
20271.142 16
20271.819 14
20272.495 14
20273.172 12
20273.849 6
20274.525 11
20275.202 5
20275.879 5
20276.556 12
20277.232 12
20277.909 12
20278.586 10
20279.263 8
20279.939 6
20280.616 7
20281.293 3
20281.970 4
20282.647 3
20283.324 8
20284.000 15
20284.677 11
20285.354 3
20286.031 5
20286.708 13
20287.385 7
20288.062 5
20288.739 3
20289.416 5
20290.093 12
20290.769 8
20291.446 7
20292.123 16
20292.800 12
20293.477 8
20294.154 6
20294.832 4
20295.509 5
20296.186 3
20296.863 3
20297.540 4
20298.217 4
20298.894 11
20299.571 11
20300.248 3
20300.925 10
20301.602 13
20302.280 7
20302.957 8
20303.634 9
20304.311 5
20304.988 4
20305.666 5
20306.343 9
20307.020 16
20307.697 13
20308.374 11
20309.052 11
20309.729 5
20310.406 2
20311.084 9
20311.761 21
20312.438 14
20313.116 5
20313.793 10
20314.470 4
20315.148 5
20315.825 4
20316.502 2
20317.180 6
20317.857 10
20318.535 13
20319.212 11
20319.890 7
20320.567 5
20321.245 7
20321.922 6
20322.599 15
20323.277 12
20323.955 8
20324.632 3
20325.310 6
20325.987 7
20326.665 7
20327.342 10
20328.020 17
20328.697 21
20329.375 8
20330.053 8
20330.730 9
20331.408 11
20332.086 7
20332.763 4
20333.441 3
20334.119 7
20334.796 8
20335.474 14
20336.152 11
20336.829 11
20337.507 14
20338.185 23
20338.863 21
20339.541 11
20340.218 20
20340.896 23
20341.574 20
20342.252 20
20342.930 9
20343.607 17
20344.285 10
20344.963 5
20345.641 10
20346.319 15
20346.997 7
20347.675 5
20348.353 4
20349.031 5
20349.709 1
20350.386 4
20351.064 3
20351.742 1
20352.420 13
20353.098 17
20353.776 12
20354.454 8
20355.132 13
20355.811 10
20356.489 6
20357.167 16
20357.845 13
20358.523 7
20359.201 8
20359.879 7
20360.557 10
20361.235 7
20361.913 3
20362.592 4
20363.270 7
20363.948 5
20364.626 1
20365.304 0
20365.983 3
20366.661 4
20367.339 7
20368.017 3
20368.696 3
20369.374 3
20370.052 7
20370.730 8
20371.409 5
20372.087 7
20372.765 17
20373.444 11
20374.122 17
20374.800 23
20375.479 18
20376.157 15
20376.836 15
20377.514 13
20378.192 12
20378.871 10
20379.549 4
20380.228 6
20380.906 4
20381.585 6
20382.263 7
20382.942 13
20383.620 11
20384.299 10
20384.977 9
20385.656 8
20386.334 7
20387.013 6
20387.691 10
20388.370 9
20389.049 21
20389.727 24
20390.406 19
20391.085 12
20391.763 10
20392.442 15
20393.121 9
20393.799 6
20394.478 10
20395.157 16
20395.835 13
20396.514 15
20397.193 8
20397.871 11
20398.550 9
20399.229 10
20399.908 14
20400.587 4
20401.265 11
20401.944 13
20402.623 10
20403.302 10
20403.981 15
20404.660 7
20405.338 13
20406.017 15
20406.696 16
20407.375 6
20408.054 5
20408.733 5
20409.412 2
20410.091 3
20410.770 7
20411.449 5
20412.128 1
20412.807 2
20413.486 3
20414.165 2
20414.844 10
20415.523 6
20416.202 9
20416.881 18
20417.560 7
20418.239 6
20418.918 1
20419.597 6
20420.276 4
20420.956 5
20421.635 5
20422.314 3
20422.993 4
20423.672 18
20424.351 20
20425.031 16
20425.710 13
20426.389 21
20427.068 12
20427.748 8
20428.427 15
20429.106 25
20429.785 10
20430.465 13
20431.144 4
20431.823 8
20432.503 4
20433.182 2
20433.861 8
20434.541 10
20435.220 9
20435.899 12
20436.579 11
20437.258 9
20437.938 6
20438.617 10
20439.296 7
20439.976 5
20440.655 20
20441.335 23
20442.014 11
20442.694 21
20443.373 17
20444.053 12
20444.732 12
20445.412 13
20446.091 17
20446.771 9
20447.451 4
20448.130 3
20448.810 2
20449.489 7
20450.169 12
20450.849 12
20451.528 7
20452.208 5
20452.888 10
20453.567 6
20454.247 8
20454.927 14
20455.606 15
20456.286 11
20456.966 8
20457.645 5
20458.325 7
20459.005 20
20459.685 13
20460.365 9
20461.044 5
20461.724 6
20462.404 4
20463.084 6
20463.764 3
20464.444 6
20465.123 7
20465.803 9
20466.483 10
20467.163 5
20467.843 6
20468.523 6
20469.203 19
20469.883 16
20470.563 11
20471.243 13
20471.923 8
20472.603 7
20473.283 14
20473.963 8
20474.643 5
20475.323 4
20476.003 7
20476.683 18
20477.363 30
20478.043 17
20478.723 14
20479.403 7
20480.083 4
20480.763 3
20481.444 7
20482.124 10
20482.804 15
20483.484 6
20484.164 3
20484.844 1
20485.525 12
20486.205 3
20486.885 9
20487.565 5
20488.246 9
20488.926 4
20489.606 5
20490.286 2
20490.967 7
20491.647 9
20492.327 12
20493.008 11
20493.688 12
20494.368 14
20495.049 13
20495.729 13
20496.409 9
20497.090 9
20497.770 7
20498.451 11
20499.131 6
20499.811 7
20500.492 2
20501.172 1
20501.853 3
20502.533 7
20503.214 13
20503.894 8
20504.575 10
20505.255 11
20505.936 17
20506.617 14
20507.297 14
20507.978 6
20508.658 5
20509.339 4
20510.019 13
20510.700 7
20511.381 13
20512.061 12
20512.742 7
20513.423 9
20514.103 8
20514.784 7
20515.465 8
20516.145 16
20516.826 9
20517.507 10
20518.188 6
20518.868 5
20519.549 13
20520.230 11
20520.911 7
20521.592 5
20522.272 16
20522.953 16
20523.634 9
20524.315 8
20524.996 16
20525.677 16
20526.358 6
20527.038 12
20527.719 29
20528.400 22
20529.081 19
20529.762 15
20530.443 12
20531.124 8
20531.805 4
20532.486 14
20533.167 20
20533.848 13
20534.529 12
20535.210 12
20535.891 15
20536.572 13
20537.253 9
20537.934 6
20538.615 7
20539.296 8
20539.978 6
20540.659 5
20541.340 8
20542.021 3
20542.702 7
20543.383 8
20544.064 11
20544.746 11
20545.427 11
20546.108 9
20546.789 4
20547.470 2
20548.152 5
20548.833 9
20549.514 3
20550.195 11
20550.877 15
20551.558 6
20552.239 3
20552.921 0
20553.602 0
20554.283 6
20554.965 6
20555.646 26
20556.327 20
20557.009 20
20557.690 13
20558.372 6
20559.053 4
20559.735 0
20560.416 4
20561.097 3
20561.779 9
20562.460 9
20563.142 11
20563.823 12
20564.505 7
20565.186 14
20565.868 11
20566.550 6
20567.231 9
20567.913 3
20568.594 1
20569.276 13
20569.957 5
20570.639 3
20571.321 1
20572.002 2
20572.684 8
20573.366 7
20574.047 8
20574.729 6
20575.411 5
20576.092 4
20576.774 6
20577.456 8
20578.138 6
20578.819 8
20579.501 3
20580.183 12
20580.865 11
20581.546 12
20582.228 11
20582.910 16
20583.592 16
20584.274 12
20584.956 8
20585.637 10
20586.319 11
20587.001 18
20587.683 15
20588.365 12
20589.047 5
20589.729 3
20590.411 5
20591.093 8
20591.775 15
20592.457 11
20593.139 7
20593.821 12
20594.503 7
20595.185 11
20595.867 19
20596.549 10
20597.231 5
20597.913 1
20598.595 2
20599.277 5
20599.959 5
20600.641 7
20601.323 7
20602.006 8
20602.688 3
20603.370 5
20604.052 11
20604.734 13
20605.416 9
20606.099 6
20606.781 10
20607.463 13
20608.145 14
20608.828 10
20609.510 9
20610.192 5
20610.874 10
20611.557 11
20612.239 4
20612.921 9
20613.604 5
20614.286 4
20614.968 3
20615.651 3
20616.333 6
20617.015 6
20617.698 4
20618.380 4
20619.063 13
20619.745 13
20620.427 10
20621.110 7
20621.792 5
20622.475 7
20623.157 13
20623.840 6
20624.522 5
20625.205 6
20625.887 3
20626.570 4
20627.253 3
20627.935 5
20628.618 4
20629.300 5
20629.983 6
20630.665 4
20631.348 5
20632.031 6
20632.713 6
20633.396 9
20634.079 13
20634.761 7
20635.444 4
20636.127 5
20636.809 19
20637.492 11
20638.175 4
20638.858 4
20639.540 9
20640.223 7
20640.906 5
20641.589 12
20642.272 10
20642.954 9
20643.637 8
20644.320 7
20645.003 7
20645.686 5
20646.369 9
20647.051 8
20647.734 4
20648.417 3
20649.100 9
20649.783 11
20650.466 13
20651.149 12
20651.832 8
20652.515 9
20653.198 11
20653.881 14
20654.564 16
20655.247 8
20655.930 4
20656.613 7
20657.296 14
20657.979 9
20658.662 8
20659.345 11
20660.028 10
20660.711 10
20661.395 10
20662.078 5
20662.761 8
20663.444 10
20664.127 7
20664.810 10
20665.493 8
20666.177 6
20666.860 19
20667.543 8
20668.226 4
20668.910 19
20669.593 17
20670.276 11
20670.959 5
20671.643 9
20672.326 7
20673.009 2
20673.693 5
20674.376 3
20675.059 3
20675.743 3
20676.426 5
20677.109 13
20677.793 10
20678.476 6
20679.160 4
20679.843 2
20680.526 6
20681.210 17
20681.893 20
20682.577 19
20683.260 22
20683.944 17
20684.627 7
20685.311 14
20685.994 15
20686.678 12
20687.361 11
20688.045 6
20688.729 2
20689.412 4
20690.096 5
20690.779 10
20691.463 11
20692.147 8
20692.830 1
20693.514 8
20694.197 9
20694.881 3
20695.565 9
20696.249 9
20696.932 9
20697.616 9
20698.300 10
20698.983 6
20699.667 4
20700.351 4
20701.035 4
20701.718 5
20702.402 5
20703.086 7
20703.770 14
20704.454 16
20705.138 13
20705.821 10
20706.505 7
20707.189 5
20707.873 12
20708.557 12
20709.241 5
20709.925 7
20710.609 19
20711.293 12
20711.977 12
20712.661 4
20713.345 5
20714.029 23
20714.713 24
20715.397 8
20716.081 5
20716.765 4
20717.449 7
20718.133 6
20718.817 2
20719.501 12
20720.185 16
20720.869 10
20721.553 13
20722.237 7
20722.921 11
20723.606 10
20724.290 4
20724.974 6
20725.658 13
20726.342 11
20727.026 3
20727.711 1
20728.395 9
20729.079 10
20729.763 2
20730.448 7
20731.132 6
20731.816 9
20732.500 13
20733.185 10
20733.869 12
20734.553 7
20735.238 5
20735.922 5
20736.606 12
20737.291 17
20737.975 8
20738.660 5
20739.344 3
20740.028 10
20740.713 8
20741.397 2
20742.082 4
20742.766 9
20743.451 10
20744.135 6
20744.820 10
20745.504 4
20746.189 5
20746.873 13
20747.558 7
20748.242 4
20748.927 9
20749.611 8
20750.296 2
20750.981 4
20751.665 7
20752.350 6
20753.034 9
20753.719 3
20754.404 4
20755.088 7
20755.773 10
20756.458 5
20757.142 3
20757.827 8
20758.512 15
20759.197 8
20759.881 9
20760.566 6
20761.251 3
20761.936 1
20762.620 12
20763.305 11
20763.990 12
20764.675 10
20765.360 6
20766.045 7
20766.729 9
20767.414 8
20768.099 10
20768.784 7
20769.469 2
20770.154 8
20770.839 5
20771.524 4
20772.209 6
20772.894 5
20773.579 6
20774.264 4
20774.949 3
20775.634 7
20776.319 5
20777.004 5
20777.689 13
20778.374 8
20779.059 9
20779.744 8
20780.429 12
20781.114 15
20781.799 8
20782.484 16
20783.169 9
20783.855 7
20784.540 9
20785.225 5
20785.910 3
20786.595 15
20787.280 10
20787.966 12
20788.651 11
20789.336 17
20790.021 19
20790.707 6
20791.392 2
20792.077 8
20792.762 14
20793.448 27
20794.133 19
20794.818 12
20795.504 15
20796.189 6
20796.874 13
20797.560 17
20798.245 13
20798.930 4
20799.616 1
20800.301 5
20800.987 3
20801.672 3
20802.358 1
20803.043 6
20803.728 5
20804.414 3
20805.099 8
20805.785 7
20806.470 15
20807.156 11
20807.842 9
20808.527 18
20809.213 15
20809.898 10
20810.584 14
20811.269 16
20811.955 7
20812.641 3
20813.326 2
20814.012 1
20814.697 6
20815.383 2
20816.069 2
20816.755 2
20817.440 4
20818.126 1
20818.812 9
20819.497 6
20820.183 8
20820.869 14
20821.555 14
20822.240 19
20822.926 13
20823.612 8
20824.298 9
20824.984 7
20825.669 4
20826.355 6
20827.041 2
20827.727 8
20828.413 5
20829.099 4
20829.785 2
20830.470 9
20831.156 7
20831.842 2
20832.528 3
20833.214 5
20833.900 5
20834.586 4
20835.272 7
20835.958 3
20836.644 1
20837.330 3
20838.016 15
20838.702 17
20839.388 10
20840.074 5
20840.760 0
20841.447 4
20842.133 13
20842.819 14
20843.505 6
20844.191 6
20844.877 11
20845.563 10
20846.249 4
20846.936 9
20847.622 3
20848.308 3
20848.994 4
20849.680 5
20850.367 3
20851.053 8
20851.739 5
20852.425 4
20853.112 3
20853.798 3
20854.484 5
20855.171 9
20855.857 8
20856.543 8
20857.230 3
20857.916 7
20858.602 11
20859.289 5
20859.975 12
20860.662 5
20861.348 7
20862.034 7
20862.721 7
20863.407 12
20864.094 4
20864.780 10
20865.467 20
20866.153 16
20866.840 15
20867.526 12
20868.213 11
20868.899 3
20869.586 16
20870.272 11
20870.959 10
20871.646 9
20872.332 10
20873.019 15
20873.705 8
20874.392 11
20875.079 4
20875.765 1
20876.452 4
20877.139 5
20877.825 5
20878.512 6
20879.199 6
20879.885 17
20880.572 9
20881.259 6
20881.946 6
20882.632 11
20883.319 12
20884.006 6
20884.693 1
20885.380 3
20886.066 5
20886.753 10
20887.440 9
20888.127 12
20888.814 4
20889.501 6
20890.188 18
20890.875 13
20891.561 21
20892.248 18
20892.935 8
20893.622 8
20894.309 14
20894.996 7
20895.683 10
20896.370 15
20897.057 12
20897.744 8
20898.431 9
20899.118 13
20899.805 9
20900.492 4
20901.179 7
20901.866 11
20902.554 11
20903.241 10
20903.928 8
20904.615 8
20905.302 16
20905.989 21
20906.676 27
20907.364 23
20908.051 18
20908.738 19
20909.425 6
20910.112 12
20910.800 6
20911.487 6
20912.174 19
20912.861 17
20913.549 12
20914.236 16
20914.923 19
20915.610 15
20916.298 17
20916.985 11
20917.672 10
20918.360 13
20919.047 16
20919.735 11
20920.422 10
20921.109 14
20921.797 13
20922.484 4
20923.172 1
20923.859 4
20924.547 2
20925.234 7
20925.921 6
20926.609 1
20927.296 8
20927.984 9
20928.671 4
20929.359 7
20930.047 4
20930.734 4
20931.422 2
20932.109 3
20932.797 6
20933.484 10
20934.172 6
20934.860 3
20935.547 5
20936.235 3
20936.923 5
20937.610 4
20938.298 3
20938.986 7
20939.673 2
20940.361 2
20941.049 8
20941.737 3
20942.424 5
20943.112 2
20943.800 11
20944.488 9
20945.175 5
20945.863 6
20946.551 9
20947.239 4
20947.927 6
20948.615 6
20949.302 0
20949.990 0
20950.678 7
20951.366 14
20952.054 4
20952.742 6
20953.430 6
20954.118 5
20954.806 7
20955.494 1
20956.182 0
20956.870 1
20957.558 1
20958.246 4
20958.934 12
20959.622 7
20960.310 8
20960.998 10
20961.686 5
20962.374 12
20963.062 14
20963.750 6
20964.438 2
20965.126 4
20965.814 8
20966.503 11
20967.191 14
20967.879 7
20968.567 6
20969.255 2
20969.943 7
20970.632 5
20971.320 8
20972.008 11
20972.696 9
20973.385 12
20974.073 11
20974.761 2
20975.449 2
20976.138 6
20976.826 14
20977.514 9
20978.203 3
20978.891 5
20979.579 2
20980.268 8
20980.956 4
20981.645 3
20982.333 8
20983.021 8
20983.710 5
20984.398 8
20985.087 12
20985.775 8
20986.464 10
20987.152 9
20987.841 14
20988.529 10
20989.218 3
[truncated: 21,605 more chars]
