# Supplementary material for: LIMPIC: a computational method for the separation of protein MALDI-TOF-MS signals from noise
Source: BMC Bioinformatics. 2007 Mar 26;8:101. doi: 10.1186/1471-2105-8-101 (PMC1847688; doi:10.1186/1471-2105-8-101)
Supplement: Additional File 2 — Compressed archive of 30 text files, containing MALDI-TOF-MS data acquired from in-vitro protein mixtures. The text files are arranged in 6 folders, each referring to a different cytochrome C concentration. [file 1471-2105-8-101-S2.zip › SOL_10_TXT/SOL_calib_02a.txt]

4989.423 0
4989.758 0
4990.094 0
4990.430 0
4990.766 0
4991.101 0
4991.437 0
4991.773 0
4992.108 1027
4992.444 1011
4992.780 1154
4993.116 1106
4993.451 1121
4993.787 1143
4994.123 1059
4994.459 1158
4994.795 1253
4995.131 1217
4995.466 1189
4995.802 1181
4996.138 1212
4996.474 1182
4996.810 1245
4997.146 1184
4997.482 1272
4997.818 1224
4998.154 1204
4998.490 1268
4998.825 1274
4999.161 1251
4999.497 1228
4999.833 1230
5000.169 1243
5000.505 1175
5000.842 1243
5001.178 1234
5001.514 1127
5001.850 1130
5002.186 1164
5002.522 1079
5002.858 1043
5003.194 1107
5003.530 1120
5003.866 1140
5004.202 1105
5004.539 1149
5004.875 1213
5005.211 1086
5005.547 1112
5005.883 1076
5006.220 1171
5006.556 1245
5006.892 1120
5007.228 1161
5007.564 1187
5007.901 1203
5008.237 1155
5008.573 1143
5008.910 1226
5009.246 1289
5009.582 1272
5009.919 1206
5010.255 1129
5010.591 1161
5010.928 1232
5011.264 1203
5011.600 1190
5011.937 1202
5012.273 1237
5012.610 1183
5012.946 1105
5013.283 1110
5013.619 1167
5013.956 1178
5014.292 1189
5014.628 1203
5014.965 1177
5015.302 1122
5015.638 1084
5015.975 1181
5016.311 1137
5016.648 1206
5016.984 1132
5017.321 1183
5017.657 1287
5017.994 1311
5018.331 1379
5018.667 1348
5019.004 1293
5019.341 1208
5019.677 1136
5020.014 1102
5020.351 1152
5020.687 1117
5021.024 1150
5021.361 1130
5021.697 1121
5022.034 1072
5022.371 1044
5022.708 1105
5023.044 1164
5023.381 1146
5023.718 1174
5024.055 1216
5024.392 1178
5024.729 1208
5025.065 1252
5025.402 1242
5025.739 1149
5026.076 1076
5026.413 1124
5026.750 1103
5027.087 1192
5027.424 1151
5027.761 1075
5028.097 1115
5028.434 1127
5028.771 1011
5029.108 1032
5029.445 1082
5029.782 1091
5030.119 1071
5030.456 1117
5030.793 1185
5031.131 1143
5031.468 1199
5031.805 1185
5032.142 1244
5032.479 1270
5032.816 1217
5033.153 1179
5033.490 1152
5033.827 1112
5034.164 1143
5034.502 1143
5034.839 1136
5035.176 1096
5035.513 1064
5035.850 1103
5036.188 1092
5036.525 1063
5036.862 1072
5037.199 1089
5037.537 1103
5037.874 1039
5038.211 943
5038.548 989
5038.886 1054
5039.223 1030
5039.560 1092
5039.898 1182
5040.235 1170
5040.572 1088
5040.910 1099
5041.247 1087
5041.585 1111
5041.922 1130
5042.259 1119
5042.597 1100
5042.934 1059
5043.272 972
5043.609 982
5043.947 968
5044.284 956
5044.622 987
5044.959 951
5045.297 1005
5045.634 1082
5045.972 1141
5046.309 1119
5046.647 1145
5046.984 1186
5047.322 1182
5047.660 1105
5047.997 1156
5048.335 1129
5048.672 1178
5049.010 1173
5049.348 1182
5049.685 1226
5050.023 1179
5050.361 1201
5050.699 1185
5051.036 1171
5051.374 1118
5051.712 1118
5052.049 1091
5052.387 1034
5052.725 1018
5053.063 1067
5053.401 1119
5053.738 1132
5054.076 1112
5054.414 1044
5054.752 1084
5055.090 1082
5055.428 1085
5055.765 1171
5056.103 1193
5056.441 1084
5056.779 1048
5057.117 971
5057.455 1033
5057.793 1052
5058.131 1069
5058.469 1065
5058.807 1151
5059.145 1089
5059.483 1165
5059.821 1219
5060.159 1177
5060.497 1147
5060.835 1041
5061.173 1088
5061.511 1108
5061.849 1113
5062.187 1083
5062.525 1077
5062.863 1155
5063.201 1246
5063.540 1188
5063.878 1181
5064.216 1056
5064.554 1104
5064.892 1062
5065.230 1010
5065.569 967
5065.907 977
5066.245 999
5066.583 1120
5066.921 1132
5067.260 1063
5067.598 1087
5067.936 1094
5068.275 1122
5068.613 1207
5068.951 1177
5069.290 1208
5069.628 1096
5069.966 1098
5070.305 1092
5070.643 1045
5070.981 1036
5071.320 1011
5071.658 1013
5071.996 1032
5072.335 1038
5072.673 1044
5073.012 1003
5073.350 998
5073.689 1033
5074.027 1020
5074.366 975
5074.704 934
5075.043 957
5075.381 1039
5075.720 1104
5076.058 1055
5076.397 1062
5076.735 1056
5077.074 1151
5077.413 1093
5077.751 1096
5078.090 1101
5078.428 1058
5078.767 1000
5079.106 1084
5079.444 1153
5079.783 1081
5080.122 1134
5080.460 1190
5080.799 1195
5081.138 1326
5081.477 1295
5081.815 1246
5082.154 1190
5082.493 1155
5082.832 1106
5083.170 1127
5083.509 1152
5083.848 1102
5084.187 1003
5084.526 1077
5084.865 1032
5085.203 1139
5085.542 1135
5085.881 1184
5086.220 1244
5086.559 1227
5086.898 1152
5087.237 1173
5087.576 1124
5087.915 1035
5088.254 1039
5088.593 1066
5088.932 1056
5089.271 1132
5089.610 1135
5089.949 1019
5090.288 942
5090.627 987
5090.966 1003
5091.305 1025
5091.644 1029
5091.983 1145
5092.322 1191
5092.661 1136
5093.000 1047
5093.339 1036
5093.678 987
5094.018 985
5094.357 1057
5094.696 1151
5095.035 1124
5095.374 1025
5095.713 1044
5096.053 1074
5096.392 1058
5096.731 1028
5097.070 1035
5097.410 1076
5097.749 1145
5098.088 1075
5098.427 1034
5098.767 1038
5099.106 971
5099.445 976
5099.785 977
5100.124 985
5100.463 1009
5100.803 1019
5101.142 989
5101.482 989
5101.821 953
5102.160 986
5102.500 1012
5102.839 958
5103.179 947
5103.518 1026
5103.858 1089
5104.197 1144
5104.537 1197
5104.876 1101
5105.216 1162
5105.555 1075
5105.895 972
5106.234 1015
5106.574 1085
5106.913 1100
5107.253 1076
5107.593 1144
5107.932 1229
5108.272 1115
5108.612 1062
5108.951 1055
5109.291 1086
5109.630 1092
5109.970 1011
5110.310 998
5110.650 990
5110.989 1057
5111.329 1096
5111.669 1039
5112.008 1055
5112.348 978
5112.688 1006
5113.028 979
5113.368 974
5113.707 984
5114.047 1013
5114.387 946
5114.727 1024
5115.067 933
5115.407 929
5115.746 955
5116.086 991
5116.426 1062
5116.766 1121
5117.106 1120
5117.446 1170
5117.786 1075
5118.126 1034
5118.466 989
5118.806 993
5119.146 981
5119.486 978
5119.826 1019
5120.166 1091
5120.506 1191
5120.846 1162
5121.186 1067
5121.526 1014
5121.866 964
5122.206 1022
5122.546 927
5122.886 853
5123.226 939
5123.567 1016
5123.907 1057
5124.247 990
5124.587 960
5124.927 1008
5125.267 981
5125.608 940
5125.948 948
5126.288 944
5126.628 886
5126.968 964
5127.309 1054
5127.649 1083
5127.989 1031
5128.330 1016
5128.670 992
5129.010 1014
5129.350 1078
5129.691 1071
5130.031 1115
5130.371 1025
5130.712 961
5131.052 1019
5131.393 974
5131.733 998
5132.073 1021
5132.414 1023
5132.754 960
5133.095 900
5133.435 917
5133.776 857
5134.116 951
5134.457 1052
5134.797 1049
5135.138 982
5135.478 915
5135.819 901
5136.159 904
5136.500 919
5136.840 924
5137.181 937
5137.522 955
5137.862 934
5138.203 1007
5138.543 984
5138.884 869
5139.225 918
5139.565 873
5139.906 983
5140.247 1075
5140.587 1006
5140.928 983
5141.269 999
5141.610 980
5141.950 1032
5142.291 1022
5142.632 975
5142.973 962
5143.313 938
5143.654 904
5143.995 876
5144.336 938
5144.677 1045
5145.017 986
5145.358 959
5145.699 970
5146.040 1037
5146.381 1053
5146.722 1100
5147.063 1067
5147.404 1014
5147.745 976
5148.085 925
5148.426 918
5148.767 866
5149.108 917
5149.449 993
5149.790 1002
5150.131 1056
5150.472 1040
5150.813 989
5151.154 988
5151.496 1013
5151.837 946
5152.178 939
5152.519 902
5152.860 958
5153.201 1042
5153.542 1011
5153.883 963
5154.224 997
5154.566 953
5154.907 997
5155.248 1070
5155.589 1069
5155.930 1101
5156.271 1111
5156.613 1089
5156.954 1054
5157.295 1145
5157.636 1080
5157.978 1038
5158.319 1043
5158.660 1077
5159.002 1077
5159.343 1050
5159.684 1120
5160.026 1122
5160.367 1079
5160.708 1028
5161.050 1075
5161.391 1051
5161.732 1069
5162.074 1032
5162.415 1060
5162.757 1019
5163.098 1058
5163.440 1055
5163.781 1094
5164.122 1036
5164.464 1051
5164.805 1014
5165.147 1017
5165.488 1063
5165.830 1018
5166.172 929
5166.513 907
5166.855 931
5167.196 947
5167.538 970
5167.879 879
5168.221 814
5168.563 835
5168.904 842
5169.246 933
5169.588 931
5169.929 990
5170.271 1030
5170.613 1025
5170.954 971
5171.296 918
5171.638 961
5171.979 931
5172.321 948
5172.663 954
5173.005 994
5173.347 977
5173.688 926
5174.030 896
5174.372 1021
5174.714 942
5175.056 911
5175.397 886
5175.739 933
5176.081 993
5176.423 994
5176.765 1008
5177.107 1068
5177.449 1022
5177.791 992
5178.133 904
5178.475 968
5178.816 1067
5179.158 1043
5179.500 984
5179.842 1014
5180.184 1003
5180.526 1008
5180.868 975
5181.210 985
5181.553 902
5181.895 920
5182.237 952
5182.579 1017
5182.921 1028
5183.263 945
5183.605 1010
5183.947 1007
5184.289 935
5184.631 905
5184.974 949
5185.316 981
5185.658 880
5186.000 911
5186.342 934
5186.685 1009
5187.027 999
5187.369 979
5187.711 982
5188.054 929
5188.396 828
5188.738 896
5189.080 964
5189.423 997
5189.765 1050
5190.107 1042
5190.450 1060
5190.792 1025
5191.134 987
5191.477 1020
5191.819 1120
5192.162 1073
5192.504 1035
5192.846 995
5193.189 1015
5193.531 993
5193.874 940
5194.216 903
5194.559 903
5194.901 994
5195.244 999
5195.586 1049
5195.929 1008
5196.271 1068
5196.614 977
5196.956 1030
5197.299 1081
5197.642 1096
5197.984 1084
5198.327 1040
5198.669 1042
5199.012 1041
5199.355 1126
5199.697 1056
5200.040 1035
5200.383 1036
5200.725 1016
5201.068 954
5201.411 983
5201.753 1013
5202.096 1061
5202.439 1040
5202.782 925
5203.124 912
5203.467 905
5203.810 927
5204.153 957
5204.495 1017
5204.838 1015
5205.181 977
5205.524 984
5205.867 1006
5206.210 963
5206.553 1032
5206.895 1030
5207.238 941
5207.581 905
5207.924 926
5208.267 951
5208.610 974
5208.953 945
5209.296 971
5209.639 1007
5209.982 971
5210.325 905
5210.668 918
5211.011 886
5211.354 889
5211.697 889
5212.040 916
5212.383 919
5212.726 881
5213.069 930
5213.412 1049
5213.755 995
5214.099 1033
5214.442 961
5214.785 947
5215.128 1000
5215.471 1016
5215.814 1047
5216.158 985
5216.501 971
5216.844 945
5217.187 885
5217.530 868
5217.874 952
5218.217 1027
5218.560 999
5218.903 993
5219.247 1002
5219.590 951
5219.933 921
5220.277 981
5220.620 924
5220.963 1010
5221.307 1080
5221.650 1038
5221.994 983
5222.337 942
5222.680 884
5223.024 892
5223.367 946
5223.711 1032
5224.054 952
5224.397 925
5224.741 910
5225.084 953
5225.428 1062
5225.771 1099
5226.115 1028
5226.458 999
5226.802 1012
5227.146 922
5227.489 908
5227.833 988
5228.176 1016
5228.520 1007
5228.863 981
5229.207 1046
5229.551 1035
5229.894 1001
5230.238 964
5230.582 912
5230.925 941
5231.269 987
5231.613 954
5231.956 949
5232.300 969
5232.644 940
5232.988 882
5233.331 857
5233.675 863
5234.019 865
5234.363 911
5234.707 914
5235.050 993
5235.394 1024
5235.738 1031
5236.082 1059
5236.426 1051
5236.770 1014
5237.113 927
5237.457 948
5237.801 955
5238.145 987
5238.489 925
5238.833 886
5239.177 934
5239.521 965
5239.865 979
5240.209 992
5240.553 873
5240.897 891
5241.241 937
5241.585 938
5241.929 946
5242.273 847
5242.617 923
5242.961 873
5243.305 857
5243.649 879
5243.993 901
5244.337 898
5244.682 973
5245.026 934
5245.370 873
5245.714 885
5246.058 817
5246.402 832
5246.747 899
5247.091 889
5247.435 842
5247.779 847
5248.123 920
5248.468 884
5248.812 916
5249.156 928
5249.501 940
5249.845 929
5250.189 907
5250.533 890
5250.878 856
5251.222 930
5251.566 976
5251.911 938
5252.255 900
5252.600 849
5252.944 994
5253.288 1027
5253.633 966
5253.977 1033
5254.322 965
5254.666 1025
5255.011 988
5255.355 998
5255.700 920
5256.044 861
5256.389 920
5256.733 947
5257.078 1016
5257.422 936
5257.767 897
5258.111 899
5258.456 917
5258.800 934
5259.145 972
5259.490 923
5259.834 904
5260.179 905
5260.524 888
5260.868 811
5261.213 803
5261.558 811
5261.902 879
5262.247 999
5262.592 954
5262.936 930
5263.281 946
5263.626 924
5263.971 1020
5264.315 1011
5264.660 985
5265.005 982
5265.350 930
5265.695 841
5266.039 784
5266.384 842
5266.729 897
5267.074 929
5267.419 1007
5267.764 1062
5268.109 922
5268.454 925
5268.798 944
5269.143 1032
5269.488 996
5269.833 911
5270.178 903
5270.523 947
5270.868 958
5271.213 898
5271.558 930
5271.903 932
5272.248 865
5272.593 863
5272.938 839
5273.283 832
5273.628 833
5273.974 882
5274.319 871
5274.664 824
5275.009 787
5275.354 803
5275.699 850
5276.044 873
5276.389 858
5276.735 920
5277.080 1009
5277.425 922
5277.770 943
5278.115 960
5278.461 954
5278.806 1005
5279.151 972
5279.496 970
5279.842 1009
5280.187 978
5280.532 900
5280.878 857
5281.223 913
5281.568 940
5281.914 927
5282.259 896
5282.604 1009
5282.950 984
5283.295 919
5283.640 931
5283.986 1001
5284.331 964
5284.677 885
5285.022 901
5285.368 902
5285.713 877
5286.059 887
5286.404 879
5286.750 796
5287.095 781
5287.441 774
5287.786 868
5288.132 909
5288.477 916
5288.823 873
5289.168 802
5289.514 839
5289.860 887
5290.205 876
5290.551 820
5290.897 781
5291.242 784
5291.588 783
5291.934 857
5292.279 930
5292.625 980
5292.971 1043
5293.316 993
5293.662 1029
5294.008 1015
5294.354 925
5294.699 902
5295.045 878
5295.391 998
5295.737 1027
5296.082 931
5296.428 904
5296.774 917
5297.120 933
5297.466 875
5297.812 875
5298.158 873
5298.503 858
5298.849 958
5299.195 969
5299.541 948
5299.887 889
5300.233 867
5300.579 974
5300.925 1047
5301.271 1030
5301.617 963
5301.963 852
5302.309 817
5302.655 843
5303.001 804
5303.347 743
5303.693 797
5304.039 906
5304.385 909
5304.731 904
5305.077 861
5305.424 857
5305.770 886
5306.116 885
5306.462 944
5306.808 959
5307.154 1003
5307.500 953
5307.847 885
5308.193 864
5308.539 823
5308.885 836
5309.232 886
5309.578 894
5309.924 896
5310.270 900
5310.617 914
5310.963 989
5311.309 976
5311.656 987
5312.002 1047
5312.348 1018
5312.695 953
5313.041 953
5313.387 945
5313.734 932
5314.080 911
5314.426 907
5314.773 934
5315.119 919
5315.466 963
5315.812 981
5316.159 860
5316.505 760
5316.852 699
5317.198 779
5317.545 797
5317.891 926
5318.238 962
5318.584 920
5318.931 921
5319.277 965
5319.624 989
5319.970 876
5320.317 878
5320.664 886
5321.010 856
5321.357 847
5321.704 910
5322.050 850
5322.397 863
5322.744 859
5323.090 812
5323.437 842
5323.784 910
5324.130 956
5324.477 976
5324.824 1016
5325.171 993
5325.517 899
5325.864 813
5326.211 876
5326.558 802
5326.905 856
5327.251 871
5327.598 852
5327.945 937
5328.292 980
5328.639 959
5328.986 852
5329.333 828
5329.679 919
5330.026 870
5330.373 856
5330.720 825
5331.067 786
5331.414 853
5331.761 866
5332.108 892
5332.455 922
5332.802 980
5333.149 913
5333.496 856
5333.843 863
5334.190 936
5334.537 926
5334.884 883
5335.231 824
5335.579 844
5335.926 869
5336.273 860
5336.620 862
5336.967 840
5337.314 900
5337.661 948
5338.009 991
5338.356 923
5338.703 840
5339.050 808
5339.397 793
5339.745 806
5340.092 833
5340.439 866
5340.786 852
5341.134 933
5341.481 995
5341.828 967
5342.176 996
5342.523 1004
5342.870 1002
5343.218 986
5343.565 972
5343.912 973
5344.260 994
5344.607 952
5344.954 951
5345.302 979
5345.649 940
5345.997 1033
5346.344 960
5346.692 903
5347.039 908
5347.387 913
5347.734 895
5348.082 835
5348.429 883
5348.777 839
5349.124 903
5349.472 920
5349.819 878
5350.167 867
5350.514 853
5350.862 896
5351.210 898
5351.557 930
5351.905 962
5352.252 993
5352.600 908
5352.948 961
5353.295 957
5353.643 879
5353.991 832
5354.338 866
5354.686 914
5355.034 903
5355.382 937
5355.729 971
5356.077 969
5356.425 990
5356.773 908
5357.121 900
5357.468 983
5357.816 997
5358.164 927
5358.512 871
5358.860 852
5359.208 822
5359.555 811
5359.903 802
5360.251 870
5360.599 912
5360.947 963
5361.295 840
5361.643 850
5361.991 769
5362.339 739
5362.687 750
5363.035 826
5363.383 921
5363.731 908
5364.079 907
5364.427 952
5364.775 1053
5365.123 962
5365.471 883
5365.819 907
5366.167 986
5366.515 958
5366.863 964
5367.211 973
5367.560 893
5367.908 871
5368.256 884
5368.604 858
5368.952 840
5369.300 772
5369.649 807
5369.997 870
5370.345 818
5370.693 776
5371.042 805
5371.390 782
5371.738 797
5372.086 802
5372.435 867
5372.783 886
5373.131 946
5373.480 928
5373.828 846
5374.176 830
5374.525 814
5374.873 876
5375.221 873
5375.570 880
5375.918 897
5376.267 925
5376.615 920
5376.963 998
5377.312 1031
5377.660 1056
5378.009 1000
5378.357 921
5378.706 894
5379.054 838
5379.403 798
5379.751 806
5380.100 891
5380.448 833
5380.797 780
5381.146 765
5381.494 691
5381.843 711
5382.191 679
5382.540 678
5382.889 706
5383.237 681
5383.586 707
5383.935 745
5384.283 824
5384.632 874
5384.981 811
5385.329 784
5385.678 732
5386.027 775
5386.376 790
5386.724 757
5387.073 743
5387.422 799
5387.771 825
5388.119 853
5388.468 848
5388.817 846
5389.166 895
5389.515 825
5389.864 858
5390.213 842
5390.561 819
5390.910 928
5391.259 1000
5391.608 979
5391.957 941
5392.306 911
5392.655 923
5393.004 943
5393.353 966
5393.702 877
5394.051 901
5394.400 907
5394.749 810
5395.098 834
5395.447 777
5395.796 841
5396.145 885
5396.494 821
5396.843 814
5397.192 752
5397.541 765
5397.890 750
5398.240 780
5398.589 834
5398.938 826
5399.287 871
5399.636 883
5399.985 810
5400.335 772
5400.684 803
5401.033 880
5401.382 921
5401.731 844
5402.081 779
5402.430 773
5402.779 797
5403.129 756
5403.478 740
5403.827 815
5404.176 852
5404.526 842
5404.875 819
5405.224 770
5405.574 731
5405.923 721
5406.273 781
5406.622 860
5406.971 817
5407.321 792
5407.670 848
5408.020 856
5408.369 926
5408.719 959
5409.068 897
5409.418 909
5409.767 887
5410.117 835
5410.466 742
5410.816 762
5411.165 822
5411.515 882
5411.864 851
5412.214 758
5412.564 795
5412.913 814
5413.263 802
5413.612 813
5413.962 853
5414.312 927
5414.661 871
5415.011 822
5415.361 829
5415.710 865
5416.060 870
5416.410 823
5416.759 922
5417.109 948
5417.459 893
5417.809 834
5418.158 885
5418.508 876
5418.858 829
5419.208 833
5419.558 808
5419.908 832
5420.257 848
5420.607 828
5420.957 833
5421.307 918
5421.657 837
5422.007 859
5422.357 831
5422.707 795
5423.056 824
5423.406 783
5423.756 819
5424.106 833
5424.456 781
5424.806 794
5425.156 808
5425.506 791
5425.856 812
5426.206 927
5426.556 959
5426.906 908
5427.256 941
5427.607 896
5427.957 822
5428.307 794
5428.657 835
5429.007 794
5429.357 824
5429.707 769
5430.057 827
5430.408 837
5430.758 867
5431.108 802
5431.458 818
5431.808 833
5432.159 816
5432.509 725
5432.859 753
5433.209 831
5433.560 870
5433.910 865
5434.260 831
5434.610 837
5434.961 948
5435.311 933
5435.661 857
5436.012 846
5436.362 790
5436.712 758
5437.063 792
5437.413 842
5437.764 905
5438.114 941
5438.465 943
5438.815 988
5439.165 1010
5439.516 958
5439.866 940
5440.217 841
5440.567 756
5440.918 759
5441.268 740
5441.619 792
5441.969 811
5442.320 872
5442.670 909
5443.021 852
5443.372 799
5443.722 711
5444.073 695
5444.423 735
5444.774 831
5445.125 820
5445.475 911
5445.826 874
5446.177 811
5446.527 856
5446.878 854
5447.229 807
5447.580 815
5447.930 800
5448.281 798
5448.632 849
5448.983 824
5449.333 763
5449.684 785
5450.035 904
5450.386 917
5450.737 937
5451.087 927
5451.438 829
5451.789 865
5452.140 895
5452.491 843
5452.842 821
5453.193 853
5453.543 859
5453.894 814
5454.245 860
5454.596 869
5454.947 854
5455.298 840
5455.649 868
5456.000 822
5456.351 798
5456.702 802
5457.053 819
5457.404 852
5457.755 863
5458.106 818
5458.457 870
5458.809 821
5459.160 837
5459.511 857
5459.862 875
5460.213 855
5460.564 898
5460.915 921
5461.266 1003
5461.618 937
5461.969 964
5462.320 997
5462.671 853
5463.022 860
5463.374 870
5463.725 880
5464.076 874
5464.427 785
5464.779 773
5465.130 868
5465.481 867
5465.832 898
5466.184 842
5466.535 887
5466.886 928
5467.238 944
5467.589 893
5467.941 903
5468.292 897
5468.643 862
5468.995 851
5469.346 943
5469.698 882
5470.049 823
5470.400 856
5470.752 812
5471.103 857
5471.455 805
5471.806 841
5472.158 863
5472.509 904
5472.861 832
5473.213 901
5473.564 891
5473.916 880
5474.267 854
5474.619 841
5474.970 848
5475.322 845
5475.674 823
5476.025 784
5476.377 818
5476.729 834
5477.080 824
5477.432 786
5477.784 775
5478.135 863
5478.487 839
5478.839 798
5479.190 734
5479.542 742
5479.894 821
5480.246 838
5480.598 788
5480.949 770
5481.301 843
5481.653 886
5482.005 941
5482.357 958
5482.708 882
5483.060 802
5483.412 774
5483.764 781
5484.116 791
5484.468 736
5484.820 681
5485.172 723
5485.524 721
5485.876 823
5486.228 826
5486.580 746
5486.932 784
5487.284 825
5487.636 841
5487.988 910
5488.340 855
5488.692 834
5489.044 775
5489.396 773
5489.748 755
5490.100 791
5490.452 776
5490.804 777
5491.156 842
5491.508 809
5491.860 755
5492.213 769
5492.565 727
5492.917 703
5493.269 696
5493.621 779
5493.974 820
5494.326 824
5494.678 757
5495.030 812
5495.383 744
5495.735 740
5496.087 830
5496.439 880
5496.792 826
5497.144 801
5497.496 745
5497.849 853
5498.201 849
5498.553 840
5498.906 837
5499.258 857
5499.610 857
5499.963 821
5500.315 824
5500.668 749
5501.020 760
5501.373 792
5501.725 732
5502.077 729
5502.430 687
5502.782 784
5503.135 807
5503.487 854
5503.840 801
5504.193 798
5504.545 742
5504.898 776
5505.250 757
5505.603 831
5505.955 765
5506.308 688
5506.661 679
5507.013 708
5507.366 742
5507.719 834
5508.071 811
5508.424 805
5508.777 822
5509.129 748
5509.482 755
5509.835 652
5510.187 682
5510.540 759
5510.893 700
5511.246 716
5511.598 823
5511.951 834
5512.304 803
5512.657 777
5513.010 753
5513.362 714
5513.715 722
5514.068 771
5514.421 731
5514.774 791
5515.127 784
5515.480 769
5515.833 786
5516.186 772
5516.538 714
5516.891 719
5517.244 785
5517.597 813
5517.950 780
5518.303 720
5518.656 730
5519.009 788
5519.362 868
5519.715 790
5520.068 728
5520.421 761
5520.775 838
5521.128 867
5521.481 787
5521.834 802
5522.187 793
5522.540 756
5522.893 673
5523.246 675
5523.599 705
5523.953 747
5524.306 811
5524.659 863
5525.012 870
5525.365 938
5525.719 887
5526.072 817
5526.425 838
5526.778 812
5527.132 842
5527.485 820
5527.838 849
5528.192 877
5528.545 854
5528.898 885
5529.252 843
5529.605 776
5529.958 757
5530.312 755
5530.665 739
5531.018 743
5531.372 683
5531.725 693
5532.079 708
5532.432 682
5532.786 702
5533.139 745
5533.492 754
5533.846 760
5534.199 713
5534.553 740
5534.906 714
5535.260 728
5535.614 731
5535.967 805
5536.321 733
5536.674 741
5537.028 772
5537.381 730
5537.735 728
5538.089 777
5538.442 818
5538.796 770
5539.150 757
5539.503 746
5539.857 724
5540.211 755
5540.564 751
5540.918 818
5541.272 796
5541.625 755
5541.979 723
5542.333 742
5542.687 796
5543.041 732
5543.394 679
5543.748 694
5544.102 644
5544.456 658
5544.810 610
5545.163 601
5545.517 720
5545.871 671
5546.225 654
5546.579 626
5546.933 638
5547.287 658
5547.641 702
5547.995 755
5548.349 824
5548.703 792
5549.056 741
5549.410 701
5549.764 748
5550.118 788
5550.472 749
5550.827 777
5551.181 720
5551.535 735
5551.889 759
5552.243 667
5552.597 768
5552.951 828
5553.305 762
5553.659 689
5554.013 713
5554.367 753
5554.722 770
5555.076 759
5555.430 771
5555.784 828
5556.138 824
5556.492 762
5556.847 782
5557.201 834
5557.555 895
5557.909 873
5558.264 817
5558.618 772
5558.972 820
5559.327 803
5559.681 810
5560.035 877
5560.390 954
5560.744 926
5561.098 767
5561.453 741
5561.807 667
5562.161 647
5562.516 716
5562.870 760
5563.225 772
5563.579 800
5563.933 822
5564.288 735
5564.642 713
5564.997 763
5565.351 738
5565.706 803
5566.060 815
5566.415 755
5566.769 773
5567.124 812
5567.479 856
5567.833 864
5568.188 860
5568.542 839
5568.897 803
5569.251 903
5569.606 1037
5569.961 958
5570.315 858
5570.670 768
5571.025 801
5571.379 828
5571.734 749
5572.089 738
5572.444 733
5572.798 759
5573.153 782
5573.508 726
5573.862 727
5574.217 771
5574.572 845
5574.927 856
5575.282 835
5575.636 839
5575.991 844
5576.346 722
5576.701 741
5577.056 811
5577.411 831
5577.766 790
5578.121 791
5578.475 839
5578.830 816
5579.185 792
5579.540 738
5579.895 702
5580.250 714
5580.605 686
5580.960 756
5581.315 772
5581.670 877
5582.025 910
5582.380 894
5582.735 918
5583.090 859
5583.445 940
5583.800 921
5584.155 871
5584.511 911
5584.866 829
5585.221 786
5585.576 752
5585.931 736
5586.286 737
5586.641 728
5586.997 725
5587.352 764
5587.707 718
5588.062 637
5588.417 664
5588.773 715
5589.128 767
5589.483 758
5589.838 752
5590.194 771
5590.549 837
5590.904 774
5591.260 694
5591.615 672
5591.970 691
5592.326 677
5592.681 652
5593.036 613
5593.392 624
5593.747 713
5594.103 775
5594.458 702
5594.813 696
5595.169 689
5595.524 745
5595.880 801
5596.235 810
5596.591 791
5596.946 747
5597.302 757
5597.657 800
5598.013 811
5598.368 826
5598.724 880
5599.079 918
5599.435 871
5599.791 796
5600.146 763
5600.502 756
5600.857 712
5601.213 688
5601.569 656
5601.924 707
5602.280 785
5602.636 703
5602.991 718
5603.347 682
5603.703 730
5604.058 794
5604.414 809
5604.770 840
5605.126 845
5605.481 808
5605.837 749
5606.193 750
5606.549 767
5606.905 730
5607.260 752
5607.616 697
5607.972 686
5608.328 722
5608.684 687
5609.040 669
5609.396 640
5609.752 671
5610.107 659
5610.463 671
5610.819 710
5611.175 716
5611.531 701
5611.887 736
5612.243 759
5612.599 771
5612.955 779
5613.311 724
5613.667 732
5614.023 658
5614.379 679
5614.735 677
5615.091 703
5615.447 770
5615.804 800
5616.160 815
5616.516 866
5616.872 844
5617.228 824
5617.584 834
5617.940 733
5618.297 722
5618.653 714
5619.009 634
5619.365 678
5619.721 704
5620.078 709
5620.434 658
5620.790 679
5621.146 722
5621.503 762
5621.859 673
5622.215 677
5622.571 734
5622.928 724
5623.284 688
5623.640 623
5623.997 654
5624.353 662
5624.710 708
5625.066 684
5625.422 627
5625.779 621
5626.135 633
5626.492 644
5626.848 681
5627.204 720
5627.561 761
5627.917 781
5628.274 828
5628.630 850
5628.987 824
5629.343 814
5629.700 840
5630.057 869
5630.413 822
5630.770 794
5631.126 797
5631.483 806
5631.839 760
5632.196 753
5632.553 794
5632.909 809
5633.266 774
5633.623 666
5633.979 678
5634.336 753
5634.693 786
5635.049 817
5635.406 853
5635.763 784
5636.120 781
5636.476 771
5636.833 794
5637.190 806
5637.547 766
5637.903 706
5638.260 766
5638.617 773
5638.974 767
5639.331 811
5639.688 822
5640.044 778
5640.401 769
5640.758 775
5641.115 773
5641.472 808
5641.829 888
5642.186 845
5642.543 810
5642.900 803
5643.257 827
5643.614 898
5643.971 956
5644.328 853
5644.685 784
5645.042 807
5645.399 872
5645.756 914
5646.113 971
5646.470 950
5646.827 968
5647.184 971
5647.541 1082
5647.898 1151
5648.255 1172
5648.612 1320
5648.970 1317
5649.327 1380
5649.684 1463
5650.041 1487
5650.398 1694
5650.755 1827
5651.113 1918
5651.470 1801
5651.827 1691
5652.184 1813
5652.542 1734
5652.899 1655
5653.256 1502
5653.613 1380
5653.971 1393
5654.328 1384
5654.685 1343
5655.043 1223
5655.400 1134
5655.757 1049
5656.115 943
5656.472 950
5656.830 993
5657.187 921
5657.544 849
5657.902 958
5658.259 950
5658.617 907
5658.974 824
5659.332 780
5659.689 807
5660.047 854
5660.404 836
5660.762 837
5661.119 853
5661.477 864
5661.834 909
5662.192 824
5662.549 799
5662.907 805
5663.265 841
5663.622 867
5663.980 927
5664.337 953
5664.695 983
5665.053 982
5665.410 1054
5665.768 1024
5666.126 1000
5666.483 1000
5666.841 977
5667.199 958
5667.557 1018
5667.914 980
5668.272 1019
5668.630 1077
5668.988 1025
5669.345 971
5669.703 912
5670.061 969
5670.419 925
5670.777 867
5671.134 868
5671.492 822
5671.850 827
5672.208 845
5672.566 871
5672.924 805
5673.282 783
5673.640 748
5673.998 791
5674.356 805
5674.714 848
5675.072 837
5675.429 745
5675.787 783
5676.145 762
5676.503 662
5676.862 748
5677.220 745
5677.578 794
5677.936 876
5678.294 879
5678.652 863
5679.010 822
5679.368 826
5679.726 816
5680.084 835
5680.442 934
5680.801 850
5681.159 849
5681.517 837
5681.875 850
5682.233 804
5682.591 732
5682.950 844
5683.308 923
5683.666 907
5684.024 823
5684.383 734
5684.741 732
5685.099 825
5685.457 895
5685.816 870
5686.174 838
5686.532 832
5686.891 871
5687.249 795
5687.607 791
5687.966 781
5688.324 779
5688.683 841
5689.041 876
5689.399 855
5689.758 750
5690.116 718
5690.475 744
5690.833 825
5691.192 829
5691.550 903
5691.909 849
5692.267 760
5692.626 791
5692.984 867
5693.343 739
5693.701 792
5694.060 765
5694.419 762
5694.777 748
5695.136 735
5695.494 674
5695.853 719
5696.212 789
5696.570 772
5696.929 771
5697.288 715
5697.646 687
5698.005 722
5698.364 791
5698.722 701
5699.081 700
5699.440 719
5699.799 748
5700.157 766
5700.516 734
5700.875 747
5701.234 720
5701.592 748
5701.951 768
5702.310 790
5702.669 798
5703.028 864
5703.387 888
5703.745 924
5704.104 881
5704.463 805
5704.822 807
5705.181 825
5705.540 818
5705.899 790
5706.258 768
5706.617 842
5706.976 887
5707.335 789
5707.694 800
5708.053 786
5708.412 753
5708.771 825
5709.130 819
5709.489 815
5709.848 884
5710.207 873
5710.566 864
5710.925 807
5711.284 823
5711.643 851
5712.003 848
5712.362 840
5712.721 851
5713.080 847
5713.439 851
5713.798 916
5714.158 840
5714.517 841
5714.876 786
5715.235 789
5715.595 775
5715.954 669
5716.313 733
5716.672 796
5717.032 897
5717.391 929
5717.750 866
5718.110 874
5718.469 857
5718.828 882
5719.188 953
5719.547 990
5719.906 1096
5720.266 1042
5720.625 954
5720.985 1012
5721.344 1026
5721.703 922
5722.063 949
5722.422 1049
5722.782 1084
5723.141 1044
5723.501 951
5723.860 989
5724.220 899
5724.579 904
5724.939 916
5725.298 959
5725.658 914
5726.018 1027
5726.377 931
5726.737 876
5727.096 812
5727.456 822
5727.816 921
5728.175 926
5728.535 953
5728.894 932
5729.254 912
5729.614 935
5729.974 805
5730.333 818
5730.693 820
5731.053 813
5731.412 820
5731.772 796
5732.132 761
5732.492 774
5732.851 738
5733.211 647
5733.571 669
5733.931 650
5734.291 656
5734.651 728
5735.010 771
5735.370 784
5735.730 781
5736.090 848
5736.450 823
5736.810 849
5737.170 792
5737.530 782
5737.890 788
5738.250 862
5738.610 877
5738.970 813
5739.330 803
5739.690 809
5740.050 799
5740.410 775
5740.770 770
5741.130 781
5741.490 798
5741.850 803
5742.210 761
5742.570 764
5742.930 742
5743.290 734
5743.650 773
5744.010 721
5744.371 763
5744.731 680
5745.091 742
5745.451 827
5745.811 742
5746.171 686
5746.532 774
5746.892 748
5747.252 750
5747.612 746
5747.973 743
5748.333 740
5748.693 708
5749.054 686
5749.414 660
5749.774 699
5750.134 726
5750.495 724
5750.855 758
5751.215 753
5751.576 700
5751.936 739
5752.297 748
5752.657 772
5753.017 761
5753.378 730
5753.738 786
5754.099 806
5754.459 763
5754.820 694
5755.180 727
5755.541 712
5755.901 686
5756.262 788
5756.622 829
5756.983 885
5757.343 835
5757.704 832
5758.065 759
5758.425 733
5758.786 706
5759.146 729
5759.507 787
5759.868 861
5760.228 849
5760.589 866
5760.950 894
5761.310 866
5761.671 829
5762.032 896
5762.392 856
5762.753 767
5763.114 758
5763.474 778
5763.835 794
5764.196 778
5764.557 808
5764.918 755
5765.278 788
5765.639 844
5766.000 758
5766.361 751
5766.722 731
5767.083 701
5767.443 725
5767.804 738
5768.165 743
5768.526 717
5768.887 703
5769.248 741
5769.609 658
5769.970 709
5770.331 686
5770.692 780
5771.053 816
5771.414 785
5771.775 691
5772.136 717
5772.497 767
5772.858 830
5773.219 724
5773.580 710
5773.941 709
5774.302 670
5774.663 651
5775.024 698
5775.385 731
5775.747 626
5776.108 674
5776.469 713
5776.830 784
5777.191 806
5777.552 807
5777.914 809
5778.275 769
5778.636 700
5778.997 719
5779.358 821
5779.720 808
5780.081 803
5780.442 842
5780.804 898
5781.165 821
5781.526 857
5781.887 797
5782.249 733
5782.610 703
5782.971 671
5783.333 665
5783.694 659
5784.056 685
5784.417 723
5784.778 748
5785.140 801
5785.501 782
5785.863 734
5786.224 796
5786.586 785
5786.947 796
5787.309 759
5787.670 725
5788.032 755
5788.393 733
5788.755 712
5789.116 764
5789.478 736
5789.839 760
5790.201 813
5790.563 796
5790.924 782
5791.286 684
5791.647 630
5792.009 648
5792.371 708
5792.732 725
5793.094 688
5793.456 745
5793.817 822
5794.179 780
5794.541 727
5794.902 732
5795.264 649
5795.626 773
5795.988 824
5796.350 817
5796.711 715
5797.073 657
5797.435 689
5797.797 714
5798.159 717
5798.520 688
5798.882 671
5799.244 608
5799.606 673
5799.968 710
5800.330 761
5800.692 691
5801.054 716
5801.416 698
5801.777 668
5802.139 758
5802.501 770
5802.863 731
5803.225 735
5803.587 766
5803.949 759
5804.311 738
5804.673 751
5805.035 757
5805.397 737
5805.760 709
5806.122 768
5806.484 725
5806.846 615
5807.208 609
5807.570 648
5807.932 677
5808.294 745
5808.656 721
5809.019 644
5809.381 587
5809.743 582
5810.105 609
5810.467 663
5810.830 724
5811.192 724
5811.554 718
5811.916 732
5812.279 724
5812.641 733
5813.003 760
5813.366 721
5813.728 740
5814.090 695
5814.453 637
5814.815 640
5815.177 610
5815.540 677
5815.902 712
5816.264 686
5816.627 655
5816.989 676
5817.352 680
5817.714 654
5818.077 654
5818.439 667
5818.801 675
5819.164 673
5819.526 645
5819.889 586
5820.251 595
5820.614 725
5820.977 737
5821.339 663
5821.702 689
5822.064 716
5822.427 691
5822.789 712
5823.152 658
5823.515 667
5823.877 657
5824.240 644
5824.603 648
5824.965 625
5825.328 592
5825.691 692
5826.053 745
5826.416 703
5826.779 682
5827.141 635
5827.504 640
5827.867 648
5828.230 717
5828.592 711
5828.955 690
5829.318 704
5829.681 676
5830.044 687
5830.407 665
5830.769 623
5831.132 582
5831.495 565
5831.858 598
5832.221 592
5832.584 604
5832.947 623
5833.310 612
5833.673 563
5834.035 562
5834.398 559
5834.761 606
5835.124 641
5835.487 628
5835.850 660
5836.213 598
5836.576 605
5836.939 594
5837.302 584
5837.666 630
5838.029 687
5838.392 726
5838.755 714
5839.118 650
5839.481 628
5839.844 629
5840.207 634
5840.570 615
5840.934 657
5841.297 638
5841.660 710
5842.023 703
5842.386 701
5842.750 750
5843.113 708
5843.476 696
5843.839 692
5844.203 660
5844.566 714
5844.929 672
5845.292 620
5845.656 628
5846.019 573
5846.382 613
5846.746 680
5847.109 657
5847.472 713
5847.836 699
5848.199 624
5848.563 580
5848.926 611
5849.289 654
5849.653 634
5850.016 676
5850.380 703
5850.743 683
5851.107 606
5851.470 610
5851.834 651
5852.197 614
5852.561 530
5852.924 584
5853.288 616
5853.651 699
5854.015 656
5854.378 593
5854.742 575
5855.106 641
5855.469 690
5855.833 681
5856.197 750
5856.560 765
5856.924 694
5857.288 734
5857.651 696
5858.015 701
5858.379 707
5858.742 712
5859.106 705
5859.470 676
5859.834 670
5860.197 622
5860.561 627
5860.925 668
5861.289 671
5861.652 661
5862.016 672
5862.380 666
5862.744 657
5863.108 642
5863.472 653
5863.835 603
5864.199 634
5864.563 643
5864.927 662
5865.291 607
5865.655 578
5866.019 540
5866.383 575
5866.747 659
5867.111 641
5867.475 684
5867.839 724
5868.203 717
5868.567 668
5868.931 632
5869.295 696
5869.659 765
5870.023 793
5870.387 714
5870.751 662
5871.115 626
5871.479 633
5871.844 701
5872.208 669
5872.572 632
5872.936 645
5873.300 674
5873.664 643
5874.028 697
5874.393 590
5874.757 662
5875.121 705
5875.485 709
5875.850 671
5876.214 718
5876.578 691
5876.942 623
5877.307 578
5877.671 624
5878.035 645
5878.400 644
5878.764 667
5879.128 668
5879.493 706
5879.857 676
5880.221 611
5880.586 647
5880.950 652
5881.315 628
5881.679 689
5882.043 628
5882.408 597
5882.772 601
5883.137 640
5883.501 721
5883.866 756
5884.230 734
5884.595 672
5884.959 630
5885.324 595
5885.688 545
5886.053 597
5886.418 687
5886.782 679
5887.147 692
5887.511 643
5887.876 649
5888.241 587
5888.605 566
5888.970 583
5889.335 597
5889.699 592
5890.064 674
5890.429 648
5890.793 610
5891.158 588
5891.523 593
5891.888 617
5892.252 677
5892.617 696
5892.982 634
5893.347 658
5893.711 676
5894.076 628
5894.441 645
5894.806 734
5895.171 694
5895.536 663
5895.900 682
5896.265 675
5896.630 585
5896.995 611
5897.360 572
5897.725 538
5898.090 587
5898.455 655
5898.820 632
5899.185 607
5899.550 632
5899.915 584
5900.280 599
5900.645 626
5901.010 651
5901.375 658
5901.740 652
5902.105 671
5902.470 581
5902.835 552
5903.200 554
5903.565 542
5903.930 589
5904.295 618
5904.661 577
5905.026 597
5905.391 666
5905.756 706
5906.121 660
5906.486 669
5906.852 703
5907.217 700
5907.582 593
5907.947 597
5908.313 586
5908.678 574
5909.043 614
5909.408 626
5909.774 604
5910.139 556
5910.504 544
5910.870 518
5911.235 558
5911.600 632
5911.966 659
5912.331 631
5912.696 559
5913.062 526
5913.427 548
5913.793 543
5914.158 603
5914.524 552
5914.889 568
5915.254 550
5915.620 575
5915.985 561
5916.351 548
5916.716 508
5917.082 534
5917.447 619
5917.813 607
5918.179 647
5918.544 651
5918.910 630
5919.275 623
5919.641 595
5920.007 650
5920.372 646
5920.738 485
5921.103 530
5921.469 600
5921.835 623
5922.200 668
5922.566 692
5922.932 657
5923.298 669
5923.663 662
5924.029 702
5924.395 648
5924.760 630
5925.126 660
5925.492 682
5925.858 632
5926.224 630
5926.589 659
5926.955 667
5927.321 661
5927.687 610
5928.053 580
5928.419 662
5928.785 744
5929.150 648
5929.516 653
5929.882 600
5930.248 636
5930.614 645
5930.980 657
5931.346 658
5931.712 686
5932.078 687
5932.444 692
5932.810 657
5933.176 708
5933.542 709
5933.908 701
5934.274 606
5934.640 613
5935.006 610
5935.372 593
5935.738 597
5936.105 592
5936.471 581
5936.837 569
5937.203 555
5937.569 606
5937.935 692
5938.301 667
5938.668 660
5939.034 668
5939.400 658
5939.766 650
5940.133 672
5940.499 690
5940.865 690
5941.231 662
5941.598 606
5941.964 575
5942.330 520
5942.696 542
5943.063 615
5943.429 618
5943.795 625
5944.162 663
5944.528 642
5944.895 607
5945.261 571
5945.627 565
5945.994 592
5946.360 624
5946.727 616
5947.093 614
5947.460 579
5947.826 626
5948.192 620
5948.559 586
5948.925 669
5949.292 645
5949.658 591
5950.025 581
5950.392 551
5950.758 586
5951.125 607
5951.491 586
5951.858 554
5952.224 570
5952.591 561
5952.958 550
5953.324 546
5953.691 608
5954.058 575
5954.424 559
5954.791 606
5955.158 574
5955.524 564
5955.891 562
5956.258 550
5956.625 520
5956.991 572
5957.358 558
5957.725 549
5958.092 592
5958.458 662
5958.825 717
5959.192 680
5959.559 620
5959.926 617
5960.293 589
5960.660 638
5961.026 608
5961.393 610
5961.760 645
5962.127 681
5962.494 657
5962.861 644
5963.228 590
5963.595 531
5963.962 623
5964.329 625
5964.696 612
5965.063 608
5965.430 615
5965.797 682
5966.164 669
5966.531 687
5966.898 633
5967.265 645
5967.632 632
5967.999 631
5968.366 687
5968.733 703
5969.100 626
5969.468 622
5969.835 667
5970.202 644
5970.569 629
5970.936 693
5971.303 684
5971.671 633
5972.038 634
5972.405 566
5972.772 500
5973.140 527
5973.507 548
5973.874 500
5974.241 518
5974.609 558
5974.976 599
5975.343 592
5975.711 641
5976.078 681
5976.445 652
5976.813 637
5977.180 601
5977.547 612
5977.915 613
5978.282 622
5978.650 645
5979.017 620
5979.385 652
5979.752 622
5980.119 627
5980.487 649
5980.854 624
5981.222 651
5981.589 638
5981.957 540
5982.324 612
5982.692 615
5983.060 601
5983.427 563
5983.795 618
5984.162 682
5984.530 585
5984.897 572
5985.265 577
5985.633 560
5986.000 605
5986.368 629
5986.736 614
5987.103 561
5987.471 594
5987.839 579
5988.206 579
5988.574 555
5988.942 561
5989.310 565
5989.677 547
5990.045 515
5990.413 477
5990.781 490
5991.149 497
5991.516 528
5991.884 591
5992.252 625
5992.620 625
5992.988 601
5993.356 541
5993.723 535
5994.091 518
5994.459 557
5994.827 552
5995.195 604
5995.563 614
5995.931 628
5996.299 611
5996.667 592
5997.035 627
5997.403 659
5997.771 643
5998.139 572
5998.507 528
5998.875 546
5999.243 612
5999.611 574
5999.979 572
6000.347 568
6000.715 500
6001.083 458
6001.452 497
6001.820 446
6002.188 443
6002.556 523
6002.924 527
6003.292 604
6003.661 646
6004.029 642
6004.397 598
6004.765 504
6005.133 480
6005.502 488
6005.870 591
6006.238 589
6006.606 568
6006.975 576
6007.343 507
6007.711 560
6008.080 576
6008.448 566
6008.816 550
6009.185 543
6009.553 656
6009.921 674
6010.290 660
6010.658 683
6011.027 671
6011.395 744
6011.763 677
6012.132 621
6012.500 674
6012.869 727
6013.237 649
6013.606 604
6013.974 595
6014.343 553
6014.711 580
6015.080 649
6015.448 632
6015.817 600
6016.186 642
6016.554 672
6016.923 606
6017.291 646
6017.660 621
6018.029 632
6018.397 633
6018.766 583
6019.134 632
6019.503 614
6019.872 585
6020.241 528
6020.609 509
6020.978 499
6021.347 519
6021.715 558
6022.084 514
6022.453 535
6022.822 564
6023.190 582
6023.559 563
6023.928 555
6024.297 553
6024.666 581
6025.035 579
6025.403 580
6025.772 649
6026.141 634
6026.510 545
6026.879 538
6027.248 545
6027.617 565
6027.986 555
6028.355 526
6028.724 514
6029.093 562
6029.462 534
6029.831 497
6030.200 483
6030.569 565
6030.938 608
6031.307 682
6031.676 667
6032.045 624
6032.414 600
6032.783 541
6033.152 604
6033.521 598
6033.890 592
6034.259 517
6034.628 513
6034.998 603
6035.367 651
6035.736 597
6036.105 638
6036.474 622
6036.843 585
6037.213 579
6037.582 546
6037.951 554
6038.320 621
6038.690 616
6039.059 611
6039.428 580
6039.797 535
6040.167 571
6040.536 534
6040.905 517
6041.275 499
6041.644 515
6042.013 564
6042.383 582
6042.752 572
6043.122 600
6043.491 548
6043.860 523
6044.230 480
6044.599 553
6044.969 535
6045.338 487
6045.708 492
6046.077 476
6046.447 513
6046.816 518
6047.186 623
6047.555 566
6047.925 553
6048.294 536
6048.664 548
6049.033 594
6049.403 547
6049.773 528
6050.142 556
6050.512 609
6050.881 610
6051.251 546
6051.621 564
6051.990 622
6052.360 652
6052.730 630
6053.099 590
6053.469 549
6053.839 554
6054.209 589
6054.578 494
6054.948 478
6055.318 473
6055.688 507
6056.057 559
6056.427 586
6056.797 541
6057.167 586
6057.537 643
6057.907 610
6058.276 617
6058.646 611
6059.016 605
6059.386 595
6059.756 600
6060.126 639
6060.496 649
6060.866 611
6061.236 618
6061.606 568
6061.976 545
6062.346 562
6062.716 601
6063.086 618
6063.456 520
6063.826 596
6064.196 572
6064.566 532
6064.936 485
6065.306 532
6065.676 589
6066.046 596
6066.416 579
6066.786 532
6067.156 512
6067.526 522
6067.897 557
6068.267 511
6068.637 477
6069.007 557
6069.377 575
6069.748 619
6070.118 584
6070.488 592
6070.858 594
6071.228 530
6071.599 478
6071.969 495
6072.339 521
6072.710 553
6073.080 521
6073.450 489
6073.821 513
6074.191 501
6074.561 492
6074.932 459
6075.302 476
6075.672 505
6076.043 499
6076.413 570
6076.784 534
6077.154 516
6077.524 585
6077.895 565
6078.265 579
6078.636 552
6079.006 545
6079.377 534
6079.747 525
6080.118 564
6080.488 572
6080.859 521
6081.229 493
6081.600 542
6081.971 515
6082.341 504
6082.712 469
6083.082 480
6083.453 539
6083.824 553
6084.194 550
6084.565 548
6084.936 540
6085.306 585
6085.677 522
6086.048 520
6086.418 579
6086.789 593
6087.160 584
6087.531 580
6087.901 599
6088.272 577
6088.643 556
6089.014 530
6089.385 491
6089.755 525
6090.126 579
6090.497 589
6090.868 527
6091.239 469
6091.610 503
6091.981 516
6092.351 537
6092.722 591
6093.093 580
6093.464 604
6093.835 665
6094.206 678
6094.577 627
6094.948 574
6095.319 529
6095.690 500
6096.061 484
6096.432 515
6096.803 516
6097.174 578
6097.545 571
6097.916 593
6098.287 568
6098.658 512
6099.029 511
6099.401 567
6099.772 580
6100.143 561
6100.514 525
6100.885 583
6101.256 605
6101.627 616
6101.999 668
6102.370 628
6102.741 618
6103.112 634
6103.484 581
6103.855 490
6104.226 564
6104.597 591
6104.969 584
6105.340 554
6105.711 507
6106.082 544
6106.454 534
6106.825 538
6107.196 507
6107.568 454
6107.939 442
6108.311 453
6108.682 509
6109.053 578
6109.425 546
6109.796 527
6110.168 548
6110.539 597
6110.911 537
6111.282 557
6111.653 454
6112.025 462
6112.396 466
6112.768 532
6113.140 502
6113.511 551
6113.883 536
6114.254 576
6114.626 547
6114.997 617
6115.369 652
6115.741 547
6116.112 578
6116.484 631
6116.855 619
6117.227 637
6117.599 572
6117.970 576
6118.342 572
6118.714 543
6119.085 469
6119.457 458
6119.829 429
6120.201 474
6120.572 492
6120.944 500
6121.316 574
6121.688 576
6122.060 547
6122.431 560
6122.803 577
6123.175 631
6123.547 616
6123.919 573
6124.291 595
6124.662 685
6125.034 633
6125.406 559
6125.778 555
6126.150 533
6126.522 530
6126.894 602
6127.266 577
6127.638 617
6128.010 570
6128.382 542
6128.754 504
6129.126 481
6129.498 474
6129.870 498
6130.242 540
6130.614 568
6130.986 640
6131.358 578
6131.730 527
6132.102 502
6132.474 534
6132.847 481
6133.219 524
6133.591 565
6133.963 607
6134.335 592
6134.707 555
6135.080 544
6135.452 556
6135.824 536
6136.196 441
6136.568 490
6136.941 482
6137.313 431
6137.685 501
6138.058 568
6138.430 579
6138.802 567
6139.174 559
6139.547 542
6139.919 592
6140.291 569
6140.664 579
6141.036 588
6141.409 570
6141.781 531
6142.153 553
6142.526 558
6142.898 548
6143.271 557
6143.643 557
6144.016 509
6144.388 574
6144.761 627
6145.133 584
6145.506 565
6145.878 575
6146.251 586
6146.623 577
6146.996 612
6147.368 570
6147.741 527
6148.113 460
6148.486 455
6148.859 408
6149.231 445
6149.604 467
6149.977 540
6150.349 570
6150.722 531
6151.095 516
6151.467 504
6151.840 494
6152.213 507
6152.585 499
6152.958 539
6153.331 528
6153.704 495
6154.076 529
6154.449 644
6154.822 658
6155.195 662
6155.568 645
6155.940 589
6156.313 571
6156.686 598
6157.059 521
6157.432 582
6157.805 583
6158.178 537
6158.551 543
6158.923 494
6159.296 556
6159.669 527
6160.042 578
6160.415 520
6160.788 490
6161.161 493
6161.534 466
6161.907 454
6162.280 518
6162.653 581
6163.026 569
6163.399 472
6163.772 505
6164.145 534
6164.519 521
6164.892 493
6165.265 472
6165.638 469
6166.011 438
6166.384 455
6166.757 484
6167.130 493
6167.504 530
6167.877 513
6168.250 528
6168.623 457
6168.996 496
6169.370 505
6169.743 489
6170.116 514
6170.489 503
6170.863 497
6171.236 523
6171.609 496
6171.983 500
6172.356 501
6172.729 561
6173.103 638
6173.476 627
6173.849 571
6174.223 593
6174.596 615
6174.969 588
6175.343 551
6175.716 623
6176.090 654
6176.463 676
6176.837 685
6177.210 662
6177.584 688
6177.957 780
6178.331 861
6178.704 801
6179.078 817
6179.451 780
6179.825 815
6180.198 835
6180.572 932
6180.945 929
6181.319 936
6181.693 951
6182.066 994
6182.440 980
6182.814 931
6183.187 918
6183.561 885
6183.934 933
6184.308 947
6184.682 857
6185.056 890
6185.429 855
6185.803 788
6186.177 722
6186.551 683
6186.924 603
6187.298 575
6187.672 562
6188.046 532
6188.419 523
6188.793 515
6189.167 524
6189.541 526
6189.915 647
6190.289 638
6190.663 593
6191.036 609
6191.410 542
6191.784 600
6192.158 586
6192.532 556
6192.906 605
6193.280 675
6193.654 645
6194.028 609
6194.402 564
6194.776 546
6195.150 573
6195.524 571
6195.898 590
6196.272 587
6196.646 547
6197.020 485
6197.394 569
6197.768 580
6198.142 556
6198.517 643
6198.891 637
6199.265 645
6199.639 595
6200.013 504
6200.387 544
6200.761 566
6201.136 531
6201.510 529
6201.884 629
6202.258 646
6202.632 614
6203.007 594
6203.381 547
6203.755 595
6204.130 582
6204.504 509
6204.878 508
6205.252 551
6205.627 589
6206.001 593
6206.375 539
6206.750 537
6207.124 592
6207.499 581
6207.873 636
6208.247 581
6208.622 577
6208.996 534
6209.371 507
6209.745 527
6210.120 520
6210.494 577
6210.869 539
6211.243 521
6211.618 521
6211.992 553
6212.367 525
6212.741 529
6213.116 577
6213.490 603
6213.865 627
6214.239 595
6214.614 581
6214.989 511
6215.363 477
6215.738 487
6216.113 529
6216.487 543
6216.862 593
6217.237 630
6217.611 571
6217.986 551
6218.361 500
6218.735 497
6219.110 498
6219.485 497
6219.860 554
6220.234 551
6220.609 496
6220.984 514
6221.359 563
6221.734 552
6222.108 564
6222.483 566
6222.858 580
6223.233 523
6223.608 520
6223.983 581
6224.358 581
6224.732 572
6225.107 577
6225.482 569
6225.857 488
6226.232 503
6226.607 539
6226.982 546
6227.357 538
6227.732 559
6228.107 532
6228.482 510
6228.857 514
6229.232 514
6229.607 538
6229.982 564
6230.357 560
6230.732 515
6231.107 501
6231.483 573
6231.858 558
6232.233 569
6232.608 565
6232.983 497
6233.358 488
6233.733 555
6234.109 496
6234.484 484
6234.859 552
6235.234 599
6235.609 573
6235.985 514
6236.360 604
6236.735 695
6237.111 683
6237.486 634
6237.861 614
6238.236 506
6238.612 564
6238.987 552
6239.362 569
6239.738 563
6240.113 608
6240.489 535
6240.864 499
6241.239 456
6241.615 455
6241.990 490
6242.366 540
6242.741 498
6243.116 452
6243.492 503
6243.867 559
6244.243 530
6244.618 528
6244.994 577
6245.369 554
6245.745 512
6246.121 445
6246.496 471
6246.872 452
6247.247 495
6247.623 568
6247.998 543
6248.374 568
6248.750 593
6249.125 603
6249.501 598
6249.877 570
6250.252 514
6250.628 528
6251.004 587
6251.379 621
6251.755 561
6252.131 495
6252.507 467
6252.882 421
6253.258 493
6253.634 522
6254.010 479
6254.385 533
6254.761 535
6255.137 564
6255.513 503
6255.889 543
6256.265 587
6256.640 558
6257.016 526
6257.392 544
6257.768 532
6258.144 490
6258.520 442
6258.896 497
6259.272 457
6259.648 452
6260.024 488
6260.400 502
6260.776 482
6261.152 518
6261.528 517
6261.904 531
6262.280 504
6262.656 553
6263.032 585
6263.408 648
6263.784 577
6264.160 551
6264.536 574
6264.912 629
6265.288 603
6265.664 596
6266.041 579
6266.417 527
6266.793 486
6267.169 570
6267.545 549
6267.922 586
6268.298 548
6268.674 503
6269.050 439
6269.426 454
6269.803 514
6270.179 581
6270.555 560
6270.932 520
6271.308 541
6271.684 476
6272.060 452
6272.437 461
6272.813 505
6273.190 451
6273.566 486
6273.942 526
6274.319 479
6274.695 501
6275.071 486
6275.448 488
6275.824 436
6276.201 522
6276.577 560
6276.954 549
6277.330 506
6277.707 508
6278.083 572
6278.460 564
6278.836 603
6279.213 630
6279.589 611
6279.966 594
6280.342 606
6280.719 620
6281.096 546
6281.472 495
6281.849 534
6282.226 552
6282.602 572
6282.979 638
6283.355 616
6283.732 613
6284.109 592
6284.486 563
6284.862 597
6285.239 576
6285.616 557
6285.992 569
6286.369 557
6286.746 520
6287.123 512
6287.500 490
6287.876 541
6288.253 584
6288.630 578
6289.007 530
6289.384 588
6289.760 569
6290.137 573
6290.514 567
6290.891 629
6291.268 584
6291.645 545
6292.022 521
6292.399 545
6292.776 576
6293.153 549
6293.530 581
6293.907 550
6294.284 555
6294.661 615
6295.038 598
6295.415 616
6295.792 553
6296.169 537
6296.546 497
6296.923 510
6297.300 469
6297.677 504
6298.054 496
6298.431 471
6298.808 459
6299.186 464
6299.563 484
6299.940 455
6300.317 466
6300.694 475
6301.071 501
6301.449 532
6301.826 566
6302.203 531
6302.580 448
6302.958 481
6303.335 425
6303.712 448
6304.089 477
6304.467 527
6304.844 575
6305.221 546
6305.599 575
6305.976 533
6306.353 523
6306.731 530
6307.108 497
6307.485 534
6307.863 510
6308.240 522
6308.618 502
6308.995 507
6309.373 488
6309.750 469
6310.127 431
6310.505 506
6310.882 579
6311.260 562
6311.637 584
6312.015 586
6312.392 553
6312.770 535
6313.148 535
6313.525 525
6313.903 487
6314.280 463
6314.658 509
6315.036 588
6315.413 663
6315.791 675
6316.168 644
6316.546 561
6316.924 526
6317.301 487
6317.679 479
6318.057 487
6318.435 444
6318.812 449
6319.190 489
6319.568 548
6319.946 551
6320.323 480
6320.701 413
6321.079 453
6321.457 431
6321.834 472
6322.212 574
6322.590 595
6322.968 582
6323.346 525
6323.724 468
6324.102 507
6324.480 529
6324.857 520
6325.235 518
6325.613 512
6325.991 494
6326.369 465
6326.747 426
6327.125 408
6327.503 440
6327.881 397
6328.259 474
6328.637 516
6329.015 469
6329.393 485
6329.771 509
6330.149 564
6330.527 584
6330.905 583
6331.284 554
6331.662 537
6332.040 508
6332.418 563
6332.796 541
6333.174 486
6333.552 470
6333.931 504
6334.309 561
6334.687 511
6335.065 472
6335.443 501
6335.822 525
6336.200 548
6336.578 530
6336.956 491
6337.335 467
6337.713 418
6338.091 428
6338.470 502
6338.848 461
6339.226 472
6339.605 515
6339.983 525
6340.361 465
6340.740 456
6341.118 424
6341.496 355
6341.875 387
6342.253 401
6342.632 381
6343.010 477
6343.389 533
6343.767 590
6344.146 542
6344.524 495
6344.903 470
6345.281 439
6345.660 473
6346.038 500
6346.417 469
6346.795 465
6347.174 484
6347.552 446
6347.931 418
6348.310 447
6348.688 541
6349.067 506
6349.446 486
6349.824 474
6350.203 500
6350.581 479
6350.960 512
6351.339 519
6351.718 505
6352.096 502
6352.475 523
6352.854 461
6353.233 423
6353.611 459
6353.990 501
6354.369 522
6354.748 537
6355.126 531
6355.505 506
6355.884 489
6356.263 504
6356.642 487
6357.021 452
6357.400 455
6357.778 463
6358.157 507
6358.536 493
6358.915 464
6359.294 480
6359.673 444
6360.052 468
6360.431 493
6360.810 470
6361.189 504
6361.568 498
6361.947 494
6362.326 460
6362.705 473
6363.084 475
6363.463 411
6363.842 366
6364.221 419
6364.600 403
6364.979 439
6365.359 507
6365.738 497
6366.117 483
6366.496 472
6366.875 435
6367.254 469
6367.633 459
6368.013 448
6368.392 422
6368.771 461
6369.150 478
6369.530 490
6369.909 430
6370.288 486
6370.667 532
6371.047 481
6371.426 451
6371.805 453
6372.185 431
6372.564 440
6372.943 456
6373.323 481
6373.702 517
6374.081 500
6374.461 470
6374.840 498
6375.219 486
6375.599 530
6375.978 476
6376.358 443
6376.737 449
6377.117 406
6377.496 447
6377.876 480
6378.255 448
6378.635 469
6379.014 487
6379.394 458
6379.773 504
6380.153 518
6380.532 508
6380.912 480
6381.292 497
6381.671 496
6382.051 464
6382.430 483
6382.810 442
6383.190 444
6383.569 464
6383.949 466
6384.329 436
6384.708 426
6385.088 434
6385.468 415
6385.847 423
6386.227 479
6386.607 441
6386.987 432
6387.366 457
6387.746 467
6388.126 459
6388.506 489
6388.886 466
6389.265 485
6389.645 453
6390.025 472
6390.405 492
6390.785 445
6391.165 466
6391.545 450
6391.925 411
6392.305 389
6392.684 404
6393.064 453
6393.444 446
6393.824 455
6394.204 444
6394.584 497
6394.964 485
6395.344 464
6395.724 477
6396.104 475
6396.484 509
6396.864 500
6397.244 510
6397.625 504
6398.005 513
6398.385 539
6398.765 612
6399.145 627
6399.525 622
6399.905 542
6400.285 503
6400.665 434
6401.046 406
6401.426 459
6401.806 497
6402.186 441
6402.566 417
6402.947 473
6403.327 513
6403.707 469
6404.087 446
6404.468 415
6404.848 394
6405.228 416
6405.609 449
6405.989 457
6406.369 402
6406.750 367
6407.130 356
6407.510 438
6407.891 409
6408.271 364
6408.652 371
6409.032 414
6409.412 473
6409.793 491
6410.173 461
6410.554 498
6410.934 478
6411.315 489
6411.695 478
6412.076 479
6412.456 453
6412.837 458
6413.217 476
6413.598 463
6413.978 434
6414.359 422
6414.739 415
6415.120 474
6415.501 488
6415.881 522
6416.262 510
6416.643 504
6417.023 539
6417.404 547
6417.785 507
6418.165 493
6418.546 534
6418.927 481
6419.307 442
6419.688 425
6420.069 415
6420.450 377
6420.830 443
6421.211 442
6421.592 447
6421.973 464
6422.353 474
6422.734 527
6423.115 490
6423.496 457
6423.877 411
6424.258 459
6424.639 439
6425.019 478
6425.400 436
6425.781 444
6426.162 460
6426.543 471
6426.924 491
6427.305 517
6427.686 537
6428.067 587
6428.448 587
6428.829 538
6429.210 482
6429.591 440
6429.972 461
6430.353 452
6430.734 462
6431.115 483
6431.496 521
6431.877 566
6432.258 592
6432.640 561
6433.021 540
6433.402 516
6433.783 482
6434.164 476
6434.545 458
6434.926 501
6435.308 552
6435.689 502
6436.070 463
6436.451 439
6436.833 429
6437.214 444
6437.595 490
6437.976 486
6438.358 414
6438.739 425
6439.120 423
6439.502 397
6439.883 443
6440.264 434
6440.646 441
6441.027 415
6441.408 429
6441.790 475
6442.171 488
6442.552 471
6442.934 458
6443.315 467
6443.697 469
6444.078 463
6444.460 415
6444.841 418
6445.223 450
6445.604 453
6445.986 445
6446.367 440
6446.749 501
6447.130 498
6447.512 435
6447.893 410
6448.275 461
6448.656 459
6449.038 438
6449.420 401
6449.801 413
6450.183 395
6450.565 409
6450.946 375
6451.328 402
6451.710 405
6452.091 442
6452.473 467
6452.855 472
6453.236 433
6453.618 404
6454.000 361
6454.382 397
6454.763 412
6455.145 423
6455.527 403
6455.909 379
6456.291 393
6456.672 414
6457.054 406
6457.436 403
6457.818 367
6458.200 363
6458.582 387
6458.964 341
6459.345 385
6459.727 422
6460.109 480
6460.491 472
6460.873 447
6461.255 471
6461.637 416
6462.019 441
6462.401 490
6462.783 527
6463.165 499
6463.547 510
6463.929 484
6464.311 537
6464.693 520
6465.075 476
6465.457 462
6465.840 475
6466.222 457
6466.604 473
6466.986 478
6467.368 447
6467.750 433
6468.132 390
6468.515 363
6468.897 437
6469.279 460
6469.661 433
6470.043 418
6470.426 396
6470.808 416
6471.190 424
6471.572 455
6471.955 462
6472.337 405
6472.719 411
6473.101 428
6473.484 441
6473.866 459
6474.248 427
6474.631 375
6475.013 366
6475.396 418
6475.778 452
6476.160 466
6476.543 433
6476.925 367
6477.308 390
6477.690 415
6478.073 437
6478.455 421
6478.837 414
6479.220 385
6479.602 389
6479.985 416
6480.367 392
6480.750 323
6481.133 396
6481.515 419
6481.898 444
6482.280 373
6482.663 361
6483.045 417
6483.428 426
6483.811 465
6484.193 500
6484.576 481
6484.959 487
6485.341 454
6485.724 444
6486.107 430
6486.489 457
6486.872 423
6487.255 489
6487.638 503
6488.020 476
6488.403 444
6488.786 429
6489.169 412
6489.551 385
6489.934 408
6490.317 408
6490.700 444
6491.083 414
6491.466 442
6491.848 465
6492.231 461
6492.614 410
6492.997 436
6493.380 404
6493.763 400
6494.146 370
6494.529 431
6494.912 446
6495.295 430
6495.678 466
6496.061 416
6496.444 387
6496.827 401
6497.210 432
6497.593 494
6497.976 440
6498.359 387
6498.742 380
6499.125 399
6499.508 422
6499.891 502
6500.274 447
6500.657 440
6501.041 455
6501.424 367
6501.807 365
6502.190 380
6502.573 344
6502.956 384
6503.340 450
6503.723 420
6504.106 422
6504.489 475
6504.872 457
6505.256 415
6505.639 404
6506.022 440
6506.406 454
6506.789 445
6507.172 425
6507.556 481
6507.939 452
6508.322 418
6508.706 413
6509.089 406
6509.472 327
6509.856 343
6510.239 405
6510.623 425
6511.006 467
6511.389 476
6511.773 432
6512.156 452
6512.540 485
6512.923 487
6513.307 440
6513.690 454
6514.074 447
6514.457 455
6514.841 419
6515.224 452
6515.608 448
6515.992 439
6516.375 426
6516.759 429
6517.142 454
6517.526 460
6517.910 464
6518.293 456
6518.677 434
6519.061 449
6519.444 512
6519.828 496
6520.212 495
6520.595 435
6520.979 372
6521.363 393
6521.746 406
6522.130 399
6522.514 423
6522.898 422
6523.282 397
6523.665 385
6524.049 397
6524.433 377
6524.817 401
6525.201 392
6525.585 368
6525.968 402
6526.352 400
6526.736 396
6527.120 390
6527.504 484
6527.888 480
6528.272 416
6528.656 495
6529.040 484
6529.424 447
6529.808 404
6530.192 438
6530.576 438
6530.960 473
6531.344 472
6531.728 476
6532.112 492
6532.496 469
6532.880 430
6533.264 412
6533.648 400
6534.032 352
6534.416 385
6534.800 405
6535.185 358
6535.569 370
6535.953 370
6536.337 378
6536.721 359
6537.105 362
6537.490 388
6537.874 379
6538.258 370
6538.642 442
6539.027 445
6539.411 450
6539.795 443
6540.179 472
6540.564 440
6540.948 411
6541.332 385
6541.717 378
6542.101 412
6542.485 465
6542.870 390
6543.254 376
6543.638 385
6544.023 403
6544.407 416
6544.792 411
6545.176 432
6545.561 423
6545.945 432
6546.329 439
6546.714 479
6547.098 492
6547.483 412
6547.867 387
6548.252 428
6548.637 448
6549.021 462
6549.406 492
6549.790 462
6550.175 455
6550.559 457
6550.944 501
6551.329 552
6551.713 451
6552.098 426
6552.482 454
6552.867 464
6553.252 460
6553.636 488
6554.021 490
6554.406 464
6554.791 440
6555.175 464
6555.560 501
6555.945 543
6556.330 605
6556.714 550
6557.099 476
6557.484 475
6557.869 440
6558.254 381
6558.638 435
6559.023 430
6559.408 418
6559.793 423
6560.178 419
6560.563 406
6560.948 419
6561.332 433
6561.717 401
6562.102 432
6562.487 463
6562.872 398
6563.257 334
6563.642 391
6564.027 455
6564.412 506
6564.797 502
6565.182 459
6565.567 440
6565.952 427
6566.337 477
6566.722 415
6567.107 465
6567.492 495
6567.878 455
6568.263 410
6568.648 403
6569.033 438
6569.418 436
6569.803 432
6570.188 424
6570.574 351
6570.959 388
6571.344 449
6571.729 462
6572.114 407
6572.500 422
6572.885 426
6573.270 396
6573.655 457
6574.041 486
6574.426 492
6574.811 427
6575.197 398
6575.582 426
6575.967 428
6576.353 392
6576.738 372
6577.123 369
6577.509 371
6577.894 424
6578.279 398
6578.665 364
6579.050 362
6579.436 361
6579.821 358
6580.207 394
6580.592 412
6580.978 400
6581.363 346
6581.749 394
6582.134 389
6582.520 412
6582.905 416
6583.291 427
6583.676 400
6584.062 403
6584.447 375
6584.833 395
6585.219 418
6585.604 430
6585.990 432
6586.376 442
6586.761 464
6587.147 456
6587.533 400
6587.918 424
6588.304 387
6588.690 377
6589.075 369
6589.461 387
6589.847 429
6590.233 401
6590.618 376
6591.004 357
6591.390 312
6591.776 345
6592.161 360
6592.547 393
6592.933 413
6593.319 409
6593.705 444
6594.091 458
6594.477 420
6594.862 379
6595.248 416
6595.634 455
6596.020 465
6596.406 451
6596.792 445
6597.178 390
6597.564 349
6597.950 348
6598.336 430
6598.722 424
6599.108 434
6599.494 471
6599.880 476
6600.266 467
6600.652 430
6601.038 429
6601.424 447
6601.810 461
6602.196 484
6602.583 480
6602.969 439
6603.355 441
6603.741 464
6604.127 491
6604.513 509
6604.899 471
6605.286 426
6605.672 387
6606.058 360
6606.444 382
6606.831 428
6607.217 398
6607.603 387
6607.989 387
6608.376 389
6608.762 430
6609.148 445
6609.535 416
6609.921 438
6610.307 478
6610.694 457
6611.080 429
6611.466 419
6611.853 364
6612.239 364
6612.625 412
6613.012 436
6613.398 445
6613.785 471
6614.171 388
6614.558 356
6614.944 337
6615.331 351
6615.717 359
6616.104 370
6616.490 371
6616.877 320
6617.263 373
6617.650 292
6618.036 336
6618.423 386
6618.810 372
6619.196 376
6619.583 369
6619.969 347
6620.356 395
6620.743 385
6621.129 415
6621.516 448
6621.903 428
6622.289 455
6622.676 350
6623.063 366
6623.449 365
6623.836 395
6624.223 435
6624.610 419
6624.996 380
6625.383 395
6625.770 434
6626.157 409
6626.544 443
6626.930 463
6627.317 443
6627.704 416
6628.091 416
6628.478 444
6628.865 429
6629.252 410
6629.639 417
6630.026 492
6630.412 438
6630.799 415
6631.186 449
6631.573 453
6631.960 406
6632.347 392
6632.734 382
6633.121 398
6633.508 378
6633.895 404
6634.282 420
6634.669 440
6635.056 461
6635.444 446
6635.831 439
6636.218 457
6636.605 456
6636.992 414
6637.379 424
6637.766 411
6638.153 432
6638.540 404
6638.928 402
6639.315 372
6639.702 407
6640.089 480
6640.476 499
6640.864 516
6641.251 496
6641.638 454
6642.025 441
6642.413 453
6642.800 443
6643.187 437
6643.575 435
6643.962 471
6644.349 454
6644.737 435
6645.124 432
6645.511 419
6645.899 415
6646.286 366
6646.674 414
6647.061 432
6647.448 446
6647.836 392
6648.223 376
6648.611 355
6648.998 380
6649.386 399
6649.773 405
6650.161 369
6650.548 287
6650.936 293
6651.323 349
6651.711 384
6652.098 394
6652.486 399
6652.873 378
6653.261 348
6653.649 378
6654.036 378
6654.424 366
6654.812 320
6655.199 314
6655.587 328
6655.975 342
6656.362 380
6656.750 420
6657.138 408
6657.525 388
6657.913 428
6658.301 424
6658.689 399
6659.076 392
6659.464 364
6659.852 385
6660.240 359
6660.627 334
6661.015 349
6661.403 396
6661.791 393
6662.179 335
6662.567 415
6662.955 445
6663.342 451
6663.730 457
6664.118 414
6664.506 416
6664.894 427
6665.282 401
6665.670 400
6666.058 412
6666.446 413
6666.834 373
6667.222 370
6667.610 363
6667.998 346
6668.386 362
6668.774 343
6669.162 364
6669.550 433
6669.938 462
6670.326 471
6670.714 465
6671.103 368
6671.491 359
6671.879 391
6672.267 377
6672.655 393
6673.043 327
6673.431 332
6673.820 391
6674.208 413
6674.596 435
6674.984 438
6675.373 405
6675.761 440
6676.149 415
6676.537 343
6676.926 340
6677.314 412
6677.702 422
6678.090 366
6678.479 367
6678.867 384
6679.256 374
6679.644 345
6680.032 342
6680.421 349
6680.809 367
6681.197 379
6681.586 423
6681.974 460
6682.363 412
6682.751 445
6683.140 373
6683.528 375
6683.917 358
6684.305 340
6684.694 378
6685.082 422
6685.471 401
6685.859 422
6686.248 445
6686.636 387
6687.025 373
6687.413 331
6687.802 341
6688.191 315
6688.579 342
6688.968 347
6689.357 349
6689.745 396
6690.134 425
6690.523 437
6690.911 446
6691.300 422
6691.689 418
6692.077 413
6692.466 357
6692.855 366
6693.244 333
6693.632 346
6694.021 365
6694.410 350
6694.799 365
6695.188 429
6695.576 456
6695.965 449
6696.354 449
6696.743 441
6697.132 441
6697.521 439
6697.910 420
6698.298 401
6698.687 394
6699.076 387
6699.465 388
6699.854 366
6700.243 377
6700.632 349
6701.021 296
6701.410 287
6701.799 291
6702.188 329
6702.577 366
6702.966 349
6703.355 346
6703.744 294
6704.133 358
6704.522 394
6704.912 382
6705.301 409
6705.690 356
6706.079 377
6706.468 456
6706.857 455
6707.246 442
6707.635 415
6708.025 405
6708.414 398
6708.803 381
6709.192 408
6709.582 431
6709.971 445
6710.360 413
6710.749 400
6711.139 386
6711.528 363
6711.917 378
6712.306 428
6712.696 429
6713.085 377
6713.474 332
6713.864 323
6714.253 378
6714.643 363
6715.032 349
6715.421 404
6715.811 394
6716.200 351
6716.590 360
6716.979 359
6717.368 303
6717.758 319
6718.147 342
6718.537 329
6718.926 358
6719.316 378
6719.705 358
6720.095 323
6720.485 297
6720.874 287
6721.264 333
6721.653 334
6722.043 321
6722.432 403
6722.822 448
6723.212 438
6723.601 392
6723.991 385
6724.381 372
6724.770 385
6725.160 400
6725.550 367
6725.939 397
6726.329 380
6726.719 397
6727.109 383
6727.498 331
6727.888 326
6728.278 328
6728.668 327
6729.057 303
6729.447 322
6729.837 303
6730.227 339
6730.617 314
6731.007 314
6731.396 282
6731.786 302
6732.176 362
6732.566 374
6732.956 315
6733.346 346
6733.736 413
6734.126 438
6734.516 450
6734.906 401
6735.296 385
6735.686 384
6736.076 390
6736.466 378
6736.856 363
6737.246 317
6737.636 315
6738.026 364
6738.416 356
6738.806 316
6739.196 348
6739.586 395
6739.976 407
6740.366 432
6740.756 436
6741.147 405
6741.537 416
6741.927 396
6742.317 404
6742.707 380
6743.098 379
6743.488 323
6743.878 326
6744.268 348
6744.658 381
6745.049 357
6745.439 407
6745.829 418
6746.220 364
6746.610 378
6747.000 366
6747.390 347
6747.781 329
6748.171 383
6748.562 421
6748.952 358
6749.342 351
6749.733 396
6750.123 389
6750.513 362
6750.904 416
6751.294 347
6751.685 327
6752.075 370
6752.466 390
6752.856 347
6753.247 451
6753.637 409
6754.028 388
6754.418 307
6754.809 368
6755.199 412
6755.590 406
6755.980 398
6756.371 340
6756.762 315
6757.152 338
6757.543 364
6757.934 399
6758.324 389
6758.715 433
6759.105 432
6759.496 405
6759.887 379
6760.278 393
6760.668 408
6761.059 439
6761.450 425
6761.840 372
6762.231 364
6762.622 387
6763.013 403
6763.404 412
6763.794 402
6764.185 384
6764.576 408
6764.967 424
6765.358 417
6765.748 444
6766.139 350
6766.530 343
6766.921 383
6767.312 347
6767.703 365
6768.094 323
6768.485 342
6768.876 385
6769.267 371
6769.658 347
6770.049 361
6770.440 353
6770.831 387
6771.222 357
6771.613 351
6772.004 387
6772.395 404
6772.786 356
6773.177 420
6773.568 430
6773.959 478
6774.350 496
6774.741 485
6775.132 483
6775.524 428
6775.915 353
6776.306 370
6776.697 378
6777.088 441
6777.479 445
6777.871 420
6778.262 407
6778.653 421
6779.044 395
6779.436 365
6779.827 397
6780.218 384
6780.609 361
6781.001 361
6781.392 397
6781.783 413
6782.175 386
6782.566 349
6782.957 350
6783.349 355
6783.740 324
6784.131 312
6784.523 329
6784.914 332
6785.306 363
6785.697 355
6786.089 380
6786.480 389
6786.871 356
6787.263 331
6787.654 302
6788.046 297
6788.437 381
6788.829 329
6789.220 348
6789.612 349
6790.004 391
6790.395 430
6790.787 440
6791.178 428
6791.570 421
6791.962 386
6792.353 339
6792.745 343
6793.136 412
6793.528 389
6793.920 343
6794.311 307
6794.703 338
6795.095 346
6795.487 330
6795.878 352
6796.270 376
6796.662 410
6797.053 371
6797.445 374
6797.837 419
6798.229 418
6798.621 396
6799.012 339
6799.404 407
6799.796 370
6800.188 331
6800.580 338
6800.972 321
6801.364 298
6801.755 326
6802.147 308
6802.539 324
6802.931 327
6803.323 342
6803.715 409
6804.107 410
6804.499 362
6804.891 387
6805.283 387
6805.675 312
6806.067 271
6806.459 346
6806.851 311
6807.243 299
6807.635 314
6808.027 311
6808.419 307
6808.812 295
6809.204 273
6809.596 265
6809.988 258
6810.380 267
6810.772 280
6811.164 309
6811.557 336
6811.949 395
6812.341 394
6812.733 462
6813.125 423
6813.518 393
6813.910 309
6814.302 323
6814.694 296
6815.087 286
6815.479 283
6815.871 286
6816.264 361
6816.656 360
6817.048 326
6817.441 299
6817.833 288
6818.225 350
6818.618 270
6819.010 276
6819.402 349
6819.795 355
6820.187 333
6820.580 309
6820.972 369
6821.365 328
6821.757 314
6822.150 326
6822.542 297
6822.935 288
6823.327 327
6823.720 334
6824.112 350
6824.505 342
6824.897 335
6825.290 327
6825.682 287
6826.075 279
6826.468 280
6826.860 261
6827.253 292
6827.645 346
6828.038 349
6828.431 339
6828.823 330
6829.216 342
6829.609 364
6830.002 379
6830.394 384
6830.787 346
6831.180 352
6831.572 351
6831.965 348
6832.358 338
6832.751 362
6833.144 343
6833.536 341
6833.929 354
6834.322 323
6834.715 314
6835.108 343
6835.501 360
6835.893 290
6836.286 277
6836.679 306
6837.072 357
6837.465 383
6837.858 366
6838.251 346
6838.644 354
6839.037 367
6839.430 411
6839.823 349
6840.216 376
6840.609 345
6841.002 374
6841.395 341
6841.788 315
6842.181 349
6842.574 373
6842.967 359
6843.360 307
6843.753 291
6844.147 358
6844.540 326
6844.933 278
6845.326 344
6845.719 365
6846.112 377
6846.505 370
6846.899 362
6847.292 363
6847.685 341
6848.078 322
6848.472 308
6848.865 338
6849.258 368
6849.651 376
6850.045 363
6850.438 365
6850.831 394
6851.224 378
6851.618 351
6852.011 363
6852.405 398
6852.798 332
6853.191 356
6853.585 387
6853.978 410
6854.371 401
6854.765 344
6855.158 344
6855.552 338
6855.945 320
6856.339 358
6856.732 343
6857.126 312
6857.519 331
6857.913 355
6858.306 368
6858.700 366
6859.093 358
6859.487 432
6859.880 429
6860.274 398
6860.667 416
6861.061 460
6861.455 421
6861.848 450
6862.242 424
6862.636 346
6863.029 360
6863.423 337
6863.817 385
6864.210 360
6864.604 341
6864.998 357
6865.391 343
6865.785 339
6866.179 332
6866.573 347
6866.966 345
6867.360 336
6867.754 312
6868.148 349
6868.542 347
6868.935 342
6869.329 353
6869.723 340
6870.117 351
6870.511 330
6870.905 340
6871.299 364
6871.693 340
6872.086 362
6872.480 354
6872.874 342
6873.268 331
6873.662 314
6874.056 306
6874.450 286
6874.844 327
6875.238 345
6875.632 324
6876.026 328
6876.420 323
6876.814 343
6877.208 323
6877.602 316
6877.997 368
6878.391 358
6878.785 337
6879.179 313
6879.573 330
6879.967 341
6880.361 325
6880.755 359
6881.150 368
6881.544 384
6881.938 421
6882.332 435
6882.726 438
6883.121 463
6883.515 401
6883.909 364
6884.303 352
6884.698 339
6885.092 359
6885.486 336
6885.881 334
6886.275 361
6886.669 349
6887.064 305
6887.458 318
6887.852 316
6888.247 318
6888.641 326
6889.035 319
6889.430 358
6889.824 342
6890.219 378
6890.613 394
6891.008 368
6891.402 404
6891.797 353
6892.191 346
6892.586 352
6892.980 378
6893.375 413
6893.769 386
6894.164 365
6894.558 388
6894.953 407
6895.347 359
6895.742 335
6896.137 320
6896.531 371
6896.926 347
6897.320 361
6897.715 335
6898.110 336
6898.504 368
6898.899 325
6899.294 323
6899.689 317
6900.083 294
6900.478 284
6900.873 231
6901.267 261
6901.662 310
6902.057 293
6902.452 296
6902.847 304
6903.241 304
6903.636 299
6904.031 294
6904.426 301
6904.821 253
6905.216 276
6905.610 287
6906.005 301
6906.400 316
6906.795 304
6907.190 286
6907.585 343
6907.980 359
6908.375 381
6908.770 372
6909.165 358
6909.560 353
6909.955 367
6910.350 353
6910.745 359
6911.140 358
6911.535 342
6911.930 343
6912.325 312
6912.720 321
6913.115 327
6913.510 350
6913.905 379
6914.301 347
6914.696 349
6915.091 341
6915.486 368
6915.881 387
6916.276 328
6916.672 327
6917.067 288
6917.462 293
6917.857 329
6918.252 362
6918.648 344
6919.043 373
6919.438 383
6919.833 326
6920.229 351
6920.624 387
6921.019 333
6921.415 327
6921.810 353
6922.205 369
6922.601 334
6922.996 316
6923.392 334
6923.787 322
6924.182 320
6924.578 281
6924.973 318
6925.369 318
6925.764 283
6926.160 297
6926.555 286
6926.950 263
6927.346 276
6927.741 305
6928.137 289
6928.533 276
6928.928 279
6929.324 320
6929.719 340
6930.115 351
6930.510 340
6930.906 341
6931.302 357
6931.697 317
6932.093 270
6932.488 274
6932.884 321
6933.280 325
6933.675 308
6934.071 293
6934.467 286
6934.863 336
6935.258 320
6935.654 349
6936.050 344
6936.446 386
6936.841 360
6937.237 311
6937.633 297
6938.029 349
6938.424 338
6938.820 275
6939.216 282
6939.612 293
6940.008 360
6940.404 367
6940.800 349
6941.195 362
6941.591 396
6941.987 355
6942.383 400
6942.779 365
6943.175 370
6943.571 355
6943.967 347
6944.363 382
6944.759 347
6945.155 336
6945.551 318
6945.947 299
6946.343 357
6946.739 348
6947.135 335
6947.531 338
6947.927 351
6948.323 300
6948.720 349
6949.116 342
6949.512 311
6949.908 293
6950.304 283
6950.700 303
6951.096 321
6951.493 331
6951.889 347
6952.285 338
6952.681 343
6953.077 368
6953.474 375
6953.870 394
6954.266 366
6954.662 303
6955.059 281
6955.455 356
6955.851 334
6956.248 380
6956.644 350
6957.040 339
6957.437 318
6957.833 314
6958.229 313
6958.626 286
6959.022 358
6959.419 349
6959.815 358
6960.211 402
6960.608 360
6961.004 342
6961.401 369
6961.797 351
6962.194 343
6962.590 376
6962.987 365
6963.383 423
6963.780 403
6964.176 399
6964.573 396
6964.970 344
6965.366 308
6965.763 319
6966.159 310
6966.556 302
6966.953 309
6967.349 315
6967.746 288
6968.143 245
6968.539 268
6968.936 305
6969.333 331
6969.729 338
6970.126 292
6970.523 311
6970.919 334
6971.316 331
6971.713 320
6972.110 344
6972.507 400
6972.903 393
6973.300 376
6973.697 331
6974.094 365
6974.491 407
6974.887 392
6975.284 389
6975.681 378
6976.078 388
6976.475 351
6976.872 351
6977.269 364
6977.666 336
6978.063 311
6978.460 367
6978.857 332
6979.254 323
6979.651 342
6980.048 322
6980.445 321
6980.842 289
6981.239 283
6981.636 258
6982.033 292
6982.430 261
6982.827 263
6983.224 277
6983.621 316
6984.018 334
6984.415 335
6984.812 321
6985.210 276
6985.607 299
6986.004 260
6986.401 278
6986.798 304
6987.195 302
6987.593 330
6987.990 338
6988.387 361
6988.784 396
6989.182 390
6989.579 358
6989.976 265
6990.373 281
6990.771 256
6991.168 257
6991.565 302
6991.963 333
6992.360 329
6992.757 316
6993.155 287
6993.552 259
6993.950 295
6994.347 328
6994.744 338
6995.142 342
6995.539 315
6995.937 265
6996.334 275
6996.732 288
6997.129 328
6997.527 310
6997.924 398
6998.322 341
6998.719 323
6999.117 318
6999.514 363
6999.912 327
7000.309 307
7000.707 305
7001.105 295
7001.502 290
7001.900 300
7002.297 290
7002.695 285
7003.093 356
7003.490 417
7003.888 371
7004.286 370
7004.683 349
7005.081 319
7005.479 299
7005.877 351
7006.274 310
7006.672 293
7007.070 285
7007.468 320
7007.865 324
7008.263 311
7008.661 343
7009.059 317
7009.457 330
7009.855 325
7010.252 309
7010.650 259
7011.048 282
7011.446 284
7011.844 260
7012.242 295
7012.640 292
7013.038 339
7013.436 301
7013.834 308
7014.232 348
7014.630 358
7015.028 358
7015.426 346
7015.824 373
7016.222 396
7016.620 365
7017.018 329
7017.416 288
7017.814 290
7018.212 274
7018.610 276
7019.008 333
7019.406 386
7019.804 342
7020.202 345
7020.601 318
7020.999 288
7021.397 289
7021.795 256
7022.193 278
7022.591 261
7022.990 256
7023.388 221
7023.786 279
7024.184 323
7024.583 302
7024.981 297
7025.379 265
7025.778 233
7026.176 271
7026.574 312
7026.972 312
7027.371 327
7027.769 286
7028.168 241
7028.566 243
7028.964 257
7029.363 318
7029.761 280
7030.160 277
7030.558 290
7030.956 288
7031.355 328
7031.753 355
7032.152 321
7032.550 357
7032.949 327
7033.347 362
7033.746 359
7034.144 351
7034.543 327
7034.941 281
7035.340 286
7035.739 331
7036.137 296
7036.536 330
7036.934 317
7037.333 299
7037.732 340
7038.130 308
7038.529 326
7038.928 350
7039.326 298
7039.725 342
7040.124 374
7040.522 348
7040.921 347
7041.320 324
7041.719 295
7042.117 304
7042.516 298
7042.915 303
7043.314 305
7043.713 316
7044.111 344
7044.510 323
7044.909 344
7045.308 331
7045.707 332
7046.106 337
7046.504 340
7046.903 338
7047.302 312
7047.701 286
7048.100 273
7048.499 287
7048.898 264
7049.297 281
7049.696 294
7050.095 334
7050.494 349
7050.893 303
7051.292 308
7051.691 310
7052.090 312
7052.489 326
7052.888 312
7053.287 317
7053.686 294
7054.085 282
7054.484 285
7054.884 275
7055.283 238
7055.682 271
7056.081 251
7056.480 273
7056.879 257
7057.279 283
7057.678 297
7058.077 310
7058.476 307
7058.875 313
7059.275 327
7059.674 315
7060.073 309
7060.472 343
7060.872 361
7061.271 291
7061.670 308
7062.070 322
7062.469 320
7062.868 358
7063.268 398
7063.667 353
7064.066 334
7064.466 342
7064.865 315
7065.265 325
7065.664 332
7066.064 320
7066.463 350
7066.862 331
7067.262 334
7067.661 340
7068.061 318
7068.460 363
7068.860 350
7069.259 341
7069.659 307
7070.059 286
7070.458 332
7070.858 274
7071.257 264
7071.657 250
7072.056 273
7072.456 293
7072.856 265
7073.255 263
7073.655 268
7074.055 272
7074.454 247
7074.854 249
7075.254 292
7075.653 311
7076.053 262
7076.453 240
7076.853 254
7077.252 288
7077.652 298
7078.052 302
7078.452 276
7078.851 267
7079.251 248
7079.651 261
7080.051 273
7080.451 241
7080.851 270
7081.250 359
7081.650 329
7082.050 362
7082.450 388
7082.850 340
7083.250 343
7083.650 328
7084.050 305
7084.450 266
7084.850 286
7085.250 263
7085.650 248
7086.050 293
7086.450 294
7086.850 283
7087.250 268
7087.650 259
7088.050 297
7088.450 331
7088.850 353
7089.250 342
7089.650 329
7090.050 295
7090.451 261
7090.851 258
7091.251 277
7091.651 270
7092.051 295
7092.451 311
7092.851 310
7093.252 305
7093.652 315
7094.052 326
7094.452 316
7094.853 325
7095.253 337
7095.653 307
7096.053 298
7096.454 305
7096.854 312
7097.254 288
7097.655 288
7098.055 259
7098.455 275
7098.856 309
7099.256 354
7099.656 357
7100.057 310
7100.457 305
7100.858 257
7101.258 246
7101.659 278
7102.059 330
7102.459 352
7102.860 382
7103.260 353
7103.661 322
7104.061 287
7104.462 332
7104.863 337
7105.263 292
7105.664 297
7106.064 276
7106.465 285
7106.865 347
7107.266 389
7107.667 368
7108.067 298
7108.468 243
7108.868 267
7109.269 305
7109.670 279
7110.070 268
7110.471 298
7110.872 335
7111.273 315
7111.673 333
7112.074 345
7112.475 385
7112.876 333
7113.276 306
7113.677 270
7114.078 266
7114.479 300
7114.879 384
7115.280 354
7115.681 319
7116.082 257
7116.483 311
7116.884 353
7117.285 331
7117.685 303
7118.086 295
7118.487 289
7118.888 305
7119.289 269
7119.690 270
7120.091 269
7120.492 245
7120.893 273
7121.294 296
7121.695 299
7122.096 325
7122.497 258
7122.898 264
7123.299 300
7123.700 307
7124.101 292
7124.502 317
7124.903 335
7125.305 328
7125.706 362
7126.107 350
7126.508 352
7126.909 347
7127.310 315
7127.711 332
7128.113 309
7128.514 309
7128.915 310
7129.316 322
7129.717 282
7130.119 299
7130.520 298
7130.921 332
7131.323 354
7131.724 292
7132.125 276
7132.526 338
7132.928 288
7133.329 270
7133.730 321
7134.132 378
7134.533 339
7134.935 304
7135.336 289
7135.737 236
7136.139 228
7136.540 275
7136.942 277
7137.343 305
7137.744 325
7138.146 288
7138.547 237
7138.949 241
7139.350 238
7139.752 240
7140.153 277
7140.555 285
7140.957 289
7141.358 273
7141.760 246
7142.161 228
7142.563 314
7142.964 365
7143.366 359
7143.768 398
7144.169 419
7144.571 392
7144.973 400
7145.374 377
7145.776 360
7146.178 332
7146.579 326
7146.981 315
7147.383 340
7147.785 335
7148.186 357
7148.588 331
7148.990 315
7149.392 292
7149.793 275
7150.195 274
7150.597 337
7150.999 302
7151.401 300
7151.803 289
7152.204 262
7152.606 234
7153.008 216
7153.410 244
7153.812 241
7154.214 260
7154.616 261
7155.018 249
7155.420 244
7155.822 290
7156.224 299
7156.626 255
7157.028 317
7157.430 295
7157.832 278
7158.234 302
7158.636 324
7159.038 291
7159.440 273
7159.842 270
7160.244 256
7160.646 245
7161.048 225
7161.450 292
7161.853 269
7162.255 290
7162.657 310
7163.059 316
7163.461 278
7163.863 293
7164.266 287
7164.668 311
7165.070 300
7165.472 285
7165.875 279
7166.277 326
7166.679 315
7167.081 305
7167.484 344
7167.886 340
7168.288 348
7168.691 374
7169.093 337
7169.495 345
7169.898 305
7170.300 294
7170.702 276
7171.105 242
7171.507 241
7171.910 263
7172.312 259
7172.714 247
7173.117 227
7173.519 311
7173.922 277
7174.324 260
7174.727 280
7175.129 306
7175.532 319
7175.934 302
7176.337 310
7176.739 328
7177.142 304
7177.545 324
7177.947 326
7178.350 307
7178.752 297
7179.155 291
7179.558 284
7179.960 290
7180.363 273
7180.766 242
7181.168 244
7181.571 342
7181.974 281
7182.376 264
7182.779 278
7183.182 286
7183.585 280
7183.987 295
7184.390 294
7184.793 299
7185.196 307
7185.598 301
7186.001 322
7186.404 276
7186.807 281
7187.210 288
7187.613 291
7188.016 316
7188.418 284
7188.821 292
7189.224 327
7189.627 330
7190.030 312
7190.433 314
7190.836 299
7191.239 339
7191.642 294
7192.045 260
7192.448 212
7192.851 222
7193.254 225
7193.657 224
7194.060 229
7194.463 273
7194.866 299
7195.269 325
7195.672 322
7196.075 280
7196.478 288
7196.881 276
7197.285 270
7197.688 221
7198.091 234
7198.494 275
7198.897 339
7199.300 386
7199.704 352
7200.107 318
7200.510 345
7200.913 287
7201.317 285
7201.720 295
7202.123 305
7202.526 261
7202.930 243
7203.333 279
7203.736 311
7204.140 309
7204.543 318
7204.946 301
7205.350 283
7205.753 319
7206.156 367
7206.560 337
7206.963 353
7207.366 302
7207.770 270
7208.173 320
7208.577 306
7208.980 279
7209.384 304
7209.787 321
7210.191 320
7210.594 297
7210.998 283
7211.401 256
7211.805 262
7212.208 276
7212.612 235
7213.015 293
7213.419 321
7213.823 348
7214.226 334
7214.630 287
7215.033 281
7215.437 246
7215.841 284
7216.244 285
7216.648 265
7217.052 270
7217.455 290
7217.859 290
7218.263 282
7218.667 264
7219.070 308
7219.474 323
7219.878 333
7220.282 305
7220.685 323
7221.089 342
7221.493 326
7221.897 311
7222.301 254
7222.704 242
7223.108 263
7223.512 279
7223.916 320
7224.320 318
7224.724 313
7225.128 301
7225.532 313
7225.936 288
7226.339 247
7226.743 234
7227.147 301
7227.551 308
7227.955 254
7228.359 276
7228.763 244
7229.167 245
7229.571 313
7229.975 282
7230.380 250
7230.784 248
7231.188 260
7231.592 279
7231.996 309
7232.400 306
7232.804 275
7233.208 304
7233.612 301
7234.017 248
7234.421 255
7234.825 267
7235.229 247
7235.633 253
7236.037 285
7236.442 278
7236.846 293
7237.250 327
7237.654 299
7238.059 283
7238.463 309
7238.867 383
7239.272 372
7239.676 292
7240.080 266
7240.485 289
7240.889 275
7241.293 229
7241.698 242
7242.102 295
7242.506 314
7242.911 250
7243.315 249
7243.720 264
7244.124 238
7244.529 233
7244.933 238
7245.337 248
7245.742 293
7246.146 272
7246.551 259
7246.955 262
7247.360 254
7247.764 237
7248.169 240
7248.574 282
7248.978 297
7249.383 267
7249.787 281
7250.192 327
7250.597 296
7251.001 272
7251.406 216
7251.811 238
7252.215 282
7252.620 317
7253.025 295
7253.429 297
7253.834 292
7254.239 331
7254.643 325
7255.048 295
7255.453 292
7255.858 298
7256.262 262
7256.667 264
7257.072 252
7257.477 278
7257.882 276
7258.286 284
7258.691 293
7259.096 330
7259.501 290
7259.906 287
7260.311 286
7260.716 300
7261.121 335
7261.526 365
7261.930 323
7262.335 305
7262.740 279
7263.145 275
7263.550 268
7263.955 294
7264.360 350
7264.765 321
7265.170 273
7265.575 247
7265.980 259
7266.386 274
7266.791 317
7267.196 280
7267.601 248
7268.006 275
7268.411 319
7268.816 288
7269.221 295
7269.626 317
7270.032 326
7270.437 312
7270.842 287
7271.247 284
7271.652 249
7272.058 274
7272.463 275
7272.868 241
7273.273 244
7273.678 294
7274.084 275
7274.489 246
7274.894 238
7275.300 224
7275.705 246
7276.110 281
7276.516 241
7276.921 261
7277.326 283
7277.732 265
7278.137 232
7278.543 224
7278.948 209
7279.353 201
7279.759 215
7280.164 213
7280.570 275
7280.975 265
7281.381 300
7281.786 285
7282.192 243
7282.597 272
7283.003 290
7283.408 322
7283.814 340
7284.219 320
7284.625 294
7285.030 311
7285.436 319
7285.842 296
7286.247 296
7286.653 301
7287.058 346
7287.464 306
7287.870 292
7288.275 246
7288.681 287
7289.087 263
7289.493 254
7289.898 266
7290.304 219
7290.710 238
7291.115 259
7291.521 278
7291.927 288
7292.333 318
7292.739 370
7293.144 332
7293.550 284
7293.956 279
7294.362 248
7294.768 281
7295.174 262
7295.579 269
7295.985 284
7296.391 274
7296.797 269
7297.203 245
7297.609 221
7298.015 234
7298.421 285
7298.827 309
7299.233 291
7299.639 264
7300.045 292
7300.451 321
7300.857 289
7301.263 301
7301.669 253
7302.075 216
7302.481 223
7302.887 255
7303.293 265
7303.699 270
7304.105 292
7304.511 290
7304.918 277
7305.324 278
7305.730 259
7306.136 246
7306.542 268
7306.948 258
7307.355 247
7307.761 258
7308.167 276
7308.573 306
7308.979 308
7309.386 295
7309.792 326
7310.198 317
7310.605 317
7311.011 324
7311.417 311
7311.824 300
7312.230 283
7312.636 329
7313.043 323
7313.449 298
7313.855 252
7314.262 276
7314.668 278
7315.074 277
7315.481 283
7315.887 292
7316.294 256
7316.700 257
7317.107 256
7317.513 237
7317.920 259
7318.326 265
7318.733 239
7319.139 221
7319.546 210
7319.952 242
7320.359 288
7320.765 284
7321.172 306
7321.579 296
7321.985 286
7322.392 349
7322.798 315
7323.205 283
7323.612 258
7324.018 205
7324.425 220
7324.832 246
7325.238 242
7325.645 230
7326.052 246
7326.459 215
7326.865 217
7327.272 229
7327.679 237
7328.086 243
7328.492 254
7328.899 271
7329.306 274
7329.713 255
7330.120 233
7330.527 254
7330.933 274
7331.340 248
7331.747 286
7332.154 275
7332.561 248
7332.968 273
7333.375 290
7333.782 258
7334.189 275
7334.596 267
7335.003 265
7335.410 249
7335.817 297
7336.224 364
7336.631 359
7337.038 288
7337.445 293
7337.852 254
7338.259 278
7338.666 282
7339.073 222
7339.480 215
7339.887 248
7340.294 296
7340.701 291
7341.108 251
7341.516 246
7341.923 217
7342.330 242
7342.737 290
7343.144 302
7343.551 305
7343.959 323
7344.366 279
7344.773 292
7345.180 261
7345.588 238
7345.995 212
7346.402 249
7346.810 300
7347.217 291
7347.624 298
7348.031 264
7348.439 286
7348.846 254
7349.254 252
7349.661 220
7350.068 220
7350.476 202
7350.883 217
7351.290 258
7351.698 284
7352.105 268
7352.513 277
7352.920 280
7353.328 325
7353.735 314
7354.143 271
7354.550 273
7354.958 250
7355.365 254
7355.773 271
7356.180 251
7356.588 280
7356.996 340
7357.403 296
7357.811 251
7358.218 251
7358.626 263
7359.034 247
7359.441 281
7359.849 288
7360.257 303
7360.664 285
7361.072 291
7361.480 270
7361.887 277
7362.295 268
7362.703 262
7363.111 288
7363.518 283
7363.926 277
7364.334 270
7364.742 268
7365.149 264
7365.557 259
7365.965 234
7366.373 240
7366.781 211
7367.189 221
7367.596 275
7368.004 319
7368.412 328
7368.820 343
7369.228 319
7369.636 296
7370.044 302
7370.452 296
7370.860 264
7371.268 237
7371.676 236
7372.084 249
7372.492 255
7372.900 295
7373.308 297
7373.716 313
7374.124 378
7374.532 351
7374.940 299
7375.348 304
7375.756 295
7376.164 280
7376.572 255
7376.981 230
7377.389 266
7377.797 270
7378.205 293
7378.613 310
7379.021 284
7379.430 248
7379.838 242
7380.246 279
7380.654 272
7381.063 232
7381.471 244
7381.879 284
7382.287 291
7382.696 276
7383.104 267
7383.512 279
7383.921 283
7384.329 239
7384.737 277
7385.146 274
7385.554 265
7385.962 262
7386.371 247
7386.779 207
7387.188 216
7387.596 235
7388.004 284
7388.413 287
7388.821 284
7389.230 291
7389.638 279
7390.047 279
7390.455 305
7390.864 317
7391.272 293
7391.681 287
7392.089 275
7392.498 256
7392.906 226
7393.315 249
7393.724 222
7394.132 224
7394.541 206
7394.949 244
7395.358 279
7395.767 283
7396.175 257
7396.584 229
7396.993 260
7397.401 275
7397.810 275
7398.219 281
7398.628 235
7399.036 257
7399.445 264
7399.854 254
7400.263 275
7400.671 268
7401.080 269
7401.489 302
7401.898 275
7402.307 261
7402.716 277
7403.124 328
7403.533 275
7403.942 292
7404.351 342
7404.760 317
7405.169 327
7405.578 289
7405.987 282
7406.396 237
7406.805 233
7407.214 294
7407.622 317
7408.031 279
7408.440 307
7408.849 284
7409.259 279
7409.668 311
7410.077 274
7410.486 316
7410.895 295
7411.304 268
7411.713 284
7412.122 301
7412.531 304
7412.940 277
7413.349 290
7413.758 266
7414.168 275
7414.577 271
7414.986 256
7415.395 219
7415.804 213
7416.214 212
7416.623 221
7417.032 220
7417.441 210
7417.851 187
7418.260 190
7418.669 227
7419.078 239
7419.488 267
7419.897 275
7420.306 264
7420.716 253
7421.125 282
7421.534 322
7421.944 313
7422.353 283
7422.763 272
7423.172 292
7423.581 302
7423.991 269
7424.400 259
7424.810 268
7425.219 267
7425.629 232
7426.038 210
7426.448 284
7426.857 260
7427.267 274
7427.676 313
7428.086 267
7428.495 270
7428.905 259
7429.314 266
7429.724 202
7430.134 218
7430.543 198
7430.953 180
7431.362 160
7431.772 182
7432.182 224
7432.591 232
7433.001 255
7433.411 278
7433.820 330
7434.230 291
7434.640 280
7435.050 270
7435.459 250
7435.869 244
7436.279 264
7436.689 232
7437.098 271
7437.508 328
7437.918 288
7438.328 234
7438.738 201
7439.148 220
7439.557 239
7439.967 237
7440.377 263
7440.787 249
7441.197 269
7441.607 265
7442.017 285
7442.427 244
7442.837 222
7443.247 227
7443.657 219
7444.067 217
7444.477 196
7444.887 173
7445.297 219
7445.707 260
7446.117 282
7446.527 263
7446.937 241
7447.347 220
7447.757 231
7448.167 264
7448.577 253
7448.987 236
7449.397 280
7449.808 249
7450.218 225
7450.628 248
7451.038 218
7451.448 209
7451.858 246
7452.269 268
7452.679 267
7453.089 278
7453.499 293
7453.910 226
7454.320 191
7454.730 205
7455.140 234
7455.551 248
7455.961 244
7456.371 283
7456.782 273
7457.192 257
7457.602 249
7458.013 271
7458.423 251
7458.833 263
7459.244 301
7459.654 293
7460.065 237
7460.475 258
7460.886 207
7461.296 181
7461.706 238
7462.117 224
7462.527 222
7462.938 255
7463.348 294
7463.759 347
7464.169 356
7464.580 303
7464.991 256
7465.401 285
7465.812 240
7466.222 210
7466.633 221
7467.044 275
7467.454 274
7467.865 303
7468.275 292
7468.686 228
7469.097 210
7469.507 226
7469.918 216
7470.329 223
7470.740 254
7471.150 256
7471.561 239
7471.972 247
7472.383 262
7472.793 232
7473.204 227
7473.615 215
7474.026 239
7474.437 274
7474.847 284
7475.258 271
7475.669 267
7476.080 243
7476.491 231
7476.902 274
7477.313 237
7477.723 213
7478.134 214
7478.545 228
7478.956 241
7479.367 297
7479.778 288
7480.189 271
7480.600 252
7481.011 273
7481.422 282
7481.833 251
7482.244 271
7482.655 246
7483.066 273
7483.477 295
7483.888 277
7484.299 274
7484.711 266
7485.122 275
7485.533 251
7485.944 301
7486.355 349
7486.766 338
7487.177 301
7487.589 253
7488.000 236
7488.411 179
7488.822 214
7489.233 194
7489.645 198
7490.056 194
7490.467 167
7490.878 181
7491.290 181
7491.701 214
7492.112 232
7492.524 286
7492.935 250
7493.346 216
7493.758 199
7494.169 216
7494.580 244
7494.992 256
7495.403 256
7495.815 239
7496.226 238
7496.637 256
7497.049 275
7497.460 242
7497.872 196
7498.283 208
7498.695 233
7499.106 235
7499.518 246
7499.929 258
7500.341 253
7500.752 260
7501.164 239
7501.575 204
7501.987 246
7502.399 218
7502.810 178
7503.222 184
7503.633 201
7504.045 238
7504.457 240
7504.868 208
7505.280 226
7505.692 254
7506.103 238
7506.515 262
7506.927 290
7507.338 260
7507.750 247
7508.162 293
7508.574 278
7508.985 245
7509.397 228
7509.809 189
7510.221 209
7510.633 241
7511.044 228
7511.456 273
7511.868 272
7512.280 243
7512.692 227
7513.104 258
7513.516 286
7513.927 277
7514.339 217
7514.751 233
7515.163 245
7515.575 266
7515.987 277
7516.399 268
7516.811 278
7517.223 264
7517.635 259
7518.047 232
7518.459 254
7518.871 245
7519.283 268
7519.695 256
7520.107 241
7520.519 224
7520.931 218
7521.344 168
7521.756 163
7522.168 196
7522.580 229
7522.992 241
7523.404 272
7523.816 277
7524.229 221
7524.641 217
7525.053 227
7525.465 254
7525.877 233
7526.290 219
7526.702 186
7527.114 201
7527.527 251
7527.939 187
7528.351 236
7528.763 268
7529.176 265
7529.588 211
7530.000 216
7530.413 216
7530.825 217
7531.237 236
7531.650 254
7532.062 261
7532.475 280
7532.887 292
7533.300 248
7533.712 252
7534.124 256
7534.537 241
7534.949 245
7535.362 231
7535.774 223
7536.187 217
7536.599 213
7537.012 238
7537.424 224
7537.837 198
7538.250 242
7538.662 223
7539.075 222
7539.487 243
7539.900 257
7540.313 244
7540.725 261
7541.138 232
7541.551 207
7541.963 235
7542.376 230
7542.789 207
7543.201 206
7543.614 220
7544.027 251
7544.439 249
7544.852 212
7545.265 240
7545.678 229
7546.090 214
7546.503 215
7546.916 236
7547.329 240
7547.742 206
7548.155 236
7548.567 270
7548.980 298
7549.393 284
7549.806 235
7550.219 239
7550.632 271
7551.045 233
7551.458 248
7551.871 228
7552.284 202
7552.697 209
7553.109 236
7553.522 291
7553.935 236
7554.348 212
7554.761 230
7555.175 172
7555.588 195
7556.001 234
7556.414 256
7556.827 253
7557.240 262
7557.653 289
7558.066 226
7558.479 221
7558.892 238
7559.305 258
7559.719 261
7560.132 238
7560.545 258
7560.958 275
7561.371 256
7561.785 301
7562.198 297
7562.611 254
7563.024 273
7563.437 283
7563.851 312
7564.264 251
7564.677 255
7565.091 247
7565.504 222
7565.917 198
7566.331 201
7566.744 192
7567.157 221
7567.571 212
7567.984 277
7568.397 243
7568.811 181
7569.224 175
7569.638 189
7570.051 245
7570.465 234
7570.878 219
7571.291 229
7571.705 242
7572.118 234
7572.532 221
7572.945 264
7573.359 240
7573.773 207
7574.186 196
7574.600 194
7575.013 237
7575.427 222
7575.840 228
7576.254 216
7576.668 199
7577.081 168
7577.495 139
7577.909 169
7578.322 231
7578.736 245
7579.150 252
7579.563 274
7579.977 226
7580.391 241
7580.804 208
7581.218 220
7581.632 254
7582.046 226
7582.459 196
7582.873 194
7583.287 201
7583.701 266
7584.115 284
7584.528 255
7584.942 275
7585.356 266
7585.770 249
7586.184 235
7586.598 222
7587.012 226
7587.426 218
7587.840 207
7588.253 186
7588.667 225
7589.081 230
7589.495 230
7589.909 234
7590.323 203
7590.737 220
7591.151 232
7591.565 231
7591.979 217
7592.393 230
7592.807 233
7593.222 220
7593.636 201
7594.050 238
7594.464 231
7594.878 270
7595.292 302
7595.706 275
7596.120 265
7596.534 227
7596.949 228
7597.363 231
7597.777 250
7598.191 248
7598.605 262
7599.020 272
7599.434 224
7599.848 206
7600.262 189
7600.677 169
7601.091 204
7601.505 233
7601.920 221
7602.334 212
7602.748 228
7603.163 254
7603.577 225
7603.991 206
7604.406 206
7604.820 202
7605.234 169
7605.649 197
7606.063 252
7606.478 245
7606.892 226
7607.307 190
7607.721 193
7608.135 186
7608.550 233
7608.964 218
7609.379 219
7609.793 241
7610.208 222
7610.623 215
7611.037 238
7611.452 214
7611.866 242
7612.281 235
7612.695 214
7613.110 223
7613.525 239
7613.939 248
7614.354 240
7614.769 259
7615.183 251
7615.598 283
7616.013 256
7616.427 280
7616.842 222
7617.257 243
7617.672 241
7618.086 192
7618.501 212
7618.916 227
7619.331 220
7619.745 283
7620.160 274
7620.575 260
7620.990 236
7621.405 233
7621.819 244
7622.234 284
7622.649 298
7623.064 290
7623.479 287
7623.894 316
7624.309 328
7624.724 246
7625.139 219
7625.554 243
7625.969 242
7626.384 260
7626.799 244
7627.214 238
7627.629 268
7628.044 267
7628.459 251
7628.874 227
7629.289 231
7629.704 224
7630.119 220
7630.534 230
7630.949 201
7631.364 264
7631.779 284
7632.194 258
7632.609 206
7633.025 225
7633.440 273
7633.855 219
7634.270 188
7634.685 202
7635.101 183
7635.516 173
7635.931 217
7636.346 211
7636.761 219
7637.177 217
7637.592 262
7638.007 267
7638.423 254
7638.838 237
7639.253 219
7639.669 227
7640.084 188
7640.499 182
7640.915 167
7641.330 210
7641.745 263
7642.161 239
7642.576 205
7642.992 159
7643.407 174
7643.823 210
7644.238 205
7644.653 213
7645.069 205
7645.484 207
7645.900 238
7646.315 250
7646.731 220
7647.146 246
7647.562 240
7647.978 206
7648.393 230
7648.809 260
7649.224 271
7649.640 209
7650.056 241
7650.471 276
7650.887 260
7651.302 257
7651.718 232
7652.134 270
7652.549 270
7652.965 267
7653.381 227
7653.797 203
7654.212 213
7654.628 182
7655.044 187
7655.460 184
7655.875 192
7656.291 195
7656.707 210
7657.123 220
7657.539 202
7657.954 213
7658.370 230
7658.786 192
7659.202 163
7659.618 180
7660.034 192
7660.450 219
7660.866 241
7661.281 277
7661.697 318
7662.113 289
7662.529 244
7662.945 209
7663.361 185
7663.777 188
7664.193 175
7664.609 165
7665.025 183
7665.441 173
7665.857 169
7666.273 166
7666.689 166
7667.105 205
7667.522 226
7667.938 211
7668.354 183
7668.770 234
7669.186 208
7669.602 216
7670.018 234
7670.435 242
7670.851 225
7671.267 240
7671.683 238
7672.099 244
7672.516 241
7672.932 247
7673.348 237
7673.764 199
7674.181 177
7674.597 190
7675.013 243
7675.429 245
7675.846 214
7676.262 216
7676.678 242
7677.095 265
7677.511 293
7677.927 270
7678.344 278
7678.760 280
7679.177 243
7679.593 220
7680.009 205
7680.426 186
7680.842 193
7681.259 214
7681.675 187
7682.092 224
7682.508 237
7682.925 233
7683.341 226
7683.758 225
7684.174 210
7684.591 199
7685.008 201
7685.424 221
7685.841 220
7686.257 260
7686.674 207
7687.090 200
7687.507 187
7687.924 191
7688.340 167
7688.757 201
7689.174 231
7689.590 305
7690.007 299
7690.424 274
7690.841 267
7691.257 202
7691.674 183
7692.091 206
7692.508 195
7692.924 168
7693.341 193
7693.758 182
7694.175 201
7694.592 173
7695.008 153
7695.425 178
7695.842 202
7696.259 209
7696.676 220
7697.093 221
7697.510 187
7697.927 169
7698.343 193
7698.760 183
7699.177 148
7699.594 207
7700.011 233
7700.428 288
7700.845 260
7701.262 258
7701.679 255
7702.096 229
7702.513 206
7702.930 172
7703.347 192
7703.765 223
7704.182 237
7704.599 255
7705.016 216
7705.433 204
7705.850 231
7706.267 238
7706.684 220
7707.102 240
7707.519 281
7707.936 282
7708.353 185
7708.770 216
7709.187 230
7709.605 292
7710.022 308
7710.439 299
7710.856 268
7711.274 260
7711.691 242
7712.108 215
7712.526 245
7712.943 216
7713.360 198
7713.778 219
7714.195 228
7714.612 237
7715.030 242
7715.447 254
7715.865 246
7716.282 198
7716.699 193
7717.117 197
7717.534 182
7717.952 148
7718.369 188
7718.787 206
7719.204 186
7719.622 207
7720.039 164
7720.457 176
7720.874 188
7721.292 173
7721.709 191
7722.127 184
7722.544 209
7722.962 219
7723.380 245
7723.797 234
7724.215 208
7724.632 178
7725.050 242
7725.468 229
7725.885 221
7726.303 246
7726.721 219
7727.139 198
7727.556 197
7727.974 234
7728.392 244
7728.809 221
7729.227 201
7729.645 196
7730.063 190
7730.481 214
7730.898 249
7731.316 273
7731.734 261
7732.152 227
7732.570 215
7732.988 212
7733.405 211
7733.823 165
7734.241 185
7734.659 155
7735.077 151
7735.495 155
7735.913 178
7736.331 184
7736.749 180
7737.167 205
7737.585 211
7738.003 221
7738.421 203
7738.839 213
7739.257 250
7739.675 242
7740.093 268
7740.511 242
7740.929 225
7741.347 238
7741.765 234
7742.183 226
7742.602 220
7743.020 194
7743.438 188
7743.856 186
7744.274 181
7744.692 198
7745.110 205
7745.529 175
7745.947 205
7746.365 245
7746.783 225
7747.202 245
7747.620 207
7748.038 194
7748.456 157
7748.875 164
7749.293 206
7749.711 178
7750.130 191
7750.548 201
7750.966 188
7751.385 194
7751.803 171
7752.221 213
7752.640 211
7753.058 182
7753.477 198
7753.895 210
7754.313 223
7754.732 229
7755.150 248
7755.569 228
7755.987 255
7756.406 270
7756.824 254
7757.243 240
7757.661 301
7758.080 293
7758.498 257
7758.917 193
7759.336 209
7759.754 222
7760.173 215
7760.591 225
7761.010 255
7761.429 274
7761.847 270
7762.266 224
7762.685 232
7763.103 207
7763.522 176
7763.941 182
7764.359 171
7764.778 169
7765.197 207
7765.616 207
7766.034 243
7766.453 231
7766.872 204
7767.291 217
7767.709 215
7768.128 191
7768.547 204
7768.966 222
7769.385 228
7769.804 193
7770.222 246
7770.641 227
7771.060 199
7771.479 181
7771.898 172
7772.317 207
7772.736 215
7773.155 205
7773.574 198
7773.993 177
7774.412 219
7774.831 213
7775.250 193
7775.669 190
7776.088 223
7776.507 229
7776.926 205
7777.345 166
7777.764 194
7778.183 239
7778.602 246
7779.021 260
7779.440 249
7779.860 257
7780.279 238
7780.698 196
7781.117 179
7781.536 189
7781.955 188
7782.375 218
7782.794 193
7783.213 180
7783.632 178
7784.051 216
7784.471 197
7784.890 229
7785.309 225
7785.728 223
7786.148 198
7786.567 188
7786.986 205
7787.406 212
7787.825 217
7788.244 176
7788.664 195
7789.083 209
7789.503 214
7789.922 232
7790.341 237
7790.761 198
7791.180 222
7791.600 225
7792.019 239
7792.439 244
7792.858 268
7793.278 269
7793.697 282
7794.117 220
7794.536 216
7794.956 215
7795.375 241
7795.795 256
7796.214 234
7796.634 242
7797.053 221
7797.473 199
7797.893 218
7798.312 199
7798.732 208
7799.152 215
7799.571 206
7799.991 181
7800.411 174
7800.830 163
7801.250 181
7801.670 176
7802.089 196
7802.509 181
7802.929 192
7803.349 210
7803.768 186
7804.188 229
7804.608 235
7805.028 246
7805.448 238
7805.867 234
7806.287 208
7806.707 223
7807.127 208
7807.547 187
7807.967 219
7808.387 224
7808.806 213
7809.226 239
7809.646 219
7810.066 213
7810.486 198
7810.906 167
7811.326 198
7811.746 196
7812.166 209
7812.586 185
7813.006 191
7813.426 184
7813.846 155
7814.266 149
7814.686 158
7815.106 195
7815.526 191
7815.947 216
7816.367 211
7816.787 209
7817.207 184
7817.627 201
7818.047 185
7818.467 155
7818.888 189
7819.308 216
7819.728 199
7820.148 187
7820.568 189
7820.989 187
7821.409 185
7821.829 198
7822.249 201
7822.670 203
7823.090 206
7823.510 187
7823.931 185
7824.351 216
7824.771 211
7825.192 215
7825.612 232
7826.032 224
7826.453 218
7826.873 252
7827.293 235
7827.714 205
7828.134 195
7828.555 180
7828.975 181
7829.396 190
7829.816 220
7830.237 193
7830.657 191
7831.078 214
7831.498 176
7831.919 163
7832.339 188
7832.760 198
7833.180 186
7833.601 226
7834.021 210
7834.442 195
7834.863 190
7835.283 215
7835.704 202
7836.125 203
7836.545 166
7836.966 196
7837.386 175
7837.807 152
7838.228 164
7838.649 178
7839.069 181
7839.490 175
7839.911 199
7840.332 180
7840.752 171
7841.173 187
7841.594 153
7842.015 165
7842.435 158
7842.856 196
7843.277 219
7843.698 183
7844.119 190
7844.540 177
7844.961 228
7845.381 254
7845.802 247
7846.223 241
7846.644 234
7847.065 189
7847.486 193
7847.907 216
7848.328 230
7848.749 249
7849.170 259
7849.591 245
7850.012 227
7850.433 234
7850.854 192
7851.275 196
7851.696 186
7852.117 180
7852.538 167
7852.959 180
7853.380 173
7853.802 207
7854.223 223
7854.644 186
7855.065 165
7855.486 181
7855.907 181
7856.328 193
7856.750 234
7857.171 190
7857.592 200
7858.013 218
7858.435 146
7858.856 136
7859.277 160
7859.698 169
7860.120 183
7860.541 199
7860.962 241
7861.384 199
7861.805 188
7862.226 208
7862.648 253
7863.069 242
7863.490 231
7863.912 216
7864.333 222
7864.754 203
7865.176 192
7865.597 203
7866.019 263
7866.440 343
7866.862 314
7867.283 264
7867.705 253
7868.126 215
7868.548 240
7868.969 226
7869.391 181
7869.812 179
7870.234 180
7870.655 177
7871.077 196
7871.498 213
7871.920 239
7872.342 258
7872.763 228
7873.185 214
7873.607 207
7874.028 198
7874.450 226
7874.872 194
7875.293 186
7875.715 210
7876.137 170
7876.558 213
7876.980 219
7877.402 200
7877.824 181
7878.245 190
7878.667 180
7879.089 194
7879.511 197
7879.933 164
7880.354 163
7880.776 147
7881.198 172
7881.620 182
7882.042 208
7882.464 222
7882.886 176
7883.308 201
7883.729 212
7884.151 202
7884.573 254
7884.995 298
7885.417 316
7885.839 297
7886.261 263
7886.683 272
7887.105 221
7887.527 218
7887.949 228
7888.371 224
7888.793 217
7889.215 187
7889.637 159
7890.060 163
7890.482 175
7890.904 233
7891.326 257
7891.748 250
7892.170 208
7892.592 170
7893.014 154
7893.437 165
7893.859 205
7894.281 207
7894.703 219
7895.125 207
7895.548 192
7895.970 211
7896.392 180
7896.814 197
7897.237 163
7897.659 193
7898.081 203
7898.504 182
7898.926 186
7899.348 216
7899.771 206
7900.193 186
7900.615 192
7901.038 197
7901.460 228
7901.882 210
7902.305 168
7902.727 178
7903.150 206
7903.572 196
7903.995 248
7904.417 232
7904.840 204
7905.262 166
7905.685 140
7906.107 198
7906.530 177
7906.952 226
7907.375 245
7907.797 214
7908.220 169
7908.642 172
7909.065 202
7909.488 205
7909.910 218
7910.333 191
7910.755 180
7911.178 201
7911.601 223
7912.023 200
7912.446 183
7912.869 171
7913.292 204
7913.714 219
7914.137 211
7914.560 198
7914.982 196
7915.405 191
7915.828 182
7916.251 216
7916.674 172
7917.096 163
7917.519 172
7917.942 199
7918.365 202
7918.788 196
7919.211 210
7919.633 221
7920.056 218
7920.479 210
7920.902 241
7921.325 210
7921.748 226
7922.171 234
7922.594 200
7923.017 240
7923.440 220
7923.863 197
7924.286 189
7924.709 173
7925.132 145
7925.555 170
7925.978 166
7926.401 179
7926.824 164
7927.247 198
7927.670 208
7928.093 181
7928.516 166
7928.940 147
7929.363 177
7929.786 199
7930.209 209
7930.632 189
7931.055 169
7931.479 172
7931.902 182
7932.325 165
7932.748 190
7933.171 197
7933.595 226
7934.018 197
7934.441 206
7934.864 191
7935.288 174
7935.711 206
7936.134 168
7936.558 179
7936.981 186
7937.404 226
7937.828 220
7938.251 253
7938.674 254
7939.098 253
7939.521 236
7939.945 215
7940.368 214
7940.792 221
7941.215 229
7941.638 244
7942.062 203
7942.485 205
7942.909 211
7943.332 235
7943.756 194
7944.179 156
7944.603 158
7945.027 173
7945.450 218
7945.874 233
7946.297 229
7946.721 210
7947.144 187
7947.568 217
7947.992 224
7948.415 230
7948.839 240
7949.263 237
7949.686 231
7950.110 216
7950.534 208
7950.957 207
7951.381 193
7951.805 186
7952.229 205
7952.652 170
7953.076 175
7953.500 182
7953.924 166
7954.348 185
7954.771 185
7955.195 201
7955.619 180
7956.043 209
7956.467 211
7956.891 190
7957.314 189
7957.738 189
7958.162 240
7958.586 235
7959.010 218
7959.434 218
7959.858 198
7960.282 192
7960.706 177
7961.130 206
7961.554 184
7961.978 211
7962.402 176
7962.826 179
7963.250 184
7963.674 193
7964.098 166
7964.522 154
7964.946 141
7965.370 161
7965.794 203
7966.219 187
7966.643 157
7967.067 224
7967.491 194
7967.915 181
7968.339 169
7968.763 208
7969.188 254
7969.612 222
7970.036 208
7970.460 167
7970.885 140
7971.309 170
7971.733 167
7972.157 142
7972.582 160
7973.006 169
7973.430 184
7973.855 205
7974.279 209
7974.703 213
7975.128 208
7975.552 227
7975.976 208
7976.401 173
7976.825 155
7977.250 164
7977.674 162
7978.098 161
7978.523 184
7978.947 191
7979.372 147
7979.796 141
7980.221 145
7980.645 143
7981.070 140
7981.494 161
7981.919 147
7982.343 203
7982.768 229
7983.192 221
7983.617 203
7984.042 218
7984.466 239
7984.891 202
7985.315 161
7985.740 175
7986.165 183
7986.589 229
7987.014 221
7987.439 193
7987.863 175
7988.288 221
7988.713 199
7989.138 218
7989.562 210
7989.987 171
7990.412 167
7990.837 161
7991.261 170
7991.686 196
7992.111 201
7992.536 206
7992.961 197
7993.385 167
7993.810 185
7994.235 180
7994.660 153
7995.085 145
7995.510 180
7995.935 203
7996.360 198
7996.785 233
7997.210 216
7997.634 217
7998.059 196
7998.484 189
7998.909 165
7999.334 161
7999.759 186
8000.184 212
8000.609 230
8001.035 208
8001.460 190
8001.885 169
8002.310 190
8002.735 165
8003.160 216
8003.585 211
8004.010 204
8004.435 194
8004.860 187
8005.286 210
8005.711 227
8006.136 192
8006.561 178
8006.986 168
8007.411 205
8007.837 229
8008.262 252
8008.687 233
8009.112 190
8009.538 199
8009.963 182
8010.388 193
8010.814 205
8011.239 197
8011.664 189
8012.090 193
8012.515 197
8012.940 207
8013.366 203
8013.791 218
8014.216 201
8014.642 173
8015.067 159
8015.493 156
8015.918 196
8016.344 165
8016.769 225
8017.194 220
8017.620 182
8018.045 199
8018.471 175
8018.896 179
8019.322 213
8019.748 227
8020.173 196
8020.599 200
8021.024 226
8021.450 227
8021.875 215
8022.301 192
8022.727 184
8023.152 216
8023.578 233
8024.004 234
8024.429 200
8024.855 204
8025.281 209
8025.706 187
8026.132 166
8026.558 193
8026.983 232
8027.409 211
8027.835 173
8028.261 164
8028.686 144
8029.112 151
8029.538 168
8029.964 205
8030.390 193
8030.816 165
8031.241 188
8031.667 201
8032.093 161
8032.519 188
8032.945 236
8033.371 222
8033.797 239
8034.223 180
8034.649 182
8035.074 219
8035.500 233
8035.926 192
8036.352 212
8036.778 210
8037.204 201
8037.630 177
8038.056 176
8038.482 178
8038.908 180
8039.335 165
8039.761 154
8040.187 180
8040.613 164
8041.039 177
8041.465 157
8041.891 165
8042.317 171
8042.743 162
8043.170 188
8043.596 191
8044.022 179
8044.448 167
8044.874 153
8045.301 227
8045.727 212
8046.153 191
8046.579 201
8047.006 192
8047.432 189
8047.858 152
8048.284 194
8048.711 233
8049.137 259
8049.563 268
8049.990 242
8050.416 205
8050.842 229
8051.269 234
8051.695 199
8052.122 205
8052.548 226
8052.974 213
8053.401 222
8053.827 227
8054.254 214
8054.680 187
8055.107 187
8055.533 204
8055.960 195
8056.386 176
8056.813 211
8057.239 199
8057.666 192
8058.092 180
8058.519 170
8058.945 181
8059.372 167
8059.799 164
8060.225 185
8060.652 206
8061.078 206
8061.505 180
8061.932 188
8062.358 190
8062.785 162
8063.212 191
8063.639 168
8064.065 166
8064.492 169
8064.919 195
8065.345 187
8065.772 196
8066.199 171
8066.626 182
8067.053 180
8067.479 170
8067.906 209
8068.333 245
8068.760 228
8069.187 238
8069.614 178
8070.040 171
8070.467 136
8070.894 133
8071.321 147
8071.748 156
8072.175 178
8072.602 233
8073.029 236
8073.456 204
8073.883 193
8074.310 206
8074.737 215
8075.164 194
8075.591 229
8076.018 238
8076.445 199
8076.872 213
8077.299 167
8077.726 197
8078.153 200
8078.580 210
8079.007 210
8079.434 236
8079.862 219
8080.289 191
8080.716 153
8081.143 175
8081.570 152
8081.997 174
8082.425 199
8082.852 208
8083.279 226
8083.706 216
8084.133 221
8084.561 194
8084.988 198
8085.415 203
8085.843 190
8086.270 179
8086.697 184
8087.124 211
8087.552 182
8087.979 135
8088.407 155
8088.834 185
8089.261 196
8089.689 210
8090.116 191
8090.543 166
8090.971 165
8091.398 139
8091.826 190
8092.253 188
8092.681 189
8093.108 204
8093.536 203
8093.963 207
8094.391 216
8094.818 253
8095.246 232
8095.673 190
8096.101 182
8096.528 174
8096.956 181
8097.384 238
8097.811 240
8098.239 197
8098.666 167
8099.094 144
8099.522 158
8099.949 145
8100.377 158
8100.805 189
8101.232 182
8101.660 155
8102.088 158
8102.516 156
8102.943 185
8103.371 174
8103.799 162
8104.227 173
8104.654 209
8105.082 210
8105.510 216
8105.938 194
8106.366 189
8106.794 202
8107.221 149
8107.649 170
8108.077 187
8108.505 171
8108.933 178
8109.361 148
8109.789 159
8110.217 148
8110.645 166
8111.073 203
8111.501 179
8111.929 185
8112.357 193
8112.785 213
8113.213 257
8113.641 230
8114.069 183
8114.497 153
8114.925 153
8115.353 187
8115.781 180
8116.209 174
8116.637 198
8117.065 215
8117.493 200
8117.921 192
8118.350 193
8118.778 172
8119.206 148
8119.634 170
8120.062 210
8120.490 204
8120.919 174
8121.347 168
8121.775 173
8122.203 186
8122.632 224
8123.060 262
8123.488 244
8123.916 251
8124.345 226
8124.773 250
8125.201 232
8125.630 209
8126.058 183
8126.486 189
8126.915 195
8127.343 178
8127.772 185
8128.200 195
8128.628 175
8129.057 204
8129.485 200
8129.914 187
8130.342 243
8130.771 238
8131.199 193
8131.628 176
8132.056 194
8132.485 186
8132.913 186
8133.342 211
8133.770 182
8134.199 164
8134.627 152
8135.056 172
8135.485 178
8135.913 193
8136.342 192
8136.771 214
8137.199 230
8137.628 240
8138.056 170
8138.485 169
8138.914 224
8139.343 191
8139.771 156
8140.200 184
8140.629 192
8141.057 238
8141.486 215
8141.915 180
8142.344 168
8142.773 181
8143.201 177
8143.630 193
8144.059 185
8144.488 169
8144.917 188
8145.346 196
8145.774 213
8146.203 234
8146.632 233
8147.061 237
8147.490 192
8147.919 175
8148.348 156
8148.777 167
8149.206 170
8149.635 164
8150.064 184
8150.493 177
8150.922 199
8151.351 179
8151.780 170
8152.209 168
8152.638 175
8153.067 163
8153.496 161
8153.925 163
8154.354 176
8154.783 213
8155.212 172
8155.642 176
8156.071 161
8156.500 154
8156.929 124
8157.358 148
8157.787 149
8158.217 170
8158.646 221
8159.075 220
8159.504 215
8159.933 226
8160.363 212
8160.792 211
8161.221 191
8161.651 199
8162.080 176
8162.509 201
8162.938 190
8163.368 176
8163.797 201
8164.226 249
8164.656 227
8165.085 196
8165.515 200
8165.944 172
8166.373 204
8166.803 163
8167.232 157
8167.662 182
8168.091 205
8168.521 215
8168.950 210
8169.380 210
8169.809 226
8170.239 233
8170.668 199
8171.098 187
8171.527 178
8171.957 190
8172.386 180
8172.816 178
8173.246 192
8173.675 183
8174.105 181
8174.534 181
8174.964 187
8175.394 179
8175.823 212
8176.253 225
8176.683 206
8177.112 219
8177.542 212
8177.972 223
8178.402 208
8178.831 185
8179.261 168
8179.691 163
8180.121 144
8180.550 146
8180.980 169
8181.410 196
8181.840 208
8182.270 186
8182.699 191
8183.129 197
8183.559 157
8183.989 161
8184.419 176
8184.849 185
8185.279 174
8185.709 181
8186.139 184
8186.568 176
8186.998 210
8187.428 206
8187.858 218
8188.288 203
8188.718 196
8189.148 194
8189.578 174
8190.008 197
8190.438 196
8190.869 185
8191.299 178
8191.729 188
8192.159 147
8192.589 175
8193.019 172
8193.449 185
8193.879 184
8194.309 175
8194.740 151
8195.170 122
8195.600 144
8196.030 152
8196.460 191
8196.890 164
8197.321 155
8197.751 170
8198.181 153
8198.611 174
8199.042 198
8199.472 224
8199.902 226
8200.333 188
8200.763 184
8201.193 195
8201.624 172
8202.054 174
8202.484 174
8202.915 174
8203.345 194
8203.775 184
8204.206 145
8204.636 104
8205.067 123
8205.497 148
8205.928 168
8206.358 169
8206.788 179
8207.219 184
8207.649 158
8208.080 162
8208.511 177
8208.941 191
8209.372 172
8209.802 176
8210.233 190
8210.663 194
8211.094 198
8211.524 182
8211.955 242
8212.386 230
8212.816 201
8213.247 203
8213.678 187
8214.108 179
8214.539 211
8214.970 178
8215.400 173
8215.831 168
8216.262 166
8216.692 151
8217.123 159
8217.554 179
8217.985 197
8218.416 171
8218.846 173
8219.277 175
8219.708 186
8220.139 191
8220.570 211
8221.000 196
8221.431 158
8221.862 175
8222.293 180
8222.724 161
8223.155 173
8223.586 180
8224.017 159
8224.448 140
8224.879 175
8225.310 175
8225.740 161
8226.171 151
8226.602 171
8227.033 151
8227.464 160
8227.895 161
8228.327 180
8228.758 156
8229.189 166
8229.620 209
8230.051 165
8230.482 171
8230.913 173
8231.344 176
8231.775 163
8232.206 168
8232.638 190
8233.069 201
8233.500 212
8233.931 209
8234.362 273
8234.793 253
8235.225 235
8235.656 224
8236.087 197
8236.518 185
8236.950 166
8237.381 166
8237.812 166
8238.243 178
8238.675 200
8239.106 175
8239.537 193
8239.969 198
8240.400 164
8240.832 169
8241.263 182
8241.694 208
8242.126 178
8242.557 193
8242.989 194
8243.420 209
8243.851 211
8244.283 219
8244.714 169
8245.146 165
8245.577 132
8246.009 130
8246.440 146
8246.872 118
8247.303 149
8247.735 134
8248.166 109
8248.598 107
8249.030 132
8249.461 168
8249.893 168
8250.324 163
8250.756 177
8251.188 162
8251.619 140
8252.051 158
8252.483 147
8252.914 179
8253.346 174
8253.778 166
8254.209 139
8254.641 142
8255.073 134
8255.505 145
8255.936 185
8256.368 164
8256.800 141
8257.232 131
8257.664 138
8258.095 166
8258.527 182
8258.959 213
8259.391 192
8259.823 179
8260.255 159
8260.686 171
8261.118 164
8261.550 141
8261.982 141
8262.414 162
8262.846 161
8263.278 200
8263.710 190
8264.142 191
8264.574 215
8265.006 180
8265.438 161
8265.870 194
8266.302 192
8266.734 170
8267.166 158
8267.598 149
8268.030 187
8268.462 218
8268.894 200
8269.327 198
8269.759 196
8270.191 198
8270.623 199
8271.055 180
8271.487 179
8271.919 156
8272.352 178
8272.784 205
8273.216 184
8273.648 180
8274.080 138
8274.513 146
8274.945 148
8275.377 158
8275.810 138
8276.242 190
8276.674 202
8277.106 209
8277.539 177
8277.971 173
8278.403 147
8278.836 127
8279.268 142
8279.701 144
8280.133 188
8280.565 194
8280.998 136
8281.430 181
8281.863 205
8282.295 192
8282.728 187
8283.160 201
8283.592 215
8284.025 226
8284.457 236
8284.890 242
8285.323 233
8285.755 196
8286.188 144
8286.620 157
8287.053 174
8287.485 192
8287.918 172
8288.351 210
8288.783 225
8289.216 172
8289.648 181
8290.081 167
8290.514 206
8290.946 190
8291.379 175
8291.812 189
8292.245 204
8292.677 166
8293.110 149
8293.543 200
8293.975 199
8294.408 168
8294.841 171
8295.274 176
8295.707 193
8296.139 183
8296.572 207
8297.005 169
8297.438 174
8297.871 145
8298.304 177
8298.736 180
8299.169 172
8299.602 179
8300.035 203
8300.468 167
8300.901 178
8301.334 176
8301.767 180
8302.200 170
8302.633 158
8303.066 145
8303.499 134
8303.932 161
8304.365 161
8304.798 184
8305.231 194
8305.664 177
8306.097 191
8306.530 161
8306.963 141
8307.396 146
8307.830 177
8308.263 225
8308.696 213
8309.129 183
8309.562 192
8309.995 194
8310.428 154
8310.862 128
8311.295 136
8311.728 158
8312.161 171
8312.595 144
8313.028 137
8313.461 144
8313.894 144
8314.328 179
8314.761 198
8315.194 177
8315.628 182
8316.061 170
8316.494 135
8316.928 141
8317.361 144
8317.794 139
8318.228 167
8318.661 167
8319.094 154
8319.528 157
8319.961 176
8320.395 177
8320.828 188
8321.262 213
8321.695 212
8322.129 154
8322.562 128
8322.996 137
8323.429 122
8323.863 108
8324.296 147
8324.730 149
8325.163 125
8325.597 126
8326.031 122
8326.464 140
8326.898 149
8327.331 189
8327.765 207
8328.199 186
8328.632 159
8329.066 165
8329.500 145
8329.933 152
8330.367 179
8330.801 173
8331.234 157
8331.668 129
8332.102 121
8332.536 124
8332.969 125
8333.403 163
8333.837 160
8334.271 156
8334.705 141
8335.138 112
8335.572 131
8336.006 111
8336.440 139
8336.874 136
8337.308 161
8337.742 212
8338.176 182
8338.609 151
8339.043 191
8339.477 160
8339.911 152
8340.345 140
8340.779 128
8341.213 129
8341.647 148
8342.081 140
8342.515 158
8342.949 121
8343.383 116
8343.817 131
8344.251 152
8344.686 154
8345.120 150
8345.554 158
8345.988 168
8346.422 155
8346.856 153
8347.290 178
8347.724 165
8348.159 166
8348.593 180
8349.027 175
8349.461 148
8349.895 187
8350.330 215
8350.764 198
8351.198 144
8351.632 159
8352.066 140
8352.501 117
8352.935 117
8353.369 135
8353.804 121
8354.238 134
8354.672 163
8355.107 182
8355.541 171
8355.975 178
8356.410 129
8356.844 105
8357.279 148
8357.713 163
8358.147 180
8358.582 172
8359.016 149
8359.451 145
8359.885 162
8360.320 162
8360.754 153
8361.189 158
8361.623 171
8362.058 141
8362.492 168
8362.927 172
8363.361 161
8363.796 187
8364.231 182
8364.665 158
8365.100 166
8365.534 168
8365.969 164
8366.404 180
8366.838 187
8367.273 167
8367.708 163
8368.142 156
8368.577 143
8369.012 169
8369.446 180
8369.881 180
8370.316 165
8370.751 187
8371.185 165
8371.620 164
8372.055 137
8372.490 137
8372.925 117
8373.359 130
8373.794 128
8374.229 167
8374.664 164
8375.099 160
8375.534 160
8375.969 207
8376.403 201
8376.838 164
8377.273 189
8377.708 162
8378.143 129
8378.578 125
8379.013 151
8379.448 167
8379.883 177
8380.318 137
8380.753 146
8381.188 155
8381.623 177
8382.058 200
8382.493 217
8382.928 258
8383.363 217
8383.798 192
8384.234 187
8384.669 194
8385.104 190
8385.539 202
8385.974 176
8386.409 147
8386.844 157
8387.280 192
8387.715 183
8388.150 178
8388.585 153
8389.020 169
8389.456 162
8389.891 169
8390.326 151
8390.761 131
8391.197 161
8391.632 198
8392.067 205
8392.503 217
8392.938 201
8393.373 167
8393.809 182
8394.244 164
8394.679 195
8395.115 224
8395.550 220
8395.986 235
8396.421 271
8396.856 220
8397.292 197
8397.727 159
8398.163 178
8398.598 206
8399.034 190
8399.469 181
8399.905 205
8400.340 171
8400.776 177
8401.211 193
8401.647 155
8402.082 192
8402.518 174
8402.954 173
8403.389 179
8403.825 213
8404.260 196
8404.696 159
8405.132 152
8405.567 162
8406.003 186
8406.439 170
8406.874 173
8407.310 186
8407.746 182
8408.181 168
8408.617 175
8409.053 149
8409.489 152
8409.924 145
8410.360 152
8410.796 185
8411.232 203
8411.668 249
8412.104 196
8412.539 178
8412.975 168
8413.411 145
8413.847 142
8414.283 187
8414.719 167
8415.155 197
8415.591 182
8416.026 178
8416.462 181
8416.898 180
8417.334 186
8417.770 209
8418.206 176
8418.642 189
8419.078 169
8419.514 124
8419.950 151
8420.386 159
8420.822 131
8421.258 175
8421.694 226
8422.131 198
8422.567 206
8423.003 214
8423.439 179
8423.875 166
8424.311 164
8424.747 188
8425.183 185
8425.620 163
8426.056 180
8426.492 169
8426.928 192
8427.364 193
8427.801 209
8428.237 196
8428.673 206
8429.109 194
8429.546 179
8429.982 161
8430.418 143
8430.855 158
8431.291 157
8431.727 163
8432.164 192
8432.600 218
8433.036 207
8433.473 226
8433.909 222
8434.346 197
8434.782 215
8435.218 200
8435.655 169
8436.091 176
8436.528 202
8436.964 228
8437.401 218
8437.837 211
8438.274 219
8438.710 256
8439.147 231
8439.583 203
8440.020 206
8440.456 228
8440.893 219
8441.329 219
8441.766 221
8442.203 184
8442.639 193
8443.076 172
8443.513 188
8443.949 206
8444.386 213
8444.822 236
8445.259 229
8445.696 247
8446.133 284
8446.569 268
8447.006 310
8447.443 336
8447.880 347
8448.316 352
8448.753 328
8449.190 265
8449.627 263
8450.063 222
8450.500 219
8450.937 213
8451.374 225
8451.811 258
8452.248 277
8452.684 281
8453.121 280
8453.558 300
8453.995 349
8454.432 326
8454.869 289
8455.306 255
8455.743 221
8456.180 239
8456.617 254
8457.054 281
8457.491 326
8457.928 307
8458.365 264
8458.802 259
8459.239 262
8459.676 241
8460.113 200
8460.550 201
8460.987 209
8461.424 227
8461.861 270
8462.299 285
8462.736 279
8463.173 270
8463.610 279
8464.047 266
8464.484 291
8464.922 320
8465.359 329
8465.796 330
8466.233 347
8466.670 362
8467.108 423
8467.545 473
8467.982 433
8468.419 480
8468.857 474
8469.294 541
8469.731 618
8470.169 678
8470.606 764
8471.043 886
8471.481 1261
8471.918 1696
8472.356 2176
8472.793 2847
8473.230 3546
8473.668 4790
8474.105 5980
8474.543 7174
8474.980 8258
8475.418 9097
8475.855 9914
8476.292 10629
8476.730 10810
8477.167 10500
8477.605 9871
8478.043 9276
8478.480 8747
8478.918 8063
8479.355 7243
8479.793 6542
8480.230 5891
8480.668 5155
8481.106 4494
8481.543 4012
8481.981 3331
8482.418 2834
8482.856 2440
8483.294 2129
8483.731 1952
8484.169 1677
8484.607 1476
8485.045 1320
8485.482 1204
8485.920 1104
8486.358 1154
8486.795 1065
8487.233 1013
8487.671 1005
8488.109 877
8488.547 781
8488.984 773
8489.422 731
8489.860 732
8490.298 734
8490.736 681
8491.174 721
8491.612 786
8492.049 761
8492.487 858
8492.925 864
8493.363 811
8493.801 815
8494.239 825
8494.677 851
8495.115 798
8495.553 727
8495.991 718
8496.429 711
8496.867 754
8497.305 753
8497.743 794
8498.181 735
8498.619 739
8499.057 732
8499.495 716
8499.933 736
8500.371 766
8500.810 794
8501.248 780
8501.686 793
8502.124 804
8502.562 853
8503.000 898
8503.439 916
8503.877 938
8504.315 899
8504.753 927
8505.191 926
8505.630 908
8506.068 915
8506.506 912
8506.944 878
8507.383 788
8507.821 773
8508.259 761
8508.698 704
8509.136 613
8509.574 570
8510.013 589
8510.451 510
8510.889 435
8511.328 406
8511.766 413
8512.205 532
8512.643 536
8513.081 528
8513.520 487
8513.958 461
8514.397 462
8514.835 528
8515.274 536
8515.712 472
8516.151 432
8516.589 435
8517.028 465
8517.466 421
8517.905 470
8518.343 460
8518.782 462
8519.221 406
8519.659 375
8520.098 329
8520.536 333
8520.975 381
8521.414 360
8521.852 339
8522.291 365
8522.730 358
8523.168 377
8523.607 391
8524.046 368
8524.485 312
8524.923 331
8525.362 351
8525.801 344
8526.240 335
8526.678 321
8527.117 367
8527.556 330
8527.995 332
8528.434 330
8528.872 340
8529.311 349
8529.750 421
8530.189 461
8530.628 434
8531.067 454
8531.506 411
8531.945 397
8532.384 403
8532.823 425
8533.261 402
8533.700 387
8534.139 377
8534.578 334
8535.017 367
8535.456 323
8535.895 317
8536.334 299
8536.774 315
8537.213 308
8537.652 337
8538.091 338
8538.530 327
8538.969 304
8539.408 267
8539.847 260
8540.286 300
8540.725 365
8541.165 339
8541.604 329
8542.043 321
8542.482 323
8542.921 377
8543.360 362
8543.800 354
8544.239 387
8544.678 347
8545.117 374
8545.557 325
8545.996 322
8546.435 360
8546.875 382
8547.314 399
8547.753 341
8548.193 327
8548.632 313
8549.071 301
8549.511 318
8549.950 325
8550.389 297
8550.829 317
8551.268 354
8551.708 373
8552.147 310
8552.587 336
8553.026 354
8553.465 369
8553.905 373
8554.344 340
8554.784 336
8555.223 394
8555.663 386
8556.103 406
8556.542 452
8556.982 415
8557.421 440
8557.861 489
8558.300 432
8558.740 392
8559.180 394
8559.619 400
8560.059 431
8560.499 398
8560.938 430
8561.378 414
8561.818 372
8562.257 374
8562.697 363
8563.137 381
8563.576 361
8564.016 413
8564.456 438
8564.896 425
8565.335 387
8565.775 350
8566.215 383
8566.655 348
8567.095 360
8567.534 366
8567.974 349
8568.414 342
8568.854 360
8569.294 377
8569.734 370
8570.174 379
8570.614 358
8571.054 340
8571.493 368
8571.933 371
8572.373 376
8572.813 414
8573.253 470
8573.693 471
8574.133 505
8574.573 503
8575.013 517
8575.453 585
8575.893 639
8576.334 702
8576.774 852
8577.214 923
8577.654 1027
8578.094 1213
8578.534 1266
8578.974 1287
8579.414 1333
8579.854 1400
8580.295 1416
8580.735 1464
8581.175 1411
8581.615 1245
8582.055 1168
8582.496 1094
8582.936 1064
8583.376 991
8583.816 971
8584.256 923
8584.697 850
8585.137 848
8585.577 828
8586.018 876
8586.458 902
8586.898 910
8587.339 809
8587.779 822
8588.219 822
8588.660 855
8589.100 859
8589.540 854
8589.981 832
8590.421 897
8590.862 849
8591.302 758
8591.743 592
8592.183 552
8592.624 555
8593.064 571
8593.505 528
8593.945 526
8594.386 546
8594.826 485
8595.267 434
8595.707 431
8596.148 478
8596.588 481
8597.029 420
8597.470 385
8597.910 365
8598.351 420
8598.791 406
8599.232 387
8599.673 376
8600.113 381
8600.554 368
8600.995 386
8601.435 435
8601.876 464
8602.317 462
8602.758 448
8603.198 439
8603.639 403
8604.080 424
8604.521 452
8604.961 521
8605.402 496
8605.843 486
8606.284 510
8606.725 465
8607.166 435
8607.606 402
8608.047 398
8608.488 399
8608.929 403
8609.370 452
8609.811 456
8610.252 467
8610.693 418
8611.134 412
8611.575 396
8612.016 383
8612.457 368
8612.898 334
8613.339 372
8613.780 342
8614.221 295
8614.662 278
8615.103 281
8615.544 324
8615.985 352
8616.426 365
8616.867 381
8617.308 369
8617.749 334
8618.190 340
8618.632 356
8619.073 355
8619.514 372
8619.955 360
8620.396 381
8620.838 379
8621.279 336
8621.720 287
8622.161 241
8622.602 279
8623.044 306
8623.485 293
8623.926 294
8624.368 344
8624.809 347
8625.250 323
8625.691 333
8626.133 286
8626.574 276
8627.015 287
8627.457 290
8627.898 335
8628.340 307
8628.781 257
8629.222 299
8629.664 284
8630.105 266
8630.547 261
8630.988 278
8631.430 304
8631.871 280
8632.313 270
8632.754 299
8633.196 271
8633.637 250
8634.079 250
8634.520 268
8634.962 237
8635.403 230
8635.845 242
8636.287 253
8636.728 295
8637.170 331
8637.611 341
8638.053 377
8638.495 370
8638.936 323
8639.378 267
8639.820 261
8640.261 310
8640.703 317
8641.145 321
8641.587 289
8642.028 265
8642.470 282
8642.912 262
8643.354 283
8643.795 261
8644.237 252
8644.679 184
8645.121 243
8645.563 237
8646.004 265
8646.446 284
8646.888 284
8647.330 274
8647.772 222
8648.214 257
8648.656 269
8649.098 275
8649.540 275
8649.982 265
8650.424 237
8650.865 207
8651.307 196
8651.749 230
8652.191 259
8652.633 220
8653.075 233
8653.518 279
8653.960 281
8654.402 267
8654.844 250
8655.286 237
8655.728 260
8656.170 318
8656.612 300
8657.054 302
8657.496 289
8657.938 228
8658.381 233
8658.823 229
8659.265 281
8659.707 285
8660.149 328
8660.592 307
8661.034 341
8661.476 300
8661.918 293
8662.361 260
8662.803 243
8663.245 248
8663.687 252
8664.130 242
8664.572 258
8665.014 252
8665.457 228
8665.899 241
8666.341 286
8666.784 310
8667.226 281
8667.669 316
8668.111 277
8668.553 273
8668.996 275
8669.438 272
8669.881 300
8670.323 292
8670.766 307
8671.208 303
8671.651 312
8672.093 300
8672.536 287
8672.978 276
8673.421 271
8673.863 230
8674.306 251
8674.748 285
8675.191 288
8675.634 254
8676.076 244
8676.519 242
8676.961 256
8677.404 252
8677.847 264
8678.289 285
8678.732 295
8679.175 264
8679.617 239
8680.060 288
8680.503 290
8680.946 318
8681.388 305
8681.831 306
8682.274 318
8682.717 316
8683.159 345
8683.602 358
8684.045 326
8684.488 328
8684.931 348
8685.374 377
8685.816 328
8686.259 327
8686.702 284
8687.145 267
8687.588 303
8688.031 279
8688.474 341
8688.917 352
8689.360 295
8689.803 287
8690.246 318
8690.689 314
8691.132 305
8691.575 372
8692.018 431
8692.461 352
8692.904 358
8693.347 393
8693.790 355
8694.233 323
8694.676 310
8695.119 254
8695.562 247
8696.005 318
8696.448 353
8696.892 340
8697.335 318
8697.778 252
8698.221 232
8698.664 287
8699.107 332
8699.551 359
8699.994 333
8700.437 279
8700.880 293
8701.324 239
8701.767 237
8702.210 256
8702.653 230
8703.097 231
8703.540 279
8703.983 275
8704.427 260
8704.870 270
8705.313 302
8705.757 318
8706.200 283
8706.644 269
8707.087 287
8707.530 251
8707.974 239
8708.417 297
8708.861 290
8709.304 277
8709.748 284
8710.191 258
8710.635 263
8711.078 255
8711.522 215
8711.965 260
8712.409 258
8712.852 240
8713.296 216
8713.739 197
8714.183 219
8714.626 229
8715.070 223
8715.514 232
8715.957 216
8716.401 187
8716.845 182
8717.288 176
8717.732 190
8718.176 214
8718.619 214
8719.063 222
8719.507 236
8719.950 264
8720.394 279
8720.838 250
8721.282 225
8721.725 221
8722.169 232
8722.613 251
8723.057 224
8723.501 211
8723.944 248
8724.388 264
8724.832 258
8725.276 238
8725.720 258
8726.164 234
8726.608 219
8727.052 200
8727.496 200
8727.939 190
8728.383 186
8728.827 209
8729.271 223
8729.715 212
8730.159 190
8730.603 224
8731.047 210
8731.491 247
8731.935 286
8732.379 231
8732.823 216
8733.268 221
8733.712 227
8734.156 235
8734.600 211
8735.044 207
8735.488 200
8735.932 245
8736.376 222
8736.820 226
8737.265 238
8737.709 209
8738.153 199
8738.597 213
8739.041 229
8739.486 225
8739.930 201
8740.374 201
8740.818 157
8741.263 205
8741.707 226
8742.151 221
8742.595 203
8743.040 188
8743.484 201
8743.928 232
8744.373 230
8744.817 199
8745.262 198
8745.706 185
8746.150 188
8746.595 230
8747.039 258
8747.484 252
8747.928 224
8748.372 189
8748.817 154
8749.261 181
8749.706 204
8750.150 217
8750.595 205
8751.039 223
8751.484 213
8751.928 186
8752.373 169
8752.818 171
8753.262 179
8753.707 173
8754.151 151
8754.596 157
8755.041 206
8755.485 218
8755.930 200
8756.374 194
8756.819 204
8757.264 223
8757.709 224
8758.153 242
8758.598 234
8759.043 212
8759.487 220
8759.932 180
8760.377 174
8760.822 170
8761.266 152
8761.711 162
8762.156 167
8762.601 167
8763.046 177
8763.490 192
8763.935 181
8764.380 183
8764.825 174
8765.270 203
8765.715 217
8766.160 202
8766.605 209
8767.050 174
8767.494 184
8767.939 197
8768.384 195
8768.829 173
8769.274 170
8769.719 187
8770.164 211
8770.609 196
8771.054 171
8771.499 180
8771.944 208
8772.390 202
8772.835 193
8773.280 200
8773.725 185
8774.170 200
8774.615 193
8775.060 162
8775.505 150
8775.950 138
8776.396 137
8776.841 200
8777.286 238
8777.731 216
8778.176 241
8778.622 209
8779.067 201
8779.512 201
8779.957 215
8780.403 208
8780.848 199
8781.293 209
8781.738 200
8782.184 218
8782.629 220
8783.074 232
8783.520 179
8783.965 175
8784.410 155
8784.856 169
8785.301 190
8785.747 177
8786.192 172
8786.637 186
8787.083 184
8787.528 230
8787.974 260
8788.419 219
8788.865 187
8789.310 192
8789.756 214
8790.201 174
8790.647 182
8791.092 184
8791.538 185
8791.983 196
8792.429 181
8792.874 208
8793.320 198
8793.766 190
8794.211 172
8794.657 177
8795.103 192
8795.548 205
8795.994 214
8796.439 241
8796.885 208
8797.331 203
8797.777 200
8798.222 195
8798.668 160
8799.114 161
8799.559 155
8800.005 193
8800.451 172
8800.897 166
8801.343 155
8801.788 183
8802.234 197
8802.680 177
8803.126 179
8803.572 172
8804.018 193
8804.463 183
8804.909 156
8805.355 189
8805.801 221
8806.247 235
8806.693 247
8807.139 213
8807.585 196
8808.031 171
8808.477 145
8808.923 162
8809.369 171
8809.815 172
8810.261 200
8810.707 217
8811.153 185
8811.599 175
8812.045 164
8812.491 159
8812.937 179
8813.383 166
8813.829 185
8814.276 193
8814.722 193
8815.168 213
8815.614 207
8816.060 225
8816.506 206
8816.952 237
8817.399 244
8817.845 225
8818.291 207
8818.737 176
8819.184 160
8819.630 180
8820.076 219
8820.522 181
8820.969 155
8821.415 155
8821.861 130
8822.308 115
8822.754 123
8823.200 151
8823.647 144
8824.093 142
8824.539 163
8824.986 149
8825.432 168
8825.879 178
8826.325 189
8826.771 185
8827.218 174
8827.664 146
8828.111 135
8828.557 149
8829.004 140
8829.450 156
8829.897 160
8830.343 176
8830.790 147
8831.236 164
8831.683 174
8832.130 154
8832.576 175
8833.023 187
8833.469 182
8833.916 172
8834.363 153
8834.809 155
8835.256 146
8835.703 154
8836.149 159
8836.596 124
8837.043 128
8837.489 173
8837.936 162
8838.383 144
8838.830 131
8839.276 116
8839.723 112
8840.170 143
8840.617 142
8841.063 176
8841.510 171
8841.957 151
8842.404 172
8842.851 177
8843.298 183
8843.744 166
8844.191 139
8844.638 134
8845.085 137
8845.532 165
8845.979 153
8846.426 174
8846.873 198
8847.320 219
8847.767 199
8848.214 227
8848.661 262
8849.108 198
8849.555 194
8850.002 202
8850.449 192
8850.896 151
8851.343 179
8851.790 231
8852.237 210
8852.684 170
8853.131 194
8853.578 224
8854.025 259
8854.473 234
8854.920 158
8855.367 141
8855.814 159
8856.261 145
8856.708 120
8857.156 162
8857.603 130
8858.050 142
8858.497 147
8858.945 154
8859.392 159
8859.839 185
8860.286 145
8860.734 138
8861.181 130
8861.628 148
8862.076 163
8862.523 142
8862.970 142
8863.418 168
8863.865 154
8864.312 135
8864.760 134
8865.207 128
8865.655 143
8866.102 153
8866.550 191
8866.997 168
8867.444 189
8867.892 206
8868.339 202
8868.787 208
8869.234 182
8869.682 156
8870.130 143
8870.577 145
8871.025 164
8871.472 159
8871.920 144
8872.367 164
8872.815 167
8873.263 181
8873.710 213
8874.158 178
8874.605 161
8875.053 172
8875.501 178
8875.948 201
8876.396 179
8876.844 139
8877.292 126
8877.739 122
8878.187 151
8878.635 133
8879.083 156
8879.530 159
8879.978 169
8880.426 222
8880.874 172
8881.321 175
8881.769 164
8882.217 179
8882.665 184
8883.113 147
8883.561 142
8884.009 141
8884.457 144
8884.904 133
8885.352 133
8885.800 150
8886.248 125
8886.696 131
8887.144 157
8887.592 175
8888.040 142
8888.488 142
8888.936 121
8889.384 142
8889.832 131
8890.280 140
8890.728 177
8891.176 142
8891.624 140
8892.072 149
8892.521 132
8892.969 147
8893.417 144
8893.865 137
8894.313 159
8894.761 181
8895.209 162
8895.658 158
8896.106 171
8896.554 170
8897.002 161
8897.450 133
8897.899 140
8898.347 120
8898.795 126
8899.243 142
8899.692 160
8900.140 165
8900.588 169
8901.036 198
8901.485 205
8901.933 185
8902.381 154
8902.830 161
8903.278 170
8903.727 193
8904.175 141
8904.623 129
8905.072 169
8905.520 157
8905.969 189
8906.417 192
8906.866 182
8907.314 171
8907.763 144
8908.211 137
8908.660 131
8909.108 125
8909.557 165
8910.005 187
8910.454 158
8910.902 168
8911.351 162
8911.799 128
8912.248 156
8912.697 137
8913.145 165
8913.594 187
8914.042 178
8914.491 150
8914.940 135
8915.388 181
8915.837 145
8916.286 135
8916.734 168
8917.183 162
8917.632 135
8918.081 142
8918.529 139
8918.978 130
8919.427 167
8919.876 138
8920.325 146
8920.773 169
8921.222 146
8921.671 145
8922.120 179
8922.569 153
8923.018 118
8923.466 146
8923.915 170
8924.364 207
8924.813 176
8925.262 183
8925.711 179
8926.160 189
8926.609 171
8927.058 150
8927.507 146
8927.956 142
8928.405 160
8928.854 162
8929.303 159
8929.752 164
8930.201 160
8930.650 163
8931.099 164
8931.548 135
8931.997 105
8932.446 145
8932.895 121
8933.345 129
8933.794 133
8934.243 139
8934.692 148
8935.141 127
8935.590 108
8936.040 128
8936.489 102
8936.938 115
8937.387 108
8937.836 132
8938.286 144
8938.735 165
8939.184 168
8939.633 146
8940.083 146
8940.532 151
8940.981 169
8941.431 170
8941.880 147
8942.329 146
8942.779 126
8943.228 149
8943.678 129
8944.127 122
8944.576 115
8945.026 117
8945.475 148
8945.925 132
8946.374 98
8946.824 91
8947.273 133
8947.722 173
8948.172 172
8948.621 147
8949.071 138
8949.521 144
8949.970 163
8950.420 149
8950.869 122
8951.319 148
8951.768 129
8952.218 135
8952.668 130
8953.117 164
8953.567 156
8954.016 147
8954.466 133
8954.916 130
8955.365 129
8955.815 139
8956.265 147
8956.715 166
8957.164 160
8957.614 146
8958.064 152
8958.514 120
8958.963 112
8959.413 121
8959.863 93
8960.313 115
8960.762 134
8961.212 128
8961.662 136
8962.112 135
8962.562 143
8963.012 148
8963.462 132
8963.911 158
8964.361 162
8964.811 185
8965.261 167
8965.711 140
8966.161 163
8966.611 160
8967.061 176
8967.511 181
8967.961 174
8968.411 173
8968.861 163
8969.311 137
8969.761 131
8970.211 154
8970.661 170
8971.111 185
8971.561 176
8972.011 154
8972.462 162
8972.912 136
8973.362 131
8973.812 119
8974.262 114
8974.712 123
8975.162 109
8975.613 112
8976.063 139
8976.513 142
8976.963 146
8977.413 136
8977.864 159
8978.314 143
8978.764 137
8979.215 176
8979.665 153
8980.115 160
8980.565 121
8981.016 113
8981.466 118
8981.916 134
8982.367 119
8982.817 101
8983.267 96
8983.718 127
8984.168 108
8984.619 115
8985.069 126
8985.520 136
8985.970 144
8986.420 146
8986.871 144
8987.321 147
8987.772 139
8988.222 131
8988.673 150
8989.123 120
8989.574 105
8990.025 111
8990.475 97
8990.926 117
8991.376 129
8991.827 130
8992.277 147
8992.728 140
8993.179 127
8993.629 126
8994.080 130
8994.531 117
8994.981 130
8995.432 156
8995.883 175
8996.333 151
8996.784 128
8997.235 112
8997.686 126
8998.136 152
8998.587 142
8999.038 103
8999.489 122
8999.939 124
9000.390 110
9000.841 126
9001.292 146
9001.743 170
9002.194 168
9002.644 118
9003.095 129
9003.546 127
9003.997 104
9004.448 125
9004.899 127
9005.350 115
9005.801 110
9006.252 92
9006.703 105
9007.154 122
9007.605 148
9008.056 136
9008.507 118
9008.958 151
9009.409 153
9009.860 148
9010.311 144
9010.762 146
9011.213 144
9011.664 152
9012.115 119
9012.566 138
9013.017 158
9013.468 163
9013.920 154
9014.371 147
9014.822 151
9015.273 139
9015.724 123
9016.176 164
9016.627 135
9017.078 137
9017.529 138
9017.980 148
9018.432 173
9018.883 137
9019.334 115
9019.786 140
9020.237 141
9020.688 140
9021.139 189
9021.591 193
9022.042 180
9022.494 157
9022.945 154
9023.396 152
9023.848 160
9024.299 140
9024.750 158
9025.202 187
9025.653 144
9026.105 127
9026.556 151
9027.008 153
9027.459 164
9027.911 184
9028.362 158
9028.814 128
9029.265 126
9029.717 136
9030.168 127
9030.620 98
9031.071 112
9031.523 121
9031.975 117
9032.426 143
9032.878 139
9033.330 153
9033.781 142
9034.233 132
9034.684 149
9035.136 122
9035.588 131
9036.040 137
9036.491 149
9036.943 144
9037.395 137
9037.846 130
9038.298 131
9038.750 130
9039.202 102
9039.654 95
9040.105 106
9040.557 126
9041.009 138
9041.461 174
9041.913 180
9042.365 165
9042.816 170
9043.268 146
9043.720 151
9044.172 103
9044.624 116
9045.076 123
9045.528 140
9045.980 115
9046.432 119
9046.884 118
9047.336 136
9047.788 133
9048.240 124
9048.692 127
9049.144 111
9049.596 117
9050.048 117
9050.500 124
9050.952 102
9051.404 116
9051.856 148
9052.308 148
9052.760 179
9053.212 161
9053.665 123
9054.117 133
9054.569 144
9055.021 128
9055.473 122
9055.925 150
9056.378 158
9056.830 141
9057.282 129
9057.734 152
9058.187 190
9058.639 166
9059.091 159
9059.543 135
9059.996 126
9060.448 120
9060.900 145
9061.353 141
9061.805 154
9062.257 123
9062.710 161
9063.162 173
9063.614 138
9064.067 147
9064.519 150
9064.972 156
9065.424 164
9065.877 132
9066.329 122
9066.782 126
9067.234 140
9067.686 150
9068.139 126
9068.591 157
9069.044 154
9069.497 144
9069.949 131
9070.402 157
9070.854 140
9071.307 121
9071.759 108
9072.212 110
9072.665 106
9073.117 83
9073.570 93
9074.022 91
9074.475 121
9074.928 134
9075.381 116
9075.833 115
9076.286 121
9076.739 101
9077.191 128
9077.644 150
9078.097 160
9078.550 133
9079.002 118
9079.455 128
9079.908 121
9080.361 98
9080.814 107
9081.266 102
9081.719 97
9082.172 111
9082.625 138
9083.078 148
9083.531 177
9083.984 173
9084.436 155
9084.889 161
9085.342 135
9085.795 122
9086.248 122
9086.701 124
9087.154 94
9087.607 87
9088.060 115
9088.513 134
9088.966 145
9089.419 138
9089.872 133
9090.325 147
9090.778 144
9091.231 131
9091.685 116
9092.138 103
9092.591 120
9093.044 116
9093.497 110
9093.950 113
9094.403 148
9094.856 137
9095.310 135
9095.763 168
9096.216 156
9096.669 140
9097.122 126
9097.576 130
9098.029 132
9098.482 153
9098.935 149
9099.389 163
9099.842 148
9100.295 164
9100.749 146
9101.202 138
9101.655 134
9102.109 153
9102.562 159
9103.015 179
9103.469 166
9103.922 117
9104.376 121
9104.829 120
9105.282 127
9105.736 132
9106.189 128
9106.643 126
9107.096 128
9107.550 132
9108.003 124
9108.457 94
9108.910 77
9109.364 91
9109.817 96
9110.271 135
9110.724 145
9111.178 155
9111.632 156
9112.085 161
9112.539 154
9112.992 136
9113.446 124
9113.900 114
9114.353 78
9114.807 94
9115.261 100
9115.714 120
9116.168 153
9116.622 135
9117.075 129
9117.529 136
9117.983 139
9118.437 153
9118.890 121
9119.344 125
9119.798 131
9120.252 108
9120.706 100
9121.159 136
9121.613 129
9122.067 127
9122.521 141
9122.975 146
9123.429 139
9123.883 129
9124.336 125
9124.790 116
9125.244 131
9125.698 153
9126.152 158
9126.606 136
9127.060 121
9127.514 121
9127.968 109
9128.422 120
9128.876 131
9129.330 115
9129.784 102
9130.238 98
9130.692 107
9131.146 117
9131.600 119
9132.054 158
9132.509 134
9132.963 121
9133.417 100
9133.871 112
9134.325 126
9134.779 115
9135.233 111
9135.688 115
9136.142 99
9136.596 113
9137.050 138
9137.504 141
9137.959 147
9138.413 128
9138.867 97
9139.321 100
9139.776 129
9140.230 113
9140.684 121
9141.139 133
9141.593 143
9142.047 147
9142.502 128
9142.956 115
9143.410 104
9143.865 122
9144.319 139
9144.774 124
9145.228 112
9145.682 125
9146.137 129
9146.591 98
9147.046 101
9147.500 124
9147.955 104
9148.409 114
9148.864 121
9149.318 117
9149.773 116
9150.227 110
9150.682 116
9151.136 123
9151.591 111
9152.046 101
9152.500 93
9152.955 116
9153.409 110
9153.864 116
9154.319 109
9154.773 100
9155.228 101
9155.683 85
9156.137 84
9156.592 95
9157.047 82
9157.502 109
9157.956 106
9158.411 126
9158.866 126
9159.321 116
9159.775 125
9160.230 112
9160.685 125
9161.140 114
9161.595 149
9162.049 129
9162.504 130
9162.959 142
9163.414 154
9163.869 164
9164.324 150
9164.779 129
9165.234 126
9165.689 131
9166.143 122
9166.598 130
9167.053 120
9167.508 99
9167.963 108
9168.418 86
9168.873 89
9169.328 86
9169.783 107
9170.238 119
9170.694 129
9171.149 113
9171.604 106
9172.059 113
9172.514 124
9172.969 112
9173.424 146
9173.879 156
9174.334 131
9174.789 125
9175.245 106
9175.700 105
9176.155 113
9176.610 128
9177.065 141
9177.521 132
9177.976 153
9178.431 136
9178.886 142
9179.342 133
9179.797 118
9180.252 122
9180.707 109
9181.163 114
9181.618 107
9182.073 110
9182.529 109
9182.984 98
9183.440 91
9183.895 120
9184.350 105
9184.806 96
9185.261 88
9185.717 126
9186.172 136
9186.627 150
9187.083 130
9187.538 123
9187.994 146
9188.449 121
9188.905 120
9189.360 151
9189.816 145
9190.271 141
9190.727 137
9191.182 133
9191.638 127
9192.094 135
9192.549 138
9193.005 137
9193.460 111
9193.916 104
9194.372 112
9194.827 125
9195.283 138
9195.739 124
9196.194 124
9196.650 121
9197.106 115
9197.562 101
9198.017 104
9198.473 114
9198.929 136
9199.384 119
9199.840 141
9200.296 147
9200.752 116
9201.208 117
9201.663 111
9202.119 148
9202.575 150
9203.031 140
9203.487 120
9203.943 130
9204.399 150
9204.855 124
9205.310 143
9205.766 125
9206.222 107
9206.678 111
9207.134 128
9207.590 132
9208.046 109
9208.502 113
9208.958 115
9209.414 99
9209.870 88
9210.326 86
9210.782 81
9211.238 73
9211.694 129
9212.150 144
9212.607 139
9213.063 118
9213.519 109
9213.975 106
9214.431 121
9214.887 98
9215.343 98
9215.799 101
9216.256 121
9216.712 112
9217.168 119
9217.624 116
9218.080 98
9218.537 86
9218.993 108
9219.449 116
9219.905 111
9220.362 88
9220.818 117
9221.274 131
9221.731 138
9222.187 115
9222.643 145
9223.100 137
9223.556 131
9224.012 139
9224.469 148
9224.925 114
9225.382 101
9225.838 109
9226.294 112
9226.751 95
9227.207 95
9227.664 81
9228.120 104
9228.577 128
9229.033 126
9229.490 86
9229.946 106
9230.403 120
9230.859 122
9231.316 129
9231.772 146
9232.229 139
9232.686 130
9233.142 121
9233.599 145
9234.055 146
9234.512 133
9234.969 102
9235.425 105
9235.882 90
9236.339 103
9236.795 115
9237.252 96
9237.709 111
9238.166 132
9238.622 122
9239.079 133
9239.536 121
9239.993 133
9240.449 159
9240.906 156
9241.363 121
9241.820 110
9242.277 119
9242.733 131
9243.190 110
9243.647 121
9244.104 131
9244.561 157
9245.018 149
9245.475 129
9245.932 142
9246.389 124
9246.845 118
9247.302 95
9247.759 108
9248.216 133
9248.673 125
9249.130 116
9249.587 143
9250.044 114
9250.501 93
9250.958 120
9251.415 127
9251.872 116
9252.330 129
9252.787 96
9253.244 87
9253.701 137
9254.158 145
9254.615 163
9255.072 137
9255.529 143
9255.987 129
9256.444 117
9256.901 115
9257.358 87
9257.815 97
9258.273 127
9258.730 133
9259.187 133
9259.644 158
9260.102 161
9260.559 164
9261.016 153
9261.473 131
9261.931 146
9262.388 125
9262.845 117
9263.303 108
9263.760 103
9264.217 114
9264.675 111
9265.132 100
9265.590 120
9266.047 145
9266.504 144
9266.962 155
9267.419 138
9267.877 114
9268.334 112
9268.792 136
9269.249 138
9269.707 129
9270.164 134
9270.622 139
9271.079 130
9271.537 138
9271.994 134
9272.452 119
9272.909 114
9273.367 129
9273.825 109
9274.282 141
9274.740 142
9275.198 122
9275.655 120
9276.113 130
9276.571 134
9277.028 146
9277.486 136
9277.944 134
9278.401 156
9278.859 157
9279.317 171
9279.775 119
9280.232 88
9280.690 82
9281.148 81
9281.606 94
9282.063 125
9282.521 115
9282.979 130
9283.437 95
9283.895 78
9284.353 107
9284.811 113
9285.268 98
9285.726 100
9286.184 101
9286.642 104
9287.100 118
9287.558 87
9288.016 104
9288.474 123
9288.932 143
9289.390 129
9289.848 124
9290.306 110
9290.764 102
9291.222 111
9291.680 118
9292.138 105
9292.596 133
9293.054 139
9293.512 103
9293.970 137
9294.428 137
9294.887 133
9295.345 113
9295.803 127
9296.261 131
9296.719 139
9297.177 131
9297.636 110
9298.094 102
9298.552 94
9299.010 98
9299.468 89
9299.927 79
9300.385 86
9300.843 100
9301.302 89
9301.760 86
9302.218 82
9302.676 92
9303.135 109
9303.593 104
9304.051 105
9304.510 98
9304.968 84
9305.427 102
9305.885 108
9306.343 92
9306.802 98
9307.260 135
9307.719 119
9308.177 136
9308.636 136
9309.094 151
9309.552 140
9310.011 157
9310.469 161
9310.928 110
9311.387 100
9311.845 118
9312.304 135
9312.762 110
9313.221 118
9313.679 119
9314.138 125
9314.597 151
9315.055 138
9315.514 142
9315.972 116
9316.431 123
9316.890 159
9317.348 141
9317.807 118
9318.266 109
9318.725 141
9319.183 109
9319.642 91
9320.101 110
9320.559 101
9321.018 101
9321.477 110
9321.936 102
9322.395 111
9322.853 98
9323.312 109
9323.771 110
9324.230 110
9324.689 89
9325.148 79
9325.607 112
9326.065 137
9326.524 112
9326.983 99
9327.442 85
9327.901 96
9328.360 116
9328.819 110
9329.278 139
9329.737 136
9330.196 140
9330.655 127
9331.114 95
9331.573 96
9332.032 109
9332.491 83
9332.950 82
9333.409 100
9333.868 90
9334.327 80
9334.786 79
9335.246 78
9335.705 111
9336.164 103
9336.623 99
9337.082 107
9337.541 127
9338.001 150
9338.460 121
9338.919 121
9339.378 105
9339.837 114
9340.297 120
9340.756 130
9341.215 174
9341.674 184
9342.134 137
9342.593 146
9343.052 128
9343.512 127
9343.971 144
9344.430 129
9344.890 126
9345.349 96
9345.808 81
9346.268 90
9346.727 99
9347.187 120
9347.646 103
9348.105 119
9348.565 135
9349.024 113
9349.484 98
9349.943 108
9350.403 101
9350.862 85
9351.322 82
9351.781 99
9352.241 100
9352.700 122
9353.160 121
9353.619 118
9354.079 119
9354.539 102
9354.998 110
9355.458 111
9355.917 122
9356.377 117
9356.837 111
9357.296 125
9357.756 119
9358.216 110
9358.675 80
9359.135 84
9359.595 119
9360.055 108
9360.514 105
9360.974 117
9361.434 108
9361.894 106
9362.353 102
9362.813 113
9363.273 134
9363.733 110
9364.193 125
9364.652 99
9365.112 111
9365.572 115
9366.032 102
9366.492 95
9366.952 120
9367.412 109
9367.872 112
9368.332 122
9368.792 130
9369.251 113
9369.711 92
9370.171 110
9370.631 131
9371.091 145
9371.551 158
9372.011 131
9372.471 114
9372.931 121
9373.392 89
9373.852 80
9374.312 87
9374.772 94
9375.232 102
9375.692 97
9376.152 125
9376.612 136
9377.072 140
9377.533 137
9377.993 145
9378.453 159
9378.913 129
9379.373 135
9379.833 140
9380.294 112
9380.754 89
9381.214 85
9381.674 126
9382.135 108
9382.595 99
9383.055 99
9383.516 119
9383.976 97
9384.436 87
9384.897 138
9385.357 130
9385.817 144
9386.278 121
9386.738 121
9387.198 130
9387.659 112
9388.119 97
9388.580 105
9389.040 123
9389.501 166
9389.961 167
9390.421 130
9390.882 103
9391.342 78
9391.803 74
9392.263 81
9392.724 100
9393.184 95
9393.645 99
9394.106 129
9394.566 135
9395.027 142
9395.487 136
9395.948 124
9396.409 106
9396.869 93
9397.330 105
9397.790 112
9398.251 118
9398.712 101
9399.173 121
9399.633 105
9400.094 110
9400.555 122
9401.015 130
9401.476 123
9401.937 135
9402.398 113
9402.858 108
9403.319 103
9403.780 118
9404.241 127
9404.702 97
9405.162 85
9405.623 93
9406.084 96
9406.545 65
9407.006 92
9407.467 106
9407.928 109
9408.389 99
9408.850 103
9409.310 94
9409.771 97
9410.232 91
9410.693 94
9411.154 85
9411.615 95
9412.076 98
9412.537 112
9412.998 112
9413.459 102
9413.920 116
9414.381 93
9414.843 95
9415.304 105
9415.765 112
9416.226 138
9416.687 121
9417.148 116
9417.609 115
9418.070 91
9418.531 88
9418.993 93
9419.454 97
9419.915 104
9420.376 129
9420.837 126
9421.299 107
9421.760 95
9422.221 133
9422.682 115
9423.144 91
9423.605 113
9424.066 115
9424.528 119
9424.989 123
9425.450 123
9425.912 94
9426.373 82
9426.834 80
9427.296 86
9427.757 84
9428.218 95
9428.680 82
9429.141 87
9429.603 93
9430.064 91
9430.526 73
9430.987 88
9431.449 77
9431.910 73
9432.372 79
9432.833 102
9433.295 105
9433.756 124
9434.218 136
9434.679 100
9435.141 95
9435.602 91
9436.064 107
9436.525 125
9436.987 97
9437.449 99
9437.910 120
9438.372 149
9438.834 127
9439.295 107
9439.757 98
9440.219 84
9440.680 75
9441.142 81
9441.604 76
9442.066 94
9442.527 104
9442.989 111
9443.451 81
9443.913 71
9444.374 96
9444.836 106
9445.298 131
9445.760 148
9446.222 130
9446.684 125
9447.145 107
9447.607 108
9448.069 128
9448.531 147
9448.993 121
9449.455 115
9449.917 120
9450.379 116
9450.841 116
9451.303 126
9451.765 120
9452.227 81
9452.689 99
9453.151 104
9453.613 99
9454.075 94
9454.537 90
9454.999 95
9455.461 77
9455.923 102
9456.385 93
9456.847 101
9457.309 104
9457.771 101
9458.233 114
9458.696 94
9459.158 96
9459.620 106
9460.082 113
9460.544 140
9461.006 129
9461.469 133
9461.931 129
9462.393 116
9462.855 91
9463.318 107
9463.780 102
9464.242 91
9464.704 86
9465.167 87
9465.629 90
9466.091 73
9466.554 58
9467.016 78
9467.478 92
9467.941 121
9468.403 131
9468.866 113
9469.328 113
9469.790 100
9470.253 68
9470.715 101
9471.178 128
9471.640 103
9472.103 70
9472.565 83
9473.028 94
9473.490 92
9473.953 97
9474.415 96
9474.878 80
9475.340 85
9475.803 118
9476.265 131
9476.728 113
9477.190 104
9477.653 137
9478.116 122
9478.578 102
9479.041 113
9479.504 93
9479.966 84
9480.429 82
9480.892 98
9481.354 103
9481.817 117
9482.280 122
9482.742 110
9483.205 123
9483.668 92
9484.131 87
9484.593 97
9485.056 72
9485.519 105
9485.982 126
9486.445 116
9486.908 103
9487.370 120
9487.833 133
9488.296 110
9488.759 105
9489.222 91
9489.685 83
9490.148 114
9490.611 96
9491.074 88
9491.536 73
9491.999 81
9492.462 107
9492.925 110
9493.388 98
9493.851 100
9494.314 113
9494.777 111
9495.240 99
9495.703 109
9496.167 108
9496.630 114
9497.093 118
9497.556 112
9498.019 91
9498.482 72
9498.945 83
9499.408 113
9499.871 121
9500.335 98
9500.798 111
9501.261 105
9501.724 109
9502.187 122
9502.650 131
9503.114 134
9503.577 107
9504.040 93
9504.503 97
9504.967 89
9505.430 85
9505.893 77
9506.357 99
9506.820 91
9507.283 106
9507.747 130
9508.210 129
9508.673 96
9509.137 95
9509.600 101
9510.063 95
9510.527 87
9510.990 88
9511.454 94
9511.917 99
9512.381 97
9512.844 114
9513.308 120
9513.771 108
9514.234 86
9514.698 82
9515.162 98
9515.625 106
9516.089 103
9516.552 108
9517.016 97
9517.479 85
9517.943 77
9518.406 72
9518.870 78
9519.334 92
9519.797 84
9520.261 98
9520.725 98
9521.188 90
9521.652 109
9522.116 93
9522.579 85
9523.043 77
9523.507 85
9523.971 105
9524.434 84
9524.898 100
9525.362 93
9525.826 135
9526.289 144
9526.753 108
9527.217 102
9527.681 94
9528.145 94
9528.608 78
9529.072 86
9529.536 78
9530.000 94
9530.464 114
9530.928 108
9531.392 97
9531.856 93
9532.320 99
9532.784 68
9533.248 75
9533.712 82
9534.176 86
9534.640 110
9535.104 96
9535.568 138
9536.032 124
9536.496 104
9536.960 127
9537.424 127
9537.888 131
9538.352 113
9538.816 109
9539.280 103
9539.744 83
9540.208 113
9540.672 99
9541.137 104
9541.601 112
9542.065 126
9542.529 142
9542.993 104
9543.458 114
9543.922 92
9544.386 97
9544.850 91
9545.314 103
9545.779 88
9546.243 123
9546.707 115
9547.172 114
9547.636 90
9548.100 86
9548.565 91
9549.029 89
9549.493 75
9549.958 86
9550.422 93
9550.886 98
9551.351 93
9551.815 87
9552.280 97
9552.744 88
9553.208 66
9553.673 61
9554.137 77
9554.602 74
9555.066 80
9555.531 120
9555.995 102
9556.460 84
9556.924 60
9557.389 70
9557.854 68
9558.318 94
9558.783 94
9559.247 85
9559.712 110
9560.177 91
9560.641 94
9561.106 101
9561.570 99
9562.035 122
9562.500 113
9562.964 119
9563.429 108
9563.894 85
9564.359 79
9564.823 93
9565.288 105
9565.753 126
9566.218 99
9566.682 81
9567.147 56
9567.612 81
9568.077 98
9568.541 104
9569.006 95
9569.471 127
9569.936 112
9570.401 112
9570.866 101
9571.331 109
9571.796 120
9572.260 128
9572.725 105
9573.190 132
9573.655 147
9574.120 142
9574.585 141
9575.050 138
9575.515 120
9575.980 121
9576.445 103
9576.910 112
9577.375 94
9577.840 86
9578.305 85
9578.770 113
9579.235 106
9579.700 97
9580.166 115
9580.631 96
9581.096 74
9581.561 79
9582.026 117
9582.491 121
9582.956 102
9583.422 101
9583.887 74
9584.352 94
9584.817 91
9585.282 96
9585.748 114
9586.213 99
9586.678 88
9587.143 92
9587.609 116
9588.074 105
9588.539 88
9589.005 109
9589.470 111
9589.935 114
9590.401 103
9590.866 96
9591.331 101
9591.797 91
9592.262 94
9592.728 93
9593.193 88
9593.658 105
9594.124 83
9594.589 124
9595.055 122
9595.520 128
9595.986 121
9596.451 101
9596.917 108
9597.382 113
9597.848 112
9598.313 97
9598.779 93
9599.244 100
9599.710 91
9600.176 80
9600.641 96
9601.107 87
9601.572 85
9602.038 89
9602.504 98
9602.969 94
9603.435 117
9603.901 111
9604.366 133
9604.832 91
9605.298 74
9605.763 60
9606.229 94
9606.695 91
9607.161 104
9607.626 82
9608.092 86
9608.558 78
9609.024 79
9609.490 76
9609.955 90
9610.421 84
9610.887 72
9611.353 73
9611.819 83
9612.285 79
9612.751 65
9613.217 98
9613.682 112
9614.148 97
9614.614 96
9615.080 129
9615.546 103
9616.012 114
9616.478 141
9616.944 134
9617.410 93
9617.876 105
9618.342 67
9618.808 88
9619.274 121
9619.740 123
9620.206 126
9620.672 104
9621.139 82
9621.605 100
9622.071 113
9622.537 109
9623.003 98
9623.469 93
9623.935 104
9624.402 121
9624.868 135
9625.334 95
9625.800 93
9626.266 106
9626.733 101
9627.199 90
9627.665 100
9628.131 117
9628.598 97
9629.064 93
9629.530 104
9629.996 106
9630.463 93
9630.929 102
9631.395 128
9631.862 109
9632.328 86
9632.795 77
9633.261 81
9633.727 102
9634.194 108
9634.660 90
9635.127 121
9635.593 106
9636.059 98
9636.526 86
9636.992 96
9637.459 96
9637.925 84
9638.392 98
9638.858 88
9639.325 88
9639.792 108
9640.258 113
9640.725 118
9641.191 85
9641.658 66
9642.124 75
9642.591 105
9643.058 112
9643.524 111
9643.991 91
9644.458 76
9644.924 93
9645.391 103
9645.858 121
9646.324 114
9646.791 94
9647.258 100
9647.725 73
9648.191 64
9648.658 81
9649.125 88
9649.592 92
9650.058 72
9650.525 86
9650.992 94
9651.459 129
9651.926 80
9652.393 75
9652.859 77
9653.326 73
9653.793 83
9654.260 86
9654.727 78
9655.194 89
9655.661 114
9656.128 99
9656.595 81
9657.062 73
9657.529 89
9657.996 91
9658.463 80
9658.930 60
9659.397 93
9659.864 103
9660.331 83
9660.798 89
9661.265 89
9661.732 79
9662.199 72
9662.666 89
9663.133 86
9663.600 87
9664.067 102
9664.535 110
9665.002 87
9665.469 71
9665.936 75
9666.403 103
9666.870 104
9667.338 89
9667.805 94
9668.272 114
9668.739 92
9669.207 94
9669.674 90
9670.141 102
9670.608 122
9671.076 116
9671.543 100
9672.010 115
9672.478 114
9672.945 83
9673.412 97
9673.880 90
9674.347 104
9674.815 105
9675.282 115
9675.749 94
9676.217 82
9676.684 78
9677.152 80
9677.619 69
9678.087 59
9678.554 76
9679.022 81
9679.489 84
9679.957 90
9680.424 103
9680.892 95
9681.359 74
9681.827 80
9682.294 92
9682.762 83
9683.230 89
9683.697 80
9684.165 91
9684.632 91
9685.100 81
9685.568 99
9686.035 115
9686.503 93
9686.971 114
9687.438 101
9687.906 69
9688.374 84
9688.842 103
9689.309 100
9689.777 97
9690.245 86
9690.713 87
9691.180 63
9691.648 81
9692.116 75
9692.584 88
9693.052 100
9693.519 82
9693.987 79
9694.455 77
9694.923 90
9695.391 91
9695.859 101
9696.327 90
9696.795 100
9697.263 89
9697.731 81
9698.199 86
9698.666 98
9699.134 101
9699.602 80
9700.070 84
9700.538 86
9701.006 107
9701.475 114
9701.943 106
9702.411 97
9702.879 93
9703.347 88
9703.815 84
9704.283 98
9704.751 115
9705.219 117
9705.687 115
9706.155 105
9706.624 99
9707.092 91
9707.560 98
9708.028 128
9708.496 94
9708.965 75
9709.433 76
9709.901 86
9710.369 93
9710.838 105
9711.306 108
9711.774 89
9712.242 59
9712.711 92
9713.179 104
9713.647 100
9714.116 125
9714.584 113
9715.052 95
9715.521 97
9715.989 86
9716.458 88
9716.926 110
9717.394 95
9717.863 102
9718.331 96
9718.800 102
9719.268 107
9719.737 116
9720.205 109
9720.674 94
9721.142 110
9721.611 119
9722.079 114
9722.548 117
9723.016 80
9723.485 85
9723.953 91
9724.422 97
9724.891 92
9725.359 90
9725.828 88
9726.297 108
9726.765 116
9727.234 75
9727.702 60
9728.171 55
9728.640 56
9729.109 86
9729.577 102
9730.046 94
9730.515 101
9730.983 109
9731.452 95
9731.921 84
9732.390 85
9732.859 118
9733.327 92
9733.796 113
9734.265 125
9734.734 116
9735.203 104
9735.672 81
9736.140 100
9736.609 109
9737.078 107
9737.547 102
9738.016 103
9738.485 95
9738.954 99
9739.423 64
9739.892 78
9740.361 83
9740.830 70
9741.299 90
9741.768 89
9742.237 110
9742.706 85
9743.175 78
9743.644 72
9744.113 60
9744.582 68
9745.051 79
9745.520 85
9745.989 97
9746.458 77
9746.928 81
9747.397 80
9747.866 63
9748.335 107
9748.804 108
9749.273 105
9749.743 92
9750.212 87
9750.681 93
9751.150 72
9751.619 56
9752.089 68
9752.558 72
9753.027 75
9753.497 67
9753.966 87
9754.435 86
9754.905 79
9755.374 73
9755.843 75
9756.313 98
9756.782 115
9757.251 110
9757.721 92
9758.190 86
9758.659 100
9759.129 94
9759.598 132
9760.068 121
9760.537 137
9761.007 117
9761.476 110
9761.946 121
9762.415 116
9762.885 109
9763.354 93
9763.824 104
9764.293 121
9764.763 128
9765.232 103
9765.702 86
9766.172 77
9766.641 74
9767.111 83
9767.580 86
9768.050 74
9768.520 75
9768.989 86
9769.459 76
9769.929 72
9770.398 93
9770.868 109
9771.338 89
9771.808 86
9772.277 100
9772.747 81
9773.217 74
9773.687 89
9774.156 104
9774.626 106
9775.096 75
9775.566 82
9776.036 85
9776.506 78
9776.975 81
9777.445 85
9777.915 83
9778.385 89
9778.855 75
9779.325 62
9779.795 78
9780.265 95
9780.735 88
9781.205 84
9781.675 94
9782.145 102
9782.614 103
9783.084 97
9783.554 101
9784.025 92
9784.495 97
9784.965 112
9785.435 88
9785.905 73
9786.375 48
9786.845 51
9787.315 67
9787.785 84
9788.255 87
9788.725 139
9789.196 143
9789.666 112
9790.136 96
9790.606 92
9791.076 91
9791.546 76
9792.017 110
9792.487 106
9792.957 86
9793.427 84
9793.898 103
9794.368 104
9794.838 99
9795.308 100
9795.779 100
9796.249 110
9796.719 100
9797.190 86
9797.660 70
9798.130 83
9798.601 73
9799.071 72
9799.542 72
9800.012 83
9800.482 85
9800.953 82
9801.423 74
9801.894 97
9802.364 90
9802.835 109
9803.305 126
9803.776 94
9804.246 102
9804.717 103
9805.187 93
9805.658 91
9806.128 85
9806.599 81
9807.069 77
9807.540 62
9808.011 63
9808.481 81
9808.952 88
9809.422 86
9809.893 76
9810.364 68
9810.834 76
9811.305 79
9811.776 80
9812.246 85
9812.717 85
9813.188 82
9813.659 60
9814.129 58
9814.600 93
9815.071 108
9815.542 119
9816.013 117
9816.483 101
9816.954 107
9817.425 118
9817.896 109
9818.367 86
9818.837 81
9819.308 85
9819.779 76
9820.250 58
9820.721 65
9821.192 108
9821.663 120
9822.134 112
9822.605 113
9823.076 127
9823.547 107
9824.018 128
9824.489 113
9824.960 135
9825.431 112
9825.902 120
9826.373 128
9826.844 115
9827.315 145
9827.786 145
9828.257 140
9828.728 140
9829.199 160
9829.670 174
9830.141 138
9830.613 121
9831.084 93
9831.555 94
9832.026 107
9832.497 108
9832.968 116
9833.440 99
9833.911 97
9834.382 96
9834.853 84
9835.325 128
9835.796 97
9836.267 85
9836.738 92
9837.210 90
9837.681 105
9838.152 86
9838.624 73
9839.095 75
9839.566 69
9840.038 69
9840.509 76
9840.981 81
9841.452 98
9841.923 111
9842.395 105
9842.866 124
9843.338 122
9843.809 128
9844.281 126
9844.752 98
9845.224 105
9845.695 131
9846.167 109
9846.638 84
9847.110 77
9847.581 101
9848.053 95
9848.524 105
9848.996 104
9849.467 90
9849.939 101
9850.411 124
9850.882 144
9851.354 127
9851.826 98
9852.297 81
9852.769 77
9853.241 96
9853.712 96
9854.184 105
9854.656 95
9855.127 111
9855.599 97
9856.071 71
9856.543 82
9857.014 89
9857.486 99
9857.958 91
9858.430 79
9858.902 60
9859.373 74
9859.845 77
9860.317 87
9860.789 83
9861.261 83
9861.733 78
9862.205 119
9862.677 88
9863.148 90
9863.620 95
9864.092 77
9864.564 80
9865.036 67
9865.508 101
9865.980 102
9866.452 114
9866.924 118
9867.396 97
9867.868 77
9868.340 70
9868.812 74
9869.284 68
9869.757 83
9870.229 72
9870.701 59
9871.173 91
9871.645 89
9872.117 84
9872.589 93
9873.061 98
9873.534 76
9874.006 66
9874.478 62
9874.950 69
9875.422 83
9875.895 80
9876.367 73
9876.839 82
9877.311 69
9877.784 92
9878.256 88
9878.728 108
9879.200 92
9879.673 100
9880.145 102
9880.617 121
9881.090 133
9881.562 113
9882.034 115
9882.507 99
9882.979 91
9883.452 92
9883.924 97
9884.397 102
9884.869 92
9885.341 106
9885.814 98
9886.286 78
9886.759 91
9887.231 90
9887.704 93
9888.176 93
9888.649 137
9889.121 139
9889.594 112
9890.067 97
9890.539 111
9891.012 89
9891.484 109
9891.957 84
9892.429 94
9892.902 92
9893.375 110
9893.847 105
9894.320 118
9894.793 132
9895.265 123
9895.738 112
9896.211 108
9896.684 96
9897.156 99
9897.629 119
9898.102 95
9898.575 77
9899.047 87
9899.520 89
9899.993 101
9900.466 124
9900.939 116
9901.411 103
9901.884 90
9902.357 65
9902.830 66
9903.303 53
9903.776 41
9904.249 53
9904.722 83
9905.194 94
9905.667 113
9906.140 80
9906.613 67
9907.086 67
9907.559 65
9908.032 67
9908.505 84
9908.978 84
9909.451 85
9909.924 94
9910.397 83
9910.870 91
9911.344 115
9911.817 105
9912.290 83
9912.763 78
9913.236 113
9913.709 133
9914.182 94
9914.655 112
9915.128 92
9915.602 67
9916.075 62
9916.548 87
9917.021 104
9917.494 91
9917.968 62
9918.441 79
9918.914 69
9919.387 91
9919.861 99
9920.334 76
9920.807 76
9921.281 60
9921.754 73
9922.227 77
9922.701 67
9923.174 73
9923.647 63
9924.121 81
9924.594 103
9925.067 112
9925.541 83
9926.014 82
9926.488 74
9926.961 68
9927.435 90
9927.908 92
9928.382 70
9928.855 73
9929.329 75
9929.802 78
9930.276 95
9930.749 87
9931.223 94
9931.696 90
9932.170 75
9932.643 88
9933.117 66
9933.591 66
9934.064 63
9934.538 84
9935.011 80
9935.485 53
9935.959 62
9936.432 70
9936.906 69
9937.380 55
9937.853 65
9938.327 92
9938.801 79
9939.275 70
9939.748 86
9940.222 82
9940.696 113
9941.170 105
9941.643 83
9942.117 97
9942.591 123
9943.065 114
9943.539 93
9944.013 105
9944.486 113
9944.960 97
9945.434 101
9945.908 97
9946.382 102
9946.856 102
9947.330 93
9947.804 104
9948.278 87
9948.752 63
9949.226 73
9949.700 91
9950.174 87
9950.648 70
9951.122 62
9951.596 80
9952.070 82
9952.544 74
9953.018 90
9953.492 84
9953.966 75
9954.440 69
9954.914 80
9955.388 79
9955.863 118
9956.337 109
9956.811 84
9957.285 80
9957.759 69
9958.233 74
9958.708 82
9959.182 57
9959.656 59
9960.130 76
9960.604 79
9961.079 82
9961.553 78
9962.027 87
9962.502 80
9962.976 77
9963.450 76
9963.924 82
9964.399 62
9964.873 65
9965.348 66
9965.822 69
9966.296 61
9966.771 69
9967.245 87
9967.719 121
9968.194 108
9968.668 132
9969.143 114
9969.617 106
9970.092 110
9970.566 87
9971.041 80
9971.515 87
9971.990 67
9972.464 54
9972.939 47
9973.413 50
9973.888 73
9974.362 63
9974.837 69
9975.312 67
9975.786 76
9976.261 69
9976.735 48
9977.210 70
9977.685 85
9978.159 78
9978.634 83
9979.109 89
9979.583 91
9980.058 81
9980.533 58
9981.008 74
9981.482 75
9981.957 68
9982.432 61
9982.907 52
9983.381 61
9983.856 56
9984.331 58
9984.806 77
9985.281 76
9985.756 84
9986.230 86
9986.705 77
9987.180 66
9987.655 68
9988.130 74
9988.605 78
9989.080 77
9989.555 90
9990.030 65
9990.505 58
9990.980 49
9991.455 63
9991.930 69
9992.405 65
9992.880 56
9993.355 74
9993.830 88
9994.305 72
9994.780 76
9995.255 90
9995.730 114
9996.205 92
9996.680 117
9997.155 105
9997.630 95
9998.105 70
9998.581 74
9999.056 94
9999.531 93
10000.006 68
10000.481 62
10000.957 63
10001.432 50
10001.907 49
10002.382 47
10002.857 92
10003.333 114
10003.808 118
10004.283 118
10004.759 94
10005.234 86
10005.709 69
10006.184 69
10006.660 70
10007.135 84
10007.611 93
10008.086 98
10008.561 80
10009.037 73
10009.512 63
10009.988 57
10010.463 78
10010.938 71
10011.414 78
10011.889 83
10012.365 58
10012.840 74
10013.316 103
10013.791 85
10014.267 83
10014.742 79
10015.218 98
10015.693 114
10016.169 67
10016.645 75
10017.120 54
10017.596 45
10018.071 76
10018.547 79
10019.023 74
10019.498 64
10019.974 55
10020.450 85
10020.925 76
10021.401 76
10021.877 75
10022.352 65
10022.828 64
10023.304 60
10023.780 67
10024.255 89
10024.731 100
10025.207 86
10025.683 92
10026.158 85
10026.634 90
10027.110 121
10027.586 90
10028.062 73
10028.538 60
10029.014 57
10029.489 45
10029.965 82
10030.441 103
10030.917 100
10031.393 89
10031.869 93
10032.345 79
10032.821 82
10033.297 96
10033.773 100
10034.249 70
10034.725 59
10035.201 67
10035.677 72
10036.153 72
10036.629 85
10037.105 80
10037.581 74
10038.057 94
10038.533 95
10039.009 96
10039.486 80
10039.962 81
10040.438 80
10040.914 79
10041.390 85
10041.866 97
10042.342 85
10042.819 79
10043.295 85
10043.771 79
10044.247 67
10044.724 76
10045.200 73
10045.676 54
10046.152 70
10046.629 95
10047.105 111
10047.581 125
10048.058 138
10048.534 93
10049.010 81
10049.487 93
10049.963 77
10050.439 69
10050.916 61
10051.392 66
10051.869 92
10052.345 90
10052.821 78
10053.298 85
10053.774 96
10054.251 93
10054.727 68
10055.204 81
10055.680 75
10056.157 79
10056.633 68
10057.110 74
10057.586 63
10058.063 83
10058.540 87
10059.016 73
10059.493 72
10059.969 65
10060.446 74
10060.923 74
10061.399 71
10061.876 92
10062.353 105
10062.829 93
10063.306 87
10063.783 56
10064.259 67
10064.736 87
10065.213 85
10065.689 88
10066.166 101
10066.643 92
10067.120 77
10067.597 79
10068.073 72
10068.550 53
10069.027 58
10069.504 59
10069.981 78
10070.457 75
10070.934 65
10071.411 55
10071.888 79
10072.365 63
10072.842 81
10073.319 72
10073.796 77
10074.273 62
10074.750 63
10075.227 56
10075.704 54
10076.181 48
10076.658 76
10077.135 90
10077.612 76
10078.089 83
10078.566 86
10079.043 88
10079.520 112
10079.997 79
10080.474 95
10080.951 96
10081.428 80
10081.905 74
10082.382 66
10082.860 85
10083.337 87
10083.814 86
10084.291 76
10084.768 87
10085.245 74
10085.723 79
10086.200 63
10086.677 78
10087.154 83
10087.632 91
10088.109 85
10088.586 98
10089.064 94
10089.541 93
10090.018 74
10090.495 110
10090.973 89
10091.450 70
10091.928 56
10092.405 47
10092.882 62
10093.360 93
10093.837 101
10094.314 97
10094.792 94
10095.269 81
10095.747 79
10096.224 83
10096.702 115
10097.179 87
10097.657 91
10098.134 90
10098.612 74
10099.089 88
10099.567 91
10100.044 90
10100.522 77
10101.000 95
10101.477 95
10101.955 72
10102.432 80
10102.910 73
10103.388 62
10103.865 104
10104.343 93
10104.821 90
10105.298 88
10105.776 69
10106.254 52
10106.731 58
10107.209 57
10107.687 89
10108.164 93
10108.642 108
10109.120 95
10109.598 90
10110.076 82
10110.553 87
10111.031 78
10111.509 92
10111.987 79
10112.465 84
10112.943 83
10113.420 58
10113.898 69
10114.376 65
10114.854 83
10115.332 84
10115.810 73
10116.288 78
10116.766 92
10117.244 82
10117.722 71
10118.200 57
10118.678 76
10119.156 91
10119.634 84
10120.112 95
10120.590 101
10121.068 76
10121.546 80
10122.024 57
10122.502 69
10122.980 76
10123.458 77
10123.936 72
10124.415 63
10124.893 53
10125.371 73
10125.849 83
10126.327 91
10126.805 107
10127.284 88
10127.762 76
10128.240 53
10128.718 56
10129.196 57
10129.675 71
10130.153 73
10130.631 39
10131.109 38
10131.588 56
10132.066 55
10132.544 82
10133.023 70
10133.501 64
10133.979 64
10134.458 79
10134.936 51
10135.415 36
10135.893 54
10136.371 64
10136.850 71
10137.328 79
10137.807 71
10138.285 76
10138.764 81
10139.242 79
10139.721 100
10140.199 85
10140.678 88
10141.156 77
10141.635 93
10142.113 103
10142.592 114
10143.070 115
10143.549 93
10144.027 92
10144.506 88
10144.985 64
10145.463 89
10145.942 105
10146.421 117
10146.899 79
10147.378 80
10147.857 89
10148.335 73
10148.814 69
10149.293 70
10149.771 69
10150.250 88
10150.729 84
10151.208 81
10151.686 82
10152.165 83
10152.644 86
10153.123 55
10153.602 57
10154.081 84
10154.559 83
10155.038 88
10155.517 90
10155.996 55
10156.475 62
10156.954 57
10157.433 55
10157.912 63
10158.390 58
10158.869 86
10159.348 92
10159.827 94
10160.306 112
10160.785 103
10161.264 97
10161.743 69
10162.222 61
10162.701 70
10163.180 62
10163.659 56
10164.139 83
10164.618 70
10165.097 62
10165.576 84
10166.055 78
10166.534 77
10167.013 50
10167.492 42
10167.971 56
10168.451 44
10168.930 62
10169.409 75
10169.888 96
10170.367 93
10170.847 93
10171.326 87
10171.805 77
10172.284 87
10172.764 94
10173.243 65
10173.722 76
10174.201 76
10174.681 72
10175.160 78
10175.639 91
10176.119 99
10176.598 94
10177.078 84
10177.557 90
10178.036 88
10178.516 72
10178.995 74
10179.475 79
10179.954 100
10180.433 97
10180.913 96
10181.392 83
10181.872 73
10182.351 93
10182.831 73
10183.310 69
10183.790 82
10184.269 69
10184.749 57
10185.229 71
10185.708 78
10186.188 76
10186.667 54
10187.147 51
10187.627 77
10188.106 84
10188.586 53
10189.065 76
10189.545 101
10190.025 80
10190.504 67
10190.984 67
10191.464 61
10191.944 63
10192.423 60
10192.903 52
10193.383 51
10193.863 50
10194.342 75
10194.822 84
10195.302 77
10195.782 63
10196.262 69
10196.741 76
10197.221 73
10197.701 79
10198.181 90
10198.661 109
10199.141 101
10199.621 81
10200.101 58
10200.581 61
10201.060 72
10201.540 61
10202.020 58
10202.500 61
10202.980 83
10203.460 92
10203.940 68
10204.420 63
10204.900 54
10205.380 50
10205.860 57
10206.340 64
10206.821 88
10207.301 105
10207.781 83
10208.261 71
10208.741 43
10209.221 47
10209.701 92
10210.181 96
10210.662 78
10211.142 73
10211.622 73
10212.102 83
10212.582 83
10213.062 73
10213.543 50
10214.023 40
10214.503 42
10214.983 56
10215.464 47
10215.944 46
10216.424 47
10216.905 64
10217.385 67
10217.865 81
10218.346 88
10218.826 88
10219.306 99
10219.787 87
10220.267 91
10220.747 99
10221.228 91
10221.708 82
10222.189 90
10222.669 76
10223.150 81
10223.630 93
10224.111 84
10224.591 91
10225.072 69
10225.552 84
10226.033 76
10226.513 61
10226.994 55
10227.474 42
10227.955 47
10228.435 64
10228.916 64
10229.397 84
10229.877 77
10230.358 90
10230.838 88
10231.319 79
10231.800 87
10232.280 91
10232.761 105
10233.242 111
10233.722 101
10234.203 85
10234.684 67
10235.165 67
10235.645 77
10236.126 88
10236.607 62
10237.088 71
10237.569 77
10238.049 71
10238.530 76
10239.011 76
10239.492 67
10239.973 72
10240.454 68
10240.934 81
10241.415 73
10241.896 60
10242.377 60
10242.858 59
10243.339 70
10243.820 86
10244.301 94
10244.782 99
10245.263 85
10245.744 61
10246.225 62
10246.706 50
10247.187 62
10247.668 52
10248.149 54
10248.630 40
10249.111 49
10249.592 64
10250.073 82
10250.554 95
10251.035 93
10251.516 78
10251.998 73
10252.479 63
10252.960 61
10253.441 88
10253.922 66
10254.403 56
10254.885 55
10255.366 80
10255.847 70
10256.328 79
10256.809 85
10257.291 62
10257.772 62
10258.253 60
10258.735 60
10259.216 91
10259.697 76
10260.179 79
10260.660 110
10261.141 113
10261.623 92
10262.104 68
10262.585 62
10263.067 59
10263.548 48
10264.030 45
10264.511 53
10264.992 63
10265.474 76
10265.955 56
10266.437 51
10266.918 59
10267.400 55
10267.881 48
10268.363 55
10268.844 61
10269.326 77
10269.807 85
10270.289 104
10270.770 126
10271.252 110
10271.734 111
10272.215 69
10272.697 55
10273.179 67
10273.660 71
10274.142 73
10274.623 99
10275.105 96
10275.587 87
10276.069 77
10276.550 62
10277.032 68
10277.514 48
10277.995 55
10278.477 67
10278.959 70
10279.441 73
10279.923 69
10280.404 72
10280.886 72
10281.368 75
10281.850 85
10282.332 78
10282.813 82
10283.295 104
10283.777 85
10284.259 70
10284.741 67
10285.223 59
10285.705 78
10286.187 69
10286.669 47
10287.151 53
10287.633 46
10288.115 55
10288.597 74
10289.079 79
10289.561 89
10290.043 80
10290.525 67
10291.007 85
10291.489 92
10291.971 86
10292.453 74
10292.935 44
10293.417 45
10293.899 58
10294.381 46
10294.863 62
10295.346 72
10295.828 56
10296.310 73
10296.792 68
10297.274 61
10297.757 66
10298.239 62
10298.721 56
10299.203 45
10299.685 66
10300.168 86
10300.650 69
10301.132 80
10301.615 56
10302.097 73
10302.579 79
10303.062 75
10303.544 81
10304.026 91
10304.509 66
10304.991 63
10305.473 72
10305.956 88
10306.438 87
10306.921 93
10307.403 79
10307.885 79
10308.368 87
10308.850 81
10309.333 73
10309.815 69
10310.298 60
10310.780 80
10311.263 70
10311.745 83
10312.228 87
10312.710 90
10313.193 100
10313.676 81
10314.158 82
10314.641 86
10315.123 86
10315.606 96
10316.089 101
10316.571 82
10317.054 87
10317.537 94
10318.019 101
10318.502 100
10318.985 70
10319.467 69
10319.950 87
10320.433 65
10320.916 73
10321.398 61
10321.881 70
10322.364 68
10322.847 63
10323.329 50
10323.812 49
10324.295 49
10324.778 68
10325.261 75
10325.744 83
10326.227 79
10326.709 55
10327.192 60
10327.675 64
10328.158 57
10328.641 63
10329.124 83
10329.607 83
10330.090 63
10330.573 49
10331.056 87
10331.539 74
10332.022 81
10332.505 66
10332.988 54
10333.471 45
10333.954 32
10334.437 56
10334.920 65
10335.403 85
10335.886 90
10336.369 60
10336.853 66
10337.336 68
10337.819 67
10338.302 60
10338.785 61
10339.268 54
10339.751 47
10340.235 71
10340.718 65
10341.201 70
10341.684 64
10342.168 65
10342.651 73
10343.134 69
10343.617 70
10344.101 76
10344.584 65
10345.067 88
10345.551 96
10346.034 83
10346.517 70
10347.001 75
10347.484 98
10347.967 102
10348.451 96
10348.934 83
10349.418 71
10349.901 67
10350.384 56
10350.868 54
10351.351 76
10351.835 76
10352.318 80
10352.802 62
10353.285 63
10353.769 85
10354.252 73
10354.736 72
10355.219 95
10355.703 101
10356.187 118
10356.670 87
10357.154 67
10357.637 82
10358.121 85
10358.605 91
10359.088 90
10359.572 66
10360.056 66
10360.539 59
10361.023 74
10361.507 92
10361.990 79
10362.474 90
10362.958 86
10363.441 80
10363.925 84
10364.409 113
10364.893 86
10365.377 71
10365.860 76
10366.344 69
10366.828 62
10367.312 72
10367.796 56
10368.279 65
10368.763 64
10369.247 56
10369.731 64
10370.215 64
10370.699 68
10371.183 82
10371.667 52
10372.151 40
10372.635 67
10373.119 74
10373.603 71
10374.087 76
10374.571 87
10375.055 64
10375.539 66
10376.023 68
10376.507 49
10376.991 64
10377.475 78
10377.959 77
10378.443 58
10378.927 53
10379.411 74
10379.895 100
10380.379 114
10380.864 115
10381.348 94
10381.832 88
10382.316 76
10382.800 96
10383.284 72
10383.769 67
10384.253 79
10384.737 93
10385.221 103
10385.706 86
10386.190 62
10386.674 55
10387.159 52
10387.643 39
10388.127 38
10388.611 56
10389.096 69
10389.580 79
10390.065 67
10390.549 79
10391.033 79
10391.518 65
10392.002 56
10392.486 71
10392.971 86
10393.455 67
10393.940 63
10394.424 58
10394.909 48
10395.393 76
10395.878 73
10396.362 59
10396.847 42
10397.331 50
10397.816 50
10398.300 70
10398.785 67
10399.270 73
10399.754 76
10400.239 71
10400.723 61
10401.208 58
10401.693 63
10402.177 40
10402.662 57
10403.147 47
10403.631 50
10404.116 59
10404.601 74
10405.085 70
10405.570 55
10406.055 53
10406.539 48
10407.024 50
10407.509 51
10407.994 60
10408.479 65
10408.963 59
10409.448 85
10409.933 96
10410.418 72
10410.903 68
10411.388 58
10411.872 56
10412.357 73
10412.842 69
10413.327 57
10413.812 65
10414.297 97
10414.782 81
10415.267 91
10415.752 89
10416.237 78
10416.722 49
10417.207 62
10417.692 65
10418.177 62
10418.662 48
10419.147 46
10419.632 92
10420.117 93
10420.602 86
10421.087 73
10421.572 56
10422.057 63
10422.542 43
10423.028 59
10423.513 54
10423.998 41
10424.483 43
10424.968 50
10425.453 47
10425.939 30
10426.424 61
10426.909 55
10427.394 73
10427.879 57
10428.365 51
10428.850 53
10429.335 57
10429.820 63
10430.306 83
10430.791 71
10431.276 70
10431.762 75
10432.247 67
10432.732 80
10433.218 67
10433.703 75
10434.189 82
10434.674 74
10435.159 75
10435.645 82
10436.130 73
10436.616 72
10437.101 67
10437.587 74
10438.072 93
10438.558 104
10439.043 112
10439.529 106
10440.014 103
10440.500 77
10440.985 64
10441.471 44
10441.956 35
10442.442 41
10442.927 68
10443.413 69
10443.899 55
10444.384 58
10444.870 52
10445.356 43
10445.841 41
10446.327 62
10446.813 59
10447.298 60
10447.784 78
10448.270 82
10448.755 78
10449.241 65
10449.727 65
10450.213 66
10450.698 52
10451.184 62
10451.670 60
10452.156 47
10452.642 63
10453.128 74
10453.613 71
10454.099 62
10454.585 63
10455.071 43
10455.557 54
10456.043 61
10456.529 52
10457.015 55
10457.500 61
10457.986 59
10458.472 68
10458.958 80
10459.444 66
10459.930 55
10460.416 48
10460.902 53
10461.388 59
10461.874 45
10462.360 60
10462.846 53
10463.333 59
10463.819 61
10464.305 73
10464.791 65
10465.277 64
10465.763 72
10466.249 89
10466.735 86
10467.221 80
10467.708 89
10468.194 95
10468.680 74
10469.166 46
10469.652 57
10470.139 59
10470.625 61
10471.111 58
10471.597 76
10472.084 55
10472.570 71
10473.056 61
10473.542 60
10474.029 60
10474.515 65
10475.001 61
10475.488 49
10475.974 50
10476.461 75
10476.947 68
10477.433 64
10477.920 69
10478.406 68
10478.893 49
10479.379 41
10479.865 48
10480.352 58
10480.838 61
10481.325 81
10481.811 68
10482.298 57
10482.784 52
10483.271 55
10483.757 33
10484.244 33
10484.731 28
10485.217 51
10485.704 51
10486.190 56
10486.677 54
10487.164 43
10487.650 71
10488.137 66
10488.623 54
10489.110 57
10489.597 60
10490.083 49
10490.570 76
10491.057 74
10491.544 60
10492.030 50
10492.517 66
10493.004 66
10493.491 67
10493.977 71
10494.464 58
10494.951 62
10495.438 49
10495.925 61
10496.411 102
10496.898 101
10497.385 99
10497.872 106
10498.359 96
10498.846 85
10499.333 74
10499.820 75
10500.306 83
10500.793 90
10501.280 68
10501.767 72
10502.254 56
10502.741 67
10503.228 86
10503.715 67
10504.202 80
10504.689 56
10505.176 59
10505.663 78
10506.150 91
10506.638 104
10507.125 92
10507.612 91
10508.099 76
10508.586 63
10509.073 81
10509.560 100
10510.047 89
10510.534 85
10511.022 76
10511.509 80
10511.996 92
10512.483 80
10512.970 82
10513.458 92
10513.945 88
10514.432 81
10514.919 91
10515.407 72
10515.894 68
10516.381 75
10516.869 60
10517.356 77
10517.843 71
10518.331 71
10518.818 63
10519.305 57
10519.793 66
10520.280 56
10520.767 55
10521.255 64
10521.742 62
10522.230 73
10522.717 69
10523.205 61
10523.692 63
10524.180 62
10524.667 47
10525.155 50
10525.642 68
10526.130 79
10526.617 75
10527.105 75
10527.592 71
10528.080 83
10528.567 92
10529.055 67
10529.543 52
10530.030 48
10530.518 38
10531.005 59
10531.493 66
10531.981 53
10532.468 76
10532.956 82
10533.444 78
10533.931 74
10534.419 78
10534.907 68
10535.395 79
10535.882 87
10536.370 66
10536.858 69
10537.346 62
10537.833 45
10538.321 66
10538.809 61
10539.297 64
10539.785 59
10540.273 47
10540.760 54
10541.248 74
10541.736 75
10542.224 61
10542.712 50
10543.200 55
10543.688 57
10544.176 50
10544.664 48
10545.152 45
10545.640 56
10546.128 96
10546.616 69
10547.104 56
10547.592 55
10548.080 57
10548.568 57
10549.056 84
10549.544 82
10550.032 67
10550.520 67
10551.008 72
10551.496 79
10551.984 78
10552.473 64
10552.961 50
10553.449 35
10553.937 53
10554.425 63
10554.913 69
10555.402 84
10555.890 72
10556.378 62
10556.866 81
10557.354 79
10557.843 60
10558.331 52
10558.819 45
10559.308 63
10559.796 64
10560.284 57
10560.772 57
10561.261 42
10561.749 72
10562.238 72
10562.726 64
10563.214 56
10563.703 56
10564.191 62
10564.679 64
10565.168 56
10565.656 62
10566.145 44
10566.633 63
10567.122 58
10567.610 70
10568.099 72
10568.587 57
10569.076 54
10569.564 66
10570.053 60
10570.541 69
10571.030 68
10571.518 56
10572.007 73
10572.496 77
10572.984 69
10573.473 42
10573.961 50
10574.450 48
10574.939 53
10575.427 65
10575.916 66
10576.405 53
10576.893 54
10577.382 62
10577.871 50
10578.360 58
10578.848 50
10579.337 38
10579.826 57
10580.315 69
10580.803 54
10581.292 37
10581.781 44
10582.270 76
10582.759 56
10583.248 72
10583.736 73
10584.225 44
10584.714 39
10585.203 61
10585.692 71
10586.181 67
10586.670 51
10587.159 52
10587.648 48
10588.137 49
10588.626 54
10589.115 73
10589.604 51
10590.093 40
10590.582 36
10591.071 55
10591.560 52
10592.049 55
10592.538 53
10593.027 52
10593.516 73
10594.005 65
10594.494 71
10594.983 58
10595.472 68
10595.961 65
10596.451 87
10596.940 68
10597.429 79
10597.918 53
10598.407 52
10598.896 54
10599.386 53
10599.875 62
10600.364 50
10600.853 39
10601.343 65
10601.832 56
10602.321 54
10602.811 52
10603.300 51
10603.789 46
10604.278 55
10604.768 41
10605.257 38
10605.747 54
10606.236 69
10606.725 69
10607.215 70
10607.704 66
10608.194 70
10608.683 53
10609.172 80
10609.662 64
10610.151 42
10610.641 65
10611.130 78
10611.620 80
10612.109 75
10612.599 66
10613.088 61
10613.578 49
10614.067 66
10614.557 69
10615.047 59
10615.536 56
10616.026 85
10616.515 81
10617.005 89
10617.495 83
10617.984 97
10618.474 91
10618.964 90
10619.453 76
10619.943 74
10620.433 91
10620.922 93
10621.412 95
10621.902 96
10622.392 66
10622.881 71
10623.371 76
10623.861 77
10624.351 61
10624.840 46
10625.330 56
10625.820 78
10626.310 77
10626.800 55
10627.290 46
10627.780 70
10628.269 45
10628.759 63
10629.249 69
10629.739 60
10630.229 63
10630.719 55
10631.209 57
10631.699 62
10632.189 50
10632.679 67
10633.169 53
10633.659 39
10634.149 53
10634.639 43
10635.129 56
10635.619 52
10636.109 46
10636.599 52
10637.089 33
10637.579 58
10638.069 62
10638.559 64
10639.050 63
10639.540 66
10640.030 70
10640.520 47
10641.010 55
10641.500 54
10641.991 52
10642.481 49
10642.971 62
10643.461 57
10643.952 63
10644.442 63
10644.932 54
10645.422 45
10645.913 43
10646.403 53
10646.893 66
10647.384 60
10647.874 55
10648.364 52
10648.855 60
10649.345 60
10649.835 66
10650.326 63
10650.816 52
10651.307 50
10651.797 56
10652.287 70
10652.778 56
10653.268 57
10653.759 55
10654.249 57
10654.740 63
10655.230 68
10655.721 41
10656.211 46
10656.702 55
10657.192 49
10657.683 52
10658.173 64
10658.664 65
10659.155 74
10659.645 75
10660.136 67
10660.627 64
10661.117 67
10661.608 69
10662.098 65
10662.589 68
10663.080 44
10663.571 36
10664.061 50
10664.552 50
10665.043 60
10665.533 58
10666.024 77
10666.515 62
10667.006 66
10667.496 58
10667.987 59
10668.478 66
10668.969 82
10669.460 65
10669.951 93
10670.441 81
10670.932 77
10671.423 67
10671.914 54
10672.405 58
10672.896 45
10673.387 48
10673.878 47
10674.369 61
10674.860 57
10675.351 47
10675.842 46
10676.333 57
10676.824 68
10677.315 78
10677.806 55
10678.297 50
10678.788 50
10679.279 53
10679.770 52
10680.261 71
10680.752 70
10681.243 59
10681.734 62
10682.225 58
10682.716 56
10683.208 64
10683.699 56
10684.190 48
10684.681 70
10685.172 57
10685.663 78
10686.155 84
10686.646 99
10687.137 71
10687.628 51
10688.120 49
10688.611 58
10689.102 79
10689.593 67
10690.085 65
10690.576 75
10691.067 79
10691.559 55
10692.050 71
10692.541 73
10693.033 82
10693.524 75
10694.016 60
10694.507 66
10694.998 48
10695.490 35
10695.981 42
10696.473 41
10696.964 54
10697.456 74
10697.947 68
10698.439 78
10698.930 89
10699.422 90
10699.913 57
10700.405 81
10700.896 69
10701.388 83
10701.879 96
10702.371 76
10702.863 57
10703.354 52
10703.846 62
10704.337 76
10704.829 64
10705.321 73
10705.812 65
10706.304 80
10706.796 93
10707.288 70
10707.779 55
10708.271 51
10708.763 43
10709.254 64
10709.746 60
10710.238 50
10710.730 49
10711.222 35
10711.713 68
10712.205 70
10712.697 41
10713.189 39
10713.681 45
10714.172 63
10714.664 69
10715.156 65
10715.648 55
10716.140 73
10716.632 86
10717.124 73
10717.616 61
10718.108 68
10718.600 73
10719.092 75
10719.584 77
10720.076 68
10720.568 68
10721.060 65
10721.552 62
10722.044 66
10722.536 57
10723.028 66
10723.520 73
10724.012 65
10724.504 71
10724.996 56
10725.488 59
10725.980 68
10726.473 68
10726.965 60
10727.457 68
10727.949 72
10728.441 63
10728.933 57
10729.426 49
10729.918 52
10730.410 69
10730.902 65
10731.395 61
10731.887 56
10732.379 107
10732.871 92
10733.364 67
10733.856 70
10734.348 48
10734.841 61
10735.333 68
10735.825 82
10736.318 105
10736.810 79
10737.302 90
10737.795 72
10738.287 77
10738.780 76
10739.272 76
10739.765 75
10740.257 61
10740.750 63
10741.242 76
10741.734 63
10742.227 67
10742.720 59
10743.212 75
10743.705 71
10744.197 67
10744.690 65
10745.182 50
10745.675 50
10746.167 54
10746.660 49
10747.153 45
10747.645 53
10748.138 61
10748.631 51
10749.123 40
10749.616 23
10750.109 35
10750.601 39
10751.094 38
10751.587 45
10752.079 65
10752.572 64
10753.065 72
10753.558 80
10754.050 58
10754.543 44
10755.036 43
10755.529 59
10756.022 68
10756.514 83
10757.007 70
10757.500 63
10757.993 68
10758.486 72
10758.979 87
10759.472 93
10759.965 71
10760.457 89
10760.950 101
10761.443 90
10761.936 86
10762.429 81
10762.922 46
10763.415 30
10763.908 50
10764.401 42
10764.894 37
10765.387 46
10765.880 52
10766.373 58
10766.866 58
10767.359 86
10767.853 77
10768.346 58
10768.839 69
10769.332 63
10769.825 73
10770.318 75
10770.811 62
10771.305 46
10771.798 46
10772.291 56
10772.784 60
10773.277 55
10773.771 36
10774.264 55
10774.757 55
10775.250 59
10775.744 50
10776.237 35
10776.730 39
10777.223 54
10777.717 56
10778.210 48
10778.703 54
10779.197 53
10779.690 72
10780.183 60
10780.677 75
10781.170 65
10781.664 85
10782.157 85
10782.650 53
10783.144 56
10783.637 54
10784.131 76
10784.624 46
10785.118 52
10785.611 51
10786.105 53
10786.598 63
10787.092 52
10787.585 54
10788.079 56
10788.572 74
10789.066 65
10789.560 54
10790.053 59
10790.547 64
10791.040 56
10791.534 61
10792.028 62
10792.521 81
10793.015 79
10793.509 62
10794.002 57
10794.496 50
10794.990 53
10795.484 63
10795.977 63
10796.471 51
10796.965 38
10797.459 46
10797.952 76
10798.446 67
10798.940 79
10799.434 71
10799.928 60
10800.421 72
10800.915 59
10801.409 74
10801.903 74
10802.397 54
10802.891 64
10803.385 64
10803.878 59
10804.372 58
10804.866 58
10805.360 49
10805.854 41
10806.348 54
10806.842 60
10807.336 64
10807.830 91
10808.324 72
10808.818 80
10809.312 81
10809.806 72
10810.300 54
10810.794 46
10811.289 64
10811.783 54
10812.277 76
10812.771 87
10813.265 82
10813.759 63
10814.253 64
10814.747 67
10815.242 50
10815.736 39
10816.230 52
10816.724 62
10817.218 69
10817.713 72
10818.207 71
10818.701 72
10819.195 65
10819.690 67
10820.184 65
10820.678 47
10821.173 38
10821.667 41
10822.161 33
10822.656 52
10823.150 60
10823.644 62
10824.139 42
10824.633 40
10825.127 25
10825.622 41
10826.116 57
10826.611 67
10827.105 55
10827.600 50
10828.094 88
10828.588 56
10829.083 59
10829.577 58
10830.072 58
10830.566 61
10831.061 82
10831.556 114
10832.050 99
10832.545 102
10833.039 74
10833.534 67
10834.028 52
10834.523 42
10835.018 92
10835.512 71
10836.007 66
10836.502 49
10836.996 43
10837.491 56
10837.986 50
10838.480 72
10838.975 55
10839.470 61
10839.965 80
10840.459 64
10840.954 50
10841.449 60
10841.944 72
10842.438 88
10842.933 62
10843.428 62
10843.923 67
10844.418 69
10844.913 77
10845.407 57
10845.902 57
10846.397 57
10846.892 74
10847.387 78
10847.882 58
10848.377 66
10848.872 71
10849.367 53
10849.862 61
10850.357 72
10850.852 81
10851.347 76
10851.842 74
10852.337 58
10852.832 63
10853.327 69
10853.822 82
10854.317 76
10854.812 65
10855.307 56
10855.802 47
10856.297 40
10856.792 57
10857.287 44
10857.783 80
10858.278 73
10858.773 64
10859.268 61
10859.763 53
10860.258 60
10860.754 50
10861.249 56
10861.744 60
10862.239 55
10862.735 64
10863.230 65
10863.725 58
10864.220 58
10864.716 45
10865.211 48
10865.706 47
10866.202 53
10866.697 55
10867.192 61
10867.688 53
10868.183 49
10868.679 47
10869.174 68
10869.669 60
10870.165 52
10870.660 37
10871.156 59
10871.651 83
10872.147 86
10872.642 80
10873.138 63
10873.633 53
10874.129 32
10874.624 37
10875.120 31
10875.615 29
10876.111 42
10876.606 29
10877.102 52
10877.598 54
10878.093 53
10878.589 55
10879.084 80
10879.580 74
10880.076 60
10880.571 62
10881.067 50
10881.563 37
10882.058 36
10882.554 61
10883.050 65
10883.546 67
10884.041 71
10884.537 85
10885.033 77
10885.529 71
10886.024 74
10886.520 70
10887.016 58
10887.512 76
10888.008 77
10888.503 80
10888.999 74
10889.495 57
10889.991 54
10890.487 60
10890.983 64
10891.479 70
10891.975 81
10892.471 55
10892.967 66
10893.462 80
10893.958 54
10894.454 28
10894.950 28
10895.446 40
10895.942 48
10896.438 35
10896.935 60
10897.431 62
10897.927 83
10898.423 77
10898.919 85
10899.415 50
10899.911 49
10900.407 53
10900.903 61
10901.399 35
10901.895 57
10902.392 61
10902.888 48
10903.384 43
10903.880 41
10904.376 37
10904.873 26
10905.369 40
10905.865 55
10906.361 83
10906.858 60
10907.354 48
10907.850 47
10908.346 56
10908.843 73
10909.339 79
10909.835 61
10910.332 35
10910.828 23
10911.324 36
10911.821 57
10912.317 66
10912.814 56
10913.310 54
10913.806 65
10914.303 58
10914.799 46
10915.296 39
10915.792 40
10916.289 56
10916.785 58
10917.282 53
10917.778 48
10918.275 64
10918.771 82
10919.268 64
10919.764 70
10920.261 70
10920.757 66
10921.254 65
10921.751 60
10922.247 70
10922.744 66
10923.240 50
10923.737 51
10924.234 40
10924.730 40
10925.227 26
10925.724 35
10926.221 46
10926.717 42
10927.214 38
10927.711 42
10928.207 62
10928.704 78
10929.201 67
10929.698 54
10930.195 50
10930.691 47
10931.188 30
10931.685 43
10932.182 60
10932.679 66
10933.176 78
10933.672 72
10934.169 60
10934.666 54
10935.163 65
10935.660 39
10936.157 35
10936.654 49
10937.151 45
10937.648 50
10938.145 62
10938.642 55
10939.139 68
10939.636 79
10940.133 52
10940.630 47
10941.127 32
10941.624 29
10942.121 44
10942.618 65
10943.115 51
10943.612 34
10944.109 55
10944.606 56
10945.104 59
10945.601 89
10946.098 78
10946.595 83
10947.092 79
10947.589 80
10948.087 91
10948.584 104
10949.081 91
10949.578 100
10950.075 86
10950.573 71
10951.070 58
10951.567 62
10952.065 68
10952.562 93
10953.059 82
10953.556 62
10954.054 59
10954.551 60
10955.048 39
10955.546 75
10956.043 64
10956.541 65
10957.038 62
10957.535 45
10958.033 52
10958.530 63
10959.028 54
10959.525 54
10960.023 56
10960.520 61
10961.018 66
10961.515 64
10962.013 68
10962.510 73
10963.008 66
10963.505 61
10964.003 76
10964.500 93
10964.998 71
10965.496 61
10965.993 66
10966.491 69
10966.988 62
10967.486 60
10967.984 72
10968.481 57
10968.979 65
10969.477 59
10969.974 32
10970.472 32
10970.970 46
10971.468 64
10971.965 63
10972.463 55
10972.961 49
10973.459 48
10973.956 47
10974.454 38
10974.952 48
10975.450 52
10975.948 57
10976.445 65
10976.943 67
10977.441 62
10977.939 56
10978.437 71
10978.935 57
10979.433 69
10979.931 72
10980.429 57
10980.927 53
10981.424 32
10981.922 40
10982.420 69
10982.918 83
10983.416 78
10983.914 56
10984.412 60
10984.910 58
10985.408 47
10985.907 51
10986.405 48
10986.903 35
10987.401 62
10987.899 67
10988.397 65
10988.895 61
10989.393 41
10989.891 41
10990.390 70
10990.888 61
10991.386 42
10991.884 48
10992.382 56
10992.881 39
10993.379 36
10993.877 75
10994.375 96
10994.873 78
10995.372 57
10995.870 47
10996.368 44
10996.867 40
10997.365 54
10997.863 76
10998.362 69
10998.860 60
10999.358 62
10999.857 57
11000.355 67
11000.853 71
11001.352 67
11001.850 48
11002.349 57
11002.847 54
11003.346 63
11003.844 66
11004.343 68
11004.841 78
11005.340 70
11005.838 74
11006.337 53
11006.835 69
11007.334 80
11007.832 92
11008.331 61
11008.829 60
11009.328 46
11009.826 44
11010.325 34
11010.824 32
11011.322 27
11011.821 39
11012.320 44
11012.818 40
11013.317 55
11013.816 65
11014.314 63
11014.813 57
11015.312 50
11015.811 50
11016.309 35
11016.808 43
11017.307 65
11017.806 61
11018.304 59
11018.803 51
11019.302 68
11019.801 60
11020.300 54
11020.798 64
11021.297 81
11021.796 85
11022.295 68
11022.794 60
11023.293 54
11023.792 67
11024.291 53
11024.790 58
11025.289 58
11025.788 55
11026.287 62
11026.786 53
11027.285 53
11027.784 45
11028.283 42
11028.782 48
11029.281 47
11029.780 56
11030.279 57
11030.778 48
11031.277 60
11031.776 60
11032.275 58
11032.774 51
11033.273 37
11033.772 25
11034.272 49
11034.771 71
11035.270 63
11035.769 44
11036.268 47
11036.768 47
11037.267 65
11037.766 60
11038.265 58
11038.764 42
11039.264 46
11039.763 54
11040.262 75
11040.762 71
11041.261 61
11041.760 60
11042.260 65
11042.759 69
11043.258 58
11043.758 44
11044.257 40
11044.756 39
11045.256 28
11045.755 43
11046.255 47
11046.754 43
11047.253 52
11047.753 46
11048.252 32
11048.752 43
11049.251 40
11049.751 47
11050.250 43
11050.750 21
11051.249 16
11051.749 36
11052.249 39
11052.748 54
11053.248 64
11053.747 75
11054.247 92
11054.746 76
11055.246 76
11055.746 68
11056.245 82
11056.745 68
11057.245 66
11057.744 54
11058.244 56
11058.744 66
11059.244 58
11059.743 58
11060.243 66
11060.743 48
11061.242 29
11061.742 28
11062.242 29
11062.742 45
11063.242 59
11063.741 55
11064.241 51
11064.741 47
11065.241 47
11065.741 44
11066.241 61
11066.741 53
11067.240 53
11067.740 46
11068.240 45
11068.740 62
11069.240 68
11069.740 70
11070.240 79
11070.740 71
11071.240 50
11071.740 32
11072.240 35
11072.740 39
11073.240 47
11073.740 47
11074.240 57
11074.740 38
11075.240 53
11075.740 57
11076.241 72
11076.741 60
11077.241 51
11077.741 44
11078.241 55
11078.741 49
11079.241 54
11079.742 40
11080.242 50
11080.742 35
11081.242 26
11081.742 46
11082.243 37
11082.743 35
11083.243 42
11083.743 40
11084.244 58
11084.744 43
11085.244 47
11085.745 38
11086.245 67
11086.745 80
11087.246 57
11087.746 54
11088.246 66
11088.747 42
11089.247 33
11089.747 39
11090.248 61
11090.748 46
11091.249 29
11091.749 28
11092.250 40
11092.750 44
11093.251 44
11093.751 33
11094.252 45
11094.752 50
11095.253 64
11095.753 60
11096.254 48
11096.754 46
11097.255 35
11097.755 30
11098.256 39
11098.757 58
11099.257 49
11099.758 45
11100.259 55
11100.759 69
11101.260 57
11101.761 52
11102.261 69
11102.762 59
11103.263 71
11103.763 77
11104.264 67
11104.765 69
11105.266 51
11105.766 43
11106.267 41
11106.768 36
11107.269 46
11107.770 57
11108.270 63
11108.771 54
11109.272 50
11109.773 45
11110.274 37
11110.775 54
11111.276 67
11111.776 52
11112.277 45
11112.778 60
11113.279 72
11113.780 78
11114.281 82
11114.782 71
11115.283 57
11115.784 37
11116.285 33
11116.786 52
11117.287 59
11117.788 63
11118.289 52
11118.790 38
11119.291 46
11119.792 49
11120.293 35
11120.795 56
11121.296 54
11121.797 41
11122.298 48
11122.799 37
11123.300 58
11123.801 64
11124.303 73
11124.804 73
11125.305 48
11125.806 37
11126.307 43
11126.809 53
11127.310 54
11127.811 47
11128.312 51
11128.814 65
11129.315 77
11129.816 67
11130.318 47
11130.819 41
11131.320 45
11131.822 38
11132.323 48
11132.824 45
11133.326 46
11133.827 41
11134.329 35
11134.830 45
11135.331 59
11135.833 82
11136.334 73
11136.836 56
11137.337 49
11137.839 33
11138.340 50
11138.842 47
11139.343 49
11139.845 49
11140.346 40
11140.848 54
11141.350 49
11141.851 48
11142.353 45
11142.854 45
11143.356 52
11143.858 59
11144.359 39
11144.861 31
11145.362 41
11145.864 50
11146.366 38
11146.867 53
11147.369 48
11147.871 39
11148.373 51
11148.874 75
11149.376 64
11149.878 74
11150.380 60
11150.881 52
11151.383 49
11151.885 61
11152.387 55
11152.889 64
11153.391 93
11153.892 86
11154.394 85
11154.896 72
11155.398 50
11155.900 61
11156.402 48
11156.904 44
11157.406 35
11157.908 31
11158.410 30
11158.911 53
11159.413 54
11159.915 41
11160.417 35
11160.919 48
11161.421 63
11161.923 53
11162.426 56
11162.928 54
11163.430 44
11163.932 46
11164.434 33
11164.936 28
11165.438 48
11165.940 88
11166.442 76
11166.944 68
11167.447 71
11167.949 56
11168.451 68
11168.953 62
11169.455 53
11169.957 33
11170.460 41
11170.962 53
11171.464 58
11171.966 51
11172.469 56
11172.971 52
11173.473 54
11173.976 57
11174.478 37
11174.980 42
11175.483 53
11175.985 30
11176.487 22
11176.990 37
11177.492 51
11177.994 42
11178.497 31
11178.999 43
11179.502 34
11180.004 27
11180.507 34
11181.009 37
11181.511 51
11182.014 50
11182.516 43
11183.019 48
11183.521 66
11184.024 60
11184.526 65
11185.029 79
11185.532 79
11186.034 83
11186.537 65
11187.039 56
11187.542 52
11188.045 70
11188.547 65
11189.050 59
11189.552 82
11190.055 54
11190.558 38
11191.061 47
11191.563 45
11192.066 50
11192.569 35
11193.071 56
11193.574 58
11194.077 36
11194.580 45
11195.082 61
11195.585 52
11196.088 62
11196.591 77
11197.094 63
11197.596 54
11198.099 61
11198.602 66
11199.105 48
11199.608 64
11200.111 58
11200.614 70
11201.117 75
11201.619 69
11202.122 78
11202.625 69
11203.128 51
11203.631 50
11204.134 56
11204.637 66
11205.140 52
11205.643 37
11206.146 38
11206.649 41
11207.152 62
11207.655 63
11208.158 63
11208.662 47
11209.165 55
11209.668 59
11210.171 68
11210.674 66
11211.177 53
11211.680 58
11212.183 35
11212.687 23
11213.190 30
11213.693 38
11214.196 49
11214.699 36
11215.203 69
11215.706 70
11216.209 75
11216.712 57
11217.216 60
11217.719 65
11218.222 57
11218.726 55
11219.229 65
11219.732 84
11220.236 62
11220.739 46
11221.242 43
11221.746 63
11222.249 45
11222.752 61
11223.256 43
11223.759 34
11224.263 30
11224.766 38
11225.270 32
11225.773 37
11226.276 54
11226.780 56
11227.283 60
11227.787 55
11228.290 34
11228.794 46
11229.298 58
11229.801 65
11230.305 73
11230.808 63
11231.312 48
11231.815 43
11232.319 52
11232.823 66
11233.326 56
11233.830 52
11234.334 62
11234.837 55
11235.341 56
11235.845 61
11236.348 70
11236.852 45
11237.356 61
11237.859 73
11238.363 59
11238.867 54
11239.371 76
11239.875 70
11240.378 46
11240.882 42
11241.386 35
11241.890 49
11242.394 44
11242.897 37
11243.401 45
11243.905 58
11244.409 65
11244.913 67
11245.417 68
11245.921 62
11246.425 68
11246.929 64
11247.433 39
11247.937 54
11248.441 78
11248.945 57
11249.448 52
11249.953 56
11250.457 69
11250.961 82
11251.465 69
11251.969 54
11252.473 38
11252.977 57
11253.481 54
11253.985 74
11254.489 56
11254.993 49
11255.497 51
11256.001 50
11256.506 37
11257.010 56
11257.514 52
11258.018 45
11258.522 46
11259.027 42
11259.531 31
11260.035 36
11260.539 42
11261.043 33
11261.548 38
11262.052 32
11262.556 48
11263.061 47
11263.565 41
11264.069 50
11264.574 42
11265.078 40
11265.582 37
11266.087 67
11266.591 63
11267.095 64
11267.600 49
11268.104 41
11268.609 51
11269.113 36
11269.618 30
11270.122 45
11270.626 40
11271.131 47
11271.635 38
11272.140 40
11272.644 68
11273.149 44
11273.653 36
11274.158 53
11274.663 54
11275.167 60
11275.672 46
11276.176 50
11276.681 65
11277.186 58
11277.690 48
11278.195 48
11278.699 46
11279.204 55
11279.709 60
11280.213 53
11280.718 48
11281.223 50
11281.728 56
11282.232 53
11282.737 59
11283.242 42
11283.747 28
11284.251 32
11284.756 36
11285.261 27
11285.766 20
11286.271 38
11286.775 29
11287.280 21
11287.785 46
11288.290 58
11288.795 52
11289.300 53
11289.805 32
11290.310 32
11290.814 23
11291.319 44
11291.824 51
11292.329 54
11292.834 44
11293.339 58
11293.844 51
11294.349 49
11294.854 60
11295.359 59
11295.864 77
11296.369 77
11296.874 66
11297.379 50
11297.884 57
11298.390 66
11298.895 67
11299.400 64
11299.905 71
11300.410 73
11300.915 62
11301.420 54
11301.926 61
11302.431 57
11302.936 58
11303.441 80
11303.946 72
11304.452 59
11304.957 76
11305.462 61
11305.967 53
11306.473 54
11306.978 43
11307.483 42
11307.988 35
11308.494 57
11308.999 55
11309.504 49
11310.010 55
11310.515 48
11311.020 49
11311.526 63
11312.031 56
11312.537 64
11313.042 52
11313.548 50
11314.053 74
11314.558 60
11315.064 41
11315.569 55
11316.075 63
11316.580 58
11317.086 50
11317.591 51
11318.097 51
11318.602 51
11319.108 53
11319.614 57
11320.119 39
11320.625 53
11321.130 47
11321.636 52
11322.142 59
11322.647 67
11323.153 60
11323.658 49
11324.164 39
11324.670 49
11325.175 51
11325.681 61
11326.187 54
11326.693 52
11327.198 53
11327.704 36
11328.210 34
11328.716 32
11329.221 38
11329.727 59
11330.233 39
11330.739 50
11331.245 47
11331.750 42
11332.256 39
11332.762 40
11333.268 48
11333.774 40
11334.280 59
11334.786 55
11335.292 61
11335.798 68
11336.303 66
11336.809 65
11337.315 56
11337.821 77
11338.327 69
11338.833 62
11339.339 58
11339.845 64
11340.351 61
11340.857 55
11341.363 77
11341.869 72
11342.376 47
11342.882 58
11343.388 37
11343.894 51
11344.400 74
11344.906 73
11345.412 45
11345.918 46
11346.425 28
11346.931 29
11347.437 32
11347.943 40
11348.449 48
11348.956 28
11349.462 30
11349.968 46
11350.474 56
11350.980 43
11351.487 47
11351.993 45
11352.499 54
11353.006 59
11353.512 64
11354.018 57
11354.525 62
11355.031 47
11355.537 36
11356.044 35
11356.550 50
11357.057 61
11357.563 65
11358.069 63
11358.576 43
11359.082 26
11359.589 44
11360.095 41
11360.602 45
11361.108 57
11361.615 54
11362.121 62
11362.628 46
11363.134 41
11363.641 38
11364.147 37
11364.654 45
11365.160 45
11365.667 52
11366.174 49
11366.680 72
11367.187 73
11367.694 63
11368.200 53
11368.707 52
11369.213 46
11369.720 51
11370.227 68
11370.734 60
11371.240 61
11371.747 47
11372.254 47
11372.760 53
11373.267 55
11373.774 36
11374.281 46
11374.788 63
11375.294 79
11375.801 85
11376.308 69
11376.815 47
11377.322 46
11377.829 48
11378.335 52
11378.842 60
11379.349 51
11379.856 33
11380.363 40
11380.870 34
11381.377 34
11381.884 47
11382.391 51
11382.898 60
11383.405 43
11383.912 55
11384.419 46
11384.926 51
11385.433 53
11385.940 53
11386.447 51
11386.954 46
11387.461 26
11387.968 26
11388.475 41
11388.982 39
11389.490 39
11389.997 48
11390.504 56
11391.011 66
11391.518 52
11392.025 38
11392.533 33
11393.040 43
11393.547 61
11394.054 87
11394.561 81
11395.069 74
11395.576 47
11396.083 46
11396.590 49
11397.098 44
11397.605 43
11398.112 44
11398.620 68
11399.127 69
11399.634 53
11400.142 70
11400.649 69
11401.156 42
11401.664 43
11402.171 48
11402.679 52
11403.186 45
11403.694 47
11404.201 45
11404.708 42
11405.216 40
11405.723 38
11406.231 28
11406.738 36
11407.246 38
11407.753 28
11408.261 38
11408.769 57
11409.276 50
11409.784 68
11410.291 94
11410.799 89
11411.306 58
11411.814 59
11412.322 60
11412.829 51
11413.337 58
11413.845 54
11414.352 38
11414.860 48
11415.368 39
11415.875 49
11416.383 47
11416.891 53
11417.399 59
11417.906 69
11418.414 42
11418.922 39
11419.430 41
11419.937 40
11420.445 43
11420.953 54
11421.461 49
11421.969 62
11422.477 62
11422.985 76
11423.492 70
11424.000 63
11424.508 77
11425.016 66
11425.524 54
11426.032 50
11426.540 38
11427.048 37
11427.556 52
11428.064 44
11428.572 45
11429.080 44
11429.588 38
11430.096 31
11430.604 32
11431.112 28
11431.620 37
11432.128 42
11432.636 65
11433.144 63
11433.652 40
11434.160 41
11434.669 30
11435.177 39
11435.685 55
11436.193 53
11436.701 62
11437.209 56
11437.718 41
11438.226 43
11438.734 40
11439.242 33
11439.750 37
11440.259 48
11440.767 47
11441.275 61
11441.784 53
11442.292 72
11442.800 73
11443.308 48
11443.817 31
11444.325 42
11444.833 29
11445.342 25
11445.850 32
11446.359 25
11446.867 30
11447.375 33
11447.884 51
11448.392 51
11448.901 56
11449.409 57
11449.918 70
11450.426 67
11450.935 57
11451.443 52
11451.952 52
11452.460 66
11452.969 47
11453.477 69
11453.986 54
11454.494 45
11455.003 48
11455.511 68
11456.020 64
11456.529 57
11457.037 63
11457.546 53
11458.055 43
11458.563 43
11459.072 54
11459.581 72
11460.089 67
11460.598 68
11461.107 53
11461.615 40
11462.124 48
11462.633 56
11463.142 43
11463.650 56
11464.159 41
11464.668 59
11465.177 49
11465.686 45
11466.194 43
11466.703 32
11467.212 50
11467.721 49
11468.230 63
11468.739 53
11469.248 51
11469.757 54
11470.265 36
11470.774 38
11471.283 35
11471.792 25
11472.301 41
11472.810 47
11473.319 47
11473.828 50
11474.337 47
11474.846 56
11475.355 59
11475.864 68
11476.373 63
11476.882 56
11477.391 39
11477.901 31
11478.410 41
11478.919 57
11479.428 43
11479.937 58
11480.446 53
11480.955 56
11481.464 40
11481.974 25
11482.483 44
11482.992 57
11483.501 53
11484.010 47
11484.520 59
11485.029 64
11485.538 46
11486.047 42
11486.557 62
11487.066 80
11487.575 54
11488.085 57
11488.594 57
11489.103 33
11489.613 31
11490.122 35
11490.631 64
11491.141 71
11491.650 51
11492.160 60
11492.669 60
11493.178 53
11493.688 38
11494.197 33
11494.707 24
11495.216 33
11495.726 30
11496.235 41
11496.745 49
11497.254 50
11497.764 35
11498.273 38
11498.783 53
11499.292 53
11499.802 50
11500.311 46
11500.821 49
11501.331 43
11501.840 32
11502.350 33
11502.860 34
11503.369 45
11503.879 46
11504.389 46
11504.898 41
11505.408 41
11505.918 59
11506.427 39
11506.937 46
11507.447 54
11507.957 40
11508.466 57
11508.976 58
11509.486 60
11509.996 59
11510.506 47
11511.015 43
11511.525 39
11512.035 41
11512.545 26
11513.055 29
11513.565 41
11514.074 39
11514.584 40
11515.094 35
11515.604 58
11516.114 47
11516.624 32
11517.134 36
11517.644 28
11518.154 36
11518.664 36
11519.174 52
11519.684 41
11520.194 37
11520.704 67
11521.214 55
11521.724 37
11522.234 28
11522.744 45
11523.254 52
11523.765 56
11524.275 44
11524.785 36
11525.295 25
11525.805 41
11526.315 51
11526.825 53
11527.336 65
11527.846 52
11528.356 60
11528.866 68
11529.376 59
11529.887 69
11530.397 56
11530.907 57
11531.417 53
11531.928 65
11532.438 56
11532.948 46
11533.459 51
11533.969 44
11534.479 34
11534.990 40
11535.500 39
11536.010 46
11536.521 62
11537.031 46
11537.542 42
11538.052 43
11538.562 42
11539.073 37
11539.583 62
11540.094 54
11540.604 73
11541.115 61
11541.625 64
11542.136 64
11542.646 52
11543.157 43
11543.667 49
11544.178 81
11544.688 56
11545.199 40
11545.710 64
11546.220 47
11546.731 42
11547.241 50
11547.752 53
11548.263 52
11548.773 43
11549.284 38
11549.795 36
11550.305 51
11550.816 57
11551.327 63
11551.837 66
11552.348 70
11552.859 49
11553.370 54
11553.881 30
11554.391 30
11554.902 43
11555.413 39
11555.924 43
11556.435 49
11556.945 41
11557.456 51
11557.967 64
11558.478 56
11558.989 60
11559.500 55
11560.011 40
11560.522 51
11561.032 44
11561.543 64
11562.054 54
11562.565 48
11563.076 44
11563.587 32
11564.098 49
11564.609 40
11565.120 37
11565.631 53
11566.142 60
11566.653 56
11567.164 55
11567.676 49
11568.187 53
11568.698 50
11569.209 66
11569.720 64
11570.231 54
11570.742 40
11571.253 36
11571.764 43
11572.276 38
11572.787 51
11573.298 52
11573.809 41
11574.320 45
11574.832 35
11575.343 26
11575.854 31
11576.365 18
11576.877 40
11577.388 59
11577.899 59
11578.411 66
11578.922 72
11579.433 87
11579.945 48
11580.456 38
11580.967 32
11581.479 40
11581.990 33
11582.502 25
11583.013 32
11583.524 45
11584.036 60
11584.547 54
11585.059 50
11585.570 51
11586.082 59
11586.593 44
11587.105 41
11587.616 39
11588.128 48
11588.639 37
11589.151 37
11589.662 46
11590.174 59
11590.685 61
11591.197 50
11591.709 48
11592.220 31
11592.732 56
11593.244 52
11593.755 39
11594.267 38
11594.779 51
11595.290 34
11595.802 32
11596.314 40
11596.825 44
11597.337 60
11597.849 61
11598.361 54
11598.872 52
11599.384 45
11599.896 52
11600.408 44
11600.919 39
11601.431 42
11601.943 42
11602.455 44
11602.967 32
11603.479 43
11603.991 55
11604.502 42
11605.014 39
11605.526 48
11606.038 46
11606.550 47
11607.062 55
11607.574 56
11608.086 43
11608.598 40
11609.110 48
11609.622 35
11610.134 47
11610.646 38
11611.158 59
11611.670 55
11612.182 31
11612.694 35
11613.206 54
11613.718 56
11614.230 53
11614.743 37
11615.255 37
11615.767 45
11616.279 43
11616.791 28
11617.303 25
11617.815 35
11618.328 31
11618.840 35
11619.352 19
11619.864 35
11620.376 50
11620.889 74
11621.401 79
11621.913 61
11622.426 52
11622.938 48
11623.450 39
11623.962 34
11624.475 44
11624.987 34
11625.499 27
11626.012 35
11626.524 34
11627.037 60
11627.549 74
11628.061 47
11628.574 43
11629.086 39
11629.599 59
11630.111 59
11630.624 47
11631.136 40
11631.649 49
11632.161 54
11632.674 51
11633.186 56
11633.699 72
11634.211 59
11634.724 58
11635.236 61
11635.749 43
11636.261 50
11636.774 42
11637.287 53
11637.799 45
11638.312 76
11638.824 56
11639.337 35
11639.850 42
11640.362 46
11640.875 35
11641.388 37
11641.901 60
11642.413 61
11642.926 58
11643.439 39
11643.952 35
11644.464 37
11644.977 28
11645.490 44
11646.003 48
11646.515 58
11647.028 37
11647.541 42
11648.054 33
11648.567 36
11649.080 43
11649.593 36
11650.105 37
11650.618 58
11651.131 61
11651.644 36
11652.157 40
11652.670 40
11653.183 28
11653.696 32
11654.209 32
11654.722 26
11655.235 50
11655.748 48
11656.261 41
11656.774 42
11657.287 53
11657.800 42
11658.313 26
11658.826 37
11659.339 58
11659.853 50
11660.366 42
11660.879 51
11661.392 50
11661.905 38
11662.418 26
11662.931 44
11663.445 54
11663.958 47
11664.471 48
11664.984 42
11665.497 33
11666.011 50
11666.524 51
11667.037 62
11667.550 63
11668.064 37
11668.577 27
11669.090 36
11669.604 44
11670.117 42
11670.630 32
11671.144 33
11671.657 24
11672.170 30
11672.684 41
11673.197 44
11673.711 51
11674.224 33
11674.738 30
11675.251 39
11675.764 34
11676.278 41
11676.791 59
11677.305 51
11677.818 38
11678.332 38
11678.845 27
11679.359 22
11679.872 31
11680.386 42
11680.900 52
11681.413 55
11681.927 38
11682.440 36
11682.954 35
11683.468 42
11683.981 44
11684.495 55
11685.009 42
11685.522 52
11686.036 54
11686.550 35
11687.063 45
11687.577 50
11688.091 76
11688.604 74
11689.118 62
11689.632 47
11690.146 48
11690.660 41
11691.173 39
11691.687 36
11692.201 45
11692.715 44
11693.229 42
11693.742 46
11694.256 48
11694.770 43
11695.284 40
11695.798 47
11696.312 39
11696.826 48
11697.340 44
11697.854 40
11698.368 39
11698.882 27
11699.396 37
11699.910 32
11700.424 32
11700.938 42
11701.452 35
11701.966 51
11702.480 58
11702.994 60
11703.508 48
11704.022 43
11704.536 53
11705.050 41
11705.564 42
11706.078 53
11706.592 42
11707.107 28
11707.621 42
11708.135 48
11708.649 39
11709.163 45
11709.677 38
11710.192 46
11710.706 52
11711.220 64
11711.734 86
11712.249 79
11712.763 44
11713.277 25
11713.791 27
11714.306 45
11714.820 52
11715.334 51
11715.849 63
11716.363 39
11716.877 31
11717.392 50
11717.906 45
11718.421 33
11718.935 53
11719.449 50
11719.964 38
11720.478 37
11720.993 56
11721.507 59
11722.022 59
11722.536 45
11723.051 49
11723.565 36
11724.080 25
11724.594 53
11725.109 41
11725.623 48
11726.138 48
11726.652 50
11727.167 36
11727.682 33
11728.196 35
11728.711 39
11729.225 38
11729.740 30
11730.255 34
11730.769 29
11731.284 22
11731.799 42
11732.313 47
11732.828 43
11733.343 39
11733.858 53
11734.372 41
11734.887 41
11735.402 55
11735.917 50
11736.431 42
11736.946 34
11737.461 53
11737.976 50
11738.491 44
11739.005 39
11739.520 27
11740.035 47
11740.550 47
11741.065 64
11741.580 49
11742.095 57
11742.610 50
11743.125 47
11743.640 57
11744.155 68
11744.670 56
11745.184 28
11745.699 36
11746.214 61
11746.729 35
11747.245 35
11747.760 37
11748.275 33
11748.790 42
11749.305 43
11749.820 44
11750.335 44
11750.850 31
11751.365 44
11751.880 61
11752.395 42
11752.911 32
11753.426 44
11753.941 53
11754.456 49
11754.971 36
11755.486 33
11756.002 33
11756.517 38
11757.032 39
11757.547 45
11758.063 48
11758.578 52
11759.093 58
11759.608 50
11760.124 45
11760.639 52
11761.154 45
11761.670 37
11762.185 39
11762.701 36
11763.216 41
11763.731 39
11764.247 32
11764.762 46
11765.277 38
11765.793 40
11766.308 39
11766.824 35
11767.339 41
11767.855 52
11768.370 44
11768.886 55
11769.401 43
11769.917 47
11770.432 43
11770.948 41
11771.463 40
11771.979 36
11772.495 43
11773.010 42
11773.526 45
11774.041 53
11774.557 59
11775.073 51
11775.588 46
11776.104 49
11776.620 44
11777.135 36
11777.651 38
11778.167 38
11778.682 40
11779.198 38
11779.714 42
11780.230 38
11780.745 40
11781.261 65
11781.777 60
11782.293 33
11782.808 28
11783.324 48
11783.840 48
11784.356 50
11784.872 36
11785.388 32
11785.904 48
11786.419 36
11786.935 48
11787.451 48
11787.967 31
11788.483 31
11788.999 51
11789.515 49
11790.031 43
11790.547 60
11791.063 39
11791.579 40
11792.095 42
11792.611 27
11793.127 25
11793.643 17
11794.159 17
11794.675 23
11795.191 27
11795.707 46
11796.223 57
11796.739 35
11797.256 31
11797.772 34
11798.288 44
11798.804 39
11799.320 53
11799.836 46
11800.353 40
11800.869 42
11801.385 26
11801.901 25
11802.417 24
11802.934 29
11803.450 42
11803.966 32
11804.482 27
11804.999 58
11805.515 52
11806.031 48
11806.548 31
11807.064 40
11807.580 28
11808.097 33
11808.613 46
11809.129 35
11809.646 33
11810.162 32
11810.679 35
11811.195 33
11811.711 36
11812.228 41
11812.744 30
11813.261 34
11813.777 41
11814.294 29
11814.810 22
11815.327 20
11815.843 12
11816.360 25
11816.876 32
11817.393 30
11817.910 23
11818.426 31
11818.943 35
11819.459 41
11819.976 43
11820.493 42
11821.009 39
11821.526 36
11822.043 35
11822.559 44
11823.076 35
11823.593 30
11824.109 33
11824.626 47
11825.143 34
11825.660 27
11826.176 39
11826.693 34
11827.210 30
11827.727 27
11828.243 51
11828.760 46
11829.277 54
11829.794 62
11830.311 66
11830.828 55
11831.344 57
11831.861 52
11832.378 45
11832.895 32
11833.412 29
11833.929 41
11834.446 34
11834.963 39
11835.480 32
11835.997 44
11836.514 47
11837.031 44
11837.548 41
11838.065 41
11838.582 36
11839.099 32
11839.616 37
11840.133 44
11840.650 35
11841.167 37
11841.684 29
11842.201 32
11842.718 26
11843.235 34
11843.753 38
11844.270 35
11844.787 31
11845.304 30
11845.821 42
11846.338 46
11846.856 38
11847.373 43
11847.890 64
11848.407 41
11848.925 47
11849.442 39
11849.959 39
11850.476 39
11850.994 45
11851.511 50
11852.028 50
11852.546 57
11853.063 58
11853.580 42
11854.098 55
11854.615 48
11855.132 41
11855.650 26
11856.167 39
11856.685 38
11857.202 44
11857.719 33
11858.237 37
11858.754 43
11859.272 56
11859.789 50
11860.307 43
11860.824 31
11861.342 31
11861.859 33
11862.377 25
11862.895 31
11863.412 47
11863.930 48
11864.447 46
11864.965 44
11865.482 50
11866.000 52
11866.518 77
11867.035 73
11867.553 64
11868.071 59
11868.588 53
11869.106 44
11869.624 37
11870.141 35
11870.659 29
11871.177 23
11871.695 38
11872.212 45
11872.730 24
11873.248 27
11873.766 36
11874.284 38
11874.801 29
11875.319 32
11875.837 40
11876.355 33
11876.873 38
11877.391 43
11877.908 45
11878.426 31
11878.944 48
11879.462 47
11879.980 25
11880.498 30
11881.016 38
11881.534 29
11882.052 39
11882.570 51
11883.088 37
11883.606 35
11884.124 43
11884.642 50
11885.160 46
11885.678 43
11886.196 34
11886.714 28
11887.232 27
11887.750 32
11888.268 24
11888.787 23
11889.305 43
11889.823 32
11890.341 75
11890.859 55
11891.377 54
11891.896 56
11892.414 37
11892.932 44
11893.450 41
11893.968 41
11894.487 46
11895.005 43
11895.523 49
11896.041 60
11896.560 68
11897.078 66
11897.596 50
11898.115 54
11898.633 46
11899.151 37
11899.670 41
11900.188 38
11900.706 25
11901.225 25
11901.743 28
11902.262 32
11902.780 38
11903.298 67
11903.817 62
11904.335 38
11904.854 41
11905.372 34
11905.891 30
11906.409 43
11906.928 31
11907.446 38
11907.965 47
11908.483 40
11909.002 38
11909.521 40
11910.039 48
11910.558 45
11911.076 36
11911.595 23
11912.114 35
11912.632 36
11913.151 55
11913.670 69
11914.188 71
11914.707 56
11915.226 43
11915.744 46
11916.263 35
11916.782 54
11917.300 43
11917.819 40
11918.338 44
11918.857 40
11919.376 35
11919.894 42
11920.413 48
11920.932 54
11921.451 31
11921.970 39
11922.488 37
11923.007 56
11923.526 47
11924.045 37
11924.564 42
11925.083 31
11925.602 47
11926.121 51
11926.640 52
11927.159 52
11927.678 40
11928.197 42
11928.716 48
11929.235 46
11929.754 41
11930.273 50
11930.792 46
11931.311 41
11931.830 46
11932.349 48
11932.868 59
11933.387 57
11933.906 42
11934.425 31
11934.944 46
11935.463 41
11935.983 45
11936.502 30
11937.021 25
11937.540 37
11938.059 34
11938.578 38
11939.098 46
11939.617 45
11940.136 37
11940.655 39
11941.175 48
11941.694 33
11942.213 42
11942.732 34
11943.252 20
11943.771 37
11944.290 53
11944.810 46
11945.329 46
11945.848 50
11946.368 51
11946.887 64
11947.407 47
11947.926 40
11948.445 33
11948.965 30
11949.484 37
11950.004 41
11950.523 44
11951.043 39
11951.562 36
11952.082 43
11952.601 47
11953.121 26
11953.640 11
11954.160 14
11954.679 33
11955.199 35
11955.718 55
11956.238 58
11956.758 49
11957.277 57
11957.797 54
11958.316 40
11958.836 47
11959.356 37
11959.875 48
11960.395 26
11960.915 22
11961.435 18
11961.954 13
11962.474 38
11962.994 41
11963.513 38
11964.033 39
11964.553 48
11965.073 41
11965.593 47
11966.112 61
11966.632 38
11967.152 37
11967.672 48
11968.192 50
11968.711 46
11969.231 47
11969.751 35
11970.271 34
11970.791 44
11971.311 44
11971.831 48
11972.351 44
11972.871 44
11973.391 31
11973.911 28
11974.431 42
11974.951 33
11975.471 23
11975.991 24
11976.511 34
11977.031 27
11977.551 41
11978.071 34
11978.591 47
11979.111 57
11979.631 60
11980.151 62
11980.671 53
11981.191 52
11981.712 55
11982.232 55
11982.752 59
11983.272 44
11983.792 31
11984.312 43
11984.833 36
11985.353 42
11985.873 26
11986.393 27
11986.914 48
11987.434 36
11987.954 27
11988.474 25
11988.995 23
11989.515 25
11990.035 34
11990.556 25
11991.076 48
11991.596 60
11992.117 46
11992.637 41
11993.157 37
11993.678 38
11994.198 40
11994.719 46
11995.239 51
11995.760 61
11996.280 56
11996.801 37
11997.321 48
11997.841 55
11998.362 50
11998.882 31
11999.403 39
11999.924 52
12000.444 46
12000.965 40
12001.485 36
12002.006 19
12002.526 27
12003.047 31
12003.568 24
12004.088 21
12004.609 31
12005.130 43
12005.650 47
12006.171 38
12006.692 29
12007.212 35
12007.733 26
12008.254 23
12008.774 29
12009.295 20
12009.816 38
12010.337 49
12010.857 45
12011.378 48
12011.899 42
12012.420 43
12012.941 34
12013.461 36
12013.982 45
12014.503 48
12015.024 33
12015.545 46
12016.066 49
12016.587 35
12017.107 40
12017.628 33
12018.149 43
12018.670 48
12019.191 55
12019.712 51
12020.233 44
12020.754 34
12021.275 40
12021.796 56
12022.317 50
12022.838 40
12023.359 43
12023.880 48
12024.401 57
12024.922 63
12025.444 70
12025.965 69
12026.486 55
12027.007 42
12027.528 30
12028.049 36
12028.570 38
12029.091 35
12029.613 32
12030.134 27
12030.655 25
12031.176 25
12031.697 32
12032.219 45
12032.740 66
12033.261 58
12033.782 46
12034.304 36
12034.825 32
12035.346 45
12035.868 42
12036.389 52
12036.910 69
12037.432 54
12037.953 35
12038.474 36
12038.996 24
12039.517 19
12040.039 49
12040.560 57
12041.081 36
12041.603 20
12042.124 33
12042.646 30
12043.167 24
12043.689 22
12044.210 52
12044.732 37
12045.253 26
12045.775 38
12046.296 36
12046.818 41
12047.339 38
12047.861 41
12048.383 32
12048.904 44
12049.426 51
12049.947 34
12050.469 40
12050.991 46
12051.512 39
12052.034 27
12052.556 30
12053.077 24
12053.599 37
12054.121 47
12054.642 51
12055.164 46
12055.686 33
12056.208 48
12056.729 40
12057.251 39
12057.773 40
12058.295 39
12058.817 45
12059.338 43
12059.860 32
12060.382 35
12060.904 40
12061.426 33
12061.948 28
12062.470 31
12062.991 33
12063.513 40
12064.035 55
12064.557 41
12065.079 40
12065.601 60
12066.123 47
12066.645 52
12067.167 46
12067.689 54
12068.211 32
12068.733 22
12069.255 25
12069.777 30
12070.299 36
12070.821 57
12071.343 56
12071.866 59
12072.388 57
12072.910 56
12073.432 56
12073.954 51
12074.476 56
12074.998 56
12075.520 33
12076.043 43
12076.565 28
12077.087 34
12077.609 36
12078.132 29
12078.654 30
12079.176 28
12079.698 55
12080.221 61
12080.743 43
12081.265 46
12081.787 42
12082.310 29
12082.832 22
12083.354 38
12083.877 31
12084.399 32
12084.921 32
12085.444 32
12085.966 41
12086.489 46
12087.011 52
12087.534 50
12088.056 40
12088.578 29
12089.101 32
12089.623 29
12090.146 40
12090.668 33
12091.191 43
12091.713 62
12092.236 52
12092.758 44
12093.281 23
12093.804 29
12094.326 33
12094.849 37
12095.371 40
12095.894 28
12096.417 23
12096.939 25
12097.462 22
12097.985 32
12098.507 35
12099.030 34
12099.553 35
12100.075 53
12100.598 46
12101.121 39
12101.643 28
12102.166 39
12102.689 29
12103.212 30
12103.734 43
12104.257 43
12104.780 31
12105.303 20
12105.826 21
12106.349 18
12106.871 23
12107.394 30
12107.917 28
12108.440 40
12108.963 33
12109.486 32
12110.009 58
12110.532 52
12111.055 43
12111.578 42
12112.101 27
12112.623 29
12113.146 33
12113.669 46
12114.192 53
12114.715 38
12115.239 25
12115.762 28
12116.285 32
12116.808 29
12117.331 21
12117.854 30
12118.377 36
12118.900 39
12119.423 37
12119.946 40
12120.469 48
12120.993 52
12121.516 42
12122.039 36
12122.562 41
12123.085 20
12123.609 31
12124.132 41
12124.655 49
12125.178 49
12125.701 49
12126.225 44
12126.748 44
12127.271 54
12127.795 39
12128.318 41
12128.841 46
12129.365 49
12129.888 52
12130.411 33
12130.935 30
12131.458 50
12131.981 55
12132.505 46
12133.028 40
12133.552 62
12134.075 54
12134.599 54
12135.122 43
12135.645 43
12136.169 31
12136.692 36
12137.216 64
12137.739 44
12138.263 28
12138.787 31
12139.310 28
12139.834 33
12140.357 20
12140.881 24
12141.404 32
12141.928 45
12142.452 48
12142.975 46
12143.499 47
12144.023 43
12144.546 39
12145.070 35
12145.594 38
12146.117 54
12146.641 54
12147.165 42
12147.688 36
12148.212 56
12148.736 51
12149.260 33
12149.783 34
12150.307 31
12150.831 33
12151.355 28
12151.879 31
12152.402 36
12152.926 31
12153.450 34
12153.974 29
12154.498 23
12155.022 30
12155.546 43
12156.070 47
12156.594 61
12157.117 42
12157.641 38
12158.165 48
12158.689 35
12159.213 30
12159.737 29
12160.261 45
12160.785 42
12161.309 65
12161.833 50
12162.357 37
12162.881 49
12163.406 43
12163.930 46
12164.454 44
12164.978 62
12165.502 61
12166.026 50
12166.550 51
12167.074 43
12167.598 42
12168.123 53
12168.647 31
12169.171 39
12169.695 41
12170.219 43
12170.744 42
12171.268 22
12171.792 33
12172.316 33
12172.841 38
12173.365 33
12173.889 32
12174.414 35
12174.938 34
12175.462 22
12175.987 28
12176.511 59
12177.035 52
12177.560 45
12178.084 46
12178.608 43
12179.133 40
12179.657 49
12180.182 58
12180.706 60
12181.231 53
12181.755 60
12182.279 62
12182.804 57
12183.328 55
12183.853 56
12184.377 58
12184.902 45
12185.427 38
12185.951 37
12186.476 40
12187.000 31
12187.525 52
12188.049 48
12188.574 37
12189.099 34
12189.623 40
12190.148 36
12190.673 48
12191.197 46
12191.722 41
12192.247 44
12192.771 41
12193.296 61
12193.821 52
12194.345 60
12194.870 65
12195.395 71
12195.920 67
12196.445 56
12196.969 46
12197.494 45
12198.019 50
12198.544 36
12199.069 21
12199.593 36
12200.118 36
12200.643 42
12201.168 28
12201.693 51
12202.218 50
12202.743 44
12203.268 36
12203.793 24
12204.318 18
12204.843 54
12205.368 57
12205.892 51
12206.417 44
12206.942 32
12207.468 37
12207.993 27
12208.518 27
12209.043 39
12209.568 25
12210.093 33
12210.618 32
12211.143 53
12211.668 49
12212.193 61
12212.718 65
12213.243 56
12213.769 49
12214.294 55
12214.819 42
12215.344 45
12215.869 30
12216.395 27
12216.920 37
12217.445 36
12217.970 22
12218.495 27
12219.021 48
12219.546 31
12220.071 47
12220.597 47
12221.122 42
12221.647 45
12222.173 35
12222.698 38
12223.223 44
12223.749 43
12224.274 49
12224.799 43
12225.325 36
12225.850 29
12226.376 31
12226.901 39
12227.426 44
12227.952 38
12228.477 34
12229.003 35
12229.528 33
12230.054 53
12230.579 47
12231.105 51
12231.630 41
12232.156 26
12232.682 22
12233.207 38
12233.733 54
12234.258 35
12234.784 29
12235.310 47
12235.835 51
12236.361 48
12236.886 37
12237.412 25
12237.938 31
12238.463 19
12238.989 41
12239.515 41
12240.041 30
12240.566 32
12241.092 50
12241.618 55
12242.144 35
12242.669 36
12243.195 29
12243.721 40
12244.247 30
12244.773 13
12245.298 20
12245.824 23
12246.350 35
12246.876 39
12247.402 32
12247.928 39
12248.454 39
12248.979 29
12249.505 24
12250.031 34
12250.557 30
12251.083 38
12251.609 33
12252.135 31
12252.661 33
12253.187 30
12253.713 21
12254.239 33
12254.765 36
12255.291 30
12255.817 29
12256.343 42
12256.869 47
12257.396 41
12257.922 44
12258.448 37
12258.974 32
12259.500 28
12260.026 23
12260.552 17
12261.078 29
12261.605 31
12262.131 23
12262.657 31
12263.183 27
12263.709 26
12264.236 18
12264.762 30
12265.288 27
12265.814 26
12266.341 25
12266.867 35
12267.393 42
12267.920 38
12268.446 35
12268.972 43
12269.499 30
12270.025 33
12270.551 45
12271.078 38
12271.604 42
12272.131 37
12272.657 30
12273.183 27
12273.710 37
12274.236 26
12274.763 25
12275.289 20
12275.816 22
12276.342 20
12276.869 28
12277.395 35
12277.922 25
12278.448 43
12278.975 49
12279.501 32
12280.028 31
12280.555 45
12281.081 58
12281.608 43
12282.134 42
12282.661 35
12283.188 27
12283.714 24
12284.241 36
12284.768 24
12285.294 47
12285.821 46
12286.348 39
12286.875 51
12287.401 61
12287.928 60
12288.455 38
12288.982 34
12289.508 29
12290.035 23
12290.562 27
12291.089 37
12291.616 41
12292.142 35
12292.669 23
12293.196 19
12293.723 31
12294.250 31
12294.777 38
12295.304 47
12295.831 54
12296.357 34
12296.884 22
12297.411 29
12297.938 25
12298.465 31
12298.992 34
12299.519 37
12300.046 43
12300.573 34
12301.100 31
12301.627 36
12302.154 50
12302.681 49
12303.208 46
12303.736 36
12304.263 37
12304.790 54
12305.317 40
12305.844 43
12306.371 27
12306.898 27
12307.425 25
12307.953 34
12308.480 25
12309.007 21
12309.534 22
12310.061 32
12310.589 22
12311.116 32
12311.643 42
12312.170 46
12312.698 54
12313.225 47
12313.752 56
12314.280 47
12314.807 53
12315.334 72
12315.862 53
12316.389 51
12316.916 56
12317.444 48
12317.971 58
12318.498 50
12319.026 35
12319.553 34
12320.081 39
12320.608 49
12321.136 38
12321.663 43
12322.191 47
12322.718 36
12323.246 50
12323.773 46
12324.301 42
12324.828 34
12325.356 39
12325.883 42
12326.411 61
12326.938 44
12327.466 49
12327.994 67
12328.521 46
12329.049 34
12329.576 34
12330.104 37
12330.632 45
12331.159 50
12331.687 41
12332.215 36
12332.742 46
12333.270 34
12333.798 53
12334.326 37
12334.853 26
12335.381 32
12335.909 42
12336.437 45
12336.965 69
12337.492 62
12338.020 53
12338.548 35
12339.076 45
12339.604 50
12340.132 47
12340.659 44
12341.187 48
12341.715 49
12342.243 50
12342.771 45
12343.299 45
12343.827 39
12344.355 40
12344.883 56
12345.411 58
12345.939 48
12346.467 61
12346.995 48
12347.523 53
12348.051 60
12348.579 54
12349.107 52
12349.635 47
12350.163 72
12350.691 68
12351.219 73
12351.747 68
12352.275 62
12352.804 53
12353.332 60
12353.860 75
12354.388 98
12354.916 119
12355.444 132
12355.973 155
12356.501 149
12357.029 126
12357.557 143
12358.086 196
12358.614 239
12359.142 281
12359.670 295
12360.199 307
12360.727 285
12361.255 281
12361.784 309
12362.312 363
12362.840 310
12363.369 214
12363.897 236
12364.425 243
12364.954 244
12365.482 233
12366.011 226
12366.539 183
12367.067 173
12367.596 145
12368.124 147
12368.653 142
12369.181 148
12369.710 133
12370.238 145
12370.767 125
12371.295 117
12371.824 96
12372.352 77
12372.881 58
12373.410 61
12373.938 63
12374.467 66
12374.995 59
12375.524 55
12376.053 65
12376.581 61
12377.110 70
12377.639 64
12378.167 50
12378.696 59
12379.225 52
12379.753 39
12380.282 55
12380.811 63
12381.339 49
12381.868 31
12382.397 33
12382.926 47
12383.455 39
12383.983 36
12384.512 35
12385.041 47
12385.570 53
12386.099 53
12386.628 70
12387.156 55
12387.685 49
12388.214 37
12388.743 40
12389.272 33
12389.801 42
12390.330 50
12390.859 52
12391.388 40
12391.917 44
12392.446 56
12392.975 55
12393.504 48
12394.033 31
12394.562 33
12395.091 59
12395.620 64
12396.149 52
12396.678 41
12397.207 40
12397.736 37
12398.265 39
12398.794 58
12399.323 49
12399.853 37
12400.382 26
12400.911 37
12401.440 51
12401.969 42
12402.498 54
12403.028 49
12403.557 48
12404.086 54
12404.615 45
12405.145 33
12405.674 48
12406.203 46
12406.732 33
12407.262 38
12407.791 36
12408.320 28
12408.850 41
12409.379 46
12409.908 61
12410.438 51
12410.967 54
12411.496 40
12412.026 37
12412.555 58
12413.085 53
12413.614 42
12414.144 26
12414.673 29
12415.202 32
12415.732 27
12416.261 27
12416.791 27
12417.320 36
12417.850 36
12418.379 59
12418.909 51
12419.439 39
12419.968 60
12420.498 52
12421.027 42
12421.557 37
12422.087 45
12422.616 66
12423.146 63
12423.675 47
12424.205 56
12424.735 52
12425.264 60
12425.794 51
12426.324 45
12426.854 36
12427.383 29
12427.913 36
12428.443 42
12428.972 42
12429.502 36
12430.032 47
12430.562 52
12431.092 38
12431.621 39
12432.151 46
12432.681 40
12433.211 38
12433.741 36
12434.271 46
12434.801 44
12435.330 29
12435.860 26
12436.390 32
12436.920 42
12437.450 44
12437.980 42
12438.510 45
12439.040 39
12439.570 62
12440.100 55
12440.630 37
12441.160 42
12441.690 51
12442.220 51
12442.750 47
12443.280 34
12443.810 42
12444.340 28
12444.870 27
12445.401 21
12445.931 25
12446.461 32
12446.991 34
12447.521 26
12448.051 25
12448.581 38
12449.112 31
12449.642 25
12450.172 21
12450.702 33
12451.233 27
12451.763 35
12452.293 46
12452.823 37
12453.354 51
12453.884 46
12454.414 58
12454.944 52
12455.475 35
12456.005 52
12456.535 50
12457.066 38
12457.596 38
12458.127 21
12458.657 15
12459.187 25
12459.718 38
12460.248 32
12460.779 39
12461.309 38
12461.840 48
12462.370 54
12462.900 34
12463.431 32
12463.961 31
12464.492 30
12465.023 23
12465.553 37
12466.084 42
12466.614 27
12467.145 40
12467.675 43
12468.206 30
12468.737 39
12469.267 32
12469.798 64
12470.328 70
12470.859 51
12471.390 32
12471.920 30
12472.451 38
12472.982 51
12473.512 65
12474.043 47
12474.574 42
12475.105 38
12475.635 37
12476.166 39
12476.697 31
12477.228 39
12477.759 65
12478.289 59
12478.820 42
12479.351 47
12479.882 40
12480.413 31
12480.944 50
12481.474 47
12482.005 31
12482.536 25
12483.067 17
12483.598 15
12484.129 30
12484.660 48
12485.191 52
12485.722 36
12486.253 22
12486.784 29
12487.315 33
12487.846 49
12488.377 50
12488.908 26
12489.439 50
12489.970 66
12490.501 66
12491.032 49
12491.563 41
12492.094 40
12492.625 34
12493.157 63
12493.688 52
12494.219 48
12494.750 49
12495.281 71
12495.812 48
12496.344 56
12496.875 46
12497.406 27
12497.937 23
12498.468 43
12499.000 52
12499.531 47
12500.062 42
12500.593 41
12501.125 22
12501.656 23
12502.187 46
12502.719 52
12503.250 57
12503.781 51
12504.313 32
12504.844 45
12505.376 48
12505.907 39
12506.438 46
12506.970 41
12507.501 42
12508.033 37
12508.564 44
12509.096 41
12509.627 32
12510.158 30
12510.690 18
12511.221 14
12511.753 26
12512.285 31
12512.816 34
12513.348 36
12513.879 34
12514.411 28
12514.942 24
12515.474 31
12516.006 26
12516.537 32
12517.069 31
12517.600 39
12518.132 46
12518.664 46
12519.195 54
12519.727 44
12520.259 38
12520.791 45
12521.322 52
12521.854 67
12522.386 42
12522.918 43
12523.449 40
12523.981 52
12524.513 45
12525.045 40
12525.576 31
12526.108 30
12526.640 38
12527.172 37
12527.704 38
12528.236 35
12528.768 36
12529.299 32
12529.831 30
12530.363 45
12530.895 41
12531.427 36
12531.959 33
12532.491 33
12533.023 35
12533.555 36
12534.087 25
12534.619 50
12535.151 55
12535.683 33
12536.215 28
12536.747 22
12537.279 19
12537.811 22
12538.343 36
12538.875 39
12539.408 33
12539.940 38
12540.472 37
12541.004 30
12541.536 20
12542.068 21
12542.600 43
12543.133 68
12543.665 64
12544.197 60
12544.729 38
12545.261 23
12545.794 28
12546.326 40
12546.858 37
12547.391 45
12547.923 45
12548.455 26
12548.987 20
12549.520 22
12550.052 27
12550.584 27
12551.117 42
12551.649 39
12552.182 27
12552.714 22
12553.246 27
12553.779 47
12554.311 58
12554.844 71
12555.376 64
12555.908 61
12556.441 57
12556.973 34
12557.506 37
12558.038 44
12558.571 36
12559.103 38
12559.636 46
12560.169 40
12560.701 42
12561.234 40
12561.766 44
12562.299 43
12562.831 39
12563.364 57
12563.897 62
12564.429 62
12564.962 43
12565.495 39
12566.027 37
12566.560 40
12567.093 56
12567.625 83
12568.158 73
12568.691 74
12569.224 69
12569.756 69
12570.289 70
12570.822 63
12571.355 57
12571.887 48
12572.420 51
12572.953 50
12573.486 39
12574.019 51
12574.552 51
12575.084 63
12575.617 58
12576.150 51
12576.683 57
12577.216 55
12577.749 36
12578.282 39
12578.815 57
12579.348 42
12579.881 27
12580.414 35
12580.947 28
12581.480 25
12582.013 29
12582.546 54
12583.079 80
12583.612 63
12584.145 62
12584.678 39
12585.211 31
12585.744 34
12586.277 47
12586.810 50
12587.343 44
12587.877 54
12588.410 64
12588.943 73
12589.476 58
12590.009 53
12590.542 46
12591.076 44
12591.609 35
12592.142 27
12592.675 34
12593.208 28
12593.742 37
12594.275 44
12594.808 34
12595.342 38
12595.875 54
12596.408 37
12596.942 31
12597.475 38
12598.008 28
12598.542 41
12599.075 39
12599.608 35
12600.142 32
12600.675 46
12601.209 34
12601.742 50
12602.275 31
12602.809 37
12603.342 31
12603.876 40
12604.409 38
12604.943 37
12605.476 56
12606.010 55
12606.543 63
12607.077 50
12607.610 45
12608.144 37
12608.678 42
12609.211 37
12609.745 33
12610.278 31
12610.812 29
12611.346 41
12611.879 36
12612.413 40
12612.947 54
12613.480 60
12614.014 51
12614.548 42
12615.081 54
12615.615 37
12616.149 34
12616.683 42
12617.216 26
12617.750 27
12618.284 19
12618.818 27
12619.351 34
12619.885 17
12620.419 36
12620.953 43
12621.487 39
12622.021 56
12622.554 43
12623.088 46
12623.622 42
12624.156 43
12624.690 41
12625.224 38
12625.758 34
12626.292 48
12626.826 37
12627.360 33
12627.894 26
12628.428 42
12628.962 36
12629.496 32
12630.030 28
12630.564 48
12631.098 27
12631.632 27
12632.166 31
12632.700 35
12633.234 36
12633.768 35
12634.302 40
12634.836 29
12635.371 37
12635.905 33
12636.439 45
12636.973 57
12637.507 49
12638.041 47
12638.576 52
12639.110 52
12639.644 44
12640.178 40
12640.713 41
12641.247 45
12641.781 31
12642.315 29
12642.850 42
12643.384 54
12643.918 50
12644.453 40
12644.987 50
12645.521 55
12646.056 56
12646.590 41
12647.125 37
12647.659 38
12648.193 47
12648.728 37
12649.262 44
12649.797 55
12650.331 42
12650.866 39
12651.400 33
12651.935 29
12652.469 47
12653.004 48
12653.538 50
12654.073 40
12654.607 30
12655.142 30
12655.676 47
12656.211 30
12656.745 22
12657.280 21
12657.815 23
12658.349 38
12658.884 35
12659.419 26
12659.953 38
12660.488 52
12661.023 34
12661.557 30
12662.092 26
12662.627 44
12663.161 35
12663.696 35
12664.231 42
12664.766 52
12665.300 39
12665.835 39
12666.370 41
12666.905 26
12667.440 28
12667.974 34
12668.509 45
12669.044 27
12669.579 25
12670.114 21
12670.649 46
12671.184 54
12671.719 73
12672.253 55
12672.788 43
12673.323 50
12673.858 36
12674.393 43
12674.928 27
12675.463 19
12675.998 36
12676.533 42
12677.068 59
12677.603 46
12678.138 34
12678.673 23
12679.208 28
12679.744 28
12680.279 28
12680.814 38
12681.349 32
12681.884 34
12682.419 35
12682.954 32
12683.489 37
12684.025 44
12684.560 28
12685.095 34
12685.630 27
12686.165 23
12686.701 42
12687.236 46
12687.771 46
12688.306 29
12688.842 21
12689.377 13
12689.912 21
12690.447 35
12690.983 27
12691.518 42
12692.053 47
12692.589 33
12693.124 36
12693.659 43
12694.195 28
12694.730 24
12695.266 50
12695.801 45
12696.336 39
12696.872 46
12697.407 48
12697.943 34
12698.478 34
12699.014 39
12699.549 45
12700.085 33
12700.620 32
12701.156 23
12701.691 29
12702.227 30
12702.762 43
12703.298 43
12703.834 37
12704.369 35
12704.905 35
12705.440 27
12705.976 25
12706.512 25
12707.047 23
12707.583 25
12708.119 16
12708.654 42
12709.190 32
12709.726 38
12710.261 42
12710.797 36
12711.333 41
12711.869 38
12712.404 34
12712.940 34
12713.476 28
12714.012 20
12714.548 31
12715.083 37
12715.619 41
12716.155 55
12716.691 38
12717.227 40
12717.763 40
12718.299 34
12718.835 33
12719.370 35
12719.906 25
12720.442 25
12720.978 22
12721.514 19
12722.050 17
12722.586 24
12723.122 34
12723.658 31
12724.194 18
12724.730 11
12725.266 30
12725.802 32
12726.338 42
12726.874 39
12727.410 35
12727.947 40
12728.483 42
12729.019 40
12729.555 31
12730.091 19
12730.627 31
12731.163 46
12731.700 30
12732.236 25
12732.772 27
12733.308 27
12733.844 27
12734.381 25
12734.917 34
12735.453 28
12735.989 22
12736.526 43
12737.062 45
12737.598 41
12738.134 61
12738.671 44
12739.207 30
12739.743 40
12740.280 37
12740.816 33
12741.353 36
12741.889 46
12742.425 47
12742.962 51
12743.498 31
12744.035 31
12744.571 37
12745.107 30
12745.644 31
12746.180 41
12746.717 38
12747.253 36
12747.790 33
12748.326 23
12748.863 14
12749.399 20
12749.936 37
12750.473 40
12751.009 36
12751.546 40
12752.082 38
12752.619 42
12753.156 40
12753.692 30
12754.229 28
12754.766 14
12755.302 15
12755.839 24
12756.376 27
12756.912 42
12757.449 43
12757.986 54
12758.522 38
12759.059 41
12759.596 44
12760.133 42
12760.670 62
12761.206 44
12761.743 30
12762.280 48
12762.817 48
12763.354 35
12763.890 42
12764.427 32
12764.964 21
12765.501 28
12766.038 25
12766.575 38
12767.112 38
12767.649 32
12768.186 38
12768.723 26
12769.260 33
12769.796 39
12770.333 77
12770.870 64
12771.407 49
12771.945 55
12772.482 50
12773.019 30
12773.556 41
12774.093 51
12774.630 36
12775.167 28
12775.704 38
12776.241 50
12776.778 63
12777.315 60
12777.852 38
12778.390 29
12778.927 29
12779.464 32
12780.001 41
12780.538 25
12781.076 41
12781.613 41
12782.150 39
12782.687 36
12783.224 48
12783.762 32
12784.299 28
12784.836 29
12785.374 29
12785.911 28
12786.448 32
12786.986 47
12787.523 44
12788.060 43
12788.598 55
12789.135 34
12789.672 34
12790.210 27
12790.747 19
12791.285 39
12791.822 40
12792.360 38
12792.897 22
12793.434 29
12793.972 33
12794.509 27
12795.047 24
12795.584 22
12796.122 39
12796.660 57
12797.197 53
12797.735 42
12798.272 29
12798.810 39
12799.347 25
12799.885 28
12800.423 46
12800.960 53
12801.498 60
12802.036 47
12802.573 51
12803.111 40
12803.649 28
12804.186 17
12804.724 16
12805.262 31
12805.799 43
12806.337 33
12806.875 26
12807.413 20
12807.950 29
12808.488 63
12809.026 52
12809.564 49
12810.102 46
12810.639 29
12811.177 35
12811.715 25
12812.253 39
12812.791 31
12813.329 35
12813.867 44
12814.405 44
12814.942 37
12815.480 30
12816.018 34
12816.556 45
12817.094 34
12817.632 23
12818.170 24
12818.708 27
12819.246 37
12819.784 49
12820.322 52
12820.860 30
12821.398 18
12821.936 29
12822.475 39
12823.013 20
12823.551 24
12824.089 36
12824.627 47
12825.165 37
12825.703 54
12826.241 63
12826.780 53
12827.318 46
12827.856 30
12828.394 29
12828.932 23
12829.471 52
12830.009 52
12830.547 40
12831.085 53
12831.624 59
12832.162 61
12832.700 46
12833.239 19
12833.777 25
12834.315 44
12834.854 49
12835.392 28
12835.930 25
12836.469 16
12837.007 25
12837.545 19
12838.084 25
12838.622 25
12839.161 20
12839.699 18
12840.238 35
12840.776 32
12841.314 26
12841.853 36
12842.391 39
12842.930 37
12843.468 54
12844.007 50
12844.546 42
12845.084 48
12845.623 39
12846.161 40
12846.700 34
12847.238 28
12847.777 24
12848.316 46
12848.854 50
12849.393 43
12849.932 38
12850.470 34
12851.009 37
12851.548 56
12852.086 48
12852.625 40
12853.164 43
12853.702 20
12854.241 37
12854.780 35
12855.319 28
12855.858 30
12856.396 33
12856.935 23
12857.474 27
12858.013 37
12858.552 36
12859.090 39
12859.629 47
12860.168 55
12860.707 35
12861.246 31
12861.785 33
12862.324 39
12862.863 40
12863.402 34
12863.941 32
12864.480 31
12865.018 31
12865.557 27
12866.096 26
12866.635 21
12867.174 23
12867.714 16
12868.253 18
12868.792 28
12869.331 51
12869.870 54
12870.409 62
12870.948 52
12871.487 42
12872.026 47
12872.565 60
12873.104 49
12873.644 48
12874.183 63
12874.722 52
12875.261 46
12875.800 47
12876.339 51
12876.879 64
12877.418 57
12877.957 52
12878.496 61
12879.036 44
12879.575 29
12880.114 35
12880.654 31
12881.193 24
12881.732 21
12882.272 14
12882.811 19
12883.350 18
12883.890 37
12884.429 41
12884.968 32
12885.508 22
12886.047 15
12886.587 17
12887.126 24
12887.665 18
12888.205 22
12888.744 26
12889.284 23
12889.823 25
12890.363 17
12890.902 26
12891.442 31
12891.981 21
12892.521 30
12893.061 27
12893.600 37
12894.140 47
12894.679 41
12895.219 34
12895.758 46
12896.298 36
12896.838 35
12897.377 55
12897.917 59
12898.457 40
12898.996 34
12899.536 34
12900.076 27
12900.616 28
12901.155 26
12901.695 32
12902.235 30
12902.774 33
12903.314 40
12903.854 40
12904.394 40
12904.934 44
12905.473 42
12906.013 33
12906.553 26
12907.093 31
12907.633 39
12908.173 46
12908.713 36
12909.253 36
12909.792 28
12910.332 44
12910.872 27
12911.412 19
12911.952 8
12912.492 15
12913.032 23
12913.572 29
12914.112 20
12914.652 38
12915.192 42
12915.732 51
12916.272 58
12916.812 42
12917.352 33
12917.892 25
12918.432 17
12918.973 27
12919.513 30
12920.053 36
12920.593 37
12921.133 40
12921.673 31
12922.213 16
12922.754 32
12923.294 46
12923.834 47
12924.374 53
12924.914 47
12925.455 34
12925.995 34
12926.535 34
12927.075 31
12927.616 28
12928.156 24
12928.696 19
12929.237 23
12929.777 28
12930.317 17
12930.858 26
12931.398 35
12931.938 32
12932.479 25
12933.019 35
12933.560 35
12934.100 36
12934.640 32
12935.181 36
12935.721 38
12936.262 34
12936.802 23
12937.343 16
12937.883 46
12938.424 57
12938.964 45
12939.505 36
12940.045 22
12940.586 21
12941.126 29
12941.667 42
12942.208 53
12942.748 53
12943.289 41
12943.829 39
12944.370 33
12944.911 34
12945.451 22
12945.992 31
12946.533 24
12947.073 47
12947.614 27
12948.155 20
12948.695 22
12949.236 20
12949.777 18
12950.318 17
12950.858 42
12951.399 36
12951.940 33
12952.481 37
12953.022 32
12953.562 51
12954.103 52
12954.644 37
12955.185 25
12955.726 17
12956.267 18
12956.808 24
12957.349 32
12957.889 70
12958.430 65
12958.971 48
12959.512 39
12960.053 25
12960.594 35
12961.135 37
12961.676 23
12962.217 23
12962.758 32
12963.299 28
12963.840 37
12964.381 36
12964.922 33
12965.463 41
12966.004 43
12966.546 42
12967.087 29
12967.628 29
12968.169 32
12968.710 36
12969.251 32
12969.792 23
12970.334 20
12970.875 23
12971.416 24
12971.957 21
12972.498 21
12973.040 18
12973.581 18
12974.122 20
12974.663 36
12975.205 37
12975.746 31
12976.287 29
12976.828 34
12977.370 35
12977.911 39
12978.452 68
12978.994 59
12979.535 54
12980.077 49
12980.618 37
12981.159 31
12981.701 28
12982.242 44
12982.784 40
12983.325 44
12983.867 31
12984.408 39
12984.949 35
12985.491 33
12986.032 30
12986.574 21
12987.115 26
12987.657 46
12988.199 36
12988.740 22
12989.282 49
12989.823 48
12990.365 36
12990.906 27
12991.448 24
12991.990 17
12992.531 26
12993.073 28
12993.615 38
12994.156 32
12994.698 30
12995.240 30
12995.781 47
12996.323 50
12996.865 48
12997.407 43
12997.948 39
12998.490 22
12999.032 26
12999.574 33
13000.115 48
13000.657 46
13001.199 50
13001.741 40
13002.283 42
13002.825 40
13003.366 28
13003.908 25
13004.450 44
13004.992 44
13005.534 35
13006.076 28
13006.618 10
13007.160 19
13007.702 35
13008.244 28
13008.786 39
13009.328 22
13009.870 18
13010.412 14
13010.954 33
13011.496 46
13012.038 42
13012.580 26
13013.122 25
13013.664 48
13014.206 38
13014.748 26
13015.290 24
13015.832 36
13016.374 33
13016.917 29
13017.459 31
13018.001 18
13018.543 33
13019.085 29
13019.627 32
13020.170 46
13020.712 40
13021.254 28
13021.796 40
13022.339 39
13022.881 30
13023.423 11
13023.966 22
13024.508 27
13025.050 12
13025.592 19
13026.135 14
13026.677 27
13027.219 30
13027.762 31
13028.304 39
13028.847 37
13029.389 18
13029.931 22
13030.474 26
13031.016 27
13031.559 20
13032.101 17
13032.644 21
13033.186 37
13033.729 44
13034.271 41
13034.814 43
13035.356 36
13035.899 24
13036.441 30
13036.984 35
13037.526 38
13038.069 27
13038.612 12
13039.154 17
13039.697 10
13040.239 16
13040.782 24
13041.325 28
13041.867 31
13042.410 41
13042.953 31
13043.495 48
13044.038 49
13044.581 43
13045.124 32
13045.666 27
13046.209 29
13046.752 13
13047.295 17
13047.837 35
13048.380 35
13048.923 24
13049.466 18
13050.009 26
13050.552 47
13051.094 48
13051.637 40
13052.180 21
13052.723 25
13053.266 27
13053.809 30
13054.352 43
13054.895 44
13055.438 43
13055.981 32
13056.524 30
13057.067 39
13057.610 35
13058.153 41
13058.696 33
13059.239 27
13059.782 31
13060.325 25
13060.868 28
13061.411 25
13061.954 23
13062.497 28
13063.040 32
13063.583 39
13064.126 43
13064.669 32
13065.213 28
13065.756 35
13066.299 39
13066.842 56
13067.385 42
13067.928 24
13068.472 34
13069.015 42
13069.558 25
13070.101 25
13070.645 40
13071.188 32
13071.731 25
13072.275 27
13072.818 21
13073.361 36
13073.904 26
13074.448 24
13074.991 37
13075.535 35
13076.078 30
13076.621 24
13077.165 33
13077.708 24
13078.252 16
13078.795 26
13079.338 35
13079.882 41
13080.425 38
13080.969 66
13081.512 50
13082.056 37
13082.599 24
13083.143 30
13083.686 25
13084.230 32
13084.773 28
13085.317 44
13085.861 50
13086.404 43
13086.948 28
13087.491 30
13088.035 29
13088.579 31
13089.122 21
13089.666 40
13090.210 30
13090.753 22
13091.297 29
13091.841 30
13092.384 36
13092.928 28
13093.472 15
13094.016 17
13094.559 19
13095.103 30
13095.647 24
13096.191 33
13096.734 33
13097.278 20
13097.822 19
13098.366 40
13098.910 33
13099.454 30
13099.998 23
13100.541 35
13101.085 39
13101.629 29
13102.173 28
13102.717 34
13103.261 28
13103.805 26
13104.349 33
13104.893 52
13105.437 52
13105.981 28
13106.525 38
13107.069 29
13107.613 43
13108.157 37
13108.701 30
13109.245 27
13109.789 29
13110.333 19
13110.877 25
13111.421 23
13111.966 30
13112.510 29
13113.054 31
13113.598 27
13114.142 37
13114.686 41
13115.231 34
13115.775 26
13116.319 20
13116.863 24
13117.407 20
13117.952 28
13118.496 26
13119.040 30
13119.584 27
13120.129 27
13120.673 30
13121.217 32
13121.762 19
13122.306 26
13122.850 17
13123.395 20
13123.939 36
13124.483 43
13125.028 34
13125.572 35
13126.117 35
13126.661 31
13127.205 40
13127.750 44
13128.294 35
13128.839 30
13129.383 38
13129.928 30
13130.472 32
13131.017 22
13131.561 25
13132.106 16
13132.650 19
13133.195 31
13133.740 36
13134.284 45
13134.829 45
13135.373 38
13135.918 29
13136.463 26
13137.007 27
13137.552 24
13138.097 35
13138.641 35
13139.186 30
13139.731 28
13140.275 23
13140.820 27
13141.365 34
13141.910 22
13142.454 11
13142.999 24
13143.544 28
13144.089 30
13144.633 21
13145.178 16
13145.723 22
13146.268 32
13146.813 41
13147.358 44
13147.902 33
13148.447 37
13148.992 40
13149.537 31
13150.082 20
13150.627 14
13151.172 21
13151.717 20
13152.262 25
13152.807 24
13153.352 27
13153.897 19
13154.442 11
13154.987 19
13155.532 23
13156.077 30
13156.622 22
13157.167 19
13157.712 13
13158.257 16
13158.802 33
13159.347 21
13159.892 18
13160.437 15
13160.983 14
13161.528 30
13162.073 38
13162.618 37
13163.163 30
13163.708 21
13164.254 13
13164.799 24
13165.344 29
13165.889 37
13166.434 37
13166.980 37
13167.525 30
13168.070 33
13168.616 22
13169.161 38
13169.706 28
13170.252 39
13170.797 29
13171.342 18
13171.888 22
13172.433 20
13172.978 30
13173.524 43
13174.069 37
13174.615 36
13175.160 28
13175.705 31
13176.251 32
13176.796 28
13177.342 23
13177.887 24
13178.433 26
13178.978 36
13179.524 37
13180.069 33
13180.615 34
13181.160 33
13181.706 25
13182.252 28
13182.797 42
13183.343 43
13183.888 34
13184.434 28
13184.980 19
13185.525 34
13186.071 35
13186.617 30
13187.162 12
13187.708 18
13188.254 31
13188.799 45
13189.345 60
13189.891 66
13190.437 45
13190.982 19
13191.528 32
13192.074 37
13192.620 28
13193.165 25
13193.711 32
13194.257 50
13194.803 40
13195.349 37
13195.895 23
13196.441 29
13196.986 49
13197.532 40
13198.078 44
13198.624 31
13199.170 24
13199.716 29
13200.262 26
13200.808 31
13201.354 29
13201.900 35
13202.446 31
13202.992 17
13203.538 31
13204.084 19
13204.630 30
13205.176 26
13205.722 41
13206.268 40
13206.814 32
13207.360 28
13207.906 36
13208.453 40
13208.999 23
13209.545 16
13210.091 26
13210.637 26
13211.183 23
13211.729 29
13212.276 29
13212.822 32
13213.368 32
13213.914 28
13214.461 28
13215.007 24
13215.553 40
13216.099 37
13216.646 34
13217.192 26
13217.738 17
13218.285 16
13218.831 24
13219.377 26
13219.924 41
13220.470 54
13221.016 44
13221.563 36
13222.109 32
13222.656 27
13223.202 24
13223.748 26
13224.295 34
13224.841 31
13225.388 27
13225.934 13
13226.481 35
13227.027 27
13227.574 28
13228.120 26
13228.667 24
13229.213 31
13229.760 28
13230.306 23
13230.853 24
13231.400 41
13231.946 31
13232.493 24
13233.039 23
13233.586 37
13234.133 33
13234.679 30
13235.226 34
13235.773 43
13236.319 47
13236.866 53
13237.413 50
13237.960 42
13238.506 43
13239.053 42
13239.600 43
13240.147 41
13240.693 38
13241.240 29
13241.787 25
13242.334 31
13242.881 22
13243.428 29
13243.974 23
13244.521 25
13245.068 21
13245.615 22
13246.162 22
13246.709 31
13247.256 47
13247.803 36
13248.350 20
13248.897 22
13249.443 43
13249.990 50
13250.537 39
13251.084 48
13251.631 33
13252.178 40
13252.726 24
13253.273 19
13253.820 20
13254.367 31
13254.914 43
13255.461 36
13256.008 34
13256.555 34
13257.102 29
13257.649 26
13258.196 27
13258.744 21
13259.291 23
13259.838 37
13260.385 40
13260.932 34
13261.480 41
13262.027 35
13262.574 37
13263.121 31
13263.669 29
13264.216 32
13264.763 27
13265.310 30
13265.858 22
13266.405 32
13266.952 20
13267.500 11
13268.047 31
13268.594 41
13269.142 36
13269.689 26
13270.237 22
13270.784 20
13271.331 14
13271.879 17
13272.426 22
13272.974 34
13273.521 45
13274.069 26
13274.616 24
13275.164 42
13275.711 33
13276.259 22
13276.806 7
13277.354 16
13277.901 25
13278.449 30
13278.996 38
13279.544 31
13280.092 31
13280.639 31
13281.187 28
13281.734 19
13282.282 18
13282.830 16
13283.377 15
13283.925 19
13284.473 30
13285.020 33
13285.568 21
13286.116 21
13286.664 29
13287.211 38
13287.759 33
13288.307 24
13288.855 22
13289.402 22
13289.950 28
13290.498 46
13291.046 36
13291.594 29
13292.141 20
13292.689 27
13293.237 31
13293.785 25
13294.333 25
13294.881 25
13295.429 48
13295.977 36
13296.525 27
13297.073 25
13297.621 33
13298.169 43
13298.717 46
13299.265 24
13299.813 23
13300.361 19
13300.909 30
13301.457 22
13302.005 18
13302.553 30
13303.101 32
13303.649 37
13304.197 44
13304.745 22
13305.293 21
13305.841 20
13306.389 15
13306.938 10
13307.486 5
13308.034 7
13308.582 20
13309.130 21
13309.678 30
13310.227 35
13310.775 33
13311.323 36
13311.871 47
13312.420 42
13312.968 29
13313.516 25
13314.065 17
13314.613 15
13315.161 28
13315.709 21
13316.258 30
13316.806 39
13317.355 23
13317.903 26
13318.451 23
13319.000 27
13319.548 25
13320.097 23
13320.645 35
13321.193 33
13321.742 31
13322.290 28
13322.839 31
13323.387 28
13323.936 11
13324.484 16
13325.033 32
13325.581 26
13326.130 19
13326.678 16
13327.227 23
13327.776 25
13328.324 16
13328.873 20
13329.421 32
13329.970 26
13330.519 27
13331.067 33
13331.616 44
13332.165 31
13332.713 28
13333.262 46
13333.811 33
13334.359 37
13334.908 35
13335.457 27
13336.006 29
13336.554 21
13337.103 20
13337.652 22
13338.201 29
13338.750 15
13339.298 13
13339.847 19
13340.396 26
13340.945 27
13341.494 23
13342.043 26
13342.592 26
13343.140 30
13343.689 37
13344.238 41
13344.787 24
13345.336 24
13345.885 16
13346.434 27
13346.983 35
13347.532 19
13348.081 22
13348.630 32
13349.179 48
13349.728 47
13350.277 36
13350.826 33
13351.375 38
13351.924 31
13352.473 18
13353.022 34
13353.572 44
13354.121 48
13354.670 47
13355.219 37
13355.768 37
13356.317 36
13356.866 35
13357.416 35
13357.965 32
13358.514 38
13359.063 47
13359.613 40
13360.162 34
13360.711 27
13361.260 23
13361.810 24
13362.359 21
13362.908 20
13363.457 23
13364.007 29
13364.556 14
13365.105 17
13365.655 17
13366.204 24
13366.754 29
13367.303 18
13367.852 17
13368.402 17
13368.951 19
13369.501 20
13370.050 21
13370.600 29
13371.149 42
13371.699 42
13372.248 27
13372.798 27
13373.347 22
13373.897 21
13374.446 31
13374.996 33
13375.545 22
13376.095 19
13376.644 27
13377.194 32
13377.744 35
13378.293 43
13378.843 23
13379.392 15
13379.942 24
13380.492 47
13381.041 37
13381.591 37
13382.141 30
13382.691 33
13383.240 34
13383.790 33
13384.340 32
13384.889 29
13385.439 47
13385.989 30
13386.539 18
13387.089 21
13387.638 30
13388.188 31
13388.738 22
13389.288 26
13389.838 17
13390.388 15
13390.937 20
13391.487 25
13392.037 27
13392.587 48
13393.137 58
13393.687 54
13394.237 40
13394.787 24
13395.337 18
13395.887 11
13396.437 20
13396.987 20
13397.537 33
13398.087 29
13398.637 26
13399.187 34
13399.737 38
13400.287 50
13400.837 46
13401.387 31
13401.937 23
13402.488 21
13403.038 24
13403.588 24
13404.138 25
13404.688 23
13405.238 18
13405.788 20
13406.339 46
13406.889 51
13407.439 42
13407.989 36
13408.540 29
13409.090 26
13409.640 28
13410.190 25
13410.741 30
13411.291 18
13411.841 21
13412.391 23
13412.942 22
13413.492 23
13414.043 22
13414.593 21
13415.143 18
13415.694 27
13416.244 27
13416.794 31
13417.345 24
13417.895 26
13418.446 18
13418.996 17
13419.547 34
13420.097 36
13420.648 40
13421.198 22
13421.749 13
13422.299 17
13422.850 22
13423.400 28
13423.951 33
13424.501 24
13425.052 40
13425.603 36
13426.153 21
13426.704 25
13427.254 25
13427.805 17
13428.356 28
13428.906 35
13429.457 18
13430.008 27
13430.558 38
13431.109 34
13431.660 44
13432.210 40
13432.761 37
13433.312 28
13433.863 31
13434.413 37
13434.964 40
13435.515 35
13436.066 23
13436.617 18
13437.167 16
13437.718 22
13438.269 32
13438.820 37
13439.371 39
13439.922 26
13440.473 31
13441.024 22
13441.574 21
13442.125 16
13442.676 19
13443.227 22
13443.778 20
13444.329 20
13444.880 22
13445.431 18
13445.982 24
13446.533 26
13447.084 36
13447.635 39
13448.186 28
13448.737 19
13449.288 12
13449.840 45
13450.391 45
13450.942 28
13451.493 30
13452.044 31
13452.595 25
13453.146 38
13453.697 42
13454.249 25
13454.800 20
13455.351 27
13455.902 30
13456.453 19
13457.005 20
13457.556 28
13458.107 26
13458.658 25
13459.210 32
13459.761 30
13460.312 32
13460.864 48
13461.415 51
13461.966 48
13462.518 22
13463.069 27
13463.620 27
13464.172 19
13464.723 24
13465.275 34
13465.826 37
13466.377 45
13466.929 43
13467.480 41
13468.032 37
13468.583 21
13469.135 26
13469.686 35
13470.238 17
13470.789 22
13471.341 29
13471.892 26
13472.444 26
13472.995 29
13473.547 26
13474.098 23
13474.650 21
13475.202 27
13475.753 43
13476.305 35
13476.857 20
13477.408 32
13477.960 25
13478.512 39
13479.063 31
13479.615 29
13480.167 48
13480.718 40
13481.270 41
13481.822 37
13482.374 37
13482.925 32
13483.477 25
13484.029 27
13484.581 35
13485.133 32
13485.684 26
13486.236 37
13486.788 21
13487.340 20
13487.892 26
13488.444 24
13488.995 22
13489.547 27
13490.099 23
13490.651 27
13491.203 37
13491.755 40
13492.307 32
13492.859 32
13493.411 51
13493.963 69
13494.515 52
13495.067 44
13495.619 55
13496.171 49
13496.723 33
13497.275 31
13497.827 26
13498.379 28
13498.931 31
13499.483 27
13500.036 20
13500.588 27
13501.140 21
13501.692 27
13502.244 37
13502.796 40
13503.348 49
13503.901 33
13504.453 23
13505.005 42
13505.557 35
13506.110 28
13506.662 24
13507.214 27
13507.766 30
13508.319 27
13508.871 15
13509.423 25
13509.976 23
13510.528 37
13511.080 42
13511.633 34
13512.185 39
13512.737 26
13513.290 24
13513.842 26
13514.394 17
13514.947 20
13515.499 24
13516.052 40
13516.604 34
13517.157 38
13517.709 26
13518.262 22
13518.814 28
13519.367 20
13519.919 25
13520.472 26
13521.024 27
13521.577 55
13522.129 47
13522.682 34
13523.234 32
13523.787 26
13524.340 30
13524.892 28
13525.445 40
13525.998 33
13526.550 30
13527.103 33
13527.656 29
13528.208 29
13528.761 32
13529.314 25
13529.866 23
13530.419 34
13530.972 24
13531.525 31
13532.077 32
13532.630 25
13533.183 42
13533.736 32
13534.289 34
13534.841 38
13535.394 38
13535.947 35
13536.500 28
13537.053 23
13537.606 24
13538.159 27
13538.712 21
13539.264 37
13539.817 35
13540.370 26
13540.923 27
13541.476 22
13542.029 16
13542.582 27
13543.135 33
13543.688 32
13544.241 37
13544.794 38
13545.347 26
13545.900 18
13546.453 17
13547.006 23
13547.559 26
13548.113 28
13548.666 21
13549.219 19
13549.772 26
13550.325 23
13550.878 34
13551.431 39
13551.985 36
13552.538 24
13553.091 15
13553.644 19
13554.197 29
13554.751 33
13555.304 32
13555.857 28
13556.410 33
13556.964 32
13557.517 44
13558.070 42
13558.624 28
13559.177 36
13559.730 23
13560.284 20
13560.837 22
13561.390 25
13561.944 28
13562.497 26
13563.050 24
13563.604 15
13564.157 33
13564.711 30
13565.264 36
13565.818 21
13566.371 31
13566.925 49
13567.478 30
13568.032 31
13568.585 23
13569.139 26
13569.692 38
13570.246 18
13570.799 18
13571.353 17
13571.906 30
13572.460 35
13573.014 19
13573.567 22
13574.121 28
13574.674 19
13575.228 20
13575.782 22
13576.335 23
13576.889 32
13577.443 20
13577.996 29
13578.550 38
13579.104 33
13579.658 41
13580.211 21
13580.765 31
13581.319 29
13581.873 54
13582.427 32
13582.980 34
13583.534 35
13584.088 30
13584.642 40
13585.196 29
13585.750 29
13586.303 17
13586.857 25
13587.411 31
13587.965 19
13588.519 18
13589.073 26
13589.627 28
13590.181 18
13590.735 22
13591.289 21
13591.843 26
13592.397 16
13592.951 11
13593.505 10
13594.059 11
13594.613 28
13595.167 30
13595.721 31
13596.275 20
13596.829 20
13597.383 30
13597.937 23
13598.491 20
13599.046 25
13599.600 22
13600.154 27
13600.708 35
13601.262 35
13601.816 24
13602.371 19
13602.925 21
13603.479 36
13604.033 45
13604.588 43
13605.142 43
13605.696 36
13606.250 27
13606.805 23
13607.359 34
13607.913 32
13608.468 29
13609.022 23
13609.576 27
13610.131 26
13610.685 19
13611.239 11
13611.794 13
13612.348 33
13612.903 25
13613.457 17
13614.011 35
13614.566 20
13615.120 21
13615.675 17
13616.229 14
13616.784 23
13617.338 25
13617.893 24
13618.447 22
13619.002 21
13619.556 24
13620.111 30
13620.666 33
13621.220 27
13621.775 43
13622.329 43
13622.884 26
13623.439 39
13623.993 22
13624.548 20
13625.103 21
13625.657 36
13626.212 40
13626.767 23
13627.321 17
13627.876 19
13628.431 18
13628.986 16
13629.540 19
13630.095 23
13630.650 25
13631.205 25
13631.759 28
13632.314 22
13632.869 15
13633.424 11
13633.979 11
13634.534 23
13635.089 17
13635.643 16
13636.198 23
13636.753 26
13637.308 21
13637.863 15
13638.418 19
13638.973 26
13639.528 27
13640.083 23
13640.638 23
13641.193 35
13641.748 37
13642.303 41
13642.858 39
13643.413 28
13643.968 28
13644.523 30
13645.078 31
13645.633 26
13646.188 22
13646.743 43
13647.298 40
13647.854 31
13648.409 29
13648.964 29
13649.519 22
13650.074 42
13650.629 22
13651.185 14
13651.740 27
13652.295 48
13652.850 46
13653.405 39
13653.961 33
13654.516 21
13655.071 16
13655.627 43
13656.182 40
13656.737 40
13657.292 29
13657.848 18
13658.403 23
13658.958 49
13659.514 48
13660.069 49
13660.625 39
13661.180 34
13661.735 15
13662.291 21
13662.846 18
13663.402 14
13663.957 7
13664.513 13
13665.068 33
13665.624 30
13666.179 28
13666.735 31
13667.290 24
13667.846 26
13668.401 43
13668.957 31
13669.512 27
13670.068 34
13670.623 26
13671.179 40
13671.735 75
13672.290 76
13672.846 51
13673.402 30
13673.957 23
13674.513 24
13675.069 19
13675.624 18
13676.180 17
13676.736 22
13677.291 11
13677.847 11
13678.403 25
13678.959 45
13679.514 35
13680.070 16
13680.626 16
13681.182 39
13681.738 27
13682.293 14
13682.849 25
13683.405 26
13683.961 24
13684.517 36
13685.073 35
13685.629 38
13686.185 30
13686.741 31
13687.296 28
13687.852 17
13688.408 21
13688.964 18
13689.520 13
13690.076 32
13690.632 21
13691.188 17
13691.744 19
13692.300 20
13692.856 17
13693.412 17
13693.968 12
13694.525 22
13695.081 15
13695.637 25
13696.193 27
13696.749 27
13697.305 25
13697.861 24
13698.417 21
13698.974 28
13699.530 22
13700.086 26
13700.642 20
13701.198 26
13701.755 30
13702.311 17
13702.867 25
13703.423 48
13703.980 35
13704.536 21
13705.092 26
13705.648 26
13706.205 30
13706.761 27
13707.317 25
13707.874 26
13708.430 24
13708.986 21
13709.543 16
13710.099 16
13710.656 8
13711.212 15
13711.768 27
13712.325 25
13712.881 44
13713.438 50
13713.994 39
13714.551 39
13715.107 21
13715.664 23
13716.220 24
13716.777 34
13717.333 34
13717.890 25
13718.446 20
13719.003 11
13719.560 16
13720.116 19
13720.673 27
13721.229 24
13721.786 22
13722.343 31
13722.899 19
13723.456 25
13724.013 17
13724.569 19
13725.126 8
13725.683 16
13726.239 13
13726.796 25
13727.353 14
13727.910 32
13728.466 38
13729.023 34
13729.580 20
13730.137 19
13730.694 19
13731.250 28
13731.807 38
13732.364 49
13732.921 37
13733.478 40
13734.035 25
13734.592 23
13735.149 28
13735.705 28
13736.262 30
13736.819 22
13737.376 12
13737.933 22
13738.490 8
13739.047 17
13739.604 26
13740.161 20
13740.718 26
13741.275 45
13741.832 36
13742.389 32
13742.946 37
13743.503 37
13744.060 31
13744.618 22
13745.175 26
13745.732 29
13746.289 28
13746.846 37
13747.403 35
13747.960 34
13748.518 26
13749.075 35
13749.632 17
13750.189 17
13750.746 33
13751.304 32
13751.861 19
13752.418 24
13752.975 15
13753.533 13
13754.090 14
13754.647 22
13755.204 18
13755.762 15
13756.319 13
13756.876 23
13757.434 27
13757.991 35
13758.549 25
13759.106 25
13759.663 32
13760.221 36
13760.778 38
13761.336 38
13761.893 26
13762.450 29
13763.008 22
13763.565 26
13764.123 28
13764.680 32
13765.238 32
13765.795 33
13766.353 28
13766.910 49
13767.468 40
13768.026 25
13768.583 18
13769.141 21
13769.698 22
13770.256 13
13770.814 18
13771.371 13
13771.929 18
13772.487 19
13773.044 12
13773.602 22
13774.160 26
13774.717 20
13775.275 21
13775.833 23
13776.390 34
13776.948 21
13777.506 21
13778.064 14
13778.621 17
13779.179 22
13779.737 23
13780.295 21
13780.853 35
13781.411 32
13781.968 13
13782.526 16
13783.084 26
13783.642 29
13784.200 19
13784.758 27
13785.316 33
13785.874 30
13786.432 21
13786.990 10
13787.548 28
13788.105 32
13788.663 28
13789.221 16
13789.779 25
13790.337 29
13790.896 28
13791.454 30
13792.012 23
13792.570 28
13793.128 41
13793.686 30
13794.244 19
13794.802 20
13795.360 24
13795.918 31
13796.476 37
13797.035 43
13797.593 35
13798.151 26
13798.709 31
13799.267 21
13799.826 27
13800.384 27
13800.942 23
13801.500 31
13802.058 26
13802.617 29
13803.175 20
13803.733 20
13804.292 28
13804.850 26
13805.408 17
13805.967 22
13806.525 16
13807.083 23
13807.642 36
13808.200 31
13808.758 28
13809.317 33
13809.875 34
13810.434 21
13810.992 43
13811.551 50
13812.109 37
13812.667 36
13813.226 33
13813.784 34
13814.343 28
13814.901 28
13815.460 20
13816.018 26
13816.577 22
13817.136 30
13817.694 24
13818.253 30
13818.811 34
13819.370 37
13819.929 31
13820.487 26
13821.046 19
13821.604 9
13822.163 27
13822.722 33
13823.280 20
13823.839 25
13824.398 33
13824.957 23
13825.515 20
13826.074 19
13826.633 19
13827.192 21
13827.750 23
13828.309 31
13828.868 27
13829.427 27
13829.986 30
13830.544 19
13831.103 10
13831.662 11
13832.221 19
13832.780 19
13833.339 25
13833.898 18
13834.457 21
13835.015 9
13835.574 14
13836.133 19
13836.692 17
13837.251 22
13837.810 33
13838.369 21
13838.928 17
13839.487 29
13840.046 18
13840.605 40
13841.164 37
13841.723 30
13842.282 21
13842.842 20
13843.401 30
13843.960 29
13844.519 41
13845.078 26
13845.637 18
13846.196 18
13846.755 22
13847.315 17
13847.874 35
13848.433 38
13848.992 36
13849.551 35
13850.111 43
13850.670 31
13851.229 21
13851.788 24
13852.348 15
13852.907 18
13853.466 32
13854.025 23
13854.585 21
13855.144 43
13855.703 31
13856.263 23
13856.822 19
13857.382 24
13857.941 24
13858.500 16
13859.060 12
13859.619 14
13860.179 26
13860.738 22
13861.297 18
13861.857 21
13862.416 19
13862.976 24
13863.535 21
13864.095 17
13864.654 16
13865.214 18
13865.773 16
13866.333 12
13866.893 17
13867.452 25
13868.012 19
13868.571 17
13869.131 14
13869.691 17
13870.250 32
13870.810 43
13871.369 31
13871.929 30
13872.489 26
13873.049 23
13873.608 33
13874.168 29
13874.728 21
13875.287 15
13875.847 18
13876.407 16
13876.967 26
13877.526 21
13878.086 28
13878.646 21
13879.206 18
13879.766 13
13880.325 22
13880.885 35
13881.445 35
13882.005 23
13882.565 34
13883.125 30
13883.685 30
13884.245 31
13884.805 28
13885.365 28
13885.924 19
13886.484 23
13887.044 26
13887.604 18
13888.164 16
13888.724 14
13889.284 25
13889.844 32
13890.404 21
13890.965 23
13891.525 37
13892.085 36
13892.645 41
13893.205 29
13893.765 23
13894.325 25
13894.885 20
13895.445 25
13896.005 17
13896.566 16
13897.126 23
13897.686 17
13898.246 12
13898.806 16
13899.367 19
13899.927 17
13900.487 32
13901.047 25
13901.608 15
13902.168 15
13902.728 21
13903.288 16
13903.849 23
13904.409 23
13904.969 23
13905.530 28
13906.090 29
13906.650 18
13907.211 17
13907.771 27
13908.332 23
13908.892 30
13909.452 21
13910.013 17
13910.573 19
13911.134 21
13911.694 16
13912.255 20
13912.815 22
13913.376 26
13913.936 35
13914.497 30
13915.057 23
13915.618 16
13916.178 10
13916.739 13
13917.300 25
13917.860 30
13918.421 24
13918.981 20
13919.542 27
13920.103 23
13920.663 30
13921.224 38
13921.785 30
13922.345 32
13922.906 33
13923.467 21
13924.027 26
13924.588 23
13925.149 19
13925.710 28
13926.270 17
13926.831 15
13927.392 19
13927.953 29
13928.514 23
13929.074 33
13929.635 28
13930.196 19
13930.757 19
13931.318 22
13931.879 20
13932.440 26
13933.000 28
13933.561 20
13934.122 19
13934.683 30
13935.244 27
13935.805 13
13936.366 25
13936.927 22
13937.488 28
13938.049 32
13938.610 28
13939.171 22
13939.732 23
13940.293 28
13940.854 19
13941.415 25
13941.976 20
13942.537 18
13943.098 14
13943.660 11
13944.221 19
13944.782 14
13945.343 24
13945.904 29
13946.465 42
13947.026 32
13947.588 32
13948.149 24
13948.710 20
13949.271 19
13949.833 23
13950.394 27
13950.955 37
13951.516 27
13952.078 23
13952.639 24
13953.200 19
13953.761 26
13954.323 25
13954.884 16
13955.446 17
13956.007 23
13956.568 15
13957.130 9
13957.691 17
13958.252 13
13958.814 29
13959.375 31
13959.937 37
13960.498 38
13961.060 20
13961.621 17
13962.183 32
13962.744 32
13963.306 25
13963.867 30
13964.429 19
13964.990 29
13965.552 20
13966.113 31
13966.675 32
13967.236 31
13967.798 27
13968.360 34
13968.921 42
13969.483 29
13970.045 17
13970.606 13
13971.168 14
13971.730 18
13972.291 35
13972.853 28
13973.415 30
13973.976 28
13974.538 18
13975.100 12
13975.662 28
13976.223 31
13976.785 17
13977.347 18
13977.909 26
13978.470 27
13979.032 30
13979.594 23
13980.156 14
13980.718 13
13981.280 18
13981.842 9
13982.403 23
13982.965 26
13983.527 16
13984.089 40
13984.651 39
13985.213 36
13985.775 31
13986.337 17
13986.899 26
13987.461 24
13988.023 26
13988.585 29
13989.147 19
13989.709 25
13990.271 25
13990.833 26
13991.395 36
13991.957 37
13992.519 34
13993.082 36
13993.644 40
13994.206 40
13994.768 29
13995.330 29
13995.892 22
13996.454 19
13997.017 21
13997.579 20
13998.141 22
13998.703 27
13999.265 18
13999.828 30
14000.390 27
14000.952 23
14001.514 13
14002.077 36
14002.639 29
14003.201 28
14003.764 16
14004.326 23
14004.888 15
14005.451 21
14006.013 18
14006.575 15
14007.138 19
14007.700 15
14008.263 15
14008.825 44
14009.387 52
14009.950 49
14010.512 47
14011.075 35
14011.637 33
14012.200 24
14012.762 33
14013.325 43
14013.887 27
14014.450 26
14015.012 26
14015.575 27
14016.138 20
14016.700 37
14017.263 21
14017.825 22
14018.388 24
14018.951 21
14019.513 23
14020.076 36
14020.638 38
14021.201 20
14021.764 22
14022.327 21
14022.889 18
14023.452 16
14024.015 16
14024.577 24
14025.140 20
14025.703 15
14026.266 12
14026.828 20
14027.391 31
14027.954 31
14028.517 37
14029.080 47
14029.643 45
14030.205 42
14030.768 33
14031.331 34
14031.894 24
14032.457 11
14033.020 12
14033.583 19
14034.146 35
14034.709 53
14035.272 45
14035.834 33
14036.397 41
14036.960 39
14037.523 27
14038.086 21
14038.649 20
14039.213 20
14039.776 29
14040.339 32
14040.902 20
14041.465 16
14042.028 19
14042.591 20
14043.154 25
14043.717 31
14044.280 21
14044.843 16
14045.407 12
14045.970 28
14046.533 28
14047.096 18
14047.659 23
14048.223 30
14048.786 40
14049.349 30
14049.912 22
14050.475 29
14051.039 17
14051.602 10
14052.165 16
14052.729 10
14053.292 14
14053.855 9
14054.419 22
14054.982 27
14055.545 22
14056.109 18
14056.672 14
14057.235 15
14057.799 24
14058.362 20
14058.926 31
14059.489 23
14060.053 13
14060.616 18
14061.179 24
14061.743 21
14062.306 25
14062.870 32
14063.433 22
14063.997 22
14064.561 16
14065.124 17
14065.688 19
14066.251 27
14066.815 41
14067.378 37
14067.942 32
14068.506 21
14069.069 21
14069.633 25
14070.197 30
14070.760 35
14071.324 36
14071.888 36
14072.451 47
14073.015 28
14073.579 35
14074.142 37
14074.706 31
14075.270 20
14075.834 29
14076.397 30
14076.961 20
14077.525 21
14078.089 21
14078.653 34
14079.217 29
14079.780 19
14080.344 24
14080.908 34
14081.472 34
14082.036 23
14082.600 24
14083.164 19
14083.728 24
14084.291 12
14084.855 22
14085.419 25
14085.983 36
14086.547 34
14087.111 38
14087.675 34
14088.239 27
14088.803 22
14089.367 36
14089.931 41
14090.496 41
14091.060 29
14091.624 19
14092.188 22
14092.752 10
14093.316 11
14093.880 3
14094.444 10
14095.008 17
14095.573 16
14096.137 20
14096.701 28
14097.265 19
14097.829 26
14098.394 19
14098.958 21
14099.522 22
14100.086 23
14100.650 23
14101.215 16
14101.779 10
14102.343 15
14102.908 34
14103.472 40
14104.036 29
14104.601 24
14105.165 18
14105.729 28
14106.294 24
14106.858 28
14107.422 36
14107.987 29
14108.551 28
14109.116 30
14109.680 38
14110.245 15
14110.809 18
14111.374 21
14111.938 25
14112.503 25
14113.067 24
14113.632 28
14114.196 40
14114.761 30
14115.325 29
14115.890 31
14116.454 21
14117.019 21
14117.584 29
14118.148 34
14118.713 33
14119.277 34
14119.842 37
14120.407 30
14120.971 39
14121.536 34
14122.101 52
14122.665 41
14123.230 34
14123.795 26
14124.360 23
14124.924 15
14125.489 24
14126.054 28
14126.619 48
14127.183 33
14127.748 11
14128.313 16
14128.878 30
14129.443 25
14130.008 28
14130.572 24
14131.137 19
14131.702 30
14132.267 19
14132.832 14
14133.397 17
14133.962 28
14134.527 23
14135.092 23
14135.657 31
14136.222 16
14136.787 23
14137.352 27
14137.917 24
14138.482 17
14139.047 17
14139.612 15
14140.177 27
14140.742 23
14141.307 27
14141.872 34
14142.437 36
14143.002 43
14143.567 33
14144.132 35
14144.698 27
14145.263 15
14145.828 15
14146.393 14
14146.958 24
14147.523 27
14148.089 21
14148.654 20
14149.219 28
14149.784 36
14150.350 32
14150.915 38
14151.480 23
14152.045 18
14152.611 23
14153.176 28
14153.741 19
14154.307 19
14154.872 16
14155.437 27
14156.003 19
14156.568 10
14157.134 13
14157.699 11
14158.264 28
14158.830 26
14159.395 28
14159.961 33
14160.526 26
14161.092 24
14161.657 30
14162.223 30
14162.788 13
14163.354 8
14163.919 13
14164.485 28
14165.050 21
14165.616 23
14166.181 24
14166.747 25
14167.313 32
14167.878 21
14168.444 19
14169.009 33
14169.575 29
14170.141 15
14170.706 24
14171.272 29
14171.838 35
14172.403 32
14172.969 19
14173.535 31
14174.101 26
14174.666 22
14175.232 19
14175.798 27
14176.364 27
14176.929 16
14177.495 11
14178.061 8
14178.627 18
14179.193 24
14179.758 18
14180.324 15
14180.890 30
14181.456 24
14182.022 19
14182.588 26
14183.154 21
14183.720 30
14184.286 40
14184.851 34
14185.417 34
14185.983 39
14186.549 43
14187.115 31
14187.681 32
14188.247 30
14188.813 24
14189.379 21
14189.945 23
14190.512 24
14191.078 20
14191.644 32
14192.210 25
14192.776 23
14193.342 23
14193.908 31
14194.474 27
14195.040 27
14195.607 30
14196.173 21
14196.739 24
14197.305 19
14197.871 21
14198.438 6
14199.004 18
14199.570 18
14200.136 10
14200.702 19
14201.269 19
14201.835 21
14202.401 36
14202.968 18
14203.534 21
14204.100 25
14204.667 24
14205.233 11
14205.799 17
14206.366 29
14206.932 25
14207.498 24
14208.065 26
14208.631 27
14209.198 29
14209.764 31
14210.331 35
14210.897 27
14211.464 25
14212.030 19
14212.597 25
14213.163 26
14213.730 17
14214.296 16
14214.863 10
14215.429 22
14215.996 20
14216.562 25
14217.129 34
14217.696 19
14218.262 22
14218.829 28
14219.395 27
14219.962 17
14220.529 17
14221.095 8
14221.662 10
14222.229 16
14222.795 13
14223.362 18
14223.929 11
14224.496 8
14225.062 21
14225.629 24
14226.196 20
14226.763 18
14227.329 34
14227.896 26
14228.463 16
14229.030 19
14229.597 32
14230.164 34
14230.730 30
14231.297 31
14231.864 26
14232.431 17
14232.998 12
14233.565 16
14234.132 29
14234.699 20
14235.266 25
14235.833 14
14236.400 11
14236.967 22
14237.534 16
14238.101 15
14238.668 16
14239.235 25
14239.802 27
14240.369 27
14240.936 32
14241.503 25
14242.070 19
14242.637 24
14243.204 50
14243.771 47
14244.338 30
14244.905 39
14245.473 39
14246.040 32
14246.607 18
14247.174 22
14247.741 36
14248.309 29
14248.876 32
14249.443 33
14250.010 29
14250.577 31
14251.145 30
14251.712 30
14252.279 27
14252.847 22
14253.414 20
14253.981 22
14254.549 34
14255.116 31
14255.683 32
14256.251 24
14256.818 20
14257.385 22
14257.953 17
14258.520 17
14259.088 9
14259.655 22
14260.223 27
14260.790 19
14261.357 14
14261.925 12
14262.492 7
14263.060 22
14263.627 33
14264.195 45
14264.762 32
14265.330 21
14265.898 17
14266.465 18
14267.033 14
14267.600 37
14268.168 29
14268.736 18
14269.303 20
14269.871 17
14270.438 28
14271.006 16
14271.574 16
14272.141 28
14272.709 24
14273.277 29
14273.845 25
14274.412 26
14274.980 21
14275.548 16
14276.116 27
14276.683 35
14277.251 30
14277.819 19
14278.387 20
14278.955 15
14279.522 20
14280.090 20
14280.658 32
14281.226 32
14281.794 20
14282.362 21
14282.930 21
14283.497 24
14284.065 15
14284.633 21
14285.201 10
14285.769 9
14286.337 15
14286.905 14
14287.473 23
14288.041 19
14288.609 9
14289.177 18
14289.745 18
14290.313 24
14290.881 20
14291.449 23
14292.017 20
14292.586 20
14293.154 22
14293.722 27
14294.290 30
14294.858 24
14295.426 20
14295.994 23
14296.562 32
14297.131 39
14297.699 40
14298.267 39
14298.835 22
14299.403 19
14299.972 19
14300.540 23
14301.108 17
14301.676 14
14302.245 19
14302.813 33
14303.381 32
14303.950 36
14304.518 21
14305.086 20
14305.655 12
14306.223 17
14306.791 27
14307.360 26
14307.928 44
14308.497 36
14309.065 44
14309.633 34
14310.202 18
14310.770 33
14311.339 61
14311.907 50
14312.476 28
14313.044 21
14313.613 14
14314.181 8
14314.750 16
14315.318 20
14315.887 15
14316.455 28
14317.024 44
14317.593 41
14318.161 30
14318.730 16
14319.298 12
14319.867 10
14320.436 26
14321.004 31
14321.573 17
14322.142 26
14322.710 19
14323.279 13
14323.848 13
14324.416 15
14324.985 15
14325.554 14
14326.123 25
14326.691 29
14327.260 20
14327.829 10
14328.398 14
14328.967 21
14329.535 34
14330.104 36
14330.673 30
14331.242 33
14331.811 29
14332.380 29
14332.949 19
14333.518 26
14334.086 26
14334.655 26
14335.224 26
14335.793 32
14336.362 20
14336.931 21
14337.500 12
14338.069 17
14338.638 18
14339.207 17
14339.776 12
14340.345 21
14340.914 16
14341.483 17
14342.052 13
14342.621 14
14343.191 37
14343.760 46
14344.329 54
14344.898 38
14345.467 22
14346.036 48
14346.605 29
14347.175 20
14347.744 30
14348.313 42
14348.882 30
14349.451 20
14350.021 16
14350.590 10
14351.159 21
14351.728 16
14352.298 18
14352.867 8
14353.436 13
14354.005 24
14354.575 31
14355.144 42
14355.713 36
14356.283 33
14356.852 27
14357.422 16
14357.991 21
14358.560 13
14359.130 16
14359.699 21
14360.269 19
14360.838 27
14361.408 29
14361.977 29
14362.546 25
14363.116 27
14363.685 26
14364.255 25
14364.824 27
14365.394 29
14365.964 42
14366.533 41
14367.103 31
14367.672 27
14368.242 19
14368.811 20
14369.381 28
14369.951 32
14370.520 35
14371.090 31
14371.660 18
14372.229 10
14372.799 12
14373.369 11
14373.938 8
14374.508 20
14375.078 29
14375.648 36
14376.217 28
14376.787 27
14377.357 32
14377.927 28
14378.496 24
14379.066 27
14379.636 25
14380.206 36
14380.776 27
14381.346 18
14381.915 17
14382.485 12
14383.055 13
14383.625 23
14384.195 21
14384.765 21
14385.335 20
14385.905 32
14386.475 35
14387.045 34
14387.615 26
14388.185 21
14388.755 23
14389.325 33
14389.895 45
14390.465 26
14391.035 25
14391.605 32
14392.175 22
14392.745 30
14393.315 22
14393.885 26
14394.455 26
14395.025 21
14395.595 22
14396.166 23
14396.736 21
14397.306 31
14397.876 48
14398.446 43
14399.016 34
14399.587 15
14400.157 14
14400.727 25
14401.297 20
14401.868 30
14402.438 31
14403.008 29
14403.578 23
14404.149 19
14404.719 13
14405.289 17
14405.860 11
14406.430 10
14407.000 14
14407.571 16
14408.141 7
14408.712 17
14409.282 16
14409.852 16
14410.423 14
14410.993 28
14411.564 30
14412.134 23
14412.705 22
14413.275 24
14413.846 29
14414.416 15
14414.987 10
14415.557 17
14416.128 21
14416.698 31
14417.269 31
14417.839 22
14418.410 14
14418.981 21
14419.551 20
14420.122 29
14420.692 30
14421.263 24
14421.834 37
14422.404 18
14422.975 16
14423.546 8
14424.116 9
14424.687 27
14425.258 34
14425.829 31
14426.399 25
14426.970 22
14427.541 15
14428.112 8
14428.682 9
14429.253 12
14429.824 15
14430.395 28
14430.966 28
14431.536 26
14432.107 18
14432.678 26
14433.249 21
14433.820 13
14434.391 14
14434.962 22
14435.533 19
14436.104 22
14436.675 17
14437.246 12
14437.816 16
14438.387 22
14438.958 20
14439.529 19
14440.100 8
14440.671 20
14441.243 11
14441.814 14
14442.385 22
14442.956 25
14443.527 26
14444.098 19
14444.669 18
14445.240 12
14445.811 8
14446.382 11
14446.953 8
14447.525 28
14448.096 31
14448.667 29
14449.238 27
14449.809 36
14450.381 32
14450.952 14
14451.523 13
14452.094 13
14452.666 14
14453.237 33
14453.808 45
14454.379 46
14454.951 32
14455.522 18
14456.093 22
14456.665 26
14457.236 48
14457.807 46
14458.379 42
14458.950 27
14459.522 18
14460.093 11
14460.664 10
14461.236 17
14461.807 31
14462.379 28
14462.950 26
14463.522 26
14464.093 20
14464.665 19
14465.236 24
14465.808 26
14466.379 22
14466.951 26
14467.522 18
14468.094 21
14468.665 8
14469.237 20
14469.809 28
14470.380 24
14470.952 24
14471.524 35
14472.095 21
14472.667 34
14473.238 21
14473.810 22
14474.382 14
14474.954 6
14475.525 18
14476.097 25
14476.669 18
14477.240 20
14477.812 41
14478.384 42
14478.956 31
14479.528 23
14480.099 28
14480.671 28
14481.243 24
14481.815 24
14482.387 35
14482.959 41
14483.530 43
14484.102 36
14484.674 24
14485.246 10
14485.818 18
14486.390 19
14486.962 29
14487.534 38
14488.106 22
14488.678 19
14489.250 38
14489.822 32
14490.394 34
14490.966 20
14491.538 24
14492.110 25
14492.682 21
14493.254 17
14493.826 21
14494.398 30
14494.970 28
14495.542 31
14496.114 20
14496.687 16
14497.259 21
14497.831 16
14498.403 13
14498.975 9
14499.547 11
14500.120 10
14500.692 7
14501.264 18
14501.836 28
14502.408 25
14502.981 26
14503.553 23
14504.125 21
14504.698 19
14505.270 27
14505.842 27
14506.415 15
14506.987 7
14507.559 18
14508.132 19
14508.704 18
14509.276 19
14509.849 38
14510.421 28
14510.993 32
14511.566 27
14512.138 46
14512.711 42
14513.283 23
14513.856 25
14514.428 25
14515.001 17
14515.573 11
14516.146 30
14516.718 32
14517.291 32
14517.863 27
14518.436 29
14519.008 21
14519.581 6
14520.154 16
14520.726 16
14521.299 14
14521.871 14
14522.444 23
14523.017 25
14523.589 29
14524.162 19
14524.735 22
14525.307 13
14525.880 8
14526.453 24
14527.026 25
14527.598 15
14528.171 17
14528.744 27
14529.317 20
14529.889 25
14530.462 24
14531.035 18
14531.608 20
14532.181 17
14532.754 17
14533.326 21
14533.899 24
14534.472 21
14535.045 20
14535.618 30
14536.191 34
14536.764 21
14537.337 23
14537.910 20
14538.483 17
14539.056 25
14539.628 15
14540.201 18
14540.774 15
14541.347 22
14541.921 21
14542.494 14
14543.067 14
14543.640 17
14544.213 18
14544.786 19
14545.359 16
14545.932 23
14546.505 17
14547.078 14
14547.651 23
14548.224 27
14548.798 38
14549.371 19
14549.944 25
14550.517 26
14551.090 13
14551.664 20
14552.237 19
14552.810 17
14553.383 33
14553.957 45
14554.530 36
14555.103 23
14555.676 25
14556.250 24
14556.823 16
14557.396 20
14557.970 20
14558.543 25
14559.116 21
14559.690 42
14560.263 29
14560.837 23
14561.410 28
14561.983 25
14562.557 25
14563.130 25
14563.704 29
14564.277 29
14564.851 23
14565.424 19
14565.998 28
14566.571 27
14567.145 28
14567.718 21
14568.292 22
14568.865 20
14569.439 20
14570.012 24
14570.586 18
14571.160 33
14571.733 33
14572.307 34
14572.880 26
14573.454 24
14574.028 16
14574.601 20
14575.175 12
14575.749 16
14576.322 18
14576.896 15
14577.470 32
14578.044 36
14578.617 29
14579.191 23
14579.765 18
14580.339 23
14580.912 32
14581.486 31
14582.060 33
14582.634 29
14583.208 22
14583.782 18
14584.355 23
14584.929 33
14585.503 28
14586.077 16
14586.651 15
14587.225 7
14587.799 10
14588.373 22
14588.947 25
14589.521 27
14590.095 26
14590.669 14
14591.243 12
14591.817 26
14592.391 23
14592.965 12
14593.539 10
14594.113 11
14594.687 20
14595.261 24
14595.835 20
14596.409 20
14596.983 13
14597.557 8
14598.131 15
14598.706 30
14599.280 24
14599.854 13
14600.428 9
14601.002 17
14601.576 24
14602.151 29
14602.725 31
14603.299 22
14603.873 19
14604.448 24
14605.022 22
14605.596 21
14606.170 20
14606.745 23
14607.319 26
14607.893 26
14608.468 17
14609.042 22
14609.616 21
14610.191 20
14610.765 13
14611.339 16
14611.914 9
14612.488 21
14613.063 25
14613.637 24
14614.212 27
14614.786 21
14615.361 20
14615.935 25
14616.509 33
14617.084 22
14617.659 28
14618.233 21
14618.808 16
14619.382 14
14619.957 27
14620.531 21
14621.106 18
14621.680 16
14622.255 18
14622.830 11
14623.404 18
14623.979 17
14624.554 25
14625.128 19
14625.703 25
14626.278 20
14626.852 15
14627.427 15
14628.002 18
14628.576 15
14629.151 18
14629.726 16
14630.301 21
14630.875 28
14631.450 21
14632.025 21
14632.600 26
14633.175 29
14633.749 28
14634.324 28
14634.899 25
14635.474 20
14636.049 28
14636.624 27
14637.199 25
14637.774 30
14638.348 24
14638.923 20
14639.498 28
14640.073 35
14640.648 32
14641.223 29
14641.798 26
14642.373 35
14642.948 25
14643.523 20
14644.098 9
14644.673 19
14645.248 24
14645.823 26
14646.399 27
14646.974 35
14647.549 23
14648.124 38
14648.699 37
14649.274 29
14649.849 22
14650.424 20
14651.000 18
14651.575 19
14652.150 28
14652.725 32
14653.300 32
14653.876 24
14654.451 23
14655.026 32
14655.601 31
14656.177 18
14656.752 9
14657.327 5
14657.902 24
14658.478 43
14659.053 38
14659.628 34
14660.204 31
14660.779 35
14661.354 37
14661.930 28
14662.505 23
14663.081 20
14663.656 21
14664.231 23
14664.807 19
14665.382 31
14665.958 39
14666.533 23
14667.109 10
14667.684 11
14668.260 10
14668.835 15
14669.411 21
14669.986 17
14670.562 24
14671.137 31
14671.713 24
14672.289 25
14672.864 26
14673.440 20
14674.015 19
14674.591 25
14675.167 34
14675.742 31
14676.318 22
14676.894 21
14677.469 28
14678.045 21
14678.621 17
14679.197 28
14679.772 24
14680.348 14
14680.924 25
14681.500 25
14682.075 16
14682.651 10
14683.227 32
14683.803 24
14684.379 26
14684.954 25
14685.530 19
14686.106 20
14686.682 22
14687.258 15
14687.834 21
14688.410 31
14688.986 19
14689.561 29
14690.137 29
14690.713 23
14691.289 20
14691.865 21
14692.441 19
14693.017 15
14693.593 25
14694.169 25
14694.745 26
14695.321 33
14695.897 49
14696.473 37
14697.049 25
14697.626 25
14698.202 32
14698.778 28
14699.354 34
14699.930 30
14700.506 27
14701.082 22
14701.658 34
14702.235 35
14702.811 24
14703.387 19
14703.963 15
14704.539 27
14705.116 30
14705.692 27
14706.268 25
14706.844 26
14707.421 15
14707.997 22
14708.573 29
14709.150 33
14709.726 48
14710.302 40
14710.879 31
14711.455 29
14712.031 23
14712.608 15
14713.184 26
14713.760 40
14714.337 35
14714.913 15
14715.490 19
14716.066 11
14716.643 14
14717.219 32
14717.796 31
14718.372 32
14718.949 31
14719.525 23
14720.102 12
14720.678 22
14721.255 12
14721.831 9
14722.408 12
14722.984 11
14723.561 20
14724.138 26
14724.714 30
14725.291 35
14725.867 27
14726.444 17
14727.021 16
14727.597 13
14728.174 17
14728.751 24
14729.327 21
14729.904 30
14730.481 17
14731.058 21
14731.634 21
14732.211 14
14732.788 16
14733.365 34
14733.941 26
14734.518 22
14735.095 23
14735.672 28
14736.249 29
14736.826 19
14737.402 13
14737.979 12
14738.556 20
14739.133 21
14739.710 14
14740.287 24
14740.864 24
14741.441 36
14742.018 33
14742.595 27
14743.172 28
14743.749 19
14744.326 22
14744.903 28
14745.480 25
14746.057 17
14746.634 28
14747.211 28
14747.788 27
14748.365 21
14748.942 32
14749.519 27
14750.096 27
14750.673 29
14751.250 25
14751.828 36
14752.405 40
14752.982 31
14753.559 28
14754.136 38
14754.714 30
14755.291 33
14755.868 37
14756.445 23
14757.022 20
14757.600 31
14758.177 27
14758.754 14
14759.332 16
14759.909 12
14760.486 28
14761.063 26
14761.641 34
14762.218 24
14762.795 31
14763.373 41
14763.950 30
14764.528 28
14765.105 27
14765.682 30
14766.260 15
14766.837 12
14767.415 22
14767.992 28
14768.570 22
14769.147 22
14769.725 27
14770.302 19
14770.880 12
14771.457 18
14772.035 30
14772.612 35
14773.190 31
14773.767 20
14774.345 20
14774.923 29
14775.500 35
14776.078 33
14776.655 30
14777.233 15
14777.811 17
14778.388 19
14778.966 17
14779.544 16
14780.121 12
14780.699 15
14781.277 17
14781.855 19
14782.432 22
14783.010 29
14783.588 28
14784.166 20
14784.743 11
14785.321 13
14785.899 21
14786.477 16
14787.055 27
14787.633 40
14788.210 30
14788.788 33
14789.366 24
14789.944 28
14790.522 38
14791.100 35
14791.678 25
14792.256 16
14792.834 19
14793.412 14
14793.990 13
14794.568 12
14795.146 14
14795.724 20
14796.302 20
14796.880 28
14797.458 26
14798.036 19
14798.614 23
14799.192 19
14799.770 16
14800.348 16
14800.926 21
14801.504 31
14802.082 38
14802.660 22
14803.239 12
14803.817 11
14804.395 25
14804.973 30
14805.551 29
14806.129 26
14806.708 22
14807.286 35
14807.864 23
14808.442 25
14809.021 21
14809.599 21
14810.177 20
14810.755 12
14811.334 11
14811.912 13
14812.490 27
14813.069 30
14813.647 19
14814.225 7
14814.804 21
14815.382 24
14815.961 22
14816.539 12
14817.117 12
14817.696 10
14818.274 14
14818.853 24
14819.431 15
14820.010 16
14820.588 16
14821.167 16
14821.745 10
14822.324 19
14822.902 23
14823.481 19
14824.059 17
14824.638 19
14825.217 13
14825.795 16
14826.374 27
14826.952 25
14827.531 25
14828.110 23
14828.688 29
14829.267 31
14829.846 42
14830.424 22
14831.003 23
14831.582 24
14832.160 24
14832.739 25
14833.318 26
14833.897 27
14834.475 39
14835.054 27
14835.633 16
14836.212 26
14836.790 19
14837.369 26
14837.948 14
14838.527 33
14839.106 29
14839.685 22
14840.263 25
14840.842 35
14841.421 28
14842.000 16
14842.579 14
14843.158 24
14843.737 20
14844.316 19
14844.895 15
14845.474 9
14846.053 15
14846.632 22
14847.211 21
14847.790 25
14848.369 23
14848.948 18
14849.527 27
14850.106 17
14850.685 20
14851.264 17
14851.843 23
14852.422 35
14853.001 38
14853.581 16
14854.160 7
14854.739 22
14855.318 18
14855.897 18
14856.476 17
14857.056 9
14857.635 11
14858.214 7
14858.793 16
14859.373 21
14859.952 28
14860.531 31
14861.110 27
14861.690 13
14862.269 13
14862.848 30
14863.428 25
14864.007 16
14864.586 11
14865.166 13
14865.745 14
14866.324 19
14866.904 16
14867.483 25
14868.063 33
14868.642 20
14869.221 24
14869.801 17
14870.380 21
14870.960 23
14871.539 18
14872.119 23
14872.698 20
14873.278 15
14873.857 34
14874.437 37
14875.016 35
14875.596 23
14876.175 9
14876.755 8
14877.335 15
14877.914 11
14878.494 14
14879.073 19
14879.653 11
14880.233 19
14880.812 29
14881.392 26
14881.972 33
14882.551 23
14883.131 21
14883.711 17
14884.291 21
14884.870 29
14885.450 29
14886.030 31
14886.610 33
14887.189 20
14887.769 26
14888.349 40
14888.929 29
14889.509 19
14890.089 30
14890.668 21
14891.248 8
14891.828 26
14892.408 14
14892.988 22
14893.568 18
14894.148 15
14894.728 12
14895.308 20
14895.888 14
14896.468 14
14897.048 35
14897.628 20
14898.208 23
14898.788 25
14899.368 25
14899.948 33
14900.528 23
14901.108 19
14901.688 16
14902.268 17
14902.848 20
14903.428 19
14904.008 18
14904.588 23
14905.168 14
14905.749 10
14906.329 12
14906.909 12
14907.489 12
14908.069 13
14908.649 9
14909.230 11
14909.810 9
14910.390 12
14910.970 17
14911.551 17
14912.131 18
14912.711 23
14913.291 30
14913.872 27
14914.452 37
14915.032 21
14915.613 21
14916.193 21
14916.773 26
14917.354 27
14917.934 27
14918.515 25
14919.095 24
14919.675 30
14920.256 17
14920.836 18
14921.417 21
14921.997 13
14922.578 20
14923.158 18
14923.739 16
14924.319 30
14924.900 36
14925.480 20
14926.061 11
14926.641 19
14927.222 22
14927.802 32
14928.383 18
14928.964 29
14929.544 36
14930.125 14
14930.705 24
14931.286 29
14931.867 25
14932.447 29
14933.028 26
14933.609 30
14934.190 29
14934.770 26
14935.351 26
14935.932 15
14936.512 12
14937.093 12
14937.674 22
14938.255 18
14938.836 27
14939.416 31
14939.997 28
14940.578 30
14941.159 18
14941.740 16
14942.320 19
14942.901 18
14943.482 21
14944.063 18
14944.644 18
14945.225 21
14945.806 38
14946.387 35
14946.968 23
14947.549 23
14948.130 42
14948.711 42
14949.292 39
14949.873 24
14950.454 25
14951.035 27
14951.616 38
14952.197 33
14952.778 25
14953.359 19
14953.940 26
14954.521 23
14955.102 24
14955.683 24
14956.264 14
14956.846 18
14957.427 43
14958.008 26
14958.589 24
14959.170 24
14959.751 23
14960.333 11
14960.914 17
14961.495 26
14962.076 24
14962.658 12
14963.239 6
14963.820 13
14964.401 11
14964.983 19
14965.564 22
14966.145 15
14966.727 16
14967.308 7
14967.889 6
14968.471 8
14969.052 7
14969.634 6
14970.215 24
14970.796 20
14971.378 25
14971.959 29
14972.541 26
14973.122 30
14973.704 31
14974.285 30
14974.867 29
14975.448 23
14976.030 21
14976.611 13
14977.193 8
14977.774 15
14978.356 16
14978.937 24
14979.519 18
14980.100 20
14980.682 28
14981.264 21
14981.845 20
14982.427 16
14983.009 17
14983.590 27
14984.172 25
14984.754 20
14985.335 25
14985.917 8
14986.499 7
14987.080 13
14987.662 6
14988.244 15
14988.826 21
14989.407 24
14989.989 29
14990.571 27
14991.153 19
14991.735 18
14992.316 16
14992.898 28
14993.480 26
14994.062 26
14994.644 15
14995.226 9
14995.808 10
14996.390 18
14996.971 36
14997.553 42
14998.135 36
14998.717 38
14999.299 36
14999.881 31
15000.463 24
15001.045 31
15001.627 28
15002.209 20
15002.791 39
15003.373 40
15003.955 28
15004.537 21
15005.120 15
15005.702 21
15006.284 19
15006.866 11
15007.448 14
15008.030 17
15008.612 26
15009.194 19
15009.777 18
15010.359 29
15010.941 38
15011.523 23
15012.105 16
15012.688 19
15013.270 15
15013.852 18
15014.434 19
15015.017 18
15015.599 27
15016.181 34
15016.763 25
15017.346 21
15017.928 16
15018.510 23
15019.093 18
15019.675 21
15020.257 25
15020.840 22
15021.422 11
15022.005 8
15022.587 9
15023.169 13
15023.752 17
15024.334 24
15024.917 35
15025.499 28
15026.082 13
15026.664 19
15027.247 19
15027.829 23
15028.412 22
15028.994 28
15029.577 30
15030.159 21
15030.742 22
15031.325 25
15031.907 29
15032.490 36
15033.072 42
15033.655 34
15034.238 27
15034.820 29
15035.403 23
15035.986 23
15036.568 18
15037.151 22
15037.734 28
15038.317 18
15038.899 15
15039.482 28
15040.065 29
15040.648 18
15041.230 26
15041.813 28
15042.396 31
15042.979 30
15043.562 19
15044.144 16
15044.727 27
15045.310 25
15045.893 13
15046.476 19
15047.059 22
15047.642 20
15048.225 9
15048.807 29
15049.390 34
15049.973 17
15050.556 11
15051.139 5
15051.722 14
15052.305 17
15052.888 10
15053.471 15
15054.054 30
15054.637 39
15055.220 44
15055.803 41
15056.386 20
15056.970 16
15057.553 17
15058.136 33
15058.719 15
15059.302 16
15059.885 21
15060.468 31
15061.051 25
15061.635 32
15062.218 20
15062.801 22
15063.384 24
15063.967 28
15064.551 23
15065.134 14
15065.717 19
15066.300 15
15066.884 11
15067.467 16
15068.050 9
15068.634 13
15069.217 20
15069.800 21
15070.384 20
15070.967 19
15071.550 15
15072.134 23
15072.717 29
15073.300 32
15073.884 21
15074.467 12
15075.051 14
15075.634 21
15076.218 20
15076.801 25
15077.385 17
15077.968 12
15078.551 14
15079.135 16
15079.719 32
15080.302 33
15080.886 23
15081.469 18
15082.053 14
15082.636 14
15083.220 24
15083.803 14
15084.387 22
15084.971 21
15085.554 19
15086.138 28
15086.722 17
15087.305 18
15087.889 18
15088.473 14
15089.056 28
15089.640 16
15090.224 26
15090.808 26
15091.391 46
15091.975 46
15092.559 25
15093.143 21
15093.726 24
15094.310 16
15094.894 14
15095.478 14
15096.062 12
15096.646 22
15097.229 18
15097.813 16
15098.397 19
15098.981 20
15099.565 19
15100.149 19
15100.733 13
15101.317 13
15101.901 8
15102.485 10
15103.069 16
15103.653 32
15104.237 19
15104.821 21
15105.405 18
15105.989 16
15106.573 21
15107.157 30
15107.741 21
15108.325 24
15108.909 24
15109.493 22
15110.077 23
15110.661 13
15111.245 8
15111.830 29
15112.414 30
15112.998 20
15113.582 22
15114.166 38
15114.750 29
15115.335 18
15115.919 13
15116.503 29
15117.087 45
15117.672 36
15118.256 36
15118.840 21
15119.424 21
15120.009 32
15120.593 21
15121.177 8
15121.762 19
15122.346 24
15122.930 18
15123.515 30
15124.099 23
15124.684 21
15125.268 17
15125.852 19
15126.437 25
15127.021 18
15127.606 14
15128.190 23
15128.775 29
15129.359 15
15129.944 15
15130.528 15
15131.113 13
15131.697 16
15132.282 17
15132.866 18
15133.451 11
15134.035 8
15134.620 17
15135.205 26
15135.789 37
15136.374 28
15136.958 28
15137.543 38
15138.128 36
15138.712 20
15139.297 20
15139.882 21
15140.466 22
15141.051 22
15141.636 18
15142.221 17
15142.805 14
15143.390 19
15143.975 30
15144.560 29
15145.144 14
15145.729 14
15146.314 6
15146.899 7
15147.484 10
15148.069 21
15148.653 17
15149.238 33
15149.823 18
15150.408 14
15150.993 13
15151.578 8
15152.163 7
15152.748 9
15153.333 15
15153.918 26
15154.503 12
15155.087 11
15155.672 17
15156.257 27
15156.843 24
15157.428 30
15158.013 20
15158.598 18
15159.183 17
15159.768 26
15160.353 34
15160.938 32
15161.523 23
15162.108 24
15162.693 24
15163.278 24
15163.864 32
15164.449 22
15165.034 20
15165.619 31
15166.204 28
15166.789 21
15167.375 16
15167.960 8
15168.545 13
15169.130 14
15169.716 28
15170.301 17
15170.886 15
15171.471 14
15172.057 17
15172.642 18
15173.227 32
15173.813 30
15174.398 36
15174.983 36
15175.569 28
15176.154 23
15176.740 18
15177.325 27
15177.910 21
15178.496 24
15179.081 20
15179.667 11
15180.252 15
15180.838 21
15181.423 17
15182.009 23
15182.594 16
15183.180 23
15183.765 29
15184.351 37
15184.936 26
15185.522 27
15186.107 29
15186.693 28
15187.279 22
15187.864 23
15188.450 23
15189.036 19
15189.621 14
15190.207 10
15190.793 21
15191.378 19
15191.964 23
15192.550 18
15193.135 21
15193.721 20
15194.307 25
15194.892 33
15195.478 36
15196.064 31
15196.650 34
15197.236 27
15197.821 16
15198.407 16
15198.993 25
15199.579 16
15200.165 23
15200.751 30
15201.336 28
15201.922 35
15202.508 33
15203.094 24
15203.680 21
15204.266 10
15204.852 19
15205.438 12
15206.024 7
15206.610 15
15207.196 10
15207.782 16
15208.368 18
15208.954 16
15209.540 12
15210.126 14
15210.712 19
15211.298 14
15211.884 15
15212.470 21
15213.056 36
15213.642 44
15214.228 37
15214.815 24
15215.401 21
15215.987 12
15216.573 17
15217.159 13
15217.745 11
15218.332 34
15218.918 33
15219.504 29
15220.090 32
15220.676 24
15221.263 31
15221.849 21
15222.435 20
15223.022 15
15223.608 32
15224.194 30
15224.781 24
15225.367 20
15225.953 22
15226.540 31
15227.126 26
15227.712 11
15228.299 16
15228.885 31
15229.471 37
15230.058 26
15230.644 19
15231.231 12
15231.817 22
15232.404 27
15232.990 19
15233.577 15
15234.163 5
15234.750 7
15235.336 11
15235.923 20
15236.509 17
15237.096 25
15237.682 21
15238.269 21
15238.856 23
15239.442 7
15240.029 11
15240.615 13
15241.202 15
15241.789 33
15242.375 25
15242.962 21
15243.549 19
15244.135 25
15244.722 23
15245.309 28
15245.896 26
15246.482 15
15247.069 18
15247.656 20
15248.243 21
15248.829 16
15249.416 18
15250.003 19
15250.590 31
15251.177 29
15251.764 22
15252.350 29
15252.937 23
15253.524 27
15254.111 37
15254.698 36
15255.285 31
15255.872 21
15256.459 41
15257.046 43
15257.633 34
15258.220 22
15258.806 32
15259.393 34
15259.980 41
15260.567 40
15261.155 32
15261.742 27
15262.329 27
15262.916 23
15263.503 30
15264.090 29
15264.677 17
15265.264 12
15265.851 8
15266.438 11
15267.025 9
15267.612 29
15268.200 29
15268.787 21
15269.374 18
15269.961 22
15270.548 17
15271.136 10
15271.723 8
15272.310 6
15272.897 8
15273.485 12
15274.072 15
15274.659 20
15275.246 14
15275.834 11
15276.421 17
15277.008 27
15277.596 27
15278.183 18
15278.770 27
15279.358 30
15279.945 19
15280.533 24
15281.120 24
15281.707 30
15282.295 21
15282.882 20
15283.470 30
15284.057 22
15284.645 16
15285.232 14
15285.820 22
15286.407 21
15286.995 25
15287.582 25
15288.170 27
15288.757 26
15289.345 20
15289.932 16
15290.520 22
15291.108 24
15291.695 29
15292.283 32
15292.870 25
15293.458 18
15294.046 18
15294.633 17
15295.221 21
15295.809 34
15296.396 42
15296.984 27
15297.572 24
15298.160 33
15298.747 31
15299.335 27
15299.923 31
15300.511 21
15301.098 16
15301.686 15
15302.274 19
15302.862 18
15303.450 14
15304.038 21
15304.625 14
15305.213 19
15305.801 26
15306.389 39
15306.977 33
15307.565 43
15308.153 30
15308.741 36
15309.329 55
15309.917 40
15310.505 30
15311.093 27
15311.681 12
15312.269 18
15312.857 17
15313.445 18
15314.033 20
15314.621 16
15315.209 16
15315.797 22
15316.385 36
15316.973 27
15317.561 28
15318.149 29
15318.737 18
15319.326 16
15319.914 16
15320.502 34
15321.090 38
15321.678 30
15322.266 23
15322.855 21
15323.443 18
15324.031 31
15324.619 25
15325.208 17
15325.796 17
15326.384 18
15326.972 27
15327.561 37
15328.149 46
15328.737 39
15329.326 40
15329.914 29
15330.502 30
15331.091 24
15331.679 19
15332.267 20
15332.856 19
15333.444 21
15334.033 26
15334.621 29
15335.210 26
15335.798 26
15336.386 23
15336.975 22
15337.563 25
15338.152 16
15338.740 14
15339.329 13
15339.918 23
15340.506 22
15341.095 23
15341.683 20
15342.272 19
15342.860 20
15343.449 20
15344.038 32
15344.626 26
15345.215 21
15345.803 20
15346.392 26
15346.981 23
15347.569 16
15348.158 11
15348.747 18
15349.336 17
15349.924 10
15350.513 16
15351.102 12
15351.691 16
15352.279 17
15352.868 13
15353.457 37
15354.046 30
15354.635 21
15355.223 27
15355.812 20
15356.401 19
15356.990 44
15357.579 32
15358.168 17
15358.757 22
15359.345 22
15359.934 18
15360.523 15
15361.112 25
15361.701 16
15362.290 22
15362.879 22
15363.468 24
15364.057 31
15364.646 26
15365.235 14
15365.824 10
15366.413 13
15367.002 10
15367.591 16
15368.180 19
15368.770 21
15369.359 11
15369.948 11
15370.537 18
15371.126 19
15371.715 34
15372.304 11
15372.893 13
15373.483 23
15374.072 23
15374.661 17
15375.250 23
15375.839 50
15376.429 29
15377.018 27
15377.607 21
15378.196 13
15378.786 14
15379.375 15
15379.964 8
15380.554 13
15381.143 24
15381.732 28
15382.322 29
15382.911 20
15383.500 20
15384.090 23
15384.679 18
15385.269 18
15385.858 24
15386.447 29
15387.037 23
15387.626 20
15388.216 15
15388.805 18
15389.395 27
15389.984 26
15390.574 18
15391.163 16
15391.753 22
15392.342 22
15392.932 30
15393.521 29
15394.111 24
15394.701 20
15395.290 16
15395.880 13
15396.469 23
15397.059 13
15397.649 13
15398.238 27
15398.828 33
15399.418 38
15400.007 30
15400.597 22
15401.187 24
15401.776 21
15402.366 15
15402.956 10
15403.546 17
15404.135 17
15404.725 30
15405.315 26
15405.905 25
15406.495 21
15407.084 19
15407.674 19
15408.264 27
15408.854 15
15409.444 15
15410.034 15
15410.624 19
15411.214 21
15411.803 26
15412.393 23
15412.983 16
15413.573 22
15414.163 24
15414.753 22
15415.343 14
15415.933 17
15416.523 5
15417.113 14
15417.703 22
15418.293 28
15418.883 14
15419.473 20
15420.063 15
15420.653 13
15421.244 12
15421.834 24
15422.424 43
15423.014 41
15423.604 36
15424.194 20
15424.784 31
15425.375 30
15425.965 21
15426.555 27
15427.145 12
15427.735 7
15428.326 25
15428.916 26
15429.506 30
15430.096 32
15430.687 30
15431.277 24
15431.867 27
15432.457 12
15433.048 17
15433.638 33
15434.228 33
15434.819 36
15435.409 37
15436.000 19
15436.590 17
15437.180 17
15437.771 20
15438.361 18
15438.952 19
15439.542 20
15440.132 17
15440.723 13
15441.313 18
15441.904 11
15442.494 10
15443.085 17
15443.675 17
15444.266 18
15444.857 8
15445.447 11
15446.038 21
15446.628 17
15447.219 21
15447.809 18
15448.400 23
15448.991 24
15449.581 13
15450.172 8
15450.763 9
15451.353 14
15451.944 12
15452.535 13
15453.125 6
15453.716 7
15454.307 14
15454.898 13
15455.488 13
15456.079 15
15456.670 9
15457.261 13
15457.851 12
15458.442 9
15459.033 7
15459.624 22
15460.215 23
15460.805 27
15461.396 21
15461.987 36
15462.578 20
15463.169 18
15463.760 16
15464.351 25
15464.942 25
15465.533 27
15466.124 14
15466.715 16
15467.306 22
15467.897 19
15468.488 22
15469.079 19
15469.670 15
15470.261 15
15470.852 7
15471.443 11
15472.034 19
15472.625 11
15473.216 13
15473.807 17
15474.398 26
15474.989 43
15475.580 26
15476.172 24
15476.763 23
15477.354 19
15477.945 12
15478.536 26
15479.127 14
15479.719 9
15480.310 20
15480.901 21
15481.492 26
15482.084 20
15482.675 14
15483.266 24
15483.857 25
15484.449 29
15485.040 25
15485.631 34
15486.223 19
15486.814 13
15487.405 13
15487.997 22
15488.588 24
15489.180 28
15489.771 30
15490.362 32
15490.954 32
15491.545 35
15492.137 38
15492.728 29
15493.320 27
15493.911 19
15494.503 6
15495.094 18
15495.686 15
15496.277 19
15496.869 18
15497.460 26
15498.052 31
15498.643 35
15499.235 20
15499.826 9
15500.418 13
15501.010 29
15501.601 29
15502.193 19
15502.785 22
15503.376 9
15503.968 13
15504.560 14
15505.151 13
15505.743 15
15506.335 19
15506.926 14
15507.518 8
15508.110 21
15508.702 33
15509.294 30
15509.885 43
15510.477 47
15511.069 46
15511.661 34
15512.253 15
15512.844 12
15513.436 21
15514.028 24
15514.620 31
15515.212 30
15515.804 24
15516.396 13
15516.988 15
15517.580 20
15518.172 20
15518.763 22
15519.355 21
15519.947 23
15520.539 25
15521.131 12
15521.723 11
15522.315 16
15522.907 28
15523.500 29
15524.092 20
15524.684 28
15525.276 19
15525.868 19
15526.460 15
15527.052 6
15527.644 12
15528.236 23
15528.828 13
15529.421 9
15530.013 15
15530.605 22
15531.197 14
15531.789 18
15532.382 20
15532.974 26
15533.566 27
15534.158 21
15534.751 21
15535.343 20
15535.935 10
15536.527 5
15537.120 4
15537.712 16
15538.304 14
15538.897 17
15539.489 18
15540.081 7
15540.674 13
15541.266 16
15541.859 12
15542.451 24
15543.043 21
15543.636 33
15544.228 29
15544.821 25
15545.413 13
15546.006 34
15546.598 38
15547.191 23
15547.783 32
15548.376 24
15548.968 20
15549.561 22
15550.153 16
15550.746 29
15551.338 19
15551.931 22
15552.524 18
15553.116 13
15553.709 16
15554.301 15
15554.894 12
15555.487 22
15556.079 31
15556.672 30
15557.265 36
15557.857 26
15558.450 24
15559.043 21
15559.636 8
15560.228 8
15560.821 16
15561.414 21
15562.007 29
15562.599 24
15563.192 22
15563.785 25
15564.378 26
15564.971 15
15565.564 20
15566.156 30
15566.749 24
15567.342 11
15567.935 20
15568.528 20
15569.121 18
15569.714 15
15570.307 26
15570.900 20
15571.493 11
15572.086 19
15572.679 17
15573.272 13
15573.865 18
15574.458 12
15575.051 15
15575.644 17
15576.237 28
15576.830 27
15577.423 19
15578.016 14
15578.609 14
15579.202 18
15579.795 16
15580.388 18
15580.982 13
15581.575 13
15582.168 17
15582.761 21
15583.354 16
15583.947 10
15584.541 20
15585.134 24
15585.727 27
15586.320 21
15586.914 16
15587.507 29
15588.100 34
15588.693 36
15589.287 12
15589.880 24
15590.473 22
15591.067 22
15591.660 29
15592.253 27
15592.847 13
15593.440 27
15594.034 25
15594.627 24
15595.220 21
15595.814 25
15596.407 25
15597.001 13
15597.594 15
15598.188 18
15598.781 17
15599.375 19
15599.968 29
15600.562 21
15601.155 17
15601.749 18
15602.342 19
15602.936 19
15603.529 22
15604.123 24
15604.717 19
15605.310 20
15605.904 15
15606.497 7
15607.091 22
15607.685 28
15608.278 20
15608.872 30
15609.466 20
15610.059 19
15610.653 21
15611.247 12
15611.840 20
15612.434 18
15613.028 21
15613.622 21
15614.216 23
15614.809 12
15615.403 14
15615.997 12
15616.591 17
15617.185 27
15617.778 26
15618.372 15
15618.966 16
15619.560 17
15620.154 11
15620.748 26
15621.342 17
15621.936 15
15622.530 18
15623.123 26
15623.717 21
15624.311 19
15624.905 16
15625.499 20
15626.093 14
15626.687 21
15627.281 25
15627.875 19
15628.469 19
15629.064 19
15629.658 22
15630.252 20
15630.846 15
15631.440 10
15632.034 9
15632.628 16
15633.222 25
15633.816 25
15634.411 14
15635.005 24
15635.599 17
15636.193 14
15636.787 13
15637.381 11
15637.976 20
15638.570 22
15639.164 26
15639.758 17
15640.353 16
15640.947 14
15641.541 10
15642.136 10
15642.730 18
15643.324 21
15643.919 13
15644.513 10
15645.107 15
15645.702 12
15646.296 12
15646.890 17
15647.485 23
15648.079 30
15648.674 26
15649.268 20
15649.863 12
15650.457 14
15651.052 19
15651.646 25
15652.240 21
15652.835 31
15653.430 19
15654.024 17
15654.619 13
15655.213 11
15655.808 11
15656.402 18
15656.997 22
15657.591 25
15658.186 25
15658.781 15
15659.375 21
15659.970 21
15660.565 16
15661.159 14
15661.754 25
15662.349 17
15662.943 36
15663.538 37
15664.133 47
15664.728 35
15665.322 31
15665.917 23
15666.512 33
15667.107 30
15667.701 19
15668.296 29
15668.891 22
15669.486 9
15670.081 7
15670.675 13
15671.270 21
15671.865 17
15672.460 29
15673.055 24
15673.650 19
15674.245 16
15674.840 20
15675.435 21
15676.030 29
15676.625 23
15677.220 19
15677.814 18
15678.409 15
15679.004 21
15679.599 17
15680.195 24
15680.790 32
15681.385 17
15681.980 14
15682.575 6
15683.170 8
15683.765 12
15684.360 11
15684.955 12
15685.550 18
15686.145 20
15686.741 20
15687.336 12
15687.931 25
15688.526 22
15689.121 14
15689.716 9
15690.312 23
15690.907 26
15691.502 34
15692.097 24
15692.693 21
15693.288 17
15693.883 18
15694.479 8
15695.074 13
15695.669 22
15696.265 21
15696.860 30
15697.455 24
15698.051 25
15698.646 21
15699.241 20
15699.837 20
15700.432 33
15701.028 27
15701.623 14
15702.218 16
15702.814 23
15703.409 31
15704.005 29
15704.600 32
15705.196 20
15705.791 23
15706.387 25
15706.982 28
15707.578 30
15708.173 20
15708.769 9
15709.365 8
15709.960 23
15710.556 22
15711.151 36
15711.747 28
15712.343 22
15712.938 36
15713.534 25
15714.130 26
15714.725 10
15715.321 14
15715.917 19
15716.512 17
15717.108 18
15717.704 19
15718.300 15
15718.895 12
15719.491 12
15720.087 10
15720.683 16
15721.279 28
15721.874 32
15722.470 38
15723.066 22
15723.662 18
15724.258 16
15724.854 16
15725.450 8
15726.045 20
15726.641 21
15727.237 19
15727.833 12
15728.429 19
15729.025 16
15729.621 7
15730.217 19
15730.813 11
15731.409 25
15732.005 27
15732.601 21
15733.197 36
15733.793 29
15734.389 28
15734.985 27
15735.581 14
15736.177 11
15736.774 15
15737.370 22
15737.966 19
15738.562 21
15739.158 9
15739.754 9
15740.350 15
15740.947 12
15741.543 14
15742.139 27
15742.735 27
15743.331 24
15743.928 41
15744.524 44
15745.120 29
15745.716 36
15746.313 10
15746.909 17
15747.505 21
15748.102 15
15748.698 21
15749.294 28
15749.891 23
15750.487 29
15751.083 22
15751.680 20
15752.276 10
15752.872 12
15753.469 21
15754.065 11
15754.662 12
15755.258 16
15755.855 11
15756.451 22
15757.048 14
15757.644 30
15758.241 43
15758.837 19
15759.434 22
15760.030 36
15760.627 20
15761.223 20
15761.820 19
15762.416 31
15763.013 21
15763.610 14
15764.206 28
15764.803 23
15765.400 16
15765.996 21
15766.593 20
15767.190 15
15767.786 17
15768.383 20
15768.980 27
15769.576 21
15770.173 19
15770.770 17
15771.367 33
15771.963 24
15772.560 23
15773.157 21
15773.754 21
15774.351 16
15774.947 16
15775.544 6
15776.141 9
15776.738 15
15777.335 15
15777.932 19
15778.528 12
15779.125 12
15779.722 23
15780.319 14
15780.916 13
15781.513 33
15782.110 34
15782.707 22
15783.304 21
15783.901 30
15784.498 35
15785.095 28
15785.692 33
15786.289 28
15786.886 16
15787.483 19
15788.080 29
15788.677 21
15789.274 22
15789.872 16
15790.469 18
15791.066 9
15791.663 12
15792.260 22
15792.857 13
15793.454 9
15794.052 24
15794.649 20
15795.246 20
15795.843 23
15796.440 16
15797.038 25
15797.635 27
15798.232 38
15798.829 27
15799.427 15
15800.024 15
15800.621 11
15801.219 11
15801.816 15
15802.413 27
15803.011 31
15803.608 17
15804.205 19
15804.803 23
15805.400 18
15805.998 14
15806.595 23
15807.192 30
15807.790 31
15808.387 38
15808.985 29
15809.582 28
15810.180 21
15810.777 31
15811.375 29
15811.972 31
15812.570 29
15813.167 23
15813.765 24
15814.363 24
15814.960 16
15815.558 14
15816.155 30
15816.753 26
15817.351 16
15817.948 24
15818.546 19
15819.143 16
15819.741 14
15820.339 12
15820.936 11
15821.534 20
15822.132 16
15822.730 16
15823.327 25
15823.925 40
15824.523 36
15825.121 25
15825.718 20
15826.316 16
15826.914 27
15827.512 24
15828.110 13
15828.707 11
15829.305 16
15829.903 25
15830.501 23
15831.099 21
15831.697 10
15832.295 15
15832.893 20
15833.491 18
15834.089 23
15834.686 14
15835.284 23
15835.882 27
15836.480 30
15837.078 22
15837.676 19
15838.274 17
15838.872 19
15839.470 16
15840.069 24
15840.667 13
15841.265 17
15841.863 15
15842.461 17
15843.059 16
15843.657 18
15844.255 14
15844.853 28
15845.452 28
15846.050 21
15846.648 14
15847.246 18
15847.844 13
15848.442 12
15849.041 21
15849.639 14
15850.237 30
15850.835 21
15851.434 16
15852.032 19
15852.630 27
15853.229 26
15853.827 27
15854.425 12
15855.024 9
15855.622 7
15856.220 11
15856.819 16
15857.417 25
15858.015 13
15858.614 7
15859.212 9
15859.811 13
15860.409 14
15861.007 14
15861.606 19
15862.204 13
15862.803 16
15863.401 20
15864.000 28
15864.598 26
15865.197 18
15865.795 19
15866.394 23
15866.993 21
15867.591 20
15868.190 24
15868.788 19
15869.387 38
15869.986 34
15870.584 22
15871.183 15
15871.781 16
15872.380 12
15872.979 6
15873.577 19
15874.176 27
15874.775 14
15875.374 14
15875.972 15
15876.571 15
15877.170 35
15877.769 24
15878.367 15
15878.966 18
15879.565 23
15880.164 18
15880.763 16
15881.361 13
15881.960 12
15882.559 22
15883.158 32
15883.757 30
15884.356 23
15884.955 25
15885.554 33
15886.152 25
15886.751 19
15887.350 14
15887.949 10
15888.548 25
15889.147 47
15889.746 43
15890.345 23
15890.944 12
15891.543 13
15892.142 15
15892.741 18
15893.340 27
15893.939 18
15894.539 34
15895.138 37
15895.737 32
15896.336 34
15896.935 32
15897.534 22
15898.133 19
15898.732 23
15899.332 22
15899.931 22
15900.530 20
15901.129 26
15901.728 19
15902.328 12
15902.927 7
15903.526 11
15904.125 23
15904.725 26
15905.324 15
15905.923 19
15906.523 21
15907.122 27
15907.721 29
15908.320 28
15908.920 29
15909.519 24
15910.119 27
15910.718 13
15911.317 24
15911.917 18
15912.516 14
15913.116 25
15913.715 30
15914.315 26
15914.914 21
15915.513 27
15916.113 27
15916.712 29
15917.312 33
15917.911 23
15918.511 40
15919.111 30
15919.710 21
15920.310 15
15920.909 7
15921.509 15
15922.108 26
15922.708 12
15923.308 19
15923.907 29
15924.507 20
15925.107 16
15925.706 12
15926.306 22
15926.906 34
15927.505 49
15928.105 49
15928.705 34
15929.304 28
15929.904 25
15930.504 20
15931.104 15
15931.704 16
15932.303 17
15932.903 17
15933.503 11
15934.103 14
15934.703 27
15935.302 18
15935.902 17
15936.502 17
15937.102 14
15937.702 9
15938.302 19
15938.902 30
15939.502 38
15940.102 32
15940.702 35
15941.302 32
15941.902 21
15942.501 24
15943.101 26
15943.701 9
15944.302 18
15944.902 15
15945.502 19
15946.102 6
15946.702 6
15947.302 15
15947.902 17
15948.502 18
15949.102 13
15949.702 16
15950.302 23
15950.902 32
15951.503 28
15952.103 20
15952.703 19
15953.303 26
15953.903 24
15954.504 29
15955.104 23
15955.704 18
15956.304 9
15956.904 16
15957.505 23
15958.105 20
15958.705 20
15959.306 27
15959.906 46
15960.506 38
15961.107 28
15961.707 17
15962.307 11
15962.908 15
15963.508 14
15964.108 14
15964.709 23
15965.309 15
15965.910 17
15966.510 17
15967.111 19
15967.711 24
15968.311 34
15968.912 25
15969.512 20
15970.113 21
15970.713 18
15971.314 12
15971.914 14
15972.515 32
15973.116 19
15973.716 14
15974.317 13
15974.917 18
15975.518 21
15976.119 11
15976.719 18
15977.320 35
15977.920 26
15978.521 21
15979.122 26
15979.722 26
15980.323 36
15980.924 24
15981.525 23
15982.125 22
15982.726 20
15983.327 17
15983.928 19
15984.528 26
15985.129 29
15985.730 33
15986.331 28
15986.932 12
15987.532 31
15988.133 35
15988.734 18
15989.335 15
15989.936 22
15990.537 17
15991.138 7
15991.738 17
15992.339 15
15992.940 19
15993.541 22
15994.142 26
15994.743 27
15995.344 24
15995.945 24
15996.546 23
15997.147 28
15997.748 22
15998.349 16
15998.950 21
15999.551 24
16000.152 15
16000.753 21
16001.355 16
16001.956 13
16002.557 13
16003.158 9
16003.759 18
16004.360 13
16004.961 21
16005.563 19
16006.164 20
16006.765 21
16007.366 21
16007.967 17
16008.569 20
16009.170 11
16009.771 24
16010.372 31
16010.974 32
16011.575 33
16012.176 25
16012.777 23
16013.379 19
16013.980 22
16014.581 23
16015.183 24
16015.784 20
16016.385 18
16016.987 20
16017.588 15
16018.190 27
16018.791 31
16019.392 20
16019.994 14
16020.595 8
16021.197 18
16021.798 27
16022.400 29
16023.001 28
16023.603 18
16024.204 26
16024.806 19
16025.407 31
16026.009 28
16026.611 24
16027.212 15
16027.814 16
16028.415 21
16029.017 23
16029.618 27
16030.220 26
16030.822 42
16031.423 32
16032.025 24
16032.627 24
16033.228 14
16033.830 24
16034.432 22
16035.034 25
16035.635 28
16036.237 14
16036.839 7
16037.441 10
16038.042 11
16038.644 12
16039.246 31
16039.848 26
16040.450 18
16041.051 18
16041.653 19
16042.255 24
16042.857 23
16043.459 20
16044.061 28
16044.663 25
16045.265 11
16045.866 6
16046.468 17
16047.070 12
16047.672 20
16048.274 21
16048.876 34
16049.478 37
16050.080 32
16050.682 27
16051.284 26
16051.886 21
16052.488 17
16053.090 20
16053.693 18
16054.295 15
16054.897 16
16055.499 11
16056.101 31
16056.703 32
16057.305 35
16057.907 30
16058.510 17
16059.112 16
16059.714 7
16060.316 9
16060.918 13
16061.521 19
16062.123 11
16062.725 9
16063.327 13
16063.929 26
16064.532 15
16065.134 23
16065.736 17
16066.339 14
16066.941 19
16067.543 9
16068.146 14
16068.748 11
16069.350 26
16069.953 27
16070.555 29
16071.158 23
16071.760 15
16072.362 11
16072.965 24
16073.567 30
16074.170 31
16074.772 30
16075.375 35
16075.977 21
16076.580 27
16077.182 10
16077.785 8
16078.387 16
16078.990 32
16079.592 38
16080.195 26
16080.797 24
16081.400 27
16082.003 20
16082.605 29
16083.208 34
16083.811 40
16084.413 24
16085.016 13
16085.618 8
16086.221 11
16086.824 14
16087.427 15
16088.029 14
16088.632 11
16089.235 10
16089.837 8
16090.440 25
16091.043 22
16091.646 21
16092.249 18
16092.851 11
16093.454 10
16094.057 6
16094.660 13
16095.263 23
16095.866 9
16096.468 13
16097.071 17
16097.674 18
16098.277 10
16098.880 23
16099.483 25
16100.086 21
16100.689 25
16101.292 35
16101.895 39
16102.498 43
16103.101 29
16103.704 16
16104.307 12
16104.910 16
16105.513 16
16106.116 47
16106.719 45
16107.322 31
16107.925 26
16108.528 34
16109.131 32
16109.735 30
16110.338 28
16110.941 19
16111.544 16
16112.147 14
16112.750 13
16113.354 24
16113.957 20
16114.560 19
16115.163 13
16115.766 16
16116.370 15
16116.973 11
16117.576 14
16118.179 30
16118.783 32
16119.386 30
16119.989 30
16120.593 33
16121.196 24
16121.799 25
16122.403 35
16123.006 35
16123.609 27
16124.213 27
16124.816 45
16125.420 30
16126.023 27
16126.627 35
16127.230 34
16127.833 34
16128.437 28
16129.040 22
16129.644 14
16130.247 21
16130.851 25
16131.454 33
16132.058 23
16132.662 25
16133.265 19
16133.869 20
16134.472 13
16135.076 19
16135.679 28
16136.283 23
16136.887 21
16137.490 21
16138.094 19
16138.698 30
16139.301 24
16139.905 16
16140.509 15
16141.112 3
16141.716 17
16142.320 27
16142.924 31
16143.527 17
16144.131 18
16144.735 19
16145.339 23
16145.942 27
16146.546 17
16147.150 32
16147.754 37
16148.358 37
16148.962 37
16149.566 29
16150.169 32
16150.773 26
16151.377 23
16151.981 12
16152.585 11
16153.189 21
16153.793 27
16154.397 23
16155.001 20
16155.605 8
16156.209 16
16156.813 15
16157.417 29
16158.021 15
16158.625 20
16159.229 27
16159.833 22
16160.437 23
16161.041 10
16161.645 22
16162.249 22
16162.853 18
16163.458 23
16164.062 18
16164.666 22
16165.270 24
16165.874 21
16166.478 11
16167.083 14
16167.687 24
16168.291 17
16168.895 20
16169.499 23
16170.104 30
16170.708 19
16171.312 16
16171.917 12
16172.521 14
16173.125 13
16173.729 13
16174.334 20
16174.938 31
16175.542 39
16176.147 34
16176.751 40
16177.356 25
16177.960 26
16178.564 31
16179.169 24
16179.773 16
16180.378 13
16180.982 21
16181.587 26
16182.191 31
16182.796 20
16183.400 19
16184.005 18
16184.609 27
16185.214 22
16185.818 20
16186.423 17
16187.027 15
16187.632 14
16188.236 16
16188.841 23
16189.446 30
16190.050 16
16190.655 9
16191.260 5
16191.864 13
16192.469 23
16193.074 20
16193.678 15
16194.283 11
16194.888 25
16195.492 34
16196.097 22
16196.702 23
16197.307 24
16197.911 20
16198.516 25
16199.121 29
16199.726 31
16200.331 26
16200.935 18
16201.540 24
16202.145 31
16202.750 22
16203.355 26
16203.960 19
16204.565 17
16205.170 17
16205.774 20
16206.379 17
16206.984 16
16207.589 17
16208.194 19
16208.799 14
16209.404 36
16210.009 34
16210.614 37
16211.219 32
16211.824 32
16212.429 25
16213.034 26
16213.639 18
16214.244 25
16214.850 30
16215.455 28
16216.060 38
16216.665 26
16217.270 12
16217.875 16
16218.480 15
16219.085 17
16219.691 16
16220.296 26
16220.901 18
16221.506 27
16222.111 43
16222.717 28
16223.322 11
16223.927 17
16224.532 16
16225.138 29
16225.743 33
16226.348 25
16226.954 11
16227.559 17
16228.164 11
16228.770 17
16229.375 23
16229.980 29
16230.586 27
16231.191 20
16231.797 11
16232.402 10
16233.007 16
16233.613 20
16234.218 13
16234.824 18
16235.429 15
16236.035 12
16236.640 20
16237.246 17
16237.851 13
16238.457 13
16239.062 16
16239.668 22
16240.273 15
16240.879 16
16241.485 9
16242.090 12
16242.696 8
16243.301 11
16243.907 19
16244.513 16
16245.118 16
16245.724 13
16246.330 33
16246.935 25
16247.541 17
16248.147 45
16248.752 33
16249.358 31
16249.964 31
16250.570 25
16251.175 27
16251.781 42
16252.387 53
16252.993 37
16253.599 22
16254.204 17
16254.810 13
16255.416 17
16256.022 11
16256.628 24
16257.234 19
16257.840 14
16258.445 22
16259.051 17
16259.657 21
16260.263 9
16260.869 14
16261.475 13
16262.081 19
16262.687 16
16263.293 18
16263.899 13
16264.505 15
16265.111 20
16265.717 25
16266.323 20
16266.929 20
16267.535 27
16268.141 31
16268.747 25
16269.354 21
16269.960 31
16270.566 37
16271.172 30
16271.778 37
16272.384 32
16272.990 16
16273.597 24
16274.203 19
16274.809 23
16275.415 38
16276.021 21
16276.628 21
16277.234 25
16277.840 16
16278.446 20
16279.053 18
16279.659 18
16280.265 24
16280.872 36
16281.478 21
16282.084 16
16282.691 20
16283.297 18
16283.903 22
16284.510 19
16285.116 16
16285.723 13
16286.329 8
16286.935 15
16287.542 21
16288.148 23
16288.755 23
16289.361 34
16289.968 19
16290.574 15
16291.181 29
16291.787 30
16292.394 32
16293.000 20
16293.607 9
16294.213 16
16294.820 24
16295.427 26
16296.033 18
16296.640 16
16297.246 16
16297.853 15
16298.460 16
16299.066 28
16299.673 25
16300.280 31
16300.886 36
16301.493 42
16302.100 31
16302.707 29
16303.313 35
16303.920 19
16304.527 19
16305.134 17
16305.740 13
16306.347 13
16306.954 18
16307.561 32
16308.168 33
16308.774 25
16309.381 25
16309.988 21
16310.595 25
16311.202 22
16311.809 18
16312.416 10
16313.023 26
16313.629 33
16314.236 15
16314.843 12
16315.450 20
16316.057 25
16316.664 22
16317.271 21
16317.878 40
16318.485 27
16319.092 23
16319.699 35
16320.306 30
16320.913 21
16321.521 15
16322.128 21
16322.735 19
16323.342 37
16323.949 46
16324.556 34
16325.163 18
16325.770 16
16326.378 16
16326.985 3
16327.592 12
16328.199 18
16328.806 17
16329.413 18
16330.021 21
16330.628 25
16331.235 18
16331.842 14
16332.450 22
16333.057 23
16333.664 19
16334.272 23
16334.879 19
16335.486 16
16336.094 13
16336.701 17
16337.308 18
16337.916 11
16338.523 9
16339.131 22
16339.738 20
16340.345 17
16340.953 16
16341.560 30
16342.168 14
16342.775 22
16343.383 25
16343.990 21
16344.598 19
16345.205 14
16345.813 24
16346.420 17
16347.028 22
16347.635 25
16348.243 31
16348.850 21
16349.458 17
16350.066 14
16350.673 19
16351.281 24
16351.889 21
16352.496 20
16353.104 14
16353.712 18
16354.319 13
16354.927 20
16355.535 18
16356.142 20
16356.750 26
16357.358 24
16357.966 22
16358.573 22
16359.181 19
16359.789 23
16360.397 20
16361.004 16
16361.612 10
16362.220 14
16362.828 19
16363.436 26
16364.044 26
16364.652 22
16365.259 24
16365.867 12
16366.475 14
16367.083 17
16367.691 14
16368.299 10
16368.907 19
16369.515 31
16370.123 18
16370.731 28
16371.339 15
16371.947 12
16372.555 21
16373.163 15
16373.771 22
16374.379 16
16374.987 25
16375.595 23
16376.203 22
16376.811 35
16377.420 35
16378.028 15
16378.636 12
16379.244 28
16379.852 31
16380.460 27
16381.068 24
16381.677 19
16382.285 18
16382.893 22
16383.501 21
16384.109 32
16384.718 39
16385.326 38
16385.934 25
16386.543 17
16387.151 21
16387.759 9
16388.367 12
16388.976 13
16389.584 22
16390.192 23
16390.801 19
16391.409 16
16392.018 13
16392.626 12
16393.234 26
16393.843 32
16394.451 32
16395.060 29
16395.668 23
16396.277 24
16396.885 28
16397.494 19
16398.102 27
16398.711 22
16399.319 15
16399.928 11
16400.536 17
16401.145 22
16401.753 21
16402.362 12
16402.970 19
16403.579 17
16404.188 20
16404.796 23
16405.405 13
16406.014 16
16406.622 19
16407.231 20
16407.840 13
16408.448 8
16409.057 12
16409.666 14
16410.274 9
16410.883 20
16411.492 14
16412.101 9
16412.709 16
16413.318 25
16413.927 26
16414.536 24
16415.144 24
16415.753 20
16416.362 21
16416.971 25
16417.580 31
16418.189 25
16418.798 25
16419.406 35
16420.015 28
16420.624 23
16421.233 19
16421.842 21
16422.451 18
16423.060 10
16423.669 9
16424.278 16
16424.887 23
16425.496 27
16426.105 19
16426.714 8
16427.323 13
16427.932 9
16428.541 8
16429.150 9
16429.759 16
16430.368 14
16430.978 11
16431.587 7
16432.196 15
16432.805 8
16433.414 4
16434.023 14
16434.632 19
16435.242 25
16435.851 45
16436.460 30
16437.069 30
16437.678 13
16438.288 9
16438.897 17
16439.506 16
16440.115 16
16440.725 20
16441.334 14
16441.943 12
16442.553 13
16443.162 11
16443.771 9
16444.381 15
16444.990 23
16445.599 23
16446.209 24
16446.818 18
16447.428 11
16448.037 7
16448.647 18
16449.256 28
16449.865 28
16450.475 25
16451.084 21
16451.694 15
16452.303 11
16452.913 7
16453.522 14
16454.132 10
16454.741 13
16455.351 24
16455.961 13
16456.570 17
16457.180 21
16457.789 29
16458.399 28
16459.009 25
16459.618 24
16460.228 23
16460.838 18
16461.447 18
16462.057 32
16462.667 12
16463.276 19
16463.886 16
16464.496 29
16465.105 19
16465.715 12
16466.325 20
16466.935 16
16467.545 15
16468.154 18
16468.764 14
16469.374 9
16469.984 4
16470.594 13
16471.203 10
16471.813 11
16472.423 17
16473.033 22
16473.643 27
16474.253 22
16474.863 24
16475.473 20
16476.083 29
16476.693 24
16477.303 22
16477.913 19
16478.523 20
16479.133 25
16479.743 36
16480.353 32
16480.963 12
16481.573 18
16482.183 12
16482.793 19
16483.403 24
16484.013 20
16484.623 16
16485.233 20
16485.843 18
16486.453 20
16487.064 7
16487.674 10
16488.284 10
16488.894 21
16489.504 31
16490.114 29
16490.725 27
16491.335 14
16491.945 15
16492.555 25
16493.166 17
16493.776 18
16494.386 16
16494.996 28
16495.607 30
16496.217 13
16496.827 17
16497.438 18
16498.048 26
16498.658 18
16499.269 15
16499.879 11
16500.490 10
16501.100 18
16501.710 14
16502.321 10
16502.931 9
16503.542 9
16504.152 14
16504.763 9
16505.373 12
16505.984 20
16506.594 27
16507.205 36
16507.815 21
16508.426 23
16509.036 19
16509.647 9
16510.257 16
16510.868 13
16511.479 12
16512.089 20
16512.700 22
16513.310 7
16513.921 15
16514.532 14
16515.142 21
16515.753 32
16516.364 25
16516.974 23
16517.585 28
16518.196 21
16518.807 16
16519.417 13
16520.028 9
16520.639 20
16521.250 15
16521.860 24
16522.471 28
16523.082 18
16523.693 24
16524.304 10
16524.915 5
16525.525 3
16526.136 6
16526.747 17
16527.358 15
16527.969 20
16528.580 22
16529.191 22
16529.802 26
16530.413 30
16531.024 27
16531.635 6
16532.246 12
16532.857 15
16533.468 16
16534.079 29
16534.690 21
16535.301 18
16535.912 20
16536.523 17
16537.134 33
16537.745 23
16538.356 14
16538.967 25
16539.578 23
16540.189 15
16540.800 11
16541.412 22
16542.023 17
16542.634 20
16543.245 60
16543.856 36
16544.467 29
16545.079 20
16545.690 20
16546.301 18
16546.912 23
16547.524 20
16548.135 13
16548.746 16
16549.358 30
16549.969 23
16550.580 14
16551.191 27
16551.803 26
16552.414 19
16553.026 19
16553.637 23
16554.248 37
16554.860 11
16555.471 22
16556.083 22
16556.694 14
16557.305 38
16557.917 31
16558.528 35
16559.140 30
16559.751 24
16560.363 16
16560.974 14
16561.586 22
16562.197 24
16562.809 25
16563.420 48
16564.032 41
16564.644 32
16565.255 16
16565.867 11
16566.478 12
16567.090 7
16567.702 11
16568.313 7
16568.925 20
16569.537 13
16570.148 22
16570.760 23
16571.372 18
16571.983 12
16572.595 9
16573.207 32
16573.819 30
16574.430 25
16575.042 23
16575.654 30
16576.266 36
16576.877 12
16577.489 12
16578.101 17
16578.713 46
16579.325 53
16579.937 35
16580.549 33
16581.160 24
16581.772 19
16582.384 19
16582.996 26
16583.608 32
16584.220 36
16584.832 19
16585.444 16
16586.056 8
16586.668 8
16587.280 11
16587.892 12
16588.504 15
16589.116 9
16589.728 5
16590.340 8
16590.952 11
16591.564 20
16592.176 22
16592.788 21
16593.400 29
16594.013 30
16594.625 30
16595.237 13
16595.849 9
16596.461 10
16597.073 15
16597.686 29
16598.298 26
16598.910 20
16599.522 12
16600.134 8
16600.747 27
16601.359 30
16601.971 25
16602.583 17
16603.196 16
16603.808 12
16604.420 10
16605.033 10
16605.645 7
16606.257 12
16606.870 13
16607.482 15
16608.094 12
16608.707 19
16609.319 15
16609.932 23
16610.544 28
16611.157 20
16611.769 20
16612.381 22
16612.994 27
16613.606 20
16614.219 36
16614.831 32
16615.444 32
16616.056 32
16616.669 21
16617.281 29
16617.894 26
16618.507 27
16619.119 35
16619.732 26
16620.344 26
16620.957 23
16621.570 19
16622.182 22
16622.795 32
16623.408 25
16624.020 18
16624.633 29
16625.246 21
16625.858 27
16626.471 24
16627.084 23
16627.697 14
16628.309 10
16628.922 32
16629.535 28
16630.148 24
16630.760 22
16631.373 12
16631.986 10
16632.599 13
16633.212 16
16633.825 12
16634.437 6
16635.050 10
16635.663 24
16636.276 17
16636.889 19
16637.502 17
16638.115 10
16638.728 14
16639.341 20
16639.954 25
16640.567 31
16641.180 29
16641.793 41
16642.406 25
16643.019 22
16643.632 24
16644.245 28
16644.858 20
16645.471 17
16646.084 25
16646.697 22
16647.310 14
16647.923 13
16648.536 11
16649.150 19
16649.763 24
16650.376 23
16650.989 26
16651.602 23
16652.215 45
16652.829 34
16653.442 29
16654.055 36
16654.668 31
16655.282 23
16655.895 16
16656.508 15
16657.121 2
16657.735 6
16658.348 22
16658.961 30
16659.575 34
16660.188 24
16660.801 17
16661.415 16
16662.028 19
16662.641 26
16663.255 15
16663.868 15
16664.482 11
16665.095 18
16665.709 25
16666.322 24
16666.935 17
16667.549 7
16668.162 19
16668.776 17
16669.389 30
16670.003 32
16670.616 23
16671.230 17
16671.844 10
16672.457 11
16673.071 15
16673.684 22
16674.298 13
16674.911 8
16675.525 13
16676.139 17
16676.752 22
16677.366 25
16677.980 18
16678.593 16
16679.207 13
16679.821 13
16680.434 24
16681.048 20
16681.662 12
16682.276 12
16682.889 15
16683.503 14
16684.117 12
16684.731 23
16685.345 23
16685.958 27
16686.572 43
16687.186 26
16687.800 24
16688.414 26
16689.028 17
16689.641 12
16690.255 9
16690.869 18
16691.483 22
16692.097 21
16692.711 20
16693.325 13
16693.939 9
16694.553 16
16695.167 12
16695.781 14
16696.395 19
16697.009 22
16697.623 25
16698.237 18
16698.851 22
16699.465 15
16700.079 16
16700.693 16
16701.307 14
16701.921 18
16702.536 13
16703.150 23
16703.764 44
16704.378 41
16704.992 28
16705.606 25
16706.221 17
16706.835 11
16707.449 13
16708.063 26
16708.677 19
16709.292 22
16709.906 21
16710.520 25
16711.134 31
16711.749 23
16712.363 27
16712.977 30
16713.592 34
16714.206 56
16714.820 53
16715.435 42
16716.049 28
16716.663 21
16717.278 24
16717.892 16
16718.507 9
16719.121 6
16719.735 15
16720.350 25
16720.964 25
16721.579 27
16722.193 19
16722.808 16
16723.422 40
16724.037 46
16724.651 34
16725.266 35
16725.880 32
16726.495 19
16727.110 13
16727.724 10
16728.339 13
16728.953 13
16729.568 28
16730.183 38
16730.797 29
16731.412 26
16732.027 32
16732.641 35
16733.256 37
16733.871 27
16734.485 13
16735.100 13
16735.715 22
16736.329 19
16736.944 24
16737.559 24
16738.174 23
16738.789 14
16739.403 19
16740.018 26
16740.633 22
16741.248 35
16741.863 41
16742.477 30
16743.092 25
16743.707 13
16744.322 6
16744.937 21
16745.552 22
16746.167 17
16746.782 18
16747.397 16
16748.012 18
16748.627 24
16749.242 17
16749.857 13
16750.472 10
16751.087 29
16751.702 37
16752.317 27
16752.932 21
16753.547 36
16754.162 34
16754.777 32
16755.392 31
16756.007 24
16756.622 23
16757.237 17
16757.852 11
16758.468 10
16759.083 9
16759.698 9
16760.313 17
16760.928 20
16761.543 18
16762.159 15
16762.774 26
16763.389 29
16764.004 20
16764.620 18
16765.235 14
16765.850 21
16766.466 30
16767.081 35
16767.696 33
16768.311 32
16768.927 19
16769.542 24
16770.158 23
16770.773 30
16771.388 26
16772.004 35
16772.619 33
16773.234 19
16773.850 17
16774.465 13
16775.081 28
16775.696 28
16776.312 18
16776.927 11
16777.543 18
16778.158 19
16778.774 23
16779.389 24
16780.005 34
16780.620 42
16781.236 30
16781.851 25
16782.467 20
16783.083 20
16783.698 21
16784.314 25
16784.930 27
16785.545 32
16786.161 48
16786.776 37
16787.392 23
16788.008 28
16788.624 22
16789.239 23
16789.855 30
16790.471 48
16791.086 31
16791.702 27
16792.318 36
16792.934 47
16793.550 35
16794.165 23
16794.781 12
16795.397 18
16796.013 28
16796.629 24
16797.245 28
16797.860 46
16798.476 33
16799.092 24
16799.708 39
16800.324 34
16800.940 28
16801.556 27
16802.172 19
16802.788 21
16803.404 11
16804.020 16
16804.636 17
16805.252 17
16805.868 13
16806.484 25
16807.100 27
16807.716 14
16808.332 22
16808.948 22
16809.564 27
16810.180 23
16810.796 23
16811.412 11
16812.028 28
16812.645 24
16813.261 22
16813.877 19
16814.493 10
16815.109 20
16815.725 26
16816.342 33
16816.958 45
16817.574 44
16818.190 33
16818.807 25
16819.423 35
16820.039 45
16820.655 44
16821.272 49
16821.888 49
16822.504 45
16823.121 31
16823.737 31
16824.353 40
16824.970 30
16825.586 25
16826.203 23
16826.819 31
16827.435 43
16828.052 42
16828.668 32
16829.285 23
16829.901 25
16830.518 15
16831.134 10
16831.751 18
16832.367 23
16832.984 26
16833.600 33
16834.217 17
16834.833 15
16835.450 25
16836.066 36
16836.683 29
16837.299 26
16837.916 17
16838.533 26
16839.149 37
16839.766 36
16840.383 38
16840.999 24
16841.616 36
16842.233 42
16842.849 40
16843.466 33
16844.083 37
16844.699 28
16845.316 35
16845.933 27
16846.550 25
16847.166 40
16847.783 36
16848.400 17
16849.017 28
16849.634 61
16850.250 51
16850.867 42
16851.484 28
16852.101 29
16852.718 31
16853.335 29
16853.952 28
16854.569 33
16855.185 18
16855.802 19
16856.419 34
16857.036 49
16857.653 44
16858.270 34
16858.887 35
16859.504 33
16860.121 39
16860.738 40
16861.355 42
16861.972 37
16862.589 28
16863.206 14
16863.823 21
16864.441 44
16865.058 42
16865.675 36
16866.292 41
16866.909 51
16867.526 41
16868.143 39
16868.761 44
16869.378 46
16869.995 46
16870.612 51
16871.229 47
16871.847 44
16872.464 34
16873.081 47
16873.698 43
16874.316 29
16874.933 31
16875.550 44
16876.167 49
16876.785 40
16877.402 30
16878.019 40
16878.637 47
16879.254 46
16879.871 51
16880.489 62
16881.106 63
16881.724 70
16882.341 86
16882.958 96
16883.576 90
16884.193 77
16884.811 81
16885.428 61
16886.046 64
16886.663 70
16887.281 62
16887.898 74
16888.516 83
16889.133 75
16889.751 74
16890.368 78
16890.986 72
16891.604 95
16892.221 107
16892.839 119
16893.456 91
16894.074 75
16894.692 102
16895.309 120
16895.927 107
16896.545 91
16897.162 110
16897.780 125
16898.398 125
16899.015 117
16899.633 114
16900.251 115
16900.869 108
16901.486 136
16902.104 127
16902.722 95
16903.340 109
16903.958 142
16904.575 133
16905.193 109
16905.811 86
16906.429 73
16907.047 85
16907.665 105
16908.283 86
16908.901 89
16909.518 120
16910.136 118
16910.754 119
16911.372 112
16911.990 118
16912.608 94
16913.226 123
16913.844 121
16914.462 116
16915.080 133
16915.698 130
16916.316 117
16916.934 150
16917.552 167
16918.170 159
16918.788 146
16919.407 165
16920.025 160
16920.643 174
16921.261 214
16921.879 236
16922.497 291
16923.115 341
16923.734 324
16924.352 347
16924.970 385
16925.588 372
16926.206 435
16926.825 474
16927.443 473
16928.061 567
16928.679 585
16929.298 643
16929.916 717
16930.534 768
16931.152 786
16931.771 876
16932.389 1018
16933.007 1210
16933.626 1409
16934.244 1508
16934.863 1604
16935.481 1808
16936.099 1967
16936.718 2241
16937.336 2558
16937.955 2705
16938.573 2883
16939.191 3101
16939.810 3409
16940.428 3737
16941.047 3974
16941.665 4526
16942.284 4844
16942.902 5228
16943.521 5667
16944.140 6114
16944.758 6596
16945.377 6943
16945.995 7462
16946.614 7727
16947.232 8170
16947.851 8623
16948.470 9098
16949.088 9331
16949.707 9573
16950.326 9780
16950.944 9980
16951.563 10098
16952.182 10210
16952.800 10345
16953.419 10223
16954.038 10012
16954.656 10033
16955.275 9866
16955.894 9406
16956.513 9116
16957.132 8632
16957.750 8150
16958.369 7688
16958.988 7210
16959.607 6723
16960.226 6212
16960.844 5841
16961.463 5413
16962.082 4938
16962.701 4465
16963.320 3982
16963.939 3614
16964.558 3349
16965.177 3036
16965.796 2871
16966.415 2683
16967.034 2499
16967.653 2361
16968.272 2152
16968.891 1900
16969.510 1767
16970.129 1601
16970.748 1436
16971.367 1344
16971.986 1290
16972.605 1204
16973.224 1114
16973.843 1091
16974.462 1058
16975.081 1029
16975.700 957
16976.319 921
16976.938 932
16977.558 877
16978.177 861
16978.796 834
16979.415 813
16980.034 820
16980.654 864
16981.273 825
16981.892 743
16982.511 713
16983.131 708
16983.750 703
16984.369 623
16984.988 674
16985.608 704
16986.227 726
16986.846 687
16987.466 722
16988.085 739
16988.704 693
16989.324 737
16989.943 779
16990.562 771
16991.182 796
16991.801 746
16992.421 737
16993.040 660
16993.660 666
16994.279 671
16994.899 689
16995.518 693
16996.137 692
16996.757 654
16997.377 641
16997.996 661
16998.616 656
16999.235 641
16999.855 616
17000.474 608
17001.094 627
17001.713 621
17002.333 689
17002.953 697
17003.572 699
17004.192 734
17004.812 739
17005.431 702
17006.051 656
17006.671 627
17007.290 588
17007.910 586
17008.530 573
17009.149 608
17009.769 591
17010.389 588
17011.009 596
17011.628 608
17012.248 608
17012.868 616
17013.488 563
17014.108 511
17014.727 452
17015.347 383
17015.967 357
17016.587 318
17017.207 325
17017.827 335
17018.447 343
17019.067 345
17019.687 370
17020.306 317
17020.926 298
17021.546 270
17022.166 273
17022.786 241
17023.406 254
17024.026 271
17024.646 281
17025.266 277
17025.886 264
17026.506 249
17027.126 249
17027.747 246
17028.367 250
17028.987 237
17029.607 248
17030.227 231
17030.847 202
17031.467 203
17032.087 180
17032.708 159
17033.328 179
17033.948 180
17034.568 189
17035.188 206
17035.808 209
17036.429 199
17037.049 205
17037.669 244
17038.289 239
17038.910 216
17039.530 195
17040.150 183
17040.771 148
17041.391 124
17042.011 164
17042.632 182
17043.252 235
17043.872 209
17044.493 178
17045.113 187
17045.733 217
17046.354 203
17046.974 207
17047.595 183
17048.215 174
17048.836 169
17049.456 174
17050.077 180
17050.697 208
17051.317 178
17051.938 203
17052.559 209
17053.179 207
17053.800 214
17054.420 204
17055.041 176
17055.661 204
17056.282 185
17056.902 182
17057.523 168
17058.144 166
17058.764 153
17059.385 140
17060.006 125
17060.626 181
17061.247 220
17061.868 195
17062.488 193
17063.109 215
17063.730 208
17064.351 212
17064.971 208
17065.592 194
17066.213 183
17066.834 177
17067.454 176
17068.075 185
17068.696 159
17069.317 209
17069.938 187
17070.559 155
17071.179 162
17071.800 142
17072.421 142
17073.042 127
17073.663 142
17074.284 142
17074.905 164
17075.526 121
17076.147 100
17076.768 111
17077.389 131
17078.010 161
17078.631 150
17079.252 147
17079.873 122
17080.494 121
17081.115 135
17081.736 131
17082.357 138
17082.978 137
17083.599 123
17084.220 154
17084.841 148
17085.462 152
17086.083 133
17086.704 133
17087.326 145
17087.947 117
17088.568 119
17089.189 138
17089.810 137
17090.432 129
17091.053 130
17091.674 127
17092.295 110
17092.917 134
17093.538 124
17094.159 115
17094.780 122
17095.402 96
17096.023 115
17096.644 96
17097.266 90
17097.887 94
17098.508 125
17099.130 154
17099.751 151
17100.372 174
17100.994 170
17101.615 198
17102.237 172
17102.858 139
17103.480 177
17104.101 192
17104.722 184
17105.344 172
17105.965 156
17106.587 195
17107.208 214
17107.830 197
17108.452 163
17109.073 160
17109.695 172
17110.316 154
17110.938 148
17111.559 145
17112.181 174
17112.803 195
17113.424 196
17114.046 197
17114.667 184
17115.289 181
17115.911 174
17116.533 183
17117.154 189
17117.776 188
17118.398 185
17119.019 192
17119.641 217
17120.263 184
17120.885 168
17121.506 190
17122.128 201
17122.750 201
17123.372 170
17123.994 175
17124.615 212
17125.237 185
17125.859 168
17126.481 194
17127.103 202
17127.725 192
17128.347 202
17128.969 201
17129.590 228
17130.212 230
17130.834 215
17131.456 245
17132.078 244
17132.700 254
17133.322 243
17133.944 245
17134.566 250
17135.188 272
17135.810 281
17136.432 284
17137.054 258
17137.676 273
17138.299 270
17138.921 295
17139.543 341
17140.165 387
17140.787 419
17141.409 369
17142.031 385
17142.653 419
17143.276 392
17143.898 386
17144.520 412
17145.142 478
17145.764 511
17146.387 526
17147.009 549
17147.631 569
17148.253 626
17148.876 691
17149.498 678
17150.120 673
17150.742 692
17151.365 744
17151.987 762
17152.609 742
17153.232 742
17153.854 793
17154.476 856
17155.099 911
17155.721 856
17156.344 932
17156.966 877
17157.589 886
17158.211 890
17158.833 914
17159.456 970
17160.078 972
17160.701 936
17161.323 882
17161.946 817
17162.568 794
17163.191 794
17163.813 787
17164.436 763
17165.059 788
17165.681 711
17166.304 712
17166.926 675
17167.549 649
17168.171 620
17168.794 571
17169.417 636
17170.039 635
17170.662 576
17171.285 561
17171.907 544
17172.530 536
17173.153 525
17173.776 515
17174.398 498
17175.021 475
17175.644 424
17176.267 478
17176.889 520
17177.512 489
17178.135 530
17178.758 469
17179.381 440
17180.003 435
17180.626 398
17181.249 409
17181.872 415
17182.495 390
17183.118 334
17183.741 317
17184.364 325
17184.986 329
17185.609 317
17186.232 296
17186.855 278
17187.478 251
17188.101 254
17188.724 269
17189.347 296
17189.970 319
17190.593 291
17191.216 281
17191.839 253
17192.462 255
17193.086 230
17193.709 231
17194.332 211
17194.955 199
17195.578 183
17196.201 203
17196.824 181
17197.447 154
17198.071 147
17198.694 159
17199.317 175
17199.940 151
17200.563 139
17201.186 135
17201.810 155
17202.433 170
17203.056 128
17203.679 140
17204.303 184
17204.926 183
17205.549 180
17206.173 206
17206.796 176
17207.419 184
17208.043 175
17208.666 183
17209.289 152
17209.913 136
17210.536 163
17211.160 164
17211.783 159
17212.406 185
17213.030 200
17213.653 207
17214.277 209
17214.900 201
17215.524 169
17216.147 117
17216.771 108
17217.394 128
17218.018 143
17218.641 147
17219.265 150
17219.888 131
17220.512 110
17221.135 145
17221.759 157
17222.383 130
17223.006 142
17223.630 113
17224.253 118
17224.877 127
17225.501 161
17226.124 135
17226.748 98
17227.372 98
17227.996 91
17228.619 123
17229.243 145
17229.867 150
17230.490 139
17231.114 130
17231.738 125
17232.362 123
17232.986 147
17233.609 113
17234.233 121
17234.857 127
17235.481 132
17236.105 117
17236.729 111
17237.352 86
17237.976 94
17238.600 126
17239.224 107
17239.848 124
17240.472 110
17241.096 98
17241.720 115
17242.344 123
17242.968 103
17243.592 100
17244.216 113
17244.840 117
17245.464 114
17246.088 110
17246.712 94
17247.336 103
17247.960 98
17248.584 121
17249.208 144
17249.832 160
17250.456 139
17251.080 127
17251.705 135
17252.329 129
17252.953 131
17253.577 104
17254.201 89
17254.825 107
17255.450 103
17256.074 91
17256.698 92
17257.322 107
17257.947 101
17258.571 92
17259.195 93
17259.819 111
17260.444 97
17261.068 85
17261.692 86
17262.317 89
17262.941 78
17263.565 86
17264.190 87
17264.814 100
17265.438 89
17266.063 93
17266.687 102
17267.312 97
17267.936 84
17268.560 80
17269.185 71
17269.809 78
17270.434 92
17271.058 81
17271.683 70
17272.307 83
17272.932 128
17273.556 115
17274.181 113
17274.805 106
17275.430 100
17276.055 123
17276.679 111
17277.304 93
17277.928 91
17278.553 74
17279.178 52
17279.802 46
17280.427 48
17281.052 62
17281.676 79
17282.301 86
17282.926 84
17283.550 67
17284.175 79
17284.800 76
17285.425 72
17286.049 67
17286.674 64
17287.299 66
17287.924 70
17288.548 67
17289.173 75
17289.798 77
17290.423 79
17291.048 72
17291.673 63
17292.297 65
17292.922 62
17293.547 56
17294.172 58
17294.797 69
17295.422 75
17296.047 48
17296.672 58
17297.297 74
17297.922 81
17298.547 76
17299.172 74
17299.797 84
17300.422 84
17301.047 76
17301.672 72
17302.297 71
17302.922 88
17303.547 88
17304.172 69
17304.797 88
17305.422 82
17306.047 92
17306.672 80
17307.298 79
17307.923 101
17308.548 74
17309.173 83
17309.798 71
17310.423 78
17311.049 68
17311.674 57
17312.299 70
17312.924 72
17313.550 84
17314.175 83
17314.800 80
17315.425 79
17316.051 67
17316.676 54
17317.301 55
17317.927 77
17318.552 64
17319.177 66
17319.803 65
17320.428 69
17321.053 83
17321.679 89
17322.304 90
17322.930 98
17323.555 76
17324.181 89
17324.806 99
17325.432 80
17326.057 83
17326.682 74
17327.308 66
17327.933 54
17328.559 60
17329.185 72
17329.810 82
17330.436 88
17331.061 85
17331.687 82
17332.312 72
17332.938 66
17333.564 79
17334.189 88
17334.815 102
17335.440 98
17336.066 72
17336.692 71
17337.317 50
17337.943 51
17338.569 55
17339.195 48
17339.820 37
17340.446 56
17341.072 66
17341.698 69
17342.323 71
17342.949 76
17343.575 79
17344.201 93
17344.827 78
17345.452 65
17346.078 59
17346.704 70
17347.330 83
17347.956 73
17348.582 78
17349.208 83
17349.833 106
17350.459 112
17351.085 97
17351.711 81
17352.337 66
17352.963 89
17353.589 105
17354.215 97
17354.841 86
17355.467 98
17356.093 119
17356.719 95
17357.345 102
17357.971 98
17358.597 91
17359.223 78
17359.849 65
17360.476 90
17361.102 96
17361.728 104
17362.354 99
17362.980 115
17363.606 97
17364.232 72
17364.859 100
17365.485 130
17366.111 113
17366.737 98
17367.363 93
17367.990 86
17368.616 125
17369.242 113
17369.868 110
17370.495 96
17371.121 97
17371.747 92
17372.374 102
17373.000 121
17373.626 103
17374.253 101
17374.879 103
17375.505 99
17376.132 145
17376.758 146
17377.384 120
17378.011 104
17378.637 121
17379.264 105
17379.890 116
17380.517 106
17381.143 106
17381.770 89
17382.396 84
17383.023 88
17383.649 95
17384.276 101
17384.902 97
17385.529 87
17386.155 91
17386.782 89
17387.408 90
17388.035 89
17388.662 67
17389.288 71
17389.915 74
17390.541 68
17391.168 84
17391.795 81
17392.421 69
17393.048 64
17393.675 101
17394.302 100
17394.928 91
17395.555 87
17396.182 79
17396.808 66
17397.435 71
17398.062 77
17398.689 76
17399.316 73
17399.942 83
17400.569 124
17401.196 118
17401.823 90
17402.450 85
17403.077 80
17403.703 67
17404.330 83
17404.957 80
17405.584 87
17406.211 97
17406.838 89
17407.465 65
17408.092 55
17408.719 86
17409.346 80
17409.973 72
17410.600 81
17411.227 77
17411.854 79
17412.481 68
17413.108 57
17413.735 47
17414.362 42
17414.989 50
17415.616 59
17416.243 52
17416.870 39
17417.498 55
17418.125 59
17418.752 51
17419.379 49
17420.006 41
17420.633 66
17421.261 78
17421.888 78
17422.515 67
17423.142 68
17423.769 56
17424.397 54
17425.024 55
17425.651 60
17426.279 58
17426.906 56
17427.533 76
17428.160 76
17428.788 60
17429.415 45
17430.042 51
17430.670 60
17431.297 54
17431.925 47
17432.552 28
17433.179 39
17433.807 48
17434.434 47
17435.062 46
17435.689 40
17436.317 34
17436.944 44
17437.572 35
17438.199 43
17438.827 53
17439.454 44
17440.082 41
17440.709 44
17441.337 60
17441.964 54
17442.592 60
17443.219 55
17443.847 61
17444.475 66
17445.102 83
17445.730 75
17446.358 63
17446.985 70
17447.613 59
17448.241 63
17448.868 67
17449.496 72
17450.124 58
17450.751 59
17451.379 58
17452.007 52
17452.635 45
17453.262 65
17453.890 68
17454.518 48
17455.146 54
17455.774 45
17456.401 58
17457.029 40
17457.657 46
17458.285 63
17458.913 57
17459.541 49
17460.169 57
17460.796 50
17461.424 70
17462.052 65
17462.680 59
17463.308 70
17463.936 49
17464.564 39
17465.192 33
17465.820 52
17466.448 56
17467.076 43
17467.704 39
17468.332 59
17468.960 62
17469.588 70
17470.216 58
17470.844 49
17471.473 55
17472.101 48
17472.729 45
17473.357 39
17473.985 38
17474.613 43
17475.241 50
17475.870 40
17476.498 41
17477.126 47
17477.754 33
17478.382 65
17479.011 60
17479.639 50
17480.267 57
17480.895 42
17481.524 42
17482.152 33
17482.780 37
17483.408 32
17484.037 41
17484.665 30
17485.293 38
17485.922 26
17486.550 41
17487.179 55
17487.807 55
17488.435 56
17489.064 63
17489.692 61
17490.321 75
17490.949 56
17491.578 39
17492.206 41
17492.834 63
17493.463 59
17494.091 52
17494.720 37
17495.349 25
17495.977 38
17496.606 59
17497.234 61
17497.863 61
17498.491 42
17499.120 36
17499.748 32
17500.377 30
17501.006 39
17501.634 48
17502.263 39
17502.892 32
17503.520 44
17504.149 44
17504.778 48
17505.406 55
17506.035 50
17506.664 47
17507.293 42
17507.921 51
17508.550 51
17509.179 45
17509.808 43
17510.436 47
17511.065 36
17511.694 39
17512.323 47
17512.952 50
17513.581 38
17514.209 43
17514.838 42
17515.467 49
17516.096 41
17516.725 25
17517.354 31
17517.983 51
17518.612 45
17519.241 51
17519.870 63
17520.499 52
17521.128 56
17521.757 44
17522.386 37
17523.015 38
17523.644 45
17524.273 45
17524.902 37
17525.531 33
17526.160 32
17526.789 40
17527.418 61
17528.047 47
17528.676 50
17529.306 57
17529.935 57
17530.564 40
17531.193 36
17531.822 44
17532.451 25
17533.081 31
17533.710 38
17534.339 32
17534.968 45
17535.598 69
17536.227 47
17536.856 43
17537.485 45
17538.115 47
17538.744 40
17539.373 37
17540.003 56
17540.632 36
17541.261 50
17541.891 45
17542.520 44
17543.149 61
17543.779 66
17544.408 56
17545.038 38
17545.667 42
17546.296 57
17546.926 39
17547.555 50
17548.185 39
17548.814 36
17549.444 40
17550.073 41
17550.703 34
17551.332 27
17551.962 33
17552.591 35
17553.221 35
17553.851 44
17554.480 26
17555.110 33
17555.739 30
17556.369 32
17556.999 32
17557.628 53
17558.258 54
17558.888 57
17559.517 64
17560.147 46
17560.777 52
17561.406 50
17562.036 51
17562.666 46
17563.296 31
17563.925 44
17564.555 62
17565.185 61
17565.815 56
17566.444 44
17567.074 49
17567.704 38
17568.334 37
17568.964 30
17569.594 24
17570.224 33
17570.853 42
17571.483 65
17572.113 76
17572.743 47
17573.373 59
17574.003 58
17574.633 58
17575.263 43
17575.893 47
17576.523 46
17577.153 43
17577.783 60
17578.413 56
17579.043 41
17579.673 41
17580.303 40
17580.933 30
17581.563 23
17582.193 25
17582.823 37
17583.453 45
17584.083 44
17584.714 48
17585.344 62
17585.974 57
17586.604 59
17587.234 52
17587.864 62
17588.495 49
17589.125 48
17589.755 60
17590.385 63
17591.015 54
17591.646 29
17592.276 38
17592.906 44
17593.537 59
17594.167 62
17594.797 49
17595.427 36
17596.058 29
17596.688 37
17597.318 36
17597.949 51
17598.579 57
17599.210 55
17599.840 45
17600.470 46
17601.101 43
17601.731 40
17602.362 47
17602.992 51
17603.623 48
17604.253 67
17604.884 64
17605.514 70
17606.145 85
17606.775 70
17607.406 62
17608.036 49
17608.667 49
17609.297 44
17609.928 43
17610.559 27
17611.189 35
17611.820 35
17612.450 37
17613.081 55
17613.712 43
17614.342 47
17614.973 40
17615.604 44
17616.234 56
17616.865 56
17617.496 34
17618.126 39
17618.757 66
17619.388 47
17620.019 55
17620.650 53
17621.280 61
17621.911 49
17622.542 46
17623.173 43
17623.804 53
17624.434 51
17625.065 47
17625.696 43
17626.327 39
17626.958 37
17627.589 44
17628.220 26
17628.851 22
17629.481 21
17630.112 28
17630.743 46
17631.374 35
17632.005 41
17632.636 53
17633.267 58
17633.898 64
17634.529 30
17635.160 18
17635.791 22
17636.422 25
17637.054 40
17637.685 43
17638.316 43
17638.947 37
17639.578 31
17640.209 41
17640.840 33
17641.471 30
17642.102 51
17642.734 49
17643.365 49
17643.996 51
17644.627 46
17645.258 33
17645.890 28
17646.521 29
17647.152 20
17647.783 26
17648.415 34
17649.046 44
17649.677 45
17650.308 39
17650.940 37
17651.571 45
17652.202 57
17652.834 38
17653.465 42
17654.097 38
17654.728 27
17655.359 40
17655.991 41
17656.622 24
17657.254 41
17657.885 48
17658.516 40
17659.148 34
17659.779 37
17660.411 32
17661.042 23
17661.674 35
17662.305 47
17662.937 42
17663.568 32
17664.200 29
17664.832 29
17665.463 32
17666.095 25
17666.726 24
17667.358 42
17667.989 40
17668.621 36
17669.253 41
17669.884 49
17670.516 55
17671.148 53
17671.779 55
17672.411 48
17673.043 28
17673.675 33
17674.306 26
17674.938 27
17675.570 40
17676.202 44
17676.833 54
17677.465 58
17678.097 47
17678.729 42
17679.361 40
17679.992 28
17680.624 17
17681.256 29
17681.888 49
17682.520 35
17683.152 42
17683.784 32
17684.416 35
17685.047 35
17685.679 32
17686.311 33
17686.943 33
17687.575 33
17688.207 35
17688.839 36
17689.471 32
17690.103 24
17690.735 25
17691.367 23
17691.999 25
17692.631 42
17693.263 32
17693.896 24
17694.528 25
17695.160 34
17695.792 53
17696.424 44
17697.056 37
17697.688 46
17698.320 45
17698.953 41
17699.585 34
17700.217 29
17700.849 48
17701.481 43
17702.114 45
17702.746 32
17703.378 33
17704.010 31
17704.643 29
17705.275 29
17705.907 44
17706.540 38
17707.172 21
17707.804 26
17708.437 23
17709.069 31
17709.701 36
17710.334 44
17710.966 35
17711.598 23
17712.231 43
17712.863 54
17713.496 39
17714.128 36
17714.761 32
17715.393 28
17716.025 26
17716.658 38
17717.290 32
17717.923 39
17718.555 50
17719.188 40
17719.821 34
17720.453 44
17721.086 34
17721.718 40
17722.351 29
17722.983 23
17723.616 17
17724.249 23
17724.881 30
17725.514 37
17726.147 33
17726.779 25
17727.412 42
17728.045 37
17728.677 42
17729.310 22
17729.943 35
17730.576 39
17731.208 37
17731.841 32
17732.474 25
17733.107 19
17733.739 23
17734.372 30
17735.005 25
17735.638 28
17736.271 38
17736.904 32
17737.536 26
17738.169 33
17738.802 38
17739.435 39
17740.068 33
17740.701 23
17741.334 15
17741.967 19
17742.600 24
17743.233 22
17743.866 22
17744.499 34
17745.132 44
17745.765 42
17746.398 39
17747.031 31
17747.664 40
17748.297 31
17748.930 41
17749.563 37
17750.196 39
17750.829 38
17751.462 33
17752.095 29
17752.728 34
17753.362 37
17753.995 37
17754.628 39
17755.261 34
17755.894 36
17756.527 23
17757.161 26
17757.794 19
17758.427 33
17759.060 30
17759.694 35
17760.327 33
17760.960 37
17761.593 23
17762.227 36
17762.860 29
17763.493 29
17764.127 37
17764.760 30
17765.393 18
17766.027 32
17766.660 36
17767.294 33
17767.927 36
17768.560 22
17769.194 25
17769.827 21
17770.461 35
17771.094 34
17771.728 32
17772.361 26
17772.995 24
17773.628 33
17774.262 30
17774.895 39
17775.529 30
17776.162 43
17776.796 39
17777.429 34
17778.063 20
17778.696 30
17779.330 32
17779.964 25
17780.597 28
17781.231 33
17781.865 37
17782.498 45
17783.132 50
17783.766 73
17784.399 59
17785.033 55
17785.667 51
17786.300 26
17786.934 16
17787.568 39
17788.202 47
17788.835 56
17789.469 43
17790.103 34
17790.737 20
17791.371 28
17792.005 30
17792.638 33
17793.272 26
17793.906 24
17794.540 20
17795.174 44
17795.808 49
17796.442 32
17797.076 25
17797.710 28
17798.343 22
17798.977 30
17799.611 22
17800.245 23
17800.879 31
17801.513 46
17802.147 55
17802.781 53
17803.415 46
17804.049 60
17804.684 51
17805.318 31
17805.952 19
17806.586 26
17807.220 41
17807.854 41
17808.488 40
17809.122 38
17809.756 33
17810.391 30
17811.025 33
17811.659 51
17812.293 45
17812.927 39
17813.561 42
17814.196 36
17814.830 30
17815.464 40
17816.098 42
17816.733 36
17817.367 30
17818.001 25
17818.636 31
17819.270 21
17819.904 27
17820.539 47
17821.173 49
17821.807 35
17822.442 34
17823.076 29
17823.710 29
17824.345 37
17824.979 34
17825.614 42
17826.248 21
17826.883 29
17827.517 28
17828.152 28
17828.786 24
17829.421 21
17830.055 40
17830.690 28
17831.324 24
17831.959 9
17832.593 22
17833.228 19
17833.862 11
17834.497 22
17835.131 22
17835.766 38
17836.401 52
17837.035 36
17837.670 32
17838.305 49
17838.939 57
17839.574 39
17840.209 32
17840.843 37
17841.478 29
17842.113 26
17842.748 30
17843.382 34
17844.017 28
17844.652 30
17845.287 40
17845.921 36
17846.556 35
17847.191 34
17847.826 28
17848.461 18
17849.096 17
17849.730 20
17850.365 25
17851.000 15
17851.635 27
17852.270 21
17852.905 16
17853.540 18
17854.175 30
17854.810 35
17855.445 41
17856.080 36
17856.715 37
17857.350 27
17857.985 19
17858.620 22
17859.255 22
17859.890 24
17860.525 28
17861.160 16
17861.795 40
17862.430 37
17863.065 31
17863.700 37
17864.335 43
17864.970 46
17865.605 35
17866.241 20
17866.876 15
17867.511 12
17868.146 19
17868.781 18
17869.417 22
17870.052 12
17870.687 13
17871.322 30
17871.958 23
17872.593 20
17873.228 24
17873.863 28
17874.499 40
17875.134 41
17875.769 50
17876.405 20
17877.040 32
17877.675 50
17878.311 49
17878.946 37
17879.581 39
17880.217 24
17880.852 17
17881.488 33
17882.123 46
17882.759 41
17883.394 30
17884.029 19
17884.665 21
17885.300 24
17885.936 18
17886.571 21
17887.207 24
17887.843 28
17888.478 35
17889.114 39
17889.749 39
17890.385 45
17891.020 47
17891.656 37
17892.292 29
17892.927 17
17893.563 22
17894.198 35
17894.834 35
17895.470 25
17896.106 22
17896.741 17
17897.377 21
17898.013 38
17898.648 30
17899.284 35
17899.920 27
17900.556 29
17901.191 27
17901.827 19
17902.463 30
17903.099 25
17903.735 20
17904.370 21
17905.006 34
17905.642 38
17906.278 33
17906.914 21
17907.550 22
17908.186 22
17908.822 14
17909.457 19
17910.093 16
17910.729 27
17911.365 36
17912.001 22
17912.637 22
17913.273 35
17913.909 44
17914.545 44
17915.181 41
17915.817 34
17916.453 23
17917.089 27
17917.725 28
17918.361 37
17918.998 31
17919.634 40
17920.270 29
17920.906 43
17921.542 38
17922.178 46
17922.814 51
17923.451 44
17924.087 41
17924.723 36
17925.359 34
17925.995 23
17926.632 34
17927.268 26
17927.904 24
17928.540 36
17929.177 36
17929.813 21
17930.449 17
17931.085 18
17931.722 34
17932.358 26
17932.994 23
17933.631 31
17934.267 34
17934.903 36
17935.540 26
17936.176 25
17936.813 23
17937.449 24
17938.085 37
17938.722 28
17939.358 24
17939.995 30
17940.631 19
17941.268 9
17941.904 20
17942.541 30
17943.177 29
17943.814 23
17944.450 31
17945.087 34
17945.723 25
17946.360 35
17946.997 29
17947.633 32
17948.270 25
17948.906 22
17949.543 26
17950.180 28
17950.816 35
17951.453 30
17952.090 18
17952.726 22
17953.363 22
17954.000 22
17954.637 24
17955.273 18
17955.910 11
17956.547 7
17957.184 13
17957.820 28
17958.457 23
17959.094 20
17959.731 21
17960.368 18
17961.004 23
17961.641 34
17962.278 30
17962.915 30
17963.552 35
17964.189 22
17964.826 17
17965.463 25
17966.099 27
17966.736 15
17967.373 25
17968.010 25
17968.647 26
17969.284 28
17969.921 41
17970.558 44
17971.195 33
17971.832 16
17972.469 9
17973.106 21
17973.743 28
17974.381 31
17975.018 26
17975.655 24
17976.292 30
17976.929 26
17977.566 25
17978.203 31
17978.840 35
17979.477 37
17980.115 39
17980.752 24
17981.389 13
17982.026 52
17982.663 45
17983.301 36
17983.938 26
17984.575 32
17985.212 40
17985.850 29
17986.487 30
17987.124 32
17987.762 29
17988.399 15
17989.036 30
17989.674 25
17990.311 21
17990.948 14
17991.586 23
17992.223 18
17992.860 28
17993.498 27
17994.135 37
17994.773 28
17995.410 34
17996.048 26
17996.685 25
17997.323 24
17997.960 40
17998.598 26
17999.235 16
17999.873 18
18000.510 13
18001.148 32
18001.785 30
18002.423 40
18003.060 29
18003.698 29
18004.336 25
18004.973 13
18005.611 25
18006.248 34
18006.886 29
18007.524 39
18008.161 31
18008.799 30
18009.437 24
18010.074 36
18010.712 30
18011.350 24
18011.988 22
18012.625 31
18013.263 18
18013.901 28
18014.539 22
18015.177 27
18015.814 18
18016.452 20
18017.090 26
18017.728 22
18018.366 26
18019.004 21
18019.641 28
18020.279 29
18020.917 25
18021.555 23
18022.193 26
18022.831 20
18023.469 21
18024.107 22
18024.745 33
18025.383 27
18026.021 31
18026.659 29
18027.297 29
18027.935 40
18028.573 40
18029.211 33
18029.849 27
18030.487 22
18031.125 29
18031.763 25
18032.401 21
18033.039 10
18033.677 15
18034.316 19
18034.954 30
18035.592 37
18036.230 26
18036.868 22
18037.506 26
18038.145 36
18038.783 22
18039.421 18
18040.059 14
18040.698 7
18041.336 12
18041.974 14
18042.612 14
18043.251 41
18043.889 38
18044.527 30
18045.166 21
18045.804 29
18046.442 46
18047.081 42
18047.719 46
18048.357 34
18048.996 23
18049.634 21
18050.273 24
18050.911 23
18051.549 21
18052.188 14
18052.826 24
18053.465 37
18054.103 38
18054.742 32
18055.380 30
18056.019 24
18056.657 28
18057.296 27
18057.934 23
18058.573 24
18059.212 16
18059.850 14
18060.489 9
18061.127 19
18061.766 16
18062.405 24
18063.043 23
18063.682 21
18064.321 19
18064.959 29
18065.598 24
18066.237 14
18066.875 23
18067.514 31
18068.153 29
18068.791 38
18069.430 28
18070.069 25
18070.708 18
18071.347 27
18071.985 43
18072.624 33
18073.263 22
18073.902 21
18074.541 24
18075.180 19
18075.818 15
18076.457 36
18077.096 52
18077.735 37
18078.374 25
18079.013 24
18079.652 35
18080.291 35
18080.930 22
18081.569 26
18082.208 26
18082.847 26
18083.486 21
18084.125 8
18084.764 7
18085.403 12
18086.042 13
18086.681 19
18087.320 29
18087.959 28
18088.598 31
18089.237 27
18089.876 25
18090.515 27
18091.155 41
18091.794 28
18092.433 51
18093.072 52
18093.711 39
18094.350 37
18094.990 36
18095.629 37
18096.268 37
18096.907 53
18097.547 29
18098.186 25
18098.825 35
18099.464 37
18100.104 35
18100.743 39
18101.382 21
18102.022 21
18102.661 22
18103.300 31
18103.940 25
18104.579 19
18105.218 22
18105.858 23
18106.497 16
18107.137 23
18107.776 22
18108.416 34
18109.055 38
18109.694 38
18110.334 57
18110.973 42
18111.613 35
18112.252 37
18112.892 31
18113.531 26
18114.171 29
18114.811 40
18115.450 41
18116.090 39
18116.729 36
18117.369 19
18118.008 35
18118.648 36
18119.288 23
18119.927 12
18120.567 25
18121.207 24
18121.846 24
18122.486 35
18123.126 21
18123.765 28
18124.405 26
18125.045 21
18125.685 19
18126.324 19
18126.964 21
18127.604 29
18128.244 26
18128.884 19
18129.523 37
18130.163 31
18130.803 24
18131.443 31
18132.083 23
18132.723 20
18133.363 22
18134.002 16
18134.642 22
18135.282 24
18135.922 24
18136.562 28
18137.202 26
18137.842 35
18138.482 26
18139.122 21
18139.762 27
18140.402 34
18141.042 56
18141.682 49
18142.322 38
18142.962 25
18143.602 26
18144.242 35
18144.882 36
18145.522 28
18146.163 30
18146.803 28
18147.443 32
18148.083 25
18148.723 41
18149.363 39
18150.003 37
18150.644 31
18151.284 18
18151.924 17
18152.564 25
18153.204 29
18153.845 23
18154.485 31
18155.125 23
18155.766 19
18156.406 18
18157.046 15
18157.686 30
18158.327 36
18158.967 22
18159.607 28
18160.248 27
18160.888 33
18161.529 31
18162.169 24
18162.809 21
18163.450 20
18164.090 20
18164.731 36
18165.371 18
18166.012 18
18166.652 19
18167.292 23
18167.933 22
18168.573 30
18169.214 20
18169.854 10
18170.495 14
18171.136 27
18171.776 48
18172.417 41
18173.057 26
18173.698 16
18174.338 13
18174.979 23
18175.620 42
18176.260 37
18176.901 25
18177.542 22
18178.182 19
18178.823 26
18179.464 29
18180.104 29
18180.745 20
18181.386 12
18182.027 17
18182.667 18
18183.308 18
18183.949 25
18184.590 26
18185.230 32
18185.871 27
18186.512 24
18187.153 11
18187.794 10
18188.435 21
18189.076 40
18189.716 29
18190.357 27
18190.998 18
18191.639 13
18192.280 21
18192.921 19
18193.562 15
18194.203 17
18194.844 16
18195.485 27
18196.126 25
18196.767 26
18197.408 17
18198.049 36
18198.690 23
18199.331 22
18199.972 24
18200.613 34
18201.254 38
18201.895 33
18202.536 28
18203.177 25
18203.818 19
18204.460 30
18205.101 44
18205.742 24
18206.383 37
18207.024 30
18207.665 22
18208.307 26
18208.948 20
18209.589 13
18210.230 24
18210.872 37
18211.513 38
18212.154 26
18212.795 31
18213.437 34
18214.078 34
18214.719 29
18215.361 32
18216.002 37
18216.643 39
18217.285 18
18217.926 24
18218.567 30
18219.209 35
18219.850 27
18220.492 38
18221.133 26
18221.775 28
18222.416 23
18223.057 9
18223.699 29
18224.340 23
18224.982 22
18225.623 14
18226.265 14
18226.906 15
18227.548 18
18228.190 18
18228.831 25
18229.473 19
18230.114 24
18230.756 25
18231.398 42
18232.039 40
18232.681 40
18233.322 43
18233.964 39
18234.606 27
18235.247 27
18235.889 30
18236.531 31
18237.173 34
18237.814 15
18238.456 29
18239.098 38
18239.739 33
18240.381 36
18241.023 40
18241.665 45
18242.307 29
18242.948 21
18243.590 15
18244.232 22
18244.874 18
18245.516 19
18246.158 27
18246.800 33
18247.441 47
18248.083 48
18248.725 42
18249.367 34
18250.009 32
18250.651 27
18251.293 17
18251.935 18
18252.577 23
18253.219 20
18253.861 21
18254.503 31
18255.145 19
18255.787 20
18256.429 21
18257.071 18
18257.713 21
18258.355 20
18258.997 17
18259.640 12
18260.282 12
18260.924 18
18261.566 22
18262.208 27
18262.850 20
18263.492 23
18264.135 16
18264.777 15
18265.419 7
18266.061 28
18266.703 26
18267.346 20
18267.988 19
18268.630 15
18269.272 26
18269.915 23
18270.557 26
18271.199 40
18271.842 31
18272.484 32
18273.126 17
18273.769 16
18274.411 15
18275.053 13
18275.696 12
18276.338 21
18276.981 23
18277.623 40
18278.265 33
18278.908 37
18279.550 23
18280.193 15
18280.835 25
18281.478 17
18282.120 21
18282.763 20
18283.405 36
18284.048 24
18284.690 26
18285.333 23
18285.976 13
18286.618 14
18287.261 14
18287.903 17
18288.546 11
18289.189 24
18289.831 19
18290.474 23
18291.117 10
18291.759 19
18292.402 46
18293.045 46
18293.687 36
18294.330 32
18294.973 23
18295.615 24
18296.258 31
18296.901 26
18297.544 32
18298.187 38
18298.829 28
18299.472 30
18300.115 30
18300.758 30
18301.401 36
18302.043 37
18302.686 40
18303.329 41
18303.972 31
18304.615 22
18305.258 30
18305.901 21
18306.544 12
18307.187 14
18307.830 18
18308.473 10
18309.116 10
18309.759 13
18310.402 10
18311.045 15
18311.688 26
18312.331 23
18312.974 33
18313.617 36
18314.260 26
18314.903 36
18315.546 32
18316.189 34
18316.832 35
18317.475 28
18318.118 18
18318.762 22
18319.405 27
18320.048 20
18320.691 23
18321.334 26
18321.977 23
18322.621 29
18323.264 33
18323.907 35
18324.550 28
18325.194 21
18325.837 22
18326.480 24
18327.123 36
18327.767 32
18328.410 26
18329.053 25
18329.697 24
18330.340 31
18330.983 32
18331.627 19
18332.270 27
18332.914 27
18333.557 27
18334.200 27
18334.844 27
18335.487 19
18336.131 19
18336.774 24
18337.418 32
18338.061 22
18338.705 13
18339.348 25
18339.992 29
18340.635 30
18341.279 43
18341.922 34
18342.566 25
18343.209 21
18343.853 33
18344.497 35
18345.140 37
18345.784 34
18346.427 39
18347.071 37
18347.715 31
18348.358 20
18349.002 25
18349.646 27
18350.290 19
18350.933 20
18351.577 27
18352.221 26
18352.864 26
18353.508 21
18354.152 31
18354.796 21
18355.439 18
18356.083 25
18356.727 33
18357.371 34
18358.015 36
18358.659 36
18359.302 34
18359.946 33
18360.590 37
18361.234 38
18361.878 41
18362.522 39
18363.166 40
18363.810 34
18364.454 11
18365.098 9
18365.742 23
18366.386 23
18367.030 9
18367.674 11
18368.318 25
18368.962 22
18369.606 20
18370.250 23
18370.894 36
18371.538 31
18372.182 29
18372.826 22
18373.470 23
18374.114 31
18374.758 22
18375.403 27
18376.047 21
18376.691 37
18377.335 49
18377.979 30
18378.623 24
18379.268 30
18379.912 27
18380.556 23
18381.200 15
18381.845 23
18382.489 31
18383.133 39
18383.777 40
18384.422 42
18385.066 39
18385.710 18
18386.355 19
18386.999 31
18387.643 31
18388.288 18
18388.932 23
18389.576 21
18390.221 28
18390.865 26
18391.510 23
18392.154 16
18392.799 27
18393.443 35
18394.087 36
18394.732 48
18395.376 36
18396.021 30
18396.665 38
18397.310 21
18397.955 24
18398.599 34
18399.244 20
18399.888 23
18400.533 17
18401.177 15
18401.822 11
18402.467 18
18403.111 18
18403.756 25
18404.400 15
18405.045 19
18405.690 21
18406.334 19
18406.979 35
18407.624 31
18408.269 23
18408.913 20
18409.558 11
18410.203 11
18410.848 20
18411.492 11
18412.137 13
18412.782 19
18413.427 14
18414.072 8
18414.716 20
18415.361 24
18416.006 16
18416.651 17
18417.296 30
18417.941 27
18418.586 18
18419.230 17
18419.875 24
18420.520 28
18421.165 24
18421.810 14
18422.455 20
18423.100 39
18423.745 32
18424.390 31
18425.035 31
18425.680 37
18426.325 26
18426.970 17
18427.615 23
18428.260 19
18428.905 18
18429.550 18
18430.196 18
18430.841 25
18431.486 28
18432.131 17
18432.776 18
18433.421 34
18434.066 35
18434.712 27
18435.357 18
18436.002 11
18436.647 16
18437.292 17
18437.938 12
18438.583 30
18439.228 38
18439.873 44
18440.519 24
18441.164 23
18441.809 31
18442.455 21
18443.100 27
18443.745 47
18444.391 33
18445.036 17
18445.681 23
18446.327 32
18446.972 43
18447.617 26
18448.263 16
18448.908 10
18449.554 13
18450.199 12
18450.845 16
18451.490 14
18452.136 11
18452.781 19
18453.427 9
18454.072 14
18454.718 10
18455.363 12
18456.009 16
18456.654 15
18457.300 12
18457.945 20
18458.591 27
18459.237 14
18459.882 10
18460.528 14
18461.174 6
18461.819 10
18462.465 8
18463.111 20
18463.756 31
18464.402 34
18465.048 46
18465.693 33
18466.339 27
18466.985 20
18467.631 24
18468.276 25
18468.922 25
18469.568 20
18470.214 12
18470.860 31
18471.505 35
18472.151 33
18472.797 23
18473.443 24
18474.089 5
18474.735 7
18475.380 13
18476.026 15
18476.672 26
18477.318 18
18477.964 20
18478.610 17
18479.256 16
18479.902 24
18480.548 35
18481.194 22
18481.840 18
18482.486 24
18483.132 37
18483.778 41
18484.424 37
18485.070 35
18485.716 24
18486.362 25
18487.008 35
18487.655 36
18488.301 24
18488.947 12
18489.593 5
18490.239 6
18490.885 18
18491.531 24
18492.178 21
18492.824 20
18493.470 26
18494.116 21
18494.762 26
18495.409 30
18496.055 27
18496.701 23
18497.347 33
18497.994 19
18498.640 21
18499.286 16
18499.933 26
18500.579 22
18501.225 15
18501.872 22
18502.518 23
18503.164 32
18503.811 25
18504.457 18
18505.104 30
18505.750 31
18506.396 38
18507.043 41
18507.689 28
18508.336 14
18508.982 9
18509.629 21
18510.275 20
18510.922 29
18511.568 42
18512.215 24
18512.861 13
18513.508 15
18514.154 18
18514.801 13
18515.448 21
18516.094 19
18516.741 16
18517.387 24
18518.034 19
18518.681 16
18519.327 11
18519.974 25
18520.621 32
18521.267 24
18521.914 15
18522.561 23
18523.208 18
18523.854 9
18524.501 29
18525.148 29
18525.795 32
18526.441 30
18527.088 23
18527.735 17
18528.382 14
18529.029 39
18529.675 35
18530.322 18
18530.969 38
18531.616 38
18532.263 22
18532.910 15
18533.557 21
18534.204 29
18534.851 22
18535.497 40
18536.144 35
18536.791 28
18537.438 19
18538.085 28
18538.732 24
18539.379 21
18540.026 22
18540.673 17
18541.320 11
18541.967 7
18542.615 16
18543.262 13
18543.909 22
18544.556 16
18545.203 23
18545.850 36
18546.497 32
18547.144 34
18547.791 28
18548.439 22
18549.086 27
18549.733 22
18550.380 23
18551.027 24
18551.675 13
18552.322 13
18552.969 20
18553.616 16
18554.264 15
18554.911 24
18555.558 36
18556.205 19
18556.853 15
18557.500 16
18558.147 10
18558.795 9
18559.442 14
18560.089 22
18560.737 43
18561.384 23
18562.032 19
18562.679 15
18563.327 15
18563.974 18
18564.621 30
18565.269 27
18565.916 15
18566.564 21
18567.211 31
18567.859 30
18568.506 21
18569.154 18
18569.801 9
18570.449 10
18571.096 27
18571.744 41
18572.392 37
18573.039 26
18573.687 16
18574.334 24
18574.982 34
18575.630 18
18576.277 18
18576.925 19
18577.573 13
18578.220 13
18578.868 16
18579.516 26
18580.163 39
18580.811 34
18581.459 26
18582.107 17
18582.754 27
18583.402 18
18584.050 34
18584.698 43
18585.346 38
18585.993 31
18586.641 19
18587.289 20
18587.937 20
18588.585 23
18589.233 23
18589.881 18
18590.529 16
18591.176 15
18591.824 28
18592.472 32
18593.120 26
18593.768 23
18594.416 27
18595.064 32
18595.712 26
18596.360 43
18597.008 32
18597.656 37
18598.304 26
18598.952 27
18599.600 16
18600.248 22
18600.896 28
18601.544 20
18602.193 15
18602.841 18
18603.489 15
18604.137 9
18604.785 22
18605.433 26
18606.081 27
18606.730 31
18607.378 29
18608.026 32
18608.674 27
18609.322 18
18609.971 12
18610.619 12
18611.267 27
18611.915 25
18612.564 19
18613.212 19
18613.860 16
18614.509 15
18615.157 19
18615.805 18
18616.454 16
18617.102 19
18617.750 22
18618.399 21
18619.047 14
18619.696 13
18620.344 13
18620.992 19
18621.641 19
18622.289 36
18622.938 30
18623.586 34
18624.235 44
18624.883 31
18625.532 27
18626.180 18
18626.829 9
18627.477 9
18628.126 33
18628.774 27
18629.423 25
18630.072 26
18630.720 35
18631.369 29
18632.017 24
18632.666 11
18633.315 12
18633.963 9
18634.612 13
18635.261 13
18635.909 16
18636.558 10
18637.207 26
18637.856 28
18638.504 17
18639.153 4
18639.802 15
18640.451 14
18641.099 9
18641.748 7
18642.397 13
18643.046 25
18643.695 30
18644.343 20
18644.992 14
18645.641 10
18646.290 18
18646.939 26
18647.588 18
18648.237 22
18648.886 24
18649.534 27
18650.183 24
18650.832 36
18651.481 49
18652.130 50
18652.779 47
18653.428 40
18654.077 23
18654.726 32
18655.375 23
18656.024 17
18656.673 19
18657.322 21
18657.972 17
18658.621 14
18659.270 7
18659.919 16
18660.568 20
18661.217 24
18661.866 23
18662.515 12
18663.165 19
18663.814 11
18664.463 13
18665.112 21
18665.761 14
18666.411 10
18667.060 9
18667.709 22
18668.358 20
18669.008 20
18669.657 18
18670.306 14
18670.955 19
18671.605 26
18672.254 15
18672.903 20
18673.553 17
18674.202 16
18674.851 18
18675.501 20
18676.150 23
18676.800 17
18677.449 20
18678.098 23
18678.748 36
18679.397 33
18680.047 32
18680.696 28
18681.346 18
18681.995 14
18682.645 15
18683.294 13
18683.944 21
18684.593 31
18685.243 38
18685.892 25
18686.542 29
18687.191 32
18687.841 18
18688.491 27
18689.140 22
18689.790 30
18690.440 25
18691.089 20
18691.739 20
18692.389 27
18693.038 24
18693.688 24
18694.338 27
18694.987 31
18695.637 20
18696.287 15
18696.937 23
18697.586 31
18698.236 33
18698.886 40
18699.536 32
18700.185 33
18700.835 24
18701.485 24
18702.135 14
18702.785 11
18703.435 16
18704.085 12
18704.734 15
18705.384 29
18706.034 35
18706.684 30
18707.334 23
18707.984 23
18708.634 19
18709.284 21
18709.934 17
18710.584 15
18711.234 9
18711.884 23
18712.534 31
18713.184 22
18713.834 19
18714.484 23
18715.134 26
18715.784 18
18716.434 14
18717.084 15
18717.734 18
18718.385 23
18719.035 12
18719.685 11
18720.335 21
18720.985 12
18721.635 15
18722.286 16
18722.936 5
18723.586 10
18724.236 24
18724.886 21
18725.537 18
18726.187 35
18726.837 25
18727.488 13
18728.138 10
18728.788 8
18729.438 12
18730.089 17
18730.739 12
18731.389 9
18732.040 13
18732.690 15
18733.341 20
18733.991 22
18734.641 26
18735.292 30
18735.942 17
18736.593 21
18737.243 25
18737.894 16
18738.544 18
18739.194 15
18739.845 10
18740.495 14
18741.146 23
18741.797 22
18742.447 22
18743.098 19
18743.748 22
18744.399 24
18745.049 18
18745.700 15
18746.351 13
18747.001 12
18747.652 17
18748.302 22
18748.953 23
18749.604 22
18750.254 23
18750.905 28
18751.556 24
18752.207 24
18752.857 28
18753.508 24
18754.159 26
18754.809 31
18755.460 34
18756.111 32
18756.762 26
18757.413 16
18758.063 22
18758.714 19
18759.365 30
18760.016 27
18760.667 31
18761.318 24
18761.969 35
18762.619 25
18763.270 22
18763.921 25
18764.572 23
18765.223 19
18765.874 29
18766.525 38
18767.176 29
18767.827 33
18768.478 31
18769.129 34
18769.780 34
18770.431 20
18771.082 20
18771.733 22
18772.384 17
18773.035 19
18773.686 18
18774.337 14
18774.988 11
18775.640 13
18776.291 48
18776.942 47
18777.593 50
18778.244 38
18778.895 22
18779.547 33
18780.198 25
18780.849 30
18781.500 26
18782.151 16
18782.803 13
18783.454 11
18784.105 23
18784.756 23
18785.408 25
18786.059 20
18786.710 37
18787.362 35
18788.013 34
18788.664 38
18789.316 26
18789.967 23
18790.618 11
18791.270 23
18791.921 27
18792.573 16
18793.224 30
18793.875 38
18794.527 14
18795.178 20
18795.830 28
18796.481 20
18797.133 16
18797.784 15
18798.436 12
18799.087 19
18799.739 16
18800.390 21
18801.042 14
18801.693 13
18802.345 11
18802.997 22
18803.648 29
18804.300 25
18804.951 11
18805.603 9
18806.255 7
18806.906 19
18807.558 22
18808.210 16
18808.861 16
18809.513 13
18810.165 17
18810.817 18
18811.468 16
18812.120 20
18812.772 24
18813.424 23
18814.075 12
18814.727 12
18815.379 21
18816.031 22
18816.683 12
18817.334 14
18817.986 17
18818.638 29
18819.290 25
18819.942 25
18820.594 23
18821.246 13
18821.898 20
18822.550 22
18823.202 15
18823.853 11
18824.505 15
18825.157 22
18825.809 16
18826.461 20
18827.113 25
18827.765 26
18828.417 30
18829.069 31
18829.722 31
18830.374 20
18831.026 37
18831.678 39
18832.330 40
18832.982 32
18833.634 22
18834.286 18
18834.938 17
18835.591 28
18836.243 26
18836.895 18
18837.547 15
18838.199 13
18838.851 15
18839.504 22
18840.156 21
18840.808 23
18841.460 11
18842.113 17
18842.765 16
18843.417 15
18844.070 12
18844.722 20
18845.374 17
18846.027 15
18846.679 20
18847.331 38
18847.984 26
18848.636 16
18849.288 11
18849.941 28
18850.593 21
18851.246 21
18851.898 18
18852.551 22
18853.203 19
18853.855 22
18854.508 15
18855.160 10
18855.813 13
18856.465 8
18857.118 17
18857.770 17
18858.423 11
18859.076 24
18859.728 48
18860.381 42
18861.033 34
18861.686 28
18862.339 19
18862.991 15
18863.644 14
18864.297 26
18864.949 25
18865.602 23
18866.255 23
18866.907 23
18867.560 27
18868.213 18
18868.865 21
18869.518 18
18870.171 27
18870.824 19
18871.476 22
18872.129 23
18872.782 26
18873.435 27
18874.088 14
18874.740 16
18875.393 33
18876.046 16
18876.699 18
18877.352 16
18878.005 23
18878.658 17
18879.311 19
18879.964 20
18880.616 9
18881.269 14
18881.922 17
18882.575 17
18883.228 20
18883.881 19
18884.534 17
18885.187 20
18885.840 20
18886.493 8
18887.146 13
18887.799 6
18888.453 5
18889.106 6
18889.759 15
18890.412 27
18891.065 26
18891.718 27
18892.371 28
18893.024 16
18893.677 13
18894.331 18
18894.984 13
18895.637 8
18896.290 8
18896.943 11
18897.597 23
18898.250 21
18898.903 16
18899.556 20
18900.210 9
18900.863 7
18901.516 7
18902.170 6
18902.823 17
18903.476 15
18904.130 33
18904.783 39
18905.436 25
18906.090 30
18906.743 32
18907.396 36
18908.050 30
18908.703 25
18909.357 24
18910.010 26
18910.664 15
18911.317 12
18911.971 15
18912.624 25
18913.278 26
18913.931 28
18914.585 26
18915.238 39
18915.892 23
18916.545 30
18917.199 24
18917.852 22
18918.506 18
18919.160 15
18919.813 20
18920.467 23
18921.120 28
18921.774 13
18922.428 12
18923.081 21
18923.735 21
18924.389 14
18925.042 19
18925.696 30
18926.350 34
18927.004 29
18927.657 19
18928.311 37
18928.965 20
18929.619 37
18930.272 24
18930.926 13
18931.580 17
18932.234 13
18932.888 25
18933.542 26
18934.195 31
18934.849 32
18935.503 20
18936.157 13
18936.811 13
18937.465 17
18938.119 27
18938.773 15
18939.427 12
18940.081 8
18940.735 16
18941.389 14
18942.043 23
18942.697 23
18943.351 28
18944.005 26
18944.659 26
18945.313 24
18945.967 18
18946.621 11
18947.275 13
18947.929 9
18948.583 17
18949.237 21
18949.891 16
18950.546 24
18951.200 15
18951.854 8
18952.508 19
18953.162 13
18953.816 14
18954.471 22
18955.125 24
18955.779 13
18956.433 13
18957.088 14
18957.742 13
18958.396 7
18959.050 18
18959.705 17
18960.359 26
18961.013 16
18961.668 17
18962.322 24
18962.976 25
18963.631 18
18964.285 20
18964.940 38
18965.594 34
18966.248 27
18966.903 31
18967.557 30
18968.212 33
18968.866 23
18969.521 18
18970.175 24
18970.830 20
18971.484 21
18972.139 14
18972.793 13
18973.448 29
18974.102 30
18974.757 23
18975.411 17
18976.066 20
18976.720 37
18977.375 34
18978.030 20
18978.684 11
18979.339 4
18979.994 8
18980.648 10
18981.303 23
18981.958 20
18982.612 33
18983.267 37
18983.922 18
18984.576 18
18985.231 13
18985.886 19
18986.541 27
18987.196 23
18987.850 23
18988.505 21
18989.160 26
18989.815 24
18990.470 31
18991.124 28
18991.779 13
18992.434 16
18993.089 19
18993.744 19
18994.399 34
18995.054 30
18995.709 24
18996.364 18
18997.018 20
18997.673 14
18998.328 26
18998.983 20
18999.638 12
19000.293 11
19000.948 17
19001.603 16
19002.258 13
19002.913 15
19003.569 23
19004.224 27
19004.879 22
19005.534 21
19006.189 16
19006.844 16
19007.499 15
19008.154 17
19008.809 16
19009.465 13
19010.120 20
19010.775 13
19011.430 10
19012.085 22
19012.740 19
19013.396 24
19014.051 29
19014.706 17
19015.361 20
19016.017 25
19016.672 18
19017.327 13
19017.983 17
19018.638 18
19019.293 15
19019.949 16
19020.604 14
19021.259 28
19021.915 22
19022.570 13
19023.225 11
19023.881 11
19024.536 21
19025.192 16
19025.847 17
19026.503 25
19027.158 44
19027.814 17
19028.469 19
19029.125 15
19029.780 13
19030.436 21
19031.091 24
19031.747 14
19032.402 9
19033.058 7
19033.713 5
19034.369 7
19035.024 17
19035.680 14
19036.336 14
19036.991 21
19037.647 20
19038.303 17
19038.958 12
19039.614 8
19040.270 20
19040.925 20
19041.581 23
19042.237 33
19042.893 37
19043.548 18
19044.204 13
19044.860 28
19045.516 26
19046.171 26
19046.827 13
19047.483 22
19048.139 16
19048.795 24
19049.451 26
19050.106 24
19050.762 18
19051.418 8
19052.074 7
19052.730 9
19053.386 19
19054.042 16
19054.698 16
19055.354 25
19056.010 34
19056.666 21
19057.322 15
19057.978 18
19058.634 19
19059.290 10
19059.946 11
19060.602 13
19061.258 21
19061.914 35
19062.570 18
19063.226 13
19063.882 14
19064.538 12
19065.194 16
19065.850 13
19066.506 4
19067.163 7
19067.819 20
19068.475 21
19069.131 22
19069.787 18
19070.444 19
19071.100 25
19071.756 19
19072.412 8
19073.068 12
19073.725 13
19074.381 9
19075.037 16
19075.694 17
19076.350 22
19077.006 43
19077.663 30
19078.319 28
19078.975 23
19079.632 14
19080.288 17
19080.944 17
19081.601 14
19082.257 10
19082.914 16
19083.570 18
19084.227 20
19084.883 21
19085.539 20
19086.196 11
19086.852 24
19087.509 25
19088.165 16
19088.822 25
19089.478 18
19090.135 10
19090.792 10
19091.448 16
19092.105 6
19092.761 8
19093.418 11
19094.075 14
19094.731 24
19095.388 11
19096.044 17
19096.701 13
19097.358 10
19098.014 24
19098.671 18
19099.328 31
19099.985 23
19100.641 17
19101.298 18
19101.955 21
19102.612 22
19103.268 19
19103.925 7
19104.582 9
19105.239 9
19105.896 9
19106.552 5
19107.209 8
19107.866 7
19108.523 15
19109.180 13
19109.837 6
19110.494 17
19111.150 16
19111.807 21
19112.464 17
19113.121 12
19113.778 17
19114.435 18
19115.092 22
19115.749 22
19116.406 26
19117.063 20
19117.720 14
19118.377 18
19119.034 14
19119.691 18
19120.348 29
19121.005 21
19121.663 20
19122.320 16
19122.977 15
19123.634 10
19124.291 12
19124.948 27
19125.605 18
19126.262 19
19126.920 26
19127.577 23
19128.234 22
19128.891 17
19129.548 16
19130.206 22
19130.863 22
19131.520 24
19132.177 27
19132.835 27
19133.492 28
19134.149 20
19134.807 29
19135.464 27
19136.121 20
19136.779 23
19137.436 14
19138.093 7
19138.751 12
19139.408 21
19140.066 13
19140.723 19
19141.380 30
19142.038 17
19142.695 17
19143.353 17
19144.010 15
19144.668 11
19145.325 20
19145.983 18
19146.640 23
19147.298 28
19147.955 29
19148.613 18
19149.270 22
19149.928 19
19150.586 14
19151.243 17
19151.901 7
19152.558 13
19153.216 12
19153.874 14
19154.531 21
19155.189 29
19155.847 20
19156.504 9
19157.162 17
19157.820 19
19158.477 10
19159.135 13
19159.793 18
19160.451 14
19161.108 11
19161.766 3
19162.424 8
19163.082 8
19163.740 17
19164.397 23
19165.055 21
19165.713 13
19166.371 18
19167.029 20
19167.687 14
19168.345 9
19169.003 10
19169.660 13
19170.318 26
19170.976 16
19171.634 18
19172.292 35
19172.950 36
19173.608 15
19174.266 21
19174.924 18
19175.582 16
19176.240 16
19176.898 7
19177.556 16
19178.214 28
19178.872 22
19179.531 22
19180.189 14
19180.847 19
19181.505 30
19182.163 22
19182.821 17
19183.479 20
19184.137 13
19184.796 11
19185.454 18
19186.112 9
19186.770 8
19187.428 15
19188.087 11
19188.745 16
19189.403 10
19190.061 4
19190.720 4
19191.378 14
19192.036 10
19192.695 14
19193.353 22
19194.011 29
19194.669 16
19195.328 16
19195.986 30
19196.645 17
19197.303 8
19197.961 13
19198.620 11
19199.278 29
19199.937 30
19200.595 35
19201.254 42
19201.912 22
19202.570 22
19203.229 18
19203.887 16
19204.546 22
19205.204 14
19205.863 18
19206.522 18
19207.180 23
19207.839 23
19208.497 22
19209.156 21
19209.814 13
19210.473 15
19211.132 8
19211.790 14
19212.449 28
19213.108 26
19213.766 25
19214.425 24
19215.084 40
19215.742 39
19216.401 29
19217.060 21
19217.719 24
19218.377 43
19219.036 23
19219.695 26
19220.354 16
19221.012 13
19221.671 31
19222.330 29
19222.989 25
19223.648 15
19224.307 16
19224.965 21
19225.624 24
19226.283 20
19226.942 14
19227.601 13
19228.260 21
19228.919 27
19229.578 32
19230.237 25
19230.896 23
19231.555 15
19232.214 17
19232.873 13
19233.532 14
19234.191 13
19234.850 16
19235.509 22
19236.168 23
19236.827 22
19237.486 19
19238.145 13
19238.804 14
19239.463 12
19240.122 10
19240.781 7
19241.441 19
19242.100 19
19242.759 20
19243.418 41
19244.077 28
19244.736 22
19245.396 15
19246.055 14
19246.714 16
19247.373 28
19248.033 16
19248.692 24
19249.351 24
19250.010 30
19250.670 22
19251.329 19
19251.988 17
19252.648 9
19253.307 13
19253.966 16
19254.626 12
19255.285 20
19255.945 23
19256.604 11
19257.263 15
19257.923 12
19258.582 27
19259.242 20
19259.901 20
19260.561 22
19261.220 20
19261.880 16
19262.539 18
19263.199 20
19263.858 23
19264.518 25
19265.177 39
19265.837 39
19266.496 34
19267.156 19
19267.816 18
19268.475 18
19269.135 27
19269.794 36
19270.454 27
19271.114 25
19271.773 26
19272.433 20
19273.093 19
19273.752 22
19274.412 23
19275.072 15
19275.732 11
19276.391 10
19277.051 9
19277.711 13
19278.371 11
19279.030 13
19279.690 8
19280.350 19
19281.010 29
19281.670 20
19282.330 11
19282.989 16
19283.649 31
19284.309 26
19284.969 11
19285.629 17
19286.289 34
19286.949 29
19287.609 13
19288.269 13
19288.929 23
19289.589 25
19290.249 17
19290.909 24
19291.569 20
19292.229 14
19292.889 9
19293.549 18
19294.209 10
19294.869 7
19295.529 7
19296.189 8
19296.849 15
19297.509 14
19298.169 8
19298.829 6
19299.489 21
19300.150 13
19300.810 19
19301.470 20
19302.130 17
19302.790 14
19303.450 11
19304.111 10
19304.771 23
19305.431 27
19306.091 25
19306.752 20
19307.412 13
19308.072 18
19308.732 8
19309.393 12
19310.053 14
19310.713 8
19311.374 33
19312.034 20
19312.695 9
19313.355 19
19314.015 17
19314.676 16
19315.336 19
19315.996 19
19316.657 18
19317.317 26
19317.978 17
19318.638 12
19319.299 14
19319.959 19
19320.620 20
19321.280 26
19321.941 20
19322.601 13
19323.262 10
19323.922 16
19324.583 7
19325.244 12
19325.904 10
19326.565 18
19327.225 23
19327.886 16
19328.547 21
19329.207 22
19329.868 13
19330.529 29
19331.189 18
19331.850 22
19332.511 20
19333.171 20
19333.832 29
19334.493 19
19335.154 21
19335.814 22
19336.475 15
19337.136 10
19337.797 7
19338.457 7
19339.118 16
19339.779 11
19340.440 13
19341.101 32
19341.762 15
19342.422 23
19343.083 15
19343.744 14
19344.405 15
19345.066 11
19345.727 10
19346.388 15
19347.049 14
19347.710 12
19348.371 17
19349.032 12
19349.693 12
19350.354 5
19351.015 7
19351.676 21
19352.337 22
19352.998 19
19353.659 7
19354.320 24
19354.981 21
19355.642 16
19356.303 10
19356.965 5
19357.626 6
19358.287 8
19358.948 13
19359.609 15
19360.270 18
19360.931 15
19361.593 19
19362.254 18
19362.915 14
19363.576 11
19364.238 11
19364.899 21
19365.560 24
19366.221 15
19366.883 24
19367.544 19
19368.205 14
19368.867 11
19369.528 11
19370.189 9
19370.851 19
19371.512 12
19372.173 9
19372.835 4
19373.496 31
19374.158 22
19374.819 17
19375.480 15
19376.142 20
19376.803 27
19377.465 21
19378.126 21
19378.788 18
19379.449 13
19380.111 13
19380.772 14
19381.434 17
19382.095 20
19382.757 30
19383.419 25
19384.080 26
19384.742 19
19385.403 19
19386.065 20
19386.727 28
19387.388 25
19388.050 20
19388.711 19
19389.373 17
19390.035 17
19390.697 13
19391.358 20
19392.020 16
19392.682 18
19393.343 27
19394.005 33
19394.667 30
19395.329 19
19395.990 20
19396.652 16
19397.314 27
19397.976 25
19398.638 14
19399.300 17
19399.961 12
19400.623 15
19401.285 13
19401.947 16
19402.609 25
19403.271 34
19403.933 25
19404.595 30
19405.257 27
19405.919 30
19406.581 27
19407.243 18
19407.905 17
19408.567 14
19409.229 7
19409.891 9
19410.553 13
19411.215 16
19411.877 13
19412.539 19
19413.201 19
19413.863 13
19414.525 15
19415.187 23
19415.849 20
19416.511 26
19417.174 18
19417.836 11
19418.498 14
19419.160 20
19419.822 10
19420.484 14
19421.147 13
19421.809 12
19422.471 7
19423.133 8
19423.796 16
19424.458 9
19425.120 8
19425.783 15
19426.445 22
19427.107 18
19427.769 22
19428.432 25
19429.094 9
19429.756 15
19430.419 30
19431.081 37
19431.744 26
19432.406 22
19433.068 13
19433.731 10
19434.393 13
19435.056 13
19435.718 9
19436.381 18
19437.043 24
19437.706 13
19438.368 9
19439.031 10
19439.693 19
19440.356 17
19441.018 18
19441.681 23
19442.343 23
19443.006 17
19443.669 20
19444.331 15
19444.994 21
19445.657 15
19446.319 14
19446.982 12
19447.645 11
19448.307 15
19448.970 12
19449.633 14
19450.295 20
19450.958 15
19451.621 15
19452.283 27
19452.946 18
19453.609 23
19454.272 16
19454.935 12
19455.597 9
19456.260 9
19456.923 6
19457.586 8
19458.249 24
19458.912 22
19459.574 10
19460.237 11
19460.900 13
19461.563 20
19462.226 14
19462.889 21
19463.552 12
19464.215 12
19464.878 22
19465.541 10
19466.204 13
19466.867 9
19467.530 11
19468.193 14
19468.856 13
19469.519 16
19470.182 14
19470.845 20
19471.508 13
19472.171 20
19472.834 26
19473.497 28
19474.160 22
19474.824 17
19475.487 10
19476.150 16
19476.813 16
19477.476 12
19478.139 10
19478.803 18
19479.466 19
19480.129 21
19480.792 12
19481.455 14
19482.119 14
19482.782 15
19483.445 15
19484.108 12
19484.772 12
19485.435 7
19486.098 7
19486.762 8
19487.425 24
19488.088 29
19488.752 19
19489.415 14
19490.079 21
19490.742 16
19491.405 10
19492.069 13
19492.732 10
19493.396 17
19494.059 14
19494.723 9
19495.386 14
19496.050 22
19496.713 20
19497.377 22
19498.040 15
19498.704 18
19499.367 19
19500.031 14
19500.694 11
19501.358 25
19502.022 14
19502.685 13
19503.349 19
19504.012 25
19504.676 13
19505.340 13
19506.003 11
19506.667 7
19507.331 9
19507.994 12
19508.658 15
19509.322 20
19509.985 14
19510.649 24
19511.313 33
19511.977 30
19512.640 43
19513.304 22
19513.968 24
19514.632 21
19515.296 14
19515.960 14
19516.623 15
19517.287 23
19517.951 26
19518.615 9
19519.279 10
19519.943 10
19520.607 8
19521.271 13
19521.934 11
19522.598 16
19523.262 23
19523.926 36
19524.590 27
19525.254 18
19525.918 24
19526.582 24
19527.246 18
19527.910 17
19528.574 19
19529.238 14
19529.903 7
19530.567 0
19531.231 6
19531.895 9
19532.559 13
19533.223 20
19533.887 15
19534.551 20
19535.215 17
19535.880 12
19536.544 13
19537.208 19
19537.872 17
19538.536 17
19539.201 27
19539.865 25
19540.529 22
19541.193 14
19541.858 9
19542.522 6
19543.186 9
19543.851 8
19544.515 9
19545.179 21
19545.843 13
19546.508 12
19547.172 9
19547.837 24
19548.501 27
19549.165 32
19549.830 18
19550.494 14
19551.159 22
19551.823 14
19552.487 8
19553.152 15
19553.816 17
19554.481 26
19555.145 19
19555.810 9
19556.474 12
19557.139 13
19557.803 14
19558.468 15
19559.133 20
19559.797 24
19560.462 17
19561.126 22
19561.791 28
19562.456 34
19563.120 26
19563.785 23
19564.449 24
19565.114 17
19565.779 15
19566.444 20
19567.108 19
19567.773 22
19568.438 24
19569.102 16
19569.767 7
19570.432 23
19571.097 28
19571.761 18
19572.426 16
19573.091 23
19573.756 10
19574.421 30
19575.085 27
19575.750 16
19576.415 8
19577.080 3
19577.745 9
19578.410 8
19579.075 17
19579.740 18
19580.405 18
19581.069 9
19581.734 14
19582.399 10
19583.064 17
19583.729 16
19584.394 20
19585.059 24
19585.724 20
19586.389 17
19587.054 9
19587.719 15
19588.385 36
19589.050 32
19589.715 17
19590.380 9
19591.045 5
19591.710 17
19592.375 13
19593.040 16
19593.705 12
19594.371 10
19595.036 13
19595.701 19
19596.366 14
19597.031 16
19597.697 14
19598.362 13
19599.027 21
19599.692 21
19600.358 25
19601.023 36
19601.688 30
19602.353 24
19603.019 17
19603.684 18
19604.349 22
19605.015 17
19605.680 15
19606.345 34
19607.011 25
19607.676 21
19608.342 16
19609.007 19
19609.672 16
19610.338 14
19611.003 15
19611.669 10
19612.334 16
19613.000 27
19613.665 26
19614.331 19
19614.996 20
19615.662 25
19616.327 26
19616.993 20
19617.658 12
19618.324 12
19618.989 13
19619.655 9
19620.321 7
19620.986 19
19621.652 16
19622.317 14
19622.983 12
19623.649 18
19624.314 20
19624.980 30
19625.646 12
19626.312 10
19626.977 10
19627.643 6
19628.309 12
19628.974 15
19629.640 8
19630.306 16
19630.972 24
19631.638 17
19632.303 12
19632.969 17
19633.635 18
19634.301 17
19634.967 14
19635.633 7
19636.298 6
19636.964 6
19637.630 4
19638.296 14
19638.962 22
19639.628 11
19640.294 4
19640.960 7
19641.626 12
19642.292 17
19642.958 14
19643.624 15
19644.290 14
19644.956 18
19645.622 25
19646.288 13
19646.954 5
19647.620 10
19648.286 14
19648.952 25
19649.618 33
19650.284 21
19650.950 31
19651.617 31
19652.283 18
19652.949 14
19653.615 6
19654.281 6
19654.947 9
19655.614 22
19656.280 15
19656.946 13
19657.612 16
19658.279 29
19658.945 28
19659.611 18
19660.277 16
19660.944 18
19661.610 21
19662.276 21
19662.943 14
19663.609 8
19664.275 5
19664.942 13
19665.608 11
19666.274 11
19666.941 9
19667.607 18
19668.274 27
19668.940 20
19669.606 22
19670.273 15
19670.939 11
19671.606 22
19672.272 23
19672.939 23
19673.605 30
19674.272 23
19674.938 12
19675.605 12
19676.271 15
19676.938 12
19677.605 7
19678.271 23
19678.938 15
19679.604 19
19680.271 13
19680.938 10
19681.604 12
19682.271 17
19682.938 16
19683.604 10
19684.271 11
19684.938 19
19685.604 12
19686.271 13
19686.938 13
19687.604 14
19688.271 19
19688.938 25
19689.605 18
19690.272 13
19690.938 16
19691.605 12
19692.272 12
19692.939 14
19693.606 17
19694.273 12
19694.939 32
19695.606 33
19696.273 27
19696.940 19
19697.607 17
19698.274 18
19698.941 23
19699.608 31
19700.275 38
19700.942 25
19701.609 30
19702.276 28
19702.943 21
19703.610 21
19704.277 15
19704.944 13
19705.611 17
19706.278 19
19706.945 16
19707.612 29
19708.279 38
19708.946 26
19709.613 24
19710.280 35
19710.948 27
19711.615 20
19712.282 24
19712.949 21
19713.616 23
19714.283 17
19714.951 25
19715.618 17
19716.285 18
19716.952 10
19717.620 12
19718.287 18
19718.954 15
19719.621 16
19720.289 11
19720.956 12
19721.623 15
19722.291 16
19722.958 14
19723.625 20
19724.293 23
19724.960 17
19725.627 25
19726.295 17
19726.962 15
19727.630 27
19728.297 18
19728.964 19
19729.632 11
19730.299 7
19730.967 8
19731.634 12
19732.302 6
19732.969 13
19733.637 17
19734.304 15
19734.972 7
19735.640 6
19736.307 10
19736.975 21
19737.642 15
19738.310 6
19738.977 22
19739.645 24
19740.313 16
19740.980 13
19741.648 17
19742.316 19
19742.983 15
19743.651 12
19744.319 13
19744.986 29
19745.654 28
19746.322 16
19746.990 11
19747.657 3
19748.325 12
19748.993 18
19749.661 19
19750.329 13
19750.996 14
19751.664 24
19752.332 23
19753.000 27
19753.668 28
19754.336 12
19755.004 16
19755.671 12
19756.339 31
19757.007 25
19757.675 17
19758.343 25
19759.011 25
19759.679 18
19760.347 10
19761.015 13
19761.683 22
19762.351 18
19763.019 13
19763.687 12
19764.355 10
19765.023 11
19765.691 12
19766.359 24
19767.027 18
19767.695 15
19768.364 14
19769.032 19
19769.700 25
19770.368 26
19771.036 29
19771.704 34
19772.372 12
19773.041 11
19773.709 9
19774.377 14
19775.045 9
19775.713 9
19776.382 9
19777.050 16
19777.718 20
19778.386 27
19779.055 20
19779.723 17
19780.391 14
19781.060 10
19781.728 12
19782.396 11
19783.065 9
19783.733 11
19784.401 17
19785.070 9
19785.738 16
19786.407 19
19787.075 18
19787.744 19
19788.412 19
19789.080 11
19789.749 14
19790.417 29
19791.086 20
19791.754 18
19792.423 36
19793.091 27
19793.760 25
19794.429 24
19795.097 15
19795.766 11
19796.434 14
19797.103 10
19797.771 12
19798.440 20
19799.109 20
19799.777 12
19800.446 8
19801.115 6
19801.783 11
19802.452 19
19803.121 23
19803.789 24
19804.458 19
19805.127 21
19805.796 12
19806.464 11
19807.133 10
19807.802 15
19808.471 18
19809.139 22
19809.808 20
19810.477 20
19811.146 8
19811.815 12
19812.484 13
19813.152 15
19813.821 30
19814.490 13
19815.159 16
19815.828 7
19816.497 8
19817.166 8
19817.835 13
19818.504 11
19819.173 21
19819.842 25
19820.511 13
19821.180 6
19821.849 14
19822.518 19
19823.187 21
19823.856 20
19824.525 21
19825.194 12
19825.863 9
19826.532 14
19827.201 21
19827.870 22
19828.539 20
19829.209 14
19829.878 11
19830.547 12
19831.216 11
19831.885 12
19832.554 25
19833.224 23
19833.893 16
19834.562 22
19835.231 18
19835.901 11
19836.570 17
19837.239 15
19837.908 15
19838.578 14
19839.247 12
19839.916 11
19840.586 12
19841.255 14
19841.924 15
19842.594 6
19843.263 10
19843.932 12
19844.602 11
19845.271 15
19845.941 10
19846.610 10
19847.279 17
19847.949 23
19848.618 23
19849.288 23
19849.957 20
19850.627 23
19851.296 19
19851.966 7
19852.635 15
19853.305 12
19853.974 18
19854.644 19
19855.314 21
19855.983 13
19856.653 19
19857.322 24
19857.992 14
19858.662 14
19859.331 13
19860.001 15
19860.671 14
19861.340 9
19862.010 12
19862.680 8
19863.349 6
19864.019 10
19864.689 10
19865.359 7
19866.028 6
19866.698 9
19867.368 14
19868.038 10
19868.707 4
19869.377 7
19870.047 20
19870.717 16
19871.387 10
19872.057 27
19872.727 21
19873.396 19
19874.066 9
19874.736 18
19875.406 26
19876.076 19
19876.746 14
19877.416 25
19878.086 21
19878.756 21
19879.426 15
19880.096 8
19880.766 11
19881.436 28
19882.106 29
19882.776 37
19883.446 17
19884.116 11
19884.786 7
19885.456 4
19886.126 18
19886.796 14
19887.466 8
19888.137 20
19888.807 20
19889.477 24
19890.147 16
19890.817 11
19891.487 15
19892.158 16
19892.828 10
19893.498 12
19894.168 11
19894.839 22
19895.509 16
19896.179 12
19896.849 17
19897.520 8
19898.190 15
19898.860 12
19899.531 15
19900.201 14
19900.871 15
19901.542 24
19902.212 24
19902.882 23
19903.553 15
19904.223 16
19904.894 16
19905.564 10
19906.234 21
19906.905 12
19907.575 14
19908.246 7
19908.916 10
19909.587 4
19910.257 10
19910.928 10
19911.598 13
19912.269 15
19912.939 14
19913.610 18
19914.280 20
19914.951 12
19915.622 8
19916.292 15
19916.963 21
19917.633 23
19918.304 19
19918.975 14
19919.645 19
19920.316 12
19920.987 27
19921.657 14
19922.328 15
19922.999 11
19923.670 18
19924.340 25
19925.011 26
19925.682 18
19926.353 15
19927.023 12
19927.694 8
19928.365 9
19929.036 12
19929.707 17
19930.377 12
19931.048 17
19931.719 23
19932.390 17
19933.061 13
19933.732 10
19934.403 15
19935.074 20
19935.745 15
19936.416 15
19937.086 13
19937.757 13
19938.428 16
19939.099 27
19939.770 19
19940.441 17
19941.112 19
19941.783 24
19942.455 21
19943.126 16
19943.797 13
19944.468 19
19945.139 17
19945.810 15
19946.481 26
19947.152 18
19947.823 10
19948.494 11
19949.166 14
19949.837 23
19950.508 23
19951.179 16
19951.850 14
19952.522 9
19953.193 8
19953.864 23
19954.535 32
19955.206 25
19955.878 13
19956.549 9
19957.220 10
19957.892 13
19958.563 22
19959.234 12
19959.906 16
19960.577 20
19961.248 21
19961.920 10
19962.591 10
19963.262 7
19963.934 11
19964.605 7
19965.277 12
19965.948 22
19966.620 19
19967.291 8
19967.963 6
19968.634 16
19969.305 11
19969.977 8
19970.649 12
19971.320 17
19971.992 19
19972.663 16
19973.335 13
19974.006 23
19974.678 20
19975.349 20
19976.021 21
19976.693 16
19977.364 27
19978.036 16
19978.708 15
19979.379 22
19980.051 17
19980.723 27
19981.394 20
19982.066 12
19982.738 9
19983.409 11
19984.081 15
19984.753 11
19985.425 7
19986.097 16
19986.768 15
19987.440 18
19988.112 14
19988.784 11
19989.456 7
19990.127 7
19990.799 9
19991.471 11
19992.143 13
19992.815 13
19993.487 19
19994.159 18
19994.831 15
19995.503 15
19996.175 16
19996.846 12
19997.518 12
19998.190 7
19998.862 12
19999.534 11
20000.206 24
20000.878 28
20001.550 25
20002.223 19
20002.895 14
20003.567 15
20004.239 14
20004.911 26
20005.583 22
20006.255 12
20006.927 14
20007.599 13
20008.271 4
20008.944 7
20009.616 15
20010.288 15
20010.960 15
20011.632 15
20012.305 23
20012.977 26
20013.649 20
20014.321 22
20014.994 10
20015.666 14
20016.338 11
20017.010 21
20017.683 32
20018.355 23
20019.027 30
20019.700 19
20020.372 16
20021.044 17
20021.717 17
20022.389 9
20023.062 15
20023.734 18
20024.406 13
20025.079 16
20025.751 22
20026.424 24
20027.096 16
20027.769 13
20028.441 17
20029.114 14
20029.786 13
20030.459 17
20031.131 20
20031.804 15
20032.476 12
20033.149 17
20033.822 14
20034.494 11
20035.167 7
20035.839 9
20036.512 11
20037.185 20
20037.857 25
20038.530 19
20039.203 15
20039.875 9
20040.548 6
20041.221 15
20041.893 16
20042.566 13
20043.239 16
20043.912 22
20044.584 20
20045.257 11
20045.930 16
20046.603 17
20047.275 23
20047.948 31
20048.621 27
20049.294 16
20049.967 15
20050.640 8
20051.313 9
20051.985 15
20052.658 21
20053.331 19
20054.004 14
20054.677 18
20055.350 16
20056.023 28
20056.696 33
20057.369 18
20058.042 21
20058.715 10
20059.388 16
20060.061 16
20060.734 11
20061.407 25
20062.080 15
20062.753 25
20063.426 24
20064.099 15
20064.772 18
20065.445 18
20066.119 16
20066.792 18
20067.465 18
20068.138 10
20068.811 11
20069.484 5
20070.158 7
20070.831 4
20071.504 10
20072.177 11
20072.850 16
20073.524 19
20074.197 22
20074.870 15
20075.543 7
20076.217 10
20076.890 9
20077.563 6
20078.237 24
20078.910 31
20079.583 28
20080.257 12
20080.930 6
20081.603 9
20082.277 7
20082.950 17
20083.624 18
20084.297 19
20084.971 12
20085.644 6
20086.317 10
20086.991 12
20087.664 22
20088.338 32
20089.011 28
20089.685 27
20090.358 16
20091.032 6
20091.705 4
20092.379 7
20093.053 15
20093.726 14
20094.400 4
20095.073 9
20095.747 11
20096.421 12
20097.094 14
20097.768 13
20098.442 20
20099.115 11
20099.789 8
20100.463 5
20101.136 18
20101.810 14
20102.484 11
20103.158 14
20103.831 14
20104.505 18
20105.179 11
20105.853 13
20106.526 8
20107.200 10
20107.874 11
20108.548 25
20109.222 13
20109.896 5
20110.569 9
20111.243 11
20111.917 13
20112.591 17
20113.265 15
20113.939 12
20114.613 12
20115.287 12
20115.961 18
20116.635 12
20117.309 18
20117.983 16
20118.657 15
20119.331 27
20120.005 24
20120.679 16
20121.353 28
20122.027 24
20122.701 16
20123.375 17
20124.049 10
20124.723 13
20125.397 11
20126.071 13
20126.746 14
20127.420 21
20128.094 16
20128.768 8
20129.442 19
20130.116 23
20130.791 15
20131.465 14
20132.139 19
20132.813 22
20133.488 16
20134.162 23
20134.836 28
20135.510 18
20136.185 17
20136.859 18
20137.533 10
20138.208 19
20138.882 25
20139.556 19
20140.231 19
20140.905 19
20141.579 23
20142.254 27
20142.928 30
20143.603 26
20144.277 23
20144.952 13
20145.626 13
20146.300 8
20146.975 6
20147.649 15
20148.324 17
20148.998 12
20149.673 16
20150.347 25
20151.022 17
20151.697 3
20152.371 11
20153.046 17
20153.720 15
20154.395 14
20155.070 19
20155.744 14
20156.419 26
20157.093 30
20157.768 26
20158.443 17
20159.117 19
20159.792 27
20160.467 18
20161.142 16
20161.816 11
20162.491 11
20163.166 22
20163.840 11
20164.515 8
20165.190 11
20165.865 21
20166.540 18
20167.214 18
20167.889 26
20168.564 20
20169.239 14
20169.914 5
20170.589 9
20171.264 8
20171.938 11
20172.613 10
20173.288 8
20173.963 14
20174.638 13
20175.313 14
20175.988 10
20176.663 19
20177.338 14
20178.013 23
20178.688 14
20179.363 11
20180.038 14
20180.713 15
20181.388 16
20182.063 7
20182.738 13
20183.413 14
20184.088 16
20184.764 18
20185.439 9
20186.114 14
20186.789 19
20187.464 14
20188.139 19
20188.814 14
20189.490 19
20190.165 30
20190.840 26
20191.515 19
20192.190 26
20192.866 27
20193.541 25
20194.216 17
20194.892 9
20195.567 8
20196.242 7
20196.917 4
20197.593 4
20198.268 2
20198.943 1
20199.619 10
20200.294 14
20200.970 17
20201.645 24
20202.320 11
20202.996 10
20203.671 10
20204.347 11
20205.022 12
20205.698 13
20206.373 20
20207.048 16
20207.724 12
20208.399 16
20209.075 24
20209.750 32
20210.426 18
20211.102 14
20211.777 16
20212.453 19
20213.128 14
20213.804 12
20214.479 11
20215.155 22
20215.831 22
20216.506 20
20217.182 13
20217.858 37
20218.533 22
20219.209 11
20219.885 15
20220.560 8
20221.236 14
20221.912 13
20222.588 21
20223.263 33
20223.939 24
20224.615 22
20225.291 17
20225.966 19
20226.642 21
20227.318 9
20227.994 8
20228.670 8
20229.346 5
20230.021 10
20230.697 11
20231.373 30
20232.049 24
20232.725 40
20233.401 29
20234.077 13
20234.753 6
20235.429 17
20236.105 23
20236.781 19
20237.457 13
20238.133 9
20238.809 16
20239.485 7
20240.161 15
20240.837 11
20241.513 14
20242.189 15
20242.865 11
20243.541 10
20244.217 14
20244.893 4
20245.569 4
20246.246 7
20246.922 11
20247.598 15
20248.274 19
20248.950 13
20249.626 8
20250.303 4
20250.979 7
20251.655 20
20252.331 17
20253.008 21
20253.684 23
20254.360 16
20255.036 10
20255.713 8
20256.389 15
20257.065 7
20257.742 6
20258.418 14
20259.094 17
20259.771 7
20260.447 12
20261.123 19
20261.800 12
20262.476 7
20263.153 9
20263.829 12
20264.506 13
20265.182 13
20265.858 17
20266.535 17
20267.211 11
20267.888 11
20268.564 13
20269.241 8
20269.917 20
20270.594 25
20271.271 13
20271.947 17
20272.624 5
20273.300 6
20273.977 8
20274.653 10
20275.330 10
20276.007 12
20276.683 13
20277.360 26
20278.037 27
20278.713 12
20279.390 10
20280.067 7
20280.743 14
20281.420 14
20282.097 12
20282.774 10
20283.450 11
20284.127 19
20284.804 19
20285.481 25
20286.158 20
20286.834 10
20287.511 15
20288.188 16
20288.865 18
20289.542 14
20290.219 19
20290.895 16
20291.572 8
20292.249 4
20292.926 15
20293.603 13
20294.280 15
20294.957 23
20295.634 13
20296.311 4
20296.988 12
20297.665 16
20298.342 13
20299.019 13
20299.696 11
20300.373 14
20301.050 20
20301.727 10
20302.404 9
20303.081 15
20303.758 10
20304.435 11
20305.113 13
20305.790 19
20306.467 19
20307.144 24
20307.821 24
20308.498 22
20309.175 22
20309.853 20
20310.530 16
20311.207 13
20311.884 12
20312.562 21
20313.239 12
20313.916 12
20314.593 8
20315.271 5
20315.948 6
20316.625 9
20317.303 15
20317.980 16
20318.657 16
20319.335 11
20320.012 7
20320.689 7
20321.367 14
20322.044 13
20322.722 23
20323.399 25
20324.076 15
20324.754 15
20325.431 9
20326.109 5
20326.786 13
20327.464 14
20328.141 8
20328.819 8
20329.496 6
20330.174 12
20330.851 8
20331.529 19
20332.206 18
20332.884 30
20333.562 36
20334.239 36
20334.917 24
20335.594 20
20336.272 24
20336.950 13
20337.627 14
20338.305 20
20338.983 13
20339.660 22
20340.338 22
20341.016 21
20341.694 12
20342.371 7
20343.049 5
20343.727 9
20344.405 11
20345.082 18
20345.760 18
20346.438 19
20347.116 13
20347.794 9
20348.472 11
20349.149 10
20349.827 13
20350.505 9
20351.183 3
20351.861 5
20352.539 14
20353.217 8
20353.895 9
20354.573 15
20355.251 8
20355.928 10
20356.606 18
20357.284 21
20357.962 14
20358.640 14
20359.318 27
20359.997 34
20360.675 29
20361.353 19
20362.031 17
20362.709 11
20363.387 18
20364.065 28
20364.743 30
20365.421 24
20366.099 24
20366.777 29
20367.456 24
20368.134 25
20368.812 17
20369.490 11
20370.168 15
20370.847 15
20371.525 10
20372.203 13
20372.881 14
20373.560 16
20374.238 11
20374.916 16
20375.594 15
20376.273 14
20376.951 15
20377.629 14
20378.308 7
20378.986 6
20379.664 6
20380.343 11
20381.021 14
20381.699 9
20382.378 6
20383.056 12
20383.735 16
20384.413 6
20385.092 22
20385.770 26
20386.449 22
20387.127 11
20387.806 13
20388.484 14
20389.163 12
20389.841 9
20390.520 10
20391.198 14
20391.877 24
20392.555 22
20393.234 18
20393.912 20
20394.591 12
20395.270 14
20395.948 10
20396.627 13
20397.306 16
20397.984 26
20398.663 24
20399.342 24
20400.020 14
20400.699 18
20401.378 21
20402.057 10
20402.735 11
20403.414 5
20404.093 8
20404.772 30
20405.450 28
20406.129 21
20406.808 15
20407.487 13
20408.166 20
20408.844 12
20409.523 15
20410.202 15
20410.881 11
20411.560 27
20412.239 20
20412.918 11
20413.597 18
20414.276 16
20414.955 14
20415.634 8
20416.312 17
20416.991 15
20417.670 16
20418.349 18
20419.028 12
20419.707 5
20420.387 5
20421.066 10
20421.745 9
20422.424 8
20423.103 4
20423.782 9
20424.461 32
20425.140 28
20425.819 23
20426.498 28
20427.178 21
20427.857 14
20428.536 16
20429.215 22
20429.894 14
20430.573 16
20431.253 10
20431.932 10
20432.611 8
20433.290 4
20433.970 5
20434.649 6
20435.328 12
20436.007 7
20436.687 16
20437.366 13
20438.045 16
20438.725 12
20439.404 12
20440.083 8
20440.763 11
20441.442 7
20442.122 13
20442.801 7
20443.480 14
20444.160 11
20444.839 15
20445.519 21
20446.198 21
20446.878 16
20447.557 13
20448.237 12
20448.916 7
20449.596 5
20450.275 9
20450.955 11
20451.634 7
20452.314 12
20452.994 9
20453.673 5
20454.353 12
20455.032 10
20455.712 12
20456.392 17
20457.071 10
20457.751 8
20458.431 16
20459.110 11
20459.790 14
20460.470 13
20461.149 24
20461.829 17
20462.509 14
20463.189 24
20463.868 16
20464.548 13
20465.228 4
20465.908 5
20466.587 6
20467.267 11
20467.947 11
20468.627 11
20469.307 16
20469.987 16
20470.667 16
20471.346 10
20472.026 9
20472.706 12
20473.386 15
20474.066 15
20474.746 13
20475.426 17
20476.106 12
20476.786 9
20477.466 7
20478.146 3
20478.826 13
20479.506 17
20480.186 20
20480.866 18
20481.546 20
20482.226 15
20482.906 12
20483.586 23
20484.266 10
20484.946 14
20485.627 17
20486.307 16
20486.987 24
20487.667 7
20488.347 3
20489.027 4
20489.708 16
20490.388 11
20491.068 14
20491.748 18
20492.428 9
20493.109 8
20493.789 14
20494.469 11
20495.149 10
20495.830 6
20496.510 10
20497.190 8
20497.871 8
20498.551 15
20499.231 24
20499.912 13
20500.592 9
20501.272 15
20501.953 13
20502.633 22
20503.314 11
20503.994 28
20504.675 30
20505.355 21
20506.035 14
20506.716 17
20507.396 23
20508.077 19
20508.757 15
20509.438 12
20510.118 14
20510.799 25
20511.479 22
20512.160 19
20512.841 20
20513.521 15
20514.202 24
20514.882 26
20515.563 13
20516.244 21
20516.924 14
20517.605 19
20518.286 19
20518.966 16
20519.647 10
20520.328 8
20521.008 13
20521.689 17
20522.370 16
20523.051 12
20523.731 18
20524.412 19
20525.093 24
20525.774 18
20526.454 17
20527.135 13
20527.816 9
20528.497 7
20529.178 20
20529.859 19
20530.539 27
20531.220 23
20531.901 17
20532.582 13
20533.263 11
20533.944 9
20534.625 17
20535.306 19
20535.987 14
20536.668 15
20537.349 23
20538.030 21
20538.711 21
20539.392 10
20540.073 13
20540.754 18
20541.435 17
20542.116 16
20542.797 18
20543.478 16
20544.159 9
20544.840 8
20545.521 6
20546.202 21
20546.884 16
20547.565 9
20548.246 16
20548.927 17
20549.608 12
20550.289 17
20550.971 13
20551.652 5
20552.333 10
20553.014 22
20553.696 16
20554.377 17
20555.058 6
20555.739 7
20556.421 21
20557.102 38
20557.783 32
20558.465 23
20559.146 22
20559.827 20
20560.509 9
20561.190 9
20561.871 7
20562.553 8
20563.234 13
20563.916 17
20564.597 15
20565.279 12
20565.960 7
20566.641 8
20567.323 13
20568.004 12
20568.686 21
20569.367 13
20570.049 14
20570.730 14
20571.412 13
20572.094 20
20572.775 15
20573.457 8
20574.138 14
20574.820 10
20575.502 12
20576.183 20
20576.865 20
20577.546 15
20578.228 35
20578.910 30
20579.591 19
20580.273 10
20580.955 5
20581.637 12
20582.318 15
20583.000 14
20583.682 12
20584.363 18
20585.045 16
20585.727 12
20586.409 24
20587.091 29
20587.772 28
20588.454 24
20589.136 16
20589.818 17
20590.500 17
20591.182 17
20591.864 20
20592.545 14
20593.227 5
20593.909 8
20594.591 8
20595.273 11
20595.955 14
20596.637 20
20597.319 14
20598.001 14
20598.683 12
20599.365 9
20600.047 9
20600.729 20
20601.411 6
20602.093 4
20602.775 16
20603.457 22
20604.139 16
20604.821 10
20605.504 12
20606.186 12
20606.868 6
20607.550 13
20608.232 19
20608.914 19
20609.596 14
20610.279 16
20610.961 19
20611.643 10
20612.325 10
20613.007 15
20613.690 12
20614.372 14
20615.054 14
20615.737 8
20616.419 10
20617.101 4
20617.783 6
20618.466 11
20619.148 17
20619.830 14
20620.513 12
20621.195 16
20621.878 15
20622.560 20
20623.242 16
20623.925 9
20624.607 11
20625.290 13
20625.972 5
20626.654 8
20627.337 6
20628.019 10
20628.702 4
20629.384 2
20630.067 11
20630.749 16
20631.432 13
20632.115 7
20632.797 4
20633.480 13
20634.162 11
20634.845 14
20635.527 11
20636.210 13
20636.893 14
20637.575 9
20638.258 10
20638.941 7
20639.623 8
20640.306 5
20640.989 10
20641.671 13
20642.354 13
20643.037 8
20643.720 11
20644.402 2
20645.085 8
20645.768 8
20646.451 4
20647.133 4
20647.816 9
20648.499 13
20649.182 14
20649.865 22
20650.548 15
20651.230 17
20651.913 8
20652.596 15
20653.279 15
20653.962 6
20654.645 10
20655.328 15
20656.011 11
20656.694 15
20657.377 13
20658.060 14
20658.743 14
20659.426 7
20660.109 6
20660.792 5
20661.475 9
20662.158 4
20662.841 16
20663.524 19
20664.207 19
20664.890 19
20665.573 24
20666.256 11
20666.939 7
20667.623 11
20668.306 7
20668.989 13
20669.672 19
20670.355 17
20671.038 17
20671.722 10
[truncated: 28,111 more chars]
