# Supplementary material for: LIMPIC: a computational method for the separation of protein MALDI-TOF-MS signals from noise
Source: BMC Bioinformatics. 2007 Mar 26;8:101. doi: 10.1186/1471-2105-8-101 (PMC1847688; doi:10.1186/1471-2105-8-101)
Supplement: Additional File 2 — Compressed archive of 30 text files, containing MALDI-TOF-MS data acquired from in-vitro protein mixtures. The text files are arranged in 6 folders, each referring to a different cytochrome C concentration. [file 1471-2105-8-101-S2.zip › SOL_10_TXT/SOL_calib_02b.txt]

4988.010 0
4988.346 0
4988.681 0
4989.017 0
4989.353 0
4989.688 0
4990.024 0
4990.359 0
4990.695 544
4991.031 509
4991.366 506
4991.702 495
4992.038 543
4992.373 515
4992.709 484
4993.045 425
4993.380 436
4993.716 425
4994.052 422
4994.388 414
4994.723 429
4995.059 439
4995.395 527
4995.731 555
4996.066 567
4996.402 508
4996.738 534
4997.074 495
4997.410 485
4997.746 569
4998.081 558
4998.417 511
4998.753 534
4999.089 495
4999.425 507
4999.761 499
5000.097 521
5000.433 491
5000.769 521
5001.105 464
5001.441 473
5001.777 485
5002.113 453
5002.449 509
5002.785 454
5003.121 463
5003.457 456
5003.793 515
5004.129 441
5004.465 415
5004.801 416
5005.137 441
5005.473 457
5005.810 462
5006.146 467
5006.482 495
5006.818 447
5007.154 434
5007.490 434
5007.827 468
5008.163 548
5008.499 528
5008.835 531
5009.171 481
5009.508 505
5009.844 522
5010.180 592
5010.516 616
5010.853 547
5011.189 565
5011.525 600
5011.862 550
5012.198 484
5012.534 498
5012.871 483
5013.207 554
5013.544 549
5013.880 460
5014.216 420
5014.553 413
5014.889 412
5015.226 415
5015.562 461
5015.899 444
5016.235 454
5016.572 507
5016.908 525
5017.245 490
5017.581 492
5017.918 492
5018.254 533
5018.591 536
5018.927 554
5019.264 560
5019.600 556
5019.937 559
5020.274 563
5020.610 546
5020.947 497
5021.284 464
5021.620 479
5021.957 546
5022.294 556
5022.630 495
5022.967 497
5023.304 552
5023.640 528
5023.977 533
5024.314 499
5024.651 538
5024.987 525
5025.324 577
5025.661 512
5025.998 495
5026.335 511
5026.671 518
5027.008 574
5027.345 556
5027.682 514
5028.019 424
5028.356 415
5028.693 482
5029.030 547
5029.366 502
5029.703 543
5030.040 574
5030.377 608
5030.714 569
5031.051 529
5031.388 524
5031.725 512
5032.062 506
5032.399 465
5032.736 442
5033.073 432
5033.410 496
5033.747 546
5034.084 558
5034.422 520
5034.759 573
5035.096 541
5035.433 547
5035.770 548
5036.107 500
5036.444 470
5036.781 465
5037.119 478
5037.456 486
5037.793 487
5038.130 490
5038.467 437
5038.805 430
5039.142 468
5039.479 488
5039.816 505
5040.154 537
5040.491 471
5040.828 439
5041.166 503
5041.503 539
5041.840 532
5042.178 503
5042.515 490
5042.852 501
5043.190 478
5043.527 490
5043.865 468
5044.202 499
5044.539 491
5044.877 400
5045.214 415
5045.552 424
5045.889 482
5046.227 439
5046.564 456
5046.902 444
5047.239 500
5047.577 533
5047.914 563
5048.252 493
5048.589 495
5048.927 491
5049.264 489
5049.602 492
5049.940 499
5050.277 520
5050.615 548
5050.953 506
5051.290 584
5051.628 638
5051.966 570
5052.303 506
5052.641 525
5052.979 485
5053.316 480
5053.654 442
5053.992 477
5054.330 487
5054.667 449
5055.005 455
5055.343 469
5055.681 431
5056.018 431
5056.356 452
5056.694 491
5057.032 482
5057.370 481
5057.708 552
5058.046 572
5058.383 560
5058.721 526
5059.059 460
5059.397 464
5059.735 456
5060.073 440
5060.411 367
5060.749 327
5061.087 415
5061.425 426
5061.763 396
5062.101 468
5062.439 493
5062.777 519
5063.115 555
5063.453 515
5063.791 481
5064.129 524
5064.467 528
5064.805 522
5065.144 471
5065.482 447
5065.820 507
5066.158 523
5066.496 492
5066.834 521
5067.172 505
5067.511 482
5067.849 542
5068.187 513
5068.525 491
5068.864 556
5069.202 574
5069.540 496
5069.878 479
5070.217 453
5070.555 408
5070.893 414
5071.232 418
5071.570 410
5071.908 451
5072.247 453
5072.585 506
5072.923 538
5073.262 487
5073.600 469
5073.938 501
5074.277 497
5074.615 407
5074.954 439
5075.292 484
5075.631 488
5075.969 451
5076.308 435
5076.646 391
5076.985 430
5077.323 497
5077.662 457
5078.000 476
5078.339 537
5078.677 475
5079.016 511
5079.354 494
5079.693 501
5080.032 429
5080.370 413
5080.709 392
5081.048 447
5081.386 501
5081.725 502
5082.064 459
5082.402 392
5082.741 421
5083.080 441
5083.418 497
5083.757 493
5084.096 500
5084.435 549
5084.773 567
5085.112 553
5085.451 588
5085.790 572
5086.129 515
5086.467 460
5086.806 472
5087.145 488
5087.484 499
5087.823 508
5088.162 484
5088.501 471
5088.839 553
5089.178 560
5089.517 497
5089.856 447
5090.195 424
5090.534 414
5090.873 474
5091.212 452
5091.551 448
5091.890 505
5092.229 498
5092.568 450
5092.907 498
5093.246 535
5093.585 575
5093.924 557
5094.263 538
5094.603 571
5094.942 547
5095.281 504
5095.620 470
5095.959 479
5096.298 453
5096.637 414
5096.977 439
5097.316 450
5097.655 488
5097.994 443
5098.333 458
5098.673 411
5099.012 399
5099.351 406
5099.690 441
5100.030 392
5100.369 414
5100.708 387
5101.048 369
5101.387 380
5101.726 472
5102.066 507
5102.405 473
5102.744 427
5103.084 448
5103.423 473
5103.762 494
5104.102 480
5104.441 457
5104.781 471
5105.120 510
5105.460 450
5105.799 427
5106.138 456
5106.478 397
5106.817 402
5107.157 418
5107.497 468
5107.836 461
5108.176 435
5108.515 426
5108.855 461
5109.194 499
5109.534 574
5109.874 510
5110.213 444
5110.553 434
5110.892 415
5111.232 427
5111.572 518
5111.911 508
5112.251 453
5112.591 516
5112.930 579
5113.270 553
5113.610 577
5113.950 521
5114.289 512
5114.629 468
5114.969 466
5115.309 499
5115.648 459
5115.988 441
5116.328 504
5116.668 468
5117.008 494
5117.348 459
5117.687 477
5118.027 442
5118.367 482
5118.707 465
5119.047 447
5119.387 478
5119.727 510
5120.067 497
5120.407 439
5120.747 485
5121.087 513
5121.427 452
5121.767 397
5122.107 405
5122.447 459
5122.787 492
5123.127 499
5123.467 438
5123.807 442
5124.147 408
5124.487 397
5124.827 414
5125.167 400
5125.507 382
5125.848 392
5126.188 459
5126.528 523
5126.868 483
5127.208 437
5127.548 435
5127.889 390
5128.229 390
5128.569 395
5128.909 399
5129.249 437
5129.590 471
5129.930 485
5130.270 472
5130.611 514
5130.951 565
5131.291 479
5131.632 507
5131.972 546
5132.312 558
5132.653 545
5132.993 476
5133.333 445
5133.674 437
5134.014 418
5134.355 420
5134.695 403
5135.035 392
5135.376 448
5135.716 444
5136.057 401
5136.397 400
5136.738 436
5137.078 425
5137.419 493
5137.759 499
5138.100 531
5138.440 519
5138.781 477
5139.122 451
5139.462 419
5139.803 430
5140.143 464
5140.484 444
5140.825 490
5141.165 534
5141.506 524
5141.847 544
5142.187 480
5142.528 418
5142.869 423
5143.209 374
5143.550 419
5143.891 510
5144.231 486
5144.572 469
5144.913 503
5145.254 525
5145.595 503
5145.935 443
5146.276 467
5146.617 438
5146.958 405
5147.299 408
5147.640 401
5147.980 449
5148.321 420
5148.662 362
5149.003 369
5149.344 379
5149.685 398
5150.026 406
5150.367 406
5150.708 433
5151.049 478
5151.390 492
5151.731 447
5152.072 417
5152.413 354
5152.754 371
5153.095 401
5153.436 432
5153.777 424
5154.118 465
5154.459 487
5154.800 496
5155.141 459
5155.482 448
5155.823 428
5156.165 449
5156.506 471
5156.847 445
5157.188 487
5157.529 472
5157.870 418
5158.212 400
5158.553 470
5158.894 447
5159.235 454
5159.577 455
5159.918 474
5160.259 488
5160.600 430
5160.942 412
5161.283 458
5161.624 450
5161.966 474
5162.307 457
5162.648 438
5162.990 438
5163.331 458
5163.672 452
5164.014 429
5164.355 406
5164.697 448
5165.038 473
5165.380 507
5165.721 486
5166.062 454
5166.404 439
5166.745 402
5167.087 422
5167.428 419
5167.770 410
5168.111 420
5168.453 443
5168.795 468
5169.136 435
5169.478 392
5169.819 359
5170.161 391
5170.503 372
5170.844 385
5171.186 451
5171.527 461
5171.869 499
5172.211 470
5172.552 493
5172.894 533
5173.236 577
5173.578 542
5173.919 513
5174.261 534
5174.603 551
5174.944 503
5175.286 424
5175.628 389
5175.970 427
5176.312 440
5176.653 446
5176.995 482
5177.337 436
5177.679 454
5178.021 467
5178.363 429
5178.705 419
5179.046 386
5179.388 366
5179.730 350
5180.072 399
5180.414 439
5180.756 427
5181.098 422
5181.440 443
5181.782 446
5182.124 428
5182.466 403
5182.808 401
5183.150 385
5183.492 405
5183.834 412
5184.176 385
5184.518 446
5184.860 466
5185.202 415
5185.545 420
5185.887 401
5186.229 386
5186.571 444
5186.913 435
5187.255 453
5187.597 499
5187.940 482
5188.282 476
5188.624 439
5188.966 494
5189.309 466
5189.651 450
5189.993 444
5190.335 442
5190.678 399
5191.020 374
5191.362 397
5191.704 433
5192.047 494
5192.389 449
5192.731 458
5193.074 440
5193.416 422
5193.759 381
5194.101 393
5194.443 458
5194.786 497
5195.128 473
5195.471 555
5195.813 494
5196.156 430
5196.498 460
5196.840 499
5197.183 510
5197.525 475
5197.868 398
5198.210 389
5198.553 392
5198.896 397
5199.238 402
5199.581 428
5199.923 463
5200.266 490
5200.608 453
5200.951 526
5201.294 453
5201.636 400
5201.979 363
5202.322 406
5202.664 427
5203.007 423
5203.350 447
5203.692 461
5204.035 462
5204.378 448
5204.721 490
5205.063 512
5205.406 491
5205.749 427
5206.092 417
5206.434 441
5206.777 463
5207.120 443
5207.463 393
5207.806 384
5208.149 384
5208.491 391
5208.834 501
5209.177 441
5209.520 431
5209.863 442
5210.206 455
5210.549 457
5210.892 417
5211.235 448
5211.578 431
5211.921 419
5212.264 403
5212.607 391
5212.950 364
5213.293 372
5213.636 385
5213.979 386
5214.322 415
5214.665 448
5215.008 428
5215.351 412
5215.694 394
5216.037 350
5216.380 385
5216.724 480
5217.067 460
5217.410 452
5217.753 427
5218.096 449
5218.439 445
5218.783 425
5219.126 464
5219.469 412
5219.812 466
5220.156 469
5220.499 479
5220.842 505
5221.185 490
5221.529 489
5221.872 444
5222.215 432
5222.559 434
5222.902 463
5223.245 368
5223.589 372
5223.932 410
5224.275 481
5224.619 513
5224.962 461
5225.306 452
5225.649 425
5225.993 373
5226.336 392
5226.679 390
5227.023 406
5227.366 387
5227.710 440
5228.053 451
5228.397 452
5228.740 404
5229.084 366
5229.428 332
5229.771 334
5230.115 415
5230.458 382
5230.802 399
5231.145 435
5231.489 445
5231.833 410
5232.176 428
5232.520 430
5232.864 370
5233.207 373
5233.551 429
5233.895 438
5234.238 423
5234.582 403
5234.926 383
5235.270 395
5235.613 429
5235.957 486
5236.301 448
5236.645 455
5236.989 416
5237.332 373
5237.676 389
5238.020 392
5238.364 386
5238.708 365
5239.052 372
5239.395 438
5239.739 414
5240.083 422
5240.427 433
5240.771 417
5241.115 383
5241.459 417
5241.803 435
5242.147 435
5242.491 450
5242.835 403
5243.179 379
5243.523 337
5243.867 433
5244.211 444
5244.555 445
5244.899 430
5245.243 410
5245.587 426
5245.931 412
5246.275 371
5246.620 418
5246.964 429
5247.308 385
5247.652 400
5247.996 386
5248.340 329
5248.684 335
5249.029 358
5249.373 362
5249.717 350
5250.061 441
5250.406 437
5250.750 434
5251.094 402
5251.438 397
5251.783 411
5252.127 458
5252.471 461
5252.816 419
5253.160 408
5253.504 439
5253.849 404
5254.193 387
5254.537 400
5254.882 381
5255.226 448
5255.571 477
5255.915 421
5256.259 418
5256.604 388
5256.948 358
5257.293 357
5257.637 364
5257.982 431
5258.326 445
5258.671 443
5259.015 427
5259.360 418
5259.704 420
5260.049 423
5260.393 379
5260.738 375
5261.083 423
5261.427 468
5261.772 374
5262.116 340
5262.461 335
5262.806 332
5263.150 345
5263.495 401
5263.840 359
5264.184 367
5264.529 454
5264.874 450
5265.219 447
5265.563 418
5265.908 389
5266.253 346
5266.598 337
5266.942 407
5267.287 419
5267.632 418
5267.977 409
5268.322 437
5268.666 427
5269.011 393
5269.356 369
5269.701 382
5270.046 410
5270.391 406
5270.736 402
5271.081 428
5271.426 439
5271.771 411
5272.115 373
5272.460 384
5272.805 342
5273.150 358
5273.495 383
5273.840 365
5274.185 325
5274.530 393
5274.875 385
5275.221 391
5275.566 397
5275.911 439
5276.256 430
5276.601 406
5276.946 387
5277.291 350
5277.636 351
5277.981 371
5278.327 316
5278.672 242
5279.017 281
5279.362 322
5279.707 369
5280.052 390
5280.398 363
5280.743 315
5281.088 340
5281.433 378
5281.779 374
5282.124 385
5282.469 411
5282.815 373
5283.160 400
5283.505 362
5283.851 357
5284.196 420
5284.541 398
5284.887 428
5285.232 433
5285.577 452
5285.923 435
5286.268 418
5286.614 422
5286.959 392
5287.305 405
5287.650 417
5287.995 420
5288.341 421
5288.686 404
5289.032 370
5289.377 381
5289.723 378
5290.069 379
5290.414 405
5290.760 360
5291.105 370
5291.451 396
5291.796 425
5292.142 371
5292.488 369
5292.833 391
5293.179 393
5293.525 374
5293.870 324
5294.216 329
5294.562 355
5294.907 375
5295.253 383
5295.599 352
5295.944 354
5296.290 345
5296.636 305
5296.982 311
5297.327 345
5297.673 345
5298.019 350
5298.365 369
5298.711 333
5299.056 362
5299.402 366
5299.748 387
5300.094 352
5300.440 343
5300.786 356
5301.132 365
5301.478 381
5301.824 392
5302.169 388
5302.515 341
5302.861 349
5303.207 325
5303.553 296
5303.899 368
5304.245 335
5304.591 390
5304.937 406
5305.283 381
5305.629 346
5305.975 358
5306.322 389
5306.668 359
5307.014 346
5307.360 362
5307.706 376
5308.052 414
5308.398 436
5308.744 457
5309.091 477
5309.437 448
5309.783 462
5310.129 419
5310.475 384
5310.821 352
5311.168 316
5311.514 359
5311.860 354
5312.206 388
5312.553 349
5312.899 396
5313.245 366
5313.592 362
5313.938 399
5314.284 403
5314.631 405
5314.977 444
5315.323 465
5315.670 439
5316.016 391
5316.362 329
5316.709 360
5317.055 356
5317.402 438
5317.748 376
5318.095 395
5318.441 377
5318.788 405
5319.134 363
5319.481 358
5319.827 366
5320.174 427
5320.520 386
5320.867 375
5321.213 402
5321.560 367
5321.906 337
5322.253 382
5322.600 414
5322.946 457
5323.293 432
5323.639 408
5323.986 424
5324.333 393
5324.679 401
5325.026 395
5325.373 378
5325.719 370
5326.066 366
5326.413 408
5326.760 442
5327.106 446
5327.453 423
5327.800 476
5328.147 420
5328.493 382
5328.840 361
5329.187 349
5329.534 374
5329.881 395
5330.228 378
5330.574 328
5330.921 354
5331.268 390
5331.615 427
5331.962 401
5332.309 394
5332.656 322
5333.003 332
5333.350 365
5333.697 378
5334.044 400
5334.391 376
5334.738 346
5335.085 310
5335.432 305
5335.779 350
5336.126 373
5336.473 358
5336.820 459
5337.167 427
5337.514 428
5337.861 434
5338.208 397
5338.555 415
5338.902 398
5339.250 396
5339.597 350
5339.944 361
5340.291 410
5340.638 401
5340.985 376
5341.333 397
5341.680 391
5342.027 363
5342.374 352
5342.722 362
5343.069 420
5343.416 394
5343.763 385
5344.111 362
5344.458 389
5344.805 365
5345.153 365
5345.500 353
5345.847 391
5346.195 407
5346.542 425
5346.890 407
5347.237 373
5347.584 413
5347.932 386
5348.279 332
5348.627 324
5348.974 316
5349.322 321
5349.669 305
5350.017 295
5350.364 349
5350.712 351
5351.059 371
5351.407 334
5351.754 289
5352.102 293
5352.449 317
5352.797 340
5353.144 332
5353.492 312
5353.840 325
5354.187 370
5354.535 414
5354.883 386
5355.230 372
5355.578 377
5355.926 412
5356.273 414
5356.621 397
5356.969 344
5357.316 308
5357.664 337
5358.012 391
5358.360 407
5358.707 392
5359.055 352
5359.403 387
5359.751 398
5360.099 341
5360.446 340
5360.794 340
5361.142 381
5361.490 366
5361.838 380
5362.186 408
5362.534 395
5362.882 377
5363.230 392
5363.577 352
5363.925 359
5364.273 382
5364.621 433
5364.969 381
5365.317 405
5365.665 426
5366.013 427
5366.361 394
5366.709 364
5367.057 350
5367.405 373
5367.754 405
5368.102 389
5368.450 383
5368.798 375
5369.146 410
5369.494 425
5369.842 373
5370.190 329
5370.538 335
5370.887 315
5371.235 327
5371.583 323
5371.931 344
5372.279 378
5372.628 374
5372.976 311
5373.324 315
5373.672 340
5374.021 326
5374.369 275
5374.717 275
5375.066 394
5375.414 442
5375.762 391
5376.110 369
5376.459 388
5376.807 366
5377.156 372
5377.504 374
5377.852 343
5378.201 381
5378.549 346
5378.898 349
5379.246 319
5379.594 351
5379.943 377
5380.291 351
5380.640 385
5380.988 339
5381.337 328
5381.685 360
5382.034 346
5382.382 345
5382.731 319
5383.080 362
5383.428 388
5383.777 330
5384.125 353
5384.474 413
5384.823 400
5385.171 404
5385.520 368
5385.869 332
5386.217 332
5386.566 306
5386.915 318
5387.263 374
5387.612 382
5387.961 411
5388.309 427
5388.658 374
5389.007 343
5389.356 317
5389.704 299
5390.053 289
5390.402 327
5390.751 342
5391.100 356
5391.449 361
5391.797 399
5392.146 427
5392.495 392
5392.844 368
5393.193 389
5393.542 389
5393.891 342
5394.240 359
5394.589 358
5394.937 401
5395.286 427
5395.635 399
5395.984 367
5396.333 343
5396.682 286
5397.031 294
5397.380 318
5397.729 363
5398.078 338
5398.428 316
5398.777 337
5399.126 361
5399.475 317
5399.824 328
5400.173 324
5400.522 401
5400.871 367
5401.220 366
5401.570 345
5401.919 342
5402.268 340
5402.617 379
5402.966 389
5403.316 353
5403.665 307
5404.014 298
5404.363 319
5404.713 285
5405.062 306
5405.411 325
5405.760 347
5406.110 357
5406.459 368
5406.808 339
5407.158 330
5407.507 306
5407.856 359
5408.206 320
5408.555 330
5408.905 344
5409.254 351
5409.603 376
5409.953 350
5410.302 394
5410.652 435
5411.001 423
5411.351 366
5411.700 365
5412.050 383
5412.399 405
5412.749 349
5413.098 367
5413.448 365
5413.797 331
5414.147 368
5414.496 383
5414.846 376
5415.196 350
5415.545 312
5415.895 295
5416.245 341
5416.594 325
5416.944 373
5417.294 403
5417.643 358
5417.993 368
5418.343 395
5418.692 354
5419.042 306
5419.392 336
5419.742 371
5420.091 347
5420.441 371
5420.791 428
5421.141 431
5421.490 442
5421.840 423
5422.190 437
5422.540 453
5422.890 429
5423.240 384
5423.589 385
5423.939 350
5424.289 300
5424.639 290
5424.989 274
5425.339 303
5425.689 361
5426.039 399
5426.389 368
5426.739 401
5427.089 399
5427.439 407
5427.789 412
5428.139 395
5428.489 355
5428.839 380
5429.189 401
5429.539 409
5429.889 399
5430.239 392
5430.589 373
5430.939 406
5431.290 405
5431.640 392
5431.990 415
5432.340 379
5432.690 359
5433.040 331
5433.390 358
5433.741 328
5434.091 337
5434.441 363
5434.791 349
5435.142 400
5435.492 383
5435.842 373
5436.192 338
5436.543 356
5436.893 386
5437.243 389
5437.594 365
5437.944 391
5438.294 363
5438.645 315
5438.995 356
5439.345 320
5439.696 288
5440.046 260
5440.397 358
5440.747 385
5441.097 368
5441.448 400
5441.798 389
5442.149 403
5442.499 392
5442.850 394
5443.200 412
5443.551 497
5443.901 461
5444.252 378
5444.602 373
5444.953 389
5445.304 352
5445.654 351
5446.005 365
5446.355 361
5446.706 378
5447.057 403
5447.407 429
5447.758 427
5448.109 400
5448.459 350
5448.810 363
5449.161 326
5449.511 374
5449.862 334
5450.213 347
5450.564 349
5450.914 322
5451.265 332
5451.616 345
5451.967 344
5452.317 349
5452.668 360
5453.019 376
5453.370 347
5453.721 362
5454.072 329
5454.422 339
5454.773 373
5455.124 345
5455.475 337
5455.826 369
5456.177 306
5456.528 320
5456.879 308
5457.230 269
5457.581 290
5457.932 356
5458.283 352
5458.634 318
5458.985 417
5459.336 382
5459.687 333
5460.038 343
5460.389 355
5460.740 319
5461.091 349
5461.442 397
5461.793 398
5462.144 351
5462.495 339
5462.847 382
5463.198 371
5463.549 355
5463.900 348
5464.251 354
5464.602 405
5464.954 322
5465.305 332
5465.656 328
5466.007 318
5466.359 319
5466.710 283
5467.061 285
5467.412 344
5467.764 324
5468.115 356
5468.466 360
5468.818 318
5469.169 326
5469.520 309
5469.872 340
5470.223 364
5470.574 368
5470.926 352
5471.277 374
5471.629 339
5471.980 342
5472.332 399
5472.683 403
5473.034 351
5473.386 333
5473.737 293
5474.089 316
5474.440 318
5474.792 342
5475.143 345
5475.495 373
5475.847 422
5476.198 388
5476.550 385
5476.901 383
5477.253 414
5477.604 395
5477.956 352
5478.308 326
5478.659 357
5479.011 368
5479.363 349
5479.714 356
5480.066 343
5480.418 242
5480.769 331
5481.121 390
5481.473 337
5481.825 298
5482.176 349
5482.528 361
5482.880 373
5483.232 383
5483.584 342
5483.935 333
5484.287 298
5484.639 288
5484.991 269
5485.343 298
5485.695 323
5486.047 323
5486.398 359
5486.750 317
5487.102 335
5487.454 337
5487.806 337
5488.158 326
5488.510 375
5488.862 355
5489.214 376
5489.566 374
5489.918 345
5490.270 333
5490.622 385
5490.974 332
5491.326 337
5491.678 355
5492.030 327
5492.382 299
5492.734 294
5493.086 302
5493.439 316
5493.791 328
5494.143 309
5494.495 284
5494.847 300
5495.199 302
5495.552 320
5495.904 352
5496.256 353
5496.608 386
5496.960 370
5497.313 353
5497.665 338
5498.017 346
5498.369 358
5498.722 347
5499.074 357
5499.426 378
5499.779 372
5500.131 350
5500.483 358
5500.836 364
5501.188 387
5501.540 349
5501.893 384
5502.245 417
5502.598 379
5502.950 384
5503.302 371
5503.655 364
5504.007 335
5504.360 349
5504.712 348
5505.065 326
5505.417 320
5505.770 287
5506.122 279
5506.475 254
5506.827 257
5507.180 306
5507.533 373
5507.885 397
5508.238 349
5508.590 350
5508.943 333
5509.296 332
5509.648 339
5510.001 330
5510.354 338
5510.706 312
5511.059 296
5511.412 231
5511.764 226
5512.117 218
5512.470 280
5512.822 326
5513.175 284
5513.528 308
5513.881 300
5514.234 284
5514.586 342
5514.939 304
5515.292 296
5515.645 287
5515.998 323
5516.350 295
5516.703 318
5517.056 289
5517.409 266
5517.762 258
5518.115 261
5518.468 297
5518.821 312
5519.174 314
5519.527 365
5519.880 343
5520.233 306
5520.586 321
5520.939 313
5521.292 331
5521.645 326
5521.998 328
5522.351 363
5522.704 399
5523.057 387
5523.410 421
5523.763 401
5524.116 375
5524.469 341
5524.822 384
5525.175 386
5525.529 388
5525.882 357
5526.235 374
5526.588 336
5526.941 349
5527.294 370
5527.648 413
5528.001 378
5528.354 377
5528.707 439
5529.061 416
5529.414 385
5529.767 355
5530.120 365
5530.474 429
5530.827 418
5531.180 411
5531.534 319
5531.887 282
5532.240 276
5532.594 319
5532.947 301
5533.301 301
5533.654 279
5534.007 297
5534.361 328
5534.714 293
5535.068 277
5535.421 338
5535.775 369
5536.128 345
5536.482 364
5536.835 403
5537.189 382
5537.542 355
5537.896 303
5538.249 337
5538.603 318
5538.956 345
5539.310 307
5539.664 266
5540.017 282
5540.371 314
5540.724 340
5541.078 306
5541.432 333
5541.785 369
5542.139 402
5542.493 335
5542.847 331
5543.200 329
5543.554 319
5543.908 296
5544.261 320
5544.615 346
5544.969 353
5545.323 307
5545.676 271
5546.030 327
5546.384 353
5546.738 295
5547.092 286
5547.446 282
5547.799 274
5548.153 305
5548.507 317
5548.861 332
5549.215 305
5549.569 333
5549.923 350
5550.277 368
5550.631 344
5550.985 330
5551.339 316
5551.693 282
5552.047 282
5552.401 247
5552.755 275
5553.109 307
5553.463 307
5553.817 283
5554.171 294
5554.525 297
5554.879 231
5555.233 247
5555.587 268
5555.941 303
5556.295 361
5556.650 361
5557.004 345
5557.358 340
5557.712 286
5558.066 271
5558.420 270
5558.775 297
5559.129 323
5559.483 307
5559.837 329
5560.192 313
5560.546 302
5560.900 294
5561.254 267
5561.609 268
5561.963 325
5562.317 342
5562.672 351
5563.026 328
5563.380 346
5563.735 341
5564.089 328
5564.443 330
5564.798 302
5565.152 278
5565.507 269
5565.861 241
5566.216 302
5566.570 328
5566.924 324
5567.279 324
5567.633 294
5567.988 304
5568.342 280
5568.697 268
5569.051 265
5569.406 272
5569.761 263
5570.115 272
5570.470 248
5570.824 281
5571.179 320
5571.534 349
5571.888 350
5572.243 335
5572.597 296
5572.952 311
5573.307 366
5573.661 378
5574.016 392
5574.371 382
5574.726 343
5575.080 384
5575.435 382
5575.790 351
5576.144 328
5576.499 322
5576.854 355
5577.209 310
5577.564 275
5577.918 311
5578.273 300
5578.628 299
5578.983 322
5579.338 320
5579.693 320
5580.048 353
5580.402 372
5580.757 358
5581.112 342
5581.467 355
5581.822 340
5582.177 351
5582.532 344
5582.887 326
5583.242 303
5583.597 268
5583.952 273
5584.307 310
5584.662 303
5585.017 296
5585.372 330
5585.727 350
5586.082 384
5586.437 381
5586.792 368
5587.148 398
5587.503 395
5587.858 360
5588.213 359
5588.568 311
5588.923 276
5589.278 291
5589.634 288
5589.989 264
5590.344 324
5590.699 360
5591.055 319
5591.410 307
5591.765 294
5592.120 314
5592.476 297
5592.831 271
5593.186 303
5593.541 300
5593.897 314
5594.252 327
5594.607 283
5594.963 253
5595.318 284
5595.674 296
5596.029 387
5596.384 353
5596.740 303
5597.095 343
5597.451 374
5597.806 443
5598.162 376
5598.517 352
5598.873 345
5599.228 365
5599.584 341
5599.939 298
5600.295 310
5600.650 329
5601.006 360
5601.361 325
5601.717 297
5602.072 296
5602.428 326
5602.784 285
5603.139 235
5603.495 265
5603.850 296
5604.206 349
5604.562 351
5604.917 342
5605.273 355
5605.629 290
5605.984 314
5606.340 338
5606.696 312
5607.052 302
5607.407 327
5607.763 314
5608.119 289
5608.475 281
5608.831 349
5609.186 345
5609.542 359
5609.898 324
5610.254 301
5610.610 294
5610.966 284
5611.321 282
5611.677 249
5612.033 315
5612.389 303
5612.745 353
5613.101 342
5613.457 338
5613.813 289
5614.169 275
5614.525 320
5614.881 344
5615.237 336
5615.593 341
5615.949 311
5616.305 322
5616.661 279
5617.017 243
5617.373 271
5617.729 227
5618.085 292
5618.441 310
5618.797 271
5619.154 260
5619.510 286
5619.866 273
5620.222 250
5620.578 270
5620.934 321
5621.291 314
5621.647 266
5622.003 253
5622.359 248
5622.715 265
5623.072 272
5623.428 335
5623.784 358
5624.140 333
5624.497 314
5624.853 325
5625.209 258
5625.566 270
5625.922 241
5626.278 250
5626.635 255
5626.991 292
5627.348 291
5627.704 268
5628.060 268
5628.417 307
5628.773 303
5629.130 287
5629.486 288
5629.843 327
5630.199 324
5630.556 283
5630.912 261
5631.269 290
5631.625 293
5631.982 296
5632.338 281
5632.695 330
5633.051 323
5633.408 283
5633.764 287
5634.121 242
5634.478 259
5634.834 338
5635.191 357
5635.547 304
5635.904 352
5636.261 338
5636.617 288
5636.974 312
5637.331 322
5637.688 363
5638.044 344
5638.401 311
5638.758 329
5639.115 335
5639.471 334
5639.828 297
5640.185 323
5640.542 318
5640.898 334
5641.255 350
5641.612 421
5641.969 404
5642.326 390
5642.683 407
5643.040 377
5643.396 327
5643.753 346
5644.110 307
5644.467 294
5644.824 400
5645.181 371
5645.538 414
5645.895 430
5646.252 372
5646.609 378
5646.966 404
5647.323 453
5647.680 413
5648.037 462
5648.394 534
5648.751 547
5649.108 659
5649.465 706
5649.822 789
5650.180 798
5650.537 783
5650.894 824
5651.251 831
5651.608 934
5651.965 901
5652.322 847
5652.680 752
5653.037 729
5653.394 707
5653.751 651
5654.108 585
5654.466 530
5654.823 539
5655.180 520
5655.538 498
5655.895 462
5656.252 477
5656.609 468
5656.967 449
5657.324 449
5657.681 413
5658.039 411
5658.396 399
5658.754 387
5659.111 390
5659.468 372
5659.826 383
5660.183 378
5660.541 329
5660.898 310
5661.255 289
5661.613 306
5661.970 337
5662.328 368
5662.685 323
5663.043 325
5663.400 333
5663.758 368
5664.116 359
5664.473 354
5664.831 349
5665.188 360
5665.546 367
5665.903 411
5666.261 410
5666.619 480
5666.976 488
5667.334 463
5667.692 463
5668.049 373
5668.407 331
5668.765 307
5669.122 313
5669.480 329
5669.838 301
5670.196 335
5670.553 309
5670.911 340
5671.269 362
5671.627 349
5671.984 361
5672.342 367
5672.700 342
5673.058 331
5673.416 337
5673.774 337
5674.131 360
5674.489 366
5674.847 360
5675.205 356
5675.563 321
5675.921 353
5676.279 354
5676.637 386
5676.995 374
5677.353 369
5677.711 348
5678.069 344
5678.427 356
5678.785 400
5679.143 365
5679.501 326
5679.859 344
5680.217 310
5680.575 294
5680.933 338
5681.291 394
5681.649 374
5682.007 353
5682.365 337
5682.723 406
5683.082 427
5683.440 437
5683.798 391
5684.156 385
5684.514 331
5684.872 285
5685.231 323
5685.589 311
5685.947 289
5686.305 277
5686.664 299
5687.022 331
5687.380 346
5687.739 327
5688.097 262
5688.455 270
5688.813 328
5689.172 331
5689.530 371
5689.888 351
5690.247 344
5690.605 340
5690.964 256
5691.322 305
5691.680 308
5692.039 290
5692.397 299
5692.756 314
5693.114 308
5693.473 320
5693.831 307
5694.190 322
5694.548 386
5694.907 352
5695.265 300
5695.624 287
5695.982 287
5696.341 288
5696.699 296
5697.058 282
5697.417 273
5697.775 298
5698.134 281
5698.492 280
5698.851 310
5699.210 347
5699.568 323
5699.927 326
5700.286 292
5700.644 308
5701.003 368
5701.362 352
5701.721 317
5702.079 316
5702.438 289
5702.797 269
5703.156 314
5703.514 327
5703.873 371
5704.232 368
5704.591 317
5704.950 280
5705.309 320
5705.667 298
5706.026 309
5706.385 319
5706.744 338
5707.103 318
5707.462 290
5707.821 262
5708.180 271
5708.539 304
5708.898 259
5709.257 276
5709.616 250
5709.975 262
5710.334 262
5710.693 265
5711.052 266
5711.411 319
5711.770 303
5712.129 256
5712.488 275
5712.847 304
5713.206 307
5713.565 280
5713.924 289
5714.283 274
5714.642 236
5715.002 263
5715.361 307
5715.720 344
5716.079 330
5716.438 318
5716.798 305
5717.157 320
5717.516 343
5717.875 433
5718.234 447
5718.594 443
5718.953 440
5719.312 425
5719.672 409
5720.031 430
5720.390 392
5720.750 369
5721.109 394
5721.468 344
5721.828 337
5722.187 298
5722.546 378
5722.906 371
5723.265 362
5723.625 352
5723.984 365
5724.343 333
5724.703 383
5725.062 352
5725.422 342
5725.781 346
5726.141 389
5726.500 412
5726.860 432
5727.219 363
5727.579 317
5727.939 330
5728.298 345
5728.658 382
5729.017 336
5729.377 371
5729.736 360
5730.096 320
5730.456 349
5730.815 368
5731.175 347
5731.535 390
5731.894 344
5732.254 318
5732.614 315
5732.973 261
5733.333 275
5733.693 387
5734.053 381
5734.412 356
5734.772 315
5735.132 273
5735.492 293
5735.852 313
5736.211 352
5736.571 274
5736.931 270
5737.291 303
5737.651 291
5738.011 288
5738.371 295
5738.730 343
5739.090 346
5739.450 298
5739.810 267
5740.170 286
5740.530 312
5740.890 273
5741.250 324
5741.610 310
5741.970 329
5742.330 260
5742.690 275
5743.050 309
5743.410 320
5743.770 318
5744.130 281
5744.490 271
5744.850 258
5745.210 277
5745.571 245
5745.931 243
5746.291 259
5746.651 272
5747.011 316
5747.371 333
5747.731 317
5748.092 276
5748.452 310
5748.812 314
5749.172 301
5749.532 279
5749.893 309
5750.253 296
5750.613 325
5750.973 321
5751.334 268
5751.694 239
5752.054 258
5752.415 251
5752.775 272
5753.135 347
5753.496 329
5753.856 336
5754.216 323
5754.577 308
5754.937 314
5755.298 332
5755.658 332
5756.019 291
5756.379 290
5756.739 311
5757.100 312
5757.460 239
5757.821 261
5758.181 267
5758.542 282
5758.902 286
5759.263 284
5759.624 310
5759.984 310
5760.345 298
5760.705 352
5761.066 339
5761.426 311
5761.787 318
5762.148 325
5762.508 282
5762.869 251
5763.230 277
5763.590 311
5763.951 353
5764.312 320
5764.672 347
5765.033 319
5765.394 302
5765.755 277
5766.115 260
5766.476 240
5766.837 249
5767.198 227
5767.558 277
5767.919 276
5768.280 320
5768.641 315
5769.002 291
5769.363 266
5769.723 292
5770.084 320
5770.445 266
5770.806 285
5771.167 287
5771.528 319
5771.889 421
5772.250 362
5772.611 341
5772.972 311
5773.333 303
5773.694 303
5774.055 266
5774.416 264
5774.777 292
5775.138 306
5775.499 332
5775.860 298
5776.221 257
5776.582 263
5776.943 280
5777.304 304
5777.665 267
5778.026 301
5778.388 303
5778.749 264
5779.110 305
5779.471 318
5779.832 304
5780.193 262
5780.555 309
5780.916 310
5781.277 272
5781.638 259
5782.000 282
5782.361 336
5782.722 291
5783.083 286
5783.445 307
5783.806 307
5784.167 312
5784.529 339
5784.890 318
5785.251 328
5785.613 318
5785.974 274
5786.335 251
5786.697 262
5787.058 285
5787.420 303
5787.781 328
5788.142 317
5788.504 303
5788.865 309
5789.227 340
5789.588 314
5789.950 237
5790.311 221
5790.673 253
5791.034 266
5791.396 255
5791.757 297
5792.119 353
5792.481 332
5792.842 315
5793.204 301
5793.565 262
5793.927 308
5794.289 337
5794.650 345
5795.012 376
5795.374 326
5795.735 280
5796.097 298
5796.459 297
5796.820 308
5797.182 298
5797.544 306
5797.906 313
5798.267 314
5798.629 360
5798.991 378
5799.353 334
5799.715 330
5800.076 323
5800.438 329
5800.800 334
5801.162 358
5801.524 347
5801.886 287
5802.247 290
5802.609 326
5802.971 316
5803.333 302
5803.695 244
5804.057 303
5804.419 282
5804.781 329
5805.143 303
5805.505 274
5805.867 274
5806.229 266
5806.591 296
5806.953 301
5807.315 307
5807.677 293
5808.039 279
5808.401 337
5808.763 367
5809.125 307
5809.487 334
5809.850 290
5810.212 297
5810.574 276
5810.936 281
5811.298 302
5811.660 309
5812.022 294
5812.385 285
5812.747 304
5813.109 302
5813.471 286
5813.834 248
5814.196 284
5814.558 316
5814.920 336
5815.283 379
5815.645 325
5816.007 307
5816.370 301
5816.732 294
5817.094 300
5817.457 286
5817.819 261
5818.181 255
5818.544 265
5818.906 269
5819.269 264
5819.631 320
5819.993 300
5820.356 294
5820.718 240
5821.081 228
5821.443 232
5821.806 270
5822.168 270
5822.531 253
5822.893 240
5823.256 227
5823.618 258
5823.981 317
5824.343 314
5824.706 299
5825.069 280
5825.431 274
5825.794 314
5826.156 325
5826.519 266
5826.882 328
5827.244 319
5827.607 307
5827.970 278
5828.332 283
5828.695 328
5829.058 320
5829.421 334
5829.783 338
5830.146 356
5830.509 350
5830.872 363
5831.234 349
5831.597 315
5831.960 295
5832.323 293
5832.686 294
5833.048 241
5833.411 221
5833.774 255
5834.137 266
5834.500 265
5834.863 288
5835.226 274
5835.589 296
5835.952 287
5836.315 278
5836.677 252
5837.040 246
5837.403 237
5837.766 275
5838.129 261
5838.492 235
5838.855 241
5839.218 252
5839.581 257
5839.945 210
5840.308 231
5840.671 235
5841.034 271
5841.397 283
5841.760 269
5842.123 277
5842.486 249
5842.849 256
5843.213 243
5843.576 274
5843.939 268
5844.302 265
5844.665 250
5845.028 249
5845.392 238
5845.755 270
5846.118 292
5846.481 267
5846.845 243
5847.208 242
5847.571 253
5847.935 301
5848.298 367
5848.661 332
5849.025 271
5849.388 253
5849.751 241
5850.115 253
5850.478 234
5850.841 264
5851.205 305
5851.568 274
5851.932 260
5852.295 277
5852.659 277
5853.022 315
5853.385 302
5853.749 250
5854.112 227
5854.476 256
5854.839 270
5855.203 266
5855.567 246
5855.930 282
5856.294 313
5856.657 276
5857.021 278
5857.384 311
5857.748 296
5858.112 319
5858.475 284
5858.839 247
5859.203 252
5859.566 254
5859.930 260
5860.294 253
5860.657 239
5861.021 232
5861.385 207
5861.748 264
5862.112 310
5862.476 273
5862.840 263
5863.203 238
5863.567 258
5863.931 232
5864.295 219
5864.659 236
5865.022 210
5865.386 201
5865.750 209
5866.114 254
5866.478 279
5866.842 245
5867.206 245
5867.570 256
5867.934 299
5868.297 297
5868.661 268
5869.025 221
5869.389 196
5869.753 217
5870.117 212
5870.481 223
5870.845 236
5871.209 256
5871.573 230
5871.937 227
5872.301 310
5872.666 319
5873.030 297
5873.394 311
5873.758 289
5874.122 276
5874.486 254
5874.850 228
5875.214 243
5875.579 306
5875.943 237
5876.307 203
5876.671 202
5877.035 220
5877.399 201
5877.764 177
5878.128 249
5878.492 262
5878.856 240
5879.221 253
5879.585 252
5879.949 250
5880.314 243
5880.678 276
5881.042 288
5881.407 312
5881.771 302
5882.135 306
5882.500 266
5882.864 232
5883.228 217
5883.593 253
5883.957 273
5884.322 265
5884.686 275
5885.051 259
5885.415 220
5885.780 197
5886.144 218
5886.509 248
5886.873 233
5887.238 215
5887.602 247
5887.967 313
5888.331 297
5888.696 270
5889.060 272
5889.425 229
5889.790 237
5890.154 238
5890.519 250
5890.883 238
5891.248 256
5891.613 237
5891.977 252
5892.342 273
5892.707 278
5893.071 252
5893.436 237
5893.801 203
5894.166 209
5894.530 202
5894.895 191
5895.260 186
5895.625 239
5895.989 283
5896.354 250
5896.719 185
5897.084 197
5897.449 229
5897.814 200
5898.178 179
5898.543 250
5898.908 302
5899.273 254
5899.638 252
5900.003 284
5900.368 283
5900.733 311
5901.098 312
5901.463 325
5901.828 312
5902.193 280
5902.558 264
5902.923 245
5903.288 276
5903.653 271
5904.018 269
5904.383 273
5904.748 236
5905.113 214
5905.478 251
5905.843 233
5906.208 246
5906.573 211
5906.938 194
5907.304 208
5907.669 208
5908.034 243
5908.399 214
5908.764 201
5909.129 223
5909.495 218
5909.860 236
5910.225 240
5910.590 242
5910.956 266
5911.321 273
5911.686 230
5912.051 202
5912.417 208
5912.782 251
5913.147 274
5913.513 259
5913.878 246
5914.243 244
5914.609 274
5914.974 258
5915.340 186
5915.705 167
5916.070 194
5916.436 248
5916.801 214
5917.167 245
5917.532 246
5917.898 247
5918.263 290
5918.629 219
5918.994 202
5919.360 215
5919.725 195
5920.091 162
5920.456 164
5920.822 191
5921.187 212
5921.553 211
5921.918 196
5922.284 209
5922.650 211
5923.015 198
5923.381 211
5923.747 245
5924.112 253
5924.478 250
5924.844 249
5925.209 227
5925.575 274
5925.941 235
5926.306 206
5926.672 228
5927.038 246
5927.404 203
5927.769 182
5928.135 201
5928.501 220
5928.867 258
5929.233 233
5929.599 237
5929.964 228
5930.330 269
5930.696 274
5931.062 237
5931.428 207
5931.794 225
5932.160 214
5932.526 235
5932.891 252
5933.257 254
5933.623 231
5933.989 232
5934.355 261
5934.721 237
5935.087 242
5935.453 250
5935.819 245
5936.185 225
5936.551 290
5936.917 301
5937.284 276
5937.650 272
5938.016 297
5938.382 295
5938.748 299
5939.114 307
5939.480 254
5939.846 236
5940.212 217
5940.579 225
5940.945 248
5941.311 247
5941.677 218
5942.043 243
5942.410 192
5942.776 207
5943.142 207
5943.508 219
5943.875 239
5944.241 199
5944.607 209
5944.974 223
5945.340 240
5945.706 233
5946.073 237
5946.439 253
5946.805 259
5947.172 253
5947.538 250
5947.904 225
5948.271 236
5948.637 226
5949.004 268
5949.370 284
5949.737 304
5950.103 277
5950.469 241
5950.836 239
5951.202 270
5951.569 284
5951.935 263
5952.302 208
5952.669 171
5953.035 149
5953.402 219
5953.768 208
5954.135 206
5954.501 213
5954.868 212
5955.235 220
5955.601 213
5955.968 236
5956.335 270
5956.701 255
5957.068 235
5957.435 246
5957.801 291
5958.168 276
5958.535 285
5958.901 281
5959.268 263
5959.635 232
5960.002 230
5960.368 197
5960.735 207
5961.102 210
5961.469 169
5961.836 227
5962.203 226
5962.569 224
5962.936 214
5963.303 221
5963.670 260
5964.037 252
5964.404 212
5964.771 234
5965.138 223
5965.505 199
5965.872 246
5966.238 264
5966.605 302
5966.972 281
5967.339 278
5967.706 284
5968.073 274
5968.440 280
5968.807 240
5969.175 230
5969.542 241
5969.909 262
5970.276 245
5970.643 222
5971.010 248
5971.377 237
5971.744 246
5972.111 296
5972.478 247
5972.846 209
5973.213 235
5973.580 229
5973.947 204
5974.314 216
5974.682 215
5975.049 236
5975.416 266
5975.783 235
5976.151 207
5976.518 213
5976.885 214
5977.252 219
5977.620 226
5977.987 258
5978.354 277
5978.722 236
5979.089 243
5979.456 252
5979.824 228
5980.191 240
5980.559 212
5980.926 206
5981.293 234
5981.661 253
5982.028 214
5982.396 215
5982.763 249
5983.131 253
5983.498 233
5983.866 229
5984.233 250
5984.601 225
5984.968 226
5985.336 244
5985.703 243
5986.071 223
5986.439 273
5986.806 272
5987.174 279
5987.541 287
5987.909 249
5988.277 256
5988.644 220
5989.012 241
5989.380 261
5989.747 213
5990.115 224
5990.483 214
5990.850 203
5991.218 197
5991.586 211
5991.954 221
5992.321 217
5992.689 212
5993.057 215
5993.425 192
5993.792 168
5994.160 142
5994.528 154
5994.896 219
5995.264 223
5995.632 255
5996.000 258
5996.367 261
5996.735 227
5997.103 249
5997.471 268
5997.839 253
5998.207 210
5998.575 175
5998.943 193
5999.311 227
5999.679 228
6000.047 258
6000.415 225
6000.783 190
6001.151 193
6001.519 207
6001.887 209
6002.255 177
6002.623 261
6002.991 274
6003.359 235
6003.727 241
6004.096 235
6004.464 211
6004.832 253
6005.200 247
6005.568 276
6005.936 249
6006.305 269
6006.673 227
6007.041 236
6007.409 244
6007.777 214
6008.146 198
6008.514 203
6008.882 217
6009.250 199
6009.619 181
6009.987 207
6010.355 225
6010.724 211
6011.092 257
6011.460 250
6011.829 264
6012.197 250
6012.565 228
6012.934 185
6013.302 209
6013.671 213
6014.039 253
6014.408 250
6014.776 234
6015.144 231
6015.513 210
6015.881 172
6016.250 156
6016.618 192
6016.987 176
6017.355 180
6017.724 171
6018.093 170
6018.461 188
6018.830 186
6019.198 212
6019.567 247
6019.935 214
6020.304 218
6020.673 222
6021.041 234
6021.410 217
6021.779 188
6022.147 182
6022.516 193
6022.885 237
6023.253 196
6023.622 207
6023.991 227
6024.360 205
6024.728 182
6025.097 176
6025.466 206
6025.835 208
6026.203 201
6026.572 186
6026.941 178
6027.310 209
6027.679 183
6028.048 165
6028.417 183
6028.785 182
6029.154 210
6029.523 240
6029.892 201
6030.261 167
6030.630 215
6030.999 218
6031.368 234
6031.737 228
6032.106 200
6032.475 238
6032.844 215
6033.213 200
6033.582 200
6033.951 166
6034.320 205
6034.689 214
6035.058 236
6035.427 263
6035.796 271
6036.165 269
6036.534 256
6036.904 184
6037.273 198
6037.642 216
6038.011 236
6038.380 211
6038.749 215
6039.119 221
6039.488 210
6039.857 212
6040.226 278
6040.595 246
6040.965 208
6041.334 209
6041.703 221
6042.072 196
6042.442 208
6042.811 249
6043.180 227
6043.550 231
6043.919 213
6044.288 241
6044.658 226
6045.027 231
6045.397 227
6045.766 220
6046.135 213
6046.505 239
6046.874 210
6047.244 206
6047.613 183
6047.983 226
6048.352 217
6048.721 279
6049.091 261
6049.460 219
6049.830 213
6050.200 191
6050.569 186
6050.939 184
6051.308 174
6051.678 182
6052.047 212
6052.417 234
6052.787 195
6053.156 219
6053.526 188
6053.895 213
6054.265 231
6054.635 236
6055.004 209
6055.374 195
6055.744 219
6056.114 267
6056.483 228
6056.853 199
6057.223 259
6057.593 228
6057.962 229
6058.332 256
6058.702 271
6059.072 263
6059.441 219
6059.811 188
6060.181 215
6060.551 182
6060.921 160
6061.291 170
6061.661 189
6062.030 174
6062.400 200
6062.770 190
6063.140 216
6063.510 224
6063.880 196
6064.250 166
6064.620 209
6064.990 152
6065.360 147
6065.730 184
6066.100 197
6066.470 210
6066.840 167
6067.210 168
6067.580 208
6067.950 224
6068.320 217
6068.690 203
6069.061 185
6069.431 174
6069.801 165
6070.171 191
6070.541 184
6070.911 177
6071.281 169
6071.652 192
6072.022 203
6072.392 197
6072.762 224
6073.133 236
6073.503 219
6073.873 196
6074.243 201
6074.614 207
6074.984 207
6075.354 234
6075.724 257
6076.095 232
6076.465 194
6076.835 166
6077.206 193
6077.576 207
6077.947 216
6078.317 227
6078.687 215
6079.058 186
6079.428 204
6079.799 208
6080.169 178
6080.539 197
6080.910 237
6081.280 239
6081.651 216
6082.021 176
6082.392 226
6082.762 234
6083.133 231
6083.504 197
6083.874 206
6084.245 198
6084.615 194
6084.986 192
6085.356 223
6085.727 248
6086.098 215
6086.468 201
6086.839 217
6087.210 224
6087.580 241
6087.951 253
6088.322 267
6088.692 286
6089.063 258
6089.434 260
6089.805 243
6090.175 219
6090.546 231
6090.917 199
6091.288 193
6091.658 192
6092.029 186
6092.400 197
6092.771 178
6093.142 172
6093.513 172
6093.883 167
6094.254 149
6094.625 137
6094.996 198
6095.367 210
6095.738 187
6096.109 200
6096.480 193
6096.851 223
6097.222 237
6097.593 200
6097.964 186
6098.335 199
6098.706 179
6099.077 193
6099.448 201
6099.819 205
6100.190 173
6100.561 177
6100.932 187
6101.303 253
6101.674 235
6102.045 224
6102.416 198
6102.788 219
6103.159 187
6103.530 152
6103.901 161
6104.272 160
6104.643 163
6105.015 195
6105.386 195
6105.757 208
6106.128 196
6106.499 181
6106.871 193
6107.242 167
6107.613 175
6107.985 189
6108.356 196
6108.727 189
6109.099 134
6109.470 153
6109.841 172
6110.213 201
6110.584 251
6110.955 209
6111.327 184
6111.698 235
6112.070 208
6112.441 200
6112.812 203
6113.184 252
6113.555 244
6113.927 238
6114.298 205
6114.670 171
6115.041 178
6115.413 186
6115.784 166
6116.156 163
6116.527 192
6116.899 211
6117.271 233
6117.642 223
6118.014 223
6118.385 250
6118.757 214
6119.129 184
6119.500 223
6119.872 208
6120.244 222
6120.615 238
6120.987 217
6121.359 216
6121.730 226
6122.102 240
6122.474 236
6122.846 257
6123.217 206
6123.589 207
6123.961 214
6124.333 204
6124.704 209
6125.076 206
6125.448 228
6125.820 231
6126.192 223
6126.564 229
6126.935 199
6127.307 183
6127.679 191
6128.051 175
6128.423 208
6128.795 181
6129.167 183
6129.539 199
6129.911 187
6130.283 198
6130.655 189
6131.027 196
6131.399 230
6131.771 217
6132.143 235
6132.515 253
6132.887 228
6133.259 213
6133.631 223
6134.003 228
6134.375 192
6134.747 193
6135.119 189
6135.491 163
6135.864 234
6136.236 216
6136.608 219
6136.980 222
6137.352 211
6137.724 210
6138.097 206
6138.469 206
6138.841 220
6139.213 192
6139.586 184
6139.958 161
6140.330 191
6140.702 163
6141.075 129
6141.447 179
6141.819 219
6142.192 206
6142.564 211
6142.936 143
6143.309 127
6143.681 133
6144.054 178
6144.426 168
6144.798 170
6145.171 175
6145.543 172
6145.916 153
6146.288 171
6146.661 228
6147.033 201
6147.406 127
6147.778 146
6148.151 185
6148.523 231
6148.896 178
6149.268 189
6149.641 232
6150.013 210
6150.386 155
6150.758 174
6151.131 171
6151.504 149
6151.876 144
6152.249 160
6152.622 204
6152.994 196
6153.367 183
6153.740 222
6154.112 205
6154.485 229
6154.858 215
6155.230 199
6155.603 188
6155.976 175
6156.349 147
6156.721 181
6157.094 167
6157.467 182
6157.840 191
6158.213 187
6158.585 186
6158.958 225
6159.331 228
6159.704 181
6160.077 166
6160.450 175
6160.823 208
6161.195 204
6161.568 180
6161.941 185
6162.314 230
6162.687 190
6163.060 183
6163.433 199
6163.806 166
6164.179 183
6164.552 210
6164.925 185
6165.298 151
6165.671 171
6166.044 159
6166.417 182
6166.790 205
6167.164 208
6167.537 238
6167.910 201
6168.283 191
6168.656 191
6169.029 191
6169.402 218
6169.775 230
6170.149 207
6170.522 195
6170.895 207
6171.268 189
6171.641 199
6172.015 211
6172.388 258
6172.761 272
6173.134 281
6173.508 258
6173.881 253
6174.254 246
6174.628 259
6175.001 299
6175.374 268
6175.748 247
6176.121 255
6176.494 263
6176.868 271
6177.241 310
6177.615 327
6177.988 302
6178.361 359
6178.735 303
6179.108 358
6179.482 392
6179.855 434
6180.229 507
6180.602 489
6180.976 487
6181.349 511
6181.723 533
6182.096 561
6182.470 576
6182.843 570
6183.217 569
6183.590 456
6183.964 397
6184.338 375
6184.711 389
6185.085 364
6185.459 338
6185.832 359
6186.206 347
6186.580 308
6186.953 302
6187.327 293
6187.701 255
6188.074 229
6188.448 226
6188.822 261
6189.196 244
6189.569 227
6189.943 231
6190.317 228
6190.691 224
6191.065 222
6191.438 228
6191.812 211
6192.186 237
6192.560 252
6192.934 226
6193.308 205
6193.681 200
6194.055 278
6194.429 313
6194.803 294
6195.177 227
6195.551 258
6195.925 247
6196.299 260
6196.673 231
6197.047 213
6197.421 198
6197.795 206
6198.169 231
6198.543 215
6198.917 234
6199.291 242
6199.665 239
6200.039 216
6200.413 283
6200.787 236
6201.162 223
6201.536 207
6201.910 198
6202.284 203
6202.658 240
6203.032 217
6203.407 229
6203.781 254
6204.155 254
6204.529 210
6204.903 223
6205.278 235
6205.652 258
6206.026 196
6206.400 210
6206.775 260
6207.149 240
6207.523 237
6207.898 234
6208.272 261
6208.646 224
6209.021 201
6209.395 165
6209.769 156
6210.144 175
6210.518 213
6210.892 195
6211.267 190
6211.641 231
6212.016 231
6212.390 213
6212.765 205
6213.139 208
6213.514 220
6213.888 200
6214.263 171
6214.637 182
6215.012 172
6215.386 184
6215.761 243
6216.135 285
6216.510 286
6216.885 308
6217.259 301
6217.634 275
6218.008 195
6218.383 205
6218.758 202
6219.132 177
6219.507 176
6219.882 173
6220.256 208
6220.631 219
6221.006 201
6221.380 192
6221.755 212
6222.130 214
6222.505 169
6222.879 174
6223.254 187
6223.629 169
6224.004 193
6224.379 186
6224.753 179
6225.128 202
6225.503 221
6225.878 223
6226.253 227
6226.628 229
6227.003 206
6227.378 236
6227.752 228
6228.127 189
6228.502 180
6228.877 202
6229.252 200
6229.627 214
6230.002 218
6230.377 210
6230.752 230
6231.127 219
6231.502 197
6231.877 204
6232.252 174
6232.627 152
6233.002 163
6233.378 203
6233.753 188
6234.128 165
6234.503 160
6234.878 198
6235.253 236
6235.628 212
6236.003 228
6236.379 210
6236.754 185
6237.129 209
6237.504 202
6237.879 233
6238.255 251
6238.630 253
6239.005 222
6239.380 207
6239.756 215
6240.131 218
6240.506 213
6240.882 198
6241.257 191
6241.632 234
6242.008 231
6242.383 198
6242.758 241
6243.134 233
6243.509 204
6243.884 228
6244.260 211
6244.635 167
6245.011 179
6245.386 191
6245.762 189
6246.137 206
6246.513 207
6246.888 228
6247.264 210
6247.639 184
6248.015 203
6248.390 187
6248.766 187
6249.141 179
6249.517 170
6249.892 154
6250.268 158
6250.644 188
6251.019 197
6251.395 188
6251.770 185
6252.146 198
6252.522 199
6252.897 195
6253.273 173
6253.649 152
6254.025 223
6254.400 231
6254.776 183
6255.152 190
6255.527 212
6255.903 199
6256.279 186
6256.655 190
6257.031 164
6257.406 208
6257.782 202
6258.158 187
6258.534 180
6258.910 175
6259.286 196
6259.661 230
6260.037 204
6260.413 197
6260.789 218
6261.165 185
6261.541 207
6261.917 183
6262.293 178
6262.669 193
6263.045 187
6263.421 197
6263.797 185
6264.173 177
6264.549 181
6264.925 163
6265.301 148
6265.677 155
6266.053 171
6266.429 171
6266.805 188
6267.181 150
6267.557 170
6267.933 180
6268.310 209
6268.686 175
6269.062 180
6269.438 182
6269.814 145
6270.190 183
6270.567 192
6270.943 173
6271.319 187
6271.695 182
6272.072 179
6272.448 214
6272.824 218
6273.200 224
6273.577 221
6273.953 172
6274.329 155
6274.706 138
6275.082 143
6275.458 156
6275.835 138
6276.211 170
6276.587 183
6276.964 171
6277.340 194
6277.717 226
6278.093 244
6278.469 192
6278.846 141
6279.222 167
6279.599 187
6279.975 189
6280.352 180
6280.728 140
6281.105 175
6281.481 207
6281.858 226
6282.234 204
6282.611 236
6282.988 240
6283.364 201
6283.741 235
6284.117 236
6284.494 228
6284.871 206
6285.247 230
6285.624 218
6286.001 225
6286.377 195
6286.754 167
6287.131 204
6287.507 213
6287.884 230
6288.261 269
6288.638 217
6289.014 190
6289.391 203
6289.768 247
6290.145 221
6290.521 216
6290.898 259
6291.275 203
6291.652 143
6292.029 148
6292.406 176
6292.782 184
6293.159 164
6293.536 152
6293.913 230
6294.290 271
6294.667 264
6295.044 255
6295.421 232
6295.798 231
6296.175 200
6296.552 185
6296.929 180
6297.306 177
6297.683 175
6298.060 175
6298.437 169
6298.814 171
6299.191 221
6299.568 214
6299.945 219
6300.322 231
6300.699 244
6301.076 227
6301.454 214
6301.831 214
6302.208 188
6302.585 165
6302.962 159
6303.339 192
6303.717 214
6304.094 179
6304.471 175
6304.848 159
6305.225 160
6305.603 182
6305.980 185
6306.357 167
6306.734 163
6307.112 164
6307.489 211
6307.866 219
6308.244 198
6308.621 168
6308.998 151
6309.376 143
6309.753 171
6310.131 154
6310.508 176
6310.885 171
6311.263 166
6311.640 176
6312.018 186
6312.395 194
6312.773 209
6313.150 221
6313.528 195
6313.905 185
6314.283 151
6314.660 133
6315.038 132
6315.415 122
6315.793 127
6316.170 146
6316.548 158
6316.925 170
6317.303 217
6317.681 202
6318.058 184
6318.436 183
6318.814 171
6319.191 212
6319.569 223
6319.947 205
6320.324 189
6320.702 175
6321.080 195
6321.457 164
6321.835 137
6322.213 147
6322.591 185
6322.968 154
6323.346 125
6323.724 165
6324.102 152
6324.480 173
6324.857 215
6325.235 215
6325.613 222
6325.991 214
6326.369 203
6326.747 186
6327.125 162
6327.502 184
6327.880 205
6328.258 151
6328.636 160
6329.014 157
6329.392 132
6329.770 148
6330.148 189
6330.526 149
6330.904 159
6331.282 167
6331.660 179
6332.038 176
6332.416 184
6332.794 236
6333.172 245
6333.551 215
6333.929 195
6334.307 168
6334.685 184
6335.063 189
6335.441 171
6335.819 172
6336.197 158
6336.576 169
6336.954 201
6337.332 205
6337.710 183
6338.088 169
6338.467 158
6338.845 149
6339.223 166
6339.601 157
6339.980 171
6340.358 155
6340.736 146
6341.115 145
6341.493 163
6341.871 192
6342.250 173
6342.628 167
6343.006 159
6343.385 151
6343.763 154
6344.141 169
6344.520 167
6344.898 178
6345.277 225
6345.655 194
6346.034 185
6346.412 190
6346.791 164
6347.169 139
6347.548 169
6347.926 179
6348.305 180
6348.683 195
6349.062 193
6349.440 156
6349.819 143
6350.197 147
6350.576 159
6350.955 119
6351.333 123
6351.712 152
6352.091 159
6352.469 175
6352.848 172
6353.227 152
6353.605 158
6353.984 200
6354.363 163
6354.741 169
6355.120 209
6355.499 196
6355.878 209
6356.256 179
6356.635 150
6357.014 125
6357.393 150
6357.771 153
6358.150 143
6358.529 134
6358.908 144
6359.287 162
6359.666 166
6360.045 153
6360.423 148
6360.802 140
6361.181 160
6361.560 172
6361.939 167
6362.318 207
6362.697 197
6363.076 180
6363.455 177
6363.834 175
6364.213 202
6364.592 157
6364.971 185
6365.350 173
6365.729 141
6366.108 158
6366.487 161
6366.866 151
6367.245 165
6367.624 178
6368.004 169
6368.383 205
6368.762 192
6369.141 184
6369.520 159
6369.899 168
6370.278 185
6370.658 174
6371.037 189
6371.416 147
6371.795 179
6372.175 179
6372.554 165
6372.933 191
6373.312 184
6373.692 162
6374.071 172
6374.450 178
6374.829 179
6375.209 157
6375.588 186
6375.967 191
6376.347 177
6376.726 146
6377.106 162
6377.485 165
6377.864 168
6378.244 177
6378.623 194
6379.003 215
6379.382 222
6379.762 185
6380.141 178
6380.521 187
6380.900 192
6381.280 211
6381.659 232
6382.039 178
6382.418 171
6382.798 199
6383.177 203
6383.557 194
6383.936 201
6384.316 186
6384.696 166
6385.075 191
6385.455 200
6385.835 203
6386.214 205
6386.594 187
6386.974 173
6387.353 187
6387.733 184
6388.113 190
6388.492 200
6388.872 186
6389.252 174
6389.632 151
6390.011 166
6390.391 202
6390.771 196
6391.151 184
6391.531 161
6391.910 157
6392.290 162
6392.670 147
6393.050 135
6393.430 145
6393.810 169
6394.190 161
6394.569 139
6394.949 168
6395.329 189
6395.709 144
6396.089 143
6396.469 153
6396.849 151
6397.229 157
6397.609 169
6397.989 205
6398.369 200
6398.749 227
6399.129 221
6399.509 195
6399.889 172
6400.269 162
6400.649 169
6401.030 171
6401.410 172
6401.790 171
6402.170 196
6402.550 182
6402.930 177
6403.310 138
6403.690 172
6404.071 178
6404.451 173
6404.831 210
6405.211 194
6405.592 190
6405.972 189
6406.352 206
6406.732 159
6407.113 140
6407.493 151
6407.873 151
6408.253 137
6408.634 187
6409.014 217
6409.394 205
6409.775 199
6410.155 191
6410.536 177
6410.916 168
6411.296 174
6411.677 135
6412.057 150
6412.438 123
6412.818 136
6413.198 115
6413.579 160
6413.959 186
6414.340 126
6414.720 104
6415.101 132
6415.481 182
6415.862 165
6416.243 152
6416.623 161
6417.004 134
6417.384 139
6417.765 138
6418.145 133
6418.526 152
6418.907 159
6419.287 145
6419.668 158
6420.049 167
6420.429 179
6420.810 153
6421.191 166
6421.571 168
6421.952 168
6422.333 178
6422.714 187
6423.094 179
6423.475 178
6423.856 191
6424.237 180
6424.617 232
6424.998 242
6425.379 193
6425.760 189
6426.141 156
6426.522 171
6426.902 115
6427.283 121
6427.664 127
6428.045 154
6428.426 153
6428.807 131
6429.188 125
6429.569 117
6429.950 125
6430.331 110
6430.712 106
6431.093 118
6431.474 142
6431.855 143
6432.236 150
6432.617 149
6432.998 133
6433.379 120
6433.760 146
6434.141 142
6434.522 183
6434.903 166
6435.284 168
6435.665 189
6436.046 184
6436.428 184
6436.809 173
6437.190 202
6437.571 175
6437.952 142
6438.333 144
6438.715 145
6439.096 154
6439.477 145
6439.858 146
6440.240 135
6440.621 126
6441.002 145
6441.384 142
6441.765 151
6442.146 147
6442.527 143
6442.909 141
6443.290 154
6443.671 149
6444.053 147
6444.434 146
6444.816 125
6445.197 107
6445.578 96
6445.960 111
6446.341 126
6446.723 161
6447.104 171
6447.486 140
6447.867 117
6448.249 117
6448.630 110
6449.012 143
6449.393 126
6449.775 134
6450.156 148
6450.538 183
6450.919 180
6451.301 149
6451.683 151
6452.064 172
6452.446 172
6452.827 174
6453.209 173
6453.591 157
6453.972 123
6454.354 132
6454.736 148
6455.117 142
6455.499 186
6455.881 200
6456.263 189
6456.644 195
6457.026 165
6457.408 122
6457.790 101
6458.171 115
6458.553 152
6458.935 163
6459.317 144
6459.699 168
6460.081 140
6460.462 154
6460.844 138
6461.226 146
6461.608 179
6461.990 183
6462.372 188
6462.754 172
6463.136 166
6463.518 186
6463.900 173
6464.282 150
6464.664 149
6465.046 156
6465.428 155
6465.810 140
6466.192 133
6466.574 129
6466.956 135
6467.338 141
6467.720 172
6468.102 156
6468.484 144
6468.866 112
6469.248 127
6469.630 132
6470.012 156
6470.395 158
6470.777 159
6471.159 177
6471.541 167
6471.923 155
6472.306 159
6472.688 167
6473.070 173
6473.452 174
6473.834 141
6474.217 168
6474.599 165
6474.981 151
6475.364 105
6475.746 125
6476.128 172
6476.511 152
6476.893 147
6477.275 176
6477.658 166
6478.040 157
6478.422 150
6478.805 127
6479.187 137
6479.570 136
6479.952 144
6480.334 129
6480.717 126
6481.099 140
6481.482 159
6481.864 166
6482.247 172
6482.629 171
6483.012 139
6483.394 138
6483.777 129
6484.159 102
6484.542 129
6484.925 133
6485.307 111
6485.690 131
6486.072 120
6486.455 149
6486.838 170
6487.220 148
6487.603 139
6487.986 112
6488.368 112
6488.751 132
6489.134 155
6489.516 158
6489.899 150
6490.282 166
6490.665 134
6491.047 146
6491.430 157
6491.813 154
6492.196 188
6492.579 190
6492.961 158
6493.344 149
6493.727 142
6494.110 138
6494.493 168
6494.876 151
6495.258 128
6495.641 121
6496.024 105
6496.407 119
6496.790 138
6497.173 153
6497.556 113
6497.939 122
6498.322 157
6498.705 158
6499.088 111
6499.471 149
6499.854 170
6500.237 147
6500.620 143
6501.003 133
6501.386 136
6501.769 150
6502.152 154
6502.535 127
6502.918 131
6503.302 127
6503.685 154
6504.068 141
6504.451 127
6504.834 119
6505.217 105
6505.601 119
6505.984 142
6506.367 156
6506.750 140
6507.133 141
6507.517 144
6507.900 132
6508.283 130
6508.666 162
6509.050 183
6509.433 144
6509.816 140
6510.200 128
6510.583 115
6510.966 137
6511.350 143
6511.733 167
6512.116 177
6512.500 170
6512.883 208
6513.267 197
6513.650 158
6514.033 154
6514.417 150
6514.800 132
6515.184 145
6515.567 145
6515.951 177
6516.334 186
6516.718 143
6517.101 163
6517.485 170
6517.868 172
6518.252 146
6518.636 145
6519.019 130
6519.403 157
6519.786 156
6520.170 139
6520.554 157
6520.937 160
6521.321 161
6521.705 121
6522.088 121
6522.472 163
6522.856 167
6523.239 168
6523.623 160
6524.007 151
6524.390 152
6524.774 157
6525.158 162
6525.542 177
6525.926 169
6526.309 131
6526.693 131
6527.077 125
6527.461 139
6527.845 126
6528.228 125
6528.612 142
6528.996 138
6529.380 151
6529.764 165
6530.148 151
6530.532 124
6530.916 137
6531.300 135
6531.684 178
6532.068 148
6532.452 151
6532.836 159
6533.220 155
6533.604 146
6533.988 179
6534.372 171
6534.756 143
6535.140 167
6535.524 156
6535.908 130
6536.292 141
6536.676 179
6537.060 177
6537.444 178
6537.828 176
6538.213 157
6538.597 126
6538.981 124
6539.365 118
6539.749 123
6540.134 138
6540.518 123
6540.902 104
6541.286 107
6541.670 157
6542.055 152
6542.439 117
6542.823 107
6543.208 133
6543.592 124
6543.976 143
6544.360 148
6544.745 130
6545.129 118
6545.514 150
6545.898 147
6546.282 140
6546.667 137
6547.051 135
6547.435 169
6547.820 152
6548.204 142
6548.589 136
6548.973 134
6549.358 138
6549.742 195
6550.127 173
6550.511 173
6550.896 173
6551.280 159
6551.665 206
6552.049 184
6552.434 165
6552.819 178
6553.203 224
6553.588 251
6553.972 241
6554.357 194
6554.742 163
6555.126 160
6555.511 172
6555.896 166
6556.280 154
6556.665 131
6557.050 118
6557.434 138
6557.819 155
6558.204 144
6558.588 127
6558.973 136
6559.358 137
6559.743 164
6560.128 159
6560.512 179
6560.897 181
6561.282 156
6561.667 144
6562.052 140
6562.437 97
6562.821 97
6563.206 151
6563.591 130
6563.976 135
6564.361 135
6564.746 133
6565.131 141
6565.516 136
6565.901 112
6566.286 121
6566.671 124
6567.056 136
6567.441 144
6567.826 130
6568.211 150
6568.596 140
6568.981 136
6569.366 163
6569.751 152
6570.136 136
6570.521 187
6570.906 192
6571.291 196
6571.676 172
6572.062 161
6572.447 172
6572.832 200
6573.217 193
6573.602 202
6573.987 150
6574.373 137
6574.758 136
6575.143 120
6575.528 130
6575.914 134
6576.299 176
6576.684 173
6577.069 166
6577.455 121
6577.840 132
6578.225 170
6578.611 157
6578.996 156
6579.381 133
6579.767 118
6580.152 122
6580.538 131
6580.923 136
6581.308 118
6581.694 87
6582.079 97
6582.465 141
6582.850 170
6583.236 143
6583.621 140
6584.007 137
6584.392 144
6584.778 166
6585.163 182
6585.549 152
6585.934 132
6586.320 167
6586.705 140
6587.091 133
6587.476 143
6587.862 130
6588.248 121
6588.633 131
6589.019 149
6589.405 137
6589.790 141
6590.176 134
6590.562 130
6590.947 126
6591.333 112
6591.719 135
6592.104 126
6592.490 139
6592.876 145
6593.262 133
6593.647 167
6594.033 197
6594.419 163
6594.805 142
6595.191 146
6595.576 145
6595.962 141
6596.348 148
6596.734 137
6597.120 138
6597.506 136
6597.892 144
6598.278 127
6598.663 125
6599.049 162
6599.435 161
6599.821 176
6600.207 164
6600.593 138
6600.979 135
6601.365 149
6601.751 187
6602.137 133
6602.523 117
6602.909 146
6603.295 166
6603.681 156
6604.067 153
6604.454 157
6604.840 165
6605.226 180
6605.612 151
6605.998 156
6606.384 152
6606.770 131
6607.157 116
6607.543 78
6607.929 91
6608.315 124
6608.701 109
6609.088 104
6609.474 117
6609.860 113
6610.246 109
6610.633 112
6611.019 112
6611.405 101
6611.791 117
6612.178 109
6612.564 109
6612.950 114
6613.337 118
6613.723 111
6614.109 138
6614.496 136
6614.882 130
6615.269 128
6615.655 134
6616.041 124
6616.428 108
6616.814 131
6617.201 111
6617.587 119
6617.974 103
6618.360 131
6618.747 145
6619.133 136
6619.520 128
6619.906 150
6620.293 143
6620.679 137
6621.066 149
6621.453 148
6621.839 134
6622.226 147
6622.612 150
6622.999 114
6623.386 114
6623.772 137
6624.159 113
6624.546 104
6624.932 99
6625.319 86
6625.706 86
6626.092 99
6626.479 97
6626.866 145
6627.253 122
6627.639 118
6628.026 133
6628.413 122
6628.800 125
6629.187 121
6629.573 117
6629.960 133
6630.347 148
6630.734 185
6631.121 159
6631.508 140
6631.895 118
6632.281 123
6632.668 123
6633.055 152
6633.442 164
6633.829 163
6634.216 167
6634.603 134
6634.990 153
6635.377 125
6635.764 113
6636.151 100
6636.538 87
6636.925 111
6637.312 146
6637.699 114
6638.086 143
6638.473 157
6638.861 139
6639.248 126
6639.635 107
6640.022 118
6640.409 135
6640.796 145
6641.183 133
6641.570 137
6641.958 121
6642.345 162
6642.732 137
6643.119 114
6643.506 126
6643.894 123
6644.281 108
6644.668 96
6645.055 109
6645.443 105
6645.830 97
6646.217 120
6646.605 125
6646.992 109
6647.379 118
6647.767 139
6648.154 116
6648.541 111
6648.929 129
6649.316 140
6649.704 149
6650.091 164
6650.478 174
6650.866 182
6651.253 194
6651.641 163
6652.028 162
6652.416 126
6652.803 112
6653.191 105
6653.578 90
6653.966 90
6654.353 119
6654.741 119
6655.129 111
6655.516 119
6655.904 140
6656.291 142
6656.679 142
6657.067 152
6657.454 132
6657.842 136
6658.229 129
6658.617 138
6659.005 140
6659.392 112
6659.780 114
6660.168 82
6660.556 88
6660.943 112
6661.331 134
6661.719 115
6662.107 96
6662.494 124
6662.882 126
6663.270 142
6663.658 120
6664.046 99
6664.433 90
6664.821 89
6665.209 115
6665.597 122
6665.985 118
6666.373 115
6666.761 108
6667.149 116
6667.537 130
6667.925 120
6668.312 98
6668.700 83
6669.088 82
6669.476 117
6669.864 157
6670.252 173
6670.640 114
6671.028 110
6671.416 152
6671.805 150
6672.193 149
6672.581 138
6672.969 133
6673.357 124
6673.745 138
6674.133 150
6674.521 150
6674.909 140
6675.297 117
6675.686 117
6676.074 98
6676.462 107
6676.850 124
6677.238 139
6677.627 138
6678.015 134
6678.403 131
6678.791 116
6679.180 139
6679.568 170
6679.956 158
6680.344 132
6680.733 125
6681.121 129
6681.509 111
6681.898 155
6682.286 179
6682.674 180
6683.063 147
6683.451 140
6683.840 142
6684.228 161
6684.617 126
6685.005 104
6685.393 143
6685.782 142
6686.170 126
6686.559 114
6686.947 114
6687.336 112
6687.724 88
6688.113 96
6688.501 93
6688.890 106
6689.278 113
6689.667 94
6690.056 99
6690.444 108
6690.833 107
6691.221 80
6691.610 94
6691.999 98
6692.387 130
6692.776 129
6693.165 111
6693.553 121
6693.942 112
6694.331 113
6694.719 147
6695.108 130
6695.497 140
6695.886 141
6696.274 115
6696.663 111
6697.052 107
6697.441 127
6697.830 144
6698.218 135
6698.607 134
6698.996 117
6699.385 104
6699.774 126
6700.163 119
6700.552 124
6700.940 113
6701.329 123
6701.718 114
6702.107 133
6702.496 123
6702.885 154
6703.274 170
6703.663 174
6704.052 167
6704.441 127
6704.830 111
6705.219 119
6705.608 123
6705.997 120
6706.386 118
6706.775 138
6707.164 156
6707.553 155
6707.943 172
6708.332 161
6708.721 159
6709.110 164
6709.499 167
6709.888 163
6710.277 156
6710.667 125
6711.056 101
6711.445 124
6711.834 117
6712.223 120
6712.613 116
6713.002 120
6713.391 140
6713.780 114
6714.170 109
6714.559 122
6714.948 93
6715.338 77
6715.727 74
6716.116 85
6716.506 118
6716.895 126
6717.284 149
6717.674 143
6718.063 149
6718.452 148
6718.842 139
6719.231 131
6719.621 138
6720.010 147
6720.400 145
6720.789 116
6721.179 122
6721.568 125
6721.958 136
6722.347 147
6722.737 121
6723.126 114
6723.516 146
6723.905 125
6724.295 115
6724.685 119
6725.074 102
6725.464 102
6725.853 114
6726.243 104
6726.633 100
6727.022 128
6727.412 131
6727.802 110
6728.191 109
6728.581 117
6728.971 127
6729.360 121
6729.750 113
6730.140 123
6730.530 122
6730.919 95
6731.309 114
6731.699 135
6732.089 133
6732.479 107
6732.868 116
6733.258 147
6733.648 152
6734.038 176
6734.428 157
6734.818 129
6735.208 131
6735.597 143
6735.987 136
6736.377 120
6736.767 140
6737.157 154
6737.547 144
6737.937 118
6738.327 113
6738.717 111
6739.107 132
6739.497 145
6739.887 143
6740.277 150
6740.667 137
6741.057 121
6741.447 113
6741.837 80
6742.228 81
6742.618 107
6743.008 147
6743.398 144
6743.788 151
6744.178 129
6744.568 136
6744.958 129
6745.349 127
6745.739 147
6746.129 130
6746.519 141
6746.910 142
6747.300 136
6747.690 141
6748.080 115
6748.471 114
6748.861 123
6749.251 144
6749.641 125
6750.032 117
6750.422 135
6750.812 136
6751.203 141
6751.593 138
6751.984 112
6752.374 106
6752.764 100
6753.155 105
6753.545 128
6753.936 144
6754.326 147
6754.716 133
6755.107 143
6755.497 142
6755.888 129
6756.278 127
6756.669 156
6757.059 179
6757.450 152
6757.840 128
6758.231 93
6758.622 88
6759.012 89
6759.403 81
6759.793 110
6760.184 110
6760.575 129
6760.965 112
6761.356 113
6761.747 141
6762.137 120
6762.528 106
6762.919 96
6763.309 96
6763.700 105
6764.091 99
6764.481 131
6764.872 126
6765.263 115
6765.654 144
6766.045 151
6766.435 148
6766.826 145
6767.217 132
6767.608 117
6767.999 105
6768.389 136
6768.780 137
6769.171 175
6769.562 161
6769.953 138
6770.344 115
6770.735 98
6771.126 103
6771.517 95
6771.908 126
6772.299 145
6772.690 134
6773.081 150
6773.472 150
6773.863 123
6774.254 122
6774.645 106
6775.036 95
6775.427 124
6775.818 114
6776.209 125
6776.600 124
6776.991 120
6777.382 96
6777.773 108
6778.164 106
6778.556 106
6778.947 97
6779.338 111
6779.729 130
6780.120 135
6780.511 131
6780.903 130
6781.294 90
6781.685 108
6782.076 123
6782.468 77
6782.859 117
6783.250 130
6783.641 146
6784.033 132
6784.424 142
6784.815 156
6785.207 140
6785.598 114
6785.989 111
6786.381 109
6786.772 133
6787.163 155
6787.555 155
6787.946 161
6788.338 136
6788.729 177
6789.121 155
6789.512 128
6789.904 130
6790.295 131
6790.687 152
6791.078 173
6791.470 149
6791.861 158
6792.253 141
6792.644 137
6793.036 122
6793.427 102
6793.819 98
6794.210 114
6794.602 119
6794.994 103
6795.385 133
6795.777 134
6796.169 106
6796.560 110
6796.952 97
6797.344 113
6797.735 117
6798.127 122
6798.519 103
6798.910 81
6799.302 75
6799.694 82
6800.086 102
6800.478 107
6800.869 115
6801.261 100
6801.653 101
6802.045 90
6802.437 101
6802.828 112
6803.220 92
6803.612 74
6804.004 66
6804.396 65
6804.788 80
6805.180 74
6805.572 68
6805.964 105
6806.355 107
6806.747 100
6807.139 121
6807.531 106
6807.923 107
6808.315 116
6808.707 107
6809.099 125
6809.491 129
6809.883 112
6810.276 120
6810.668 112
6811.060 70
6811.452 87
6811.844 81
6812.236 102
6812.628 114
6813.020 127
6813.412 105
6813.805 127
6814.197 131
6814.589 142
6814.981 167
6815.373 153
6815.766 136
6816.158 139
6816.550 125
6816.942 121
6817.334 142
6817.727 138
6818.119 91
6818.511 142
6818.904 140
6819.296 130
6819.688 108
6820.081 98
6820.473 75
6820.865 82
6821.258 77
6821.650 79
6822.042 86
6822.435 121
6822.827 126
6823.220 114
6823.612 85
6824.005 74
6824.397 78
6824.790 107
6825.182 94
6825.575 104
6825.967 125
6826.360 115
6826.752 102
6827.145 102
6827.537 129
6827.930 143
6828.322 139
6828.715 124
6829.108 105
6829.500 83
6829.893 90
6830.285 109
6830.678 111
6831.071 102
6831.463 97
6831.856 98
6832.249 103
6832.641 97
6833.034 97
6833.427 100
6833.820 89
6834.212 79
6834.605 79
6834.998 107
6835.391 104
6835.783 113
6836.176 113
6836.569 135
6836.962 128
6837.355 146
6837.748 119
6838.140 131
6838.533 113
6838.926 120
6839.319 143
6839.712 147
6840.105 134
6840.498 117
6840.891 109
6841.284 96
6841.677 87
6842.070 94
6842.463 111
6842.856 168
6843.249 157
6843.642 151
6844.035 129
6844.428 115
6844.821 97
6845.214 87
6845.607 113
6846.000 91
6846.393 72
6846.786 91
6847.179 97
6847.572 98
6847.966 98
6848.359 99
6848.752 85
6849.145 79
6849.538 109
6849.931 105
6850.325 93
6850.718 113
6851.111 121
6851.504 113
6851.898 131
6852.291 110
6852.684 121
6853.077 133
6853.471 113
6853.864 105
6854.257 110
6854.651 116
6855.044 83
6855.437 85
6855.831 97
6856.224 111
6856.617 98
6857.011 91
6857.404 81
6857.798 91
6858.191 83
6858.585 96
6858.978 93
6859.372 92
6859.765 97
6860.158 96
6860.552 111
6860.945 111
6861.339 81
6861.733 90
6862.126 96
6862.520 104
6862.913 112
6863.307 120
6863.700 125
6864.094 113
6864.488 144
6864.881 129
6865.275 115
6865.669 98
6866.062 97
6866.456 99
6866.850 108
6867.243 119
6867.637 84
6868.031 81
6868.424 97
6868.818 106
6869.212 92
6869.606 77
6869.999 82
6870.393 112
6870.787 139
6871.181 119
6871.575 85
6871.968 103
6872.362 107
6872.756 115
6873.150 113
6873.544 84
6873.938 92
6874.332 84
6874.726 77
6875.119 86
6875.513 120
6875.907 105
6876.301 97
6876.695 104
6877.089 119
6877.483 99
6877.877 117
6878.271 113
6878.665 97
6879.059 82
6879.453 127
6879.847 138
6880.241 111
6880.636 103
6881.030 126
6881.424 118
6881.818 97
6882.212 97
6882.606 97
6883.000 100
6883.394 118
6883.789 107
6884.183 107
6884.577 93
6884.971 108
6885.365 79
6885.760 92
6886.154 111
6886.548 124
6886.942 124
6887.337 113
6887.731 129
6888.125 132
6888.519 119
6888.914 135
6889.308 125
6889.702 116
6890.097 130
6890.491 130
6890.885 124
6891.280 114
6891.674 89
6892.069 79
6892.463 100
6892.857 84
6893.252 95
6893.646 110
6894.041 71
6894.435 74
6894.830 102
6895.224 104
6895.619 116
6896.013 109
6896.408 96
6896.802 94
6897.197 89
6897.591 97
6897.986 70
6898.381 92
6898.775 76
6899.170 79
6899.564 112
6899.959 130
6900.354 106
6900.748 113
6901.143 102
6901.538 115
6901.932 145
6902.327 129
6902.722 122
6903.117 109
6903.511 98
6903.906 106
6904.301 97
6904.696 78
6905.090 82
6905.485 76
6905.880 102
6906.275 103
6906.670 86
6907.064 96
6907.459 95
6907.854 110
6908.249 111
6908.644 84
6909.039 73
6909.434 72
6909.829 106
6910.223 100
6910.618 116
6911.013 97
6911.408 114
6911.803 137
6912.198 123
6912.593 121
6912.988 106
6913.383 91
6913.778 92
6914.173 119
6914.568 115
6914.963 119
6915.358 139
6915.754 108
6916.149 127
6916.544 91
6916.939 99
6917.334 82
6917.729 88
6918.124 90
6918.519 92
6918.915 74
6919.310 83
6919.705 86
6920.100 92
6920.495 91
6920.891 89
6921.286 134
6921.681 130
6922.076 139
6922.472 119
6922.867 120
6923.262 128
6923.658 102
6924.053 111
6924.448 94
6924.844 80
6925.239 91
6925.634 76
6926.030 90
6926.425 97
6926.820 70
6927.216 65
6927.611 50
6928.007 59
6928.402 73
6928.798 87
6929.193 87
6929.588 108
6929.984 128
6930.379 94
6930.775 81
6931.171 94
6931.566 88
6931.962 71
6932.357 86
6932.753 95
6933.148 106
6933.544 94
6933.939 118
6934.335 129
6934.731 82
6935.126 87
6935.522 109
6935.918 107
6936.313 93
6936.709 89
6937.105 91
6937.500 84
6937.896 93
6938.292 69
6938.688 68
6939.083 88
6939.479 88
6939.875 68
6940.271 66
6940.666 69
6941.062 55
6941.458 42
6941.854 60
6942.250 89
6942.646 108
6943.041 76
6943.437 78
6943.833 61
6944.229 62
6944.625 83
6945.021 91
6945.417 92
6945.813 87
6946.209 80
6946.605 89
6947.001 105
6947.397 113
6947.793 121
6948.189 102
6948.585 90
6948.981 104
6949.377 137
6949.773 145
6950.169 140
6950.565 122
6950.961 81
6951.357 78
6951.753 87
6952.149 99
6952.545 90
6952.942 96
6953.338 111
6953.734 121
6954.130 100
6954.526 84
6954.922 91
6955.319 123
6955.715 134
6956.111 105
6956.507 139
6956.904 158
6957.300 138
6957.696 132
6958.092 108
6958.489 110
6958.885 127
6959.281 112
6959.678 102
6960.074 139
6960.470 111
6960.867 113
6961.263 126
6961.660 101
6962.056 74
6962.452 89
6962.849 89
6963.245 99
6963.642 100
6964.038 100
6964.435 112
6964.831 98
6965.228 78
6965.624 69
6966.021 100
6966.417 108
6966.814 119
6967.210 100
6967.607 89
6968.003 87
6968.400 127
6968.797 146
6969.193 135
6969.590 94
6969.986 113
6970.383 133
6970.780 117
6971.176 96
6971.573 86
6971.970 73
6972.366 103
6972.763 106
6973.160 105
6973.557 87
6973.953 94
6974.350 99
6974.747 102
6975.144 109
6975.540 125
6975.937 106
6976.334 107
6976.731 105
6977.128 108
6977.524 100
6977.921 103
6978.318 127
6978.715 129
6979.112 117
6979.509 96
6979.906 90
6980.303 81
6980.700 76
6981.096 75
6981.493 64
6981.890 130
6982.287 127
6982.684 97
6983.081 108
6983.478 96
6983.875 89
6984.272 107
6984.669 113
6985.067 118
6985.464 119
6985.861 94
6986.258 84
6986.655 77
6987.052 64
6987.449 79
6987.846 84
6988.243 86
6988.641 121
6989.038 127
6989.435 115
6989.832 130
6990.229 124
6990.627 101
6991.024 119
6991.421 101
6991.818 119
6992.215 92
6992.613 85
6993.010 110
6993.407 105
6993.805 108
6994.202 134
6994.599 123
6994.997 114
6995.394 113
6995.791 95
6996.189 79
6996.586 92
6996.983 75
6997.381 89
6997.778 96
6998.176 121
6998.573 97
6998.971 97
6999.368 104
6999.766 96
7000.163 110
7000.561 99
7000.958 106
7001.356 114
7001.753 116
7002.151 112
7002.548 141
7002.946 112
7003.343 112
7003.741 101
7004.139 94
7004.536 94
7004.934 89
7005.331 84
7005.729 86
7006.127 85
7006.524 68
7006.922 68
7007.320 72
7007.717 67
7008.115 97
7008.513 101
7008.911 78
7009.308 91
7009.706 93
7010.104 100
7010.502 105
7010.899 112
7011.297 80
7011.695 111
7012.093 97
7012.491 85
7012.889 86
7013.286 92
7013.684 89
7014.082 65
7014.480 98
7014.878 120
7015.276 126
7015.674 104
7016.072 108
7016.470 105
7016.868 87
7017.266 91
7017.664 129
7018.062 123
7018.460 104
7018.858 79
7019.256 83
7019.654 116
7020.052 117
7020.450 105
7020.848 89
7021.246 91
7021.644 105
7022.042 100
7022.440 92
7022.838 88
7023.236 99
7023.635 70
7024.033 82
7024.431 80
7024.829 87
7025.227 79
7025.626 71
7026.024 75
7026.422 75
7026.820 68
7027.219 79
7027.617 96
7028.015 86
7028.413 82
7028.812 107
7029.210 104
7029.608 58
7030.007 71
7030.405 68
7030.803 90
7031.202 88
7031.600 72
7031.998 99
7032.397 96
7032.795 74
7033.194 76
7033.592 67
7033.991 74
7034.389 90
7034.787 89
7035.186 107
7035.584 107
7035.983 91
7036.381 105
7036.780 114
7037.178 156
7037.577 161
7037.976 131
7038.374 123
7038.773 104
7039.171 92
7039.570 81
7039.969 91
7040.367 93
7040.766 79
7041.164 92
7041.563 72
7041.962 45
7042.360 95
7042.759 120
7043.158 85
7043.557 101
7043.955 122
7044.354 143
7044.753 126
7045.152 112
7045.550 146
7045.949 127
7046.348 94
7046.747 86
7047.146 74
7047.544 70
7047.943 67
7048.342 94
7048.741 95
7049.140 79
7049.539 89
7049.938 81
7050.336 88
7050.735 118
7051.134 160
7051.533 132
7051.932 102
7052.331 92
7052.730 98
7053.129 102
7053.528 94
7053.927 61
7054.326 78
7054.725 84
7055.124 89
7055.523 106
7055.922 110
7056.321 95
7056.721 102
7057.120 104
7057.519 90
7057.918 104
7058.317 123
7058.716 152
7059.115 138
7059.514 145
7059.914 158
7060.313 142
7060.712 141
7061.111 119
7061.510 95
7061.910 99
7062.309 102
7062.708 99
7063.107 90
7063.507 50
7063.906 39
7064.305 68
7064.705 80
7065.104 102
7065.503 66
7065.903 80
7066.302 83
7066.701 67
7067.101 71
7067.500 76
7067.900 80
7068.299 89
7068.698 97
7069.098 106
7069.497 113
7069.897 86
7070.296 103
7070.696 88
7071.095 74
7071.495 63
7071.894 80
7072.294 91
7072.693 93
7073.093 93
7073.492 89
7073.892 106
7074.292 110
7074.691 100
7075.091 110
7075.490 100
7075.890 107
7076.290 115
7076.689 77
7077.089 74
7077.489 88
7077.888 92
7078.288 96
7078.688 82
7079.087 102
7079.487 108
7079.887 96
7080.287 92
7080.686 96
7081.086 92
7081.486 91
7081.886 88
7082.286 98
7082.685 103
7083.085 82
7083.485 78
7083.885 77
7084.285 87
7084.685 89
7085.085 86
7085.484 62
7085.884 78
7086.284 95
7086.684 101
7087.084 92
7087.484 102
7087.884 98
7088.284 106
7088.684 114
7089.084 126
7089.484 112
7089.884 87
7090.284 97
7090.684 80
7091.084 74
7091.484 86
7091.884 116
7092.284 111
7092.685 113
7093.085 113
7093.485 112
7093.885 82
7094.285 89
7094.685 93
7095.085 104
7095.486 96
7095.886 64
7096.286 67
7096.686 72
7097.086 78
7097.487 63
7097.887 85
7098.287 82
7098.687 76
7099.088 86
7099.488 77
7099.888 66
7100.289 83
7100.689 102
7101.089 75
7101.490 60
7101.890 74
7102.290 55
7102.691 81
7103.091 101
7103.492 99
7103.892 80
7104.292 70
7104.693 96
7105.093 96
7105.494 125
7105.894 106
7106.295 94
7106.695 133
7107.096 131
7107.496 89
7107.897 70
7108.297 79
7108.698 64
7109.099 71
7109.499 79
7109.900 94
7110.300 80
7110.701 83
7111.102 78
7111.502 70
7111.903 91
7112.303 91
7112.704 102
7113.105 75
7113.506 97
7113.906 103
7114.307 90
7114.708 90
7115.108 76
7115.509 105
7115.910 120
7116.311 115
7116.711 91
7117.112 102
7117.513 115
7117.914 104
7118.315 83
7118.716 68
7119.116 73
7119.517 58
7119.918 61
7120.319 60
7120.720 62
7121.121 72
7121.522 80
7121.923 67
7122.324 99
7122.724 94
7123.125 80
7123.526 116
7123.927 75
7124.328 90
7124.729 114
7125.130 103
7125.531 97
7125.933 99
7126.334 106
7126.735 126
7127.136 123
7127.537 119
7127.938 113
7128.339 102
7128.740 108
7129.141 99
7129.542 99
7129.944 107
7130.345 96
7130.746 90
7131.147 74
7131.548 61
7131.949 69
7132.351 79
7132.752 75
7133.153 100
7133.554 95
7133.956 93
7134.357 89
7134.758 72
7135.160 66
7135.561 71
7135.962 89
7136.364 90
7136.765 101
7137.166 102
7137.568 118
7137.969 88
7138.370 85
7138.772 107
7139.173 102
7139.575 88
7139.976 73
7140.377 81
7140.779 68
7141.180 66
7141.582 90
7141.983 77
7142.385 78
7142.786 94
7143.188 80
7143.589 56
7143.991 70
7144.393 77
7144.794 73
7145.196 72
7145.597 72
7145.999 62
7146.401 78
7146.802 93
7147.204 111
7147.605 78
7148.007 53
7148.409 63
7148.810 80
7149.212 85
7149.614 77
7150.016 67
7150.417 84
7150.819 88
7151.221 81
7151.623 89
7152.024 82
7152.426 84
7152.828 74
7153.230 70
7153.632 80
7154.033 65
7154.435 67
7154.837 63
7155.239 79
7155.641 74
7156.043 91
7156.445 85
7156.846 89
7157.248 82
7157.650 79
7158.052 69
7158.454 66
7158.856 73
7159.258 104
7159.660 107
7160.062 83
7160.464 99
7160.866 93
7161.268 74
7161.670 75
7162.072 71
7162.474 82
7162.876 77
7163.279 61
7163.681 66
7164.083 75
7164.485 87
7164.887 109
7165.289 118
7165.691 118
7166.093 92
7166.496 92
7166.898 88
7167.300 96
7167.702 141
7168.104 113
7168.507 105
7168.909 94
7169.311 79
7169.714 72
7170.116 77
7170.518 109
7170.920 90
7171.323 89
7171.725 110
7172.127 140
7172.530 143
7172.932 120
7173.334 108
7173.737 100
7174.139 104
7174.542 99
7174.944 97
7175.346 77
7175.749 67
7176.151 56
7176.554 74
7176.956 77
7177.359 83
7177.761 82
7178.164 89
7178.566 93
7178.969 70
7179.371 68
7179.774 63
7180.176 71
7180.579 68
7180.982 82
7181.384 88
7181.787 107
7182.189 88
7182.592 92
7182.995 93
7183.397 82
7183.800 84
7184.203 78
7184.605 70
7185.008 99
7185.411 84
7185.814 74
7186.216 101
7186.619 124
7187.022 123
7187.425 96
7187.827 86
7188.230 103
7188.633 85
7189.036 66
7189.439 71
7189.841 48
7190.244 47
7190.647 49
7191.050 61
7191.453 64
7191.856 70
7192.259 68
7192.662 56
7193.064 63
7193.467 65
7193.870 46
7194.273 58
7194.676 76
7195.079 79
7195.482 67
7195.885 78
7196.288 94
7196.691 98
7197.094 87
7197.497 83
7197.900 91
7198.304 102
7198.707 86
7199.110 66
7199.513 97
7199.916 93
7200.319 110
7200.722 95
7201.125 83
7201.529 99
7201.932 69
7202.335 57
7202.738 78
7203.141 74
7203.544 84
7203.948 62
7204.351 69
7204.754 96
7205.157 108
7205.561 108
7205.964 104
7206.367 85
7206.771 86
7207.174 94
7207.577 120
7207.981 135
7208.384 126
7208.787 91
7209.191 99
7209.594 96
7209.998 99
7210.401 87
7210.804 100
7211.208 117
7211.611 117
7212.015 105
7212.418 108
7212.822 120
7213.225 95
7213.629 81
7214.032 104
7214.436 92
7214.839 105
7215.243 103
7215.646 97
7216.050 68
7216.453 71
7216.857 50
7217.261 53
7217.664 56
7218.068 86
7218.471 84
7218.875 74
7219.279 72
7219.682 82
7220.086 73
7220.490 82
7220.894 103
7221.297 117
7221.701 103
7222.105 98
7222.508 85
7222.912 75
7223.316 54
7223.720 43
7224.124 62
7224.527 78
7224.931 62
7225.335 87
7225.739 85
7226.143 75
7226.547 98
7226.950 79
7227.354 78
7227.758 63
7228.162 107
7228.566 139
7228.970 107
7229.374 89
7229.778 71
7230.182 91
7230.586 98
7230.990 81
7231.394 63
7231.798 73
7232.202 76
7232.606 54
7233.010 49
7233.414 66
7233.818 99
7234.222 79
7234.626 78
7235.030 68
7235.434 54
7235.838 61
7236.243 55
7236.647 82
7237.051 91
7237.455 115
7237.859 103
7238.263 106
7238.668 69
7239.072 51
7239.476 87
7239.880 89
7240.285 103
7240.689 101
7241.093 97
7241.497 92
7241.902 91
7242.306 79
7242.710 72
7243.115 97
7243.519 78
7243.923 63
7244.328 59
7244.732 61
7245.136 69
7245.541 82
7245.945 81
7246.350 74
7246.754 73
7247.158 77
7247.563 65
7247.967 66
7248.372 78
7248.776 65
7249.181 91
7249.585 71
7249.990 82
7250.394 64
7250.799 72
7251.203 66
7251.608 65
7252.013 94
7252.417 78
7252.822 78
7253.226 66
7253.631 72
7254.036 53
7254.440 69
7254.845 89
7255.250 89
7255.654 83
7256.059 73
7256.464 52
7256.868 68
7257.273 70
7257.678 51
7258.083 72
7258.487 85
7258.892 74
7259.297 60
7259.702 68
7260.106 91
7260.511 84
7260.916 74
7261.321 81
7261.726 94
7262.131 103
7262.535 96
7262.940 102
7263.345 82
7263.750 73
7264.155 90
7264.560 77
7264.965 74
7265.370 66
7265.775 93
7266.180 97
7266.585 69
7266.990 67
7267.395 77
7267.800 68
7268.205 55
7268.610 58
7269.015 96
7269.420 100
7269.825 81
7270.230 72
7270.635 83
7271.040 93
7271.445 75
7271.850 75
7272.256 109
7272.661 86
7273.066 102
7273.471 62
7273.876 65
7274.281 51
7274.687 56
7275.092 60
7275.497 54
7275.902 71
7276.308 42
7276.713 55
7277.118 56
7277.523 66
7277.929 72
7278.334 59
7278.739 53
7279.145 66
7279.550 60
7279.955 60
7280.361 57
7280.766 49
7281.171 51
7281.577 65
7281.982 55
7282.388 46
7282.793 74
7283.199 129
7283.604 139
7284.009 121
7284.415 98
7284.820 71
7285.226 85
7285.631 82
7286.037 88
7286.442 110
7286.848 127
7287.254 94
7287.659 71
7288.065 76
7288.470 93
7288.876 105
7289.281 83
7289.687 77
7290.093 95
7290.498 78
7290.904 76
7291.310 81
7291.715 67
7292.121 84
7292.527 77
7292.932 74
7293.338 56
7293.744 80
7294.150 89
7294.555 81
7294.961 74
7295.367 76
7295.773 65
7296.179 67
7296.584 65
7296.990 63
7297.396 72
7297.802 77
7298.208 97
7298.614 101
7299.020 81
7299.425 83
7299.831 103
7300.237 92
7300.643 68
7301.049 77
7301.455 70
7301.861 74
7302.267 76
7302.673 84
7303.079 84
7303.485 79
7303.891 77
7304.297 89
7304.703 89
7305.109 83
7305.515 76
7305.921 91
7306.327 88
7306.733 68
7307.140 65
7307.546 50
7307.952 34
7308.358 48
7308.764 62
7309.170 67
7309.576 81
7309.983 78
7310.389 79
7310.795 64
7311.201 63
7311.607 57
7312.014 72
7312.420 86
7312.826 72
7313.232 66
7313.639 61
7314.045 73
7314.451 71
7314.858 80
7315.264 81
7315.670 72
7316.077 61
7316.483 66
7316.889 84
7317.296 96
7317.702 71
7318.109 73
7318.515 77
7318.922 85
7319.328 140
7319.734 128
7320.141 114
7320.547 97
7320.954 92
7321.360 101
7321.767 102
7322.173 111
7322.580 95
7322.987 73
7323.393 77
7323.800 91
7324.206 89
7324.613 88
7325.019 107
7325.426 99
7325.833 99
7326.239 104
7326.646 121
7327.053 93
7327.459 76
7327.866 82
7328.273 76
7328.679 95
7329.086 87
7329.493 68
7329.900 71
7330.306 89
7330.713 87
7331.120 85
7331.527 80
7331.933 72
7332.340 83
7332.747 88
7333.154 98
7333.561 75
7333.968 85
7334.374 94
7334.781 79
7335.188 66
7335.595 88
7336.002 76
7336.409 77
7336.816 83
7337.223 93
7337.630 82
7338.037 87
7338.444 76
7338.851 102
7339.258 75
7339.665 68
7340.072 62
7340.479 99
7340.886 95
7341.293 117
7341.700 93
7342.107 72
7342.514 63
7342.921 59
7343.328 60
7343.735 62
7344.143 52
7344.550 53
7344.957 62
7345.364 70
7345.771 63
7346.178 76
7346.586 71
7346.993 74
7347.400 84
7347.807 71
7348.214 83
7348.622 62
7349.029 59
7349.436 56
7349.844 72
7350.251 63
7350.658 66
7351.066 63
7351.473 55
7351.880 47
7352.288 73
7352.695 67
7353.102 69
7353.510 76
7353.917 68
7354.325 68
7354.732 85
7355.139 75
7355.547 87
7355.954 104
7356.362 77
7356.769 96
7357.177 86
7357.584 80
7357.992 71
7358.399 77
7358.807 95
7359.214 102
7359.622 88
7360.030 80
7360.437 68
7360.845 59
7361.252 80
7361.660 52
7362.068 44
7362.475 52
7362.883 50
7363.291 51
7363.698 73
7364.106 79
7364.514 92
7364.921 91
7365.329 85
7365.737 66
7366.145 53
7366.552 64
7366.960 60
7367.368 64
7367.776 68
7368.183 67
7368.591 65
7368.999 55
7369.407 69
7369.815 74
7370.223 67
7370.630 55
7371.038 62
7371.446 79
7371.854 89
7372.262 89
7372.670 75
7373.078 71
7373.486 65
7373.894 74
7374.302 64
7374.710 77
7375.118 63
7375.526 68
7375.934 74
7376.342 97
7376.750 90
7377.158 83
7377.566 74
7377.974 76
7378.382 67
7378.790 67
7379.198 81
7379.606 113
7380.014 81
7380.423 72
7380.831 96
7381.239 71
7381.647 70
7382.055 73
7382.463 75
7382.872 68
7383.280 94
7383.688 63
7384.096 51
7384.505 50
7384.913 58
7385.321 61
7385.729 95
7386.138 90
7386.546 65
7386.954 75
7387.363 84
7387.771 77
7388.179 99
7388.588 75
7388.996 86
7389.405 85
7389.813 89
7390.221 83
7390.630 80
7391.038 78
7391.447 86
7391.855 84
7392.264 72
7392.672 70
7393.081 71
7393.489 65
7393.898 52
7394.306 71
7394.715 77
7395.123 76
7395.532 53
7395.940 55
7396.349 52
7396.757 64
7397.166 59
7397.575 61
7397.983 51
7398.392 54
7398.801 55
7399.209 56
7399.618 70
7400.027 69
7400.435 74
7400.844 58
7401.253 71
7401.661 54
7402.070 52
7402.479 70
7402.888 120
7403.296 133
7403.705 105
7404.114 83
7404.523 65
7404.932 72
7405.340 65
7405.749 58
7406.158 56
7406.567 62
7406.976 54
7407.385 71
7407.794 63
7408.203 50
7408.611 70
7409.020 89
7409.429 99
7409.838 69
7410.247 60
7410.656 99
7411.065 83
7411.474 81
7411.883 68
7412.292 90
7412.701 88
7413.110 62
7413.519 61
7413.928 70
7414.337 89
7414.747 118
7415.156 102
7415.565 77
7415.974 72
7416.383 68
7416.792 59
7417.201 81
7417.610 85
7418.020 102
7418.429 88
7418.838 93
7419.247 103
7419.656 73
7420.066 76
7420.475 97
7420.884 82
7421.293 71
7421.703 69
7422.112 56
7422.521 51
7422.931 52
7423.340 44
7423.749 25
7424.159 19
7424.568 48
7424.977 59
7425.387 71
7425.796 68
7426.206 57
7426.615 46
7427.024 72
7427.434 72
7427.843 61
7428.253 63
7428.662 64
7429.072 62
7429.481 77
7429.891 97
7430.300 105
7430.710 73
7431.119 69
7431.529 59
7431.938 76
7432.348 80
7432.758 71
7433.167 54
7433.577 61
7433.986 85
7434.396 61
7434.806 64
7435.215 55
7435.625 76
7436.035 71
7436.444 105
7436.854 91
7437.264 75
7437.673 93
7438.083 87
7438.493 79
7438.903 103
7439.312 67
7439.722 72
7440.132 64
7440.542 72
7440.952 96
7441.361 106
7441.771 96
7442.181 109
7442.591 103
7443.001 82
7443.411 83
7443.821 53
7444.230 58
7444.640 85
7445.050 68
7445.460 60
7445.870 48
7446.280 43
7446.690 42
7447.100 32
7447.510 42
7447.920 58
7448.330 64
7448.740 60
7449.150 51
7449.560 56
7449.970 74
7450.380 88
7450.790 78
7451.200 76
7451.611 92
7452.021 79
7452.431 53
7452.841 47
7453.251 47
7453.661 38
7454.071 57
7454.482 75
7454.892 59
7455.302 53
7455.712 58
7456.122 59
7456.533 70
7456.943 72
7457.353 69
7457.763 83
7458.174 94
7458.584 97
7458.994 110
7459.405 94
7459.815 79
7460.225 49
7460.636 59
7461.046 57
7461.456 42
7461.867 46
7462.277 48
7462.688 60
7463.098 58
7463.508 51
7463.919 54
7464.329 74
7464.740 68
7465.150 57
7465.561 53
7465.971 51
7466.382 85
7466.792 96
7467.203 95
7467.613 62
7468.024 60
7468.434 55
7468.845 64
7469.256 51
7469.666 53
7470.077 55
7470.487 66
7470.898 65
7471.309 56
7471.719 66
7472.130 85
7472.541 91
7472.951 79
7473.362 72
7473.773 72
7474.184 37
7474.594 57
7475.005 56
7475.416 51
7475.827 68
7476.237 106
7476.648 97
7477.059 69
7477.470 42
7477.881 41
7478.291 48
7478.702 57
7479.113 64
7479.524 67
7479.935 63
7480.346 61
7480.757 81
7481.168 76
7481.578 84
7481.989 67
7482.400 63
7482.811 75
7483.222 78
7483.633 78
7484.044 70
7484.455 71
7484.866 78
7485.277 96
7485.688 82
7486.099 56
7486.510 66
7486.922 81
7487.333 75
7487.744 82
7488.155 86
7488.566 82
7488.977 78
7489.388 91
7489.799 80
7490.211 74
7490.622 79
7491.033 70
7491.444 77
7491.855 88
7492.267 65
7492.678 77
7493.089 74
7493.500 58
7493.911 54
7494.323 57
7494.734 53
7495.145 56
7495.557 53
7495.968 65
7496.379 75
7496.791 74
7497.202 67
7497.613 59
7498.025 70
7498.436 56
7498.848 50
7499.259 45
7499.670 60
7500.082 75
7500.493 68
7500.905 78
7501.316 107
7501.728 106
7502.139 87
7502.551 74
7502.962 50
7503.374 53
7503.785 53
7504.197 77
7504.608 74
7505.020 67
7505.431 58
7505.843 77
7506.255 83
7506.666 78
7507.078 65
7507.490 90
7507.901 90
7508.313 81
7508.725 67
7509.136 84
7509.548 95
7509.960 80
7510.371 100
7510.783 90
7511.195 89
7511.607 80
7512.018 80
7512.430 90
7512.842 80
7513.254 77
7513.665 67
7514.077 56
7514.489 45
7514.901 44
7515.313 66
7515.725 75
7516.137 73
7516.548 60
7516.960 63
7517.372 64
7517.784 70
7518.196 67
7518.608 84
7519.020 75
7519.432 51
7519.844 60
7520.256 71
7520.668 78
7521.080 80
7521.492 62
7521.904 60
7522.316 72
7522.728 57
7523.140 59
7523.552 64
7523.964 47
7524.376 45
7524.788 47
7525.201 62
7525.613 61
7526.025 55
7526.437 73
7526.849 80
7527.261 90
7527.674 99
7528.086 89
7528.498 86
7528.910 79
7529.322 77
7529.735 64
7530.147 56
7530.559 52
7530.972 65
7531.384 77
7531.796 103
7532.208 96
7532.621 88
7533.033 68
7533.445 48
7533.858 42
7534.270 40
7534.683 48
7535.095 63
7535.507 60
7535.920 70
7536.332 110
7536.745 127
7537.157 107
7537.570 87
7537.982 78
7538.394 77
7538.807 64
7539.219 54
7539.632 51
7540.045 39
7540.457 25
7540.870 36
7541.282 67
7541.695 54
7542.107 65
7542.520 68
7542.933 62
7543.345 52
7543.758 48
7544.170 61
7544.583 60
7544.996 75
7545.408 65
7545.821 48
7546.234 47
7546.647 56
7547.059 63
7547.472 77
7547.885 83
7548.297 68
7548.710 58
7549.123 52
7549.536 60
7549.949 70
7550.361 50
7550.774 43
7551.187 50
7551.600 55
7552.013 46
7552.426 72
7552.839 96
7553.251 91
7553.664 65
7554.077 60
7554.490 60
7554.903 77
7555.316 75
7555.729 84
7556.142 72
7556.555 49
7556.968 51
7557.381 48
7557.794 48
7558.207 66
7558.620 53
7559.033 45
7559.446 80
7559.859 73
7560.272 39
7560.685 37
7561.098 40
7561.512 52
7561.925 72
7562.338 65
7562.751 68
7563.164 82
7563.577 68
7563.990 57
7564.404 54
7564.817 65
7565.230 60
7565.643 75
7566.057 84
7566.470 72
7566.883 74
7567.296 58
7567.710 68
7568.123 62
7568.536 60
7568.950 61
7569.363 56
7569.776 53
7570.190 60
7570.603 69
7571.016 66
7571.430 78
7571.843 79
7572.257 49
7572.670 42
7573.083 37
7573.497 54
7573.910 61
7574.324 56
7574.737 73
7575.151 60
7575.564 49
7575.978 63
7576.391 59
7576.805 65
7577.218 66
7577.632 54
7578.045 36
7578.459 30
7578.873 42
7579.286 39
7579.700 48
7580.113 63
7580.527 57
7580.941 69
7581.354 87
7581.768 92
7582.182 86
7582.595 66
7583.009 73
7583.423 82
7583.837 87
7584.250 72
7584.664 57
7585.078 80
7585.492 91
7585.905 88
7586.319 67
7586.733 72
7587.147 72
7587.561 70
7587.974 79
7588.388 73
7588.802 58
7589.216 58
7589.630 67
7590.044 56
7590.458 47
7590.872 37
7591.286 55
7591.699 67
7592.113 72
7592.527 60
7592.941 41
7593.355 54
7593.769 47
7594.183 66
7594.597 70
7595.011 83
7595.425 96
7595.839 66
7596.254 71
7596.668 96
7597.082 77
7597.496 68
7597.910 66
7598.324 59
7598.738 69
7599.152 68
7599.566 45
7599.981 38
7600.395 57
7600.809 80
7601.223 74
7601.637 72
7602.052 51
7602.466 60
7602.880 78
7603.294 89
7603.709 80
7604.123 76
7604.537 71
7604.951 70
7605.366 55
7605.780 51
7606.194 62
7606.609 54
7607.023 53
7607.437 48
7607.852 57
7608.266 56
7608.681 57
7609.095 53
7609.510 57
7609.924 69
7610.338 81
7610.753 78
7611.167 106
7611.582 110
7611.996 92
7612.411 56
7612.825 44
7613.240 48
7613.654 54
7614.069 61
7614.483 53
7614.898 58
7615.313 48
7615.727 58
7616.142 40
7616.556 53
7616.971 53
7617.386 65
7617.800 49
7618.215 44
7618.630 31
7619.044 73
7619.459 70
7619.874 71
7620.288 71
7620.703 54
7621.118 35
7621.533 55
7621.947 58
7622.362 66
7622.777 57
7623.192 76
7623.607 76
7624.021 59
7624.436 70
7624.851 56
7625.266 46
7625.681 56
7626.096 53
7626.511 68
7626.926 75
7627.340 90
7627.755 90
7628.170 77
7628.585 74
7629.000 68
7629.415 50
7629.830 79
7630.245 77
7630.660 53
7631.075 66
7631.490 63
7631.905 58
7632.320 62
7632.735 59
7633.150 62
7633.565 88
7633.981 77
7634.396 60
7634.811 67
7635.226 68
7635.641 45
7636.056 57
7636.471 77
7636.886 86
7637.302 70
7637.717 77
7638.132 88
7638.547 57
7638.962 56
7639.378 47
7639.793 57
7640.208 68
7640.623 65
7641.039 67
7641.454 63
7641.869 61
7642.285 51
7642.700 62
7643.115 61
7643.531 77
7643.946 80
7644.361 70
7644.777 46
7645.192 45
7645.608 29
7646.023 30
7646.438 47
7646.854 49
7647.269 85
7647.685 73
7648.100 69
7648.516 88
7648.931 81
7649.347 77
7649.762 60
7650.178 61
7650.593 67
7651.009 65
7651.424 51
7651.840 44
7652.256 48
7652.671 75
7653.087 91
7653.502 63
7653.918 76
7654.334 64
7654.749 62
7655.165 52
7655.581 35
7655.996 45
7656.412 41
7656.828 52
7657.244 64
7657.659 41
7658.075 49
7658.491 61
7658.907 59
7659.322 63
7659.738 61
7660.154 70
7660.570 73
7660.986 69
7661.401 56
7661.817 59
7662.233 48
7662.649 64
7663.065 64
7663.481 72
7663.897 65
7664.313 57
7664.729 54
7665.144 74
7665.560 53
7665.976 49
7666.392 63
7666.808 65
7667.224 46
7667.640 39
7668.056 57
7668.472 65
7668.888 56
7669.304 40
7669.720 53
7670.137 70
7670.553 68
7670.969 60
7671.385 52
7671.801 34
7672.217 54
7672.633 63
7673.049 57
7673.466 45
7673.882 48
7674.298 61
7674.714 64
7675.130 51
7675.547 51
7675.963 66
7676.379 64
7676.795 59
7677.212 60
7677.628 52
7678.044 57
7678.460 48
7678.877 59
7679.293 44
7679.709 50
7680.126 68
7680.542 62
7680.958 59
7681.375 64
7681.791 60
7682.208 75
7682.624 50
7683.040 39
7683.457 46
7683.873 44
7684.290 29
7684.706 41
7685.123 44
7685.539 70
7685.956 81
7686.372 86
7686.789 80
7687.205 100
7687.622 83
7688.038 60
7688.455 48
7688.871 48
7689.288 46
7689.705 62
7690.121 78
7690.538 73
7690.955 52
7691.371 50
7691.788 42
7692.205 42
7692.621 47
7693.038 74
7693.455 75
7693.871 41
7694.288 48
7694.705 69
7695.122 67
7695.538 68
7695.955 52
7696.372 71
7696.789 69
7697.205 71
7697.622 81
7698.039 70
7698.456 69
7698.873 49
7699.290 66
7699.707 50
7700.123 39
7700.540 54
7700.957 47
7701.374 47
7701.791 47
7702.208 49
7702.625 47
7703.042 57
7703.459 45
7703.876 57
7704.293 50
7704.710 60
7705.127 72
7705.544 85
7705.961 84
7706.378 79
7706.795 97
7707.212 73
7707.629 79
7708.046 62
7708.463 61
7708.881 68
7709.298 82
7709.715 93
7710.132 91
7710.549 78
7710.966 87
7711.384 57
7711.801 42
7712.218 32
7712.635 34
7713.052 32
7713.470 45
7713.887 51
7714.304 45
7714.721 36
7715.139 33
7715.556 28
7715.973 47
7716.391 55
7716.808 31
7717.225 49
7717.643 50
7718.060 63
7718.478 62
7718.895 80
7719.312 67
7719.730 66
7720.147 48
7720.565 37
7720.982 60
7721.399 78
7721.817 62
7722.234 65
7722.652 57
7723.069 62
7723.487 79
7723.904 71
7724.322 60
7724.740 57
7725.157 45
7725.575 41
7725.992 59
7726.410 62
7726.827 53
7727.245 53
7727.663 58
7728.080 46
7728.498 54
7728.916 59
7729.333 56
7729.751 57
7730.169 69
7730.586 68
7731.004 54
7731.422 54
7731.840 65
7732.257 51
7732.675 37
7733.093 63
7733.511 61
7733.929 78
7734.346 83
7734.764 60
7735.182 45
7735.600 33
7736.018 44
7736.436 50
7736.853 66
7737.271 70
7737.689 77
7738.107 86
7738.525 63
7738.943 58
7739.361 55
7739.779 59
7740.197 37
7740.615 38
7741.033 51
7741.451 52
7741.869 50
7742.287 55
7742.705 38
7743.123 50
7743.541 58
7743.959 61
7744.377 72
7744.795 65
7745.213 54
7745.631 41
7746.050 54
7746.468 57
7746.886 45
7747.304 55
7747.722 77
7748.140 97
7748.559 83
7748.977 66
7749.395 77
7749.813 81
7750.231 56
7750.650 74
7751.068 98
7751.486 97
7751.905 93
7752.323 81
7752.741 83
7753.159 72
7753.578 52
7753.996 50
7754.414 33
7754.833 31
7755.251 39
7755.670 42
7756.088 46
7756.506 50
7756.925 38
7757.343 54
7757.762 47
7758.180 53
7758.599 67
7759.017 53
7759.436 57
7759.854 49
7760.273 66
7760.691 70
7761.110 52
7761.528 49
7761.947 57
7762.365 54
7762.784 48
7763.202 61
7763.621 74
7764.040 74
7764.458 51
7764.877 53
7765.296 38
7765.714 35
7766.133 43
7766.552 47
7766.970 59
7767.389 48
7767.808 47
7768.226 48
7768.645 68
7769.064 56
7769.483 54
7769.901 46
7770.320 43
7770.739 61
7771.158 30
7771.577 31
7771.995 51
7772.414 52
7772.833 54
7773.252 48
7773.671 59
7774.090 47
7774.509 65
7774.928 64
7775.346 42
7775.765 50
7776.184 39
7776.603 53
7777.022 64
7777.441 66
7777.860 65
7778.279 54
7778.698 49
7779.117 43
7779.536 39
7779.955 42
7780.374 42
7780.793 55
7781.212 67
7781.632 61
7782.051 69
7782.470 60
7782.889 49
7783.308 42
7783.727 45
7784.146 64
7784.565 54
7784.985 45
7785.404 52
7785.823 61
7786.242 63
7786.661 44
7787.081 37
7787.500 48
7787.919 44
7788.338 54
7788.758 55
7789.177 53
7789.596 46
7790.016 54
7790.435 65
7790.854 72
7791.274 68
7791.693 55
7792.112 48
7792.532 41
7792.951 43
7793.371 38
7793.790 28
7794.209 39
7794.629 40
7795.048 47
7795.468 47
7795.887 43
7796.307 39
7796.726 59
7797.146 52
7797.565 41
7797.985 35
7798.404 34
7798.824 47
7799.243 47
7799.663 47
7800.082 42
7800.502 44
7800.922 43
7801.341 61
7801.761 55
7802.181 51
7802.600 47
7803.020 41
7803.440 48
7803.859 45
7804.279 61
7804.699 70
7805.118 52
7805.538 48
7805.958 36
7806.378 24
7806.797 25
7807.217 40
7807.637 69
7808.057 73
7808.476 61
7808.896 67
7809.316 50
7809.736 66
7810.156 69
7810.576 56
7810.996 87
7811.415 78
7811.835 90
7812.255 78
7812.675 63
7813.095 54
7813.515 36
7813.935 39
7814.355 56
7814.775 61
7815.195 61
7815.615 51
7816.035 31
7816.455 53
7816.875 60
7817.295 59
7817.715 47
7818.135 42
7818.555 47
7818.975 39
7819.395 48
7819.816 57
7820.236 41
7820.656 41
7821.076 65
7821.496 56
7821.916 45
7822.336 53
7822.757 63
7823.177 41
7823.597 45
7824.017 38
7824.438 55
7824.858 61
7825.278 70
7825.698 66
7826.119 61
7826.539 42
7826.959 32
7827.380 51
7827.800 57
7828.220 54
7828.641 44
7829.061 45
7829.481 38
7829.902 36
7830.322 45
7830.742 43
7831.163 32
7831.583 35
7832.004 34
7832.424 32
7832.845 38
7833.265 21
7833.686 19
7834.106 45
7834.527 52
7834.947 40
7835.368 50
7835.788 52
7836.209 77
7836.629 87
7837.050 81
7837.470 93
7837.891 70
7838.312 70
7838.732 65
7839.153 55
7839.574 43
7839.994 32
7840.415 46
7840.836 31
7841.256 28
7841.677 44
7842.098 42
7842.518 44
7842.939 53
7843.360 35
7843.781 49
7844.201 41
7844.622 37
7845.043 47
7845.464 35
7845.885 44
7846.305 50
7846.726 35
7847.147 25
7847.568 31
7847.989 27
7848.410 34
7848.831 52
7849.251 41
7849.672 41
7850.093 62
7850.514 55
7850.935 49
7851.356 58
7851.777 47
7852.198 42
7852.619 52
7853.040 46
7853.461 42
7853.882 28
7854.303 22
7854.724 27
7855.145 47
7855.566 49
7855.987 49
7856.409 47
7856.830 48
7857.251 48
7857.672 43
7858.093 43
7858.514 34
7858.935 33
7859.356 44
7859.778 40
7860.199 41
7860.620 55
7861.041 59
7861.463 61
7861.884 76
7862.305 57
7862.726 54
7863.148 50
7863.569 34
7863.990 25
7864.411 38
7864.833 62
7865.254 64
7865.675 46
7866.097 55
7866.518 55
7866.940 51
7867.361 37
7867.782 46
7868.204 44
7868.625 48
7869.047 55
7869.468 61
7869.889 47
7870.311 67
7870.732 64
7871.154 58
7871.575 41
7871.997 40
7872.418 60
7872.840 52
7873.262 57
7873.683 71
7874.105 56
7874.526 49
7874.948 44
7875.369 43
7875.791 58
7876.213 43
7876.634 50
7877.056 41
7877.478 38
7877.899 49
7878.321 51
7878.743 54
7879.164 61
7879.586 72
7880.008 53
7880.430 47
7880.851 53
7881.273 43
7881.695 54
7882.117 90
7882.538 68
7882.960 39
7883.382 50
7883.804 60
7884.226 55
7884.648 49
7885.069 45
7885.491 41
7885.913 39
7886.335 35
7886.757 65
7887.179 48
7887.601 24
7888.023 21
7888.445 25
7888.867 38
7889.289 34
7889.711 56
7890.133 45
7890.555 44
7890.977 41
7891.399 52
7891.821 69
7892.243 72
7892.665 62
7893.087 59
7893.509 66
7893.931 62
7894.353 64
7894.775 62
7895.197 43
7895.620 66
7896.042 65
7896.464 55
7896.886 65
7897.308 66
7897.730 70
7898.153 67
7898.575 43
7898.997 53
7899.419 56
7899.842 44
7900.264 37
7900.686 34
7901.108 29
7901.531 23
7901.953 29
7902.375 45
7902.798 41
7903.220 69
7903.642 70
7904.065 59
7904.487 43
7904.910 43
7905.332 33
7905.754 27
7906.177 32
7906.599 25
7907.022 37
7907.444 55
7907.867 50
7908.289 47
7908.712 40
7909.134 42
7909.557 32
7909.979 32
7910.402 35
7910.824 39
7911.247 31
7911.669 30
7912.092 45
7912.515 47
7912.937 55
7913.360 41
7913.782 45
7914.205 48
7914.628 52
7915.050 45
7915.473 45
7915.896 59
7916.318 69
7916.741 55
7917.164 47
7917.587 53
7918.009 77
7918.432 68
7918.855 46
7919.278 55
7919.700 58
7920.123 55
7920.546 66
7920.969 59
7921.392 40
7921.815 68
7922.237 82
7922.660 54
7923.083 50
7923.506 56
7923.929 37
7924.352 51
7924.775 74
7925.198 77
7925.621 65
7926.044 61
7926.467 52
7926.890 40
7927.313 33
7927.736 42
7928.159 34
7928.582 50
7929.005 49
7929.428 42
7929.851 64
7930.274 50
7930.697 35
7931.120 26
7931.543 34
7931.966 59
7932.389 59
7932.812 59
7933.236 50
7933.659 36
7934.082 73
7934.505 65
7934.928 58
7935.351 62
7935.775 51
7936.198 57
7936.621 62
7937.044 55
7937.468 48
7937.891 54
7938.314 40
7938.738 31
7939.161 33
7939.584 32
7940.007 26
7940.431 43
7940.854 40
7941.278 36
7941.701 45
7942.124 41
7942.548 50
7942.971 41
7943.394 27
7943.818 33
7944.241 34
7944.665 45
7945.088 49
7945.512 32
7945.935 35
7946.359 31
7946.782 44
7947.206 65
7947.629 63
7948.053 64
7948.476 67
7948.900 62
7949.324 81
7949.747 59
7950.171 45
7950.594 31
7951.018 25
7951.442 46
7951.865 40
7952.289 46
7952.713 47
7953.136 49
7953.560 46
7953.984 56
7954.407 59
7954.831 47
7955.255 45
7955.679 58
7956.102 41
7956.526 51
7956.950 66
7957.374 66
7957.797 44
7958.221 41
7958.645 33
7959.069 43
7959.493 39
7959.917 49
7960.341 51
7960.764 42
7961.188 49
7961.612 55
7962.036 31
7962.460 29
7962.884 26
7963.308 38
7963.732 60
7964.156 47
7964.580 44
7965.004 42
7965.428 47
7965.852 42
7966.276 27
7966.700 18
7967.124 23
7967.548 42
7967.972 64
7968.396 56
7968.820 45
7969.244 42
7969.669 53
7970.093 57
7970.517 46
7970.941 36
7971.365 41
7971.789 50
7972.213 53
7972.638 51
7973.062 53
7973.486 39
7973.910 38
7974.335 41
7974.759 52
7975.183 47
7975.607 51
7976.032 50
7976.456 58
7976.880 64
7977.305 43
7977.729 55
7978.153 75
7978.578 62
7979.002 69
7979.426 74
7979.851 67
7980.275 44
7980.700 35
7981.124 37
7981.548 30
7981.973 37
7982.397 52
7982.822 56
7983.246 70
7983.671 70
7984.095 70
7984.520 73
7984.944 75
7985.369 66
7985.793 61
7986.218 57
7986.642 54
7987.067 46
7987.492 57
7987.916 54
7988.341 64
7988.766 53
7989.190 71
7989.615 77
7990.039 54
7990.464 57
7990.889 70
7991.314 100
7991.738 72
7992.163 60
7992.588 66
7993.012 72
7993.437 64
7993.862 55
7994.287 47
7994.711 64
7995.136 58
7995.561 90
7995.986 91
7996.411 76
7996.836 63
7997.260 56
7997.685 46
7998.110 67
7998.535 73
7998.960 74
7999.385 85
7999.810 77
8000.235 48
8000.660 51
8001.085 34
8001.510 50
8001.935 40
8002.360 44
8002.785 41
8003.210 49
8003.635 66
8004.060 63
8004.485 40
8004.910 53
8005.335 58
8005.760 59
8006.185 64
8006.610 50
8007.035 50
8007.460 38
8007.885 31
8008.311 50
8008.736 51
8009.161 44
8009.586 48
8010.011 49
8010.436 59
8010.862 65
8011.287 71
8011.712 64
8012.137 40
8012.563 37
8012.988 62
8013.413 61
8013.838 52
8014.264 53
8014.689 52
8015.114 62
8015.540 53
8015.965 48
8016.390 50
8016.816 40
8017.241 60
8017.667 71
8018.092 47
8018.517 39
8018.943 40
8019.368 45
8019.794 35
8020.219 38
8020.645 63
8021.070 78
8021.496 52
8021.921 44
8022.347 56
8022.772 50
8023.198 46
8023.623 49
8024.049 69
8024.474 60
8024.900 51
8025.326 66
8025.751 73
8026.177 78
8026.602 55
8027.028 57
8027.454 63
8027.879 47
8028.305 66
8028.731 65
8029.156 61
8029.582 54
8030.008 47
8030.434 55
8030.859 40
8031.285 43
8031.711 31
8032.137 48
8032.562 55
8032.988 38
8033.414 47
8033.840 42
8034.266 52
8034.692 68
8035.117 65
8035.543 59
8035.969 40
8036.395 53
8036.821 45
8037.247 48
8037.673 52
8038.099 40
8038.525 46
8038.951 34
8039.377 36
8039.803 39
8040.229 41
8040.655 66
8041.081 43
8041.507 42
8041.933 53
8042.359 39
8042.785 41
8043.211 34
8043.637 38
8044.063 26
8044.489 40
8044.915 53
8045.341 50
8045.768 50
8046.194 52
8046.620 71
8047.046 62
8047.472 63
8047.898 42
8048.325 50
8048.751 43
8049.177 43
8049.603 43
8050.030 43
8050.456 52
8050.882 34
8051.308 42
8051.735 40
8052.161 52
8052.587 41
8053.014 35
8053.440 28
8053.866 40
8054.293 52
8054.719 39
8055.145 43
8055.572 58
8055.998 44
8056.425 82
8056.851 63
8057.278 52
8057.704 37
8058.130 30
8058.557 43
8058.983 37
8059.410 35
8059.836 38
8060.263 54
8060.689 69
8061.116 57
8061.543 53
8061.969 54
8062.396 27
8062.822 23
8063.249 42
8063.676 57
8064.102 65
8064.529 62
8064.955 58
8065.382 37
8065.809 34
8066.235 59
8066.662 70
8067.089 62
8067.516 58
8067.942 56
8068.369 44
8068.796 43
8069.223 43
8069.649 46
8070.076 58
8070.503 42
8070.930 50
8071.356 50
8071.783 60
8072.210 38
8072.637 51
8073.064 45
8073.491 42
8073.918 26
8074.345 40
8074.771 46
8075.198 49
8075.625 54
8076.052 42
8076.479 29
8076.906 37
8077.333 38
8077.760 34
8078.187 45
8078.614 34
8079.041 40
8079.468 36
8079.895 31
8080.322 38
8080.749 47
8081.176 33
8081.603 42
8082.031 24
8082.458 24
8082.885 32
8083.312 33
8083.739 37
8084.166 45
8084.593 28
8085.021 23
8085.448 32
8085.875 24
8086.302 44
8086.729 44
8087.157 52
8087.584 60
8088.011 39
8088.438 25
8088.866 30
8089.293 35
8089.720 32
8090.148 35
8090.575 32
8091.002 31
8091.430 53
8091.857 60
8092.284 44
8092.712 56
8093.139 48
8093.566 58
8093.994 50
8094.421 39
8094.849 39
8095.276 37
8095.704 41
8096.131 55
8096.559 50
8096.986 42
8097.414 69
8097.841 54
8098.269 53
8098.696 48
8099.124 50
8099.551 47
8099.979 55
8100.406 55
8100.834 47
8101.262 35
8101.689 42
8102.117 50
8102.545 54
8102.972 46
8103.400 45
8103.827 47
8104.255 33
8104.683 43
8105.111 37
8105.538 40
8105.966 32
8106.394 42
8106.822 45
8107.249 36
8107.677 43
8108.105 31
8108.533 20
8108.960 20
8109.388 15
8109.816 26
8110.244 33
8110.672 34
8111.100 19
8111.528 24
8111.955 53
8112.383 55
8112.811 58
8113.239 65
8113.667 60
8114.095 72
8114.523 54
8114.951 61
8115.379 49
8115.807 39
8116.235 38
8116.663 38
8117.091 32
8117.519 46
8117.947 59
8118.375 64
8118.803 49
8119.231 53
8119.659 57
8120.087 45
8120.516 58
8120.944 62
8121.372 57
8121.800 39
8122.228 37
8122.656 51
8123.084 54
8123.513 44
8123.941 25
8124.369 32
8124.797 46
8125.226 51
8125.654 34
8126.082 50
8126.510 54
8126.939 51
8127.367 42
8127.795 43
8128.224 43
8128.652 59
8129.080 60
8129.509 51
8129.937 44
8130.365 45
8130.794 39
8131.222 53
8131.650 48
8132.079 59
8132.507 40
8132.936 46
8133.364 46
8133.793 41
8134.221 52
8134.650 29
8135.078 30
8135.507 50
8135.935 58
8136.364 41
8136.792 43
8137.221 28
8137.649 41
8138.078 37
8138.507 35
8138.935 36
8139.364 47
8139.792 48
8140.221 52
8140.650 39
8141.078 22
8141.507 38
8141.936 28
8142.364 35
8142.793 41
8143.222 47
8143.650 37
8144.079 38
8144.508 36
8144.937 36
8145.365 44
8145.794 44
8146.223 19
8146.652 30
8147.081 36
8147.509 49
8147.938 51
8148.367 33
8148.796 49
8149.225 46
8149.654 43
8150.083 41
8150.512 37
8150.940 37
8151.369 46
8151.798 57
8152.227 64
8152.656 68
8153.085 62
8153.514 54
8153.943 33
8154.372 23
8154.801 31
8155.230 32
8155.659 16
8156.088 22
8156.517 41
8156.946 34
8157.376 39
8157.805 29
8158.234 25
8158.663 31
8159.092 41
8159.521 39
8159.950 54
8160.379 48
8160.809 42
8161.238 41
8161.667 44
8162.096 47
8162.525 45
8162.955 55
8163.384 36
8163.813 32
8164.242 44
8164.672 48
8165.101 32
8165.530 25
8165.960 36
8166.389 48
8166.818 37
8167.248 41
8167.677 44
8168.106 41
8168.536 45
8168.965 47
8169.394 57
8169.824 41
8170.253 32
8170.683 29
8171.112 48
8171.542 55
8171.971 52
8172.401 42
8172.830 57
8173.260 44
8173.689 56
8174.119 54
8174.548 47
8174.978 29
8175.407 43
8175.837 35
8176.266 46
8176.696 51
8177.126 60
8177.555 43
8177.985 36
8178.414 40
8178.844 35
8179.274 42
8179.703 39
8180.133 46
8180.563 39
8180.993 64
8181.422 51
8181.852 31
8182.282 39
8182.711 34
8183.141 38
8183.571 53
8184.001 37
8184.431 31
8184.860 40
8185.290 52
8185.720 39
8186.150 37
8186.580 23
8187.010 25
8187.439 33
8187.869 40
8188.299 36
8188.729 41
8189.159 25
8189.589 47
8190.019 62
8190.449 63
8190.879 58
8191.309 54
8191.739 39
8192.169 16
8192.599 21
8193.029 25
8193.459 31
8193.889 38
8194.319 37
8194.749 38
8195.179 42
8195.609 54
8196.039 49
8196.469 54
8196.900 65
8197.330 42
8197.760 42
8198.190 62
8198.620 61
8199.050 40
8199.481 44
8199.911 51
8200.341 58
8200.771 41
8201.201 27
8201.632 32
8202.062 26
8202.492 30
8202.922 38
8203.353 59
8203.783 49
8204.213 59
8204.644 47
8205.074 37
8205.504 35
8205.935 40
8206.365 36
8206.795 41
8207.226 48
8207.656 55
8208.087 43
8208.517 31
8208.948 34
8209.378 50
8209.808 34
8210.239 41
8210.669 41
8211.100 31
8211.530 39
8211.961 49
8212.391 55
8212.822 42
8213.253 52
8213.683 46
8214.114 69
8214.544 68
8214.975 51
8215.405 57
8215.836 43
8216.267 46
8216.697 72
8217.128 56
8217.559 44
8217.989 57
8218.420 57
8218.851 46
8219.281 54
8219.712 54
8220.143 43
8220.574 55
8221.004 73
8221.435 57
8221.866 50
8222.297 45
8222.728 45
8223.158 47
8223.589 45
8224.020 71
8224.451 73
8224.882 64
8225.313 39
8225.743 25
8226.174 31
8226.605 43
8227.036 60
8227.467 59
8227.898 59
8228.329 48
8228.760 51
8229.191 41
8229.622 46
8230.053 38
8230.484 38
8230.915 37
8231.346 46
8231.777 43
8232.208 47
8232.639 39
8233.070 46
8233.501 43
8233.932 46
8234.363 37
8234.795 39
8235.226 41
8235.657 46
8236.088 43
8236.519 55
8236.950 47
8237.381 53
8237.813 46
8238.244 45
8238.675 74
8239.106 68
8239.538 34
8239.969 35
8240.400 38
8240.831 36
8241.263 50
8241.694 62
8242.125 64
8242.557 58
8242.988 67
8243.419 68
8243.851 49
8244.282 57
8244.713 52
8245.145 47
8245.576 35
8246.007 35
8246.439 31
8246.870 20
8247.302 38
8247.733 50
8248.165 58
8248.596 37
8249.028 25
8249.459 25
8249.891 31
8250.322 33
8250.754 40
8251.185 38
8251.617 36
8252.048 38
8252.480 23
8252.912 48
8253.343 46
8253.775 53
8254.206 40
8254.638 27
8255.070 33
8255.501 39
8255.933 55
8256.365 51
8256.796 52
8257.228 51
8257.660 50
8258.092 29
8258.523 31
8258.955 41
8259.387 47
8259.819 46
8260.250 40
8260.682 34
8261.114 31
8261.546 31
8261.978 46
8262.409 50
8262.841 45
8263.273 41
8263.705 41
8264.137 48
8264.569 59
8265.001 64
8265.433 43
8265.864 23
8266.296 33
8266.728 39
8267.160 30
8267.592 23
8268.024 20
8268.456 32
8268.888 39
8269.320 32
8269.752 39
8270.184 26
8270.616 18
8271.048 21
8271.481 30
8271.913 26
8272.345 34
8272.777 47
8273.209 38
8273.641 51
8274.073 47
8274.505 37
8274.938 41
8275.370 45
8275.802 45
8276.234 36
8276.666 37
8277.099 46
8277.531 42
8277.963 36
8278.395 34
8278.828 54
8279.260 41
8279.692 46
8280.124 36
8280.557 42
8280.989 45
8281.421 35
8281.854 35
8282.286 43
8282.718 41
8283.151 36
8283.583 29
8284.016 24
8284.448 31
8284.880 38
8285.313 20
8285.745 45
8286.178 67
8286.610 56
8287.043 55
8287.475 65
8287.908 56
8288.340 57
8288.773 45
8289.205 41
8289.638 40
8290.070 23
8290.503 26
8290.936 36
8291.368 42
8291.801 55
8292.233 37
8292.666 34
8293.099 32
8293.531 29
8293.964 44
8294.397 59
8294.829 78
8295.262 53
8295.695 35
8296.127 40
8296.560 45
8296.993 36
8297.426 35
8297.858 46
8298.291 38
8298.724 29
8299.157 32
8299.590 31
8300.022 30
8300.455 29
8300.888 32
8301.321 27
8301.754 27
8302.187 46
8302.620 52
8303.053 42
8303.485 43
8303.918 42
8304.351 40
8304.784 34
8305.217 34
8305.650 30
8306.083 25
8306.516 24
8306.949 40
8307.382 45
8307.815 43
8308.248 47
8308.681 56
8309.114 71
8309.547 57
8309.980 52
8310.414 51
8310.847 45
8311.280 28
8311.713 27
8312.146 33
8312.579 36
8313.012 52
8313.445 34
8313.879 42
8314.312 26
8314.745 22
8315.178 34
8315.611 27
8316.045 39
8316.478 39
8316.911 55
8317.344 53
8317.778 42
8318.211 17
8318.644 35
8319.078 48
8319.511 35
8319.944 31
8320.378 19
8320.811 22
8321.244 31
8321.678 25
8322.111 21
8322.545 48
8322.978 34
8323.411 52
8323.845 46
8324.278 63
8324.712 43
8325.145 47
8325.579 39
8326.012 35
8326.446 29
8326.879 24
8327.313 41
8327.746 45
8328.180 47
8328.613 49
8329.047 47
8329.481 42
8329.914 29
8330.348 51
8330.781 52
8331.215 31
8331.649 39
8332.082 25
8332.516 30
8332.950 31
8333.383 29
8333.817 41
8334.251 53
8334.685 47
8335.118 43
8335.552 35
8335.986 26
8336.420 24
8336.853 37
8337.287 41
8337.721 52
8338.155 39
8338.589 29
8339.022 30
8339.456 37
8339.890 35
8340.324 37
8340.758 21
8341.192 26
8341.626 32
8342.060 36
8342.494 24
8342.927 21
8343.361 21
8343.795 29
8344.229 28
8344.663 28
8345.097 31
8345.531 41
8345.965 54
8346.399 63
8346.833 77
8347.267 68
8347.701 46
8348.136 30
8348.570 33
8349.004 55
8349.438 54
8349.872 43
8350.306 47
8350.740 46
8351.174 58
8351.609 55
8352.043 63
8352.477 62
8352.911 50
8353.345 46
8353.780 45
8354.214 33
8354.648 31
8355.082 33
8355.517 45
8355.951 49
8356.385 55
8356.819 63
8357.254 35
8357.688 32
8358.122 33
8358.557 31
8358.991 46
8359.425 48
8359.860 47
8360.294 27
8360.729 43
8361.163 43
8361.597 51
8362.032 42
8362.466 33
8362.901 38
8363.335 37
8363.770 30
8364.204 37
8364.639 34
8365.073 47
8365.508 47
8365.942 52
8366.377 45
8366.811 30
8367.246 8
8367.680 21
8368.115 27
8368.550 42
8368.984 50
8369.419 50
8369.854 51
8370.288 58
8370.723 47
8371.158 39
8371.592 29
8372.027 32
8372.462 35
8372.896 38
8373.331 32
8373.766 18
8374.201 28
8374.635 28
8375.070 30
8375.505 24
8375.940 36
8376.374 29
8376.809 43
8377.244 50
8377.679 43
8378.114 35
8378.549 19
8378.984 38
8379.418 47
8379.853 46
8380.288 35
8380.723 43
8381.158 43
8381.593 33
8382.028 39
8382.463 39
8382.898 33
8383.333 31
8383.768 27
8384.203 22
8384.638 36
8385.073 39
8385.508 36
8385.943 31
8386.378 36
8386.813 43
8387.248 42
8387.683 64
8388.118 68
8388.554 59
8388.989 53
8389.424 56
8389.859 63
8390.294 46
8390.729 46
8391.165 39
8391.600 38
8392.035 47
8392.470 51
8392.905 51
8393.341 45
8393.776 41
8394.211 41
8394.646 42
8395.082 46
8395.517 48
8395.952 31
8396.388 30
8396.823 26
8397.258 35
8397.694 37
8398.129 26
8398.565 30
8399.000 38
8399.435 60
8399.871 69
8400.306 46
8400.742 30
8401.177 31
8401.613 58
8402.048 60
8402.483 52
8402.919 49
8403.354 43
8403.790 31
8404.226 32
8404.661 33
8405.097 38
8405.532 30
8405.968 19
8406.403 36
8406.839 25
8407.275 33
8407.710 51
8408.146 54
8408.581 43
8409.017 44
8409.453 16
8409.888 17
8410.324 28
8410.760 26
8411.195 25
8411.631 23
8412.067 24
8412.503 44
8412.938 47
8413.374 37
8413.810 31
8414.246 32
8414.682 36
8415.117 38
8415.553 38
8415.989 37
8416.425 50
8416.861 35
8417.297 28
8417.732 33
8418.168 27
8418.604 41
8419.040 43
8419.476 42
8419.912 44
8420.348 54
8420.784 28
8421.220 15
8421.656 25
8422.092 23
8422.528 37
8422.964 32
8423.400 51
8423.836 56
8424.272 42
8424.708 57
8425.144 51
8425.580 42
8426.016 43
8426.452 45
8426.889 55
8427.325 52
8427.761 40
8428.197 33
8428.633 35
8429.069 50
8429.505 54
8429.942 52
8430.378 56
8430.814 56
8431.250 57
8431.687 58
8432.123 64
8432.559 77
8432.995 69
8433.432 69
8433.868 75
8434.304 59
8434.741 67
8435.177 52
8435.613 41
8436.050 33
8436.486 32
8436.922 34
8437.359 33
8437.795 48
8438.231 57
8438.668 45
8439.104 41
8439.541 36
8439.977 35
8440.414 39
8440.850 57
8441.287 72
8441.723 58
8442.160 48
8442.596 49
8443.033 53
8443.469 66
8443.906 60
8444.342 68
8444.779 59
8445.216 41
8445.652 49
8446.089 52
8446.525 70
8446.962 63
8447.399 65
8447.835 55
8448.272 83
8448.709 56
8449.145 56
8449.582 55
8450.019 67
8450.455 52
8450.892 51
8451.329 42
8451.766 53
8452.202 46
8452.639 42
8453.076 55
8453.513 54
8453.950 50
8454.386 52
8454.823 53
8455.260 53
8455.697 56
8456.134 61
8456.571 51
8457.008 54
8457.445 48
8457.882 46
8458.318 36
8458.755 54
8459.192 66
8459.629 79
8460.066 103
8460.503 79
8460.940 64
8461.377 50
8461.814 58
8462.251 50
8462.688 84
8463.125 101
8463.562 75
8464.000 60
8464.437 77
8464.874 85
8465.311 108
8465.748 132
8466.185 137
8466.622 118
8467.059 112
8467.497 121
8467.934 155
8468.371 185
8468.808 158
8469.245 180
8469.683 234
8470.120 314
8470.557 384
8470.994 436
8471.432 597
8471.869 892
8472.306 1157
8472.743 1620
8473.181 2165
8473.618 2916
8474.055 3798
8474.493 4590
8474.930 5353
8475.367 6149
8475.805 6715
8476.242 7084
8476.680 7230
8477.117 7129
8477.554 6792
8477.992 6396
8478.429 5867
8478.867 5307
8479.304 4789
8479.742 4301
8480.179 3587
8480.617 3078
8481.054 2488
8481.492 2058
8481.929 1662
8482.367 1351
8482.804 1116
8483.242 937
8483.680 777
8484.117 620
8484.555 524
8484.992 524
8485.430 502
8485.868 468
8486.305 404
8486.743 352
8487.181 331
8487.618 351
8488.056 315
8488.494 252
8488.931 222
8489.369 205
8489.807 195
8490.245 228
8490.682 268
8491.120 252
8491.558 239
8491.996 248
8492.434 256
8492.871 280
8493.309 272
8493.747 254
8494.185 230
8494.623 233
8495.061 194
8495.499 205
8495.936 227
8496.374 239
8496.812 245
8497.250 229
8497.688 205
8498.126 193
8498.564 177
8499.002 156
8499.440 207
8499.878 201
8500.316 187
8500.754 225
8501.192 214
8501.630 211
8502.068 226
8502.506 225
8502.944 198
8503.382 210
8503.821 261
8504.259 266
8504.697 284
8505.135 277
8505.573 220
8506.011 235
8506.449 216
8506.888 201
8507.326 212
8507.764 196
8508.202 142
8508.640 146
8509.079 152
8509.517 123
8509.955 125
8510.393 157
8510.832 137
8511.270 139
8511.708 141
8512.147 105
8512.585 82
8513.023 92
8513.462 117
8513.900 141
8514.338 102
8514.777 91
8515.215 126
8515.653 118
8516.092 113
8516.530 119
8516.969 131
8517.407 146
8517.846 145
8518.284 143
8518.723 150
8519.161 106
8519.600 107
8520.038 123
8520.477 109
8520.915 97
8521.354 99
8521.792 137
8522.231 135
8522.670 128
8523.108 112
8523.547 100
8523.985 87
8524.424 74
8524.863 80
8525.301 86
8525.740 113
8526.179 134
8526.617 128
8527.056 137
8527.495 125
8527.933 90
8528.372 91
8528.811 116
8529.250 109
8529.688 81
8530.127 88
8530.566 93
8531.005 85
8531.444 72
8531.882 74
8532.321 83
8532.760 110
8533.199 88
8533.638 105
8534.077 82
8534.516 105
8534.955 102
8535.393 96
8535.832 105
8536.271 92
8536.710 72
8537.149 73
8537.588 70
8538.027 63
8538.466 72
8538.905 89
8539.344 72
8539.783 95
8540.222 119
8540.661 120
8541.100 72
8541.539 66
8541.978 79
8542.418 69
8542.857 93
8543.296 93
8543.735 85
8544.174 63
8544.613 65
8545.052 72
8545.492 59
8545.931 80
8546.370 62
8546.809 67
8547.248 83
8547.688 75
8548.127 75
8548.566 79
8549.005 64
8549.445 60
8549.884 99
8550.323 104
8550.763 107
8551.202 94
8551.641 83
8552.081 82
8552.520 110
8552.959 99
8553.399 92
8553.838 86
8554.277 109
8554.717 99
8555.156 99
8555.596 85
8556.035 82
8556.475 105
8556.914 111
8557.354 91
8557.793 112
8558.232 122
8558.672 126
8559.112 127
8559.551 102
8559.991 99
8560.430 107
8560.870 109
8561.309 112
8561.749 92
8562.189 94
8562.628 101
8563.068 106
8563.507 127
8563.947 137
8564.387 115
8564.826 137
8565.266 146
8565.706 120
8566.145 89
8566.585 118
8567.025 99
8567.465 110
8567.904 137
8568.344 121
8568.784 124
8569.224 129
8569.663 108
8570.103 99
8570.543 81
8570.983 81
8571.423 82
8571.863 68
8572.302 72
8572.742 80
8573.182 90
8573.622 106
8574.062 109
8574.502 132
8574.942 123
8575.382 172
8575.822 213
8576.262 240
8576.702 258
8577.142 301
8577.582 365
8578.022 459
8578.462 502
8578.902 550
8579.342 550
8579.782 538
8580.222 520
8580.662 503
8581.102 459
8581.542 421
8581.982 430
8582.422 370
8582.863 383
8583.303 324
8583.743 296
8584.183 274
8584.623 305
8585.063 278
8585.504 259
8585.944 244
8586.384 253
8586.824 255
8587.264 250
8587.705 253
8588.145 279
8588.585 239
8589.026 277
8589.466 258
8589.906 214
8590.347 223
8590.787 186
8591.227 177
8591.668 200
8592.108 180
8592.548 198
8592.989 221
8593.429 184
8593.870 141
8594.310 129
8594.750 137
8595.191 154
8595.631 133
8596.072 137
8596.512 132
8596.953 110
8597.393 92
8597.834 117
8598.274 112
8598.715 110
8599.155 76
8599.596 96
8600.036 99
8600.477 108
8600.918 110
8601.358 110
8601.799 91
8602.240 100
8602.680 107
8603.121 85
8603.561 101
8604.002 96
8604.443 106
8604.884 94
8605.324 110
8605.765 118
8606.206 92
8606.646 72
8607.087 92
8607.528 105
8607.969 105
8608.410 105
8608.850 112
8609.291 131
8609.732 102
8610.173 83
8610.614 84
8611.054 93
8611.495 104
8611.936 104
8612.377 76
8612.818 75
8613.259 81
8613.700 78
8614.141 91
8614.582 88
8615.023 79
8615.464 78
8615.905 64
8616.346 59
8616.787 66
8617.228 51
8617.669 77
8618.110 86
8618.551 72
8618.992 60
8619.433 60
8619.874 62
8620.315 62
8620.756 60
8621.197 68
8621.638 57
8622.080 41
8622.521 37
8622.962 44
8623.403 65
8623.844 66
8624.285 88
8624.727 57
8625.168 45
8625.609 41
8626.050 58
8626.492 65
8626.933 91
8627.374 73
8627.815 73
8628.257 90
8628.698 86
8629.139 72
8629.581 72
8630.022 58
8630.463 76
8630.905 64
8631.346 44
8631.787 60
8632.229 64
8632.670 50
8633.112 48
8633.553 44
8633.994 63
8634.436 64
8634.877 74
8635.319 57
8635.760 74
8636.202 75
8636.643 85
8637.085 71
8637.526 79
8637.968 64
8638.410 64
8638.851 61
8639.293 41
8639.734 61
8640.176 74
8640.617 103
8641.059 75
8641.501 47
8641.942 47
8642.384 63
8642.826 81
8643.267 86
8643.709 53
8644.151 64
8644.592 71
8645.034 59
8645.476 63
8645.918 44
8646.359 39
8646.801 51
8647.243 65
8647.685 54
8648.127 50
8648.568 67
8649.010 76
8649.452 76
8649.894 68
8650.336 63
8650.778 60
8651.219 70
8651.661 60
8652.103 78
8652.545 57
8652.987 64
8653.429 65
8653.871 62
8654.313 76
8654.755 77
8655.197 80
8655.639 85
8656.081 80
8656.523 78
8656.965 75
8657.407 76
8657.849 93
8658.291 76
8658.733 72
8659.175 50
8659.617 49
8660.059 50
8660.502 35
8660.944 36
8661.386 63
8661.828 90
8662.270 76
8662.712 54
8663.155 81
8663.597 61
8664.039 41
8664.481 53
8664.923 53
8665.366 41
8665.808 52
8666.250 56
8666.692 63
8667.135 61
8667.577 56
8668.019 53
8668.462 56
8668.904 74
8669.346 66
8669.789 70
8670.231 98
8670.673 91
8671.116 71
8671.558 72
8672.001 73
8672.443 89
8672.886 79
8673.328 84
8673.770 78
8674.213 84
8674.655 80
8675.098 67
8675.540 54
8675.983 60
8676.425 51
8676.868 49
8677.310 40
8677.753 66
8678.196 63
8678.638 54
8679.081 56
8679.523 66
8679.966 84
8680.409 67
8680.851 68
8681.294 95
8681.737 119
8682.179 66
8682.622 50
8683.065 59
8683.507 68
8683.950 81
8684.393 67
8684.836 57
8685.278 91
8685.721 83
8686.164 89
8686.607 79
8687.049 51
8687.492 71
8687.935 80
8688.378 70
8688.821 75
8689.264 82
8689.706 88
8690.149 83
8690.592 76
8691.035 79
8691.478 91
8691.921 84
8692.364 107
8692.807 111
8693.250 96
8693.693 98
8694.136 83
8694.579 77
8695.022 93
8695.465 67
8695.908 74
8696.351 102
8696.794 84
8697.237 75
8697.680 59
8698.123 87
8698.566 75
8699.009 65
8699.452 90
8699.895 89
8700.339 77
8700.782 73
8701.225 64
8701.668 64
8702.111 53
8702.554 66
8702.998 76
8703.441 76
8703.884 57
8704.327 59
8704.770 51
8705.214 50
8705.657 45
8706.100 41
8706.544 55
8706.987 62
8707.430 57
8707.874 56
8708.317 61
8708.760 54
8709.204 55
8709.647 60
8710.090 45
8710.534 42
8710.977 44
8711.421 52
8711.864 51
8712.307 23
8712.751 34
8713.194 29
8713.638 37
8714.081 66
8714.525 67
8714.968 59
8715.412 71
8715.855 80
8716.299 61
8716.742 55
8717.186 51
8717.630 65
8718.073 58
8718.517 52
8718.960 39
8719.404 22
8719.848 38
8720.291 54
8720.735 59
8721.179 73
8721.622 57
8722.066 60
8722.510 60
8722.953 53
8723.397 70
8723.841 81
8724.285 70
8724.728 53
8725.172 55
8725.616 54
8726.060 25
8726.503 27
8726.947 30
8727.391 42
8727.835 31
8728.279 47
8728.723 58
8729.166 70
8729.610 43
8730.054 47
8730.498 65
8730.942 50
8731.386 59
8731.830 45
8732.274 40
8732.718 40
8733.162 60
8733.606 56
8734.050 64
8734.494 63
8734.938 59
8735.382 48
8735.826 37
8736.270 41
8736.714 50
8737.158 50
8737.602 24
8738.046 23
8738.490 31
8738.934 40
8739.379 40
8739.823 31
8740.267 36
8740.711 31
8741.155 46
8741.599 36
8742.044 41
8742.488 57
8742.932 65
8743.376 41
8743.820 39
8744.265 23
8744.709 20
8745.153 24
8745.597 44
8746.042 60
8746.486 63
8746.930 37
8747.375 39
8747.819 51
8748.263 45
8748.708 51
8749.152 41
8749.597 36
8750.041 24
8750.485 38
8750.930 26
8751.374 33
8751.819 43
8752.263 49
8752.708 54
8753.152 50
8753.597 44
8754.041 51
8754.486 45
8754.930 50
8755.375 44
8755.819 37
8756.264 36
8756.708 45
8757.153 47
8757.597 49
8758.042 46
8758.487 48
8758.931 31
8759.376 35
8759.821 34
8760.265 30
8760.710 28
8761.155 23
8761.599 28
8762.044 28
8762.489 36
8762.933 33
8763.378 51
8763.823 61
8764.268 60
8764.712 53
8765.157 52
8765.602 48
8766.047 44
8766.492 41
8766.936 33
8767.381 57
8767.826 60
8768.271 46
8768.716 49
8769.161 58
8769.606 56
8770.051 71
8770.495 62
8770.940 51
8771.385 42
8771.830 70
8772.275 63
8772.720 56
8773.165 45
8773.610 73
8774.055 63
8774.500 69
8774.945 63
8775.390 36
8775.835 32
8776.280 29
8776.726 24
8777.171 34
8777.616 36
8778.061 63
8778.506 48
8778.951 32
8779.396 41
8779.841 66
8780.287 49
8780.732 46
8781.177 45
8781.622 51
8782.067 38
8782.513 54
8782.958 63
8783.403 35
8783.848 37
8784.294 35
8784.739 46
8785.184 33
8785.629 46
8786.075 59
8786.520 63
8786.965 49
8787.411 27
8787.856 20
8788.301 25
8788.747 32
8789.192 25
8789.638 30
8790.083 40
8790.528 42
8790.974 43
8791.419 45
8791.865 54
8792.310 63
8792.756 54
8793.201 53
8793.647 48
8794.092 73
8794.538 59
8794.983 41
8795.429 62
8795.874 55
8796.320 46
8796.766 42
8797.211 35
8797.657 28
8798.102 31
8798.548 43
8798.994 40
8799.439 63
8799.885 44
8800.331 39
8800.776 33
8801.222 48
8801.668 50
8802.113 37
8802.559 34
8803.005 33
8803.451 42
8803.896 52
8804.342 64
8804.788 57
8805.234 58
8805.680 50
8806.125 41
8806.571 48
8807.017 55
8807.463 48
8807.909 33
8808.355 35
8808.801 40
8809.247 35
8809.692 32
8810.138 30
8810.584 50
8811.030 54
8811.476 36
8811.922 40
8812.368 52
8812.814 34
8813.260 28
8813.706 53
8814.152 57
8814.598 49
8815.044 44
8815.490 37
8815.936 47
8816.382 61
8816.829 46
8817.275 41
8817.721 39
8818.167 53
8818.613 61
8819.059 53
8819.505 61
8819.951 63
8820.398 57
8820.844 54
8821.290 39
8821.736 42
8822.182 39
8822.629 40
8823.075 35
8823.521 30
8823.968 24
8824.414 46
8824.860 61
8825.306 42
8825.753 48
8826.199 47
8826.645 48
8827.092 49
8827.538 49
8827.984 45
8828.431 36
8828.877 39
8829.324 43
8829.770 45
8830.217 35
8830.663 30
8831.109 35
8831.556 43
8832.002 61
8832.449 59
8832.895 52
8833.342 40
8833.788 25
8834.235 48
8834.681 40
8835.128 38
8835.575 32
8836.021 31
8836.468 31
8836.914 26
8837.361 38
8837.808 35
8838.254 22
8838.701 17
8839.147 24
8839.594 42
8840.041 48
8840.487 44
8840.934 42
8841.381 46
8841.828 68
8842.274 68
8842.721 45
8843.168 31
8843.615 49
8844.061 30
8844.508 27
8844.955 38
8845.402 34
8845.849 17
8846.295 29
8846.742 34
8847.189 22
8847.636 34
8848.083 49
8848.530 65
8848.977 65
8849.424 63
8849.871 41
8850.318 27
8850.764 17
8851.211 21
8851.658 21
8852.105 15
8852.552 18
8852.999 45
8853.446 39
8853.893 29
8854.340 20
8854.788 20
8855.235 31
8855.682 22
8856.129 29
8856.576 24
8857.023 41
8857.470 60
8857.917 57
8858.364 40
8858.811 29
8859.259 32
8859.706 42
8860.153 48
8860.600 66
8861.047 40
8861.495 27
8861.942 35
8862.389 36
8862.836 27
8863.284 22
8863.731 21
8864.178 33
8864.625 30
8865.073 33
8865.520 45
8865.967 37
8866.415 31
8866.862 43
8867.310 37
8867.757 52
8868.204 40
8868.652 51
8869.099 32
8869.547 16
8869.994 23
8870.441 30
8870.889 39
8871.336 32
8871.784 26
8872.231 29
8872.679 29
8873.126 25
8873.574 35
8874.021 34
8874.469 42
8874.916 32
8875.364 34
8875.812 32
8876.259 43
8876.707 53
8877.154 33
8877.602 26
8878.050 24
8878.497 34
8878.945 42
8879.393 57
8879.840 48
8880.288 33
8880.736 26
8881.183 25
8881.631 25
8882.079 27
8882.527 35
8882.974 32
8883.422 26
8883.870 13
8884.318 24
8884.766 36
8885.213 34
8885.661 39
8886.109 50
8886.557 29
8887.005 38
8887.453 45
8887.901 35
8888.348 35
8888.796 39
8889.244 33
8889.692 24
8890.140 22
8890.588 32
8891.036 35
8891.484 53
8891.932 57
8892.380 42
8892.828 41
8893.276 43
8893.724 34
8894.172 36
8894.620 51
8895.068 47
8895.516 43
8895.964 44
8896.413 42
8896.861 34
8897.309 30
8897.757 44
8898.205 38
8898.653 66
8899.101 49
8899.550 36
8899.998 52
8900.446 41
8900.894 32
8901.342 31
8901.791 16
8902.239 7
8902.687 18
8903.135 33
8903.584 23
8904.032 28
8904.480 24
8904.929 16
8905.377 35
8905.825 40
8906.274 43
8906.722 37
8907.170 56
8907.619 65
8908.067 54
8908.515 58
8908.964 94
8909.412 74
8909.861 53
8910.309 36
8910.758 26
8911.206 38
8911.655 29
8912.103 22
8912.552 29
8913.000 21
8913.449 28
8913.897 32
8914.346 24
8914.794 19
8915.243 36
8915.691 48
8916.140 52
8916.589 34
8917.037 34
8917.486 32
8917.935 26
8918.383 26
8918.832 39
8919.281 56
8919.729 45
8920.178 42
8920.627 22
8921.075 34
8921.524 30
8921.973 34
8922.422 52
8922.870 33
8923.319 37
8923.768 39
8924.217 45
8924.666 38
8925.114 36
8925.563 29
8926.012 25
8926.461 36
8926.910 33
8927.359 38
8927.808 44
8928.256 39
8928.705 40
8929.154 30
8929.603 32
8930.052 43
8930.501 38
8930.950 27
8931.399 16
8931.848 35
8932.297 52
8932.746 44
8933.195 34
8933.644 31
8934.093 36
8934.542 39
8934.991 32
8935.440 21
8935.890 39
8936.339 40
8936.788 24
8937.237 43
8937.686 27
8938.135 37
8938.584 53
8939.033 31
8939.483 29
8939.932 27
8940.381 32
8940.830 32
8941.280 25
8941.729 15
8942.178 16
8942.627 39
8943.077 38
8943.526 42
8943.975 31
8944.424 36
8944.874 38
8945.323 34
8945.772 51
8946.222 42
8946.671 25
8947.120 35
8947.570 29
8948.019 37
8948.469 44
8948.918 31
8949.368 24
8949.817 35
8950.266 43
8950.716 35
8951.165 32
8951.615 33
8952.064 27
8952.514 38
8952.963 32
8953.413 25
8953.862 20
8954.312 30
8954.762 40
8955.211 32
8955.661 37
8956.110 34
8956.560 25
8957.010 41
8957.459 31
8957.909 23
8958.359 31
8958.808 24
8959.258 25
8959.708 23
8960.157 25
8960.607 20
8961.057 30
8961.506 36
8961.956 24
8962.406 28
8962.856 23
8963.306 33
8963.755 29
8964.205 23
8964.655 20
8965.105 36
8965.555 27
8966.004 30
8966.454 33
8966.904 30
8967.354 19
8967.804 33
8968.254 40
8968.704 37
8969.154 38
8969.604 41
8970.054 46
8970.504 42
8970.954 15
8971.404 21
8971.854 36
8972.304 41
8972.754 31
8973.204 22
8973.654 19
8974.104 23
8974.554 25
8975.004 29
8975.454 34
8975.904 31
8976.354 51
8976.804 55
8977.254 48
8977.704 47
8978.155 29
8978.605 24
8979.055 42
8979.505 44
8979.955 25
8980.406 31
8980.856 39
8981.306 28
8981.756 36
8982.207 31
8982.657 40
8983.107 45
8983.557 40
8984.008 25
8984.458 24
8984.908 30
8985.359 40
8985.809 45
8986.259 53
8986.710 39
8987.160 43
8987.610 39
8988.061 36
8988.511 39
8988.962 34
8989.412 43
8989.863 29
8990.313 28
8990.764 24
8991.214 40
8991.665 38
8992.115 19
8992.566 24
8993.016 33
8993.467 28
8993.917 27
8994.368 25
8994.818 32
8995.269 30
8995.719 22
8996.170 20
8996.621 24
8997.071 24
8997.522 41
8997.973 60
8998.423 50
8998.874 27
8999.325 27
8999.775 26
9000.226 30
9000.677 27
9001.127 28
9001.578 21
9002.029 31
9002.480 36
9002.930 30
9003.381 27
9003.832 37
9004.283 23
9004.734 13
9005.185 32
9005.635 31
9006.086 33
9006.537 32
9006.988 28
9007.439 29
9007.890 25
9008.341 27
9008.792 29
9009.243 29
9009.693 26
9010.144 39
9010.595 54
9011.046 51
9011.497 58
9011.948 44
9012.399 53
9012.850 51
9013.301 41
9013.752 45
9014.204 41
9014.655 38
9015.106 32
9015.557 34
9016.008 40
9016.459 33
9016.910 34
9017.361 29
9017.812 32
9018.264 38
9018.715 34
9019.166 38
9019.617 39
9020.068 25
9020.519 34
9020.971 26
9021.422 40
9021.873 50
9022.324 51
9022.776 49
9023.227 25
9023.678 43
9024.130 45
9024.581 38
9025.032 42
9025.484 28
9025.935 23
9026.386 19
9026.838 17
9027.289 47
9027.740 44
9028.192 32
9028.643 23
9029.095 25
9029.546 25
9029.998 28
9030.449 41
9030.901 34
9031.352 33
9031.804 28
9032.255 18
9032.707 33
9033.158 34
9033.610 44
9034.061 45
9034.513 49
9034.964 46
9035.416 42
9035.867 22
9036.319 30
9036.771 31
9037.222 29
9037.674 21
9038.126 22
9038.577 18
9039.029 23
9039.481 24
9039.932 21
9040.384 21
9040.836 29
9041.288 22
9041.739 30
9042.191 53
9042.643 38
9043.095 25
9043.546 43
9043.998 37
9044.450 31
9044.902 33
9045.354 41
9045.806 29
9046.257 21
9046.709 27
9047.161 36
9047.613 33
9048.065 16
9048.517 28
9048.969 37
9049.421 31
9049.873 30
9050.325 29
9050.777 27
9051.229 20
9051.681 24
9052.133 28
9052.585 26
9053.037 48
9053.489 45
9053.941 30
9054.393 30
9054.845 17
9055.297 38
9055.749 37
9056.201 21
9056.653 27
9057.105 22
9057.557 21
9058.010 31
9058.462 44
9058.914 36
9059.366 29
9059.818 30
9060.271 35
9060.723 44
9061.175 37
9061.627 26
9062.080 23
9062.532 36
9062.984 36
9063.436 35
9063.889 29
9064.341 43
9064.793 55
9065.246 40
9065.698 41
9066.150 37
9066.603 37
9067.055 34
9067.507 34
9067.960 38
9068.412 44
9068.865 33
9069.317 35
9069.770 21
9070.222 17
9070.674 16
9071.127 24
9071.579 23
9072.032 26
9072.484 17
9072.937 34
9073.390 27
9073.842 29
9074.295 33
9074.747 29
9075.200 14
9075.652 22
9076.105 35
9076.558 51
9077.010 39
9077.463 32
9077.915 19
9078.368 12
9078.821 15
9079.273 22
9079.726 23
9080.179 17
9080.632 16
9081.084 26
9081.537 27
9081.990 25
9082.443 22
9082.895 16
9083.348 17
9083.801 20
9084.254 32
9084.707 36
9085.159 34
9085.612 33
9086.065 19
9086.518 24
9086.971 27
9087.424 26
9087.877 38
9088.329 47
9088.782 41
9089.235 35
9089.688 32
9090.141 24
9090.594 14
9091.047 19
9091.500 19
9091.953 21
9092.406 25
9092.859 31
9093.312 31
9093.765 22
9094.218 19
9094.671 27
9095.124 31
9095.578 34
9096.031 27
9096.484 22
9096.937 19
9097.390 26
9097.843 37
9098.296 34
9098.749 37
9099.203 51
9099.656 42
9100.109 43
9100.562 30
9101.015 32
9101.469 29
9101.922 24
9102.375 29
9102.828 37
9103.282 42
9103.735 23
9104.188 14
9104.642 17
9105.095 35
9105.548 28
9106.002 18
9106.455 27
9106.908 23
9107.362 37
9107.815 30
9108.269 33
9108.722 26
9109.175 25
9109.629 25
9110.082 27
9110.536 27
9110.989 33
9111.443 25
9111.896 48
9112.350 51
9112.803 42
9113.257 37
9113.710 23
9114.164 25
9114.617 27
9115.071 32
9115.525 50
9115.978 48
9116.432 31
9116.885 18
9117.339 22
9117.793 25
9118.246 24
9118.700 21
9119.154 12
9119.607 19
9120.061 18
9120.515 24
9120.968 30
9121.422 28
9121.876 36
9122.330 37
9122.783 27
9123.237 27
9123.691 20
9124.145 17
9124.599 18
9125.052 17
9125.506 20
9125.960 26
9126.414 30
9126.868 30
9127.322 29
9127.776 22
9128.230 22
9128.683 20
9129.137 16
9129.591 25
9130.045 32
9130.499 28
9130.953 32
9131.407 40
9131.861 37
9132.315 29
9132.769 25
9133.223 33
9133.677 20
9134.131 21
9134.585 26
9135.039 46
9135.493 48
9135.948 41
9136.402 32
9136.856 19
9137.310 17
9137.764 17
9138.218 27
9138.672 22
9139.127 23
9139.581 25
9140.035 26
9140.489 28
9140.943 44
9141.398 43
9141.852 41
9142.306 34
9142.760 40
9143.215 25
9143.669 25
9144.123 28
9144.577 57
9145.032 51
9145.486 31
9145.940 33
9146.395 20
9146.849 30
9147.304 29
9147.758 34
9148.212 21
9148.667 25
9149.121 19
9149.576 23
9150.030 32
9150.484 26
9150.939 28
9151.393 19
9151.848 17
9152.302 10
9152.757 16
9153.211 21
9153.666 22
9154.121 31
9154.575 40
9155.030 44
9155.484 36
9155.939 27
9156.393 26
9156.848 23
9157.303 36
9157.757 35
9158.212 23
9158.667 22
9159.121 18
9159.576 17
9160.031 10
9160.485 11
9160.940 11
9161.395 18
9161.850 17
9162.304 14
9162.759 23
9163.214 27
9163.669 30
9164.123 22
9164.578 12
9165.033 11
9165.488 21
9165.943 22
9166.397 25
9166.852 23
9167.307 25
9167.762 20
9168.217 32
9168.672 46
9169.127 25
9169.582 18
9170.037 18
9170.492 22
9170.947 24
9171.402 16
9171.857 22
9172.312 22
9172.767 11
9173.222 6
9173.677 16
9174.132 22
9174.587 37
9175.042 39
9175.497 28
9175.952 35
9176.407 33
9176.862 33
9177.317 45
9177.772 51
9178.228 37
9178.683 49
9179.138 43
9179.593 35
9180.048 22
9180.503 26
9180.959 26
9181.414 21
9181.869 31
9182.324 29
9182.780 15
9183.235 26
9183.690 23
9184.145 37
9184.601 31
9185.056 31
9185.511 24
9185.967 23
9186.422 19
9186.877 24
9187.333 17
9187.788 25
9188.243 17
9188.699 10
9189.154 18
9189.610 24
9190.065 31
9190.521 33
9190.976 38
9191.432 37
9191.887 35
9192.343 32
9192.798 29
9193.254 41
9193.709 34
9194.165 54
9194.620 42
9195.076 39
9195.531 24
9195.987 15
9196.442 21
9196.898 15
9197.354 16
9197.809 20
9198.265 28
9198.721 24
9199.176 35
9199.632 41
9200.088 35
9200.543 30
9200.999 24
9201.455 24
9201.910 25
9202.366 34
9202.822 29
9203.278 18
9203.733 21
9204.189 30
9204.645 31
9205.101 24
9205.557 37
9206.013 46
9206.468 28
9206.924 21
9207.380 28
9207.836 30
9208.292 29
9208.748 30
9209.204 33
9209.660 25
9210.115 19
9210.571 29
9211.027 32
9211.483 24
9211.939 20
9212.395 16
9212.851 22
9213.307 36
9213.763 25
9214.219 15
9214.675 14
9215.131 26
9215.588 24
9216.044 22
9216.500 21
9216.956 21
9217.412 32
9217.868 38
9218.324 28
9218.780 39
9219.236 45
9219.693 35
9220.149 31
9220.605 31
9221.061 15
9221.517 15
9221.974 12
9222.430 17
9222.886 26
9223.342 24
9223.799 34
9224.255 37
9224.711 32
9225.168 38
9225.624 27
9226.080 15
9226.537 14
9226.993 19
9227.449 14
9227.906 23
9228.362 23
9228.818 35
9229.275 38
9229.731 28
9230.188 32
9230.644 26
9231.101 38
9231.557 38
9232.013 19
9232.470 14
9232.926 17
9233.383 19
9233.839 32
9234.296 32
9234.753 22
9235.209 9
9235.666 20
9236.122 19
9236.579 20
9237.035 22
9237.492 20
9237.949 23
9238.405 24
9238.862 27
9239.319 26
9239.775 29
9240.232 30
9240.689 22
9241.145 28
9241.602 17
9242.059 12
9242.515 9
9242.972 9
9243.429 18
9243.886 26
9244.343 20
9244.799 19
9245.256 16
9245.713 18
9246.170 31
9246.627 31
9247.083 32
9247.540 38
9247.997 34
9248.454 25
9248.911 35
9249.368 46
9249.825 40
9250.282 42
9250.739 34
9251.196 31
9251.653 24
9252.110 33
9252.566 32
9253.023 19
9253.480 29
9253.937 24
9254.395 24
9254.852 30
9255.309 31
9255.766 14
9256.223 21
9256.680 28
9257.137 22
9257.594 18
9258.051 32
9258.508 25
9258.965 7
9259.423 12
9259.880 12
9260.337 13
9260.794 12
9261.251 12
9261.708 17
9262.166 13
9262.623 13
9263.080 22
9263.537 22
9263.995 21
9264.452 22
9264.909 26
9265.367 27
9265.824 27
9266.281 21
9266.739 28
9267.196 15
9267.653 15
9268.111 20
9268.568 34
9269.025 33
9269.483 22
9269.940 22
9270.398 24
9270.855 32
9271.312 39
9271.770 44
9272.227 39
9272.685 43
9273.142 31
9273.600 26
9274.057 37
9274.515 40
9274.972 24
9275.430 26
9275.888 15
9276.345 17
9276.803 19
9277.260 14
9277.718 16
9278.175 16
9278.633 26
9279.091 24
9279.548 36
9280.006 32
9280.464 21
9280.921 14
9281.379 18
9281.837 35
9282.294 22
9282.752 25
9283.210 24
9283.668 27
9284.125 24
9284.583 25
9285.041 19
9285.499 16
9285.957 14
9286.414 14
9286.872 14
9287.330 20
9287.788 26
9288.246 15
9288.704 10
9289.162 21
9289.619 13
9290.077 14
9290.535 11
9290.993 32
9291.451 25
9291.909 15
9292.367 14
9292.825 11
9293.283 14
9293.741 13
9294.199 15
9294.657 18
9295.115 30
9295.573 26
9296.031 36
9296.489 46
9296.947 30
9297.405 34
9297.864 27
9298.322 37
9298.780 27
9299.238 29
9299.696 16
9300.154 30
9300.612 29
9301.071 16
9301.529 17
9301.987 14
9302.445 12
9302.903 20
9303.362 16
9303.820 15
9304.278 32
9304.736 19
9305.195 18
9305.653 38
9306.111 30
9306.570 19
9307.028 20
9307.486 31
9307.945 28
9308.403 32
9308.861 31
9309.320 20
9309.778 28
9310.236 26
9310.695 11
9311.153 22
9311.612 19
9312.070 22
9312.529 30
9312.987 30
9313.446 23
9313.904 20
9314.363 26
9314.821 23
9315.280 27
9315.738 17
9316.197 13
9316.655 16
9317.114 30
9317.572 18
9318.031 15
9318.490 16
9318.948 21
9319.407 24
9319.866 28
9320.324 22
9320.783 23
9321.242 14
9321.700 24
9322.159 31
9322.618 25
9323.076 26
9323.535 28
9323.994 27
9324.453 14
9324.911 13
9325.370 17
9325.829 18
9326.288 22
9326.746 31
9327.205 29
9327.664 22
9328.123 8
9328.582 7
9329.041 18
9329.500 18
9329.958 18
9330.417 29
9330.876 25
9331.335 26
9331.794 14
9332.253 16
9332.712 28
9333.171 29
9333.630 42
9334.089 35
9334.548 33
9335.007 32
9335.466 25
9335.925 19
9336.384 26
9336.843 27
9337.302 24
9337.761 35
9338.220 24
9338.679 27
9339.139 18
9339.598 14
9340.057 20
9340.516 19
9340.975 13
9341.434 21
9341.894 23
9342.353 20
9342.812 17
9343.271 14
9343.730 10
9344.190 22
9344.649 41
9345.108 39
9345.567 26
9346.027 26
9346.486 24
9346.945 19
9347.405 21
9347.864 23
9348.323 28
9348.783 20
9349.242 11
9349.701 10
9350.161 14
9350.620 16
9351.080 15
9351.539 10
9351.998 12
9352.458 12
9352.917 13
9353.377 21
9353.836 14
9354.296 10
9354.755 19
9355.215 23
9355.674 25
9356.134 15
9356.593 12
9357.053 14
9357.512 22
9357.972 13
9358.432 25
9358.891 35
9359.351 36
9359.810 32
9360.270 39
9360.730 29
9361.189 27
9361.649 29
9362.109 16
9362.568 27
9363.028 23
9363.488 12
9363.948 10
9364.407 20
9364.867 14
9365.327 30
9365.787 38
9366.246 35
9366.706 22
9367.166 14
9367.626 15
9368.086 20
9368.545 19
9369.005 20
9369.465 21
9369.925 34
9370.385 16
9370.845 15
9371.305 37
9371.765 29
9372.225 19
9372.684 21
9373.144 34
9373.604 25
9374.064 15
9374.524 27
9374.984 36
9375.444 30
9375.904 35
9376.364 37
9376.824 27
9377.284 16
9377.745 19
9378.205 27
9378.665 33
9379.125 24
9379.585 22
9380.045 17
9380.505 21
9380.965 19
9381.425 16
9381.886 13
9382.346 23
9382.806 27
9383.266 17
9383.726 9
9384.187 13
9384.647 30
9385.107 32
9385.567 39
9386.028 38
9386.488 34
9386.948 18
9387.408 14
9387.869 22
9388.329 32
9388.789 30
9389.250 41
9389.710 38
9390.170 27
9390.631 8
9391.091 21
9391.552 13
9392.012 10
9392.472 25
9392.933 25
9393.393 40
9393.854 35
9394.314 20
9394.775 29
9395.235 43
9395.696 35
9396.156 16
9396.617 27
9397.077 18
9397.538 13
9397.998 18
9398.459 27
9398.920 17
9399.380 34
9399.841 29
9400.301 32
9400.762 38
9401.223 26
9401.683 26
9402.144 31
9402.605 30
9403.065 39
9403.526 32
9403.987 30
9404.447 29
9404.908 28
9405.369 16
9405.830 23
9406.290 18
9406.751 13
9407.212 14
9407.673 11
9408.134 10
9408.594 17
9409.055 30
9409.516 26
9409.977 23
9410.438 22
9410.899 18
9411.360 14
9411.820 8
9412.281 25
9412.742 26
9413.203 31
9413.664 25
9414.125 24
9414.586 24
9415.047 20
9415.508 20
9415.969 32
9416.430 36
9416.891 39
9417.352 44
9417.813 32
9418.274 24
9418.735 23
9419.196 24
9419.657 31
9420.119 33
9420.580 28
9421.041 32
9421.502 35
9421.963 34
9422.424 40
9422.885 28
9423.347 20
9423.808 19
9424.269 21
9424.730 28
9425.191 22
9425.653 34
9426.114 16
9426.575 22
9427.036 25
9427.498 19
9427.959 29
9428.420 25
9428.882 28
9429.343 40
9429.804 25
9430.266 26
9430.727 26
9431.188 30
9431.650 15
9432.111 23
9432.573 33
9433.034 32
9433.495 27
9433.957 25
9434.418 23
9434.880 17
9435.341 25
9435.803 20
9436.264 21
9436.726 17
9437.187 10
9437.649 9
9438.110 24
9438.572 26
9439.033 18
9439.495 13
9439.957 24
9440.418 26
9440.880 22
9441.341 23
9441.803 17
9442.265 15
9442.726 19
9443.188 13
9443.650 21
9444.111 14
9444.573 26
9445.035 33
9445.496 27
9445.958 11
9446.420 1
9446.882 9
9447.343 26
9447.805 22
9448.267 20
9448.729 23
9449.191 28
9449.652 20
9450.114 18
9450.576 22
9451.038 22
9451.500 32
9451.962 22
9452.424 22
9452.886 34
9453.347 45
9453.809 29
9454.271 27
9454.733 28
9455.195 16
9455.657 20
9456.119 19
9456.581 36
9457.043 36
9457.505 29
9457.967 17
9458.429 9
9458.891 17
9459.353 11
9459.815 21
9460.277 31
9460.740 42
9461.202 32
9461.664 22
9462.126 17
9462.588 15
9463.050 26
9463.512 21
9463.975 21
9464.437 23
9464.899 27
9465.361 31
9465.823 25
9466.286 39
9466.748 37
9467.210 28
9467.672 36
9468.135 32
9468.597 48
9469.059 31
9469.522 23
9469.984 21
9470.446 19
9470.908 14
9471.371 16
9471.833 17
9472.296 14
9472.758 7
9473.220 12
9473.683 23
9474.145 24
9474.608 25
9475.070 25
9475.533 27
9475.995 27
9476.457 26
9476.920 16
9477.382 13
9477.845 6
9478.308 13
9478.770 13
9479.233 22
9479.695 38
9480.158 28
9480.620 26
9481.083 28
9481.545 25
9482.008 20
9482.471 16
9482.933 16
9483.396 15
9483.859 18
9484.321 15
9484.784 10
9485.247 25
9485.709 16
9486.172 20
9486.635 17
9487.098 18
9487.560 12
9488.023 15
9488.486 20
9488.949 18
9489.411 21
9489.874 41
9490.337 22
9490.800 46
9491.263 23
9491.726 17
9492.188 25
9492.651 14
9493.114 15
9493.577 9
9494.040 11
9494.503 22
9494.966 15
9495.429 17
9495.892 14
9496.355 15
9496.818 15
9497.281 15
9497.744 16
9498.207 14
9498.670 14
9499.133 11
9499.596 28
9500.059 19
9500.522 24
9500.985 27
9501.448 39
9501.911 13
9502.374 23
9502.837 22
9503.300 17
9503.764 22
9504.227 13
9504.690 12
9505.153 12
9505.616 19
9506.080 26
9506.543 14
9507.006 16
9507.469 20
9507.932 22
9508.396 22
9508.859 24
9509.322 32
9509.786 20
9510.249 22
9510.712 12
9511.175 21
9511.639 20
9512.102 24
9512.565 17
9513.029 17
9513.492 29
9513.956 39
9514.419 45
9514.882 26
9515.346 20
9515.809 36
9516.273 30
9516.736 28
9517.200 20
9517.663 19
9518.127 14
9518.590 27
9519.054 23
9519.517 38
9519.981 19
9520.444 14
9520.908 14
9521.371 22
9521.835 19
9522.299 19
9522.762 15
9523.226 13
9523.689 23
9524.153 16
9524.617 25
9525.080 30
9525.544 18
9526.008 10
9526.471 4
9526.935 13
9527.399 20
9527.863 18
9528.326 15
9528.790 20
9529.254 18
9529.718 14
9530.181 6
9530.645 11
9531.109 22
9531.573 17
9532.037 19
9532.501 17
9532.964 14
9533.428 19
9533.892 14
9534.356 13
9534.820 25
9535.284 21
9535.748 33
9536.212 31
9536.676 20
9537.140 19
9537.604 23
9538.068 20
9538.532 21
9538.996 13
9539.460 8
9539.924 11
9540.388 20
9540.852 18
9541.316 13
9541.780 10
9542.244 30
9542.708 16
9543.172 23
9543.636 21
9544.100 13
9544.564 17
9545.029 24
9545.493 22
9545.957 20
9546.421 27
9546.885 31
9547.349 22
9547.814 20
9548.278 14
9548.742 13
9549.206 12
9549.671 15
9550.135 9
9550.599 10
9551.064 18
9551.528 35
9551.992 34
9552.456 20
9552.921 24
9553.385 26
9553.850 29
9554.314 28
9554.778 15
9555.243 8
9555.707 20
9556.172 16
9556.636 16
9557.100 15
9557.565 18
9558.029 14
9558.494 18
9558.958 20
9559.423 24
9559.887 29
9560.352 24
9560.816 27
9561.281 28
9561.745 20
9562.210 15
9562.675 17
9563.139 14
9563.604 15
9564.068 11
9564.533 19
9564.998 17
9565.462 16
9565.927 15
9566.392 10
9566.856 13
9567.321 9
9567.786 30
9568.250 25
9568.715 18
9569.180 22
9569.645 18
9570.109 18
9570.574 21
9571.039 28
9571.504 27
9571.968 36
9572.433 22
9572.898 26
9573.363 24
9573.828 27
9574.293 14
9574.757 28
9575.222 40
9575.687 36
9576.152 30
9576.617 28
9577.082 24
9577.547 14
9578.012 25
9578.477 36
9578.942 31
9579.407 23
9579.872 21
9580.337 13
9580.802 24
9581.267 22
9581.732 21
9582.197 32
9582.662 25
9583.127 11
9583.592 12
9584.057 15
9584.522 9
9584.987 14
9585.453 19
9585.918 15
9586.383 11
9586.848 8
9587.313 10
9587.778 10
9588.244 12
9588.709 14
9589.174 14
9589.639 17
9590.105 15
9590.570 19
9591.035 18
9591.500 19
9591.966 18
9592.431 16
9592.896 18
9593.362 21
9593.827 17
9594.292 16
9594.758 21
9595.223 22
9595.688 19
9596.154 13
9596.619 17
9597.085 5
9597.550 6
9598.015 20
9598.481 45
9598.946 24
9599.412 26
9599.877 20
9600.343 15
9600.808 18
9601.274 15
9601.739 21
9602.205 23
9602.670 14
9603.136 17
9603.601 30
9604.067 36
9604.533 26
9604.998 18
9605.464 22
9605.929 29
9606.395 26
9606.861 14
9607.326 15
9607.792 11
9608.258 14
9608.723 18
9609.189 11
9609.655 24
9610.121 19
9610.586 25
9611.052 18
9611.518 20
9611.984 26
9612.449 31
9612.915 23
9613.381 19
9613.847 17
9614.313 20
9614.779 18
9615.244 31
9615.710 22
9616.176 17
9616.642 11
9617.108 13
9617.574 9
9618.040 4
9618.506 9
9618.972 16
9619.438 10
9619.904 19
9620.369 24
9620.835 17
9621.301 28
9621.767 36
9622.234 36
9622.700 35
9623.166 30
9623.632 19
9624.098 19
9624.564 23
9625.030 28
9625.496 30
9625.962 26
9626.428 16
9626.894 17
9627.360 18
9627.827 29
9628.293 11
9628.759 12
9629.225 21
9629.691 10
9630.158 14
9630.624 17
9631.090 22
9631.556 29
9632.023 29
9632.489 21
9632.955 24
9633.421 16
9633.888 13
9634.354 17
9634.820 6
9635.287 7
9635.753 7
9636.219 23
9636.686 27
9637.152 23
9637.619 24
9638.085 15
9638.551 14
9639.018 6
9639.484 18
9639.951 24
9640.417 18
9640.884 16
9641.350 13
9641.817 17
9642.283 13
9642.750 20
9643.216 8
9643.683 18
9644.149 15
9644.616 26
9645.082 25
9645.549 29
9646.016 32
9646.482 22
9646.949 19
9647.415 29
9647.882 24
9648.349 16
9648.815 25
9649.282 21
9649.749 29
9650.215 36
9650.682 37
9651.149 23
9651.616 34
9652.082 33
9652.549 28
9653.016 39
9653.483 21
9653.949 17
9654.416 25
9654.883 30
9655.350 38
9655.817 32
9656.284 23
9656.750 22
9657.217 22
9657.684 10
9658.151 12
9658.618 15
9659.085 14
9659.552 9
9660.019 9
9660.486 6
9660.953 8
9661.420 15
9661.887 13
9662.354 21
9662.821 35
9663.288 24
9663.755 16
9664.222 29
9664.689 35
9665.156 26
9665.623 25
9666.090 13
9666.557 10
9667.024 17
9667.491 14
9667.958 9
9668.425 23
9668.893 22
9669.360 15
9669.827 25
9670.294 23
9670.761 18
9671.229 13
9671.696 16
9672.163 14
9672.630 13
9673.097 12
9673.565 10
9674.032 9
9674.499 12
9674.967 10
9675.434 11
9675.901 12
9676.369 19
9676.836 13
9677.303 14
9677.771 19
9678.238 13
9678.705 12
9679.173 11
9679.640 40
9680.108 32
9680.575 25
9681.042 28
9681.510 18
9681.977 17
9682.445 22
9682.912 16
9683.380 15
9683.847 8
9684.315 8
9684.782 12
9685.250 8
9685.718 15
9686.185 11
9686.653 8
9687.120 20
9687.588 13
9688.055 6
9688.523 6
9688.991 16
9689.458 15
9689.926 17
9690.394 16
9690.861 18
9691.329 13
9691.797 9
9692.264 15
9692.732 17
9693.200 22
9693.668 17
9694.135 14
9694.603 12
9695.071 11
9695.539 15
9696.007 12
9696.474 26
9696.942 23
9697.410 23
9697.878 19
9698.346 10
9698.814 4
9699.282 9
9699.749 13
9700.217 18
9700.685 27
9701.153 21
9701.621 27
9702.089 19
9702.557 34
9703.025 25
9703.493 14
9703.961 19
9704.429 23
9704.897 18
9705.365 21
9705.833 19
9706.301 20
9706.769 27
9707.237 19
9707.705 27
9708.173 21
9708.642 19
9709.110 18
9709.578 10
9710.046 10
9710.514 9
9710.982 11
9711.450 6
9711.919 6
9712.387 12
9712.855 17
9713.323 20
9713.792 23
9714.260 12
9714.728 9
9715.196 16
9715.665 10
9716.133 13
9716.601 23
9717.069 18
9717.538 12
9718.006 17
9718.474 16
9718.943 16
9719.411 5
9719.880 5
9720.348 6
9720.816 13
9721.285 11
9721.753 7
9722.222 10
9722.690 20
9723.159 36
9723.627 39
9724.095 25
9724.564 28
9725.032 23
9725.501 22
9725.970 21
9726.438 27
9726.907 32
9727.375 24
9727.844 20
9728.312 16
9728.781 16
9729.250 29
9729.718 21
9730.187 15
9730.655 21
9731.124 23
9731.593 13
9732.061 14
9732.530 21
9732.999 26
9733.467 21
9733.936 19
9734.405 10
9734.874 9
9735.342 19
9735.811 16
9736.280 15
9736.749 9
9737.218 2
9737.686 17
9738.155 27
9738.624 21
9739.093 22
9739.562 19
9740.031 14
9740.499 11
9740.968 17
9741.437 14
9741.906 11
9742.375 33
9742.844 24
9743.313 24
9743.782 19
9744.251 28
9744.720 17
9745.189 11
9745.658 12
9746.127 13
9746.596 7
9747.065 11
9747.534 14
9748.003 8
9748.472 7
9748.941 13
9749.410 15
9749.879 20
9750.348 18
9750.818 16
9751.287 19
9751.756 8
9752.225 8
9752.694 11
9753.163 8
9753.633 10
9754.102 16
9754.571 21
9755.040 28
9755.509 25
9755.979 36
9756.448 30
9756.917 26
9757.387 40
9757.856 49
9758.325 29
9758.794 22
9759.264 18
9759.733 19
9760.202 14
9760.672 14
9761.141 15
9761.611 9
9762.080 9
9762.549 11
9763.019 11
9763.488 8
9763.958 13
9764.427 23
9764.897 28
9765.366 14
9765.836 8
9766.305 19
9766.775 30
9767.244 16
9767.714 15
9768.183 23
9768.653 12
9769.122 5
9769.592 10
9770.061 17
9770.531 18
9771.001 24
9771.470 20
9771.940 26
9772.410 24
9772.879 20
9773.349 26
9773.819 13
9774.288 9
9774.758 20
9775.228 15
9775.697 16
9776.167 23
9776.637 9
9777.107 22
9777.576 24
9778.046 13
9778.516 15
9778.986 14
9779.456 9
9779.925 18
9780.395 26
9780.865 27
9781.335 17
9781.805 15
9782.275 16
9782.745 16
9783.214 20
9783.684 27
9784.154 15
9784.624 23
9785.094 13
9785.564 10
9786.034 20
9786.504 27
9786.974 44
9787.444 29
9787.914 22
9788.384 15
9788.854 17
9789.324 14
9789.794 15
9790.264 25
9790.734 15
9791.205 18
9791.675 26
9792.145 37
9792.615 45
9793.085 42
9793.555 31
9794.025 35
9794.495 41
9794.966 32
9795.436 43
9795.906 31
9796.376 11
9796.847 12
9797.317 14
9797.787 17
9798.257 10
9798.728 13
9799.198 17
9799.668 25
9800.138 11
9800.609 17
9801.079 13
9801.549 16
9802.020 15
9802.490 15
9802.961 17
9803.431 27
9803.901 23
9804.372 19
9804.842 24
9805.313 24
9805.783 19
9806.254 16
9806.724 10
9807.194 13
9807.665 27
9808.135 24
9808.606 24
9809.076 16
9809.547 19
9810.018 16
9810.488 15
9810.959 16
9811.429 13
9811.900 18
9812.370 17
9812.841 15
9813.312 11
9813.782 18
9814.253 7
9814.724 11
9815.194 5
9815.665 8
9816.136 13
9816.606 4
9817.077 13
9817.548 14
9818.019 27
9818.489 24
9818.960 15
9819.431 21
9819.902 25
9820.372 36
9820.843 34
9821.314 17
9821.785 14
9822.256 22
9822.727 20
9823.197 27
9823.668 44
9824.139 46
9824.610 36
9825.081 46
9825.552 37
9826.023 36
9826.494 22
9826.965 16
9827.436 28
9827.907 24
9828.378 39
9828.849 43
9829.320 40
9829.791 28
9830.262 19
9830.733 37
9831.204 49
9831.675 32
9832.146 36
9832.617 28
9833.088 35
9833.559 26
9834.030 23
9834.502 13
9834.973 33
9835.444 27
9835.915 27
9836.386 19
9836.857 30
9837.329 28
9837.800 31
9838.271 20
9838.742 21
9839.213 28
9839.685 31
9840.156 29
9840.627 38
9841.099 25
9841.570 15
9842.041 8
9842.513 15
9842.984 18
9843.455 22
9843.927 39
9844.398 28
9844.869 34
9845.341 29
9845.812 35
9846.284 33
9846.755 35
9847.226 36
9847.698 32
9848.169 44
9848.641 44
9849.112 36
9849.584 14
9850.055 16
9850.527 27
9850.998 22
9851.470 16
9851.941 14
9852.413 14
9852.885 23
9853.356 25
9853.828 11
9854.299 13
9854.771 24
9855.243 16
9855.714 22
9856.186 11
9856.658 7
9857.129 6
9857.601 9
9858.073 7
9858.544 20
9859.016 31
9859.488 20
9859.959 11
9860.431 16
9860.903 16
9861.375 27
9861.847 20
9862.318 15
9862.790 14
9863.262 28
9863.734 23
9864.206 36
9864.678 38
9865.149 28
9865.621 9
9866.093 8
9866.565 12
9867.037 14
9867.509 9
9867.981 19
9868.453 14
9868.925 18
9869.397 18
9869.869 20
9870.341 22
9870.813 15
9871.285 17
9871.757 12
9872.229 16
9872.701 18
9873.173 12
9873.645 14
9874.117 16
9874.589 14
9875.061 12
9875.533 14
9876.005 17
9876.478 17
9876.950 21
9877.422 10
9877.894 6
9878.366 13
9878.838 19
9879.311 19
9879.783 13
9880.255 13
9880.727 14
9881.200 12
9881.672 13
9882.144 11
9882.616 21
9883.089 23
9883.561 25
9884.033 10
9884.506 7
9884.978 12
9885.450 6
9885.923 14
9886.395 20
9886.867 18
9887.340 30
9887.812 23
9888.285 34
9888.757 16
9889.230 32
9889.702 33
9890.175 33
9890.647 26
9891.119 9
9891.592 9
9892.064 8
9892.537 23
9893.010 22
9893.482 13
9893.955 14
9894.427 10
9894.900 13
9895.372 6
9895.845 5
9896.318 14
9896.790 15
9897.263 28
9897.735 16
9898.208 11
9898.681 22
9899.153 12
9899.626 26
9900.099 14
9900.572 16
9901.044 12
9901.517 7
9901.990 15
9902.463 11
9902.935 21
9903.408 29
9903.881 24
9904.354 17
9904.827 12
9905.299 21
9905.772 27
9906.245 14
9906.718 19
9907.191 21
9907.664 18
9908.137 18
9908.609 31
9909.082 28
9909.555 16
9910.028 10
9910.501 10
9910.974 15
9911.447 12
9911.920 8
9912.393 10
9912.866 25
9913.339 17
9913.812 21
9914.285 19
9914.758 14
9915.231 12
9915.704 21
9916.177 24
9916.651 24
9917.124 25
9917.597 20
9918.070 17
9918.543 19
9919.016 16
9919.489 18
9919.963 25
9920.436 23
9920.909 16
9921.382 26
9921.855 37
9922.329 29
9922.802 20
9923.275 5
9923.748 14
9924.222 24
9924.695 17
9925.168 14
9925.642 16
9926.115 18
9926.588 20
9927.062 14
9927.535 12
9928.008 12
9928.482 15
9928.955 7
9929.428 10
9929.902 12
9930.375 7
9930.849 5
9931.322 11
9931.796 29
9932.269 42
9932.743 27
9933.216 28
9933.690 22
9934.163 15
9934.637 20
9935.110 26
9935.584 34
9936.057 20
9936.531 19
9937.004 15
9937.478 25
9937.952 33
9938.425 19
9938.899 8
9939.372 6
9939.846 15
9940.320 21
9940.793 17
9941.267 17
9941.741 15
9942.215 11
9942.688 17
9943.162 15
9943.636 15
9944.109 35
9944.583 37
9945.057 28
9945.531 23
9946.005 18
9946.478 9
9946.952 12
9947.426 14
9947.900 5
9948.374 6
9948.848 7
9949.322 4
9949.795 6
9950.269 15
9950.743 15
9951.217 15
9951.691 7
9952.165 6
9952.639 10
9953.113 19
9953.587 34
9954.061 26
9954.535 15
9955.009 16
9955.483 5
9955.957 28
9956.431 57
9956.905 56
9957.379 32
9957.853 21
9958.327 12
9958.801 16
9959.276 22
9959.750 24
9960.224 14
9960.698 15
9961.172 8
9961.646 10
9962.120 23
9962.595 28
9963.069 30
9963.543 31
9964.017 33
9964.491 23
9964.966 18
9965.440 13
9965.914 16
9966.389 9
9966.863 18
9967.337 9
9967.811 11
9968.286 7
9968.760 11
9969.234 22
9969.709 15
9970.183 17
9970.658 15
9971.132 10
9971.606 8
9972.081 8
9972.555 15
9973.030 15
9973.504 7
9973.979 12
9974.453 6
9974.928 2
9975.402 7
9975.877 11
9976.351 10
9976.826 21
9977.300 21
9977.775 15
9978.249 9
9978.724 8
9979.198 17
9979.673 24
9980.148 25
9980.622 23
9981.097 15
9981.572 19
9982.046 19
9982.521 17
9982.996 22
9983.470 23
9983.945 25
9984.420 21
9984.894 16
9985.369 10
9985.844 19
9986.319 14
9986.793 9
9987.268 24
9987.743 18
9988.218 15
9988.693 20
9989.167 19
9989.642 21
9990.117 26
9990.592 27
9991.067 21
9991.542 13
9992.017 8
9992.491 25
9992.966 20
9993.441 10
9993.916 16
9994.391 11
9994.866 13
9995.341 25
9995.816 16
9996.291 19
9996.766 12
9997.241 19
9997.716 10
9998.191 16
9998.666 15
9999.141 22
9999.616 14
10000.091 14
10000.567 18
10001.042 18
10001.517 16
10001.992 12
10002.467 14
10002.942 16
10003.417 17
10003.892 11
10004.368 25
10004.843 36
10005.318 16
10005.793 6
10006.269 4
10006.744 6
10007.219 12
10007.694 20
10008.170 23
10008.645 28
10009.120 29
10009.595 19
10010.071 18
10010.546 12
10011.021 10
10011.497 11
10011.972 9
10012.448 30
10012.923 16
10013.398 20
10013.874 14
10014.349 12
10014.825 30
10015.300 32
10015.775 20
10016.251 16
10016.726 7
10017.202 10
10017.677 9
10018.153 4
10018.628 8
10019.104 15
10019.580 25
10020.055 20
10020.531 30
10021.006 33
10021.482 24
10021.957 11
10022.433 10
10022.909 4
10023.384 3
10023.860 16
10024.336 16
10024.811 10
10025.287 15
10025.763 11
10026.238 15
10026.714 11
10027.190 10
10027.666 23
10028.141 29
10028.617 19
10029.093 23
10029.569 16
10030.044 18
10030.520 9
10030.996 19
10031.472 20
10031.948 9
10032.424 13
10032.899 12
10033.375 13
10033.851 9
10034.327 11
10034.803 14
10035.279 16
10035.755 23
10036.231 17
10036.707 28
10037.183 41
10037.659 30
10038.135 18
10038.611 14
10039.087 17
10039.563 26
10040.039 15
10040.515 8
10040.991 14
10041.467 19
10041.943 14
10042.419 15
10042.895 14
10043.371 5
10043.847 9
10044.323 14
10044.800 11
10045.276 6
10045.752 4
10046.228 10
10046.704 17
10047.181 15
10047.657 10
10048.133 16
10048.609 12
10049.085 8
10049.562 18
10050.038 21
10050.514 19
10050.991 12
10051.467 26
10051.943 17
10052.419 16
10052.896 24
10053.372 12
10053.849 5
10054.325 4
10054.801 11
10055.278 13
10055.754 19
10056.230 22
10056.707 12
10057.183 3
10057.660 11
10058.136 14
10058.613 11
10059.089 22
10059.566 28
10060.042 15
10060.519 18
10060.995 12
10061.472 9
10061.948 16
10062.425 16
10062.901 16
10063.378 12
10063.855 13
10064.331 11
10064.808 17
10065.284 13
10065.761 6
10066.238 10
10066.714 5
10067.191 9
10067.668 12
10068.145 11
10068.621 14
10069.098 16
10069.575 6
10070.051 11
10070.528 8
10071.005 5
10071.482 12
10071.958 13
10072.435 37
10072.912 41
10073.389 18
10073.866 16
10074.343 15
10074.819 28
10075.296 24
10075.773 12
10076.250 19
10076.727 28
10077.204 26
10077.681 33
10078.158 26
10078.635 25
10079.112 14
10079.589 9
10080.066 5
10080.543 6
10081.020 10
10081.497 32
10081.974 35
10082.451 34
10082.928 31
10083.405 20
10083.882 16
10084.359 16
10084.836 15
10085.313 8
10085.790 14
10086.267 12
10086.744 16
10087.222 15
10087.699 19
10088.176 11
10088.653 4
10089.130 4
10089.608 9
10090.085 8
10090.562 15
10091.039 18
10091.516 7
10091.994 18
10092.471 21
10092.948 18
10093.426 20
10093.903 20
10094.380 16
10094.858 19
10095.335 12
10095.812 18
10096.290 20
10096.767 21
10097.244 21
10097.722 16
10098.199 17
10098.677 16
10099.154 29
10099.631 29
10100.109 17
10100.586 10
10101.064 10
10101.541 8
10102.019 8
10102.496 22
10102.974 15
10103.451 16
10103.929 14
10104.406 12
10104.884 15
10105.362 18
10105.839 13
10106.317 7
10106.794 11
10107.272 16
10107.750 16
10108.227 17
10108.705 19
10109.183 15
10109.660 21
10110.138 20
10110.616 23
10111.093 19
10111.571 6
10112.049 4
10112.527 9
10113.004 6
10113.482 7
10113.960 13
10114.438 8
10114.916 13
10115.393 10
10115.871 6
10116.349 12
10116.827 16
10117.305 20
10117.783 23
10118.260 30
10118.738 18
10119.216 10
10119.694 18
10120.172 13
10120.650 16
10121.128 23
10121.606 11
10122.084 34
10122.562 39
10123.040 31
10123.518 33
10123.996 27
10124.474 28
10124.952 21
10125.430 16
10125.908 22
10126.386 20
10126.864 14
10127.342 10
10127.821 10
10128.299 17
10128.777 14
10129.255 9
10129.733 9
10130.211 25
10130.689 16
10131.168 11
10131.646 22
10132.124 22
10132.602 19
10133.080 12
10133.559 14
10134.037 15
10134.515 9
10134.993 20
10135.472 20
10135.950 13
10136.428 6
10136.907 8
10137.385 14
10137.863 26
10138.342 27
10138.820 11
10139.298 7
10139.777 3
10140.255 3
10140.734 13
10141.212 14
10141.691 13
10142.169 9
10142.647 10
10143.126 13
10143.604 23
10144.083 14
10144.561 10
10145.040 13
10145.518 10
10145.997 10
10146.476 13
10146.954 6
10147.433 11
10147.911 9
10148.390 10
10148.868 17
10149.347 18
10149.826 15
10150.304 12
10150.783 6
10151.262 14
10151.740 21
10152.219 11
10152.698 4
10153.176 22
10153.655 27
10154.134 17
10154.613 16
10155.091 24
10155.570 15
10156.049 15
10156.528 14
10157.006 7
10157.485 9
10157.964 23
10158.443 18
10158.922 12
10159.401 5
10159.879 11
10160.358 20
10160.837 25
10161.316 21
10161.795 22
10162.274 31
10162.753 21
10163.232 17
10163.711 17
10164.190 20
10164.669 22
10165.148 21
10165.627 20
10166.106 18
10166.585 17
10167.064 8
10167.543 12
10168.022 12
10168.501 7
10168.980 19
10169.459 21
10169.938 8
10170.417 16
10170.896 13
10171.376 5
10171.855 8
10172.334 7
10172.813 11
10173.292 22
10173.771 21
10174.251 22
10174.730 26
10175.209 22
10175.688 19
10176.168 19
10176.647 21
10177.126 20
10177.605 27
10178.085 16
10178.564 14
10179.043 11
10179.523 12
10180.002 16
10180.481 13
10180.961 15
10181.440 10
10181.919 4
10182.399 7
10182.878 7
10183.358 13
10183.837 11
10184.316 12
10184.796 10
10185.275 5
10185.755 8
10186.234 11
10186.714 3
10187.193 11
10187.673 9
10188.152 17
10188.632 28
10189.111 22
10189.591 13
10190.071 12
10190.550 22
10191.030 21
10191.509 16
10191.989 15
10192.469 23
10192.948 16
10193.428 23
10193.908 25
10194.387 22
10194.867 22
10195.347 16
10195.826 17
10196.306 14
10196.786 6
10197.266 12
10197.745 9
10198.225 11
10198.705 11
10199.185 13
10199.664 12
10200.144 17
10200.624 15
10201.104 10
10201.584 7
10202.064 4
10202.544 12
10203.023 16
10203.503 5
10203.983 5
10204.463 2
10204.943 11
10205.423 8
10205.903 12
10206.383 13
10206.863 13
10207.343 12
10207.823 23
10208.303 32
10208.783 28
10209.263 13
10209.743 4
10210.223 5
10210.703 5
10211.183 14
10211.663 7
10212.143 7
10212.623 11
10213.103 16
10213.584 12
10214.064 10
10214.544 5
10215.024 14
10215.504 14
10215.984 19
10216.465 25
10216.945 24
10217.425 19
10217.905 15
10218.385 19
10218.866 11
10219.346 6
10219.826 9
10220.307 7
10220.787 10
10221.267 16
10221.747 21
10222.228 17
10222.708 16
10223.189 18
10223.669 18
10224.149 18
10224.630 11
10225.110 7
10225.590 11
10226.071 4
10226.551 12
10227.032 9
10227.512 10
10227.993 16
10228.473 17
10228.954 15
10229.434 15
10229.915 18
10230.395 17
10230.876 7
10231.356 11
10231.837 9
10232.317 6
10232.798 6
10233.279 6
10233.759 6
10234.240 14
10234.720 21
10235.201 15
10235.682 21
10236.162 23
10236.643 10
10237.124 17
10237.604 13
10238.085 14
10238.566 5
10239.047 11
10239.527 10
10240.008 8
10240.489 8
10240.970 14
10241.450 11
10241.931 9
10242.412 9
10242.893 7
10243.374 8
10243.854 7
10244.335 2
10244.816 4
10245.297 5
10245.778 14
10246.259 25
10246.740 18
10247.221 27
10247.702 20
10248.182 15
10248.663 16
10249.144 12
10249.625 11
10250.106 5
10250.587 17
10251.068 12
10251.549 6
10252.030 8
10252.511 3
10252.992 11
10253.474 15
10253.955 14
10254.436 20
10254.917 21
10255.398 13
10255.879 16
10256.360 8
10256.841 8
10257.322 10
10257.804 8
10258.285 20
10258.766 9
10259.247 8
10259.728 20
10260.210 18
10260.691 8
10261.172 10
10261.653 11
10262.135 13
10262.616 9
10263.097 5
10263.578 11
10264.060 12
10264.541 13
10265.022 13
10265.504 9
10265.985 18
10266.467 18
10266.948 11
10267.429 12
10267.911 13
10268.392 13
10268.874 11
10269.355 26
10269.836 24
10270.318 25
10270.799 20
10271.281 27
10271.762 13
10272.244 7
10272.725 11
10273.207 8
10273.688 7
10274.170 2
10274.652 6
10275.133 8
10275.615 16
10276.096 12
10276.578 28
10277.060 14
10277.541 12
10278.023 13
10278.504 9
10278.986 4
10279.468 7
10279.949 12
10280.431 15
10280.913 16
10281.395 7
10281.876 14
10282.358 11
10282.840 14
10283.322 18
10283.803 17
10284.285 10
10284.767 8
10285.249 9
10285.731 13
10286.212 22
10286.694 32
10287.176 23
10287.658 19
10288.140 16
10288.622 10
10289.104 10
10289.586 16
10290.067 11
10290.549 4
10291.031 11
10291.513 10
10291.995 15
10292.477 10
10292.959 6
10293.441 8
10293.923 3
10294.405 6
10294.887 21
10295.369 27
10295.851 15
10296.333 14
10296.816 19
10297.298 17
10297.780 13
10298.262 5
10298.744 7
10299.226 7
10299.708 18
10300.190 9
10300.673 5
10301.155 13
10301.637 16
10302.119 11
10302.601 8
10303.084 9
10303.566 10
10304.048 16
10304.530 6
10305.013 10
10305.495 12
10305.977 15
10306.460 21
10306.942 13
10307.424 17
10307.907 21
10308.389 23
10308.871 28
10309.354 13
10309.836 12
10310.318 6
10310.801 17
10311.283 22
10311.766 21
10312.248 9
10312.731 9
10313.213 21
10313.695 19
10314.178 20
10314.660 16
10315.143 16
10315.625 15
10316.108 9
10316.591 6
10317.073 15
10317.556 27
10318.038 23
10318.521 16
10319.003 7
10319.486 15
10319.969 22
10320.451 14
10320.934 20
10321.417 25
10321.899 13
10322.382 9
10322.865 8
10323.347 7
10323.830 9
10324.313 18
10324.796 26
10325.278 22
10325.761 14
10326.244 15
10326.727 14
10327.209 21
10327.692 22
10328.175 25
10328.658 18
10329.141 10
10329.623 35
10330.106 23
10330.589 30
10331.072 22
10331.555 14
10332.038 8
10332.521 12
10333.004 14
10333.487 15
10333.970 10
10334.453 14
10334.936 10
10335.419 13
10335.902 15
10336.385 13
10336.868 20
10337.351 16
10337.834 6
10338.317 6
10338.800 6
10339.283 10
10339.766 13
10340.249 10
10340.732 10
10341.215 16
10341.698 18
10342.181 8
10342.665 8
10343.148 8
10343.631 9
10344.114 16
10344.597 28
10345.081 25
10345.564 27
10346.047 23
10346.530 18
10347.013 15
10347.497 10
10347.980 6
10348.463 8
10348.947 22
10349.430 12
10349.913 8
10350.397 1
10350.880 3
10351.363 2
10351.847 8
10352.330 4
10352.813 2
10353.297 6
10353.780 2
10354.264 5
10354.747 12
10355.231 11
10355.714 12
10356.197 11
10356.681 8
10357.164 5
10357.648 7
10358.131 10
10358.615 14
10359.099 20
10359.582 16
10360.066 9
10360.549 17
10361.033 5
10361.516 12
10362.000 9
10362.484 11
10362.967 11
10363.451 8
10363.934 9
10364.418 4
10364.902 12
10365.386 11
10365.869 5
10366.353 21
10366.837 24
10367.320 24
10367.804 17
10368.288 12
10368.772 15
10369.255 9
10369.739 2
10370.223 2
10370.707 7
10371.191 10
10371.674 9
10372.158 8
10372.642 4
10373.126 7
10373.610 8
10374.094 11
10374.578 8
10375.062 16
10375.545 7
10376.029 11
10376.513 17
10376.997 12
10377.481 13
10377.965 7
10378.449 8
10378.933 12
10379.417 14
10379.901 8
10380.385 5
10380.869 8
10381.353 9
10381.837 27
10382.322 33
10382.806 16
10383.290 21
10383.774 18
10384.258 7
10384.742 15
10385.226 13
10385.710 13
10386.195 13
10386.679 7
10387.163 4
10387.647 8
10388.131 5
10388.616 7
10389.100 15
10389.584 10
10390.068 11
10390.553 20
10391.037 12
10391.521 6
10392.005 9
10392.490 13
10392.974 14
10393.458 6
10393.943 9
10394.427 12
10394.911 23
10395.396 17
10395.880 11
10396.365 19
10396.849 12
10397.334 20
10397.818 25
10398.302 36
10398.787 25
10399.271 19
10399.756 14
10400.240 16
10400.725 13
10401.209 11
10401.694 9
10402.178 6
10402.663 6
10403.148 7
10403.632 5
10404.117 16
10404.601 18
10405.086 24
10405.571 15
10406.055 17
10406.540 16
10407.024 24
10407.509 21
10407.994 26
10408.478 14
10408.963 12
10409.448 10
10409.933 8
10410.417 15
10410.902 17
10411.387 15
10411.872 24
10412.356 18
10412.841 13
10413.326 15
10413.811 22
10414.296 15
10414.780 11
10415.265 16
10415.750 21
10416.235 17
10416.720 8
10417.205 4
10417.690 6
10418.175 10
10418.659 12
10419.144 16
10419.629 16
10420.114 10
10420.599 7
10421.084 10
10421.569 15
10422.054 16
10422.539 15
10423.024 12
10423.509 11
10423.994 19
10424.479 22
10424.965 6
10425.450 19
10425.935 13
10426.420 3
10426.905 4
10427.390 7
10427.875 9
10428.360 3
10428.846 3
10429.331 11
10429.816 7
10430.301 15
10430.786 10
10431.271 18
10431.757 15
10432.242 11
10432.727 19
10433.212 16
10433.698 20
10434.183 12
10434.668 12
10435.154 4
10435.639 14
10436.124 13
10436.610 14
10437.095 17
10437.580 19
10438.066 17
10438.551 7
10439.036 7
10439.522 9
10440.007 9
10440.493 4
10440.978 8
10441.464 15
10441.949 12
10442.435 8
10442.920 8
10443.406 5
10443.891 12
10444.377 11
10444.862 7
10445.348 13
10445.833 5
10446.319 4
10446.804 16
10447.290 14
10447.776 9
10448.261 13
10448.747 8
10449.232 8
10449.718 7
10450.204 7
10450.689 8
10451.175 9
10451.661 10
10452.147 12
10452.632 13
10453.118 19
10453.604 23
10454.089 9
10454.575 4
10455.061 6
10455.547 6
10456.033 2
10456.518 7
10457.004 10
10457.490 16
10457.976 23
10458.462 11
10458.948 12
10459.433 10
10459.919 24
10460.405 22
10460.891 15
10461.377 12
10461.863 8
10462.349 8
10462.835 10
10463.321 9
10463.807 10
10464.293 15
10464.779 15
10465.265 4
10465.751 6
10466.237 3
10466.723 4
10467.209 9
10467.695 6
10468.181 9
10468.667 7
10469.153 9
10469.639 13
10470.125 24
10470.612 14
10471.098 20
10471.584 17
10472.070 10
10472.556 7
10473.042 4
10473.529 17
10474.015 17
10474.501 13
10474.987 6
10475.474 4
10475.960 12
10476.446 18
10476.932 20
10477.419 16
10477.905 25
10478.391 14
10478.878 11
10479.364 6
10479.850 17
10480.337 30
10480.823 22
10481.309 11
10481.796 8
10482.282 10
10482.769 9
10483.255 5
10483.741 20
10484.228 15
10484.714 13
10485.201 17
10485.687 13
10486.174 9
10486.660 6
10487.147 2
10487.633 12
10488.120 15
10488.606 12
10489.093 6
10489.580 6
10490.066 6
10490.553 5
10491.039 5
10491.526 14
10492.013 13
10492.499 10
10492.986 19
10493.472 18
10493.959 11
10494.446 23
10494.933 17
10495.419 4
10495.906 4
10496.393 7
10496.879 15
10497.366 15
10497.853 22
10498.340 26
10498.827 19
10499.313 22
10499.800 8
10500.287 5
10500.774 2
10501.261 6
10501.747 6
10502.234 8
10502.721 10
10503.208 18
10503.695 17
10504.182 6
10504.669 5
10505.156 10
10505.643 20
10506.130 10
10506.617 10
10507.104 10
10507.591 9
10508.078 6
10508.565 9
10509.052 9
10509.539 11
10510.026 5
10510.513 4
10511.000 6
10511.487 23
10511.974 36
10512.461 32
10512.948 22
10513.435 19
10513.922 16
10514.410 22
10514.897 15
10515.384 19
10515.871 14
10516.358 10
10516.846 6
10517.333 16
10517.820 23
10518.307 11
10518.794 15
10519.282 15
10519.769 17
10520.256 10
10520.744 15
10521.231 17
10521.718 19
10522.206 15
10522.693 15
10523.180 18
10523.668 10
10524.155 10
10524.642 16
10525.130 27
10525.617 18
10526.105 12
10526.592 10
10527.079 11
10527.567 10
10528.054 14
10528.542 20
10529.029 20
10529.517 18
10530.004 24
10530.492 16
10530.979 11
10531.467 3
10531.954 2
10532.442 4
10532.930 7
10533.417 6
10533.905 3
10534.392 3
10534.880 5
10535.368 9
10535.855 5
10536.343 5
10536.831 9
10537.318 15
10537.806 9
10538.294 11
10538.781 11
10539.269 8
10539.757 8
10540.245 7
10540.732 8
10541.220 5
10541.708 12
10542.196 11
10542.683 8
10543.171 15
10543.659 11
10544.147 11
10544.635 14
10545.123 13
10545.611 12
10546.098 11
10546.586 13
10547.074 9
10547.562 10
10548.050 10
10548.538 7
10549.026 16
10549.514 18
10550.002 15
10550.490 17
10550.978 16
10551.466 12
10551.954 9
10552.442 4
10552.930 6
10553.418 6
10553.906 6
10554.394 15
10554.882 11
10555.370 5
10555.858 12
10556.347 9
10556.835 10
10557.323 18
10557.811 14
10558.299 12
10558.787 9
10559.275 9
10559.764 7
10560.252 12
10560.740 11
10561.228 12
10561.717 20
10562.205 6
10562.693 12
10563.181 20
10563.670 13
10564.158 14
10564.646 9
10565.135 5
10565.623 7
10566.111 9
10566.600 6
10567.088 10
10567.576 6
10568.065 15
10568.553 18
10569.042 11
10569.530 12
10570.018 17
10570.507 6
10570.995 10
10571.484 10
10571.972 11
10572.461 6
10572.949 11
10573.438 11
10573.926 30
10574.415 37
10574.903 25
10575.392 32
10575.880 25
10576.369 14
10576.858 18
10577.346 16
10577.835 20
10578.323 9
10578.812 9
10579.301 7
10579.789 6
10580.278 8
10580.767 5
10581.255 9
10581.744 15
10582.233 10
10582.722 19
10583.210 7
10583.699 9
10584.188 15
10584.677 14
10585.165 8
10585.654 9
10586.143 8
10586.632 5
10587.121 6
10587.610 6
10588.098 8
10588.587 16
10589.076 15
10589.565 13
10590.054 9
10590.543 13
10591.032 9
10591.521 8
10592.010 7
10592.499 6
10592.988 5
10593.476 13
10593.965 13
10594.454 8
10594.943 7
10595.433 7
10595.922 7
10596.411 7
10596.900 7
10597.389 2
10597.878 5
10598.367 6
10598.856 10
10599.345 16
10599.834 16
10600.323 10
10600.812 10
10601.302 17
10601.791 11
10602.280 6
10602.769 5
10603.258 4
10603.748 3
10604.237 7
10604.726 7
10605.215 13
10605.705 17
10606.194 15
10606.683 11
10607.172 18
10607.662 16
10608.151 10
10608.640 7
10609.130 7
10609.619 9
10610.108 8
10610.598 10
10611.087 13
10611.577 18
10612.066 14
10612.555 12
10613.045 4
10613.534 10
10614.024 15
10614.513 11
10615.003 6
10615.492 7
10615.982 8
10616.471 11
10616.961 10
10617.450 17
10617.940 8
10618.429 13
10618.919 17
10619.408 14
10619.898 11
10620.388 19
10620.877 17
10621.367 8
10621.856 13
10622.346 18
10622.836 23
10623.325 18
10623.815 13
10624.305 10
10624.794 7
10625.284 16
10625.774 13
10626.264 24
10626.753 20
10627.243 12
10627.733 5
10628.223 0
10628.712 14
10629.202 17
10629.692 16
10630.182 8
10630.672 8
10631.161 12
10631.651 9
10632.141 13
10632.631 10
10633.121 12
10633.611 4
10634.101 3
10634.591 12
10635.081 14
10635.571 15
10636.061 8
10636.551 8
10637.041 7
10637.530 11
10638.020 8
10638.511 7
10639.001 13
10639.491 12
10639.981 9
10640.471 14
10640.961 23
10641.451 6
10641.941 6
10642.431 16
10642.921 20
10643.411 9
10643.901 1
10644.392 4
10644.882 4
10645.372 6
10645.862 11
10646.352 7
10646.842 8
10647.333 1
10647.823 8
10648.313 9
10648.803 12
10649.294 6
10649.784 1
10650.274 5
10650.765 6
10651.255 7
10651.745 18
10652.235 15
10652.726 17
10653.216 19
10653.707 16
10654.197 12
10654.687 9
10655.178 12
10655.668 12
10656.159 12
10656.649 12
10657.139 11
10657.630 5
10658.120 10
10658.611 7
10659.101 8
10659.592 13
10660.082 11
10660.573 13
10661.063 9
10661.554 10
10662.044 10
10662.535 11
10663.026 10
10663.516 11
10664.007 11
10664.497 17
10664.988 11
10665.479 14
10665.969 12
10666.460 11
10666.951 6
10667.441 5
10667.932 4
10668.423 8
10668.913 8
10669.404 13
10669.895 15
10670.386 16
10670.876 11
10671.367 7
10671.858 10
10672.349 6
10672.840 2
10673.330 2
10673.821 7
10674.312 13
10674.803 3
10675.294 1
10675.785 5
10676.275 12
10676.766 8
10677.257 12
10677.748 10
10678.239 6
10678.730 6
10679.221 8
10679.712 14
10680.203 9
10680.694 10
10681.185 10
10681.676 12
10682.167 9
10682.658 11
10683.149 5
10683.640 7
10684.131 7
10684.622 5
10685.113 7
10685.604 6
10686.095 9
10686.587 14
10687.078 14
10687.569 16
10688.060 7
10688.551 14
10689.042 16
10689.534 14
10690.025 10
10690.516 4
10691.007 11
10691.498 13
10691.990 7
10692.481 7
10692.972 6
10693.463 6
10693.955 20
10694.446 19
10694.937 10
10695.429 9
10695.920 6
10696.411 7
10696.903 10
10697.394 8
10697.885 6
10698.377 18
10698.868 11
10699.360 19
10699.851 21
10700.343 18
10700.834 9
10701.325 9
10701.817 8
10702.308 7
10702.800 10
10703.291 12
10703.783 10
10704.274 5
10704.766 7
10705.258 11
10705.749 14
10706.241 10
10706.732 10
10707.224 12
10707.715 9
10708.207 7
10708.699 7
10709.190 9
10709.682 5
10710.174 7
10710.665 7
10711.157 8
10711.649 10
10712.140 13
10712.632 16
10713.124 6
10713.616 12
10714.107 7
10714.599 2
10715.091 4
10715.583 8
10716.074 7
10716.566 6
10717.058 3
10717.550 9
10718.042 8
10718.534 8
10719.025 8
10719.517 8
10720.009 4
10720.501 10
10720.993 8
10721.485 10
10721.977 16
10722.469 14
10722.961 7
10723.453 15
10723.945 10
10724.437 10
10724.929 11
10725.421 5
10725.913 15
10726.405 16
10726.897 13
10727.389 15
10727.881 19
10728.373 9
10728.865 9
10729.357 7
10729.849 5
10730.341 2
10730.834 6
10731.326 8
10731.818 8
10732.310 12
10732.802 21
10733.294 18
10733.787 4
10734.279 7
10734.771 2
10735.263 2
10735.756 11
10736.248 17
10736.740 16
10737.232 9
10737.725 7
10738.217 19
10738.709 16
10739.202 13
10739.694 12
10740.186 8
10740.679 9
10741.171 4
10741.663 1
10742.156 8
10742.648 3
10743.141 5
10743.633 10
10744.126 12
10744.618 6
10745.110 11
10745.603 8
10746.095 3
10746.588 10
10747.080 15
10747.573 6
10748.065 1
10748.558 1
10749.051 15
10749.543 14
10750.036 5
10750.528 6
10751.021 8
10751.513 5
10752.006 8
10752.499 9
10752.991 6
10753.484 6
10753.977 9
10754.469 9
10754.962 16
10755.455 8
10755.947 14
10756.440 11
10756.933 10
10757.426 11
10757.918 11
10758.411 11
10758.904 2
10759.397 4
10759.890 8
10760.382 20
10760.875 19
10761.368 13
10761.861 14
10762.354 11
10762.847 12
10763.339 12
10763.832 8
10764.325 13
10764.818 11
10765.311 13
10765.804 5
10766.297 3
10766.790 5
10767.283 7
10767.776 5
10768.269 15
10768.762 15
10769.255 14
10769.748 20
10770.241 9
10770.734 1
10771.227 1
10771.720 4
10772.213 12
10772.706 12
10773.199 6
10773.693 12
10774.186 8
10774.679 17
10775.172 9
10775.665 7
10776.158 14
10776.652 10
10777.145 11
10777.638 8
10778.131 9
10778.624 14
10779.118 8
10779.611 7
10780.104 6
10780.597 7
10781.091 5
10781.584 6
10782.077 14
10782.571 5
10783.064 8
10783.557 9
10784.051 13
10784.544 7
10785.037 8
10785.531 4
10786.024 3
10786.518 3
10787.011 1
10787.504 8
10787.998 11
10788.491 12
10788.985 24
10789.478 20
10789.972 11
10790.465 10
10790.959 15
10791.452 17
10791.946 14
10792.439 15
10792.933 5
10793.427 11
10793.920 18
10794.414 9
10794.907 7
10795.401 17
10795.895 23
10796.388 13
10796.882 15
10797.375 11
10797.869 11
10798.363 6
10798.857 5
10799.350 5
10799.844 21
10800.338 21
10800.831 15
10801.325 8
10801.819 5
10802.313 0
10802.806 1
10803.300 11
10803.794 7
10804.288 10
10804.782 13
10805.276 12
10805.769 9
10806.263 12
10806.757 21
10807.251 10
10807.745 18
10808.239 13
10808.733 6
10809.227 12
10809.721 14
10810.215 18
10810.709 14
10811.203 11
10811.696 14
10812.190 12
10812.684 12
10813.179 7
10813.673 10
10814.167 13
10814.661 12
10815.155 5
10815.649 10
10816.143 9
10816.637 12
10817.131 11
10817.625 8
10818.119 9
10818.613 6
10819.108 9
10819.602 9
10820.096 15
10820.590 7
10821.084 3
10821.579 4
10822.073 10
10822.567 19
10823.061 23
10823.556 9
10824.050 7
10824.544 9
10825.038 19
10825.533 9
10826.027 6
10826.521 12
10827.016 12
10827.510 14
10828.004 12
10828.499 11
10828.993 7
10829.488 9
10829.982 10
10830.476 6
10830.971 7
10831.465 4
10831.960 12
10832.454 12
10832.949 11
10833.443 11
10833.938 2
10834.432 4
10834.927 5
10835.421 10
10835.916 10
10836.410 5
10836.905 12
10837.399 6
10837.894 5
10838.388 6
10838.883 8
10839.378 13
10839.872 16
10840.367 10
10840.862 12
10841.356 5
10841.851 4
10842.346 8
10842.840 11
10843.335 13
10843.830 15
10844.325 12
10844.819 14
10845.314 11
10845.809 9
10846.304 15
10846.798 4
10847.293 6
10847.788 9
10848.283 5
10848.778 7
10849.272 10
10849.767 15
10850.262 20
10850.757 13
10851.252 10
10851.747 12
10852.242 12
10852.737 12
10853.232 17
10853.727 20
10854.222 24
10854.716 16
10855.211 11
10855.706 9
10856.201 9
10856.696 6
10857.191 4
10857.687 7
10858.182 9
10858.677 7
10859.172 8
10859.667 15
10860.162 13
10860.657 8
10861.152 9
10861.647 8
10862.142 10
10862.638 9
10863.133 8
10863.628 5
10864.123 11
10864.618 16
10865.113 20
10865.609 10
10866.104 16
10866.599 9
10867.094 5
10867.590 4
10868.085 6
10868.580 12
10869.075 20
10869.571 18
10870.066 14
10870.561 14
10871.057 5
10871.552 3
10872.047 1
10872.543 5
10873.038 6
10873.534 9
10874.029 12
10874.524 14
10875.020 17
10875.515 14
10876.011 13
10876.506 12
10877.002 10
10877.497 9
10877.993 17
10878.488 15
10878.984 16
10879.479 17
10879.975 24
10880.470 20
10880.966 16
10881.462 19
10881.957 8
10882.453 4
10882.948 7
10883.444 13
10883.940 12
10884.435 7
10884.931 5
10885.427 7
10885.922 7
10886.418 7
10886.914 10
10887.409 16
10887.905 13
10888.401 27
10888.897 17
10889.392 13
10889.888 20
10890.384 19
10890.880 12
10891.375 5
10891.871 9
10892.367 5
10892.863 5
10893.359 9
10893.855 7
10894.350 4
10894.846 3
10895.342 11
10895.838 6
10896.334 3
10896.830 19
10897.326 18
10897.822 8
10898.318 3
10898.814 8
10899.310 3
10899.806 7
10900.302 12
10900.798 13
10901.294 12
10901.790 9
10902.286 5
10902.782 8
10903.278 4
10903.774 1
10904.270 13
10904.766 15
10905.263 11
10905.759 17
10906.255 20
10906.751 9
10907.247 15
10907.743 9
10908.239 11
10908.736 7
10909.232 13
10909.728 11
10910.224 12
10910.721 8
10911.217 5
10911.713 14
10912.209 10
10912.706 17
10913.202 14
10913.698 12
10914.195 5
10914.691 7
10915.187 10
10915.684 4
10916.180 9
10916.676 11
10917.173 7
10917.669 5
10918.166 11
10918.662 6
10919.158 4
10919.655 10
10920.151 4
10920.648 7
10921.144 4
10921.641 6
10922.137 3
10922.634 3
10923.130 8
10923.627 4
10924.123 5
10924.620 8
10925.117 18
10925.613 8
10926.110 11
10926.606 14
10927.103 14
10927.600 15
10928.096 8
10928.593 7
10929.089 9
10929.586 14
10930.083 13
10930.580 25
10931.076 21
10931.573 16
10932.070 9
10932.566 7
10933.063 8
10933.560 6
10934.057 13
10934.554 5
10935.050 4
10935.547 5
10936.044 4
10936.541 6
10937.038 5
10937.534 5
10938.031 4
10938.528 13
10939.025 17
10939.522 7
10940.019 8
10940.516 3
10941.013 5
10941.510 6
10942.007 11
10942.504 10
10943.001 13
10943.498 7
10943.995 4
10944.492 7
10944.989 3
10945.486 7
10945.983 7
10946.480 5
10946.977 4
10947.474 17
10947.971 13
10948.468 21
10948.965 21
10949.462 15
10949.959 10
10950.457 12
10950.954 12
10951.451 19
10951.948 3
10952.445 1
10952.942 5
10953.440 6
10953.937 10
10954.434 9
10954.931 16
10955.429 8
10955.926 11
10956.423 9
10956.921 21
10957.418 16
10957.915 14
10958.412 15
10958.910 19
10959.407 19
10959.905 16
10960.402 25
10960.899 19
10961.397 3
10961.894 4
10962.391 2
10962.889 3
10963.386 5
10963.884 5
10964.381 12
10964.879 3
10965.376 2
10965.874 7
10966.371 5
10966.869 8
10967.366 7
10967.864 6
10968.361 3
10968.859 1
10969.357 2
10969.854 4
10970.352 2
10970.849 2
10971.347 6
10971.845 4
10972.342 3
10972.840 3
10973.338 5
10973.835 12
10974.333 14
10974.831 6
10975.328 4
10975.826 16
10976.324 20
10976.821 11
10977.319 9
10977.817 11
10978.315 8
10978.813 5
10979.310 6
10979.808 8
10980.306 10
10980.804 7
10981.302 7
10981.800 6
10982.297 3
10982.795 7
10983.293 8
10983.791 9
10984.289 16
10984.787 7
10985.285 10
10985.783 5
10986.281 2
10986.779 4
10987.277 1
10987.775 5
10988.273 9
10988.771 12
10989.269 10
10989.767 9
10990.265 13
10990.763 13
10991.261 8
10991.759 5
10992.257 5
10992.755 3
10993.253 6
10993.751 3
10994.250 3
10994.748 3
10995.246 3
10995.744 6
10996.242 5
10996.741 10
10997.239 2
10997.737 5
10998.235 6
10998.733 2
10999.232 6
10999.730 13
11000.228 11
11000.726 8
11001.225 4
11001.723 9
11002.221 7
11002.720 4
11003.218 5
11003.716 8
11004.215 12
11004.713 8
11005.212 3
11005.710 3
11006.208 4
11006.707 5
11007.205 1
11007.704 15
11008.202 21
11008.701 7
11009.199 4
11009.698 3
11010.196 9
11010.695 13
11011.193 11
11011.692 2
11012.190 4
11012.689 6
11013.187 2
11013.686 8
11014.184 9
11014.683 11
11015.182 10
11015.680 13
11016.179 10
11016.678 3
11017.176 13
11017.675 20
11018.174 9
11018.672 6
11019.171 1
11019.670 7
11020.168 9
11020.667 7
11021.166 5
11021.665 4
11022.163 5
11022.662 9
11023.161 8
11023.660 5
11024.159 4
11024.657 9
11025.156 3
11025.655 13
11026.154 11
11026.653 18
11027.152 20
11027.651 5
11028.150 6
11028.648 9
11029.147 2
11029.646 2
11030.145 8
11030.644 7
11031.143 1
11031.642 1
11032.141 9
11032.640 11
11033.139 9
11033.638 4
11034.137 1
11034.636 6
11035.135 9
11035.635 5
11036.134 8
11036.633 6
11037.132 6
11037.631 5
11038.130 7
11038.629 13
11039.128 15
11039.628 7
11040.127 10
11040.626 8
11041.125 10
11041.624 4
11042.124 7
11042.623 4
11043.122 9
11043.621 16
11044.121 5
11044.620 1
11045.119 3
11045.618 2
11046.118 6
11046.617 8
11047.116 9
11047.616 13
11048.115 12
11048.614 13
11049.114 12
11049.613 5
11050.113 10
11050.612 5
11051.111 5
11051.611 4
11052.110 3
11052.610 1
11053.109 3
11053.609 7
11054.108 2
11054.608 3
11055.107 9
11055.607 8
11056.106 6
11056.606 7
11057.105 7
11057.605 11
11058.105 16
11058.604 25
11059.104 18
11059.603 9
11060.103 11
11060.603 8
11061.102 12
11061.602 14
11062.102 9
11062.601 6
11063.101 8
11063.601 7
11064.101 2
11064.600 6
11065.100 18
11065.600 10
11066.100 12
11066.599 10
11067.099 12
11067.599 15
11068.099 14
11068.598 16
11069.098 11
11069.598 11
11070.098 9
11070.598 3
11071.098 15
11071.598 27
11072.098 16
11072.597 17
11073.097 15
11073.597 15
11074.097 14
11074.597 20
11075.097 22
11075.597 14
11076.097 13
11076.597 12
11077.097 5
11077.597 3
11078.097 2
11078.597 6
11079.097 9
11079.597 14
11080.097 19
11080.598 10
11081.098 7
11081.598 9
11082.098 8
11082.598 7
11083.098 5
11083.598 0
11084.099 6
11084.599 4
11085.099 2
11085.599 7
11086.099 7
11086.600 5
11087.100 10
11087.600 7
11088.100 2
11088.601 3
11089.101 5
11089.601 9
11090.101 5
11090.602 7
11091.102 7
11091.602 4
11092.103 7
11092.603 5
11093.104 12
11093.604 10
11094.104 11
11094.605 15
11095.105 8
11095.606 8
11096.106 11
11096.606 5
11097.107 7
11097.607 6
11098.108 8
11098.608 5
11099.109 5
11099.609 4
11100.110 5
11100.610 6
11101.111 10
11101.612 9
11102.112 7
11102.613 7
11103.113 8
11103.614 5
11104.115 2
11104.615 1
11105.116 1
11105.617 2
11106.117 5
11106.618 4
11107.119 8
11107.619 8
11108.120 9
11108.621 9
11109.121 3
11109.622 4
11110.123 12
11110.624 9
11111.125 21
11111.625 14
11112.126 11
11112.627 12
11113.128 8
11113.629 3
11114.129 13
11114.630 12
11115.131 10
11115.632 11
11116.133 11
11116.634 11
11117.135 7
11117.636 5
11118.137 10
11118.638 7
11119.139 13
11119.639 8
11120.140 11
11120.641 7
11121.142 7
11121.643 8
11122.145 5
11122.646 15
11123.147 19
11123.648 16
11124.149 17
11124.650 14
11125.151 17
11125.652 26
11126.153 16
11126.654 22
11127.155 11
11127.657 11
11128.158 13
11128.659 8
11129.160 8
11129.661 14
11130.163 16
11130.664 10
11131.165 6
11131.666 8
11132.167 9
11132.669 5
11133.170 9
11133.671 13
11134.173 3
11134.674 1
11135.175 7
11135.677 7
11136.178 1
11136.679 5
11137.181 6
11137.682 2
11138.183 11
11138.685 12
11139.186 6
11139.688 8
11140.189 7
11140.690 9
11141.192 8
11141.693 3
11142.195 3
11142.696 9
11143.198 6
11143.699 10
11144.201 15
11144.702 25
11145.204 18
11145.706 13
11146.207 15
11146.709 25
11147.210 23
11147.712 16
11148.214 6
11148.715 6
11149.217 18
11149.718 13
11150.220 5
11150.722 13
11151.223 16
11151.725 16
11152.227 12
11152.729 2
11153.230 2
11153.732 4
11154.234 7
11154.736 7
11155.237 10
11155.739 8
11156.241 2
11156.743 0
11157.245 3
11157.746 3
11158.248 10
11158.750 4
11159.252 5
11159.754 4
11160.256 4
11160.758 4
11161.259 5
11161.761 2
11162.263 6
11162.765 9
11163.267 3
11163.769 5
11164.271 7
11164.773 11
11165.275 12
11165.777 7
11166.279 2
11166.781 3
11167.283 11
11167.785 10
11168.287 4
11168.789 8
11169.292 18
11169.794 26
11170.296 19
11170.798 22
11171.300 12
11171.802 10
11172.304 5
11172.807 2
11173.309 3
11173.811 2
11174.313 5
11174.815 6
11175.318 7
11175.820 2
11176.322 4
11176.824 4
11177.327 4
11177.829 1
11178.331 3
11178.833 4
11179.336 3
11179.838 9
11180.340 6
11180.843 9
11181.345 8
11181.847 6
11182.350 5
11182.852 8
11183.355 6
11183.857 3
11184.359 3
11184.862 17
11185.364 10
11185.867 8
11186.369 1
11186.872 14
11187.374 8
11187.877 6
11188.379 6
11188.882 20
11189.384 8
11189.887 2
11190.389 0
11190.892 6
11191.395 5
11191.897 0
11192.400 5
11192.902 5
11193.405 5
11193.908 10
11194.410 13
11194.913 5
11195.416 10
11195.918 9
11196.421 15
11196.924 5
11197.427 7
11197.929 13
11198.432 29
11198.935 28
11199.438 23
11199.940 21
11200.443 11
11200.946 7
11201.449 4
11201.952 6
11202.454 3
11202.957 13
11203.460 13
11203.963 6
11204.466 3
11204.969 5
11205.472 8
11205.975 5
11206.477 16
11206.980 15
11207.483 13
11207.986 5
11208.489 2
11208.992 4
11209.495 9
11209.998 14
11210.501 9
11211.004 5
11211.507 4
11212.010 13
11212.513 9
11213.017 9
11213.520 12
11214.023 6
11214.526 5
11215.029 6
11215.532 5
11216.035 4
11216.538 6
11217.041 4
11217.545 5
11218.048 4
11218.551 3
11219.054 4
11219.557 3
11220.061 16
11220.564 12
11221.067 11
11221.570 5
11222.074 7
11222.577 6
11223.080 6
11223.584 12
11224.087 10
11224.590 10
11225.094 9
11225.597 8
11226.100 4
11226.604 5
11227.107 1
11227.610 4
11228.114 6
11228.617 5
11229.121 6
11229.624 6
11230.128 26
11230.631 19
11231.135 19
11231.638 12
11232.142 14
11232.645 9
11233.149 12
11233.652 13
11234.156 16
11234.659 11
11235.163 8
11235.666 7
11236.170 1
11236.674 3
11237.177 15
11237.681 9
11238.184 5
11238.688 4
11239.192 10
11239.695 9
11240.199 6
11240.703 6
11241.207 5
11241.710 2
11242.214 10
11242.718 7
11243.221 9
11243.725 4
11244.229 8
11244.733 8
11245.237 5
11245.740 6
11246.244 5
11246.748 10
11247.252 16
11247.756 28
11248.260 20
11248.763 14
11249.267 9
11249.771 12
11250.275 12
11250.779 6
11251.283 9
11251.787 11
11252.291 1
11252.795 0
11253.299 0
11253.803 1
11254.307 8
11254.811 11
11255.315 9
11255.819 7
11256.323 12
11256.827 10
11257.331 8
11257.835 3
11258.339 5
11258.843 4
11259.347 4
11259.851 7
11260.356 4
11260.860 4
11261.364 7
11261.868 4
11262.372 0
11262.876 6
11263.381 7
11263.885 8
11264.389 11
11264.893 5
11265.398 12
11265.902 12
11266.406 6
11266.910 9
11267.415 4
11267.919 0
11268.423 5
11268.928 8
11269.432 11
11269.936 10
11270.441 14
11270.945 6
11271.449 10
11271.954 6
11272.458 16
11272.963 17
11273.467 4
11273.971 3
11274.476 11
11274.980 13
11275.485 6
11275.989 4
11276.494 11
11276.998 6
11277.503 7
11278.007 14
11278.512 6
11279.016 18
11279.521 12
11280.026 10
11280.530 7
11281.035 4
11281.539 5
11282.044 3
11282.549 7
11283.053 12
11283.558 6
11284.062 1
11284.567 0
11285.072 0
11285.577 0
11286.081 8
11286.586 7
11287.091 10
11287.595 5
11288.100 1
11288.605 0
11289.110 7
11289.615 2
11290.119 5
11290.624 4
11291.129 15
11291.634 6
11292.139 11
11292.643 8
11293.148 7
11293.653 6
11294.158 7
11294.663 11
11295.168 11
11295.673 17
11296.178 9
11296.683 7
11297.188 9
11297.693 8
11298.198 4
11298.703 7
11299.208 2
11299.713 8
11300.218 3
11300.723 14
11301.228 17
11301.733 6
11302.238 3
11302.743 1
11303.248 9
11303.753 17
11304.258 5
11304.763 3
11305.268 5
11305.774 6
11306.279 10
11306.784 20
11307.289 13
11307.794 7
11308.300 4
11308.805 0
11309.310 4
11309.815 12
11310.320 10
11310.826 5
11311.331 7
11311.836 12
11312.342 5
11312.847 5
11313.352 3
11313.858 6
11314.363 4
11314.868 9
11315.374 13
11315.879 7
11316.384 7
11316.890 6
11317.395 9
11317.901 3
11318.406 9
11318.911 17
11319.417 13
11319.922 13
11320.428 10
11320.933 14
11321.439 9
11321.944 7
11322.450 5
11322.955 11
11323.461 14
11323.966 3
11324.472 4
11324.978 15
11325.483 14
11325.989 15
11326.494 15
11327.000 3
11327.506 8
11328.011 10
11328.517 3
11329.023 4
11329.528 3
11330.034 2
11330.540 6
11331.045 4
11331.551 10
11332.057 7
11332.563 6
11333.068 3
11333.574 7
11334.080 12
11334.586 7
11335.092 13
11335.597 20
11336.103 10
11336.609 2
11337.115 8
11337.621 9
11338.127 1
11338.632 7
11339.138 12
11339.644 8
11340.150 11
11340.656 12
11341.162 13
11341.668 10
11342.174 13
11342.680 11
11343.186 6
11343.692 11
11344.198 11
11344.704 18
11345.210 13
11345.716 16
11346.222 10
11346.728 2
11347.234 7
11347.740 5
11348.246 2
11348.752 7
11349.259 6
11349.765 5
11350.271 7
11350.777 4
11351.283 8
11351.789 5
11352.295 11
11352.802 1
11353.308 9
11353.814 10
11354.320 14
11354.827 13
11355.333 10
11355.839 4
11356.345 5
11356.852 0
11357.358 1
11357.864 6
11358.371 3
11358.877 9
11359.383 14
11359.890 9
11360.396 13
11360.902 11
11361.409 6
11361.915 6
11362.422 2
11362.928 4
11363.434 6
11363.941 14
11364.447 17
11364.954 16
11365.460 9
11365.967 8
11366.473 7
11366.980 3
11367.486 1
11367.993 2
11368.499 4
11369.006 20
11369.513 17
11370.019 10
11370.526 7
11371.032 4
11371.539 15
11372.046 5
11372.552 5
11373.059 2
11373.565 6
11374.072 2
11374.579 5
11375.086 0
11375.592 2
11376.099 8
11376.606 13
11377.112 7
11377.619 8
11378.126 4
11378.633 4
11379.139 6
11379.646 6
11380.153 6
11380.660 7
11381.167 10
11381.674 9
11382.180 4
11382.687 4
11383.194 2
11383.701 6
11384.208 8
11384.715 2
11385.222 7
11385.729 6
11386.236 13
11386.743 9
11387.250 7
11387.757 5
11388.264 4
11388.771 3
11389.278 0
11389.785 3
11390.292 11
11390.799 10
11391.306 12
11391.813 14
11392.320 3
11392.827 5
11393.334 3
11393.841 2
11394.348 5
11394.855 5
11395.363 1
11395.870 6
11396.377 5
11396.884 8
11397.391 7
11397.898 4
11398.406 6
11398.913 7
11399.420 12
11399.927 9
11400.435 11
11400.942 9
11401.449 4
11401.956 2
11402.464 7
11402.971 12
11403.478 2
11403.986 6
11404.493 4
11405.000 13
11405.508 11
11406.015 7
11406.523 0
11407.030 4
11407.537 4
11408.045 3
11408.552 8
11409.060 0
11409.567 4
11410.075 9
11410.582 3
11411.090 3
11411.597 6
11412.105 7
11412.612 4
11413.120 6
11413.627 4
11414.135 6
11414.642 6
11415.150 3
11415.658 2
11416.165 5
11416.673 1
11417.180 2
11417.688 7
11418.196 10
11418.703 6
11419.211 3
11419.719 9
11420.226 5
11420.734 2
11421.242 15
11421.750 18
11422.257 12
11422.765 11
11423.273 11
11423.781 4
11424.288 3
11424.796 0
11425.304 0
11425.812 8
11426.320 6
11426.828 11
11427.335 3
11427.843 1
11428.351 3
11428.859 6
11429.367 11
11429.875 8
11430.383 7
11430.891 3
11431.399 12
11431.907 13
11432.415 19
11432.923 25
11433.431 18
11433.939 9
11434.447 22
11434.955 14
11435.463 8
11435.971 5
11436.479 8
11436.987 5
11437.495 8
11438.003 5
11438.511 6
11439.019 6
11439.527 5
11440.035 2
11440.544 6
11441.052 6
11441.560 3
11442.068 5
11442.576 5
11443.085 9
11443.593 10
11444.101 9
11444.609 2
11445.117 2
11445.626 1
11446.134 8
11446.642 4
11447.151 4
11447.659 2
11448.167 7
11448.676 8
11449.184 9
11449.692 4
11450.201 6
11450.709 11
11451.217 7
11451.726 5
11452.234 10
11452.743 9
11453.251 7
11453.759 6
11454.268 4
11454.776 2
11455.285 4
11455.793 2
11456.302 5
11456.810 5
11457.319 2
11457.827 0
11458.336 0
11458.845 5
11459.353 5
11459.862 9
11460.370 8
11460.879 4
11461.387 4
11461.896 5
11462.405 12
11462.913 8
11463.422 1
11463.931 5
11464.439 6
11464.948 4
11465.457 8
11465.965 9
11466.474 15
11466.983 11
11467.492 13
11468.000 3
11468.509 1
11469.018 1
11469.527 3
11470.036 6
11470.544 7
11471.053 2
11471.562 2
11472.071 8
11472.580 22
11473.089 15
11473.598 9
11474.106 9
11474.615 8
11475.124 6
11475.633 7
11476.142 13
11476.651 9
11477.160 14
11477.669 8
11478.178 2
11478.687 7
11479.196 8
11479.705 10
11480.214 10
11480.723 6
11481.232 10
11481.741 6
11482.250 9
11482.759 3
11483.268 3
11483.778 4
11484.287 10
11484.796 7
11485.305 11
11485.814 8
11486.323 5
11486.832 1
11487.342 9
11487.851 12
11488.360 11
11488.869 7
11489.378 5
11489.888 9
11490.397 14
11490.906 10
11491.416 5
11491.925 4
11492.434 9
11492.943 9
11493.453 8
11493.962 0
11494.471 10
11494.981 8
11495.490 6
11496.000 9
11496.509 5
11497.018 3
11497.528 3
11498.037 1
11498.547 6
11499.056 4
11499.566 7
11500.075 14
11500.584 20
11501.094 10
11501.603 4
11502.113 3
11502.623 12
11503.132 11
11503.642 8
11504.151 9
11504.661 6
11505.170 2
11505.680 2
11506.190 2
11506.699 2
11507.209 7
11507.718 3
11508.228 2
11508.738 7
11509.247 5
11509.757 8
11510.267 3
11510.776 2
11511.286 3
11511.796 3
11512.306 3
11512.815 7
11513.325 2
11513.835 5
11514.345 8
11514.855 6
11515.364 2
11515.874 1
11516.384 6
11516.894 12
11517.404 19
11517.914 13
11518.423 13
11518.933 8
11519.443 9
11519.953 4
11520.463 3
11520.973 3
11521.483 6
11521.993 3
11522.503 7
11523.013 9
11523.523 6
11524.033 10
11524.543 5
11525.053 2
11525.563 5
11526.073 4
11526.583 5
11527.093 8
11527.603 11
11528.113 9
11528.623 5
11529.133 11
11529.644 3
11530.154 2
11530.664 9
11531.174 12
11531.684 11
11532.194 10
11532.705 2
11533.215 5
11533.725 3
11534.235 9
11534.745 15
11535.256 10
11535.766 9
11536.276 9
11536.786 19
11537.297 19
11537.807 16
11538.317 13
11538.828 15
11539.338 8
11539.848 4
11540.359 9
11540.869 5
11541.380 8
11541.890 9
11542.400 8
11542.911 6
11543.421 5
11543.932 4
11544.442 0
11544.953 2
11545.463 10
11545.973 13
11546.484 6
11546.994 1
11547.505 4
11548.016 6
11548.526 7
11549.037 8
11549.547 4
11550.058 7
11550.568 6
11551.079 3
11551.590 3
11552.100 9
11552.611 7
11553.121 12
11553.632 9
11554.143 15
11554.653 13
11555.164 9
11555.675 5
11556.186 3
11556.696 3
11557.207 4
11557.718 2
11558.229 8
11558.739 14
11559.250 10
11559.761 9
11560.272 15
11560.782 7
11561.293 5
11561.804 12
11562.315 10
11562.826 7
11563.337 3
11563.848 0
11564.358 2
11564.869 7
11565.380 9
11565.891 11
11566.402 9
11566.913 8
11567.424 13
11567.935 16
11568.446 5
11568.957 4
11569.468 6
11569.979 5
11570.490 7
11571.001 3
11571.512 2
11572.023 9
11572.534 10
11573.045 18
11573.556 17
11574.068 13
11574.579 20
11575.090 12
11575.601 14
11576.112 8
11576.623 13
11577.134 10
11577.646 14
11578.157 10
11578.668 9
11579.179 8
11579.690 5
11580.202 8
11580.713 12
11581.224 10
11581.735 1
11582.247 3
11582.758 2
11583.269 6
11583.781 4
11584.292 8
11584.803 13
11585.315 8
11585.826 7
11586.337 7
11586.849 4
11587.360 2
11587.872 4
11588.383 4
11588.895 3
11589.406 4
11589.917 7
11590.429 6
11590.940 2
11591.452 0
11591.963 1
11592.475 3
11592.986 6
11593.498 3
11594.009 4
11594.521 6
11595.033 8
11595.544 12
11596.056 14
11596.567 8
11597.079 6
11597.591 4
11598.102 10
11598.614 6
11599.126 12
11599.637 20
11600.149 9
11600.661 4
11601.172 4
11601.684 0
11602.196 6
11602.708 3
11603.219 18
11603.731 7
11604.243 4
11604.755 6
11605.266 6
11605.778 2
11606.290 2
11606.802 1
11607.314 5
11607.826 4
11608.337 2
11608.849 4
11609.361 7
11609.873 11
11610.385 7
11610.897 11
11611.409 4
11611.921 1
11612.433 3
11612.945 4
11613.457 4
11613.969 10
11614.481 8
11614.993 3
11615.505 6
11616.017 6
11616.529 8
11617.041 6
11617.553 7
11618.065 5
11618.577 5
11619.089 10
11619.601 7
11620.113 5
11620.625 11
11621.138 11
11621.650 6
11622.162 2
11622.674 3
11623.186 8
11623.698 2
11624.211 2
11624.723 2
11625.235 6
11625.747 9
11626.260 6
11626.772 11
11627.284 5
11627.796 5
11628.309 11
11628.821 15
11629.333 9
11629.846 9
11630.358 5
11630.870 0
11631.383 4
11631.895 14
11632.408 12
11632.920 11
11633.432 4
11633.945 5
11634.457 0
11634.970 0
11635.482 9
11635.995 8
11636.507 5
11637.020 13
11637.532 15
11638.045 11
11638.557 6
11639.070 3
11639.582 1
11640.095 0
11640.607 3
11641.120 5
11641.633 4
11642.145 3
11642.658 1
11643.170 6
11643.683 11
11644.196 12
11644.708 11
11645.221 6
11645.734 8
11646.246 16
11646.759 16
11647.272 13
11647.785 6
11648.297 5
11648.810 6
11649.323 5
11649.836 2
11650.348 7
11650.861 8
11651.374 3
11651.887 4
11652.400 8
11652.913 7
11653.425 0
11653.938 7
11654.451 8
11654.964 9
11655.477 7
11655.990 8
11656.503 7
11657.016 3
11657.529 5
11658.042 8
11658.555 12
11659.068 8
11659.581 7
11660.094 7
11660.607 6
11661.120 14
11661.633 12
11662.146 14
11662.659 13
11663.172 11
11663.685 7
11664.198 6
11664.711 11
11665.224 6
11665.737 5
11666.250 9
11666.764 6
11667.277 8
11667.790 14
11668.303 8
11668.816 3
11669.330 13
11669.843 11
11670.356 6
11670.869 2
11671.382 2
11671.896 2
11672.409 1
11672.922 3
11673.436 5
11673.949 3
11674.462 1
11674.976 2
11675.489 5
11676.002 8
11676.516 7
11677.029 7
11677.542 4
11678.056 1
11678.569 9
11679.083 6
11679.596 12
11680.109 20
11680.623 28
11681.136 17
11681.650 12
11682.163 6
11682.677 7
11683.190 1
11683.704 7
11684.217 4
11684.731 4
11685.245 10
11685.758 14
11686.272 10
11686.785 9
11687.299 9
11687.812 7
11688.326 13
11688.840 7
11689.353 13
11689.867 17
11690.381 13
11690.894 10
11691.408 12
11691.922 11
11692.435 11
11692.949 5
11693.463 3
11693.977 4
11694.490 2
11695.004 4
11695.518 3
11696.032 6
11696.546 6
11697.059 6
11697.573 7
11698.087 7
11698.601 3
11699.115 14
11699.629 15
11700.143 10
11700.656 8
11701.170 7
11701.684 14
11702.198 13
11702.712 3
11703.226 4
11703.740 1
11704.254 1
11704.768 2
11705.282 3
11705.796 1
11706.310 9
11706.824 5
11707.338 12
11707.852 7
11708.366 2
11708.880 1
11709.394 2
11709.908 7
11710.423 4
11710.937 5
11711.451 3
11711.965 5
11712.479 8
11712.993 5
11713.507 16
11714.022 14
11714.536 11
11715.050 7
11715.564 6
11716.078 10
11716.593 6
11717.107 16
11717.621 7
11718.136 4
11718.650 6
11719.164 17
11719.678 15
11720.193 8
11720.707 7
11721.221 10
11721.736 9
11722.250 10
11722.765 14
11723.279 12
11723.793 6
11724.308 19
11724.822 20
11725.337 16
11725.851 9
11726.365 8
11726.880 7
11727.394 0
11727.909 8
11728.423 6
11728.938 4
11729.452 4
11729.967 20
11730.482 28
11730.996 12
11731.511 14
11732.025 3
11732.540 16
11733.054 7
11733.569 13
11734.084 17
11734.598 10
11735.113 11
11735.628 2
11736.142 2
11736.657 3
11737.172 16
11737.686 19
11738.201 11
11738.716 11
11739.231 9
11739.745 5
11740.260 2
11740.775 6
11741.290 4
11741.804 8
11742.319 4
11742.834 3
11743.349 3
11743.864 4
11744.379 2
11744.893 0
11745.408 4
11745.923 7
11746.438 13
11746.953 6
11747.468 16
11747.983 7
11748.498 2
11749.013 7
11749.528 9
11750.043 9
11750.558 7
11751.073 8
11751.588 12
11752.103 13
11752.618 6
11753.133 7
11753.648 7
11754.163 2
11754.678 4
11755.193 6
11755.708 9
11756.223 3
11756.738 6
11757.254 8
11757.769 6
11758.284 7
11758.799 7
11759.314 3
11759.829 3
11760.345 4
11760.860 9
11761.375 10
11761.890 7
11762.406 4
11762.921 6
11763.436 5
11763.951 11
11764.467 7
11764.982 6
11765.497 6
11766.013 2
11766.528 10
11767.043 8
11767.559 10
11768.074 4
11768.589 4
11769.105 8
11769.620 2
11770.136 3
11770.651 7
11771.167 7
11771.682 12
11772.197 7
11772.713 2
11773.228 15
11773.744 18
11774.259 19
11774.775 19
11775.290 9
11775.806 5
11776.322 2
11776.837 1
11777.353 1
11777.868 4
11778.384 11
11778.899 9
11779.415 8
11779.931 6
11780.446 8
11780.962 10
11781.478 13
11781.993 12
11782.509 12
11783.025 7
11783.540 7
11784.056 2
11784.572 1
11785.088 2
11785.603 17
11786.119 13
11786.635 13
11787.151 5
11787.667 7
11788.182 0
11788.698 2
11789.214 2
11789.730 3
11790.246 7
11790.762 8
11791.277 5
11791.793 4
11792.309 3
11792.825 0
11793.341 6
11793.857 9
11794.373 4
11794.889 3
11795.405 0
11795.921 3
11796.437 9
11796.953 9
11797.469 5
11797.985 5
11798.501 4
11799.017 2
11799.533 3
11800.049 5
11800.565 7
11801.081 8
11801.597 9
11802.114 8
11802.630 7
11803.146 5
11803.662 4
11804.178 8
11804.694 9
11805.210 4
11805.727 5
11806.243 5
11806.759 7
11807.275 7
11807.792 3
11808.308 9
11808.824 5
11809.340 1
11809.857 0
11810.373 1
11810.889 1
11811.406 3
11811.922 7
11812.438 5
11812.955 0
11813.471 2
11813.987 5
11814.504 4
11815.020 9
11815.537 3
11816.053 10
11816.569 8
11817.086 3
11817.602 5
11818.119 5
11818.635 1
11819.152 3
11819.668 1
11820.185 4
11820.701 3
11821.218 7
11821.734 8
11822.251 12
11822.767 6
11823.284 8
11823.801 13
11824.317 8
11824.834 8
11825.350 6
11825.867 2
11826.384 4
11826.900 13
11827.417 6
11827.934 4
11828.450 3
11828.967 8
11829.484 7
11830.001 6
11830.517 5
11831.034 6
11831.551 4
11832.068 3
11832.584 2
11833.101 4
11833.618 5
11834.135 5
11834.652 6
11835.168 15
11835.685 7
11836.202 8
11836.719 9
11837.236 2
11837.753 4
11838.270 11
11838.787 18
11839.304 9
11839.821 7
11840.338 5
11840.854 2
11841.371 4
11841.888 4
11842.405 3
11842.922 2
11843.439 2
11843.956 1
11844.474 3
11844.991 9
11845.508 8
11846.025 7
11846.542 9
11847.059 3
11847.576 5
11848.093 4
11848.610 1
11849.127 6
11849.645 5
11850.162 3
11850.679 4
11851.196 7
11851.713 3
11852.231 3
11852.748 3
11853.265 1
11853.782 3
11854.299 5
11854.817 9
11855.334 11
11855.851 7
11856.369 10
11856.886 15
11857.403 17
11857.921 4
11858.438 2
11858.955 8
11859.473 10
11859.990 3
11860.507 4
11861.025 2
11861.542 5
11862.060 5
11862.577 3
11863.095 5
11863.612 4
11864.129 0
11864.647 2
11865.164 7
11865.682 6
11866.199 9
11866.717 3
11867.235 4
11867.752 6
11868.270 12
11868.787 12
11869.305 6
11869.822 10
11870.340 7
11870.858 5
11871.375 5
11871.893 2
11872.411 2
11872.928 8
11873.446 11
11873.964 11
11874.481 10
11874.999 3
11875.517 6
11876.034 3
11876.552 4
11877.070 0
11877.588 4
11878.105 6
11878.623 7
11879.141 4
11879.659 7
11880.177 4
11880.695 4
11881.212 6
11881.730 9
11882.248 6
11882.766 5
11883.284 1
11883.802 2
11884.320 7
11884.838 12
11885.356 8
11885.873 7
11886.391 6
11886.909 6
11887.427 9
11887.945 4
11888.463 4
11888.981 9
11889.499 5
11890.017 6
11890.535 5
11891.054 4
11891.572 3
11892.090 4
11892.608 1
11893.126 2
11893.644 6
11894.162 2
11894.680 2
11895.198 11
11895.717 6
11896.235 10
11896.753 9
11897.271 10
11897.789 4
11898.308 3
11898.826 3
11899.344 2
11899.862 8
11900.381 9
11900.899 7
11901.417 3
11901.935 5
11902.454 2
11902.972 7
11903.490 10
11904.009 7
11904.527 6
11905.045 1
11905.564 12
11906.082 12
11906.601 14
11907.119 10
11907.637 11
11908.156 3
11908.674 9
11909.193 11
11909.711 10
11910.230 10
11910.748 12
11911.267 5
11911.785 7
11912.304 8
11912.822 2
11913.341 1
11913.859 1
11914.378 1
11914.896 1
11915.415 0
11915.934 2
11916.452 16
11916.971 15
11917.489 7
11918.008 4
11918.527 4
11919.045 0
11919.564 2
11920.083 0
11920.601 4
11921.120 3
11921.639 5
11922.158 6
11922.676 6
11923.195 4
11923.714 8
11924.233 10
11924.752 5
11925.270 6
11925.789 6
11926.308 4
11926.827 9
11927.346 7
11927.864 12
11928.383 11
11928.902 10
11929.421 9
11929.940 3
11930.459 8
11930.978 2
11931.497 9
11932.016 7
11932.535 5
11933.054 4
11933.573 12
11934.092 10
11934.611 7
11935.130 6
11935.649 2
11936.168 7
11936.687 3
11937.206 0
11937.725 10
11938.244 9
11938.763 8
11939.282 9
11939.801 11
11940.320 14
11940.840 10
11941.359 9
11941.878 6
11942.397 1
11942.916 0
11943.436 0
11943.955 4
11944.474 4
11944.993 7
11945.512 7
11946.032 5
11946.551 5
11947.070 6
11947.590 4
11948.109 12
11948.628 13
11949.147 5
11949.667 6
11950.186 2
11950.705 12
11951.225 16
11951.744 15
11952.264 7
11952.783 5
11953.302 8
11953.822 6
11954.341 3
11954.861 11
11955.380 5
11955.900 2
11956.419 2
11956.939 7
11957.458 5
11957.978 1
11958.497 2
11959.017 4
11959.536 3
11960.056 10
11960.575 9
11961.095 12
11961.615 6
11962.134 1
11962.654 6
11963.173 4
11963.693 3
11964.213 2
11964.732 11
11965.252 12
11965.772 6
11966.291 6
11966.811 12
11967.331 5
11967.851 4
11968.370 6
11968.890 6
11969.410 0
11969.930 6
11970.449 4
11970.969 6
11971.489 13
11972.009 10
11972.529 8
11973.048 7
11973.568 2
11974.088 1
11974.608 5
11975.128 6
11975.648 1
11976.168 11
11976.688 5
11977.208 4
11977.728 1
11978.247 3
11978.767 3
11979.287 2
11979.807 0
11980.327 1
11980.847 5
11981.367 9
11981.887 8
11982.408 4
11982.928 3
11983.448 5
11983.968 11
11984.488 7
11985.008 1
11985.528 2
11986.048 4
11986.568 13
11987.088 18
11987.609 9
11988.129 5
11988.649 3
11989.169 5
11989.689 3
11990.210 2
11990.730 2
11991.250 3
11991.770 4
11992.290 4
11992.811 4
11993.331 10
11993.851 5
11994.372 3
11994.892 8
11995.412 4
11995.933 3
11996.453 4
11996.973 8
11997.494 4
11998.014 2
11998.534 0
11999.055 6
11999.575 5
12000.096 2
12000.616 6
12001.137 6
12001.657 7
12002.178 9
12002.698 7
12003.219 7
12003.739 1
12004.260 2
12004.780 2
12005.301 4
12005.821 3
12006.342 1
12006.862 7
12007.383 2
12007.903 5
12008.424 2
12008.945 5
12009.465 5
12009.986 0
12010.507 4
12011.027 2
12011.548 11
12012.069 8
12012.589 3
12013.110 6
12013.631 1
12014.152 5
12014.672 5
12015.193 0
12015.714 2
12016.235 2
12016.755 5
12017.276 6
12017.797 3
12018.318 4
12018.839 1
12019.359 3
12019.880 5
12020.401 9
12020.922 8
12021.443 2
12021.964 3
12022.485 4
12023.006 6
12023.527 7
12024.048 16
12024.569 13
12025.090 11
12025.611 12
12026.132 1
12026.653 2
12027.174 2
12027.695 1
12028.216 0
12028.737 3
12029.258 3
12029.779 5
12030.300 6
12030.821 4
12031.342 6
12031.863 1
12032.384 3
12032.905 3
12033.427 7
12033.948 5
12034.469 3
12034.990 0
12035.511 8
12036.032 4
12036.554 3
12037.075 2
12037.596 5
12038.117 1
12038.639 4
12039.160 4
12039.681 3
12040.203 2
12040.724 5
12041.245 6
12041.767 4
12042.288 3
12042.809 2
12043.331 1
12043.852 15
12044.373 13
12044.895 4
12045.416 4
12045.938 3
12046.459 18
12046.980 8
12047.502 6
12048.023 5
12048.545 2
12049.066 6
12049.588 9
12050.109 4
12050.631 3
12051.152 1
12051.674 3
12052.195 7
12052.717 10
12053.239 5
12053.760 8
12054.282 5
12054.803 11
12055.325 7
12055.847 2
12056.368 5
12056.890 3
12057.412 4
12057.933 7
12058.455 5
12058.977 1
12059.498 4
12060.020 4
12060.542 5
12061.064 2
12061.585 6
12062.107 7
12062.629 4
12063.151 0
12063.673 1
12064.194 1
12064.716 7
12065.238 4
12065.760 5
12066.282 5
12066.804 4
12067.326 3
12067.847 4
12068.369 3
12068.891 3
12069.413 4
12069.935 5
12070.457 5
12070.979 3
12071.501 7
12072.023 12
12072.545 12
12073.067 5
12073.589 9
12074.111 2
12074.633 8
12075.155 7
12075.677 3
12076.199 4
12076.721 10
12077.243 3
12077.766 3
12078.288 6
12078.810 5
12079.332 4
12079.854 2
12080.376 0
12080.898 1
12081.421 7
12081.943 9
12082.465 6
12082.987 4
12083.510 7
12084.032 5
12084.554 6
12085.076 5
12085.599 9
12086.121 8
12086.643 16
12087.165 15
12087.688 6
12088.210 4
12088.732 3
12089.255 6
12089.777 2
12090.300 5
12090.822 3
12091.344 3
12091.867 1
12092.389 0
12092.912 2
12093.434 3
12093.957 1
12094.479 4
12095.002 5
12095.524 9
12096.047 9
12096.569 7
12097.092 9
12097.614 8
12098.137 14
12098.659 4
12099.182 2
12099.704 1
12100.227 10
12100.750 7
12101.272 6
12101.795 2
12102.317 1
12102.840 2
12103.363 8
12103.885 9
12104.408 5
12104.931 13
12105.454 2
12105.976 0
12106.499 21
12107.022 11
12107.544 5
12108.067 4
12108.590 7
12109.113 3
12109.636 1
12110.158 4
12110.681 6
12111.204 4
12111.727 2
12112.250 1
12112.773 3
12113.295 0
12113.818 2
12114.341 3
12114.864 13
12115.387 6
12115.910 3
12116.433 4
12116.956 2
12117.479 7
12118.002 10
12118.525 8
12119.048 2
12119.571 3
12120.094 5
12120.617 4
12121.140 4
12121.663 4
12122.186 3
12122.709 3
12123.232 4
12123.755 8
12124.279 9
12124.802 4
12125.325 11
12125.848 5
12126.371 6
12126.894 6
12127.417 7
12127.941 3
12128.464 1
12128.987 7
12129.510 5
12130.034 9
12130.557 7
12131.080 4
12131.603 6
12132.127 6
12132.650 5
12133.173 11
12133.696 7
12134.220 4
12134.743 11
12135.267 14
12135.790 9
12136.313 2
12136.837 4
12137.360 4
12137.883 0
12138.407 2
12138.930 9
12139.454 12
12139.977 5
12140.501 4
12141.024 8
12141.548 9
12142.071 15
12142.595 15
12143.118 18
12143.642 12
12144.165 6
12144.689 6
12145.212 2
12145.736 3
12146.259 4
12146.783 1
12147.307 0
12147.830 0
12148.354 3
12148.878 7
12149.401 6
12149.925 8
12150.449 4
12150.972 6
12151.496 2
12152.020 3
12152.543 5
12153.067 7
12153.591 9
12154.115 6
12154.638 4
12155.162 1
12155.686 2
12156.210 6
12156.734 4
12157.257 4
12157.781 1
12158.305 1
12158.829 4
12159.353 7
12159.877 7
12160.401 8
12160.925 3
12161.448 7
12161.972 8
12162.496 7
12163.020 3
12163.544 1
12164.068 10
12164.592 9
12165.116 6
12165.640 5
12166.164 4
12166.688 9
12167.212 7
12167.736 3
12168.260 5
12168.784 3
12169.309 7
12169.833 11
12170.357 8
12170.881 7
12171.405 1
12171.929 2
12172.453 5
12172.977 2
12173.502 5
12174.026 22
12174.550 20
12175.074 8
12175.598 6
12176.123 3
12176.647 2
12177.171 3
12177.695 8
12178.220 1
12178.744 2
12179.268 5
12179.793 9
12180.317 15
12180.841 8
12181.366 9
12181.890 3
12182.414 2
12182.939 9
12183.463 15
12183.987 7
12184.512 12
12185.036 3
12185.561 9
12186.085 1
12186.610 0
12187.134 1
12187.659 3
12188.183 5
12188.708 0
12189.232 3
12189.757 3
12190.281 1
12190.806 0
12191.330 0
12191.855 1
12192.379 5
12192.904 12
12193.429 13
12193.953 7
12194.478 3
12195.002 4
12195.527 5
12196.052 3
12196.576 1
12197.101 3
12197.626 2
12198.151 1
12198.675 6
12199.200 6
12199.725 2
12200.249 4
12200.774 6
12201.299 6
12201.824 4
12202.349 4
12202.873 4
12203.398 4
12203.923 4
12204.448 10
12204.973 3
12205.498 2
12206.022 5
12206.547 6
12207.072 1
12207.597 3
12208.122 4
12208.647 3
12209.172 2
12209.697 7
12210.222 11
12210.747 8
12211.272 12
12211.797 10
12212.322 5
12212.847 5
12213.372 1
12213.897 7
12214.422 5
12214.947 2
12215.472 5
12215.997 3
12216.522 8
12217.047 5
12217.573 6
12218.098 7
12218.623 7
12219.148 10
12219.673 11
12220.198 6
12220.724 5
12221.249 8
12221.774 12
12222.299 7
12222.824 3
12223.350 2
12223.875 3
12224.400 3
12224.925 4
12225.451 2
12225.976 3
12226.501 3
12227.027 0
12227.552 4
12228.077 14
12228.603 15
12229.128 7
12229.653 3
12230.179 4
12230.704 6
12231.230 3
12231.755 7
12232.281 3
12232.806 3
12233.331 10
12233.857 9
12234.382 12
12234.908 6
12235.433 7
12235.959 3
12236.484 2
12237.010 12
12237.536 10
12238.061 12
12238.587 24
12239.112 15
12239.638 8
12240.163 7
12240.689 5
12241.215 4
12241.740 4
12242.266 4
12242.792 1
12243.317 5
12243.843 5
12244.369 1
12244.894 5
12245.420 10
12245.946 10
12246.472 7
12246.997 3
12247.523 1
12248.049 1
12248.575 2
12249.101 0
12249.626 4
12250.152 0
12250.678 2
12251.204 3
12251.730 2
12252.256 8
12252.781 16
12253.307 6
12253.833 3
12254.359 1
12254.885 4
12255.411 14
12255.937 15
12256.463 8
12256.989 5
12257.515 11
12258.041 10
12258.567 9
12259.093 4
12259.619 3
12260.145 7
12260.671 10
12261.197 7
12261.723 9
12262.249 9
12262.775 9
12263.301 10
12263.828 6
12264.354 2
12264.880 8
12265.406 3
12265.932 12
12266.458 11
12266.984 10
12267.511 5
12268.037 4
12268.563 1
12269.089 6
12269.616 7
12270.142 7
12270.668 5
12271.194 5
12271.721 6
12272.247 2
12272.773 7
12273.300 4
12273.826 2
12274.352 1
12274.879 5
12275.405 5
12275.931 1
12276.458 2
12276.984 10
12277.510 5
12278.037 2
12278.563 4
12279.090 13
12279.616 18
12280.143 11
12280.669 15
12281.196 16
12281.722 11
12282.249 11
12282.775 8
12283.302 5
12283.828 6
12284.355 7
12284.881 3
12285.408 9
12285.935 9
12286.461 3
12286.988 4
12287.514 5
12288.041 4
12288.568 6
12289.094 7
12289.621 2
12290.148 2
12290.674 8
12291.201 8
12291.728 3
12292.255 4
12292.781 7
12293.308 3
12293.835 2
12294.362 3
12294.888 5
12295.415 4
12295.942 1
12296.469 7
12296.996 5
12297.522 3
12298.049 0
12298.576 2
12299.103 5
12299.630 10
12300.157 7
12300.684 2
12301.211 3
12301.737 2
12302.264 7
12302.791 6
12303.318 1
12303.845 0
12304.372 0
12304.899 2
12305.426 1
12305.953 5
12306.480 4
12307.007 5
12307.534 1
12308.062 4
12308.589 10
12309.116 10
12309.643 5
12310.170 8
12310.697 9
12311.224 4
12311.751 5
12312.278 4
12312.806 4
12313.333 4
12313.860 14
12314.387 16
12314.914 12
12315.442 5
12315.969 2
12316.496 8
12317.023 3
12317.551 2
12318.078 10
12318.605 5
12319.132 3
12319.660 2
12320.187 4
12320.714 6
12321.242 1
12321.769 7
12322.297 7
12322.824 16
12323.351 12
12323.879 13
12324.406 6
12324.934 8
12325.461 16
12325.988 12
12326.516 6
12327.043 3
12327.571 7
12328.098 5
12328.626 1
12329.153 1
12329.681 10
12330.208 6
12330.736 3
12331.263 10
12331.791 9
12332.319 5
12332.846 4
12333.374 3
12333.901 3
12334.429 10
12334.957 5
12335.484 8
12336.012 6
12336.540 6
12337.067 5
12337.595 1
12338.123 8
12338.651 12
12339.178 14
12339.706 10
12340.234 10
12340.762 8
12341.289 9
12341.817 17
12342.345 27
12342.873 36
12343.400 36
12343.928 36
12344.456 34
12344.984 25
12345.512 24
12346.040 35
12346.568 34
12347.096 36
12347.623 52
12348.151 57
12348.679 46
12349.207 33
12349.735 21
12350.263 30
12350.791 41
12351.319 29
12351.847 40
12352.375 65
12352.903 81
12353.431 99
12353.959 127
12354.487 159
12355.015 153
12355.543 191
12356.072 221
12356.600 250
12357.128 326
12357.656 383
12358.184 424
12358.712 450
12359.240 476
12359.768 489
12360.297 484
12360.825 470
12361.353 474
12361.881 497
12362.410 481
12362.938 473
12363.466 416
12363.994 402
12364.523 372
12365.051 368
12365.579 373
12366.107 342
12366.636 322
12367.164 275
12367.692 250
12368.221 200
12368.749 207
12369.277 172
12369.806 158
12370.334 137
12370.863 106
12371.391 85
12371.920 70
12372.448 68
12372.976 55
12373.505 59
12374.033 41
12374.562 32
12375.090 38
12375.619 41
12376.147 25
12376.676 18
12377.204 27
12377.733 26
12378.262 28
12378.790 22
12379.319 16
12379.847 9
12380.376 17
12380.905 12
12381.433 13
12381.962 26
12382.490 23
12383.019 19
12383.548 13
12384.076 13
12384.605 15
12385.134 14
12385.663 14
12386.191 11
12386.720 6
12387.249 7
12387.778 11
12388.306 12
12388.835 7
12389.364 14
12389.893 8
12390.422 8
12390.950 22
12391.479 27
12392.008 25
12392.537 26
12393.066 19
12393.595 9
12394.124 7
12394.653 10
12395.182 13
12395.711 21
12396.239 19
12396.768 14
12397.297 21
12397.826 25
12398.355 23
12398.884 18
12399.413 13
12399.942 18
12400.471 25
12401.000 17
12401.530 10
12402.059 6
12402.588 10
12403.117 9
12403.646 8
12404.175 9
12404.704 8
12405.233 6
12405.762 3
12406.292 2
12406.821 6
12407.350 5
12407.879 10
12408.408 10
12408.938 15
12409.467 11
12409.996 10
12410.525 9
12411.055 7
12411.584 12
12412.113 9
12412.642 2
12413.172 2
12413.701 1
12414.230 2
12414.760 6
12415.289 7
12415.818 6
12416.348 8
12416.877 8
12417.407 8
12417.936 9
12418.465 17
12418.995 10
12419.524 6
12420.054 11
12420.583 6
12421.113 7
12421.642 11
12422.172 14
12422.701 18
12423.231 14
12423.760 6
12424.290 2
12424.819 2
12425.349 0
12425.879 8
12426.408 19
12426.938 12
12427.467 11
12427.997 4
12428.527 4
12429.056 2
12429.586 0
12430.116 0
12430.645 6
12431.175 5
12431.705 3
12432.234 2
12432.764 3
12433.294 5
12433.824 3
12434.353 0
12434.883 3
12435.413 5
12435.943 4
12436.473 3
12437.002 1
12437.532 1
12438.062 7
12438.592 5
12439.122 7
12439.652 3
12440.181 3
12440.711 2
12441.241 2
12441.771 1
12442.301 4
12442.831 3
12443.361 2
12443.891 3
12444.421 10
12444.951 8
12445.481 15
12446.011 13
12446.541 6
12447.071 9
12447.601 3
12448.131 3
12448.661 11
12449.191 3
12449.721 2
12450.251 4
12450.782 4
12451.312 5
12451.842 3
12452.372 7
12452.902 3
12453.432 2
12453.962 2
12454.493 4
12455.023 15
12455.553 9
12456.083 9
12456.614 8
12457.144 10
12457.674 4
12458.204 7
12458.735 4
12459.265 4
12459.795 3
12460.325 7
12460.856 15
12461.386 9
12461.916 8
12462.447 10
12462.977 5
12463.508 2
12464.038 4
12464.568 2
12465.099 2
12465.629 1
12466.160 6
12466.690 9
12467.221 5
12467.751 8
12468.282 4
12468.812 0
12469.343 5
12469.873 9
12470.404 5
12470.934 5
12471.465 6
12471.995 5
12472.526 4
12473.056 5
12473.587 5
12474.118 9
12474.648 10
12475.179 3
12475.709 5
12476.240 9
12476.771 6
12477.301 6
12477.832 3
12478.363 5
12478.894 10
12479.424 11
12479.955 8
12480.486 8
12481.017 8
12481.547 5
12482.078 7
12482.609 7
12483.140 7
12483.670 5
12484.201 6
12484.732 2
12485.263 4
12485.794 2
12486.325 9
12486.856 6
12487.386 5
12487.917 11
12488.448 22
12488.979 12
12489.510 6
12490.041 1
12490.572 1
12491.103 7
12491.634 3
12492.165 3
12492.696 4
12493.227 3
12493.758 6
12494.289 7
12494.820 10
12495.351 9
12495.882 4
12496.413 7
12496.944 6
12497.475 8
12498.007 10
12498.538 6
12499.069 4
12499.600 7
12500.131 6
12500.662 11
12501.194 15
12501.725 14
12502.256 10
12502.787 7
12503.318 8
12503.850 10
12504.381 6
12504.912 12
12505.443 9
12505.975 13
12506.506 14
12507.037 2
12507.569 2
12508.100 6
12508.631 3
12509.163 11
12509.694 20
12510.225 6
12510.757 3
12511.288 5
12511.820 0
12512.351 3
12512.882 3
12513.414 7
12513.945 7
12514.477 6
12515.008 5
12515.540 4
12516.071 4
12516.603 8
12517.134 2
12517.666 3
12518.197 4
12518.729 6
12519.260 5
12519.792 4
12520.324 10
12520.855 10
12521.387 9
12521.918 17
12522.450 14
12522.982 10
12523.513 12
12524.045 4
12524.577 2
12525.108 4
12525.640 5
12526.172 4
12526.704 10
12527.235 7
12527.767 1
12528.299 0
12528.831 0
12529.362 0
12529.894 8
12530.426 8
12530.958 7
12531.490 4
12532.021 3
12532.553 4
12533.085 2
12533.617 1
12534.149 5
12534.681 5
12535.213 4
12535.745 3
12536.277 7
12536.808 4
12537.340 5
12537.872 5
12538.404 4
12538.936 7
12539.468 4
12540.000 6
12540.532 12
12541.064 12
12541.596 3
12542.129 6
12542.661 8
12543.193 9
12543.725 11
12544.257 7
12544.789 5
12545.321 5
12545.853 1
12546.385 4
12546.917 6
12547.450 4
12547.982 3
12548.514 3
12549.046 4
12549.578 1
12550.111 2
12550.643 6
12551.175 5
12551.707 8
12552.240 7
12552.772 11
12553.304 4
12553.836 2
12554.369 9
12554.901 9
12555.433 7
12555.966 7
12556.498 7
12557.031 9
12557.563 8
12558.095 8
12558.628 5
12559.160 17
12559.693 16
12560.225 11
12560.757 5
12561.290 6
12561.822 6
12562.355 11
12562.887 13
12563.420 14
12563.952 10
12564.485 4
12565.017 3
12565.550 18
12566.083 11
12566.615 14
12567.148 21
12567.680 20
12568.213 19
12568.745 19
12569.278 20
12569.811 19
12570.343 13
12570.876 14
12571.409 13
12571.941 10
12572.474 13
12573.007 5
12573.540 12
12574.072 20
12574.605 36
12575.138 26
12575.671 22
12576.203 14
12576.736 14
12577.269 13
12577.802 11
12578.334 7
12578.867 5
12579.400 3
12579.933 10
12580.466 9
12580.999 11
12581.532 5
12582.065 6
12582.597 5
12583.130 19
12583.663 26
12584.196 22
12584.729 12
12585.262 9
12585.795 5
12586.328 5
12586.861 5
12587.394 8
12587.927 8
12588.460 11
12588.993 7
12589.526 11
12590.059 10
12590.592 6
12591.126 4
12591.659 0
12592.192 3
12592.725 4
12593.258 4
12593.791 3
12594.324 4
12594.857 7
12595.391 5
12595.924 2
12596.457 3
12596.990 7
12597.524 8
12598.057 0
12598.590 5
12599.123 8
12599.657 12
12600.190 7
12600.723 9
12601.256 8
12601.790 12
12602.323 10
12602.856 12
12603.390 6
12603.923 1
12604.456 1
12604.990 3
12605.523 4
12606.057 4
12606.590 7
12607.123 4
12607.657 3
12608.190 3
12608.724 7
12609.257 9
12609.791 9
12610.324 2
12610.858 4
12611.391 2
12611.925 5
12612.458 3
12612.992 6
12613.526 3
12614.059 1
12614.593 1
12615.126 5
12615.660 6
12616.194 1
12616.727 5
12617.261 2
12617.794 3
12618.328 3
12618.862 8
12619.395 9
12619.929 7
12620.463 3
12620.997 2
12621.530 5
12622.064 11
12622.598 9
12623.132 6
12623.665 2
12624.199 3
12624.733 8
12625.267 6
12625.801 5
12626.334 3
12626.868 1
12627.402 2
12627.936 2
12628.470 2
12629.004 9
12629.538 7
12630.072 2
12630.606 3
12631.139 0
12631.673 3
12632.207 6
12632.741 5
12633.275 6
12633.809 2
12634.343 7
12634.877 4
12635.411 3
12635.945 3
12636.479 1
12637.014 2
12637.548 0
12638.082 4
12638.616 16
12639.150 21
12639.684 16
12640.218 12
12640.752 2
12641.286 10
12641.821 5
12642.355 3
12642.889 0
12643.423 1
12643.957 2
12644.492 3
12645.026 7
12645.560 5
12646.094 3
12646.629 2
12647.163 2
12647.697 3
12648.231 6
12648.766 3
12649.300 3
12649.834 2
12650.369 3
12650.903 5
12651.437 6
12651.972 5
12652.506 1
12653.041 3
12653.575 3
12654.109 0
12654.644 2
12655.178 6
12655.713 3
12656.247 1
12656.782 0
12657.316 7
12657.851 6
12658.385 3
12658.920 11
12659.454 16
12659.989 12
12660.523 5
12661.058 3
12661.592 4
12662.127 7
12662.662 8
12663.196 6
12663.731 8
12664.266 14
12664.800 10
12665.335 11
12665.870 9
12666.404 5
12666.939 1
12667.474 1
12668.008 1
12668.543 12
12669.078 17
12669.613 11
12670.147 9
12670.682 6
12671.217 6
12671.752 8
12672.286 1
12672.821 4
12673.356 3
12673.891 3
12674.426 10
12674.961 4
12675.496 4
12676.030 3
12676.565 1
12677.100 0
12677.635 1
12678.170 5
12678.705 3
12679.240 5
12679.775 5
12680.310 5
12680.845 10
12681.380 13
12681.915 5
12682.450 8
12682.985 3
12683.520 1
12684.055 0
12684.590 2
12685.125 1
12685.660 2
12686.195 1
12686.730 8
12687.266 4
12687.801 2
12688.336 4
12688.871 4
12689.406 5
12689.941 4
12690.477 7
12691.012 6
12691.547 5
12692.082 8
12692.617 7
12693.153 7
12693.688 8
12694.223 7
12694.758 5
12695.294 3
12695.829 3
12696.364 10
12696.900 16
12697.435 4
12697.970 2
12698.506 4
12699.041 10
12699.576 11
12700.112 10
12700.647 7
12701.183 4
12701.718 2
12702.254 18
12702.789 18
12703.324 13
12703.860 8
12704.395 1
12704.931 1
12705.466 0
12706.002 2
12706.537 5
12707.073 4
12707.609 2
12708.144 4
12708.680 3
12709.215 6
12709.751 6
12710.286 3
12710.822 4
12711.358 12
12711.893 9
12712.429 5
12712.965 9
12713.500 2
12714.036 4
12714.572 9
12715.107 6
12715.643 5
12716.179 4
12716.715 2
12717.250 3
12717.786 5
12718.322 4
12718.858 6
12719.394 3
12719.929 9
12720.465 5
12721.001 4
12721.537 3
12722.073 2
12722.609 5
12723.144 3
12723.680 4
12724.216 2
12724.752 6
12725.288 8
12725.824 6
12726.360 1
12726.896 2
12727.432 2
12727.968 2
12728.504 8
12729.040 8
12729.576 5
12730.112 0
12730.648 4
12731.184 6
12731.720 4
12732.256 4
12732.792 8
12733.328 3
12733.864 2
12734.400 5
12734.937 3
12735.473 4
12736.009 4
12736.545 4
12737.081 1
12737.617 7
12738.154 5
12738.690 16
12739.226 9
12739.762 5
12740.298 3
12740.835 3
12741.371 6
12741.907 8
12742.444 5
12742.980 3
12743.516 3
12744.052 6
12744.589 4
12745.125 2
12745.661 1
12746.198 6
12746.734 5
12747.271 1
12747.807 4
12748.343 14
12748.880 5
12749.416 4
12749.953 10
12750.489 7
12751.026 5
12751.562 9
12752.099 9
12752.635 5
12753.172 10
12753.708 13
12754.245 14
12754.781 16
12755.318 10
12755.854 3
12756.391 3
12756.927 0
12757.464 5
12758.001 9
12758.537 5
12759.074 4
12759.611 8
12760.147 4
12760.684 3
12761.221 6
12761.757 2
12762.294 0
12762.831 4
12763.367 6
12763.904 6
12764.441 1
12764.978 3
12765.514 5
12766.051 1
12766.588 4
12767.125 4
12767.662 1
12768.198 5
12768.735 6
12769.272 9
12769.809 7
12770.346 5
12770.883 5
12771.420 8
12771.957 3
12772.493 11
12773.030 8
12773.567 4
12774.104 7
12774.641 5
12775.178 2
12775.715 0
12776.252 16
12776.789 20
12777.326 17
12777.863 18
12778.400 7
12778.937 2
12779.474 14
12780.011 8
12780.549 5
12781.086 3
12781.623 13
12782.160 16
12782.697 8
12783.234 3
12783.771 1
12784.308 2
12784.846 0
12785.383 7
12785.920 4
12786.457 6
12786.994 5
12787.532 4
12788.069 13
12788.606 12
12789.143 7
12789.681 7
12790.218 2
12790.755 1
12791.293 7
12791.830 5
12792.367 5
12792.905 8
12793.442 10
12793.979 2
12794.517 2
12795.054 2
12795.591 3
12796.129 5
12796.666 6
12797.204 9
12797.741 6
12798.279 4
12798.816 6
12799.354 7
12799.891 2
12800.429 7
12800.966 5
12801.504 2
12802.041 11
12802.579 15
12803.116 10
12803.654 9
12804.191 3
12804.729 9
12805.267 1
12805.804 0
12806.342 0
12806.880 3
12807.417 7
12807.955 6
12808.492 3
12809.030 2
12809.568 1
12810.106 4
12810.643 4
12811.181 7
12811.719 5
12812.257 7
12812.794 6
12813.332 7
12813.870 3
12814.408 5
12814.945 6
12815.483 3
12816.021 3
12816.559 1
12817.097 0
12817.635 6
12818.173 7
12818.710 11
12819.248 6
12819.786 4
12820.324 4
12820.862 7
12821.400 4
12821.938 4
12822.476 2
12823.014 3
12823.552 3
12824.090 11
12824.628 9
12825.166 6
12825.704 4
12826.242 11
12826.780 7
12827.318 4
12827.856 6
12828.394 8
12828.932 5
12829.470 4
12830.009 5
12830.547 3
12831.085 0
12831.623 0
12832.161 2
12832.699 3
12833.238 10
12833.776 5
12834.314 5
12834.852 4
12835.390 6
12835.929 12
12836.467 4
12837.005 1
12837.544 6
12838.082 4
12838.620 2
12839.158 8
12839.697 6
12840.235 2
12840.773 3
12841.312 8
12841.850 4
12842.389 2
12842.927 2
12843.465 2
12844.004 3
12844.542 4
12845.081 7
12845.619 4
12846.158 1
12846.696 6
12847.235 8
12847.773 3
12848.312 5
12848.850 3
12849.389 7
12849.927 7
12850.466 13
12851.004 3
12851.543 1
12852.081 5
12852.620 9
12853.159 8
12853.697 6
12854.236 1
12854.774 1
12855.313 5
12855.852 2
12856.390 0
12856.929 2
12857.468 3
12858.007 3
12858.545 4
12859.084 5
12859.623 5
12860.162 3
12860.700 2
12861.239 5
12861.778 2
12862.317 5
12862.855 15
12863.394 14
12863.933 11
12864.472 7
12865.011 4
12865.550 5
12866.089 0
12866.627 2
12867.166 2
12867.705 2
12868.244 3
12868.783 5
12869.322 4
12869.861 10
12870.400 4
12870.939 0
12871.478 10
12872.017 5
12872.556 2
12873.095 2
12873.634 0
12874.173 0
12874.712 1
12875.251 6
12875.790 5
12876.329 13
12876.869 10
12877.408 8
12877.947 3
12878.486 1
12879.025 3
12879.564 3
12880.103 3
12880.643 9
12881.182 5
12881.721 7
12882.260 2
12882.799 3
12883.339 14
12883.878 6
12884.417 4
12884.956 11
12885.496 8
12886.035 6
12886.574 4
12887.114 4
12887.653 3
12888.192 3
12888.732 3
12889.271 2
12889.810 6
12890.350 1
12890.889 2
12891.429 2
12891.968 4
12892.508 6
12893.047 11
12893.586 4
12894.126 12
12894.665 11
12895.205 5
12895.744 1
12896.284 1
12896.823 10
12897.363 8
12897.902 4
12898.442 2
12898.982 6
12899.521 24
12900.061 19
12900.600 15
12901.140 11
12901.680 7
12902.219 3
12902.759 3
12903.299 5
12903.838 15
12904.378 13
12904.918 6
12905.457 1
12905.997 3
12906.537 3
12907.076 5
12907.616 1
12908.156 2
12908.696 6
12909.236 7
12909.775 8
12910.315 10
12910.855 10
12911.395 6
12911.935 2
12912.474 2
12913.014 10
12913.554 17
12914.094 9
12914.634 11
12915.174 9
12915.714 6
12916.254 3
12916.794 6
12917.334 2
12917.874 6
12918.414 6
12918.954 3
12919.494 7
12920.034 15
12920.574 12
12921.114 9
12921.654 1
12922.194 4
12922.734 6
12923.274 7
12923.814 11
12924.354 3
12924.894 4
12925.434 12
12925.974 8
12926.514 10
12927.055 8
12927.595 8
12928.135 4
12928.675 4
12929.215 9
12929.756 5
12930.296 0
12930.836 2
12931.376 14
12931.917 11
12932.457 4
12932.997 6
12933.537 7
12934.078 5
12934.618 5
12935.158 0
12935.699 1
12936.239 3
12936.779 7
12937.320 13
12937.860 8
12938.401 4
12938.941 1
12939.481 2
12940.022 1
12940.562 2
12941.103 3
12941.643 2
12942.184 1
12942.724 1
12943.265 0
12943.805 1
12944.346 1
12944.886 1
12945.427 2
12945.967 2
12946.508 4
12947.048 7
12947.589 3
12948.129 0
12948.670 2
12949.211 5
12949.751 3
12950.292 10
12950.833 12
12951.373 4
12951.914 0
12952.455 2
12952.995 3
12953.536 0
12954.077 7
12954.617 12
12955.158 2
12955.699 0
12956.240 1
12956.781 5
12957.321 2
12957.862 0
12958.403 5
12958.944 2
12959.485 5
12960.025 2
12960.566 2
12961.107 17
12961.648 14
12962.189 10
12962.730 3
12963.271 1
12963.812 2
12964.353 4
12964.894 4
12965.434 1
12965.975 1
12966.516 0
12967.057 3
12967.598 4
12968.139 4
12968.680 5
12969.221 5
12969.763 9
12970.304 15
12970.845 12
12971.386 3
12971.927 11
12972.468 5
12973.009 5
12973.550 6
12974.091 1
12974.632 5
12975.174 2
12975.715 6
12976.256 1
12976.797 2
12977.338 3
12977.880 2
12978.421 3
12978.962 6
12979.503 5
12980.045 9
12980.586 5
12981.127 2
12981.668 4
12982.210 3
12982.751 4
12983.292 4
12983.834 3
12984.375 3
12984.916 2
12985.458 5
12985.999 7
12986.541 4
12987.082 1
12987.623 1
12988.165 11
12988.706 12
12989.248 13
12989.789 17
12990.331 25
12990.872 14
12991.414 13
12991.955 5
12992.497 1
12993.038 1
12993.580 1
12994.121 2
12994.663 4
12995.204 4
12995.746 4
12996.288 9
12996.829 4
12997.371 5
12997.912 0
12998.454 0
12998.996 7
12999.537 3
13000.079 5
13000.621 1
13001.163 4
13001.704 5
13002.246 3
13002.788 5
13003.329 2
13003.871 3
13004.413 2
13004.955 2
13005.497 0
13006.038 1
13006.580 1
13007.122 3
13007.664 1
13008.206 0
13008.748 4
13009.289 5
13009.831 3
13010.373 1
13010.915 0
13011.457 9
13011.999 3
13012.541 0
13013.083 1
13013.625 4
13014.167 5
13014.709 5
13015.251 3
13015.793 5
13016.335 5
13016.877 15
13017.419 20
13017.961 13
13018.503 14
13019.045 6
13019.587 3
13020.129 2
13020.671 5
13021.213 3
13021.756 4
13022.298 2
13022.840 1
13023.382 5
13023.924 4
13024.466 5
13025.009 3
13025.551 1
13026.093 1
13026.635 0
13027.177 7
13027.720 10
13028.262 4
13028.804 9
13029.347 9
13029.889 5
13030.431 1
13030.973 1
13031.516 9
13032.058 11
13032.600 8
13033.143 4
13033.685 3
13034.228 4
13034.770 3
13035.312 6
13035.855 8
13036.397 2
13036.940 2
13037.482 5
13038.025 3
13038.567 2
13039.110 0
13039.652 0
13040.195 1
13040.737 1
13041.280 0
13041.822 6
13042.365 13
13042.907 7
13043.450 8
13043.993 8
13044.535 9
13045.078 13
13045.620 15
13046.163 7
13046.706 6
13047.248 9
13047.791 8
13048.334 10
13048.876 15
13049.419 11
13049.962 7
13050.505 2
13051.047 3
13051.590 4
13052.133 4
13052.676 3
13053.218 1
13053.761 2
13054.304 0
13054.847 1
13055.390 2
13055.932 3
13056.475 2
13057.018 0
13057.561 7
13058.104 7
13058.647 8
13059.190 4
13059.733 1
13060.276 1
13060.818 2
13061.361 1
13061.904 10
13062.447 10
13062.990 15
13063.533 16
13064.076 7
13064.619 4
13065.162 4
13065.705 5
13066.249 2
13066.792 2
13067.335 9
13067.878 8
13068.421 2
13068.964 11
13069.507 15
13070.050 10
13070.593 11
13071.137 9
13071.680 9
13072.223 14
13072.766 10
13073.309 3
13073.852 2
13074.396 6
13074.939 5
13075.482 3
13076.025 2
13076.569 8
13077.112 7
13077.655 5
13078.199 0
13078.742 1
13079.285 1
13079.829 0
13080.372 0
13080.915 3
13081.459 1
13082.002 1
13082.545 6
13083.089 3
13083.632 3
13084.176 4
13084.719 2
13085.263 8
13085.806 4
13086.349 4
13086.893 2
13087.436 2
13087.980 2
13088.524 4
13089.067 6
13089.611 9
13090.154 7
13090.698 4
13091.241 4
13091.785 3
13092.328 9
13092.872 17
13093.416 17
13093.959 6
13094.503 7
13095.047 2
13095.590 2
13096.134 3
13096.678 1
13097.221 3
13097.765 2
13098.309 5
13098.852 3
13099.396 3
13099.940 4
13100.484 2
13101.028 5
13101.571 3
13102.115 3
13102.659 3
13103.203 2
13103.747 2
13104.290 2
13104.834 1
13105.378 3
13105.922 6
13106.466 10
13107.010 7
13107.554 15
13108.098 8
13108.642 2
13109.186 1
13109.729 2
13110.273 3
13110.817 1
13111.361 1
13111.905 7
13112.449 3
13112.993 5
13113.538 4
13114.082 8
13114.626 6
13115.170 2
13115.714 0
13116.258 0
13116.802 2
13117.346 1
13117.890 2
13118.434 3
13118.979 3
13119.523 14
13120.067 13
13120.611 7
13121.155 6
13121.699 7
13122.244 14
13122.788 7
13123.332 3
13123.876 5
13124.421 0
13124.965 12
13125.509 11
13126.053 10
13126.598 8
13127.142 6
13127.686 4
13128.231 5
13128.775 7
13129.319 6
13129.864 3
13130.408 10
13130.953 3
13131.497 3
13132.041 2
13132.586 2
13133.130 3
13133.675 2
13134.219 2
13134.764 2
13135.308 1
13135.853 4
13136.397 10
13136.942 2
13137.486 3
13138.031 2
13138.575 0
13139.120 0
13139.665 13
13140.209 18
13140.754 7
13141.298 4
13141.843 2
13142.388 2
13142.932 4
13143.477 6
13144.022 0
13144.566 3
13145.111 3
13145.656 6
13146.200 2
13146.745 2
13147.290 4
13147.835 4
13148.379 4
13148.924 3
13149.469 2
13150.014 6
13150.558 2
13151.103 5
13151.648 7
13152.193 5
13152.738 2
13153.283 4
13153.828 7
13154.372 4
13154.917 0
13155.462 3
13156.007 4
13156.552 2
13157.097 2
13157.642 6
13158.187 2
13158.732 1
13159.277 5
13159.822 1
13160.367 2
13160.912 0
13161.457 1
13162.002 5
13162.547 7
13163.092 5
13163.637 4
13164.182 7
13164.727 5
13165.272 7
13165.818 7
13166.363 13
13166.908 12
13167.453 6
13167.998 4
13168.543 4
13169.089 2
13169.634 5
13170.179 4
13170.724 2
13171.269 0
13171.815 2
13172.360 4
13172.905 5
13173.450 10
13173.996 12
13174.541 6
13175.086 4
13175.632 3
13176.177 0
13176.722 2
13177.268 6
13177.813 9
13178.358 6
13178.904 2
13179.449 4
13179.995 6
13180.540 1
13181.086 0
13181.631 2
13182.176 4
13182.722 2
13183.267 4
13183.813 3
13184.358 1
13184.904 7
13185.449 5
13185.995 5
13186.541 3
13187.086 0
13187.632 5
13188.177 3
13188.723 3
13189.268 3
13189.814 4
13190.360 3
13190.905 3
13191.451 3
13191.997 1
13192.542 11
13193.088 7
13193.634 5
13194.179 5
13194.725 4
13195.271 5
13195.817 1
13196.362 1
13196.908 2
13197.454 5
13198.000 6
13198.545 1
13199.091 1
13199.637 0
13200.183 2
13200.729 3
13201.275 4
13201.820 3
13202.366 14
13202.912 17
13203.458 8
13204.004 5
13204.550 5
13205.096 2
13205.642 1
13206.188 1
13206.734 0
13207.280 6
13207.826 3
13208.372 6
13208.918 3
13209.464 4
13210.010 7
13210.556 12
13211.102 3
13211.648 2
13212.194 3
13212.740 0
13213.286 1
13213.832 4
13214.378 1
13214.925 2
13215.471 6
13216.017 6
13216.563 1
13217.109 5
13217.655 4
13218.202 3
13218.748 8
13219.294 6
13219.840 6
13220.387 7
13220.933 11
13221.479 16
13222.025 6
13222.572 3
13223.118 1
13223.664 0
13224.211 2
13224.757 8
13225.303 3
13225.850 7
13226.396 9
13226.942 3
13227.489 1
13228.035 1
13228.582 5
13229.128 8
13229.675 6
13230.221 6
13230.767 11
13231.314 12
13231.860 3
13232.407 4
13232.953 1
13233.500 2
13234.046 3
13234.593 5
13235.140 5
13235.686 3
13236.233 0
13236.779 0
13237.326 2
13237.873 5
13238.419 6
13238.966 4
13239.512 2
13240.059 1
13240.606 6
13241.152 3
13241.699 5
13242.246 5
13242.793 4
13243.339 2
13243.886 0
13244.433 3
13244.979 5
13245.526 7
13246.073 2
13246.620 1
13247.167 3
13247.713 3
13248.260 2
13248.807 0
13249.354 1
13249.901 11
13250.448 9
13250.995 3
13251.541 3
13252.088 0
13252.635 0
13253.182 3
13253.729 3
13254.276 4
13254.823 3
13255.370 10
13255.917 4
13256.464 9
13257.011 8
13257.558 4
13258.105 2
13258.652 0
13259.199 3
13259.746 6
13260.293 5
13260.840 0
13261.387 0
13261.935 7
13262.482 9
13263.029 5
13263.576 3
13264.123 4
13264.670 6
13265.217 8
13265.765 6
13266.312 2
13266.859 2
13267.406 3
13267.953 1
13268.501 0
13269.048 2
13269.595 0
13270.142 1
13270.690 3
13271.237 1
13271.784 3
13272.332 2
13272.879 0
13273.426 3
13273.974 1
13274.521 0
13275.068 8
13275.616 8
13276.163 4
13276.711 2
13277.258 0
13277.806 5
13278.353 5
13278.900 3
13279.448 2
13279.995 1
13280.543 3
13281.090 2
13281.638 3
13282.185 1
13282.733 6
13283.280 3
13283.828 3
13284.376 2
13284.923 5
13285.471 6
13286.018 7
13286.566 4
13287.114 4
13287.661 3
13288.209 7
13288.757 6
13289.304 4
13289.852 4
13290.400 1
13290.947 2
13291.495 0
13292.043 0
13292.590 1
13293.138 3
13293.686 6
13294.234 8
13294.782 5
13295.329 1
13295.877 5
13296.425 1
13296.973 5
13297.521 9
13298.069 0
13298.616 2
13299.164 5
13299.712 6
13300.260 12
13300.808 5
13301.356 3
13301.904 1
13302.452 3
13303.000 2
13303.548 1
13304.096 0
13304.644 4
13305.192 3
13305.740 8
13306.288 10
13306.836 6
13307.384 10
13307.932 4
13308.480 6
13309.028 8
13309.576 4
13310.124 10
13310.672 7
13311.220 8
13311.768 1
13312.317 1
13312.865 2
13313.413 2
13313.961 6
13314.509 1
13315.057 11
13315.606 11
13316.154 5
13316.702 2
13317.250 2
13317.799 3
13318.347 2
13318.895 5
13319.444 4
13319.992 0
13320.540 3
13321.088 1
13321.637 4
13322.185 2
13322.733 6
13323.282 6
13323.830 1
13324.379 2
13324.927 6
13325.475 3
13326.024 4
13326.572 6
13327.121 8
13327.669 6
13328.218 5
13328.766 6
13329.315 2
13329.863 2
13330.412 1
13330.960 7
13331.509 6
13332.057 7
13332.606 3
13333.154 2
13333.703 0
13334.252 1
13334.800 2
13335.349 0
13335.897 0
13336.446 1
13336.995 0
13337.543 1
13338.092 1
13338.641 0
13339.190 1
13339.738 2
13340.287 5
13340.836 1
13341.384 0
13341.933 2
13342.482 3
13343.031 8
13343.579 5
13344.128 4
13344.677 2
13345.226 1
13345.775 4
13346.324 4
13346.872 1
13347.421 2
13347.970 4
13348.519 8
13349.068 7
13349.617 10
13350.166 3
13350.715 3
13351.264 2
13351.813 2
13352.362 7
13352.911 3
13353.460 8
13354.009 3
13354.558 1
13355.107 0
13355.656 0
13356.205 3
13356.754 8
13357.303 4
13357.852 1
13358.401 0
13358.950 3
13359.499 3
13360.048 2
13360.598 1
13361.147 2
13361.696 10
13362.245 9
13362.794 19
13363.343 12
13363.893 7
13364.442 2
13364.991 3
13365.540 10
13366.090 5
13366.639 6
13367.188 6
13367.737 7
13368.287 4
13368.836 2
13369.385 1
13369.935 1
13370.484 3
13371.033 1
13371.583 2
13372.132 5
13372.681 8
13373.231 4
13373.780 3
13374.330 5
13374.879 8
13375.429 10
13375.978 5
13376.527 3
13377.077 1
13377.626 1
13378.176 1
13378.725 2
13379.275 2
13379.824 4
13380.374 3
13380.924 4
13381.473 1
13382.023 1
13382.572 3
13383.122 3
13383.672 1
13384.221 3
13384.771 8
13385.320 2
13385.870 7
13386.420 10
13386.969 7
13387.519 6
13388.069 3
13388.619 1
13389.168 1
13389.718 3
13390.268 3
13390.817 7
13391.367 7
13391.917 3
13392.467 3
13393.017 0
13393.566 4
13394.116 3
13394.666 6
13395.216 8
13395.766 11
13396.316 6
13396.866 3
13397.415 1
13397.965 2
13398.515 1
13399.065 0
13399.615 2
13400.165 2
13400.715 4
13401.265 6
13401.815 1
13402.365 6
13402.915 8
13403.465 6
13404.015 3
13404.565 3
13405.115 0
13405.665 1
13406.215 2
13406.765 0
13407.315 7
13407.866 3
13408.416 1
13408.966 3
13409.516 3
13410.066 4
13410.616 3
13411.166 8
13411.717 1
13412.267 2
13412.817 4
13413.367 3
13413.918 4
13414.468 3
13415.018 2
13415.568 1
13416.119 4
13416.669 12
13417.219 5
13417.769 8
13418.320 12
13418.870 3
13419.420 2
13419.971 2
13420.521 4
13421.072 3
13421.622 3
13422.172 1
13422.723 6
13423.273 2
13423.824 5
13424.374 2
13424.925 4
13425.475 0
13426.025 0
13426.576 0
13427.126 1
13427.677 3
13428.228 3
13428.778 2
13429.329 7
13429.879 4
13430.430 2
13430.980 5
13431.531 8
13432.082 6
13432.632 7
13433.183 4
13433.733 3
13434.284 0
13434.835 8
13435.385 7
13435.936 2
13436.487 13
13437.037 11
13437.588 9
13438.139 11
13438.690 8
13439.240 4
13439.791 1
13440.342 2
13440.893 1
13441.444 2
13441.994 2
13442.545 4
13443.096 2
13443.647 3
13444.198 0
13444.749 2
13445.299 7
13445.850 6
13446.401 3
13446.952 0
13447.503 2
13448.054 1
13448.605 6
13449.156 1
13449.707 1
13450.258 2
13450.809 6
13451.360 2
13451.911 4
13452.462 0
13453.013 0
13453.564 0
13454.115 0
13454.666 2
13455.217 0
13455.768 3
13456.319 11
13456.870 11
13457.422 4
13457.973 3
13458.524 7
13459.075 4
13459.626 3
13460.177 1
13460.729 1
13461.280 0
13461.831 0
13462.382 1
13462.933 2
13463.485 9
13464.036 3
13464.587 4
13465.138 4
13465.690 0
13466.241 3
13466.792 2
13467.344 4
13467.895 1
13468.446 1
13468.998 2
13469.549 1
13470.101 2
13470.652 1
13471.203 3
13471.755 5
13472.306 4
13472.858 1
13473.409 2
13473.961 1
13474.512 2
13475.063 4
13475.615 2
13476.166 2
13476.718 2
13477.270 2
13477.821 3
13478.373 3
13478.924 2
13479.476 0
13480.027 1
13480.579 0
13481.131 1
13481.682 18
13482.234 16
13482.785 9
13483.337 6
13483.889 2
13484.440 4
13484.992 2
13485.544 3
13486.096 4
13486.647 3
13487.199 3
13487.751 5
13488.303 2
13488.854 3
13489.406 0
13489.958 1
13490.510 3
13491.061 7
13491.613 1
13492.165 0
13492.717 1
13493.269 1
13493.821 4
13494.373 2
13494.924 10
13495.476 10
13496.028 8
13496.580 3
13497.132 0
13497.684 4
13498.236 4
13498.788 4
13499.340 6
13499.892 8
13500.444 8
13500.996 4
13501.548 1
13502.100 0
13502.652 1
13503.204 1
13503.756 4
13504.308 1
13504.860 1
13505.413 0
13505.965 0
13506.517 0
13507.069 3
13507.621 3
13508.173 6
13508.725 3
13509.278 2
13509.830 14
13510.382 12
13510.934 8
13511.486 8
13512.039 3
13512.591 9
13513.143 1
13513.695 2
13514.248 2
13514.800 5
13515.352 8
13515.905 6
13516.457 4
13517.009 4
13517.562 1
13518.114 6
13518.666 7
13519.219 2
13519.771 5
13520.324 4
13520.876 2
13521.429 8
13521.981 17
13522.533 11
13523.086 4
13523.638 5
13524.191 3
13524.743 2
13525.296 5
13525.848 3
13526.401 6
13526.953 7
13527.506 7
13528.059 1
13528.611 0
13529.164 2
13529.716 1
13530.269 0
13530.822 1
13531.374 2
13531.927 1
13532.480 0
13533.032 1
13533.585 1
13534.138 0
13534.690 0
13535.243 0
13535.796 3
13536.348 7
13536.901 10
13537.454 7
13538.007 6
13538.560 0
13539.112 1
13539.665 3
13540.218 4
13540.771 2
13541.324 0
13541.876 2
13542.429 4
13542.982 3
13543.535 2
13544.088 0
13544.641 1
13545.194 2
13545.747 1
13546.300 6
13546.853 6
13547.406 3
13547.959 6
13548.512 8
13549.065 3
13549.618 2
13550.171 1
13550.724 1
13551.277 0
13551.830 1
13552.383 1
13552.936 2
13553.489 4
13554.042 1
13554.595 1
13555.148 1
13555.701 1
13556.255 4
13556.808 7
13557.361 4
13557.914 1
13558.467 0
13559.020 0
13559.574 1
13560.127 5
13560.680 2
13561.233 6
13561.787 3
13562.340 13
13562.893 5
13563.446 1
13564.000 1
13564.553 2
13565.106 1
13565.660 4
13566.213 0
13566.766 1
13567.320 3
13567.873 0
13568.427 2
13568.980 2
13569.533 3
13570.087 0
13570.640 0
13571.194 0
13571.747 1
13572.301 2
13572.854 3
13573.408 1
13573.961 2
13574.515 3
13575.068 8
13575.622 9
13576.175 2
13576.729 3
13577.282 0
13577.836 2
13578.390 3
13578.943 6
13579.497 2
13580.050 0
13580.604 0
13581.158 0
13581.711 2
13582.265 1
13582.819 2
13583.372 0
13583.926 12
13584.480 12
13585.034 25
13585.587 18
13586.141 12
13586.695 6
13587.249 7
13587.802 10
13588.356 8
13588.910 4
13589.464 5
13590.018 2
13590.572 4
13591.125 0
13591.679 2
13592.233 1
13592.787 2
13593.341 3
13593.895 1
13594.449 10
13595.003 8
13595.557 4
13596.111 6
13596.665 2
13597.219 1
13597.773 3
13598.327 4
13598.881 7
13599.435 15
13599.989 8
13600.543 3
13601.097 1
13601.651 1
13602.205 2
13602.759 2
13603.313 1
13603.867 3
13604.421 2
13604.975 7
13605.530 3
13606.084 1
13606.638 1
13607.192 1
13607.746 3
13608.300 4
13608.855 0
13609.409 4
13609.963 1
13610.517 0
13611.072 0
13611.626 0
13612.180 1
13612.735 2
13613.289 2
13613.843 2
13614.397 5
13614.952 4
13615.506 7
13616.061 3
13616.615 3
13617.169 1
13617.724 0
13618.278 2
13618.833 6
13619.387 3
13619.941 1
13620.496 3
13621.050 6
13621.605 4
13622.159 10
13622.714 6
13623.268 8
13623.823 5
13624.377 5
13624.932 2
13625.486 5
13626.041 8
13626.596 8
13627.150 1
13627.705 2
13628.259 1
13628.814 1
13629.369 0
13629.923 5
13630.478 6
13631.033 2
13631.587 1
13632.142 2
13632.697 3
13633.251 1
13633.806 1
13634.361 3
13634.916 2
13635.470 3
13636.025 5
13636.580 7
13637.135 3
13637.690 9
13638.244 7
13638.799 2
13639.354 3
13639.909 2
13640.464 0
13641.019 4
13641.573 3
13642.128 4
13642.683 1
13643.238 1
13643.793 10
13644.348 12
13644.903 9
13645.458 4
13646.013 4
13646.568 4
13647.123 8
13647.678 8
13648.233 5
13648.788 4
13649.343 1
13649.898 3
13650.453 0
13651.008 3
13651.563 2
13652.118 0
13652.673 0
13653.229 2
13653.784 0
13654.339 5
13654.894 2
13655.449 7
13656.004 3
13656.560 1
13657.115 2
13657.670 7
13658.225 8
13658.780 2
13659.336 6
13659.891 1
13660.446 3
13661.001 15
13661.557 5
13662.112 4
13662.667 7
13663.223 8
13663.778 5
13664.333 10
13664.889 4
13665.444 3
13665.999 1
13666.555 3
13667.110 3
13667.666 19
13668.221 11
13668.776 8
13669.332 5
13669.887 2
13670.443 0
13670.998 1
13671.554 6
13672.109 3
13672.665 8
13673.220 8
13673.776 3
13674.331 4
13674.887 6
13675.443 5
13675.998 5
13676.554 1
13677.109 0
13677.665 2
13678.221 0
13678.776 2
13679.332 4
13679.888 5
13680.443 6
13680.999 4
13681.555 0
13682.110 3
13682.666 5
13683.222 4
13683.777 2
13684.333 2
13684.889 5
13685.445 6
13686.001 5
13686.556 8
13687.112 7
13687.668 3
13688.224 8
13688.780 5
13689.336 3
13689.891 2
13690.447 6
13691.003 5
13691.559 3
13692.115 2
13692.671 0
13693.227 2
13693.783 2
13694.339 1
13694.895 3
13695.451 0
13696.007 1
13696.563 5
13697.119 14
13697.675 15
13698.231 16
13698.787 8
13699.343 5
13699.899 7
13700.455 3
13701.011 1
13701.567 2
13702.123 1
13702.679 1
13703.235 1
13703.792 1
13704.348 0
13704.904 1
13705.460 5
13706.016 5
13706.573 4
13707.129 2
13707.685 1
13708.241 1
13708.797 0
13709.354 1
13709.910 5
13710.466 1
13711.023 0
13711.579 0
13712.135 0
13712.692 7
13713.248 8
13713.804 4
13714.361 1
13714.917 0
13715.473 2
13716.030 4
13716.586 2
13717.143 2
13717.699 4
13718.255 3
13718.812 5
13719.368 10
13719.925 7
13720.481 5
13721.038 4
13721.594 2
13722.151 1
13722.707 1
13723.264 4
13723.820 2
13724.377 0
13724.934 5
13725.490 6
13726.047 6
13726.603 3
13727.160 5
13727.717 1
13728.273 6
13728.830 5
13729.387 5
13729.943 5
13730.500 1
13731.057 2
13731.613 1
13732.170 2
13732.727 5
13733.284 7
13733.840 8
13734.397 4
13734.954 2
13735.511 1
13736.067 1
13736.624 1
13737.181 3
13737.738 1
13738.295 2
13738.852 4
13739.408 2
13739.965 0
13740.522 5
13741.079 2
13741.636 0
13742.193 1
13742.750 2
13743.307 1
13743.864 0
13744.421 1
13744.978 10
13745.535 13
13746.092 11
13746.649 4
13747.206 0
13747.763 1
13748.320 0
13748.877 14
13749.434 14
13749.991 8
13750.548 6
13751.105 2
13751.662 1
13752.220 3
13752.777 1
13753.334 0
13753.891 3
13754.448 4
13755.005 3
13755.563 1
13756.120 2
13756.677 0
13757.234 0
13757.791 1
13758.349 4
13758.906 7
13759.463 4
13760.021 1
13760.578 1
13761.135 0
13761.692 0
13762.250 3
13762.807 5
13763.364 1
13763.922 1
13764.479 2
13765.037 1
13765.594 2
13766.151 1
13766.709 0
13767.266 0
13767.824 2
13768.381 2
13768.939 2
13769.496 0
13770.054 0
13770.611 0
13771.169 4
13771.726 1
13772.284 5
13772.841 3
13773.399 0
13773.956 3
13774.514 8
13775.072 3
13775.629 5
13776.187 1
13776.744 2
13777.302 0
13777.860 1
13778.417 3
13778.975 1
13779.533 0
13780.090 2
13780.648 1
13781.206 9
13781.763 9
13782.321 7
13782.879 3
13783.437 3
13783.994 3
13784.552 23
13785.110 17
13785.668 8
13786.226 7
13786.784 4
13787.341 6
13787.899 3
13788.457 2
13789.015 6
13789.573 3
13790.131 0
13790.689 8
13791.247 8
13791.804 15
13792.362 6
13792.920 2
13793.478 0
13794.036 0
13794.594 3
13795.152 2
13795.710 3
13796.268 0
13796.826 1
13797.384 1
13797.942 4
13798.500 5
13799.059 5
13799.617 2
13800.175 13
13800.733 5
13801.291 2
13801.849 3
13802.407 2
13802.965 1
13803.524 3
13804.082 0
13804.640 4
13805.198 2
13805.756 6
13806.315 6
13806.873 6
13807.431 2
13807.989 2
13808.548 2
13809.106 4
13809.664 5
13810.222 9
13810.781 3
13811.339 0
13811.897 3
13812.456 3
13813.014 4
13813.573 6
13814.131 3
13814.689 1
13815.248 3
13815.806 1
13816.365 0
13816.923 0
13817.481 1
13818.040 5
13818.598 6
13819.157 3
13819.715 2
13820.274 1
13820.832 3
13821.391 2
13821.949 0
13822.508 0
13823.067 2
13823.625 0
13824.184 7
13824.742 5
13825.301 4
13825.859 3
13826.418 6
13826.977 4
13827.535 4
13828.094 1
13828.653 0
13829.211 3
13829.770 3
13830.329 3
13830.888 2
13831.446 1
13832.005 4
13832.564 8
13833.123 4
13833.681 1
13834.240 0
13834.799 3
13835.358 0
13835.917 2
13836.475 0
13837.034 1
13837.593 6
13838.152 5
13838.711 0
13839.270 0
13839.829 3
13840.387 1
13840.946 4
13841.505 2
13842.064 1
13842.623 5
13843.182 6
13843.741 1
13844.300 0
13844.859 1
13845.418 6
13845.977 4
13846.536 1
13847.095 3
13847.654 4
13848.213 5
13848.773 1
13849.332 2
13849.891 3
13850.450 1
13851.009 0
13851.568 8
13852.127 3
13852.686 3
13853.246 2
13853.805 2
13854.364 4
13854.923 4
13855.482 10
13856.042 5
13856.601 3
13857.160 2
13857.719 1
13858.279 7
13858.838 11
13859.397 6
13859.956 4
13860.516 5
13861.075 4
13861.634 2
13862.194 4
13862.753 2
13863.313 3
13863.872 1
13864.431 4
13864.991 3
13865.550 0
13866.110 0
13866.669 4
13867.228 1
13867.788 1
13868.347 4
13868.907 7
13869.466 10
13870.026 9
13870.585 5
13871.145 1
13871.705 3
13872.264 2
13872.824 3
13873.383 0
13873.943 0
13874.502 0
13875.062 4
13875.622 11
13876.181 5
13876.741 2
13877.301 0
13877.860 1
13878.420 2
13878.980 0
13879.539 2
13880.099 3
13880.659 1
13881.218 1
13881.778 5
13882.338 4
13882.898 2
13883.458 7
13884.017 3
13884.577 1
13885.137 3
13885.697 3
13886.257 3
13886.816 3
13887.376 4
13887.936 3
13888.496 1
13889.056 4
13889.616 2
13890.176 0
13890.736 3
13891.296 5
13891.856 5
13892.416 2
13892.976 4
13893.535 1
13894.095 1
13894.655 3
13895.216 1
13895.776 1
13896.336 1
13896.896 1
13897.456 4
13898.016 0
13898.576 6
13899.136 14
13899.696 6
13900.256 2
13900.816 0
13901.376 5
13901.937 2
13902.497 2
13903.057 1
13903.617 1
13904.177 2
13904.738 9
13905.298 7
13905.858 5
13906.418 10
13906.978 7
13907.539 3
13908.099 4
13908.659 1
13909.220 2
13909.780 0
13910.340 6
13910.901 8
13911.461 2
13912.021 1
13912.582 3
13913.142 0
13913.702 1
13914.263 0
13914.823 4
13915.384 3
13915.944 3
13916.505 1
13917.065 0
13917.625 2
13918.186 2
13918.746 0
13919.307 0
13919.867 3
13920.428 2
13920.988 0
13921.549 2
13922.110 2
13922.670 2
13923.231 3
13923.791 2
13924.352 4
13924.913 6
13925.473 2
13926.034 5
13926.594 5
13927.155 3
13927.716 3
13928.276 1
13928.837 0
13929.398 1
13929.959 5
13930.519 3
13931.080 7
13931.641 7
13932.202 3
13932.762 0
13933.323 2
13933.884 6
13934.445 10
13935.006 6
13935.566 6
13936.127 8
13936.688 3
13937.249 5
13937.810 1
13938.371 2
13938.932 6
13939.493 2
13940.053 0
13940.614 1
13941.175 1
13941.736 0
13942.297 0
13942.858 2
13943.419 0
13943.980 0
13944.541 8
13945.102 7
13945.663 3
13946.224 7
13946.785 3
13947.346 3
13947.907 1
13948.469 0
13949.030 0
13949.591 0
13950.152 1
13950.713 7
13951.274 7
13951.835 4
13952.397 2
13952.958 3
13953.519 3
13954.080 2
13954.641 0
13955.203 8
13955.764 6
13956.325 2
13956.886 1
13957.448 4
13958.009 6
13958.570 16
13959.131 12
13959.693 6
13960.254 9
13960.815 11
13961.377 7
13961.938 2
13962.499 1
13963.061 2
13963.622 7
13964.184 6
13964.745 3
13965.306 1
13965.868 0
13966.429 0
13966.991 3
13967.552 18
13968.114 16
13968.675 14
13969.237 11
13969.798 6
13970.360 3
13970.921 3
13971.483 2
13972.045 0
13972.606 1
13973.168 1
13973.729 9
13974.291 8
13974.852 0
13975.414 4
13975.976 10
13976.537 4
13977.099 1
13977.661 0
13978.222 5
13978.784 4
13979.346 6
13979.908 5
13980.469 10
13981.031 8
13981.593 6
13982.155 5
13982.716 2
13983.278 0
13983.840 8
13984.402 6
13984.964 3
13985.525 5
13986.087 1
13986.649 2
13987.211 2
13987.773 1
13988.335 7
13988.897 4
13989.459 7
13990.020 3
13990.582 2
13991.144 1
13991.706 3
13992.268 9
13992.830 8
13993.392 8
13993.954 4
13994.516 2
13995.078 4
13995.640 3
13996.202 0
13996.764 0
13997.327 3
13997.889 4
13998.451 3
13999.013 2
13999.575 2
14000.137 3
14000.699 1
14001.261 4
14001.823 1
14002.386 2
14002.948 3
14003.510 0
14004.072 0
14004.634 2
14005.197 4
14005.759 8
14006.321 7
14006.883 3
14007.446 3
14008.008 4
14008.570 0
14009.133 0
14009.695 4
14010.257 6
14010.820 3
14011.382 2
14011.944 0
14012.507 5
14013.069 6
14013.631 3
14014.194 2
14014.756 3
14015.319 5
14015.881 3
14016.444 1
14017.006 1
14017.569 3
14018.131 1
14018.694 4
14019.256 2
14019.819 0
14020.381 0
14020.944 0
14021.506 0
14022.069 1
14022.631 1
14023.194 0
14023.757 2
14024.319 1
14024.882 6
14025.444 6
14026.007 2
14026.570 0
14027.132 2
14027.695 11
14028.258 7
14028.820 2
14029.383 1
14029.946 2
14030.509 1
14031.071 2
14031.634 3
14032.197 2
14032.760 1
14033.323 4
14033.885 3
14034.448 4
14035.011 7
14035.574 7
14036.137 1
14036.700 0
14037.262 0
14037.825 8
14038.388 5
14038.951 2
14039.514 4
14040.077 1
14040.640 2
14041.203 4
14041.766 2
14042.329 3
14042.892 1
14043.455 1
14044.018 1
14044.581 0
14045.144 1
14045.707 0
14046.270 2
14046.833 1
14047.396 0
14047.959 2
14048.522 2
14049.085 3
14049.648 1
14050.212 3
14050.775 3
14051.338 6
14051.901 4
14052.464 3
14053.027 0
14053.591 5
14054.154 4
14054.717 2
14055.280 3
14055.844 4
14056.407 0
14056.970 1
14057.533 4
14058.097 4
14058.660 0
14059.223 3
14059.787 3
14060.350 5
14060.913 1
14061.477 1
14062.040 7
14062.603 9
14063.167 8
14063.730 1
14064.294 5
14064.857 0
14065.420 7
14065.984 1
14066.547 3
14067.111 1
14067.674 1
14068.238 4
14068.801 4
14069.365 3
14069.928 1
14070.492 0
14071.055 2
14071.619 4
14072.183 6
14072.746 0
14073.310 2
14073.873 1
14074.437 2
14075.001 0
14075.564 0
14076.128 2
14076.691 0
14077.255 0
14077.819 10
14078.383 11
14078.946 6
14079.510 3
14080.074 1
14080.637 2
14081.201 2
14081.765 1
14082.329 0
14082.893 1
14083.456 2
14084.020 3
14084.584 2
14085.148 0
14085.712 1
14086.275 4
14086.839 3
14087.403 2
14087.967 1
14088.531 1
14089.095 6
14089.659 3
14090.223 2
14090.787 0
14091.351 0
14091.915 7
14092.479 4
14093.043 8
14093.607 9
14094.171 8
14094.735 5
14095.299 3
14095.863 5
14096.427 5
14096.991 3
14097.555 2
14098.119 9
14098.683 3
14099.247 2
14099.811 1
14100.375 2
14100.940 0
14101.504 3
14102.068 1
14102.632 0
14103.196 5
14103.761 4
14104.325 2
14104.889 2
14105.453 1
14106.017 8
14106.582 5
14107.146 2
14107.710 2
14108.275 1
14108.839 4
14109.403 1
14109.968 3
14110.532 4
14111.096 1
14111.661 3
14112.225 5
14112.789 4
14113.354 3
14113.918 4
14114.483 2
14115.047 1
14115.611 2
14116.176 0
14116.740 3
14117.305 0
14117.869 3
14118.434 3
14118.998 5
14119.563 2
14120.127 1
14120.692 4
14121.256 3
14121.821 3
14122.386 2
14122.950 2
14123.515 2
14124.079 2
14124.644 3
14125.209 1
14125.773 1
14126.338 4
14126.903 7
14127.467 1
14128.032 1
14128.597 3
14129.161 4
14129.726 4
14130.291 7
14130.856 4
14131.420 0
14131.985 0
14132.550 4
14133.115 1
14133.679 9
14134.244 7
14134.809 2
14135.374 2
14135.939 4
14136.504 2
14137.069 1
14137.633 4
14138.198 1
14138.763 5
14139.328 4
14139.893 4
14140.458 5
14141.023 6
14141.588 1
14142.153 1
14142.718 4
14143.283 5
14143.848 1
14144.413 1
14144.978 0
14145.543 3
14146.108 6
14146.673 1
14147.238 1
14147.803 0
14148.368 0
14148.933 1
14149.499 0
14150.064 0
14150.629 1
14151.194 4
14151.759 1
14152.324 2
14152.889 2
14153.455 0
14154.020 1
14154.585 0
14155.150 5
14155.716 3
14156.281 0
14156.846 3
14157.411 4
14157.977 1
14158.542 1
14159.107 1
14159.673 2
14160.238 0
14160.803 1
14161.369 2
14161.934 3
14162.499 5
14163.065 3
14163.630 3
14164.196 6
14164.761 2
14165.326 2
14165.892 2
14166.457 7
14167.023 11
14167.588 4
14168.154 1
14168.719 4
14169.285 3
14169.850 3
14170.416 8
14170.981 2
14171.547 2
14172.112 1
14172.678 1
14173.244 1
14173.809 2
14174.375 6
14174.941 6
14175.506 4
14176.072 2
14176.637 2
14177.203 2
14177.769 2
14178.334 1
14178.900 2
14179.466 1
14180.032 5
14180.597 3
14181.163 1
14181.729 0
14182.295 5
14182.860 2
14183.426 2
14183.992 6
14184.558 9
14185.124 3
14185.690 2
14186.255 1
14186.821 0
14187.387 3
14187.953 1
14188.519 2
14189.085 4
14189.651 3
14190.217 2
14190.783 3
14191.349 5
14191.915 1
14192.480 1
14193.046 0
14193.612 2
14194.178 0
14194.745 0
14195.311 1
14195.877 3
14196.443 0
14197.009 0
14197.575 5
14198.141 16
14198.707 9
14199.273 2
14199.839 6
14200.405 7
14200.971 2
14201.538 5
14202.104 2
14202.670 9
14203.236 6
14203.802 3
14204.369 1
14204.935 1
14205.501 2
14206.067 0
14206.634 2
14207.200 4
14207.766 6
14208.332 3
14208.899 4
14209.465 1
14210.031 16
14210.598 18
14211.164 8
14211.730 6
14212.297 3
14212.863 3
14213.430 2
14213.996 1
14214.562 1
14215.129 4
14215.695 3
14216.262 4
14216.828 2
14217.395 2
14217.961 1
14218.528 0
14219.094 2
14219.661 2
14220.227 2
14220.794 8
14221.360 9
14221.927 6
14222.493 5
14223.060 2
14223.627 2
14224.193 1
14224.760 3
14225.326 9
14225.893 5
14226.460 2
14227.026 12
14227.593 11
14228.160 22
14228.726 19
14229.293 12
14229.860 6
14230.427 1
14230.993 1
14231.560 3
14232.127 2
14232.694 1
14233.260 1
14233.827 0
14234.394 2
14234.961 6
14235.528 6
14236.095 5
14236.661 0
14237.228 3
14237.795 9
14238.362 8
14238.929 4
14239.496 2
14240.063 0
14240.630 0
14241.197 0
14241.764 2
14242.331 8
14242.898 6
14243.465 7
14244.032 7
14244.599 10
14245.166 11
14245.733 10
14246.300 8
14246.867 2
14247.434 1
14248.001 4
14248.568 7
14249.135 4
14249.702 2
14250.269 1
14250.836 1
14251.404 2
14251.971 1
14252.538 8
14253.105 7
14253.672 4
14254.239 1
14254.807 0
14255.374 2
14255.941 2
14256.508 3
14257.076 3
14257.643 5
14258.210 3
14258.778 5
14259.345 9
14259.912 5
14260.479 1
14261.047 0
14261.614 0
14262.182 1
14262.749 3
14263.316 7
14263.884 4
14264.451 6
14265.019 0
14265.586 3
14266.153 2
14266.721 2
14267.288 3
14267.856 3
14268.423 0
14268.991 2
14269.558 1
14270.126 1
14270.693 0
14271.261 0
14271.828 1
14272.396 2
14272.964 4
14273.531 0
14274.099 2
14274.666 4
14275.234 10
14275.802 9
14276.369 2
14276.937 1
14277.505 0
14278.072 4
14278.640 3
14279.208 7
14279.775 4
14280.343 1
14280.911 2
14281.479 9
14282.046 8
14282.614 7
14283.182 1
14283.750 0
14284.318 0
14284.885 1
14285.453 1
14286.021 1
14286.589 1
14287.157 7
14287.725 4
14288.292 1
14288.860 1
14289.428 0
14289.996 1
14290.564 6
14291.132 5
14291.700 5
14292.268 2
14292.836 0
14293.404 2
14293.972 3
14294.540 8
14295.108 4
14295.676 4
14296.244 1
14296.812 1
14297.380 2
14297.948 4
14298.516 4
14299.084 4
14299.653 1
14300.221 0
14300.789 2
14301.357 1
14301.925 2
14302.493 3
14303.061 8
14303.630 6
14304.198 2
14304.766 2
14305.334 3
14305.902 2
14306.471 1
14307.039 0
14307.607 2
14308.175 11
14308.744 4
14309.312 2
14309.880 0
14310.449 9
14311.017 8
14311.585 3
14312.154 0
14312.722 6
14313.290 1
14313.859 0
14314.427 2
14314.996 0
14315.564 5
14316.133 2
14316.701 1
14317.269 1
14317.838 1
14318.406 0
14318.975 0
14319.543 0
14320.112 2
14320.680 3
14321.249 5
14321.818 3
14322.386 0
14322.955 0
14323.523 2
14324.092 1
14324.660 1
14325.229 0
14325.798 2
14326.366 2
14326.935 2
14327.504 0
14328.072 3
14328.641 0
14329.210 1
14329.778 1
14330.347 2
14330.916 3
14331.485 3
14332.053 2
14332.622 1
14333.191 0
14333.760 0
14334.328 4
14334.897 2
14335.466 2
14336.035 2
14336.604 5
14337.173 3
14337.741 2
14338.310 2
14338.879 2
14339.448 4
14340.017 2
14340.586 1
14341.155 1
14341.724 1
14342.293 0
14342.862 5
14343.431 2
14344.000 1
14344.569 3
14345.138 1
14345.707 0
14346.276 5
14346.845 4
14347.414 1
14347.983 6
14348.552 5
14349.121 2
14349.690 1
14350.259 1
14350.828 5
14351.398 11
14351.967 7
14352.536 1
14353.105 3
14353.674 1
14354.243 1
14354.813 2
14355.382 5
14355.951 5
14356.520 3
14357.090 0
14357.659 2
14358.228 2
14358.797 4
14359.367 4
14359.936 1
14360.505 2
14361.075 0
14361.644 1
14362.213 0
14362.783 3
14363.352 7
14363.921 8
14364.491 7
14365.060 3
14365.630 8
14366.199 5
14366.769 2
14367.338 2
14367.907 2
14368.477 0
14369.046 3
14369.616 5
14370.185 2
14370.755 0
14371.324 0
14371.894 0
14372.464 1
14373.033 1
14373.603 5
14374.172 5
14374.742 2
14375.311 4
14375.881 1
14376.451 7
14377.020 5
14377.590 1
14378.160 0
14378.729 1
14379.299 4
14379.869 0
14380.438 2
14381.008 1
14381.578 0
14382.148 1
14382.717 0
14383.287 0
14383.857 0
14384.427 1
14384.997 8
14385.566 3
14386.136 0
14386.706 4
14387.276 5
14387.846 0
14388.416 0
14388.986 1
14389.555 6
14390.125 3
14390.695 7
14391.265 8
14391.835 1
14392.405 1
14392.975 0
14393.545 1
14394.115 4
14394.685 2
14395.255 1
14395.825 1
14396.395 2
14396.965 1
14397.535 1
14398.105 0
14398.675 1
14399.245 0
14399.815 1
14400.385 3
14400.956 1
14401.526 2
14402.096 1
14402.666 2
14403.236 3
14403.806 4
14404.377 5
14404.947 5
14405.517 2
14406.087 5
14406.657 1
14407.228 1
14407.798 0
14408.368 5
14408.938 21
14409.509 11
14410.079 8
14410.649 6
14411.220 6
14411.790 3
14412.360 1
14412.931 1
14413.501 2
14414.071 1
14414.642 2
14415.212 4
14415.783 4
14416.353 3
14416.923 0
14417.494 1
14418.064 4
14418.635 2
14419.205 1
14419.776 0
14420.346 0
14420.917 2
14421.487 1
14422.058 1
14422.628 1
14423.199 0
14423.770 0
14424.340 0
14424.911 0
14425.481 3
14426.052 6
14426.623 8
14427.193 3
14427.764 8
14428.335 7
14428.905 5
14429.476 5
14430.047 4
14430.617 4
14431.188 0
14431.759 1
14432.329 1
14432.900 1
14433.471 1
14434.042 0
14434.613 2
14435.183 0
14435.754 2
14436.325 8
14436.896 5
14437.467 3
14438.037 5
14438.608 3
14439.179 4
14439.750 2
14440.321 2
14440.892 3
14441.463 6
14442.034 8
14442.605 3
14443.176 1
14443.747 2
14444.318 6
14444.889 1
14445.460 2
14446.031 1
14446.602 0
14447.173 1
14447.744 0
14448.315 0
14448.886 2
14449.457 2
14450.028 6
14450.599 5
14451.170 3
14451.741 2
14452.312 1
14452.884 1
14453.455 2
14454.026 0
14454.597 0
14455.168 1
14455.739 3
14456.311 7
14456.882 4
14457.453 0
14458.024 7
14458.596 3
14459.167 7
14459.738 6
14460.309 4
14460.881 2
14461.452 1
14462.023 0
14462.595 0
14463.166 3
14463.737 3
14464.309 0
14464.880 2
14465.452 4
14466.023 4
14466.594 2
14467.166 2
14467.737 1
14468.309 2
14468.880 3
14469.452 4
14470.023 5
14470.595 3
14471.166 1
14471.738 0
14472.309 0
14472.881 1
14473.452 4
14474.024 3
14474.595 0
14475.167 1
14475.739 1
14476.310 1
14476.882 1
14477.453 3
14478.025 11
14478.597 8
14479.168 2
14479.740 1
14480.312 1
14480.883 1
14481.455 1
14482.027 10
14482.599 6
14483.170 2
14483.742 2
14484.314 4
14484.886 2
14485.457 2
14486.029 4
14486.601 0
14487.173 2
14487.745 2
14488.317 4
14488.888 3
14489.460 1
14490.032 1
14490.604 2
14491.176 5
14491.748 11
14492.320 7
14492.892 1
14493.464 0
14494.036 1
14494.608 2
14495.180 3
14495.752 0
14496.324 1
14496.896 0
14497.468 3
14498.040 2
14498.612 3
14499.184 1
14499.756 2
14500.328 1
14500.900 4
14501.472 6
14502.044 3
14502.616 0
14503.188 0
14503.761 1
14504.333 1
14504.905 0
14505.477 0
14506.049 1
14506.621 4
14507.194 0
14507.766 0
14508.338 3
14508.910 0
14509.483 0
14510.055 0
14510.627 3
14511.200 1
14511.772 2
14512.344 5
14512.916 2
14513.489 1
14514.061 4
14514.634 1
14515.206 1
14515.778 2
14516.351 1
14516.923 3
14517.496 3
14518.068 1
14518.640 1
14519.213 0
14519.785 0
14520.358 0
14520.930 13
14521.503 14
14522.075 4
14522.648 4
14523.220 3
14523.793 0
14524.365 1
14524.938 0
14525.511 7
14526.083 2
14526.656 0
14527.228 0
14527.801 0
14528.374 2
14528.946 1
14529.519 4
14530.092 4
14530.664 2
14531.237 2
14531.810 2
14532.382 0
14532.955 13
14533.528 8
14534.101 6
14534.673 5
14535.246 4
14535.819 2
14536.392 1
14536.964 3
14537.537 4
14538.110 3
14538.683 2
14539.256 3
14539.829 1
14540.402 3
14540.974 3
14541.547 1
14542.120 3
14542.693 12
14543.266 12
14543.839 4
14544.412 1
14544.985 5
14545.558 5
14546.131 7
14546.704 6
14547.277 2
14547.850 9
14548.423 14
14548.996 10
14549.569 5
14550.142 1
14550.715 0
14551.288 0
14551.861 0
14552.434 3
14553.008 0
14553.581 2
14554.154 0
14554.727 0
14555.300 2
14555.873 6
14556.447 3
14557.020 2
14557.593 7
14558.166 7
14558.739 5
14559.313 2
14559.886 1
14560.459 5
14561.032 3
14561.606 1
14562.179 0
14562.752 0
14563.326 1
14563.899 0
14564.472 1
14565.046 1
14565.619 5
14566.192 1
14566.766 1
14567.339 1
14567.913 2
14568.486 3
14569.059 0
14569.633 0
14570.206 0
14570.780 2
14571.353 2
14571.927 2
14572.500 4
14573.074 4
14573.647 2
14574.221 4
14574.794 4
14575.368 5
14575.942 3
14576.515 3
14577.089 0
14577.662 1
14578.236 0
14578.810 1
14579.383 2
14579.957 3
14580.531 2
14581.104 4
14581.678 0
14582.252 0
14582.825 1
14583.399 6
14583.973 9
14584.546 5
14585.120 6
14585.694 6
14586.268 6
14586.842 6
14587.415 2
14587.989 1
14588.563 0
14589.137 0
14589.711 6
14590.285 13
14590.858 1
14591.432 0
14592.006 0
14592.580 0
14593.154 2
14593.728 4
14594.302 3
14594.876 5
14595.450 6
14596.024 1
14596.598 1
14597.172 0
14597.746 0
14598.320 2
14598.894 2
14599.468 1
14600.042 4
14600.616 2
14601.190 1
14601.764 1
14602.338 1
14602.912 0
14603.486 2
14604.060 7
14604.634 7
14605.209 4
14605.783 1
14606.357 4
14606.931 4
14607.505 7
14608.080 4
14608.654 5
14609.228 5
14609.802 5
14610.376 5
14610.951 2
14611.525 1
14612.099 3
14612.674 2
14613.248 0
14613.822 0
14614.397 0
14614.971 2
14615.545 3
14616.120 2
14616.694 6
14617.268 4
14617.843 0
14618.417 1
14618.992 3
14619.566 1
14620.140 1
14620.715 0
14621.289 1
14621.864 3
14622.438 0
14623.013 0
14623.587 0
14624.162 0
14624.736 1
14625.311 3
14625.885 5
14626.460 2
14627.035 0
14627.609 0
14628.184 4
14628.758 4
14629.333 5
14629.908 10
14630.482 9
14631.057 3
14631.632 3
14632.206 1
14632.781 1
14633.356 3
14633.930 2
14634.505 6
14635.080 5
14635.655 1
14636.229 0
14636.804 2
14637.379 3
14637.954 0
14638.528 2
14639.103 6
14639.678 3
14640.253 7
14640.828 7
14641.403 7
14641.977 1
14642.552 0
14643.127 0
14643.702 2
14644.277 4
14644.852 4
14645.427 7
14646.002 2
14646.577 2
14647.152 7
14647.727 3
14648.302 2
14648.877 0
14649.452 0
14650.027 2
14650.602 2
14651.177 5
14651.752 1
14652.327 0
14652.902 6
14653.477 7
14654.052 8
14654.627 2
14655.203 3
14655.778 9
14656.353 5
14656.928 1
14657.503 0
14658.078 4
14658.654 6
14659.229 3
14659.804 5
14660.379 0
14660.954 0
14661.530 1
14662.105 3
14662.680 0
14663.256 6
14663.831 2
14664.406 0
14664.981 2
14665.557 1
14666.132 3
14666.707 3
14667.283 3
14667.858 1
14668.434 1
14669.009 0
14669.584 1
14670.160 3
14670.735 1
14671.311 0
14671.886 1
14672.462 7
14673.037 4
14673.613 5
14674.188 11
14674.764 9
14675.339 5
14675.915 3
14676.490 0
14677.066 0
14677.641 2
14678.217 2
14678.793 5
14679.368 2
14679.944 1
14680.519 21
14681.095 20
14681.671 14
14682.246 12
14682.822 3
14683.398 1
14683.973 0
14684.549 0
14685.125 2
14685.700 2
14686.276 8
14686.852 7
14687.428 2
14688.004 0
14688.579 11
14689.155 5
14689.731 1
14690.307 1
14690.883 1
14691.458 2
14692.034 6
14692.610 3
14693.186 1
14693.762 0
14694.338 6
14694.914 0
14695.490 2
14696.065 1
14696.641 0
14697.217 5
14697.793 4
14698.369 0
14698.945 5
14699.521 16
14700.097 10
14700.673 10
14701.249 3
14701.825 1
14702.401 1
14702.978 0
14703.554 1
14704.130 2
14704.706 4
14705.282 3
14705.858 0
14706.434 10
14707.010 18
14707.586 11
14708.163 7
14708.739 5
14709.315 2
14709.891 0
14710.467 3
14711.044 6
14711.620 4
14712.196 0
14712.772 4
14713.349 8
14713.925 5
14714.501 7
14715.077 1
14715.654 3
14716.230 2
14716.806 4
14717.383 1
14717.959 1
14718.536 3
14719.112 3
14719.688 1
14720.265 1
14720.841 0
14721.418 2
14721.994 0
14722.570 5
14723.147 3
14723.723 3
14724.300 4
14724.876 6
14725.453 5
14726.029 2
14726.606 0
14727.182 3
14727.759 3
14728.336 3
14728.912 3
14729.489 2
14730.065 3
14730.642 1
14731.219 1
14731.795 0
14732.372 0
14732.948 3
14733.525 0
14734.102 1
14734.678 4
14735.255 7
14735.832 0
14736.409 1
14736.985 5
14737.562 3
14738.139 7
14738.716 4
14739.292 0
14739.869 1
14740.446 9
14741.023 6
14741.600 4
14742.176 4
14742.753 0
14743.330 6
14743.907 1
14744.484 2
14745.061 2
14745.638 1
14746.215 0
14746.791 5
14747.368 2
14747.945 0
14748.522 1
14749.099 1
14749.676 0
14750.253 0
14750.830 0
14751.407 3
14751.984 0
14752.561 3
14753.138 1
14753.715 1
14754.292 0
14754.870 0
14755.447 2
14756.024 1
14756.601 1
14757.178 2
14757.755 2
14758.332 3
14758.909 6
14759.487 4
14760.064 8
14760.641 6
14761.218 4
14761.795 3
14762.373 0
14762.950 0
14763.527 0
14764.104 0
14764.682 1
14765.259 1
14765.836 0
14766.414 3
14766.991 0
14767.568 2
14768.146 1
14768.723 2
14769.300 8
14769.878 9
14770.455 3
14771.032 4
14771.610 2
14772.187 2
14772.765 4
14773.342 8
14773.920 4
14774.497 2
14775.074 1
14775.652 0
14776.229 0
14776.807 1
14777.384 2
14777.962 5
14778.540 5
14779.117 4
14779.695 5
14780.272 5
14780.850 4
14781.427 9
14782.005 3
14782.583 1
14783.160 3
14783.738 1
14784.316 2
14784.893 5
14785.471 6
14786.049 5
14786.626 5
14787.204 9
14787.782 6
14788.360 4
14788.937 0
14789.515 0
14790.093 1
14790.671 1
14791.248 1
14791.826 4
14792.404 4
14792.982 1
14793.560 1
14794.138 4
14794.715 2
14795.293 13
14795.871 12
14796.449 9
14797.027 10
14797.605 8
14798.183 7
14798.761 1
14799.339 1
14799.917 1
14800.495 0
14801.073 0
14801.651 4
14802.229 1
14802.807 1
14803.385 2
14803.963 1
14804.541 4
14805.119 3
14805.697 3
14806.275 0
14806.853 2
14807.431 1
14808.009 2
14808.587 3
14809.166 3
14809.744 2
14810.322 2
14810.900 1
14811.478 0
14812.056 1
14812.635 2
14813.213 0
14813.791 2
14814.369 4
14814.948 3
14815.526 3
14816.104 1
14816.682 1
14817.261 1
14817.839 0
14818.417 1
14818.996 1
14819.574 2
14820.152 3
14820.731 1
14821.309 1
14821.887 5
14822.466 4
14823.044 5
14823.623 2
14824.201 1
14824.780 0
14825.358 2
14825.937 1
14826.515 4
14827.093 7
14827.672 1
14828.250 0
14828.829 0
14829.408 0
14829.986 0
14830.565 0
14831.143 8
14831.722 1
14832.300 2
14832.879 1
14833.458 2
14834.036 2
14834.615 0
14835.194 2
14835.772 1
14836.351 0
14836.930 0
14837.508 2
14838.087 0
14838.666 2
14839.244 2
14839.823 1
14840.402 7
14840.981 1
14841.559 5
14842.138 7
14842.717 2
14843.296 1
14843.875 0
14844.453 1
14845.032 5
14845.611 9
14846.190 7
14846.769 3
14847.348 5
14847.927 3
14848.506 1
14849.084 1
14849.663 1
14850.242 2
14850.821 3
14851.400 8
14851.979 11
14852.558 7
14853.137 3
14853.716 0
14854.295 1
14854.874 1
14855.453 1
14856.032 1
14856.611 2
14857.191 5
14857.770 2
14858.349 7
14858.928 6
14859.507 3
14860.086 1
14860.665 1
14861.244 1
14861.824 4
14862.403 3
14862.982 7
14863.561 6
14864.140 6
14864.720 9
14865.299 21
14865.878 11
14866.457 8
14867.037 1
14867.616 1
14868.195 2
14868.774 0
14869.354 0
14869.933 1
14870.512 0
14871.092 3
14871.671 3
14872.251 7
14872.830 1
14873.409 4
14873.989 3
14874.568 0
14875.148 0
14875.727 2
14876.306 6
14876.886 3
14877.465 2
14878.045 0
14878.624 1
14879.204 1
14879.783 4
14880.363 2
14880.942 2
14881.522 4
14882.102 1
14882.681 4
14883.261 8
14883.840 4
14884.420 1
14885.000 0
14885.579 2
14886.159 3
14886.738 6
14887.318 0
14887.898 2
14888.478 0
14889.057 1
14889.637 0
14890.217 3
14890.796 1
14891.376 1
14891.956 3
14892.536 2
14893.115 4
14893.695 3
14894.275 0
14894.855 3
14895.435 1
14896.014 1
14896.594 5
14897.174 1
14897.754 2
14898.334 3
14898.914 0
14899.494 4
14900.074 6
14900.654 3
14901.234 2
14901.813 4
14902.393 4
14902.973 1
14903.553 2
14904.133 0
14904.713 1
14905.293 3
14905.873 5
14906.453 4
14907.033 3
14907.614 0
14908.194 1
14908.774 3
14909.354 0
14909.934 2
14910.514 4
14911.094 4
14911.674 3
14912.254 0
14912.835 0
14913.415 3
14913.995 2
14914.575 1
14915.155 3
14915.736 0
14916.316 4
14916.896 2
14917.476 7
14918.057 5
14918.637 3
14919.217 4
14919.797 0
14920.378 5
14920.958 0
14921.538 0
14922.119 1
14922.699 5
14923.279 12
14923.860 7
14924.440 2
14925.021 12
14925.601 10
14926.181 6
14926.762 3
14927.342 2
14927.923 1
14928.503 2
14929.084 0
14929.664 0
14930.245 1
14930.825 4
14931.406 2
14931.986 2
14932.567 5
14933.147 5
14933.728 1
14934.308 0
14934.889 1
14935.470 3
14936.050 10
14936.631 8
14937.212 6
14937.792 2
14938.373 1
14938.954 1
14939.534 0
14940.115 0
14940.696 5
14941.276 5
14941.857 3
14942.438 2
14943.019 2
14943.599 3
14944.180 2
14944.761 6
14945.342 3
14945.922 0
14946.503 2
14947.084 0
14947.665 0
14948.246 0
14948.827 1
14949.407 0
14949.988 0
14950.569 2
14951.150 1
14951.731 1
14952.312 4
14952.893 2
14953.474 0
14954.055 0
14954.636 0
14955.217 0
14955.798 2
14956.379 0
14956.960 2
14957.541 3
14958.122 1
14958.703 12
14959.284 14
14959.865 8
14960.446 11
14961.027 11
14961.608 5
14962.190 8
14962.771 2
14963.352 3
14963.933 3
14964.514 0
14965.095 0
14965.676 0
14966.258 8
14966.839 2
14967.420 0
14968.001 0
14968.583 5
14969.164 3
14969.745 1
14970.326 0
14970.908 15
14971.489 21
14972.070 9
14972.652 8
14973.233 2
14973.814 2
14974.396 4
14974.977 5
14975.558 2
14976.140 3
14976.721 2
14977.303 1
14977.884 7
14978.465 7
14979.047 1
14979.628 2
14980.210 0
14980.791 1
14981.373 0
14981.954 0
14982.536 1
14983.117 2
14983.699 2
14984.280 0
14984.862 7
14985.444 1
14986.025 3
14986.607 1
14987.188 0
14987.770 5
14988.352 5
14988.933 2
14989.515 0
14990.097 1
14990.678 0
14991.260 0
14991.842 2
14992.423 1
14993.005 0
14993.587 1
14994.169 3
14994.750 4
14995.332 9
14995.914 5
14996.496 2
14997.077 0
14997.659 5
14998.241 1
14998.823 0
14999.405 0
14999.987 5
15000.568 5
15001.150 9
15001.732 6
15002.314 2
15002.896 1
15003.478 1
15004.060 5
15004.642 1
15005.224 2
15005.806 1
15006.388 0
15006.970 1
15007.552 0
15008.134 4
15008.716 2
15009.298 4
15009.880 6
15010.462 2
15011.044 4
15011.626 1
15012.208 0
15012.790 1
15013.372 0
15013.954 2
15014.537 1
15015.119 4
15015.701 3
15016.283 2
15016.865 4
15017.447 5
15018.030 2
15018.612 0
15019.194 0
15019.776 1
15020.359 2
15020.941 2
15021.523 2
15022.105 0
15022.688 0
15023.270 0
15023.852 1
15024.435 0
15025.017 1
15025.599 0
15026.182 0
15026.764 0
15027.346 4
15027.929 7
15028.511 3
15029.094 4
15029.676 4
15030.259 4
15030.841 3
15031.423 3
15032.006 14
15032.588 10
15033.171 4
15033.753 1
15034.336 1
15034.918 0
15035.501 6
15036.084 5
15036.666 0
15037.249 4
15037.831 4
15038.414 3
15038.997 3
15039.579 0
15040.162 0
15040.744 1
15041.327 1
15041.910 3
15042.492 2
15043.075 0
15043.658 6
15044.241 8
15044.823 3
15045.406 3
15045.989 2
15046.571 1
15047.154 0
15047.737 0
15048.320 3
15048.903 1
15049.485 0
15050.068 0
15050.651 0
15051.234 4
15051.817 1
15052.400 0
15052.983 0
15053.565 1
15054.148 1
15054.731 2
15055.314 1
15055.897 5
15056.480 5
15057.063 3
15057.646 4
15058.229 0
15058.812 0
15059.395 5
15059.978 3
15060.561 3
15061.144 0
15061.727 5
15062.310 5
15062.893 1
15063.476 1
15064.059 8
15064.643 9
15065.226 6
15065.809 11
15066.392 4
15066.975 4
15067.558 1
15068.141 4
15068.725 3
15069.308 7
15069.891 5
15070.474 1
15071.057 0
15071.641 3
15072.224 5
15072.807 4
15073.390 1
15073.974 1
15074.557 8
15075.140 7
15075.724 5
15076.307 4
15076.890 1
15077.474 1
15078.057 3
15078.640 1
15079.224 3
15079.807 3
15080.391 3
15080.974 9
15081.558 2
15082.141 0
15082.724 2
15083.308 3
15083.891 3
15084.475 3
15085.058 3
15085.642 2
15086.225 1
15086.809 3
15087.392 1
15087.976 1
15088.560 8
15089.143 8
15089.727 3
15090.310 1
15090.894 4
15091.478 5
15092.061 1
15092.645 3
15093.229 3
15093.812 6
15094.396 4
15094.980 4
15095.563 1
15096.147 2
15096.731 1
15097.315 4
15097.898 3
15098.482 5
15099.066 2
15099.650 0
15100.233 6
15100.817 5
15101.401 16
15101.985 21
15102.569 11
15103.153 7
15103.736 2
15104.320 8
15104.904 6
15105.488 0
15106.072 5
15106.656 5
15107.240 3
15107.824 0
15108.408 4
15108.992 2
15109.576 2
15110.160 1
15110.744 0
15111.328 0
15111.912 0
15112.496 1
15113.080 0
15113.664 0
15114.248 1
15114.832 1
15115.416 0
15116.000 0
15116.584 1
15117.168 4
15117.752 1
15118.337 2
15118.921 1
15119.505 2
15120.089 2
15120.673 0
15121.258 2
15121.842 0
15122.426 0
15123.010 0
15123.594 0
15124.179 2
15124.763 3
15125.347 0
15125.932 0
15126.516 2
15127.100 1
15127.684 0
15128.269 18
15128.853 15
15129.438 5
15130.022 5
15130.606 0
15131.191 6
15131.775 3
15132.359 1
15132.944 2
15133.528 2
15134.113 3
15134.697 13
15135.282 9
15135.866 6
15136.451 7
15137.035 6
15137.620 2
15138.204 1
15138.789 8
15139.373 4
15139.958 1
15140.543 0
15141.127 5
15141.712 5
15142.296 3
15142.881 0
15143.466 3
15144.050 1
15144.635 1
15145.219 4
15145.804 2
15146.389 3
15146.974 0
15147.558 0
15148.143 1
15148.728 1
15149.312 2
15149.897 3
15150.482 6
15151.067 3
15151.652 6
15152.236 3
15152.821 1
15153.406 1
15153.991 2
15154.576 2
15155.161 3
15155.745 2
15156.330 1
15156.915 9
15157.500 8
15158.085 2
15158.670 1
15159.255 2
15159.840 0
15160.425 0
15161.010 7
15161.595 4
15162.180 1
15162.765 1
15163.350 1
15163.935 1
15164.520 0
15165.105 0
15165.690 4
15166.275 4
15166.860 1
15167.445 0
15168.030 2
15168.615 4
15169.200 6
15169.786 4
15170.371 2
15170.956 0
15171.541 4
15172.126 4
15172.711 4
15173.297 0
15173.882 2
15174.467 9
15175.052 6
15175.638 3
15176.223 7
15176.808 2
15177.393 0
15177.979 0
15178.564 3
15179.149 4
15179.735 3
15180.320 0
15180.905 3
15181.491 0
15182.076 3
15182.661 2
15183.247 5
15183.832 6
15184.418 2
15185.003 1
15185.589 4
15186.174 1
15186.759 0
15187.345 1
15187.930 1
15188.516 1
15189.101 0
15189.687 7
15190.273 7
15190.858 13
15191.444 5
15192.029 4
15192.615 5
15193.200 3
15193.786 0
15194.372 0
15194.957 5
15195.543 3
15196.128 0
15196.714 2
15197.300 1
15197.885 2
15198.471 3
15199.057 0
15199.643 0
15200.228 4
15200.814 1
15201.400 3
15201.986 5
15202.571 2
15203.157 2
15203.743 4
15204.329 5
15204.915 6
15205.500 2
15206.086 1
15206.672 2
15207.258 0
15207.844 0
15208.430 0
15209.016 3
15209.601 2
15210.187 5
15210.773 3
15211.359 0
15211.945 3
15212.531 1
15213.117 1
15213.703 2
15214.289 0
15214.875 3
15215.461 1
15216.047 0
15216.633 0
15217.219 4
15217.805 5
15218.391 16
15218.977 13
15219.564 10
15220.150 5
15220.736 1
15221.322 2
15221.908 3
15222.494 5
15223.080 3
15223.667 4
15224.253 2
15224.839 3
15225.425 2
15226.011 1
15226.598 0
15227.184 1
15227.770 5
15228.356 13
15228.943 5
15229.529 3
15230.115 0
15230.702 0
15231.288 2
15231.874 0
15232.461 2
15233.047 2
15233.633 0
15234.220 0
15234.806 0
15235.392 3
15235.979 1
15236.565 3
15237.152 1
15237.738 1
15238.325 3
15238.911 2
15239.498 1
15240.084 1
15240.671 0
15241.257 3
15241.844 5
15242.430 4
15243.017 2
15243.603 3
15244.190 5
15244.776 3
15245.363 0
15245.950 4
15246.536 4
15247.123 4
15247.710 4
15248.296 2
15248.883 3
15249.470 3
15250.056 1
15250.643 5
15251.230 2
15251.816 3
15252.403 2
15252.990 1
15253.577 0
15254.163 8
15254.750 7
15255.337 12
15255.924 4
15256.510 2
15257.097 2
15257.684 9
15258.271 7
15258.858 9
15259.445 4
15260.032 1
15260.618 1
15261.205 1
15261.792 0
15262.379 2
15262.966 4
15263.553 7
15264.140 4
15264.727 3
15265.314 15
15265.901 10
15266.488 4
15267.075 5
15267.662 0
15268.249 1
15268.836 0
15269.423 0
15270.010 1
15270.597 0
15271.184 9
15271.771 7
15272.359 4
15272.946 2
15273.533 0
15274.120 4
15274.707 2
15275.294 3
15275.881 3
15276.469 1
15277.056 0
15277.643 0
15278.230 1
15278.818 0
15279.405 0
15279.992 2
15280.579 1
15281.167 1
15281.754 2
15282.341 2
15282.929 1
15283.516 1
15284.103 4
15284.691 2
15285.278 0
15285.865 0
15286.453 1
15287.040 0
15287.627 0
15288.215 1
15288.802 9
15289.390 4
15289.977 1
15290.565 0
15291.152 3
15291.740 7
15292.327 9
15292.915 6
15293.502 4
15294.090 3
15294.677 6
15295.265 10
15295.852 5
15296.440 3
15297.027 7
15297.615 3
15298.203 0
15298.790 0
15299.378 3
15299.966 13
15300.553 7
15301.141 1
15301.729 0
15302.316 0
15302.904 1
15303.492 4
15304.079 2
15304.667 1
15305.255 3
15305.843 1
15306.430 0
15307.018 5
15307.606 2
15308.194 2
15308.782 6
15309.369 4
15309.957 10
15310.545 6
15311.133 2
15311.721 9
15312.309 9
15312.897 7
15313.485 1
15314.072 0
15314.660 4
15315.248 2
15315.836 0
15316.424 0
15317.012 3
15317.600 1
15318.188 1
15318.776 2
15319.364 1
15319.952 1
15320.540 1
15321.128 1
15321.716 3
15322.304 0
15322.892 0
15323.481 0
15324.069 0
15324.657 2
15325.245 7
15325.833 4
15326.421 4
15327.009 5
15327.598 5
15328.186 2
15328.774 0
15329.362 2
15329.950 2
15330.539 2
15331.127 2
15331.715 0
15332.303 0
15332.892 1
15333.480 1
15334.068 1
15334.657 1
15335.245 4
15335.833 1
15336.422 0
15337.010 1
15337.598 0
15338.187 0
15338.775 0
15339.363 0
15339.952 0
15340.540 1
15341.129 1
15341.717 0
15342.306 2
15342.894 0
15343.483 0
15344.071 1
15344.660 0
15345.248 0
15345.837 1
15346.425 1
15347.014 1
15347.602 2
15348.191 0
15348.779 2
15349.368 0
15349.957 1
15350.545 7
15351.134 3
15351.722 0
15352.311 1
15352.900 1
15353.488 2
15354.077 0
15354.666 1
15355.254 0
15355.843 1
15356.432 3
15357.021 4
15357.609 3
15358.198 2
15358.787 2
15359.376 1
15359.965 8
15360.553 4
15361.142 3
15361.731 2
15362.320 2
15362.909 3
15363.498 3
15364.086 2
15364.675 1
15365.264 2
15365.853 2
15366.442 6
15367.031 3
15367.620 2
15368.209 3
15368.798 3
15369.387 3
15369.976 1
15370.565 2
15371.154 0
15371.743 0
15372.332 3
15372.921 5
15373.510 3
15374.099 2
15374.688 1
15375.277 0
15375.866 0
15376.455 1
15377.044 0
15377.634 0
15378.223 1
15378.812 2
15379.401 1
15379.990 4
15380.579 6
15381.169 7
15381.758 7
15382.347 3
15382.936 2
15383.526 3
15384.115 2
15384.704 2
15385.293 1
15385.883 0
15386.472 1
15387.061 1
15387.651 0
15388.240 0
15388.829 2
15389.419 20
15390.008 16
15390.597 13
15391.187 8
15391.776 11
15392.366 8
15392.955 5
15393.544 2
15394.134 0
15394.723 2
15395.313 1
15395.902 13
15396.492 15
15397.081 8
15397.671 7
15398.260 1
15398.850 1
15399.439 7
15400.029 6
15400.619 1
15401.208 2
15401.798 0
15402.387 3
15402.977 1
15403.567 1
15404.156 1
15404.746 6
15405.336 11
15405.925 3
15406.515 0
15407.105 1
15407.694 1
15408.284 2
15408.874 3
15409.464 2
15410.053 1
15410.643 0
15411.233 1
15411.823 1
15412.412 0
15413.002 4
15413.592 9
15414.182 3
15414.772 14
15415.362 11
15415.951 5
15416.541 3
15417.131 5
15417.721 7
15418.311 6
15418.901 2
15419.491 0
15420.081 3
15420.671 3
15421.261 0
15421.851 0
15422.441 3
15423.031 0
15423.621 2
15424.211 2
15424.801 0
15425.391 2
15425.981 0
15426.571 0
15427.161 2
15427.751 1
15428.341 3
15428.931 1
15429.521 5
15430.112 6
15430.702 2
15431.292 1
15431.882 0
15432.472 0
15433.062 1
15433.653 6
15434.243 6
15434.833 5
15435.423 6
15436.014 3
15436.604 3
15437.194 1
15437.784 0
15438.375 0
15438.965 0
15439.555 2
15440.146 0
15440.736 9
15441.326 11
15441.917 5
15442.507 3
15443.098 0
15443.688 3
15444.278 3
15444.869 2
15445.459 0
15446.050 2
15446.640 8
15447.231 2
15447.821 2
15448.411 2
15449.002 3
15449.593 4
15450.183 1
15450.774 0
15451.364 0
15451.955 3
15452.545 2
15453.136 2
15453.726 0
15454.317 1
15454.908 0
15455.498 2
15456.089 3
15456.680 0
15457.270 1
15457.861 1
15458.452 5
15459.042 0
15459.633 3
15460.224 7
15460.814 5
15461.405 17
15461.996 8
15462.587 6
15463.177 1
15463.768 1
15464.359 2
15464.950 5
15465.541 1
15466.131 3
15466.722 4
15467.313 4
15467.904 0
15468.495 0
15469.086 0
15469.677 0
15470.267 0
15470.858 1
15471.449 1
15472.040 0
15472.631 0
15473.222 0
15473.813 4
15474.404 4
15474.995 1
15475.586 1
15476.177 1
15476.768 12
15477.359 14
15477.950 7
15478.541 2
15479.132 3
15479.723 9
15480.315 7
15480.906 2
15481.497 4
15482.088 2
15482.679 3
15483.270 3
15483.861 3
15484.453 0
15485.044 3
15485.635 3
15486.226 2
15486.817 1
15487.409 6
15488.000 5
15488.591 10
15489.182 8
15489.774 6
15490.365 5
15490.956 1
15491.548 2
15492.139 3
15492.730 1
15493.322 0
15493.913 0
15494.504 1
15495.096 0
15495.687 1
15496.278 0
15496.870 0
15497.461 1
15498.053 0
15498.644 4
15499.236 6
15499.827 2
15500.419 1
15501.010 6
15501.602 4
15502.193 6
15502.785 3
15503.376 4
15503.968 3
15504.559 2
15505.151 0
15505.742 1
15506.334 2
15506.926 2
15507.517 2
15508.109 2
15508.700 3
15509.292 1
15509.884 6
15510.475 7
15511.067 5
15511.659 2
15512.251 8
15512.842 1
15513.434 0
15514.026 0
15514.617 2
15515.209 0
15515.801 0
15516.393 1
15516.985 1
15517.576 3
15518.168 10
15518.760 4
15519.352 0
15519.944 2
15520.536 4
15521.128 4
15521.719 2
15522.311 2
15522.903 7
15523.495 1
15524.087 3
15524.679 0
15525.271 4
15525.863 0
15526.455 0
15527.047 4
15527.639 5
15528.231 1
15528.823 0
15529.415 1
15530.007 0
15530.599 2
15531.191 0
15531.783 1
15532.375 2
15532.967 5
15533.559 2
15534.152 1
15534.744 0
15535.336 0
15535.928 2
15536.520 2
15537.112 2
15537.705 3
15538.297 2
15538.889 0
15539.481 1
15540.073 1
15540.666 0
15541.258 3
15541.850 5
15542.443 6
15543.035 1
15543.627 3
15544.219 4
15544.812 3
15545.404 1
15545.996 0
15546.589 0
15547.181 1
15547.774 1
15548.366 6
15548.958 2
15549.551 1
15550.143 1
15550.736 0
15551.328 3
15551.921 2
15552.513 0
15553.106 3
15553.698 6
15554.291 3
15554.883 1
15555.476 17
15556.068 11
15556.661 10
15557.253 7
15557.846 4
15558.438 0
15559.031 3
15559.624 5
15560.216 2
15560.809 0
15561.402 0
15561.994 0
15562.587 0
15563.180 4
15563.772 2
15564.365 1
15564.958 3
15565.550 4
15566.143 2
15566.736 2
15567.329 1
15567.921 0
15568.514 0
15569.107 7
15569.700 0
15570.293 2
15570.885 0
15571.478 1
15572.071 0
15572.664 1
15573.257 2
15573.850 2
15574.443 0
15575.035 0
15575.628 0
15576.221 3
15576.814 6
15577.407 6
15578.000 3
15578.593 3
15579.186 0
15579.779 3
15580.372 3
15580.965 1
15581.558 3
15582.151 1
15582.744 2
15583.337 6
15583.930 4
15584.523 2
15585.116 3
15585.710 0
15586.303 1
15586.896 0
15587.489 2
15588.082 3
15588.675 4
15589.268 4
15589.862 2
15590.455 4
15591.048 1
15591.641 1
15592.234 3
15592.828 0
15593.421 1
15594.014 3
15594.608 2
15595.201 3
15595.794 2
15596.387 0
15596.981 5
15597.574 12
15598.167 4
15598.761 1
15599.354 0
15599.948 19
15600.541 16
15601.134 8
15601.728 7
15602.321 2
15602.915 0
15603.508 0
15604.101 0
15604.695 5
15605.288 2
15605.882 1
15606.475 3
15607.069 6
15607.662 1
15608.256 10
15608.850 9
15609.443 2
15610.037 1
15610.630 2
15611.224 0
15611.817 1
15612.411 7
15613.005 3
15613.598 4
15614.192 0
15614.786 0
15615.379 1
15615.973 3
15616.567 1
15617.160 0
15617.754 6
15618.348 2
15618.942 0
15619.535 4
15620.129 6
15620.723 7
15621.317 13
15621.910 12
15622.504 4
15623.098 2
15623.692 1
15624.286 2
15624.880 1
15625.473 1
15626.067 0
15626.661 0
15627.255 8
15627.849 6
15628.443 0
15629.037 1
15629.631 3
15630.225 0
15630.819 2
15631.413 2
15632.007 2
15632.601 1
15633.195 0
15633.789 1
15634.383 0
15634.977 0
15635.571 1
15636.165 0
15636.759 5
15637.353 9
15637.947 4
15638.541 2
15639.135 3
15639.729 1
15640.324 1
15640.918 3
15641.512 3
15642.106 2
15642.700 4
15643.294 3
15643.889 4
15644.483 1
15645.077 0
15645.671 0
15646.266 0
15646.860 2
15647.454 2
15648.048 0
15648.643 0
15649.237 2
15649.831 1
15650.426 0
15651.020 4
15651.614 1
15652.209 4
15652.803 6
15653.398 9
15653.992 4
15654.586 1
15655.181 2
15655.775 1
15656.370 0
15656.964 6
15657.559 4
15658.153 3
15658.748 4
15659.342 0
15659.937 2
15660.531 1
15661.126 1
15661.720 6
15662.315 2
15662.909 2
15663.504 2
15664.099 1
15664.693 1
15665.288 3
15665.882 2
15666.477 1
15667.072 1
15667.666 1
15668.261 2
15668.856 1
15669.450 1
15670.045 9
15670.640 8
15671.235 8
15671.829 5
15672.424 2
15673.019 0
15673.614 0
15674.208 3
15674.803 2
15675.398 1
15675.993 0
15676.588 0
15677.183 1
15677.777 6
15678.372 2
15678.967 3
15679.562 1
15680.157 1
15680.752 0
15681.347 2
15681.942 5
15682.537 1
15683.132 1
15683.727 1
15684.322 6
15684.917 3
15685.512 2
15686.107 0
15686.702 1
15687.297 0
15687.892 0
15688.487 1
15689.082 2
15689.677 1
15690.272 4
15690.867 3
15691.462 4
15692.057 4
15692.652 4
15693.248 4
15693.843 1
15694.438 1
15695.033 2
15695.628 0
15696.223 2
15696.819 0
15697.414 0
15698.009 13
15698.604 3
15699.200 1
15699.795 2
15700.390 1
15700.986 3
15701.581 5
15702.176 5
15702.771 3
15703.367 3
15703.962 0
15704.558 3
15705.153 0
15705.748 1
15706.344 7
15706.939 4
15707.535 4
15708.130 5
15708.725 6
15709.321 4
15709.916 0
15710.512 7
15711.107 3
15711.703 2
15712.298 9
15712.894 2
15713.489 4
15714.085 5
15714.680 2
15715.276 1
15715.872 0
15716.467 4
15717.063 3
15717.658 3
15718.254 2
15718.850 0
15719.445 2
15720.041 0
15720.637 3
15721.232 0
15721.828 1
15722.424 5
15723.019 1
15723.615 4
15724.211 2
15724.807 3
15725.402 2
15725.998 6
15726.594 4
15727.190 4
15727.785 3
15728.381 1
15728.977 0
15729.573 12
15730.169 9
15730.765 12
15731.361 2
15731.956 0
15732.552 0
15733.148 0
15733.744 2
15734.340 1
15734.936 2
15735.532 1
15736.128 0
15736.724 1
15737.320 1
15737.916 2
15738.512 4
15739.108 1
15739.704 3
15740.300 2
15740.896 1
15741.492 1
15742.088 3
15742.684 6
15743.280 12
15743.876 6
15744.473 5
15745.069 2
15745.665 2
15746.261 1
15746.857 2
15747.453 3
15748.049 18
15748.646 15
15749.242 10
15749.838 8
15750.434 4
15751.031 1
15751.627 0
15752.223 0
15752.819 1
15753.416 1
15754.012 4
15754.608 1
15755.205 0
15755.801 2
15756.397 2
15756.994 3
15757.590 3
15758.186 3
15758.783 0
15759.379 2
15759.976 1
15760.572 5
15761.168 4
15761.765 2
15762.361 0
15762.958 2
15763.554 1
15764.151 0
15764.747 3
15765.344 5
15765.940 2
15766.537 1
15767.133 1
15767.730 2
15768.327 11
15768.923 6
15769.520 4
15770.116 1
15770.713 7
15771.310 6
15771.906 2
15772.503 1
15773.100 0
15773.696 5
15774.293 5
15774.890 2
15775.486 1
15776.083 0
15776.680 0
15777.276 1
15777.873 0
15778.470 0
15779.067 4
15779.664 3
15780.260 0
15780.857 2
15781.454 0
15782.051 0
15782.648 0
15783.244 9
15783.841 8
15784.438 2
15785.035 3
15785.632 2
15786.229 1
15786.826 0
15787.423 1
15788.020 1
15788.617 0
15789.214 0
15789.811 0
15790.408 0
15791.005 3
15791.602 3
15792.199 0
15792.796 1
15793.393 0
15793.990 1
15794.587 1
15795.184 1
15795.781 1
15796.378 0
15796.975 6
15797.572 2
15798.169 2
15798.767 1
15799.364 1
15799.961 2
15800.558 3
15801.155 5
15801.752 6
15802.350 11
15802.947 7
15803.544 3
15804.141 1
15804.739 3
15805.336 3
15805.933 5
15806.531 6
15807.128 3
15807.725 2
15808.322 0
15808.920 1
15809.517 2
15810.115 6
15810.712 5
15811.309 0
15811.907 2
15812.504 4
15813.101 2
15813.699 2
15814.296 1
15814.894 1
15815.491 0
15816.089 0
15816.686 0
15817.284 0
15817.881 4
15818.479 3
15819.076 0
15819.674 4
15820.271 3
15820.869 1
15821.466 0
15822.064 2
15822.662 0
15823.259 2
15823.857 1
15824.455 12
15825.052 11
15825.650 10
15826.248 5
15826.845 3
15827.443 1
15828.041 2
15828.638 0
15829.236 2
15829.834 1
15830.431 2
15831.029 5
15831.627 0
15832.225 2
15832.823 1
15833.420 1
15834.018 4
15834.616 0
15835.214 0
15835.812 4
15836.410 5
15837.007 1
15837.605 3
15838.203 3
15838.801 3
15839.399 0
15839.997 0
15840.595 12
15841.193 9
15841.791 5
15842.389 12
15842.987 6
15843.585 2
15844.183 0
15844.781 3
15845.379 3
15845.977 4
15846.575 16
15847.173 12
15847.771 6
15848.369 7
15848.967 2
15849.565 0
15850.163 0
15850.761 0
15851.360 0
15851.958 1
15852.556 0
15853.154 0
15853.752 3
15854.350 4
15854.949 2
15855.547 1
15856.145 0
15856.743 1
15857.342 0
15857.940 0
15858.538 0
15859.136 1
15859.735 1
15860.333 1
15860.931 0
15861.530 3
15862.128 3
15862.726 0
15863.325 1
15863.923 3
15864.522 2
15865.120 0
15865.718 3
15866.317 0
15866.915 2
15867.514 0
15868.112 11
15868.711 10
15869.309 4
15869.908 0
15870.506 4
15871.105 5
15871.703 2
15872.302 0
15872.900 0
15873.499 4
15874.097 8
15874.696 7
15875.294 3
15875.893 1
15876.492 2
15877.090 1
15877.689 2
15878.288 3
15878.886 4
15879.485 0
15880.084 1
15880.682 2
15881.281 0
15881.880 1
15882.478 1
15883.077 1
15883.676 7
15884.275 6
15884.873 3
15885.472 2
15886.071 0
15886.670 2
15887.269 3
15887.867 0
15888.466 2
15889.065 4
15889.664 4
15890.263 0
15890.862 0
15891.461 3
15892.060 6
15892.658 1
15893.257 7
15893.856 2
15894.455 1
15895.054 0
15895.653 1
15896.252 0
15896.851 2
15897.450 1
15898.049 0
15898.648 0
15899.247 0
15899.846 0
15900.445 1
15901.044 7
15901.644 6
15902.243 4
15902.842 7
15903.441 1
15904.040 2
15904.639 0
15905.238 0
15905.837 1
15906.437 0
15907.036 4
15907.635 4
15908.234 0
15908.833 1
15909.433 3
15910.032 1
15910.631 3
15911.230 0
15911.830 0
15912.429 0
15913.028 0
15913.628 0
15914.227 1
15914.826 0
15915.426 0
15916.025 1
15916.624 1
15917.224 0
15917.823 10
15918.423 4
15919.022 5
15919.621 5
15920.221 1
15920.820 9
15921.420 8
15922.019 5
15922.619 2
15923.218 4
15923.818 2
15924.417 1
15925.017 4
15925.616 2
15926.216 1
15926.815 4
15927.415 6
15928.015 1
15928.614 0
15929.214 2
15929.813 3
15930.413 9
15931.013 30
15931.612 25
15932.212 11
15932.812 7
15933.411 2
15934.011 4
15934.611 2
15935.210 2
15935.810 4
15936.410 5
15937.010 1
15937.609 1
15938.209 1
15938.809 2
15939.409 6
15940.009 8
15940.608 6
15941.208 2
15941.808 0
15942.408 0
15943.008 1
15943.608 0
15944.208 2
15944.807 1
15945.407 2
15946.007 1
15946.607 1
15947.207 2
15947.807 0
15948.407 5
15949.007 1
15949.607 1
15950.207 4
15950.807 2
15951.407 1
15952.007 0
15952.607 1
15953.207 1
15953.807 1
15954.407 0
15955.007 0
15955.608 0
15956.208 4
15956.808 4
15957.408 3
15958.008 6
15958.608 5
15959.208 3
15959.809 3
15960.409 4
15961.009 7
15961.609 1
15962.209 1
15962.810 1
15963.410 1
15964.010 5
15964.610 6
15965.211 1
15965.811 3
15966.411 2
15967.012 0
15967.612 8
15968.212 3
15968.813 5
15969.413 9
15970.013 3
15970.614 3
15971.214 2
15971.815 3
15972.415 5
15973.015 4
15973.616 5
15974.216 3
15974.817 3
15975.417 1
15976.018 2
15976.618 3
15977.219 4
15977.819 6
15978.420 3
15979.020 11
15979.621 20
15980.222 14
15980.822 15
15981.423 9
15982.023 13
15982.624 12
15983.225 7
15983.825 3
15984.426 4
15985.026 9
15985.627 4
15986.228 6
15986.828 5
15987.429 6
15988.030 7
15988.631 2
15989.231 2
15989.832 2
15990.433 6
15991.034 6
15991.634 21
15992.235 22
15992.836 13
15993.437 9
15994.038 4
15994.638 10
15995.239 0
15995.840 6
15996.441 5
15997.042 3
15997.643 11
15998.244 11
15998.845 6
15999.446 4
16000.046 7
16000.647 8
16001.248 9
16001.849 3
16002.450 2
16003.051 4
16003.652 3
16004.253 5
16004.854 4
16005.455 1
16006.056 0
16006.658 1
16007.259 5
16007.860 2
16008.461 1
16009.062 3
16009.663 2
16010.264 1
16010.865 1
16011.466 0
16012.068 3
16012.669 5
16013.270 4
16013.871 8
16014.472 6
16015.074 8
16015.675 2
16016.276 1
16016.877 1
16017.479 1
16018.080 6
16018.681 5
16019.282 3
16019.884 3
16020.485 2
16021.086 0
16021.688 0
16022.289 1
16022.890 1
16023.492 2
16024.093 0
16024.695 0
16025.296 1
16025.897 6
16026.499 6
16027.100 3
16027.702 4
16028.303 3
16028.905 1
16029.506 1
16030.108 3
16030.709 2
16031.311 0
16031.912 2
16032.514 8
16033.115 6
16033.717 4
16034.319 4
16034.920 7
16035.522 3
16036.123 3
16036.725 5
16037.327 3
16037.928 3
16038.530 4
16039.132 7
16039.733 3
16040.335 5
16040.937 4
16041.538 2
16042.140 2
16042.742 4
16043.344 2
16043.945 0
16044.547 0
16045.149 1
16045.751 3
16046.353 0
16046.954 4
16047.556 13
16048.158 10
16048.760 6
16049.362 3
16049.964 3
16050.566 2
16051.167 1
16051.769 0
16052.371 2
16052.973 2
16053.575 2
16054.177 1
16054.779 1
16055.381 2
16055.983 2
16056.585 1
16057.187 2
16057.789 5
16058.391 9
16058.993 9
16059.595 5
16060.197 3
16060.799 1
16061.401 3
16062.004 0
16062.606 1
16063.208 5
16063.810 9
16064.412 2
16065.014 2
16065.616 2
16066.219 0
16066.821 3
16067.423 2
16068.025 20
16068.627 12
16069.230 5
16069.832 3
16070.434 1
16071.036 0
16071.639 2
16072.241 0
16072.843 0
16073.446 4
16074.048 3
16074.650 3
16075.253 1
16075.855 3
16076.457 7
16077.060 14
16077.662 5
16078.264 1
16078.867 2
16079.469 3
16080.072 1
16080.674 2
16081.277 2
16081.879 2
16082.482 3
16083.084 1
16083.687 2
16084.289 2
16084.892 2
16085.494 1
16086.097 0
16086.699 2
16087.302 7
16087.904 3
16088.507 3
16089.110 2
16089.712 3
16090.315 2
16090.918 1
16091.520 0
16092.123 1
16092.726 1
16093.328 2
16093.931 0
16094.534 1
16095.136 1
16095.739 0
16096.342 0
16096.945 2
16097.547 5
16098.150 3
16098.753 2
16099.356 2
16099.959 0
16100.561 5
16101.164 1
16101.767 4
16102.370 3
16102.973 1
16103.576 1
16104.179 0
16104.781 2
16105.384 1
16105.987 1
16106.590 2
16107.193 0
16107.796 1
16108.399 1
16109.002 2
16109.605 0
16110.208 1
16110.811 2
16111.414 1
16112.017 3
16112.620 3
16113.223 0
16113.826 3
16114.429 8
16115.033 5
16115.636 2
16116.239 5
16116.842 3
16117.445 0
16118.048 1
16118.651 1
16119.254 4
16119.858 3
16120.461 5
16121.064 0
16121.667 0
16122.271 0
16122.874 2
16123.477 2
16124.080 2
16124.684 1
16125.287 6
16125.890 6
16126.493 0
16127.097 1
16127.700 1
16128.303 2
16128.907 2
16129.510 1
16130.114 0
16130.717 2
16131.320 3
16131.924 0
16132.527 3
16133.131 2
16133.734 1
16134.337 1
16134.941 0
16135.544 0
16136.148 0
16136.751 0
16137.355 0
16137.958 4
16138.562 4
16139.165 6
16139.769 2
16140.373 2
16140.976 0
16141.580 2
16142.183 1
16142.787 7
16143.391 4
16143.994 6
16144.598 4
16145.202 2
16145.805 2
16146.409 4
16147.013 4
16147.616 2
16148.220 1
16148.824 1
16149.427 5
16150.031 1
16150.635 1
16151.239 3
16151.843 2
16152.446 0
16153.050 1
16153.654 5
16154.258 2
16154.862 1
16155.465 1
16156.069 0
16156.673 2
16157.277 0
16157.881 0
16158.485 0
16159.089 0
16159.693 1
16160.297 0
16160.901 2
16161.505 4
16162.109 5
16162.713 2
16163.317 0
16163.921 1
16164.525 1
16165.129 0
16165.733 9
16166.337 8
16166.941 6
16167.545 2
16168.149 0
16168.753 1
16169.357 0
16169.961 7
16170.565 8
16171.170 3
16171.774 7
16172.378 8
16172.982 0
16173.586 1
16174.190 11
16174.795 9
16175.399 4
16176.003 5
16176.607 6
16177.212 6
16177.816 8
16178.420 3
16179.024 1
16179.629 3
16180.233 1
16180.837 0
16181.442 3
16182.046 4
16182.650 3
16183.255 2
16183.859 2
16184.463 0
16185.068 0
16185.672 1
16186.277 3
16186.881 0
16187.486 5
16188.090 4
16188.695 7
16189.299 4
16189.904 1
16190.508 6
16191.113 7
16191.717 5
16192.322 3
16192.926 1
16193.531 1
16194.135 1
16194.740 0
16195.344 2
16195.949 0
16196.554 2
16197.158 1
16197.763 0
16198.368 0
16198.972 0
16199.577 1
16200.182 1
16200.786 2
16201.391 0
16201.996 0
16202.600 4
16203.205 4
16203.810 3
16204.415 3
16205.020 1
16205.624 1
16206.229 1
16206.834 1
16207.439 1
16208.044 0
16208.648 1
16209.253 4
16209.858 4
16210.463 1
16211.068 2
16211.673 0
16212.278 3
16212.883 3
16213.488 6
16214.092 9
16214.697 2
16215.302 0
16215.907 0
16216.512 0
16217.117 1
16217.722 0
16218.327 0
16218.932 1
16219.537 0
16220.143 1
16220.748 7
16221.353 2
16221.958 1
16222.563 1
16223.168 4
16223.773 3
16224.378 2
16224.983 4
16225.589 3
16226.194 2
16226.799 1
16227.404 6
16228.009 5
16228.615 1
16229.220 2
16229.825 1
16230.430 1
16231.035 1
16231.641 2
16232.246 4
16232.851 3
16233.457 1
16234.062 4
16234.667 5
16235.273 5
16235.878 3
16236.483 0
16237.089 1
16237.694 0
16238.299 1
16238.905 1
16239.510 0
16240.116 3
16240.721 1
16241.327 1
16241.932 1
16242.538 1
16243.143 3
16243.749 4
16244.354 7
16244.960 6
16245.565 1
16246.171 3
16246.776 0
16247.382 1
16247.987 2
16248.593 0
16249.199 7
16249.804 5
16250.410 11
16251.015 3
16251.621 1
16252.227 1
16252.832 1
16253.438 3
16254.044 1
16254.649 15
16255.255 12
16255.861 7
16256.467 7
16257.072 1
16257.678 3
16258.284 0
16258.890 0
16259.495 1
16260.101 0
16260.707 3
16261.313 4
16261.919 1
16262.525 4
16263.130 6
16263.736 0
16264.342 3
16264.948 2
16265.554 1
16266.160 4
16266.766 3
16267.372 2
16267.978 0
16268.584 1
16269.190 2
16269.796 1
16270.402 6
16271.008 8
16271.614 6
16272.220 2
16272.826 0
16273.432 6
16274.038 9
16274.644 12
16275.250 4
16275.856 2
16276.462 9
16277.068 7
16277.674 8
16278.281 5
16278.887 0
16279.493 5
16280.099 3
16280.705 0
16281.311 2
16281.918 1
16282.524 0
16283.130 1
16283.736 0
16284.343 5
16284.949 4
16285.555 6
16286.161 3
16286.768 5
16287.374 4
16287.980 3
16288.587 3
16289.193 4
16289.799 2
16290.406 1
16291.012 1
16291.618 2
16292.225 1
16292.831 1
16293.438 1
16294.044 0
16294.651 2
16295.257 9
16295.864 9
16296.470 4
16297.076 2
16297.683 13
16298.289 16
16298.896 10
16299.503 5
16300.109 6
16300.716 5
16301.322 5
16301.929 1
16302.535 2
16303.142 4
16303.749 0
16304.355 1
16304.962 7
16305.569 3
16306.175 2
16306.782 2
16307.389 7
16307.995 3
16308.602 4
16309.209 7
16309.815 6
16310.422 2
16311.029 0
16311.636 0
16312.242 0
16312.849 5
16313.456 10
16314.063 4
16314.670 4
16315.276 4
16315.883 2
16316.490 0
16317.097 2
16317.704 0
16318.311 0
16318.918 2
16319.525 5
16320.131 2
16320.738 0
16321.345 0
16321.952 0
16322.559 0
16323.166 3
16323.773 1
16324.380 2
16324.987 2
16325.594 3
16326.201 1
16326.808 2
16327.415 10
16328.022 4
16328.630 2
16329.237 4
16329.844 2
16330.451 2
16331.058 3
16331.665 1
16332.272 0
16332.879 1
16333.487 2
16334.094 0
16334.701 0
16335.308 3
16335.915 5
16336.523 7
16337.130 4
16337.737 3
16338.344 1
16338.952 0
16339.559 4
16340.166 7
16340.773 6
16341.381 12
16341.988 3
16342.595 4
16343.203 3
16343.810 2
16344.417 0
16345.025 0
16345.632 1
16346.240 0
16346.847 0
16347.454 1
16348.062 2
16348.669 0
16349.277 4
16349.884 2
16350.492 4
16351.099 2
16351.707 1
16352.314 0
16352.922 0
16353.529 0
16354.137 0
16354.744 1
16355.352 3
16355.960 1
16356.567 0
16357.175 5
16357.782 3
16358.390 1
16358.998 2
16359.605 3
16360.213 3
16360.821 3
16361.428 3
16362.036 3
16362.644 1
16363.252 3
16363.859 3
16364.467 2
16365.075 0
16365.683 1
16366.290 8
16366.898 7
16367.506 3
16368.114 0
16368.722 0
16369.329 0
16369.937 0
16370.545 0
16371.153 2
16371.761 2
16372.369 0
16372.977 1
16373.585 3
16374.192 3
16374.800 7
16375.408 7
16376.016 6
16376.624 8
16377.232 4
16377.840 3
16378.448 3
16379.056 5
16379.664 0
16380.272 0
16380.880 4
16381.488 1
16382.096 2
16382.705 3
16383.313 0
16383.921 0
16384.529 3
16385.137 1
16385.745 5
16386.353 6
16386.961 3
16387.570 1
16388.178 2
16388.786 0
16389.394 1
16390.002 2
16390.611 2
16391.219 0
16391.827 0
16392.435 1
16393.044 1
16393.652 1
16394.260 2
16394.869 6
16395.477 6
16396.085 0
16396.694 2
16397.302 3
16397.910 3
16398.519 1
16399.127 2
16399.735 1
16400.344 2
16400.952 0
16401.561 2
16402.169 0
16402.778 0
16403.386 1
16403.995 6
16404.603 6
16405.211 2
16405.820 0
16406.429 3
16407.037 3
16407.646 2
16408.254 5
16408.863 3
16409.471 0
16410.080 1
16410.688 0
16411.297 1
16411.906 1
16412.514 0
16413.123 4
16413.732 5
16414.340 6
16414.949 4
16415.558 2
16416.166 9
16416.775 6
16417.384 1
16417.993 1
16418.601 4
16419.210 2
16419.819 5
16420.428 5
16421.036 5
16421.645 2
16422.254 2
16422.863 0
16423.472 1
16424.081 0
16424.689 0
16425.298 0
16425.907 2
16426.516 5
16427.125 15
16427.734 13
16428.343 8
16428.952 2
16429.561 1
16430.170 1
16430.779 0
16431.388 0
16431.997 5
16432.606 3
16433.215 4
16433.824 2
16434.433 0
16435.042 3
16435.651 5
16436.260 3
16436.869 3
16437.478 0
16438.087 1
16438.696 0
16439.305 1
16439.915 1
16440.524 1
16441.133 2
16441.742 1
16442.351 5
16442.960 7
16443.570 2
16444.179 2
16444.788 0
16445.397 4
16446.007 5
16446.616 3
16447.225 1
16447.834 0
16448.444 0
16449.053 0
16449.662 2
16450.272 4
16450.881 1
16451.490 2
16452.100 5
16452.709 5
16453.319 1
16453.928 0
16454.537 0
16455.147 6
16455.756 16
16456.366 8
16456.975 6
16457.585 1
16458.194 0
16458.804 1
16459.413 2
16460.023 15
16460.632 15
16461.242 8
16461.851 11
16462.461 5
16463.070 1
16463.680 0
16464.290 6
16464.899 7
16465.509 2
16466.118 3
16466.728 1
16467.338 0
16467.947 1
16468.557 3
16469.167 0
16469.776 0
16470.386 1
16470.996 6
16471.606 2
16472.215 3
16472.825 5
16473.435 1
16474.045 1
16474.654 0
16475.264 0
16475.874 1
16476.484 1
16477.094 1
16477.703 0
16478.313 1
16478.923 3
16479.533 0
16480.143 0
16480.753 0
16481.363 1
16481.973 1
16482.583 1
16483.193 3
16483.802 0
16484.412 0
16485.022 16
16485.632 17
16486.242 12
16486.852 11
16487.462 2
16488.072 1
16488.683 6
16489.293 2
16489.903 6
16490.513 4
16491.123 8
16491.733 5
16492.343 8
16492.953 12
16493.563 6
16494.173 2
16494.784 0
16495.394 2
16496.004 0
16496.614 3
16497.224 3
16497.835 7
16498.445 21
16499.055 12
16499.665 10
16500.276 4
16500.886 2
16501.496 3
16502.106 1
16502.717 1
16503.327 2
16503.937 1
16504.548 1
16505.158 0
16505.768 0
16506.379 0
16506.989 0
16507.599 0
16508.210 1
16508.820 1
16509.431 2
16510.041 1
16510.652 3
16511.262 0
16511.873 0
16512.483 0
16513.094 6
16513.704 4
16514.315 4
16514.925 1
16515.536 0
16516.146 0
16516.757 1
16517.367 2
16517.978 2
16518.589 5
16519.199 3
16519.810 0
16520.420 0
16521.031 0
16521.642 4
16522.252 8
16522.863 2
16523.474 0
16524.084 0
16524.695 0
16525.306 1
16525.917 4
16526.527 2
16527.138 2
16527.749 2
16528.360 0
16528.970 0
16529.581 2
16530.192 3
16530.803 5
16531.414 6
16532.025 5
16532.635 3
16533.246 4
16533.857 3
16534.468 0
16535.079 1
16535.690 1
16536.301 1
16536.912 4
16537.523 3
16538.134 0
16538.745 0
16539.356 2
16539.967 5
16540.578 4
16541.189 3
16541.800 3
16542.411 4
16543.022 1
16543.633 0
16544.244 0
16544.855 0
16545.466 0
16546.077 1
16546.688 1
16547.299 0
16547.911 0
16548.522 0
16549.133 1
16549.744 2
16550.355 1
16550.966 2
16551.578 13
16552.189 7
16552.800 1
16553.411 0
16554.023 1
16554.634 1
16555.245 3
16555.856 1
16556.468 0
16557.079 2
16557.690 0
16558.302 0
16558.913 1
16559.524 0
16560.136 2
16560.747 1
16561.358 4
16561.970 2
16562.581 0
16563.193 2
16563.804 1
16564.416 0
16565.027 1
16565.638 1
16566.250 1
16566.861 5
16567.473 3
16568.084 0
16568.696 2
16569.308 0
16569.919 1
16570.531 0
16571.142 0
16571.754 0
16572.365 0
16572.977 2
16573.589 0
16574.200 0
16574.812 0
16575.423 0
16576.035 0
16576.647 1
16577.258 6
16577.870 2
16578.482 5
16579.094 4
16579.705 0
16580.317 0
16580.929 0
16581.541 1
16582.152 2
16582.764 1
16583.376 0
16583.988 3
16584.600 2
16585.211 1
16585.823 0
16586.435 0
16587.047 1
16587.659 5
16588.271 5
16588.883 4
16589.494 3
16590.106 4
16590.718 0
16591.330 0
16591.942 3
16592.554 3
16593.166 2
16593.778 1
16594.390 1
16595.002 4
16595.614 9
16596.226 8
16596.838 5
16597.450 1
16598.062 0
16598.674 0
16599.287 2
16599.899 1
16600.511 0
16601.123 0
16601.735 0
16602.347 0
16602.959 2
16603.571 4
16604.184 7
16604.796 3
16605.408 1
16606.020 0
16606.632 7
16607.245 8
16607.857 3
16608.469 0
16609.081 0
16609.694 2
16610.306 2
16610.918 1
16611.531 3
16612.143 1
16612.755 0
16613.368 3
16613.980 0
16614.592 2
16615.205 0
16615.817 0
16616.430 10
16617.042 8
16617.654 1
16618.267 4
16618.879 3
16619.492 1
16620.104 3
16620.717 3
16621.329 4
16621.942 1
16622.554 1
16623.167 2
16623.779 0
16624.392 0
16625.004 1
16625.617 0
16626.230 1
16626.842 1
16627.455 1
16628.067 0
16628.680 3
16629.293 6
16629.905 1
16630.518 3
16631.131 2
16631.743 4
16632.356 8
16632.969 0
16633.581 2
16634.194 1
16634.807 3
16635.420 1
16636.032 0
16636.645 0
16637.258 0
16637.871 0
16638.484 0
16639.096 0
16639.709 3
16640.322 0
16640.935 1
16641.548 1
16642.161 3
16642.774 2
16643.386 8
16643.999 13
16644.612 10
16645.225 3
16645.838 0
16646.451 5
16647.064 7
16647.677 0
16648.290 1
16648.903 1
16649.516 5
16650.129 4
16650.742 0
16651.355 0
16651.968 0
16652.581 3
16653.194 1
16653.808 3
16654.421 1
16655.034 0
16655.647 0
16656.260 0
16656.873 2
16657.486 2
16658.099 3
16658.713 3
16659.326 19
16659.939 15
16660.552 12
16661.165 8
16661.779 3
16662.392 3
16663.005 3
16663.619 2
16664.232 1
16664.845 2
16665.458 0
16666.072 0
16666.685 1
16667.298 2
16667.912 2
16668.525 7
16669.138 1
16669.752 2
16670.365 2
16670.979 2
16671.592 1
16672.206 2
16672.819 2
16673.432 1
16674.046 0
16674.659 9
16675.273 9
16675.886 4
16676.500 3
16677.113 5
16677.727 2
16678.340 3
16678.954 4
16679.568 5
16680.181 7
16680.795 7
16681.408 2
16682.022 7
16682.636 6
16683.249 2
16683.863 3
16684.476 0
16685.090 0
16685.704 1
16686.318 3
16686.931 6
16687.545 5
16688.159 3
16688.772 5
16689.386 0
16690.000 0
16690.614 3
16691.227 1
16691.841 2
16692.455 1
16693.069 0
16693.683 1
16694.297 0
16694.910 3
16695.524 4
16696.138 4
16696.752 6
16697.366 2
16697.980 1
16698.594 0
16699.208 0
16699.822 0
16700.436 0
16701.049 0
16701.663 0
16702.277 2
16702.891 3
16703.505 2
16704.119 2
16704.733 4
16705.348 1
16705.962 1
16706.576 4
16707.190 4
16707.804 8
16708.418 4
16709.032 2
16709.646 3
16710.260 4
16710.874 2
16711.489 7
16712.103 2
16712.717 1
16713.331 3
16713.945 2
16714.559 2
16715.174 3
16715.788 1
16716.402 0
16717.016 3
16717.631 5
16718.245 1
16718.859 10
16719.474 6
16720.088 2
16720.702 0
16721.317 3
16721.931 2
16722.545 0
16723.160 1
16723.774 1
16724.388 2
16725.003 23
16725.617 20
16726.232 14
16726.846 7
16727.460 5
16728.075 6
16728.689 4
16729.304 1
16729.918 2
16730.533 7
16731.147 20
16731.762 13
16732.376 11
16732.991 11
16733.606 7
16734.220 2
16734.835 1
16735.449 5
16736.064 6
16736.679 6
16737.293 1
16737.908 0
16738.522 6
16739.137 12
16739.752 8
16740.366 5
16740.981 1
16741.596 3
16742.211 3
16742.825 2
16743.440 3
16744.055 6
16744.670 3
16745.284 3
16745.899 0
16746.514 1
16747.129 3
16747.744 11
16748.358 0
16748.973 0
16749.588 0
16750.203 3
16750.818 4
16751.433 2
16752.048 2
16752.662 2
16753.277 2
16753.892 5
16754.507 0
16755.122 2
16755.737 2
16756.352 0
16756.967 1
16757.582 2
16758.197 7
16758.812 5
16759.427 2
16760.042 2
16760.657 2
16761.272 0
16761.887 5
16762.503 3
16763.118 1
16763.733 4
16764.348 2
16764.963 0
16765.578 1
16766.193 2
16766.809 0
16767.424 1
16768.039 0
16768.654 6
16769.269 4
16769.885 2
16770.500 1
16771.115 0
16771.730 1
16772.346 5
16772.961 4
16773.576 5
16774.191 4
16774.807 2
16775.422 3
16776.037 3
16776.653 5
16777.268 7
16777.883 1
16778.499 3
16779.114 0
16779.730 4
16780.345 2
16780.961 6
16781.576 3
16782.191 2
16782.807 0
16783.422 2
16784.038 2
16784.653 4
16785.269 6
16785.884 4
16786.500 2
16787.115 3
16787.731 4
16788.347 3
16788.962 2
16789.578 0
16790.193 2
16790.809 5
16791.425 2
16792.040 2
16792.656 2
16793.271 8
16793.887 3
16794.503 2
16795.118 3
16795.734 1
16796.350 1
16796.966 1
16797.581 3
16798.197 2
16798.813 0
16799.429 1
16800.044 4
16800.660 8
16801.276 7
16801.892 9
16802.508 4
16803.123 3
16803.739 0
16804.355 0
16804.971 3
16805.587 2
16806.203 1
16806.819 5
16807.435 12
16808.051 6
16808.666 3
16809.282 0
16809.898 2
16810.514 2
16811.130 5
16811.746 1
16812.362 0
16812.978 3
16813.594 6
16814.210 2
16814.826 4
16815.442 3
16816.059 2
16816.675 1
16817.291 1
16817.907 5
16818.523 10
16819.139 4
16819.755 3
16820.371 5
16820.988 11
16821.604 7
16822.220 5
16822.836 4
16823.452 3
16824.069 7
16824.685 4
16825.301 2
16825.917 4
16826.533 5
16827.150 3
16827.766 7
16828.382 5
16828.999 2
16829.615 2
16830.231 9
16830.848 8
16831.464 5
16832.080 2
16832.697 4
16833.313 5
16833.930 7
16834.546 5
16835.162 2
16835.779 8
16836.395 5
16837.012 7
16837.628 7
16838.245 3
16838.861 3
16839.478 2
16840.094 2
16840.711 1
16841.327 2
16841.944 9
16842.560 3
16843.177 1
16843.793 5
16844.410 5
16845.027 2
16845.643 1
16846.260 9
16846.877 7
16847.493 5
16848.110 4
16848.726 2
16849.343 6
16849.960 7
16850.577 5
16851.193 4
16851.810 7
16852.427 11
16853.043 10
16853.660 10
16854.277 7
16854.894 9
16855.511 5
16856.127 18
16856.744 7
16857.361 7
16857.978 6
16858.595 7
16859.212 4
16859.828 4
16860.445 4
16861.062 4
16861.679 5
16862.296 2
16862.913 6
16863.530 13
16864.147 9
16864.764 7
16865.381 5
16865.998 9
16866.615 9
16867.232 0
16867.849 3
16868.466 8
16869.083 10
16869.700 4
16870.317 7
16870.934 3
16871.551 5
16872.168 4
16872.785 11
16873.403 10
16874.020 6
16874.637 17
16875.254 21
16875.871 15
16876.488 29
16877.105 20
16877.723 19
16878.340 13
16878.957 12
16879.574 13
16880.192 7
16880.809 11
16881.426 22
16882.043 19
16882.661 13
16883.278 16
16883.895 13
16884.513 15
16885.130 28
16885.747 39
16886.365 45
16886.982 32
16887.599 34
16888.217 30
16888.834 25
16889.452 17
16890.069 24
16890.686 42
16891.304 49
16891.921 43
16892.539 53
16893.156 55
16893.774 57
16894.391 62
16895.009 54
16895.626 56
16896.244 43
16896.861 40
16897.479 40
16898.097 39
16898.714 33
16899.332 29
16899.949 39
16900.567 46
16901.185 58
16901.802 60
16902.420 62
16903.038 81
16903.655 71
16904.273 53
16904.891 51
16905.508 70
16906.126 60
16906.744 71
16907.362 84
16907.979 81
16908.597 82
16909.215 75
16909.833 84
16910.450 79
16911.068 103
16911.686 97
16912.304 117
16912.922 129
16913.540 109
16914.157 109
16914.775 103
16915.393 120
16916.011 130
16916.629 152
16917.247 172
16917.865 186
16918.483 189
16919.101 213
16919.719 247
16920.337 253
16920.955 309
16921.573 365
16922.191 396
16922.809 455
16923.427 512
16924.045 495
16924.663 499
16925.281 544
16925.899 631
16926.517 726
16927.135 821
16927.753 899
16928.371 977
16928.990 1026
16929.608 1108
16930.226 1231
16930.844 1311
16931.462 1433
16932.080 1445
16932.699 1563
16933.317 1740
16933.935 1966
16934.553 2209
16935.172 2421
16935.790 2598
16936.408 2768
16937.026 3071
16937.645 3205
16938.263 3385
16938.881 3716
16939.500 4067
16940.118 4273
16940.736 4533
16941.355 4772
16941.973 5078
16942.591 5488
16943.210 5721
16943.828 6187
16944.447 6524
16945.065 6755
16945.684 7301
16946.302 7834
16946.920 8107
16947.539 8445
16948.157 8928
16948.776 9157
16949.394 9362
16950.013 9495
16950.631 9710
16951.250 9808
16951.869 10006
16952.487 10257
16953.106 10257
16953.724 10149
16954.343 9857
16954.962 9706
16955.580 9560
16956.199 9201
16956.817 8829
16957.436 8473
16958.055 8034
16958.673 7406
16959.292 6866
16959.911 6419
16960.530 5933
16961.148 5328
16961.767 4914
16962.386 4533
16963.004 4125
16963.623 3795
16964.242 3384
16964.861 3068
16965.480 2818
16966.098 2484
16966.717 2227
16967.336 2057
16967.955 1895
16968.574 1791
16969.193 1622
16969.812 1468
16970.430 1305
16971.049 1197
16971.668 1155
16972.287 1073
16972.906 950
16973.525 830
16974.144 793
16974.763 755
16975.382 722
16976.001 692
16976.620 650
16977.239 591
16977.858 551
16978.477 475
16979.096 487
16979.715 511
16980.334 550
16980.953 519
16981.572 539
16982.192 532
16982.811 463
16983.430 546
16984.049 561
16984.668 553
16985.287 530
16985.906 499
16986.526 489
16987.145 474
16987.764 482
16988.383 435
16989.002 440
16989.622 458
16990.241 437
16990.860 396
16991.480 412
16992.099 410
16992.718 374
16993.337 388
16993.957 350
16994.576 356
16995.195 342
16995.815 351
16996.434 358
16997.054 390
16997.673 391
16998.292 370
16998.912 360
16999.531 370
17000.151 328
17000.770 332
17001.389 341
17002.009 326
17002.628 332
17003.248 335
17003.867 313
17004.487 299
17005.106 314
17005.726 344
17006.346 299
17006.965 304
17007.585 292
17008.204 241
17008.824 231
17009.443 254
17010.063 252
17010.683 281
17011.302 301
17011.922 262
17012.542 228
17013.161 237
17013.781 199
17014.401 191
17015.020 188
17015.640 181
17016.260 173
17016.880 182
17017.499 164
17018.119 155
17018.739 135
17019.359 134
17019.978 140
17020.598 121
17021.218 126
17021.838 122
17022.458 91
17023.078 77
17023.697 103
17024.317 100
17024.937 113
17025.557 122
17026.177 86
17026.797 75
17027.417 58
17028.037 78
17028.657 94
17029.277 107
17029.897 89
17030.517 104
17031.137 96
17031.757 97
17032.377 105
17032.997 94
17033.617 90
17034.237 66
17034.857 75
17035.477 76
17036.097 82
17036.717 70
17037.337 74
17037.957 78
17038.578 66
17039.198 66
17039.818 78
17040.438 82
17041.058 76
17041.678 68
17042.299 48
17042.919 48
17043.539 57
17044.159 64
17044.780 65
17045.400 83
17046.020 89
17046.640 84
17047.261 67
17047.881 61
17048.501 63
17049.122 64
17049.742 76
17050.362 58
17050.983 57
17051.603 58
17052.223 69
17052.844 74
17053.464 60
17054.085 54
17054.705 63
17055.325 47
17055.946 52
17056.566 63
17057.187 98
17057.807 63
17058.428 64
17059.048 56
17059.669 60
17060.289 51
17060.910 65
17061.530 54
17062.151 61
17062.772 60
17063.392 57
17064.013 80
17064.633 70
17065.254 83
17065.875 84
17066.495 73
17067.116 81
17067.737 74
17068.357 52
17068.978 44
17069.599 45
17070.219 41
17070.840 69
17071.461 70
17072.082 60
17072.702 64
17073.323 61
17073.944 51
17074.565 52
17075.185 59
17075.806 51
17076.427 44
17077.048 34
17077.669 55
17078.290 33
17078.910 32
17079.531 46
17080.152 40
17080.773 40
17081.394 44
17082.015 46
17082.636 64
17083.257 48
17083.878 39
17084.499 32
17085.120 34
17085.741 56
17086.362 47
17086.983 59
17087.604 54
17088.225 54
17088.846 57
17089.467 53
17090.088 32
17090.709 28
17091.330 28
17091.951 33
17092.572 40
17093.194 47
17093.815 42
17094.436 52
17095.057 46
17095.678 49
17096.299 38
17096.921 40
17097.542 52
17098.163 49
17098.784 57
17099.405 36
17100.027 50
17100.648 53
17101.269 39
17101.890 51
17102.512 55
17103.133 46
17103.754 41
17104.376 61
17104.997 54
17105.618 56
17106.240 71
17106.861 76
17107.483 55
17108.104 56
17108.725 55
17109.347 48
17109.968 38
17110.590 38
17111.211 44
17111.833 49
17112.454 37
17113.076 53
17113.697 61
17114.319 53
17114.940 75
17115.562 70
17116.183 77
17116.805 76
17117.426 62
17118.048 76
17118.669 71
17119.291 70
17119.913 90
17120.534 85
17121.156 90
17121.778 104
17122.399 84
17123.021 65
17123.643 67
17124.264 72
17124.886 87
17125.508 91
17126.129 103
17126.751 85
17127.373 80
17127.995 83
17128.616 107
17129.238 108
17129.860 120
17130.482 123
17131.104 129
17131.725 117
17132.347 138
17132.969 134
17133.591 143
17134.213 162
17134.835 168
17135.457 156
17136.079 145
17136.700 182
17137.322 160
17137.944 168
17138.566 172
17139.188 224
17139.810 230
17140.432 237
17141.054 270
17141.676 296
17142.298 330
17142.920 340
17143.542 397
17144.164 378
17144.786 343
17145.409 331
17146.031 317
17146.653 357
17147.275 378
17147.897 418
17148.519 430
17149.141 440
17149.763 472
17150.386 441
17151.008 414
17151.630 396
17152.252 449
17152.874 512
17153.497 510
17154.119 564
17154.741 589
17155.363 538
17155.986 522
17156.608 590
17157.230 607
17157.852 592
17158.475 519
17159.097 511
17159.719 541
17160.342 545
17160.964 523
17161.586 556
17162.209 571
17162.831 516
17163.454 488
17164.076 519
17164.698 516
17165.321 461
17165.943 431
17166.566 449
17167.188 430
17167.811 417
17168.433 428
17169.056 439
17169.678 388
17170.301 413
17170.923 367
17171.546 309
17172.168 305
17172.791 270
17173.414 257
17174.036 270
17174.659 297
17175.281 294
17175.904 264
17176.527 245
17177.149 220
17177.772 225
17178.395 206
17179.017 180
17179.640 182
17180.263 172
17180.885 148
17181.508 143
17182.131 143
17182.754 145
17183.376 170
17183.999 168
17184.622 150
17185.245 149
17185.868 137
17186.490 130
17187.113 132
17187.736 139
17188.359 118
17188.982 103
17189.605 103
17190.228 98
17190.850 115
17191.473 84
17192.096 67
17192.719 70
17193.342 75
17193.965 74
17194.588 74
17195.211 79
17195.834 107
17196.457 109
17197.080 92
17197.703 81
17198.326 77
17198.949 74
17199.572 60
17200.195 54
17200.818 53
17201.441 47
17202.065 64
17202.688 56
17203.311 51
17203.934 68
17204.557 63
17205.180 75
17205.803 67
17206.427 51
17207.050 44
17207.673 65
17208.296 71
17208.919 53
17209.543 50
17210.166 53
17210.789 55
17211.412 64
17212.036 63
17212.659 56
17213.282 48
17213.906 41
17214.529 42
17215.152 37
17215.776 37
17216.399 33
17217.022 38
17217.646 38
17218.269 47
17218.893 35
17219.516 44
17220.139 30
17220.763 40
17221.386 49
17222.010 33
17222.633 36
17223.257 40
17223.880 56
17224.504 47
17225.127 38
17225.751 39
17226.374 39
17226.998 49
17227.621 56
17228.245 53
17228.869 46
17229.492 46
17230.116 34
17230.739 50
17231.363 44
17231.987 24
17232.610 31
17233.234 36
17233.858 39
17234.481 24
17235.105 15
17235.729 29
17236.353 18
17236.976 17
17237.600 16
17238.224 16
17238.848 15
17239.471 22
17240.095 35
17240.719 32
17241.343 33
17241.967 25
17242.590 13
17243.214 18
17243.838 27
17244.462 27
17245.086 28
17245.710 28
17246.334 18
17246.958 15
17247.582 20
17248.205 22
17248.829 18
17249.453 31
17250.077 17
17250.701 23
17251.325 21
17251.949 16
17252.573 24
17253.197 25
17253.821 20
17254.445 17
17255.070 14
17255.694 11
17256.318 18
17256.942 15
17257.566 33
17258.190 33
17258.814 31
17259.438 26
17260.062 49
17260.687 41
17261.311 42
17261.935 40
17262.559 37
17263.183 27
17263.808 34
17264.432 29
17265.056 27
17265.680 20
17266.305 16
17266.929 21
17267.553 14
17268.177 15
17268.802 13
17269.426 20
17270.050 13
17270.675 11
17271.299 23
17271.923 21
17272.548 19
17273.172 18
17273.797 14
17274.421 22
17275.045 21
17275.670 14
17276.294 18
17276.919 26
17277.543 23
17278.168 23
17278.792 25
17279.417 15
17280.041 15
17280.666 19
17281.290 11
17281.915 19
17282.539 31
17283.164 16
17283.789 20
17284.413 18
17285.038 22
17285.662 21
17286.287 26
17286.912 15
17287.536 17
17288.161 22
17288.786 22
17289.410 19
17290.035 28
17290.660 19
17291.284 26
17291.909 21
17292.534 26
17293.159 25
17293.783 20
17294.408 15
17295.033 19
17295.658 26
17296.283 28
17296.907 20
17297.532 16
17298.157 17
17298.782 20
17299.407 23
17300.032 30
17300.656 17
17301.281 20
17301.906 17
17302.531 20
17303.156 16
17303.781 8
17304.406 28
17305.031 19
17305.656 14
17306.281 17
17306.906 14
17307.531 18
17308.156 26
17308.781 29
17309.406 41
17310.031 29
17310.656 15
17311.281 24
17311.906 7
17312.531 14
17313.157 9
17313.782 7
17314.407 14
17315.032 19
17315.657 15
17316.282 12
17316.907 10
17317.533 13
17318.158 23
17318.783 18
17319.408 12
17320.034 12
17320.659 13
17321.284 22
17321.909 19
17322.535 9
17323.160 5
17323.785 7
17324.410 20
17325.036 23
17325.661 32
17326.286 18
17326.912 21
17327.537 15
17328.163 18
17328.788 20
17329.413 20
17330.039 18
17330.664 15
17331.290 11
17331.915 14
17332.541 11
17333.166 22
17333.792 18
17334.417 16
17335.043 28
17335.668 26
17336.294 25
17336.919 33
17337.545 28
17338.170 28
17338.796 18
17339.421 8
17340.047 14
17340.673 25
17341.298 30
17341.924 23
17342.549 22
17343.175 22
17343.801 27
17344.426 25
17345.052 25
17345.678 23
17346.304 23
17346.929 19
17347.555 25
17348.181 21
17348.807 22
17349.432 27
17350.058 34
17350.684 33
17351.310 29
17351.935 37
17352.561 43
17353.187 37
17353.813 35
17354.439 27
17355.065 32
17355.691 28
17356.316 38
17356.942 39
17357.568 38
17358.194 41
17358.820 43
17359.446 42
17360.072 33
17360.698 28
17361.324 31
17361.950 26
17362.576 24
17363.202 28
17363.828 48
17364.454 62
17365.080 47
17365.706 34
17366.332 29
17366.958 24
17367.584 23
17368.210 24
17368.837 29
17369.463 40
17370.089 27
17370.715 14
17371.341 17
17371.967 22
17372.594 31
17373.220 46
17373.846 44
17374.472 40
17375.098 27
17375.725 16
17376.351 29
17376.977 34
17377.603 23
17378.230 26
17378.856 16
17379.482 15
17380.109 22
17380.735 24
17381.361 25
17381.988 21
17382.614 17
17383.240 23
17383.867 17
17384.493 17
17385.120 17
17385.746 23
17386.372 32
17386.999 29
17387.625 28
17388.252 18
17388.878 30
17389.505 30
17390.131 20
17390.758 21
17391.384 17
17392.011 15
17392.637 19
17393.264 14
17393.890 22
17394.517 22
17395.144 17
17395.770 25
17396.397 27
17397.023 20
17397.650 13
17398.277 10
17398.903 10
17399.530 22
17400.157 26
17400.783 15
17401.410 21
17402.037 18
17402.664 16
17403.290 13
17403.917 14
17404.544 15
17405.171 11
17405.797 22
17406.424 15
17407.051 8
17407.678 18
17408.305 14
17408.931 10
17409.558 9
17410.185 10
17410.812 9
17411.439 12
17412.066 10
17412.693 13
17413.320 8
17413.947 7
17414.574 14
17415.200 14
17415.827 13
17416.454 10
17417.081 9
17417.708 7
17418.335 15
17418.962 16
17419.589 22
17420.216 21
17420.844 26
17421.471 23
17422.098 24
17422.725 18
17423.352 17
17423.979 9
17424.606 9
17425.233 13
17425.860 9
17426.487 15
17427.115 13
17427.742 15
17428.369 8
17428.996 3
17429.623 11
17430.251 14
17430.878 7
17431.505 14
17432.132 19
17432.760 16
17433.387 12
17434.014 13
17434.642 12
17435.269 13
17435.896 17
17436.523 14
17437.151 9
17437.778 14
17438.406 12
17439.033 14
17439.660 14
17440.288 13
17440.915 8
17441.543 19
17442.170 11
17442.797 7
17443.425 5
17444.052 5
17444.680 14
17445.307 6
17445.935 4
17446.562 14
17447.190 18
17447.817 10
17448.445 12
17449.073 3
17449.700 7
17450.328 8
17450.955 7
17451.583 22
17452.211 20
17452.838 12
17453.466 15
17454.093 6
17454.721 3
17455.349 12
17455.976 5
17456.604 9
17457.232 12
17457.860 15
17458.487 8
17459.115 8
17459.743 7
17460.371 8
17460.998 15
17461.626 19
17462.254 9
17462.882 14
17463.510 8
17464.137 12
17464.765 26
17465.393 24
17466.021 22
17466.649 20
17467.277 10
17467.905 19
17468.532 15
17469.160 22
17469.788 18
17470.416 7
17471.044 5
17471.672 10
17472.300 3
17472.928 3
17473.556 13
17474.184 19
17474.812 13
17475.440 8
17476.068 7
17476.696 6
17477.324 4
17477.952 14
17478.581 9
17479.209 18
17479.837 16
17480.465 7
17481.093 5
17481.721 10
17482.349 8
17482.978 9
17483.606 15
17484.234 15
17484.862 13
17485.490 23
17486.119 27
17486.747 19
17487.375 15
17488.003 13
17488.632 8
17489.260 12
17489.888 10
17490.516 16
17491.145 23
17491.773 35
17492.401 25
17493.030 12
17493.658 17
17494.286 17
17494.915 7
17495.543 12
17496.172 4
17496.800 9
17497.429 5
17498.057 7
17498.685 6
17499.314 2
17499.942 5
17500.571 7
17501.199 12
17501.828 13
17502.456 5
17503.085 9
17503.713 8
17504.342 1
17504.971 6
17505.599 9
17506.228 13
17506.856 15
17507.485 12
17508.114 6
17508.742 5
17509.371 4
17509.999 5
17510.628 8
17511.257 7
17511.886 7
17512.514 7
17513.143 4
17513.772 3
17514.400 6
17515.029 21
17515.658 18
17516.287 8
17516.915 15
17517.544 11
17518.173 4
17518.802 11
17519.431 13
17520.059 15
17520.688 13
17521.317 12
17521.946 11
17522.575 10
17523.204 23
17523.833 25
17524.462 9
17525.091 7
17525.720 8
17526.348 16
17526.977 14
17527.606 6
17528.235 4
17528.864 5
17529.493 7
17530.122 11
17530.751 15
17531.380 22
17532.009 18
17532.639 12
17533.268 14
17533.897 9
17534.526 8
17535.155 6
17535.784 12
17536.413 4
17537.042 7
17537.671 8
17538.301 5
17538.930 16
17539.559 17
17540.188 13
17540.817 4
17541.447 8
17542.076 10
17542.705 5
17543.334 7
17543.964 15
17544.593 8
17545.222 3
17545.851 19
17546.481 11
17547.110 8
17547.739 9
17548.369 7
17548.998 15
17549.627 10
17550.257 5
17550.886 7
17551.516 18
17552.145 15
17552.774 16
17553.404 10
17554.033 7
17554.663 9
17555.292 11
17555.922 10
17556.551 9
17557.181 18
17557.810 18
17558.440 9
17559.069 7
17559.699 9
17560.328 6
17560.958 9
17561.588 16
17562.217 12
17562.847 5
17563.476 7
17564.106 12
17564.736 6
17565.365 14
17565.995 17
17566.625 14
17567.254 19
17567.884 18
17568.514 14
17569.143 25
17569.773 15
17570.403 13
17571.033 10
17571.662 9
17572.292 7
17572.922 1
17573.552 7
17574.182 6
17574.811 5
17575.441 7
17576.071 8
17576.701 14
17577.331 5
17577.961 10
17578.590 12
17579.220 5
17579.850 7
17580.480 4
17581.110 6
17581.740 9
17582.370 15
17583.000 16
17583.630 14
17584.260 15
17584.890 11
17585.520 7
17586.150 7
17586.780 13
17587.410 5
17588.040 15
17588.670 18
17589.300 8
17589.930 15
17590.560 10
17591.191 8
17591.821 10
17592.451 4
17593.081 5
17593.711 10
17594.341 6
17594.971 6
17595.602 12
17596.232 10
17596.862 5
17597.492 5
17598.122 7
17598.753 9
17599.383 18
17600.013 13
17600.644 14
17601.274 7
17601.904 13
17602.534 10
17603.165 4
17603.795 2
17604.425 8
17605.056 3
17605.686 4
17606.317 6
17606.947 12
17607.577 6
17608.208 8
17608.838 9
17609.469 4
17610.099 3
17610.730 8
17611.360 10
17611.991 5
17612.621 9
17613.252 4
17613.882 12
17614.513 16
17615.143 5
17615.774 8
17616.404 7
17617.035 6
17617.665 17
17618.296 27
17618.927 24
17619.557 9
17620.188 6
17620.818 7
17621.449 14
17622.080 15
17622.710 8
17623.341 13
17623.972 19
17624.603 9
17625.233 6
17625.864 2
17626.495 6
17627.125 4
17627.756 5
17628.387 5
17629.018 6
17629.649 18
17630.279 23
17630.910 19
17631.541 15
17632.172 13
17632.803 16
17633.434 9
17634.065 10
17634.695 13
17635.326 4
17635.957 0
17636.588 10
17637.219 13
17637.850 11
17638.481 15
17639.112 19
17639.743 12
17640.374 19
17641.005 25
17641.636 13
17642.267 7
17642.898 8
17643.529 8
17644.160 16
17644.791 24
17645.422 24
17646.053 18
17646.684 11
17647.316 12
17647.947 12
17648.578 7
17649.209 8
17649.840 5
17650.471 6
17651.102 6
17651.734 6
17652.365 25
17652.996 22
17653.627 13
17654.259 8
17654.890 10
17655.521 3
17656.152 9
17656.784 16
17657.415 22
17658.046 24
17658.678 19
17659.309 7
17659.940 8
17660.572 8
17661.203 4
17661.834 11
17662.466 11
17663.097 18
17663.728 11
17664.360 8
17664.991 9
17665.623 17
17666.254 14
17666.886 12
17667.517 3
17668.149 5
17668.780 14
17669.412 17
17670.043 11
17670.675 7
17671.306 5
17671.938 6
17672.569 6
17673.201 12
17673.833 9
17674.464 13
17675.096 17
17675.727 15
17676.359 7
17676.991 13
17677.622 17
17678.254 12
17678.886 8
17679.517 7
17680.149 4
17680.781 3
17681.412 7
17682.044 7
17682.676 12
17683.308 10
17683.940 5
17684.571 5
17685.203 12
17685.835 13
17686.467 10
17687.099 8
17687.730 13
17688.362 11
17688.994 9
17689.626 8
17690.258 5
17690.890 7
17691.522 3
17692.154 1
17692.785 3
17693.417 2
17694.049 3
17694.681 1
17695.313 9
17695.945 5
17696.577 2
17697.209 5
17697.841 8
17698.473 8
17699.105 11
17699.737 5
17700.369 8
17701.002 6
17701.634 8
17702.266 8
17702.898 5
17703.530 7
17704.162 6
17704.794 4
17705.426 4
17706.059 1
17706.691 10
17707.323 12
17707.955 14
17708.587 2
17709.220 7
17709.852 7
17710.484 5
17711.116 13
17711.749 10
17712.381 5
17713.013 12
17713.645 26
17714.278 17
17714.910 7
17715.542 6
17716.175 7
17716.807 8
17717.439 3
17718.072 4
17718.704 9
17719.337 7
17719.969 5
17720.601 11
17721.234 9
17721.866 11
17722.499 4
17723.131 5
17723.764 6
17724.396 9
17725.029 9
17725.661 19
17726.294 15
17726.926 10
17727.559 6
17728.191 5
17728.824 5
17729.457 6
17730.089 14
17730.722 11
17731.354 12
17731.987 12
17732.620 9
17733.252 3
17733.885 3
17734.518 5
17735.150 3
17735.783 6
17736.416 9
17737.048 14
17737.681 16
17738.314 15
17738.947 10
17739.579 11
17740.212 9
17740.845 11
17741.478 13
17742.111 9
17742.743 8
17743.376 6
17744.009 11
17744.642 11
17745.275 6
17745.908 7
17746.541 6
17747.173 5
17747.806 8
17748.439 18
17749.072 16
17749.705 5
17750.338 10
17750.971 11
17751.604 12
17752.237 9
17752.870 4
17753.503 7
17754.136 2
17754.769 3
17755.402 2
17756.035 2
17756.668 5
17757.301 10
17757.934 14
17758.568 8
17759.201 8
17759.834 8
17760.467 5
17761.100 1
17761.733 6
17762.366 10
17763.000 10
17763.633 6
17764.266 4
17764.899 5
17765.532 6
17766.166 8
17766.799 7
17767.432 4
17768.065 2
17768.699 5
17769.332 5
17769.965 6
17770.599 6
17771.232 4
17771.865 3
17772.499 3
17773.132 9
17773.765 11
17774.399 9
17775.032 6
17775.666 13
17776.299 7
17776.932 13
17777.566 9
17778.199 13
17778.833 8
17779.466 12
17780.100 10
17780.733 8
17781.367 21
17782.000 15
17782.634 10
17783.267 5
17783.901 9
17784.534 6
17785.168 7
17785.802 6
17786.435 2
17787.069 5
17787.702 3
17788.336 2
17788.970 1
17789.603 3
17790.237 2
17790.871 3
17791.504 5
17792.138 3
17792.772 1
17793.405 5
17794.039 10
17794.673 10
17795.307 7
17795.940 12
17796.574 11
17797.208 4
17797.842 9
17798.476 8
17799.109 6
17799.743 3
17800.377 14
17801.011 16
17801.645 10
17802.279 11
17802.913 6
17803.547 3
17804.180 10
17804.814 7
17805.448 10
17806.082 18
17806.716 24
17807.350 16
17807.984 16
17808.618 17
17809.252 11
17809.886 4
17810.520 14
17811.154 17
17811.788 15
17812.422 15
17813.056 14
17813.690 3
17814.325 0
17814.959 0
17815.593 16
17816.227 14
17816.861 10
17817.495 15
17818.129 14
17818.764 16
17819.398 12
17820.032 7
17820.666 6
17821.300 4
17821.935 5
17822.569 8
17823.203 5
17823.837 6
17824.472 10
17825.106 7
17825.740 19
17826.375 11
17827.009 6
17827.643 10
17828.278 12
17828.912 9
17829.546 7
17830.181 2
17830.815 4
17831.449 2
17832.084 4
17832.718 0
17833.353 7
17833.987 3
17834.622 4
17835.256 8
17835.891 6
17836.525 5
17837.159 4
17837.794 9
17838.429 4
17839.063 4
17839.698 4
17840.332 4
17840.967 4
17841.601 7
17842.236 5
17842.871 8
17843.505 13
17844.140 7
17844.774 6
17845.409 8
17846.044 11
17846.678 7
17847.313 17
17847.948 17
17848.582 20
17849.217 14
17849.852 11
17850.487 7
17851.121 6
17851.756 13
17852.391 24
17853.026 15
17853.660 15
17854.295 12
17854.930 12
17855.565 8
17856.200 12
17856.835 11
17857.469 8
17858.104 8
17858.739 5
17859.374 2
17860.009 2
17860.644 3
17861.279 2
17861.914 4
17862.549 6
17863.184 7
17863.819 3
17864.454 8
17865.089 2
17865.724 7
17866.359 8
17866.994 12
17867.629 8
17868.264 2
17868.899 3
17869.534 3
17870.169 6
17870.804 9
17871.439 6
17872.074 10
17872.710 8
17873.345 7
17873.980 10
17874.615 11
17875.250 9
17875.885 8
17876.521 19
17877.156 10
17877.791 15
17878.426 9
17879.061 8
17879.697 6
17880.332 5
17880.967 4
17881.603 5
17882.238 5
17882.873 11
17883.508 11
17884.144 8
17884.779 5
17885.415 1
17886.050 4
17886.685 7
17887.321 8
17887.956 12
17888.591 11
17889.227 11
17889.862 19
17890.498 13
17891.133 11
17891.769 8
17892.404 4
17893.040 9
17893.675 4
17894.311 6
17894.946 4
17895.582 4
17896.217 7
17896.853 6
17897.488 10
17898.124 17
17898.760 9
17899.395 4
17900.031 13
17900.667 18
17901.302 18
17901.938 16
17902.573 10
17903.209 8
17903.845 11
17904.481 11
17905.116 10
17905.752 6
17906.388 8
17907.023 17
17907.659 16
17908.295 10
17908.931 7
17909.567 5
17910.202 4
17910.838 7
17911.474 4
17912.110 8
17912.746 6
17913.381 2
17914.017 2
17914.653 6
17915.289 9
17915.925 28
17916.561 23
17917.197 22
17917.833 13
17918.469 10
17919.105 6
17919.741 8
17920.377 5
17921.013 14
17921.649 11
17922.285 10
17922.921 5
17923.557 4
17924.193 9
17924.829 15
17925.465 14
17926.101 9
17926.737 8
17927.373 12
17928.009 11
17928.645 5
17929.281 3
17929.918 10
17930.554 9
17931.190 11
17931.826 9
17932.462 12
17933.099 10
17933.735 4
17934.371 5
17935.007 10
17935.643 14
17936.280 17
17936.916 13
17937.552 9
17938.189 8
17938.825 1
17939.461 1
17940.098 5
17940.734 4
17941.370 1
17942.007 8
17942.643 7
17943.279 4
17943.916 0
17944.552 4
17945.189 9
17945.825 6
17946.461 6
17947.098 3
17947.734 4
17948.371 3
17949.007 0
17949.644 4
17950.280 4
17950.917 5
17951.553 4
17952.190 10
17952.826 8
17953.463 8
17954.100 14
17954.736 13
17955.373 13
17956.009 11
17956.646 24
17957.283 28
17957.919 19
17958.556 9
17959.193 5
17959.829 7
17960.466 9
17961.103 7
17961.739 8
17962.376 5
17963.013 3
17963.650 4
17964.286 11
17964.923 12
17965.560 14
17966.197 13
17966.834 5
17967.470 5
17968.107 3
17968.744 11
17969.381 6
17970.018 7
17970.655 4
17971.291 6
17971.928 9
17972.565 8
17973.202 5
17973.839 2
17974.476 6
17975.113 6
17975.750 9
17976.387 8
17977.024 17
17977.661 23
17978.298 25
17978.935 22
17979.572 11
17980.209 8
17980.846 10
17981.483 7
17982.120 4
17982.757 6
17983.394 4
17984.031 2
17984.669 2
17985.306 5
17985.943 7
17986.580 6
17987.217 2
17987.854 1
17988.492 5
17989.129 0
17989.766 3
17990.403 6
17991.040 6
17991.678 6
17992.315 3
17992.952 4
17993.589 9
17994.227 3
17994.864 13
17995.501 12
17996.139 1
17996.776 5
17997.413 4
17998.051 6
17998.688 6
17999.325 8
17999.963 13
18000.600 7
18001.238 12
18001.875 9
18002.512 13
18003.150 12
18003.787 8
18004.425 10
18005.062 10
18005.700 9
18006.337 11
18006.975 5
18007.612 7
18008.250 3
18008.887 3
18009.525 16
18010.163 11
18010.800 10
18011.438 9
18012.075 12
18012.713 5
18013.351 5
18013.988 7
18014.626 4
18015.264 2
18015.901 6
18016.539 8
18017.177 7
18017.814 4
18018.452 15
18019.090 6
18019.727 10
18020.365 11
18021.003 4
18021.641 3
18022.279 3
18022.916 0
18023.554 2
18024.192 4
18024.830 2
18025.468 3
18026.105 5
18026.743 5
18027.381 9
18028.019 5
18028.657 7
18029.295 10
18029.933 10
18030.571 3
18031.209 8
18031.847 6
18032.485 7
18033.123 2
18033.761 7
18034.399 11
18035.037 7
18035.675 8
18036.313 5
18036.951 5
18037.589 3
18038.227 3
18038.865 4
18039.503 9
18040.141 9
18040.779 8
18041.417 3
18042.055 2
18042.694 4
18043.332 10
18043.970 7
18044.608 6
18045.246 11
18045.885 15
18046.523 9
18047.161 10
18047.799 2
18048.437 8
18049.076 7
18049.714 1
18050.352 4
18050.991 9
18051.629 7
18052.267 2
18052.905 3
18053.544 3
18054.182 2
18054.821 5
18055.459 10
18056.097 6
18056.736 1
18057.374 4
18058.012 9
18058.651 8
18059.289 5
18059.928 4
18060.566 2
18061.205 2
18061.843 4
18062.482 4
18063.120 6
18063.759 2
18064.397 4
18065.036 5
18065.674 7
18066.313 4
18066.951 3
18067.590 2
18068.229 13
18068.867 12
18069.506 5
18070.145 3
18070.783 1
18071.422 17
18072.060 15
18072.699 8
18073.338 9
18073.977 11
18074.615 10
18075.254 16
18075.893 11
18076.531 6
18077.170 5
18077.809 9
18078.448 21
18079.087 20
18079.725 15
18080.364 18
18081.003 12
18081.642 10
18082.281 6
18082.920 13
18083.558 8
18084.197 5
18084.836 6
18085.475 4
18086.114 7
18086.753 6
18087.392 4
18088.031 2
18088.670 1
18089.309 8
18089.948 7
18090.587 5
18091.226 6
18091.865 6
18092.504 3
18093.143 7
18093.782 10
18094.421 5
18095.060 4
18095.699 4
18096.338 4
18096.977 4
18097.616 4
18098.255 0
18098.895 6
18099.534 6
18100.173 3
18100.812 5
18101.451 7
18102.090 15
18102.730 4
18103.369 7
18104.008 10
18104.647 10
18105.287 8
18105.926 14
18106.565 12
18107.204 7
18107.844 12
18108.483 15
18109.122 12
18109.762 2
18110.401 7
18111.040 4
18111.680 2
18112.319 1
18112.959 1
18113.598 3
18114.237 12
18114.877 11
18115.516 8
18116.156 6
18116.795 8
18117.435 6
18118.074 5
18118.713 10
18119.353 6
18119.993 5
18120.632 13
18121.272 8
18121.911 8
18122.551 8
18123.190 7
18123.830 6
18124.469 6
18125.109 7
18125.749 2
18126.388 4
18127.028 8
18127.668 2
18128.307 1
18128.947 4
18129.587 9
18130.226 5
18130.866 1
18131.506 8
18132.145 6
18132.785 6
18133.425 11
18134.065 17
18134.704 16
18135.344 11
18135.984 8
18136.624 6
18137.264 7
18137.903 12
18138.543 10
18139.183 3
18139.823 7
18140.463 6
18141.103 3
18141.743 3
18142.383 1
18143.022 3
18143.662 11
18144.302 10
18144.942 9
18145.582 2
18146.222 2
18146.862 4
18147.502 2
18148.142 3
18148.782 4
18149.422 6
18150.062 3
18150.702 9
18151.342 5
18151.982 6
18152.623 9
18153.263 12
18153.903 13
18154.543 6
18155.183 7
18155.823 7
18156.463 2
18157.103 2
18157.744 3
18158.384 7
18159.024 6
18159.664 1
18160.304 1
18160.945 0
18161.585 4
18162.225 5
18162.865 3
18163.506 5
18164.146 5
18164.786 4
18165.427 3
18166.067 4
18166.707 1
18167.348 1
18167.988 8
18168.628 12
18169.269 6
18169.909 5
18170.550 8
18171.190 4
18171.830 6
18172.471 2
18173.111 4
18173.752 12
18174.392 5
18175.033 4
18175.673 1
18176.314 5
18176.954 7
18177.595 5
18178.235 4
18178.876 4
18179.516 7
18180.157 4
18180.798 2
18181.438 8
18182.079 2
18182.719 4
18183.360 4
18184.001 8
18184.641 5
18185.282 6
18185.923 7
18186.563 5
18187.204 17
18187.845 13
18188.485 9
18189.126 8
18189.767 4
18190.408 1
18191.048 4
18191.689 3
18192.330 1
18192.971 5
18193.612 11
18194.252 12
18194.893 6
18195.534 1
18196.175 2
18196.816 3
18197.457 7
18198.098 12
18198.738 16
18199.379 10
18200.020 6
18200.661 5
18201.302 4
18201.943 6
18202.584 10
18203.225 7
18203.866 1
18204.507 6
18205.148 15
18205.789 15
18206.430 17
18207.071 13
18207.712 7
18208.353 4
18208.994 2
18209.635 9
18210.277 7
18210.918 9
18211.559 8
18212.200 10
18212.841 10
18213.482 14
18214.123 9
18214.765 11
18215.406 8
18216.047 5
18216.688 12
18217.329 5
18217.971 6
18218.612 9
18219.253 8
18219.894 11
18220.536 1
18221.177 15
18221.818 24
18222.460 12
18223.101 6
18223.742 3
18224.384 4
18225.025 4
18225.666 6
18226.308 6
18226.949 4
18227.591 2
18228.232 4
18228.873 2
18229.515 1
18230.156 1
18230.798 5
18231.439 9
18232.081 19
18232.722 8
18233.364 9
18234.005 13
18234.647 12
18235.288 6
18235.930 11
18236.571 10
18237.213 14
18237.855 15
18238.496 8
18239.138 7
18239.779 5
18240.421 1
18241.063 1
18241.704 2
18242.346 3
18242.988 6
18243.629 3
18244.271 5
18244.913 2
18245.555 0
18246.196 2
18246.838 9
18247.480 5
18248.122 10
18248.763 8
18249.405 2
18250.047 0
18250.689 4
18251.331 3
18251.972 6
18252.614 15
18253.256 5
18253.898 8
18254.540 4
18255.182 4
18255.824 6
18256.466 11
18257.107 6
18257.749 4
18258.391 7
18259.033 9
18259.675 3
18260.317 6
18260.959 7
18261.601 7
18262.243 9
18262.885 15
18263.527 10
18264.169 8
18264.811 10
18265.454 20
18266.096 14
18266.738 14
18267.380 9
18268.022 13
18268.664 10
18269.306 8
18269.948 10
18270.591 6
18271.233 5
18271.875 3
18272.517 4
18273.159 6
18273.802 6
18274.444 7
18275.086 8
18275.728 2
18276.371 9
18277.013 2
18277.655 3
18278.297 8
18278.940 12
18279.582 7
18280.224 3
18280.867 0
18281.509 3
18282.151 7
18282.794 5
18283.436 4
18284.079 1
18284.721 6
18285.363 14
18286.006 7
18286.648 7
18287.291 11
18287.933 12
18288.576 10
18289.218 10
18289.861 11
18290.503 10
18291.146 13
18291.788 10
18292.431 9
18293.073 5
18293.716 11
18294.359 11
18295.001 7
18295.644 9
18296.286 6
18296.929 12
18297.572 9
18298.214 8
18298.857 4
18299.500 2
18300.142 4
18300.785 3
18301.428 1
18302.070 0
18302.713 6
18303.356 4
18303.999 6
18304.641 5
18305.284 2
18305.927 4
18306.570 14
18307.212 10
18307.855 3
18308.498 6
18309.141 2
18309.784 7
18310.427 14
18311.070 8
18311.712 4
18312.355 5
18312.998 6
18313.641 7
18314.284 4
18314.927 7
18315.570 6
18316.213 6
18316.856 8
18317.499 9
18318.142 8
18318.785 8
18319.428 7
18320.071 7
18320.714 9
18321.357 1
18322.000 3
18322.643 5
18323.286 4
18323.929 3
18324.573 6
18325.216 4
18325.859 5
18326.502 8
18327.145 6
18327.788 3
18328.431 1
18329.075 3
18329.718 2
18330.361 2
18331.004 5
18331.647 11
18332.291 8
18332.934 4
18333.577 2
18334.221 3
18334.864 3
18335.507 1
18336.150 4
18336.794 6
18337.437 4
18338.080 3
18338.724 8
18339.367 4
18340.011 3
18340.654 16
18341.297 15
18341.941 8
18342.584 8
18343.228 4
18343.871 4
18344.515 4
18345.158 7
18345.802 3
18346.445 4
18347.089 10
18347.732 6
18348.376 3
18349.019 8
18349.663 9
18350.306 7
18350.950 5
18351.593 14
18352.237 7
18352.881 5
18353.524 6
18354.168 4
18354.811 2
18355.455 4
18356.099 2
18356.742 7
18357.386 3
18358.030 11
18358.674 10
18359.317 10
18359.961 5
18360.605 4
18361.249 6
18361.892 4
18362.536 1
18363.180 2
18363.824 4
18364.467 1
18365.111 4
18365.755 4
18366.399 4
18367.043 5
18367.687 3
18368.331 1
18368.974 2
18369.618 2
18370.262 12
18370.906 8
18371.550 2
18372.194 4
18372.838 5
18373.482 4
18374.126 6
18374.770 4
18375.414 14
18376.058 7
18376.702 5
18377.346 3
18377.990 1
18378.634 3
18379.278 5
18379.922 5
18380.566 4
18381.210 8
18381.855 7
18382.499 3
18383.143 3
18383.787 8
18384.431 8
18385.075 2
18385.720 4
18386.364 11
18387.008 4
18387.652 6
18388.296 4
18388.941 3
18389.585 7
18390.229 5
18390.873 3
18391.518 3
18392.162 4
18392.806 4
18393.451 7
18394.095 7
18394.739 9
18395.384 9
18396.028 6
18396.672 3
18397.317 2
18397.961 6
18398.606 18
18399.250 9
18399.894 2
18400.539 1
18401.183 1
18401.828 0
18402.472 2
18403.117 3
18403.761 8
18404.406 3
18405.050 5
18405.695 8
18406.339 6
18406.984 1
18407.628 3
18408.273 5
18408.918 7
18409.562 6
18410.207 8
18410.851 5
18411.496 2
18412.141 5
18412.785 2
18413.430 6
18414.075 13
18414.719 7
18415.364 4
18416.009 2
18416.654 5
18417.298 8
18417.943 10
18418.588 7
18419.233 9
18419.877 3
18420.522 3
18421.167 1
18421.812 3
18422.457 2
18423.101 2
18423.746 4
18424.391 8
18425.036 7
18425.681 6
18426.326 8
18426.971 8
18427.616 4
18428.261 8
18428.906 11
18429.550 4
18430.195 10
18430.840 13
18431.485 5
18432.130 3
18432.775 6
18433.420 10
18434.065 14
18434.710 7
18435.356 5
18436.001 3
18436.646 6
18437.291 6
18437.936 5
18438.581 5
18439.226 7
18439.871 4
18440.516 5
18441.162 4
18441.807 4
18442.452 2
18443.097 4
18443.742 6
18444.387 6
18445.033 11
18445.678 6
18446.323 6
18446.968 3
18447.614 1
18448.259 3
18448.904 1
18449.550 4
18450.195 5
18450.840 12
18451.486 7
18452.131 2
18452.776 2
18453.422 6
18454.067 6
18454.712 5
18455.358 5
18456.003 2
18456.649 3
18457.294 5
18457.939 3
18458.585 5
18459.230 4
18459.876 3
18460.521 3
18461.167 3
18461.812 5
18462.458 1
18463.103 9
18463.749 14
18464.395 10
18465.040 22
18465.686 11
18466.331 3
18466.977 5
18467.623 6
18468.268 7
18468.914 8
18469.559 5
18470.205 11
18470.851 10
18471.496 3
18472.142 5
18472.788 5
18473.434 0
18474.079 1
18474.725 3
18475.371 3
18476.017 4
18476.662 6
18477.308 6
18477.954 5
18478.600 7
18479.246 3
18479.891 2
18480.537 4
18481.183 3
18481.829 0
18482.475 8
18483.121 4
18483.767 2
18484.413 1
18485.058 3
18485.704 5
18486.350 5
18486.996 4
18487.642 7
18488.288 7
18488.934 2
18489.580 3
18490.226 1
18490.872 1
18491.518 0
18492.164 2
18492.810 6
18493.456 6
18494.103 6
18494.749 6
18495.395 7
18496.041 13
18496.687 18
18497.333 7
18497.979 3
18498.625 2
18499.272 2
18499.918 0
18500.564 4
18501.210 8
18501.856 6
18502.503 6
18503.149 4
18503.795 2
18504.441 4
18505.088 3
18505.734 3
18506.380 6
18507.026 4
18507.673 4
18508.319 8
18508.965 7
18509.612 5
18510.258 6
18510.905 8
18511.551 5
18512.197 1
18512.844 7
18513.490 6
18514.137 12
18514.783 9
18515.429 13
18516.076 14
18516.722 14
18517.369 6
18518.015 4
18518.662 5
18519.308 5
18519.955 4
18520.601 0
18521.248 2
18521.895 3
18522.541 2
18523.188 2
18523.834 2
18524.481 1
18525.128 2
18525.774 4
18526.421 2
18527.068 1
18527.714 0
18528.361 1
18529.008 4
18529.654 1
18530.301 1
18530.948 2
18531.594 4
18532.241 5
18532.888 6
18533.535 9
18534.181 7
18534.828 7
18535.475 5
18536.122 2
18536.769 4
18537.416 1
18538.062 0
18538.709 3
18539.356 9
18540.003 10
18540.650 4
18541.297 2
18541.944 3
18542.591 6
18543.238 3
18543.884 2
18544.531 5
18545.178 14
18545.825 13
18546.472 9
18547.119 7
18547.766 8
18548.413 8
18549.060 7
18549.708 7
18550.355 9
18551.002 13
18551.649 11
18552.296 14
18552.943 9
18553.590 3
18554.237 4
18554.884 4
18555.531 7
18556.179 11
18556.826 5
18557.473 4
18558.120 0
18558.767 2
18559.415 5
18560.062 1
18560.709 6
18561.356 4
18562.004 2
18562.651 19
18563.298 18
18563.945 21
18564.593 13
18565.240 9
18565.887 10
18566.535 9
18567.182 3
18567.830 3
18568.477 1
18569.124 1
18569.772 1
18570.419 6
18571.067 21
18571.714 17
18572.361 11
18573.009 2
18573.656 5
18574.304 11
18574.951 9
18575.599 14
18576.246 13
18576.894 8
18577.541 10
18578.189 10
18578.836 5
18579.484 12
18580.132 4
18580.779 9
18581.427 5
18582.074 4
18582.722 0
18583.370 1
18584.017 3
18584.665 6
18585.313 9
18585.960 6
18586.608 5
18587.256 6
18587.903 5
18588.551 0
18589.199 1
18589.847 2
18590.494 3
18591.142 4
18591.790 10
18592.438 10
18593.086 8
18593.733 2
18594.381 0
18595.029 1
18595.677 4
18596.325 10
18596.973 6
18597.621 4
18598.268 3
18598.916 7
18599.564 6
18600.212 2
18600.860 2
18601.508 3
18602.156 7
18602.804 9
18603.452 1
18604.100 6
18604.748 8
18605.396 8
18606.044 7
18606.692 8
18607.340 5
18607.988 5
18608.636 3
18609.284 0
18609.932 3
18610.581 2
18611.229 6
18611.877 4
18612.525 2
18613.173 0
18613.821 6
18614.469 6
18615.118 5
18615.766 4
18616.414 9
18617.062 5
18617.711 3
18618.359 2
18619.007 2
18619.655 5
18620.304 8
18620.952 2
18621.600 1
18622.249 1
18622.897 2
18623.545 3
18624.194 5
18624.842 0
18625.490 8
18626.139 4
18626.787 0
18627.435 3
18628.084 8
18628.732 7
18629.381 3
18630.029 1
18630.678 2
18631.326 6
18631.975 8
18632.623 1
18633.272 5
18633.920 6
18634.569 5
18635.217 4
18635.866 9
18636.514 5
18637.163 6
18637.811 5
18638.460 9
18639.109 7
18639.757 3
18640.406 1
18641.055 1
18641.703 3
18642.352 2
18643.001 4
18643.649 3
18644.298 2
18644.947 3
18645.595 6
18646.244 2
18646.893 2
18647.542 2
18648.190 1
18648.839 2
18649.488 2
18650.137 3
18650.785 2
18651.434 0
18652.083 4
18652.732 1
18653.381 2
18654.030 0
18654.679 2
18655.327 2
18655.976 0
18656.625 3
18657.274 6
18657.923 3
18658.572 3
18659.221 3
18659.870 10
18660.519 11
18661.168 11
18661.817 3
18662.466 2
18663.115 2
18663.764 2
18664.413 5
18665.062 3
18665.711 2
18666.360 9
18667.009 4
18667.659 1
18668.308 6
18668.957 5
18669.606 11
18670.255 3
18670.904 0
18671.553 4
18672.203 0
18672.852 0
18673.501 0
18674.150 2
18674.799 0
18675.449 6
18676.098 11
18676.747 7
18677.396 6
18678.046 6
18678.695 4
18679.344 3
18679.994 4
18680.643 5
18681.292 6
18681.942 1
18682.591 0
18683.240 2
18683.890 6
18684.539 3
18685.189 4
18685.838 3
18686.487 1
18687.137 4
18687.786 2
18688.436 6
18689.085 7
18689.735 7
18690.384 5
18691.034 3
18691.683 6
18692.333 10
18692.982 6
18693.632 6
18694.281 1
18694.931 4
18695.581 7
18696.230 9
18696.880 6
18697.529 1
18698.179 1
18698.829 9
18699.478 6
18700.128 12
18700.778 7
18701.427 0
18702.077 1
18702.727 3
18703.377 3
18704.026 0
18704.676 1
18705.326 4
18705.976 9
18706.625 3
18707.275 1
18707.925 3
18708.575 3
18709.225 1
18709.874 4
18710.524 13
18711.174 12
18711.824 10
18712.474 3
18713.124 1
18713.774 2
18714.424 1
18715.074 0
18715.723 8
18716.373 4
18717.023 2
18717.673 14
18718.323 14
18718.973 8
18719.623 7
18720.273 1
18720.923 2
18721.573 3
18722.223 6
18722.874 6
18723.524 1
18724.174 1
18724.824 6
18725.474 4
18726.124 6
18726.774 19
18727.424 12
18728.074 11
18728.725 6
18729.375 6
18730.025 4
18730.675 5
18731.325 5
18731.976 1
18732.626 5
18733.276 3
18733.926 3
18734.577 6
18735.227 3
18735.877 3
18736.527 1
18737.178 1
18737.828 6
18738.478 8
18739.129 6
18739.779 2
18740.430 4
18741.080 5
18741.730 4
18742.381 9
18743.031 5
18743.682 3
18744.332 3
18744.982 3
18745.633 5
18746.283 5
18746.934 0
18747.584 0
18748.235 2
18748.885 2
18749.536 0
18750.186 0
18750.837 0
18751.487 2
18752.138 3
18752.789 1
18753.439 4
18754.090 6
18754.740 2
18755.391 0
18756.042 1
18756.692 0
18757.343 0
18757.994 5
18758.644 1
18759.295 6
18759.946 2
18760.597 8
18761.247 3
18761.898 9
18762.549 15
18763.199 5
18763.850 3
18764.501 2
18765.152 1
18765.803 1
18766.453 4
18767.104 3
18767.755 4
18768.406 6
18769.057 5
18769.708 0
18770.359 1
18771.010 1
18771.660 0
18772.311 1
18772.962 9
18773.613 15
18774.264 10
18774.915 5
18775.566 3
18776.217 1
18776.868 4
18777.519 2
18778.170 1
18778.821 3
18779.472 2
18780.123 0
18780.774 2
18781.425 2
18782.077 0
18782.728 3
18783.379 6
18784.030 5
18784.681 4
18785.332 3
18785.983 3
18786.634 1
18787.286 4
18787.937 3
18788.588 2
18789.239 2
18789.890 1
18790.542 7
18791.193 9
18791.844 7
18792.495 10
18793.147 3
18793.798 0
18794.449 1
18795.101 0
18795.752 4
18796.403 2
18797.055 2
18797.706 2
18798.357 2
18799.009 1
18799.660 4
18800.312 2
18800.963 1
18801.614 0
18802.266 3
18802.917 0
18803.569 1
18804.220 2
18804.872 6
18805.523 3
18806.175 4
18806.826 10
18807.478 6
18808.129 3
18808.781 2
18809.432 2
18810.084 2
18810.736 0
18811.387 0
18812.039 2
18812.690 2
18813.342 1
18813.994 2
18814.645 2
18815.297 5
18815.949 10
18816.600 7
18817.252 1
18817.904 2
18818.556 5
18819.207 2
18819.859 4
18820.511 3
18821.163 2
18821.814 5
18822.466 3
18823.118 2
18823.770 2
18824.422 5
18825.073 6
18825.725 7
18826.377 4
18827.029 5
18827.681 2
18828.333 5
18828.985 4
18829.637 0
18830.288 1
18830.940 7
18831.592 14
18832.244 17
18832.896 7
18833.548 8
18834.200 4
18834.852 0
18835.504 2
18836.156 4
18836.808 4
18837.460 3
18838.112 0
18838.765 2
18839.417 1
18840.069 7
18840.721 12
18841.373 7
18842.025 5
18842.677 11
18843.329 6
18843.982 1
18844.634 0
18845.286 0
18845.938 7
18846.590 4
18847.242 0
18847.895 0
18848.547 5
18849.199 5
18849.851 6
18850.504 4
18851.156 2
18851.808 1
18852.461 2
18853.113 9
18853.765 14
18854.418 7
18855.070 7
18855.722 4
18856.375 8
18857.027 6
18857.680 6
18858.332 6
18858.984 4
18859.637 2
18860.289 0
18860.942 2
18861.594 2
18862.247 3
18862.899 2
18863.552 3
18864.204 2
18864.857 7
18865.509 5
18866.162 4
18866.814 3
18867.467 6
18868.119 7
18868.772 9
18869.425 4
18870.077 3
18870.730 6
18871.382 3
18872.035 4
18872.688 3
18873.340 1
18873.993 1
18874.646 3
18875.299 1
18875.951 0
18876.604 2
18877.257 1
18877.909 0
18878.562 4
18879.215 7
18879.868 5
18880.521 2
18881.173 3
18881.826 2
18882.479 10
18883.132 8
18883.785 5
18884.438 1
18885.090 0
18885.743 3
18886.396 1
18887.049 2
18887.702 1
18888.355 5
18889.008 5
18889.661 3
18890.314 0
18890.967 1
18891.620 4
18892.273 6
18892.926 2
18893.579 2
18894.232 6
18894.885 2
18895.538 3
18896.191 3
18896.844 0
18897.497 0
18898.150 0
18898.803 5
18899.457 5
18900.110 2
18900.763 1
18901.416 0
18902.069 4
18902.722 2
18903.375 2
18904.029 2
18904.682 3
18905.335 3
18905.988 0
18906.642 1
18907.295 1
18907.948 10
18908.601 7
18909.255 4
18909.908 5
18910.561 4
18911.215 5
18911.868 4
18912.521 4
18913.175 4
18913.828 1
18914.481 1
18915.135 3
18915.788 3
18916.442 6
18917.095 6
18917.748 3
18918.402 6
18919.055 8
18919.709 2
18920.362 10
18921.016 7
18921.669 4
18922.323 1
18922.976 0
18923.630 1
18924.283 1
18924.937 0
18925.591 3
18926.244 14
18926.898 16
18927.551 8
18928.205 5
18928.859 3
18929.512 2
18930.166 1
18930.820 3
18931.473 3
18932.127 3
18932.781 1
18933.434 0
18934.088 2
18934.742 5
18935.396 9
18936.049 5
18936.703 1
18937.357 6
18938.011 2
18938.664 8
18939.318 7
18939.972 1
18940.626 3
18941.280 3
18941.934 3
18942.587 1
18943.241 3
18943.895 1
18944.549 3
18945.203 0
18945.857 1
18946.511 7
18947.165 5
18947.819 2
18948.473 2
18949.127 3
18949.781 1
18950.435 5
18951.089 3
18951.743 2
18952.397 2
18953.051 2
18953.705 2
18954.359 0
18955.013 0
18955.667 1
18956.321 2
18956.975 7
18957.629 7
18958.284 6
18958.938 6
18959.592 1
18960.246 1
18960.900 3
18961.554 3
18962.209 6
18962.863 2
18963.517 4
18964.171 6
18964.826 3
18965.480 0
18966.134 0
18966.788 2
18967.443 4
18968.097 12
18968.751 6
18969.406 2
18970.060 7
18970.714 15
18971.369 10
18972.023 2
18972.678 1
18973.332 11
18973.986 11
18974.641 5
18975.295 9
18975.950 7
18976.604 2
18977.259 4
18977.913 3
18978.567 0
18979.222 0
18979.876 1
18980.531 1
18981.186 0
18981.840 0
18982.495 4
18983.149 5
18983.804 2
18984.458 0
18985.113 0
18985.768 4
18986.422 0
18987.077 1
18987.731 2
18988.386 2
18989.041 2
18989.695 3
18990.350 9
18991.005 4
18991.660 0
18992.314 3
18992.969 5
18993.624 2
18994.279 2
18994.933 5
18995.588 0
18996.243 6
18996.898 7
18997.552 4
18998.207 3
18998.862 0
18999.517 0
19000.172 2
19000.827 2
19001.482 1
19002.137 3
19002.791 3
19003.446 1
19004.101 0
19004.756 4
19005.411 3
19006.066 0
19006.721 1
19007.376 3
19008.031 0
19008.686 0
19009.341 1
19009.996 1
19010.651 3
19011.306 3
19011.961 1
19012.616 1
19013.271 2
19013.927 1
19014.582 8
19015.237 3
19015.892 5
19016.547 3
19017.202 3
19017.857 2
19018.513 1
19019.168 1
19019.823 2
19020.478 8
19021.133 3
19021.789 3
19022.444 2
19023.099 1
19023.754 1
19024.410 0
19025.065 8
19025.720 6
19026.375 6
19027.031 17
19027.686 8
19028.341 5
19028.997 2
19029.652 5
19030.308 2
19030.963 5
19031.618 1
19032.274 10
19032.929 11
19033.585 4
19034.240 0
19034.896 3
19035.551 2
19036.206 1
19036.862 2
19037.517 3
19038.173 4
19038.829 2
19039.484 6
19040.140 10
19040.795 2
19041.451 0
19042.106 1
19042.762 18
19043.418 16
19044.073 7
19044.729 6
19045.384 6
19046.040 5
19046.696 2
19047.351 4
19048.007 7
19048.663 5
19049.318 4
19049.974 4
19050.630 9
19051.286 8
19051.941 5
19052.597 7
19053.253 0
19053.909 1
19054.565 0
19055.220 0
19055.876 2
19056.532 0
19057.188 0
19057.844 3
19058.500 2
19059.155 3
19059.811 6
19060.467 4
19061.123 2
19061.779 4
19062.435 6
19063.091 3
19063.747 0
19064.403 0
19065.059 2
19065.715 4
19066.371 6
19067.027 2
19067.683 1
19068.339 0
19068.995 2
19069.651 3
19070.307 6
19070.963 7
19071.619 6
19072.275 0
19072.931 1
19073.588 0
19074.244 5
19074.900 1
19075.556 2
19076.212 6
19076.868 2
19077.524 0
19078.181 4
19078.837 6
19079.493 1
19080.149 0
19080.806 0
19081.462 0
19082.118 0
19082.774 4
19083.431 0
19084.087 0
19084.743 0
19085.400 3
19086.056 1
19086.712 4
19087.369 3
19088.025 3
19088.681 0
19089.338 1
19089.994 2
19090.651 2
19091.307 2
19091.964 4
19092.620 3
19093.276 1
19093.933 0
19094.589 1
19095.246 0
19095.902 0
19096.559 2
19097.215 2
19097.872 2
19098.529 2
19099.185 2
19099.842 0
19100.498 0
19101.155 1
19101.811 0
19102.468 3
19103.125 2
19103.781 2
19104.438 0
19105.095 1
19105.751 2
19106.408 3
19107.065 0
19107.721 4
19108.378 5
19109.035 0
19109.692 1
19110.348 4
19111.005 3
19111.662 1
19112.319 0
19112.976 3
19113.632 2
19114.289 1
19114.946 2
19115.603 2
19116.260 0
19116.917 0
19117.573 1
19118.230 1
19118.887 0
19119.544 1
19120.201 0
19120.858 1
19121.515 3
19122.172 3
19122.829 2
19123.486 0
19124.143 1
19124.800 3
19125.457 4
19126.114 0
19126.771 2
19127.428 2
19128.085 2
19128.742 3
19129.399 3
19130.056 3
19130.713 4
19131.371 3
19132.028 0
19132.685 6
19133.342 1
19133.999 0
19134.656 3
19135.313 6
19135.971 6
19136.628 4
19137.285 2
19137.942 1
19138.600 4
19139.257 11
19139.914 6
19140.571 6
19141.229 4
19141.886 2
19142.543 0
19143.201 0
19143.858 0
19144.515 1
19145.173 2
19145.830 1
19146.487 0
19147.145 1
19147.802 0
19148.460 1
19149.117 2
19149.774 1
19150.432 0
19151.089 2
19151.747 3
19152.404 8
19153.062 4
19153.719 6
19154.377 5
19155.034 15
19155.692 9
19156.349 14
19157.007 6
19157.664 8
19158.322 6
19158.980 8
19159.637 11
19160.295 8
19160.952 5
19161.610 8
19162.268 3
19162.925 7
19163.583 2
19164.241 6
19164.898 14
19165.556 11
19166.214 3
19166.872 1
19167.529 2
19168.187 7
19168.845 7
19169.503 2
19170.160 2
19170.818 0
19171.476 4
19172.134 0
19172.792 1
19173.449 3
19174.107 1
19174.765 1
19175.423 3
19176.081 1
19176.739 1
19177.397 0
19178.055 0
19178.713 4
19179.370 6
19180.028 5
19180.686 5
19181.344 2
19182.002 2
19182.660 2
19183.318 8
19183.976 4
19184.634 1
19185.292 2
19185.951 3
19186.609 1
19187.267 4
19187.925 3
19188.583 0
19189.241 1
19189.899 0
19190.557 2
19191.215 0
19191.873 1
19192.532 3
19193.190 4
19193.848 3
19194.506 4
19195.164 2
19195.823 1
19196.481 2
19197.139 1
19197.797 1
19198.456 7
19199.114 13
19199.772 7
19200.431 6
19201.089 1
19201.747 0
19202.405 0
19203.064 7
19203.722 2
19204.381 2
19205.039 1
19205.697 3
19206.356 1
19207.014 4
19207.673 3
19208.331 5
19208.989 1
19209.648 3
19210.306 1
19210.965 0
19211.623 0
19212.282 0
19212.940 0
19213.599 0
19214.257 0
19214.916 0
19215.575 0
19216.233 0
19216.892 0
19217.550 2
19218.209 1
19218.868 1
19219.526 2
19220.185 3
19220.843 5
19221.502 6
19222.161 2
19222.819 1
19223.478 2
19224.137 3
19224.796 6
19225.454 2
19226.113 5
19226.772 5
19227.431 2
19228.089 3
19228.748 7
19229.407 2
19230.066 0
19230.725 0
19231.383 1
19232.042 0
19232.701 1
19233.360 1
19234.019 3
19234.678 3
19235.337 8
19235.996 2
19236.654 1
19237.313 0
19237.972 2
19238.631 3
19239.290 3
19239.949 2
19240.608 1
19241.267 4
19241.926 2
19242.585 1
19243.244 1
19243.903 1
19244.562 0
19245.221 2
19245.881 2
19246.540 2
19247.199 0
19247.858 0
19248.517 0
19249.176 2
19249.835 4
19250.494 6
19251.154 5
19251.813 1
19252.472 6
19253.131 9
19253.790 4
19254.450 2
19255.109 4
19255.768 4
19256.427 4
19257.087 3
19257.746 0
19258.405 5
19259.065 4
19259.724 2
19260.383 2
19261.043 0
19261.702 1
19262.361 1
19263.021 2
19263.680 8
19264.339 8
19264.999 8
19265.658 8
19266.318 9
19266.977 16
19267.637 13
19268.296 10
19268.955 7
19269.615 9
19270.274 6
19270.934 3
19271.593 2
19272.253 6
19272.913 3
19273.572 12
19274.232 10
19274.891 10
19275.551 15
19276.210 12
19276.870 17
19277.530 14
19278.189 14
19278.849 5
19279.509 1
19280.168 2
19280.828 3
19281.488 2
19282.147 2
19282.807 2
19283.467 3
19284.127 2
19284.786 0
19285.446 0
19286.106 0
19286.766 3
19287.425 4
19288.085 3
19288.745 2
19289.405 1
19290.065 2
19290.724 3
19291.384 0
19292.044 0
19292.704 0
19293.364 1
19294.024 0
19294.684 1
19295.344 3
19296.004 4
19296.664 5
19297.324 6
19297.984 5
19298.644 1
19299.304 2
19299.964 0
19300.624 1
19301.284 1
19301.944 3
19302.604 1
19303.264 0
19303.924 0
19304.584 5
19305.244 3
19305.904 6
19306.564 4
19307.224 1
19307.884 1
19308.545 2
19309.205 0
19309.865 19
19310.525 12
19311.185 5
19311.846 5
19312.506 0
19313.166 3
19313.826 4
19314.486 1
19315.147 0
19315.807 1
19316.467 0
19317.128 1
19317.788 2
19318.448 3
19319.109 1
19319.769 0
19320.429 1
19321.090 0
19321.750 5
19322.410 4
19323.071 1
19323.731 1
19324.392 4
19325.052 3
19325.713 2
19326.373 6
19327.033 2
19327.694 2
19328.354 3
19329.015 3
19329.675 4
19330.336 2
19330.996 1
19331.657 3
19332.318 1
19332.978 0
19333.639 1
19334.299 2
19334.960 0
19335.621 1
19336.281 0
19336.942 4
19337.602 6
19338.263 3
19338.924 2
19339.584 1
19340.245 3
19340.906 3
19341.567 1
19342.227 3
19342.888 2
19343.549 1
19344.210 12
19344.870 10
19345.531 7
19346.192 2
19346.853 6
19347.514 6
19348.174 3
19348.835 6
19349.496 5
19350.157 6
19350.818 2
19351.479 0
19352.140 0
19352.800 2
19353.461 3
19354.122 1
19354.783 0
19355.444 0
19356.105 1
19356.766 3
19357.427 6
19358.088 2
19358.749 1
19359.410 1
19360.071 0
19360.732 0
19361.393 3
19362.054 2
19362.715 1
19363.377 0
19364.038 4
19364.699 1
19365.360 4
19366.021 0
19366.682 0
19367.343 1
19368.004 1
19368.666 1
19369.327 2
19369.988 1
19370.649 7
19371.311 3
19371.972 0
19372.633 0
19373.294 1
19373.956 4
19374.617 5
19375.278 2
19375.939 5
19376.601 1
19377.262 0
19377.923 0
19378.585 0
19379.246 3
19379.907 6
19380.569 4
19381.230 1
19381.892 6
19382.553 2
19383.214 2
19383.876 0
19384.537 3
19385.199 3
19385.860 2
19386.522 5
19387.183 4
19387.845 1
19388.506 2
19389.168 3
19389.829 5
19390.491 1
19391.152 2
19391.814 0
19392.476 3
19393.137 3
19393.799 0
19394.460 1
19395.122 1
19395.784 0
19396.445 0
19397.107 1
19397.769 2
19398.430 6
19399.092 6
19399.754 6
19400.416 0
19401.077 2
19401.739 0
19402.401 2
19403.063 1
19403.724 2
19404.386 2
19405.048 2
19405.710 0
19406.372 5
19407.033 4
19407.695 6
19408.357 13
19409.019 1
19409.681 2
19410.343 0
19411.005 0
19411.667 0
19412.328 0
19412.990 0
19413.652 5
19414.314 3
19414.976 10
19415.638 4
19416.300 4
19416.962 1
19417.624 0
19418.286 2
19418.948 4
19419.610 2
19420.272 1
19420.934 0
19421.597 1
19422.259 1
19422.921 3
19423.583 6
19424.245 10
19424.907 5
19425.569 4
19426.231 3
19426.894 3
19427.556 5
19428.218 3
19428.880 1
19429.542 1
19430.205 7
19430.867 1
19431.529 0
19432.191 0
19432.854 1
19433.516 2
19434.178 1
19434.841 3
19435.503 3
19436.165 2
19436.828 7
19437.490 10
19438.152 6
19438.815 2
19439.477 0
19440.139 1
19440.802 2
19441.464 2
19442.127 2
19442.789 1
19443.452 1
19444.114 1
19444.777 0
19445.439 2
19446.102 0
19446.764 4
19447.427 1
19448.089 4
19448.752 1
19449.414 3
19450.077 1
19450.739 9
19451.402 6
19452.065 4
19452.727 1
19453.390 3
19454.052 1
19454.715 2
19455.378 7
19456.040 3
19456.703 2
19457.366 0
19458.028 1
19458.691 0
19459.354 8
19460.017 3
19460.679 0
19461.342 2
19462.005 2
19462.668 0
19463.330 1
19463.993 2
19464.656 3
19465.319 2
19465.982 2
19466.645 2
19467.307 4
19467.970 4
19468.633 0
19469.296 6
19469.959 7
19470.622 3
19471.285 4
19471.948 3
19472.611 2
19473.274 3
19473.937 2
19474.600 4
19475.263 1
19475.926 0
19476.589 1
19477.252 1
19477.915 2
19478.578 1
19479.241 0
19479.904 0
19480.567 0
19481.230 7
19481.893 5
19482.556 4
19483.219 1
19483.883 0
19484.546 1
19485.209 1
19485.872 2
19486.535 2
19487.199 0
19487.862 2
19488.525 1
19489.188 5
19489.851 4
19490.515 4
19491.178 9
19491.841 2
19492.505 2
19493.168 0
19493.831 2
19494.494 0
19495.158 3
19495.821 1
19496.484 3
19497.148 1
19497.811 0
19498.475 1
19499.138 6
19499.801 3
19500.465 1
19501.128 0
19501.792 0
19502.455 3
19503.119 0
19503.782 0
19504.446 2
19505.109 0
19505.773 0
19506.436 1
19507.100 0
19507.763 1
19508.427 1
19509.090 0
19509.754 1
19510.418 3
19511.081 1
19511.745 3
19512.408 1
19513.072 1
19513.736 3
19514.399 3
19515.063 2
19515.727 2
19516.390 5
19517.054 8
19517.718 4
19518.382 4
19519.045 5
19519.709 0
19520.373 2
19521.037 1
19521.700 3
19522.364 0
19523.028 0
19523.692 1
19524.356 2
19525.020 0
19525.683 0
19526.347 0
19527.011 0
19527.675 3
19528.339 2
19529.003 2
19529.667 1
19530.331 0
19530.995 2
19531.659 3
19532.323 1
19532.986 1
19533.650 3
19534.314 1
19534.978 1
19535.643 1
19536.307 2
19536.971 6
19537.635 4
19538.299 2
19538.963 1
19539.627 11
19540.291 8
19540.955 4
19541.619 1
19542.283 3
19542.948 9
19543.612 10
19544.276 9
19544.940 7
19545.604 9
19546.268 9
19546.933 6
19547.597 1
19548.261 17
19548.925 16
19549.590 9
19550.254 9
19550.918 4
19551.582 2
19552.247 6
19552.911 4
19553.575 13
19554.240 8
19554.904 7
19555.568 4
19556.233 2
19556.897 4
19557.562 6
19558.226 4
19558.890 0
19559.555 0
19560.219 1
19560.884 0
19561.548 3
19562.213 1
19562.877 0
19563.542 0
19564.206 0
19564.871 1
19565.535 4
19566.200 1
19566.864 5
19567.529 0
19568.193 0
19568.858 3
19569.523 0
19570.187 0
19570.852 1
19571.517 2
19572.181 1
19572.846 1
19573.510 0
19574.175 2
19574.840 3
19575.505 0
19576.169 2
19576.834 1
19577.499 2
19578.163 3
19578.828 3
19579.493 3
19580.158 4
19580.823 4
19581.487 1
19582.152 2
19582.817 2
19583.482 1
19584.147 4
19584.812 0
19585.476 0
19586.141 8
19586.806 2
19587.471 1
19588.136 0
19588.801 1
19589.466 2
19590.131 0
19590.796 1
19591.461 1
19592.126 1
19592.791 5
19593.456 4
19594.121 1
19594.786 1
19595.451 3
19596.116 2
19596.781 5
19597.446 3
19598.111 0
19598.776 6
19599.441 9
19600.106 4
19600.772 4
19601.437 2
19602.102 14
19602.767 10
19603.432 8
19604.097 6
19604.763 1
19605.428 3
19606.093 7
19606.758 0
19607.423 0
19608.089 0
19608.754 1
19609.419 0
19610.084 2
19610.750 6
19611.415 1
19612.080 0
19612.746 0
19613.411 5
19614.076 0
19614.742 0
19615.407 1
19616.073 1
19616.738 0
19617.403 14
19618.069 8
19618.734 3
19619.400 2
19620.065 1
19620.731 1
19621.396 0
19622.062 1
19622.727 2
19623.393 3
19624.058 2
19624.724 4
19625.389 4
19626.055 2
19626.720 1
19627.386 0
19628.051 3
19628.717 4
19629.383 7
19630.048 5
19630.714 0
19631.380 0
19632.045 11
19632.711 22
19633.377 14
19634.042 8
19634.708 7
19635.374 1
19636.039 4
19636.705 3
19637.371 5
19638.037 2
19638.702 4
19639.368 5
19640.034 6
19640.700 1
19641.366 5
19642.032 2
19642.697 0
19643.363 4
19644.029 1
19644.695 3
19645.361 5
19646.027 2
19646.693 1
19647.359 0
19648.024 0
19648.690 0
19649.356 1
19650.022 0
19650.688 3
19651.354 2
19652.020 3
19652.686 0
19653.352 1
19654.018 1
19654.684 0
19655.350 0
19656.017 0
19656.683 0
19657.349 1
19658.015 0
19658.681 3
19659.347 1
19660.013 13
19660.679 6
19661.345 2
19662.012 1
19662.678 2
19663.344 2
19664.010 0
19664.676 2
19665.343 0
19666.009 0
19666.675 2
19667.341 3
19668.008 3
19668.674 2
19669.340 0
19670.007 0
19670.673 3
19671.339 3
19672.005 3
19672.672 0
19673.338 1
19674.005 0
19674.671 0
19675.337 0
19676.004 0
19676.670 5
19677.337 2
19678.003 0
19678.669 1
19679.336 0
19680.002 0
19680.669 2
19681.335 0
19682.002 3
19682.668 2
19683.335 3
19684.001 0
19684.668 2
19685.335 1
19686.001 1
19686.668 2
19687.334 2
19688.001 1
19688.668 0
19689.334 2
19690.001 1
19690.667 1
19691.334 0
19692.001 1
19692.668 1
19693.334 5
19694.001 4
19694.668 0
19695.334 0
19696.001 0
19696.668 0
19697.335 4
19698.001 3
19698.668 1
19699.335 2
19700.002 3
19700.669 3
19701.335 5
19702.002 1
19702.669 9
19703.336 3
19704.003 3
19704.670 2
19705.337 4
19706.004 1
19706.671 4
19707.337 3
19708.004 10
19708.671 6
19709.338 0
19710.005 2
19710.672 1
19711.339 0
19712.006 1
19712.673 7
19713.340 2
19714.007 3
19714.674 0
19715.342 4
19716.009 3
19716.676 0
19717.343 0
19718.010 6
19718.677 1
19719.344 0
19720.011 0
19720.679 1
19721.346 1
19722.013 1
19722.680 1
19723.347 0
19724.014 0
19724.682 0
19725.349 1
19726.016 1
19726.683 0
19727.351 0
19728.018 3
19728.685 1
19729.353 0
19730.020 0
19730.687 1
19731.355 3
19732.022 3
19732.689 1
19733.357 0
19734.024 1
19734.691 0
19735.359 1
19736.026 4
19736.694 0
19737.361 1
19738.029 1
19738.696 1
19739.364 1
19740.031 0
19740.699 0
19741.366 1
19742.034 1
19742.701 1
19743.369 2
19744.036 2
19744.704 2
19745.371 0
19746.039 2
19746.707 1
19747.374 2
19748.042 3
19748.709 6
19749.377 12
19750.045 4
19750.712 3
19751.380 1
19752.048 0
19752.715 4
19753.383 1
19754.051 1
19754.719 0
19755.386 0
19756.054 6
19756.722 6
19757.390 3
19758.058 3
19758.725 0
19759.393 0
19760.061 0
19760.729 5
19761.397 6
19762.064 1
19762.732 7
19763.400 2
19764.068 4
19764.736 2
19765.404 2
19766.072 20
19766.740 18
19767.408 10
19768.076 7
19768.744 5
19769.412 1
19770.080 1
19770.748 0
19771.416 1
19772.084 1
19772.752 0
19773.420 3
19774.088 1
19774.756 1
19775.424 1
19776.092 1
19776.760 0
19777.428 0
19778.097 1
19778.765 2
19779.433 0
19780.101 2
19780.769 1
19781.437 6
19782.106 4
19782.774 2
19783.442 0
19784.110 3
19784.778 4
19785.447 4
19786.115 1
19786.783 1
19787.452 0
19788.120 0
19788.788 2
19789.456 1
19790.125 3
19790.793 1
19791.461 0
19792.130 3
19792.798 7
19793.467 7
19794.135 10
19794.803 8
19795.472 3
19796.140 1
19796.809 2
19797.477 6
19798.146 5
19798.814 2
19799.483 5
19800.151 2
19800.820 0
19801.488 0
19802.157 0
19802.825 0
19803.494 1
19804.162 1
19804.831 1
19805.500 0
19806.168 3
19806.837 3
19807.505 2
19808.174 5
19808.843 0
19809.511 0
19810.180 0
19810.849 0
19811.517 3
19812.186 3
19812.855 0
19813.524 0
19814.192 2
19814.861 1
19815.530 2
19816.199 0
19816.867 0
19817.536 3
19818.205 3
19818.874 2
19819.543 1
19820.212 1
19820.880 2
19821.549 1
19822.218 0
19822.887 1
19823.556 0
19824.225 1
19824.894 3
19825.563 3
19826.232 6
19826.901 8
19827.570 1
19828.238 0
19828.907 1
19829.576 6
19830.245 1
19830.915 1
19831.584 0
19832.253 0
19832.922 5
19833.591 7
19834.260 5
19834.929 3
19835.598 0
19836.267 3
19836.936 2
19837.605 0
19838.274 0
19838.944 1
19839.613 2
19840.282 1
19840.951 0
19841.620 2
19842.290 1
19842.959 0
19843.628 0
19844.297 0
19844.967 0
19845.636 0
19846.305 2
19846.974 8
19847.644 2
19848.313 1
19848.982 3
19849.652 3
19850.321 0
19850.990 5
19851.660 8
19852.329 6
19852.999 1
19853.668 0
19854.337 13
19855.007 15
19855.676 15
19856.346 10
19857.015 2
19857.685 0
19858.354 2
19859.024 1
19859.693 1
19860.363 2
19861.032 2
19861.702 3
19862.371 1
19863.041 0
19863.710 1
19864.380 3
19865.050 4
19865.719 4
19866.389 3
19867.058 6
19867.728 8
19868.398 14
19869.067 7
19869.737 0
19870.407 4
19871.076 3
19871.746 2
19872.416 3
19873.086 5
19873.755 3
19874.425 0
19875.095 1
19875.765 1
19876.434 1
19877.104 1
19877.774 1
19878.444 1
19879.114 2
19879.784 3
19880.453 2
19881.123 1
19881.793 1
19882.463 0
19883.133 1
19883.803 3
19884.473 7
19885.143 1
19885.813 3
19886.483 1
19887.153 0
19887.823 8
19888.493 11
19889.163 1
19889.833 2
19890.503 1
19891.173 1
19891.843 2
19892.513 0
19893.183 0
19893.853 1
19894.523 2
19895.193 1
19895.863 1
19896.533 0
19897.204 5
19897.874 2
19898.544 0
19899.214 1
19899.884 1
19900.554 0
19901.225 2
19901.895 4
19902.565 1
19903.235 3
19903.906 1
19904.576 0
19905.246 0
19905.916 0
19906.587 2
19907.257 4
19907.927 1
19908.598 0
19909.268 0
19909.938 2
19910.609 0
19911.279 0
19911.949 0
19912.620 0
19913.290 1
19913.961 0
19914.631 0
19915.302 1
19915.972 1
19916.643 5
19917.313 3
19917.983 1
19918.654 1
19919.325 2
19919.995 2
19920.666 8
19921.336 3
19922.007 3
19922.677 1
19923.348 0
19924.018 1
19924.689 5
19925.360 2
19926.030 2
19926.701 1
19927.372 1
19928.042 0
19928.713 1
19929.384 1
19930.054 1
19930.725 2
19931.396 1
19932.066 0
19932.737 0
19933.408 0
19934.079 1
19934.749 1
19935.420 0
19936.091 0
19936.762 1
19937.433 6
19938.103 4
19938.774 10
19939.445 9
19940.116 10
19940.787 3
19941.458 0
19942.129 1
19942.800 0
19943.470 4
19944.141 19
19944.812 14
19945.483 8
19946.154 6
19946.825 2
19947.496 2
19948.167 0
19948.838 7
19949.509 8
19950.180 1
19950.851 0
19951.522 1
19952.193 1
19952.864 0
19953.536 2
19954.207 4
19954.878 2
19955.549 4
19956.220 4
19956.891 3
19957.562 4
19958.234 1
19958.905 3
19959.576 0
19960.247 0
19960.918 5
19961.590 1
19962.261 4
19962.932 1
19963.603 6
19964.275 3
19964.946 2
19965.617 6
19966.288 7
19966.960 5
19967.631 9
19968.302 18
19968.974 12
19969.645 11
19970.316 8
19970.988 1
19971.659 1
19972.331 5
19973.002 1
19973.673 2
19974.345 1
19975.016 0
19975.688 2
19976.359 0
19977.031 1
19977.702 2
19978.374 3
19979.045 1
19979.717 0
19980.388 4
19981.060 1
19981.731 3
19982.403 3
19983.075 5
19983.746 3
19984.418 0
19985.089 2
19985.761 3
19986.433 0
19987.104 1
19987.776 2
19988.448 1
19989.119 0
19989.791 1
19990.463 3
19991.134 2
19991.806 3
19992.478 0
19993.150 2
19993.821 0
19994.493 0
19995.165 1
19995.837 2
19996.509 2
19997.180 1
19997.852 2
19998.524 4
19999.196 0
19999.868 5
20000.540 8
20001.212 4
20001.884 3
20002.555 4
20003.227 0
20003.899 0
20004.571 0
20005.243 1
20005.915 0
20006.587 0
20007.259 2
20007.931 2
20008.603 3
20009.275 5
20009.947 2
20010.619 0
20011.291 0
20011.963 0
20012.635 0
20013.308 6
20013.980 7
20014.652 2
20015.324 2
20015.996 2
20016.668 3
20017.340 1
20018.013 0
20018.685 2
20019.357 0
20020.029 0
20020.701 3
20021.374 3
20022.046 1
20022.718 5
20023.390 2
20024.063 2
20024.735 1
20025.407 0
20026.079 5
20026.752 12
20027.424 11
20028.096 6
20028.769 3
20029.441 0
20030.114 1
20030.786 2
20031.458 4
20032.131 3
20032.803 1
20033.476 1
20034.148 2
20034.820 3
20035.493 1
20036.165 3
20036.838 2
20037.510 0
20038.183 2
20038.855 1
20039.528 1
20040.200 0
20040.873 3
20041.546 1
20042.218 2
20042.891 3
20043.563 0
20044.236 2
20044.909 1
20045.581 3
20046.254 3
20046.927 5
20047.599 2
20048.272 0
20048.945 2
20049.617 0
20050.290 7
20050.963 2
20051.635 5
20052.308 7
20052.981 2
20053.654 3
20054.327 4
20054.999 2
20055.672 1
20056.345 0
20057.018 6
20057.691 1
20058.363 8
20059.036 5
20059.709 0
20060.382 0
20061.055 1
20061.728 3
20062.401 4
20063.074 4
20063.747 2
20064.420 0
20065.093 3
20065.765 3
20066.438 4
20067.111 8
20067.784 2
20068.457 3
20069.131 15
20069.804 9
20070.477 6
20071.150 3
20071.823 8
20072.496 1
20073.169 2
20073.842 1
20074.515 2
20075.188 1
20075.861 1
20076.535 0
20077.208 6
20077.881 4
20078.554 5
20079.227 5
20079.901 3
20080.574 2
20081.247 0
20081.920 0
20082.593 2
20083.267 1
20083.940 3
20084.613 2
20085.287 9
20085.960 5
20086.633 3
20087.307 4
20087.980 4
20088.653 3
20089.327 0
20090.000 3
20090.673 2
20091.347 3
20092.020 2
20092.694 1
20093.367 0
20094.041 2
20094.714 5
20095.387 4
20096.061 0
20096.734 0
20097.408 0
20098.081 1
20098.755 1
20099.428 0
20100.102 0
20100.776 0
20101.449 1
20102.123 1
20102.796 0
20103.470 1
20104.144 0
20104.817 2
20105.491 0
20106.164 0
20106.838 1
20107.512 0
20108.185 7
20108.859 5
20109.533 3
20110.207 2
20110.880 14
20111.554 18
20112.228 6
20112.902 12
20113.575 6
20114.249 3
20114.923 1
20115.597 2
20116.271 1
20116.944 2
20117.618 2
20118.292 2
20118.966 0
20119.640 2
20120.314 3
20120.988 5
20121.662 6
20122.335 5
20123.009 6
20123.683 7
20124.357 4
20125.031 1
20125.705 0
20126.379 3
20127.053 0
20127.727 7
20128.401 5
20129.075 1
20129.749 0
20130.423 3
20131.097 4
20131.772 0
20132.446 1
20133.120 6
20133.794 4
20134.468 3
20135.142 2
20135.816 0
20136.490 0
20137.165 2
20137.839 4
20138.513 10
20139.187 4
20139.861 3
20140.536 1
20141.210 1
20141.884 2
20142.558 1
20143.233 3
20143.907 1
20144.581 3
20145.255 1
20145.930 0
20146.604 0
20147.278 0
20147.953 3
20148.627 6
20149.301 2
20149.976 2
20150.650 4
20151.325 2
20151.999 3
20152.674 0
20153.348 1
20154.022 0
20154.697 0
20155.371 1
20156.046 0
20156.720 1
20157.395 2
20158.069 7
20158.744 2
20159.418 5
20160.093 4
20160.768 5
20161.442 3
20162.117 5
20162.791 2
20163.466 3
20164.141 8
20164.815 1
20165.490 1
20166.164 1
20166.839 2
20167.514 1
20168.188 2
20168.863 1
20169.538 0
20170.213 1
20170.887 2
20171.562 5
20172.237 3
20172.912 4
20173.586 0
20174.261 0
20174.936 3
20175.611 2
20176.286 1
20176.960 1
20177.635 1
20178.310 5
20178.985 3
20179.660 2
20180.335 2
20181.010 1
20181.685 1
20182.360 1
20183.034 1
20183.709 2
20184.384 4
20185.059 1
20185.734 1
20186.409 6
20187.084 1
20187.759 1
20188.434 0
20189.109 1
20189.784 1
20190.460 2
20191.135 1
20191.810 4
20192.485 3
20193.160 0
20193.835 6
20194.510 2
20195.185 0
20195.860 0
20196.536 6
20197.211 5
20197.886 1
20198.561 3
20199.236 1
20199.912 0
20200.587 1
20201.262 0
20201.937 1
20202.613 0
20203.288 2
20203.963 3
20204.638 1
20205.314 1
20205.989 2
20206.664 1
20207.340 0
20208.015 0
20208.690 5
20209.366 7
20210.041 6
20210.717 3
20211.392 3
20212.067 2
20212.743 2
20213.418 3
20214.094 1
20214.769 3
20215.445 1
20216.120 2
20216.796 1
20217.471 3
20218.147 1
20218.822 4
20219.498 6
20220.173 2
20220.849 2
20221.524 0
20222.200 2
20222.876 0
20223.551 3
20224.227 2
20224.903 2
20225.578 0
20226.254 0
20226.929 0
20227.605 8
20228.281 5
20228.957 1
20229.632 3
20230.308 2
20230.984 3
20231.659 5
20232.335 4
20233.011 2
20233.687 4
20234.363 2
20235.038 1
20235.714 0
20236.390 1
20237.066 3
20237.742 1
20238.418 1
20239.093 3
20239.769 5
20240.445 1
20241.121 4
20241.797 1
20242.473 9
20243.149 4
20243.825 1
20244.501 2
20245.177 2
20245.853 7
20246.529 2
20247.205 0
20247.881 2
20248.557 5
20249.233 3
20249.909 4
20250.585 3
20251.261 2
20251.937 2
20252.613 0
20253.289 3
20253.966 3
20254.642 1
20255.318 3
20255.994 1
20256.670 4
20257.346 9
20258.022 4
20258.699 2
20259.375 0
20260.051 0
20260.727 4
20261.404 5
20262.080 1
20262.756 0
20263.432 1
20264.109 2
20264.785 0
20265.461 2
20266.138 13
20266.814 9
20267.490 9
20268.167 6
20268.843 1
20269.519 3
20270.196 3
20270.872 2
20271.549 0
20272.225 0
20272.901 0
20273.578 0
20274.254 1
20274.931 5
20275.607 5
20276.284 1
20276.960 0
20277.637 0
20278.313 1
20278.990 0
20279.666 0
20280.343 0
20281.020 0
20281.696 1
20282.373 3
20283.049 3
20283.726 2
20284.403 1
20285.079 1
20285.756 3
20286.433 1
20287.109 2
20287.786 0
20288.463 4
20289.139 1
20289.816 1
20290.493 3
20291.170 3
20291.846 0
20292.523 4
20293.200 3
20293.877 2
20294.553 0
20295.230 0
20295.907 5
20296.584 1
20297.261 1
20297.938 0
20298.614 3
20299.291 0
20299.968 3
20300.645 0
20301.322 1
20301.999 2
20302.676 3
20303.353 6
20304.030 4
20304.707 1
20305.384 2
20306.061 4
20306.738 0
20307.415 3
20308.092 0
20308.769 2
20309.446 0
20310.123 1
20310.800 1
20311.477 4
20312.154 5
20312.831 1
20313.508 5
20314.185 1
20314.863 0
20315.540 0
20316.217 1
20316.894 1
20317.571 0
20318.248 0
20318.926 7
20319.603 10
20320.280 3
20320.957 3
20321.635 1
20322.312 0
20322.989 2
20323.666 1
20324.344 1
20325.021 0
20325.698 0
20326.376 0
20327.053 0
20327.730 0
20328.408 5
20329.085 9
20329.762 2
20330.440 5
20331.117 1
20331.795 0
20332.472 3
20333.150 5
20333.827 2
20334.504 1
20335.182 1
20335.859 1
20336.537 3
20337.214 3
20337.892 1
20338.569 8
20339.247 6
20339.925 6
20340.602 1
20341.280 0
20341.957 1
20342.635 0
20343.313 0
20343.990 0
20344.668 2
20345.345 2
20346.023 1
20346.701 0
20347.378 3
20348.056 4
20348.734 3
20349.412 0
20350.089 0
20350.767 0
20351.445 3
20352.122 6
20352.800 1
20353.478 4
20354.156 8
20354.834 12
20355.511 6
20356.189 2
20356.867 1
20357.545 1
20358.223 11
20358.901 9
20359.579 4
20360.256 4
20360.934 0
20361.612 3
20362.290 1
20362.968 3
20363.646 2
20364.324 0
20365.002 1
20365.680 1
20366.358 3
20367.036 0
20367.714 1
20368.392 0
20369.070 0
20369.748 0
20370.426 0
20371.104 0
20371.782 0
20372.460 0
20373.139 1
20373.817 0
20374.495 5
20375.173 4
20375.851 0
20376.529 1
20377.207 2
20377.886 4
20378.564 4
20379.242 11
20379.920 9
20380.598 4
20381.277 4
20381.955 7
20382.633 3
20383.312 3
20383.990 2
20384.668 0
20385.346 4
20386.025 1
20386.703 0
20387.381 0
20388.060 0
20388.738 0
20389.417 1
20390.095 0
20390.773 2
20391.452 0
20392.130 5
20392.809 5
20393.487 1
20394.165 0
20394.844 0
20395.522 6
20396.201 12
20396.879 6
20397.558 7
20398.236 2
20398.915 6
20399.594 2
20400.272 0
20400.951 3
20401.629 1
20402.308 3
20402.986 4
20403.665 0
20404.344 2
20405.022 0
20405.701 0
20406.380 0
20407.058 0
20407.737 1
20408.416 0
20409.094 2
20409.773 1
20410.452 1
20411.131 0
20411.809 0
20412.488 0
20413.167 1
20413.846 0
20414.524 2
20415.203 1
20415.882 2
20416.561 2
20417.240 2
20417.919 5
20418.597 2
20419.276 3
20419.955 11
20420.634 9
20421.313 6
20421.992 2
20422.671 5
20423.350 5
20424.029 0
20424.708 1
20425.387 0
20426.066 0
20426.745 0
20427.424 0
20428.103 1
20428.782 2
20429.461 0
20430.140 6
20430.819 3
20431.498 1
20432.177 3
20432.856 3
20433.535 3
20434.214 1
20434.894 1
20435.573 0
20436.252 0
20436.931 2
20437.610 2
20438.289 3
20438.969 1
20439.648 2
20440.327 5
20441.006 3
20441.685 5
20442.365 0
20443.044 0
20443.723 0
20444.403 3
20445.082 3
20445.761 2
20446.441 0
20447.120 0
20447.799 0
20448.479 0
20449.158 1
20449.837 2
20450.517 0
20451.196 0
20451.876 0
20452.555 0
20453.234 0
20453.914 2
20454.593 0
20455.273 5
20455.952 5
20456.632 1
20457.311 1
20457.991 8
20458.670 4
20459.350 4
20460.029 1
20460.709 1
20461.389 4
20462.068 2
20462.748 1
20463.427 3
20464.107 1
20464.787 0
20465.466 0
20466.146 3
20466.826 4
20467.505 3
20468.185 0
20468.865 0
20469.544 1
20470.224 3
20470.904 14
20471.584 13
20472.263 6
20472.943 4
20473.623 0
20474.303 0
20474.982 0
20475.662 2
20476.342 1
20477.022 9
20477.702 7
20478.382 2
20479.061 0
20479.741 2
20480.421 0
20481.101 0
20481.781 2
20482.461 1
20483.141 3
20483.821 3
20484.501 0
20485.181 0
20485.861 1
20486.541 3
20487.221 2
20487.901 2
20488.581 1
20489.261 1
20489.941 1
20490.621 3
20491.301 2
20491.981 0
20492.661 5
20493.341 1
20494.021 0
20494.702 0
20495.382 1
20496.062 0
20496.742 0
20497.422 4
20498.102 2
20498.783 0
20499.463 2
20500.143 1
20500.823 0
20501.503 2
20502.184 0
20502.864 0
20503.544 0
20504.224 0
20504.905 0
20505.585 0
20506.265 0
20506.946 0
20507.626 0
20508.306 1
20508.987 3
20509.667 3
20510.348 2
20511.028 2
20511.708 1
20512.389 12
20513.069 15
20513.750 12
20514.430 7
20515.111 1
20515.791 2
20516.472 1
20517.152 1
20517.833 1
20518.513 5
20519.194 4
20519.874 0
20520.555 1
20521.235 0
20521.916 5
20522.596 1
20523.277 0
20523.958 3
20524.638 2
20525.319 0
20526.000 2
20526.680 1
20527.361 1
20528.042 0
20528.722 0
20529.403 2
20530.084 4
20530.764 1
20531.445 0
20532.126 1
20532.807 0
20533.487 0
20534.168 3
20534.849 3
20535.530 2
20536.211 2
20536.891 0
20537.572 1
20538.253 0
20538.934 0
20539.615 0
20540.296 0
20540.977 1
20541.658 3
20542.338 5
20543.019 1
20543.700 2
20544.381 0
20545.062 1
20545.743 3
20546.424 4
20547.105 4
20547.786 4
20548.467 2
20549.148 3
20549.829 5
20550.510 9
20551.191 2
20551.872 0
20552.554 4
20553.235 1
20553.916 3
20554.597 2
20555.278 0
20555.959 3
20556.640 4
20557.321 4
20558.003 0
20558.684 1
20559.365 1
20560.046 3
20560.727 5
20561.409 2
20562.090 1
20562.771 0
20563.452 1
20564.134 1
20564.815 0
20565.496 2
20566.178 5
20566.859 1
20567.540 5
20568.222 3
20568.903 1
20569.584 1
20570.266 1
20570.947 1
20571.629 3
20572.310 1
20572.991 0
20573.673 3
20574.354 3
20575.036 2
20575.717 5
20576.399 3
20577.080 1
20577.762 4
20578.443 1
20579.125 1
20579.806 0
20580.488 0
20581.169 3
20581.851 5
20582.533 4
20583.214 4
20583.896 1
20584.577 2
20585.259 3
20585.941 4
20586.622 0
20587.304 4
20587.986 4
20588.667 6
20589.349 4
20590.031 3
20590.712 2
20591.394 4
20592.076 3
20592.758 1
20593.439 4
20594.121 3
20594.803 3
20595.485 1
20596.167 1
20596.848 2
20597.530 0
20598.212 1
20598.894 3
20599.576 0
20600.258 0
20600.940 0
20601.621 1
20602.303 0
20602.985 1
20603.667 2
20604.349 1
20605.031 0
20605.713 3
20606.395 4
20607.077 0
20607.759 3
20608.441 6
20609.123 3
20609.805 1
20610.487 2
20611.169 4
20611.851 5
20612.533 1
20613.215 2
20613.898 0
20614.580 0
20615.262 3
20615.944 4
20616.626 0
20617.308 0
20617.990 0
20618.673 0
20619.355 0
20620.037 1
20620.719 2
20621.401 0
20622.084 4
20622.766 1
20623.448 0
20624.130 0
20624.813 1
20625.495 0
20626.177 0
20626.860 0
20627.542 1
20628.224 4
20628.907 4
20629.589 5
20630.271 1
20630.954 0
20631.636 0
20632.319 0
20633.001 3
20633.683 2
20634.366 0
20635.048 4
20635.731 1
20636.413 3
20637.096 0
20637.778 3
20638.461 0
20639.143 1
20639.826 1
20640.508 1
20641.191 1
20641.873 0
20642.556 0
20643.239 5
20643.921 0
20644.604 0
20645.286 0
20645.969 0
20646.652 1
20647.334 0
20648.017 0
20648.700 0
20649.382 0
20650.065 1
20650.748 0
20651.431 1
20652.113 5
20652.796 2
20653.479 2
20654.162 0
20654.844 0
20655.527 1
20656.210 0
20656.893 1
20657.576 0
20658.258 0
20658.941 0
20659.624 0
20660.307 2
20660.990 2
20661.673 2
20662.356 1
20663.039 6
20663.721 4
20664.404 2
20665.087 0
20665.770 0
20666.453 2
20667.136 2
20667.819 1
20668.502 2
20669.185 1
20669.868 0
20670.551 2
20671.234 2
20671.917 0
20672.601 2
20673.284 0
20673.967 0
20674.650 1
20675.333 0
20676.016 0
20676.699 1
20677.382 4
20678.066 4
20678.749 0
20679.432 0
20680.115 13
20680.798 10
20681.481 4
20682.165 5
20682.848 1
20683.531 2
20684.214 17
20684.898 15
20685.581 6
20686.264 5
20686.948 2
20687.631 1
20688.314 1
20688.998 1
20689.681 5
20690.364 1
20691.048 0
20691.731 0
20692.415 3
20693.098 1
20693.781 4
20694.465 7
20695.148 3
20695.832 0
20696.515 0
20697.199 1
20697.882 0
20698.566 0
20699.249 0
20699.933 0
20700.616 0
20701.300 0
20701.983 0
20702.667 0
20703.350 0
20704.034 0
20704.718 20
20705.401 15
20706.085 7
20706.769 8
20707.452 4
20708.136 3
20708.820 5
20709.503 9
20710.187 1
20710.871 0
20711.554 0
20712.238 0
20712.922 0
20713.606 1
20714.289 0
20714.973 3
20715.657 2
20716.341 2
20717.024 1
20717.708 0
20718.392 0
20719.076 3
20719.760 2
20720.444 0
20721.128 4
20721.811 2
20722.495 5
20723.179 8
20723.863 7
20724.547 3
20725.231 1
20725.915 4
20726.599 3
20727.283 2
20727.967 4
20728.651 0
20729.335 2
20730.019 0
20730.703 0
20731.387 4
20732.071 2
20732.755 1
20733.439 0
20734.123 4
20734.807 0
20735.491 3
20736.176 0
20736.860 0
20737.544 0
20738.228 1
20738.912 0
20739.596 0
20740.281 0
20740.965 1
20741.649 1
20742.333 0
20743.017 2
20743.702 2
20744.386 0
20745.070 2
20745.754 3
20746.439 0
20747.123 2
20747.807 1
20748.492 2
20749.176 3
20749.860 3
20750.545 1
20751.229 0
20751.914 3
20752.598 0
20753.282 3
20753.967 9
20754.651 9
20755.336 6
20756.020 0
20756.705 1
20757.389 0
20758.073 0
20758.758 1
20759.442 1
20760.127 1
20760.812 1
20761.496 0
20762.181 0
20762.865 1
20763.550 3
20764.234 1
20764.919 3
20765.604 2
20766.288 3
20766.973 0
20767.657 1
20768.342 2
20769.027 1
20769.711 1
20770.396 0
20771.081 0
20771.766 1
20772.450 6
20773.135 4
20773.820 0
20774.504 1
20775.189 0
20775.874 2
20776.559 0
20777.244 5
20777.928 6
20778.613 3
20779.298 5
20779.983 2
20780.668 0
20781.353 1
20782.037 1
20782.722 0
20783.407 0
20784.092 1
20784.777 1
20785.462 2
20786.147 2
20786.832 2
20787.517 1
20788.202 4
20788.887 1
20789.572 2
20790.257 2
20790.942 2
20791.627 1
20792.312 3
20792.997 0
20793.682 0
20794.367 2
20795.052 1
20795.737 3
20796.423 12
20797.108 8
20797.793 3
20798.478 1
20799.163 12
20799.848 5
20800.533 1
20801.219 1
20801.904 0
20802.589 0
20803.274 0
20803.960 4
20804.645 8
20805.330 0
20806.015 0
20806.701 0
20807.386 1
20808.071 0
20808.757 1
20809.442 1
20810.127 0
20810.813 1
20811.498 0
20812.183 1
20812.869 0
20813.554 0
20814.239 3
20814.925 8
20815.610 2
20816.296 1
20816.981 0
20817.667 5
20818.352 1
20819.038 0
20819.723 0
20820.409 0
20821.094 3
20821.780 6
20822.465 4
20823.151 2
20823.836 1
20824.522 0
20825.208 0
20825.893 0
20826.579 0
20827.264 0
20827.950 0
20828.636 5
20829.321 4
20830.007 1
20830.693 0
20831.378 1
20832.064 1
20832.750 4
20833.436 3
20834.121 1
20834.807 2
20835.493 4
20836.179 4
20836.864 5
20837.550 1
20838.236 0
20838.922 0
20839.608 1
20840.293 2
20840.979 0
20841.665 2
20842.351 2
20843.037 0
20843.723 0
20844.409 3
20845.095 2
20845.780 2
20846.466 2
20847.152 1
20847.838 2
20848.524 0
20849.210 2
20849.896 1
20850.582 0
20851.268 1
20851.954 0
20852.640 0
20853.326 0
20854.013 0
20854.699 0
20855.385 0
20856.071 0
20856.757 1
20857.443 0
20858.129 4
20858.815 0
20859.501 2
20860.188 2
20860.874 0
20861.560 0
20862.246 1
20862.932 1
20863.619 2
20864.305 4
20864.991 5
20865.677 7
20866.364 4
20867.050 2
20867.736 1
20868.422 1
20869.109 4
20869.795 2
20870.481 1
20871.168 0
20871.854 0
20872.540 1
20873.227 1
20873.913 0
20874.600 0
20875.286 1
20875.972 1
20876.659 0
20877.345 0
20878.032 0
20878.718 2
20879.405 4
20880.091 3
20880.778 2
20881.464 1
20882.151 1
20882.837 0
20883.524 0
20884.210 2
20884.897 0
20885.584 1
20886.270 0
20886.957 0
20887.643 2
20888.330 1
20889.017 0
20889.703 0
20890.390 1
20891.077 1
20891.763 2
20892.450 6
20893.137 3
20893.823 0
20894.510 1
20895.197 0
20895.884 0
20896.570 11
20897.257 7
20897.944 3
20898.631 1
20899.318 0
20900.004 1
20900.691 5
20901.378 2
20902.065 1
20902.752 5
20903.439 2
20904.126 1
20904.812 1
20905.499 1
20906.186 0
20906.873 0
20907.560 0
20908.247 0
20908.934 4
20909.621 4
20910.308 2
20910.995 3
20911.682 1
20912.369 0
20913.056 0
20913.743 0
20914.430 1
20915.117 2
20915.804 1
20916.491 2
20917.179 2
20917.866 2
20918.553 1
20919.240 1
20919.927 0
20920.614 2
20921.301 6
20921.989 7
20922.676 3
20923.363 0
20924.050 0
20924.737 1
20925.425 1
20926.112 4
20926.799 1
20927.486 1
20928.174 4
20928.861 1
20929.548 5
20930.236 4
20930.923 5
20931.610 0
20932.298 0
20932.985 0
20933.672 1
20934.360 2
20935.047 0
20935.735 1
20936.422 1
20937.109 2
20937.797 0
20938.484 0
20939.172 1
20939.859 0
20940.547 0
20941.234 2
20941.922 2
20942.609 1
20943.297 0
20943.984 2
20944.672 2
20945.359 0
20946.047 0
20946.735 5
20947.422 3
20948.110 3
20948.797 2
20949.485 2
20950.173 6
20950.860 2
20951.548 0
20952.236 0
20952.923 0
20953.611 1
20954.299 1
20954.987 0
20955.674 1
20956.362 2
20957.050 2
20957.738 5
20958.425 3
20959.113 2
20959.801 0
20960.489 0
20961.177 0
20961.864 1
20962.552 4
20963.240 4
20963.928 3
20964.616 0
20965.304 1
20965.992 1
20966.680 4
20967.367 7
20968.055 4
20968.743 1
20969.431 0
20970.119 0
20970.807 0
20971.495 1
20972.183 0
20972.871 0
20973.559 0
20974.247 1
20974.935 4
20975.623 5
20976.312 1
20977.000 5
20977.688 2
20978.376 4
20979.064 3
20979.752 0
20980.440 2
20981.128 0
20981.817 2
20982.505 0
20983.193 1
20983.881 0
20984.569 1
20985.257 0
20985.946 1
20986.634 1
20987.322 0
20988.010 0
20988.699 0
20989.387 0
20990.075 0
20990.764 1
20991.452 0
20992.140 0
20992.829 0
20993.517 0
20994.205 0
20994.894 2
20995.582 0
20996.271 5
20996.959 4
20997.647 2
20998.336 0
20999.024 1
20999.713 2
21000.401 2
21001.090 7
21001.778 2
21002.467 4
21003.155 1
21003.844 3
21004.532 3
21005.221 6
21005.909 5
21006.598 1
21007.286 4
21007.975 4
21008.664 2
21009.352 4
21010.041 1
21010.730 0
21011.418 0
21012.107 1
21012.795 2
21013.484 1
21014.173 1
21014.862 0
21015.550 0
21016.239 0
21016.928 0
21017.616 1
21018.305 4
21018.994 2
21019.683 1
21020.372 0
21021.060 0
21021.749 1
21022.438 1
21023.127 1
21023.816 1
21024.505 8
21025.193 9
21025.882 7
21026.571 3
21027.260 3
21027.949 1
21028.638 2
21029.327 2
21030.016 5
21030.705 3
21031.394 0
21032.083 1
21032.772 2
21033.461 3
21034.150 2
21034.839 0
21035.528 0
21036.217 0
21036.906 0
21037.595 0
21038.284 0
21038.973 0
21039.662 2
21040.352 3
21041.041 0
21041.730 1
21042.419 1
21043.108 2
21043.797 12
21044.487 9
21045.176 7
21045.865 4
21046.554 1
21047.243 0
21047.933 2
21048.622 2
21049.311 2
21050.000 3
21050.690 0
21051.379 1
21052.068 1
21052.758 1
21053.447 9
21054.136 14
21054.826 11
21055.515 3
21056.204 1
21056.894 0
21057.583 0
21058.273 2
21058.962 0
21059.652 1
21060.341 1
21061.030 1
21061.720 0
21062.409 1
21063.099 0
21063.788 0
21064.478 1
21065.167 0
21065.857 1
21066.547 1
21067.236 1
21067.926 1
21068.615 0
21069.305 0
21069.994 0
21070.684 0
21071.374 2
21072.063 1
21072.753 1
21073.443 1
21074.132 0
21074.822 0
21075.512 2
21076.201 0
21076.891 2
21077.581 2
21078.271 3
21078.960 4
21079.650 2
21080.340 1
21081.030 2
21081.719 5
21082.409 5
21083.099 2
21083.789 6
21084.479 3
21085.169 4
21085.859 15
21086.548 11
21087.238 7
21087.928 3
21088.618 2
21089.308 6
21089.998 2
21090.688 2
21091.378 0
21092.068 1
21092.758 0
21093.448 0
21094.138 1
21094.828 1
21095.518 1
21096.208 2
21096.898 0
21097.588 0
21098.278 4
21098.968 1
21099.658 6
21100.348 7
21101.038 4
21101.729 0
21102.419 0
21103.109 1
21103.799 2
21104.489 2
21105.179 0
21105.870 0
21106.560 0
21107.250 0
21107.940 4
21108.630 7
21109.321 9
21110.011 10
21110.701 5
21111.392 3
21112.082 0
21112.772 0
21113.462 1
21114.153 1
21114.843 0
21115.533 0
21116.224 1
21116.914 2
21117.605 0
21118.295 9
21118.985 7
21119.676 5
21120.366 4
21121.057 3
21121.747 4
21122.438 2
21123.128 0
21123.819 0
21124.509 3
21125.200 0
21125.890 0
21126.581 1
21127.271 0
21127.962 1
21128.652 0
21129.343 2
21130.033 5
21130.724 2
21131.415 2
21132.105 1
21132.796 0
21133.487 0
21134.177 12
21134.868 8
21135.559 2
21136.249 17
21136.940 18
21137.631 9
21138.321 8
21139.012 5
21139.703 1
21140.394 0
21141.084 1
21141.775 2
21142.466 1
21143.157 0
21143.848 0
21144.538 0
21145.229 0
21145.920 1
21146.611 2
21147.302 0
21147.993 1
21148.684 0
21149.375 12
21150.065 8
21150.756 4
21151.447 2
21152.138 1
21152.829 2
21153.520 1
21154.211 14
21154.902 12
21155.593 3
21156.284 2
21156.975 4
21157.666 1
21158.357 1
21159.048 2
21159.739 1
21160.431 0
21161.122 5
21161.813 4
21162.504 1
21163.195 0
21163.886 10
21164.577 6
21165.268 3
21165.960 2
21166.651 0
21167.342 0
21168.033 1
21168.724 4
21169.416 2
21170.107 2
21170.798 1
21171.489 0
21172.181 1
21172.872 0
21173.563 0
21174.255 6
21174.946 5
21175.637 2
21176.329 1
21177.020 2
21177.711 3
21178.403 2
21179.094 0
21179.785 1
21180.477 2
21181.168 2
21181.860 1
21182.551 0
21183.243 0
21183.934 0
21184.626 0
21185.317 0
21186.009 0
21186.700 2
21187.392 4
21188.083 3
21188.775 1
21189.466 0
21190.158 0
21190.849 1
21191.541 2
21192.233 0
21192.924 0
21193.616 0
21194.308 2
21194.999 0
21195.691 4
21196.382 6
21197.074 1
21197.766 2
21198.458 3
21199.149 6
21199.841 2
21200.533 3
21201.225 2
21201.916 1
21202.608 0
21203.300 2
21203.992 2
21204.683 4
21205.375 1
21206.067 0
21206.759 2
21207.451 0
21208.143 0
21208.835 1
21209.526 4
21210.218 11
21210.910 4
21211.602 4
21212.294 1
21212.986 0
21213.678 2
21214.370 0
21215.062 0
21215.754 3
21216.446 2
21217.138 3
21217.830 5
21218.522 1
21219.214 2
21219.906 1
21220.598 0
21221.290 2
21221.982 1
21222.674 0
21223.366 0
21224.059 1
21224.751 2
21225.443 2
21226.135 1
21226.827 1
21227.519 1
21228.212 7
21228.904 1
21229.596 0
21230.288 0
21230.980 0
21231.673 0
21232.365 2
21233.057 0
21233.750 0
21234.442 0
21235.134 0
21235.826 0
21236.519 1
21237.211 2
21237.903 0
21238.596 1
21239.288 0
21239.981 1
21240.673 9
21241.365 15
21242.058 14
21242.750 6
21243.443 1
21244.135 0
21244.828 0
21245.520 0
21246.213 1
21246.905 0
21247.598 0
21248.290 2
21248.983 5
21249.675 16
21250.368 9
21251.060 8
21251.753 2
21252.445 0
21253.138 11
21253.831 20
21254.523 14
21255.216 11
21255.908 9
21256.601 19
21257.294 12
21257.986 7
21258.679 6
21259.372 3
21260.065 8
21260.757 4
21261.450 1
21262.143 1
21262.836 0
21263.528 0
21264.221 0
21264.914 1
21265.607 4
21266.299 3
21266.992 1
21267.685 11
21268.378 10
21269.071 5
21269.764 4
21270.457 0
21271.149 0
21271.842 0
21272.535 0
21273.228 1
21273.921 3
21274.614 3
21275.307 6
21276.000 4
21276.693 4
21277.386 0
21278.079 0
21278.772 6
21279.465 7
21280.158 3
21280.851 2
21281.544 3
21282.237 1
21282.930 0
21283.623 0
21284.317 2
21285.010 2
21285.703 0
21286.396 0
21287.089 5
21287.782 5
21288.475 1
21289.169 1
21289.862 0
21290.555 2
21291.248 1
21291.941 1
21292.635 1
21293.328 3
21294.021 4
21294.714 0
21295.408 3
21296.101 10
21296.794 13
21297.488 10
21298.181 2
21298.874 3
21299.568 1
21300.261 1
21300.954 0
21301.648 0
21302.341 0
21303.035 1
21303.728 0
21304.422 3
21305.115 2
21305.808 3
21306.502 2
21307.195 0
21307.889 0
21308.582 0
21309.276 1
21309.969 0
21310.663 2
21311.356 3
21312.050 1
21312.744 6
21313.437 1
21314.131 1
21314.824 0
21315.518 4
21316.212 5
21316.905 2
21317.599 0
21318.293 4
21318.986 7
21319.680 3
21320.374 2
21321.067 2
21321.761 1
21322.455 0
21323.148 1
21323.842 1
21324.536 2
21325.230 6
21325.924 2
21326.617 2
21327.311 0
21328.005 1
21328.699 0
21329.393 0
21330.086 1
21330.780 2
21331.474 0
21332.168 0
21332.862 0
21333.556 0
21334.250 0
21334.944 1
21335.638 0
21336.332 1
21337.026 0
21337.720 0
21338.414 2
21339.108 3
21339.802 4
21340.496 0
21341.190 2
21341.884 1
21342.578 1
21343.272 4
21343.966 1
21344.660 0
21345.354 3
21346.048 1
21346.742 1
21347.436 3
21348.131 6
21348.825 3
21349.519 0
21350.213 8
21350.907 8
21351.601 6
21352.296 7
21352.990 5
21353.684 1
21354.378 4
21355.073 4
21355.767 0
21356.461 0
21357.155 2
21357.850 3
21358.544 6
21359.238 1
21359.933 1
21360.627 0
21361.321 4
21362.016 4
21362.710 0
21363.405 0
21364.099 0
21364.793 1
21365.488 0
21366.182 11
21366.877 3
21367.571 4
21368.266 3
21368.960 0
21369.655 0
21370.349 0
21371.044 4
21371.738 0
21372.433 0
21373.127 0
21373.822 0
21374.516 1
21375.211 0
21375.906 0
21376.600 1
21377.295 0
21377.989 0
21378.684 0
21379.379 1
21380.073 0
21380.768 6
21381.463 4
21382.157 1
21382.852 0
21383.547 0
21384.242 0
21384.936 1
21385.631 1
21386.326 1
21387.021 1
21387.715 5
21388.410 1
21389.105 1
21389.800 1
21390.495 1
21391.189 0
21391.884 0
21392.579 0
21393.274 0
21393.969 3
21394.664 1
21395.359 0
21396.054 7
21396.749 7
21397.444 2
21398.139 3
21398.833 1
21399.528 2
21400.223 1
21400.918 0
21401.613 1
21402.308 0
21403.004 0
21403.699 0
21404.394 0
21405.089 0
21405.784 9
21406.479 3
21407.174 1
21407.869 0
21408.564 0
21409.259 0
21409.954 0
21410.650 0
21411.345 0
21412.040 4
21412.735 2
21413.430 1
21414.126 0
21414.821 0
21415.516 1
21416.211 2
21416.907 2
21417.602 0
21418.297 1
21418.992 2
21419.688 1
21420.383 5
21421.078 1
21421.774 4
21422.469 1
21423.164 5
21423.860 1
21424.555 2
21425.251 5
21425.946 6
21426.641 1
21427.337 4
21428.032 2
21428.728 0
21429.423 0
21430.119 2
21430.814 1
21431.510 2
21432.205 5
21432.901 1
21433.596 0
21434.292 2
21434.987 1
21435.683 1
21436.378 1
21437.074 0
21437.770 1
21438.465 0
21439.161 10
21439.857 5
21440.552 2
21441.248 1
21441.943 2
21442.639 2
21443.335 0
21444.031 1
21444.726 15
21445.422 10
21446.118 6
21446.813 5
21447.509 2
21448.205 3
21448.901 5
21449.597 0
21450.292 2
21450.988 0
21451.684 1
21452.380 5
21453.076 1
21453.772 1
21454.467 1
21455.163 4
21455.859 1
21456.555 1
21457.251 0
21457.947 0
21458.643 0
21459.339 0
21460.035 1
21460.731 0
21461.427 0
21462.123 1
21462.819 0
21463.515 0
21464.211 2
21464.907 5
21465.603 4
21466.299 2
21466.995 0
21467.691 1
21468.387 0
21469.083 5
21469.779 4
21470.476 0
21471.172 1
21471.868 0
21472.564 0
21473.260 0
21473.956 2
21474.653 4
21475.349 6
21476.045 1
21476.741 2
21477.437 0
21478.134 0
21478.830 0
21479.526 5
21480.223 1
21480.919 7
21481.615 5
21482.311 5
21483.008 2
21483.704 0
21484.401 1
21485.097 2
21485.793 2
21486.490 7
21487.186 3
21487.882 2
21488.579 0
21489.275 0
21489.972 1
21490.668 0
21491.365 1
21492.061 1
21492.758 0
21493.454 1
21494.151 0
21494.847 1
21495.544 0
21496.240 1
21496.937 4
21497.633 1
21498.330 1
21499.027 1
21499.723 0
21500.420 1
21501.116 1
21501.813 6
21502.510 2
21503.206 1
21503.903 0
21504.600 1
21505.296 1
21505.993 0
21506.690 1
21507.387 0
21508.083 2
21508.780 3
21509.477 5
21510.174 3
21510.870 1
21511.567 2
21512.264 2
21512.961 2
21513.658 7
21514.354 6
21515.051 1
21515.748 1
21516.445 0
21517.142 0
21517.839 3
21518.536 1
21519.233 1
21519.930 0
21520.627 1
21521.323 6
21522.020 9
21522.717 2
21523.414 0
21524.111 1
21524.808 1
21525.505 0
21526.202 0
21526.900 0
21527.597 2
21528.294 5
21528.991 2
21529.688 1
21530.385 2
21531.082 0
21531.779 2
21532.476 1
21533.173 0
21533.871 1
21534.568 1
21535.265 0
21535.962 0
21536.659 2
21537.357 1
21538.054 2
21538.751 0
21539.448 0
21540.146 0
21540.843 0
21541.540 1
21542.237 0
21542.935 1
21543.632 0
21544.329 2
21545.027 1
21545.724 5
21546.421 4
21547.119 0
21547.816 0
21548.513 0
21549.211 0
21549.908 2
21550.606 4
21551.303 2
21552.001 0
21552.698 0
21553.396 0
21554.093 0
21554.791 5
21555.488 4
21556.186 3
21556.883 0
21557.581 1
21558.278 0
21558.976 6
21559.673 5
21560.371 1
21561.069 4
21561.766 17
21562.464 9
21563.161 4
21563.859 1
21564.557 1
21565.254 0
21565.952 2
21566.650 1
21567.347 4
21568.045 0
21568.743 0
21569.441 0
21570.138 11
21570.836 9
21571.534 8
21572.232 4
21572.929 0
21573.627 1
21574.325 4
21575.023 1
21575.721 0
21576.418 0
21577.116 3
21577.814 1
21578.512 0
21579.210 0
21579.908 0
21580.606 0
21581.304 1
21582.002 1
21582.700 1
21583.398 0
21584.096 0
21584.794 1
21585.492 0
21586.190 0
21586.888 1
21587.586 0
21588.284 4
21588.982 2
21589.680 0
21590.378 0
21591.076 5
21591.774 0
21592.472 0
21593.170 0
21593.868 0
21594.566 1
21595.265 0
21595.963 4
21596.661 1
21597.359 0
21598.057 1
21598.755 0
21599.454 1
21600.152 0
21600.850 0
21601.548 0
21602.247 0
21602.945 3
21603.643 0
21604.342 0
21605.040 1
21605.738 0
21606.437 1
21607.135 2
21607.833 1
21608.532 0
21609.230 1
21609.928 1
21610.627 1
21611.325 3
21612.024 2
21612.722 0
21613.420 0
21614.119 2
21614.817 4
21615.516 5
21616.214 3
21616.913 3
21617.611 1
21618.310 1
21619.008 3
21619.707 1
21620.405 6
21621.104 10
21621.803 6
21622.501 1
21623.200 0
21623.898 0
21624.597 0
21625.296 1
21625.994 0
21626.693 0
21627.392 0
21628.090 9
21628.789 3
21629.488 2
21630.186 12
21630.885 7
21631.584 3
21632.283 1
21632.981 1
21633.680 0
21634.379 0
21635.078 4
21635.777 2
21636.475 0
21637.174 0
21637.873 1
21638.572 0
21639.271 4
21639.970 3
21640.669 1
21641.367 1
21642.066 2
21642.765 0
21643.464 1
21644.163 0
21644.862 0
21645.561 3
21646.260 1
21646.959 1
21647.658 7
21648.357 9
21649.056 4
21649.755 8
21650.454 16
21651.153 12
21651.852 5
21652.551 2
21653.250 1
21653.949 5
21654.649 2
21655.348 0
21656.047 0
21656.746 0
21657.445 2
21658.144 3
21658.843 0
21659.543 0
21660.242 2
21660.941 1
21661.640 2
21662.339 1
21663.039 0
21663.738 0
21664.437 3
21665.137 4
21665.836 1
21666.535 3
21667.234 0
21667.934 3
21668.633 0
21669.332 0
21670.032 0
21670.731 0
21671.431 0
21672.130 0
21672.829 1
21673.529 2
21674.228 5
21674.928 3
21675.627 1
21676.327 0
21677.026 2
21677.725 2
21678.425 0
21679.124 2
21679.824 2
21680.524 0
21681.223 0
21681.923 0
21682.622 0
21683.322 1
21684.021 5
21684.721 8
21685.421 4
21686.120 0
21686.820 1
21687.519 6
21688.219 4
21688.919 0
21689.618 0
21690.318 2
21691.018 0
21691.717 4
21692.417 1
21693.117 1
21693.817 2
21694.516 0
21695.216 0
21695.916 0
21696.616 0
21697.316 0
21698.015 4
21698.715 2
21699.415 2
21700.115 2
21700.815 2
21701.515 1
21702.214 1
21702.914 5
21703.614 4
21704.314 2
21705.014 0
21705.714 1
21706.414 0
21707.114 1
21707.814 0
21708.514 0
21709.214 0
21709.914 9
21710.614 17
21711.314 17
21712.014 27
21712.714 17
21713.414 11
21714.114 4
21714.814 3
21715.514 1
21716.214 0
21716.914 0
21717.615 0
21718.315 1
21719.015 5
21719.715 1
21720.415 0
21721.115 3
21721.816 9
21722.516 8
21723.216 10
21723.916 4
21724.616 0
21725.317 0
21726.017 2
21726.717 2
21727.418 4
21728.118 3
21728.818 0
21729.518 0
21730.219 2
21730.919 1
21731.619 1
21732.320 2
21733.020 0
21733.721 0
21734.421 0
21735.121 0
21735.822 0
21736.522 2
21737.223 1
21737.923 1
21738.624 3
21739.324 4
21740.025 0
21740.725 0
21741.426 1
21742.126 0
21742.827 0
21743.527 0
21744.228 0
21744.928 2
21745.629 0
21746.329 7
21747.030 4
21747.731 3
21748.431 5
21749.132 2
21749.833 0
21750.533 1
21751.234 8
21751.935 6
21752.635 5
21753.336 5
21754.037 0
21754.737 3
21755.438 4
21756.139 4
21756.840 0
21757.540 0
21758.241 0
21758.942 12
21759.643 8
21760.344 3
21761.044 3
21761.745 0
21762.446 3
21763.147 3
21763.848 1
21764.549 0
21765.250 0
21765.950 0
21766.651 0
21767.352 5
21768.053 0
21768.754 0
21769.455 1
21770.156 0
21770.857 3
21771.558 0
21772.259 0
21772.960 0
21773.661 0
21774.362 1
21775.063 0
21775.764 0
21776.465 2
21777.166 0
21777.868 1
21778.569 0
21779.270 0
21779.971 3
21780.672 5
21781.373 1
21782.074 0
21782.776 0
21783.477 0
21784.178 0
21784.879 0
21785.580 0
21786.282 0
21786.983 1
21787.684 2
21788.385 2
21789.087 3
21789.788 1
21790.489 0
21791.190 1
21791.892 0
21792.593 0
21793.294 2
21793.996 3
21794.697 0
21795.399 0
21796.100 0
21796.801 0
21797.503 1
21798.204 1
21798.906 0
21799.607 1
21800.309 0
21801.010 0
21801.711 0
21802.413 2
21803.114 2
21803.816 2
21804.518 1
21805.219 0
21805.921 1
21806.622 1
21807.324 0
21808.025 3
21808.727 2
21809.428 3
21810.130 1
21810.832 3
21811.533 0
21812.235 0
21812.937 1
21813.638 1
21814.340 1
21815.042 3
21815.743 2
21816.445 3
21817.147 1
21817.849 0
21818.550 2
21819.252 0
21819.954 2
21820.656 3
21821.357 3
21822.059 5
21822.761 3
21823.463 0
21824.165 1
21824.867 1
21825.568 0
21826.270 0
21826.972 0
21827.674 0
21828.376 0
21829.078 2
21829.780 0
21830.482 0
21831.184 2
21831.886 3
21832.588 0
21833.290 0
21833.992 0
21834.694 0
21835.396 0
21836.098 1
21836.800 2
21837.502 1
21838.204 2
21838.906 0
21839.608 0
21840.310 0
21841.012 0
21841.714 1
21842.417 2
21843.119 0
21843.821 0
21844.523 3
21845.225 0
21845.927 3
21846.630 1
21847.332 3
21848.034 2
21848.736 1
[truncated: 6,071 more chars]
