# Supplementary material for: LIMPIC: a computational method for the separation of protein MALDI-TOF-MS signals from noise
Source: BMC Bioinformatics. 2007 Mar 26;8:101. doi: 10.1186/1471-2105-8-101 (PMC1847688; doi:10.1186/1471-2105-8-101)
Supplement: Additional File 2 — Compressed archive of 30 text files, containing MALDI-TOF-MS data acquired from in-vitro protein mixtures. The text files are arranged in 6 folders, each referring to a different cytochrome C concentration. [file 1471-2105-8-101-S2.zip › SOL_10_TXT/SOL_calib_02c.txt]

4989.923 0
4990.258 0
4990.594 0
4990.930 0
4991.265 0
4991.601 0
4991.937 0
4992.273 0
4992.608 350
4992.944 320
4993.280 406
4993.616 415
4993.952 410
4994.287 415
4994.623 410
4994.959 423
4995.295 414
4995.631 500
4995.967 496
4996.303 519
4996.639 556
4996.974 506
4997.310 452
4997.646 505
4997.982 522
4998.318 417
4998.654 436
4998.990 441
4999.326 449
4999.662 477
4999.998 446
5000.334 439
5000.670 404
5001.006 426
5001.342 415
5001.678 432
5002.015 439
5002.351 414
5002.687 489
5003.023 514
5003.359 501
5003.695 535
5004.031 496
5004.367 448
5004.704 436
5005.040 450
5005.376 426
5005.712 482
5006.048 464
5006.385 445
5006.721 461
5007.057 422
5007.393 439
5007.730 455
5008.066 435
5008.402 423
5008.739 480
5009.075 513
5009.411 445
5009.748 416
5010.084 439
5010.420 423
5010.757 392
5011.093 392
5011.429 424
5011.766 503
5012.102 483
5012.439 476
5012.775 465
5013.112 432
5013.448 417
5013.785 426
5014.121 381
5014.458 361
5014.794 416
5015.131 425
5015.467 431
5015.804 419
5016.140 406
5016.477 450
5016.813 537
5017.150 521
5017.487 469
5017.823 486
5018.160 542
5018.496 557
5018.833 517
5019.170 496
5019.506 463
5019.843 425
5020.180 403
5020.517 485
5020.853 495
5021.190 463
5021.527 406
5021.863 380
5022.200 442
5022.537 473
5022.874 459
5023.211 391
5023.547 413
5023.884 448
5024.221 432
5024.558 391
5024.895 412
5025.232 455
5025.568 517
5025.905 516
5026.242 525
5026.579 474
5026.916 461
5027.253 455
5027.590 409
5027.927 398
5028.264 467
5028.601 411
5028.938 412
5029.275 401
5029.612 400
5029.949 378
5030.286 408
5030.623 447
5030.960 437
5031.297 424
5031.634 374
5031.971 360
5032.308 397
5032.645 383
5032.983 395
5033.320 409
5033.657 455
5033.994 570
5034.331 557
5034.668 495
5035.006 436
5035.343 405
5035.680 417
5036.017 417
5036.354 430
5036.692 430
5037.029 433
5037.366 447
5037.703 434
5038.041 505
5038.378 530
5038.715 604
5039.053 539
5039.390 528
5039.727 473
5040.065 478
5040.402 408
5040.739 370
5041.077 410
5041.414 476
5041.752 468
5042.089 422
5042.427 429
5042.764 488
5043.101 459
5043.439 450
5043.776 471
5044.114 460
5044.451 444
5044.789 434
5045.126 437
5045.464 444
5045.802 419
5046.139 446
5046.477 449
5046.814 442
5047.152 432
5047.489 387
5047.827 372
5048.165 448
5048.502 430
5048.840 443
5049.178 450
5049.515 436
5049.853 406
5050.191 389
5050.528 370
5050.866 387
5051.204 384
5051.542 469
5051.879 466
5052.217 454
5052.555 464
5052.893 441
5053.231 468
5053.568 393
5053.906 412
5054.244 421
5054.582 386
5054.920 393
5055.258 447
5055.595 450
5055.933 396
5056.271 435
5056.609 398
5056.947 359
5057.285 379
5057.623 465
5057.961 463
5058.299 397
5058.637 394
5058.975 411
5059.313 434
5059.651 424
5059.989 445
5060.327 470
5060.665 450
5061.003 388
5061.341 417
5061.679 455
5062.017 408
5062.355 395
5062.694 367
5063.032 400
5063.370 373
5063.708 396
5064.046 417
5064.384 364
5064.722 389
5065.061 393
5065.399 425
5065.737 428
5066.075 429
5066.414 519
5066.752 550
5067.090 536
5067.428 528
5067.767 513
5068.105 417
5068.443 383
5068.782 348
5069.120 401
5069.458 466
5069.797 421
5070.135 417
5070.473 432
5070.812 408
5071.150 394
5071.489 390
5071.827 430
5072.165 427
5072.504 484
5072.842 447
5073.181 414
5073.519 426
5073.858 430
5074.196 482
5074.535 460
5074.873 450
5075.212 438
5075.550 428
5075.889 470
5076.227 453
5076.566 431
5076.905 392
5077.243 413
5077.582 464
5077.920 500
5078.259 473
5078.598 458
5078.936 475
5079.275 457
5079.614 469
5079.952 511
5080.291 517
5080.630 500
5080.969 487
5081.307 483
5081.646 521
5081.985 534
5082.324 502
5082.662 462
5083.001 491
5083.340 475
5083.679 442
5084.018 439
5084.356 394
5084.695 410
5085.034 400
5085.373 363
5085.712 369
5086.051 441
5086.390 415
5086.729 383
5087.068 400
5087.407 420
5087.745 466
5088.084 443
5088.423 477
5088.762 529
5089.101 472
5089.440 475
5089.779 469
5090.118 482
5090.458 480
5090.797 472
5091.136 474
5091.475 465
5091.814 420
5092.153 401
5092.492 453
5092.831 452
5093.170 470
5093.509 445
5093.849 438
5094.188 477
5094.527 499
5094.866 459
5095.205 496
5095.544 480
5095.884 459
5096.223 469
5096.562 416
5096.901 432
5097.241 451
5097.580 414
5097.919 415
5098.259 460
5098.598 454
5098.937 419
5099.277 455
5099.616 429
5099.955 465
5100.295 452
5100.634 420
5100.973 412
5101.313 366
5101.652 346
5101.992 439
5102.331 407
5102.671 376
5103.010 375
5103.349 373
5103.689 347
5104.028 345
5104.368 389
5104.707 383
5105.047 439
5105.387 404
5105.726 410
5106.066 394
5106.405 433
5106.745 435
5107.084 464
5107.424 462
5107.764 444
5108.103 455
5108.443 503
5108.783 488
5109.122 504
5109.462 443
5109.802 423
5110.141 475
5110.481 455
5110.821 457
5111.160 409
5111.500 392
5111.840 418
5112.180 464
5112.519 464
5112.859 399
5113.199 395
5113.539 405
5113.879 396
5114.219 392
5114.558 444
5114.898 420
5115.238 407
5115.578 434
5115.918 404
5116.258 405
5116.598 421
5116.938 415
5117.278 406
5117.617 369
5117.957 459
5118.297 462
5118.637 460
5118.977 442
5119.317 467
5119.657 457
5119.997 395
5120.337 401
5120.677 475
5121.018 434
5121.358 428
5121.698 464
5122.038 447
5122.378 490
5122.718 448
5123.058 413
5123.398 426
5123.738 412
5124.079 425
5124.419 417
5124.759 349
5125.099 389
5125.439 427
5125.780 435
5126.120 433
5126.460 438
5126.800 474
5127.141 445
5127.481 416
5127.821 446
5128.161 482
5128.502 403
5128.842 414
5129.182 487
5129.523 463
5129.863 492
5130.203 464
5130.544 402
5130.884 356
5131.225 352
5131.565 376
5131.905 355
5132.246 375
5132.586 315
5132.927 306
5133.267 310
5133.608 327
5133.948 410
5134.289 473
5134.629 507
5134.970 492
5135.310 471
5135.651 397
5135.991 429
5136.332 517
5136.672 506
5137.013 450
5137.354 446
5137.694 423
5138.035 379
5138.375 343
5138.716 356
5139.057 400
5139.397 336
5139.738 381
5140.079 401
5140.420 386
5140.760 353
5141.101 352
5141.442 380
5141.782 427
5142.123 386
5142.464 320
5142.805 287
5143.146 297
5143.486 297
5143.827 346
5144.168 388
5144.509 408
5144.850 378
5145.191 403
5145.531 432
5145.872 440
5146.213 359
5146.554 361
5146.895 353
5147.236 383
5147.577 415
5147.918 385
5148.259 383
5148.600 424
5148.941 443
5149.282 429
5149.623 444
5149.964 428
5150.305 414
5150.646 431
5150.987 444
5151.328 437
5151.669 401
5152.010 377
5152.351 402
5152.692 445
5153.033 439
5153.375 409
5153.716 428
5154.057 465
5154.398 417
5154.739 442
5155.080 456
5155.422 499
5155.763 434
5156.104 440
5156.445 474
5156.786 467
5157.128 424
5157.469 426
5157.810 467
5158.152 484
5158.493 473
5158.834 452
5159.176 431
5159.517 406
5159.858 429
5160.200 465
5160.541 492
5160.882 469
5161.224 478
5161.565 458
5161.907 423
5162.248 419
5162.589 420
5162.931 402
5163.272 376
5163.614 376
5163.955 370
5164.297 402
5164.638 398
5164.980 383
5165.321 360
5165.663 345
5166.004 320
5166.346 351
5166.687 345
5167.029 353
5167.371 369
5167.712 400
5168.054 404
5168.396 408
5168.737 417
5169.079 374
5169.420 430
5169.762 449
5170.104 404
5170.446 425
5170.787 443
5171.129 430
5171.471 421
5171.812 395
5172.154 440
5172.496 414
5172.838 413
5173.179 400
5173.521 339
5173.863 350
5174.205 384
5174.547 365
5174.889 346
5175.230 368
5175.572 394
5175.914 406
5176.256 342
5176.598 348
5176.940 351
5177.282 382
5177.624 379
5177.966 411
5178.308 402
5178.650 382
5178.992 435
5179.334 485
5179.676 463
5180.018 456
5180.360 430
5180.702 454
5181.044 487
5181.386 451
5181.728 415
5182.070 396
5182.412 404
5182.754 423
5183.096 423
5183.438 420
5183.780 433
5184.123 392
5184.465 402
5184.807 384
5185.149 386
5185.491 389
5185.833 367
5186.176 420
5186.518 435
5186.860 442
5187.202 432
5187.545 406
5187.887 356
5188.229 419
5188.572 468
5188.914 414
5189.256 404
5189.598 401
5189.941 434
5190.283 437
5190.626 402
5190.968 398
5191.310 402
5191.653 454
5191.995 508
5192.338 437
5192.680 404
5193.022 431
5193.365 474
5193.707 474
5194.050 474
5194.392 463
5194.735 448
5195.077 408
5195.420 436
5195.762 503
5196.105 491
5196.447 437
5196.790 431
5197.133 433
5197.475 413
5197.818 357
5198.160 385
5198.503 443
5198.846 437
5199.188 400
5199.531 387
5199.874 390
5200.216 339
5200.559 399
5200.902 453
5201.244 396
5201.587 360
5201.930 408
5202.273 400
5202.615 379
5202.958 380
5203.301 341
5203.644 382
5203.986 396
5204.329 371
5204.672 378
5205.015 335
5205.358 341
5205.701 381
5206.043 450
5206.386 419
5206.729 410
5207.072 371
5207.415 410
5207.758 368
5208.101 388
5208.444 341
5208.787 373
5209.130 400
5209.473 420
5209.816 433
5210.159 513
5210.502 457
5210.845 372
5211.188 360
5211.531 377
5211.874 430
5212.217 433
5212.560 461
5212.903 464
5213.246 421
5213.589 416
5213.933 401
5214.276 450
5214.619 401
5214.962 428
5215.305 408
5215.648 390
5215.992 413
5216.335 404
5216.678 383
5217.021 358
5217.365 378
5217.708 398
5218.051 465
5218.394 430
5218.738 441
5219.081 452
5219.424 446
5219.768 420
5220.111 355
5220.454 371
5220.798 435
5221.141 412
5221.484 453
5221.828 407
5222.171 381
5222.515 443
5222.858 411
5223.201 374
5223.545 386
5223.888 394
5224.232 381
5224.575 356
5224.919 340
5225.262 342
5225.606 335
5225.949 393
5226.293 390
5226.636 346
5226.980 320
5227.323 331
5227.667 416
5228.011 381
5228.354 450
5228.698 492
5229.041 475
5229.385 461
5229.729 457
5230.072 461
5230.416 378
5230.760 420
5231.103 448
5231.447 415
5231.791 443
5232.135 396
5232.478 348
5232.822 363
5233.166 341
5233.510 390
5233.853 369
5234.197 320
5234.541 346
5234.885 391
5235.229 390
5235.573 423
5235.916 380
5236.260 366
5236.604 341
5236.948 343
5237.292 342
5237.636 350
5237.980 420
5238.324 427
5238.668 429
5239.012 387
5239.356 366
5239.700 345
5240.043 390
5240.387 379
5240.732 321
5241.076 352
5241.420 337
5241.764 358
5242.108 364
5242.452 310
5242.796 309
5243.140 337
5243.484 367
5243.828 362
5244.172 362
5244.516 339
5244.861 346
5245.205 389
5245.549 381
5245.893 377
5246.237 386
5246.581 365
5246.926 389
5247.270 427
5247.614 420
5247.958 440
5248.303 450
5248.647 393
5248.991 388
5249.335 389
5249.680 402
5250.024 409
5250.368 488
5250.713 473
5251.057 412
5251.401 348
5251.746 309
5252.090 370
5252.435 377
5252.779 408
5253.123 353
5253.468 334
5253.812 384
5254.157 357
5254.501 390
5254.846 344
5255.190 337
5255.535 330
5255.879 356
5256.224 335
5256.568 334
5256.913 369
5257.257 381
5257.602 416
5257.946 470
5258.291 473
5258.636 488
5258.980 432
5259.325 371
5259.669 370
5260.014 354
5260.359 366
5260.703 380
5261.048 345
5261.393 307
5261.737 327
5262.082 362
5262.427 362
5262.772 359
5263.116 356
5263.461 372
5263.806 398
5264.151 466
5264.495 451
5264.840 416
5265.185 386
5265.530 341
5265.875 366
5266.220 372
5266.564 408
5266.909 347
5267.254 341
5267.599 374
5267.944 393
5268.289 408
5268.634 345
5268.979 391
5269.324 412
5269.669 353
5270.014 303
5270.359 335
5270.704 346
5271.049 373
5271.394 396
5271.739 408
5272.084 415
5272.429 394
5272.774 412
5273.119 387
5273.464 366
5273.809 388
5274.154 366
5274.499 330
5274.844 370
5275.190 354
5275.535 338
5275.880 348
5276.225 382
5276.570 420
5276.915 386
5277.261 369
5277.606 377
5277.951 362
5278.296 379
5278.642 409
5278.987 442
5279.332 432
5279.677 391
5280.023 336
5280.368 327
5280.713 324
5281.059 309
5281.404 303
5281.749 303
5282.095 289
5282.440 282
5282.785 324
5283.131 393
5283.476 391
5283.822 420
5284.167 441
5284.513 391
5284.858 432
5285.203 407
5285.549 477
5285.894 430
5286.240 404
5286.585 401
5286.931 424
5287.277 447
5287.622 358
5287.968 370
5288.313 341
5288.659 284
5289.004 285
5289.350 254
5289.696 307
5290.041 333
5290.387 353
5290.732 406
5291.078 422
5291.424 393
5291.770 441
5292.115 452
5292.461 450
5292.807 476
5293.152 427
5293.498 404
5293.844 386
5294.190 342
5294.535 321
5294.881 297
5295.227 298
5295.573 322
5295.919 387
5296.264 417
5296.610 403
5296.956 440
5297.302 378
5297.648 368
5297.994 389
5298.340 452
5298.686 477
5299.031 480
5299.377 435
5299.723 406
5300.069 352
5300.415 393
5300.761 382
5301.107 369
5301.453 373
5301.799 363
5302.145 349
5302.491 334
5302.837 339
5303.183 394
5303.529 367
5303.875 347
5304.222 360
5304.568 354
5304.914 381
5305.260 370
5305.606 410
5305.952 429
5306.298 449
5306.644 365
5306.991 337
5307.337 364
5307.683 411
5308.029 465
5308.375 450
5308.722 469
5309.068 409
5309.414 342
5309.760 371
5310.107 358
5310.453 337
5310.799 349
5311.146 390
5311.492 388
5311.838 422
5312.185 386
5312.531 368
5312.877 396
5313.224 385
5313.570 382
5313.917 355
5314.263 374
5314.609 390
5314.956 366
5315.302 351
5315.649 374
5315.995 379
5316.342 378
5316.688 366
5317.035 301
5317.381 309
5317.728 348
5318.074 425
5318.421 416
5318.767 428
5319.114 448
5319.461 384
5319.807 380
5320.154 445
5320.500 367
5320.847 350
5321.194 381
5321.540 357
5321.887 358
5322.234 368
5322.580 394
5322.927 406
5323.274 407
5323.620 359
5323.967 391
5324.314 465
5324.661 479
5325.007 483
5325.354 410
5325.701 443
5326.048 434
5326.395 406
5326.741 397
5327.088 382
5327.435 362
5327.782 357
5328.129 361
5328.476 329
5328.823 301
5329.170 276
5329.516 324
5329.863 374
5330.210 361
5330.557 330
5330.904 311
5331.251 330
5331.598 332
5331.945 374
5332.292 367
5332.639 417
5332.986 499
5333.333 461
5333.680 396
5334.027 374
5334.374 432
5334.721 439
5335.069 396
5335.416 334
5335.763 360
5336.110 338
5336.457 336
5336.804 304
5337.151 338
5337.499 357
5337.846 375
5338.193 398
5338.540 399
5338.887 347
5339.235 304
5339.582 328
5339.929 308
5340.276 298
5340.624 292
5340.971 325
5341.318 327
5341.665 373
5342.013 362
5342.360 381
5342.707 384
5343.055 388
5343.402 423
5343.750 394
5344.097 351
5344.444 298
5344.792 315
5345.139 261
5345.487 287
5345.834 306
5346.182 312
5346.529 322
5346.876 300
5347.224 322
5347.571 360
5347.919 352
5348.266 354
5348.614 360
5348.962 329
5349.309 315
5349.657 318
5350.004 341
5350.352 345
5350.699 340
5351.047 334
5351.395 320
5351.742 275
5352.090 294
5352.438 353
5352.785 365
5353.133 373
5353.481 349
5353.828 331
5354.176 331
5354.524 304
5354.872 281
5355.219 282
5355.567 347
5355.915 376
5356.263 417
5356.610 417
5356.958 350
5357.306 316
5357.654 298
5358.002 362
5358.350 342
5358.697 343
5359.045 371
5359.393 322
5359.741 340
5360.089 350
5360.437 309
5360.785 303
5361.133 319
5361.481 306
5361.829 312
5362.177 315
5362.525 315
5362.873 357
5363.221 366
5363.569 338
5363.917 341
5364.265 347
5364.613 383
5364.961 340
5365.309 310
5365.657 329
5366.005 344
5366.353 350
5366.701 353
5367.049 378
5367.398 375
5367.746 361
5368.094 367
5368.442 339
5368.790 346
5369.138 366
5369.487 373
5369.835 353
5370.183 376
5370.531 375
5370.880 398
5371.228 367
5371.576 344
5371.924 393
5372.273 390
5372.621 367
5372.969 392
5373.318 410
5373.666 427
5374.014 441
5374.363 374
5374.711 376
5375.060 364
5375.408 399
5375.756 343
5376.105 323
5376.453 336
5376.802 351
5377.150 366
5377.499 368
5377.847 329
5378.196 286
5378.544 378
5378.893 433
5379.241 431
5379.590 406
5379.938 444
5380.287 436
5380.635 405
5380.984 382
5381.333 334
5381.681 301
5382.030 312
5382.378 342
5382.727 341
5383.076 355
5383.424 351
5383.773 375
5384.122 353
5384.470 345
5384.819 364
5385.168 345
5385.517 375
5385.865 392
5386.214 383
5386.563 339
5386.912 317
5387.260 287
5387.609 313
5387.958 337
5388.307 312
5388.656 365
5389.004 423
5389.353 409
5389.702 418
5390.051 390
5390.400 376
5390.749 360
5391.098 325
5391.447 317
5391.796 326
5392.145 355
5392.494 308
5392.842 318
5393.191 342
5393.540 358
5393.889 341
5394.238 374
5394.587 406
5394.937 319
5395.286 344
5395.635 346
5395.984 329
5396.333 341
5396.682 313
5397.031 347
5397.380 361
5397.729 365
5398.078 359
5398.427 336
5398.777 312
5399.126 279
5399.475 357
5399.824 381
5400.173 388
5400.523 365
5400.872 323
5401.221 324
5401.570 338
5401.920 306
5402.269 285
5402.618 272
5402.967 312
5403.317 339
5403.666 363
5404.015 378
5404.365 362
5404.714 325
5405.063 301
5405.413 280
5405.762 312
5406.112 338
5406.461 362
5406.810 373
5407.160 357
5407.509 355
5407.859 355
5408.208 354
5408.558 318
5408.907 306
5409.257 339
5409.606 304
5409.956 351
5410.305 393
5410.655 374
5411.004 361
5411.354 364
5411.703 356
5412.053 344
5412.403 317
5412.752 322
5413.102 334
5413.452 328
5413.801 320
5414.151 354
5414.500 350
5414.850 340
5415.200 335
5415.550 316
5415.899 322
5416.249 300
5416.599 270
5416.948 312
5417.298 344
5417.648 356
5417.998 381
5418.348 405
5418.697 431
5419.047 413
5419.397 393
5419.747 371
5420.097 379
5420.447 365
5420.796 334
5421.146 358
5421.496 356
5421.846 337
5422.196 353
5422.546 383
5422.896 369
5423.246 393
5423.596 364
5423.946 406
5424.296 414
5424.646 402
5424.996 431
5425.346 424
5425.696 390
5426.046 433
5426.396 461
5426.746 394
5427.096 351
5427.446 379
5427.796 397
5428.146 340
5428.496 295
5428.847 342
5429.197 378
5429.547 379
5429.897 381
5430.247 355
5430.597 368
5430.948 390
5431.298 375
5431.648 394
5431.998 399
5432.348 400
5432.699 357
5433.049 313
5433.399 330
5433.750 298
5434.100 284
5434.450 340
5434.800 312
5435.151 307
5435.501 396
5435.852 339
5436.202 332
5436.552 356
5436.903 342
5437.253 325
5437.603 286
5437.954 339
5438.304 326
5438.655 307
5439.005 315
5439.356 319
5439.706 320
5440.057 346
5440.407 379
5440.758 365
5441.108 410
5441.459 437
5441.809 411
5442.160 394
5442.510 365
5442.861 358
5443.212 320
5443.562 324
5443.913 340
5444.263 311
5444.614 333
5444.965 361
5445.315 365
5445.666 351
5446.017 397
5446.367 382
5446.718 337
5447.069 366
5447.420 343
5447.770 310
5448.121 313
5448.472 287
5448.823 328
5449.173 306
5449.524 306
5449.875 368
5450.226 356
5450.577 330
5450.927 290
5451.278 286
5451.629 321
5451.980 367
5452.331 367
5452.682 337
5453.033 382
5453.384 374
5453.735 333
5454.086 313
5454.437 318
5454.787 301
5455.138 376
5455.489 388
5455.840 426
5456.191 433
5456.542 378
5456.894 393
5457.245 374
5457.596 328
5457.947 300
5458.298 297
5458.649 310
5459.000 313
5459.351 306
5459.702 300
5460.053 335
5460.404 354
5460.756 317
5461.107 365
5461.458 430
5461.809 428
5462.160 375
5462.512 341
5462.863 331
5463.214 351
5463.565 367
5463.917 322
5464.268 312
5464.619 302
5464.970 283
5465.322 298
5465.673 290
5466.024 275
5466.376 315
5466.727 339
5467.078 348
5467.430 326
5467.781 316
5468.133 285
5468.484 276
5468.835 298
5469.187 321
5469.538 351
5469.890 313
5470.241 278
5470.593 289
5470.944 372
5471.296 368
5471.647 366
5471.999 372
5472.350 319
5472.702 330
5473.053 333
5473.405 353
5473.756 374
5474.108 364
5474.460 349
5474.811 355
5475.163 384
5475.514 390
5475.866 396
5476.218 366
5476.569 345
5476.921 359
5477.273 377
5477.624 358
5477.976 375
5478.328 364
5478.680 318
5479.031 344
5479.383 331
5479.735 309
5480.087 306
5480.438 323
5480.790 300
5481.142 273
5481.494 301
5481.846 310
5482.198 358
5482.549 354
5482.901 311
5483.253 283
5483.605 326
5483.957 393
5484.309 391
5484.661 352
5485.013 391
5485.365 369
5485.717 319
5486.069 312
5486.421 311
5486.773 308
5487.125 305
5487.477 279
5487.829 296
5488.181 302
5488.533 305
5488.885 282
5489.237 296
5489.589 322
5489.941 362
5490.293 383
5490.645 390
5490.997 342
5491.350 274
5491.702 364
5492.054 346
5492.406 319
5492.758 337
5493.110 377
5493.463 346
5493.815 319
5494.167 316
5494.519 313
5494.872 303
5495.224 302
5495.576 318
5495.928 303
5496.281 292
5496.633 281
5496.985 273
5497.338 352
5497.690 350
5498.042 337
5498.395 336
5498.747 339
5499.099 401
5499.452 400
5499.804 367
5500.157 326
5500.509 342
5500.862 350
5501.214 345
5501.567 316
5501.919 352
5502.271 390
5502.624 363
5502.977 349
5503.329 374
5503.682 373
5504.034 324
5504.387 320
5504.739 346
5505.092 314
5505.444 279
5505.797 274
5506.150 318
5506.502 317
5506.855 323
5507.208 312
5507.560 327
5507.913 350
5508.266 306
5508.618 315
5508.971 316
5509.324 324
5509.676 307
5510.029 267
5510.382 328
5510.735 322
5511.087 291
5511.440 306
5511.793 305
5512.146 374
5512.499 366
5512.851 356
5513.204 334
5513.557 331
5513.910 321
5514.263 302
5514.616 292
5514.969 375
5515.322 366
5515.674 399
5516.027 406
5516.380 366
5516.733 292
5517.086 317
5517.439 368
5517.792 392
5518.145 418
5518.498 393
5518.851 399
5519.204 344
5519.557 303
5519.910 305
5520.263 281
5520.617 325
5520.970 342
5521.323 380
5521.676 340
5522.029 327
5522.382 344
5522.735 331
5523.088 347
5523.442 335
5523.795 299
5524.148 291
5524.501 341
5524.854 336
5525.208 360
5525.561 330
5525.914 321
5526.267 271
5526.621 296
5526.974 365
5527.327 350
5527.680 351
5528.034 336
5528.387 344
5528.740 324
5529.094 340
5529.447 322
5529.800 300
5530.154 304
5530.507 295
5530.861 303
5531.214 318
5531.568 343
5531.921 308
5532.274 309
5532.628 294
5532.981 349
5533.335 389
5533.688 399
5534.042 393
5534.395 369
5534.749 337
5535.102 321
5535.456 315
5535.810 339
5536.163 330
5536.517 330
5536.870 362
5537.224 374
5537.577 365
5537.931 352
5538.285 348
5538.638 310
5538.992 280
5539.346 287
5539.699 246
5540.053 283
5540.407 365
5540.761 387
5541.114 392
5541.468 365
5541.822 411
5542.176 384
5542.529 331
5542.883 327
5543.237 303
5543.591 302
5543.945 340
5544.298 355
5544.652 408
5545.006 388
5545.360 360
5545.714 284
5546.068 231
5546.422 271
5546.776 344
5547.129 366
5547.483 359
5547.837 350
5548.191 320
5548.545 394
5548.899 348
5549.253 310
5549.607 301
5549.961 236
5550.315 234
5550.669 303
5551.023 264
5551.377 272
5551.732 320
5552.086 363
5552.440 342
5552.794 302
5553.148 308
5553.502 296
5553.856 278
5554.210 266
5554.564 281
5554.919 313
5555.273 293
5555.627 307
5555.981 297
5556.335 268
5556.690 301
5557.044 354
5557.398 321
5557.752 287
5558.107 244
5558.461 269
5558.815 320
5559.170 319
5559.524 327
5559.878 317
5560.233 275
5560.587 268
5560.941 310
5561.296 288
5561.650 271
5562.004 281
5562.359 295
5562.713 256
5563.068 238
5563.422 235
5563.777 256
5564.131 263
5564.486 273
5564.840 320
5565.195 306
5565.549 286
5565.904 360
5566.258 303
5566.613 290
5566.967 308
5567.322 292
5567.676 313
5568.031 316
5568.386 299
5568.740 287
5569.095 325
5569.449 372
5569.804 357
5570.159 355
5570.513 325
5570.868 295
5571.223 287
5571.577 301
5571.932 302
5572.287 297
5572.642 307
5572.996 282
5573.351 269
5573.706 310
5574.061 333
5574.416 307
5574.770 301
5575.125 295
5575.480 328
5575.835 292
5576.190 298
5576.545 253
5576.899 232
5577.254 240
5577.609 311
5577.964 337
5578.319 364
5578.674 286
5579.029 286
5579.384 263
5579.739 287
5580.094 265
5580.449 271
5580.804 254
5581.159 274
5581.514 313
5581.869 321
5582.224 327
5582.579 312
5582.934 304
5583.289 280
5583.644 245
5583.999 324
5584.354 321
5584.709 262
5585.065 259
5585.420 249
5585.775 298
5586.130 336
5586.485 371
5586.840 316
5587.196 262
5587.551 238
5587.906 245
5588.261 288
5588.616 328
5588.972 314
5589.327 373
5589.682 402
5590.038 343
5590.393 314
5590.748 314
5591.104 310
5591.459 300
5591.814 308
5592.170 360
5592.525 353
5592.880 311
5593.236 284
5593.591 291
5593.947 325
5594.302 372
5594.657 339
5595.013 347
5595.368 324
5595.724 327
5596.079 351
5596.435 369
5596.790 353
5597.146 369
5597.501 363
5597.857 365
5598.212 354
5598.568 367
5598.924 346
5599.279 351
5599.635 302
5599.990 291
5600.346 294
5600.702 315
5601.057 370
5601.413 312
5601.768 278
5602.124 304
5602.480 289
5602.836 311
5603.191 307
5603.547 340
5603.903 336
5604.258 276
5604.614 301
5604.970 345
5605.326 369
5605.682 411
5606.037 361
5606.393 300
5606.749 351
5607.105 365
5607.461 298
5607.816 304
5608.172 330
5608.528 326
5608.884 308
5609.240 358
5609.596 362
5609.952 304
5610.308 268
5610.664 245
5611.020 285
5611.376 286
5611.732 300
5612.088 313
5612.444 265
5612.800 278
5613.156 266
5613.512 234
5613.868 269
5614.224 252
5614.580 223
5614.936 218
5615.292 241
5615.648 298
5616.004 293
5616.360 307
5616.717 294
5617.073 301
5617.429 330
5617.785 267
5618.141 301
5618.497 291
5618.854 280
5619.210 318
5619.566 333
5619.922 294
5620.279 313
5620.635 292
5620.991 309
5621.347 350
5621.704 364
5622.060 391
5622.416 341
5622.773 335
5623.129 319
5623.485 283
5623.842 278
5624.198 280
5624.554 292
5624.911 297
5625.267 295
5625.624 275
5625.980 318
5626.336 313
5626.693 281
5627.049 309
5627.406 370
5627.762 319
5628.119 329
5628.475 375
5628.832 385
5629.188 337
5629.545 316
5629.902 285
5630.258 240
5630.615 244
5630.971 300
5631.328 373
5631.684 362
5632.041 401
5632.398 329
5632.754 285
5633.111 295
5633.468 316
5633.824 313
5634.181 312
5634.538 350
5634.894 344
5635.251 320
5635.608 299
5635.965 294
5636.321 328
5636.678 328
5637.035 326
5637.392 305
5637.749 275
5638.105 253
5638.462 278
5638.819 295
5639.176 354
5639.533 349
5639.890 374
5640.247 320
5640.603 270
5640.960 292
5641.317 345
5641.674 366
5642.031 348
5642.388 325
5642.745 324
5643.102 367
5643.459 354
5643.816 345
5644.173 350
5644.530 343
5644.887 358
5645.244 442
5645.601 514
5645.958 508
5646.315 479
5646.672 470
5647.029 533
5647.387 541
5647.744 615
5648.101 686
5648.458 766
5648.815 961
5649.172 1040
5649.529 1168
5649.887 1297
5650.244 1318
5650.601 1322
5650.958 1328
5651.315 1207
5651.673 1120
5652.030 1124
5652.387 1162
5652.744 1113
5653.102 1076
5653.459 1057
5653.816 968
5654.174 918
5654.531 799
5654.888 695
5655.246 620
5655.603 621
5655.960 577
5656.318 564
5656.675 557
5657.033 502
5657.390 487
5657.748 525
5658.105 514
5658.462 487
5658.820 489
5659.177 566
5659.535 512
5659.892 456
5660.250 452
5660.607 445
5660.965 451
5661.323 442
5661.680 467
5662.038 398
5662.395 405
5662.753 410
5663.110 411
5663.468 406
5663.826 452
5664.183 448
5664.541 463
5664.899 429
5665.256 393
5665.614 359
5665.972 363
5666.329 432
5666.687 438
5667.045 411
5667.403 473
5667.760 445
5668.118 483
5668.476 451
5668.834 450
5669.191 455
5669.549 511
5669.907 514
5670.265 514
5670.623 519
5670.981 482
5671.338 475
5671.696 438
5672.054 451
5672.412 480
5672.770 407
5673.128 371
5673.486 382
5673.844 414
5674.202 421
5674.560 435
5674.918 406
5675.276 395
5675.634 462
5675.992 414
5676.350 363
5676.708 369
5677.066 373
5677.424 382
5677.782 379
5678.140 376
5678.498 385
5678.856 367
5679.214 347
5679.572 294
5679.931 297
5680.289 358
5680.647 389
5681.005 398
5681.363 398
5681.721 420
5682.080 363
5682.438 329
5682.796 377
5683.154 395
5683.513 387
5683.871 343
5684.229 326
5684.587 327
5684.946 329
5685.304 369
5685.662 364
5686.021 315
5686.379 316
5686.737 313
5687.096 299
5687.454 292
5687.812 304
5688.171 307
5688.529 317
5688.888 368
5689.246 370
5689.605 328
5689.963 365
5690.321 366
5690.680 366
5691.038 405
5691.397 423
5691.755 386
5692.114 367
5692.472 346
5692.831 348
5693.190 344
5693.548 365
5693.907 373
5694.265 360
5694.624 401
5694.982 349
5695.341 292
5695.700 310
5696.058 330
5696.417 350
5696.776 405
5697.134 376
5697.493 380
5697.852 391
5698.210 411
5698.569 415
5698.928 401
5699.287 387
5699.645 377
5700.004 401
5700.363 437
5700.722 389
5701.081 370
5701.439 358
5701.798 366
5702.157 369
5702.516 351
5702.875 377
5703.234 363
5703.592 400
5703.951 378
5704.310 341
5704.669 326
5705.028 349
5705.387 351
5705.746 378
5706.105 367
5706.464 389
5706.823 398
5707.182 390
5707.541 430
5707.900 411
5708.259 386
5708.618 331
5708.977 363
5709.336 356
5709.695 340
5710.054 348
5710.413 309
5710.772 307
5711.132 307
5711.491 379
5711.850 397
5712.209 389
5712.568 356
5712.927 311
5713.287 359
5713.646 438
5714.005 472
5714.364 420
5714.723 436
5715.083 402
5715.442 383
5715.801 382
5716.160 418
5716.520 368
5716.879 408
5717.238 510
5717.598 565
5717.957 561
5718.316 570
5718.676 576
5719.035 633
5719.394 617
5719.754 555
5720.113 624
5720.473 668
5720.832 682
5721.191 683
5721.551 644
5721.910 621
5722.270 562
5722.629 502
5722.989 522
5723.348 559
5723.708 520
5724.067 472
5724.427 450
5724.786 463
5725.146 502
5725.506 489
5725.865 506
5726.225 556
5726.584 509
5726.944 465
5727.304 449
5727.663 462
5728.023 522
5728.383 504
5728.742 462
5729.102 409
5729.462 444
5729.821 457
5730.181 420
5730.541 373
5730.900 385
5731.260 369
5731.620 412
5731.980 417
5732.340 386
5732.699 350
5733.059 356
5733.419 392
5733.779 397
5734.139 423
5734.498 452
5734.858 415
5735.218 348
5735.578 339
5735.938 393
5736.298 429
5736.658 397
5737.018 370
5737.378 364
5737.738 382
5738.098 386
5738.458 366
5738.818 405
5739.178 388
5739.538 359
5739.898 374
5740.258 337
5740.618 319
5740.978 289
5741.338 307
5741.698 357
5742.058 378
5742.418 329
5742.778 352
5743.138 299
5743.498 345
5743.859 375
5744.219 320
5744.579 382
5744.939 346
5745.299 355
5745.659 341
5746.020 325
5746.380 303
5746.740 310
5747.100 326
5747.461 328
5747.821 286
5748.181 334
5748.541 360
5748.902 367
5749.262 317
5749.622 323
5749.983 350
5750.343 328
5750.703 384
5751.064 395
5751.424 393
5751.785 378
5752.145 356
5752.505 376
5752.866 373
5753.226 343
5753.587 309
5753.947 334
5754.308 365
5754.668 369
5755.029 367
5755.389 307
5755.750 279
5756.110 280
5756.471 256
5756.831 289
5757.192 366
5757.552 368
5757.913 368
5758.274 384
5758.634 369
5758.995 316
5759.355 304
5759.716 328
5760.077 336
5760.437 385
5760.798 379
5761.159 380
5761.520 379
5761.880 392
5762.241 349
5762.602 345
5762.962 333
5763.323 338
5763.684 324
5764.045 312
5764.405 282
5764.766 277
5765.127 350
5765.488 345
5765.849 408
5766.210 395
5766.570 353
5766.931 347
5767.292 323
5767.653 332
5768.014 356
5768.375 309
5768.736 308
5769.097 277
5769.458 324
5769.819 353
5770.180 333
5770.541 358
5770.902 326
5771.263 329
5771.624 307
5771.985 324
5772.346 322
5772.707 327
5773.068 330
5773.429 301
5773.790 311
5774.151 317
5774.512 330
5774.873 301
5775.234 333
5775.596 357
5775.957 350
5776.318 310
5776.679 349
5777.040 311
5777.401 303
5777.763 327
5778.124 318
5778.485 316
5778.846 377
5779.208 411
5779.569 337
5779.930 294
5780.291 299
5780.653 290
5781.014 326
5781.375 368
5781.737 386
5782.098 341
5782.459 354
5782.821 367
5783.182 340
5783.543 269
5783.905 265
5784.266 277
5784.628 303
5784.989 340
5785.351 333
5785.712 351
5786.073 365
5786.435 351
5786.796 344
5787.158 364
5787.519 350
5787.881 366
5788.243 362
5788.604 371
5788.966 394
5789.327 349
5789.689 313
5790.050 297
5790.412 301
5790.774 303
5791.135 322
5791.497 332
5791.858 359
5792.220 353
5792.582 338
5792.943 314
5793.305 347
5793.667 342
5794.029 326
5794.390 355
5794.752 329
5795.114 300
5795.476 325
5795.837 327
5796.199 326
5796.561 358
5796.923 352
5797.285 395
5797.646 401
5798.008 425
5798.370 391
5798.732 416
5799.094 356
5799.456 360
5799.818 340
5800.179 326
5800.541 324
5800.903 360
5801.265 333
5801.627 332
5801.989 349
5802.351 330
5802.713 303
5803.075 336
5803.437 351
5803.799 373
5804.161 368
5804.523 441
5804.885 418
5805.247 418
5805.609 421
5805.972 378
5806.334 364
5806.696 357
5807.058 368
5807.420 330
5807.782 363
5808.144 350
5808.506 299
5808.869 348
5809.231 302
5809.593 290
5809.955 280
5810.317 294
5810.680 295
5811.042 275
5811.404 280
5811.766 263
5812.129 288
5812.491 289
5812.853 306
5813.216 323
5813.578 317
5813.940 305
5814.303 310
5814.665 326
5815.027 307
5815.390 293
5815.752 293
5816.115 282
5816.477 298
5816.839 301
5817.202 297
5817.564 266
5817.927 329
5818.289 341
5818.652 307
5819.014 315
5819.377 323
5819.739 345
5820.102 381
5820.464 360
5820.827 370
5821.189 368
5821.552 312
5821.915 357
5822.277 318
5822.640 289
5823.002 283
5823.365 301
5823.728 288
5824.090 340
5824.453 363
5824.816 306
5825.178 324
5825.541 280
5825.904 317
5826.266 304
5826.629 275
5826.992 231
5827.355 260
5827.717 221
5828.080 232
5828.443 277
5828.806 309
5829.169 297
5829.531 251
5829.894 255
5830.257 234
5830.620 245
5830.983 288
5831.346 315
5831.709 365
5832.071 378
5832.434 348
5832.797 323
5833.160 332
5833.523 267
5833.886 271
5834.249 280
5834.612 271
5834.975 267
5835.338 213
5835.701 215
5836.064 262
5836.427 276
5836.790 267
5837.153 266
5837.516 262
5837.879 245
5838.242 334
5838.606 357
5838.969 345
5839.332 322
5839.695 321
5840.058 344
5840.421 321
5840.784 293
5841.148 299
5841.511 284
5841.874 338
5842.237 318
5842.600 251
5842.964 239
5843.327 248
5843.690 240
5844.054 242
5844.417 325
5844.780 341
5845.143 311
5845.507 294
5845.870 364
5846.233 352
5846.597 346
5846.960 300
5847.323 346
5847.687 357
5848.050 293
5848.414 298
5848.777 267
5849.141 268
5849.504 254
5849.867 292
5850.231 315
5850.594 296
5850.958 254
5851.321 231
5851.685 286
5852.048 253
5852.412 295
5852.775 317
5853.139 328
5853.503 293
5853.866 261
5854.230 274
5854.593 231
5854.957 253
5855.321 254
5855.684 301
5856.048 294
5856.411 280
5856.775 294
5857.139 248
5857.503 291
5857.866 291
5858.230 287
5858.594 300
5858.957 310
5859.321 322
5859.685 280
5860.049 282
5860.412 308
5860.776 251
5861.140 222
5861.504 256
5861.868 269
5862.232 272
5862.595 304
5862.959 286
5863.323 288
5863.687 267
5864.051 276
5864.415 330
5864.779 348
5865.143 328
5865.507 342
5865.871 318
5866.234 282
5866.598 343
5866.962 286
5867.326 271
5867.690 309
5868.054 341
5868.418 294
5868.783 221
5869.147 252
5869.511 285
5869.875 273
5870.239 268
5870.603 254
5870.967 292
5871.331 286
5871.695 253
5872.059 270
5872.424 267
5872.788 236
5873.152 228
5873.516 248
5873.880 283
5874.245 283
5874.609 300
5874.973 297
5875.337 343
5875.701 355
5876.066 339
5876.430 307
5876.794 261
5877.159 283
5877.523 305
5877.887 292
5878.252 313
5878.616 275
5878.980 261
5879.345 292
5879.709 266
5880.073 236
5880.438 281
5880.802 320
5881.167 312
5881.531 277
5881.896 343
5882.260 391
5882.624 376
5882.989 332
5883.353 286
5883.718 289
5884.082 300
5884.447 289
5884.812 287
5885.176 261
5885.541 191
5885.905 211
5886.270 230
5886.634 256
5886.999 282
5887.364 313
5887.728 284
5888.093 280
5888.457 236
5888.822 269
5889.187 266
5889.552 314
5889.916 331
5890.281 282
5890.646 278
5891.010 286
5891.375 266
5891.740 268
5892.105 285
5892.469 330
5892.834 296
5893.199 262
5893.564 242
5893.929 272
5894.293 280
5894.658 305
5895.023 314
5895.388 263
5895.753 230
5896.118 216
5896.483 228
5896.848 260
5897.212 272
5897.577 281
5897.942 302
5898.307 272
5898.672 294
5899.037 266
5899.402 256
5899.767 265
5900.132 240
5900.497 190
5900.862 209
5901.227 246
5901.592 209
5901.957 204
5902.323 273
5902.688 286
5903.053 321
5903.418 272
5903.783 280
5904.148 245
5904.513 236
5904.878 226
5905.244 292
5905.609 315
5905.974 265
5906.339 265
5906.704 221
5907.070 229
5907.435 260
5907.800 274
5908.165 238
5908.531 246
5908.896 297
5909.261 286
5909.627 246
5909.992 279
5910.357 290
5910.723 281
5911.088 224
5911.453 198
5911.819 231
5912.184 261
5912.549 307
5912.915 299
5913.280 268
5913.646 283
5914.011 261
5914.377 270
5914.742 317
5915.107 328
5915.473 301
5915.838 244
5916.204 258
5916.569 302
5916.935 300
5917.301 270
5917.666 264
5918.032 271
5918.397 268
5918.763 233
5919.128 240
5919.494 240
5919.860 250
5920.225 238
5920.591 252
5920.957 253
5921.322 326
5921.688 365
5922.054 350
5922.419 290
5922.785 277
5923.151 322
5923.516 302
5923.882 321
5924.248 315
5924.614 305
5924.980 299
5925.345 287
5925.711 267
5926.077 228
5926.443 212
5926.809 243
5927.174 272
5927.540 269
5927.906 278
5928.272 322
5928.638 312
5929.004 287
5929.370 265
5929.736 315
5930.102 307
5930.468 287
5930.834 288
5931.200 299
5931.566 293
5931.931 285
5932.298 265
5932.664 331
5933.030 292
5933.396 274
5933.762 279
5934.128 249
5934.494 227
5934.860 258
5935.226 231
5935.592 287
5935.958 325
5936.324 288
5936.690 272
5937.057 304
5937.423 289
5937.789 264
5938.155 289
5938.521 292
5938.888 306
5939.254 260
5939.620 286
5939.986 301
5940.352 311
5940.719 277
5941.085 295
5941.451 277
5941.818 236
5942.184 270
5942.550 314
5942.917 284
5943.283 276
5943.649 341
5944.016 329
5944.382 300
5944.748 274
5945.115 278
5945.481 218
5945.848 294
5946.214 299
5946.581 283
5946.947 315
5947.313 300
5947.680 244
5948.046 276
5948.413 289
5948.779 275
5949.146 258
5949.512 288
5949.879 246
5950.246 222
5950.612 253
5950.979 255
5951.345 273
5951.712 280
5952.079 291
5952.445 288
5952.812 301
5953.178 303
5953.545 262
5953.912 232
5954.278 226
5954.645 236
5955.012 213
5955.379 254
5955.745 223
5956.112 222
5956.479 205
5956.846 253
5957.212 333
5957.579 327
5957.946 291
5958.313 245
5958.680 203
5959.046 227
5959.413 209
5959.780 219
5960.147 228
5960.514 280
5960.881 334
5961.248 312
5961.615 303
5961.981 306
5962.348 272
5962.715 294
5963.082 294
5963.449 322
5963.816 280
5964.183 258
5964.550 277
5964.917 255
5965.284 321
5965.651 296
5966.018 353
5966.385 347
5966.752 293
5967.119 238
5967.487 232
5967.854 292
5968.221 240
5968.588 263
5968.955 269
5969.322 314
5969.689 276
5970.057 255
5970.424 250
5970.791 262
5971.158 229
5971.525 227
5971.893 222
5972.260 217
5972.627 199
5972.994 216
5973.362 235
5973.729 234
5974.096 216
5974.463 245
5974.831 252
5975.198 250
5975.565 251
5975.933 234
5976.300 228
5976.667 232
5977.035 225
5977.402 267
5977.770 247
5978.137 251
5978.504 286
5978.872 269
5979.239 270
5979.607 249
5979.974 234
5980.342 181
5980.709 161
5981.077 146
5981.444 146
5981.812 175
5982.179 223
5982.547 257
5982.915 236
5983.282 284
5983.650 289
5984.017 243
5984.385 229
5984.752 282
5985.120 262
5985.488 247
5985.855 229
5986.223 204
5986.591 189
5986.958 184
5987.326 183
5987.694 217
5988.062 200
5988.429 208
5988.797 242
5989.165 213
5989.533 223
5989.900 235
5990.268 216
5990.636 211
5991.004 267
5991.372 275
5991.739 223
5992.107 227
5992.475 232
5992.843 225
5993.211 213
5993.579 218
5993.947 228
5994.315 250
5994.683 258
5995.050 234
5995.418 210
5995.786 214
5996.154 217
5996.522 209
5996.890 198
5997.258 203
5997.626 240
5997.994 209
5998.362 269
5998.730 232
5999.098 221
5999.467 252
5999.835 245
6000.203 253
6000.571 268
6000.939 283
6001.307 253
6001.675 293
6002.043 265
6002.412 308
6002.780 274
6003.148 237
6003.516 240
6003.884 257
6004.253 279
6004.621 254
6004.989 262
6005.357 252
6005.725 216
6006.094 224
6006.462 250
6006.830 262
6007.199 260
6007.567 228
6007.935 226
6008.304 233
6008.672 193
6009.040 207
6009.409 222
6009.777 254
6010.146 265
6010.514 254
6010.882 248
6011.251 213
6011.619 247
6011.988 243
6012.356 272
6012.725 254
6013.093 264
6013.462 274
6013.830 240
6014.199 243
6014.567 296
6014.936 300
6015.304 264
6015.673 273
6016.041 298
6016.410 269
6016.779 227
6017.147 184
6017.516 222
6017.885 186
6018.253 205
6018.622 202
6018.990 209
6019.359 226
6019.728 239
6020.097 289
6020.465 254
6020.834 213
6021.203 183
6021.572 224
6021.940 204
6022.309 235
6022.678 204
6023.047 176
6023.415 198
6023.784 238
6024.153 226
6024.522 241
6024.891 256
6025.260 288
6025.628 310
6025.997 225
6026.366 186
6026.735 207
6027.104 209
6027.473 276
6027.842 309
6028.211 289
6028.580 273
6028.949 301
6029.318 268
6029.687 253
6030.056 268
6030.425 251
6030.794 255
6031.163 262
6031.532 266
6031.901 224
6032.270 227
6032.639 279
6033.008 255
6033.377 235
6033.747 235
6034.116 236
6034.485 238
6034.854 216
6035.223 236
6035.592 279
6035.962 292
6036.331 322
6036.700 310
6037.069 262
6037.438 250
6037.808 267
6038.177 283
6038.546 281
6038.915 270
6039.285 300
6039.654 276
6040.023 237
6040.393 229
6040.762 253
6041.131 240
6041.501 269
6041.870 276
6042.239 233
6042.609 212
6042.978 203
6043.348 223
6043.717 245
6044.087 274
6044.456 245
6044.825 227
6045.195 244
6045.564 288
6045.934 282
6046.303 269
6046.673 234
6047.042 193
6047.412 178
6047.782 217
6048.151 204
6048.521 205
6048.890 180
6049.260 200
6049.629 219
6049.999 236
6050.369 236
6050.738 214
6051.108 185
6051.478 226
6051.847 244
6052.217 263
6052.587 276
6052.956 236
6053.326 197
6053.696 202
6054.066 221
6054.435 261
6054.805 275
6055.175 284
6055.545 255
6055.915 256
6056.284 211
6056.654 194
6057.024 177
6057.394 216
6057.764 255
6058.134 267
6058.503 275
6058.873 218
6059.243 233
6059.613 214
6059.983 208
6060.353 225
6060.723 217
6061.093 283
6061.463 302
6061.833 269
6062.203 217
6062.573 186
6062.943 217
6063.313 247
6063.683 272
6064.053 281
6064.423 267
6064.793 237
6065.163 255
6065.533 271
6065.903 310
6066.273 320
6066.644 296
6067.014 274
6067.384 296
6067.754 297
6068.124 278
6068.494 266
6068.865 229
6069.235 229
6069.605 242
6069.975 244
6070.345 269
6070.716 280
6071.086 270
6071.456 246
6071.827 201
6072.197 243
6072.567 271
6072.937 284
6073.308 288
6073.678 248
6074.048 241
6074.419 249
6074.789 248
6075.160 201
6075.530 189
6075.900 255
6076.271 308
6076.641 311
6077.012 290
6077.382 298
6077.753 272
6078.123 239
6078.494 236
6078.864 226
6079.235 227
6079.605 248
6079.976 264
6080.346 262
6080.717 278
6081.087 240
6081.458 257
6081.828 284
6082.199 253
6082.570 246
6082.940 218
6083.311 239
6083.682 305
6084.052 305
6084.423 275
6084.794 266
6085.164 281
6085.535 239
6085.906 245
6086.276 209
6086.647 222
6087.018 239
6087.389 237
6087.759 236
6088.130 220
6088.501 234
6088.872 210
6089.243 223
6089.613 268
6089.984 277
6090.355 244
6090.726 260
6091.097 250
6091.468 280
6091.839 273
6092.210 244
6092.580 239
6092.951 264
6093.322 298
6093.693 259
6094.064 237
6094.435 222
6094.806 200
6095.177 200
6095.548 254
6095.919 269
6096.290 257
6096.661 207
6097.032 233
6097.403 239
6097.775 281
6098.146 271
6098.517 229
6098.888 228
6099.259 216
6099.630 216
6100.001 212
6100.372 235
6100.744 209
6101.115 171
6101.486 180
6101.857 194
6102.228 212
6102.600 219
6102.971 253
6103.342 286
6103.713 262
6104.085 231
6104.456 241
6104.827 232
6105.198 241
6105.570 265
6105.941 265
6106.312 248
6106.684 219
6107.055 215
6107.426 249
6107.798 285
6108.169 252
6108.541 236
6108.912 165
6109.283 168
6109.655 223
6110.026 208
6110.398 202
6110.769 190
6111.141 213
6111.512 214
6111.884 206
6112.255 202
6112.627 229
6112.998 274
6113.370 257
6113.741 229
6114.113 207
6114.485 182
6114.856 186
6115.228 205
6115.599 237
6115.971 252
6116.343 227
6116.714 205
6117.086 199
6117.458 202
6117.829 219
6118.201 289
6118.573 339
6118.944 311
6119.316 306
6119.688 290
6120.060 324
6120.431 316
6120.803 313
6121.175 280
6121.547 272
6121.919 227
6122.290 221
6122.662 220
6123.034 227
6123.406 238
6123.778 255
6124.150 271
6124.522 282
6124.893 280
6125.265 300
6125.637 286
6126.009 277
6126.381 232
6126.753 230
6127.125 230
6127.497 231
6127.869 271
6128.241 263
6128.613 271
6128.985 281
6129.357 248
6129.729 215
6130.101 193
6130.473 183
6130.845 207
6131.217 172
6131.590 196
6131.962 207
6132.334 213
6132.706 256
6133.078 242
6133.450 241
6133.822 279
6134.195 247
6134.567 221
6134.939 213
6135.311 191
6135.683 177
6136.056 188
6136.428 187
6136.800 235
6137.172 288
6137.545 314
6137.917 289
6138.289 230
6138.662 226
6139.034 228
6139.406 206
6139.779 182
6140.151 178
6140.523 176
6140.896 192
6141.268 218
6141.641 236
6142.013 224
6142.385 189
6142.758 200
6143.130 214
6143.503 255
6143.875 259
6144.248 283
6144.620 221
6144.993 215
6145.365 249
6145.738 278
6146.110 219
6146.483 169
6146.856 199
6147.228 197
6147.601 177
6147.973 180
6148.346 189
6148.719 185
6149.091 177
6149.464 186
6149.836 227
6150.209 179
6150.582 190
6150.954 232
6151.327 197
6151.700 198
6152.073 217
6152.445 246
6152.818 235
6153.191 234
6153.564 240
6153.936 243
6154.309 228
6154.682 247
6155.055 251
6155.428 210
6155.800 235
6156.173 248
6156.546 213
6156.919 207
6157.292 231
6157.665 256
6158.038 279
6158.411 264
6158.784 304
6159.157 301
6159.529 255
6159.902 256
6160.275 219
6160.648 200
6161.021 196
6161.394 245
6161.767 272
6162.140 258
6162.513 233
6162.887 215
6163.260 237
6163.633 227
6164.006 230
6164.379 223
6164.752 206
6165.125 194
6165.498 186
6165.871 184
6166.244 217
6166.618 275
6166.991 294
6167.364 269
6167.737 231
6168.110 210
6168.484 198
6168.857 244
6169.230 246
6169.603 267
6169.977 310
6170.350 302
6170.723 310
6171.096 271
6171.470 236
6171.843 246
6172.216 271
6172.590 279
6172.963 267
6173.337 208
6173.710 241
6174.083 283
6174.457 302
6174.830 310
6175.204 289
6175.577 288
6175.950 314
6176.324 297
6176.697 282
6177.071 349
6177.444 358
6177.818 372
6178.191 380
6178.565 377
6178.938 369
6179.312 421
6179.685 447
6180.059 456
6180.433 452
6180.806 436
6181.180 473
6181.553 510
6181.927 572
6182.301 506
6182.674 455
6183.048 407
6183.422 413
6183.795 365
6184.169 339
6184.543 352
6184.916 362
6185.290 331
6185.664 310
6186.038 305
6186.411 316
6186.785 314
6187.159 280
6187.533 263
6187.907 211
6188.280 228
6188.654 237
6189.028 251
6189.402 244
6189.776 227
6190.150 195
6190.524 203
6190.897 223
6191.271 212
6191.645 207
6192.019 210
6192.393 221
6192.767 203
6193.141 214
6193.515 228
6193.889 263
6194.263 280
6194.637 285
6195.011 314
6195.385 353
6195.759 347
6196.133 331
6196.507 321
6196.881 350
6197.255 295
6197.630 293
6198.004 270
6198.378 284
6198.752 249
6199.126 226
6199.500 235
6199.874 237
6200.249 237
6200.623 265
6200.997 227
6201.371 228
6201.745 254
6202.120 220
6202.494 246
6202.868 273
6203.242 265
6203.617 227
6203.991 234
6204.365 255
6204.740 257
6205.114 260
6205.488 260
6205.863 267
6206.237 293
6206.611 275
6206.986 290
6207.360 295
6207.735 290
6208.109 277
6208.483 235
6208.858 236
6209.232 228
6209.607 221
6209.981 230
6210.356 221
6210.730 242
6211.105 227
6211.479 256
6211.854 254
6212.228 237
6212.603 234
6212.977 226
6213.352 220
6213.727 259
6214.101 282
6214.476 280
6214.850 293
6215.225 266
6215.600 253
6215.974 253
6216.349 229
6216.724 233
6217.098 214
6217.473 257
6217.848 233
6218.223 253
6218.597 271
6218.972 246
6219.347 217
6219.722 252
6220.096 254
6220.471 262
6220.846 262
6221.221 251
6221.596 272
6221.970 268
6222.345 269
6222.720 295
6223.095 289
6223.470 262
6223.845 258
6224.220 236
6224.595 207
6224.969 201
6225.344 188
6225.719 223
6226.094 227
6226.469 181
6226.844 172
6227.219 163
6227.594 199
6227.969 237
6228.344 253
6228.719 259
6229.094 233
6229.469 241
6229.845 227
6230.220 218
6230.595 236
6230.970 202
6231.345 205
6231.720 199
6232.095 222
6232.470 211
6232.845 211
6233.221 215
6233.596 179
6233.971 178
6234.346 201
6234.721 247
6235.097 274
6235.472 239
6235.847 207
6236.222 183
6236.598 154
6236.973 208
6237.348 206
6237.724 199
6238.099 222
6238.474 230
6238.850 232
6239.225 227
6239.600 226
6239.976 249
6240.351 279
6240.727 240
6241.102 242
6241.477 243
6241.853 203
6242.228 234
6242.604 277
6242.979 307
6243.355 281
6243.730 273
6244.106 269
6244.481 221
6244.857 242
6245.232 178
6245.608 176
6245.983 187
6246.359 208
6246.734 200
6247.110 216
6247.486 192
6247.861 209
6248.237 188
6248.612 217
6248.988 236
6249.364 227
6249.739 251
6250.115 201
6250.491 249
6250.867 243
6251.242 238
6251.618 240
6251.994 300
6252.369 284
6252.745 278
6253.121 243
6253.497 223
6253.873 258
6254.248 241
6254.624 265
6255.000 272
6255.376 291
6255.752 322
6256.128 333
6256.503 308
6256.879 312
6257.255 252
6257.631 254
6258.007 232
6258.383 190
6258.759 194
6259.135 213
6259.511 233
6259.887 196
6260.263 188
6260.639 186
6261.015 224
6261.391 248
6261.767 232
6262.143 231
6262.519 247
6262.895 233
6263.271 224
6263.647 235
6264.023 227
6264.399 259
6264.776 261
6265.152 223
6265.528 191
6265.904 198
6266.280 210
6266.656 194
6267.033 225
6267.409 234
6267.785 233
6268.161 218
6268.537 205
6268.914 233
6269.290 244
6269.666 229
6270.042 209
6270.419 187
6270.795 192
6271.171 203
6271.548 234
6271.924 241
6272.300 204
6272.677 208
6273.053 247
6273.429 255
6273.806 254
6274.182 222
6274.559 217
6274.935 282
6275.312 304
6275.688 296
6276.064 277
6276.441 296
6276.817 266
6277.194 248
6277.570 227
6277.947 224
6278.323 238
6278.700 215
6279.077 215
6279.453 236
6279.830 254
6280.206 232
6280.583 258
6280.959 257
6281.336 241
6281.713 257
6282.089 234
6282.466 247
6282.843 226
6283.219 244
6283.596 267
6283.973 291
6284.349 258
6284.726 228
6285.103 257
6285.480 310
6285.856 318
6286.233 289
6286.610 292
6286.987 299
6287.364 235
6287.740 200
6288.117 235
6288.494 231
6288.871 241
6289.248 274
6289.625 269
6290.001 233
6290.378 228
6290.755 241
6291.132 243
6291.509 284
6291.886 267
6292.263 277
6292.640 241
6293.017 221
6293.394 232
6293.771 234
6294.148 215
6294.525 219
6294.902 234
6295.279 241
6295.656 243
6296.033 199
6296.410 230
6296.787 222
6297.164 224
6297.541 227
6297.918 253
6298.296 223
6298.673 191
6299.050 216
6299.427 254
6299.804 238
6300.181 185
6300.559 200
6300.936 193
6301.313 249
6301.690 259
6302.068 230
6302.445 262
6302.822 262
6303.199 259
6303.577 229
6303.954 286
6304.331 295
6304.709 290
6305.086 300
6305.463 225
6305.841 210
6306.218 204
6306.595 220
6306.973 211
6307.350 247
6307.727 240
6308.105 226
6308.482 207
6308.860 204
6309.237 195
6309.615 231
6309.992 216
6310.370 214
6310.747 206
6311.125 192
6311.502 207
6311.880 246
6312.257 294
6312.635 311
6313.012 281
6313.390 271
6313.768 238
6314.145 255
6314.523 263
6314.900 245
6315.278 252
6315.656 233
6316.033 205
6316.411 202
6316.789 235
6317.166 246
6317.544 258
6317.922 288
6318.300 265
6318.677 245
6319.055 227
6319.433 253
6319.811 233
6320.188 244
6320.566 268
6320.944 248
6321.322 224
6321.700 227
6322.077 188
6322.455 189
6322.833 181
6323.211 157
6323.589 161
6323.967 171
6324.345 194
6324.723 184
6325.100 198
6325.478 201
6325.856 236
6326.234 234
6326.612 249
6326.990 238
6327.368 212
6327.746 186
6328.124 195
6328.502 215
6328.880 210
6329.258 172
6329.637 173
6330.015 204
6330.393 198
6330.771 232
6331.149 238
6331.527 204
6331.905 213
6332.283 190
6332.661 193
6333.040 195
6333.418 202
6333.796 186
6334.174 241
6334.552 265
6334.931 255
6335.309 254
6335.687 240
6336.065 217
6336.444 205
6336.822 211
6337.200 234
6337.578 210
6337.957 203
6338.335 191
6338.713 194
6339.092 221
6339.470 250
6339.849 293
6340.227 274
6340.605 260
6340.984 258
6341.362 255
6341.741 280
6342.119 256
6342.497 260
6342.876 230
6343.254 229
6343.633 238
6344.011 261
6344.390 244
6344.768 216
6345.147 239
6345.525 212
6345.904 187
6346.283 187
6346.661 192
6347.040 179
6347.418 195
6347.797 172
6348.175 157
6348.554 175
6348.933 131
6349.311 153
6349.690 167
6350.069 153
6350.447 131
6350.826 127
6351.205 130
6351.584 179
6351.962 223
6352.341 243
6352.720 237
6353.099 248
6353.477 248
6353.856 217
6354.235 204
6354.614 209
6354.993 225
6355.371 202
6355.750 210
6356.129 197
6356.508 193
6356.887 207
6357.266 215
6357.645 250
6358.024 259
6358.402 227
6358.781 237
6359.160 234
6359.539 182
6359.918 200
6360.297 144
6360.676 166
6361.055 232
6361.434 190
6361.813 166
6362.192 178
6362.571 157
6362.950 159
6363.329 181
6363.709 201
6364.088 238
6364.467 254
6364.846 270
6365.225 264
6365.604 235
6365.983 223
6366.362 250
6366.742 249
6367.121 234
6367.500 206
6367.879 199
6368.258 234
6368.638 253
6369.017 252
6369.396 232
6369.775 255
6370.155 251
6370.534 234
6370.913 227
6371.292 195
6371.672 187
6372.051 191
6372.430 202
6372.810 208
6373.189 192
6373.569 205
6373.948 231
6374.327 198
6374.707 226
6375.086 227
6375.466 237
6375.845 229
6376.225 218
6376.604 221
6376.983 208
6377.363 178
6377.742 211
6378.122 213
6378.501 224
6378.881 243
6379.261 217
6379.640 179
6380.020 179
6380.399 157
6380.779 162
6381.158 169
6381.538 177
6381.918 179
6382.297 156
6382.677 164
6383.057 199
6383.436 257
6383.816 212
6384.196 176
6384.575 178
6384.955 190
6385.335 200
6385.714 226
6386.094 224
6386.474 199
6386.854 170
6387.234 202
6387.613 213
6387.993 211
6388.373 214
6388.753 205
6389.133 195
6389.512 218
6389.892 229
6390.272 236
6390.652 240
6391.032 244
6391.412 261
6391.792 230
6392.172 250
6392.552 213
6392.932 205
6393.312 259
6393.692 242
6394.072 255
6394.452 243
6394.832 221
6395.212 235
6395.592 315
6395.972 255
6396.352 238
6396.732 254
6397.112 238
6397.492 223
6397.872 225
6398.252 190
6398.632 236
6399.012 255
6399.392 208
6399.773 254
6400.153 244
6400.533 189
6400.913 185
6401.293 168
6401.674 149
6402.054 138
6402.434 165
6402.814 185
6403.195 196
6403.575 200
6403.955 227
6404.335 206
6404.716 185
6405.096 187
6405.476 186
6405.857 193
6406.237 196
6406.617 227
6406.998 227
6407.378 202
6407.758 213
6408.139 250
6408.519 217
6408.900 198
6409.280 205
6409.661 217
6410.041 231
6410.421 201
6410.802 203
6411.182 193
6411.563 178
6411.943 150
6412.324 143
6412.705 205
6413.085 263
6413.466 260
6413.846 217
6414.227 217
6414.607 180
6414.988 192
6415.369 191
6415.749 179
6416.130 176
6416.511 219
6416.891 234
6417.272 211
6417.653 218
6418.033 190
6418.414 195
6418.795 208
6419.175 171
6419.556 178
6419.937 163
6420.318 182
6420.698 222
6421.079 183
6421.460 214
6421.841 197
6422.222 213
6422.602 228
6422.983 201
6423.364 199
6423.745 210
6424.126 185
6424.507 141
6424.888 188
6425.269 192
6425.650 188
6426.030 159
6426.411 151
6426.792 213
6427.173 227
6427.554 189
6427.935 194
6428.316 182
6428.697 178
6429.078 216
6429.459 262
6429.840 229
6430.221 205
6430.603 194
6430.984 227
6431.365 206
6431.746 183
6432.127 193
6432.508 205
6432.889 207
6433.270 186
6433.651 189
6434.033 226
6434.414 195
6434.795 198
6435.176 175
6435.557 201
6435.939 174
6436.320 182
6436.701 149
6437.082 158
6437.464 162
6437.845 138
6438.226 130
6438.608 135
6438.989 187
6439.370 187
6439.752 170
6440.133 158
6440.514 157
6440.896 145
6441.277 180
6441.658 200
6442.040 204
6442.421 215
6442.803 185
6443.184 197
6443.566 199
6443.947 180
6444.328 195
6444.710 231
6445.091 251
6445.473 207
6445.854 208
6446.236 230
6446.618 213
6446.999 205
6447.381 224
6447.762 173
6448.144 151
6448.525 143
6448.907 161
6449.289 227
6449.670 212
6450.052 181
6450.434 191
6450.815 162
6451.197 169
6451.579 206
6451.960 168
6452.342 173
6452.724 165
6453.105 160
6453.487 187
6453.869 253
6454.251 243
6454.633 207
6455.014 157
6455.396 145
6455.778 137
6456.160 173
6456.542 203
6456.923 205
6457.305 213
6457.687 170
6458.069 151
6458.451 151
6458.833 179
6459.215 208
6459.597 193
6459.979 211
6460.361 211
6460.743 222
6461.124 207
6461.506 181
6461.888 178
6462.270 193
6462.652 192
6463.035 183
6463.417 194
6463.799 228
6464.181 212
6464.563 187
6464.945 197
6465.327 208
6465.709 205
6466.091 199
6466.473 192
6466.855 202
6467.238 197
6467.620 189
6468.002 151
6468.384 172
6468.766 228
6469.148 175
6469.531 195
6469.913 199
6470.295 202
6470.677 201
6471.060 190
6471.442 181
6471.824 187
6472.207 226
6472.589 213
6472.971 254
6473.354 254
6473.736 189
6474.118 187
6474.501 165
6474.883 176
6475.265 200
6475.648 188
6476.030 166
6476.413 170
6476.795 178
6477.177 138
6477.560 140
6477.942 123
6478.325 149
6478.707 168
6479.090 164
6479.472 167
6479.855 181
6480.237 172
6480.620 191
6481.003 183
6481.385 158
6481.768 156
6482.150 131
6482.533 145
6482.915 203
6483.298 245
6483.681 222
6484.063 225
6484.446 220
6484.829 200
6485.211 163
6485.594 171
6485.977 206
6486.360 203
6486.742 197
6487.125 201
6487.508 224
6487.891 181
6488.273 235
6488.656 240
6489.039 227
6489.422 185
6489.804 157
6490.187 172
6490.570 159
6490.953 182
6491.336 181
6491.719 200
6492.102 212
6492.485 213
6492.867 181
6493.250 167
6493.633 148
6494.016 156
6494.399 158
6494.782 171
6495.165 174
6495.548 148
6495.931 139
6496.314 158
6496.697 136
6497.080 122
6497.463 150
6497.846 183
6498.229 208
6498.612 203
6498.995 194
6499.379 273
6499.762 251
6500.145 204
6500.528 179
6500.911 224
6501.294 264
6501.677 257
6502.061 222
6502.444 194
6502.827 204
6503.210 207
6503.593 203
6503.977 192
6504.360 202
6504.743 247
6505.126 237
6505.510 190
6505.893 158
6506.276 133
6506.660 159
6507.043 177
6507.426 194
6507.810 168
6508.193 183
6508.576 192
6508.960 163
6509.343 155
6509.727 141
6510.110 171
6510.493 210
6510.877 201
6511.260 203
6511.644 195
6512.027 194
6512.411 187
6512.794 182
6513.178 193
6513.561 194
6513.945 173
6514.328 135
6514.712 147
6515.095 152
6515.479 136
6515.863 157
6516.246 171
6516.630 171
6517.013 147
6517.397 161
6517.781 175
6518.164 196
6518.548 203
6518.932 216
6519.315 164
6519.699 139
6520.083 123
6520.466 164
6520.850 204
6521.234 239
6521.618 213
6522.001 182
6522.385 196
6522.769 244
6523.153 206
6523.537 243
6523.920 194
6524.304 140
6524.688 170
6525.072 174
6525.456 148
6525.840 133
6526.224 136
6526.608 153
6526.991 188
6527.375 190
6527.759 189
6528.143 209
6528.527 170
6528.911 200
6529.295 169
6529.679 174
6530.063 184
6530.447 172
6530.831 151
6531.215 129
6531.599 133
6531.983 143
6532.367 184
6532.752 226
6533.136 212
6533.520 226
6533.904 194
6534.288 160
6534.672 144
6535.056 154
6535.440 213
6535.825 201
6536.209 180
6536.593 194
6536.977 202
6537.361 188
6537.746 181
6538.130 187
6538.514 209
6538.898 183
6539.283 158
6539.667 214
6540.051 190
6540.436 178
6540.820 231
6541.204 211
6541.589 189
6541.973 172
6542.357 164
6542.742 175
6543.126 214
6543.510 230
6543.895 196
6544.279 189
6544.664 170
6545.048 198
6545.433 220
6545.817 206
6546.201 160
6546.586 137
6546.970 169
6547.355 155
6547.740 176
6548.124 191
6548.509 181
6548.893 194
6549.278 211
6549.662 159
6550.047 153
6550.431 181
6550.816 193
6551.201 189
6551.585 198
6551.970 190
6552.355 180
6552.739 198
6553.124 188
6553.509 169
6553.893 186
6554.278 174
6554.663 173
6555.048 217
6555.432 195
6555.817 200
6556.202 213
6556.587 192
6556.971 212
6557.356 241
6557.741 228
6558.126 198
6558.511 176
6558.896 175
6559.280 172
6559.665 180
6560.050 223
6560.435 236
6560.820 253
6561.205 185
6561.590 177
6561.975 176
6562.360 188
6562.745 226
6563.130 238
6563.515 208
6563.900 181
6564.285 172
6564.670 177
6565.055 165
6565.440 177
6565.825 184
6566.210 170
6566.595 160
6566.980 164
6567.365 175
6567.750 178
6568.135 181
6568.521 167
6568.906 207
6569.291 242
6569.676 237
6570.061 233
6570.446 214
6570.832 256
6571.217 241
6571.602 253
6571.987 216
6572.372 191
6572.758 196
6573.143 198
6573.528 192
6573.914 200
6574.299 226
6574.684 250
6575.069 214
6575.455 190
6575.840 168
6576.226 155
6576.611 180
6576.996 182
6577.382 191
6577.767 197
6578.152 202
6578.538 205
6578.923 196
6579.309 210
6579.694 204
6580.080 203
6580.465 226
6580.851 223
6581.236 209
6581.622 202
6582.007 181
6582.393 159
6582.778 153
6583.164 135
6583.549 165
6583.935 194
6584.321 218
6584.706 164
6585.092 160
6585.477 136
6585.863 146
6586.249 167
6586.634 195
6587.020 227
6587.406 223
6587.792 221
6588.177 209
6588.563 203
6588.949 172
6589.334 195
6589.720 189
6590.106 161
6590.492 145
6590.877 156
6591.263 171
6591.649 197
6592.035 193
6592.421 163
6592.807 148
6593.192 148
6593.578 172
6593.964 192
6594.350 171
6594.736 201
6595.122 169
6595.508 130
6595.894 133
6596.280 146
6596.666 149
6597.052 176
6597.438 148
6597.824 136
6598.210 105
6598.596 106
6598.982 132
6599.368 148
6599.754 133
6600.140 97
6600.526 152
6600.912 191
6601.298 209
6601.684 193
6602.070 167
6602.456 162
6602.842 139
6603.229 134
6603.615 159
6604.001 158
6604.387 180
6604.773 188
6605.160 176
6605.546 196
6605.932 194
6606.318 179
6606.704 169
6607.091 169
6607.477 163
6607.863 135
6608.250 172
6608.636 193
6609.022 181
6609.409 162
6609.795 127
6610.181 133
6610.568 153
6610.954 179
6611.340 151
6611.727 156
6612.113 177
6612.500 218
6612.886 199
6613.272 172
6613.659 171
6614.045 178
6614.432 132
6614.818 155
6615.205 166
6615.591 189
6615.978 179
6616.364 161
6616.751 173
6617.138 164
6617.524 151
6617.911 180
6618.297 178
6618.684 229
6619.070 234
6619.457 204
6619.844 207
6620.230 191
6620.617 172
6621.004 174
6621.390 185
6621.777 171
6622.164 175
6622.550 208
6622.937 207
6623.324 222
6623.711 233
6624.097 223
6624.484 196
6624.871 180
6625.258 179
6625.645 192
6626.031 217
6626.418 198
6626.805 175
6627.192 143
6627.579 105
6627.966 145
6628.353 171
6628.739 176
6629.126 177
6629.513 175
6629.900 176
6630.287 141
6630.674 161
6631.061 168
6631.448 148
6631.835 128
6632.222 160
6632.609 161
6632.996 145
6633.383 166
6633.770 195
6634.157 181
6634.544 168
6634.931 190
6635.318 187
6635.705 140
6636.093 148
6636.480 179
6636.867 182
6637.254 169
6637.641 126
6638.028 108
6638.415 151
6638.803 158
6639.190 173
6639.577 193
6639.964 167
6640.351 168
6640.739 110
6641.126 106
6641.513 107
6641.901 136
6642.288 183
6642.675 133
6643.062 162
6643.450 144
6643.837 176
6644.224 144
6644.612 138
6644.999 199
6645.387 165
6645.774 147
6646.161 157
6646.549 165
6646.936 162
6647.324 162
6647.711 153
6648.098 168
6648.486 154
6648.873 166
6649.261 211
6649.648 209
6650.036 198
6650.423 204
6650.811 188
6651.199 172
6651.586 173
6651.974 182
6652.361 157
6652.749 154
6653.136 159
6653.524 187
6653.912 183
6654.299 179
6654.687 170
6655.075 191
6655.462 166
6655.850 164
6656.238 126
6656.625 122
6657.013 121
6657.401 134
6657.789 136
6658.176 152
6658.564 196
6658.952 209
6659.340 184
6659.727 173
6660.115 166
6660.503 136
6660.891 149
6661.279 161
6661.667 135
6662.055 154
6662.442 199
6662.830 183
6663.218 164
6663.606 176
6663.994 147
6664.382 158
6664.770 153
6665.158 158
6665.546 148
6665.934 165
6666.322 153
6666.710 150
6667.098 175
6667.486 199
6667.874 160
6668.262 144
6668.650 118
6669.038 128
6669.426 143
6669.814 120
6670.202 161
6670.590 179
6670.979 180
6671.367 176
6671.755 195
6672.143 183
6672.531 166
6672.919 149
6673.307 172
6673.696 151
6674.084 173
6674.472 175
6674.860 166
6675.249 179
6675.637 155
6676.025 167
6676.413 188
6676.802 218
6677.190 189
6677.578 171
6677.967 157
6678.355 181
6678.743 180
6679.132 199
6679.520 164
6679.908 146
6680.297 164
6680.685 152
6681.074 175
6681.462 184
6681.851 213
6682.239 190
6682.627 184
6683.016 174
6683.404 141
6683.793 132
6684.181 162
6684.570 171
6684.959 154
6685.347 124
6685.736 132
6686.124 182
6686.513 169
6686.901 193
6687.290 213
6687.679 218
6688.067 177
6688.456 148
6688.844 137
6689.233 120
6689.622 144
6690.010 170
6690.399 180
6690.788 179
6691.177 176
6691.565 164
6691.954 151
6692.343 200
6692.731 203
6693.120 211
6693.509 209
6693.898 209
6694.287 187
6694.675 188
6695.064 197
6695.453 156
6695.842 150
6696.231 151
6696.620 165
6697.009 174
6697.397 164
6697.786 164
6698.175 187
6698.564 206
6698.953 205
6699.342 189
6699.731 165
6700.120 183
6700.509 152
6700.898 165
6701.287 190
6701.676 192
6702.065 185
6702.454 190
6702.843 172
6703.232 159
6703.621 135
6704.010 183
6704.399 147
6704.789 178
6705.178 175
6705.567 188
6705.956 192
6706.345 186
6706.734 186
6707.123 217
6707.513 239
6707.902 208
6708.291 205
6708.680 182
6709.069 156
6709.459 138
6709.848 178
6710.237 210
6710.627 190
6711.016 185
6711.405 206
6711.794 248
6712.184 230
6712.573 166
6712.962 178
6713.352 221
6713.741 213
6714.131 209
6714.520 167
6714.909 135
6715.299 111
6715.688 150
6716.078 197
6716.467 169
6716.856 145
6717.246 152
6717.635 159
6718.025 180
6718.414 126
6718.804 123
6719.193 129
6719.583 114
6719.973 144
6720.362 123
6720.752 137
6721.141 121
6721.531 132
6721.920 150
6722.310 169
6722.700 165
6723.089 177
6723.479 187
6723.869 152
6724.258 160
6724.648 162
6725.038 139
6725.427 149
6725.817 140
6726.207 155
6726.597 137
6726.986 136
6727.376 192
6727.766 217
6728.156 187
6728.545 149
6728.935 116
6729.325 140
6729.715 152
6730.105 149
6730.495 152
6730.884 108
6731.274 99
6731.664 154
6732.054 151
6732.444 151
6732.834 137
6733.224 159
6733.614 172
6734.004 153
6734.394 147
6734.784 177
6735.174 160
6735.564 156
6735.954 148
6736.344 154
6736.734 154
6737.124 168
6737.514 148
6737.904 158
6738.294 163
6738.684 164
6739.074 151
6739.464 130
6739.854 142
6740.245 165
6740.635 161
6741.025 145
6741.415 126
6741.805 134
6742.195 133
6742.586 158
6742.976 138
6743.366 174
6743.756 153
6744.146 136
6744.537 136
6744.927 144
6745.317 135
6745.708 162
6746.098 172
6746.488 137
6746.879 101
6747.269 111
6747.659 108
6748.050 118
6748.440 110
6748.830 132
6749.221 153
6749.611 155
6750.002 175
6750.392 127
6750.782 152
6751.173 161
6751.563 156
6751.954 200
6752.344 190
6752.735 171
6753.125 145
6753.516 112
6753.906 141
6754.297 149
6754.687 166
6755.078 160
6755.469 162
6755.859 139
6756.250 135
6756.640 138
6757.031 141
6757.422 133
6757.812 140
6758.203 136
6758.594 142
6758.984 157
6759.375 180
6759.766 248
6760.156 208
6760.547 175
6760.938 190
6761.329 175
6761.719 131
6762.110 120
6762.501 118
6762.892 133
6763.282 135
6763.673 121
6764.064 147
6764.455 158
6764.846 170
6765.237 159
6765.627 160
6766.018 177
6766.409 182
6766.800 148
6767.191 117
6767.582 116
6767.973 112
6768.364 122
6768.755 142
6769.146 163
6769.537 163
6769.928 149
6770.319 153
6770.710 164
6771.101 162
6771.492 161
6771.883 135
6772.274 140
6772.665 130
6773.056 119
6773.447 152
6773.838 167
6774.229 180
6774.621 182
6775.012 168
6775.403 144
6775.794 144
6776.185 140
6776.576 121
6776.968 152
6777.359 158
6777.750 166
6778.141 183
6778.532 171
6778.924 196
6779.315 163
6779.706 179
6780.098 198
6780.489 195
6780.880 186
6781.271 205
6781.663 174
6782.054 161
6782.445 137
6782.837 172
6783.228 174
6783.620 182
6784.011 160
6784.402 128
6784.794 121
6785.185 124
6785.577 148
6785.968 158
6786.360 180
6786.751 168
6787.143 157
6787.534 178
6787.926 148
6788.317 198
6788.709 181
6789.100 129
6789.492 159
6789.883 172
6790.275 176
6790.667 169
6791.058 181
6791.450 183
6791.841 161
6792.233 145
6792.625 127
6793.016 137
6793.408 153
6793.800 187
6794.191 200
6794.583 200
6794.975 183
6795.366 166
6795.758 150
6796.150 160
6796.542 157
6796.934 201
6797.325 182
6797.717 130
6798.109 125
6798.501 155
6798.893 149
6799.284 140
6799.676 163
6800.068 196
6800.460 179
6800.852 149
6801.244 165
6801.636 152
6802.028 132
6802.419 140
6802.811 115
6803.203 120
6803.595 162
6803.987 157
6804.379 124
6804.771 138
6805.163 148
6805.555 163
6805.947 152
6806.339 154
6806.731 151
6807.124 185
6807.516 199
6807.908 182
6808.300 173
6808.692 167
6809.084 153
6809.476 163
6809.868 176
6810.260 179
6810.653 165
6811.045 177
6811.437 194
6811.829 201
6812.221 226
6812.614 210
6813.006 169
6813.398 164
6813.790 165
6814.183 177
6814.575 155
6814.967 165
6815.359 153
6815.752 158
6816.144 161
6816.536 177
6816.929 170
6817.321 188
6817.714 206
6818.106 227
6818.498 255
6818.891 210
6819.283 184
6819.676 172
6820.068 181
6820.460 167
6820.853 162
6821.245 162
6821.638 163
6822.030 165
6822.423 181
6822.815 172
6823.208 166
6823.600 157
6823.993 169
6824.386 210
6824.778 193
6825.171 192
6825.563 171
6825.956 141
6826.349 135
6826.741 156
6827.134 178
6827.526 151
6827.919 148
6828.312 143
6828.704 155
6829.097 151
6829.490 145
6829.883 141
6830.275 152
6830.668 147
6831.061 133
6831.454 149
6831.846 132
6832.239 133
6832.632 123
6833.025 130
6833.418 148
6833.810 120
6834.203 110
6834.596 122
6834.989 139
6835.382 167
6835.775 174
6836.168 170
6836.561 174
6836.954 141
6837.346 145
6837.739 144
6838.132 135
6838.525 127
6838.918 149
6839.311 138
6839.704 131
6840.097 109
6840.490 133
6840.883 97
6841.276 126
6841.669 170
6842.063 170
6842.456 151
6842.849 148
6843.242 174
6843.635 166
6844.028 182
6844.421 168
6844.814 188
6845.207 209
6845.601 197
6845.994 169
6846.387 157
6846.780 147
6847.173 164
6847.567 138
6847.960 111
6848.353 116
6848.746 130
6849.140 147
6849.533 179
6849.926 173
6850.320 177
6850.713 186
6851.106 163
6851.500 171
6851.893 193
6852.286 193
6852.680 149
6853.073 129
6853.466 114
6853.860 142
6854.253 125
6854.647 139
6855.040 143
6855.434 136
6855.827 167
6856.221 180
6856.614 133
6857.008 123
6857.401 128
6857.795 141
6858.188 169
6858.582 167
6858.975 169
6859.369 137
6859.762 109
6860.156 156
6860.550 166
6860.943 172
6861.337 178
6861.730 151
6862.124 146
6862.518 163
6862.911 160
6863.305 152
6863.699 171
6864.092 150
6864.486 120
6864.880 107
6865.274 98
6865.667 131
6866.061 126
6866.455 144
6866.849 150
6867.242 165
6867.636 145
6868.030 128
6868.424 149
6868.818 149
6869.212 140
6869.605 117
6869.999 134
6870.393 144
6870.787 202
6871.181 221
6871.575 189
6871.969 159
6872.363 138
6872.757 160
6873.151 143
6873.545 143
6873.939 107
6874.333 108
6874.727 126
6875.121 144
6875.515 149
6875.909 178
6876.303 175
6876.697 148
6877.091 154
6877.485 175
6877.879 173
6878.273 160
6878.667 168
6879.062 173
6879.456 181
6879.850 174
6880.244 173
6880.638 175
6881.032 187
6881.427 173
6881.821 153
6882.215 191
6882.609 203
6883.003 189
6883.398 150
6883.792 142
6884.186 138
6884.581 140
6884.975 173
6885.369 179
6885.763 179
6886.158 185
6886.552 192
6886.947 186
6887.341 168
6887.735 141
6888.130 157
6888.524 146
6888.918 167
6889.313 223
6889.707 203
6890.102 173
6890.496 185
6890.891 166
6891.285 144
6891.680 133
6892.074 135
6892.469 122
6892.863 151
6893.258 180
6893.652 182
6894.047 164
6894.441 161
6894.836 150
6895.231 135
6895.625 123
6896.020 139
6896.414 167
6896.809 172
6897.204 125
6897.598 123
6897.993 143
6898.388 161
6898.782 168
6899.177 144
6899.572 155
6899.967 144
6900.361 150
6900.756 144
6901.151 134
6901.546 156
6901.940 155
6902.335 155
6902.730 145
6903.125 142
6903.520 168
6903.915 149
6904.309 133
6904.704 172
6905.099 194
6905.494 168
6905.889 174
6906.284 161
6906.679 165
6907.074 151
6907.469 151
6907.864 150
6908.259 121
6908.654 106
6909.049 138
6909.444 138
6909.839 163
6910.234 171
6910.629 133
6911.024 139
6911.419 140
6911.814 125
6912.209 131
6912.604 125
6912.999 128
6913.394 129
6913.789 114
6914.184 109
6914.580 149
6914.975 184
6915.370 157
6915.765 156
6916.160 150
6916.555 118
6916.951 121
6917.346 107
6917.741 102
6918.136 123
6918.532 128
6918.927 176
6919.322 184
6919.718 172
6920.113 179
6920.508 166
6920.903 158
6921.299 156
6921.694 129
6922.090 119
6922.485 172
6922.880 170
6923.276 140
6923.671 133
6924.066 142
6924.462 112
6924.857 141
6925.253 158
6925.648 168
6926.044 135
6926.439 117
6926.835 131
6927.230 108
6927.626 148
6928.021 142
6928.417 135
6928.812 104
6929.208 109
6929.604 127
6929.999 156
6930.395 183
6930.790 173
6931.186 144
6931.582 128
6931.977 152
6932.373 180
6932.769 129
6933.164 108
6933.560 95
6933.956 101
6934.351 131
6934.747 152
6935.143 166
6935.539 159
6935.934 163
6936.330 158
6936.726 185
6937.122 197
6937.517 162
6937.913 152
6938.309 144
6938.705 142
6939.101 138
6939.497 121
6939.892 110
6940.288 118
6940.684 142
6941.080 152
6941.476 156
6941.872 139
6942.268 130
6942.664 152
6943.060 157
6943.456 158
6943.852 147
6944.248 136
6944.644 122
6945.040 113
6945.436 137
6945.832 144
6946.228 126
6946.624 158
6947.020 147
6947.416 159
6947.812 164
6948.208 155
6948.604 142
6949.001 122
6949.397 125
6949.793 136
6950.189 142
6950.585 155
6950.981 150
6951.378 116
6951.774 131
6952.170 151
6952.566 144
6952.963 149
6953.359 165
6953.755 186
6954.151 168
6954.548 139
6954.944 103
6955.340 74
6955.737 100
6956.133 129
6956.529 176
6956.926 168
6957.322 138
6957.718 157
6958.115 155
6958.511 146
6958.908 143
6959.304 178
6959.700 170
6960.097 140
6960.493 131
6960.890 132
6961.286 140
6961.683 141
6962.079 134
6962.476 115
6962.872 128
6963.269 133
6963.665 148
6964.062 144
6964.458 131
6964.855 138
6965.252 144
6965.648 147
6966.045 161
6966.441 177
6966.838 203
6967.235 216
6967.631 189
6968.028 148
6968.425 116
6968.821 129
6969.218 142
6969.615 135
6970.012 109
6970.408 127
6970.805 156
6971.202 169
6971.599 176
6971.995 159
6972.392 165
6972.789 153
6973.186 139
6973.583 128
6973.980 111
6974.376 117
6974.773 134
6975.170 112
6975.567 114
6975.964 135
6976.361 148
6976.758 133
6977.155 141
6977.552 144
6977.949 145
6978.346 160
6978.743 132
6979.140 128
6979.537 155
6979.934 153
6980.331 155
6980.728 160
6981.125 155
6981.522 139
6981.919 158
6982.316 166
6982.713 135
6983.110 109
6983.507 131
6983.904 135
6984.301 178
6984.699 171
6985.096 166
6985.493 163
6985.890 149
6986.287 135
6986.684 107
6987.082 102
6987.479 116
6987.876 141
6988.273 148
6988.671 134
6989.068 142
6989.465 137
6989.862 119
6990.260 110
6990.657 124
6991.054 105
6991.452 129
6991.849 130
6992.246 117
6992.644 115
6993.041 102
6993.439 108
6993.836 134
6994.233 134
6994.631 122
6995.028 99
6995.426 127
6995.823 124
6996.221 136
6996.618 139
6997.016 142
6997.413 155
6997.811 149
6998.208 146
6998.606 167
6999.003 152
6999.401 155
6999.798 178
7000.196 161
7000.594 161
7000.991 160
7001.389 152
7001.786 165
7002.184 131
7002.582 116
7002.979 154
7003.377 136
7003.775 190
7004.173 204
7004.570 195
7004.968 153
7005.366 179
7005.763 183
7006.161 151
7006.559 145
7006.957 139
7007.355 144
7007.752 159
7008.150 178
7008.548 150
7008.946 166
7009.344 147
7009.741 118
7010.139 151
7010.537 154
7010.935 120
7011.333 151
7011.731 163
7012.129 148
7012.527 153
7012.925 139
7013.323 135
7013.721 119
7014.119 124
7014.517 142
7014.915 138
7015.313 136
7015.711 150
7016.109 164
7016.507 134
7016.905 107
7017.303 130
7017.701 143
7018.099 124
7018.497 131
7018.895 132
7019.293 155
7019.692 194
7020.090 204
7020.488 185
7020.886 141
7021.284 123
7021.682 110
7022.081 112
7022.479 133
7022.877 116
7023.275 106
7023.674 121
7024.072 108
7024.470 99
7024.868 97
7025.267 90
7025.665 113
7026.063 97
7026.462 99
7026.860 119
7027.258 116
7027.657 135
7028.055 135
7028.454 135
7028.852 155
7029.250 151
7029.649 135
7030.047 145
7030.446 152
7030.844 200
7031.243 194
7031.641 164
7032.040 130
7032.438 141
7032.837 141
7033.235 127
7033.634 136
7034.032 141
7034.431 140
7034.829 173
7035.228 156
7035.626 139
7036.025 146
7036.424 119
7036.822 109
7037.221 128
7037.620 156
7038.018 151
7038.417 136
7038.816 119
7039.214 133
7039.613 147
7040.012 163
7040.410 138
7040.809 117
7041.208 99
7041.607 98
7042.005 115
7042.404 107
7042.803 106
7043.202 100
7043.601 134
7043.999 143
7044.398 144
7044.797 120
7045.196 126
7045.595 131
7045.994 145
7046.393 149
7046.792 173
7047.190 140
7047.589 155
7047.988 175
7048.387 160
7048.786 139
7049.185 142
7049.584 142
7049.983 129
7050.382 144
7050.781 139
7051.180 112
7051.579 92
7051.978 86
7052.377 142
7052.777 135
7053.176 125
7053.575 127
7053.974 132
7054.373 143
7054.772 133
7055.171 137
7055.570 137
7055.970 109
7056.369 106
7056.768 124
7057.167 112
7057.566 144
7057.966 169
7058.365 176
7058.764 153
7059.163 161
7059.563 132
7059.962 129
7060.361 124
7060.760 122
7061.160 129
7061.559 135
7061.958 139
7062.358 156
7062.757 149
7063.156 143
7063.556 112
7063.955 107
7064.355 95
7064.754 121
7065.154 129
7065.553 153
7065.952 173
7066.352 163
7066.751 146
7067.151 95
7067.550 110
7067.950 110
7068.349 117
7068.749 97
7069.148 90
7069.548 148
7069.948 136
7070.347 158
7070.747 168
7071.146 156
7071.546 155
7071.945 108
7072.345 123
7072.745 129
7073.144 157
7073.544 151
7073.944 130
7074.343 140
7074.743 153
7075.143 174
7075.543 156
7075.942 125
7076.342 152
7076.742 170
7077.142 176
7077.541 147
7077.941 168
7078.341 161
7078.741 147
7079.141 129
7079.540 109
7079.940 146
7080.340 135
7080.740 127
7081.140 95
7081.540 141
7081.940 151
7082.340 187
7082.739 169
7083.139 160
7083.539 132
7083.939 150
7084.339 157
7084.739 166
7085.139 137
7085.539 150
7085.939 165
7086.339 163
7086.739 129
7087.139 124
7087.539 111
7087.940 111
7088.340 127
7088.740 124
7089.140 97
7089.540 93
7089.940 106
7090.340 118
7090.740 101
7091.140 117
7091.541 157
7091.941 168
7092.341 140
7092.741 116
7093.141 118
7093.542 135
7093.942 152
7094.342 149
7094.742 152
7095.143 152
7095.543 172
7095.943 175
7096.344 148
7096.744 150
7097.144 148
7097.545 141
7097.945 147
7098.345 157
7098.746 150
7099.146 134
7099.546 91
7099.947 77
7100.347 90
7100.748 99
7101.148 108
7101.549 119
7101.949 117
7102.350 104
7102.750 95
7103.151 120
7103.551 154
7103.952 123
7104.352 118
7104.753 137
7105.153 127
7105.554 106
7105.954 88
7106.355 78
7106.756 72
7107.156 63
7107.557 74
7107.957 100
7108.358 90
7108.759 103
7109.159 101
7109.560 105
7109.961 114
7110.361 101
7110.762 111
7111.163 122
7111.564 147
7111.964 126
7112.365 143
7112.766 139
7113.167 108
7113.567 115
7113.968 154
7114.369 138
7114.770 123
7115.171 136
7115.572 168
7115.972 160
7116.373 180
7116.774 170
7117.175 194
7117.576 181
7117.977 155
7118.378 157
7118.779 145
7119.180 132
7119.581 153
7119.982 145
7120.383 156
7120.784 143
7121.185 118
7121.586 133
7121.987 143
7122.388 152
7122.789 132
7123.190 146
7123.591 172
7123.992 167
7124.393 148
7124.794 171
7125.195 166
7125.597 119
7125.998 132
7126.399 144
7126.800 129
7127.201 125
7127.602 148
7128.004 144
7128.405 185
7128.806 174
7129.207 148
7129.608 107
7130.010 118
7130.411 129
7130.812 111
7131.214 135
7131.615 132
7132.016 108
7132.417 113
7132.819 125
7133.220 131
7133.622 151
7134.023 130
7134.424 131
7134.826 115
7135.227 145
7135.628 154
7136.030 149
7136.431 146
7136.833 162
7137.234 199
7137.636 198
7138.037 144
7138.439 122
7138.840 107
7139.242 124
7139.643 122
7140.045 95
7140.446 123
7140.848 145
7141.249 118
7141.651 127
7142.053 123
7142.454 118
7142.856 123
7143.258 145
7143.659 140
7144.061 135
7144.462 142
7144.864 139
7145.266 157
7145.668 146
7146.069 141
7146.471 169
7146.873 154
7147.274 181
7147.676 167
7148.078 169
7148.480 145
7148.881 134
7149.283 113
7149.685 98
7150.087 108
7150.489 155
7150.891 143
7151.292 141
7151.694 137
7152.096 111
7152.498 110
7152.900 145
7153.302 137
7153.704 170
7154.106 168
7154.508 141
7154.910 140
7155.312 143
7155.714 167
7156.116 133
7156.518 137
7156.920 154
7157.322 156
7157.724 123
7158.126 129
7158.528 147
7158.930 142
7159.332 136
7159.734 112
7160.136 107
7160.538 93
7160.940 133
7161.342 177
7161.745 158
7162.147 130
7162.549 113
7162.951 135
7163.353 119
7163.756 122
7164.158 108
7164.560 99
7164.962 129
7165.364 178
7165.767 171
7166.169 141
7166.571 152
7166.974 162
7167.376 145
7167.778 144
7168.181 146
7168.583 112
7168.985 92
7169.388 87
7169.790 82
7170.192 145
7170.595 122
7170.997 142
7171.400 147
7171.802 124
7172.204 123
7172.607 112
7173.009 123
7173.412 160
7173.814 173
7174.217 160
7174.619 125
7175.022 102
7175.424 132
7175.827 129
7176.229 120
7176.632 130
7177.035 134
7177.437 156
7177.840 171
7178.242 138
7178.645 104
7179.048 120
7179.450 107
7179.853 124
7180.256 104
7180.658 104
7181.061 119
7181.464 130
7181.866 112
7182.269 133
7182.672 131
7183.075 135
7183.477 147
7183.880 135
7184.283 97
7184.686 104
7185.089 92
7185.491 120
7185.894 123
7186.297 134
7186.700 140
7187.103 131
7187.506 135
7187.908 109
7188.311 93
7188.714 95
7189.117 133
7189.520 130
7189.923 143
7190.326 138
7190.729 129
7191.132 113
7191.535 108
7191.938 126
7192.341 150
7192.744 132
7193.147 118
7193.550 133
7193.953 126
7194.356 129
7194.759 149
7195.162 142
7195.565 129
7195.968 135
7196.372 137
7196.775 128
7197.178 144
7197.581 123
7197.984 130
7198.387 146
7198.791 138
7199.194 137
7199.597 126
7200.000 106
7200.403 113
7200.807 113
7201.210 125
7201.613 134
7202.016 140
7202.420 128
7202.823 155
7203.226 161
7203.630 132
7204.033 150
7204.436 145
7204.840 136
7205.243 139
7205.646 140
7206.050 118
7206.453 142
7206.857 127
7207.260 109
7207.663 137
7208.067 155
7208.470 160
7208.874 129
7209.277 114
7209.681 126
7210.084 141
7210.488 135
7210.891 128
7211.295 105
7211.698 110
7212.102 118
7212.506 122
7212.909 114
7213.313 126
7213.716 152
7214.120 156
7214.524 160
7214.927 189
7215.331 159
7215.735 119
7216.138 118
7216.542 137
7216.946 162
7217.349 139
7217.753 160
7218.157 138
7218.561 118
7218.964 104
7219.368 111
7219.772 129
7220.176 133
7220.579 135
7220.983 139
7221.387 126
7221.791 129
7222.195 141
7222.599 124
7223.002 113
7223.406 111
7223.810 138
7224.214 121
7224.618 129
7225.022 123
7225.426 131
7225.830 108
7226.234 111
7226.638 108
7227.042 126
7227.446 130
7227.850 120
7228.254 128
7228.658 116
7229.062 115
7229.466 122
7229.870 116
7230.274 97
7230.678 87
7231.082 98
7231.486 134
7231.890 160
7232.294 138
7232.699 105
7233.103 78
7233.507 98
7233.911 153
7234.315 160
7234.719 126
7235.124 113
7235.528 99
7235.932 127
7236.336 129
7236.740 136
7237.145 130
7237.549 112
7237.953 105
7238.358 107
7238.762 90
7239.166 97
7239.571 120
7239.975 129
7240.379 115
7240.784 101
7241.188 74
7241.592 88
7241.997 97
7242.401 112
7242.806 119
7243.210 89
7243.614 109
7244.019 101
7244.423 110
7244.828 154
7245.232 174
7245.637 142
7246.041 133
7246.446 158
7246.850 165
7247.255 171
7247.659 148
7248.064 138
7248.469 125
7248.873 131
7249.278 164
7249.682 166
7250.087 144
7250.492 140
7250.896 144
7251.301 146
7251.706 166
7252.110 157
7252.515 190
7252.920 149
7253.324 116
7253.729 127
7254.134 130
7254.539 131
7254.943 132
7255.348 131
7255.753 150
7256.158 133
7256.562 142
7256.967 157
7257.372 126
7257.777 122
7258.182 141
7258.587 151
7258.992 108
7259.396 95
7259.801 89
7260.206 99
7260.611 146
7261.016 147
7261.421 131
7261.826 144
7262.231 142
7262.636 141
7263.041 143
7263.446 147
7263.851 138
7264.256 131
7264.661 127
7265.066 117
7265.471 115
7265.876 74
7266.281 105
7266.686 129
7267.091 115
7267.496 88
7267.902 90
7268.307 106
7268.712 106
7269.117 95
7269.522 103
7269.927 108
7270.332 109
7270.738 128
7271.143 137
7271.548 81
7271.953 67
7272.359 76
7272.764 103
7273.169 108
7273.574 159
7273.980 161
7274.385 131
7274.790 119
7275.196 113
7275.601 91
7276.006 89
7276.412 93
7276.817 104
7277.222 134
7277.628 150
7278.033 139
7278.439 137
7278.844 118
7279.249 112
7279.655 86
7280.060 106
7280.466 118
7280.871 118
7281.277 115
7281.682 117
7282.088 102
7282.493 120
7282.899 111
7283.304 120
7283.710 96
7284.115 105
7284.521 97
7284.927 120
7285.332 136
7285.738 117
7286.143 121
7286.549 111
7286.955 124
7287.360 144
7287.766 112
7288.172 123
7288.577 156
7288.983 150
7289.389 135
7289.795 121
7290.200 105
7290.606 109
7291.012 132
7291.418 124
7291.823 115
7292.229 108
7292.635 148
7293.041 152
7293.447 168
7293.853 167
7294.258 140
7294.664 134
7295.070 147
7295.476 182
7295.882 181
7296.288 155
7296.694 143
7297.100 123
7297.506 112
7297.912 114
7298.317 122
7298.723 153
7299.129 118
7299.535 110
7299.941 118
7300.347 110
7300.754 111
7301.160 88
7301.566 75
7301.972 101
7302.378 150
7302.784 166
7303.190 147
7303.596 138
7304.002 160
7304.408 175
7304.814 156
7305.221 131
7305.627 105
7306.033 116
7306.439 105
7306.845 94
7307.252 115
7307.658 133
7308.064 122
7308.470 110
7308.877 116
7309.283 121
7309.689 97
7310.095 96
7310.502 108
7310.908 102
7311.314 111
7311.721 101
7312.127 112
7312.533 122
7312.940 116
7313.346 119
7313.752 127
7314.159 105
7314.565 122
7314.972 133
7315.378 130
7315.785 134
7316.191 117
7316.598 88
7317.004 72
7317.411 72
7317.817 92
7318.224 94
7318.630 123
7319.037 115
7319.443 129
7319.850 140
7320.256 117
7320.663 114
7321.070 122
7321.476 131
7321.883 122
7322.289 139
7322.696 150
7323.103 157
7323.509 152
7323.916 135
7324.323 158
7324.729 125
7325.136 116
7325.543 96
7325.950 124
7326.356 120
7326.763 140
7327.170 131
7327.577 142
7327.983 166
7328.390 150
7328.797 136
7329.204 105
7329.611 112
7330.017 127
7330.424 142
7330.831 128
7331.238 145
7331.645 137
7332.052 115
7332.459 156
7332.866 137
7333.273 135
7333.680 138
7334.087 104
7334.494 93
7334.901 96
7335.308 89
7335.715 107
7336.122 150
7336.529 158
7336.936 144
7337.343 112
7337.750 112
7338.157 109
7338.564 121
7338.971 126
7339.378 112
7339.785 83
7340.192 117
7340.599 113
7341.007 89
7341.414 142
7341.821 162
7342.228 129
7342.635 137
7343.042 161
7343.450 131
7343.857 146
7344.264 161
7344.671 103
7345.079 89
7345.486 107
7345.893 124
7346.301 125
7346.708 142
7347.115 123
7347.523 120
7347.930 127
7348.337 115
7348.745 119
7349.152 156
7349.559 142
7349.967 125
7350.374 111
7350.782 120
7351.189 118
7351.596 119
7352.004 142
7352.411 119
7352.819 122
7353.226 102
7353.634 98
7354.041 124
7354.449 162
7354.856 155
7355.264 138
7355.671 112
7356.079 143
7356.487 155
7356.894 170
7357.302 144
7357.709 151
7358.117 163
7358.525 158
7358.932 151
7359.340 152
7359.748 149
7360.155 167
7360.563 132
7360.971 101
7361.378 114
7361.786 119
7362.194 112
7362.602 97
7363.009 88
7363.417 115
7363.825 107
7364.233 131
7364.641 125
7365.048 154
7365.456 133
7365.864 104
7366.272 141
7366.680 125
7367.088 108
7367.496 127
7367.903 131
7368.311 140
7368.719 123
7369.127 101
7369.535 108
7369.943 131
7370.351 122
7370.759 120
7371.167 148
7371.575 122
7371.983 120
7372.391 105
7372.799 92
7373.207 98
7373.615 99
7374.023 127
7374.431 136
7374.839 106
7375.247 112
7375.656 119
7376.064 133
7376.472 139
7376.880 152
7377.288 157
7377.696 148
7378.104 143
7378.513 137
7378.921 111
7379.329 95
7379.737 113
7380.146 106
7380.554 92
7380.962 90
7381.370 90
7381.779 110
7382.187 127
7382.595 120
7383.003 124
7383.412 113
7383.820 86
7384.228 106
7384.637 110
7385.045 83
7385.454 74
7385.862 72
7386.270 77
7386.679 76
7387.087 88
7387.496 91
7387.904 103
7388.313 142
7388.721 147
7389.130 130
7389.538 108
7389.947 90
7390.355 110
7390.764 102
7391.172 130
7391.581 104
7391.989 117
7392.398 124
7392.806 96
7393.215 85
7393.624 105
7394.032 85
7394.441 102
7394.849 127
7395.258 152
7395.667 157
7396.075 134
7396.484 121
7396.893 122
7397.302 120
7397.710 118
7398.119 108
7398.528 112
7398.936 116
7399.345 130
7399.754 121
7400.163 138
7400.572 137
7400.980 128
7401.389 120
7401.798 127
7402.207 118
7402.616 140
7403.025 138
7403.434 106
7403.842 121
7404.251 132
7404.660 126
7405.069 101
7405.478 121
7405.887 115
7406.296 140
7406.705 120
7407.114 101
7407.523 90
7407.932 95
7408.341 98
7408.750 109
7409.159 102
7409.568 104
7409.977 120
7410.386 148
7410.795 133
7411.204 115
7411.613 118
7412.023 118
7412.432 129
7412.841 113
7413.250 102
7413.659 108
7414.068 130
7414.477 125
7414.887 131
7415.296 118
7415.705 102
7416.114 104
7416.524 124
7416.933 95
7417.342 82
7417.751 85
7418.161 94
7418.570 113
7418.979 96
7419.389 100
7419.798 120
7420.207 121
7420.617 122
7421.026 123
7421.435 113
7421.845 103
7422.254 116
7422.663 105
7423.073 99
7423.482 96
7423.892 114
7424.301 154
7424.711 155
7425.120 106
7425.530 105
7425.939 119
7426.349 156
7426.758 148
7427.168 133
7427.577 126
7427.987 125
7428.396 125
7428.806 116
7429.216 123
7429.625 147
7430.035 127
7430.444 106
7430.854 78
7431.264 119
7431.673 134
7432.083 143
7432.493 142
7432.902 132
7433.312 133
7433.722 114
7434.132 113
7434.541 105
7434.951 101
7435.361 94
7435.771 120
7436.180 92
7436.590 64
7437.000 64
7437.410 90
7437.820 106
7438.229 111
7438.639 140
7439.049 113
7439.459 103
7439.869 91
7440.279 89
7440.689 116
7441.099 116
7441.508 94
7441.918 104
7442.328 114
7442.738 97
7443.148 90
7443.558 86
7443.968 100
7444.378 99
7444.788 136
7445.198 124
7445.608 121
7446.018 92
7446.428 122
7446.839 124
7447.249 107
7447.659 127
7448.069 117
7448.479 107
7448.889 113
7449.299 117
7449.709 140
7450.120 154
7450.530 145
7450.940 121
7451.350 132
7451.760 131
7452.171 129
7452.581 128
7452.991 108
7453.401 126
7453.812 111
7454.222 128
7454.632 112
7455.042 108
7455.453 103
7455.863 101
7456.273 118
7456.684 112
7457.094 108
7457.504 106
7457.915 80
7458.325 84
7458.736 63
7459.146 77
7459.556 122
7459.967 138
7460.377 134
7460.788 121
7461.198 109
7461.609 112
7462.019 88
7462.430 99
7462.840 113
7463.251 111
7463.661 100
7464.072 108
7464.482 102
7464.893 101
7465.304 106
7465.714 82
7466.125 89
7466.535 124
7466.946 118
7467.357 111
7467.767 101
7468.178 107
7468.589 117
7468.999 135
7469.410 125
7469.821 104
7470.231 107
7470.642 112
7471.053 94
7471.464 97
7471.874 103
7472.285 119
7472.696 119
7473.107 96
7473.518 112
7473.928 130
7474.339 160
7474.750 143
7475.161 124
7475.572 105
7475.983 76
7476.394 84
7476.804 77
7477.215 103
7477.626 84
7478.037 108
7478.448 123
7478.859 91
7479.270 99
7479.681 117
7480.092 129
7480.503 111
7480.914 115
7481.325 105
7481.736 91
7482.147 112
7482.558 103
7482.969 110
7483.380 130
7483.791 115
7484.203 80
7484.614 74
7485.025 89
7485.436 103
7485.847 122
7486.258 98
7486.669 77
7487.081 66
7487.492 82
7487.903 96
7488.314 101
7488.725 97
7489.137 100
7489.548 121
7489.959 117
7490.370 133
7490.782 132
7491.193 132
7491.604 120
7492.016 145
7492.427 165
7492.838 126
7493.250 129
7493.661 129
7494.072 143
7494.484 130
7494.895 116
7495.307 99
7495.718 98
7496.129 78
7496.541 55
7496.952 69
7497.364 83
7497.775 109
7498.187 91
7498.598 92
7499.010 106
7499.421 128
7499.833 135
7500.244 141
7500.656 145
7501.067 130
7501.479 122
7501.891 83
7502.302 98
7502.714 104
7503.125 116
7503.537 113
7503.949 108
7504.360 134
7504.772 129
7505.184 121
7505.595 112
7506.007 96
7506.419 81
7506.831 76
7507.242 87
7507.654 105
7508.066 107
7508.478 121
7508.889 104
7509.301 91
7509.713 101
7510.125 100
7510.537 116
7510.948 84
7511.360 88
7511.772 97
7512.184 82
7512.596 94
7513.008 132
7513.420 141
7513.832 103
7514.243 118
7514.655 119
7515.067 141
7515.479 139
7515.891 118
7516.303 100
7516.715 120
7517.127 122
7517.539 97
7517.951 103
7518.363 120
7518.775 121
7519.187 103
7519.600 84
7520.012 81
7520.424 99
7520.836 98
7521.248 91
7521.660 97
7522.072 107
7522.484 87
7522.897 98
7523.309 98
7523.721 110
7524.133 122
7524.545 103
7524.958 140
7525.370 130
7525.782 134
7526.194 148
7526.607 146
7527.019 124
7527.431 101
7527.843 104
7528.256 120
7528.668 119
7529.080 128
7529.493 97
7529.905 125
7530.317 122
7530.730 139
7531.142 109
7531.555 109
7531.967 108
7532.379 81
7532.792 82
7533.204 103
7533.617 111
7534.029 83
7534.442 120
7534.854 146
7535.267 172
7535.679 148
7536.092 124
7536.504 125
7536.917 113
7537.329 144
7537.742 130
7538.155 113
7538.567 114
7538.980 93
7539.392 109
7539.805 74
7540.218 69
7540.630 79
7541.043 103
7541.456 92
7541.868 84
7542.281 88
7542.694 140
7543.106 132
7543.519 151
7543.932 130
7544.345 121
7544.757 106
7545.170 77
7545.583 97
7545.996 99
7546.409 81
7546.821 86
7547.234 97
7547.647 130
7548.060 128
7548.473 124
7548.886 137
7549.298 152
7549.711 159
7550.124 118
7550.537 92
7550.950 93
7551.363 106
7551.776 131
7552.189 125
7552.602 117
7553.015 140
7553.428 123
7553.841 106
7554.254 120
7554.667 115
7555.080 111
7555.493 106
7555.906 119
7556.319 141
7556.732 136
7557.145 145
7557.559 119
7557.972 118
7558.385 99
7558.798 108
7559.211 102
7559.624 92
7560.037 119
7560.451 123
7560.864 107
7561.277 101
7561.690 99
7562.104 94
7562.517 96
7562.930 88
7563.343 95
7563.757 90
7564.170 87
7564.583 79
7564.996 100
7565.410 119
7565.823 134
7566.237 140
7566.650 108
7567.063 105
7567.477 112
7567.890 101
7568.303 114
7568.717 103
7569.130 97
7569.544 90
7569.957 118
7570.371 101
7570.784 105
7571.198 106
7571.611 127
7572.025 114
7572.438 85
7572.852 89
7573.265 81
7573.679 84
7574.092 96
7574.506 107
7574.919 95
7575.333 96
7575.747 96
7576.160 87
7576.574 70
7576.988 70
7577.401 67
7577.815 76
7578.229 88
7578.642 115
7579.056 101
7579.470 87
7579.883 68
7580.297 120
7580.711 138
7581.125 100
7581.538 96
7581.952 115
7582.366 112
7582.780 102
7583.194 105
7583.607 117
7584.021 106
7584.435 97
7584.849 94
7585.263 99
7585.677 156
7586.091 167
7586.504 113
7586.918 97
7587.332 95
7587.746 91
7588.160 88
7588.574 117
7588.988 110
7589.402 135
7589.816 143
7590.230 106
7590.644 104
7591.058 109
7591.472 106
7591.886 82
7592.300 66
7592.714 76
7593.128 73
7593.542 69
7593.957 65
7594.371 85
7594.785 78
7595.199 98
7595.613 132
7596.027 126
7596.441 112
7596.856 109
7597.270 96
7597.684 105
7598.098 109
7598.512 115
7598.927 108
7599.341 76
7599.755 79
7600.170 84
7600.584 89
7600.998 106
7601.412 102
7601.827 84
7602.241 97
7602.655 69
7603.070 89
7603.484 104
7603.899 123
7604.313 137
7604.727 137
7605.142 127
7605.556 117
7605.971 107
7606.385 95
7606.799 98
7607.214 97
7607.628 95
7608.043 105
7608.457 80
7608.872 63
7609.286 75
7609.701 75
7610.115 106
7610.530 103
7610.945 113
7611.359 122
7611.774 136
7612.188 108
7612.603 121
7613.018 108
7613.432 150
7613.847 167
7614.262 136
7614.676 107
7615.091 102
7615.506 93
7615.920 104
7616.335 116
7616.750 101
7617.164 90
7617.579 126
7617.994 86
7618.409 69
7618.824 68
7619.238 87
7619.653 94
7620.068 99
7620.483 140
7620.898 154
7621.312 123
7621.727 129
7622.142 114
7622.557 58
7622.972 45
7623.387 91
7623.802 96
7624.217 108
7624.632 117
7625.047 115
7625.462 140
7625.877 125
7626.292 111
7626.707 122
7627.122 112
7627.537 106
7627.952 88
7628.367 78
7628.782 90
7629.197 101
7629.612 111
7630.027 106
7630.442 92
7630.857 84
7631.272 71
7631.687 74
7632.103 91
7632.518 92
7632.933 95
7633.348 89
7633.763 87
7634.178 94
7634.594 101
7635.009 126
7635.424 113
7635.839 100
7636.255 98
7636.670 97
7637.085 131
7637.500 120
7637.916 110
7638.331 118
7638.746 131
7639.162 144
7639.577 117
7639.992 98
7640.408 99
7640.823 67
7641.239 87
7641.654 122
7642.069 142
7642.485 116
7642.900 82
7643.316 97
7643.731 118
7644.147 105
7644.562 127
7644.978 114
7645.393 113
7645.809 114
7646.224 127
7646.640 108
7647.055 106
7647.471 127
7647.886 111
7648.302 79
7648.718 107
7649.133 105
7649.549 124
7649.964 126
7650.380 102
7650.796 89
7651.211 83
7651.627 89
7652.043 82
7652.458 115
7652.874 98
7653.290 87
7653.706 85
7654.121 96
7654.537 96
7654.953 107
7655.369 112
7655.784 123
7656.200 113
7656.616 98
7657.032 86
7657.448 84
7657.864 87
7658.279 116
7658.695 97
7659.111 92
7659.527 94
7659.943 97
7660.359 95
7660.775 109
7661.191 112
7661.607 90
7662.023 68
7662.439 93
7662.855 104
7663.271 112
7663.687 110
7664.103 107
7664.519 99
7664.935 94
7665.351 98
7665.767 71
7666.183 79
7666.599 82
7667.015 85
7667.431 102
7667.847 126
7668.263 135
7668.679 148
7669.096 154
7669.512 159
7669.928 143
7670.344 115
7670.760 92
7671.177 98
7671.593 107
7672.009 115
7672.425 126
7672.841 105
7673.258 107
7673.674 118
7674.090 126
7674.507 112
7674.923 81
7675.339 82
7675.756 81
7676.172 85
7676.588 89
7677.005 100
7677.421 70
7677.837 76
7678.254 110
7678.670 113
7679.087 140
7679.503 118
7679.919 120
7680.336 149
7680.752 130
7681.169 112
7681.585 101
7682.002 85
7682.418 74
7682.835 75
7683.251 98
7683.668 92
7684.084 80
7684.501 91
7684.918 98
7685.334 91
7685.751 87
7686.167 67
7686.584 79
7687.001 96
7687.417 115
7687.834 114
7688.251 124
7688.667 99
7689.084 81
7689.501 79
7689.917 94
7690.334 83
7690.751 61
7691.168 83
7691.584 106
7692.001 87
7692.418 74
7692.835 76
7693.252 80
7693.668 102
7694.085 146
7694.502 129
7694.919 107
7695.336 90
7695.753 88
7696.169 70
7696.586 71
7697.003 78
7697.420 80
7697.837 99
7698.254 120
7698.671 109
7699.088 102
7699.505 96
7699.922 66
7700.339 68
7700.756 96
7701.173 78
7701.590 95
7702.007 118
7702.424 126
7702.841 116
7703.258 110
7703.675 93
7704.092 85
7704.510 84
7704.927 77
7705.344 98
7705.761 126
7706.178 114
7706.595 121
7707.012 113
7707.430 112
7707.847 162
7708.264 123
7708.681 123
7709.098 127
7709.516 128
7709.933 127
7710.350 131
7710.768 117
7711.185 94
7711.602 105
7712.019 123
7712.437 100
7712.854 113
7713.271 89
7713.689 70
7714.106 96
7714.524 105
7714.941 101
7715.358 104
7715.776 105
7716.193 134
7716.611 98
7717.028 69
7717.445 75
7717.863 67
7718.280 84
7718.698 88
7719.115 81
7719.533 78
7719.950 78
7720.368 83
7720.786 82
7721.203 80
7721.621 95
7722.038 125
7722.456 128
7722.873 129
7723.291 104
7723.709 105
7724.126 90
7724.544 117
7724.962 111
7725.379 108
7725.797 139
7726.215 116
7726.632 102
7727.050 77
7727.468 66
7727.886 50
7728.303 65
7728.721 101
7729.139 95
7729.557 90
7729.974 85
7730.392 123
7730.810 160
7731.228 138
7731.646 153
7732.064 142
7732.482 121
7732.899 126
7733.317 130
7733.735 123
7734.153 134
7734.571 106
7734.989 108
7735.407 111
7735.825 110
7736.243 84
7736.661 86
7737.079 97
7737.497 95
7737.915 107
7738.333 93
7738.751 81
7739.169 96
7739.587 99
7740.005 109
7740.423 107
7740.841 101
7741.259 83
7741.677 91
7742.096 75
7742.514 86
7742.932 113
7743.350 128
7743.768 127
7744.186 109
7744.605 81
7745.023 69
7745.441 82
7745.859 69
7746.277 77
7746.696 81
7747.114 81
7747.532 78
7747.950 77
7748.369 81
7748.787 78
7749.205 113
7749.624 137
7750.042 112
7750.460 88
7750.879 116
7751.297 112
7751.716 97
7752.134 114
7752.552 110
7752.971 105
7753.389 107
7753.808 82
7754.226 69
7754.645 99
7755.063 103
7755.481 77
7755.900 82
7756.318 99
7756.737 64
7757.156 71
7757.574 75
7757.993 87
7758.411 103
7758.830 86
7759.248 95
7759.667 131
7760.086 145
7760.504 128
7760.923 117
7761.341 130
7761.760 104
7762.179 93
7762.597 92
7763.016 127
7763.435 139
7763.854 136
7764.272 119
7764.691 119
7765.110 125
7765.529 116
7765.947 118
7766.366 109
7766.785 106
7767.204 130
7767.622 121
7768.041 108
7768.460 122
7768.879 139
7769.298 143
7769.717 139
7770.136 108
7770.554 102
7770.973 101
7771.392 94
7771.811 104
7772.230 119
7772.649 97
7773.068 79
7773.487 88
7773.906 88
7774.325 104
7774.744 88
7775.163 100
7775.582 90
7776.001 81
7776.420 92
7776.839 72
7777.258 61
7777.677 95
7778.096 118
7778.516 93
7778.935 77
7779.354 82
7779.773 111
7780.192 115
7780.611 125
7781.030 127
7781.450 108
7781.869 111
7782.288 116
7782.707 92
7783.127 92
7783.546 82
7783.965 92
7784.384 89
7784.804 77
7785.223 88
7785.642 83
7786.061 94
7786.481 111
7786.900 84
7787.319 87
7787.739 100
7788.158 94
7788.578 91
7788.997 73
7789.416 100
7789.836 128
7790.255 134
7790.675 117
7791.094 80
7791.514 56
7791.933 80
7792.352 91
7792.772 87
7793.191 79
7793.611 84
7794.031 72
7794.450 81
7794.870 96
7795.289 82
7795.709 96
7796.128 87
7796.548 74
7796.967 69
7797.387 64
7797.807 58
7798.226 68
7798.646 74
7799.066 85
7799.485 101
7799.905 95
7800.325 112
7800.744 84
7801.164 86
7801.584 104
7802.004 109
7802.423 110
7802.843 94
7803.263 73
7803.683 87
7804.102 112
7804.522 111
7804.942 119
7805.362 132
7805.782 115
7806.202 90
7806.621 88
7807.041 91
7807.461 97
7807.881 74
7808.301 114
7808.721 113
7809.141 101
7809.561 102
7809.981 92
7810.401 115
7810.821 109
7811.241 107
7811.661 114
7812.081 96
7812.501 99
7812.921 101
7813.341 85
7813.761 78
7814.181 89
7814.601 87
7815.021 97
7815.441 97
7815.861 88
7816.281 68
7816.702 103
7817.122 92
7817.542 119
7817.962 95
7818.382 77
7818.802 86
7819.223 80
7819.643 76
7820.063 88
7820.483 118
7820.904 99
7821.324 102
7821.744 76
7822.164 87
7822.585 104
7823.005 101
7823.425 99
7823.846 90
7824.266 89
7824.686 83
7825.107 77
7825.527 92
7825.947 80
7826.368 114
7826.788 139
7827.209 133
7827.629 124
7828.050 107
7828.470 85
7828.890 91
7829.311 93
7829.731 100
7830.152 100
7830.572 87
7830.993 64
7831.413 65
7831.834 76
7832.255 41
7832.675 60
7833.096 75
7833.516 78
7833.937 101
7834.357 83
7834.778 75
7835.199 69
7835.619 57
7836.040 62
7836.461 65
7836.881 66
7837.302 72
7837.723 85
7838.143 86
7838.564 80
7838.985 95
7839.406 100
7839.826 84
7840.247 110
7840.668 120
7841.089 101
7841.510 83
7841.930 67
7842.351 82
7842.772 98
7843.193 98
7843.614 100
7844.035 88
7844.455 88
7844.876 76
7845.297 88
7845.718 90
7846.139 89
7846.560 83
7846.981 91
7847.402 86
7847.823 95
7848.244 132
7848.665 126
7849.086 92
7849.507 85
7849.928 81
7850.349 94
7850.770 111
7851.191 87
7851.612 87
7852.033 90
7852.454 79
7852.875 79
7853.297 101
7853.718 106
7854.139 102
7854.560 108
7854.981 130
7855.402 113
7855.823 83
7856.245 65
7856.666 58
7857.087 67
7857.508 84
7857.930 91
7858.351 99
7858.772 106
7859.193 91
7859.615 93
7860.036 102
7860.457 111
7860.879 118
7861.300 102
7861.721 62
7862.143 83
7862.564 79
7862.985 87
7863.407 77
7863.828 87
7864.250 104
7864.671 99
7865.092 112
7865.514 103
7865.935 105
7866.357 116
7866.778 105
7867.200 91
7867.621 65
7868.043 76
7868.464 82
7868.886 62
7869.307 58
7869.729 57
7870.150 62
7870.572 86
7870.994 80
7871.415 99
7871.837 80
7872.258 81
7872.680 85
7873.102 84
7873.523 93
7873.945 83
7874.367 89
7874.788 90
7875.210 83
7875.632 101
7876.054 93
7876.475 71
7876.897 94
7877.319 98
7877.741 84
7878.162 67
7878.584 68
7879.006 80
7879.428 82
7879.850 96
7880.272 96
7880.693 90
7881.115 78
7881.537 86
7881.959 135
7882.381 124
7882.803 119
7883.225 108
7883.647 119
7884.069 125
7884.491 116
7884.912 105
7885.334 99
7885.756 98
7886.178 83
7886.600 87
7887.022 89
7887.445 86
7887.867 79
7888.289 110
7888.711 93
7889.133 60
7889.555 85
7889.977 93
7890.399 94
7890.821 78
7891.243 82
7891.665 80
7892.088 64
7892.510 65
7892.932 57
7893.354 67
7893.776 74
7894.199 65
7894.621 83
7895.043 80
7895.465 69
7895.888 74
7896.310 68
7896.732 68
7897.154 58
7897.577 71
7897.999 92
7898.421 67
7898.844 85
7899.266 100
7899.688 68
7900.111 51
7900.533 69
7900.955 67
7901.378 68
7901.800 74
7902.223 85
7902.645 73
7903.068 114
7903.490 111
7903.913 93
7904.335 74
7904.758 96
7905.180 90
7905.603 102
7906.025 92
7906.448 95
7906.870 76
7907.293 82
7907.715 83
7908.138 67
7908.560 95
7908.983 92
7909.406 86
7909.828 108
7910.251 106
7910.674 93
7911.096 107
7911.519 115
7911.942 99
7912.364 92
7912.787 72
7913.210 77
7913.633 93
7914.055 106
7914.478 139
7914.901 122
7915.324 98
7915.746 98
7916.169 85
7916.592 94
7917.015 101
7917.438 111
7917.860 113
7918.283 107
7918.706 85
7919.129 84
7919.552 74
7919.975 67
7920.398 91
7920.821 77
7921.244 76
7921.667 86
7922.090 71
7922.512 67
7922.935 68
7923.358 89
7923.781 102
7924.204 92
7924.627 80
7925.051 92
7925.474 95
7925.897 88
7926.320 75
7926.743 101
7927.166 105
7927.589 105
7928.012 77
7928.435 67
7928.858 75
7929.282 84
7929.705 87
7930.128 100
7930.551 79
7930.974 82
7931.397 74
7931.821 66
7932.244 89
7932.667 86
7933.090 75
7933.514 79
7933.937 85
7934.360 74
7934.783 70
7935.207 95
7935.630 102
7936.053 110
7936.477 124
7936.900 127
7937.323 116
7937.747 90
7938.170 51
7938.594 73
7939.017 88
7939.440 80
7939.864 102
7940.287 117
7940.711 102
7941.134 94
7941.558 109
7941.981 102
7942.405 90
7942.828 94
7943.252 106
7943.675 102
7944.099 114
7944.522 117
7944.946 113
7945.370 94
7945.793 87
7946.217 84
7946.640 96
7947.064 93
7947.488 68
7947.911 85
7948.335 99
7948.759 94
7949.182 82
7949.606 94
7950.030 108
7950.453 97
7950.877 91
7951.301 86
7951.725 75
7952.148 62
7952.572 87
7952.996 124
7953.420 119
7953.843 98
7954.267 105
7954.691 92
7955.115 118
7955.539 139
7955.963 114
7956.387 92
7956.810 105
7957.234 97
7957.658 90
7958.082 66
7958.506 77
7958.930 94
7959.354 75
7959.778 62
7960.202 61
7960.626 87
7961.050 87
7961.474 125
7961.898 113
7962.322 103
7962.746 79
7963.170 60
7963.594 58
7964.018 112
7964.442 83
7964.866 61
7965.290 33
7965.715 66
7966.139 93
7966.563 62
7966.987 94
7967.411 123
7967.835 102
7968.260 105
7968.684 92
7969.108 96
7969.532 69
7969.956 73
7970.381 75
7970.805 61
7971.229 52
7971.653 71
7972.078 54
7972.502 52
7972.926 91
7973.351 92
7973.775 87
7974.199 103
7974.624 103
7975.048 100
7975.472 77
7975.897 79
7976.321 70
7976.746 74
7977.170 73
7977.595 59
7978.019 70
7978.443 81
7978.868 69
7979.292 58
7979.717 78
7980.141 89
7980.566 79
7980.990 88
7981.415 106
7981.840 96
7982.264 81
7982.689 78
7983.113 95
7983.538 72
7983.962 54
7984.387 75
7984.812 104
7985.236 117
7985.661 118
7986.086 106
7986.510 93
7986.935 90
7987.360 84
7987.784 102
7988.209 102
7988.634 74
7989.059 67
7989.483 83
7989.908 88
7990.333 62
7990.758 70
7991.182 82
7991.607 90
7992.032 90
7992.457 95
7992.882 124
7993.307 114
7993.732 98
7994.156 92
7994.581 121
7995.006 128
7995.431 117
7995.856 120
7996.281 119
7996.706 104
7997.131 87
7997.556 93
7997.981 108
7998.406 112
7998.831 112
7999.256 103
7999.681 97
8000.106 104
8000.531 112
8000.956 112
8001.381 101
8001.806 81
8002.231 80
8002.656 81
8003.081 81
8003.507 50
8003.932 62
8004.357 63
8004.782 76
8005.207 80
8005.632 79
8006.058 62
8006.483 84
8006.908 87
8007.333 83
8007.758 89
8008.184 70
8008.609 78
8009.034 77
8009.459 80
8009.885 102
8010.310 86
8010.735 60
8011.161 44
8011.586 75
8012.011 66
8012.437 70
8012.862 66
8013.288 50
8013.713 51
8014.138 80
8014.564 110
8014.989 98
8015.415 105
8015.840 87
8016.266 89
8016.691 88
8017.116 81
8017.542 90
8017.967 109
8018.393 86
8018.819 93
8019.244 55
8019.670 48
8020.095 67
8020.521 77
8020.946 76
8021.372 79
8021.798 97
8022.223 101
8022.649 92
8023.074 89
8023.500 79
8023.926 67
8024.351 70
8024.777 78
8025.203 91
8025.629 88
8026.054 95
8026.480 81
8026.906 91
8027.332 96
8027.757 101
8028.183 94
8028.609 94
8029.035 74
8029.461 64
8029.886 53
8030.312 47
8030.738 64
8031.164 58
8031.590 46
8032.016 54
8032.442 64
8032.867 87
8033.293 105
8033.719 125
8034.145 108
8034.571 106
8034.997 118
8035.423 128
8035.849 122
8036.275 127
8036.701 82
8037.127 60
8037.553 57
8037.979 87
8038.405 104
8038.831 69
8039.257 81
8039.683 85
8040.110 68
8040.536 78
8040.962 74
8041.388 107
8041.814 100
8042.240 88
8042.666 100
8043.093 121
8043.519 113
8043.945 98
8044.371 124
8044.797 122
8045.224 86
8045.650 89
8046.076 85
8046.502 103
8046.929 105
8047.355 97
8047.781 76
8048.208 85
8048.634 77
8049.060 90
8049.487 91
8049.913 102
8050.339 81
8050.766 71
8051.192 63
8051.618 53
8052.045 79
8052.471 62
8052.898 97
8053.324 102
8053.751 94
8054.177 92
8054.604 91
8055.030 77
8055.457 77
8055.883 101
8056.310 74
8056.736 71
8057.163 81
8057.589 100
8058.016 89
8058.442 59
8058.869 51
8059.296 76
8059.722 74
8060.149 71
8060.575 79
8061.002 94
8061.429 78
8061.855 73
8062.282 93
8062.709 91
8063.135 93
8063.562 96
8063.989 117
8064.416 111
8064.842 101
8065.269 97
8065.696 103
8066.123 108
8066.550 108
8066.976 99
8067.403 104
8067.830 87
8068.257 87
8068.684 68
8069.111 94
8069.537 124
8069.964 123
8070.391 102
8070.818 101
8071.245 107
8071.672 98
8072.099 98
8072.526 94
8072.953 101
8073.380 97
8073.807 130
8074.234 107
8074.661 101
8075.088 81
8075.515 56
8075.942 62
8076.369 77
8076.796 87
8077.223 78
8077.650 85
8078.077 92
8078.504 69
8078.932 80
8079.359 102
8079.786 83
8080.213 97
8080.640 85
8081.067 77
8081.495 80
8081.922 87
8082.349 88
8082.776 97
8083.203 105
8083.631 73
8084.058 63
8084.485 57
8084.912 62
8085.340 87
8085.767 72
8086.194 73
8086.622 77
8087.049 90
8087.476 114
8087.904 112
8088.331 84
8088.759 77
8089.186 66
8089.613 59
8090.041 81
8090.468 92
8090.896 91
8091.323 78
8091.751 64
8092.178 80
8092.605 80
8093.033 77
8093.460 96
8093.888 99
8094.316 87
8094.743 100
8095.171 80
8095.598 70
8096.026 76
8096.453 63
8096.881 80
8097.309 123
8097.736 127
8098.164 93
8098.591 80
8099.019 105
8099.447 112
8099.874 102
8100.302 92
8100.730 95
8101.158 104
8101.585 101
8102.013 94
8102.441 78
8102.869 73
8103.296 70
8103.724 71
8104.152 42
8104.580 66
8105.007 66
8105.435 63
8105.863 58
8106.291 61
8106.719 83
8107.147 92
8107.575 97
8108.002 116
8108.430 111
8108.858 99
8109.286 76
8109.714 67
8110.142 65
8110.570 77
8110.998 58
8111.426 71
8111.854 74
8112.282 77
8112.710 105
8113.138 88
8113.566 69
8113.994 56
8114.422 63
8114.850 88
8115.278 102
8115.706 81
8116.135 102
8116.563 85
8116.991 118
8117.419 112
8117.847 114
8118.275 116
8118.703 95
8119.132 96
8119.560 98
8119.988 107
8120.416 91
8120.844 78
8121.273 96
8121.701 101
8122.129 81
8122.557 67
8122.986 84
8123.414 100
8123.842 73
8124.271 78
8124.699 87
8125.127 96
8125.556 105
8125.984 89
8126.412 77
8126.841 78
8127.269 67
8127.698 79
8128.126 94
8128.555 92
8128.983 114
8129.411 111
8129.840 98
8130.268 99
8130.697 87
8131.125 89
8131.554 97
8131.982 74
8132.411 76
8132.839 67
8133.268 68
8133.697 88
8134.125 85
8134.554 70
8134.982 53
8135.411 70
8135.840 89
8136.268 72
8136.697 90
8137.126 98
8137.554 90
8137.983 95
8138.412 87
8138.840 71
8139.269 80
8139.698 75
8140.127 62
8140.555 83
8140.984 99
8141.413 106
8141.842 115
8142.270 138
8142.699 99
8143.128 101
8143.557 107
8143.986 92
8144.415 91
8144.843 100
8145.272 102
8145.701 98
8146.130 73
8146.559 98
8146.988 107
8147.417 105
8147.846 135
8148.275 117
8148.704 109
8149.133 110
8149.562 95
8149.991 95
8150.420 102
8150.849 91
8151.278 89
8151.707 121
8152.136 124
8152.565 116
8152.994 91
8153.423 68
8153.852 76
8154.281 66
8154.710 46
8155.139 50
8155.569 54
8155.998 62
8156.427 48
8156.856 64
8157.285 51
8157.715 67
8158.144 61
8158.573 88
8159.002 82
8159.431 82
8159.861 109
8160.290 130
8160.719 116
8161.149 102
8161.578 72
8162.007 97
8162.436 111
8162.866 106
8163.295 93
8163.725 108
8164.154 90
8164.583 105
8165.013 77
8165.442 71
8165.871 85
8166.301 83
8166.730 64
8167.160 56
8167.589 64
8168.019 91
8168.448 99
8168.878 113
8169.307 115
8169.737 100
8170.166 88
8170.596 75
8171.025 51
8171.455 85
8171.884 95
8172.314 67
8172.744 86
8173.173 87
8173.603 83
8174.033 73
8174.462 83
8174.892 130
8175.321 159
8175.751 124
8176.181 91
8176.611 89
8177.040 79
8177.470 83
8177.900 92
8178.329 104
8178.759 113
8179.189 100
8179.619 65
8180.049 61
8180.478 56
8180.908 64
8181.338 78
8181.768 87
8182.198 71
8182.627 94
8183.057 98
8183.487 90
8183.917 99
8184.347 84
8184.777 79
8185.207 68
8185.637 73
8186.067 75
8186.497 87
8186.927 77
8187.357 78
8187.787 95
8188.217 84
8188.647 101
8189.077 109
8189.507 88
8189.937 71
8190.367 92
8190.797 90
8191.227 89
8191.657 83
8192.087 79
8192.517 63
8192.947 62
8193.378 57
8193.808 71
8194.238 81
8194.668 78
8195.098 85
8195.528 84
8195.959 75
8196.389 74
8196.819 94
8197.249 112
8197.680 100
8198.110 94
8198.540 93
8198.970 75
8199.401 78
8199.831 83
8200.261 90
8200.692 89
8201.122 96
8201.552 95
8201.983 100
8202.413 88
8202.843 86
8203.274 82
8203.704 70
8204.135 62
8204.565 54
8204.996 78
8205.426 76
8205.856 101
8206.287 140
8206.717 106
8207.148 115
8207.578 76
8208.009 79
8208.440 106
8208.870 66
8209.301 82
8209.731 95
8210.162 81
8210.592 100
8211.023 79
8211.454 69
8211.884 73
8212.315 90
8212.745 62
8213.176 64
8213.607 101
8214.037 103
8214.468 77
8214.899 93
8215.330 109
8215.760 83
8216.191 70
8216.622 75
8217.053 53
8217.483 54
8217.914 58
8218.345 63
8218.776 69
8219.207 68
8219.637 67
8220.068 71
8220.499 66
8220.930 99
8221.361 118
8221.792 91
8222.223 66
8222.653 72
8223.084 83
8223.515 77
8223.946 73
8224.377 82
8224.808 87
8225.239 79
8225.670 80
8226.101 113
8226.532 102
8226.963 90
8227.394 86
8227.825 99
8228.256 97
8228.687 77
8229.118 86
8229.550 76
8229.981 85
8230.412 68
8230.843 61
8231.274 93
8231.705 94
8232.136 97
8232.567 92
8232.999 83
8233.430 89
8233.861 96
8234.292 79
8234.723 68
8235.155 69
8235.586 52
8236.017 77
8236.448 58
8236.880 76
8237.311 69
8237.742 96
8238.174 102
8238.605 121
8239.036 114
8239.468 84
8239.899 85
8240.330 93
8240.762 89
8241.193 84
8241.625 84
8242.056 75
8242.487 94
8242.919 88
8243.350 106
8243.782 115
8244.213 111
8244.645 94
8245.076 77
8245.508 72
8245.939 71
8246.371 77
8246.802 72
8247.234 70
8247.665 54
8248.097 58
8248.529 42
8248.960 45
8249.392 42
8249.823 59
8250.255 59
8250.687 60
8251.118 86
8251.550 91
8251.982 90
8252.413 62
8252.845 61
8253.277 88
8253.708 89
8254.140 75
8254.572 72
8255.004 66
8255.435 82
8255.867 89
8256.299 59
8256.731 66
8257.163 51
8257.594 70
8258.026 67
8258.458 79
8258.890 71
8259.322 74
8259.754 115
8260.186 93
8260.617 73
8261.049 90
8261.481 104
8261.913 90
8262.345 99
8262.777 77
8263.209 67
8263.641 56
8264.073 56
8264.505 63
8264.937 68
8265.369 70
8265.801 62
8266.233 55
8266.665 62
8267.097 50
8267.529 50
8267.961 67
8268.394 79
8268.826 91
8269.258 87
8269.690 81
8270.122 71
8270.554 53
8270.986 58
8271.419 62
8271.851 60
8272.283 83
8272.715 76
8273.147 68
8273.580 55
8274.012 46
8274.444 51
8274.876 64
8275.309 87
8275.741 59
8276.173 44
8276.606 65
8277.038 66
8277.470 61
8277.903 59
8278.335 65
8278.767 80
8279.200 61
8279.632 61
8280.065 76
8280.497 98
8280.929 82
8281.362 77
8281.794 51
8282.227 67
8282.659 55
8283.092 48
8283.524 50
8283.957 70
8284.389 76
8284.822 81
8285.254 69
8285.687 65
8286.120 83
8286.552 85
8286.985 102
8287.417 119
8287.850 107
8288.283 90
8288.715 67
8289.148 79
8289.580 76
8290.013 98
8290.446 102
8290.878 82
8291.311 87
8291.744 66
8292.177 77
8292.609 101
8293.042 97
8293.475 98
8293.908 93
8294.340 74
8294.773 81
8295.206 91
8295.639 71
8296.072 73
8296.504 72
8296.937 63
8297.370 81
8297.803 93
8298.236 98
8298.669 87
8299.102 60
8299.535 59
8299.968 60
8300.401 71
8300.833 78
8301.266 92
8301.699 79
8302.132 60
8302.565 56
8302.998 62
8303.431 64
8303.864 68
8304.297 84
8304.731 90
8305.164 71
8305.597 72
8306.030 70
8306.463 52
8306.896 61
8307.329 72
8307.762 74
8308.195 89
8308.629 80
8309.062 68
8309.495 49
8309.928 80
8310.361 93
8310.794 83
8311.228 84
8311.661 66
8312.094 75
8312.527 63
8312.961 56
8313.394 71
8313.827 63
8314.261 61
8314.694 59
8315.127 61
8315.560 71
8315.994 85
8316.427 85
8316.861 90
8317.294 99
8317.727 115
8318.161 101
8318.594 85
8319.028 74
8319.461 89
8319.894 81
8320.328 84
8320.761 56
8321.195 61
8321.628 88
8322.062 86
8322.495 69
8322.929 82
8323.362 102
8323.796 103
8324.230 95
8324.663 70
8325.097 69
8325.530 45
8325.964 66
8326.398 48
8326.831 72
8327.265 92
8327.698 107
8328.132 83
8328.566 105
8328.999 76
8329.433 75
8329.867 48
8330.301 39
8330.734 50
8331.168 66
8331.602 87
8332.036 68
8332.469 74
8332.903 68
8333.337 103
8333.771 103
8334.205 104
8334.638 106
8335.072 90
8335.506 105
8335.940 121
8336.374 119
8336.808 101
8337.242 85
8337.675 63
8338.109 62
8338.543 71
8338.977 70
8339.411 75
8339.845 85
8340.279 100
8340.713 84
8341.147 66
8341.581 73
8342.015 79
8342.449 91
8342.883 106
8343.317 87
8343.751 68
8344.185 52
8344.620 56
8345.054 66
8345.488 63
8345.922 88
8346.356 77
8346.790 63
8347.224 79
8347.659 69
8348.093 64
8348.527 51
8348.961 81
8349.395 86
8349.830 75
8350.264 56
8350.698 71
8351.132 69
8351.567 74
8352.001 80
8352.435 87
8352.869 72
8353.304 59
8353.738 52
8354.172 57
8354.607 48
8355.041 78
8355.476 78
8355.910 79
8356.344 78
8356.779 80
8357.213 86
8357.648 99
8358.082 83
8358.516 61
8358.951 66
8359.385 58
8359.820 70
8360.254 73
8360.689 61
8361.123 59
8361.558 63
8361.992 76
8362.427 84
8362.862 63
8363.296 49
8363.731 56
8364.165 71
8364.600 72
8365.035 55
8365.469 57
8365.904 67
8366.338 62
8366.773 72
8367.208 74
8367.643 84
8368.077 63
8368.512 58
8368.947 51
8369.381 58
8369.816 66
8370.251 46
8370.686 41
8371.120 67
8371.555 66
8371.990 90
8372.425 85
8372.860 83
8373.295 131
8373.729 115
8374.164 99
8374.599 89
8375.034 73
8375.469 69
8375.904 83
8376.339 71
8376.774 58
8377.209 74
8377.643 87
8378.078 99
8378.513 87
8378.948 74
8379.383 74
8379.818 90
8380.253 83
8380.688 95
8381.123 73
8381.559 67
8381.994 50
8382.429 57
8382.864 55
8383.299 83
8383.734 92
8384.169 94
8384.604 118
8385.039 97
8385.474 125
8385.910 98
8386.345 71
8386.780 65
8387.215 70
8387.650 69
8388.086 83
8388.521 92
8388.956 76
8389.391 70
8389.827 67
8390.262 63
8390.697 59
8391.132 79
8391.568 91
8392.003 106
8392.438 93
8392.874 82
8393.309 101
8393.745 122
8394.180 123
8394.615 128
8395.051 132
8395.486 119
8395.922 101
8396.357 101
8396.792 87
8397.228 84
8397.663 92
8398.099 88
8398.534 79
8398.970 63
8399.405 67
8399.841 57
8400.276 74
8400.712 74
8401.147 87
8401.583 81
8402.019 70
8402.454 72
8402.890 69
8403.325 53
8403.761 60
8404.197 76
8404.632 73
8405.068 74
8405.504 85
8405.939 61
8406.375 65
8406.811 58
8407.246 68
8407.682 76
8408.118 77
8408.554 56
8408.989 71
8409.425 84
8409.861 76
8410.297 136
8410.733 135
8411.168 92
8411.604 83
8412.040 65
8412.476 75
8412.912 88
8413.348 90
8413.784 77
8414.219 77
8414.655 69
8415.091 75
8415.527 78
8415.963 70
8416.399 52
8416.835 68
8417.271 68
8417.707 82
8418.143 84
8418.579 63
8419.015 51
8419.451 82
8419.887 89
8420.323 107
8420.759 122
8421.195 101
8421.631 77
8422.068 86
8422.504 99
8422.940 75
8423.376 67
8423.812 67
8424.248 78
8424.684 71
8425.121 85
8425.557 60
8425.993 74
8426.429 73
8426.865 71
8427.302 102
8427.738 127
8428.174 108
8428.610 105
8429.047 117
8429.483 105
8429.919 109
8430.356 75
8430.792 78
8431.228 78
8431.665 66
8432.101 72
8432.537 89
8432.974 96
8433.410 88
8433.847 95
8434.283 88
8434.719 109
8435.156 116
8435.592 98
8436.029 103
8436.465 97
8436.902 90
8437.338 99
8437.775 106
8438.211 132
8438.648 118
8439.084 155
8439.521 161
8439.957 141
8440.394 126
8440.831 143
8441.267 139
8441.704 121
8442.140 119
8442.577 107
8443.014 133
8443.450 143
8443.887 148
8444.324 141
8444.760 141
8445.197 156
8445.634 137
8446.070 129
8446.507 140
8446.944 129
8447.381 162
8447.817 164
8448.254 172
8448.691 203
8449.128 192
8449.565 169
8450.001 155
8450.438 154
8450.875 184
8451.312 211
8451.749 181
8452.186 160
8452.623 185
8453.060 187
8453.496 188
8453.933 183
8454.370 150
8454.807 175
8455.244 167
8455.681 203
8456.118 203
8456.555 171
8456.992 147
8457.429 167
8457.866 178
8458.303 204
8458.740 233
8459.177 236
8459.614 232
8460.051 224
8460.489 224
8460.926 184
8461.363 170
8461.800 156
8462.237 144
8462.674 127
8463.111 168
8463.549 184
8463.986 219
8464.423 233
8464.860 235
8465.297 234
8465.735 241
8466.172 273
8466.609 275
8467.046 324
8467.484 344
8467.921 402
8468.358 387
8468.795 370
8469.233 411
8469.670 527
8470.107 637
8470.545 796
8470.982 991
8471.420 1305
8471.857 1647
8472.294 2144
8472.732 2826
8473.169 3766
8473.607 4716
8474.044 5781
8474.482 6866
8474.919 8137
8475.356 9490
8475.794 10403
8476.231 10992
8476.669 11178
8477.107 10886
8477.544 10574
8477.982 9915
8478.419 9169
8478.857 8202
8479.294 7092
8479.732 6124
8480.169 5125
8480.607 4297
8481.045 3680
8481.482 3104
8481.920 2609
8482.358 2253
8482.795 1999
8483.233 1754
8483.671 1565
8484.108 1428
8484.546 1403
8484.984 1259
8485.422 1174
8485.859 1141
8486.297 1084
8486.735 1057
8487.173 989
8487.610 911
8488.048 858
8488.486 828
8488.924 811
8489.362 752
8489.800 761
8490.237 776
8490.675 781
8491.113 762
8491.551 692
8491.989 686
8492.427 678
8492.865 718
8493.303 672
8493.741 629
8494.179 649
8494.617 682
8495.055 673
8495.493 592
8495.931 593
8496.369 658
8496.807 631
8497.245 737
8497.683 706
8498.121 613
8498.559 583
8498.997 626
8499.435 592
8499.873 592
8500.311 636
8500.750 750
8501.188 714
8501.626 700
8502.064 708
8502.502 660
8502.940 676
8503.379 649
8503.817 637
8504.255 627
8504.693 637
8505.131 726
8505.570 763
8506.008 722
8506.446 666
8506.885 637
8507.323 540
8507.761 500
8508.199 501
8508.638 447
8509.076 453
8509.515 419
8509.953 414
8510.391 390
8510.830 356
8511.268 345
8511.706 296
8512.145 292
8512.583 264
8513.022 294
8513.460 364
8513.899 363
8514.337 351
8514.776 360
8515.214 357
8515.653 356
8516.091 351
8516.530 353
8516.968 318
8517.407 296
8517.845 303
8518.284 327
8518.723 285
8519.161 272
8519.600 288
8520.039 287
8520.477 282
8520.916 317
8521.354 315
8521.793 299
8522.232 293
8522.671 296
8523.109 307
8523.548 326
8523.987 298
8524.425 304
8524.864 286
8525.303 266
8525.742 323
8526.181 290
8526.619 277
8527.058 268
8527.497 323
8527.936 328
8528.375 274
8528.813 261
8529.252 281
8529.691 288
8530.130 263
8530.569 304
8531.008 274
8531.447 287
8531.886 346
8532.325 301
8532.764 284
8533.203 292
8533.642 285
8534.081 317
8534.520 311
8534.959 272
8535.398 256
8535.837 266
8536.276 227
8536.715 230
8537.154 211
8537.593 192
8538.032 238
8538.471 314
8538.910 271
8539.349 244
8539.789 186
8540.228 172
8540.667 219
8541.106 231
8541.545 260
8541.984 287
8542.424 270
8542.863 240
8543.302 197
8543.741 215
8544.181 205
8544.620 184
8545.059 181
8545.498 217
8545.938 221
8546.377 277
8546.816 257
8547.256 280
8547.695 269
8548.134 237
8548.574 238
8549.013 213
8549.452 175
8549.892 196
8550.331 206
8550.771 201
8551.210 259
8551.649 265
8552.089 259
8552.528 273
8552.968 235
8553.407 253
8553.847 232
8554.286 240
8554.726 258
8555.165 287
8555.605 283
8556.045 298
8556.484 308
8556.924 380
8557.363 332
8557.803 294
8558.242 316
8558.682 312
8559.122 363
8559.561 354
8560.001 275
8560.441 231
8560.880 226
8561.320 247
8561.760 255
8562.199 244
8562.639 278
8563.079 345
8563.519 345
8563.958 304
8564.398 301
8564.838 286
8565.278 341
8565.718 422
8566.157 374
8566.597 323
8567.037 302
8567.477 286
8567.917 269
8568.357 226
8568.797 230
8569.236 232
8569.676 216
8570.116 284
8570.556 276
8570.996 285
8571.436 305
8571.876 264
8572.316 282
8572.756 314
8573.196 350
8573.636 324
8574.076 348
8574.516 399
8574.956 489
8575.396 524
8575.836 541
8576.276 647
8576.716 739
8577.156 885
8577.597 1020
8578.037 1133
8578.477 1260
8578.917 1274
8579.357 1435
8579.797 1450
8580.237 1461
8580.678 1474
8581.118 1538
8581.558 1476
8581.998 1351
8582.439 1197
8582.879 1048
8583.319 903
8583.759 851
8584.200 847
8584.640 846
8585.080 764
8585.520 748
8585.961 793
8586.401 812
8586.841 805
8587.282 791
8587.722 774
8588.163 814
8588.603 825
8589.043 787
8589.484 840
8589.924 762
8590.365 670
8590.805 636
8591.246 630
8591.686 541
8592.126 511
8592.567 558
8593.007 498
8593.448 451
8593.889 447
8594.329 420
8594.770 391
8595.210 346
8595.651 361
8596.091 329
8596.532 309
8596.973 277
8597.413 320
8597.854 343
8598.294 340
8598.735 377
8599.176 352
8599.616 316
8600.057 301
8600.498 312
8600.938 303
8601.379 329
8601.820 351
8602.261 372
8602.701 358
8603.142 322
8603.583 284
8604.024 239
8604.465 232
8604.905 281
8605.346 322
8605.787 325
8606.228 314
8606.669 280
8607.110 309
8607.550 277
8607.991 285
8608.432 292
8608.873 283
8609.314 308
8609.755 311
8610.196 295
8610.637 303
8611.078 218
8611.519 226
8611.960 255
8612.401 230
8612.842 211
8613.283 241
8613.724 235
8614.165 203
8614.606 229
8615.047 266
8615.488 251
8615.929 190
8616.370 211
8616.811 225
8617.253 248
8617.694 218
8618.135 217
8618.576 239
8619.017 234
8619.458 271
8619.900 276
8620.341 267
8620.782 223
8621.223 211
8621.664 181
8622.106 173
8622.547 157
8622.988 160
8623.430 214
8623.871 254
8624.312 251
8624.753 227
8625.195 270
8625.636 269
8626.077 229
8626.519 203
8626.960 181
8627.402 189
8627.843 154
8628.284 179
8628.726 194
8629.167 194
8629.609 204
8630.050 188
8630.492 181
8630.933 217
8631.375 227
8631.816 184
8632.258 174
8632.699 201
8633.141 193
8633.582 170
8634.024 154
8634.465 150
8634.907 160
8635.348 167
8635.790 192
8636.232 173
8636.673 146
8637.115 138
8637.557 144
8637.998 139
8638.440 183
8638.882 199
8639.323 172
8639.765 181
8640.207 184
8640.648 152
8641.090 136
8641.532 177
8641.974 162
8642.415 168
8642.857 160
8643.299 139
8643.741 141
8644.183 160
8644.624 158
8645.066 149
8645.508 133
8645.950 158
8646.392 185
8646.834 152
8647.276 155
8647.717 178
8648.159 151
8648.601 167
8649.043 137
8649.485 167
8649.927 145
8650.369 134
8650.811 149
8651.253 190
8651.695 182
8652.137 166
8652.579 170
8653.021 178
8653.463 171
8653.905 166
8654.347 143
8654.789 145
8655.232 188
8655.674 196
8656.116 178
8656.558 166
8657.000 159
8657.442 153
8657.884 164
8658.327 150
8658.769 163
8659.211 189
8659.653 192
8660.095 193
8660.538 172
8660.980 188
8661.422 174
8661.864 205
8662.307 200
8662.749 186
8663.191 197
8663.634 173
8664.076 163
8664.518 180
8664.961 191
8665.403 190
8665.845 174
8666.288 179
8666.730 189
8667.172 152
8667.615 169
8668.057 185
8668.500 182
8668.942 165
8669.385 162
8669.827 187
8670.270 186
8670.712 175
8671.155 166
8671.597 165
8672.040 174
8672.482 181
8672.925 187
8673.367 205
8673.810 215
8674.252 180
8674.695 166
8675.138 189
8675.580 201
8676.023 231
8676.465 260
8676.908 252
8677.351 221
8677.793 199
8678.236 187
8678.679 200
8679.121 201
8679.564 203
8680.007 233
8680.450 197
8680.892 226
8681.335 252
8681.778 278
8682.221 252
8682.664 261
8683.106 266
8683.549 285
8683.992 304
8684.435 344
8684.878 323
8685.321 273
8685.763 219
8686.206 204
8686.649 240
8687.092 233
8687.535 248
8687.978 240
8688.421 220
8688.864 213
8689.307 214
8689.750 200
8690.193 254
8690.636 281
8691.079 276
8691.522 260
8691.965 284
8692.408 304
8692.851 256
8693.294 281
8693.737 270
8694.180 248
8694.623 204
8695.066 197
8695.510 204
8695.953 211
8696.396 238
8696.839 187
8697.282 174
8697.725 171
8698.168 163
8698.612 205
8699.055 190
8699.498 206
8699.941 214
8700.385 206
8700.828 193
8701.271 184
8701.714 190
8702.158 214
8702.601 177
8703.044 161
8703.488 178
8703.931 146
8704.374 137
8704.818 136
8705.261 140
8705.704 117
8706.148 118
8706.591 140
8707.035 152
8707.478 150
8707.922 137
8708.365 112
8708.808 117
8709.252 118
8709.695 145
8710.139 128
8710.582 139
8711.026 164
8711.469 163
8711.913 137
8712.357 145
8712.800 149
8713.244 142
8713.687 158
8714.131 144
8714.574 127
8715.018 115
8715.462 127
8715.905 115
8716.349 123
8716.793 123
8717.236 156
8717.680 193
8718.124 192
8718.567 187
8719.011 164
8719.455 150
8719.899 154
8720.342 191
8720.786 189
8721.230 183
8721.674 157
8722.118 155
8722.561 143
8723.005 112
8723.449 138
8723.893 126
8724.337 119
8724.781 142
8725.224 141
8725.668 141
8726.112 148
8726.556 169
8727.000 157
8727.444 129
8727.888 113
8728.332 97
8728.776 85
8729.220 81
8729.664 83
8730.108 102
8730.552 90
8730.996 90
8731.440 102
8731.884 113
8732.328 101
8732.772 119
8733.216 137
8733.660 133
8734.104 109
8734.549 134
8734.993 131
8735.437 139
8735.881 124
8736.325 95
8736.769 90
8737.214 91
8737.658 84
8738.102 108
8738.546 109
8738.990 106
8739.435 116
8739.879 117
8740.323 119
8740.767 108
8741.212 148
8741.656 171
8742.100 147
8742.545 141
8742.989 118
8743.433 140
8743.878 114
8744.322 102
8744.766 101
8745.211 110
8745.655 101
8746.100 123
8746.544 126
8746.988 112
8747.433 102
8747.877 78
8748.322 85
8748.766 98
8749.211 136
8749.655 119
8750.100 98
8750.544 85
8750.989 84
8751.433 79
8751.878 102
8752.322 96
8752.767 90
8753.212 110
8753.656 104
8754.101 125
8754.546 130
8754.990 105
8755.435 102
8755.879 80
8756.324 80
8756.769 87
8757.213 94
8757.658 108
8758.103 126
8758.548 106
8758.992 93
8759.437 92
8759.882 96
8760.327 101
8760.771 82
8761.216 102
8761.661 113
8762.106 120
8762.551 139
8762.996 147
8763.440 131
8763.885 113
8764.330 93
8764.775 126
8765.220 129
8765.665 121
8766.110 90
8766.555 92
8767.000 90
8767.445 89
8767.890 91
8768.334 114
8768.779 135
8769.224 124
8769.669 83
8770.114 56
8770.560 73
8771.005 77
8771.450 81
8771.895 108
8772.340 99
8772.785 112
8773.230 100
8773.675 104
8774.120 91
8774.565 100
8775.010 104
8775.456 114
8775.901 90
8776.346 106
8776.791 102
8777.236 120
8777.682 129
8778.127 118
8778.572 126
8779.017 126
8779.463 136
8779.908 122
8780.353 92
8780.798 82
8781.244 88
8781.689 139
8782.134 124
8782.580 122
8783.025 126
8783.470 154
8783.916 154
8784.361 151
8784.806 144
8785.252 124
8785.697 152
8786.143 125
8786.588 125
8787.034 101
8787.479 101
8787.925 103
8788.370 108
8788.816 92
8789.261 75
8789.707 93
8790.152 124
8790.598 121
8791.043 112
8791.489 124
8791.934 110
8792.380 88
8792.825 93
8793.271 121
8793.717 129
8794.162 127
8794.608 115
8795.054 140
8795.499 119
8795.945 95
8796.391 117
8796.836 116
8797.282 129
8797.728 135
8798.174 136
8798.619 123
8799.065 95
8799.511 99
8799.957 120
8800.402 125
8800.848 135
8801.294 151
8801.740 169
8802.186 137
8802.631 122
8803.077 123
8803.523 128
8803.969 132
8804.415 135
8804.861 106
8805.307 134
8805.753 141
8806.199 127
8806.645 141
8807.091 127
8807.536 137
8807.982 111
8808.428 100
8808.874 96
8809.320 103
8809.767 92
8810.213 82
8810.659 102
8811.105 116
8811.551 116
8811.997 142
8812.443 121
8812.889 120
8813.335 125
8813.781 116
8814.227 99
8814.674 90
8815.120 85
8815.566 69
8816.012 92
8816.458 84
8816.904 66
8817.351 79
8817.797 88
8818.243 85
8818.689 92
8819.136 109
8819.582 103
8820.028 86
8820.474 75
8820.921 89
8821.367 118
8821.813 92
8822.260 101
8822.706 83
8823.153 78
8823.599 79
8824.045 61
8824.492 79
8824.938 77
8825.384 96
8825.831 88
8826.277 94
8826.724 77
8827.170 63
8827.617 69
8828.063 76
8828.510 96
8828.956 71
8829.403 84
8829.849 108
8830.296 102
8830.742 75
8831.189 83
8831.636 80
8832.082 125
8832.529 119
8832.975 102
8833.422 99
8833.869 144
8834.315 150
8834.762 112
8835.209 120
8835.655 118
8836.102 115
8836.549 99
8836.995 74
8837.442 100
8837.889 85
8838.336 97
8838.782 121
8839.229 140
8839.676 131
8840.123 99
8840.569 93
8841.016 88
8841.463 101
8841.910 103
8842.357 128
8842.804 168
8843.251 131
8843.697 127
8844.144 127
8844.591 86
8845.038 104
8845.485 99
8845.932 97
8846.379 103
8846.826 82
8847.273 72
8847.720 94
8848.167 118
8848.614 143
8849.061 137
8849.508 124
8849.955 98
8850.402 103
8850.849 127
8851.296 113
8851.743 94
8852.190 88
8852.637 103
8853.085 84
8853.532 88
8853.979 88
8854.426 95
8854.873 106
8855.320 97
8855.768 115
8856.215 105
8856.662 76
8857.109 78
8857.556 76
8858.004 82
8858.451 60
8858.898 59
8859.345 64
8859.793 82
8860.240 86
8860.687 81
8861.135 79
8861.582 73
8862.029 66
8862.477 74
8862.924 80
8863.371 66
8863.819 70
8864.266 75
8864.714 101
8865.161 100
8865.609 101
8866.056 99
8866.503 87
8866.951 64
8867.398 83
8867.846 83
8868.293 101
8868.741 101
8869.188 98
8869.636 97
8870.084 84
8870.531 84
8870.979 84
8871.426 89
8871.874 104
8872.321 114
8872.769 119
8873.217 141
8873.664 121
8874.112 99
8874.560 88
8875.007 96
8875.455 79
8875.903 95
8876.350 90
8876.798 87
8877.246 91
8877.694 113
8878.141 101
8878.589 112
8879.037 126
8879.485 119
8879.932 112
8880.380 99
8880.828 81
8881.276 89
8881.724 128
8882.172 133
8882.619 112
8883.067 101
8883.515 87
8883.963 83
8884.411 90
8884.859 102
8885.307 108
8885.755 80
8886.203 96
8886.651 86
8887.099 93
8887.547 86
8887.995 96
8888.443 87
8888.891 82
8889.339 78
8889.787 87
8890.235 92
8890.683 96
8891.131 96
8891.579 89
8892.027 94
8892.475 84
8892.924 79
8893.372 91
8893.820 104
8894.268 107
8894.716 95
8895.164 83
8895.613 89
8896.061 59
8896.509 55
8896.957 80
8897.405 93
8897.854 77
8898.302 75
8898.750 68
8899.198 80
8899.647 71
8900.095 66
8900.543 66
8900.992 80
8901.440 73
8901.888 60
8902.337 79
8902.785 98
8903.234 65
8903.682 72
8904.130 71
8904.579 102
8905.027 111
8905.476 97
8905.924 91
8906.373 114
8906.821 106
8907.269 81
8907.718 86
8908.166 66
8908.615 74
8909.064 82
8909.512 112
8909.961 93
8910.409 87
8910.858 73
8911.306 83
8911.755 77
8912.204 84
8912.652 94
8913.101 91
8913.549 75
8913.998 69
8914.447 63
8914.895 64
8915.344 84
8915.793 99
8916.242 113
8916.690 89
8917.139 79
8917.588 67
8918.037 96
8918.485 91
8918.934 78
8919.383 75
8919.832 75
8920.281 75
8920.729 71
8921.178 64
8921.627 54
8922.076 69
8922.525 78
8922.974 82
8923.423 84
8923.871 74
8924.320 85
8924.769 106
8925.218 67
8925.667 48
8926.116 61
8926.565 59
8927.014 61
8927.463 66
8927.912 61
8928.361 60
8928.810 61
8929.259 68
8929.708 52
8930.157 69
8930.606 93
8931.055 100
8931.505 83
8931.954 57
8932.403 64
8932.852 92
8933.301 63
8933.750 46
8934.199 44
8934.649 27
8935.098 28
8935.547 46
8935.996 71
8936.445 109
8936.895 107
8937.344 99
8937.793 72
8938.242 67
8938.692 73
8939.141 46
8939.590 61
8940.039 79
8940.489 84
8940.938 89
8941.387 86
8941.837 103
8942.286 87
8942.736 110
8943.185 99
8943.634 83
8944.084 70
8944.533 73
8944.983 106
8945.432 83
8945.882 84
8946.331 97
8946.781 110
8947.230 104
8947.679 83
8948.129 83
8948.579 77
8949.028 85
8949.478 86
8949.927 92
8950.377 91
8950.826 86
8951.276 86
8951.726 83
8952.175 82
8952.625 119
8953.074 122
8953.524 107
8953.974 96
8954.423 74
8954.873 81
8955.323 74
8955.772 59
8956.222 83
8956.672 61
8957.122 69
8957.571 89
8958.021 96
8958.471 90
8958.921 90
8959.371 83
8959.820 71
8960.270 88
8960.720 62
8961.170 70
8961.620 74
8962.070 67
8962.519 63
8962.969 97
8963.419 102
8963.869 72
8964.319 55
8964.769 59
8965.219 67
8965.669 46
8966.119 61
8966.569 58
8967.019 60
8967.469 52
8967.919 63
8968.369 68
8968.819 72
8969.269 84
8969.719 88
8970.169 84
8970.619 79
8971.069 79
8971.519 83
8971.969 53
8972.420 66
8972.870 67
8973.320 54
8973.770 58
8974.220 72
8974.670 68
8975.121 76
8975.571 102
8976.021 90
8976.471 98
8976.921 100
8977.372 94
8977.822 96
8978.272 107
8978.722 100
8979.173 103
8979.623 80
8980.073 52
8980.524 58
8980.974 69
8981.424 97
8981.875 86
8982.325 83
8982.775 73
8983.226 53
8983.676 54
8984.127 76
8984.577 59
8985.028 51
8985.478 50
8985.928 83
8986.379 77
8986.829 77
8987.280 79
8987.730 59
8988.181 63
8988.632 65
8989.082 67
8989.533 58
8989.983 61
8990.434 43
8990.884 54
8991.335 54
8991.786 60
8992.236 60
8992.687 82
8993.137 66
8993.588 54
8994.039 44
8994.489 54
8994.940 77
8995.391 65
8995.842 70
8996.292 74
8996.743 74
8997.194 111
8997.644 102
8998.095 76
8998.546 74
8998.997 52
8999.448 77
8999.898 88
9000.349 88
9000.800 107
9001.251 83
9001.702 84
9002.153 84
9002.604 80
9003.054 84
9003.505 72
9003.956 50
9004.407 44
9004.858 46
9005.309 63
9005.760 82
9006.211 73
9006.662 61
9007.113 79
9007.564 75
9008.015 63
9008.466 59
9008.917 91
9009.368 97
9009.819 70
9010.270 60
9010.721 86
9011.172 78
9011.624 63
9012.075 55
9012.526 72
9012.977 84
9013.428 61
9013.879 63
9014.330 82
9014.782 107
9015.233 103
9015.684 83
9016.135 70
9016.586 87
9017.038 81
9017.489 75
9017.940 63
9018.391 72
9018.843 64
9019.294 63
9019.745 60
9020.197 56
9020.648 60
9021.099 72
9021.551 57
9022.002 99
9022.453 90
9022.905 71
9023.356 61
9023.808 75
9024.259 62
9024.710 43
9025.162 45
9025.613 62
9026.065 56
9026.516 74
9026.968 81
9027.419 70
9027.871 89
9028.322 72
9028.774 67
9029.225 64
9029.677 80
9030.129 80
9030.580 65
9031.032 72
9031.483 74
9031.935 82
9032.387 76
9032.838 87
9033.290 77
9033.742 69
9034.193 56
9034.645 46
9035.097 59
9035.548 62
9036.000 57
9036.452 73
9036.903 64
9037.355 50
9037.807 47
9038.259 58
9038.711 80
9039.162 74
9039.614 76
9040.066 62
9040.518 77
9040.970 108
9041.421 101
9041.873 78
9042.325 82
9042.777 86
9043.229 80
9043.681 73
9044.133 81
9044.585 101
9045.037 106
9045.489 99
9045.941 80
9046.393 69
9046.845 82
9047.297 64
9047.749 72
9048.201 75
9048.653 45
9049.105 41
9049.557 62
9050.009 59
9050.461 77
9050.913 90
9051.365 90
9051.817 91
9052.269 85
9052.721 85
9053.174 93
9053.626 76
9054.078 98
9054.530 104
9054.982 85
9055.434 67
9055.887 57
9056.339 55
9056.791 62
9057.243 84
9057.696 84
9058.148 65
9058.600 69
9059.052 60
9059.505 79
9059.957 115
9060.409 115
9060.862 116
9061.314 95
9061.766 64
9062.219 63
9062.671 61
9063.124 74
9063.576 59
9064.028 63
9064.481 77
9064.933 59
9065.386 64
9065.838 51
9066.291 48
9066.743 57
9067.196 53
9067.648 61
9068.101 56
9068.553 57
9069.006 64
9069.458 77
9069.911 70
9070.363 86
9070.816 79
9071.269 68
9071.721 44
9072.174 50
9072.626 66
9073.079 65
9073.532 87
9073.984 79
9074.437 68
9074.890 58
9075.342 56
9075.795 50
9076.248 46
9076.701 63
9077.153 71
9077.606 65
9078.059 65
9078.512 74
9078.964 93
9079.417 89
9079.870 85
9080.323 81
9080.776 55
9081.229 58
9081.681 87
9082.134 80
9082.587 58
9083.040 50
9083.493 73
9083.946 71
9084.399 48
9084.852 50
9085.305 65
9085.758 57
9086.211 47
9086.664 39
9087.117 67
9087.570 60
9088.023 47
9088.476 70
9088.929 59
9089.382 55
9089.835 47
9090.288 45
9090.741 63
9091.194 74
9091.647 72
9092.100 91
9092.553 86
9093.007 71
9093.460 61
9093.913 66
9094.366 62
9094.819 69
9095.272 57
9095.726 51
9096.179 57
9096.632 59
9097.085 58
9097.539 71
9097.992 78
9098.445 73
9098.898 69
9099.352 61
9099.805 76
9100.258 87
9100.712 81
9101.165 70
9101.618 55
9102.072 34
9102.525 60
9102.978 78
9103.432 62
9103.885 87
9104.339 81
9104.792 53
9105.246 46
9105.699 57
9106.152 69
9106.606 76
9107.059 72
9107.513 67
9107.966 63
9108.420 68
9108.873 75
9109.327 69
9109.781 86
9110.234 98
9110.688 87
9111.141 84
9111.595 73
9112.049 89
9112.502 102
9112.956 84
9113.409 69
9113.863 81
9114.317 96
9114.770 119
9115.224 109
9115.678 95
9116.132 71
9116.585 77
9117.039 65
9117.493 73
9117.947 92
9118.400 106
9118.854 95
9119.308 72
9119.762 65
9120.215 51
9120.669 35
9121.123 29
9121.577 34
9122.031 29
9122.485 41
9122.939 93
9123.393 87
9123.846 81
9124.300 63
9124.754 41
9125.208 52
9125.662 58
9126.116 66
9126.570 72
9127.024 66
9127.478 47
9127.932 54
9128.386 77
9128.840 82
9129.294 79
9129.748 74
9130.202 63
9130.656 61
9131.110 72
9131.565 59
9132.019 66
9132.473 77
9132.927 64
9133.381 65
9133.835 77
9134.289 107
9134.744 81
9135.198 82
9135.652 78
9136.106 70
9136.560 79
9137.015 66
9137.469 51
9137.923 59
9138.377 65
9138.832 81
9139.286 85
9139.740 60
9140.195 65
9140.649 70
9141.103 84
9141.558 70
9142.012 61
9142.466 82
9142.921 90
9143.375 85
9143.829 77
9144.284 61
9144.738 77
9145.193 70
9145.647 54
9146.102 61
9146.556 56
9147.011 57
9147.465 45
9147.920 43
9148.374 45
9148.829 32
9149.283 31
9149.738 50
9150.192 44
9150.647 56
9151.101 70
9151.556 72
9152.011 83
9152.465 83
9152.920 62
9153.375 60
9153.829 60
9154.284 42
9154.739 44
9155.193 64
9155.648 53
9156.103 39
9156.557 46
9157.012 55
9157.467 63
9157.922 62
9158.376 75
9158.831 65
9159.286 62
9159.741 50
9160.195 51
9160.650 49
9161.105 68
9161.560 76
9162.015 79
9162.470 71
9162.925 60
9163.379 57
9163.834 48
9164.289 72
9164.744 71
9165.199 76
9165.654 63
9166.109 74
9166.564 83
9167.019 81
9167.474 68
9167.929 43
9168.384 58
9168.839 64
9169.294 74
9169.749 62
9170.204 65
9170.659 52
9171.114 39
9171.569 46
9172.025 49
9172.480 57
9172.935 58
9173.390 69
9173.845 81
9174.300 66
9174.755 59
9175.211 56
9175.666 44
9176.121 41
9176.576 33
9177.031 47
9177.487 42
9177.942 37
9178.397 44
9178.852 71
9179.308 88
9179.763 72
9180.218 55
9180.674 41
9181.129 44
9181.584 58
9182.040 66
9182.495 80
9182.950 71
9183.406 55
9183.861 42
9184.317 53
9184.772 72
9185.227 77
9185.683 75
9186.138 64
9186.594 64
9187.049 79
9187.505 90
9187.960 73
9188.416 64
9188.871 56
9189.327 60
9189.782 77
9190.238 76
9190.693 58
9191.149 49
9191.605 39
9192.060 56
9192.516 69
9192.971 63
9193.427 63
9193.883 52
9194.338 36
9194.794 41
9195.250 56
9195.705 45
9196.161 61
9196.617 54
9197.073 49
9197.528 42
9197.984 36
9198.440 30
9198.896 45
9199.351 45
9199.807 42
9200.263 32
9200.719 35
9201.175 51
9201.630 50
9202.086 48
9202.542 45
9202.998 62
9203.454 61
9203.910 57
9204.366 71
9204.822 56
9205.278 50
9205.733 38
9206.189 58
9206.645 55
9207.101 50
9207.557 58
9208.013 62
9208.469 68
9208.925 59
9209.381 76
9209.837 69
9210.293 51
9210.750 44
9211.206 58
9211.662 61
9212.118 52
9212.574 47
9213.030 47
9213.486 54
9213.942 80
9214.398 83
9214.855 87
9215.311 85
9215.767 73
9216.223 58
9216.679 53
9217.136 54
9217.592 60
9218.048 48
9218.504 37
9218.961 39
9219.417 52
9219.873 42
9220.329 43
9220.786 75
9221.242 70
9221.698 71
9222.155 65
9222.611 53
9223.067 56
9223.524 60
9223.980 68
9224.437 58
9224.893 50
9225.349 39
9225.806 54
9226.262 65
9226.719 69
9227.175 69
9227.632 65
9228.088 59
9228.545 73
9229.001 61
9229.458 59
9229.914 60
9230.371 58
9230.827 61
9231.284 66
9231.741 54
9232.197 68
9232.654 70
9233.110 60
9233.567 61
9234.024 49
9234.480 55
9234.937 75
9235.394 49
9235.850 82
9236.307 91
9236.764 74
9237.220 59
9237.677 61
9238.134 47
9238.591 64
9239.047 71
9239.504 79
9239.961 76
9240.418 78
9240.875 83
9241.331 82
9241.788 78
9242.245 79
9242.702 92
9243.159 86
9243.616 89
9244.073 84
9244.530 83
9244.986 71
9245.443 73
9245.900 75
9246.357 71
9246.814 73
9247.271 65
9247.728 42
9248.185 56
9248.642 52
9249.099 49
9249.556 53
9250.013 55
9250.470 44
9250.927 36
9251.384 57
9251.841 51
9252.299 44
9252.756 46
9253.213 42
9253.670 52
9254.127 54
9254.584 50
9255.041 65
9255.498 66
9255.956 63
9256.413 45
9256.870 30
9257.327 32
9257.784 47
9258.242 40
9258.699 68
9259.156 66
9259.613 81
9260.071 75
9260.528 65
9260.985 45
9261.443 43
9261.900 59
9262.357 78
9262.815 73
9263.272 67
9263.729 62
9264.187 62
9264.644 67
9265.102 61
9265.559 68
9266.016 61
9266.474 62
9266.931 55
9267.389 70
9267.846 81
9268.304 54
9268.761 37
9269.219 48
9269.676 43
9270.134 53
9270.591 44
9271.049 51
9271.506 68
9271.964 61
9272.422 43
9272.879 44
9273.337 42
9273.794 34
9274.252 53
9274.710 49
9275.167 42
9275.625 43
9276.083 66
9276.540 34
9276.998 34
9277.456 57
9277.914 70
9278.371 64
9278.829 61
9279.287 47
9279.745 53
9280.202 53
9280.660 47
9281.118 50
9281.576 54
9282.034 63
9282.491 65
9282.949 58
9283.407 68
9283.865 47
9284.323 77
9284.781 77
9285.239 48
9285.697 43
9286.155 40
9286.612 46
9287.070 37
9287.528 34
9287.986 30
9288.444 47
9288.902 48
9289.360 41
9289.818 39
9290.276 42
9290.734 63
9291.192 54
9291.651 54
9292.109 46
9292.567 49
9293.025 62
9293.483 48
9293.941 57
9294.399 57
9294.857 55
9295.315 80
9295.774 67
9296.232 44
9296.690 75
9297.148 74
9297.606 44
9298.065 43
9298.523 42
9298.981 31
9299.439 50
9299.898 49
9300.356 50
9300.814 49
9301.272 38
9301.731 61
9302.189 69
9302.647 80
9303.106 70
9303.564 70
9304.022 87
9304.481 82
9304.939 64
9305.398 74
9305.856 70
9306.314 74
9306.773 61
9307.231 45
9307.690 29
9308.148 40
9308.607 65
9309.065 75
9309.524 60
9309.982 72
9310.441 72
9310.899 82
9311.358 65
9311.816 50
9312.275 53
9312.734 57
9313.192 52
9313.651 59
9314.109 50
9314.568 52
9315.027 50
9315.485 45
9315.944 22
9316.403 42
9316.861 69
9317.320 72
9317.779 62
9318.237 48
9318.696 47
9319.155 42
9319.614 50
9320.072 39
9320.531 42
9320.990 61
9321.449 50
9321.908 46
9322.366 42
9322.825 42
9323.284 49
9323.743 38
9324.202 36
9324.661 44
9325.119 45
9325.578 44
9326.037 68
9326.496 69
9326.955 51
9327.414 47
9327.873 51
9328.332 59
9328.791 47
9329.250 39
9329.709 43
9330.168 62
9330.627 49
9331.086 38
9331.545 45
9332.004 41
9332.463 35
9332.922 52
9333.381 59
9333.840 67
9334.300 67
9334.759 70
9335.218 52
9335.677 55
9336.136 47
9336.595 41
9337.054 41
9337.514 51
9337.973 86
9338.432 69
9338.891 84
9339.351 82
9339.810 69
9340.269 65
9340.728 73
9341.188 63
9341.647 61
9342.106 77
9342.565 68
9343.025 69
9343.484 69
9343.943 42
9344.403 49
9344.862 58
9345.322 57
9345.781 35
9346.240 33
9346.700 46
9347.159 34
9347.619 37
9348.078 47
9348.538 57
9348.997 56
9349.457 57
9349.916 41
9350.376 51
9350.835 52
9351.295 71
9351.754 67
9352.214 58
9352.673 67
9353.133 67
9353.592 76
9354.052 43
9354.512 66
9354.971 41
9355.431 69
9355.891 76
9356.350 55
9356.810 33
9357.270 38
9357.729 50
9358.189 51
9358.649 49
9359.108 53
9359.568 85
9360.028 81
9360.488 71
9360.947 83
9361.407 84
9361.867 103
9362.327 70
9362.787 53
9363.246 68
9363.706 74
9364.166 77
9364.626 54
9365.086 45
9365.546 41
9366.006 30
9366.465 35
9366.925 38
9367.385 52
9367.845 40
9368.305 31
9368.765 51
9369.225 49
9369.685 38
9370.145 45
9370.605 49
9371.065 48
9371.525 57
9371.985 84
9372.445 56
9372.905 45
9373.365 35
9373.825 38
9374.285 66
9374.746 56
9375.206 54
9375.666 48
9376.126 33
9376.586 53
9377.046 52
9377.506 46
9377.967 60
9378.427 66
9378.887 51
9379.347 48
9379.807 47
9380.268 34
9380.728 55
9381.188 53
9381.648 48
9382.109 60
9382.569 51
9383.029 49
9383.490 56
9383.950 49
9384.410 41
9384.871 37
9385.331 28
9385.791 34
9386.252 40
9386.712 44
9387.173 53
9387.633 74
9388.094 75
9388.554 63
9389.014 48
9389.475 88
9389.935 103
9390.396 98
9390.856 69
9391.317 67
9391.777 86
9392.238 66
9392.698 48
9393.159 42
9393.620 39
9394.080 39
9394.541 49
9395.001 27
9395.462 66
9395.923 73
9396.383 65
9396.844 64
9397.305 70
9397.765 55
9398.226 65
9398.687 59
9399.147 48
9399.608 50
9400.069 51
9400.529 72
9400.990 82
9401.451 59
9401.912 49
9402.373 43
9402.833 36
9403.294 43
9403.755 57
9404.216 48
9404.677 59
9405.137 51
9405.598 32
9406.059 37
9406.520 59
9406.981 65
9407.442 55
9407.903 61
9408.364 65
9408.825 64
9409.286 57
9409.747 49
9410.208 52
9410.669 52
9411.130 48
9411.591 66
9412.052 90
9412.513 110
9412.974 93
9413.435 78
9413.896 73
9414.357 62
9414.818 59
9415.279 51
9415.740 48
9416.201 44
9416.662 56
9417.124 40
9417.585 39
9418.046 39
9418.507 44
9418.968 52
9419.429 59
9419.891 57
9420.352 37
9420.813 39
9421.274 38
9421.736 60
9422.197 54
9422.658 72
9423.119 70
9423.581 46
9424.042 52
9424.503 62
9424.965 50
9425.426 62
9425.887 44
9426.349 44
9426.810 39
9427.272 57
9427.733 57
9428.194 61
9428.656 61
9429.117 52
9429.579 63
9430.040 66
9430.502 65
9430.963 69
9431.425 67
9431.886 61
9432.348 55
9432.809 51
9433.271 45
9433.732 56
9434.194 52
9434.655 53
9435.117 53
9435.579 57
9436.040 68
9436.502 64
9436.963 59
9437.425 60
9437.887 83
9438.348 70
9438.810 70
9439.272 55
9439.733 62
9440.195 57
9440.657 48
9441.119 66
9441.580 56
9442.042 56
9442.504 59
9442.966 68
9443.427 84
9443.889 93
9444.351 87
9444.813 77
9445.275 65
9445.736 60
9446.198 48
9446.660 34
9447.122 45
9447.584 26
9448.046 51
9448.508 68
9448.970 73
9449.432 85
9449.894 79
9450.356 61
9450.818 71
9451.279 47
9451.741 53
9452.203 45
9452.665 36
9453.128 33
9453.590 55
9454.052 51
9454.514 37
9454.976 36
9455.438 70
9455.900 78
9456.362 57
9456.824 49
9457.286 50
9457.748 46
9458.211 51
9458.673 35
9459.135 29
9459.597 56
9460.059 52
9460.521 40
9460.984 37
9461.446 56
9461.908 56
9462.370 60
9462.833 63
9463.295 46
9463.757 57
9464.219 53
9464.682 31
9465.144 40
9465.606 43
9466.069 28
9466.531 31
9466.994 28
9467.456 40
9467.918 56
9468.381 68
9468.843 65
9469.305 61
9469.768 52
9470.230 46
9470.693 56
9471.155 55
9471.618 55
9472.080 51
9472.543 65
9473.005 56
9473.468 52
9473.930 43
9474.393 51
9474.855 52
9475.318 47
9475.781 54
9476.243 59
9476.706 40
9477.168 40
9477.631 71
9478.094 62
9478.556 62
9479.019 71
9479.482 60
9479.944 63
9480.407 46
9480.870 49
9481.332 63
9481.795 72
9482.258 68
9482.721 61
9483.183 53
9483.646 54
9484.109 77
9484.572 74
9485.034 77
9485.497 74
9485.960 69
9486.423 81
9486.886 77
9487.349 56
9487.812 51
9488.274 51
9488.737 63
9489.200 69
9489.663 52
9490.126 59
9490.589 54
9491.052 40
9491.515 37
9491.978 50
9492.441 55
9492.904 62
9493.367 55
9493.830 52
9494.293 53
9494.756 48
9495.219 62
9495.682 59
9496.145 54
9496.608 25
9497.071 33
9497.534 31
9497.998 44
9498.461 61
9498.924 63
9499.387 54
9499.850 41
9500.313 51
9500.777 65
9501.240 69
9501.703 58
9502.166 44
9502.629 37
9503.093 32
9503.556 52
9504.019 54
9504.482 70
9504.946 57
9505.409 41
9505.872 49
9506.336 56
9506.799 60
9507.262 66
9507.726 66
9508.189 62
9508.652 75
9509.116 89
9509.579 73
9510.043 66
9510.506 29
9510.969 40
9511.433 49
9511.896 50
9512.360 55
9512.823 48
9513.287 52
9513.750 40
9514.214 42
9514.677 49
9515.141 41
9515.604 54
9516.068 50
9516.532 44
9516.995 51
9517.459 38
9517.922 49
9518.386 47
9518.850 60
9519.313 82
9519.777 68
9520.241 69
9520.704 60
9521.168 69
9521.632 55
9522.095 67
9522.559 71
9523.023 55
9523.487 59
9523.950 61
9524.414 49
9524.878 39
9525.342 33
9525.805 41
9526.269 56
9526.733 38
9527.197 30
9527.661 46
9528.125 50
9528.588 69
9529.052 58
9529.516 40
9529.980 32
9530.444 39
9530.908 37
9531.372 40
9531.836 44
9532.300 61
9532.764 60
9533.228 45
9533.692 31
9534.156 42
9534.620 82
9535.084 71
9535.548 72
9536.012 69
9536.476 59
9536.940 44
9537.404 28
9537.868 42
9538.332 57
9538.796 55
9539.260 45
9539.725 54
9540.189 42
9540.653 42
9541.117 69
9541.581 65
9542.045 54
9542.510 57
9542.974 65
9543.438 66
9543.902 71
9544.367 67
9544.831 64
9545.295 51
9545.759 45
9546.224 51
9546.688 57
9547.152 50
9547.617 33
9548.081 25
9548.545 26
9549.010 28
9549.474 29
9549.938 48
9550.403 29
9550.867 30
9551.332 34
9551.796 46
9552.261 41
9552.725 59
9553.189 80
9553.654 67
9554.118 62
9554.583 59
9555.047 68
9555.512 53
9555.976 30
9556.441 48
9556.906 36
9557.370 33
9557.835 42
9558.299 44
9558.764 43
9559.228 48
9559.693 78
9560.158 63
9560.622 62
9561.087 64
9561.552 52
9562.016 53
9562.481 44
9562.946 39
9563.410 51
9563.875 51
9564.340 38
9564.805 40
9565.269 70
9565.734 83
9566.199 56
9566.664 46
9567.129 33
9567.593 36
9568.058 44
9568.523 31
9568.988 55
9569.453 69
9569.918 49
9570.382 34
9570.847 34
9571.312 37
9571.777 35
9572.242 23
9572.707 26
9573.172 35
9573.637 28
9574.102 14
9574.567 29
9575.032 60
9575.497 65
9575.962 63
9576.427 59
9576.892 48
9577.357 23
9577.822 37
9578.287 56
9578.752 46
9579.217 59
9579.682 52
9580.148 59
9580.613 75
9581.078 58
9581.543 45
9582.008 32
9582.473 41
9582.939 39
9583.404 36
9583.869 51
9584.334 59
9584.799 72
9585.265 50
9585.730 55
9586.195 70
9586.660 65
9587.126 62
9587.591 73
9588.056 63
9588.522 52
9588.987 34
9589.452 51
9589.918 64
9590.383 66
9590.848 70
9591.314 59
9591.779 42
9592.245 39
9592.710 28
9593.176 36
9593.641 40
9594.106 29
9594.572 47
9595.037 52
9595.503 58
9595.968 47
9596.434 54
9596.899 51
9597.365 56
9597.830 64
9598.296 65
9598.762 61
9599.227 43
9599.693 43
9600.158 40
9600.624 30
9601.090 52
9601.555 59
9602.021 54
9602.487 46
9602.952 40
9603.418 48
9603.884 51
9604.349 50
9604.815 42
9605.281 48
9605.746 56
9606.212 48
9606.678 60
9607.144 42
9607.610 38
9608.075 34
9608.541 28
9609.007 39
9609.473 42
9609.939 44
9610.405 37
9610.870 42
9611.336 46
9611.802 65
9612.268 52
9612.734 60
9613.200 44
9613.666 49
9614.132 71
9614.598 62
9615.064 58
9615.530 48
9615.996 34
9616.462 17
9616.928 19
9617.394 45
9617.860 36
9618.326 19
9618.792 21
9619.258 23
9619.724 45
9620.190 38
9620.656 34
9621.122 33
9621.588 49
9622.054 47
9622.521 40
9622.987 44
9623.453 60
9623.919 51
9624.385 54
9624.852 35
9625.318 32
9625.784 43
9626.250 43
9626.716 40
9627.183 43
9627.649 39
9628.115 55
9628.582 60
9629.048 63
9629.514 64
9629.980 44
9630.447 46
9630.913 46
9631.380 42
9631.846 51
9632.312 75
9632.779 55
9633.245 54
9633.712 47
9634.178 54
9634.644 61
9635.111 39
9635.577 44
9636.044 41
9636.510 34
9636.977 37
9637.443 31
9637.910 38
9638.376 32
9638.843 32
9639.309 36
9639.776 32
9640.243 42
9640.709 43
9641.176 36
9641.642 41
9642.109 41
9642.576 44
9643.042 51
9643.509 54
9643.976 51
9644.442 45
9644.909 52
9645.376 46
9645.842 46
9646.309 43
9646.776 37
9647.243 57
9647.709 64
9648.176 64
9648.643 80
9649.110 60
9649.576 52
9650.043 55
9650.510 42
9650.977 45
9651.444 29
9651.911 34
9652.377 58
9652.844 53
9653.311 56
9653.778 61
9654.245 48
9654.712 66
9655.179 69
9655.646 52
9656.113 49
9656.580 32
9657.047 45
9657.514 36
9657.981 40
9658.448 38
9658.915 58
9659.382 45
9659.849 39
9660.316 60
9660.783 55
9661.250 65
9661.717 60
9662.184 45
9662.651 24
9663.119 36
9663.586 65
9664.053 53
9664.520 59
9664.987 52
9665.454 55
9665.922 49
9666.389 33
9666.856 32
9667.323 30
9667.790 39
9668.258 41
9668.725 54
9669.192 58
9669.660 58
9670.127 51
9670.594 55
9671.061 48
9671.529 43
9671.996 44
9672.463 47
9672.931 50
9673.398 45
9673.866 53
9674.333 55
9674.800 57
9675.268 52
9675.735 81
9676.203 65
9676.670 48
9677.138 32
9677.605 50
9678.073 49
9678.540 61
9679.008 60
9679.475 61
9679.943 76
9680.410 63
9680.878 62
9681.345 64
9681.813 73
9682.280 61
9682.748 39
9683.216 41
9683.683 71
9684.151 66
9684.619 73
9685.086 69
9685.554 62
9686.022 47
9686.489 43
9686.957 26
9687.425 53
9687.892 60
9688.360 42
9688.828 50
9689.296 54
9689.763 41
9690.231 39
9690.699 46
9691.167 59
9691.635 68
9692.103 61
9692.570 46
9693.038 56
9693.506 52
9693.974 48
9694.442 38
9694.910 44
9695.378 32
9695.846 37
9696.313 46
9696.781 42
9697.249 40
9697.717 35
9698.185 57
9698.653 67
9699.121 58
9699.589 62
9700.057 49
9700.525 46
9700.993 41
9701.461 43
9701.930 39
9702.398 34
9702.866 52
9703.334 50
9703.802 26
9704.270 21
9704.738 37
9705.206 34
9705.674 32
9706.143 56
9706.611 43
9707.079 31
9707.547 22
9708.015 18
9708.484 46
9708.952 58
9709.420 40
9709.888 28
9710.357 37
9710.825 29
9711.293 19
9711.761 51
9712.230 48
9712.698 53
9713.166 58
9713.635 51
9714.103 49
9714.572 49
9715.040 24
9715.508 37
9715.977 72
9716.445 63
9716.914 56
9717.382 72
9717.850 61
9718.319 48
9718.787 27
9719.256 42
9719.724 64
9720.193 59
9720.661 62
9721.130 65
9721.598 63
9722.067 42
9722.536 36
9723.004 32
9723.473 36
9723.941 34
9724.410 32
9724.879 41
9725.347 44
9725.816 54
9726.284 49
9726.753 61
9727.222 38
9727.690 33
9728.159 35
9728.628 37
9729.097 44
9729.565 35
9730.034 39
9730.503 48
9730.972 55
9731.440 52
9731.909 59
9732.378 33
9732.847 21
9733.316 26
9733.784 42
9734.253 40
9734.722 34
9735.191 36
9735.660 41
9736.129 38
9736.598 47
9737.067 44
9737.535 54
9738.004 60
9738.473 33
9738.942 34
9739.411 35
9739.880 41
9740.349 46
9740.818 37
9741.287 46
9741.756 53
9742.225 40
9742.694 39
9743.163 20
9743.633 31
9744.102 45
9744.571 48
9745.040 51
9745.509 43
9745.978 39
9746.447 42
9746.916 56
9747.385 56
9747.855 52
9748.324 50
9748.793 39
9749.262 46
9749.731 32
9750.201 16
9750.670 57
9751.139 90
9751.608 57
9752.078 44
9752.547 40
9753.016 33
9753.486 40
9753.955 49
9754.424 46
9754.894 38
9755.363 35
9755.832 43
9756.302 40
9756.771 37
9757.240 37
9757.710 39
9758.179 42
9758.649 45
9759.118 46
9759.588 42
9760.057 46
9760.527 36
9760.996 40
9761.466 48
9761.935 31
9762.405 40
9762.874 38
9763.344 44
9763.813 46
9764.283 43
9764.752 42
9765.222 42
9765.692 38
9766.161 38
9766.631 44
9767.100 52
9767.570 38
9768.040 62
9768.509 55
9768.979 37
9769.449 46
9769.918 34
9770.388 31
9770.858 43
9771.328 52
9771.797 31
9772.267 40
9772.737 42
9773.207 45
9773.676 50
9774.146 47
9774.616 37
9775.086 36
9775.556 42
9776.026 35
9776.495 32
9776.965 53
9777.435 68
9777.905 59
9778.375 57
9778.845 50
9779.315 27
9779.785 31
9780.255 24
9780.725 27
9781.195 35
9781.665 50
9782.135 43
9782.605 40
9783.075 32
9783.545 38
9784.015 55
9784.485 50
9784.955 40
9785.425 61
9785.895 59
9786.365 42
9786.835 37
9787.305 41
9787.776 25
9788.246 22
9788.716 47
9789.186 49
9789.656 68
9790.126 71
9790.597 43
9791.067 36
9791.537 28
9792.007 36
9792.477 45
9792.948 48
9793.418 53
9793.888 46
9794.359 63
9794.829 56
9795.299 44
9795.769 61
9796.240 50
9796.710 33
9797.181 50
9797.651 45
9798.121 47
9798.592 58
9799.062 45
9799.532 49
9800.003 35
9800.473 51
9800.944 44
9801.414 54
9801.885 83
9802.355 72
9802.826 55
9803.296 36
9803.767 24
9804.237 14
9804.708 33
9805.178 46
9805.649 34
9806.119 44
9806.590 53
9807.061 51
9807.531 54
9808.002 43
9808.472 45
9808.943 39
9809.414 52
9809.884 42
9810.355 30
9810.826 20
9811.296 26
9811.767 36
9812.238 40
9812.709 56
9813.179 63
9813.650 69
9814.121 71
9814.592 54
9815.062 62
9815.533 59
9816.004 64
9816.475 47
9816.946 46
9817.417 42
9817.887 51
9818.358 47
9818.829 38
9819.300 42
9819.771 58
9820.242 45
9820.713 36
9821.184 38
9821.655 40
9822.126 47
9822.597 66
9823.068 58
9823.539 56
9824.010 41
9824.481 50
9824.952 43
9825.423 66
9825.894 76
9826.365 71
9826.836 96
9827.307 73
9827.778 56
9828.249 51
9828.720 43
9829.191 48
9829.662 33
9830.134 44
9830.605 54
9831.076 60
9831.547 71
9832.018 56
9832.490 51
9832.961 36
9833.432 38
9833.903 28
9834.374 24
9834.846 35
9835.317 46
9835.788 48
9836.260 43
9836.731 40
9837.202 56
9837.673 74
9838.145 67
9838.616 61
9839.088 62
9839.559 61
9840.030 52
9840.502 73
9840.973 58
9841.445 71
9841.916 60
9842.387 49
9842.859 39
9843.330 50
9843.802 52
9844.273 43
9844.745 39
9845.216 43
9845.688 51
9846.159 48
9846.631 55
9847.102 62
9847.574 70
9848.046 65
9848.517 38
9848.989 27
9849.460 17
9849.932 38
9850.404 44
9850.875 36
9851.347 45
9851.819 27
9852.290 15
9852.762 17
9853.234 26
9853.705 44
9854.177 51
9854.649 48
9855.121 26
9855.592 45
9856.064 53
9856.536 52
9857.008 37
9857.479 43
9857.951 35
9858.423 41
9858.895 34
9859.367 39
9859.839 70
9860.311 55
9860.782 54
9861.254 44
9861.726 36
9862.198 43
9862.670 43
9863.142 43
9863.614 31
9864.086 47
9864.558 40
9865.030 33
9865.502 43
9865.974 42
9866.446 39
9866.918 42
9867.390 45
9867.862 41
9868.334 30
9868.806 26
9869.278 20
9869.750 26
9870.222 24
9870.695 40
9871.167 41
9871.639 54
9872.111 59
9872.583 66
9873.055 70
9873.527 63
9874.000 49
9874.472 39
9874.944 27
9875.416 34
9875.889 38
9876.361 29
9876.833 54
9877.305 47
9877.778 36
9878.250 32
9878.722 51
9879.195 37
9879.667 23
9880.139 22
9880.612 48
9881.084 44
9881.556 42
9882.029 49
9882.501 50
9882.974 48
9883.446 37
9883.918 42
9884.391 60
9884.863 64
9885.336 60
9885.808 70
9886.281 60
9886.753 43
9887.226 41
9887.698 51
9888.171 44
9888.643 49
9889.116 43
9889.589 44
9890.061 38
9890.534 23
9891.006 36
9891.479 34
9891.952 36
9892.424 50
9892.897 55
9893.370 40
9893.842 46
9894.315 48
9894.788 48
9895.260 45
9895.733 36
9896.206 33
9896.678 39
9897.151 45
9897.624 45
9898.097 59
9898.570 44
9899.042 32
9899.515 48
9899.988 50
9900.461 30
9900.934 32
9901.406 43
9901.879 60
9902.352 51
9902.825 43
9903.298 47
9903.771 46
9904.244 31
9904.717 36
9905.190 66
9905.663 51
9906.136 33
9906.609 39
9907.082 46
9907.555 36
9908.028 33
9908.501 41
9908.974 48
9909.447 34
9909.920 44
9910.393 26
9910.866 53
9911.339 73
9911.812 54
9912.285 49
9912.758 51
9913.231 35
9913.705 28
9914.178 47
9914.651 54
9915.124 57
9915.597 37
9916.070 27
9916.544 63
9917.017 64
9917.490 46
9917.963 43
9918.437 33
9918.910 27
9919.383 17
9919.857 16
9920.330 47
9920.803 43
9921.276 30
9921.750 35
9922.223 40
9922.697 36
9923.170 41
9923.643 50
9924.117 42
9924.590 21
9925.063 32
9925.537 59
9926.010 48
9926.484 49
9926.957 44
9927.431 58
9927.904 40
9928.378 37
9928.851 42
9929.325 42
9929.798 35
9930.272 58
9930.745 47
9931.219 56
9931.693 66
9932.166 72
9932.640 52
9933.113 40
9933.587 29
9934.061 34
9934.534 31
9935.008 48
9935.482 56
9935.955 51
9936.429 52
9936.903 60
9937.376 51
9937.850 42
9938.324 39
9938.797 45
9939.271 35
9939.745 43
9940.219 51
9940.693 48
9941.166 68
9941.640 59
9942.114 53
9942.588 40
9943.062 32
9943.536 30
9944.009 36
9944.483 33
9944.957 37
9945.431 38
9945.905 26
9946.379 21
9946.853 22
9947.327 39
9947.801 62
9948.275 61
9948.749 47
9949.223 30
9949.697 33
9950.171 41
9950.645 33
9951.119 56
9951.593 41
9952.067 40
9952.541 40
9953.015 29
9953.489 38
9953.963 43
9954.437 35
9954.912 38
9955.386 21
9955.860 25
9956.334 32
9956.808 37
9957.282 31
9957.757 26
9958.231 40
9958.705 41
9959.179 38
9959.653 52
9960.128 65
9960.602 45
9961.076 31
9961.551 23
9962.025 22
9962.499 32
9962.973 38
9963.448 39
9963.922 44
9964.396 61
9964.871 59
9965.345 42
9965.820 48
9966.294 64
9966.768 40
9967.243 37
9967.717 37
9968.192 53
9968.666 40
9969.141 47
9969.615 55
9970.090 55
9970.564 42
9971.039 23
9971.513 34
9971.988 46
9972.462 47
9972.937 37
9973.411 39
9973.886 32
9974.361 35
9974.835 51
9975.310 53
9975.784 51
9976.259 51
9976.734 36
9977.208 27
9977.683 42
9978.158 43
9978.632 37
9979.107 38
9979.582 36
9980.056 38
9980.531 40
9981.006 30
9981.481 42
9981.956 40
9982.430 50
9982.905 57
9983.380 72
9983.855 56
9984.330 57
9984.804 54
9985.279 48
9985.754 49
9986.229 47
9986.704 51
9987.179 40
9987.654 41
9988.129 36
9988.604 40
9989.078 43
9989.553 52
9990.028 47
9990.503 24
9990.978 39
9991.453 43
9991.928 45
9992.403 54
9992.878 52
9993.353 40
9993.828 43
9994.304 35
9994.779 40
9995.254 32
9995.729 40
9996.204 50
9996.679 48
9997.154 50
9997.629 67
9998.104 50
9998.580 36
9999.055 33
9999.530 33
10000.005 39
10000.480 34
10000.956 35
10001.431 46
10001.906 48
10002.381 49
10002.857 47
10003.332 62
10003.807 46
10004.283 35
10004.758 33
10005.233 26
10005.709 34
10006.184 28
10006.659 24
10007.135 36
10007.610 52
10008.085 35
10008.561 32
10009.036 38
10009.512 28
10009.987 41
10010.462 70
10010.938 56
10011.413 53
10011.889 35
10012.364 39
10012.840 48
10013.315 62
10013.791 84
10014.267 87
10014.742 78
10015.218 72
10015.693 59
10016.169 56
10016.644 50
10017.120 30
10017.596 40
10018.071 29
10018.547 23
10019.023 40
10019.498 36
10019.974 13
10020.450 13
10020.925 18
10021.401 19
10021.877 32
10022.352 56
10022.828 37
10023.304 51
10023.780 42
10024.255 33
10024.731 48
10025.207 45
10025.683 53
10026.159 60
10026.635 46
10027.110 49
10027.586 48
10028.062 41
10028.538 43
10029.014 28
10029.490 36
10029.966 39
10030.442 46
10030.918 43
10031.393 46
10031.869 37
10032.345 25
10032.821 21
10033.297 40
10033.773 33
10034.249 41
10034.725 50
10035.201 46
10035.677 49
10036.154 42
10036.630 40
10037.106 27
10037.582 28
10038.058 32
10038.534 31
10039.010 32
10039.486 19
10039.962 17
10040.439 30
10040.915 31
10041.391 36
10041.867 36
10042.343 34
10042.820 23
10043.296 23
10043.772 19
10044.248 16
10044.725 25
10045.201 30
10045.677 35
10046.153 31
10046.630 25
10047.106 41
10047.582 33
10048.059 33
10048.535 44
10049.011 52
10049.488 48
10049.964 32
10050.441 23
10050.917 33
10051.393 23
10051.870 42
10052.346 34
10052.823 30
10053.299 27
10053.776 41
10054.252 45
10054.729 52
10055.205 47
10055.682 48
10056.158 53
10056.635 51
10057.111 42
10057.588 43
10058.064 48
10058.541 37
10059.018 41
10059.494 29
10059.971 27
10060.448 27
10060.924 43
10061.401 40
10061.878 23
10062.354 22
10062.831 40
10063.308 46
10063.784 31
10064.261 20
10064.738 33
10065.215 27
10065.691 15
10066.168 20
10066.645 23
10067.122 24
10067.598 34
10068.075 28
10068.552 21
10069.029 31
10069.506 35
10069.983 20
10070.459 19
10070.936 45
10071.413 51
10071.890 47
10072.367 41
10072.844 36
10073.321 24
10073.798 14
10074.275 34
10074.752 43
10075.229 41
10075.706 53
10076.183 41
10076.660 20
10077.137 27
10077.614 27
10078.091 46
10078.568 55
10079.045 50
10079.522 33
10079.999 47
10080.476 52
10080.954 48
10081.431 53
10081.908 81
10082.385 71
10082.862 61
10083.339 51
10083.816 33
10084.294 43
10084.771 29
10085.248 31
10085.725 44
10086.203 27
10086.680 28
10087.157 25
10087.634 39
10088.112 33
10088.589 35
10089.066 32
10089.544 29
10090.021 27
10090.498 28
10090.976 41
10091.453 36
10091.930 44
10092.408 45
10092.885 67
10093.363 55
10093.840 34
10094.317 35
10094.795 34
10095.272 34
10095.750 48
10096.227 37
10096.705 33
10097.182 44
10097.660 40
10098.137 32
10098.615 28
10099.092 36
10099.570 45
10100.048 39
10100.525 39
10101.003 23
10101.480 40
10101.958 41
10102.436 40
10102.913 47
10103.391 29
10103.869 24
10104.346 22
10104.824 21
10105.302 20
10105.779 36
10106.257 33
10106.735 32
10107.213 42
10107.690 32
10108.168 42
10108.646 48
10109.124 35
10109.601 23
10110.079 34
10110.557 44
10111.035 41
10111.513 50
10111.991 46
10112.468 41
10112.946 43
10113.424 53
10113.902 46
10114.380 23
10114.858 23
10115.336 52
10115.814 56
10116.292 59
10116.770 72
10117.248 55
10117.726 58
10118.204 53
10118.682 42
10119.160 35
10119.638 33
10120.116 40
10120.594 32
10121.072 29
10121.550 37
10122.028 43
10122.506 32
10122.984 53
10123.462 36
10123.941 29
10124.419 42
10124.897 42
10125.375 45
10125.853 44
10126.331 29
10126.810 28
10127.288 44
10127.766 52
10128.244 52
10128.723 39
10129.201 42
10129.679 48
10130.157 34
10130.636 23
10131.114 20
10131.592 19
10132.071 41
10132.549 40
10133.027 33
10133.506 59
10133.984 53
10134.462 45
10134.941 49
10135.419 53
10135.898 39
10136.376 38
10136.855 63
10137.333 49
10137.811 42
10138.290 47
10138.768 38
10139.247 32
10139.725 22
10140.204 23
10140.683 22
10141.161 44
10141.640 45
10142.118 59
10142.597 69
10143.075 46
10143.554 33
10144.033 22
10144.511 28
10144.990 18
10145.468 24
10145.947 31
10146.426 31
10146.904 28
10147.383 32
10147.862 31
10148.341 30
10148.819 31
10149.298 40
10149.777 46
10150.256 57
10150.734 58
10151.213 44
10151.692 40
10152.171 38
10152.649 32
10153.128 30
10153.607 38
10154.086 54
10154.565 59
10155.044 43
10155.523 25
10156.001 20
10156.480 21
10156.959 32
10157.438 28
10157.917 28
10158.396 41
10158.875 50
10159.354 38
10159.833 41
10160.312 30
10160.791 26
10161.270 30
10161.749 38
10162.228 42
10162.707 42
10163.186 47
10163.665 36
10164.144 34
10164.624 43
10165.103 43
10165.582 31
10166.061 37
10166.540 34
10167.019 30
10167.498 35
10167.978 34
10168.457 37
10168.936 31
10169.415 40
10169.894 46
10170.374 30
10170.853 35
10171.332 47
10171.811 65
10172.291 76
10172.770 65
10173.249 54
10173.728 36
10174.208 38
10174.687 63
10175.166 59
10175.646 56
10176.125 60
10176.605 36
10177.084 37
10177.563 50
10178.043 50
10178.522 51
10179.002 50
10179.481 44
10179.961 35
10180.440 35
10180.920 22
10181.399 43
10181.879 44
10182.358 43
10182.838 37
10183.317 21
10183.797 36
10184.276 43
10184.756 39
10185.235 44
10185.715 38
10186.195 33
10186.674 30
10187.154 24
10187.633 39
10188.113 22
10188.593 22
10189.072 14
10189.552 23
10190.032 25
10190.511 36
10190.991 32
10191.471 27
10191.951 24
10192.430 22
10192.910 21
10193.390 25
10193.870 31
10194.350 51
10194.829 47
10195.309 28
10195.789 29
10196.269 49
10196.749 50
10197.229 33
10197.708 27
10198.188 22
10198.668 22
10199.148 28
10199.628 51
10200.108 46
10200.588 40
10201.068 59
10201.548 43
10202.028 27
10202.508 24
10202.988 55
10203.468 44
10203.948 31
10204.428 24
10204.908 40
10205.388 39
10205.868 30
10206.348 32
10206.828 41
10207.308 54
10207.788 41
10208.269 69
10208.749 70
10209.229 51
10209.709 30
10210.189 22
10210.669 31
10211.150 36
10211.630 35
10212.110 41
10212.590 39
10213.070 28
10213.551 47
10214.031 38
10214.511 43
10214.991 35
10215.472 27
10215.952 29
10216.432 24
10216.913 31
10217.393 27
10217.873 27
10218.354 30
10218.834 19
10219.315 37
10219.795 34
10220.275 28
10220.756 35
10221.236 26
10221.717 40
10222.197 51
10222.678 38
10223.158 27
10223.638 36
10224.119 35
10224.599 34
10225.080 28
10225.561 31
10226.041 26
10226.522 40
10227.002 52
10227.483 62
10227.963 39
10228.444 27
10228.925 34
10229.405 47
10229.886 48
10230.366 29
10230.847 32
10231.328 44
10231.808 63
10232.289 53
10232.770 43
10233.251 46
10233.731 47
10234.212 36
10234.693 40
10235.174 39
10235.654 30
10236.135 29
10236.616 32
10237.097 19
10237.577 32
10238.058 48
10238.539 35
10239.020 34
10239.501 25
10239.982 29
10240.463 48
10240.943 63
10241.424 47
10241.905 54
10242.386 55
10242.867 35
10243.348 32
10243.829 34
10244.310 33
10244.791 47
10245.272 46
10245.753 37
10246.234 39
10246.715 31
10247.196 37
10247.677 44
10248.158 38
10248.639 31
10249.120 24
10249.601 22
10250.083 29
10250.564 24
10251.045 24
10251.526 13
10252.007 19
10252.488 24
10252.969 28
10253.451 38
10253.932 26
10254.413 39
10254.894 36
10255.375 34
10255.857 42
10256.338 37
10256.819 41
10257.301 29
10257.782 20
10258.263 26
10258.744 46
10259.226 32
10259.707 35
10260.188 32
10260.670 20
10261.151 19
10261.633 31
10262.114 30
10262.595 32
10263.077 24
10263.558 12
10264.040 19
10264.521 34
10265.002 40
10265.484 34
10265.965 42
10266.447 42
10266.928 54
10267.410 57
10267.891 52
10268.373 47
10268.855 33
10269.336 42
10269.818 30
10270.299 28
10270.781 48
10271.262 54
10271.744 37
10272.226 30
10272.707 43
10273.189 39
10273.671 41
10274.152 31
10274.634 32
10275.116 38
10275.597 39
10276.079 31
10276.561 26
10277.043 28
10277.524 27
10278.006 34
10278.488 45
10278.970 43
10279.451 45
10279.933 38
10280.415 49
10280.897 36
10281.379 27
10281.861 22
10282.342 38
10282.824 60
10283.306 57
10283.788 31
10284.270 25
10284.752 36
10285.234 21
10285.716 14
10286.198 24
10286.680 34
10287.162 55
10287.644 44
10288.126 31
10288.608 36
10289.090 28
10289.572 32
10290.054 39
10290.536 33
10291.018 41
10291.500 29
10291.982 18
10292.464 32
10292.946 23
10293.428 27
10293.911 19
10294.393 35
10294.875 34
10295.357 38
10295.839 56
10296.321 35
10296.804 22
10297.286 36
10297.768 31
10298.250 19
10298.732 19
10299.215 27
10299.697 21
10300.179 26
10300.662 19
10301.144 17
10301.626 20
10302.109 30
10302.591 29
10303.073 21
10303.556 40
10304.038 37
10304.520 25
10305.003 25
10305.485 33
10305.968 39
10306.450 41
10306.932 27
10307.415 21
10307.897 32
10308.380 25
10308.862 32
10309.345 43
10309.827 40
10310.310 35
10310.792 35
10311.275 27
10311.757 28
10312.240 33
10312.723 26
10313.205 25
10313.688 29
10314.170 37
10314.653 28
10315.136 30
10315.618 48
10316.101 45
10316.584 44
10317.066 47
10317.549 35
10318.032 38
10318.514 32
10318.997 39
10319.480 23
10319.963 24
10320.445 34
10320.928 31
10321.411 42
10321.894 41
10322.376 40
10322.859 28
10323.342 23
10323.825 14
10324.308 13
10324.791 18
10325.273 24
10325.756 18
10326.239 17
10326.722 22
10327.205 26
10327.688 39
10328.171 49
10328.654 50
10329.137 45
10329.620 60
10330.103 39
10330.586 39
10331.069 36
10331.552 26
10332.035 34
10332.518 25
10333.001 32
10333.484 19
10333.967 28
10334.450 37
10334.933 27
10335.416 25
10335.899 35
10336.383 23
10336.866 26
10337.349 36
10337.832 39
10338.315 42
10338.798 32
10339.282 33
10339.765 27
10340.248 25
10340.731 30
10341.214 26
10341.698 23
10342.181 20
10342.664 14
10343.147 18
10343.631 32
10344.114 33
10344.597 36
10345.081 43
10345.564 54
10346.047 53
10346.531 41
10347.014 44
10347.498 27
10347.981 21
10348.464 35
10348.948 26
10349.431 33
10349.915 31
10350.398 21
10350.882 35
10351.365 47
10351.849 35
10352.332 40
10352.816 49
10353.299 34
10353.783 24
10354.266 37
10354.750 48
10355.233 38
10355.717 37
10356.200 30
10356.684 28
10357.168 25
10357.651 28
10358.135 36
10358.619 41
10359.102 40
10359.586 34
10360.070 26
10360.553 30
10361.037 21
10361.521 15
10362.004 27
10362.488 30
10362.972 31
10363.456 17
10363.939 29
10364.423 29
10364.907 31
10365.391 31
10365.875 32
10366.358 29
10366.842 30
10367.326 31
10367.810 23
10368.294 20
10368.778 22
10369.262 17
10369.746 19
10370.229 20
10370.713 20
10371.197 22
10371.681 33
10372.165 46
10372.649 23
10373.133 23
10373.617 16
10374.101 15
10374.585 30
10375.069 27
10375.553 29
10376.037 18
10376.521 13
10377.006 17
10377.490 23
10377.974 37
10378.458 47
10378.942 56
10379.426 55
10379.910 36
10380.394 41
10380.879 59
10381.363 42
10381.847 45
10382.331 43
10382.815 31
10383.300 44
10383.784 55
10384.268 52
10384.752 61
10385.237 50
10385.721 48
10386.205 34
10386.689 31
10387.174 37
10387.658 25
10388.142 32
10388.627 23
10389.111 20
10389.595 18
10390.080 27
10390.564 25
10391.049 12
10391.533 27
10392.017 34
10392.502 34
10392.986 45
10393.471 26
10393.955 19
10394.440 19
10394.924 43
10395.409 42
10395.893 43
10396.378 62
10396.862 42
10397.347 40
10397.831 44
10398.316 27
10398.801 27
10399.285 35
10399.770 25
10400.254 14
10400.739 18
10401.224 26
10401.708 21
10402.193 26
10402.678 24
10403.162 25
10403.647 29
10404.132 37
10404.617 46
10405.101 35
10405.586 36
10406.071 30
10406.555 32
10407.040 25
10407.525 37
10408.010 40
10408.495 53
10408.979 37
10409.464 30
10409.949 29
10410.434 31
10410.919 21
10411.404 26
10411.889 15
10412.374 12
10412.858 22
10413.343 11
10413.828 28
10414.313 26
10414.798 33
10415.283 32
10415.768 28
10416.253 32
10416.738 40
10417.223 37
10417.708 37
10418.193 34
10418.678 31
10419.163 27
10419.648 25
10420.133 28
10420.619 23
10421.104 30
10421.589 25
10422.074 29
10422.559 21
10423.044 49
10423.529 45
10424.015 43
10424.500 25
10424.985 23
10425.470 45
10425.955 50
10426.441 31
10426.926 32
10427.411 27
10427.896 20
10428.382 42
10428.867 47
10429.352 40
10429.837 32
10430.323 31
10430.808 25
10431.293 15
10431.779 32
10432.264 31
10432.750 34
10433.235 28
10433.720 17
10434.206 15
10434.691 27
10435.177 36
10435.662 28
10436.147 15
10436.633 17
10437.118 36
10437.604 38
10438.089 56
10438.575 40
10439.060 28
10439.546 31
10440.032 27
10440.517 21
10441.003 14
10441.488 28
10441.974 32
10442.459 40
10442.945 32
10443.431 36
10443.916 40
10444.402 43
10444.888 48
10445.373 38
10445.859 47
10446.345 46
10446.830 25
10447.316 24
10447.802 16
10448.287 18
10448.773 31
10449.259 27
10449.745 13
10450.231 29
10450.716 31
10451.202 35
10451.688 23
10452.174 22
10452.660 40
10453.145 20
10453.631 22
10454.117 42
10454.603 37
10455.089 35
10455.575 38
10456.061 38
10456.547 41
10457.033 24
10457.519 35
10458.005 24
10458.491 23
10458.977 36
10459.463 25
10459.949 37
10460.435 49
10460.921 47
10461.407 42
10461.893 35
10462.379 28
10462.865 21
10463.351 17
10463.837 15
10464.323 17
10464.809 36
10465.295 39
10465.782 44
10466.268 40
10466.754 52
10467.240 30
10467.726 23
10468.212 23
10468.699 34
10469.185 27
10469.671 25
10470.157 31
10470.644 43
10471.130 32
10471.616 31
10472.102 35
10472.589 30
10473.075 24
10473.561 44
10474.048 38
10474.534 24
10475.020 30
10475.507 35
10475.993 26
10476.479 28
10476.966 22
10477.452 20
10477.939 34
10478.425 34
10478.912 33
10479.398 21
10479.885 30
10480.371 45
10480.858 39
10481.344 24
10481.831 42
10482.317 30
10482.804 35
10483.290 47
10483.777 30
10484.263 33
10484.750 32
10485.236 30
10485.723 25
10486.210 30
10486.696 22
10487.183 26
10487.670 29
10488.156 13
10488.643 21
10489.130 23
10489.616 37
10490.103 42
10490.590 38
10491.076 40
10491.563 53
10492.050 48
10492.537 39
10493.023 21
10493.510 16
10493.997 32
10494.484 31
10494.971 27
10495.458 24
10495.944 22
10496.431 40
10496.918 47
10497.405 43
10497.892 55
10498.379 34
10498.866 35
10499.353 48
10499.840 42
10500.326 33
10500.813 38
10501.300 40
10501.787 39
10502.274 30
10502.761 21
10503.248 21
10503.735 25
10504.222 34
10504.709 28
10505.197 36
10505.684 49
10506.171 48
10506.658 34
10507.145 19
10507.632 20
10508.119 30
10508.606 33
10509.093 36
10509.581 41
10510.068 42
10510.555 25
10511.042 17
10511.529 23
10512.016 30
10512.504 39
10512.991 29
10513.478 31
10513.965 44
10514.453 35
10514.940 39
10515.427 47
10515.915 41
10516.402 36
10516.889 20
10517.377 17
10517.864 19
10518.351 31
10518.839 34
10519.326 35
10519.813 28
10520.301 18
10520.788 21
10521.276 22
10521.763 32
10522.251 33
10522.738 27
10523.226 33
10523.713 39
10524.201 37
10524.688 33
10525.176 47
10525.663 53
10526.151 46
10526.638 55
10527.126 45
10527.613 36
10528.101 19
10528.589 29
10529.076 27
10529.564 31
10530.051 27
10530.539 20
10531.027 24
10531.514 32
10532.002 39
10532.490 43
10532.977 38
10533.465 29
10533.953 25
10534.441 32
10534.928 23
10535.416 23
10535.904 23
10536.392 21
10536.879 25
10537.367 33
10537.855 30
10538.343 28
10538.831 19
10539.319 15
10539.806 18
10540.294 14
10540.782 16
10541.270 32
10541.758 29
10542.246 34
10542.734 41
10543.222 51
10543.710 32
10544.198 26
10544.686 13
10545.174 36
10545.662 37
10546.150 35
10546.638 35
10547.126 39
10547.614 31
10548.102 32
10548.590 33
10549.078 26
10549.566 17
10550.054 11
10550.542 16
10551.030 17
10551.518 26
10552.007 24
10552.495 30
10552.983 23
10553.471 32
10553.959 23
10554.447 39
10554.936 27
10555.424 16
10555.912 25
10556.400 29
10556.889 40
10557.377 45
10557.865 32
10558.353 21
10558.842 31
10559.330 22
10559.818 19
10560.307 30
10560.795 25
10561.283 22
10561.772 23
10562.260 50
10562.748 43
10563.237 40
10563.725 44
10564.214 47
10564.702 26
10565.191 32
10565.679 30
10566.168 36
10566.656 32
10567.144 33
10567.633 23
10568.122 32
10568.610 22
10569.099 13
10569.587 20
10570.076 36
10570.564 39
10571.053 42
10571.541 26
10572.030 24
10572.519 20
10573.007 32
10573.496 38
10573.985 31
10574.473 30
10574.962 31
10575.451 24
10575.939 23
10576.428 17
10576.917 31
10577.405 31
10577.894 22
10578.383 25
10578.872 20
10579.360 31
10579.849 33
10580.338 35
10580.827 24
10581.316 13
10581.804 17
10582.293 24
10582.782 23
10583.271 25
10583.760 22
10584.249 28
10584.738 30
10585.227 27
10585.716 30
10586.204 46
10586.693 39
10587.182 38
10587.671 27
10588.160 28
10588.649 36
10589.138 32
10589.627 31
10590.116 29
10590.605 28
10591.094 23
10591.583 34
10592.072 41
10592.562 30
10593.051 32
10593.540 30
10594.029 33
10594.518 26
10595.007 12
10595.496 16
10595.985 20
10596.475 15
10596.964 22
10597.453 23
10597.942 27
10598.431 36
10598.921 31
10599.410 34
10599.899 31
10600.388 48
10600.878 41
10601.367 29
10601.856 27
10602.345 23
10602.835 7
10603.324 29
10603.813 59
10604.303 62
10604.792 53
10605.282 32
10605.771 27
10606.260 25
10606.750 20
10607.239 34
10607.729 26
10608.218 29
10608.707 33
10609.197 17
10609.686 14
10610.176 9
10610.665 16
10611.155 28
10611.644 24
10612.134 17
10612.623 45
10613.113 38
10613.603 31
10614.092 24
10614.582 20
10615.071 16
10615.561 14
10616.051 25
10616.540 32
10617.030 44
10617.520 44
10618.009 48
10618.499 48
10618.989 46
10619.478 34
10619.968 20
10620.458 17
10620.947 18
10621.437 21
10621.927 40
10622.417 34
10622.906 43
10623.396 25
10623.886 32
10624.376 38
10624.866 32
10625.356 32
10625.845 31
10626.335 24
10626.825 25
10627.315 16
10627.805 14
10628.295 18
10628.785 15
10629.275 16
10629.765 18
10630.254 11
10630.744 15
10631.234 29
10631.724 36
10632.214 41
10632.704 47
10633.194 32
10633.684 25
10634.174 23
10634.665 23
10635.155 29
10635.645 33
10636.135 39
10636.625 47
10637.115 29
10637.605 24
10638.095 45
10638.585 52
10639.075 43
10639.566 39
10640.056 49
10640.546 31
10641.036 24
10641.526 25
10642.017 30
10642.507 33
10642.997 49
10643.487 41
10643.978 32
10644.468 34
10644.958 32
10645.448 37
10645.939 54
10646.429 42
10646.919 45
10647.410 31
10647.900 23
10648.390 27
10648.881 38
10649.371 34
10649.862 27
10650.352 31
10650.842 27
10651.333 27
10651.823 25
10652.314 33
10652.804 37
10653.295 32
10653.785 25
10654.276 34
10654.766 46
10655.257 52
10655.747 44
10656.238 30
10656.728 28
10657.219 29
10657.710 40
10658.200 43
10658.691 28
10659.181 27
10659.672 26
10660.163 29
10660.653 27
10661.144 37
10661.635 46
10662.125 45
10662.616 35
10663.107 29
10663.597 24
10664.088 20
10664.579 27
10665.070 56
10665.560 54
10666.051 27
10666.542 24
10667.033 30
10667.523 27
10668.014 22
10668.505 24
10668.996 26
10669.487 40
10669.978 28
10670.469 28
10670.959 35
10671.450 24
10671.941 21
10672.432 17
10672.923 28
10673.414 25
10673.905 28
10674.396 32
10674.887 30
10675.378 22
10675.869 30
10676.360 25
10676.851 26
10677.342 13
10677.833 29
10678.324 41
10678.815 50
10679.306 48
10679.797 32
10680.288 30
10680.780 33
10681.271 43
10681.762 35
10682.253 29
10682.744 25
10683.235 27
10683.726 33
10684.218 38
10684.709 43
10685.200 34
10685.691 32
10686.182 32
10686.674 22
10687.165 21
10687.656 21
10688.148 18
10688.639 16
10689.130 17
10689.621 21
10690.113 21
10690.604 40
10691.095 31
10691.587 15
10692.078 10
10692.570 18
10693.061 15
10693.552 20
10694.044 31
10694.535 37
10695.027 39
10695.518 25
10696.010 20
10696.501 17
10696.992 23
10697.484 19
10697.975 22
10698.467 26
10698.959 24
10699.450 36
10699.942 30
10700.433 12
10700.925 15
10701.416 27
10701.908 31
10702.400 33
10702.891 38
10703.383 17
10703.874 21
10704.366 19
10704.858 18
10705.349 12
10705.841 25
10706.333 26
10706.825 15
10707.316 24
10707.808 31
10708.300 11
10708.791 33
10709.283 27
10709.775 20
10710.267 24
10710.759 25
10711.250 19
10711.742 33
10712.234 35
10712.726 35
10713.218 47
10713.710 47
10714.201 38
10714.693 34
10715.185 35
10715.677 25
10716.169 37
10716.661 41
10717.153 47
10717.645 38
10718.137 41
10718.629 56
10719.121 45
10719.613 29
10720.105 30
10720.597 41
10721.089 24
10721.581 24
10722.073 26
10722.565 25
10723.057 23
10723.549 35
10724.041 28
10724.534 36
10725.026 36
10725.518 47
10726.010 36
10726.502 26
10726.994 26
10727.486 44
10727.979 35
10728.471 19
10728.963 24
10729.455 22
10729.948 29
10730.440 26
10730.932 31
10731.424 26
10731.917 36
10732.409 27
10732.901 38
10733.394 42
10733.886 47
10734.378 32
10734.871 42
10735.363 47
10735.855 33
10736.348 29
10736.840 36
10737.332 38
10737.825 27
10738.317 24
10738.810 31
10739.302 25
10739.795 25
10740.287 19
10740.780 24
10741.272 31
10741.765 21
10742.257 22
10742.750 25
10743.242 31
10743.735 36
10744.227 49
10744.720 37
10745.213 21
10745.705 17
10746.198 25
10746.690 32
10747.183 30
10747.676 21
10748.168 21
10748.661 22
10749.154 39
10749.646 48
10750.139 30
10750.632 19
10751.125 15
10751.617 28
10752.110 12
10752.603 13
10753.096 23
10753.588 37
10754.081 34
10754.574 43
10755.067 25
10755.560 36
10756.052 34
10756.545 48
10757.038 43
10757.531 35
10758.024 40
10758.517 37
10759.010 23
10759.503 12
10759.996 15
10760.488 28
10760.981 31
10761.474 18
10761.967 21
10762.460 20
10762.953 18
10763.446 25
10763.939 20
10764.432 39
10764.925 26
10765.418 27
10765.912 36
10766.405 47
10766.898 36
10767.391 35
10767.884 26
10768.377 18
10768.870 23
10769.363 25
10769.856 33
10770.350 36
10770.843 27
10771.336 33
10771.829 23
10772.322 36
10772.816 30
10773.309 36
10773.802 38
10774.295 28
10774.789 19
10775.282 40
10775.775 38
10776.268 30
10776.762 30
10777.255 38
10777.748 32
10778.242 30
10778.735 36
10779.229 24
10779.722 24
10780.215 10
10780.709 22
10781.202 24
10781.696 18
10782.189 23
10782.682 27
10783.176 18
10783.669 19
10784.163 25
10784.656 22
10785.150 23
10785.643 44
10786.137 30
10786.630 30
10787.124 39
10787.617 36
10788.111 25
10788.605 48
10789.098 33
10789.592 32
10790.085 22
10790.579 26
10791.073 32
10791.566 29
10792.060 20
10792.554 28
10793.047 21
10793.541 21
10794.035 30
10794.529 38
10795.022 42
10795.516 36
10796.010 29
10796.504 38
10796.997 45
10797.491 31
10797.985 25
10798.479 22
10798.973 11
10799.466 18
10799.960 13
10800.454 14
10800.948 33
10801.442 26
10801.936 16
10802.430 22
10802.923 40
10803.417 36
10803.911 34
10804.405 48
10804.899 41
10805.393 39
10805.887 24
10806.381 27
10806.875 31
10807.369 20
10807.863 15
10808.357 17
10808.851 19
10809.345 27
10809.839 25
10810.333 9
10810.828 18
10811.322 22
10811.816 34
10812.310 39
10812.804 38
10813.298 40
10813.792 30
10814.287 40
10814.781 47
10815.275 45
10815.769 35
10816.263 26
10816.758 30
10817.252 48
10817.746 28
10818.240 25
10818.735 29
10819.229 36
10819.723 41
10820.217 26
10820.712 18
10821.206 17
10821.700 18
10822.195 36
10822.689 36
10823.184 33
10823.678 26
10824.172 19
10824.667 20
10825.161 26
10825.656 38
10826.150 37
10826.644 28
10827.139 38
10827.633 34
10828.128 18
10828.622 25
10829.117 28
10829.611 21
10830.106 15
10830.600 13
10831.095 17
10831.590 24
10832.084 18
10832.579 26
10833.073 32
10833.568 31
10834.063 32
10834.557 33
10835.052 36
10835.547 38
10836.041 45
10836.536 36
10837.031 30
10837.525 39
10838.020 37
10838.515 24
10839.009 22
10839.504 24
10839.999 14
10840.494 14
10840.988 16
10841.483 23
10841.978 19
10842.473 34
10842.968 50
10843.463 42
10843.957 60
10844.452 41
10844.947 29
10845.442 14
10845.937 5
10846.432 8
10846.927 26
10847.422 30
10847.917 29
10848.412 31
10848.906 29
10849.401 33
10849.896 24
10850.391 38
10850.886 36
10851.381 23
10851.876 21
10852.372 25
10852.867 29
10853.362 24
10853.857 15
10854.352 25
10854.847 18
10855.342 25
10855.837 18
10856.332 11
10856.827 31
10857.323 30
10857.818 16
10858.313 11
10858.808 9
10859.303 26
10859.798 31
10860.294 35
10860.789 26
10861.284 21
10861.779 16
10862.275 27
10862.770 30
10863.265 42
10863.761 44
10864.256 45
10864.751 44
10865.247 34
10865.742 35
10866.237 31
10866.733 29
10867.228 44
10867.723 46
10868.219 54
10868.714 39
10869.210 20
10869.705 25
10870.200 25
10870.696 23
10871.191 31
10871.687 25
10872.182 27
10872.678 25
10873.173 15
10873.669 25
10874.164 25
10874.660 20
10875.156 29
10875.651 20
10876.147 21
10876.642 20
10877.138 34
10877.634 37
10878.129 25
10878.625 27
10879.120 22
10879.616 20
10880.112 23
10880.607 19
10881.103 19
10881.599 14
10882.095 24
10882.590 19
10883.086 36
10883.582 35
10884.078 29
10884.573 25
10885.069 21
10885.565 24
10886.061 40
10886.557 45
10887.052 34
10887.548 17
10888.044 19
10888.540 19
10889.036 20
10889.532 17
10890.028 5
10890.523 17
10891.019 27
10891.515 36
10892.011 35
10892.507 18
10893.003 22
10893.499 21
10893.995 26
10894.491 28
10894.987 30
10895.483 30
10895.979 25
10896.475 25
10896.971 41
10897.467 47
10897.963 51
10898.460 38
10898.956 27
10899.452 26
10899.948 21
10900.444 22
10900.940 32
10901.436 23
10901.933 18
10902.429 28
10902.925 41
10903.421 41
10903.917 35
10904.414 23
10904.910 26
10905.406 36
10905.902 31
10906.399 14
10906.895 17
10907.391 28
10907.887 24
10908.384 20
10908.880 34
10909.376 41
10909.873 25
10910.369 12
10910.865 20
10911.362 33
10911.858 22
10912.355 20
10912.851 29
10913.347 24
10913.844 32
10914.340 48
10914.837 43
10915.333 24
10915.830 24
10916.326 32
10916.823 26
10917.319 24
10917.816 41
10918.312 35
10918.809 44
10919.306 42
10919.802 31
10920.299 26
10920.795 32
10921.292 32
10921.789 30
10922.285 29
10922.782 35
10923.278 26
10923.775 27
10924.272 28
10924.768 19
10925.265 21
10925.762 33
10926.259 31
10926.755 24
10927.252 26
10927.749 43
10928.246 25
10928.742 15
10929.239 20
10929.736 20
10930.233 21
10930.730 29
10931.226 43
10931.723 33
10932.220 13
10932.717 16
10933.214 31
10933.711 28
10934.208 37
10934.705 36
10935.202 31
10935.698 26
10936.195 32
10936.692 29
10937.189 25
10937.686 23
10938.183 38
10938.680 33
10939.177 27
10939.674 47
10940.171 48
10940.668 30
10941.166 21
10941.663 16
10942.160 19
10942.657 22
10943.154 14
10943.651 20
10944.148 14
10944.645 24
10945.142 39
10945.640 35
10946.137 23
10946.634 36
10947.131 44
10947.628 33
10948.126 35
10948.623 39
10949.120 39
10949.617 36
10950.115 44
10950.612 49
10951.109 46
10951.606 56
10952.104 37
10952.601 27
10953.098 20
10953.596 24
10954.093 25
10954.590 25
10955.088 29
10955.585 20
10956.083 25
10956.580 28
10957.077 38
10957.575 37
10958.072 29
10958.570 36
10959.067 23
10959.565 13
10960.062 13
10960.560 15
10961.057 16
10961.555 17
10962.052 9
10962.550 19
10963.047 12
10963.545 16
10964.042 22
10964.540 17
10965.038 24
10965.535 27
10966.033 30
10966.531 42
10967.028 34
10967.526 27
10968.024 17
10968.521 15
10969.019 17
10969.517 41
10970.014 31
10970.512 30
10971.010 34
10971.508 28
10972.005 18
10972.503 24
10973.001 19
10973.499 12
10973.996 31
10974.494 33
10974.992 30
10975.490 26
10975.988 42
10976.486 32
10976.984 50
10977.481 34
10977.979 26
10978.477 17
10978.975 31
10979.473 36
10979.971 39
10980.469 39
10980.967 32
10981.465 32
10981.963 30
10982.461 36
10982.959 50
10983.457 37
10983.955 44
10984.453 29
10984.951 26
10985.449 34
10985.947 34
10986.445 24
10986.943 25
10987.441 25
10987.940 35
10988.438 26
10988.936 25
10989.434 32
10989.932 36
10990.430 32
10990.929 26
10991.427 31
10991.925 36
10992.423 28
10992.921 38
10993.420 40
10993.918 23
10994.416 28
10994.915 15
10995.413 17
10995.911 32
10996.409 18
10996.908 19
10997.406 18
10997.904 11
10998.403 14
10998.901 19
10999.400 19
10999.898 15
11000.396 20
11000.895 21
11001.393 17
11001.892 20
11002.390 43
11002.889 34
11003.387 24
11003.885 29
11004.384 23
11004.882 30
11005.381 23
11005.880 20
11006.378 21
11006.877 19
11007.375 19
11007.874 26
11008.372 24
11008.871 27
11009.370 35
11009.868 40
11010.367 26
11010.865 35
11011.364 45
11011.863 24
11012.361 14
11012.860 21
11013.359 20
11013.858 19
11014.356 23
11014.855 28
11015.354 37
11015.852 38
11016.351 31
11016.850 17
11017.349 12
11017.848 11
11018.346 8
11018.845 18
11019.344 21
11019.843 13
11020.342 24
11020.841 24
11021.340 42
11021.838 41
11022.337 30
11022.836 21
11023.335 29
11023.834 30
11024.333 46
11024.832 46
11025.331 47
11025.830 38
11026.329 26
11026.828 30
11027.327 34
11027.826 25
11028.325 22
11028.824 26
11029.323 26
11029.822 15
11030.321 9
11030.820 17
11031.319 22
11031.819 20
11032.318 28
11032.817 33
11033.316 31
11033.815 17
11034.314 18
11034.813 16
11035.313 26
11035.812 35
11036.311 42
11036.810 28
11037.310 22
11037.809 16
11038.308 12
11038.807 17
11039.307 11
11039.806 19
11040.305 18
11040.805 19
11041.304 45
11041.803 55
11042.303 41
11042.802 20
11043.301 34
11043.801 46
11044.300 45
11044.800 59
11045.299 40
11045.798 38
11046.298 22
11046.797 44
11047.297 28
11047.796 12
11048.296 17
11048.795 28
11049.295 25
11049.794 25
11050.294 26
11050.793 26
11051.293 19
11051.792 19
11052.292 33
11052.792 32
11053.291 15
11053.791 10
11054.290 21
11054.790 29
11055.290 36
11055.789 40
11056.289 42
11056.789 39
11057.288 25
11057.788 19
11058.288 31
11058.788 34
11059.287 26
11059.787 25
11060.287 30
11060.787 44
11061.286 49
11061.786 36
11062.286 31
11062.786 36
11063.286 32
11063.785 29
11064.285 20
11064.785 18
11065.285 22
11065.785 33
11066.285 26
11066.785 21
11067.285 14
11067.785 23
11068.284 32
11068.784 30
11069.284 20
11069.784 23
11070.284 20
11070.784 18
11071.284 16
11071.784 14
11072.284 14
11072.784 13
11073.285 21
11073.785 31
11074.285 45
11074.785 38
11075.285 28
11075.785 20
11076.285 18
11076.785 26
11077.285 33
11077.786 37
11078.286 27
11078.786 20
11079.286 23
11079.786 20
11080.286 23
11080.787 23
11081.287 30
11081.787 30
11082.287 28
11082.788 26
11083.288 32
11083.788 34
11084.289 25
11084.789 37
11085.289 32
11085.790 25
11086.290 19
11086.790 18
11087.291 20
11087.791 9
11088.291 14
11088.792 25
11089.292 16
11089.793 31
11090.293 19
11090.793 22
11091.294 19
11091.794 19
11092.295 21
11092.795 26
11093.296 25
11093.796 27
11094.297 22
11094.797 17
11095.298 29
11095.799 32
11096.299 21
11096.800 20
11097.300 13
11097.801 18
11098.302 12
11098.802 17
11099.303 16
11099.803 17
11100.304 17
11100.805 22
11101.305 22
11101.806 35
11102.307 40
11102.808 44
11103.308 25
11103.809 30
11104.310 42
11104.811 22
11105.311 23
11105.812 26
11106.313 31
11106.814 29
11107.315 23
11107.815 17
11108.316 17
11108.817 26
11109.318 24
11109.819 29
11110.320 22
11110.821 24
11111.322 20
11111.822 22
11112.323 22
11112.824 15
11113.325 27
11113.826 26
11114.327 12
11114.828 27
11115.329 39
11115.830 24
11116.331 34
11116.832 30
11117.333 44
11117.834 48
11118.336 42
11118.837 32
11119.338 20
11119.839 27
11120.340 26
11120.841 29
11121.342 31
11121.843 22
11122.344 34
11122.846 39
11123.347 34
11123.848 30
11124.349 26
11124.850 26
11125.352 24
11125.853 35
11126.354 33
11126.855 26
11127.357 30
11127.858 18
11128.359 15
11128.861 15
11129.362 20
11129.863 17
11130.365 36
11130.866 38
11131.367 30
11131.869 34
11132.370 47
11132.871 36
11133.373 32
11133.874 24
11134.376 26
11134.877 28
11135.379 19
11135.880 22
11136.382 31
11136.883 24
11137.384 36
11137.886 24
11138.388 23
11138.889 36
11139.391 31
11139.892 22
11140.394 14
11140.895 11
11141.397 14
11141.898 20
11142.400 21
11142.902 18
11143.403 31
11143.905 55
11144.407 58
11144.908 53
11145.410 30
11145.912 30
11146.413 56
11146.915 38
11147.417 34
11147.919 30
11148.420 23
11148.922 25
11149.424 34
11149.926 26
11150.427 21
11150.929 35
11151.431 28
11151.933 23
11152.435 17
11152.937 20
11153.438 23
11153.940 23
11154.442 20
11154.944 18
11155.446 17
11155.948 14
11156.450 16
11156.952 14
11157.454 20
11157.956 24
11158.458 29
11158.960 28
11159.462 33
11159.964 22
11160.466 33
11160.968 22
11161.470 17
11161.972 21
11162.474 28
11162.976 21
11163.478 16
11163.980 17
11164.482 32
11164.984 30
11165.486 26
11165.989 34
11166.491 46
11166.993 36
11167.495 40
11167.997 40
11168.499 32
11169.002 39
11169.504 29
11170.006 31
11170.508 26
11171.011 24
11171.513 22
11172.015 23
11172.517 18
11173.020 20
11173.522 26
11174.024 39
11174.527 36
11175.029 24
11175.531 22
11176.034 26
11176.536 28
11177.039 36
11177.541 33
11178.043 27
11178.546 30
11179.048 20
11179.551 22
11180.053 24
11180.556 41
11181.058 27
11181.561 23
11182.063 28
11182.566 14
11183.068 24
11183.571 23
11184.073 29
11184.576 45
11185.078 30
11185.581 25
11186.083 23
11186.586 20
11187.089 20
11187.591 29
11188.094 28
11188.597 22
11189.099 23
11189.602 32
11190.105 40
11190.607 64
11191.110 48
11191.613 47
11192.115 39
11192.618 36
11193.121 29
11193.624 20
11194.126 12
11194.629 21
11195.132 31
11195.635 24
11196.138 27
11196.641 31
11197.143 31
11197.646 33
11198.149 21
11198.652 22
11199.155 33
11199.658 36
11200.161 40
11200.664 27
11201.167 15
11201.669 19
11202.172 17
11202.675 27
11203.178 16
11203.681 11
11204.184 12
11204.687 18
11205.190 21
11205.693 21
11206.196 16
11206.700 7
11207.203 19
11207.706 30
11208.209 32
11208.712 27
11209.215 28
11209.718 23
11210.221 26
11210.724 31
11211.228 34
11211.731 33
11212.234 38
11212.737 25
11213.240 20
11213.743 16
11214.247 11
11214.750 4
11215.253 8
11215.756 13
11216.260 19
11216.763 29
11217.266 27
11217.770 31
11218.273 24
11218.776 22
11219.280 19
11219.783 25
11220.286 20
11220.790 14
11221.293 16
11221.796 20
11222.300 16
11222.803 6
11223.307 10
11223.810 13
11224.314 11
11224.817 24
11225.321 30
11225.824 40
11226.328 38
11226.831 30
11227.335 18
11227.838 23
11228.342 17
11228.845 26
11229.349 29
11229.852 31
11230.356 19
11230.859 19
11231.363 20
11231.867 27
11232.370 21
11232.874 21
11233.378 26
11233.881 25
11234.385 21
11234.889 19
11235.392 17
11235.896 11
11236.400 21
11236.904 12
11237.407 18
11237.911 26
11238.415 28
11238.919 27
11239.422 32
11239.926 29
11240.430 28
11240.934 42
11241.438 44
11241.941 42
11242.445 26
11242.949 28
11243.453 31
11243.957 33
11244.461 29
11244.965 22
11245.469 14
11245.973 28
11246.477 34
11246.981 34
11247.485 23
11247.989 15
11248.493 14
11248.997 20
11249.501 17
11250.005 24
11250.509 27
11251.013 39
11251.517 35
11252.021 31
11252.525 35
11253.029 20
11253.533 15
11254.037 15
11254.541 25
11255.045 36
11255.550 26
11256.054 16
11256.558 32
11257.062 36
11257.566 22
11258.071 22
11258.575 16
11259.079 14
11259.583 30
11260.087 22
11260.592 13
11261.096 12
11261.600 11
11262.105 12
11262.609 8
11263.113 17
11263.618 11
11264.122 14
11264.626 21
11265.131 31
11265.635 39
11266.139 31
11266.644 26
11267.148 27
11267.653 35
11268.157 55
11268.662 42
11269.166 30
11269.670 14
11270.175 15
11270.679 25
11271.184 31
11271.688 34
11272.193 27
11272.697 24
11273.202 22
11273.707 30
11274.211 25
11274.716 17
11275.220 14
11275.725 22
11276.230 27
11276.734 24
11277.239 31
11277.743 21
11278.248 29
11278.753 23
11279.257 17
11279.762 17
11280.267 23
11280.772 28
11281.276 20
11281.781 22
11282.286 32
11282.791 24
11283.295 28
11283.800 23
11284.305 29
11284.810 22
11285.315 31
11285.819 29
11286.324 18
11286.829 24
11287.334 22
11287.839 26
11288.344 41
11288.849 32
11289.353 22
11289.858 18
11290.363 11
11290.868 7
11291.373 11
11291.878 24
11292.383 36
11292.888 29
11293.393 22
11293.898 16
11294.403 22
11294.908 24
11295.413 24
11295.918 16
11296.423 12
11296.928 31
11297.434 15
11297.939 10
11298.444 15
11298.949 31
11299.454 40
11299.959 32
11300.464 26
11300.969 22
11301.475 20
11301.980 22
11302.485 31
11302.990 40
11303.495 42
11304.001 62
11304.506 47
11305.011 38
11305.517 29
11306.022 25
11306.527 24
11307.032 25
11307.538 15
11308.043 5
11308.548 10
11309.054 19
11309.559 24
11310.064 39
11310.570 39
11311.075 29
11311.581 29
11312.086 35
11312.591 35
11313.097 39
11313.602 37
11314.108 42
11314.613 33
11315.119 31
11315.624 24
11316.130 25
11316.635 22
11317.141 30
11317.646 40
11318.152 34
11318.657 34
11319.163 33
11319.669 33
11320.174 32
11320.680 24
11321.185 40
11321.691 42
11322.197 41
11322.702 33
11323.208 29
11323.714 16
11324.219 22
11324.725 42
11325.231 33
11325.737 27
11326.242 19
11326.748 14
11327.254 19
11327.760 20
11328.265 18
11328.771 24
11329.277 48
11329.783 47
11330.289 39
11330.794 16
11331.300 10
11331.806 11
11332.312 11
11332.818 29
11333.324 36
11333.830 37
11334.336 24
11334.841 21
11335.347 20
11335.853 26
11336.359 25
11336.865 27
11337.371 22
11337.877 19
11338.383 43
11338.889 52
11339.395 36
11339.901 28
11340.407 17
11340.913 19
11341.419 21
11341.926 22
11342.432 19
11342.938 15
11343.444 11
11343.950 15
11344.456 17
11344.962 21
11345.468 24
11345.975 23
11346.481 21
11346.987 30
11347.493 24
11347.999 22
11348.506 23
11349.012 26
11349.518 23
11350.024 42
11350.531 39
11351.037 37
11351.543 55
11352.050 39
11352.556 30
11353.062 15
11353.569 12
11354.075 28
11354.581 23
11355.088 11
11355.594 23
11356.100 26
11356.607 33
11357.113 34
11357.620 18
11358.126 19
11358.633 19
11359.139 25
11359.646 35
11360.152 21
11360.659 15
11361.165 25
11361.672 35
11362.178 22
11362.685 33
11363.191 21
11363.698 16
11364.204 38
11364.711 40
11365.218 25
11365.724 25
11366.231 37
11366.737 31
11367.244 31
11367.751 27
11368.257 38
11368.764 26
11369.271 28
11369.777 40
11370.284 41
11370.791 32
11371.298 36
11371.804 20
11372.311 18
11372.818 16
11373.325 39
11373.831 41
11374.338 46
11374.845 42
11375.352 30
11375.859 33
11376.366 35
11376.872 51
11377.379 59
11377.886 45
11378.393 40
11378.900 26
11379.407 31
11379.914 23
11380.421 22
11380.928 26
11381.435 50
11381.942 33
11382.449 35
11382.956 32
11383.463 24
11383.970 19
11384.477 21
11384.984 31
11385.491 27
11385.998 32
11386.505 29
11387.012 23
11387.519 26
11388.026 31
11388.533 24
11389.041 18
11389.548 21
11390.055 21
11390.562 18
11391.069 38
11391.576 34
11392.084 31
11392.591 23
11393.098 8
11393.605 18
11394.112 18
11394.620 19
11395.127 26
11395.634 27
11396.142 36
11396.649 36
11397.156 22
11397.664 20
11398.171 16
11398.678 21
11399.186 15
11399.693 14
11400.200 17
11400.708 17
11401.215 17
11401.723 41
11402.230 34
11402.737 23
11403.245 20
11403.752 22
11404.260 11
11404.767 16
11405.275 22
11405.782 28
11406.290 39
11406.797 43
11407.305 35
11407.812 20
11408.320 16
11408.828 17
11409.335 24
11409.843 21
11410.350 20
11410.858 35
11411.366 39
11411.873 20
11412.381 31
11412.889 36
11413.396 17
11413.904 11
11414.412 46
11414.919 58
11415.427 38
11415.935 23
11416.442 15
11416.950 15
11417.458 17
11417.966 21
11418.474 28
11418.981 37
11419.489 27
11419.997 30
11420.505 41
11421.013 30
11421.521 36
11422.028 20
11422.536 14
11423.044 16
11423.552 14
11424.060 13
11424.568 15
11425.076 35
11425.584 37
11426.092 16
11426.600 18
11427.108 10
11427.616 19
11428.124 24
11428.632 33
11429.140 20
11429.648 24
11430.156 25
11430.664 17
11431.172 19
11431.680 22
11432.188 30
11432.696 27
11433.204 25
11433.712 32
11434.221 26
11434.729 33
11435.237 38
11435.745 28
11436.253 24
11436.761 15
11437.270 18
11437.778 16
11438.286 18
11438.794 12
11439.303 27
11439.811 33
11440.319 30
11440.827 14
11441.336 15
11441.844 18
11442.352 23
11442.861 32
11443.369 21
11443.877 30
11444.386 32
11444.894 25
11445.402 34
11445.911 22
11446.419 21
11446.928 25
11447.436 33
11447.945 29
11448.453 29
11448.961 25
11449.470 27
11449.978 30
11450.487 27
11450.995 12
11451.504 22
11452.012 37
11452.521 27
11453.030 33
11453.538 33
11454.047 27
11454.555 30
11455.064 27
11455.573 18
11456.081 22
11456.590 26
11457.098 17
11457.607 24
11458.116 15
11458.624 18
11459.133 23
11459.642 32
11460.151 23
11460.659 14
11461.168 8
11461.677 4
11462.185 12
11462.694 12
11463.203 13
11463.712 25
11464.221 29
11464.729 23
11465.238 16
11465.747 18
11466.256 34
11466.765 28
11467.274 20
11467.783 28
11468.291 20
11468.800 9
11469.309 8
11469.818 13
11470.327 11
11470.836 15
11471.345 16
11471.854 14
11472.363 16
11472.872 20
11473.381 8
11473.890 15
11474.399 24
11474.908 34
11475.417 18
11475.926 10
11476.435 13
11476.944 36
11477.453 36
11477.963 46
11478.472 29
11478.981 17
11479.490 16
11479.999 33
11480.508 28
11481.017 28
11481.527 18
11482.036 12
11482.545 18
11483.054 38
11483.564 23
11484.073 24
11484.582 32
11485.091 29
11485.601 25
11486.110 24
11486.619 21
11487.128 21
11487.638 22
11488.147 28
11488.656 30
11489.166 22
11489.675 21
11490.185 19
11490.694 14
11491.203 28
11491.713 23
11492.222 16
11492.732 24
11493.241 16
11493.751 35
11494.260 25
11494.769 20
11495.279 19
11495.788 29
11496.298 35
11496.808 37
11497.317 33
11497.827 16
11498.336 13
11498.846 38
11499.355 43
11499.865 35
11500.375 31
11500.884 21
11501.394 18
11501.903 28
11502.413 17
11502.923 21
11503.432 14
11503.942 25
11504.452 23
11504.961 33
11505.471 31
11505.981 23
11506.491 23
11507.000 26
11507.510 25
11508.020 20
11508.530 26
11509.040 30
11509.549 22
11510.059 30
11510.569 37
11511.079 32
11511.589 32
11512.099 17
11512.608 15
11513.118 17
11513.628 24
11514.138 34
11514.648 20
11515.158 23
11515.668 16
11516.178 21
11516.688 22
11517.198 17
11517.708 18
11518.218 26
11518.728 17
11519.238 14
11519.748 30
11520.258 26
11520.768 24
11521.278 18
11521.788 41
11522.298 35
11522.808 46
11523.318 43
11523.829 29
11524.339 20
11524.849 20
11525.359 11
11525.869 18
11526.379 27
11526.890 12
11527.400 11
11527.910 22
11528.420 18
11528.930 17
11529.441 19
11529.951 18
11530.461 17
11530.971 18
11531.482 22
11531.992 19
11532.502 23
11533.013 32
11533.523 24
11534.033 30
11534.544 28
11535.054 33
11535.565 23
11536.075 23
11536.585 18
11537.096 16
11537.606 21
11538.117 26
11538.627 24
11539.138 19
11539.648 20
11540.158 31
11540.669 23
11541.180 34
11541.690 39
11542.201 35
11542.711 43
11543.222 28
11543.732 26
11544.243 35
11544.753 30
11545.264 22
11545.775 20
11546.285 22
11546.796 21
11547.306 21
11547.817 18
11548.328 13
11548.838 1
11549.349 10
11549.860 15
11550.371 8
11550.881 18
11551.392 25
11551.903 29
11552.414 27
11552.924 17
11553.435 10
11553.946 20
11554.457 21
11554.967 20
11555.478 13
11555.989 14
11556.500 13
11557.011 16
11557.522 20
11558.033 27
11558.544 20
11559.054 20
11559.565 11
11560.076 17
11560.587 16
11561.098 9
11561.609 12
11562.120 20
11562.631 20
11563.142 16
11563.653 25
11564.164 23
11564.675 15
11565.186 21
11565.697 29
11566.208 23
11566.719 19
11567.230 21
11567.741 20
11568.253 14
11568.764 9
11569.275 13
11569.786 13
11570.297 15
11570.808 30
11571.319 30
11571.831 32
11572.342 18
11572.853 8
11573.364 21
11573.876 29
11574.387 22
11574.898 19
11575.409 24
11575.921 24
11576.432 29
11576.943 27
11577.454 14
11577.966 7
11578.477 8
11578.988 13
11579.500 21
11580.011 18
11580.523 12
11581.034 28
11581.545 35
11582.057 31
11582.568 29
11583.080 45
11583.591 36
11584.103 23
11584.614 30
11585.125 20
11585.637 20
11586.148 18
11586.660 13
11587.171 19
11587.683 24
11588.195 35
11588.706 26
11589.218 24
11589.729 27
11590.241 23
11590.752 26
11591.264 18
11591.776 32
11592.287 20
11592.799 23
11593.311 27
11593.822 18
11594.334 31
11594.846 26
11595.357 21
11595.869 14
11596.381 14
11596.893 15
11597.404 18
11597.916 12
11598.428 10
11598.940 14
11599.451 12
11599.963 11
11600.475 22
11600.987 27
11601.499 22
11602.011 31
11602.522 33
11603.034 40
11603.546 36
11604.058 30
11604.570 15
11605.082 18
11605.594 19
11606.106 14
11606.618 16
11607.130 14
11607.642 10
11608.154 16
11608.666 17
11609.178 12
11609.690 14
11610.202 31
11610.714 40
11611.226 28
11611.738 25
11612.250 16
11612.762 8
11613.274 16
11613.786 13
11614.298 12
11614.811 18
11615.323 16
11615.835 12
11616.347 14
11616.859 18
11617.371 22
11617.884 21
11618.396 26
11618.908 24
11619.420 27
11619.933 33
11620.445 29
11620.957 25
11621.469 23
11621.982 35
11622.494 22
11623.006 29
11623.519 22
11624.031 15
11624.543 23
11625.056 16
11625.568 8
11626.080 8
11626.593 14
11627.105 16
11627.618 22
11628.130 24
11628.642 24
11629.155 24
11629.667 13
11630.180 11
11630.692 6
11631.205 5
11631.717 8
11632.230 12
11632.742 6
11633.255 9
11633.767 15
11634.280 22
11634.793 13
11635.305 31
11635.818 28
11636.330 17
11636.843 15
11637.356 12
11637.868 9
11638.381 11
11638.894 23
11639.406 18
11639.919 10
11640.432 19
11640.944 41
11641.457 36
11641.970 20
11642.483 27
11642.995 17
11643.508 27
11644.021 20
11644.534 30
11645.046 31
11645.559 24
11646.072 22
11646.585 11
11647.098 18
11647.611 21
11648.124 19
11648.636 17
11649.149 18
11649.662 8
11650.175 15
11650.688 32
11651.201 33
11651.714 23
11652.227 17
11652.740 23
11653.253 22
11653.766 15
11654.279 29
11654.792 40
11655.305 31
11655.818 23
11656.331 21
11656.844 13
11657.357 12
11657.870 24
11658.383 19
11658.896 12
11659.409 9
11659.923 5
11660.436 15
11660.949 44
11661.462 40
11661.975 40
11662.488 33
11663.002 28
11663.515 18
11664.028 24
11664.541 28
11665.054 25
11665.568 32
11666.081 31
11666.594 31
11667.108 33
11667.621 33
11668.134 23
11668.647 34
11669.161 26
11669.674 17
11670.188 15
11670.701 26
11671.214 19
11671.728 26
11672.241 27
11672.754 24
11673.268 26
11673.781 22
11674.295 28
11674.808 28
11675.322 31
11675.835 31
11676.349 22
11676.862 8
11677.376 14
11677.889 23
11678.403 20
11678.916 22
11679.430 18
11679.943 15
11680.457 19
11680.971 21
11681.484 14
11681.998 11
11682.511 11
11683.025 22
11683.539 28
11684.052 29
11684.566 20
11685.080 22
11685.593 32
11686.107 31
11686.621 22
11687.135 22
11687.648 30
11688.162 16
11688.676 22
11689.190 23
11689.703 19
11690.217 17
11690.731 22
11691.245 22
11691.759 17
11692.272 23
11692.786 27
11693.300 27
11693.814 40
11694.328 30
11694.842 27
11695.356 20
11695.870 10
11696.384 1
11696.897 13
11697.411 12
11697.925 15
11698.439 9
11698.953 17
11699.467 16
11699.981 25
11700.495 28
11701.009 29
11701.523 16
11702.038 17
11702.552 15
11703.066 22
11703.580 32
11704.094 42
11704.608 32
11705.122 34
11705.636 31
11706.150 14
11706.664 21
11707.179 21
11707.693 29
11708.207 13
11708.721 17
11709.235 27
11709.750 25
11710.264 28
11710.778 30
11711.292 21
11711.807 25
11712.321 23
11712.835 17
11713.350 29
11713.864 26
11714.378 25
11714.893 36
11715.407 37
11715.921 29
11716.436 25
11716.950 28
11717.464 29
11717.979 22
11718.493 13
11719.008 16
11719.522 15
11720.036 20
11720.551 17
11721.065 22
11721.580 24
11722.094 13
11722.609 21
11723.123 18
11723.638 19
11724.152 16
11724.667 11
11725.182 26
11725.696 13
11726.211 12
11726.725 15
11727.240 25
11727.755 21
11728.269 29
11728.784 31
11729.299 30
11729.813 30
11730.328 21
11730.843 12
11731.357 16
11731.872 15
11732.387 24
11732.901 27
11733.416 44
11733.931 49
11734.446 39
11734.960 36
11735.475 32
11735.990 24
11736.505 17
11737.020 12
11737.534 23
11738.049 19
11738.564 17
11739.079 23
11739.594 19
11740.109 26
11740.624 26
11741.139 14
11741.654 12
11742.168 14
11742.683 14
11743.198 17
11743.713 19
11744.228 15
11744.743 35
11745.258 35
11745.773 27
11746.288 24
11746.803 10
11747.318 23
11747.833 28
11748.349 16
11748.864 26
11749.379 46
11749.894 50
11750.409 54
11750.924 42
11751.439 48
11751.954 31
11752.470 22
11752.985 19
11753.500 18
11754.015 21
11754.530 24
11755.046 31
11755.561 18
11756.076 16
11756.591 29
11757.106 30
11757.622 12
11758.137 13
11758.652 25
11759.168 23
11759.683 18
11760.198 18
11760.714 31
11761.229 23
11761.744 24
11762.260 38
11762.775 28
11763.291 26
11763.806 25
11764.321 17
11764.837 28
11765.352 24
11765.868 17
11766.383 24
11766.899 17
11767.414 9
11767.930 10
11768.445 12
11768.961 25
11769.476 21
11769.992 13
11770.507 16
11771.023 26
11771.538 23
11772.054 23
11772.570 16
11773.085 10
11773.601 24
11774.116 24
11774.632 17
11775.148 21
11775.663 23
11776.179 23
11776.695 29
11777.211 26
11777.726 20
11778.242 16
11778.758 16
11779.273 22
11779.789 18
11780.305 18
11780.821 14
11781.337 15
11781.852 20
11782.368 15
11782.884 16
11783.400 13
11783.916 31
11784.432 19
11784.947 20
11785.463 15
11785.979 18
11786.495 18
11787.011 37
11787.527 30
11788.043 26
11788.559 26
11789.075 28
11789.591 44
11790.107 29
11790.623 35
11791.139 34
11791.655 36
11792.171 28
11792.687 35
11793.203 23
11793.719 18
11794.235 10
11794.751 8
11795.267 15
11795.783 22
11796.299 19
11796.816 15
11797.332 12
11797.848 9
11798.364 13
11798.880 15
11799.396 17
11799.913 17
11800.429 22
11800.945 16
11801.461 20
11801.977 9
11802.494 14
11803.010 31
11803.526 32
11804.043 29
11804.559 19
11805.075 29
11805.592 28
11806.108 31
11806.624 28
11807.141 32
11807.657 24
11808.173 13
11808.690 23
11809.206 25
11809.723 22
11810.239 13
11810.755 22
11811.272 16
11811.788 13
11812.305 27
11812.821 24
11813.338 20
11813.854 14
11814.371 18
11814.887 19
11815.404 37
11815.920 27
11816.437 25
11816.953 24
11817.470 16
11817.987 13
11818.503 9
11819.020 12
11819.537 10
11820.053 9
11820.570 13
11821.086 17
11821.603 21
11822.120 22
11822.637 14
11823.153 23
11823.670 18
11824.187 13
11824.703 18
11825.220 14
11825.737 14
11826.254 22
11826.770 17
11827.287 13
11827.804 13
11828.321 13
11828.838 20
11829.355 19
11829.871 19
11830.388 31
11830.905 26
11831.422 14
11831.939 15
11832.456 11
11832.973 15
11833.490 20
11834.007 18
11834.524 22
11835.041 16
11835.558 19
11836.075 10
11836.592 13
11837.109 14
11837.626 11
11838.143 6
11838.660 5
11839.177 6
11839.694 9
11840.211 18
11840.728 23
11841.245 24
11841.762 24
11842.279 13
11842.796 17
11843.314 23
11843.831 40
11844.348 63
11844.865 45
11845.382 35
11845.900 21
11846.417 25
11846.934 21
11847.451 30
11847.968 34
11848.486 25
11849.003 16
11849.520 13
11850.038 12
11850.555 10
11851.072 13
11851.589 19
11852.107 23
11852.624 22
11853.142 16
11853.659 29
11854.176 40
11854.694 36
11855.211 33
11855.729 18
11856.246 11
11856.763 20
11857.281 13
11857.798 14
11858.316 17
11858.833 39
11859.351 26
11859.868 21
11860.386 33
11860.903 44
11861.421 24
11861.938 19
11862.456 23
11862.974 16
11863.491 8
11864.009 31
11864.526 22
11865.044 24
11865.562 28
11866.079 25
11866.597 20
11867.115 21
11867.632 15
11868.150 8
11868.668 15
11869.185 9
11869.703 6
11870.221 9
11870.739 21
11871.256 23
11871.774 23
11872.292 28
11872.810 31
11873.327 15
11873.845 11
11874.363 17
11874.881 12
11875.399 16
11875.917 14
11876.435 22
11876.952 26
11877.470 17
11877.988 19
11878.506 11
11879.024 15
11879.542 34
11880.060 36
11880.578 22
11881.096 9
11881.614 19
11882.132 22
11882.650 16
11883.168 36
11883.686 27
11884.204 22
11884.722 35
11885.240 44
11885.758 27
11886.276 28
11886.794 17
11887.312 25
11887.831 33
11888.349 29
11888.867 22
11889.385 16
11889.903 31
11890.421 31
11890.939 27
11891.458 37
11891.976 27
11892.494 31
11893.012 17
11893.531 16
11894.049 26
11894.567 29
11895.085 33
11895.604 35
11896.122 31
11896.640 26
11897.159 23
11897.677 20
11898.195 41
11898.714 43
11899.232 44
11899.750 29
11900.269 22
11900.787 16
11901.306 21
11901.824 38
11902.342 27
11902.861 25
11903.379 35
11903.898 23
11904.416 26
11904.935 26
11905.453 22
11905.972 32
11906.490 24
11907.009 22
11907.527 23
11908.046 25
11908.565 31
11909.083 29
11909.602 29
11910.120 34
11910.639 34
11911.158 20
11911.676 28
11912.195 14
11912.713 18
11913.232 17
11913.751 18
11914.270 16
11914.788 11
11915.307 13
11915.826 15
11916.344 26
11916.863 18
11917.382 4
11917.901 20
11918.419 17
11918.938 11
11919.457 12
11919.976 23
11920.495 7
11921.014 18
11921.532 21
11922.051 15
11922.570 11
11923.089 14
11923.608 14
11924.127 11
11924.646 10
11925.165 24
11925.684 32
11926.203 19
11926.722 24
11927.241 12
11927.760 14
11928.279 23
11928.798 15
11929.317 19
11929.836 21
11930.355 24
11930.874 25
11931.393 17
11931.912 21
11932.431 28
11932.950 17
11933.469 10
11933.988 12
11934.507 19
11935.027 10
11935.546 9
11936.065 13
11936.584 11
11937.103 14
11937.622 12
11938.142 16
11938.661 16
11939.180 22
11939.699 18
11940.219 14
11940.738 33
11941.257 30
11941.776 18
11942.296 21
11942.815 29
11943.334 30
11943.854 31
11944.373 21
11944.892 29
11945.412 25
11945.931 28
11946.451 30
11946.970 37
11947.489 46
11948.009 31
11948.528 24
11949.048 21
11949.567 31
11950.087 26
11950.606 26
11951.126 31
11951.645 36
11952.165 22
11952.684 14
11953.204 16
11953.723 9
11954.243 16
11954.762 12
11955.282 26
11955.802 11
11956.321 10
11956.841 10
11957.361 16
11957.880 5
11958.400 10
11958.919 13
11959.439 20
11959.959 26
11960.479 26
11960.998 21
11961.518 22
11962.038 12
11962.557 10
11963.077 18
11963.597 10
11964.117 12
11964.637 21
11965.156 26
11965.676 14
11966.196 14
11966.716 21
11967.236 32
11967.756 26
11968.275 14
11968.795 25
11969.315 30
11969.835 30
11970.355 24
11970.875 24
11971.395 16
11971.915 24
11972.435 25
11972.955 23
11973.475 21
11973.995 19
11974.515 11
11975.035 3
11975.555 2
11976.075 11
11976.595 22
11977.115 22
11977.635 19
11978.155 17
11978.675 16
11979.195 17
11979.715 19
11980.235 14
11980.756 25
11981.276 27
11981.796 13
11982.316 16
11982.836 12
11983.356 24
11983.877 25
11984.397 20
11984.917 10
11985.437 7
11985.958 17
11986.478 21
11986.998 22
11987.518 20
11988.039 24
11988.559 19
11989.079 16
11989.600 17
11990.120 14
11990.640 16
11991.161 10
11991.681 15
11992.202 33
11992.722 28
11993.242 31
11993.763 27
11994.283 17
11994.804 17
11995.324 18
11995.845 19
11996.365 21
11996.886 40
11997.406 33
11997.927 30
11998.447 38
11998.968 32
11999.488 36
12000.009 34
12000.529 18
12001.050 19
12001.570 21
12002.091 16
12002.612 1
12003.132 6
12003.653 10
12004.174 23
12004.694 28
12005.215 21
12005.736 13
12006.256 17
12006.777 29
12007.298 16
12007.818 15
12008.339 27
12008.860 15
12009.381 12
12009.901 10
12010.422 12
12010.943 12
12011.464 17
12011.985 17
12012.505 20
12013.026 19
12013.547 14
12014.068 9
12014.589 22
12015.110 16
12015.631 26
12016.152 27
12016.673 33
12017.193 32
12017.714 30
12018.235 23
12018.756 19
12019.277 12
12019.798 14
12020.319 15
12020.840 14
12021.361 8
12021.882 14
12022.403 15
12022.924 17
12023.445 21
12023.967 18
12024.488 22
12025.009 21
12025.530 11
12026.051 15
12026.572 18
12027.093 14
12027.614 14
12028.136 25
12028.657 23
12029.178 12
12029.699 18
12030.220 36
12030.742 29
12031.263 32
12031.784 28
12032.305 20
12032.827 19
12033.348 25
12033.869 15
12034.390 18
12034.912 19
12035.433 23
12035.954 23
12036.476 14
12036.997 21
12037.519 25
12038.040 26
12038.561 24
12039.083 20
12039.604 33
12040.126 31
12040.647 28
12041.168 33
12041.690 23
12042.211 22
12042.733 19
12043.254 16
12043.776 11
12044.297 5
12044.819 16
12045.340 21
12045.862 13
12046.384 15
12046.905 18
12047.427 21
12047.948 16
12048.470 27
12048.992 24
12049.513 20
12050.035 18
12050.556 26
12051.078 16
12051.600 13
12052.121 7
12052.643 10
12053.165 17
12053.687 18
12054.208 15
12054.730 18
12055.252 17
12055.774 18
12056.295 34
12056.817 24
12057.339 17
12057.861 19
12058.383 21
12058.904 24
12059.426 13
12059.948 26
12060.470 26
12060.992 14
12061.514 21
12062.036 13
12062.558 17
12063.079 18
12063.601 14
12064.123 18
12064.645 18
12065.167 13
12065.689 27
12066.211 26
12066.733 8
12067.255 16
12067.777 19
12068.299 26
12068.821 19
12069.343 27
12069.866 30
12070.388 14
12070.910 9
12071.432 7
12071.954 25
12072.476 20
12072.998 13
12073.520 9
12074.042 7
12074.565 12
12075.087 13
12075.609 15
12076.131 27
12076.653 34
12077.176 27
12077.698 25
12078.220 19
12078.742 23
12079.265 32
12079.787 23
12080.309 9
12080.832 15
12081.354 16
12081.876 21
12082.399 23
12082.921 14
12083.443 21
12083.966 20
12084.488 34
12085.010 22
12085.533 25
12086.055 17
12086.578 18
12087.100 42
12087.623 28
12088.145 29
12088.668 42
12089.190 30
12089.713 32
12090.235 18
12090.758 17
12091.280 21
12091.803 12
12092.325 12
12092.848 10
12093.370 24
12093.893 21
12094.416 15
12094.938 20
12095.461 29
12095.983 23
12096.506 18
12097.029 19
12097.551 24
12098.074 32
12098.597 26
12099.119 28
12099.642 19
12100.165 23
12100.688 22
12101.210 17
12101.733 18
12102.256 35
12102.779 28
12103.302 17
12103.824 19
12104.347 17
12104.870 12
12105.393 18
12105.916 29
12106.439 17
12106.961 17
12107.484 33
12108.007 31
12108.530 32
12109.053 35
12109.576 16
12110.099 13
12110.622 10
12111.145 14
12111.668 16
12112.191 16
12112.714 16
12113.237 28
12113.760 28
12114.283 23
12114.806 15
12115.329 18
12115.852 24
12116.375 20
12116.898 23
12117.421 21
12117.944 12
12118.467 14
12118.991 35
12119.514 30
12120.037 48
12120.560 30
12121.083 24
12121.606 27
12122.130 35
12122.653 34
12123.176 25
12123.699 29
12124.222 22
12124.746 27
12125.269 32
12125.792 19
12126.316 13
12126.839 19
12127.362 26
12127.886 20
12128.409 12
12128.932 14
12129.456 13
12129.979 15
12130.502 19
12131.026 12
12131.549 17
12132.073 22
12132.596 34
12133.119 28
12133.643 22
12134.166 18
12134.690 13
12135.213 13
12135.737 18
12136.260 25
12136.784 26
12137.307 27
12137.831 22
12138.354 26
12138.878 44
12139.401 40
12139.925 22
12140.449 33
12140.972 20
12141.496 19
12142.020 20
12142.543 23
12143.067 28
12143.590 17
12144.114 19
12144.638 27
12145.162 18
12145.685 15
12146.209 18
12146.733 19
12147.256 15
12147.780 12
12148.304 8
12148.828 14
12149.352 27
12149.875 28
12150.399 21
12150.923 19
12151.447 16
12151.971 16
12152.494 19
12153.018 15
12153.542 16
12154.066 11
12154.590 18
12155.114 27
12155.638 22
12156.162 27
12156.686 26
12157.210 19
12157.734 35
12158.258 32
12158.782 21
12159.306 22
12159.830 18
12160.354 8
12160.878 10
12161.402 14
12161.926 12
12162.450 17
12162.974 20
12163.498 12
12164.022 16
12164.546 15
12165.070 7
12165.594 8
12166.119 20
12166.643 20
12167.167 22
12167.691 11
12168.215 10
12168.740 20
12169.264 17
12169.788 19
12170.312 21
12170.836 13
12171.361 24
12171.885 40
12172.409 29
12172.934 27
12173.458 29
12173.982 19
12174.507 14
12175.031 18
12175.555 17
12176.080 10
12176.604 13
12177.128 20
12177.653 23
12178.177 31
12178.702 22
12179.226 13
12179.750 18
12180.275 14
12180.799 13
12181.324 9
12181.848 9
12182.373 16
12182.897 17
12183.422 26
12183.946 14
12184.471 8
12184.995 15
12185.520 22
12186.045 18
12186.569 12
12187.094 21
12187.618 25
12188.143 23
12188.668 16
12189.192 6
12189.717 7
12190.242 5
12190.766 12
12191.291 7
12191.816 12
12192.340 8
12192.865 16
12193.390 21
12193.915 17
12194.439 17
12194.964 26
12195.489 22
12196.014 25
12196.539 15
12197.063 31
12197.588 36
12198.113 27
12198.638 18
12199.163 15
12199.688 16
12200.212 10
12200.737 21
12201.262 15
12201.787 23
12202.312 19
12202.837 10
12203.362 9
12203.887 12
12204.412 26
12204.937 33
12205.462 27
12205.987 15
12206.512 27
12207.037 23
12207.562 20
12208.087 18
12208.612 13
12209.137 7
12209.662 10
12210.187 16
12210.712 14
12211.238 20
12211.763 13
12212.288 15
12212.813 20
12213.338 24
12213.863 22
12214.389 20
12214.914 11
12215.439 26
12215.964 24
12216.489 22
12217.015 18
12217.540 20
12218.065 13
12218.590 23
12219.116 23
12219.641 18
12220.166 22
12220.692 15
12221.217 25
12221.742 28
12222.268 14
12222.793 14
12223.318 18
12223.844 19
12224.369 28
12224.895 37
12225.420 29
12225.946 32
12226.471 16
12226.996 16
12227.522 26
12228.047 20
12228.573 20
12229.098 17
12229.624 14
12230.149 13
12230.675 17
12231.200 17
12231.726 20
12232.252 21
12232.777 13
12233.303 7
12233.828 9
12234.354 5
12234.880 5
12235.405 10
12235.931 21
12236.457 20
12236.982 22
12237.508 10
12238.034 11
12238.559 17
12239.085 16
12239.611 14
12240.137 18
12240.662 13
12241.188 14
12241.714 28
12242.240 29
12242.765 24
12243.291 21
12243.817 17
12244.343 28
12244.869 24
12245.395 11
12245.920 16
12246.446 22
12246.972 12
12247.498 10
12248.024 11
12248.550 17
12249.076 18
12249.602 9
12250.128 17
12250.654 32
12251.180 20
12251.706 15
12252.232 11
12252.758 15
12253.284 17
12253.810 16
12254.336 11
12254.862 9
12255.388 22
12255.914 22
12256.440 30
12256.966 25
12257.492 23
12258.018 18
12258.545 9
12259.071 10
12259.597 26
12260.123 16
12260.649 18
12261.175 18
12261.702 19
12262.228 18
12262.754 12
12263.280 12
12263.807 19
12264.333 16
12264.859 13
12265.385 19
12265.912 19
12266.438 9
12266.964 17
12267.491 18
12268.017 26
12268.543 23
12269.070 17
12269.596 28
12270.122 16
12270.649 14
12271.175 33
12271.702 27
12272.228 23
12272.754 16
12273.281 13
12273.807 21
12274.334 18
12274.860 13
12275.387 27
12275.913 21
12276.440 27
12276.966 19
12277.493 20
12278.019 15
12278.546 17
12279.073 11
12279.599 7
12280.126 8
12280.652 14
12281.179 14
12281.706 8
12282.232 7
12282.759 9
12283.286 9
12283.812 14
12284.339 11
12284.866 12
12285.392 14
12285.919 19
12286.446 16
12286.973 18
12287.499 19
12288.026 14
12288.553 26
12289.080 13
12289.607 21
12290.133 7
12290.660 6
12291.187 13
12291.714 22
12292.241 21
12292.768 25
12293.294 26
12293.821 26
12294.348 19
12294.875 16
12295.402 19
12295.929 25
12296.456 22
12296.983 19
12297.510 15
12298.037 12
12298.564 18
12299.091 19
12299.618 20
12300.145 8
12300.672 11
12301.199 19
12301.726 16
12302.253 21
12302.780 11
12303.307 8
12303.834 5
12304.362 3
12304.889 5
12305.416 18
12305.943 24
12306.470 19
12306.997 16
12307.524 10
12308.052 2
12308.579 11
12309.106 13
12309.633 19
12310.161 19
12310.688 12
12311.215 14
12311.742 22
12312.270 33
12312.797 23
12313.324 20
12313.852 13
12314.379 20
12314.906 12
12315.434 18
12315.961 23
12316.488 27
12317.016 26
12317.543 17
12318.071 21
12318.598 17
12319.125 12
12319.653 15
12320.180 29
12320.708 18
12321.235 15
12321.763 17
12322.290 22
12322.818 31
12323.345 26
12323.873 30
12324.400 13
12324.928 5
12325.455 4
12325.983 10
12326.511 16
12327.038 16
12327.566 10
12328.093 5
12328.621 12
12329.149 23
12329.676 15
12330.204 12
12330.732 25
12331.259 29
12331.787 35
12332.315 34
12332.843 21
12333.370 19
12333.898 14
12334.426 7
12334.954 7
12335.481 15
12336.009 17
12336.537 9
12337.065 17
12337.593 22
12338.121 22
12338.648 37
12339.176 28
12339.704 23
12340.232 15
12340.760 20
12341.288 21
12341.816 23
12342.344 25
12342.872 22
12343.400 17
12343.928 29
12344.455 35
12344.983 23
12345.511 27
12346.039 34
12346.567 31
12347.096 30
12347.624 33
12348.152 28
12348.680 13
12349.208 31
12349.736 33
12350.264 25
12350.792 20
12351.320 20
12351.848 27
12352.376 41
12352.905 37
12353.433 39
12353.961 40
12354.489 56
12355.017 49
12355.546 76
12356.074 96
12356.602 88
12357.130 121
12357.659 142
12358.187 136
12358.715 142
12359.243 169
12359.772 180
12360.300 176
12360.828 177
12361.357 180
12361.885 196
12362.413 232
12362.942 204
12363.470 169
12363.999 155
12364.527 144
12365.055 128
12365.584 110
12366.112 83
12366.641 83
12367.169 87
12367.698 75
12368.226 57
12368.755 58
12369.283 54
12369.812 59
12370.340 51
12370.869 33
12371.397 24
12371.926 23
12372.454 35
12372.983 30
12373.512 35
12374.040 48
12374.569 43
12375.097 39
12375.626 20
12376.155 19
12376.683 36
12377.212 42
12377.741 47
12378.269 42
12378.798 40
12379.327 37
12379.856 29
12380.384 19
12380.913 17
12381.442 14
12381.971 11
12382.499 21
12383.028 34
12383.557 38
12384.086 40
12384.615 37
12385.144 23
12385.672 17
12386.201 22
12386.730 24
12387.259 22
12387.788 22
12388.317 24
12388.846 30
12389.375 41
12389.904 25
12390.433 31
12390.962 39
12391.491 17
12392.020 27
12392.549 21
12393.078 14
12393.607 31
12394.136 44
12394.665 30
12395.194 26
12395.723 17
12396.252 13
12396.781 16
12397.310 26
12397.839 29
12398.368 28
12398.897 27
12399.427 36
12399.956 29
12400.485 26
12401.014 28
12401.543 20
12402.073 16
12402.602 17
12403.131 29
12403.660 21
12404.189 17
12404.719 29
12405.248 28
12405.777 21
12406.307 19
12406.836 17
12407.365 29
12407.895 25
12408.424 24
12408.953 25
12409.483 33
12410.012 26
12410.541 35
12411.071 30
12411.600 32
12412.130 24
12412.659 26
12413.188 41
12413.718 37
12414.247 32
12414.777 14
12415.306 8
12415.836 12
12416.365 29
12416.895 23
12417.424 29
12417.954 31
12418.484 37
12419.013 57
12419.543 49
12420.072 29
12420.602 29
12421.131 32
12421.661 30
12422.191 20
12422.720 24
12423.250 23
12423.780 27
12424.309 24
12424.839 22
12425.369 18
12425.898 15
12426.428 33
12426.958 19
12427.488 10
12428.017 10
12428.547 14
12429.077 16
12429.607 9
12430.137 6
12430.666 21
12431.196 17
12431.726 17
12432.256 11
12432.786 15
12433.316 13
12433.846 17
12434.375 18
12434.905 23
12435.435 27
12435.965 20
12436.495 39
12437.025 34
12437.555 38
12438.085 34
12438.615 32
12439.145 17
12439.675 19
12440.205 24
12440.735 26
12441.265 37
12441.795 33
12442.325 23
12442.855 22
12443.385 25
12443.915 9
12444.446 13
12444.976 22
12445.506 13
12446.036 12
12446.566 21
12447.096 22
12447.626 14
12448.157 13
12448.687 18
12449.217 16
12449.747 14
12450.278 37
12450.808 18
12451.338 26
12451.868 31
12452.399 36
12452.929 19
12453.459 14
12453.989 16
12454.520 10
12455.050 12
12455.581 16
12456.111 28
12456.641 25
12457.172 18
12457.702 20
12458.232 19
12458.763 18
12459.293 23
12459.824 16
12460.354 23
12460.885 32
12461.415 21
12461.946 19
12462.476 17
12463.007 12
12463.537 10
12464.068 9
12464.598 17
12465.129 11
12465.659 5
12466.190 4
12466.720 10
12467.251 16
12467.782 24
12468.312 24
12468.843 18
12469.373 23
12469.904 26
12470.435 30
12470.965 40
12471.496 29
12472.027 22
12472.558 15
12473.088 7
12473.619 18
12474.150 22
12474.681 15
12475.211 11
12475.742 16
12476.273 37
12476.804 28
12477.334 19
12477.865 10
12478.396 14
12478.927 21
12479.458 21
12479.989 28
12480.520 17
12481.050 17
12481.581 13
12482.112 27
12482.643 31
12483.174 25
12483.705 23
12484.236 25
12484.767 20
12485.298 13
12485.829 9
12486.360 13
12486.891 19
12487.422 23
12487.953 19
12488.484 17
12489.015 21
12489.546 19
12490.077 27
12490.608 23
12491.139 19
12491.671 16
12492.202 20
12492.733 29
12493.264 20
12493.795 26
12494.326 29
12494.857 23
12495.389 21
12495.920 21
12496.451 28
12496.982 28
12497.514 24
12498.045 28
12498.576 23
12499.107 18
12499.639 24
12500.170 30
12500.701 34
12501.233 32
12501.764 34
12502.295 23
12502.827 8
12503.358 8
12503.889 11
12504.421 23
12504.952 20
12505.484 16
12506.015 18
12506.546 34
12507.078 29
12507.609 26
12508.141 17
12508.672 33
12509.204 26
12509.735 23
12510.267 11
12510.798 25
12511.330 19
12511.861 27
12512.393 26
12512.924 21
12513.456 27
12513.988 45
12514.519 37
12515.051 19
12515.582 15
12516.114 8
12516.646 18
12517.177 12
12517.709 27
12518.241 32
12518.772 34
12519.304 24
12519.836 26
12520.368 23
12520.899 21
12521.431 9
12521.963 11
12522.495 14
12523.026 15
12523.558 26
12524.090 27
12524.622 19
12525.154 14
12525.685 10
12526.217 15
12526.749 14
12527.281 14
12527.813 16
12528.345 21
12528.877 14
12529.409 11
12529.940 11
12530.472 28
12531.004 20
12531.536 12
12532.068 19
12532.600 35
12533.132 29
12533.664 24
12534.196 24
12534.728 15
12535.260 20
12535.792 22
12536.324 25
12536.857 21
12537.389 27
12537.921 21
12538.453 27
12538.985 26
12539.517 35
12540.049 23
12540.581 18
12541.114 9
12541.646 21
12542.178 32
12542.710 27
12543.242 19
12543.775 21
12544.307 18
12544.839 10
12545.371 16
12545.904 15
12546.436 11
12546.968 23
12547.500 27
12548.033 14
12548.565 14
12549.097 20
12549.630 18
12550.162 25
12550.694 27
12551.227 28
12551.759 20
12552.292 16
12552.824 12
12553.356 14
12553.889 25
12554.421 29
12554.954 42
12555.486 36
12556.019 30
12556.551 26
12557.084 15
12557.616 17
12558.149 18
12558.681 12
12559.214 13
12559.746 19
12560.279 17
12560.812 24
12561.344 21
12561.877 24
12562.409 32
12562.942 34
12563.475 26
12564.007 28
12564.540 26
12565.073 25
12565.605 43
12566.138 24
12566.671 35
12567.203 49
12567.736 43
12568.269 29
12568.802 18
12569.334 19
12569.867 22
12570.400 38
12570.933 35
12571.466 25
12571.998 26
12572.531 34
12573.064 23
12573.597 23
12574.130 29
12574.663 17
12575.196 8
12575.728 8
12576.261 11
12576.794 23
12577.327 16
12577.860 23
12578.393 16
12578.926 14
12579.459 24
12579.992 23
12580.525 13
12581.058 21
12581.591 18
12582.124 15
12582.657 29
12583.190 30
12583.723 24
12584.256 17
12584.789 13
12585.323 23
12585.856 20
12586.389 20
12586.922 11
12587.455 11
12587.988 8
12588.521 8
12589.055 15
12589.588 11
12590.121 11
12590.654 26
12591.187 35
12591.721 38
12592.254 27
12592.787 27
12593.320 27
12593.854 33
12594.387 29
12594.920 15
12595.454 12
12595.987 15
12596.520 22
12597.054 11
12597.587 13
12598.120 14
12598.654 10
12599.187 23
12599.721 19
12600.254 31
12600.787 23
12601.321 26
12601.854 35
12602.388 31
12602.921 29
12603.455 37
12603.988 35
12604.522 28
12605.055 24
12605.589 26
12606.122 24
12606.656 17
12607.189 9
12607.723 13
12608.257 19
12608.790 20
12609.324 37
12609.857 31
12610.391 23
12610.925 19
12611.458 16
12611.992 19
12612.526 13
12613.059 19
12613.593 17
12614.127 16
12614.661 8
12615.194 13
12615.728 16
12616.262 16
12616.796 13
12617.329 12
12617.863 14
12618.397 14
12618.931 16
12619.465 22
12619.998 25
12620.532 21
12621.066 19
12621.600 8
12622.134 14
12622.668 16
12623.202 21
12623.736 18
12624.270 20
12624.803 18
12625.337 17
12625.871 27
12626.405 28
12626.939 23
12627.473 17
12628.007 22
12628.541 19
12629.075 14
12629.609 25
12630.143 32
12630.677 40
12631.212 35
12631.746 34
12632.280 25
12632.814 25
12633.348 11
12633.882 13
12634.416 24
12634.950 37
12635.485 27
12636.019 29
12636.553 30
12637.087 25
12637.621 20
12638.156 21
12638.690 22
12639.224 20
12639.758 16
12640.293 14
12640.827 13
12641.361 8
12641.895 23
12642.430 15
12642.964 21
12643.498 29
12644.033 19
12644.567 17
12645.101 18
12645.636 31
12646.170 31
12646.705 31
12647.239 20
12647.773 14
12648.308 10
12648.842 10
12649.377 8
12649.911 7
12650.446 12
12650.980 10
12651.515 20
12652.049 16
12652.584 10
12653.118 24
12653.653 27
12654.187 30
12654.722 30
12655.257 22
12655.791 15
12656.326 5
12656.860 12
12657.395 16
12657.930 19
12658.464 19
12658.999 16
12659.534 11
12660.068 13
12660.603 20
12661.138 23
12661.672 26
12662.207 24
12662.742 11
12663.277 6
12663.811 12
12664.346 26
12664.881 23
12665.416 13
12665.951 11
12666.485 15
12667.020 15
12667.555 11
12668.090 20
12668.625 36
12669.160 29
12669.694 21
12670.229 17
12670.764 25
12671.299 31
12671.834 41
12672.369 36
12672.904 26
12673.439 16
12673.974 15
12674.509 7
12675.044 12
12675.579 9
12676.114 12
12676.649 14
12677.184 25
12677.719 19
12678.254 16
12678.789 17
12679.324 23
12679.859 14
12680.395 12
12680.930 29
12681.465 17
12682.000 11
12682.535 14
12683.070 8
12683.605 22
12684.141 19
12684.676 15
12685.211 13
12685.746 13
12686.282 15
12686.817 13
12687.352 7
12687.887 9
12688.423 13
12688.958 9
12689.493 13
12690.029 11
12690.564 10
12691.099 16
12691.635 18
12692.170 32
12692.705 24
12693.241 13
12693.776 18
12694.311 24
12694.847 16
12695.382 14
12695.918 14
12696.453 12
12696.989 12
12697.524 18
12698.060 17
12698.595 17
12699.131 11
12699.666 18
12700.202 21
12700.737 22
12701.273 14
12701.808 7
12702.344 4
12702.879 9
12703.415 13
12703.951 16
12704.486 19
12705.022 13
12705.558 10
12706.093 10
12706.629 7
12707.165 5
12707.700 9
12708.236 5
12708.772 16
12709.307 8
12709.843 6
12710.379 3
12710.915 12
12711.450 16
12711.986 21
12712.522 23
12713.058 21
12713.594 24
12714.129 13
12714.665 14
12715.201 10
12715.737 16
12716.273 23
12716.809 20
12717.345 26
12717.880 16
12718.416 23
12718.952 18
12719.488 14
12720.024 19
12720.560 17
12721.096 15
12721.632 14
12722.168 20
12722.704 21
12723.240 22
12723.776 34
12724.312 25
12724.848 21
12725.384 21
12725.920 15
12726.456 23
12726.992 27
12727.529 20
12728.065 15
12728.601 18
12729.137 14
12729.673 30
12730.209 27
12730.745 19
12731.282 13
12731.818 19
12732.354 35
12732.890 15
12733.426 10
12733.963 13
12734.499 20
12735.035 27
12735.572 18
12736.108 13
12736.644 18
12737.180 15
12737.717 13
12738.253 14
12738.789 7
12739.326 8
12739.862 10
12740.399 12
12740.935 24
12741.471 23
12742.008 13
12742.544 6
12743.081 15
12743.617 22
12744.153 20
12744.690 17
12745.226 12
12745.763 13
12746.299 12
12746.836 15
12747.372 19
12747.909 23
12748.446 17
12748.982 24
12749.519 25
12750.055 25
12750.592 20
12751.128 26
12751.665 24
12752.202 35
12752.738 33
12753.275 23
12753.812 12
12754.348 8
12754.885 10
12755.422 8
12755.958 34
12756.495 29
12757.032 20
12757.569 12
12758.105 5
12758.642 11
12759.179 16
12759.716 23
12760.252 15
12760.789 19
12761.326 17
12761.863 16
12762.400 15
12762.936 10
12763.473 6
12764.010 9
12764.547 17
12765.084 14
12765.621 4
12766.158 8
12766.695 16
12767.232 21
12767.769 24
12768.306 19
12768.843 14
12769.380 16
12769.917 13
12770.454 11
12770.991 12
12771.528 12
12772.065 30
12772.602 33
12773.139 27
12773.676 34
12774.213 32
12774.750 22
12775.287 24
12775.824 23
12776.361 25
12776.899 26
12777.436 22
12777.973 16
12778.510 7
12779.047 1
12779.584 16
12780.122 16
12780.659 19
12781.196 10
12781.733 11
12782.271 18
12782.808 21
12783.345 13
12783.882 23
12784.420 35
12784.957 24
12785.494 14
12786.032 11
12786.569 13
12787.106 21
12787.644 26
12788.181 23
12788.719 22
12789.256 18
12789.793 15
12790.331 18
12790.868 10
12791.406 11
12791.943 26
12792.481 22
12793.018 10
12793.556 23
12794.093 36
12794.631 26
12795.168 15
12795.706 13
12796.243 15
12796.781 12
12797.318 17
12797.856 20
12798.394 19
12798.931 15
12799.469 17
12800.006 23
12800.544 14
12801.082 7
12801.619 7
12802.157 6
12802.695 8
12803.232 9
12803.770 15
12804.308 25
12804.846 23
12805.383 17
12805.921 17
12806.459 14
12806.997 11
12807.534 9
12808.072 18
12808.610 28
12809.148 27
12809.686 29
12810.224 35
12810.761 27
12811.299 15
12811.837 11
12812.375 21
12812.913 25
12813.451 23
12813.989 24
12814.527 21
12815.065 8
12815.603 12
12816.141 7
12816.679 10
12817.217 3
12817.755 8
12818.293 11
12818.831 29
12819.369 26
12819.907 21
12820.445 26
12820.983 13
12821.521 7
12822.059 9
12822.597 17
12823.135 25
12823.673 20
12824.211 17
12824.750 19
12825.288 16
12825.826 13
12826.364 12
12826.902 22
12827.441 20
12827.979 19
12828.517 25
12829.055 20
12829.593 23
12830.132 33
12830.670 41
12831.208 36
12831.747 24
12832.285 15
12832.823 11
12833.362 12
12833.900 14
12834.438 15
12834.977 27
12835.515 14
12836.053 14
12836.592 32
12837.130 31
12837.669 23
12838.207 30
12838.745 17
12839.284 7
12839.822 5
12840.361 8
12840.899 18
12841.438 12
12841.976 18
12842.515 20
12843.053 17
12843.592 11
12844.130 11
12844.669 11
12845.208 16
12845.746 19
12846.285 18
12846.823 13
12847.362 23
12847.901 11
12848.439 14
12848.978 16
12849.517 19
12850.055 26
12850.594 11
12851.133 19
12851.671 18
12852.210 20
12852.749 23
12853.288 23
12853.826 23
12854.365 17
12854.904 24
12855.443 12
12855.982 5
12856.520 11
12857.059 12
12857.598 16
12858.137 20
12858.676 20
12859.215 11
12859.753 28
12860.292 30
12860.831 14
12861.370 14
12861.909 17
12862.448 8
12862.987 11
12863.526 8
12864.065 14
12864.604 6
12865.143 7
12865.682 6
12866.221 8
12866.760 24
12867.299 29
12867.838 23
12868.377 21
12868.916 16
12869.455 15
12869.994 15
12870.534 11
12871.073 9
12871.612 7
12872.151 17
12872.690 25
12873.229 17
12873.768 14
12874.308 10
12874.847 23
12875.386 27
12875.925 20
12876.464 15
12877.004 9
12877.543 10
12878.082 19
12878.621 19
12879.161 12
12879.700 14
12880.239 21
12880.779 28
12881.318 21
12881.857 17
12882.397 18
12882.936 12
12883.476 12
12884.015 12
12884.554 24
12885.094 41
12885.633 42
12886.173 24
12886.712 16
12887.251 13
12887.791 16
12888.330 17
12888.870 21
12889.409 18
12889.949 13
12890.488 14
12891.028 11
12891.568 5
12892.107 11
12892.647 16
12893.186 17
12893.726 25
12894.265 19
12894.805 25
12895.345 20
12895.884 18
12896.424 9
12896.964 7
12897.503 10
12898.043 13
12898.583 11
12899.122 12
12899.662 20
12900.202 30
12900.742 25
12901.281 14
12901.821 4
12902.361 5
12902.901 14
12903.440 13
12903.980 26
12904.520 27
12905.060 18
12905.600 14
12906.140 10
12906.680 6
12907.219 6
12907.759 11
12908.299 9
12908.839 8
12909.379 18
12909.919 15
12910.459 11
12910.999 12
12911.539 15
12912.079 8
12912.619 17
12913.159 21
12913.699 18
12914.239 13
12914.779 8
12915.319 6
12915.859 10
12916.399 16
12916.939 10
12917.479 16
12918.019 16
12918.559 17
12919.100 18
12919.640 19
12920.180 20
12920.720 14
12921.260 24
12921.800 24
12922.341 12
12922.881 8
12923.421 8
12923.961 5
12924.501 9
12925.042 25
12925.582 27
12926.122 17
12926.662 13
12927.203 20
12927.743 21
12928.283 25
12928.824 17
12929.364 18
12929.904 11
12930.445 4
12930.985 7
12931.526 12
12932.066 29
12932.606 21
12933.147 22
12933.687 21
12934.228 19
12934.768 19
12935.309 16
12935.849 14
12936.389 13
12936.930 23
12937.470 19
12938.011 10
12938.552 11
12939.092 21
12939.633 20
12940.173 9
12940.714 5
12941.254 14
12941.795 22
12942.336 16
12942.876 12
12943.417 14
12943.957 26
12944.498 29
12945.039 21
12945.579 19
12946.120 13
12946.661 15
12947.202 11
12947.742 20
12948.283 21
12948.824 18
12949.365 22
12949.905 29
12950.446 27
12950.987 14
12951.528 14
12952.068 7
12952.609 11
12953.150 0
12953.691 9
12954.232 13
12954.773 14
12955.314 22
12955.854 15
12956.395 16
12956.936 7
12957.477 5
12958.018 11
12958.559 14
12959.100 14
12959.641 6
12960.182 15
12960.723 15
12961.264 11
12961.805 9
12962.346 8
12962.887 22
12963.428 26
12963.969 27
12964.510 32
12965.051 33
12965.592 19
12966.134 17
12966.675 15
12967.216 13
12967.757 12
12968.298 9
12968.839 6
12969.380 25
12969.922 22
12970.463 18
12971.004 25
12971.545 14
12972.087 15
12972.628 30
12973.169 32
12973.710 17
12974.252 11
12974.793 17
12975.334 15
12975.875 12
12976.417 15
12976.958 13
12977.499 14
12978.041 18
12978.582 15
12979.124 13
12979.665 22
12980.206 16
12980.748 19
12981.289 15
12981.831 15
12982.372 27
12982.914 24
12983.455 16
12983.996 6
12984.538 12
12985.079 21
12985.621 24
12986.162 30
12986.704 28
12987.246 27
12987.787 18
12988.329 9
12988.870 15
12989.412 16
12989.953 20
12990.495 25
12991.037 12
12991.578 29
12992.120 23
12992.662 13
12993.203 5
12993.745 12
12994.287 10
12994.828 12
12995.370 14
12995.912 13
12996.454 12
12996.995 12
12997.537 10
12998.079 17
12998.621 13
12999.162 17
12999.704 16
13000.246 17
13000.788 8
13001.330 6
13001.872 3
13002.413 9
13002.955 7
13003.497 17
13004.039 25
13004.581 17
13005.123 7
13005.665 15
13006.207 21
13006.749 16
13007.291 6
13007.833 22
13008.375 26
13008.917 19
13009.459 15
13010.001 12
13010.543 15
13011.085 18
13011.627 17
13012.169 21
13012.711 15
13013.253 11
13013.795 16
13014.337 20
13014.879 19
13015.422 15
13015.964 15
13016.506 16
13017.048 16
13017.590 15
13018.132 7
13018.675 4
13019.217 7
13019.759 20
13020.301 13
13020.844 10
13021.386 10
13021.928 19
13022.470 20
13023.013 12
13023.555 17
13024.097 17
13024.640 20
13025.182 24
13025.724 20
13026.267 12
13026.809 28
13027.351 20
13027.894 7
13028.436 9
13028.979 14
13029.521 23
13030.064 19
13030.606 13
13031.148 20
13031.691 13
13032.233 18
13032.776 10
13033.318 12
13033.861 3
13034.403 4
13034.946 12
13035.489 9
13036.031 14
13036.574 16
13037.116 18
13037.659 17
13038.201 18
13038.744 10
13039.287 17
13039.829 19
13040.372 19
13040.915 22
13041.457 19
13042.000 14
13042.543 16
13043.085 32
13043.628 18
13044.171 19
13044.714 21
13045.256 23
13045.799 22
13046.342 26
13046.885 19
13047.428 19
13047.970 27
13048.513 24
13049.056 25
13049.599 27
13050.142 16
13050.685 12
13051.227 13
13051.770 17
13052.313 12
13052.856 6
13053.399 4
13053.942 19
13054.485 20
13055.028 6
13055.571 6
13056.114 7
13056.657 11
13057.200 6
13057.743 9
13058.286 10
13058.829 15
13059.372 19
13059.915 12
13060.458 12
13061.001 8
13061.544 9
13062.087 18
13062.631 20
13063.174 16
13063.717 7
13064.260 10
13064.803 9
13065.346 6
13065.889 12
13066.433 16
13066.976 15
13067.519 13
13068.062 10
13068.606 23
13069.149 26
13069.692 29
13070.235 19
13070.779 17
13071.322 18
13071.865 10
13072.409 14
13072.952 23
13073.495 15
13074.039 5
13074.582 12
13075.125 28
13075.669 27
13076.212 34
13076.756 24
13077.299 20
13077.842 25
13078.386 13
13078.929 10
13079.473 22
13080.016 26
13080.560 27
13081.103 24
13081.647 16
13082.190 10
13082.734 10
13083.277 13
13083.821 19
13084.364 25
13084.908 18
13085.452 11
13085.995 7
13086.539 17
13087.082 27
13087.626 22
13088.170 15
13088.713 16
13089.257 16
13089.801 11
13090.344 11
13090.888 13
13091.432 17
13091.976 16
13092.519 11
13093.063 20
13093.607 22
13094.151 20
13094.694 12
13095.238 15
13095.782 30
13096.326 36
13096.870 31
13097.414 18
13097.957 13
13098.501 15
13099.045 19
13099.589 12
13100.133 15
13100.677 12
13101.221 19
13101.765 18
13102.309 16
13102.853 22
13103.396 20
13103.940 10
13104.484 7
13105.028 11
13105.572 22
13106.116 20
13106.660 20
13107.205 9
13107.749 9
13108.293 14
13108.837 11
13109.381 11
13109.925 6
13110.469 8
13111.013 12
13111.557 14
13112.101 14
13112.646 6
13113.190 7
13113.734 8
13114.278 11
13114.822 6
13115.367 8
13115.911 7
13116.455 5
13116.999 8
13117.543 13
13118.088 14
13118.632 9
13119.176 16
13119.721 16
13120.265 9
13120.809 7
13121.354 9
13121.898 6
13122.442 12
13122.987 9
13123.531 15
13124.075 8
13124.620 20
13125.164 15
13125.709 10
13126.253 10
13126.798 13
13127.342 23
13127.887 37
13128.431 30
13128.976 23
13129.520 17
13130.065 10
13130.609 16
13131.154 33
13131.698 30
13132.243 16
13132.787 20
13133.332 28
13133.876 30
13134.421 22
13134.966 16
13135.510 16
13136.055 17
13136.600 11
13137.144 19
13137.689 9
13138.234 23
13138.778 22
13139.323 27
13139.868 37
13140.413 22
13140.957 13
13141.502 20
13142.047 17
13142.592 17
13143.136 7
13143.681 10
13144.226 14
13144.771 13
13145.316 19
13145.860 18
13146.405 19
13146.950 19
13147.495 7
13148.040 7
13148.585 9
13149.130 8
13149.675 13
13150.220 9
13150.765 13
13151.310 8
13151.854 11
13152.399 7
13152.944 13
13153.489 10
13154.034 15
13154.579 14
13155.125 17
13155.670 12
13156.215 18
13156.760 21
13157.305 21
13157.850 13
13158.395 13
13158.940 18
13159.485 12
13160.030 12
13160.576 6
13161.121 9
13161.666 6
13162.211 4
13162.756 6
13163.301 8
13163.847 6
13164.392 14
13164.937 25
13165.482 30
13166.028 10
13166.573 8
13167.118 11
13167.663 14
13168.209 18
13168.754 26
13169.299 13
13169.845 18
13170.390 16
13170.935 9
13171.481 11
13172.026 8
13172.572 9
13173.117 17
13173.662 26
13174.208 23
13174.753 28
13175.299 11
13175.844 12
13176.390 4
13176.935 4
13177.481 13
13178.026 18
13178.572 14
13179.117 8
13179.663 20
13180.208 15
13180.754 17
13181.300 20
13181.845 24
13182.391 23
13182.936 17
13183.482 8
13184.028 10
13184.573 16
13185.119 19
13185.665 10
13186.210 4
13186.756 1
13187.302 13
13187.847 15
13188.393 12
13188.939 6
13189.485 3
13190.030 9
13190.576 17
13191.122 26
13191.668 19
13192.213 18
13192.759 13
13193.305 9
13193.851 14
13194.397 15
13194.943 9
13195.489 24
13196.034 23
13196.580 17
13197.126 12
13197.672 6
13198.218 7
13198.764 13
13199.310 15
13199.856 17
13200.402 13
13200.948 12
13201.494 22
13202.040 25
13202.586 29
13203.132 17
13203.678 18
13204.224 17
13204.770 7
13205.316 15
13205.862 16
13206.408 15
13206.954 28
13207.501 18
13208.047 9
13208.593 13
13209.139 12
13209.685 17
13210.231 22
13210.778 20
13211.324 15
13211.870 10
13212.416 5
13212.962 5
13213.509 8
13214.055 11
13214.601 17
13215.147 10
13215.694 10
13216.240 27
13216.786 20
13217.333 11
13217.879 14
13218.425 22
13218.972 11
13219.518 14
13220.064 21
13220.611 21
13221.157 16
13221.704 15
13222.250 11
13222.797 25
13223.343 20
13223.889 26
13224.436 18
13224.982 14
13225.529 12
13226.075 21
13226.622 19
13227.168 22
13227.715 13
13228.262 18
13228.808 24
13229.355 21
13229.901 13
13230.448 24
13230.994 32
13231.541 15
13232.088 10
13232.634 8
13233.181 11
13233.728 8
13234.274 11
13234.821 17
13235.368 16
13235.914 22
13236.461 18
13237.008 13
13237.555 7
13238.101 10
13238.648 14
13239.195 10
13239.742 16
13240.288 17
13240.835 25
13241.382 8
13241.929 8
13242.476 8
13243.023 17
13243.569 25
13244.116 14
13244.663 19
13245.210 10
13245.757 17
13246.304 13
13246.851 14
13247.398 14
13247.945 19
13248.492 16
13249.039 18
13249.586 10
13250.133 12
13250.680 2
13251.227 6
13251.774 11
13252.321 12
13252.868 5
13253.415 18
13253.962 17
13254.509 10
13255.056 10
13255.603 17
13256.151 15
13256.698 9
13257.245 10
13257.792 10
13258.339 17
13258.886 16
13259.433 12
13259.981 14
13260.528 7
13261.075 11
13261.622 14
13262.170 11
13262.717 9
13263.264 12
13263.811 9
13264.359 6
13264.906 6
13265.453 16
13266.001 15
13266.548 20
13267.095 14
13267.643 11
13268.190 15
13268.738 5
13269.285 6
13269.832 9
13270.380 17
13270.927 18
13271.475 19
13272.022 18
13272.570 23
13273.117 23
13273.664 38
13274.212 28
13274.759 17
13275.307 10
13275.855 14
13276.402 11
13276.950 13
13277.497 10
13278.045 10
13278.592 15
13279.140 19
13279.688 12
13280.235 16
13280.783 8
13281.330 15
13281.878 26
13282.426 18
13282.973 15
13283.521 9
13284.069 10
13284.617 8
13285.164 14
13285.712 29
13286.260 20
13286.808 18
13287.355 15
13287.903 11
13288.451 10
13288.999 16
13289.546 16
13290.094 13
13290.642 10
13291.190 13
13291.738 12
13292.286 11
13292.834 9
13293.382 10
13293.929 8
13294.477 11
13295.025 13
13295.573 9
13296.121 5
13296.669 2
13297.217 9
13297.765 19
13298.313 15
13298.861 11
13299.409 20
13299.957 25
13300.505 31
13301.053 28
13301.601 16
13302.149 11
13302.697 9
13303.246 10
13303.794 8
13304.342 11
13304.890 14
13305.438 16
13305.986 21
13306.534 18
13307.083 10
13307.631 7
13308.179 4
13308.727 13
13309.275 12
13309.824 12
13310.372 16
13310.920 15
13311.468 12
13312.017 8
13312.565 9
13313.113 12
13313.661 18
13314.210 24
13314.758 16
13315.306 10
13315.855 14
13316.403 15
13316.952 9
13317.500 9
13318.048 9
13318.597 6
13319.145 8
13319.694 6
13320.242 5
13320.791 12
13321.339 12
13321.888 5
13322.436 11
13322.985 10
13323.533 19
13324.082 24
13324.630 10
13325.179 14
13325.727 11
13326.276 16
13326.824 15
13327.373 10
13327.922 6
13328.470 10
13329.019 1
13329.567 2
13330.116 18
13330.665 26
13331.213 16
13331.762 14
13332.311 18
13332.859 17
13333.408 18
13333.957 20
13334.506 14
13335.054 11
13335.603 5
13336.152 11
13336.701 15
13337.250 16
13337.798 19
13338.347 14
13338.896 8
13339.445 12
13339.994 14
13340.543 13
13341.091 15
13341.640 15
13342.189 13
13342.738 11
13343.287 12
13343.836 10
13344.385 12
13344.934 14
13345.483 9
13346.032 9
13346.581 13
13347.130 23
13347.679 15
13348.228 11
13348.777 12
13349.326 9
13349.875 17
13350.424 12
13350.973 8
13351.522 9
13352.071 23
13352.620 28
13353.170 18
13353.719 18
13354.268 17
13354.817 19
13355.366 18
13355.915 27
13356.465 31
13357.014 29
13357.563 24
13358.112 12
13358.661 17
13359.211 17
13359.760 16
13360.309 13
13360.858 6
13361.408 8
13361.957 5
13362.506 15
13363.056 15
13363.605 17
13364.154 19
13364.704 8
13365.253 12
13365.803 17
13366.352 11
13366.901 9
13367.451 6
13368.000 6
13368.550 13
13369.099 9
13369.649 13
13370.198 9
13370.747 5
13371.297 3
13371.846 11
13372.396 5
13372.946 13
13373.495 5
13374.045 9
13374.594 13
13375.144 14
13375.693 12
13376.243 14
13376.793 8
13377.342 6
13377.892 9
13378.441 14
13378.991 16
13379.541 22
13380.090 19
13380.640 18
13381.190 24
13381.740 22
13382.289 16
13382.839 11
13383.389 26
13383.938 13
13384.488 24
13385.038 23
13385.588 25
13386.138 10
13386.687 7
13387.237 2
13387.787 3
13388.337 12
13388.887 11
13389.437 13
13389.987 13
13390.536 9
13391.086 14
13391.636 10
13392.186 11
13392.736 18
13393.286 19
13393.836 38
13394.386 35
13394.936 24
13395.486 22
13396.036 14
13396.586 19
13397.136 23
13397.686 15
13398.236 19
13398.786 18
13399.336 11
13399.886 7
13400.436 7
13400.987 10
13401.537 8
13402.087 3
13402.637 19
13403.187 23
13403.737 14
13404.287 8
13404.838 5
13405.388 13
13405.938 18
13406.488 15
13407.038 20
13407.589 18
13408.139 19
13408.689 18
13409.239 25
13409.790 16
13410.340 17
13410.890 16
13411.441 11
13411.991 10
13412.541 9
13413.092 4
13413.642 18
13414.192 11
13414.743 14
13415.293 19
13415.844 13
13416.394 9
13416.945 10
13417.495 4
13418.045 8
13418.596 27
13419.146 33
13419.697 18
13420.247 12
13420.798 16
13421.348 16
13421.899 12
13422.449 3
13423.000 17
13423.551 37
13424.101 23
13424.652 11
13425.202 13
13425.753 17
13426.304 16
13426.854 14
13427.405 12
13427.956 16
13428.506 21
13429.057 14
13429.608 26
13430.158 17
13430.709 21
13431.260 14
13431.810 16
13432.361 22
13432.912 18
13433.463 24
13434.014 21
13434.564 17
13435.115 12
13435.666 6
13436.217 15
13436.768 11
13437.318 11
13437.869 14
13438.420 13
13438.971 26
13439.522 31
13440.073 10
13440.624 16
13441.175 8
13441.726 9
13442.277 4
13442.828 8
13443.379 7
13443.930 9
13444.481 20
13445.032 17
13445.583 14
13446.134 15
13446.685 16
13447.236 21
13447.787 13
13448.338 15
13448.889 12
13449.440 9
13449.991 5
13450.542 5
13451.093 16
13451.645 15
13452.196 11
13452.747 13
13453.298 19
13453.849 18
13454.400 11
13454.952 6
13455.503 10
13456.054 4
13456.605 6
13457.157 9
13457.708 9
13458.259 7
13458.810 10
13459.362 9
13459.913 11
13460.464 24
13461.016 18
13461.567 10
13462.118 8
13462.670 8
13463.221 8
13463.773 5
13464.324 7
13464.875 7
13465.427 11
13465.978 19
13466.530 8
13467.081 6
13467.633 19
13468.184 20
13468.736 10
13469.287 5
13469.839 8
13470.390 7
13470.942 2
13471.493 4
13472.045 12
13472.596 15
13473.148 12
13473.700 7
13474.251 9
13474.803 13
13475.354 6
13475.906 8
13476.458 17
13477.009 21
13477.561 16
13478.113 30
13478.665 21
13479.216 14
13479.768 16
13480.320 16
13480.871 9
13481.423 17
13481.975 5
13482.527 11
13483.079 16
13483.630 12
13484.182 11
13484.734 19
13485.286 10
13485.838 9
13486.389 17
13486.941 13
13487.493 14
13488.045 21
13488.597 20
13489.149 9
13489.701 9
13490.253 15
13490.805 18
13491.357 14
13491.909 14
13492.461 24
13493.013 22
13493.565 15
13494.117 15
13494.669 20
13495.221 27
13495.773 29
13496.325 15
13496.877 12
13497.429 10
13497.981 7
13498.533 2
13499.085 13
13499.637 13
13500.190 10
13500.742 16
13501.294 18
13501.846 7
13502.398 9
13502.950 14
13503.503 7
13504.055 11
13504.607 13
13505.159 6
13505.712 6
13506.264 6
13506.816 6
13507.368 9
13507.921 9
13508.473 10
13509.025 15
13509.578 12
13510.130 16
13510.682 4
13511.235 4
13511.787 6
13512.339 16
13512.892 29
13513.444 28
13513.997 16
13514.549 18
13515.102 10
13515.654 7
13516.206 13
13516.759 15
13517.311 18
13517.864 18
13518.416 15
13518.969 16
13519.522 19
13520.074 13
13520.627 7
13521.179 11
13521.732 9
13522.284 12
13522.837 18
13523.390 25
13523.942 18
13524.495 11
13525.047 24
13525.600 15
13526.153 14
13526.705 12
13527.258 10
13527.811 13
13528.364 17
13528.916 13
13529.469 18
13530.022 19
13530.575 19
13531.127 21
13531.680 13
13532.233 19
13532.786 16
13533.339 13
13533.891 10
13534.444 23
13534.997 18
13535.550 23
13536.103 17
13536.656 14
13537.209 14
13537.761 17
13538.314 25
13538.867 10
13539.420 10
13539.973 4
13540.526 5
13541.079 9
13541.632 15
13542.185 11
13542.738 20
13543.291 17
13543.844 16
13544.397 17
13544.950 17
13545.503 8
13546.056 7
13546.609 9
13547.163 16
13547.716 10
13548.269 12
13548.822 14
13549.375 14
13549.928 12
13550.481 15
13551.035 15
13551.588 12
13552.141 6
13552.694 10
13553.247 6
13553.801 23
13554.354 21
13554.907 6
13555.460 12
13556.014 7
13556.567 16
13557.120 17
13557.674 17
13558.227 14
13558.780 7
13559.334 6
13559.887 8
13560.440 14
13560.994 11
13561.547 19
13562.101 14
13562.654 17
13563.207 16
13563.761 13
13564.314 4
13564.868 9
13565.421 5
13565.975 6
13566.528 3
13567.082 0
13567.635 7
13568.189 21
13568.742 20
13569.296 11
13569.849 11
13570.403 19
13570.956 19
13571.510 22
13572.064 12
13572.617 14
13573.171 10
13573.725 19
13574.278 10
13574.832 15
13575.386 17
13575.939 25
13576.493 22
13577.047 17
13577.600 6
13578.154 6
13578.708 10
13579.262 9
13579.815 12
13580.369 9
13580.923 18
13581.477 12
13582.031 7
13582.584 5
13583.138 6
13583.692 7
13584.246 14
13584.800 11
13585.354 13
13585.908 18
13586.461 24
13587.015 14
13587.569 11
13588.123 8
13588.677 10
13589.231 14
13589.785 21
13590.339 19
13590.893 24
13591.447 27
13592.001 14
13592.555 15
13593.109 11
13593.663 15
13594.217 17
13594.771 12
13595.325 12
13595.879 14
13596.434 30
13596.988 18
13597.542 8
13598.096 14
13598.650 17
13599.204 14
13599.758 4
13600.313 7
13600.867 13
13601.421 16
13601.975 5
13602.529 14
13603.084 22
13603.638 21
13604.192 10
13604.746 10
13605.301 17
13605.855 14
13606.409 8
13606.964 24
13607.518 21
13608.072 23
13608.627 17
13609.181 6
13609.735 8
13610.290 11
13610.844 7
13611.399 10
13611.953 15
13612.507 12
13613.062 11
13613.616 24
13614.171 19
13614.725 18
13615.280 12
13615.834 14
13616.389 17
13616.943 9
13617.498 6
13618.052 4
13618.607 5
13619.161 4
13619.716 20
13620.271 25
13620.825 28
13621.380 15
13621.934 13
13622.489 5
13623.044 2
13623.598 13
13624.153 6
13624.708 9
13625.262 25
13625.817 22
13626.372 12
13626.927 16
13627.481 14
13628.036 11
13628.591 10
13629.146 16
13629.700 11
13630.255 4
13630.810 6
13631.365 9
13631.920 12
13632.474 13
13633.029 9
13633.584 6
13634.139 9
13634.694 13
13635.249 14
13635.804 6
13636.359 10
13636.914 6
13637.469 6
13638.023 9
13638.578 4
13639.133 3
13639.688 5
13640.243 10
13640.798 13
13641.353 11
13641.908 10
13642.463 17
13643.019 16
13643.574 16
13644.129 19
13644.684 15
13645.239 25
13645.794 23
13646.349 23
13646.904 15
13647.459 11
13648.014 6
13648.570 7
13649.125 6
13649.680 5
13650.235 16
13650.790 15
13651.346 15
13651.901 17
13652.456 11
13653.011 10
13653.567 11
13654.122 8
13654.677 11
13655.233 13
13655.788 7
13656.343 10
13656.898 7
13657.454 7
13658.009 12
13658.565 18
13659.120 10
13659.675 5
13660.231 9
13660.786 16
13661.342 15
13661.897 21
13662.452 23
13663.008 17
13663.563 11
13664.119 14
13664.674 20
13665.230 13
13665.785 15
13666.341 16
13666.896 17
13667.452 18
13668.008 9
13668.563 15
13669.119 23
13669.674 20
13670.230 17
13670.785 14
13671.341 12
13671.897 14
13672.452 6
13673.008 7
13673.564 13
13674.119 21
13674.675 19
13675.231 17
13675.787 16
13676.342 21
13676.898 16
13677.454 14
13678.010 19
13678.565 26
13679.121 16
13679.677 16
13680.233 9
13680.789 11
13681.344 4
13681.900 6
13682.456 8
13683.012 7
13683.568 6
13684.124 3
13684.680 22
13685.235 16
13685.791 10
13686.347 10
13686.903 20
13687.459 20
13688.015 19
13688.571 8
13689.127 9
13689.683 9
13690.239 4
13690.795 13
13691.351 13
13691.907 14
13692.463 14
13693.019 13
13693.575 18
13694.132 12
13694.688 5
13695.244 8
13695.800 8
13696.356 5
13696.912 7
13697.468 9
13698.025 9
13698.581 13
13699.137 14
13699.693 16
13700.249 13
13700.806 12
13701.362 20
13701.918 14
13702.474 19
13703.031 15
13703.587 13
13704.143 11
13704.699 9
13705.256 5
13705.812 7
13706.368 0
13706.925 3
13707.481 7
13708.037 15
13708.594 14
13709.150 6
13709.707 11
13710.263 19
13710.820 11
13711.376 13
13711.932 19
13712.489 25
13713.045 15
13713.602 4
13714.158 5
13714.715 8
13715.271 11
13715.828 8
13716.384 11
13716.941 23
13717.498 20
13718.054 15
13718.611 12
13719.167 7
13719.724 14
13720.281 6
13720.837 15
13721.394 14
13721.950 10
13722.507 12
13723.064 9
13723.620 5
13724.177 4
13724.734 6
13725.291 6
13725.847 4
13726.404 12
13726.961 13
13727.518 4
13728.074 9
13728.631 11
13729.188 7
13729.745 6
13730.302 10
13730.858 13
13731.415 12
13731.972 9
13732.529 1
13733.086 4
13733.643 12
13734.200 8
13734.757 15
13735.314 17
13735.871 14
13736.427 12
13736.984 18
13737.541 18
13738.098 12
13738.655 13
13739.212 17
13739.769 9
13740.326 7
13740.883 10
13741.441 10
13741.998 16
13742.555 10
13743.112 28
13743.669 39
13744.226 37
13744.783 19
13745.340 11
13745.897 21
13746.454 11
13747.012 18
13747.569 23
13748.126 15
13748.683 12
13749.240 13
13749.798 14
13750.355 10
13750.912 8
13751.469 8
13752.027 4
13752.584 14
13753.141 9
13753.698 7
13754.256 7
13754.813 4
13755.370 7
13755.928 5
13756.485 7
13757.042 17
13757.600 12
13758.157 15
13758.715 21
13759.272 18
13759.829 13
13760.387 16
13760.944 16
13761.502 21
13762.059 12
13762.617 8
13763.174 8
13763.732 4
13764.289 12
13764.847 10
13765.404 8
13765.962 13
13766.519 14
13767.077 18
13767.635 9
13768.192 9
13768.750 11
13769.307 15
13769.865 20
13770.423 22
13770.980 14
13771.538 10
13772.096 7
13772.653 15
13773.211 14
13773.769 11
13774.326 5
13774.884 2
13775.442 3
13776.000 3
13776.557 11
13777.115 15
13777.673 13
13778.231 5
13778.789 9
13779.346 10
13779.904 5
13780.462 8
13781.020 11
13781.578 9
13782.136 9
13782.694 7
13783.251 10
13783.809 16
13784.367 18
13784.925 20
13785.483 8
13786.041 8
13786.599 22
13787.157 21
13787.715 24
13788.273 13
13788.831 18
13789.389 19
13789.947 25
13790.505 26
13791.063 14
13791.621 18
13792.179 13
13792.737 12
13793.296 20
13793.854 10
13794.412 8
13794.970 13
13795.528 6
13796.086 16
13796.644 23
13797.203 17
13797.761 9
13798.319 17
13798.877 26
13799.435 14
13799.994 18
13800.552 16
13801.110 14
13801.668 19
13802.227 15
13802.785 11
13803.343 6
13803.902 3
13804.460 7
13805.018 7
13805.577 10
13806.135 13
13806.693 23
13807.252 26
13807.810 18
13808.368 11
13808.927 15
13809.485 11
13810.044 9
13810.602 16
13811.161 9
13811.719 7
13812.278 3
13812.836 3
13813.395 4
13813.953 13
13814.512 11
13815.070 6
13815.629 4
13816.187 14
13816.746 14
13817.304 13
13817.863 29
13818.422 16
13818.980 16
13819.539 12
13820.098 8
13820.656 4
13821.215 6
13821.774 10
13822.332 13
13822.891 10
13823.450 9
13824.008 8
13824.567 17
13825.126 15
13825.685 19
13826.243 22
13826.802 22
13827.361 13
13827.920 15
13828.479 10
13829.037 4
13829.596 11
13830.155 12
13830.714 17
13831.273 16
13831.832 13
13832.391 9
13832.949 9
13833.508 9
13834.067 10
13834.626 14
13835.185 10
13835.744 7
13836.303 5
13836.862 6
13837.421 15
13837.980 33
13838.539 19
13839.098 18
13839.657 9
13840.216 12
13840.775 6
13841.334 8
13841.893 6
13842.453 5
13843.012 7
13843.571 8
13844.130 8
13844.689 14
13845.248 13
13845.807 13
13846.367 16
13846.926 12
13847.485 23
13848.044 20
13848.603 14
13849.163 20
13849.722 12
13850.281 17
13850.840 18
13851.400 15
13851.959 9
13852.518 6
13853.077 6
13853.637 3
13854.196 10
13854.755 12
13855.315 20
13855.874 39
13856.434 37
13856.993 27
13857.552 23
13858.112 30
13858.671 22
13859.231 24
13859.790 12
13860.349 5
13860.909 7
13861.468 11
13862.028 13
13862.587 13
13863.147 13
13863.706 14
13864.266 17
13864.826 12
13865.385 4
13865.945 22
13866.504 15
13867.064 29
13867.623 9
13868.183 10
13868.743 21
13869.302 16
13869.862 8
13870.422 4
13870.981 7
13871.541 5
13872.101 9
13872.660 12
13873.220 10
13873.780 8
13874.340 6
13874.899 4
13875.459 8
13876.019 8
13876.579 6
13877.138 2
13877.698 1
13878.258 8
13878.818 8
13879.378 8
13879.938 7
13880.497 7
13881.057 13
13881.617 15
13882.177 17
13882.737 8
13883.297 6
13883.857 18
13884.417 32
13884.977 16
13885.537 12
13886.097 11
13886.657 13
13887.217 16
13887.777 13
13888.337 24
13888.897 21
13889.457 20
13890.017 17
13890.577 10
13891.137 11
13891.697 30
13892.257 25
13892.817 16
13893.377 17
13893.937 15
13894.498 24
13895.058 29
13895.618 28
13896.178 26
13896.738 13
13897.298 8
13897.859 14
13898.419 11
13898.979 20
13899.539 20
13900.100 14
13900.660 9
13901.220 3
13901.781 7
13902.341 20
13902.901 19
13903.461 13
13904.022 16
13904.582 18
13905.142 15
13905.703 10
13906.263 12
13906.824 20
13907.384 13
13907.944 21
13908.505 18
13909.065 12
13909.626 11
13910.186 9
13910.747 7
13911.307 10
13911.868 6
13912.428 4
13912.989 10
13913.549 12
13914.110 11
13914.670 9
13915.231 3
13915.791 3
13916.352 9
13916.913 6
13917.473 7
13918.034 13
13918.594 17
13919.155 13
13919.716 9
13920.276 10
13920.837 10
13921.398 19
13921.958 14
13922.519 14
13923.080 13
13923.641 15
13924.201 14
13924.762 30
13925.323 25
13925.884 15
13926.444 9
13927.005 4
13927.566 17
13928.127 19
13928.688 13
13929.249 14
13929.809 18
13930.370 12
13930.931 12
13931.492 13
13932.053 14
13932.614 14
13933.175 10
13933.736 20
13934.297 10
13934.858 10
13935.419 13
13935.980 10
13936.541 4
13937.102 2
13937.663 3
13938.224 22
13938.785 18
13939.346 17
13939.907 12
13940.468 16
13941.029 26
13941.590 27
13942.151 28
13942.712 18
13943.273 12
13943.834 26
13944.396 21
13944.957 14
13945.518 9
13946.079 17
13946.640 10
13947.202 13
13947.763 11
13948.324 8
13948.885 7
13949.446 14
13950.008 9
13950.569 9
13951.130 8
13951.692 14
13952.253 18
13952.814 19
13953.376 12
13953.937 10
13954.498 7
13955.060 12
13955.621 8
13956.182 9
13956.744 7
13957.305 13
13957.867 6
13958.428 7
13958.989 18
13959.551 19
13960.112 26
13960.674 21
13961.235 19
13961.797 11
13962.358 7
13962.920 17
13963.481 11
13964.043 5
13964.605 9
13965.166 18
13965.728 8
13966.289 11
13966.851 8
13967.412 16
13967.974 21
13968.536 21
13969.097 17
13969.659 9
13970.221 10
13970.782 10
13971.344 10
13971.906 10
13972.467 4
13973.029 11
13973.591 8
13974.153 4
13974.714 9
13975.276 7
13975.838 14
13976.400 17
13976.962 17
13977.523 12
13978.085 7
13978.647 8
13979.209 6
13979.771 2
13980.333 9
13980.895 10
13981.456 5
13982.018 2
13982.580 3
13983.142 13
13983.704 28
13984.266 21
13984.828 8
13985.390 7
13985.952 8
13986.514 10
13987.076 9
13987.638 13
13988.200 16
13988.762 10
13989.324 16
13989.886 17
13990.448 21
13991.010 30
13991.572 22
13992.135 11
13992.697 15
13993.259 11
13993.821 4
13994.383 3
13994.945 7
13995.507 7
13996.070 21
13996.632 15
13997.194 16
13997.756 15
13998.318 16
13998.881 15
13999.443 10
14000.005 14
14000.568 19
14001.130 7
14001.692 3
14002.254 7
14002.817 11
14003.379 4
14003.941 4
14004.504 5
14005.066 3
14005.629 5
14006.191 11
14006.753 8
14007.316 12
14007.878 17
14008.441 14
14009.003 16
14009.565 17
14010.128 15
14010.690 5
14011.253 5
14011.815 5
14012.378 7
14012.940 7
14013.503 5
14014.066 8
14014.628 27
14015.191 20
14015.753 17
14016.316 26
14016.878 26
14017.441 17
14018.004 10
14018.566 6
14019.129 8
14019.692 2
14020.254 8
14020.817 3
14021.380 8
14021.942 17
14022.505 12
14023.068 9
14023.631 19
14024.193 13
14024.756 9
14025.319 9
14025.882 5
14026.445 1
14027.007 10
14027.570 10
14028.133 16
14028.696 17
14029.259 8
14029.822 16
14030.384 16
14030.947 10
14031.510 14
14032.073 7
14032.636 2
14033.199 13
14033.762 19
14034.325 12
14034.888 13
14035.451 7
14036.014 19
14036.577 21
14037.140 18
14037.703 23
14038.266 16
14038.829 14
14039.392 11
14039.955 4
14040.518 7
14041.081 5
14041.644 5
14042.207 11
14042.771 16
14043.334 11
14043.897 15
14044.460 22
14045.023 17
14045.586 8
14046.150 5
14046.713 7
14047.276 7
14047.839 12
14048.402 9
14048.966 8
14049.529 11
14050.092 4
14050.655 5
14051.219 13
14051.782 20
14052.345 23
14052.909 10
14053.472 5
14054.035 4
14054.599 9
14055.162 10
14055.726 10
14056.289 12
14056.852 16
14057.416 22
14057.979 16
14058.543 14
14059.106 11
14059.670 13
14060.233 14
14060.796 20
14061.360 18
14061.923 15
14062.487 18
14063.051 14
14063.614 13
14064.178 12
14064.741 7
14065.305 16
14065.868 15
14066.432 31
14066.996 42
14067.559 38
14068.123 28
14068.686 21
14069.250 15
14069.814 16
14070.377 11
14070.941 12
14071.505 14
14072.069 7
14072.632 8
14073.196 8
14073.760 8
14074.324 9
14074.887 9
14075.451 14
14076.015 10
14076.579 5
14077.142 4
14077.706 10
14078.270 11
14078.834 16
14079.398 17
14079.962 18
14080.526 12
14081.090 11
14081.653 8
14082.217 15
14082.781 10
14083.345 12
14083.909 14
14084.473 13
14085.037 12
14085.601 18
14086.165 10
14086.729 11
14087.293 9
14087.857 7
14088.421 7
14088.985 13
14089.549 14
14090.113 10
14090.677 16
14091.241 22
14091.806 15
14092.370 26
14092.934 25
14093.498 9
14094.062 20
14094.626 19
14095.190 14
14095.755 10
14096.319 8
14096.883 16
14097.447 12
14098.012 8
14098.576 5
14099.140 9
14099.704 8
14100.269 10
14100.833 5
14101.397 10
14101.961 19
14102.526 17
14103.090 15
14103.654 15
14104.219 21
14104.783 19
14105.348 19
14105.912 18
14106.476 9
14107.041 10
14107.605 8
14108.170 8
14108.734 6
14109.299 16
14109.863 12
14110.427 11
14110.992 7
14111.556 5
14112.121 10
14112.685 10
14113.250 21
14113.815 12
14114.379 12
14114.944 22
14115.508 11
14116.073 11
14116.637 15
14117.202 13
14117.767 18
14118.331 10
14118.896 9
14119.461 9
14120.025 7
14120.590 6
14121.155 10
14121.719 12
14122.284 6
14122.849 11
14123.414 4
14123.978 12
14124.543 17
14125.108 18
14125.673 15
14126.237 19
14126.802 11
14127.367 14
14127.932 15
14128.497 14
14129.062 17
14129.626 13
14130.191 12
14130.756 13
14131.321 20
14131.886 18
14132.451 20
14133.016 17
14133.581 7
14134.146 2
14134.711 9
14135.276 8
14135.841 8
14136.406 6
14136.971 7
14137.536 9
14138.101 17
14138.666 14
14139.231 11
14139.796 13
14140.361 5
14140.926 6
14141.491 4
14142.056 6
14142.621 15
14143.187 19
14143.752 23
14144.317 14
14144.882 7
14145.447 16
14146.012 14
14146.578 13
14147.143 9
14147.708 9
14148.273 14
14148.839 12
14149.404 11
14149.969 7
14150.534 3
14151.100 3
14151.665 5
14152.230 7
14152.796 7
14153.361 5
14153.926 10
14154.492 12
14155.057 13
14155.622 11
14156.188 6
14156.753 12
14157.319 8
14157.884 13
14158.449 9
14159.015 14
14159.580 11
14160.146 9
14160.711 8
14161.277 16
14161.842 12
14162.408 12
14162.973 18
14163.539 9
14164.105 8
14164.670 6
14165.236 7
14165.801 6
14166.367 11
14166.932 15
14167.498 10
14168.064 9
14168.629 5
14169.195 8
14169.761 13
14170.326 16
14170.892 15
14171.458 5
14172.023 9
14172.589 12
14173.155 9
14173.721 8
14174.286 12
14174.852 11
14175.418 14
14175.984 27
14176.550 15
14177.115 20
14177.681 19
14178.247 6
14178.813 1
14179.379 6
14179.945 15
14180.510 16
14181.076 14
14181.642 12
14182.208 17
14182.774 41
14183.340 41
14183.906 38
14184.472 27
14185.038 12
14185.604 11
14186.170 6
14186.736 12
14187.302 25
14187.868 29
14188.434 24
14189.000 15
14189.566 11
14190.132 16
14190.698 9
14191.264 1
14191.830 5
14192.397 11
14192.963 12
14193.529 8
14194.095 8
14194.661 7
14195.227 11
14195.793 20
14196.360 10
14196.926 15
14197.492 11
14198.058 3
14198.625 5
14199.191 3
14199.757 4
14200.323 7
14200.890 16
14201.456 9
14202.022 16
14202.589 13
14203.155 8
14203.721 15
14204.288 11
14204.854 7
14205.420 9
14205.987 16
14206.553 7
14207.120 5
14207.686 9
14208.252 10
14208.819 6
14209.385 9
14209.952 10
14210.518 7
14211.085 8
14211.651 1
14212.218 3
14212.784 5
14213.351 6
14213.917 12
14214.484 11
14215.050 7
14215.617 12
14216.184 15
14216.750 10
14217.317 10
14217.883 15
14218.450 5
14219.017 6
14219.583 20
14220.150 33
14220.717 26
14221.283 28
14221.850 27
14222.417 18
14222.984 6
14223.550 7
14224.117 8
14224.684 8
14225.251 12
14225.817 16
14226.384 9
14226.951 19
14227.518 15
14228.085 23
14228.651 39
14229.218 33
14229.785 23
14230.352 12
14230.919 5
14231.486 5
14232.053 8
14232.620 5
14233.187 5
14233.754 8
14234.320 6
14234.887 10
14235.454 6
14236.021 4
14236.588 7
14237.155 10
14237.722 9
14238.289 5
14238.857 5
14239.424 5
14239.991 6
14240.558 16
14241.125 17
14241.692 12
14242.259 19
14242.826 20
14243.393 11
14243.960 7
14244.528 13
14245.095 10
14245.662 13
14246.229 17
14246.796 10
14247.364 2
14247.931 7
14248.498 3
14249.065 5
14249.632 1
14250.200 6
14250.767 22
14251.334 18
14251.902 14
14252.469 15
14253.036 11
14253.604 13
14254.171 22
14254.738 21
14255.306 11
14255.873 12
14256.440 4
14257.008 12
14257.575 14
14258.143 9
14258.710 13
14259.278 9
14259.845 15
14260.413 12
14260.980 4
14261.547 4
14262.115 12
14262.683 13
14263.250 13
14263.818 11
14264.385 12
14264.953 4
14265.520 19
14266.088 12
14266.655 24
14267.223 25
14267.791 16
14268.358 14
14268.926 18
14269.494 22
14270.061 16
14270.629 8
14271.197 7
14271.764 26
14272.332 17
14272.900 8
14273.467 6
14274.035 3
14274.603 19
14275.171 19
14275.739 19
14276.306 26
14276.874 20
14277.442 17
14278.010 9
14278.578 8
14279.145 8
14279.713 6
14280.281 10
14280.849 16
14281.417 13
14281.985 6
14282.553 8
14283.121 16
14283.689 17
14284.257 8
14284.824 10
14285.392 5
14285.960 14
14286.528 13
14287.096 14
14287.664 11
14288.232 13
14288.800 20
14289.369 20
14289.937 7
14290.505 15
14291.073 19
14291.641 12
14292.209 19
14292.777 16
14293.345 13
14293.913 16
14294.481 7
14295.050 5
14295.618 3
14296.186 3
14296.754 8
14297.322 7
14297.891 13
14298.459 9
14299.027 7
14299.595 10
14300.164 11
14300.732 4
14301.300 12
14301.868 18
14302.437 10
14303.005 10
14303.573 14
14304.142 17
14304.710 13
14305.278 26
14305.847 20
14306.415 9
14306.984 9
14307.552 8
14308.120 8
14308.689 8
14309.257 9
14309.826 5
14310.394 12
14310.963 17
14311.531 17
14312.100 14
14312.668 17
14313.237 24
14313.805 34
14314.374 22
14314.942 14
14315.511 11
14316.080 8
14316.648 8
14317.217 24
14317.785 23
14318.354 15
14318.923 15
14319.491 10
14320.060 13
14320.629 16
14321.197 11
14321.766 17
14322.335 13
14322.903 17
14323.472 16
14324.041 11
14324.610 11
14325.178 36
14325.747 34
14326.316 34
14326.885 25
14327.453 23
14328.022 12
14328.591 8
14329.160 17
14329.729 12
14330.298 7
14330.867 17
14331.435 13
14332.004 10
14332.573 7
14333.142 7
14333.711 11
14334.280 19
14334.849 19
14335.418 11
14335.987 2
14336.556 1
14337.125 7
14337.694 10
14338.263 23
14338.832 18
14339.401 19
14339.970 18
14340.539 12
14341.108 8
14341.677 9
14342.246 3
14342.815 15
14343.385 22
14343.954 16
14344.523 20
14345.092 19
14345.661 17
14346.230 16
14346.800 20
14347.369 15
14347.938 6
14348.507 6
14349.076 15
14349.646 23
14350.215 15
14350.784 14
14351.353 18
14351.923 11
14352.492 14
14353.061 14
14353.631 6
14354.200 13
14354.769 9
14355.339 11
14355.908 18
14356.477 12
14357.047 17
14357.616 9
14358.186 9
14358.755 8
14359.324 6
14359.894 14
14360.463 18
14361.033 15
14361.602 9
14362.172 10
14362.741 14
14363.311 8
14363.880 12
14364.450 12
14365.019 10
14365.589 6
14366.159 9
14366.728 16
14367.298 15
14367.867 20
14368.437 25
14369.007 21
14369.576 21
14370.146 13
14370.716 6
14371.285 5
14371.855 9
14372.425 13
14372.994 8
14373.564 5
14374.134 4
14374.704 2
14375.273 6
14375.843 5
14376.413 9
14376.983 5
14377.552 3
14378.122 4
14378.692 13
14379.262 13
14379.832 13
14380.402 7
14380.971 4
14381.541 6
14382.111 13
14382.681 15
14383.251 11
14383.821 9
14384.391 11
14384.961 23
14385.531 27
14386.101 23
14386.671 11
14387.241 10
14387.811 6
14388.381 8
14388.951 11
14389.521 6
14390.091 10
14390.661 7
14391.231 9
14391.801 13
14392.371 9
14392.941 4
14393.511 3
14394.081 9
14394.652 11
14395.222 14
14395.792 11
14396.362 7
14396.932 7
14397.502 14
14398.073 11
14398.643 16
14399.213 12
14399.783 10
14400.354 20
14400.924 11
14401.494 14
14402.064 22
14402.635 22
14403.205 14
14403.775 8
14404.346 8
14404.916 12
14405.486 24
14406.057 28
14406.627 18
14407.197 17
14407.768 14
14408.338 9
14408.909 4
14409.479 5
14410.050 9
14410.620 8
14411.190 11
14411.761 12
14412.331 9
14412.902 6
14413.472 6
14414.043 4
14414.613 16
14415.184 18
14415.755 17
14416.325 15
14416.896 9
14417.466 11
14418.037 3
14418.608 4
14419.178 17
14419.749 31
14420.319 22
14420.890 12
14421.461 13
14422.031 7
14422.602 4
14423.173 3
14423.744 1
14424.314 15
14424.885 19
14425.456 20
14426.026 15
14426.597 20
14427.168 9
14427.739 7
14428.310 17
14428.880 13
14429.451 12
14430.022 15
14430.593 9
14431.164 6
14431.735 7
14432.306 13
14432.876 17
14433.447 29
14434.018 21
14434.589 20
14435.160 8
14435.731 9
14436.302 10
14436.873 7
14437.444 9
14438.015 5
14438.586 22
14439.157 18
14439.728 6
14440.299 4
14440.870 4
14441.441 7
14442.012 5
14442.583 6
14443.154 13
14443.726 10
14444.297 14
14444.868 10
14445.439 7
14446.010 7
14446.581 17
14447.152 9
14447.724 3
14448.295 3
14448.866 7
14449.437 7
14450.008 5
14450.580 4
14451.151 7
14451.722 8
14452.294 14
14452.865 13
14453.436 13
14454.007 20
14454.579 17
14455.150 18
14455.721 14
14456.293 7
14456.864 7
14457.436 11
14458.007 11
14458.578 13
14459.150 20
14459.721 28
14460.293 18
14460.864 13
14461.435 6
14462.007 4
14462.578 2
14463.150 10
14463.721 12
14464.293 10
14464.864 7
14465.436 2
14466.008 10
14466.579 6
14467.151 7
14467.722 6
14468.294 8
14468.865 13
14469.437 21
14470.009 14
14470.580 8
14471.152 11
14471.724 14
14472.295 13
14472.867 9
14473.439 9
14474.010 20
14474.582 18
14475.154 26
14475.726 32
14476.297 19
14476.869 12
14477.441 12
14478.013 8
14478.584 12
14479.156 16
14479.728 22
14480.300 16
14480.872 10
14481.444 12
14482.015 17
14482.587 13
14483.159 14
14483.731 15
14484.303 13
14484.875 9
14485.447 11
14486.019 11
14486.591 19
14487.163 11
14487.735 7
14488.307 6
14488.879 11
14489.451 6
14490.023 10
14490.595 25
14491.167 33
14491.739 23
14492.311 26
14492.883 24
14493.455 19
14494.027 16
14494.599 18
14495.171 13
14495.744 14
14496.316 11
14496.888 6
14497.460 8
14498.032 19
14498.604 13
14499.177 7
14499.749 11
14500.321 10
14500.893 7
14501.466 14
14502.038 11
14502.610 16
14503.182 18
14503.755 11
14504.327 13
14504.899 25
14505.472 20
14506.044 16
14506.616 18
14507.189 27
14507.761 22
14508.333 14
14508.906 5
14509.478 11
14510.051 14
14510.623 13
14511.196 12
14511.768 5
14512.340 2
14512.913 6
14513.485 11
14514.058 10
14514.630 6
14515.203 14
14515.775 15
14516.348 7
14516.921 12
14517.493 10
14518.066 19
14518.638 15
14519.211 13
14519.783 10
14520.356 8
14520.929 5
14521.501 8
14522.074 12
14522.647 15
14523.219 14
14523.792 7
14524.365 7
14524.937 11
14525.510 16
14526.083 4
14526.656 12
14527.228 5
14527.801 3
14528.374 4
14528.947 10
14529.520 16
14530.092 7
14530.665 4
14531.238 8
14531.811 5
14532.384 9
14532.957 12
14533.529 16
14534.102 10
14534.675 11
14535.248 15
14535.821 5
14536.394 5
14536.967 8
14537.540 5
14538.113 2
14538.686 3
14539.259 9
14539.832 13
14540.405 5
14540.978 3
14541.551 5
14542.124 13
14542.697 19
14543.270 12
14543.843 12
14544.416 7
14544.989 5
14545.563 11
14546.136 18
14546.709 16
14547.282 12
14547.855 16
14548.428 15
14549.002 14
14549.575 21
14550.148 15
14550.721 12
14551.294 12
14551.868 19
14552.441 31
14553.014 22
14553.587 15
14554.161 8
14554.734 9
14555.307 2
14555.881 4
14556.454 19
14557.027 9
14557.601 13
14558.174 9
14558.747 12
14559.321 9
14559.894 3
14560.468 1
14561.041 3
14561.614 13
14562.188 10
14562.761 11
14563.335 10
14563.908 4
14564.482 5
14565.055 3
14565.629 2
14566.202 3
14566.776 5
14567.349 13
14567.923 17
14568.497 11
14569.070 9
14569.644 5
14570.217 8
14570.791 12
14571.365 6
14571.938 7
14572.512 8
14573.085 6
14573.659 7
14574.233 2
14574.807 6
14575.380 2
14575.954 3
14576.528 11
14577.101 15
14577.675 15
14578.249 12
14578.823 13
14579.396 16
14579.970 15
14580.544 14
14581.118 9
14581.692 7
14582.266 13
14582.839 10
14583.413 19
14583.987 24
14584.561 30
14585.135 21
14585.709 10
14586.283 6
14586.857 11
14587.431 16
14588.005 11
14588.579 9
14589.153 11
14589.727 17
14590.301 14
14590.875 10
14591.449 10
14592.023 7
14592.597 20
14593.171 22
14593.745 22
14594.319 21
14594.893 20
14595.467 15
14596.041 9
14596.615 16
14597.189 21
14597.764 25
14598.338 16
14598.912 15
14599.486 17
14600.060 7
14600.634 8
14601.209 3
14601.783 3
14602.357 7
14602.931 8
14603.506 8
14604.080 15
14604.654 10
14605.228 5
14605.803 23
14606.377 17
14606.951 12
14607.526 9
14608.100 10
14608.674 8
14609.249 5
14609.823 7
14610.398 5
14610.972 8
14611.546 6
14612.121 4
14612.695 7
14613.270 6
14613.844 12
14614.419 24
14614.993 17
14615.568 5
14616.142 29
14616.717 20
14617.291 19
14617.866 24
14618.440 10
14619.015 7
14619.589 10
14620.164 18
14620.739 12
14621.313 8
14621.888 4
14622.462 11
14623.037 10
14623.612 7
14624.186 8
14624.761 7
14625.336 8
14625.910 4
14626.485 4
14627.060 7
14627.635 9
14628.209 7
14628.784 6
14629.359 12
14629.934 12
14630.508 12
14631.083 4
14631.658 13
14632.233 9
14632.808 6
14633.383 17
14633.957 10
14634.532 12
14635.107 13
14635.682 16
14636.257 12
14636.832 5
14637.407 8
14637.982 5
14638.557 5
14639.132 22
14639.707 21
14640.282 15
14640.857 9
14641.432 11
14642.007 12
14642.582 15
14643.157 19
14643.732 27
14644.307 22
14644.882 18
14645.457 24
14646.032 16
14646.607 12
14647.182 7
14647.757 8
14648.332 11
14648.908 8
14649.483 10
14650.058 16
14650.633 5
14651.208 16
14651.784 22
14652.359 17
14652.934 13
14653.509 15
14654.084 11
14654.660 19
14655.235 14
14655.810 11
14656.386 6
14656.961 8
14657.536 8
14658.112 5
14658.687 10
14659.262 10
14659.838 3
14660.413 1
14660.988 12
14661.564 16
14662.139 12
14662.715 15
14663.290 17
14663.865 8
14664.441 9
14665.016 10
14665.592 9
14666.167 11
14666.743 7
14667.318 5
14667.894 11
14668.469 12
14669.045 15
14669.621 12
14670.196 11
14670.772 3
14671.347 12
14671.923 21
14672.498 9
14673.074 10
14673.650 7
14674.225 4
14674.801 6
14675.377 3
14675.952 15
14676.528 19
14677.104 14
14677.679 23
14678.255 27
14678.831 20
14679.407 18
14679.982 23
14680.558 29
14681.134 20
14681.710 10
14682.286 19
14682.861 20
14683.437 15
14684.013 19
14684.589 8
14685.165 12
14685.741 12
14686.317 9
14686.892 31
14687.468 23
14688.044 15
14688.620 16
14689.196 20
14689.772 11
14690.348 8
14690.924 25
14691.500 23
14692.076 34
14692.652 25
14693.228 23
14693.804 10
14694.380 15
14694.956 21
14695.532 24
14696.108 11
14696.684 22
14697.260 12
14697.837 13
14698.413 16
14698.989 12
14699.565 10
14700.141 8
14700.717 11
14701.293 14
14701.870 6
14702.446 10
14703.022 15
14703.598 19
14704.175 19
14704.751 15
14705.327 12
14705.903 7
14706.480 13
14707.056 15
14707.632 23
14708.208 9
14708.785 19
14709.361 15
14709.937 30
14710.514 26
14711.090 18
14711.667 20
14712.243 9
14712.819 16
14713.396 7
14713.972 14
14714.549 25
14715.125 23
14715.702 14
14716.278 10
14716.855 13
14717.431 22
14718.008 15
14718.584 11
14719.161 6
14719.737 13
14720.314 9
14720.890 6
14721.467 3
14722.043 7
14722.620 11
14723.197 7
14723.773 10
14724.350 6
14724.926 6
14725.503 10
14726.080 8
14726.656 11
14727.233 8
14727.810 10
14728.387 3
14728.963 3
14729.540 9
14730.117 5
14730.693 12
14731.270 13
14731.847 6
14732.424 3
14733.001 6
14733.577 9
14734.154 3
14734.731 17
14735.308 21
14735.885 12
14736.462 8
14737.039 14
14737.615 20
14738.192 15
14738.769 11
14739.346 9
14739.923 10
14740.500 17
14741.077 13
14741.654 6
14742.231 17
14742.808 17
14743.385 14
14743.962 19
14744.539 11
14745.116 11
14745.693 6
14746.270 8
14746.847 17
14747.424 11
14748.001 5
14748.578 13
14749.156 7
14749.733 5
14750.310 9
14750.887 9
14751.464 12
14752.041 20
14752.618 20
14753.196 14
14753.773 20
14754.350 8
14754.927 2
14755.505 8
14756.082 9
14756.659 13
14757.236 19
14757.814 18
14758.391 11
14758.968 6
14759.546 4
14760.123 4
14760.700 8
14761.278 10
14761.855 17
14762.432 17
14763.010 8
14763.587 8
14764.164 3
14764.742 4
14765.319 7
14765.897 4
14766.474 4
14767.052 3
14767.629 9
14768.207 14
14768.784 17
14769.362 20
14769.939 15
14770.517 12
14771.094 9
14771.672 14
14772.249 16
14772.827 8
14773.405 24
14773.982 11
14774.560 6
14775.137 8
14775.715 7
14776.293 14
14776.870 13
14777.448 12
14778.026 13
14778.603 11
14779.181 7
14779.759 9
14780.336 16
14780.914 12
14781.492 16
14782.070 16
14782.647 12
14783.225 12
14783.803 7
14784.381 17
14784.959 14
14785.537 10
14786.114 15
14786.692 15
14787.270 15
14787.848 14
14788.426 13
14789.004 14
14789.582 9
14790.160 26
14790.737 15
14791.315 13
14791.893 11
14792.471 8
14793.049 4
14793.627 6
14794.205 11
14794.783 13
14795.361 12
14795.939 11
14796.517 18
14797.095 13
14797.673 6
14798.252 6
14798.830 3
14799.408 4
14799.986 9
14800.564 4
14801.142 9
14801.720 6
14802.298 4
14802.877 1
14803.455 12
14804.033 9
14804.611 6
14805.189 4
14805.768 5
14806.346 12
14806.924 7
14807.502 6
14808.081 13
14808.659 25
14809.237 23
14809.815 15
14810.394 15
14810.972 21
14811.550 17
14812.129 9
14812.707 5
14813.285 12
14813.864 10
14814.442 4
14815.021 3
14815.599 8
14816.177 7
14816.756 6
14817.334 3
14817.913 6
14818.491 7
14819.070 10
14819.648 11
14820.227 14
14820.805 9
14821.384 13
14821.962 12
14822.541 14
14823.119 15
14823.698 15
14824.277 6
14824.855 3
14825.434 14
14826.012 9
14826.591 3
14827.170 13
14827.748 13
14828.327 13
14828.906 21
14829.484 11
14830.063 10
14830.642 11
14831.220 7
14831.799 9
14832.378 14
14832.957 7
14833.535 8
14834.114 11
14834.693 5
14835.272 2
14835.851 14
14836.429 14
14837.008 6
14837.587 11
14838.166 7
14838.745 8
14839.324 19
14839.903 23
14840.481 12
14841.060 6
14841.639 6
14842.218 5
14842.797 11
14843.376 5
14843.955 9
14844.534 9
14845.113 8
14845.692 5
14846.271 5
14846.850 13
14847.429 11
14848.008 8
14848.587 5
14849.166 11
14849.745 10
14850.324 8
14850.904 12
14851.483 13
14852.062 28
14852.641 33
14853.220 19
14853.799 9
14854.378 6
14854.958 4
14855.537 7
14856.116 6
14856.695 6
14857.274 5
14857.854 4
14858.433 4
14859.012 15
14859.591 13
14860.171 16
14860.750 12
14861.329 10
14861.909 5
14862.488 5
14863.067 4
14863.647 1
14864.226 2
14864.805 13
14865.385 19
14865.964 19
14866.544 18
14867.123 5
14867.702 0
14868.282 3
14868.861 4
14869.441 10
14870.020 10
14870.600 6
14871.179 4
14871.759 4
14872.338 15
14872.918 13
14873.497 12
14874.077 19
14874.656 12
14875.236 19
14875.816 18
14876.395 14
14876.975 16
14877.554 14
14878.134 13
14878.714 10
14879.293 11
14879.873 3
14880.453 7
14881.032 5
14881.612 4
14882.192 4
14882.772 3
14883.351 4
14883.931 7
14884.511 5
14885.091 6
14885.670 11
14886.250 17
14886.830 32
14887.410 27
14887.990 14
14888.569 10
14889.149 8
14889.729 15
14890.309 19
14890.889 19
14891.469 14
14892.049 12
14892.629 14
14893.208 13
14893.788 16
14894.368 14
14894.948 13
14895.528 17
14896.108 10
14896.688 15
14897.268 11
14897.848 7
14898.428 7
14899.008 13
14899.588 11
14900.168 12
14900.749 20
14901.329 22
14901.909 12
14902.489 18
14903.069 25
14903.649 17
14904.229 10
14904.809 9
14905.389 12
14905.970 10
14906.550 6
14907.130 15
14907.710 16
14908.290 18
14908.871 15
14909.451 8
14910.031 4
14910.611 10
14911.192 12
14911.772 12
14912.352 13
14912.933 9
14913.513 9
14914.093 15
14914.674 11
14915.254 17
14915.834 11
14916.415 11
14916.995 16
14917.576 12
14918.156 5
14918.736 7
14919.317 6
14919.897 18
14920.478 23
14921.058 18
14921.639 24
14922.219 15
14922.800 4
14923.380 6
14923.961 10
14924.541 10
14925.122 5
14925.702 6
14926.283 3
14926.863 11
14927.444 8
14928.025 10
14928.605 9
14929.186 11
14929.767 10
14930.347 8
14930.928 4
14931.509 10
14932.089 12
14932.670 5
14933.251 6
14933.831 17
14934.412 12
14934.993 10
14935.574 12
14936.154 22
14936.735 28
14937.316 23
14937.897 15
14938.477 6
14939.058 12
14939.639 11
14940.220 10
14940.801 12
14941.382 6
14941.963 9
14942.543 4
14943.124 1
14943.705 9
14944.286 4
14944.867 4
14945.448 5
14946.029 6
14946.610 8
14947.191 8
14947.772 17
14948.353 8
14948.934 4
14949.515 4
14950.096 4
14950.677 12
14951.258 12
14951.839 8
14952.420 5
14953.001 13
14953.582 14
14954.163 16
14954.745 18
14955.326 13
14955.907 9
14956.488 9
14957.069 7
14957.650 7
14958.232 8
14958.813 14
14959.394 10
14959.975 10
14960.556 3
14961.138 2
14961.719 10
14962.300 18
14962.882 10
14963.463 19
14964.044 10
14964.625 12
14965.207 12
14965.788 15
14966.369 15
14966.951 19
14967.532 11
14968.114 12
14968.695 18
14969.276 26
14969.858 12
14970.439 6
14971.021 4
14971.602 3
14972.184 8
14972.765 6
14973.346 3
14973.928 11
14974.509 13
14975.091 15
14975.673 9
14976.254 14
14976.836 16
14977.417 21
14977.999 13
14978.580 17
14979.162 13
14979.744 28
14980.325 20
14980.907 19
14981.488 16
14982.070 13
14982.652 14
14983.233 11
14983.815 7
14984.397 5
14984.979 4
14985.560 2
14986.142 8
14986.724 3
14987.305 6
14987.887 8
14988.469 9
14989.051 8
14989.633 10
14990.214 3
14990.796 10
14991.378 8
14991.960 11
14992.542 9
14993.124 5
14993.706 5
14994.287 9
14994.869 10
14995.451 3
14996.033 3
14996.615 13
14997.197 19
14997.779 15
14998.361 18
14998.943 21
14999.525 13
15000.107 10
15000.689 5
15001.271 18
15001.853 13
15002.435 14
15003.017 20
15003.599 13
15004.181 9
15004.763 10
15005.345 12
15005.928 23
15006.510 13
15007.092 9
15007.674 12
15008.256 10
15008.838 8
15009.421 10
15010.003 5
15010.585 9
15011.167 6
15011.749 4
15012.332 19
15012.914 13
15013.496 13
15014.078 7
15014.661 8
15015.243 9
15015.825 15
15016.408 10
15016.990 23
15017.572 16
15018.155 29
15018.737 28
15019.319 13
15019.902 14
15020.484 9
15021.067 5
15021.649 10
15022.231 7
15022.814 6
15023.396 12
15023.979 14
15024.561 7
15025.144 5
15025.726 8
15026.309 10
15026.891 10
15027.474 9
15028.056 8
15028.639 4
15029.222 10
15029.804 15
15030.387 10
15030.969 2
15031.552 9
15032.135 11
15032.717 12
15033.300 13
15033.882 13
15034.465 13
15035.048 14
15035.631 10
15036.213 12
15036.796 15
15037.379 4
15037.961 3
15038.544 12
15039.127 9
15039.710 9
15040.292 14
15040.875 7
15041.458 16
15042.041 19
15042.624 15
15043.207 16
15043.789 18
15044.372 9
15044.955 9
15045.538 11
15046.121 18
15046.704 19
15047.287 8
15047.870 8
15048.453 13
15049.036 16
15049.619 11
15050.201 8
15050.784 10
15051.367 30
15051.950 28
15052.533 12
15053.117 14
15053.700 4
15054.283 10
15054.866 10
15055.449 6
15056.032 16
15056.615 24
15057.198 8
15057.781 7
15058.364 14
15058.947 13
15059.531 14
15060.114 3
15060.697 4
15061.280 11
15061.863 17
15062.447 14
15063.030 17
15063.613 13
15064.196 15
15064.780 7
15065.363 8
15065.946 6
15066.529 13
15067.113 6
15067.696 6
15068.279 11
15068.863 11
15069.446 7
15070.029 15
15070.613 16
15071.196 15
15071.779 18
15072.363 13
15072.946 15
15073.530 16
15074.113 14
15074.697 13
15075.280 14
15075.864 16
15076.447 13
15077.031 14
15077.614 6
15078.198 12
15078.781 24
15079.365 44
15079.948 21
15080.532 25
15081.115 10
15081.699 6
15082.282 5
15082.866 12
15083.450 7
15084.033 10
15084.617 7
15085.201 15
15085.784 13
15086.368 14
15086.952 7
15087.535 5
15088.119 4
15088.703 7
15089.286 13
15089.870 13
15090.454 15
15091.038 14
15091.622 15
15092.205 17
15092.789 25
15093.373 16
15093.957 8
15094.541 4
15095.124 8
15095.708 4
15096.292 9
15096.876 10
15097.460 8
15098.044 4
15098.628 11
15099.212 20
15099.796 13
15100.380 7
15100.963 11
15101.547 18
15102.131 14
15102.715 7
15103.299 9
15103.883 19
15104.467 13
15105.051 6
15105.636 8
15106.220 4
15106.804 8
15107.388 10
15107.972 11
15108.556 10
15109.140 8
15109.724 5
15110.308 6
15110.892 5
15111.477 3
15112.061 5
15112.645 13
15113.229 16
15113.813 23
15114.398 16
15114.982 11
15115.566 10
15116.150 14
15116.735 10
15117.319 11
15117.903 12
15118.487 8
15119.072 5
15119.656 6
15120.240 11
15120.825 14
15121.409 16
15121.993 18
15122.578 17
15123.162 17
15123.747 8
15124.331 4
15124.915 9
15125.500 21
15126.084 15
15126.669 15
15127.253 16
15127.838 12
15128.422 4
15129.007 9
15129.591 11
15130.176 16
15130.760 5
15131.345 7
15131.929 9
15132.514 5
15133.098 3
15133.683 2
15134.268 10
15134.852 9
15135.437 8
15136.022 12
15136.606 12
15137.191 11
15137.776 12
15138.360 8
15138.945 3
15139.530 3
15140.114 11
15140.699 7
15141.284 3
15141.868 11
15142.453 13
15143.038 13
15143.623 4
15144.208 3
15144.792 6
15145.377 6
15145.962 6
15146.547 3
15147.132 10
15147.717 19
15148.301 12
15148.886 11
15149.471 8
15150.056 4
15150.641 8
15151.226 9
15151.811 22
15152.396 27
15152.981 23
15153.566 19
15154.151 12
15154.736 12
15155.321 9
15155.906 5
15156.491 11
15157.076 7
15157.661 3
15158.246 11
15158.831 8
15159.416 12
15160.001 9
15160.586 8
15161.171 7
15161.757 16
15162.342 19
15162.927 22
15163.512 22
15164.097 11
15164.682 8
15165.268 16
15165.853 13
15166.438 9
15167.023 8
15167.609 6
15168.194 6
15168.779 4
15169.364 9
15169.950 7
15170.535 11
15171.120 12
15171.706 9
15172.291 10
15172.876 16
15173.462 22
15174.047 17
15174.632 8
15175.218 4
15175.803 3
15176.389 6
15176.974 12
15177.559 14
15178.145 12
15178.730 12
15179.316 15
15179.901 8
15180.487 11
15181.072 13
15181.658 10
15182.243 12
15182.829 8
15183.414 10
15184.000 19
15184.586 14
15185.171 13
15185.757 15
15186.342 10
15186.928 12
15187.514 13
15188.099 9
15188.685 4
15189.271 11
15189.856 15
15190.442 11
15191.028 5
15191.613 14
15192.199 8
15192.785 21
15193.370 22
15193.956 14
15194.542 13
15195.128 18
15195.714 18
15196.299 13
15196.885 8
15197.471 5
15198.057 3
15198.643 3
15199.228 4
15199.814 13
15200.400 17
15200.986 19
15201.572 9
15202.158 10
15202.744 8
15203.330 22
15203.916 13
15204.502 7
15205.088 4
15205.674 10
15206.260 6
15206.846 10
15207.432 9
15208.018 11
15208.604 12
15209.190 18
15209.776 12
15210.362 8
15210.948 11
15211.534 13
15212.120 15
15212.706 13
15213.292 11
15213.878 12
15214.465 11
15215.051 7
15215.637 8
15216.223 12
15216.809 6
15217.396 5
15217.982 10
15218.568 8
15219.154 13
15219.740 9
15220.327 8
15220.913 8
15221.499 25
15222.086 17
15222.672 15
15223.258 15
15223.845 11
15224.431 14
15225.017 6
15225.604 6
15226.190 6
15226.776 4
15227.363 6
15227.949 5
15228.536 4
15229.122 13
15229.708 5
15230.295 13
15230.881 14
15231.468 9
15232.054 3
15232.641 2
15233.227 5
15233.814 5
15234.400 5
15234.987 4
15235.573 9
15236.160 15
15236.747 11
15237.333 7
15237.920 6
15238.506 7
15239.093 8
15239.680 14
15240.266 12
15240.853 10
15241.440 12
15242.026 6
15242.613 9
15243.200 20
15243.786 13
15244.373 4
15244.960 7
15245.547 9
15246.133 15
15246.720 11
15247.307 5
15247.894 7
15248.480 6
15249.067 16
15249.654 11
15250.241 17
15250.828 18
15251.415 28
15252.002 23
15252.588 20
15253.175 9
15253.762 9
15254.349 18
15254.936 12
15255.523 15
15256.110 14
15256.697 5
15257.284 8
15257.871 8
15258.458 10
15259.045 8
15259.632 11
15260.219 7
15260.806 9
15261.393 13
15261.980 14
15262.567 14
15263.154 21
15263.741 13
15264.328 4
15264.916 10
15265.503 9
15266.090 14
15266.677 12
15267.264 9
15267.851 15
15268.438 8
15269.026 13
15269.613 15
15270.200 15
15270.787 7
15271.375 3
15271.962 12
15272.549 11
15273.136 6
15273.724 7
15274.311 14
15274.898 12
15275.486 1
15276.073 1
15276.660 6
15277.248 9
15277.835 7
15278.422 6
15279.010 14
15279.597 14
15280.185 17
15280.772 9
15281.359 8
15281.947 7
15282.534 8
15283.122 4
15283.709 3
15284.297 4
15284.884 12
15285.472 9
15286.059 5
15286.647 6
15287.234 20
15287.822 17
15288.410 9
15288.997 14
15289.585 20
15290.172 21
15290.760 20
15291.348 17
15291.935 8
15292.523 5
15293.110 12
15293.698 17
15294.286 14
15294.874 8
15295.461 18
15296.049 13
15296.637 9
15297.224 4
15297.812 5
15298.400 7
15298.988 6
15299.575 9
15300.163 11
15300.751 9
15301.339 11
15301.927 15
15302.515 11
15303.102 7
15303.690 10
15304.278 13
15304.866 13
15305.454 10
15306.042 6
15306.630 1
15307.218 10
15307.806 5
15308.394 3
15308.982 18
15309.570 15
15310.158 15
15310.746 12
15311.334 8
15311.922 6
15312.510 5
15313.098 4
15313.686 4
15314.274 4
15314.862 11
15315.450 16
15316.038 11
15316.626 4
15317.214 11
15317.802 9
15318.391 16
15318.979 17
15319.567 16
15320.155 10
15320.743 7
15321.331 15
15321.920 17
15322.508 14
15323.096 9
15323.684 3
15324.273 2
15324.861 4
15325.449 9
15326.037 10
15326.626 14
15327.214 6
15327.802 10
15328.391 4
15328.979 11
15329.567 7
15330.156 20
15330.744 19
15331.333 10
15331.921 5
15332.509 8
15333.098 12
15333.686 9
15334.275 3
15334.863 4
15335.452 7
15336.040 4
15336.629 4
15337.217 3
15337.806 9
15338.394 5
15338.983 11
15339.571 11
15340.160 8
15340.748 9
15341.337 14
15341.926 10
15342.514 12
15343.103 10
15343.691 3
15344.280 4
15344.869 6
15345.457 9
15346.046 7
15346.635 13
15347.224 12
15347.812 28
15348.401 29
15348.990 22
15349.578 33
15350.167 16
15350.756 12
15351.345 11
15351.934 9
15352.522 6
15353.111 6
15353.700 13
15354.289 7
15354.878 13
15355.466 17
15356.055 13
15356.644 12
15357.233 11
15357.822 14
15358.411 13
15359.000 11
15359.589 8
15360.178 9
15360.767 6
15361.356 12
15361.945 4
15362.534 3
15363.123 8
15363.712 8
15364.301 14
15364.890 5
15365.479 8
15366.068 10
15366.657 9
15367.246 9
15367.835 8
15368.424 11
15369.013 10
15369.602 5
15370.192 2
15370.781 2
15371.370 13
15371.959 14
15372.548 16
15373.137 14
15373.727 10
15374.316 8
15374.905 5
15375.494 2
15376.084 4
15376.673 12
15377.262 13
15377.851 9
15378.441 12
15379.030 9
15379.619 12
15380.209 7
15380.798 7
15381.387 13
15381.977 6
15382.566 9
15383.155 7
15383.745 14
15384.334 14
15384.924 11
15385.513 4
15386.103 1
15386.692 3
15387.282 2
15387.871 8
15388.460 17
15389.050 18
15389.640 13
15390.229 15
15390.819 17
15391.408 13
15391.998 6
15392.587 9
15393.177 14
15393.766 10
15394.356 13
15394.946 12
15395.535 10
15396.125 14
15396.715 6
15397.304 8
15397.894 9
15398.484 4
15399.073 3
15399.663 7
15400.253 26
15400.842 39
15401.432 41
15402.022 29
15402.612 17
15403.201 18
15403.791 23
15404.381 21
15404.971 17
15405.561 15
15406.150 12
15406.740 13
15407.330 14
15407.920 23
15408.510 27
15409.100 30
15409.690 23
15410.280 17
15410.869 16
15411.459 16
15412.049 11
15412.639 12
15413.229 15
15413.819 20
15414.409 11
15414.999 11
15415.589 9
15416.179 16
15416.769 11
15417.359 24
15417.949 24
15418.539 29
15419.129 33
15419.720 21
15420.310 8
15420.900 10
15421.490 10
15422.080 12
15422.670 17
15423.260 14
15423.851 32
15424.441 21
15425.031 17
15425.621 7
15426.211 7
15426.802 8
15427.392 13
15427.982 13
15428.572 8
15429.163 4
15429.753 5
15430.343 14
15430.933 11
15431.524 12
15432.114 8
15432.704 14
15433.295 16
15433.885 11
15434.475 19
15435.066 23
15435.656 22
15436.247 12
15436.837 6
15437.427 7
15438.018 6
15438.608 4
15439.199 13
15439.789 14
15440.380 12
15440.970 11
15441.561 24
15442.151 11
15442.742 16
15443.332 13
15443.923 16
15444.513 18
15445.104 13
15445.695 10
15446.285 9
15446.876 14
15447.466 11
15448.057 6
15448.648 16
15449.238 7
15449.829 7
15450.420 6
15451.010 9
15451.601 11
15452.192 8
15452.783 16
15453.373 11
15453.964 11
15454.555 4
15455.146 5
15455.736 20
15456.327 12
15456.918 13
15457.509 30
15458.100 18
15458.690 11
15459.281 7
15459.872 4
15460.463 4
15461.054 8
15461.645 7
15462.236 6
15462.826 8
15463.417 12
15464.008 17
15464.599 11
15465.190 10
15465.781 9
15466.372 11
15466.963 16
15467.554 15
15468.145 13
15468.736 15
15469.327 12
15469.918 9
15470.509 12
15471.100 14
15471.692 14
15472.283 7
15472.874 13
15473.465 10
15474.056 26
15474.647 22
15475.238 17
15475.829 13
15476.421 12
15477.012 15
15477.603 10
15478.194 2
15478.785 5
15479.377 5
15479.968 13
15480.559 25
15481.150 24
15481.742 12
15482.333 6
15482.924 13
15483.516 23
15484.107 24
15484.698 18
15485.290 13
15485.881 15
15486.472 12
15487.064 12
15487.655 8
15488.246 5
15488.838 7
15489.429 5
15490.021 8
15490.612 13
15491.204 14
15491.795 22
15492.386 18
15492.978 8
15493.569 14
15494.161 13
15494.753 13
15495.344 12
15495.936 6
15496.527 17
15497.119 8
15497.710 13
15498.302 8
15498.893 3
15499.485 3
15500.077 0
15500.668 1
15501.260 11
15501.852 14
15502.443 10
15503.035 13
15503.627 17
15504.218 16
15504.810 10
15505.402 3
15505.994 6
15506.585 14
15507.177 10
15507.769 12
15508.361 5
15508.952 7
15509.544 9
15510.136 27
15510.728 25
15511.320 14
15511.912 17
15512.503 19
15513.095 6
15513.687 6
15514.279 11
15514.871 9
15515.463 4
15516.055 3
15516.647 5
15517.239 4
15517.831 7
15518.423 7
15519.015 12
15519.607 8
15520.199 10
15520.791 6
15521.383 5
15521.975 7
15522.567 13
15523.159 13
15523.751 14
15524.343 14
15524.935 10
15525.527 8
15526.119 5
15526.711 9
15527.304 14
15527.896 24
15528.488 18
15529.080 13
15529.672 4
15530.264 9
15530.857 13
15531.449 12
15532.041 13
15532.633 11
15533.226 7
15533.818 3
15534.410 11
15535.002 13
15535.595 5
15536.187 6
15536.779 6
15537.372 9
15537.964 10
15538.556 6
15539.149 2
15539.741 4
15540.334 4
15540.926 5
15541.518 6
15542.111 10
15542.703 6
15543.296 7
15543.888 6
15544.481 5
15545.073 1
15545.666 11
15546.258 11
15546.851 23
15547.443 14
15548.036 6
15548.628 5
15549.221 12
15549.813 12
15550.406 4
15550.999 6
15551.591 8
15552.184 23
15552.776 22
15553.369 17
15553.962 20
15554.554 16
15555.147 16
15555.740 6
15556.332 14
15556.925 20
15557.518 14
15558.111 17
15558.703 8
15559.296 9
15559.889 19
15560.482 5
15561.074 5
15561.667 7
15562.260 12
15562.853 11
15563.446 14
15564.038 7
15564.631 11
15565.224 18
15565.817 9
15566.410 4
15567.003 13
15567.596 16
15568.189 12
15568.782 5
15569.375 2
15569.968 10
15570.560 19
15571.153 13
15571.746 11
15572.339 12
15572.932 15
15573.526 9
15574.119 4
15574.712 7
15575.305 6
15575.898 12
15576.491 29
15577.084 37
15577.677 24
15578.270 18
15578.863 17
15579.456 16
15580.050 11
15580.643 7
15581.236 1
15581.829 0
15582.422 1
15583.015 2
15583.609 4
15584.202 13
15584.795 13
15585.388 12
15585.982 8
15586.575 12
15587.168 10
15587.761 6
15588.355 14
15588.948 9
15589.541 9
15590.135 7
15590.728 9
15591.321 4
15591.915 3
15592.508 18
15593.102 22
15593.695 14
15594.288 10
15594.882 18
15595.475 23
15596.069 20
15596.662 14
15597.256 11
15597.849 7
15598.443 12
15599.036 5
15599.630 3
15600.223 6
15600.817 14
15601.410 11
15602.004 4
15602.597 13
15603.191 13
15603.785 14
15604.378 12
15604.972 11
15605.566 18
15606.159 30
15606.753 25
15607.346 30
15607.940 14
15608.534 9
15609.128 9
15609.721 13
15610.315 8
15610.909 7
15611.502 10
15612.096 14
15612.690 15
15613.284 21
15613.878 14
15614.471 11
15615.065 6
15615.659 1
15616.253 6
15616.847 6
15617.441 6
15618.034 5
15618.628 14
15619.222 23
15619.816 12
15620.410 8
15621.004 5
15621.598 4
15622.192 7
15622.786 11
15623.380 10
15623.974 12
15624.568 15
15625.162 22
15625.756 15
15626.350 20
15626.944 10
15627.538 5
15628.132 6
15628.726 18
15629.320 22
15629.914 32
15630.508 22
15631.102 14
15631.697 15
15632.291 8
15632.885 1
15633.479 9
15634.073 13
15634.667 13
15635.262 14
15635.856 9
15636.450 10
15637.044 8
15637.638 10
15638.233 13
15638.827 11
15639.421 12
15640.016 21
15640.610 18
15641.204 16
15641.799 17
15642.393 12
15642.987 25
15643.582 8
15644.176 5
15644.770 15
15645.365 14
15645.959 10
15646.553 10
15647.148 8
15647.742 3
15648.337 7
15648.931 16
15649.526 11
15650.120 4
15650.715 0
15651.309 10
15651.904 11
15652.498 3
15653.093 4
15653.687 12
15654.282 9
15654.876 6
15655.471 9
15656.066 18
15656.660 11
15657.255 7
15657.849 10
15658.444 6
15659.039 8
15659.633 16
15660.228 14
15660.823 6
15661.417 11
15662.012 8
15662.607 8
15663.202 7
15663.796 5
15664.391 4
15664.986 8
15665.581 8
15666.175 8
15666.770 7
15667.365 10
15667.960 14
15668.555 11
15669.150 5
15669.744 5
15670.339 15
15670.934 24
15671.529 16
15672.124 21
15672.719 17
15673.314 10
15673.909 8
15674.504 4
15675.099 1
15675.694 4
15676.288 6
15676.883 15
15677.478 17
15678.073 26
15678.669 12
15679.264 16
15679.859 16
15680.454 12
15681.049 17
15681.644 12
15682.239 10
15682.834 9
15683.429 11
15684.024 8
15684.619 5
15685.214 2
15685.810 0
15686.405 0
15687.000 5
15687.595 9
15688.190 6
15688.786 13
15689.381 16
15689.976 14
15690.571 7
15691.167 3
15691.762 2
15692.357 6
15692.952 7
15693.548 8
15694.143 11
15694.738 5
15695.334 11
15695.929 10
15696.524 13
15697.120 14
15697.715 9
15698.311 12
15698.906 9
15699.501 13
15700.097 8
15700.692 2
15701.288 4
15701.883 5
15702.479 0
15703.074 8
15703.670 13
15704.265 11
15704.861 16
15705.456 14
15706.052 10
15706.647 5
15707.243 6
15707.838 7
15708.434 6
15709.030 9
15709.625 11
15710.221 11
15710.816 11
15711.412 14
15712.008 17
15712.603 13
15713.199 13
15713.795 12
15714.390 20
15714.986 12
15715.582 12
15716.178 18
15716.773 13
15717.369 15
15717.965 12
15718.561 8
15719.156 9
15719.752 20
15720.348 23
15720.944 19
15721.540 18
15722.136 20
15722.731 14
15723.327 15
15723.923 11
15724.519 8
15725.115 3
15725.711 13
15726.307 12
15726.903 8
15727.499 3
15728.095 5
15728.691 7
15729.287 6
15729.883 5
15730.479 3
15731.075 11
15731.671 11
15732.267 6
15732.863 13
15733.459 22
15734.055 14
15734.651 7
15735.247 4
15735.843 1
15736.439 5
15737.035 9
15737.632 3
15738.228 3
15738.824 5
15739.420 8
15740.016 4
15740.612 7
15741.209 9
15741.805 3
15742.401 2
15742.997 5
15743.594 6
15744.190 5
15744.786 10
15745.382 7
15745.979 5
15746.575 7
15747.171 3
15747.768 7
15748.364 11
15748.960 12
15749.557 10
15750.153 8
15750.750 13
15751.346 13
15751.942 17
15752.539 9
15753.135 6
15753.732 9
15754.328 8
15754.925 11
15755.521 8
15756.118 7
15756.714 4
15757.311 18
15757.907 19
15758.504 25
15759.100 12
15759.697 11
15760.293 13
15760.890 10
15761.486 9
15762.083 3
15762.680 11
15763.276 2
15763.873 2
15764.470 4
15765.066 5
15765.663 6
15766.260 5
15766.856 4
15767.453 2
15768.050 2
15768.646 4
15769.243 11
15769.840 6
15770.437 1
15771.033 3
15771.630 5
15772.227 5
15772.824 12
15773.421 13
15774.017 10
15774.614 12
15775.211 16
15775.808 7
15776.405 5
15777.002 5
15777.599 7
15778.196 8
15778.792 8
15779.389 11
15779.986 7
15780.583 4
15781.180 11
15781.777 16
15782.374 11
15782.971 8
15783.568 13
15784.165 9
15784.762 14
15785.359 12
15785.956 10
15786.553 12
15787.151 12
15787.748 11
15788.345 12
15788.942 3
15789.539 10
15790.136 6
15790.733 8
15791.330 4
15791.928 16
15792.525 17
15793.122 11
15793.719 9
15794.316 13
15794.914 7
15795.511 2
15796.108 1
15796.705 7
15797.303 10
15797.900 15
15798.497 7
15799.094 5
15799.692 9
15800.289 7
15800.886 9
15801.484 9
15802.081 1
15802.678 2
15803.276 7
15803.873 10
15804.471 12
15805.068 7
15805.666 4
15806.263 3
15806.860 0
15807.458 8
15808.055 16
15808.653 17
15809.250 18
15809.848 10
15810.445 7
15811.043 5
15811.640 7
15812.238 4
15812.836 9
15813.433 9
15814.031 5
15814.628 11
15815.226 8
15815.823 6
15816.421 7
15817.019 7
15817.616 15
15818.214 11
15818.812 5
15819.409 17
15820.007 17
15820.605 9
15821.203 4
15821.800 4
15822.398 7
15822.996 9
15823.594 12
15824.191 9
15824.789 11
15825.387 14
15825.985 11
15826.583 8
15827.180 6
15827.778 7
15828.376 10
15828.974 5
15829.572 9
15830.170 9
15830.768 8
15831.366 7
15831.963 10
15832.561 9
15833.159 12
15833.757 4
15834.355 4
15834.953 3
15835.551 5
15836.149 10
15836.747 5
15837.345 14
15837.943 21
15838.541 28
15839.139 17
15839.738 17
15840.336 7
15840.934 11
15841.532 12
15842.130 12
15842.728 7
15843.326 4
15843.924 5
15844.522 3
15845.121 7
15845.719 10
15846.317 7
15846.915 6
15847.513 2
15848.112 1
15848.710 11
15849.308 16
15849.906 15
15850.505 17
15851.103 7
15851.701 10
15852.300 8
15852.898 7
15853.496 8
15854.095 6
15854.693 8
15855.291 7
15855.890 12
15856.488 4
15857.086 5
15857.685 9
15858.283 11
15858.882 10
15859.480 6
15860.079 5
15860.677 3
15861.276 2
15861.874 8
15862.473 8
15863.071 12
15863.670 17
15864.268 15
15864.867 15
15865.465 13
15866.064 10
15866.662 7
15867.261 5
15867.860 7
15868.458 6
15869.057 11
15869.655 9
15870.254 6
15870.853 2
15871.451 5
15872.050 4
15872.649 20
15873.247 16
15873.846 13
15874.445 18
15875.044 17
15875.642 18
15876.241 8
15876.840 6
15877.439 4
15878.038 12
15878.636 23
15879.235 18
15879.834 14
15880.433 16
15881.032 10
15881.631 6
15882.229 5
15882.828 11
15883.427 7
15884.026 8
15884.625 11
15885.224 7
15885.823 8
15886.422 10
15887.021 10
15887.620 17
15888.219 12
15888.818 11
15889.417 11
15890.016 11
15890.615 5
15891.214 10
15891.813 14
15892.412 11
15893.011 12
15893.610 12
15894.209 10
15894.808 4
15895.407 4
15896.007 11
15896.606 8
15897.205 10
15897.804 6
15898.403 2
15899.002 1
15899.602 5
15900.201 10
15900.800 15
15901.399 24
15901.998 16
15902.598 13
15903.197 7
15903.796 5
15904.396 3
15904.995 6
15905.594 7
15906.194 10
15906.793 6
15907.392 7
15907.992 8
15908.591 7
15909.190 5
15909.790 10
15910.389 11
15910.989 13
15911.588 18
15912.187 18
15912.787 14
15913.386 18
15913.986 10
15914.585 12
15915.185 7
15915.784 3
15916.384 5
15916.983 7
15917.583 7
15918.182 9
15918.782 31
15919.382 23
15919.981 25
15920.581 31
15921.180 23
15921.780 8
15922.380 15
15922.979 10
15923.579 5
15924.178 14
15924.778 20
15925.378 19
15925.978 8
15926.577 13
15927.177 23
15927.777 12
15928.376 14
15928.976 12
15929.576 5
15930.176 17
15930.776 14
15931.375 9
15931.975 9
15932.575 5
15933.175 8
15933.775 5
15934.374 12
15934.974 6
15935.574 3
15936.174 4
15936.774 1
15937.374 8
15937.974 10
15938.574 14
15939.174 8
15939.774 8
15940.374 7
15940.974 9
15941.574 21
15942.174 14
15942.774 5
15943.374 1
15943.974 14
15944.574 15
15945.174 16
15945.774 14
15946.374 13
15946.974 24
15947.574 32
15948.174 18
15948.774 20
15949.375 16
15949.975 16
15950.575 10
15951.175 5
15951.775 12
15952.375 11
15952.976 11
15953.576 16
15954.176 17
15954.776 13
15955.376 22
15955.977 15
15956.577 5
15957.177 13
15957.778 15
15958.378 18
15958.978 8
15959.579 14
15960.179 9
15960.779 22
15961.380 23
15961.980 31
15962.580 23
15963.181 17
15963.781 19
15964.382 13
15964.982 10
15965.582 13
15966.183 14
15966.783 10
15967.384 15
15967.984 13
15968.585 12
15969.185 12
15969.786 11
15970.386 15
15970.987 13
15971.588 30
15972.188 16
15972.789 17
15973.389 10
15973.990 11
15974.590 14
15975.191 4
15975.792 12
15976.392 13
15976.993 10
15977.594 7
15978.194 9
15978.795 11
15979.396 6
15979.996 23
15980.597 29
15981.198 20
15981.799 12
15982.399 9
15983.000 5
15983.601 11
15984.202 12
15984.803 11
15985.403 8
15986.004 15
15986.605 6
15987.206 8
15987.807 10
15988.408 5
15989.009 5
15989.609 6
15990.210 7
15990.811 5
15991.412 7
15992.013 13
15992.614 19
15993.215 22
15993.816 10
15994.417 9
15995.018 11
15995.619 12
15996.220 12
15996.821 12
15997.422 6
15998.023 9
15998.624 13
15999.225 9
15999.826 9
16000.427 7
16001.029 10
16001.630 20
16002.231 14
16002.832 17
16003.433 17
16004.034 12
16004.635 16
16005.237 21
16005.838 15
16006.439 10
16007.040 15
16007.641 16
16008.243 19
16008.844 24
16009.445 17
16010.046 6
16010.648 6
16011.249 5
16011.850 1
16012.452 7
16013.053 0
16013.654 3
16014.256 2
16014.857 17
16015.458 25
16016.060 21
16016.661 14
16017.263 9
16017.864 10
16018.466 9
16019.067 9
16019.668 3
16020.270 9
16020.871 15
16021.473 19
16022.074 12
16022.676 17
16023.277 13
16023.879 18
16024.481 15
16025.082 24
16025.684 19
16026.285 17
16026.887 6
16027.488 18
16028.090 9
16028.692 6
16029.293 8
16029.895 4
16030.497 3
16031.098 3
16031.700 9
16032.302 4
16032.903 11
16033.505 8
16034.107 11
16034.709 11
16035.310 8
16035.912 14
16036.514 8
16037.116 7
16037.717 9
16038.319 9
16038.921 5
16039.523 4
16040.125 5
16040.727 11
16041.328 12
16041.930 14
16042.532 15
16043.134 17
16043.736 28
16044.338 25
16044.940 19
16045.542 10
16046.144 16
16046.746 10
16047.348 2
16047.950 6
16048.552 14
16049.154 10
16049.756 17
16050.358 13
16050.960 10
16051.562 8
16052.164 3
16052.766 4
16053.368 9
16053.970 15
16054.572 11
16055.174 18
16055.777 19
16056.379 8
16056.981 3
16057.583 12
16058.185 15
16058.787 14
16059.390 10
16059.992 9
16060.594 4
16061.196 10
16061.799 8
16062.401 9
16063.003 8
16063.605 7
16064.208 9
16064.810 4
16065.412 3
16066.015 19
16066.617 8
16067.219 4
16067.822 14
16068.424 9
16069.026 8
16069.629 20
16070.231 14
16070.834 11
16071.436 2
16072.039 7
16072.641 6
16073.243 14
16073.846 12
16074.448 11
16075.051 9
16075.653 10
16076.256 13
16076.858 14
16077.461 7
16078.064 14
16078.666 22
16079.269 15
16079.871 14
16080.474 26
16081.076 19
16081.679 12
16082.282 17
16082.884 8
16083.487 21
16084.090 25
16084.692 23
16085.295 13
16085.898 14
16086.500 16
16087.103 17
16087.706 22
16088.309 20
16088.911 14
16089.514 14
16090.117 11
16090.720 8
16091.323 13
16091.925 19
16092.528 15
16093.131 9
16093.734 23
16094.337 21
16094.940 19
16095.542 10
16096.145 6
16096.748 16
16097.351 8
16097.954 7
16098.557 15
16099.160 9
16099.763 10
16100.366 5
16100.969 9
16101.572 7
16102.175 16
16102.778 16
16103.381 10
16103.984 5
16104.587 2
16105.190 18
16105.793 13
16106.396 4
16106.999 14
16107.602 23
16108.206 22
16108.809 12
16109.412 7
16110.015 13
16110.618 7
16111.221 10
16111.825 17
16112.428 21
16113.031 27
16113.634 23
16114.237 10
16114.841 9
16115.444 12
16116.047 12
16116.650 10
16117.254 13
16117.857 12
16118.460 11
16119.064 10
16119.667 9
16120.270 17
16120.874 20
16121.477 17
16122.080 9
16122.684 10
16123.287 19
16123.891 24
16124.494 31
16125.097 18
16125.701 12
16126.304 18
16126.908 8
16127.511 10
16128.115 12
16128.718 10
16129.322 7
16129.925 3
16130.529 7
16131.132 6
16131.736 7
16132.340 7
16132.943 30
16133.547 43
16134.150 23
16134.754 22
16135.358 12
16135.961 14
16136.565 14
16137.169 18
16137.772 13
16138.376 12
16138.980 7
16139.583 10
16140.187 19
16140.791 28
16141.394 15
16141.998 11
16142.602 7
16143.206 5
16143.810 3
16144.413 4
16145.017 6
16145.621 5
16146.225 8
16146.829 10
16147.432 8
16148.036 6
16148.640 7
16149.244 5
16149.848 13
16150.452 13
16151.056 11
16151.660 13
16152.264 15
16152.868 12
16153.472 12
16154.076 11
16154.680 11
16155.284 12
16155.888 15
16156.492 20
16157.096 8
16157.700 8
16158.304 11
16158.908 18
16159.512 17
16160.116 11
16160.720 16
16161.324 22
16161.928 17
16162.532 14
16163.137 11
16163.741 19
16164.345 11
16164.949 9
16165.553 16
16166.157 11
16166.762 6
16167.366 11
16167.970 9
16168.574 12
16169.179 14
16169.783 10
16170.387 13
16170.991 8
16171.596 8
16172.200 8
16172.804 7
16173.409 6
16174.013 17
16174.617 11
16175.222 7
16175.826 3
16176.431 3
16177.035 12
16177.639 21
16178.244 10
16178.848 12
16179.453 12
16180.057 11
16180.662 14
16181.266 14
16181.871 12
16182.475 15
16183.080 15
16183.684 17
16184.289 12
16184.893 7
16185.498 8
16186.102 7
16186.707 9
16187.312 7
16187.916 10
16188.521 13
16189.125 12
16189.730 6
16190.335 2
16190.939 15
16191.544 15
16192.149 24
16192.753 21
16193.358 12
16193.963 9
16194.568 4
16195.172 5
16195.777 10
16196.382 15
16196.987 14
16197.591 12
16198.196 12
16198.801 12
16199.406 9
16200.011 20
16200.616 12
16201.220 11
16201.825 12
16202.430 13
16203.035 8
16203.640 9
16204.245 7
16204.850 6
16205.455 16
16206.060 18
16206.665 14
16207.270 10
16207.875 3
16208.480 0
16209.085 3
16209.690 11
16210.295 10
16210.900 15
16211.505 15
16212.110 12
16212.715 9
16213.320 10
16213.925 11
16214.530 5
16215.135 10
16215.740 13
16216.346 14
16216.951 14
16217.556 14
16218.161 16
16218.766 8
16219.371 8
16219.977 13
16220.582 9
16221.187 16
16221.792 10
16222.398 11
16223.003 8
16223.608 3
16224.213 9
16224.819 14
16225.424 14
16226.029 15
16226.635 12
16227.240 7
16227.845 2
16228.451 11
16229.056 9
16229.661 5
16230.267 4
16230.872 18
16231.478 16
16232.083 11
16232.689 10
16233.294 17
16233.899 14
16234.505 17
16235.110 18
16235.716 10
16236.321 9
16236.927 6
16237.532 8
16238.138 10
16238.744 7
16239.349 5
16239.955 3
16240.560 16
16241.166 16
16241.772 13
16242.377 12
16242.983 10
16243.588 4
16244.194 6
16244.800 5
16245.405 6
16246.011 7
16246.617 10
16247.223 6
16247.828 11
16248.434 4
16249.040 3
16249.646 3
16250.251 3
16250.857 2
16251.463 5
16252.069 7
16252.675 9
16253.280 8
16253.886 10
16254.492 12
16255.098 17
16255.704 11
16256.310 13
16256.916 19
16257.521 22
16258.127 16
16258.733 16
16259.339 14
16259.945 8
16260.551 3
16261.157 1
16261.763 4
16262.369 1
16262.975 10
16263.581 16
16264.187 24
16264.793 14
16265.399 5
16266.005 10
16266.611 13
16267.217 8
16267.824 5
16268.430 18
16269.036 12
16269.642 16
16270.248 23
16270.854 10
16271.460 6
16272.067 7
16272.673 8
16273.279 8
16273.885 8
16274.491 8
16275.098 6
16275.704 11
16276.310 10
16276.916 7
16277.523 7
16278.129 6
16278.735 27
16279.342 23
16279.948 21
16280.554 17
16281.161 12
16281.767 7
16282.373 5
16282.980 17
16283.586 11
16284.193 13
16284.799 15
16285.405 14
16286.012 11
16286.618 5
16287.225 9
16287.831 28
16288.438 16
16289.044 16
16289.651 18
16290.257 13
16290.864 13
16291.470 8
16292.077 2
16292.683 4
16293.290 8
16293.897 15
16294.503 14
16295.110 7
16295.716 5
16296.323 10
16296.930 8
16297.536 11
16298.143 11
16298.750 6
16299.356 5
16299.963 4
16300.570 9
16301.176 6
16301.783 5
16302.390 9
16302.997 8
16303.603 10
16304.210 12
16304.817 19
16305.424 23
16306.031 17
16306.637 18
16307.244 12
16307.851 14
16308.458 12
16309.065 6
16309.672 4
16310.279 7
16310.885 8
16311.492 9
16312.099 4
16312.706 5
16313.313 12
16313.920 8
16314.527 10
16315.134 9
16315.741 2
16316.348 1
16316.955 3
16317.562 5
16318.169 5
16318.776 11
16319.383 10
16319.990 9
16320.597 6
16321.204 5
16321.812 11
16322.419 18
16323.026 17
16323.633 10
16324.240 1
16324.847 4
16325.454 4
16326.062 6
16326.669 8
16327.276 3
16327.883 2
16328.490 7
16329.098 11
16329.705 10
16330.312 10
16330.919 8
16331.527 7
16332.134 10
16332.741 5
16333.349 7
16333.956 16
16334.563 10
16335.171 7
16335.778 6
16336.385 9
16336.993 19
16337.600 25
16338.208 25
16338.815 30
16339.422 17
16340.030 18
16340.637 22
16341.245 35
16341.852 19
16342.460 11
16343.067 9
16343.675 16
16344.282 19
16344.890 10
16345.497 7
16346.105 14
16346.713 14
16347.320 11
16347.928 22
16348.535 20
16349.143 14
16349.751 19
16350.358 24
16350.966 16
16351.573 8
16352.181 4
16352.789 7
16353.397 9
16354.004 9
16354.612 12
16355.220 7
16355.827 16
16356.435 13
16357.043 11
16357.651 9
16358.258 23
16358.866 16
16359.474 9
16360.082 5
16360.690 13
16361.298 7
16361.905 5
16362.513 13
16363.121 11
16363.729 14
16364.337 14
16364.945 14
16365.553 17
16366.161 12
16366.769 21
16367.377 16
16367.984 8
16368.592 6
16369.200 13
16369.808 11
16370.416 4
16371.024 8
16371.632 2
16372.241 3
16372.849 4
16373.457 11
16374.065 11
16374.673 9
16375.281 10
16375.889 7
16376.497 16
16377.105 10
16377.713 10
16378.322 11
16378.930 15
16379.538 10
16380.146 4
16380.754 5
16381.362 13
16381.971 16
16382.579 8
16383.187 15
16383.795 11
16384.404 12
16385.012 6
16385.620 9
16386.229 8
16386.837 4
16387.445 2
16388.054 4
16388.662 3
16389.270 5
16389.879 6
16390.487 8
16391.095 16
16391.704 12
16392.312 13
16392.921 5
16393.529 10
16394.137 13
16394.746 8
16395.354 9
16395.963 12
16396.571 14
16397.180 4
16397.788 6
16398.397 16
16399.005 12
16399.614 6
16400.223 8
16400.831 15
16401.440 20
16402.048 17
16402.657 15
16403.266 16
16403.874 15
16404.483 19
16405.091 14
16405.700 13
16406.309 18
16406.917 12
16407.526 11
16408.135 18
16408.744 22
16409.352 8
16409.961 4
16410.570 3
16411.179 4
16411.787 3
16412.396 11
16413.005 19
16413.614 17
16414.223 19
16414.831 16
16415.440 11
16416.049 13
16416.658 17
16417.267 6
16417.876 14
16418.485 14
16419.094 14
16419.702 11
16420.311 7
16420.920 10
16421.529 9
16422.138 2
16422.747 1
16423.356 6
16423.965 7
16424.574 11
16425.183 20
16425.792 19
16426.401 23
16427.010 20
16427.619 16
16428.229 24
16428.838 23
16429.447 12
16430.056 8
16430.665 6
16431.274 7
16431.883 10
16432.492 14
16433.102 10
16433.711 4
16434.320 7
16434.929 4
16435.538 0
16436.148 2
16436.757 5
16437.366 1
16437.975 7
16438.585 4
16439.194 6
16439.803 5
16440.412 4
16441.022 9
16441.631 12
16442.240 12
16442.850 9
16443.459 6
16444.069 11
16444.678 8
16445.287 7
16445.897 5
16446.506 5
16447.116 4
16447.725 4
16448.334 10
16448.944 11
16449.553 16
16450.163 10
16450.772 20
16451.382 21
16451.991 16
16452.601 10
16453.211 5
16453.820 10
16454.430 10
16455.039 6
16455.649 11
16456.258 9
16456.868 11
16457.478 15
16458.087 13
16458.697 6
16459.307 1
16459.916 6
16460.526 13
16461.136 11
16461.745 7
16462.355 4
16462.965 8
16463.574 13
16464.184 13
16464.794 10
16465.404 15
16466.014 11
16466.623 5
16467.233 5
16467.843 1
16468.453 0
16469.063 3
16469.672 15
16470.282 14
16470.892 9
16471.502 7
16472.112 11
16472.722 16
16473.332 13
16473.942 8
16474.552 6
16475.162 8
16475.772 12
16476.381 6
16476.991 13
16477.601 9
16478.211 6
16478.821 7
16479.432 7
16480.042 6
16480.652 16
16481.262 13
16481.872 11
16482.482 13
16483.092 8
16483.702 5
16484.312 6
16484.922 7
16485.532 3
16486.143 9
16486.753 9
16487.363 6
16487.973 7
16488.583 6
16489.193 11
16489.804 17
16490.414 14
16491.024 7
16491.634 4
16492.245 6
16492.855 7
16493.465 7
16494.076 4
16494.686 8
16495.296 8
16495.907 7
16496.517 15
16497.127 15
16497.738 8
16498.348 7
16498.958 11
16499.569 4
16500.179 8
16500.790 9
16501.400 3
16502.010 9
16502.621 2
16503.231 0
16503.842 11
16504.452 13
16505.063 13
16505.673 10
16506.284 7
16506.894 9
16507.505 6
16508.116 11
16508.726 19
16509.337 13
16509.947 22
16510.558 17
16511.169 9
16511.779 15
16512.390 17
16513.000 9
16513.611 15
16514.222 13
16514.832 6
16515.443 8
16516.054 13
16516.665 5
16517.275 15
16517.886 4
16518.497 6
16519.108 3
16519.718 7
16520.329 4
16520.940 11
16521.551 19
16522.162 17
16522.772 11
16523.383 11
16523.994 6
16524.605 8
16525.216 8
16525.827 6
16526.438 8
16527.048 4
16527.659 6
16528.270 11
16528.881 16
16529.492 14
16530.103 9
16530.714 2
16531.325 8
16531.936 9
16532.547 9
16533.158 10
16533.769 16
16534.380 12
16534.991 6
16535.602 9
16536.213 9
16536.825 13
16537.436 11
16538.047 5
16538.658 2
16539.269 6
16539.880 3
16540.491 4
16541.102 6
16541.714 10
16542.325 7
16542.936 12
16543.547 12
16544.158 9
16544.770 11
16545.381 9
16545.992 12
16546.603 7
16547.215 4
16547.826 4
16548.437 4
16549.049 23
16549.660 27
16550.271 17
16550.883 13
16551.494 13
16552.105 12
16552.717 5
16553.328 15
16553.940 7
16554.551 2
16555.162 2
16555.774 5
16556.385 9
16556.997 10
16557.608 10
16558.220 21
16558.831 22
16559.443 13
16560.054 8
16560.666 6
16561.277 4
16561.889 4
16562.500 6
16563.112 6
16563.724 10
16564.335 12
16564.947 16
16565.558 15
16566.170 12
16566.782 11
16567.393 11
16568.005 10
16568.617 1
16569.228 10
16569.840 9
16570.452 6
16571.064 3
16571.675 11
16572.287 8
16572.899 2
16573.511 13
16574.122 16
16574.734 22
16575.346 20
16575.958 20
16576.570 9
16577.181 7
16577.793 3
16578.405 9
16579.017 7
16579.629 6
16580.241 22
16580.853 19
16581.465 13
16582.076 20
16582.688 22
16583.300 13
16583.912 13
16584.524 9
16585.136 6
16585.748 8
16586.360 9
16586.972 8
16587.584 15
16588.196 7
16588.808 18
16589.420 16
16590.033 14
16590.645 15
16591.257 17
16591.869 19
16592.481 14
16593.093 7
16593.705 2
16594.317 5
16594.929 13
16595.542 14
16596.154 10
16596.766 13
16597.378 24
16597.990 14
16598.603 15
16599.215 12
16599.827 6
16600.439 21
16601.052 10
16601.664 7
16602.276 20
16602.889 24
16603.501 19
16604.113 23
16604.726 17
16605.338 21
16605.950 19
16606.563 10
16607.175 9
16607.787 13
16608.400 34
16609.012 30
16609.625 24
16610.237 14
16610.850 21
16611.462 21
16612.075 14
16612.687 13
16613.300 12
16613.912 13
16614.525 7
16615.137 16
16615.750 11
16616.362 19
16616.975 11
16617.587 11
16618.200 9
16618.813 9
16619.425 6
16620.038 2
16620.650 5
16621.263 5
16621.876 18
16622.488 25
16623.101 17
16623.714 15
16624.327 13
16624.939 8
16625.552 12
16626.165 9
16626.777 8
16627.390 3
16628.003 9
16628.616 5
16629.229 11
16629.841 10
16630.454 10
16631.067 12
16631.680 9
16632.293 5
16632.906 7
16633.518 6
16634.131 12
16634.744 12
16635.357 13
16635.970 18
16636.583 17
16637.196 12
16637.809 13
16638.422 11
16639.035 11
16639.648 6
16640.261 10
16640.874 9
16641.487 13
16642.100 19
16642.713 15
16643.326 11
16643.939 7
16644.552 8
16645.165 10
16645.778 9
16646.391 6
16647.005 6
16647.618 12
16648.231 4
16648.844 7
16649.457 15
16650.070 8
16650.683 15
16651.297 9
16651.910 6
16652.523 6
16653.136 10
16653.750 16
16654.363 15
16654.976 15
16655.589 6
16656.203 7
16656.816 14
16657.429 13
16658.043 11
16658.656 16
16659.269 16
16659.883 20
16660.496 9
16661.109 6
16661.723 6
16662.336 7
16662.950 5
16663.563 4
16664.176 4
16664.790 5
16665.403 2
16666.017 5
16666.630 18
16667.244 22
16667.857 15
16668.471 11
16669.084 12
16669.698 12
16670.311 9
16670.925 7
16671.539 15
16672.152 15
16672.766 11
16673.379 6
16673.993 5
16674.607 20
16675.220 15
16675.834 6
16676.448 5
16677.061 7
16677.675 7
16678.289 9
16678.902 11
16679.516 5
16680.130 18
16680.744 18
16681.357 15
16681.971 7
16682.585 5
16683.199 16
16683.812 18
16684.426 9
16685.040 12
16685.654 9
16686.268 20
16686.882 19
16687.495 23
16688.109 21
16688.723 15
16689.337 11
16689.951 19
16690.565 28
16691.179 23
16691.793 15
16692.407 11
16693.021 8
16693.635 5
16694.249 16
16694.863 20
16695.477 9
16696.091 18
16696.705 19
16697.319 18
16697.933 9
16698.547 9
16699.161 14
16699.775 21
16700.389 23
16701.003 14
16701.618 13
16702.232 11
16702.846 8
16703.460 10
16704.074 8
16704.688 7
16705.303 9
16705.917 10
16706.531 6
16707.145 12
16707.759 18
16708.374 12
16708.988 6
16709.602 7
16710.216 8
16710.831 6
16711.445 8
16712.059 15
16712.674 14
16713.288 6
16713.902 2
16714.517 9
16715.131 10
16715.746 11
16716.360 18
16716.974 13
16717.589 9
16718.203 9
16718.818 6
16719.432 6
16720.047 5
16720.661 8
16721.276 9
16721.890 8
16722.505 6
16723.119 7
16723.734 3
16724.348 10
16724.963 11
16725.577 18
16726.192 15
16726.806 23
16727.421 23
16728.036 12
16728.650 15
16729.265 17
16729.880 14
16730.494 24
16731.109 18
16731.724 14
16732.338 9
16732.953 24
16733.568 17
16734.182 26
16734.797 23
16735.412 4
16736.027 9
16736.641 8
16737.256 4
16737.871 4
16738.486 6
16739.101 11
16739.715 9
16740.330 7
16740.945 5
16741.560 5
16742.175 8
16742.790 18
16743.405 16
16744.020 8
16744.634 17
16745.249 12
16745.864 15
16746.479 18
16747.094 14
16747.709 9
16748.324 7
16748.939 8
16749.554 11
16750.169 19
16750.784 13
16751.399 11
16752.014 8
16752.629 11
16753.244 7
16753.860 8
16754.475 7
16755.090 19
16755.705 14
16756.320 10
16756.935 17
16757.550 14
16758.165 17
16758.781 13
16759.396 14
16760.011 15
16760.626 13
16761.241 9
16761.857 9
16762.472 9
16763.087 15
16763.702 17
16764.318 3
16764.933 0
16765.548 3
16766.164 11
16766.779 13
16767.394 18
16768.010 12
16768.625 17
16769.240 17
16769.856 14
16770.471 7
16771.087 13
16771.702 10
16772.317 18
16772.933 28
16773.548 17
16774.164 11
16774.779 17
16775.395 11
16776.010 18
16776.626 13
16777.241 10
16777.857 10
16778.472 8
16779.088 4
16779.703 8
16780.319 9
16780.935 10
16781.550 16
16782.166 16
16782.781 18
16783.397 8
16784.013 16
16784.628 19
16785.244 11
16785.860 6
16786.475 12
16787.091 7
16787.707 17
16788.322 22
16788.938 15
16789.554 7
16790.170 5
16790.785 10
16791.401 15
16792.017 9
16792.633 14
16793.249 18
16793.864 29
16794.480 14
16795.096 22
16795.712 19
16796.328 13
16796.944 10
16797.560 16
16798.175 25
16798.791 32
16799.407 27
16800.023 25
16800.639 14
16801.255 15
16801.871 24
16802.487 30
16803.103 23
16803.719 15
16804.335 15
16804.951 12
16805.567 19
16806.183 23
16806.799 20
16807.415 12
16808.031 12
16808.647 13
16809.264 17
16809.880 16
16810.496 11
16811.112 13
16811.728 7
16812.344 5
16812.960 15
16813.577 9
16814.193 7
16814.809 11
16815.425 20
16816.041 15
16816.658 18
16817.274 19
16817.890 14
16818.506 6
16819.123 11
16819.739 13
16820.355 8
16820.972 16
16821.588 21
16822.204 31
16822.821 23
16823.437 23
16824.053 14
16824.670 12
16825.286 11
16825.903 27
16826.519 42
16827.135 25
16827.752 22
16828.368 23
16828.985 16
16829.601 15
16830.218 21
16830.834 25
16831.451 26
16832.067 25
16832.684 25
16833.300 21
16833.917 22
16834.533 15
16835.150 27
16835.767 19
16836.383 20
16837.000 22
16837.616 13
16838.233 21
16838.850 24
16839.466 18
16840.083 22
16840.700 20
16841.316 26
16841.933 34
16842.550 25
16843.167 24
16843.783 25
16844.400 19
16845.017 26
16845.634 28
16846.250 23
16846.867 33
16847.484 51
16848.101 38
16848.718 27
16849.334 27
16849.951 32
16850.568 24
16851.185 14
16851.802 9
16852.419 11
16853.036 21
16853.653 26
16854.270 21
16854.886 13
16855.503 16
16856.120 20
16856.737 18
16857.354 16
16857.971 26
16858.588 37
16859.205 28
16859.822 28
16860.439 33
16861.056 24
16861.674 26
16862.291 29
16862.908 45
16863.525 33
16864.142 26
16864.759 19
16865.376 32
16865.993 22
16866.610 18
16867.228 20
16867.845 24
16868.462 35
16869.079 38
16869.696 32
16870.314 31
16870.931 34
16871.548 27
16872.165 26
16872.783 27
16873.400 30
16874.017 34
16874.634 40
16875.252 36
16875.869 36
16876.486 33
16877.104 36
16877.721 47
16878.338 37
16878.956 40
16879.573 45
16880.191 61
16880.808 50
16881.425 59
16882.043 65
16882.660 66
16883.278 58
16883.895 74
16884.513 83
16885.130 58
16885.748 56
16886.365 76
16886.983 69
16887.600 96
16888.218 86
16888.835 84
16889.453 71
16890.071 61
16890.688 70
16891.306 92
16891.923 86
16892.541 87
16893.159 81
16893.776 64
16894.394 66
16895.012 63
16895.629 47
16896.247 73
16896.865 85
16897.482 98
16898.100 101
16898.718 108
16899.336 99
16899.953 81
16900.571 64
16901.189 64
16901.807 60
16902.425 54
16903.042 70
16903.660 95
16904.278 96
16904.896 94
16905.514 121
16906.132 109
16906.750 116
16907.367 107
16907.985 102
16908.603 85
16909.221 87
16909.839 98
16910.457 108
16911.075 90
16911.693 103
16912.311 119
16912.929 119
16913.547 129
16914.165 119
16914.783 111
16915.401 104
16916.019 125
16916.637 149
16917.255 160
16917.873 137
16918.492 142
16919.110 130
16919.728 134
16920.346 163
16920.964 179
16921.582 198
16922.200 232
16922.819 264
16923.437 260
16924.055 271
16924.673 315
16925.291 347
16925.910 389
16926.528 360
16927.146 382
16927.764 408
16928.383 421
16929.001 497
16929.619 561
16930.238 582
16930.856 651
16931.474 748
16932.093 857
16932.711 932
16933.329 957
16933.948 1046
16934.566 1186
16935.185 1283
16935.803 1405
16936.421 1619
16937.040 1829
16937.658 1993
16938.277 2126
16938.895 2220
16939.514 2568
16940.132 2993
16940.751 3288
16941.369 3604
16941.988 3871
16942.606 4231
16943.225 4674
16943.843 5135
16944.462 5527
16945.081 6033
16945.699 6600
16946.318 6968
16946.936 7383
16947.555 7820
16948.174 8261
16948.792 8780
16949.411 9339
16950.030 9578
16950.648 9608
16951.267 9822
16951.886 10007
16952.504 10070
16953.123 10133
16953.742 10069
16954.361 9943
16954.979 9580
16955.598 9180
16956.217 8835
16956.836 8406
16957.455 7901
16958.073 7424
16958.692 6844
16959.311 6363
16959.930 5781
16960.549 5298
16961.168 4806
16961.787 4335
16962.406 3887
16963.024 3444
16963.643 2947
16964.262 2607
16964.881 2359
16965.500 2117
16966.119 2000
16966.738 1864
16967.357 1718
16967.976 1586
16968.595 1460
16969.214 1321
16969.833 1267
16970.452 1238
16971.071 1094
16971.690 1037
16972.310 996
16972.929 920
16973.548 852
16974.167 869
16974.786 815
16975.405 806
16976.024 782
16976.643 768
16977.263 784
16977.882 746
16978.501 718
16979.120 689
16979.739 685
16980.359 674
16980.978 635
16981.597 623
16982.216 644
16982.836 639
16983.455 625
16984.074 634
16984.694 628
16985.313 637
16985.932 569
16986.552 580
16987.171 618
16987.790 600
16988.410 579
16989.029 640
16989.648 712
16990.268 632
16990.887 606
16991.507 581
16992.126 612
16992.746 612
16993.365 618
16993.985 593
16994.604 573
16995.224 594
16995.843 611
16996.463 569
16997.082 561
16997.702 650
16998.321 583
16998.941 602
16999.560 606
17000.180 583
17000.800 602
17001.419 616
17002.039 531
17002.658 576
17003.278 570
17003.898 561
17004.517 563
17005.137 502
17005.757 480
17006.376 488
17006.996 454
17007.616 460
17008.236 432
17008.855 465
17009.475 484
17010.095 488
17010.715 479
17011.335 421
17011.954 410
17012.574 355
17013.194 338
17013.814 291
17014.434 317
17015.054 346
17015.673 293
17016.293 251
17016.913 256
17017.533 267
17018.153 284
17018.773 252
17019.393 258
17020.013 258
17020.633 273
17021.253 302
17021.873 267
17022.493 275
17023.113 224
17023.733 219
17024.353 212
17024.973 202
17025.593 175
17026.213 212
17026.833 237
17027.453 216
17028.073 220
17028.693 196
17029.313 204
17029.934 202
17030.554 194
17031.174 216
17031.794 220
17032.414 211
17033.034 214
17033.655 198
17034.275 208
17034.895 199
17035.515 176
17036.136 182
17036.756 178
17037.376 181
17037.996 156
17038.617 155
17039.237 171
17039.857 187
17040.478 172
17041.098 170
17041.718 135
17042.339 130
17042.959 165
17043.579 125
17044.200 131
17044.820 141
17045.441 124
17046.061 160
17046.681 179
17047.302 182
17047.922 151
17048.543 145
17049.163 131
17049.784 124
17050.404 135
17051.025 143
17051.645 149
17052.266 146
17052.886 174
17053.507 154
17054.128 150
17054.748 134
17055.369 148
17055.989 165
17056.610 166
17057.231 166
17057.851 142
17058.472 133
17059.093 124
17059.713 131
17060.334 107
17060.955 118
17061.575 125
17062.196 146
17062.817 147
17063.438 139
17064.058 133
17064.679 137
17065.300 169
17065.921 148
17066.541 126
17067.162 139
17067.783 141
17068.404 124
17069.025 135
17069.646 132
17070.266 130
17070.887 137
17071.508 132
17072.129 123
17072.750 135
17073.371 148
17073.992 131
17074.613 141
17075.234 145
17075.855 120
17076.476 131
17077.097 92
17077.718 92
17078.339 121
17078.960 140
17079.581 116
17080.202 101
17080.823 100
17081.444 111
17082.065 130
17082.686 142
17083.307 134
17083.928 111
17084.550 128
17085.171 117
17085.792 120
17086.413 117
17087.034 108
17087.655 88
17088.277 99
17088.898 115
17089.519 143
17090.140 147
17090.761 161
17091.383 151
17092.004 124
17092.625 145
17093.247 123
17093.868 120
17094.489 150
17095.110 156
17095.732 126
17096.353 154
17096.974 158
17097.596 117
17098.217 142
17098.839 163
17099.460 180
17100.081 174
17100.703 140
17101.324 126
17101.946 128
17102.567 123
17103.189 111
17103.810 119
17104.432 123
17105.053 107
17105.675 123
17106.296 127
17106.918 117
17107.539 143
17108.161 150
17108.782 162
17109.404 159
17110.025 196
17110.647 229
17111.269 229
17111.890 224
17112.512 175
17113.134 186
17113.755 182
17114.377 171
17114.999 151
17115.620 158
17116.242 157
17116.864 146
17117.485 122
17118.107 139
17118.729 132
17119.351 129
17119.972 134
17120.594 154
17121.216 167
17121.838 168
17122.460 138
17123.081 151
17123.703 167
17124.325 170
17124.947 189
17125.569 221
17126.191 186
17126.813 172
17127.435 174
17128.056 167
17128.678 207
17129.300 201
17129.922 193
17130.544 205
17131.166 192
17131.788 183
17132.410 174
17133.032 159
17133.654 179
17134.276 177
17134.898 190
17135.520 223
17136.142 287
17136.765 288
17137.387 275
17138.009 305
17138.631 312
17139.253 330
17139.875 354
17140.497 380
17141.119 366
17141.742 370
17142.364 345
17142.986 427
17143.608 469
17144.230 449
17144.853 441
17145.475 416
17146.097 482
17146.719 515
17147.342 532
17147.964 634
17148.586 660
17149.208 699
17149.831 727
17150.453 753
17151.075 740
17151.698 814
17152.320 860
17152.942 972
17153.565 996
17154.187 1030
17154.810 1048
17155.432 1005
17156.054 1037
17156.677 1041
17157.299 1079
17157.922 1057
17158.544 1049
17159.167 1032
17159.789 1005
17160.412 1002
17161.034 1042
17161.657 1020
17162.279 962
17162.902 931
17163.524 899
17164.147 906
17164.770 850
17165.392 789
17166.015 772
17166.637 784
17167.260 746
17167.883 760
17168.505 688
17169.128 627
17169.751 643
17170.373 626
17170.996 684
17171.619 707
17172.241 664
17172.864 583
17173.487 571
17174.110 590
17174.732 597
17175.355 534
17175.978 522
17176.601 588
17177.224 566
17177.846 559
17178.469 502
17179.092 439
17179.715 416
17180.338 386
17180.961 366
17181.584 393
17182.207 417
17182.829 426
17183.452 382
17184.075 346
17184.698 319
17185.321 307
17185.944 296
17186.567 239
17187.190 221
17187.813 248
17188.436 233
17189.059 226
17189.682 242
17190.305 210
17190.928 217
17191.551 191
17192.174 175
17192.798 186
17193.421 192
17194.044 162
17194.667 170
17195.290 164
17195.913 147
17196.536 151
17197.159 158
17197.783 144
17198.406 170
17199.029 163
17199.652 164
17200.276 159
17200.899 161
17201.522 179
17202.145 156
17202.769 126
17203.392 140
17204.015 130
17204.638 134
17205.262 121
17205.885 137
17206.508 150
17207.132 126
17207.755 123
17208.378 131
17209.002 140
17209.625 131
17210.249 137
17210.872 126
17211.496 105
17212.119 131
17212.742 125
17213.366 125
17213.989 136
17214.613 188
17215.236 171
17215.860 168
17216.483 154
17217.107 159
17217.730 154
17218.354 153
17218.978 118
17219.601 119
17220.225 126
17220.848 121
17221.472 152
17222.096 115
17222.719 105
17223.343 92
17223.967 95
17224.590 99
17225.214 98
17225.838 96
17226.461 108
17227.085 98
17227.709 115
17228.332 102
17228.956 107
17229.580 128
17230.204 123
17230.827 109
17231.451 97
17232.075 89
17232.699 106
17233.323 93
17233.947 106
17234.570 106
17235.194 111
17235.818 116
17236.442 134
17237.066 110
17237.690 103
17238.314 108
17238.938 108
17239.562 118
17240.186 106
17240.809 121
17241.433 119
17242.057 101
17242.681 110
17243.305 100
17243.929 95
17244.553 107
17245.178 112
17245.802 91
17246.426 94
17247.050 94
17247.674 115
17248.298 124
17248.922 116
17249.546 84
17250.170 71
17250.794 64
17251.419 92
17252.043 113
17252.667 82
17253.291 72
17253.915 58
17254.539 75
17255.164 105
17255.788 120
17256.412 116
17257.036 99
17257.661 97
17258.285 83
17258.909 101
17259.534 111
17260.158 109
17260.782 80
17261.407 98
17262.031 84
17262.655 98
17263.280 92
17263.904 82
17264.528 100
17265.153 117
17265.777 112
17266.402 80
17267.026 63
17267.650 75
17268.275 55
17268.899 52
17269.524 41
17270.148 44
17270.773 60
17271.397 79
17272.022 63
17272.646 67
17273.271 69
17273.896 79
17274.520 104
17275.145 109
17275.769 74
17276.394 72
17277.019 56
17277.643 49
17278.268 60
17278.892 85
17279.517 76
17280.142 68
17280.766 63
17281.391 70
17282.016 60
17282.641 49
17283.265 45
17283.890 71
17284.515 88
17285.140 65
17285.764 73
17286.389 75
17287.014 79
17287.639 70
17288.264 66
17288.888 61
17289.513 51
17290.138 54
17290.763 61
17291.388 67
17292.013 88
17292.638 94
17293.263 78
17293.887 92
17294.512 83
17295.137 74
17295.762 64
17296.387 54
17297.012 45
17297.637 53
17298.262 53
17298.887 75
17299.512 74
17300.137 63
17300.762 62
17301.387 76
17302.012 81
17302.638 67
17303.263 58
17303.888 58
17304.513 84
17305.138 70
17305.763 58
17306.388 62
17307.013 61
17307.639 54
17308.264 60
17308.889 76
17309.514 69
17310.139 87
17310.765 75
17311.390 81
17312.015 88
17312.640 73
17313.266 59
17313.891 65
17314.516 68
17315.141 66
17315.767 75
17316.392 71
17317.017 101
17317.643 103
17318.268 103
17318.894 102
17319.519 102
17320.144 97
17320.770 67
17321.395 74
17322.021 84
17322.646 105
17323.271 96
17323.897 93
17324.522 86
17325.148 83
17325.773 86
17326.399 94
17327.024 104
17327.650 87
17328.275 77
17328.901 83
17329.527 80
17330.152 83
17330.778 75
17331.403 67
17332.029 109
17332.655 106
17333.280 86
17333.906 95
17334.531 113
17335.157 95
17335.783 91
17336.409 83
17337.034 79
17337.660 62
17338.286 69
17338.911 81
17339.537 90
17340.163 84
17340.789 91
17341.414 70
17342.040 65
17342.666 60
17343.292 63
17343.918 83
17344.544 63
17345.169 68
17345.795 72
17346.421 65
17347.047 69
17347.673 82
17348.299 87
17348.925 100
17349.551 100
17350.177 112
17350.802 108
17351.428 109
17352.054 95
17352.680 93
17353.306 86
17353.932 99
17354.558 87
17355.184 66
17355.810 69
17356.437 71
17357.063 67
17357.689 67
17358.315 97
17358.941 120
17359.567 111
17360.193 133
17360.819 109
17361.445 125
17362.071 117
17362.698 112
17363.324 119
17363.950 97
17364.576 97
17365.202 108
17365.829 113
17366.455 87
17367.081 92
17367.707 100
17368.334 84
17368.960 80
17369.586 89
17370.212 114
17370.839 118
17371.465 125
17372.091 113
17372.718 96
17373.344 108
17373.970 100
17374.597 77
17375.223 84
17375.850 93
17376.476 81
17377.102 111
17377.729 137
17378.355 108
17378.982 113
17379.608 125
17380.235 114
17380.861 94
17381.488 94
17382.114 100
17382.741 77
17383.367 71
17383.994 54
17384.620 54
17385.247 62
17385.874 80
17386.500 95
17387.127 84
17387.753 76
17388.380 68
17389.007 76
17389.633 95
17390.260 78
17390.887 60
17391.513 63
17392.140 77
17392.767 63
17393.393 72
17394.020 58
17394.647 52
17395.274 70
17395.900 69
17396.527 70
17397.154 84
17397.781 78
17398.408 66
17399.034 82
17399.661 83
17400.288 93
17400.915 73
17401.542 48
17402.169 38
17402.796 32
17403.422 45
17404.049 67
17404.676 64
17405.303 79
17405.930 56
17406.557 57
17407.184 81
17407.811 65
17408.438 60
17409.065 59
17409.692 73
17410.319 65
17410.946 75
17411.573 76
17412.200 93
17412.827 94
17413.454 94
17414.081 72
17414.708 64
17415.336 60
17415.963 68
17416.590 67
17417.217 56
17417.844 44
17418.471 54
17419.099 63
17419.726 69
17420.353 65
17420.980 68
17421.607 56
17422.235 58
17422.862 62
17423.489 104
17424.116 104
17424.744 78
17425.371 61
17425.998 78
17426.626 63
17427.253 55
17427.880 54
17428.508 55
17429.135 56
17429.762 51
17430.390 70
17431.017 71
17431.644 56
17432.272 49
17432.899 54
17433.527 50
17434.154 56
17434.782 70
17435.409 55
17436.037 53
17436.664 60
17437.292 66
17437.919 83
17438.547 63
17439.174 76
17439.802 76
17440.429 51
17441.057 48
17441.684 34
17442.312 30
17442.940 31
17443.567 27
17444.195 27
17444.823 41
17445.450 46
17446.078 46
17446.706 48
17447.333 45
17447.961 36
17448.589 48
17449.216 35
17449.844 27
17450.472 38
17451.100 56
17451.727 48
17452.355 38
17452.983 32
17453.611 46
17454.239 58
17454.866 54
17455.494 47
17456.122 45
17456.750 45
17457.378 32
17458.006 29
17458.634 29
17459.261 36
17459.889 39
17460.517 25
17461.145 33
17461.773 44
17462.401 33
17463.029 48
17463.657 46
17464.285 38
17464.913 36
17465.541 27
17466.169 34
17466.797 34
17467.425 39
17468.053 42
17468.681 26
17469.309 27
17469.938 31
17470.566 38
17471.194 24
17471.822 24
17472.450 34
17473.078 45
17473.706 33
17474.334 30
17474.963 30
17475.591 35
17476.219 31
17476.847 27
17477.476 26
17478.104 33
17478.732 36
17479.360 38
17479.989 29
17480.617 36
17481.245 53
17481.873 64
17482.502 66
17483.130 54
17483.758 36
17484.387 32
17485.015 44
17485.644 56
17486.272 63
17486.900 58
17487.529 49
17488.157 50
17488.786 44
17489.414 26
17490.042 25
17490.671 25
17491.299 28
17491.928 48
17492.556 45
17493.185 24
17493.813 32
17494.442 34
17495.070 28
17495.699 50
17496.328 42
17496.956 36
17497.585 40
17498.213 29
17498.842 31
17499.471 30
17500.099 34
17500.728 41
17501.357 44
17501.985 39
17502.614 55
17503.243 48
17503.871 57
17504.500 44
17505.129 46
17505.757 38
17506.386 44
17507.015 28
17507.644 27
17508.273 30
17508.901 36
17509.530 28
17510.159 19
17510.788 15
17511.417 24
17512.045 21
17512.674 24
17513.303 24
17513.932 26
17514.561 28
17515.190 28
17515.819 40
17516.448 30
17517.077 23
17517.706 22
17518.335 31
17518.964 32
17519.593 22
17520.222 21
17520.851 19
17521.480 22
17522.109 28
17522.738 24
17523.367 42
17523.996 55
17524.625 59
17525.254 41
17525.883 26
17526.512 16
17527.141 37
17527.770 28
17528.400 16
17529.029 20
17529.658 30
17530.287 23
17530.916 41
17531.545 50
17532.175 41
17532.804 36
17533.433 27
17534.062 29
17534.692 51
17535.321 62
17535.950 51
17536.579 46
17537.209 36
17537.838 34
17538.467 35
17539.097 67
17539.726 59
17540.355 46
17540.985 41
17541.614 36
17542.244 48
17542.873 65
17543.502 57
17544.132 47
17544.761 55
17545.391 51
17546.020 53
17546.650 55
17547.279 66
17547.909 61
17548.538 52
17549.168 46
17549.797 46
17550.427 41
17551.056 55
17551.686 44
17552.315 34
17552.945 31
17553.575 31
17554.204 35
17554.834 39
17555.463 56
17556.093 57
17556.723 55
17557.352 33
17557.982 30
17558.612 43
17559.241 53
17559.871 53
17560.501 57
17561.131 39
17561.760 23
17562.390 34
17563.020 51
17563.650 44
17564.279 52
17564.909 61
17565.539 65
17566.169 74
17566.799 67
17567.428 53
17568.058 37
17568.688 41
17569.318 46
17569.948 54
17570.578 45
17571.208 36
17571.838 32
17572.468 26
17573.098 33
17573.728 24
17574.358 27
17574.987 24
17575.617 28
17576.247 46
17576.878 62
17577.508 40
17578.138 32
17578.768 29
17579.398 34
17580.028 30
17580.658 37
17581.288 32
17581.918 28
17582.548 22
17583.178 34
17583.808 53
17584.439 51
17585.069 43
17585.699 40
17586.329 42
17586.959 56
17587.589 44
17588.220 47
17588.850 43
17589.480 33
17590.110 37
17590.741 45
17591.371 52
17592.001 50
17592.631 48
17593.262 31
17593.892 19
17594.522 25
17595.153 31
17595.783 33
17596.414 72
17597.044 63
17597.674 67
17598.305 61
17598.935 50
17599.565 39
17600.196 42
17600.826 38
17601.457 42
17602.087 31
17602.718 32
17603.348 43
17603.979 44
17604.609 40
17605.240 38
17605.870 31
17606.501 41
17607.131 46
17607.762 45
17608.393 37
17609.023 30
17609.654 37
17610.284 30
17610.915 28
17611.546 47
17612.176 40
17612.807 40
17613.438 28
17614.068 26
17614.699 28
17615.330 21
17615.960 22
17616.591 24
17617.222 35
17617.853 37
17618.483 47
17619.114 48
17619.745 39
17620.376 44
17621.006 40
17621.637 22
17622.268 20
17622.899 19
17623.530 23
17624.161 40
17624.792 52
17625.422 34
17626.053 39
17626.684 32
17627.315 23
17627.946 35
17628.577 39
17629.208 32
17629.839 29
17630.470 22
17631.101 28
17631.732 44
17632.363 36
17632.994 35
17633.625 27
17634.256 23
17634.887 14
17635.518 22
17636.149 26
17636.780 28
17637.411 28
17638.042 25
17638.674 36
17639.305 38
17639.936 18
17640.567 18
17641.198 28
17641.829 25
17642.460 28
17643.092 28
17643.723 19
17644.354 28
17644.985 27
17645.617 19
17646.248 20
17646.879 28
17647.510 20
17648.142 26
17648.773 24
17649.404 17
17650.036 28
17650.667 31
17651.298 29
17651.930 20
17652.561 12
17653.192 19
17653.824 25
17654.455 21
17655.087 20
17655.718 21
17656.349 21
17656.981 25
17657.612 16
17658.244 26
17658.875 28
17659.507 23
17660.138 25
17660.770 29
17661.401 21
17662.033 22
17662.664 24
17663.296 18
17663.928 18
17664.559 15
17665.191 11
17665.822 13
17666.454 25
17667.086 22
17667.717 19
17668.349 25
17668.981 32
17669.612 27
17670.244 22
17670.876 32
17671.507 27
17672.139 21
17672.771 17
17673.403 22
17674.034 24
17674.666 32
17675.298 25
17675.930 17
17676.561 20
17677.193 30
17677.825 21
17678.457 20
17679.089 37
17679.721 37
17680.352 22
17680.984 10
17681.616 19
17682.248 25
17682.880 30
17683.512 22
17684.144 21
17684.776 22
17685.408 31
17686.040 26
17686.672 23
17687.304 27
17687.936 48
17688.568 37
17689.200 30
17689.832 19
17690.464 23
17691.096 27
17691.728 40
17692.360 29
17692.992 49
17693.624 31
17694.256 19
17694.888 27
17695.521 23
17696.153 25
17696.785 23
17697.417 31
17698.049 44
17698.681 35
17699.314 28
17699.946 26
17700.578 24
17701.210 35
17701.843 28
17702.475 26
17703.107 29
17703.739 21
17704.372 25
17705.004 39
17705.636 30
17706.269 16
17706.901 37
17707.533 49
17708.166 40
17708.798 36
17709.430 28
17710.063 17
17710.695 22
17711.328 20
17711.960 31
17712.592 27
17713.225 31
17713.857 42
17714.490 40
17715.122 50
17715.755 52
17716.387 31
17717.020 32
17717.652 25
17718.285 44
17718.917 72
17719.550 46
17720.183 42
17720.815 29
17721.448 45
17722.080 41
17722.713 15
17723.346 20
17723.978 21
17724.611 26
17725.244 50
17725.876 55
17726.509 35
17727.142 35
17727.774 19
17728.407 18
17729.040 31
17729.673 21
17730.305 14
17730.938 20
17731.571 18
17732.204 26
17732.837 38
17733.469 32
17734.102 21
17734.735 29
17735.368 17
17736.001 16
17736.634 15
17737.266 6
17737.899 9
17738.532 11
17739.165 21
17739.798 40
17740.431 48
17741.064 38
17741.697 39
17742.330 32
17742.963 23
17743.596 32
17744.229 22
17744.862 22
17745.495 21
17746.128 21
17746.761 17
17747.394 22
17748.027 25
17748.660 19
17749.293 13
17749.926 15
17750.560 27
17751.193 33
17751.826 25
17752.459 17
17753.092 20
17753.725 15
17754.359 11
17754.992 26
17755.625 29
17756.258 25
17756.891 23
17757.525 11
17758.158 19
17758.791 23
17759.424 32
17760.058 17
17760.691 13
17761.324 18
17761.958 25
17762.591 21
17763.224 14
17763.858 14
17764.491 21
17765.124 29
17765.758 29
17766.391 31
17767.025 26
17767.658 16
17768.291 31
17768.925 33
17769.558 31
17770.192 25
17770.825 17
17771.459 26
17772.092 13
17772.726 10
17773.359 11
17773.993 17
17774.626 23
17775.260 22
17775.894 24
17776.527 19
17777.161 33
17777.794 33
17778.428 22
17779.062 24
17779.695 20
17780.329 18
17780.962 16
17781.596 32
17782.230 30
17782.864 27
17783.497 25
17784.131 25
17784.765 35
17785.398 41
17786.032 18
17786.666 16
17787.300 41
17787.934 51
17788.567 31
17789.201 29
17789.835 12
17790.469 13
17791.103 27
17791.736 24
17792.370 23
17793.004 24
17793.638 15
17794.272 19
17794.906 21
17795.540 14
17796.174 24
17796.808 20
17797.442 23
17798.076 19
17798.710 19
17799.344 22
17799.978 22
17800.612 29
17801.246 36
17801.880 23
17802.514 29
17803.148 27
17803.782 23
17804.416 24
17805.050 29
17805.684 26
17806.318 26
17806.952 18
17807.586 10
17808.221 15
17808.855 24
17809.489 47
17810.123 44
17810.757 39
17811.391 39
17812.026 31
17812.660 36
17813.294 27
17813.928 23
17814.563 27
17815.197 27
17815.831 38
17816.465 42
17817.100 31
17817.734 29
17818.368 28
17819.003 28
17819.637 35
17820.271 34
17820.906 21
17821.540 16
17822.175 29
17822.809 19
17823.443 16
17824.078 20
17824.712 19
17825.347 13
17825.981 12
17826.616 21
17827.250 25
17827.885 40
17828.519 36
17829.154 40
17829.788 43
17830.423 30
17831.057 18
17831.692 13
17832.326 19
17832.961 14
17833.596 10
17834.230 17
17834.865 18
17835.499 25
17836.134 22
17836.769 16
17837.403 21
17838.038 29
17838.673 22
17839.308 16
17839.942 8
17840.577 9
17841.212 15
17841.846 20
17842.481 18
17843.116 20
17843.751 29
17844.386 41
17845.020 42
17845.655 41
17846.290 28
17846.925 18
17847.560 12
17848.194 12
17848.829 18
17849.464 25
17850.099 23
17850.734 20
17851.369 26
17852.004 25
17852.639 14
17853.274 20
17853.909 20
17854.544 22
17855.179 14
17855.814 16
17856.449 25
17857.084 34
17857.719 40
17858.354 24
17858.989 15
17859.624 21
17860.259 24
17860.894 19
17861.529 14
17862.164 29
17862.799 48
17863.434 37
17864.070 32
17864.705 22
17865.340 25
17865.975 42
17866.610 34
17867.245 45
17867.881 39
17868.516 32
17869.151 20
17869.786 34
17870.422 24
17871.057 10
17871.692 7
17872.327 13
17872.963 18
17873.598 15
17874.233 20
17874.869 29
17875.504 36
17876.139 36
17876.775 26
17877.410 20
17878.045 18
17878.681 17
17879.316 21
17879.952 38
17880.587 31
17881.223 24
17881.858 13
17882.494 21
17883.129 29
17883.764 30
17884.400 26
17885.035 25
17885.671 12
17886.307 15
17886.942 16
17887.578 34
17888.213 51
17888.849 37
17889.484 43
17890.120 35
17890.756 21
17891.391 17
17892.027 11
17892.663 8
17893.298 16
17893.934 18
17894.570 19
17895.205 27
17895.841 40
17896.477 35
17897.112 25
17897.748 26
17898.384 29
17899.020 17
17899.655 21
17900.291 21
17900.927 16
17901.563 19
17902.199 21
17902.834 15
17903.470 18
17904.106 19
17904.742 19
17905.378 15
17906.014 30
17906.650 28
17907.286 20
17907.921 12
17908.557 16
17909.193 24
17909.829 27
17910.465 18
17911.101 18
17911.737 23
17912.373 17
17913.009 13
17913.645 12
17914.281 9
17914.917 22
17915.553 15
17916.189 20
17916.825 17
17917.462 2
17918.098 9
17918.734 17
17919.370 21
17920.006 21
17920.642 14
17921.278 12
17921.914 25
17922.551 28
17923.187 15
17923.823 27
17924.459 26
17925.095 26
17925.732 29
17926.368 29
17927.004 19
17927.641 29
17928.277 27
17928.913 21
17929.549 19
17930.186 16
17930.822 19
17931.458 16
17932.095 12
17932.731 15
17933.367 31
17934.004 31
17934.640 30
17935.277 26
17935.913 25
17936.549 20
17937.186 13
17937.822 20
17938.459 25
17939.095 16
17939.732 17
17940.368 31
17941.005 20
17941.641 29
17942.278 38
17942.914 31
17943.551 25
17944.187 31
17944.824 17
17945.461 23
17946.097 32
17946.734 25
17947.370 22
17948.007 38
17948.644 35
17949.280 23
17949.917 19
17950.554 13
17951.190 12
17951.827 13
17952.464 11
17953.100 10
17953.737 12
17954.374 17
17955.011 18
17955.647 17
17956.284 21
17956.921 11
17957.558 20
17958.195 15
17958.831 13
17959.468 15
17960.105 13
17960.742 15
17961.379 10
17962.016 29
17962.653 26
17963.290 14
17963.926 8
17964.563 13
17965.200 14
17965.837 27
17966.474 31
17967.111 24
17967.748 18
17968.385 29
17969.022 17
17969.659 15
17970.296 16
17970.933 19
17971.570 21
17972.207 22
17972.844 20
17973.481 20
17974.119 20
17974.756 25
17975.393 27
17976.030 18
17976.667 14
17977.304 19
17977.941 18
17978.579 28
17979.216 23
17979.853 18
17980.490 17
17981.127 18
17981.765 12
17982.402 19
17983.039 14
17983.676 13
17984.314 21
17984.951 24
17985.588 23
17986.225 16
17986.863 14
17987.500 26
17988.137 21
17988.775 13
17989.412 10
17990.050 10
17990.687 8
17991.324 6
17991.962 4
17992.599 7
17993.237 16
17993.874 27
17994.511 15
17995.149 7
17995.786 9
17996.424 10
17997.061 26
17997.699 24
17998.336 16
17998.974 6
17999.612 12
18000.249 19
18000.887 20
18001.524 42
18002.162 48
18002.799 32
18003.437 17
18004.075 13
18004.712 13
18005.350 16
18005.988 38
18006.625 20
18007.263 19
18007.901 30
18008.538 20
18009.176 22
18009.814 19
18010.452 7
18011.089 14
18011.727 22
18012.365 15
18013.003 11
18013.640 16
18014.278 15
18014.916 21
18015.554 19
18016.192 26
18016.829 20
18017.467 30
18018.105 14
18018.743 17
18019.381 20
18020.019 25
18020.657 10
18021.295 9
18021.933 9
18022.571 10
18023.209 14
18023.847 24
18024.485 37
18025.123 25
18025.761 18
18026.399 19
18027.037 17
18027.675 24
18028.313 24
18028.951 20
18029.589 32
18030.227 21
18030.865 22
18031.503 18
18032.141 14
18032.779 18
18033.418 20
18034.056 16
18034.694 19
18035.332 20
18035.970 9
18036.608 9
18037.247 11
18037.885 7
18038.523 13
18039.161 10
18039.800 15
18040.438 10
18041.076 20
18041.714 31
18042.353 22
18042.991 20
18043.629 18
18044.268 29
18044.906 28
18045.544 26
18046.183 21
18046.821 15
18047.460 23
18048.098 33
18048.736 38
18049.375 38
18050.013 39
18050.652 23
18051.290 16
18051.929 12
18052.567 22
18053.206 30
18053.844 16
18054.483 14
18055.121 26
18055.760 30
18056.398 24
18057.037 19
18057.675 22
18058.314 19
18058.952 28
18059.591 25
18060.230 18
18060.868 14
18061.507 18
18062.146 28
18062.784 28
18063.423 21
18064.062 11
18064.700 21
18065.339 47
18065.978 36
18066.616 23
18067.255 17
18067.894 27
18068.533 11
18069.172 11
18069.810 17
18070.449 17
18071.088 17
18071.727 17
18072.366 21
18073.004 26
18073.643 22
18074.282 12
18074.921 14
18075.560 16
18076.199 18
18076.838 12
18077.477 6
18078.116 21
18078.755 18
18079.393 19
18080.032 29
18080.671 26
18081.310 18
18081.949 14
18082.588 17
18083.227 25
18083.866 19
18084.506 14
18085.145 7
18085.784 9
18086.423 14
18087.062 29
18087.701 21
18088.340 15
18088.979 10
18089.618 14
18090.257 13
18090.897 17
18091.536 24
18092.175 17
18092.814 14
18093.453 10
18094.093 10
18094.732 9
18095.371 13
18096.010 12
18096.650 12
18097.289 11
18097.928 3
18098.567 10
18099.207 17
18099.846 12
18100.485 26
18101.125 23
18101.764 24
18102.403 16
18103.043 27
18103.682 25
18104.322 20
18104.961 12
18105.600 16
18106.240 21
18106.879 25
18107.519 14
18108.158 9
18108.798 16
18109.437 11
18110.077 12
18110.716 16
18111.356 25
18111.995 26
18112.635 17
18113.274 17
18113.914 25
18114.553 32
18115.193 33
18115.833 24
18116.472 18
18117.112 23
18117.751 12
18118.391 15
18119.031 14
18119.670 15
18120.310 16
18120.950 9
18121.589 11
18122.229 21
18122.869 26
18123.509 19
18124.148 19
18124.788 17
18125.428 12
18126.068 17
18126.707 13
18127.347 11
18127.987 6
18128.627 18
18129.267 12
18129.907 11
18130.546 12
18131.186 10
18131.826 15
18132.466 19
18133.106 32
18133.746 29
18134.386 28
18135.026 28
18135.666 15
18136.306 6
18136.946 9
18137.586 29
18138.226 21
18138.866 15
18139.506 14
18140.146 18
18140.786 20
18141.426 14
18142.066 13
18142.706 22
18143.346 26
18143.986 16
18144.626 17
18145.266 17
18145.906 18
18146.547 15
18147.187 20
18147.827 17
18148.467 17
18149.107 17
18149.747 14
18150.388 13
18151.028 24
18151.668 12
18152.308 15
18152.949 16
18153.589 18
18154.229 10
18154.869 18
18155.510 20
18156.150 20
18156.790 20
18157.431 14
18158.071 16
18158.711 14
18159.352 19
18159.992 13
18160.633 8
18161.273 28
18161.913 26
18162.554 18
18163.194 17
18163.835 7
18164.475 13
18165.116 11
18165.756 10
18166.397 14
18167.037 18
18167.678 31
18168.318 16
18168.959 17
18169.599 16
18170.240 18
18170.880 33
18171.521 34
18172.162 23
18172.802 17
18173.443 15
18174.083 10
18174.724 10
18175.365 21
18176.005 17
18176.646 14
18177.287 16
18177.927 19
18178.568 16
18179.209 20
18179.850 25
18180.490 19
18181.131 16
18181.772 11
18182.413 15
18183.053 16
18183.694 23
18184.335 21
18184.976 15
18185.617 22
18186.257 13
18186.898 16
18187.539 10
18188.180 8
18188.821 24
18189.462 12
18190.103 9
18190.744 6
18191.385 14
18192.025 10
18192.666 9
18193.307 16
18193.948 20
18194.589 26
18195.230 34
18195.871 17
18196.512 21
18197.153 28
18197.794 22
18198.436 11
18199.077 14
18199.718 16
18200.359 8
18201.000 18
18201.641 18
18202.282 15
18202.923 8
18203.564 12
18204.206 27
18204.847 22
18205.488 14
18206.129 7
18206.770 14
18207.411 17
18208.053 22
18208.694 15
18209.335 19
18209.976 21
18210.618 19
18211.259 22
18211.900 14
18212.542 9
18213.183 16
18213.824 11
18214.466 13
18215.107 20
18215.748 17
18216.390 21
18217.031 22
18217.672 31
18218.314 26
18218.955 26
18219.597 20
18220.238 18
18220.880 23
18221.521 19
18222.163 15
18222.804 12
18223.446 16
18224.087 9
18224.729 11
18225.370 17
18226.012 20
18226.653 23
18227.295 15
18227.936 16
18228.578 21
18229.219 21
18229.861 19
18230.503 6
18231.144 9
18231.786 16
18232.428 11
18233.069 10
18233.711 20
18234.353 24
18234.994 21
18235.636 18
18236.278 17
18236.920 18
18237.561 12
18238.203 20
18238.845 21
18239.487 23
18240.128 23
18240.770 15
18241.412 17
18242.054 17
18242.696 23
18243.337 23
18243.979 15
18244.621 13
18245.263 13
18245.905 19
18246.547 11
18247.189 5
18247.831 13
18248.473 14
18249.115 9
18249.757 8
18250.399 10
18251.041 15
18251.683 16
18252.325 16
18252.967 21
18253.609 26
18254.251 17
18254.893 16
18255.535 9
18256.177 5
18256.819 17
18257.461 21
18258.103 27
18258.745 24
18259.387 17
18260.029 18
18260.672 10
18261.314 16
18261.956 7
18262.598 17
18263.240 12
18263.883 21
18264.525 24
18265.167 23
18265.809 21
18266.451 18
18267.094 19
18267.736 14
18268.378 11
18269.021 3
18269.663 20
18270.305 20
18270.948 12
18271.590 15
18272.232 13
18272.875 9
18273.517 3
18274.159 12
18274.802 12
18275.444 11
18276.087 9
18276.729 13
18277.371 23
18278.014 17
18278.656 18
18279.299 21
18279.941 21
18280.584 14
18281.226 20
18281.869 19
18282.511 14
18283.154 18
18283.797 23
18284.439 23
18285.082 21
18285.724 12
18286.367 24
18287.010 28
18287.652 29
18288.295 15
18288.937 17
18289.580 13
18290.223 20
18290.865 21
18291.508 26
18292.151 21
18292.794 26
18293.436 30
18294.079 24
18294.722 15
18295.365 13
18296.007 20
18296.650 23
18297.293 9
18297.936 4
18298.578 3
18299.221 16
18299.864 23
18300.507 17
18301.150 15
18301.793 10
18302.436 11
18303.079 20
18303.721 27
18304.364 10
18305.007 5
18305.650 9
18306.293 13
18306.936 11
18307.579 5
18308.222 9
18308.865 13
18309.508 15
18310.151 25
18310.794 17
18311.437 13
18312.080 7
18312.723 13
18313.366 8
18314.009 12
18314.653 15
18315.296 9
18315.939 20
18316.582 35
18317.225 31
18317.868 13
18318.511 11
18319.155 8
18319.798 7
18320.441 13
18321.084 19
18321.727 23
18322.371 22
18323.014 14
18323.657 11
18324.300 7
18324.944 15
18325.587 18
18326.230 23
18326.874 25
18327.517 38
18328.160 34
18328.804 23
18329.447 24
18330.090 14
18330.734 21
18331.377 15
18332.021 18
18332.664 11
18333.307 12
18333.951 12
18334.594 24
18335.238 24
18335.881 19
18336.525 11
18337.168 17
18337.812 23
18338.455 20
18339.099 13
18339.742 9
18340.386 12
18341.029 12
18341.673 18
18342.317 13
18342.960 12
18343.604 11
18344.247 16
18344.891 17
18345.535 12
18346.178 16
18346.822 9
18347.466 10
18348.109 7
18348.753 14
18349.397 16
18350.040 12
18350.684 4
18351.328 16
18351.972 20
18352.615 23
18353.259 18
18353.903 12
18354.547 17
18355.191 7
18355.834 11
18356.478 11
18357.122 10
18357.766 6
18358.410 9
18359.054 8
18359.698 21
18360.341 13
18360.985 11
18361.629 17
18362.273 12
18362.917 14
18363.561 17
18364.205 18
18364.849 15
18365.493 15
18366.137 18
18366.781 29
18367.425 24
18368.069 13
18368.713 13
18369.357 17
18370.001 19
18370.645 20
18371.290 18
18371.934 20
18372.578 10
18373.222 12
18373.866 11
18374.510 6
18375.154 7
18375.798 20
18376.443 18
18377.087 16
18377.731 8
18378.375 9
18379.020 15
18379.664 18
18380.308 10
18380.952 4
18381.597 12
18382.241 23
18382.885 26
18383.529 23
18384.174 18
18384.818 15
18385.462 9
18386.107 3
18386.751 6
18387.396 7
18388.040 5
18388.684 8
18389.329 5
18389.973 3
18390.618 14
18391.262 18
18391.906 14
18392.551 22
18393.195 18
18393.840 16
18394.484 19
18395.129 15
18395.773 22
18396.418 12
18397.063 9
18397.707 18
18398.352 15
18398.996 9
18399.641 9
18400.285 15
18400.930 14
18401.575 5
18402.219 19
18402.864 25
18403.509 27
18404.153 18
18404.798 21
18405.443 18
18406.087 14
18406.732 11
18407.377 3
18408.021 11
18408.666 20
18409.311 18
18409.956 14
18410.601 8
18411.245 5
18411.890 11
18412.535 4
18413.180 2
18413.825 3
18414.469 18
18415.114 17
18415.759 19
18416.404 13
18417.049 6
18417.694 8
18418.339 20
18418.984 9
18419.629 8
18420.274 7
18420.919 9
18421.564 5
18422.209 6
18422.854 13
18423.499 5
18424.144 15
18424.789 19
18425.434 19
18426.079 23
18426.724 22
18427.369 18
18428.014 12
18428.659 6
18429.304 13
18429.949 9
18430.594 11
18431.240 15
18431.885 10
18432.530 9
18433.175 8
18433.820 14
18434.465 12
18435.111 14
18435.756 19
18436.401 25
18437.046 18
18437.692 17
18438.337 19
18438.982 13
18439.627 15
18440.273 9
18440.918 5
18441.563 14
18442.209 28
18442.854 34
18443.499 28
18444.145 20
18444.790 8
18445.436 9
18446.081 15
18446.726 18
18447.372 25
18448.017 19
18448.663 24
18449.308 29
18449.954 28
18450.599 24
18451.245 18
18451.890 12
18452.536 18
18453.181 12
18453.827 18
18454.472 20
18455.118 14
18455.763 18
18456.409 8
18457.054 9
18457.700 9
18458.346 20
18458.991 14
18459.637 21
18460.283 12
18460.928 7
18461.574 10
18462.220 20
18462.865 28
18463.511 26
18464.157 35
18464.803 21
18465.448 14
18466.094 8
18466.740 10
18467.386 14
18468.031 1
18468.677 6
18469.323 6
18469.969 13
18470.615 14
18471.260 14
18471.906 11
18472.552 18
18473.198 28
18473.844 25
18474.490 11
18475.136 7
18475.782 8
18476.428 15
18477.074 9
18477.719 11
18478.365 6
18479.011 7
18479.657 10
18480.303 7
18480.949 9
18481.595 12
18482.241 17
18482.888 15
18483.534 14
18484.180 20
18484.826 11
18485.472 16
18486.118 14
18486.764 16
18487.410 25
18488.056 19
18488.702 9
18489.349 9
18489.995 12
18490.641 17
18491.287 15
18491.933 34
18492.580 39
18493.226 28
18493.872 15
18494.518 14
18495.165 6
18495.811 14
18496.457 15
18497.103 19
18497.750 15
18498.396 16
18499.042 17
18499.689 10
18500.335 15
18500.981 19
18501.628 9
18502.274 16
18502.921 17
18503.567 21
18504.213 19
18504.860 3
18505.506 9
18506.153 14
18506.799 29
18507.446 23
18508.092 13
18508.739 17
18509.385 10
18510.032 11
18510.678 14
18511.325 9
18511.971 9
18512.618 5
18513.264 21
18513.911 21
18514.558 11
18515.204 15
18515.851 14
18516.498 13
18517.144 19
18517.791 23
18518.437 16
18519.084 11
18519.731 15
18520.378 11
18521.024 11
18521.671 4
18522.318 11
18522.964 18
18523.611 13
18524.258 11
18524.905 14
18525.552 18
18526.198 15
18526.845 21
18527.492 23
18528.139 17
18528.786 10
18529.433 5
18530.079 5
18530.726 14
18531.373 13
18532.020 14
18532.667 14
18533.314 15
18533.961 15
18534.608 21
18535.255 13
18535.902 5
18536.549 12
18537.196 22
18537.843 38
18538.490 23
18539.137 22
18539.784 13
18540.431 6
18541.078 14
18541.725 14
18542.372 12
18543.019 12
18543.666 10
18544.313 22
18544.961 25
18545.608 12
18546.255 15
18546.902 9
18547.549 11
18548.196 16
18548.844 16
18549.491 12
18550.138 10
18550.785 8
18551.432 12
18552.080 20
18552.727 10
18553.374 5
18554.022 14
18554.669 20
18555.316 12
18555.963 13
18556.611 8
18557.258 4
18557.906 10
18558.553 10
18559.200 19
18559.848 28
18560.495 15
18561.142 7
18561.790 5
18562.437 2
18563.085 11
18563.732 13
18564.380 19
18565.027 17
18565.675 22
18566.322 20
18566.970 15
18567.617 8
18568.265 7
18568.912 8
18569.560 8
18570.207 7
18570.855 6
18571.503 6
18572.150 15
18572.798 13
18573.445 10
18574.093 14
18574.741 7
18575.388 12
18576.036 12
18576.684 11
18577.331 8
18577.979 5
18578.627 11
18579.275 9
18579.922 13
18580.570 5
18581.218 2
18581.866 18
18582.513 33
18583.161 18
18583.809 17
18584.457 14
18585.105 9
18585.753 15
18586.400 18
18587.048 33
18587.696 22
18588.344 13
18588.992 15
18589.640 10
18590.288 12
18590.936 27
18591.584 18
18592.232 14
18592.880 10
18593.527 15
18594.175 5
18594.823 3
18595.471 8
18596.120 5
18596.768 10
18597.416 7
18598.064 4
18598.712 25
18599.360 21
18600.008 14
18600.656 16
18601.304 15
18601.952 15
18602.600 17
18603.249 6
18603.897 10
18604.545 23
18605.193 19
18605.841 17
18606.489 19
18607.138 18
18607.786 11
18608.434 8
18609.082 7
18609.731 17
18610.379 19
18611.027 21
18611.675 25
18612.324 18
18612.972 8
18613.620 8
18614.269 14
18614.917 8
18615.565 19
18616.214 16
18616.862 31
18617.511 21
18618.159 21
18618.807 16
18619.456 13
18620.104 8
18620.753 12
18621.401 9
18622.050 16
18622.698 11
18623.347 9
18623.995 16
18624.644 24
18625.292 11
18625.941 8
18626.589 8
18627.238 10
18627.886 10
18628.535 12
18629.184 13
18629.832 24
18630.481 19
18631.129 17
18631.778 13
18632.427 8
18633.075 6
18633.724 21
18634.373 20
18635.022 22
18635.670 12
18636.319 10
18636.968 8
18637.616 14
18638.265 12
18638.914 8
18639.563 8
18640.212 11
18640.860 10
18641.509 16
18642.158 21
18642.807 10
18643.456 10
18644.104 10
18644.753 4
18645.402 14
18646.051 11
18646.700 15
18647.349 17
18647.998 16
18648.647 6
18649.296 2
18649.945 5
18650.594 7
18651.243 12
18651.892 17
18652.541 12
18653.190 19
18653.839 10
18654.488 9
18655.137 11
18655.786 8
18656.435 7
18657.084 3
18657.733 8
18658.382 10
18659.031 8
18659.680 14
18660.330 24
18660.979 31
18661.628 23
18662.277 15
18662.926 14
18663.575 11
18664.225 21
18664.874 26
18665.523 28
18666.172 25
18666.822 22
18667.471 13
18668.120 10
18668.769 12
18669.419 12
18670.068 20
18670.717 24
18671.367 18
18672.016 13
18672.665 7
18673.315 8
18673.964 6
18674.614 12
18675.263 9
18675.912 10
18676.562 12
18677.211 8
18677.861 14
18678.510 7
18679.160 5
18679.809 3
18680.459 15
18681.108 19
18681.758 24
18682.407 17
18683.057 19
18683.706 12
18684.356 19
18685.005 20
18685.655 20
18686.304 17
18686.954 11
18687.604 18
18688.253 10
18688.903 3
18689.553 6
18690.202 31
18690.852 21
18691.502 17
18692.151 10
18692.801 10
18693.451 15
18694.100 7
18694.750 20
18695.400 15
18696.050 16
18696.699 14
18697.349 7
18697.999 11
18698.649 12
18699.299 13
18699.948 12
18700.598 16
18701.248 24
18701.898 25
18702.548 27
18703.198 17
18703.848 14
18704.498 14
18705.148 14
18705.797 20
18706.447 23
18707.097 17
18707.747 20
18708.397 16
18709.047 17
18709.697 13
18710.347 15
18710.997 12
18711.647 16
18712.297 12
18712.947 7
18713.598 6
18714.248 7
18714.898 11
18715.548 18
18716.198 19
18716.848 11
18717.498 23
18718.148 12
18718.798 11
18719.449 9
18720.099 18
18720.749 25
18721.399 21
18722.049 12
18722.700 15
18723.350 20
18724.000 17
18724.650 23
18725.301 16
18725.951 9
18726.601 14
18727.251 19
18727.902 21
18728.552 6
18729.202 5
18729.853 6
18730.503 5
18731.154 3
18731.804 11
18732.454 17
18733.105 6
18733.755 8
18734.406 4
18735.056 5
18735.706 1
18736.357 8
18737.007 13
18737.658 10
18738.308 12
18738.959 6
18739.609 7
18740.260 8
18740.910 8
18741.561 10
18742.212 13
18742.862 15
18743.513 24
18744.163 18
18744.814 7
18745.465 6
18746.115 9
18746.766 5
18747.416 7
18748.067 4
18748.718 1
18749.369 5
18750.019 8
18750.670 6
18751.321 9
18751.971 2
18752.622 22
18753.273 26
18753.924 14
18754.574 18
18755.225 11
18755.876 5
18756.527 10
18757.178 17
18757.828 11
18758.479 28
18759.130 30
18759.781 19
18760.432 18
18761.083 6
18761.734 8
18762.385 17
18763.036 23
18763.686 19
18764.337 29
18764.988 22
18765.639 21
18766.290 11
18766.941 12
18767.592 10
18768.243 18
18768.894 10
18769.545 13
18770.196 10
18770.848 5
18771.499 7
18772.150 7
18772.801 12
18773.452 22
18774.103 19
18774.754 17
18775.405 13
18776.056 10
18776.708 7
18777.359 6
18778.010 11
18778.661 13
18779.312 13
18779.964 8
18780.615 11
18781.266 25
18781.917 27
18782.569 17
18783.220 12
18783.871 3
18784.522 8
18785.174 5
18785.825 10
18786.476 15
18787.128 17
18787.779 12
18788.430 15
18789.082 14
18789.733 8
18790.385 9
18791.036 8
18791.687 11
18792.339 17
18792.990 15
18793.642 3
18794.293 9
18794.945 19
18795.596 4
18796.248 11
18796.899 14
18797.551 11
18798.202 16
18798.854 22
18799.505 14
18800.157 5
18800.808 3
18801.460 5
18802.112 10
18802.763 23
18803.415 13
18804.067 11
18804.718 4
18805.370 12
18806.021 17
18806.673 14
18807.325 11
18807.977 12
18808.628 9
18809.280 11
18809.932 12
18810.583 9
18811.235 7
18811.887 14
18812.539 22
18813.191 12
18813.842 12
18814.494 19
18815.146 10
18815.798 14
18816.450 11
18817.102 11
18817.753 27
18818.405 16
18819.057 5
18819.709 9
18820.361 11
18821.013 11
18821.665 7
18822.317 8
18822.969 9
18823.621 14
18824.273 12
18824.925 8
18825.577 16
18826.229 16
18826.881 16
18827.533 8
18828.185 24
18828.837 12
18829.489 8
18830.141 13
18830.793 14
18831.445 12
18832.098 18
18832.750 12
18833.402 16
18834.054 10
18834.706 10
18835.358 10
18836.010 4
18836.663 12
18837.315 8
18837.967 6
18838.619 5
18839.272 6
18839.924 5
18840.576 6
18841.228 5
18841.881 7
18842.533 9
18843.185 4
18843.838 6
18844.490 6
18845.142 4
18845.795 11
18846.447 9
18847.099 11
18847.752 22
18848.404 20
18849.057 15
18849.709 15
18850.361 7
18851.014 5
18851.666 16
18852.319 11
18852.971 7
18853.624 4
18854.276 5
18854.929 10
18855.581 6
18856.234 9
18856.886 11
18857.539 15
18858.192 15
18858.844 13
18859.497 23
18860.149 23
18860.802 26
18861.455 10
18862.107 4
18862.760 9
18863.413 7
18864.065 5
18864.718 12
18865.371 18
18866.023 15
18866.676 8
18867.329 7
18867.982 10
18868.634 5
18869.287 11
18869.940 11
18870.593 10
18871.245 12
18871.898 27
18872.551 23
18873.204 12
18873.857 11
18874.510 24
18875.162 23
18875.815 14
18876.468 13
18877.121 10
18877.774 2
18878.427 7
18879.080 12
18879.733 8
18880.386 8
18881.039 8
18881.692 18
18882.345 13
18882.998 15
18883.651 23
18884.304 25
18884.957 29
18885.610 19
18886.263 14
18886.916 10
18887.569 1
18888.222 11
18888.875 11
18889.528 14
18890.181 11
18890.835 3
18891.488 9
18892.141 9
18892.794 2
18893.447 5
18894.100 9
18894.754 5
18895.407 5
18896.060 13
18896.713 17
18897.367 11
18898.020 7
18898.673 20
18899.326 21
18899.980 16
18900.633 12
18901.286 19
18901.940 16
18902.593 10
18903.246 10
18903.900 13
18904.553 21
18905.207 8
18905.860 10
18906.513 5
18907.167 12
18907.820 7
18908.474 8
18909.127 11
18909.781 10
18910.434 7
18911.087 9
18911.741 19
18912.394 10
18913.048 10
18913.702 13
18914.355 5
18915.009 11
18915.662 18
18916.316 23
18916.969 16
18917.623 12
18918.277 18
18918.930 18
18919.584 23
18920.237 5
18920.891 19
18921.545 11
18922.198 18
18922.852 19
18923.506 9
18924.160 15
18924.813 11
18925.467 8
18926.121 11
18926.775 11
18927.428 6
18928.082 6
18928.736 6
18929.390 6
18930.044 14
18930.697 10
18931.351 15
18932.005 10
18932.659 5
18933.313 9
18933.967 11
18934.621 7
18935.274 2
18935.928 8
18936.582 8
18937.236 7
18937.890 5
18938.544 5
18939.198 17
18939.852 15
18940.506 8
18941.160 12
18941.814 8
18942.468 8
18943.122 10
18943.776 9
18944.430 8
18945.084 5
18945.738 10
18946.393 6
18947.047 15
18947.701 15
18948.355 13
18949.009 7
18949.663 11
18950.317 9
18950.972 9
18951.626 5
18952.280 9
18952.934 9
18953.588 16
18954.243 14
18954.897 14
18955.551 14
18956.205 22
18956.860 21
18957.514 12
18958.168 10
18958.823 5
18959.477 2
18960.131 4
18960.786 1
18961.440 6
18962.094 5
18962.749 12
18963.403 11
18964.057 11
18964.712 18
18965.366 21
18966.021 19
18966.675 23
18967.330 13
18967.984 13
18968.639 15
18969.293 12
18969.948 10
18970.602 6
18971.257 6
18971.911 9
18972.566 19
18973.220 17
18973.875 8
18974.529 6
18975.184 5
18975.839 8
18976.493 15
18977.148 9
18977.802 18
18978.457 7
18979.112 9
18979.766 4
18980.421 5
18981.076 3
18981.731 4
18982.385 2
18983.040 4
18983.695 13
18984.349 16
18985.004 9
18985.659 13
18986.314 3
18986.969 5
18987.623 2
18988.278 8
18988.933 6
18989.588 9
18990.243 9
18990.898 12
18991.552 5
18992.207 6
18992.862 10
18993.517 16
18994.172 27
18994.827 25
18995.482 17
18996.137 17
18996.792 17
18997.447 13
18998.102 3
18998.757 3
18999.412 2
19000.067 7
19000.722 12
19001.377 17
19002.032 18
19002.687 16
19003.342 9
19003.997 7
19004.652 9
19005.308 5
19005.963 11
19006.618 27
19007.273 20
19007.928 12
19008.583 16
19009.238 16
19009.894 20
19010.549 16
19011.204 17
19011.859 9
19012.514 9
19013.170 10
19013.825 5
19014.480 8
19015.136 3
19015.791 0
19016.446 17
19017.101 13
19017.757 6
19018.412 11
19019.067 7
19019.723 3
19020.378 4
19021.034 14
19021.689 13
19022.344 11
19023.000 13
19023.655 13
19024.311 15
19024.966 21
19025.622 31
19026.277 19
19026.933 25
19027.588 15
19028.244 15
19028.899 12
19029.555 22
19030.210 25
19030.866 16
19031.521 11
19032.177 10
19032.832 12
19033.488 18
19034.144 16
19034.799 11
19035.455 8
19036.111 9
19036.766 7
19037.422 12
19038.078 14
19038.733 8
19039.389 4
19040.045 5
19040.700 3
19041.356 2
19042.012 6
19042.668 9
19043.323 5
19043.979 3
19044.635 8
19045.291 7
19045.947 6
19046.602 6
19047.258 5
19047.914 2
19048.570 7
19049.226 11
19049.882 11
19050.538 14
19051.193 18
19051.849 13
19052.505 7
19053.161 13
19053.817 9
19054.473 4
19055.129 8
19055.785 11
19056.441 11
19057.097 6
19057.753 8
19058.409 15
19059.065 16
19059.721 9
19060.377 4
19061.033 8
19061.689 8
19062.346 11
19063.002 11
19063.658 12
19064.314 12
19064.970 17
19065.626 13
19066.282 7
19066.939 10
19067.595 20
19068.251 17
19068.907 14
19069.563 14
19070.220 17
19070.876 15
19071.532 14
19072.188 8
19072.845 8
19073.501 13
19074.157 9
19074.814 13
19075.470 11
19076.126 12
19076.783 12
19077.439 9
19078.095 20
19078.752 16
19079.408 14
19080.064 4
19080.721 7
19081.377 7
19082.034 4
19082.690 6
19083.347 6
19084.003 7
19084.660 12
19085.316 9
19085.973 15
19086.629 11
19087.286 14
19087.942 19
19088.599 16
19089.255 10
19089.912 8
19090.568 7
19091.225 16
19091.882 10
19092.538 5
19093.195 9
19093.851 1
19094.508 7
19095.165 8
19095.821 7
19096.478 3
19097.135 9
19097.791 8
19098.448 11
19099.105 11
19099.762 6
19100.418 9
19101.075 3
19101.732 1
19102.389 1
19103.046 7
19103.702 4
19104.359 4
19105.016 7
19105.673 15
19106.330 11
19106.987 4
19107.643 2
19108.300 7
19108.957 13
19109.614 8
19110.271 8
19110.928 14
19111.585 12
19112.242 8
19112.899 5
19113.556 9
19114.213 21
19114.870 18
19115.527 18
19116.184 12
19116.841 9
19117.498 1
19118.155 2
19118.812 4
19119.469 6
19120.126 5
19120.783 7
19121.440 7
19122.097 12
19122.755 13
19123.412 11
19124.069 5
19124.726 15
19125.383 23
19126.040 16
19126.698 18
19127.355 22
19128.012 24
19128.669 20
19129.327 12
19129.984 14
19130.641 10
19131.298 17
19131.956 20
19132.613 12
19133.270 21
19133.928 17
19134.585 6
19135.242 9
19135.900 7
19136.557 11
19137.214 7
19137.872 8
19138.529 9
19139.187 6
19139.844 13
19140.502 8
19141.159 3
19141.816 7
19142.474 11
19143.131 8
19143.789 10
19144.446 14
19145.104 11
19145.761 13
19146.419 5
19147.077 2
19147.734 5
19148.392 8
19149.049 13
19149.707 12
19150.364 8
19151.022 9
19151.680 17
19152.337 8
19152.995 8
19153.653 3
19154.310 10
19154.968 6
19155.626 10
19156.283 15
19156.941 6
19157.599 10
19158.257 16
19158.914 12
19159.572 10
19160.230 12
19160.888 16
19161.546 12
19162.203 9
19162.861 7
19163.519 5
19164.177 10
19164.835 9
19165.493 11
19166.150 6
19166.808 16
19167.466 14
19168.124 8
19168.782 6
19169.440 8
19170.098 5
19170.756 5
19171.414 3
19172.072 16
19172.730 16
19173.388 12
19174.046 11
19174.704 9
19175.362 6
19176.020 8
19176.678 8
19177.336 3
19177.994 12
19178.652 14
19179.310 8
19179.969 9
19180.627 9
19181.285 4
19181.943 1
19182.601 2
19183.259 9
19183.917 6
19184.576 10
19185.234 11
19185.892 7
19186.550 11
19187.209 9
19187.867 6
19188.525 4
19189.183 4
19189.842 4
19190.500 14
19191.158 8
19191.817 8
19192.475 6
19193.133 8
19193.792 10
19194.450 10
19195.108 13
19195.767 17
19196.425 5
19197.083 7
19197.742 4
19198.400 8
19199.059 18
19199.717 10
19200.376 13
19201.034 8
19201.693 9
19202.351 7
19203.010 10
19203.668 4
19204.327 9
19204.985 17
19205.644 14
19206.302 9
19206.961 8
19207.620 6
19208.278 9
19208.937 11
19209.595 12
19210.254 20
19210.913 14
19211.571 5
19212.230 7
19212.889 4
19213.547 3
19214.206 20
19214.865 20
19215.524 12
19216.182 10
19216.841 6
19217.500 15
19218.159 14
19218.817 4
19219.476 7
19220.135 13
19220.794 7
19221.453 7
19222.111 6
19222.770 2
19223.429 9
19224.088 14
19224.747 14
19225.406 10
19226.065 17
19226.724 15
19227.383 17
19228.042 14
19228.700 13
19229.359 8
19230.018 9
19230.677 20
19231.336 14
19231.995 11
19232.654 8
19233.313 2
19233.972 2
19234.632 2
19235.291 17
19235.950 17
19236.609 13
19237.268 10
19237.927 8
19238.586 9
19239.245 9
19239.904 2
19240.564 3
19241.223 3
19241.882 7
19242.541 21
19243.200 17
19243.859 16
19244.519 10
19245.178 7
19245.837 8
19246.496 24
19247.156 16
19247.815 10
19248.474 6
19249.134 16
19249.793 16
19250.452 9
19251.112 12
19251.771 25
19252.430 23
19253.090 18
19253.749 12
19254.408 17
19255.068 17
19255.727 11
19256.387 11
19257.046 5
19257.706 5
19258.365 9
19259.024 4
19259.684 14
19260.343 16
19261.003 15
19261.662 11
19262.322 8
19262.982 11
19263.641 9
19264.301 4
19264.960 13
19265.620 8
19266.279 14
19266.939 13
19267.599 17
19268.258 17
19268.918 11
19269.578 11
19270.237 9
19270.897 13
19271.557 13
19272.216 11
19272.876 13
19273.536 9
19274.195 9
19274.855 7
19275.515 9
19276.175 17
19276.834 13
19277.494 14
19278.154 14
19278.814 18
19279.474 8
19280.133 6
19280.793 13
19281.453 15
19282.113 9
19282.773 13
19283.433 12
19284.093 15
19284.753 13
19285.413 14
19286.072 23
19286.732 17
19287.392 17
19288.052 13
19288.712 21
19289.372 24
19290.032 15
19290.692 11
19291.352 10
19292.012 16
19292.672 11
19293.333 15
19293.993 11
19294.653 10
19295.313 3
19295.973 3
19296.633 12
19297.293 15
19297.953 24
19298.613 18
19299.274 15
19299.934 6
19300.594 9
19301.254 11
19301.914 7
19302.575 6
19303.235 2
19303.895 3
19304.555 4
19305.216 5
19305.876 10
19306.536 2
19307.196 7
19307.857 6
19308.517 6
19309.177 4
19309.838 4
19310.498 8
19311.158 7
19311.819 10
19312.479 4
19313.140 6
19313.800 16
19314.460 15
19315.121 13
19315.781 13
19316.442 9
19317.102 18
19317.763 12
19318.423 13
19319.084 20
19319.744 10
19320.405 8
19321.065 3
19321.726 5
19322.386 7
19323.047 12
19323.707 13
19324.368 9
19325.029 15
19325.689 12
19326.350 9
19327.010 3
19327.671 12
19328.332 13
19328.992 8
19329.653 6
19330.314 6
19330.975 6
19331.635 11
19332.296 12
19332.957 6
19333.617 5
19334.278 1
19334.939 6
19335.600 8
19336.261 12
19336.921 9
19337.582 9
19338.243 10
19338.904 10
19339.565 5
19340.226 8
19340.886 15
19341.547 10
19342.208 15
19342.869 9
19343.530 12
19344.191 14
19344.852 11
19345.513 10
19346.174 7
19346.835 14
19347.496 18
19348.157 16
19348.818 7
19349.479 3
19350.140 0
19350.801 3
19351.462 3
19352.123 11
19352.784 18
19353.445 14
19354.106 14
19354.767 10
19355.428 7
19356.090 9
19356.751 16
19357.412 19
19358.073 11
19358.734 8
19359.395 15
19360.057 23
19360.718 11
19361.379 9
19362.040 5
19362.701 4
19363.363 7
19364.024 5
19364.685 2
19365.347 8
19366.008 8
19366.669 12
19367.331 12
19367.992 15
19368.653 14
19369.315 7
19369.976 3
19370.637 6
19371.299 7
19371.960 5
19372.622 5
19373.283 19
19373.944 15
19374.606 10
19375.267 6
19375.929 6
19376.590 5
19377.252 11
19377.913 13
19378.575 16
19379.236 19
19379.898 21
19380.559 9
19381.221 6
19381.882 9
19382.544 4
19383.206 6
19383.867 5
19384.529 3
19385.191 4
19385.852 7
19386.514 9
19387.175 19
19387.837 11
19388.499 1
19389.161 2
19389.822 4
19390.484 9
19391.146 8
19391.807 15
19392.469 9
19393.131 21
19393.793 19
19394.454 27
19395.116 26
19395.778 18
19396.440 11
19397.102 4
19397.764 2
19398.425 6
19399.087 5
19399.749 6
19400.411 10
19401.073 7
19401.735 6
19402.397 26
19403.059 15
19403.721 9
19404.383 9
19405.045 12
19405.707 12
19406.369 5
19407.031 9
19407.693 3
19408.355 7
19409.017 7
19409.679 3
19410.341 5
19411.003 9
19411.665 10
19412.327 5
19412.989 9
19413.651 13
19414.313 7
19414.975 3
19415.638 21
19416.300 12
19416.962 10
19417.624 9
19418.286 6
19418.949 6
19419.611 9
19420.273 10
19420.935 13
19421.597 11
19422.260 6
19422.922 0
19423.584 4
19424.247 5
19424.909 8
19425.571 12
19426.233 10
19426.896 4
19427.558 4
19428.221 2
19428.883 12
19429.545 12
19430.208 5
19430.870 9
19431.533 13
19432.195 6
19432.857 3
19433.520 4
19434.182 4
19434.845 2
19435.507 11
19436.170 11
19436.832 12
19437.495 14
19438.157 16
19438.820 11
19439.482 6
19440.145 1
19440.808 14
19441.470 22
19442.133 17
19442.795 19
19443.458 24
19444.121 14
19444.783 18
19445.446 11
19446.109 7
19446.771 4
19447.434 6
19448.097 8
19448.759 12
19449.422 7
19450.085 7
19450.748 6
19451.410 3
19452.073 11
19452.736 13
19453.399 7
19454.061 15
19454.724 7
19455.387 10
19456.050 14
19456.713 14
19457.376 15
19458.039 6
19458.701 7
19459.364 7
19460.027 9
19460.690 6
19461.353 5
19462.016 15
19462.679 12
19463.342 10
19464.005 8
19464.668 14
19465.331 31
19465.994 29
19466.657 14
19467.320 13
19467.983 9
19468.646 17
19469.309 8
19469.972 9
19470.635 8
19471.298 10
19471.961 3
19472.625 3
19473.288 4
19473.951 5
19474.614 11
19475.277 10
19475.940 6
19476.603 11
19477.267 8
19477.930 18
19478.593 17
19479.256 9
19479.920 14
19480.583 9
19481.246 11
19481.909 13
19482.573 12
19483.236 5
19483.899 2
19484.563 15
19485.226 15
19485.889 14
19486.553 11
19487.216 4
19487.879 5
19488.543 11
19489.206 14
19489.870 5
19490.533 1
19491.196 3
19491.860 6
19492.523 5
19493.187 5
19493.850 3
19494.514 7
19495.177 8
19495.841 4
19496.504 9
19497.168 8
19497.831 10
19498.495 9
19499.158 7
19499.822 3
19500.486 10
19501.149 7
19501.813 5
19502.477 7
19503.140 6
19503.804 5
19504.467 4
19505.131 3
19505.795 8
19506.459 10
19507.122 17
19507.786 16
19508.450 14
19509.113 10
19509.777 8
19510.441 8
19511.105 8
19511.768 10
19512.432 11
19513.096 16
19513.760 9
19514.424 18
19515.088 21
19515.751 21
19516.415 19
19517.079 12
19517.743 5
19518.407 6
19519.071 7
19519.735 10
19520.399 11
19521.063 6
19521.727 5
19522.391 4
19523.055 1
19523.719 3
19524.383 15
19525.047 18
19525.711 14
19526.375 14
19527.039 18
19527.703 13
19528.367 10
19529.031 15
19529.695 15
19530.359 8
19531.023 10
19531.687 5
19532.351 3
19533.016 1
19533.680 7
19534.344 15
19535.008 10
19535.672 6
19536.336 2
19537.001 5
19537.665 11
19538.329 5
19538.993 11
19539.658 18
19540.322 17
19540.986 21
19541.650 28
19542.315 18
19542.979 11
19543.643 7
19544.308 16
19544.972 12
19545.636 15
19546.301 10
19546.965 9
19547.630 13
19548.294 13
19548.958 10
19549.623 7
19550.287 10
19550.952 12
19551.616 10
19552.281 17
19552.945 18
19553.610 11
19554.274 8
19554.939 6
19555.603 17
19556.268 12
19556.932 8
19557.597 10
19558.261 14
19558.926 12
19559.591 8
19560.255 7
19560.920 8
19561.584 15
19562.249 26
19562.914 21
19563.578 11
19564.243 5
19564.908 7
19565.573 10
19566.237 3
19566.902 5
19567.567 10
19568.231 5
19568.896 13
19569.561 10
19570.226 3
19570.891 10
19571.555 5
19572.220 5
19572.885 5
19573.550 8
19574.215 9
19574.879 8
19575.544 18
19576.209 15
19576.874 11
19577.539 7
19578.204 9
19578.869 11
19579.534 17
19580.199 11
19580.864 10
19581.529 12
19582.194 10
19582.859 13
19583.524 7
19584.189 2
19584.854 5
19585.519 12
19586.184 20
19586.849 21
19587.514 15
19588.179 6
19588.844 12
19589.509 7
19590.174 4
19590.839 9
19591.505 13
19592.170 3
19592.835 2
19593.500 6
19594.165 13
19594.830 11
19595.496 6
19596.161 2
19596.826 3
19597.491 3
19598.157 3
19598.822 2
19599.487 1
19600.152 2
19600.818 6
19601.483 5
19602.148 3
19602.814 13
19603.479 14
19604.144 8
19604.810 8
19605.475 4
19606.141 6
19606.806 8
19607.471 7
19608.137 15
19608.802 9
19609.468 11
19610.133 13
19610.799 12
19611.464 22
19612.130 17
19612.795 14
19613.461 16
19614.126 11
19614.792 7
19615.457 3
19616.123 2
19616.788 1
19617.454 6
19618.119 6
19618.785 6
19619.451 11
19620.116 6
19620.782 10
19621.448 4
19622.113 6
19622.779 2
19623.445 8
19624.110 2
19624.776 10
19625.442 15
19626.107 8
19626.773 10
19627.439 10
19628.105 9
19628.770 4
19629.436 8
19630.102 9
19630.768 14
19631.434 23
19632.099 12
19632.765 17
19633.431 18
19634.097 13
19634.763 15
19635.429 10
19636.095 9
19636.761 9
19637.426 3
19638.092 12
19638.758 10
19639.424 9
19640.090 10
19640.756 11
19641.422 14
19642.088 8
19642.754 4
19643.420 13
19644.086 9
19644.752 13
19645.418 4
19646.084 15
19646.751 12
19647.417 12
19648.083 10
19648.749 8
19649.415 5
19650.081 6
19650.747 7
19651.413 4
19652.080 8
19652.746 11
19653.412 13
19654.078 17
19654.744 12
19655.411 16
19656.077 19
19656.743 29
19657.409 19
19658.076 11
19658.742 12
19659.408 12
19660.074 15
19660.741 12
19661.407 16
19662.073 22
19662.740 27
19663.406 10
19664.072 10
19664.739 7
19665.405 3
19666.072 2
19666.738 7
19667.404 8
19668.071 10
19668.737 8
19669.404 5
19670.070 2
19670.737 7
19671.403 8
19672.070 6
19672.736 7
19673.403 3
19674.069 5
19674.736 11
19675.402 15
19676.069 18
19676.736 30
19677.402 16
19678.069 10
19678.735 6
19679.402 4
19680.069 7
19680.735 12
19681.402 14
19682.069 11
19682.735 8
19683.402 9
19684.069 8
19684.736 0
19685.402 7
19686.069 4
19686.736 17
19687.403 19
19688.069 14
19688.736 3
19689.403 3
19690.070 10
19690.737 9
19691.403 12
19692.070 12
19692.737 8
19693.404 7
19694.071 4
19694.738 6
19695.405 8
19696.072 9
19696.738 9
19697.405 5
19698.072 5
19698.739 12
19699.406 19
19700.073 16
19700.740 11
19701.407 5
19702.074 6
19702.741 2
19703.408 15
19704.075 13
19704.742 7
19705.409 7
19706.077 4
19706.744 5
19707.411 5
19708.078 4
19708.745 3
19709.412 14
19710.079 21
19710.746 20
19711.414 13
19712.081 15
19712.748 13
19713.415 5
19714.082 6
19714.750 3
19715.417 10
19716.084 16
19716.751 13
19717.419 13
19718.086 10
19718.753 9
19719.421 8
19720.088 7
19720.755 6
19721.423 8
19722.090 11
19722.757 12
19723.425 9
19724.092 7
19724.759 5
19725.427 11
19726.094 12
19726.762 10
19727.429 14
19728.097 11
19728.764 6
19729.432 7
19730.099 9
19730.767 9
19731.434 13
19732.102 11
19732.769 11
19733.437 4
19734.104 2
19734.772 10
19735.439 8
19736.107 9
19736.775 8
19737.442 8
19738.110 9
19738.777 9
19739.445 14
19740.113 22
19740.780 16
19741.448 14
19742.116 15
19742.783 14
19743.451 14
19744.119 15
19744.787 11
19745.454 9
19746.122 14
19746.790 16
19747.458 10
19748.125 12
19748.793 12
19749.461 4
19750.129 2
19750.797 1
19751.465 2
19752.132 0
19752.800 8
19753.468 8
19754.136 5
19754.804 10
19755.472 12
19756.140 18
19756.808 14
19757.476 9
19758.144 8
19758.812 4
19759.480 2
19760.148 2
19760.816 6
19761.484 2
19762.152 14
19762.820 10
19763.488 7
19764.156 9
19764.824 3
19765.492 2
19766.160 9
19766.828 7
19767.496 6
19768.164 2
19768.833 4
19769.501 5
19770.169 7
19770.837 10
19771.505 14
19772.174 20
19772.842 17
19773.510 25
19774.178 21
19774.846 12
19775.515 5
19776.183 8
19776.851 9
19777.520 8
19778.188 7
19778.856 6
19779.524 6
19780.193 2
19780.861 3
19781.529 7
19782.198 1
19782.866 3
19783.535 4
19784.203 2
19784.871 5
19785.540 10
19786.208 4
19786.877 9
19787.545 13
19788.214 14
19788.882 6
19789.551 13
19790.219 10
19790.888 8
19791.556 4
19792.225 6
19792.893 3
19793.562 2
19794.230 11
19794.899 27
19795.568 22
19796.236 13
19796.905 11
19797.573 10
19798.242 17
19798.911 23
19799.579 19
19800.248 10
19800.917 13
19801.585 12
19802.254 4
19802.923 5
19803.592 2
19804.260 5
19804.929 10
19805.598 14
19806.267 8
19806.935 4
19807.604 4
19808.273 6
19808.942 7
19809.611 18
19810.280 10
19810.948 6
19811.617 14
19812.286 15
19812.955 14
19813.624 15
19814.293 10
19814.962 5
19815.631 4
19816.300 2
19816.969 0
19817.638 4
19818.307 3
19818.976 3
19819.645 9
19820.314 11
19820.983 10
19821.652 5
19822.321 8
19822.990 14
19823.659 19
19824.328 15
19824.997 12
19825.666 11
19826.335 5
19827.004 9
19827.673 8
19828.343 11
19829.012 8
19829.681 10
19830.350 11
19831.019 9
19831.688 11
19832.358 12
19833.027 8
19833.696 9
19834.365 9
19835.035 4
19835.704 12
19836.373 21
19837.043 14
19837.712 9
19838.381 5
19839.050 5
19839.720 7
19840.389 7
19841.059 6
19841.728 7
19842.397 8
19843.067 5
19843.736 2
19844.406 6
19845.075 4
19845.744 6
19846.414 7
19847.083 8
19847.753 4
19848.422 0
19849.092 4
19849.761 7
19850.431 7
19851.100 10
19851.770 10
19852.439 9
19853.109 7
19853.779 7
19854.448 2
19855.118 3
19855.787 8
19856.457 7
19857.127 4
19857.796 11
19858.466 7
19859.136 14
19859.805 13
19860.475 4
19861.145 5
19861.814 11
19862.484 11
19863.154 6
19863.824 7
19864.493 11
19865.163 7
19865.833 2
19866.503 18
19867.172 17
19867.842 19
19868.512 10
19869.182 8
19869.852 16
19870.522 10
19871.192 5
19871.861 6
19872.531 9
19873.201 8
19873.871 6
19874.541 4
19875.211 10
19875.881 9
19876.551 3
19877.221 8
19877.891 7
19878.561 6
19879.231 12
19879.901 6
19880.571 13
19881.241 11
19881.911 7
19882.581 12
19883.251 6
19883.921 4
19884.591 1
19885.261 3
19885.932 3
19886.602 2
19887.272 5
19887.942 4
19888.612 0
19889.282 15
19889.952 15
19890.623 11
19891.293 10
19891.963 15
19892.633 16
19893.304 9
19893.974 5
19894.644 12
19895.314 9
19895.985 5
19896.655 9
19897.325 9
19897.996 5
19898.666 10
19899.336 19
19900.007 16
19900.677 6
19901.347 16
19902.018 14
19902.688 6
19903.359 2
19904.029 1
19904.699 0
19905.370 6
19906.040 5
19906.711 1
19907.381 15
19908.052 26
19908.722 21
19909.393 14
19910.063 9
19910.734 6
19911.404 16
19912.075 10
19912.746 5
19913.416 10
19914.087 11
19914.757 10
19915.428 10
19916.099 7
19916.769 8
19917.440 8
19918.111 6
19918.781 3
19919.452 6
19920.123 16
19920.793 20
19921.464 17
19922.135 17
19922.805 17
19923.476 18
19924.147 14
19924.818 15
19925.489 7
19926.159 3
19926.830 6
19927.501 8
19928.172 3
19928.843 5
19929.513 5
19930.184 24
19930.855 21
19931.526 12
19932.197 19
19932.868 20
19933.539 19
19934.210 11
19934.881 10
19935.552 6
19936.223 10
19936.894 12
19937.565 6
19938.236 10
19938.907 10
19939.578 5
19940.249 10
19940.920 9
19941.591 10
19942.262 7
19942.933 11
19943.604 7
19944.275 2
19944.946 9
19945.617 16
19946.288 12
19946.960 7
19947.631 6
19948.302 5
19948.973 12
19949.644 20
19950.315 12
19950.987 9
19951.658 15
19952.329 24
19953.000 12
19953.672 10
19954.343 6
19955.014 6
19955.686 13
19956.357 15
19957.028 8
19957.699 17
19958.371 12
19959.042 8
19959.714 6
19960.385 12
19961.056 7
19961.728 5
19962.399 7
19963.070 11
19963.742 11
19964.413 2
19965.085 5
19965.756 9
19966.428 9
19967.099 7
19967.771 5
19968.442 1
19969.114 2
19969.785 13
19970.457 14
19971.128 9
19971.800 5
19972.472 9
19973.143 10
19973.815 11
19974.486 6
19975.158 2
19975.830 1
19976.501 1
19977.173 3
19977.845 0
19978.516 9
19979.188 6
19979.860 13
19980.531 8
19981.203 10
19981.875 13
19982.547 18
19983.218 11
19983.890 12
19984.562 10
19985.234 5
19985.905 4
19986.577 1
19987.249 9
19987.921 12
19988.593 12
19989.265 10
19989.936 11
19990.608 11
19991.280 7
19991.952 12
19992.624 7
19993.296 8
19993.968 9
19994.640 13
19995.312 19
19995.984 14
19996.656 6
19997.328 3
19998.000 5
19998.672 2
19999.344 5
20000.016 9
20000.688 13
20001.360 9
20002.032 9
20002.704 13
20003.376 16
20004.048 17
20004.720 8
20005.393 11
20006.065 9
20006.737 8
20007.409 6
20008.081 6
20008.753 8
20009.426 13
20010.098 16
20010.770 10
20011.442 11
20012.114 7
20012.787 10
20013.459 11
20014.131 5
20014.804 10
20015.476 9
20016.148 10
20016.820 16
20017.493 11
20018.165 7
20018.837 13
20019.510 13
20020.182 12
20020.855 12
20021.527 13
20022.199 16
20022.872 16
20023.544 9
20024.217 10
20024.889 10
20025.562 9
20026.234 7
20026.907 7
20027.579 5
20028.252 13
20028.924 22
20029.597 14
20030.269 10
20030.942 7
20031.614 13
20032.287 22
20032.960 15
20033.632 6
20034.305 2
20034.977 2
20035.650 4
20036.323 8
20036.995 12
20037.668 22
20038.341 17
20039.013 14
20039.686 9
20040.359 8
20041.032 9
20041.704 3
20042.377 6
20043.050 3
20043.723 2
20044.395 5
20045.068 7
20045.741 8
20046.414 8
20047.087 9
20047.759 10
20048.432 7
20049.105 9
20049.778 3
20050.451 2
20051.124 7
20051.797 13
20052.470 12
20053.143 6
20053.815 6
20054.488 4
20055.161 7
20055.834 11
20056.507 6
20057.180 5
20057.853 5
20058.526 3
20059.199 6
20059.872 6
20060.546 11
20061.219 15
20061.892 11
20062.565 11
20063.238 17
20063.911 23
20064.584 19
20065.257 18
20065.930 14
20066.604 13
20067.277 14
20067.950 8
20068.623 7
20069.296 6
20069.969 3
20070.643 10
20071.316 14
20071.989 9
20072.662 10
20073.336 6
20074.009 0
20074.682 11
20075.356 16
20076.029 6
20076.702 11
20077.376 15
20078.049 15
20078.722 4
20079.396 0
20080.069 4
20080.742 6
20081.416 13
20082.089 13
20082.763 8
20083.436 6
20084.110 9
20084.783 12
20085.456 11
20086.130 6
20086.803 11
20087.477 3
20088.150 9
20088.824 11
20089.498 8
20090.171 5
20090.845 3
20091.518 2
20092.192 10
20092.865 14
20093.539 11
20094.213 13
20094.886 10
20095.560 7
20096.234 3
20096.907 1
20097.581 6
20098.255 5
20098.928 7
20099.602 6
20100.276 4
20100.949 4
20101.623 3
20102.297 4
20102.971 12
20103.644 8
20104.318 6
20104.992 8
20105.666 5
20106.340 6
20107.014 11
20107.687 12
20108.361 11
20109.035 4
20109.709 6
20110.383 12
20111.057 9
20111.731 6
20112.405 6
20113.079 4
20113.752 0
20114.426 2
20115.100 3
20115.774 3
20116.448 4
20117.122 7
20117.796 10
20118.470 9
20119.144 11
20119.819 5
20120.493 8
20121.167 13
20121.841 5
20122.515 5
20123.189 9
20123.863 16
20124.537 21
20125.211 27
20125.885 22
20126.560 27
20127.234 10
20127.908 3
20128.582 7
20129.256 8
20129.931 7
20130.605 3
20131.279 1
20131.953 2
20132.628 6
20133.302 3
20133.976 5
20134.650 4
20135.325 2
20135.999 20
20136.673 25
20137.348 18
20138.022 15
20138.696 4
20139.371 6
20140.045 11
20140.720 10
20141.394 23
20142.068 32
20142.743 21
20143.417 13
20144.092 10
20144.766 8
20145.441 13
20146.115 11
20146.790 12
20147.464 9
20148.139 3
20148.813 6
20149.488 4
20150.162 5
20150.837 3
20151.512 5
20152.186 7
20152.861 10
20153.535 14
20154.210 7
20154.885 9
20155.559 3
20156.234 10
20156.909 7
20157.583 4
20158.258 4
20158.933 6
20159.607 8
20160.282 8
20160.957 12
20161.632 14
20162.306 12
20162.981 9
20163.656 12
20164.331 13
20165.005 9
20165.680 16
20166.355 13
20167.030 10
20167.705 18
20168.380 12
20169.055 8
20169.729 7
20170.404 11
20171.079 8
20171.754 6
20172.429 10
20173.104 13
20173.779 12
20174.454 12
20175.129 8
20175.804 10
20176.479 11
20177.154 7
20177.829 3
20178.504 7
20179.179 9
20179.854 21
20180.529 15
20181.204 5
20181.879 8
20182.554 7
20183.229 3
20183.905 1
20184.580 0
20185.255 6
20185.930 4
20186.605 6
20187.280 7
20187.956 7
20188.631 4
20189.306 8
20189.981 15
20190.656 5
20191.332 6
20192.007 4
20192.682 4
20193.357 2
20194.033 16
20194.708 13
20195.383 13
20196.059 13
20196.734 9
20197.409 20
20198.085 21
20198.760 18
20199.435 14
20200.111 12
20200.786 18
20201.462 16
20202.137 12
20202.813 8
20203.488 4
20204.163 9
20204.839 14
20205.514 16
20206.190 14
20206.865 11
20207.541 9
20208.216 10
20208.892 8
20209.568 8
20210.243 3
20210.919 1
20211.594 1
20212.270 3
20212.945 4
20213.621 3
20214.297 4
20214.972 4
20215.648 13
20216.324 14
20216.999 17
20217.675 15
20218.351 13
20219.026 10
20219.702 9
20220.378 5
20221.054 4
20221.729 9
20222.405 6
20223.081 2
20223.757 1
20224.432 0
20225.108 2
20225.784 0
20226.460 3
20227.136 5
20227.812 3
20228.488 3
20229.163 5
20229.839 5
20230.515 6
20231.191 15
20231.867 9
20232.543 13
20233.219 7
20233.895 8
20234.571 9
20235.247 7
20235.923 3
20236.599 3
20237.275 12
20237.951 7
20238.627 10
20239.303 17
20239.979 8
20240.655 11
20241.331 11
20242.007 10
20242.683 8
20243.359 3
20244.036 6
20244.712 1
20245.388 5
20246.064 4
20246.740 9
20247.416 11
20248.093 12
20248.769 10
20249.445 14
20250.121 13
20250.797 18
20251.474 10
20252.150 7
20252.826 5
20253.502 7
20254.179 3
20254.855 6
20255.531 1
20256.208 8
20256.884 9
20257.560 8
20258.237 11
20258.913 11
20259.590 5
20260.266 11
20260.942 18
20261.619 9
20262.295 3
20262.972 16
20263.648 16
20264.325 11
20265.001 2
20265.678 3
20266.354 3
20267.031 3
20267.707 5
20268.384 6
20269.060 11
20269.737 10
20270.413 6
20271.090 3
20271.766 4
20272.443 7
20273.120 11
20273.796 16
20274.473 20
20275.150 11
20275.826 7
20276.503 9
20277.180 7
20277.856 15
20278.533 15
20279.210 5
20279.886 5
20280.563 8
20281.240 10
20281.917 6
20282.593 5
20283.270 5
20283.947 6
20284.624 6
20285.301 18
20285.977 12
20286.654 12
20287.331 9
20288.008 11
20288.685 4
20289.362 3
20290.039 6
20290.715 5
20291.392 7
20292.069 8
20292.746 5
20293.423 2
20294.100 4
20294.777 8
20295.454 7
20296.131 8
20296.808 6
20297.485 7
20298.162 4
20298.839 9
20299.516 9
20300.193 5
20300.870 2
20301.547 10
20302.225 4
20302.902 3
20303.579 12
20304.256 8
20304.933 6
20305.610 9
20306.287 15
20306.965 17
20307.642 10
20308.319 15
20308.996 12
20309.673 7
20310.351 2
20311.028 5
20311.705 4
20312.382 1
20313.060 2
20313.737 4
20314.414 21
20315.092 14
20315.769 14
20316.446 10
20317.124 8
20317.801 12
20318.478 3
20319.156 13
20319.833 21
20320.510 12
20321.188 9
20321.865 5
20322.543 7
20323.220 2
20323.898 8
20324.575 2
20325.253 5
20325.930 7
20326.608 1
20327.285 1
20327.963 6
20328.640 7
20329.318 2
20329.995 9
20330.673 12
20331.350 6
20332.028 5
20332.706 5
20333.383 6
20334.061 5
20334.739 10
20335.416 18
20336.094 12
20336.771 9
20337.449 9
20338.127 9
20338.805 9
20339.482 10
20340.160 9
20340.838 12
20341.516 10
20342.193 16
20342.871 14
20343.549 6
20344.227 0
20344.904 8
20345.582 17
20346.260 12
20346.938 8
20347.616 3
20348.294 2
20348.972 6
20349.649 3
20350.327 9
20351.005 8
20351.683 6
20352.361 10
20353.039 12
20353.717 10
20354.395 9
20355.073 7
20355.751 3
20356.429 3
20357.107 4
20357.785 9
20358.463 9
20359.141 5
20359.819 5
20360.497 6
20361.175 10
20361.853 4
20362.531 16
20363.210 21
20363.888 8
20364.566 3
20365.244 4
20365.922 4
20366.600 4
20367.278 13
20367.957 9
20368.635 6
20369.313 6
20369.991 6
20370.670 3
20371.348 7
20372.026 10
20372.704 8
20373.383 4
20374.061 3
20374.739 3
20375.417 5
20376.096 0
20376.774 1
20377.453 14
20378.131 20
20378.809 20
20379.488 19
20380.166 10
20380.844 8
20381.523 3
20382.201 6
20382.880 14
20383.558 17
20384.237 18
20384.915 10
20385.594 6
20386.272 3
20386.951 4
20387.629 4
20388.308 6
20388.986 5
20389.665 4
20390.343 3
20391.022 9
20391.700 9
20392.379 7
20393.058 9
20393.736 6
20394.415 3
20395.094 8
20395.772 16
20396.451 13
20397.130 14
20397.808 12
20398.487 7
20399.166 7
20399.844 4
20400.523 3
20401.202 4
20401.881 5
20402.559 11
20403.238 13
20403.917 8
20404.596 14
20405.275 13
20405.953 7
20406.632 5
20407.311 5
20407.990 4
20408.669 2
20409.348 6
20410.027 4
20410.705 20
20411.384 19
20412.063 11
20412.742 6
20413.421 5
20414.100 6
20414.779 9
20415.458 6
20416.137 3
20416.816 6
20417.495 9
20418.174 15
20418.853 21
20419.532 20
20420.211 13
20420.890 6
20421.569 10
20422.249 5
20422.928 11
20423.607 12
20424.286 5
20424.965 11
20425.644 7
20426.323 6
20427.003 4
20427.682 5
20428.361 22
20429.040 15
20429.719 6
20430.399 7
20431.078 6
20431.757 17
20432.436 21
20433.116 17
20433.795 11
20434.474 13
20435.154 8
20435.833 7
20436.512 11
20437.192 4
20437.871 12
20438.550 8
20439.230 4
20439.909 7
20440.588 3
20441.268 5
20441.947 10
20442.627 9
20443.306 6
20443.986 7
20444.665 8
20445.345 15
20446.024 6
20446.704 12
20447.383 11
20448.063 17
20448.742 14
20449.422 14
20450.101 6
20450.781 5
20451.460 7
20452.140 8
20452.820 8
20453.499 10
20454.179 3
20454.858 3
20455.538 4
20456.218 8
20456.897 14
20457.577 5
20458.257 5
20458.936 15
20459.616 11
20460.296 5
20460.976 4
20461.655 4
20462.335 14
20463.015 21
20463.695 9
20464.375 4
20465.054 1
20465.734 3
20466.414 14
20467.094 17
20467.774 16
20468.454 22
20469.133 13
20469.813 9
20470.493 4
20471.173 9
20471.853 12
20472.533 8
20473.213 9
20473.893 9
20474.573 11
20475.253 6
20475.933 6
20476.613 5
20477.293 13
20477.973 12
20478.653 16
20479.333 12
20480.013 5
20480.693 13
20481.373 15
20482.053 12
20482.733 18
20483.413 14
20484.094 10
20484.774 14
20485.454 5
20486.134 2
20486.814 8
20487.494 4
20488.174 6
20488.855 4
20489.535 1
20490.215 5
20490.895 9
20491.576 10
20492.256 8
20492.936 6
20493.616 4
20494.297 2
20494.977 3
20495.657 2
20496.338 3
20497.018 5
20497.698 4
20498.379 6
20499.059 1
20499.739 3
20500.420 1
20501.100 1
20501.781 14
20502.461 15
20503.142 15
20503.822 4
20504.502 10
20505.183 11
20505.863 7
20506.544 12
20507.224 16
20507.905 9
20508.585 2
20509.266 3
20509.947 3
20510.627 7
20511.308 13
20511.988 14
20512.669 14
20513.349 9
20514.030 23
20514.711 37
20515.391 27
20516.072 16
20516.753 13
20517.433 12
20518.114 11
20518.795 18
20519.475 21
20520.156 19
20520.837 9
20521.518 9
20522.198 10
20522.879 4
20523.560 5
20524.241 20
20524.922 19
20525.602 17
20526.283 12
20526.964 6
20527.645 9
20528.326 11
20529.007 7
20529.687 5
20530.368 1
20531.049 7
20531.730 13
20532.411 16
20533.092 12
20533.773 4
20534.454 3
20535.135 4
20535.816 7
20536.497 10
20537.178 8
20537.859 5
20538.540 7
20539.221 2
20539.902 7
20540.583 17
20541.264 18
20541.945 8
20542.626 15
20543.307 10
20543.989 5
20544.670 0
20545.351 5
20546.032 6
20546.713 4
20547.394 15
20548.075 12
20548.757 2
20549.438 4
20550.119 2
20550.800 5
20551.482 6
20552.163 10
20552.844 5
20553.525 3
20554.207 6
20554.888 13
20555.569 10
20556.251 12
20556.932 9
20557.613 14
20558.295 8
20558.976 8
20559.657 14
20560.339 12
20561.020 10
20561.702 10
20562.383 9
20563.064 2
20563.746 5
20564.427 7
20565.109 7
20565.790 5
20566.472 10
20567.153 2
20567.835 0
20568.516 2
20569.198 6
20569.879 5
20570.561 9
20571.242 6
20571.924 11
20572.606 12
20573.287 9
20573.969 17
20574.650 20
20575.332 22
20576.014 15
20576.695 6
20577.377 10
20578.059 11
20578.740 7
20579.422 13
20580.104 14
20580.786 12
20581.467 7
20582.149 11
20582.831 3
20583.513 3
20584.194 3
20584.876 4
20585.558 1
20586.240 5
20586.922 11
20587.603 8
20588.285 11
20588.967 15
20589.649 10
20590.331 2
20591.013 4
20591.695 6
20592.377 13
20593.059 14
20593.741 7
20594.422 16
20595.104 17
20595.786 9
20596.468 5
20597.150 4
20597.832 4
20598.514 7
20599.196 7
20599.878 3
20600.561 4
20601.243 2
20601.925 3
20602.607 5
20603.289 10
20603.971 8
20604.653 4
20605.335 1
20606.017 4
20606.700 3
20607.382 5
20608.064 3
20608.746 8
20609.428 4
20610.110 7
20610.793 7
20611.475 4
20612.157 7
20612.839 5
20613.522 11
20614.204 12
20614.886 3
20615.569 1
20616.251 7
20616.933 13
20617.616 10
20618.298 3
20618.980 13
20619.663 14
20620.345 11
20621.027 6
20621.710 7
20622.392 9
20623.075 10
20623.757 7
20624.440 5
20625.122 3
20625.804 6
20626.487 7
20627.169 9
20627.852 17
20628.534 16
20629.217 10
20629.900 5
20630.582 1
20631.265 4
20631.947 9
20632.630 8
20633.312 4
20633.995 8
20634.678 11
20635.360 12
20636.043 11
20636.726 12
20637.408 12
20638.091 4
20638.774 13
20639.456 12
20640.139 6
20640.822 2
20641.504 6
20642.187 6
20642.870 8
20643.553 8
20644.235 6
20644.918 13
20645.601 13
20646.284 9
20646.967 7
20647.649 8
20648.332 7
20649.015 6
20649.698 3
20650.381 4
20651.064 13
20651.747 11
20652.430 15
20653.113 14
20653.795 12
20654.478 9
20655.161 8
20655.844 6
20656.527 6
20657.210 13
20657.893 11
20658.576 18
20659.259 10
20659.942 8
20660.625 6
20661.309 6
20661.992 3
20662.675 6
20663.358 5
20664.041 4
20664.724 4
20665.407 1
20666.090 6
20666.773 8
20667.457 5
20668.140 17
20668.823 20
20669.506 16
20670.189 12
20670.873 13
20671.556 10
20672.239 14
20672.922 17
20673.605 8
20674.289 14
20674.972 13
20675.655 14
20676.339 12
20677.022 13
20677.705 8
20678.389 7
20679.072 8
20679.755 1
20680.439 3
20681.122 8
20681.806 13
20682.489 8
20683.172 5
20683.856 5
20684.539 9
20685.223 17
20685.906 15
20686.590 7
20687.273 7
20687.957 7
20688.640 4
20689.324 2
20690.007 1
20690.691 2
20691.374 6
20692.058 1
20692.741 4
20693.425 7
20694.109 4
20694.792 4
20695.476 16
20696.159 17
20696.843 7
20697.527 4
20698.210 6
20698.894 9
20699.578 4
20700.262 6
20700.945 13
20701.629 11
20702.313 3
20702.996 3
20703.680 3
20704.364 6
20705.048 5
20705.732 3
20706.415 5
20707.099 5
20707.783 2
20708.467 1
20709.151 2
20709.835 2
20710.518 12
20711.202 17
20711.886 14
20712.570 10
20713.254 5
20713.938 3
20714.622 10
20715.306 6
20715.990 11
20716.674 6
20717.358 5
20718.042 18
20718.726 18
20719.410 20
20720.094 13
20720.778 23
20721.462 25
20722.146 16
20722.830 11
20723.514 9
20724.198 9
20724.882 18
20725.566 25
20726.251 13
20726.935 10
20727.619 14
20728.303 13
20728.987 15
20729.671 13
20730.356 12
20731.040 11
20731.724 10
20732.408 11
20733.092 11
20733.777 11
20734.461 5
20735.145 2
20735.830 2
20736.514 4
20737.198 2
20737.882 1
20738.567 4
20739.251 2
20739.936 7
20740.620 7
20741.304 14
20741.989 15
20742.673 13
20743.357 5
20744.042 5
20744.726 0
20745.411 6
20746.095 7
20746.780 10
20747.464 5
20748.149 20
20748.833 10
20749.518 3
20750.202 0
20750.887 4
20751.571 2
20752.256 5
20752.940 6
20753.625 6
20754.310 7
20754.994 9
20755.679 9
20756.363 15
20757.048 9
20757.733 9
20758.417 9
20759.102 7
20759.787 5
20760.471 4
20761.156 8
20761.841 7
20762.526 6
20763.210 6
20763.895 5
20764.580 3
20765.265 6
20765.949 9
20766.634 9
20767.319 8
20768.004 5
20768.689 6
20769.374 10
20770.058 9
20770.743 10
20771.428 7
20772.113 9
20772.798 12
20773.483 13
20774.168 15
20774.853 11
20775.538 13
20776.223 11
20776.908 18
20777.593 9
20778.278 10
20778.963 9
20779.648 4
20780.333 6
20781.018 8
20781.703 5
20782.388 5
20783.073 2
20783.758 2
20784.443 1
20785.128 7
20785.813 3
20786.498 6
20787.183 9
20787.869 6
20788.554 16
20789.239 12
20789.924 8
20790.609 7
20791.294 1
20791.980 7
20792.665 9
20793.350 11
20794.035 13
20794.721 8
20795.406 7
20796.091 5
20796.777 8
20797.462 6
20798.147 12
20798.832 8
20799.518 8
20800.203 11
20800.889 13
20801.574 13
20802.259 18
20802.945 10
20803.630 7
20804.315 4
20805.001 2
20805.686 11
20806.372 10
20807.057 7
20807.743 3
20808.428 2
20809.114 2
20809.799 2
20810.485 9
20811.170 13
20811.856 16
20812.541 20
20813.227 15
20813.913 29
20814.598 21
20815.284 14
20815.969 15
20816.655 11
20817.341 4
20818.026 6
20818.712 3
20819.398 5
20820.083 8
20820.769 8
20821.455 7
20822.140 2
20822.826 2
20823.512 6
20824.198 6
20824.883 0
20825.569 0
20826.255 5
20826.941 1
20827.626 5
20828.312 6
20828.998 9
20829.684 12
20830.370 15
20831.056 13
20831.741 6
20832.427 5
20833.113 16
20833.799 12
20834.485 12
20835.171 6
20835.857 7
20836.543 8
20837.229 8
20837.915 9
20838.601 9
20839.287 4
20839.973 5
20840.659 2
20841.345 7
20842.031 19
20842.717 16
20843.403 6
20844.089 4
20844.775 9
20845.461 11
20846.147 8
20846.833 2
20847.520 1
20848.206 5
20848.892 16
20849.578 14
20850.264 13
20850.950 7
20851.637 5
20852.323 4
20853.009 4
20853.695 4
20854.382 10
20855.068 6
20855.754 8
20856.440 11
20857.127 14
20857.813 12
20858.499 5
20859.186 9
20859.872 8
20860.558 6
20861.245 23
20861.931 17
20862.617 14
20863.304 15
20863.990 10
20864.677 10
20865.363 9
20866.049 7
20866.736 6
20867.422 9
20868.109 14
20868.795 7
20869.482 9
20870.168 3
20870.855 5
20871.541 7
20872.228 5
20872.914 2
20873.601 8
20874.287 5
20874.974 9
20875.661 9
20876.347 5
20877.034 6
20877.720 9
20878.407 7
20879.094 4
20879.780 8
20880.467 9
20881.154 4
20881.840 12
20882.527 11
20883.214 3
20883.901 6
20884.587 16
20885.274 23
20885.961 28
20886.648 31
20887.334 24
20888.021 12
20888.708 9
20889.395 8
20890.082 5
20890.769 6
20891.455 10
20892.142 9
20892.829 35
20893.516 30
20894.203 16
20894.890 11
20895.577 13
20896.264 11
20896.951 6
20897.638 4
20898.325 1
20899.011 2
20899.698 11
20900.385 14
20901.072 7
20901.760 5
20902.447 3
20903.134 5
20903.821 6
20904.508 8
20905.195 7
20905.882 17
20906.569 7
20907.256 14
20907.943 15
20908.630 18
20909.317 18
20910.005 10
20910.692 7
20911.379 12
20912.066 8
20912.753 1
20913.441 4
20914.128 11
20914.815 5
20915.502 8
20916.190 18
20916.877 17
20917.564 8
20918.251 7
20918.939 13
20919.626 6
20920.313 13
20921.001 14
20921.688 7
20922.375 8
20923.063 7
20923.750 15
20924.438 14
20925.125 10
20925.812 9
20926.500 7
20927.187 7
20927.875 8
20928.562 5
20929.250 4
20929.937 4
20930.625 2
20931.312 12
20932.000 6
20932.687 3
20933.375 7
20934.062 7
20934.750 3
20935.437 3
20936.125 4
20936.813 12
20937.500 10
20938.188 8
20938.875 10
20939.563 6
20940.251 4
20940.938 2
20941.626 3
20942.314 4
20943.001 6
20943.689 7
20944.377 7
20945.065 3
20945.752 2
20946.440 0
20947.128 2
20947.816 7
20948.503 7
20949.191 2
20949.879 3
20950.567 9
20951.255 12
20951.943 7
20952.630 14
20953.318 14
20954.006 7
20954.694 7
20955.382 7
20956.070 3
20956.758 3
20957.446 21
20958.134 22
20958.822 13
20959.510 9
20960.198 10
20960.886 8
20961.574 5
20962.262 4
20962.950 8
20963.638 10
20964.326 7
20965.014 6
20965.702 5
20966.390 7
20967.078 12
20967.766 10
20968.454 6
20969.142 5
20969.831 4
20970.519 3
20971.207 1
20971.895 6
20972.583 5
20973.271 2
20973.960 11
20974.648 12
20975.336 13
20976.024 4
20976.713 8
20977.401 12
20978.089 9
20978.777 12
20979.466 5
20980.154 4
20980.842 4
20981.531 3
20982.219 6
20982.907 10
20983.596 13
20984.284 5
20984.972 8
20985.661 6
20986.349 5
20987.038 2
20987.726 14
20988.415 13
20989.103 21
20989.791 18
20990.480 5
20991.168 7
20991.857 3
20992.545 10
20993.234 7
20993.923 7
20994.611 4
20995.300 15
20995.988 9
20996.677 3
20997.365 5
20998.054 9
20998.743 6
20999.431 7
21000.120 8
21000.808 10
21001.497 7
21002.186 4
21002.875 5
21003.563 3
21004.252 4
21004.941 5
21005.629 1
21006.318 4
21007.007 13
21007.696 8
21008.384 5
21009.073 12
21009.762 16
21010.451 18
21011.140 10
21011.828 12
21012.517 7
21013.206 6
21013.895 3
21014.584 4
21015.273 10
21015.962 8
21016.650 5
21017.339 5
21018.028 11
21018.717 10
21019.406 7
21020.095 16
21020.784 17
21021.473 12
21022.162 23
21022.851 20
21023.540 11
21024.229 6
21024.918 7
21025.607 8
21026.296 7
21026.985 9
21027.675 1
21028.364 12
21029.053 12
21029.742 9
21030.431 7
21031.120 7
21031.809 4
21032.498 3
21033.188 11
21033.877 11
21034.566 9
21035.255 2
21035.944 3
21036.634 5
21037.323 8
21038.012 6
21038.701 12
21039.391 10
21040.080 6
21040.769 3
21041.459 12
21042.148 10
21042.837 3
21043.527 2
21044.216 4
21044.905 3
21045.595 10
21046.284 9
21046.974 6
21047.663 13
21048.352 7
21049.042 9
21049.731 6
21050.421 7
21051.110 10
21051.800 7
21052.489 11
21053.179 6
21053.868 3
21054.558 0
21055.247 1
21055.937 7
21056.626 6
21057.316 14
21058.006 13
21058.695 3
21059.385 8
21060.074 7
21060.764 7
21061.454 10
21062.143 12
21062.833 5
21063.523 2
21064.212 1
21064.902 0
21065.592 1
21066.281 4
21066.971 8
21067.661 12
21068.351 10
21069.040 4
21069.730 2
21070.420 0
21071.110 1
21071.800 6
21072.489 6
21073.179 11
21073.869 14
21074.559 8
21075.249 6
21075.939 8
21076.629 6
21077.319 3
21078.008 1
21078.698 1
21079.388 2
21080.078 0
21080.768 10
21081.458 13
21082.148 7
21082.838 2
21083.528 1
21084.218 1
21084.908 2
21085.598 5
21086.288 5
21086.978 7
21087.668 5
21088.358 12
21089.049 9
21089.739 4
21090.429 6
21091.119 5
21091.809 15
21092.499 8
21093.189 5
21093.880 5
21094.570 7
21095.260 12
21095.950 11
21096.640 6
21097.331 6
21098.021 8
21098.711 7
21099.401 17
21100.092 16
21100.782 14
21101.472 14
21102.162 11
21102.853 6
21103.543 2
21104.233 10
21104.924 7
21105.614 5
21106.305 8
[truncated: 19,391 more chars]
