# Supplementary material for: LIMPIC: a computational method for the separation of protein MALDI-TOF-MS signals from noise
Source: BMC Bioinformatics. 2007 Mar 26;8:101. doi: 10.1186/1471-2105-8-101 (PMC1847688; doi:10.1186/1471-2105-8-101)
Supplement: Additional File 2 — Compressed archive of 30 text files, containing MALDI-TOF-MS data acquired from in-vitro protein mixtures. The text files are arranged in 6 folders, each referring to a different cytochrome C concentration. [file 1471-2105-8-101-S2.zip › SOL_10_TXT/SOL_calib_02d.txt]

4988.734 0
4989.070 0
4989.405 0
4989.741 0
4990.076 0
4990.412 0
4990.748 0
4991.083 0
4991.419 776
4991.755 797
4992.090 891
4992.426 887
4992.762 865
4993.098 847
4993.433 745
4993.769 744
4994.105 724
4994.441 777
4994.776 904
4995.112 931
4995.448 902
4995.784 927
4996.120 977
4996.455 896
4996.791 812
4997.127 779
4997.463 856
4997.799 825
4998.135 743
4998.471 789
4998.807 839
4999.143 854
4999.478 788
4999.814 821
5000.150 872
5000.486 857
5000.822 792
5001.158 834
5001.494 914
5001.830 823
5002.166 744
5002.502 814
5002.838 851
5003.175 891
5003.511 831
5003.847 850
5004.183 817
5004.519 908
5004.855 880
5005.191 912
5005.527 915
5005.863 895
5006.200 928
5006.536 948
5006.872 898
5007.208 848
5007.544 825
5007.881 784
5008.217 798
5008.553 755
5008.889 725
5009.226 718
5009.562 760
5009.898 770
5010.234 768
5010.571 846
5010.907 817
5011.243 781
5011.580 806
5011.916 835
5012.252 848
5012.589 853
5012.925 805
5013.262 809
5013.598 865
5013.934 818
5014.271 740
5014.607 733
5014.944 721
5015.280 713
5015.617 819
5015.953 832
5016.290 815
5016.626 821
5016.963 843
5017.299 836
5017.636 805
5017.972 864
5018.309 887
5018.646 941
5018.982 957
5019.319 960
5019.655 841
5019.992 855
5020.329 882
5020.665 880
5021.002 784
5021.339 786
5021.675 777
5022.012 778
5022.349 819
5022.685 792
5023.022 795
5023.359 762
5023.696 743
5024.032 719
5024.369 771
5024.706 785
5025.043 793
5025.380 769
5025.716 758
5026.053 766
5026.390 735
5026.727 772
5027.064 784
5027.401 789
5027.738 757
5028.074 803
5028.411 769
5028.748 833
5029.085 808
5029.422 780
5029.759 744
5030.096 727
5030.433 809
5030.770 870
5031.107 808
5031.444 870
5031.781 789
5032.118 746
5032.455 832
5032.792 798
5033.129 792
5033.466 760
5033.803 824
5034.141 849
5034.478 792
5034.815 736
5035.152 747
5035.489 690
5035.826 752
5036.163 772
5036.501 805
5036.838 850
5037.175 876
5037.512 923
5037.849 1022
5038.187 915
5038.524 859
5038.861 849
5039.198 837
5039.536 774
5039.873 766
5040.210 865
5040.548 882
5040.885 854
5041.222 795
5041.560 765
5041.897 784
5042.234 858
5042.572 864
5042.909 863
5043.247 866
5043.584 832
5043.921 779
5044.259 720
5044.596 788
5044.934 825
5045.271 829
5045.609 855
5045.946 796
5046.284 832
5046.621 813
5046.959 785
5047.296 836
5047.634 814
5047.971 768
5048.309 785
5048.647 786
5048.984 852
5049.322 871
5049.659 887
5049.997 891
5050.335 848
5050.672 807
5051.010 809
5051.348 742
5051.685 766
5052.023 772
5052.361 776
5052.698 743
5053.036 786
5053.374 802
5053.712 757
5054.049 858
5054.387 902
5054.725 821
5055.063 825
5055.401 824
5055.738 798
5056.076 749
5056.414 750
5056.752 780
5057.090 726
5057.428 679
5057.766 700
5058.104 779
5058.441 808
5058.779 829
5059.117 746
5059.455 762
5059.793 763
5060.131 758
5060.469 736
5060.807 697
5061.145 733
5061.483 771
5061.821 739
5062.159 759
5062.497 777
5062.835 782
5063.173 766
5063.511 708
5063.850 782
5064.188 747
5064.526 768
5064.864 810
5065.202 697
5065.540 752
5065.878 860
5066.217 858
5066.555 880
5066.893 878
5067.231 907
5067.569 891
5067.908 841
5068.246 856
5068.584 786
5068.922 710
5069.261 746
5069.599 713
5069.937 720
5070.276 725
5070.614 671
5070.952 667
5071.290 723
5071.629 721
5071.967 745
5072.306 797
5072.644 781
5072.982 864
5073.321 918
5073.659 800
5073.998 739
5074.336 709
5074.675 682
5075.013 704
5075.351 766
5075.690 854
5076.028 817
5076.367 782
5076.706 756
5077.044 748
5077.383 726
5077.721 759
5078.060 787
5078.398 781
5078.737 745
5079.075 716
5079.414 727
5079.753 740
5080.091 696
5080.430 707
5080.769 757
5081.107 803
5081.446 839
5081.785 834
5082.123 810
5082.462 802
5082.801 831
5083.140 888
5083.478 837
5083.817 816
5084.156 816
5084.495 823
5084.833 821
5085.172 836
5085.511 857
5085.850 816
5086.189 785
5086.528 776
5086.866 793
5087.205 806
5087.544 845
5087.883 837
5088.222 746
5088.561 680
5088.900 744
5089.239 790
5089.578 743
5089.917 736
5090.256 726
5090.595 685
5090.934 783
5091.273 825
5091.612 759
5091.951 795
5092.290 773
5092.629 715
5092.968 788
5093.307 800
5093.646 795
5093.985 835
5094.324 818
5094.663 812
5095.002 797
5095.342 787
5095.681 772
5096.020 777
5096.359 768
5096.698 763
5097.038 796
5097.377 812
5097.716 840
5098.055 812
5098.394 876
5098.734 865
5099.073 873
5099.412 842
5099.752 804
5100.091 832
5100.430 815
5100.769 847
5101.109 799
5101.448 795
5101.788 815
5102.127 762
5102.466 694
5102.806 656
5103.145 713
5103.484 713
5103.824 638
5104.163 686
5104.503 733
5104.842 842
5105.182 718
5105.521 696
5105.861 719
5106.200 696
5106.540 677
5106.879 610
5107.219 677
5107.558 709
5107.898 759
5108.237 803
5108.577 798
5108.917 829
5109.256 897
5109.596 823
5109.935 859
5110.275 864
5110.615 843
5110.954 810
5111.294 704
5111.634 731
5111.973 792
5112.313 745
5112.653 737
5112.993 725
5113.332 723
5113.672 738
5114.012 680
5114.352 672
5114.691 707
5115.031 763
5115.371 780
5115.711 805
5116.051 759
5116.391 663
5116.730 707
5117.070 661
5117.410 641
5117.750 681
5118.090 735
5118.430 796
5118.770 744
5119.110 696
5119.450 684
5119.790 733
5120.130 757
5120.470 709
5120.810 719
5121.150 705
5121.490 676
5121.830 721
5122.170 708
5122.510 754
5122.850 779
5123.190 725
5123.530 688
5123.870 706
5124.210 736
5124.550 693
5124.890 688
5125.230 690
5125.571 691
5125.911 781
5126.251 844
5126.591 882
5126.931 815
5127.272 778
5127.612 809
5127.952 806
5128.292 762
5128.632 708
5128.973 721
5129.313 783
5129.653 778
5129.994 779
5130.334 842
5130.674 781
5131.015 709
5131.355 676
5131.695 728
5132.036 694
5132.376 724
5132.716 703
5133.057 632
5133.397 646
5133.738 639
5134.078 622
5134.418 655
5134.759 688
5135.099 672
5135.440 699
5135.780 737
5136.121 769
5136.461 739
5136.802 772
5137.142 730
5137.483 732
5137.823 705
5138.164 720
5138.505 742
5138.845 794
5139.186 833
5139.526 843
5139.867 775
5140.208 765
5140.548 855
5140.889 873
5141.230 798
5141.570 752
5141.911 792
5142.252 776
5142.592 700
5142.933 631
5143.274 728
5143.615 739
5143.955 730
5144.296 704
5144.637 695
5144.978 743
5145.319 684
5145.659 654
5146.000 701
5146.341 671
5146.682 675
5147.023 716
5147.364 686
5147.704 658
5148.045 709
5148.386 778
5148.727 699
5149.068 631
5149.409 620
5149.750 652
5150.091 642
5150.432 724
5150.773 737
5151.114 731
5151.455 686
5151.796 716
5152.137 685
5152.478 669
5152.819 655
5153.160 707
5153.501 789
5153.842 693
5154.183 592
5154.524 656
5154.866 668
5155.207 626
5155.548 634
5155.889 607
5156.230 645
5156.571 707
5156.913 723
5157.254 749
5157.595 694
5157.936 678
5158.277 740
5158.619 764
5158.960 767
5159.301 710
5159.642 767
5159.984 804
5160.325 797
5160.666 765
5161.008 788
5161.349 817
5161.690 779
5162.032 729
5162.373 639
5162.714 659
5163.056 718
5163.397 729
5163.739 756
5164.080 757
5164.421 731
5164.763 705
5165.104 711
5165.446 729
5165.787 712
5166.129 786
5166.470 764
5166.812 682
5167.153 585
5167.495 643
5167.836 706
5168.178 720
5168.520 754
5168.861 769
5169.203 797
5169.544 729
5169.886 687
5170.228 705
5170.569 687
5170.911 737
5171.253 716
5171.594 764
5171.936 716
5172.278 743
5172.619 726
5172.961 691
5173.303 718
5173.644 709
5173.986 627
5174.328 625
5174.670 640
5175.012 700
5175.353 721
5175.695 723
5176.037 699
5176.379 663
5176.721 704
5177.062 674
5177.404 690
5177.746 761
5178.088 725
5178.430 682
5178.772 665
5179.114 693
5179.456 839
5179.798 756
5180.140 743
5180.482 736
5180.824 785
5181.166 806
5181.508 764
5181.850 727
5182.192 647
5182.534 652
5182.876 673
5183.218 699
5183.560 657
5183.902 623
5184.244 615
5184.586 672
5184.928 738
5185.270 712
5185.612 716
5185.955 770
5186.297 685
5186.639 694
5186.981 706
5187.323 689
5187.666 660
5188.008 671
5188.350 741
5188.692 747
5189.034 727
5189.377 715
5189.719 743
5190.061 847
5190.404 800
5190.746 763
5191.088 830
5191.430 862
5191.773 794
5192.115 780
5192.458 768
5192.800 843
5193.142 798
5193.485 719
5193.827 679
5194.169 632
5194.512 709
5194.854 722
5195.197 704
5195.539 726
5195.882 731
5196.224 679
5196.567 706
5196.909 748
5197.252 724
5197.594 736
5197.937 732
5198.279 804
5198.622 843
5198.965 727
5199.307 835
5199.650 791
5199.992 746
5200.335 687
5200.678 715
5201.020 792
5201.363 683
5201.706 698
5202.048 711
5202.391 697
5202.734 803
5203.076 747
5203.419 704
5203.762 719
5204.104 724
5204.447 658
5204.790 675
5205.133 710
5205.476 749
5205.818 737
5206.161 767
5206.504 773
5206.847 776
5207.190 741
5207.533 635
5207.875 594
5208.218 700
5208.561 713
5208.904 733
5209.247 691
5209.590 700
5209.933 658
5210.276 693
5210.619 672
5210.962 638
5211.305 581
5211.648 658
5211.991 661
5212.334 607
5212.677 685
5213.020 750
5213.363 773
5213.706 735
5214.049 688
5214.392 757
5214.735 792
5215.078 849
5215.421 878
5215.765 781
5216.108 746
5216.451 810
5216.794 817
5217.137 766
5217.480 819
5217.824 788
5218.167 760
5218.510 750
5218.853 659
5219.196 639
5219.540 595
5219.883 690
5220.226 727
5220.569 714
5220.913 693
5221.256 710
5221.599 730
5221.943 725
5222.286 769
5222.629 791
5222.973 759
5223.316 762
5223.660 762
5224.003 722
5224.346 649
5224.690 660
5225.033 633
5225.377 648
5225.720 662
5226.064 672
5226.407 646
5226.751 669
5227.094 710
5227.438 740
5227.781 684
5228.125 728
5228.468 740
5228.812 744
5229.155 716
5229.499 658
5229.842 725
5230.186 764
5230.530 703
5230.873 675
5231.217 659
5231.561 645
5231.904 664
5232.248 697
5232.592 720
5232.935 679
5233.279 594
5233.623 649
5233.966 650
5234.310 634
5234.654 625
5234.998 608
5235.341 703
5235.685 695
5236.029 644
5236.373 655
5236.717 670
5237.060 695
5237.404 696
5237.748 692
5238.092 631
5238.436 624
5238.780 651
5239.124 628
5239.468 617
5239.811 624
5240.155 657
5240.499 604
5240.843 609
5241.187 633
5241.531 629
5241.875 631
5242.219 599
5242.563 687
5242.907 657
5243.251 635
5243.595 689
5243.939 672
5244.283 641
5244.628 657
5244.972 690
5245.316 612
5245.660 586
5246.004 587
5246.348 568
5246.692 578
5247.036 614
5247.381 689
5247.725 763
5248.069 710
5248.413 759
5248.757 717
5249.102 682
5249.446 712
5249.790 712
5250.134 683
5250.479 660
5250.823 658
5251.167 666
5251.511 655
5251.856 648
5252.200 608
5252.544 689
5252.889 625
5253.233 635
5253.577 601
5253.922 623
5254.266 688
5254.611 743
5254.955 728
5255.299 697
5255.644 738
5255.988 688
5256.333 641
5256.677 662
5257.022 621
5257.366 619
5257.711 633
5258.055 685
5258.400 650
5258.744 631
5259.089 604
5259.433 525
5259.778 568
5260.123 617
5260.467 656
5260.812 645
5261.156 650
5261.501 634
5261.846 624
5262.190 640
5262.535 608
5262.880 702
5263.224 749
5263.569 709
5263.914 727
5264.259 673
5264.603 673
5264.948 720
5265.293 676
5265.638 654
5265.982 645
5266.327 705
5266.672 683
5267.017 694
5267.361 690
5267.706 635
5268.051 636
5268.396 657
5268.741 648
5269.086 643
5269.431 609
5269.776 668
5270.120 604
5270.465 597
5270.810 692
5271.155 628
5271.500 607
5271.845 610
5272.190 568
5272.535 587
5272.880 555
5273.225 578
5273.570 677
5273.915 670
5274.260 653
5274.605 655
5274.950 629
5275.295 582
5275.641 606
5275.986 624
5276.331 636
5276.676 638
5277.021 692
5277.366 679
5277.711 596
5278.057 602
5278.402 647
5278.747 631
5279.092 711
5279.437 758
5279.783 715
5280.128 759
5280.473 693
5280.818 697
5281.164 628
5281.509 604
5281.854 670
5282.199 678
5282.545 682
5282.890 720
5283.235 764
5283.581 797
5283.926 782
5284.272 722
5284.617 639
5284.962 664
5285.308 624
5285.653 674
5285.999 714
5286.344 694
5286.689 695
5287.035 685
5287.380 630
5287.726 652
5288.071 639
5288.417 692
5288.762 663
5289.108 646
5289.454 626
5289.799 616
5290.145 582
5290.490 608
5290.836 674
5291.181 657
5291.527 666
5291.873 691
5292.218 667
5292.564 623
5292.910 694
5293.255 639
5293.601 630
5293.947 688
5294.292 715
5294.638 699
5294.984 681
5295.329 721
5295.675 687
5296.021 656
5296.367 607
5296.713 638
5297.058 572
5297.404 591
5297.750 601
5298.096 583
5298.442 677
5298.787 755
5299.133 728
5299.479 717
5299.825 673
5300.171 672
5300.517 682
5300.863 704
5301.209 749
5301.555 656
5301.901 637
5302.247 654
5302.593 634
5302.938 576
5303.284 615
5303.630 646
5303.977 632
5304.323 610
5304.669 645
5305.015 635
5305.361 609
5305.707 652
5306.053 615
5306.399 623
5306.745 600
5307.091 609
5307.437 641
5307.783 575
5308.130 594
5308.476 677
5308.822 710
5309.168 662
5309.514 643
5309.861 635
5310.207 696
5310.553 724
5310.899 695
5311.245 644
5311.592 609
5311.938 593
5312.284 611
5312.631 577
5312.977 634
5313.323 666
5313.670 638
5314.016 642
5314.362 680
5314.709 671
5315.055 625
5315.401 665
5315.748 610
5316.094 625
5316.441 664
5316.787 621
5317.134 667
5317.480 735
5317.826 774
5318.173 688
5318.519 660
5318.866 636
5319.212 624
5319.559 630
5319.906 575
5320.252 590
5320.599 600
5320.945 624
5321.292 673
5321.638 655
5321.985 627
5322.332 583
5322.678 613
5323.025 604
5323.371 550
5323.718 599
5324.065 641
5324.412 695
5324.758 703
5325.105 736
5325.452 714
5325.798 672
5326.145 645
5326.492 603
5326.839 635
5327.185 682
5327.532 706
5327.879 679
5328.226 593
5328.573 646
5328.919 677
5329.266 690
5329.613 666
5329.960 627
5330.307 614
5330.654 598
5331.001 555
5331.348 598
5331.694 698
5332.041 704
5332.388 673
5332.735 667
5333.082 613
5333.429 601
5333.776 610
5334.123 542
5334.470 543
5334.817 601
5335.164 593
5335.511 599
5335.858 650
5336.205 705
5336.553 642
5336.900 597
5337.247 615
5337.594 617
5337.941 647
5338.288 590
5338.635 600
5338.982 574
5339.330 477
5339.677 585
5340.024 608
5340.371 599
5340.718 638
5341.066 612
5341.413 629
5341.760 656
5342.107 632
5342.455 678
5342.802 584
5343.149 590
5343.496 574
5343.844 527
5344.191 516
5344.538 491
5344.886 535
5345.233 605
5345.581 596
5345.928 534
5346.275 581
5346.623 621
5346.970 584
5347.318 578
5347.665 559
5348.012 585
5348.360 615
5348.707 613
5349.055 638
5349.402 661
5349.750 613
5350.097 618
5350.445 646
5350.792 668
5351.140 671
5351.488 662
5351.835 686
5352.183 718
5352.530 670
5352.878 650
5353.226 612
5353.573 648
5353.921 683
5354.268 671
5354.616 645
5354.964 651
5355.312 675
5355.659 680
5356.007 607
5356.355 568
5356.702 603
5357.050 644
5357.398 627
5357.746 635
5358.093 644
5358.441 632
5358.789 644
5359.137 613
5359.485 590
5359.832 545
5360.180 531
5360.528 553
5360.876 591
5361.224 613
5361.572 694
5361.920 655
5362.268 629
5362.616 615
5362.963 595
5363.311 560
5363.659 558
5364.007 602
5364.355 613
5364.703 601
5365.051 574
5365.399 557
5365.747 554
5366.095 539
5366.443 564
5366.792 518
5367.140 489
5367.488 573
5367.836 565
5368.184 607
5368.532 578
5368.880 599
5369.228 601
5369.576 634
5369.925 660
5370.273 632
5370.621 549
5370.969 593
5371.317 635
5371.666 685
5372.014 678
5372.362 753
5372.710 698
5373.059 647
5373.407 674
5373.755 664
5374.103 644
5374.452 601
5374.800 589
5375.148 610
5375.497 632
5375.845 703
5376.193 689
5376.542 596
5376.890 641
5377.239 614
5377.587 625
5377.935 653
5378.284 674
5378.632 641
5378.981 617
5379.329 600
5379.678 558
5380.026 572
5380.375 566
5380.723 632
5381.072 689
5381.420 672
5381.769 669
5382.117 669
5382.466 669
5382.815 685
5383.163 662
5383.512 745
5383.860 743
5384.209 690
5384.558 608
5384.906 582
5385.255 629
5385.604 598
5385.952 632
5386.301 596
5386.650 540
5386.998 528
5387.347 484
5387.696 447
5388.045 497
5388.393 582
5388.742 590
5389.091 632
5389.440 658
5389.788 625
5390.137 621
5390.486 619
5390.835 551
5391.184 582
5391.533 579
5391.882 611
5392.230 582
5392.579 625
5392.928 594
5393.277 536
5393.626 512
5393.975 524
5394.324 516
5394.673 501
5395.022 576
5395.371 525
5395.720 567
5396.069 585
5396.418 591
5396.767 607
5397.116 510
5397.465 516
5397.814 532
5398.163 506
5398.512 543
5398.861 600
5399.210 602
5399.560 576
5399.909 543
5400.258 551
5400.607 596
5400.956 656
5401.305 638
5401.655 589
5402.004 577
5402.353 551
5402.702 517
5403.051 506
5403.401 538
5403.750 553
5404.099 620
5404.448 568
5404.798 562
5405.147 475
5405.496 453
5405.846 528
5406.195 545
5406.544 442
5406.894 514
5407.243 665
5407.592 651
5407.942 547
5408.291 606
5408.641 569
5408.990 599
5409.340 588
5409.689 622
5410.038 657
5410.388 650
5410.737 629
5411.087 644
5411.436 702
5411.786 669
5412.135 697
5412.485 708
5412.835 726
5413.184 631
5413.534 648
5413.883 692
5414.233 708
5414.582 682
5414.932 666
5415.282 645
5415.631 569
5415.981 546
5416.331 537
5416.680 571
5417.030 605
5417.380 604
5417.729 547
5418.079 628
5418.429 673
5418.779 643
5419.128 601
5419.478 580
5419.828 583
5420.178 581
5420.528 628
5420.877 535
5421.227 610
5421.577 595
5421.927 665
5422.277 667
5422.627 634
5422.976 667
5423.326 643
5423.676 652
5424.026 628
5424.376 563
5424.726 534
5425.076 549
5425.426 523
5425.776 514
5426.126 575
5426.476 513
5426.826 631
5427.176 655
5427.526 631
5427.876 612
5428.226 641
5428.576 630
5428.926 653
5429.276 612
5429.626 611
5429.976 617
5430.326 573
5430.677 571
5431.027 590
5431.377 635
5431.727 667
5432.077 654
5432.427 630
5432.778 570
5433.128 551
5433.478 585
5433.828 611
5434.178 609
5434.529 608
5434.879 554
5435.229 605
5435.580 629
5435.930 636
5436.280 585
5436.630 598
5436.981 579
5437.331 617
5437.681 606
5438.032 584
5438.382 600
5438.733 574
5439.083 621
5439.433 620
5439.784 617
5440.134 574
5440.485 638
5440.835 660
5441.186 618
5441.536 570
5441.887 521
5442.237 549
5442.588 635
5442.938 590
5443.289 517
5443.639 500
5443.990 531
5444.340 594
5444.691 604
5445.041 654
5445.392 664
5445.743 669
5446.093 682
5446.444 618
5446.795 569
5447.145 569
5447.496 582
5447.847 550
5448.197 508
5448.548 549
5448.899 616
5449.249 583
5449.600 603
5449.951 605
5450.302 601
5450.652 647
5451.003 688
5451.354 638
5451.705 685
5452.056 680
5452.406 560
5452.757 572
5453.108 486
5453.459 436
5453.810 462
5454.161 400
5454.512 468
5454.863 512
5455.213 528
5455.564 581
5455.915 571
5456.266 543
5456.617 481
5456.968 517
5457.319 550
5457.670 458
5458.021 496
5458.372 534
5458.723 618
5459.074 571
5459.425 522
5459.776 568
5460.127 608
5460.479 645
5460.830 671
5461.181 707
5461.532 708
5461.883 670
5462.234 594
5462.585 630
5462.936 624
5463.288 571
5463.639 586
5463.990 622
5464.341 641
5464.692 535
5465.044 551
5465.395 497
5465.746 546
5466.097 580
5466.449 615
5466.800 564
5467.151 555
5467.503 563
5467.854 531
5468.205 537
5468.557 571
5468.908 618
5469.259 606
5469.611 638
5469.962 699
5470.313 679
5470.665 623
5471.016 557
5471.368 543
5471.719 593
5472.071 558
5472.422 544
5472.774 577
5473.125 625
5473.477 693
5473.828 706
5474.180 678
5474.531 611
5474.883 561
5475.234 630
5475.586 560
5475.937 601
5476.289 574
5476.641 515
5476.992 584
5477.344 581
5477.696 661
5478.047 662
5478.399 613
5478.751 617
5479.102 582
5479.454 608
5479.806 553
5480.157 574
5480.509 535
5480.861 505
5481.213 561
5481.564 659
5481.916 655
5482.268 617
5482.620 629
5482.971 619
5483.323 620
5483.675 629
5484.027 581
5484.379 587
5484.731 601
5485.083 608
5485.434 609
5485.786 610
5486.138 613
5486.490 640
5486.842 574
5487.194 625
5487.546 648
5487.898 585
5488.250 571
5488.602 567
5488.954 572
5489.306 565
5489.658 581
5490.010 575
5490.362 596
5490.714 603
5491.066 584
5491.418 589
5491.770 538
5492.122 571
5492.475 573
5492.827 551
5493.179 537
5493.531 523
5493.883 533
5494.235 534
5494.587 533
5494.940 529
5495.292 560
5495.644 567
5495.996 554
5496.348 577
5496.701 610
5497.053 551
5497.405 542
5497.758 545
5498.110 560
5498.462 592
5498.814 577
5499.167 599
5499.519 603
5499.871 612
5500.224 642
5500.576 602
5500.929 596
5501.281 565
5501.633 587
5501.986 638
5502.338 571
5502.691 541
5503.043 604
5503.396 567
5503.748 548
5504.101 503
5504.453 541
5504.806 554
5505.158 554
5505.511 525
5505.863 536
5506.216 555
5506.568 546
5506.921 517
5507.273 492
5507.626 572
5507.979 597
5508.331 617
5508.684 564
5509.037 534
5509.389 572
5509.742 589
5510.095 639
5510.447 598
5510.800 607
5511.153 571
5511.505 518
5511.858 485
5512.211 525
5512.564 542
5512.916 562
5513.269 547
5513.622 553
5513.975 549
5514.328 530
5514.680 545
5515.033 515
5515.386 532
5515.739 544
5516.092 563
5516.445 559
5516.798 544
5517.150 514
5517.503 527
5517.856 499
5518.209 474
5518.562 509
5518.915 595
5519.268 608
5519.621 607
5519.974 579
5520.327 547
5520.680 586
5521.033 552
5521.386 540
5521.739 480
5522.092 528
5522.445 635
5522.798 602
5523.151 553
5523.505 546
5523.858 510
5524.211 597
5524.564 585
5524.917 544
5525.270 505
5525.623 483
5525.977 531
5526.330 607
5526.683 575
5527.036 602
5527.389 577
5527.743 611
5528.096 590
5528.449 583
5528.803 608
5529.156 586
5529.509 571
5529.862 561
5530.216 555
5530.569 527
5530.922 579
5531.276 632
5531.629 504
5531.983 546
5532.336 626
5532.689 701
5533.043 724
5533.396 664
5533.750 560
5534.103 478
5534.456 513
5534.810 519
5535.163 518
5535.517 575
5535.870 544
5536.224 510
5536.577 552
5536.931 536
5537.285 535
5537.638 531
5537.992 525
5538.345 568
5538.699 552
5539.052 540
5539.406 590
5539.760 524
5540.113 511
5540.467 521
5540.821 593
5541.174 585
5541.528 588
5541.882 568
5542.235 563
5542.589 572
5542.943 606
5543.297 523
5543.650 492
5544.004 497
5544.358 508
5544.712 477
5545.065 481
5545.419 501
5545.773 503
5546.127 522
5546.481 583
5546.835 576
5547.188 569
5547.542 568
5547.896 578
5548.250 586
5548.604 540
5548.958 539
5549.312 555
5549.666 560
5550.020 574
5550.374 534
5550.728 538
5551.082 543
5551.436 506
5551.790 599
5552.144 663
5552.498 640
5552.852 651
5553.206 619
5553.560 562
5553.914 496
5554.268 598
5554.622 585
5554.976 640
5555.330 583
5555.684 561
5556.039 559
5556.393 542
5556.747 553
5557.101 558
5557.455 452
5557.809 487
5558.164 580
5558.518 534
5558.872 493
5559.226 492
5559.581 530
5559.935 589
5560.289 621
5560.643 630
5560.998 623
5561.352 607
5561.706 586
5562.061 530
5562.415 528
5562.769 529
5563.124 513
5563.478 504
5563.833 515
5564.187 481
5564.541 488
5564.896 501
5565.250 489
5565.605 491
5565.959 518
5566.314 540
5566.668 561
5567.023 608
5567.377 664
5567.732 621
5568.086 586
5568.441 561
5568.795 543
5569.150 499
5569.504 478
5569.859 533
5570.214 561
5570.568 541
5570.923 498
5571.277 518
5571.632 545
5571.987 537
5572.341 576
5572.696 584
5573.051 568
5573.405 604
5573.760 545
5574.115 533
5574.470 495
5574.824 557
5575.179 614
5575.534 624
5575.889 525
5576.243 518
5576.598 551
5576.953 535
5577.308 608
5577.663 542
5578.018 498
5578.372 558
5578.727 597
5579.082 555
5579.437 546
5579.792 550
5580.147 652
5580.502 635
5580.857 569
5581.212 555
5581.567 495
5581.922 539
5582.277 538
5582.632 529
5582.987 501
5583.342 486
5583.697 514
5584.052 542
5584.407 539
5584.762 531
5585.117 529
5585.472 525
5585.827 539
5586.182 532
5586.537 551
5586.892 588
5587.247 580
5587.603 535
5587.958 489
5588.313 557
5588.668 567
5589.023 557
5589.379 523
5589.734 480
5590.089 494
5590.444 429
5590.799 479
5591.155 536
5591.510 576
5591.865 540
5592.221 506
5592.576 502
5592.931 550
5593.287 535
5593.642 522
5593.997 514
5594.353 472
5594.708 476
5595.063 493
5595.419 505
5595.774 553
5596.130 514
5596.485 518
5596.840 594
5597.196 552
5597.551 556
5597.907 527
5598.262 610
5598.618 635
5598.973 597
5599.329 555
5599.684 520
5600.040 503
5600.395 445
5600.751 532
5601.107 534
5601.462 551
5601.818 545
5602.173 533
5602.529 522
5602.885 513
5603.240 499
5603.596 516
5603.952 475
5604.307 433
5604.663 502
5605.019 529
5605.374 480
5605.730 446
5606.086 452
5606.442 488
5606.797 488
5607.153 519
5607.509 577
5607.865 537
5608.221 454
5608.576 487
5608.932 504
5609.288 482
5609.644 524
5610.000 529
5610.356 589
5610.711 593
5611.067 574
5611.423 585
5611.779 556
5612.135 496
5612.491 488
5612.847 501
5613.203 495
5613.559 491
5613.915 497
5614.271 513
5614.627 518
5614.983 495
5615.339 483
5615.695 504
5616.051 561
5616.407 560
5616.763 561
5617.119 564
5617.475 561
5617.831 568
5618.188 581
5618.544 518
5618.900 498
5619.256 471
5619.612 511
5619.968 493
5620.325 501
5620.681 480
5621.037 470
5621.393 453
5621.749 479
5622.106 493
5622.462 497
5622.818 522
5623.174 514
5623.531 513
5623.887 510
5624.243 508
5624.600 509
5624.956 504
5625.312 467
5625.669 457
5626.025 473
5626.381 480
5626.738 569
5627.094 635
5627.451 587
5627.807 508
5628.163 527
5628.520 530
5628.876 530
5629.233 548
5629.589 594
5629.946 590
5630.302 602
5630.659 504
5631.015 523
5631.372 540
5631.728 547
5632.085 608
5632.442 579
5632.798 506
5633.155 506
5633.511 546
5633.868 584
5634.225 639
5634.581 629
5634.938 560
5635.295 477
5635.651 496
5636.008 523
5636.365 538
5636.721 489
5637.078 437
5637.435 440
5637.792 468
5638.148 407
5638.505 403
5638.862 411
5639.219 444
5639.575 459
5639.932 444
5640.289 466
5640.646 454
5641.003 452
5641.360 483
5641.716 534
5642.073 554
5642.430 589
5642.787 596
5643.144 548
5643.501 618
5643.858 654
5644.215 608
5644.572 561
5644.929 560
5645.286 607
5645.643 690
5646.000 680
5646.357 764
5646.714 761
5647.071 766
5647.428 797
5647.785 905
5648.142 938
5648.499 1032
5648.856 1036
5649.213 1029
5649.570 1119
5649.927 1185
5650.285 1185
5650.642 1231
5650.999 1232
5651.356 1250
5651.713 1263
5652.070 1212
5652.428 1225
5652.785 1229
5653.142 1207
5653.499 1151
5653.856 1074
5654.214 984
5654.571 921
5654.928 860
5655.286 832
5655.643 761
5656.000 739
5656.358 800
5656.715 796
5657.072 795
5657.430 733
5657.787 675
5658.144 649
5658.502 691
5658.859 752
5659.217 767
5659.574 668
5659.931 630
5660.289 610
5660.646 600
5661.004 592
5661.361 627
5661.719 590
5662.076 593
5662.434 598
5662.791 631
5663.149 639
5663.506 652
5663.864 613
5664.222 600
5664.579 652
5664.937 677
5665.294 714
5665.652 728
5666.010 677
5666.367 695
5666.725 714
5667.083 714
5667.440 720
5667.798 703
5668.156 725
5668.513 712
5668.871 722
5669.229 692
5669.587 609
5669.944 653
5670.302 643
5670.660 635
5671.018 649
5671.375 675
5671.733 658
5672.091 662
5672.449 646
5672.807 556
5673.165 561
5673.523 536
5673.880 554
5674.238 553
5674.596 530
5674.954 535
5675.312 471
5675.670 584
5676.028 664
5676.386 626
5676.744 569
5677.102 552
5677.460 599
5677.818 555
5678.176 565
5678.534 565
5678.892 558
5679.250 524
5679.608 580
5679.966 645
5680.324 648
5680.682 597
5681.040 525
5681.398 558
5681.757 625
5682.115 632
5682.473 592
5682.831 645
5683.189 730
5683.547 631
5683.906 708
5684.264 670
5684.622 674
5684.980 667
5685.338 621
5685.697 581
5686.055 508
5686.413 582
5686.772 583
5687.130 578
5687.488 591
5687.847 633
5688.205 643
5688.563 676
5688.922 707
5689.280 648
5689.638 658
5689.997 635
5690.355 588
5690.713 607
5691.072 621
5691.430 613
5691.789 632
5692.147 569
5692.506 583
5692.864 602
5693.223 561
5693.581 593
5693.940 563
5694.298 557
5694.657 567
5695.015 582
5695.374 578
5695.732 529
5696.091 520
5696.450 533
5696.808 510
5697.167 519
5697.525 617
5697.884 640
5698.243 602
5698.601 541
5698.960 503
5699.319 530
5699.677 599
5700.036 669
5700.395 662
5700.754 643
5701.112 595
5701.471 579
5701.830 620
5702.189 610
5702.547 624
5702.906 616
5703.265 579
5703.624 631
5703.983 605
5704.341 581
5704.700 542
5705.059 525
5705.418 595
5705.777 604
5706.136 665
5706.495 701
5706.854 684
5707.213 625
5707.571 629
5707.930 641
5708.289 621
5708.648 572
5709.007 597
5709.366 581
5709.725 549
5710.084 566
5710.443 610
5710.802 619
5711.162 617
5711.521 637
5711.880 595
5712.239 570
5712.598 642
5712.957 628
5713.316 577
5713.675 557
5714.034 591
5714.394 602
5714.753 558
5715.112 495
5715.471 587
5715.830 631
5716.189 653
5716.549 615
5716.908 556
5717.267 544
5717.626 587
5717.986 612
5718.345 653
5718.704 614
5719.064 690
5719.423 744
5719.782 744
5720.142 782
5720.501 815
5720.860 751
5721.220 702
5721.579 707
5721.938 717
5722.298 739
5722.657 734
5723.017 749
5723.376 730
5723.736 595
5724.095 581
5724.454 544
5724.814 549
5725.173 586
5725.533 555
5725.892 616
5726.252 656
5726.612 665
5726.971 682
5727.331 673
5727.690 654
5728.050 626
5728.409 620
5728.769 552
5729.129 549
5729.488 540
5729.848 565
5730.208 618
5730.567 620
5730.927 623
5731.287 558
5731.646 524
5732.006 489
5732.366 498
5732.725 570
5733.085 544
5733.445 544
5733.805 540
5734.164 549
5734.524 475
5734.884 488
5735.244 570
5735.604 580
5735.963 572
5736.323 559
5736.683 572
5737.043 590
5737.403 547
5737.763 496
5738.123 561
5738.483 553
5738.843 533
5739.202 586
5739.562 566
5739.922 557
5740.282 596
5740.642 557
5741.002 520
5741.362 560
5741.722 595
5742.082 521
5742.442 524
5742.802 531
5743.163 564
5743.523 532
5743.883 506
5744.243 516
5744.603 512
5744.963 517
5745.323 468
5745.683 425
5746.043 484
5746.404 609
5746.764 578
5747.124 557
5747.484 517
5747.844 578
5748.205 565
5748.565 563
5748.925 593
5749.285 561
5749.645 602
5750.006 508
5750.366 488
5750.726 481
5751.087 495
5751.447 509
5751.807 535
5752.168 561
5752.528 569
5752.888 545
5753.249 518
5753.609 465
5753.969 468
5754.330 449
5754.690 487
5755.051 505
5755.411 508
5755.772 508
5756.132 531
5756.493 598
5756.853 606
5757.214 553
5757.574 495
5757.935 456
5758.295 475
5758.656 479
5759.016 485
5759.377 497
5759.737 506
5760.098 499
5760.459 494
5760.819 509
5761.180 493
5761.540 546
5761.901 521
5762.262 535
5762.622 543
5762.983 522
5763.344 507
5763.704 551
5764.065 531
5764.426 496
5764.787 575
5765.147 580
5765.508 534
5765.869 469
5766.230 517
5766.590 527
5766.951 583
5767.312 608
5767.673 564
5768.034 599
5768.395 531
5768.755 505
5769.116 515
5769.477 487
5769.838 447
5770.199 418
5770.560 450
5770.921 560
5771.282 630
5771.643 632
5772.004 577
5772.365 532
5772.726 554
5773.087 580
5773.448 621
5773.809 596
5774.170 546
5774.531 504
5774.892 430
5775.253 458
5775.614 487
5775.975 433
5776.336 551
5776.697 600
5777.058 557
5777.420 556
5777.781 550
5778.142 547
5778.503 525
5778.864 599
5779.225 609
5779.587 610
5779.948 673
5780.309 693
5780.670 584
5781.031 569
5781.393 567
5781.754 532
5782.115 558
5782.477 489
5782.838 504
5783.199 542
5783.560 470
5783.922 512
5784.283 570
5784.644 543
5785.006 585
5785.367 585
5785.729 598
5786.090 585
5786.451 546
5786.813 516
5787.174 494
5787.536 523
5787.897 520
5788.259 515
5788.620 522
5788.982 580
5789.343 558
5789.705 569
5790.066 543
5790.428 632
5790.789 607
5791.151 603
5791.512 588
5791.874 555
5792.236 516
5792.597 522
5792.959 599
5793.320 584
5793.682 569
5794.044 554
5794.405 544
5794.767 582
5795.129 584
5795.490 606
5795.852 609
5796.214 647
5796.576 662
5796.937 651
5797.299 637
5797.661 596
5798.023 644
5798.384 615
5798.746 578
5799.108 598
5799.470 542
5799.832 555
5800.193 536
5800.555 534
5800.917 525
5801.279 502
5801.641 505
5802.003 596
5802.365 543
5802.727 454
5803.089 467
5803.451 552
5803.813 574
5804.174 556
5804.536 523
5804.898 506
5805.260 585
5805.622 609
5805.984 589
5806.347 540
5806.709 548
5807.071 595
5807.433 525
5807.795 498
5808.157 470
5808.519 486
5808.881 447
5809.243 482
5809.605 495
5809.967 490
5810.330 517
5810.692 549
5811.054 585
5811.416 545
5811.778 557
5812.141 579
5812.503 562
5812.865 539
5813.227 486
5813.590 491
5813.952 464
5814.314 476
5814.676 550
5815.039 532
5815.401 479
5815.763 502
5816.126 515
5816.488 550
5816.850 504
5817.213 495
5817.575 495
5817.938 452
5818.300 477
5818.662 429
5819.025 408
5819.387 382
5819.750 372
5820.112 379
5820.475 431
5820.837 485
5821.200 461
5821.562 452
5821.925 443
5822.287 425
5822.650 413
5823.012 404
5823.375 439
5823.737 455
5824.100 491
5824.463 429
5824.825 391
5825.188 430
5825.550 438
5825.913 440
5826.276 505
5826.638 475
5827.001 419
5827.364 437
5827.726 523
5828.089 531
5828.452 465
5828.815 480
5829.177 463
5829.540 407
5829.903 424
5830.266 562
5830.628 598
5830.991 553
5831.354 572
5831.717 518
5832.080 476
5832.443 472
5832.805 463
5833.168 490
5833.531 447
5833.894 465
5834.257 529
5834.620 493
5834.983 513
5835.346 512
5835.709 513
5836.072 545
5836.435 475
5836.798 507
5837.161 514
5837.524 455
5837.887 451
5838.250 481
5838.613 539
5838.976 539
5839.339 527
5839.702 486
5840.065 568
5840.428 589
5840.791 517
5841.154 500
5841.517 497
5841.881 486
5842.244 528
5842.607 475
5842.970 440
5843.333 568
5843.696 574
5844.060 523
5844.423 499
5844.786 477
5845.149 523
5845.513 526
5845.876 472
5846.239 437
5846.602 459
5846.966 495
5847.329 500
5847.692 501
5848.056 468
5848.419 444
5848.782 442
5849.146 438
5849.509 465
5849.872 441
5850.236 417
5850.599 367
5850.963 403
5851.326 427
5851.690 426
5852.053 505
5852.417 513
5852.780 547
5853.143 510
5853.507 442
5853.870 423
5854.234 409
5854.598 435
5854.961 431
5855.325 485
5855.688 489
5856.052 480
5856.415 479
5856.779 454
5857.143 467
5857.506 460
5857.870 394
5858.234 448
5858.597 490
5858.961 464
5859.325 446
5859.688 479
5860.052 436
5860.416 417
5860.779 442
5861.143 442
5861.507 464
5861.871 440
5862.234 477
5862.598 425
5862.962 399
5863.326 428
5863.690 446
5864.053 471
5864.417 493
5864.781 502
5865.145 514
5865.509 443
5865.873 423
5866.237 450
5866.601 473
5866.964 502
5867.328 520
5867.692 548
5868.056 524
5868.420 529
5868.784 508
5869.148 487
5869.512 479
5869.876 475
5870.240 510
5870.604 467
5870.968 477
5871.332 513
5871.696 496
5872.060 504
5872.425 483
5872.789 502
5873.153 501
5873.517 418
5873.881 445
5874.245 455
5874.609 461
5874.974 428
5875.338 438
5875.702 437
5876.066 450
5876.430 433
5876.795 474
5877.159 529
5877.523 498
5877.887 462
5878.252 477
5878.616 579
5878.980 546
5879.344 519
5879.709 495
5880.073 513
5880.437 456
5880.802 440
5881.166 431
5881.530 443
5881.895 488
5882.259 450
5882.624 420
5882.988 430
5883.352 495
5883.717 466
5884.081 398
5884.446 475
5884.810 508
5885.175 455
5885.539 432
5885.904 466
5886.268 479
5886.633 497
5886.997 490
5887.362 506
5887.726 517
5888.091 522
5888.456 470
5888.820 430
5889.185 430
5889.549 465
5889.914 480
5890.279 504
5890.643 511
5891.008 527
5891.373 559
5891.737 528
5892.102 485
5892.467 514
5892.832 514
5893.196 565
5893.561 542
5893.926 519
5894.290 488
5894.655 424
5895.020 417
5895.385 401
5895.750 409
5896.114 480
5896.479 522
5896.844 532
5897.209 539
5897.574 529
5897.939 470
5898.304 485
5898.669 447
5899.033 433
5899.398 404
5899.763 410
5900.128 404
5900.493 434
5900.858 471
5901.223 458
5901.588 521
5901.953 454
5902.318 432
5902.683 451
5903.048 418
5903.413 401
5903.778 441
5904.143 425
5904.508 447
5904.874 386
5905.239 385
5905.604 415
5905.969 423
5906.334 422
5906.699 416
5907.064 424
5907.430 452
5907.795 466
5908.160 458
5908.525 467
5908.890 525
5909.256 463
5909.621 411
5909.986 394
5910.351 434
5910.717 467
5911.082 458
5911.447 470
5911.812 463
5912.178 452
5912.543 480
5912.908 473
5913.274 393
5913.639 409
5914.005 413
5914.370 425
5914.735 386
5915.101 412
5915.466 446
5915.832 395
5916.197 397
5916.562 429
5916.928 447
5917.293 435
5917.659 449
5918.024 465
5918.390 464
5918.755 471
5919.121 403
5919.487 424
5919.852 501
5920.218 435
5920.583 415
5920.949 374
5921.314 412
5921.680 488
5922.046 494
5922.411 497
5922.777 489
5923.143 470
5923.508 424
5923.874 406
5924.240 399
5924.605 396
5924.971 403
5925.337 426
5925.703 426
5926.068 429
5926.434 440
5926.800 459
5927.166 464
5927.531 420
5927.897 416
5928.263 446
5928.629 473
5928.995 449
5929.360 430
5929.726 445
5930.092 417
5930.458 374
5930.824 367
5931.190 420
5931.556 410
5931.922 425
5932.288 438
5932.654 409
5933.020 423
5933.386 470
5933.752 504
5934.118 506
5934.484 537
5934.850 423
5935.216 396
5935.582 442
5935.948 421
5936.314 469
5936.680 497
5937.046 474
5937.412 415
5937.778 388
5938.144 397
5938.510 415
5938.877 442
5939.243 462
5939.609 458
5939.975 440
5940.341 417
5940.707 418
5941.074 414
5941.440 378
5941.806 392
5942.172 451
5942.539 479
5942.905 482
5943.271 470
5943.637 435
5944.004 420
5944.370 420
5944.736 397
5945.103 412
5945.469 485
5945.835 486
5946.202 459
5946.568 425
5946.934 425
5947.301 433
5947.667 495
5948.034 506
5948.400 438
5948.767 445
5949.133 467
5949.500 482
5949.866 454
5950.233 410
5950.599 448
5950.966 415
5951.332 399
5951.699 360
5952.065 370
5952.432 383
5952.798 382
5953.165 380
5953.531 360
5953.898 412
5954.265 438
5954.631 458
5954.998 462
5955.365 483
5955.731 458
5956.098 474
5956.465 466
5956.831 446
5957.198 416
5957.565 430
5957.931 418
5958.298 420
5958.665 412
5959.032 378
5959.398 402
5959.765 382
5960.132 448
5960.499 424
5960.866 389
5961.233 401
5961.599 447
5961.966 447
5962.333 401
5962.700 383
5963.067 401
5963.434 391
5963.801 402
5964.168 340
5964.534 340
5964.901 460
5965.268 457
5965.635 462
5966.002 445
5966.369 405
5966.736 449
5967.103 466
5967.470 414
5967.837 391
5968.204 430
5968.571 416
5968.939 358
5969.306 365
5969.673 401
5970.040 375
5970.407 371
5970.774 390
5971.141 443
5971.508 485
5971.875 472
5972.243 421
5972.610 388
5972.977 428
5973.344 375
5973.711 443
5974.079 460
5974.446 389
5974.813 424
5975.180 439
5975.548 492
5975.915 484
5976.282 490
5976.650 462
5977.017 494
5977.384 452
5977.752 414
5978.119 423
5978.486 410
5978.854 409
5979.221 388
5979.588 378
5979.956 436
5980.323 413
5980.691 370
5981.058 399
5981.426 417
5981.793 454
5982.160 425
5982.528 521
5982.895 472
5983.263 442
5983.631 416
5983.998 396
5984.366 358
5984.733 457
5985.101 495
5985.468 424
5985.836 447
5986.203 472
5986.571 465
5986.939 428
5987.306 438
5987.674 427
5988.042 385
5988.409 354
5988.777 338
5989.145 333
5989.512 347
5989.880 370
5990.248 344
5990.616 361
5990.983 368
5991.351 378
5991.719 373
5992.087 412
5992.454 437
5992.822 401
5993.190 414
5993.558 420
5993.926 416
5994.293 384
5994.661 397
5995.029 433
5995.397 448
5995.765 443
5996.133 447
5996.501 438
5996.869 444
5997.237 431
5997.605 421
5997.973 415
5998.341 414
5998.709 451
5999.076 413
5999.444 396
5999.813 424
6000.181 380
6000.549 363
6000.917 331
6001.285 367
6001.653 396
6002.021 381
6002.389 417
6002.757 422
6003.125 391
6003.493 458
6003.861 467
6004.230 420
6004.598 407
6004.966 402
6005.334 404
6005.702 420
6006.071 438
6006.439 449
6006.807 470
6007.175 453
6007.543 441
6007.912 411
6008.280 388
6008.648 423
6009.017 428
6009.385 458
6009.753 469
6010.122 447
6010.490 398
6010.858 363
6011.227 375
6011.595 363
6011.963 400
6012.332 386
6012.700 416
6013.069 414
6013.437 346
6013.805 412
6014.174 463
6014.542 449
6014.911 441
6015.279 481
6015.648 483
6016.016 456
6016.385 374
6016.753 404
6017.122 420
6017.491 420
6017.859 466
6018.228 435
6018.596 416
6018.965 459
6019.333 446
6019.702 427
6020.071 421
6020.439 437
6020.808 459
6021.177 496
6021.545 510
6021.914 536
6022.283 520
6022.652 442
6023.020 433
6023.389 467
6023.758 447
6024.126 438
6024.495 440
6024.864 359
6025.233 437
6025.602 418
6025.970 397
6026.339 410
6026.708 417
6027.077 418
6027.446 418
6027.815 448
6028.184 438
6028.553 486
6028.921 498
6029.290 428
6029.659 398
6030.028 432
6030.397 463
6030.766 451
6031.135 432
6031.504 442
6031.873 401
6032.242 391
6032.611 379
6032.980 410
6033.349 430
6033.718 406
6034.087 420
6034.456 363
6034.825 331
6035.195 373
6035.564 406
6035.933 444
6036.302 458
6036.671 455
6037.040 460
6037.409 444
6037.779 422
6038.148 425
6038.517 388
6038.886 353
6039.255 362
6039.625 412
6039.994 419
6040.363 502
6040.732 456
6041.102 462
6041.471 455
6041.840 422
6042.210 379
6042.579 325
6042.948 394
6043.318 440
6043.687 419
6044.056 398
6044.426 409
6044.795 424
6045.165 443
6045.534 403
6045.903 389
6046.273 445
6046.642 397
6047.012 391
6047.381 371
6047.751 394
6048.120 396
6048.490 421
6048.859 386
6049.229 383
6049.598 440
6049.968 399
6050.337 387
6050.707 451
6051.077 444
6051.446 402
6051.816 396
6052.185 442
6052.555 494
6052.925 484
6053.294 440
6053.664 397
6054.034 447
6054.403 420
6054.773 393
6055.143 463
6055.512 472
6055.882 519
6056.252 460
6056.622 439
6056.991 420
6057.361 409
6057.731 374
6058.101 404
6058.471 379
6058.840 330
6059.210 405
6059.580 479
6059.950 421
6060.320 369
6060.690 348
6061.060 329
6061.429 347
6061.799 335
6062.169 364
6062.539 381
6062.909 422
6063.279 437
6063.649 429
6064.019 390
6064.389 390
6064.759 405
6065.129 435
6065.499 509
6065.869 519
6066.239 479
6066.609 409
6066.979 367
6067.349 345
6067.719 406
6068.090 372
6068.460 362
6068.830 393
6069.200 415
6069.570 422
6069.940 380
6070.310 384
6070.681 348
6071.051 375
6071.421 462
6071.791 466
6072.161 458
6072.532 480
6072.902 495
6073.272 512
6073.643 516
6074.013 430
6074.383 398
6074.753 396
6075.124 398
6075.494 414
6075.864 437
6076.235 392
6076.605 370
6076.975 329
6077.346 314
6077.716 363
6078.087 382
6078.457 335
6078.828 402
6079.198 413
6079.568 377
6079.939 394
6080.309 377
6080.680 407
6081.050 481
6081.421 452
6081.791 387
6082.162 409
6082.532 338
6082.903 297
6083.274 371
6083.644 384
6084.015 393
6084.385 347
6084.756 306
6085.127 344
6085.497 354
6085.868 363
6086.238 360
6086.609 416
6086.980 403
6087.351 360
6087.721 345
6088.092 397
6088.463 384
6088.833 363
6089.204 424
6089.575 420
6089.946 409
6090.316 472
6090.687 439
6091.058 376
6091.429 402
6091.800 398
6092.171 374
6092.541 377
6092.912 383
6093.283 410
6093.654 392
6094.025 437
6094.396 402
6094.767 364
6095.138 403
6095.509 402
6095.880 338
6096.250 354
6096.621 355
6096.992 366
6097.363 355
6097.734 404
6098.105 399
6098.477 379
6098.848 355
6099.219 356
6099.590 333
6099.961 374
6100.332 378
6100.703 379
6101.074 393
6101.445 350
6101.816 372
6102.187 424
6102.559 383
6102.930 380
6103.301 386
6103.672 393
6104.043 325
6104.415 349
6104.786 418
6105.157 375
6105.528 378
6105.899 347
6106.271 364
6106.642 345
6107.013 424
6107.385 408
6107.756 370
6108.127 401
6108.499 447
6108.870 415
6109.241 381
6109.613 385
6109.984 383
6110.355 418
6110.727 369
6111.098 415
6111.470 428
6111.841 407
6112.213 394
6112.584 400
6112.955 383
6113.327 349
6113.698 340
6114.070 320
6114.441 315
6114.813 301
6115.185 353
6115.556 374
6115.928 391
6116.299 399
6116.671 414
6117.042 420
6117.414 449
6117.786 476
6118.157 435
6118.529 401
6118.900 385
6119.272 385
6119.644 367
6120.016 380
6120.387 389
6120.759 413
6121.131 417
6121.502 435
6121.874 431
6122.246 391
6122.618 401
6122.989 400
6123.361 339
6123.733 276
6124.105 277
6124.477 373
6124.848 372
6125.220 387
6125.592 397
6125.964 385
6126.336 379
6126.708 357
6127.080 364
6127.452 347
6127.823 375
6128.195 385
6128.567 350
6128.939 333
6129.311 313
6129.683 307
6130.055 315
6130.427 317
6130.799 347
6131.171 378
6131.543 355
6131.915 314
6132.287 326
6132.659 379
6133.032 452
6133.404 408
6133.776 380
6134.148 337
6134.520 373
6134.892 404
6135.264 414
6135.636 397
6136.009 378
6136.381 352
6136.753 434
6137.125 452
6137.497 442
6137.870 433
6138.242 452
6138.614 456
6138.986 419
6139.359 420
6139.731 410
6140.103 420
6140.476 408
6140.848 439
6141.220 395
6141.592 378
6141.965 379
6142.337 418
6142.710 378
6143.082 354
6143.454 421
6143.827 414
6144.199 395
6144.572 471
6144.944 451
6145.316 445
6145.689 387
6146.061 411
6146.434 377
6146.806 425
6147.179 465
6147.551 497
6147.924 445
6148.297 494
6148.669 448
6149.042 408
6149.414 446
6149.787 465
6150.159 418
6150.532 407
6150.905 412
6151.277 390
6151.650 408
6152.023 446
6152.395 431
6152.768 391
6153.141 375
6153.513 332
6153.886 324
6154.259 376
6154.631 430
6155.004 458
6155.377 430
6155.750 441
6156.122 425
6156.495 340
6156.868 371
6157.241 424
6157.614 413
6157.987 394
6158.359 372
6158.732 389
6159.105 427
6159.478 440
6159.851 460
6160.224 505
6160.597 435
6160.970 397
6161.343 422
6161.716 412
6162.088 391
6162.461 395
6162.834 414
6163.207 417
6163.580 427
6163.953 391
6164.326 390
6164.700 361
6165.073 372
6165.446 378
6165.819 351
6166.192 328
6166.565 373
6166.938 414
6167.311 406
6167.684 429
6168.057 423
6168.431 392
6168.804 437
6169.177 428
6169.550 364
6169.923 428
6170.296 352
6170.670 383
6171.043 367
6171.416 387
6171.789 402
6172.163 367
6172.536 310
6172.909 334
6173.283 416
6173.656 457
6174.029 482
6174.402 479
6174.776 481
6175.149 488
6175.523 463
6175.896 461
6176.269 487
6176.643 494
6177.016 541
6177.390 579
6177.763 588
6178.136 615
6178.510 652
6178.883 615
6179.257 630
6179.630 669
6180.004 719
6180.377 711
6180.751 753
6181.124 700
6181.498 691
6181.871 675
6182.245 638
6182.619 629
6182.992 568
6183.366 504
6183.739 508
6184.113 473
6184.487 449
6184.860 431
6185.234 428
6185.608 474
6185.981 454
6186.355 478
6186.729 432
6187.102 404
6187.476 407
6187.850 481
6188.224 492
6188.597 492
6188.971 468
6189.345 471
6189.719 455
6190.093 399
6190.466 428
6190.840 458
6191.214 434
6191.588 404
6191.962 466
6192.336 430
6192.710 387
6193.083 381
6193.457 405
6193.831 398
6194.205 367
6194.579 403
6194.953 357
6195.327 356
6195.701 370
6196.075 355
6196.449 349
6196.823 332
6197.197 366
6197.571 485
6197.945 484
6198.319 502
6198.693 528
6199.067 476
6199.441 436
6199.816 407
6200.190 440
6200.564 415
6200.938 473
6201.312 486
6201.686 421
6202.060 402
6202.435 388
6202.809 354
6203.183 408
6203.557 400
6203.931 359
6204.306 359
6204.680 420
6205.054 411
6205.428 389
6205.803 411
6206.177 409
6206.551 430
6206.926 451
6207.300 441
6207.674 486
6208.049 446
6208.423 424
6208.797 415
6209.172 382
6209.546 405
6209.920 406
6210.295 395
6210.669 421
6211.044 439
6211.418 408
6211.793 380
6212.167 340
6212.542 383
6212.916 402
6213.291 401
6213.665 390
6214.040 428
6214.414 437
6214.789 393
6215.163 371
6215.538 327
6215.912 376
6216.287 373
6216.662 380
6217.036 370
6217.411 372
6217.786 398
6218.160 388
6218.535 400
6218.910 377
6219.284 352
6219.659 335
6220.034 391
6220.408 380
6220.783 337
6221.158 362
6221.533 376
6221.907 361
6222.282 323
6222.657 276
6223.032 257
6223.407 283
6223.781 298
6224.156 323
6224.531 368
6224.906 340
6225.281 355
6225.656 377
6226.031 361
6226.405 434
6226.780 446
6227.155 426
6227.530 396
6227.905 357
6228.280 349
6228.655 351
6229.030 345
6229.405 374
6229.780 334
6230.155 315
6230.530 392
6230.905 471
6231.280 439
6231.655 397
6232.030 358
6232.405 331
6232.780 324
6233.156 381
6233.531 380
6233.906 362
6234.281 352
6234.656 357
6235.031 339
6235.406 351
6235.782 398
6236.157 401
6236.532 399
6236.907 365
6237.282 390
6237.658 344
6238.033 303
6238.408 299
6238.783 319
6239.159 357
6239.534 440
6239.909 426
6240.285 393
6240.660 398
6241.035 371
6241.411 353
6241.786 355
6242.161 327
6242.537 344
6242.912 332
6243.288 367
6243.663 444
6244.038 397
6244.414 364
6244.789 404
6245.165 373
6245.540 351
6245.916 376
6246.291 374
6246.667 421
6247.042 370
6247.418 355
6247.793 402
6248.169 386
6248.545 395
6248.920 417
6249.296 409
6249.671 433
6250.047 415
6250.423 399
6250.798 362
6251.174 370
6251.549 403
6251.925 388
6252.301 370
6252.677 306
6253.052 315
6253.428 384
6253.804 417
6254.179 367
6254.555 356
6254.931 361
6255.307 322
6255.682 307
6256.058 354
6256.434 358
6256.810 354
6257.186 349
6257.562 376
6257.937 321
6258.313 308
6258.689 334
6259.065 324
6259.441 366
6259.817 337
6260.193 314
6260.569 331
6260.945 398
6261.321 385
6261.696 368
6262.072 354
6262.448 349
6262.824 356
6263.200 360
6263.576 430
6263.952 430
6264.329 413
6264.705 357
6265.081 334
6265.457 393
6265.833 355
6266.209 313
6266.585 304
6266.961 311
6267.337 326
6267.713 347
6268.090 359
6268.466 361
6268.842 345
6269.218 327
6269.594 319
6269.970 308
6270.347 310
6270.723 318
6271.099 342
6271.475 354
6271.852 354
6272.228 403
6272.604 385
6272.981 361
6273.357 374
6273.733 357
6274.110 331
6274.486 361
6274.862 395
6275.239 412
6275.615 371
6275.991 366
6276.368 347
6276.744 370
6277.121 358
6277.497 445
6277.873 419
6278.250 405
6278.626 393
6279.003 430
6279.379 410
6279.756 394
6280.132 394
6280.509 345
6280.885 365
6281.262 376
6281.639 378
6282.015 448
6282.392 463
6282.768 443
6283.145 418
6283.522 450
6283.898 490
6284.275 473
6284.651 423
6285.028 446
6285.405 446
6285.781 446
6286.158 427
6286.535 401
6286.912 396
6287.288 368
6287.665 329
6288.042 343
6288.419 332
6288.795 378
6289.172 382
6289.549 438
6289.926 395
6290.303 340
6290.679 349
6291.056 394
6291.433 426
6291.810 434
6292.187 388
6292.564 400
6292.941 376
6293.318 370
6293.694 356
6294.071 405
6294.448 416
6294.825 428
6295.202 467
6295.579 415
6295.956 418
6296.333 389
6296.710 391
6297.087 396
6297.464 438
6297.841 393
6298.218 356
6298.595 347
6298.973 304
6299.350 276
6299.727 375
6300.104 407
6300.481 404
6300.858 461
6301.235 449
6301.612 361
6301.990 397
6302.367 403
6302.744 409
6303.121 392
6303.498 374
6303.876 361
6304.253 396
6304.630 370
6305.007 331
6305.385 313
6305.762 351
6306.139 353
6306.516 365
6306.894 400
6307.271 406
6307.648 404
6308.026 399
6308.403 405
6308.781 389
6309.158 338
6309.535 395
6309.913 397
6310.290 381
6310.668 348
6311.045 325
6311.422 321
6311.800 320
6312.177 337
6312.555 326
6312.932 321
6313.310 317
6313.687 353
6314.065 374
6314.443 364
6314.820 337
6315.198 358
6315.575 388
6315.953 391
6316.330 370
6316.708 388
6317.086 376
6317.463 386
6317.841 353
6318.219 344
6318.596 339
6318.974 325
6319.352 323
6319.729 305
6320.107 286
6320.485 327
6320.862 318
6321.240 337
6321.618 401
6321.996 380
6322.373 387
6322.751 342
6323.129 313
6323.507 304
6323.885 302
6324.263 330
6324.640 347
6325.018 363
6325.396 331
6325.774 306
6326.152 330
6326.530 309
6326.908 339
6327.286 305
6327.664 300
6328.042 303
6328.419 348
6328.797 342
6329.175 346
6329.553 365
6329.931 336
6330.309 410
6330.687 413
6331.066 392
6331.444 420
6331.822 343
6332.200 330
6332.578 366
6332.956 338
6333.334 361
6333.712 344
6334.090 362
6334.468 397
6334.847 368
6335.225 332
6335.603 355
6335.981 339
6336.359 316
6336.737 292
6337.116 320
6337.494 320
6337.872 325
6338.250 351
6338.629 331
6339.007 326
6339.385 330
6339.764 328
6340.142 375
6340.520 365
6340.898 318
6341.277 306
6341.655 303
6342.034 302
6342.412 300
6342.790 297
6343.169 279
6343.547 322
6343.926 346
6344.304 328
6344.682 359
6345.061 385
6345.439 407
6345.818 396
6346.196 399
6346.575 368
6346.953 393
6347.332 363
6347.710 340
6348.089 398
6348.467 389
6348.846 390
6349.225 399
6349.603 404
6349.982 433
6350.360 411
6350.739 400
6351.118 399
6351.496 397
6351.875 373
6352.254 387
6352.632 381
6353.011 398
6353.390 367
6353.768 391
6354.147 347
6354.526 345
6354.905 337
6355.283 314
6355.662 331
6356.041 375
6356.420 420
6356.799 391
6357.177 378
6357.556 332
6357.935 303
6358.314 332
6358.693 288
6359.072 311
6359.451 312
6359.829 318
6360.208 321
6360.587 313
6360.966 323
6361.345 368
6361.724 340
6362.103 300
6362.482 305
6362.861 320
6363.240 390
6363.619 380
6363.998 343
6364.377 334
6364.756 382
6365.135 366
6365.514 378
6365.893 360
6366.272 342
6366.652 318
6367.031 309
6367.410 264
6367.789 278
6368.168 270
6368.547 322
6368.926 371
6369.306 419
6369.685 415
6370.064 400
6370.443 377
6370.822 374
6371.202 400
6371.581 342
6371.960 298
6372.339 264
6372.719 236
6373.098 253
6373.477 288
6373.857 273
6374.236 288
6374.615 303
6374.995 294
6375.374 326
6375.753 327
6376.133 309
6376.512 317
6376.891 360
6377.271 325
6377.650 331
6378.030 330
6378.409 326
6378.789 328
6379.168 311
6379.548 361
6379.927 362
6380.307 313
6380.686 282
6381.066 299
6381.445 309
6381.825 288
6382.204 301
6382.584 334
6382.963 367
6383.343 322
6383.723 330
6384.102 297
6384.482 334
6384.862 298
6385.241 316
6385.621 346
6386.001 330
6386.380 372
6386.760 376
6387.140 394
6387.519 419
6387.899 379
6388.279 369
6388.659 372
6389.038 403
6389.418 385
6389.798 352
6390.178 337
6390.558 348
6390.937 367
6391.317 367
6391.697 348
6392.077 309
6392.457 286
6392.837 301
6393.217 294
6393.596 300
6393.976 316
6394.356 322
6394.736 328
6395.116 321
6395.496 322
6395.876 338
6396.256 307
6396.636 312
6397.016 308
6397.396 340
6397.776 339
6398.156 357
6398.536 349
6398.916 365
6399.296 362
6399.676 363
6400.056 326
6400.437 338
6400.817 340
6401.197 400
6401.577 368
6401.957 387
6402.337 330
6402.717 282
6403.098 275
6403.478 295
6403.858 314
6404.238 344
6404.618 334
6404.999 348
6405.379 341
6405.759 316
6406.139 317
6406.520 308
6406.900 361
6407.280 376
6407.661 352
6408.041 331
6408.421 321
6408.802 327
6409.182 310
6409.562 287
6409.943 298
6410.323 368
6410.704 355
6411.084 333
6411.465 360
6411.845 307
6412.225 300
6412.606 282
6412.986 285
6413.367 337
6413.747 378
6414.128 403
6414.508 420
6414.889 422
6415.269 366
6415.650 357
6416.031 370
6416.411 341
6416.792 338
6417.172 355
6417.553 323
6417.934 329
6418.314 329
6418.695 295
6419.075 291
6419.456 285
6419.837 370
6420.218 373
6420.598 344
6420.979 357
6421.360 292
6421.740 285
6422.121 322
6422.502 317
6422.883 251
6423.263 263
6423.644 284
6424.025 338
6424.406 400
6424.787 353
6425.168 324
6425.548 301
6425.929 297
6426.310 345
6426.691 338
6427.072 330
6427.453 323
6427.834 318
6428.215 306
6428.596 298
6428.977 336
6429.358 301
6429.738 276
6430.119 324
6430.500 325
6430.881 346
6431.262 351
6431.644 338
6432.025 300
6432.406 278
6432.787 284
6433.168 305
6433.549 270
6433.930 361
6434.311 367
6434.692 369
6435.073 323
6435.454 348
6435.836 312
6436.217 298
6436.598 307
6436.979 327
6437.360 356
6437.742 325
6438.123 305
6438.504 296
6438.885 288
6439.266 294
6439.648 283
6440.029 303
6440.410 286
6440.792 301
6441.173 275
6441.554 265
6441.936 240
6442.317 273
6442.698 281
6443.080 269
6443.461 286
6443.842 271
6444.224 268
6444.605 251
6444.987 211
6445.368 245
6445.750 291
6446.131 358
6446.512 346
6446.894 312
6447.275 306
6447.657 281
6448.038 330
6448.420 363
6448.802 399
6449.183 403
6449.565 349
6449.946 337
6450.328 313
6450.709 291
6451.091 321
6451.473 363
6451.854 356
6452.236 348
6452.618 361
6452.999 388
6453.381 378
6453.763 311
6454.144 260
6454.526 253
6454.908 305
6455.289 322
6455.671 313
6456.053 297
6456.435 322
6456.816 331
6457.198 357
6457.580 339
6457.962 320
6458.344 305
6458.725 271
6459.107 308
6459.489 350
6459.871 339
6460.253 322
6460.635 302
6461.017 329
6461.399 360
6461.781 324
6462.162 312
6462.544 299
6462.926 307
6463.308 314
6463.690 297
6464.072 303
6464.454 285
6464.836 315
6465.218 342
6465.600 359
6465.982 346
6466.364 307
6466.747 276
6467.129 280
6467.511 307
6467.893 311
6468.275 345
6468.657 336
6469.039 298
6469.421 286
6469.803 272
6470.186 312
6470.568 294
6470.950 284
6471.332 272
6471.714 270
6472.097 276
6472.479 311
6472.861 353
6473.243 334
6473.626 314
6474.008 295
6474.390 284
6474.773 285
6475.155 297
6475.537 312
6475.920 300
6476.302 342
6476.684 295
6477.067 285
6477.449 301
6477.831 295
6478.214 349
6478.596 349
6478.979 309
6479.361 312
6479.744 319
6480.126 310
6480.508 295
6480.891 329
6481.273 376
6481.656 360
6482.038 338
6482.421 332
6482.804 334
6483.186 328
6483.569 367
6483.951 349
6484.334 327
6484.716 332
6485.099 304
6485.482 340
6485.864 311
6486.247 270
6486.630 267
6487.012 255
6487.395 295
6487.778 273
6488.160 253
6488.543 248
6488.926 258
6489.308 324
6489.691 326
6490.074 303
6490.457 313
6490.840 300
6491.222 299
6491.605 275
6491.988 275
6492.371 299
6492.754 307
6493.136 313
6493.519 289
6493.902 259
6494.285 263
6494.668 276
6495.051 270
6495.434 302
6495.817 332
6496.200 312
6496.583 301
6496.966 331
6497.349 308
6497.731 332
6498.114 325
6498.497 306
6498.881 282
6499.264 289
6499.647 246
6500.030 274
6500.413 305
6500.796 334
6501.179 277
6501.562 295
6501.945 281
6502.328 267
6502.711 269
6503.094 316
6503.478 340
6503.861 294
6504.244 294
6504.627 349
6505.010 341
6505.394 340
6505.777 359
6506.160 392
6506.543 360
6506.926 322
6507.310 356
6507.693 317
6508.076 336
6508.460 337
6508.843 318
6509.226 330
6509.610 324
6509.993 350
6510.376 338
6510.760 300
6511.143 337
6511.526 319
6511.910 326
6512.293 290
6512.677 269
6513.060 267
6513.443 312
6513.827 339
6514.210 355
6514.594 342
6514.977 343
6515.361 286
6515.744 357
6516.128 380
6516.511 348
6516.895 323
6517.279 296
6517.662 288
6518.046 258
6518.429 233
6518.813 201
6519.197 262
6519.580 275
6519.964 339
6520.347 331
6520.731 283
6521.115 268
6521.498 270
6521.882 290
6522.266 238
6522.650 268
6523.033 274
6523.417 263
6523.801 244
6524.185 301
6524.568 311
6524.952 303
6525.336 323
6525.720 306
6526.103 246
6526.487 233
6526.871 248
6527.255 263
6527.639 221
6528.023 265
6528.407 285
6528.791 283
6529.174 253
6529.558 268
6529.942 280
6530.326 247
6530.710 214
6531.094 263
6531.478 271
6531.862 237
6532.246 250
6532.630 297
6533.014 291
6533.398 272
6533.782 250
6534.166 208
6534.550 238
6534.934 267
6535.318 303
6535.703 344
6536.087 356
6536.471 398
6536.855 359
6537.239 332
6537.623 332
6538.007 317
6538.392 288
6538.776 272
6539.160 268
6539.544 254
6539.928 287
6540.313 309
6540.697 327
6541.081 339
6541.465 332
6541.850 288
6542.234 275
6542.618 260
6543.003 283
6543.387 274
6543.771 298
6544.156 268
6544.540 303
6544.924 359
6545.309 327
6545.693 290
6546.078 274
6546.462 280
6546.846 263
6547.231 283
6547.615 278
6548.000 294
6548.384 334
6548.769 324
6549.153 312
6549.538 293
6549.922 244
6550.307 262
6550.691 276
6551.076 311
6551.460 291
6551.845 345
6552.230 318
6552.614 335
6552.999 361
6553.383 310
6553.768 330
6554.153 356
6554.537 356
6554.922 338
6555.307 335
6555.691 351
6556.076 355
6556.461 340
6556.845 297
6557.230 286
6557.615 304
6558.000 257
6558.384 262
6558.769 281
6559.154 264
6559.539 255
6559.924 238
6560.308 234
6560.693 252
6561.078 248
6561.463 300
6561.848 300
6562.233 301
6562.618 278
6563.003 284
6563.387 273
6563.772 295
6564.157 293
6564.542 307
6564.927 296
6565.312 243
6565.697 259
6566.082 246
6566.467 248
6566.852 266
6567.237 266
6567.622 262
6568.007 245
6568.392 268
6568.777 283
6569.162 324
6569.548 292
6569.933 273
6570.318 265
6570.703 247
6571.088 227
6571.473 248
6571.858 273
6572.244 257
6572.629 294
6573.014 279
6573.399 304
6573.784 256
6574.170 250
6574.555 290
6574.940 333
6575.325 324
6575.711 312
6576.096 321
6576.481 364
6576.866 319
6577.252 288
6577.637 314
6578.022 337
6578.408 271
6578.793 291
6579.179 309
6579.564 302
6579.949 285
6580.335 292
6580.720 268
6581.106 240
6581.491 246
6581.876 219
6582.262 259
6582.647 261
6583.033 280
6583.418 285
6583.804 275
6584.189 295
6584.575 311
6584.961 349
6585.346 315
6585.732 310
6586.117 289
6586.503 318
6586.888 322
6587.274 310
6587.660 331
6588.045 315
6588.431 278
6588.817 303
6589.202 312
6589.588 279
6589.974 280
6590.359 265
6590.745 260
6591.131 251
6591.517 248
6591.902 252
6592.288 264
6592.674 248
6593.060 258
6593.445 287
6593.831 281
6594.217 318
6594.603 337
6594.989 278
6595.374 296
6595.760 303
6596.146 310
6596.532 325
6596.918 331
6597.304 307
6597.690 266
6598.076 255
6598.462 236
6598.848 279
6599.234 308
6599.620 286
6600.006 304
6600.392 344
6600.778 377
6601.164 296
6601.550 304
6601.936 341
6602.322 354
6602.708 320
6603.094 279
6603.480 285
6603.866 297
6604.252 296
6604.638 282
6605.024 275
6605.411 286
6605.797 305
6606.183 353
6606.569 319
6606.955 282
6607.341 295
6607.728 297
6608.114 263
6608.500 259
6608.886 258
6609.273 262
6609.659 237
6610.045 241
6610.431 243
6610.818 304
6611.204 324
6611.590 316
6611.977 337
6612.363 345
6612.749 345
6613.136 319
6613.522 338
6613.909 301
6614.295 308
6614.681 315
6615.068 304
6615.454 250
6615.841 242
6616.227 269
6616.614 294
6617.000 276
6617.387 228
6617.773 234
6618.160 239
6618.546 286
6618.933 273
6619.319 275
6619.706 321
6620.092 279
6620.479 273
6620.865 277
6621.252 278
6621.639 311
6622.025 313
6622.412 294
6622.799 310
6623.185 323
6623.572 309
6623.959 354
6624.345 351
6624.732 341
6625.119 351
6625.505 269
6625.892 236
6626.279 263
6626.666 274
6627.053 260
6627.439 301
6627.826 250
6628.213 252
6628.600 289
6628.987 264
6629.373 228
6629.760 214
6630.147 237
6630.534 261
6630.921 275
6631.308 256
6631.695 281
6632.082 248
6632.469 257
6632.855 243
6633.242 211
6633.629 207
6634.016 231
6634.403 263
6634.790 274
6635.177 263
6635.564 278
6635.951 281
6636.338 305
6636.726 303
6637.113 329
6637.500 311
6637.887 320
6638.274 281
6638.661 282
6639.048 287
6639.435 296
6639.822 280
6640.210 249
6640.597 204
6640.984 189
6641.371 215
6641.758 253
6642.146 260
6642.533 265
6642.920 293
6643.307 297
6643.694 304
6644.082 352
6644.469 384
6644.856 341
6645.244 308
6645.631 316
6646.018 268
6646.406 266
6646.793 277
6647.180 304
6647.568 320
6647.955 307
6648.342 329
6648.730 310
6649.117 300
6649.505 285
6649.892 227
6650.280 236
6650.667 254
6651.055 242
6651.442 251
6651.830 241
6652.217 256
6652.605 261
6652.992 271
6653.380 305
6653.767 310
6654.155 334
6654.542 325
6654.930 293
6655.318 260
6655.705 239
6656.093 295
6656.480 273
6656.868 271
6657.256 257
6657.643 280
6658.031 305
6658.419 289
6658.806 264
6659.194 300
6659.582 300
6659.970 299
6660.357 275
6660.745 247
6661.133 265
6661.521 271
6661.908 273
6662.296 262
6662.684 237
6663.072 231
6663.460 265
6663.848 294
6664.235 269
6664.623 284
6665.011 293
6665.399 286
6665.787 262
6666.175 238
6666.563 287
6666.951 283
6667.339 268
6667.727 274
6668.115 308
6668.503 299
6668.891 256
6669.279 282
6669.667 267
6670.055 275
6670.443 298
6670.831 271
6671.219 314
6671.607 277
6671.995 274
6672.383 268
6672.771 265
6673.159 277
6673.547 285
6673.936 274
6674.324 285
6674.712 282
6675.100 274
6675.488 263
6675.876 298
6676.265 337
6676.653 285
6677.041 289
6677.429 268
6677.818 247
6678.206 271
6678.594 303
6678.982 335
6679.371 318
6679.759 319
6680.147 317
6680.536 322
6680.924 331
6681.312 286
6681.701 256
6682.089 257
6682.477 261
6682.866 269
6683.254 272
6683.643 302
6684.031 284
6684.420 300
6684.808 293
6685.197 273
6685.585 306
6685.973 324
6686.362 316
6686.751 285
6687.139 229
6687.528 271
6687.916 294
6688.305 285
6688.693 288
6689.082 303
6689.470 324
6689.859 328
6690.248 330
6690.636 281
6691.025 283
6691.414 294
6691.802 320
6692.191 292
6692.580 275
6692.968 229
6693.357 236
6693.746 221
6694.134 207
6694.523 220
6694.912 227
6695.301 235
6695.689 249
6696.078 230
6696.467 228
6696.856 251
6697.245 245
6697.633 232
6698.022 205
6698.411 211
6698.800 259
6699.189 272
6699.578 297
6699.967 308
6700.356 233
6700.744 230
6701.133 249
6701.522 285
6701.911 323
6702.300 280
6702.689 269
6703.078 273
6703.467 265
6703.856 240
6704.245 244
6704.634 239
6705.023 198
6705.412 208
6705.801 247
6706.191 282
6706.580 255
6706.969 290
6707.358 279
6707.747 254
6708.136 264
6708.525 240
6708.914 221
6709.304 240
6709.693 223
6710.082 205
6710.471 224
6710.860 282
6711.250 295
6711.639 295
6712.028 303
6712.417 284
6712.807 299
6713.196 245
6713.585 232
6713.974 269
6714.364 313
6714.753 270
6715.142 273
6715.532 271
6715.921 274
6716.311 291
6716.700 304
6717.089 272
6717.479 281
6717.868 306
6718.258 308
6718.647 329
6719.036 293
6719.426 317
6719.815 308
6720.205 266
6720.594 266
6720.984 281
6721.373 314
6721.763 249
6722.152 268
6722.542 283
6722.932 286
6723.321 263
6723.711 277
6724.100 264
6724.490 242
6724.880 282
6725.269 281
6725.659 253
6726.048 239
6726.438 236
6726.828 203
6727.217 216
6727.607 243
6727.997 282
6728.387 273
6728.776 275
6729.166 244
6729.556 210
6729.946 221
6730.335 248
6730.725 227
6731.115 276
6731.505 298
6731.895 278
6732.284 271
6732.674 259
6733.064 215
6733.454 212
6733.844 224
6734.234 279
6734.624 255
6735.014 254
6735.403 245
6735.793 252
6736.183 232
6736.573 209
6736.963 244
6737.353 290
6737.743 275
6738.133 308
6738.523 298
6738.913 275
6739.303 239
6739.693 223
6740.083 207
6740.474 239
6740.864 279
6741.254 286
6741.644 271
6742.034 227
6742.424 222
6742.814 248
6743.204 268
6743.594 237
6743.985 268
6744.375 248
6744.765 281
6745.155 301
6745.545 281
6745.936 277
6746.326 233
6746.716 230
6747.106 262
6747.497 264
6747.887 297
6748.277 297
6748.668 309
6749.058 266
6749.448 252
6749.839 293
6750.229 291
6750.619 270
6751.010 257
6751.400 260
6751.790 254
6752.181 258
6752.571 266
6752.962 257
6753.352 242
6753.743 233
6754.133 287
6754.524 243
6754.914 241
6755.305 235
6755.695 243
6756.086 248
6756.476 231
6756.867 258
6757.257 281
6757.648 288
6758.038 251
6758.429 275
6758.820 287
6759.210 301
6759.601 269
6759.991 269
6760.382 262
6760.773 271
6761.163 261
6761.554 254
6761.945 255
6762.335 215
6762.726 238
6763.117 261
6763.508 270
6763.898 290
6764.289 235
6764.680 248
6765.071 239
6765.462 269
6765.852 321
6766.243 303
6766.634 247
6767.025 257
6767.416 282
6767.806 272
6768.197 272
6768.588 284
6768.979 289
6769.370 264
6769.761 248
6770.152 250
6770.543 257
6770.934 245
6771.325 237
6771.716 277
6772.107 281
6772.498 270
6772.889 295
6773.280 273
6773.671 214
6774.062 239
6774.453 241
6774.844 266
6775.235 299
6775.626 257
6776.017 253
6776.408 222
6776.799 219
6777.191 272
6777.582 289
6777.973 315
6778.364 277
6778.755 286
6779.146 283
6779.538 265
6779.929 261
6780.320 281
6780.711 301
6781.102 262
6781.494 236
6781.885 241
6782.276 231
6782.668 218
6783.059 218
6783.450 261
6783.841 217
6784.233 214
6784.624 208
6785.016 245
6785.407 224
6785.798 233
6786.190 234
6786.581 222
6786.972 255
6787.364 269
6787.755 255
6788.147 251
6788.538 209
6788.930 171
6789.321 191
6789.713 230
6790.104 209
6790.496 235
6790.887 215
6791.279 252
6791.670 245
6792.062 242
6792.453 252
6792.845 269
6793.237 273
6793.628 231
6794.020 235
6794.411 233
6794.803 232
6795.195 245
6795.586 268
6795.978 267
6796.370 258
6796.761 247
6797.153 295
6797.545 336
6797.937 345
6798.328 311
6798.720 290
6799.112 266
6799.504 279
6799.895 238
6800.287 215
6800.679 209
6801.071 211
6801.463 278
6801.855 272
6802.246 261
6802.638 242
6803.030 229
6803.422 235
6803.814 238
6804.206 256
6804.598 229
6804.990 215
6805.382 219
6805.774 265
6806.166 262
6806.558 245
6806.950 220
6807.342 236
6807.734 243
6808.126 263
6808.518 302
6808.910 299
6809.302 255
6809.694 242
6810.086 280
6810.478 281
6810.870 230
6811.262 234
6811.654 248
6812.046 249
6812.439 248
6812.831 224
6813.223 279
6813.615 260
6814.007 243
6814.399 273
6814.792 299
6815.184 272
6815.576 252
6815.968 284
6816.361 253
6816.753 254
6817.145 239
6817.538 260
6817.930 273
6818.322 290
6818.714 309
6819.107 269
6819.499 212
6819.892 197
6820.284 261
6820.676 269
6821.069 295
6821.461 294
6821.853 233
6822.246 233
6822.638 205
6823.031 238
6823.423 250
6823.816 218
6824.208 224
6824.601 286
6824.993 290
6825.386 250
6825.778 214
6826.171 198
6826.563 252
6826.956 271
6827.349 280
6827.741 250
6828.134 236
6828.526 240
6828.919 227
6829.312 245
6829.704 240
6830.097 186
6830.490 187
6830.882 231
6831.275 277
6831.668 268
6832.060 243
6832.453 242
6832.846 228
6833.239 239
6833.631 290
6834.024 272
6834.417 209
6834.810 229
6835.202 254
6835.595 275
6835.988 314
6836.381 281
6836.774 297
6837.167 285
6837.559 260
6837.952 278
6838.345 294
6838.738 256
6839.131 219
6839.524 216
6839.917 238
6840.310 223
6840.703 231
6841.096 237
6841.489 190
6841.882 232
6842.275 222
6842.668 211
6843.061 219
6843.454 225
6843.847 224
6844.240 229
6844.633 228
6845.026 249
6845.419 269
6845.812 249
6846.205 250
6846.599 252
6846.992 223
6847.385 263
6847.778 256
6848.171 234
6848.564 237
6848.958 213
6849.351 195
6849.744 225
6850.137 223
6850.530 259
6850.924 263
6851.317 241
6851.710 261
6852.104 248
6852.497 235
6852.890 235
6853.284 180
6853.677 248
6854.070 225
6854.464 183
6854.857 220
6855.250 233
6855.644 211
6856.037 238
6856.430 249
6856.824 246
6857.217 233
6857.611 280
6858.004 284
6858.398 327
6858.791 305
6859.185 263
6859.578 246
6859.972 247
6860.365 219
6860.759 197
6861.152 252
6861.546 248
6861.939 265
6862.333 237
6862.727 256
6863.120 239
6863.514 235
6863.907 228
6864.301 253
6864.695 235
6865.088 205
6865.482 202
6865.876 202
6866.269 220
6866.663 216
6867.057 230
6867.451 228
6867.844 238
6868.238 288
6868.632 311
6869.026 355
6869.419 333
6869.813 279
6870.207 260
6870.601 239
6870.995 228
6871.388 245
6871.782 246
6872.176 202
6872.570 208
6872.964 196
6873.358 195
6873.752 247
6874.146 249
6874.540 230
6874.934 225
6875.327 231
6875.721 283
6876.115 342
6876.509 282
6876.903 251
6877.297 243
6877.691 224
6878.085 210
6878.480 181
6878.874 191
6879.268 219
6879.662 237
6880.056 232
6880.450 222
6880.844 213
6881.238 211
6881.632 240
6882.026 266
6882.421 261
6882.815 281
6883.209 314
6883.603 317
6883.997 285
6884.392 294
6884.786 266
6885.180 232
6885.574 244
6885.968 234
6886.363 242
6886.757 240
6887.151 236
6887.546 242
6887.940 262
6888.334 254
6888.729 226
6889.123 205
6889.517 215
6889.912 218
6890.306 209
6890.700 218
6891.095 238
6891.489 251
6891.884 251
6892.278 273
6892.673 250
6893.067 252
6893.462 235
6893.856 230
6894.251 222
6894.645 247
6895.040 243
6895.434 270
6895.829 270
6896.223 236
6896.618 222
6897.012 210
6897.407 238
6897.801 260
6898.196 250
6898.591 241
6898.985 219
6899.380 209
6899.775 198
6900.169 245
6900.564 280
6900.959 293
6901.353 249
6901.748 247
6902.143 263
6902.538 252
6902.932 257
6903.327 264
6903.722 221
6904.117 223
6904.511 224
6904.906 196
6905.301 234
6905.696 261
6906.091 254
6906.485 239
6906.880 211
6907.275 229
6907.670 235
6908.065 248
6908.460 204
6908.855 219
6909.250 251
6909.645 267
6910.040 246
6910.435 227
6910.829 243
6911.224 250
6911.619 263
6912.014 245
6912.409 241
6912.805 255
6913.200 287
6913.595 280
6913.990 252
6914.385 247
6914.780 207
6915.175 212
6915.570 218
6915.965 175
6916.360 217
6916.755 257
6917.151 268
6917.546 273
6917.941 256
6918.336 261
6918.731 266
6919.126 251
6919.522 236
6919.917 208
6920.312 202
6920.707 229
6921.103 231
6921.498 233
6921.893 236
6922.289 226
6922.684 226
6923.079 231
6923.474 221
6923.870 218
6924.265 232
6924.661 248
6925.056 210
6925.451 184
6925.847 229
6926.242 246
6926.638 243
6927.033 232
6927.428 218
6927.824 228
6928.219 219
6928.615 209
6929.010 212
6929.406 216
6929.801 255
6930.197 245
6930.592 267
6930.988 253
6931.383 198
6931.779 199
6932.175 184
6932.570 189
6932.966 232
6933.361 231
6933.757 227
6934.153 227
6934.548 233
6934.944 249
6935.340 213
6935.735 211
6936.131 220
6936.527 208
6936.922 191
6937.318 208
6937.714 196
6938.110 182
6938.505 218
6938.901 198
6939.297 208
6939.693 206
6940.089 206
6940.484 202
6940.880 189
6941.276 161
6941.672 186
6942.068 224
6942.464 244
6942.859 252
6943.255 254
6943.651 245
6944.047 245
6944.443 187
6944.839 228
6945.235 205
6945.631 235
6946.027 268
6946.423 257
6946.819 250
6947.215 263
6947.611 247
6948.007 311
6948.403 277
6948.799 254
6949.195 262
6949.591 250
6949.987 247
6950.383 196
6950.779 249
6951.176 245
6951.572 249
6951.968 202
6952.364 197
6952.760 182
6953.156 189
6953.553 177
6953.949 182
6954.345 187
6954.741 181
6955.137 192
6955.534 216
6955.930 252
6956.326 252
6956.722 249
6957.119 223
6957.515 197
6957.911 210
6958.308 224
6958.704 229
6959.100 247
6959.497 213
6959.893 232
6960.289 206
6960.686 189
6961.082 197
6961.479 205
6961.875 206
6962.272 203
6962.668 244
6963.064 255
6963.461 246
6963.857 232
6964.254 208
6964.650 249
6965.047 270
6965.443 244
6965.840 216
6966.237 211
6966.633 229
6967.030 191
6967.426 197
6967.823 197
6968.219 206
6968.616 217
6969.013 219
6969.409 211
6969.806 201
6970.203 201
6970.599 177
6970.996 161
6971.393 190
6971.789 211
6972.186 197
6972.583 202
6972.980 190
6973.376 193
6973.773 197
6974.170 224
6974.567 240
6974.963 216
6975.360 273
6975.757 262
6976.154 213
6976.551 231
6976.948 212
6977.345 213
6977.741 193
6978.138 197
6978.535 222
6978.932 206
6979.329 224
6979.726 220
6980.123 202
6980.520 203
6980.917 186
6981.314 242
6981.711 255
6982.108 287
6982.505 290
6982.902 234
6983.299 186
6983.696 256
6984.093 227
6984.490 198
6984.887 210
6985.284 213
6985.681 223
6986.078 218
6986.476 234
6986.873 221
6987.270 238
6987.667 244
6988.064 225
6988.461 236
6988.859 240
6989.256 247
6989.653 232
6990.050 233
6990.447 260
6990.845 270
6991.242 256
6991.639 213
6992.036 232
6992.434 263
6992.831 288
6993.228 283
6993.626 264
6994.023 252
6994.420 222
6994.818 203
6995.215 233
6995.613 248
6996.010 243
6996.407 250
6996.805 249
6997.202 250
6997.600 244
6997.997 249
6998.395 244
6998.792 227
6999.189 246
6999.587 238
6999.984 215
7000.382 213
7000.780 220
7001.177 240
7001.575 217
7001.972 224
7002.370 236
7002.767 230
7003.165 224
7003.563 216
7003.960 238
7004.358 200
7004.755 242
7005.153 217
7005.551 197
7005.948 208
7006.346 214
7006.744 212
7007.142 202
7007.539 224
7007.937 238
7008.335 256
7008.733 251
7009.130 228
7009.528 208
7009.926 205
7010.324 227
7010.721 226
7011.119 261
7011.517 214
7011.915 249
7012.313 261
7012.711 213
7013.109 190
7013.506 191
7013.904 236
7014.302 196
7014.700 209
7015.098 207
7015.496 232
7015.894 213
7016.292 199
7016.690 181
7017.088 196
7017.486 232
7017.884 234
7018.282 238
7018.680 247
7019.078 265
7019.476 249
7019.874 228
7020.272 210
7020.670 191
7021.069 182
7021.467 166
7021.865 167
7022.263 187
7022.661 182
7023.059 168
7023.457 157
7023.856 175
7024.254 200
7024.652 252
7025.050 261
7025.448 254
7025.847 219
7026.245 212
7026.643 225
7027.042 218
7027.440 206
7027.838 259
7028.236 247
7028.635 188
7029.033 204
7029.431 192
7029.830 196
7030.228 177
7030.627 175
7031.025 164
7031.423 148
7031.822 212
7032.220 235
7032.619 246
7033.017 255
7033.415 219
7033.814 204
7034.212 229
7034.611 247
7035.009 242
7035.408 265
7035.806 244
7036.205 203
7036.604 167
7037.002 180
7037.401 191
7037.799 182
7038.198 220
7038.596 227
7038.995 241
7039.394 232
7039.792 199
7040.191 205
7040.590 208
7040.988 229
7041.387 254
7041.786 258
7042.184 246
7042.583 249
7042.982 234
7043.381 220
7043.779 261
7044.178 252
7044.577 226
7044.976 244
7045.374 233
7045.773 228
7046.172 219
7046.571 215
7046.970 174
7047.369 148
7047.767 181
7048.166 242
7048.565 210
7048.964 242
7049.363 253
7049.762 244
7050.161 237
7050.560 238
7050.959 221
7051.358 211
7051.757 246
7052.156 219
7052.555 225
7052.954 235
7053.353 219
7053.752 232
7054.151 268
7054.550 270
7054.949 260
7055.348 244
7055.747 239
7056.146 245
7056.545 196
7056.944 213
7057.344 231
7057.743 258
7058.142 233
7058.541 229
7058.940 245
7059.339 251
7059.739 224
7060.138 209
7060.537 241
7060.936 241
7061.335 226
7061.735 235
7062.134 201
7062.533 181
7062.933 211
7063.332 227
7063.731 204
7064.131 203
7064.530 215
7064.929 170
7065.329 220
7065.728 193
7066.127 219
7066.527 238
7066.926 225
7067.326 214
7067.725 212
7068.124 215
7068.524 198
7068.923 194
7069.323 172
7069.722 202
7070.122 200
7070.521 165
7070.921 161
7071.320 164
7071.720 179
7072.119 168
7072.519 195
7072.919 236
7073.318 222
7073.718 212
7074.117 213
7074.517 211
7074.917 209
7075.316 217
7075.716 211
7076.116 193
7076.515 188
7076.915 180
7077.315 190
7077.714 192
7078.114 188
7078.514 203
7078.914 214
7079.313 221
7079.713 236
7080.113 265
7080.513 219
7080.912 260
7081.312 245
7081.712 227
7082.112 245
7082.512 226
7082.912 235
7083.311 215
7083.711 232
7084.111 209
7084.511 208
7084.911 220
7085.311 217
7085.711 224
7086.111 244
7086.511 211
7086.911 190
7087.311 178
7087.711 179
7088.111 178
7088.511 180
7088.911 205
7089.311 230
7089.711 207
7090.111 188
7090.511 205
7090.911 211
7091.311 189
7091.711 237
7092.111 266
7092.512 241
7092.912 240
7093.312 269
7093.712 272
7094.112 235
7094.512 209
7094.913 209
7095.313 186
7095.713 207
7096.113 208
7096.513 227
7096.914 285
7097.314 275
7097.714 294
7098.114 296
7098.515 245
7098.915 236
7099.315 204
7099.716 193
7100.116 212
7100.516 190
7100.917 247
7101.317 261
7101.718 274
7102.118 270
7102.518 275
7102.919 265
7103.319 251
7103.720 224
7104.120 197
7104.521 201
7104.921 185
7105.322 221
7105.722 233
7106.123 246
7106.523 277
7106.924 293
7107.324 273
7107.725 229
7108.125 190
7108.526 189
7108.926 195
7109.327 255
7109.728 269
7110.128 220
7110.529 212
7110.930 212
7111.330 207
7111.731 225
7112.132 224
7112.532 211
7112.933 189
7113.334 193
7113.734 228
7114.135 230
7114.536 243
7114.937 207
7115.337 177
7115.738 190
7116.139 190
7116.540 201
7116.941 204
7117.341 181
7117.742 202
7118.143 219
7118.544 217
7118.945 167
7119.346 171
7119.747 169
7120.148 143
7120.548 182
7120.949 233
7121.350 215
7121.751 194
7122.152 221
7122.553 186
7122.954 197
7123.355 230
7123.756 224
7124.157 209
7124.558 202
7124.959 242
7125.360 240
7125.761 244
7126.162 258
7126.564 259
7126.965 256
7127.366 248
7127.767 189
7128.168 148
7128.569 183
7128.970 186
7129.371 207
7129.773 247
7130.174 226
7130.575 214
7130.976 221
7131.377 224
7131.779 237
7132.180 228
7132.581 248
7132.982 224
7133.384 215
7133.785 213
7134.186 209
7134.588 186
7134.989 244
7135.390 257
7135.792 232
7136.193 196
7136.594 172
7136.996 175
7137.397 188
7137.799 178
7138.200 207
7138.601 232
7139.003 247
7139.404 274
7139.806 249
7140.207 245
7140.609 253
7141.010 186
7141.412 167
7141.813 202
7142.215 183
7142.616 160
7143.018 146
7143.419 177
7143.821 178
7144.223 203
7144.624 201
7145.026 191
7145.427 195
7145.829 185
7146.231 192
7146.632 211
7147.034 195
7147.436 224
7147.837 223
7148.239 217
7148.641 206
7149.042 200
7149.444 189
7149.846 203
7150.248 172
7150.649 153
7151.051 142
7151.453 163
7151.855 145
7152.257 188
7152.658 229
7153.060 268
7153.462 230
7153.864 205
7154.266 166
7154.668 151
7155.070 132
7155.471 186
7155.873 168
7156.275 172
7156.677 173
7157.079 179
7157.481 188
7157.883 186
7158.285 209
7158.687 219
7159.089 194
7159.491 168
7159.893 180
7160.295 192
7160.697 219
7161.099 197
7161.501 219
7161.903 236
7162.305 212
7162.708 190
7163.110 184
7163.512 194
7163.914 229
7164.316 205
7164.718 207
7165.120 204
7165.523 162
7165.925 183
7166.327 220
7166.729 214
7167.131 216
7167.534 233
7167.936 217
7168.338 207
7168.740 182
7169.143 209
7169.545 220
7169.947 189
7170.350 230
7170.752 247
7171.154 221
7171.557 227
7171.959 248
7172.361 207
7172.764 221
7173.166 240
7173.569 244
7173.971 239
7174.373 209
7174.776 183
7175.178 169
7175.581 164
7175.983 182
7176.386 165
7176.788 183
7177.191 208
7177.593 194
7177.996 182
7178.398 169
7178.801 171
7179.203 189
7179.606 151
7180.009 153
7180.411 163
7180.814 169
7181.216 162
7181.619 166
7182.022 220
7182.424 211
7182.827 214
7183.230 208
7183.632 193
7184.035 174
7184.438 174
7184.841 186
7185.243 164
7185.646 157
7186.049 187
7186.452 219
7186.854 225
7187.257 203
7187.660 215
7188.063 189
7188.466 210
7188.868 230
7189.271 231
7189.674 243
7190.077 230
7190.480 221
7190.883 210
7191.286 191
7191.689 181
7192.092 166
7192.494 176
7192.897 188
7193.300 181
7193.703 213
7194.106 209
7194.509 205
7194.912 220
7195.315 236
7195.718 244
7196.121 208
7196.524 185
7196.928 181
7197.331 186
7197.734 190
7198.137 208
7198.540 226
7198.943 217
7199.346 210
7199.749 195
7200.152 163
7200.556 195
7200.959 179
7201.362 168
7201.765 153
7202.168 153
7202.572 175
7202.975 185
7203.378 196
7203.781 217
7204.185 211
7204.588 198
7204.991 215
7205.394 189
7205.798 177
7206.201 185
7206.604 179
7207.008 218
7207.411 229
7207.814 242
7208.218 214
7208.621 184
7209.025 162
7209.428 165
7209.831 204
7210.235 204
7210.638 230
7211.042 207
7211.445 180
7211.849 155
7212.252 167
7212.656 174
7213.059 153
7213.463 189
7213.866 216
7214.270 200
7214.673 178
7215.077 161
7215.481 190
7215.884 245
7216.288 218
7216.691 200
7217.095 197
7217.499 208
7217.902 181
7218.306 222
7218.710 212
7219.113 193
7219.517 218
7219.921 249
7220.324 206
7220.728 218
7221.132 248
7221.536 207
7221.939 219
7222.343 229
7222.747 244
7223.151 239
7223.555 243
7223.958 224
7224.362 182
7224.766 167
7225.170 165
7225.574 161
7225.978 149
7226.382 200
7226.785 204
7227.189 178
7227.593 158
7227.997 189
7228.401 227
7228.805 215
7229.209 222
7229.613 272
7230.017 236
7230.421 195
7230.825 158
7231.229 143
7231.633 160
7232.037 181
7232.441 190
7232.845 166
7233.249 178
7233.653 186
7234.057 182
7234.462 169
7234.866 219
7235.270 216
7235.674 228
7236.078 234
7236.482 219
7236.886 192
7237.291 219
7237.695 189
7238.099 167
7238.503 150
7238.908 151
7239.312 201
7239.716 206
7240.120 200
7240.525 206
7240.929 197
7241.333 177
7241.738 196
7242.142 242
7242.546 227
7242.951 246
7243.355 212
7243.759 193
7244.164 220
7244.568 235
7244.972 257
7245.377 221
7245.781 228
7246.186 228
7246.590 261
7246.995 274
7247.399 228
7247.804 229
7248.208 223
7248.613 194
7249.017 198
7249.422 199
7249.826 179
7250.231 198
7250.635 170
7251.040 172
7251.444 225
7251.849 202
7252.254 215
7252.658 218
7253.063 240
7253.468 222
7253.872 220
7254.277 226
7254.682 217
7255.086 222
7255.491 239
7255.896 202
7256.300 196
7256.705 204
7257.110 183
7257.515 179
7257.919 199
7258.324 193
7258.729 218
7259.134 221
7259.539 232
7259.943 213
7260.348 200
7260.753 200
7261.158 201
7261.563 218
7261.968 255
7262.373 279
7262.777 269
7263.182 223
7263.587 206
7263.992 211
7264.397 185
7264.802 236
7265.207 202
7265.612 224
7266.017 228
7266.422 215
7266.827 219
7267.232 220
7267.637 180
7268.042 158
7268.447 178
7268.852 185
7269.257 205
7269.662 237
7270.068 266
7270.473 229
7270.878 164
7271.283 209
7271.688 200
7272.093 205
7272.498 189
7272.904 166
7273.309 161
7273.714 162
7274.119 198
7274.524 205
7274.930 192
7275.335 173
7275.740 164
7276.146 170
7276.551 150
7276.956 162
7277.361 210
7277.767 224
7278.172 194
7278.577 187
7278.983 193
7279.388 212
7279.793 247
7280.199 196
7280.604 163
7281.010 141
7281.415 122
7281.821 146
7282.226 180
7282.631 208
7283.037 215
7283.442 221
7283.848 183
7284.253 198
7284.659 178
7285.064 181
7285.470 176
7285.875 179
7286.281 221
7286.687 199
7287.092 197
7287.498 183
7287.903 206
7288.309 183
7288.715 184
7289.120 181
7289.526 194
7289.932 217
7290.337 194
7290.743 152
7291.149 108
7291.554 116
7291.960 165
7292.366 165
7292.771 135
7293.177 143
7293.583 144
7293.989 214
7294.395 226
7294.800 178
7295.206 152
7295.612 155
7296.018 180
7296.424 180
7296.829 166
7297.235 179
7297.641 231
7298.047 196
7298.453 202
7298.859 215
7299.265 216
7299.671 231
7300.077 221
7300.483 210
7300.889 216
7301.295 218
7301.701 170
7302.107 163
7302.513 163
7302.919 162
7303.325 195
7303.731 177
7304.137 172
7304.543 208
7304.949 193
7305.355 180
7305.761 201
7306.167 197
7306.573 185
7306.979 175
7307.386 172
7307.792 173
7308.198 162
7308.604 192
7309.010 228
7309.416 242
7309.823 236
7310.229 211
7310.635 177
7311.041 181
7311.448 203
7311.854 164
7312.260 160
7312.666 176
7313.073 195
7313.479 193
7313.885 213
7314.292 212
7314.698 172
7315.104 177
7315.511 203
7315.917 187
7316.324 203
7316.730 164
7317.136 156
7317.543 197
7317.949 177
7318.356 185
7318.762 200
7319.169 214
7319.575 233
7319.982 221
7320.388 212
7320.795 206
7321.201 172
7321.608 197
7322.014 215
7322.421 218
7322.827 181
7323.234 174
7323.640 213
7324.047 193
7324.454 220
7324.860 232
7325.267 192
7325.674 173
7326.080 183
7326.487 189
7326.894 198
7327.300 190
7327.707 212
7328.114 203
7328.520 235
7328.927 204
7329.334 182
7329.741 181
7330.148 166
7330.554 156
7330.961 177
7331.368 180
7331.775 184
7332.182 153
7332.588 147
7332.995 177
7333.402 186
7333.809 186
7334.216 227
7334.623 211
7335.030 185
7335.437 171
7335.844 169
7336.251 202
7336.657 181
7337.064 173
7337.471 170
7337.878 176
7338.285 206
7338.692 211
7339.099 200
7339.506 196
7339.914 189
7340.321 148
7340.728 163
7341.135 192
7341.542 193
7341.949 206
7342.356 206
7342.763 226
7343.170 258
7343.577 234
7343.985 199
7344.392 201
7344.799 206
7345.206 150
7345.613 142
7346.021 151
7346.428 151
7346.835 170
7347.242 181
7347.650 168
7348.057 173
7348.464 199
7348.871 229
7349.279 220
7349.686 199
7350.093 184
7350.501 180
7350.908 164
7351.315 163
7351.723 154
7352.130 169
7352.538 179
7352.945 182
7353.352 178
7353.760 207
7354.167 205
7354.575 226
7354.982 165
7355.390 202
7355.797 184
7356.205 190
7356.612 245
7357.020 239
7357.427 203
7357.835 198
7358.242 188
7358.650 201
7359.057 182
7359.465 158
7359.873 163
7360.280 173
7360.688 162
7361.095 151
7361.503 133
7361.911 143
7362.318 147
7362.726 174
7363.134 154
7363.541 179
7363.949 192
7364.357 220
7364.765 191
7365.172 175
7365.580 181
7365.988 220
7366.396 206
7366.804 169
7367.211 138
7367.619 155
7368.027 190
7368.435 148
7368.843 144
7369.250 154
7369.658 179
7370.066 183
7370.474 176
7370.882 186
7371.290 206
7371.698 204
7372.106 200
7372.514 188
7372.922 201
7373.330 203
7373.738 196
7374.146 162
7374.554 186
7374.962 202
7375.370 207
7375.778 187
7376.186 158
7376.594 158
7377.002 167
7377.410 197
7377.818 205
7378.226 175
7378.634 156
7379.042 149
7379.451 191
7379.859 169
7380.267 177
7380.675 151
7381.083 152
7381.492 173
7381.900 163
7382.308 203
7382.716 209
7383.124 196
7383.533 183
7383.941 187
7384.349 201
7384.757 199
7385.166 199
7385.574 182
7385.982 159
7386.391 154
7386.799 144
7387.207 184
7387.616 164
7388.024 194
7388.433 210
7388.841 187
7389.249 210
7389.658 187
7390.066 177
7390.475 178
7390.883 181
7391.292 181
7391.700 162
7392.109 199
7392.517 174
7392.926 151
7393.334 186
7393.743 199
7394.151 210
7394.560 203
7394.968 173
7395.377 186
7395.786 173
7396.194 136
7396.603 158
7397.011 182
7397.420 179
7397.829 192
7398.237 207
7398.646 203
7399.055 228
7399.463 241
7399.872 232
7400.281 195
7400.690 192
7401.098 151
7401.507 147
7401.916 187
7402.325 195
7402.733 179
7403.142 160
7403.551 130
7403.960 138
7404.369 160
7404.777 193
7405.186 226
7405.595 200
7406.004 171
7406.413 224
7406.822 191
7407.231 162
7407.640 155
7408.049 178
7408.457 220
7408.866 217
7409.275 228
7409.684 242
7410.093 212
7410.502 184
7410.911 205
7411.320 199
7411.729 192
7412.138 173
7412.548 159
7412.957 146
7413.366 174
7413.775 183
7414.184 146
7414.593 157
7415.002 186
7415.411 211
7415.820 243
7416.230 228
7416.639 225
7417.048 188
7417.457 214
7417.866 201
7418.275 175
7418.685 198
7419.094 191
7419.503 186
7419.912 181
7420.322 201
7420.731 185
7421.140 217
7421.550 202
7421.959 181
7422.368 156
7422.778 122
7423.187 139
7423.596 155
7424.006 113
7424.415 107
7424.824 134
7425.234 149
7425.643 132
7426.053 183
7426.462 187
7426.872 173
7427.281 178
7427.690 154
7428.100 152
7428.509 160
7428.919 196
7429.328 164
7429.738 157
7430.148 164
7430.557 178
7430.967 201
7431.376 174
7431.786 166
7432.195 172
7432.605 218
7433.015 195
7433.424 197
7433.834 160
7434.244 155
7434.653 181
7435.063 213
7435.473 201
7435.882 208
7436.292 195
7436.702 184
7437.111 187
7437.521 187
7437.931 167
7438.341 167
7438.751 150
7439.160 137
7439.570 169
7439.980 174
7440.390 188
7440.800 151
7441.209 161
7441.619 153
7442.029 167
7442.439 211
7442.849 208
7443.259 207
7443.669 216
7444.079 216
7444.489 189
7444.899 167
7445.308 134
7445.718 161
7446.128 163
7446.538 184
7446.948 197
7447.358 170
7447.768 158
7448.179 143
7448.589 181
7448.999 185
7449.409 209
7449.819 210
7450.229 188
7450.639 154
7451.049 149
7451.459 156
7451.869 156
7452.280 169
7452.690 171
7453.100 170
7453.510 196
7453.920 185
7454.330 162
7454.741 193
7455.151 216
7455.561 189
7455.971 159
7456.382 214
7456.792 194
7457.202 172
7457.612 161
7458.023 186
7458.433 193
7458.843 168
7459.254 180
7459.664 191
7460.075 218
7460.485 200
7460.895 208
7461.306 209
7461.716 206
7462.126 174
7462.537 142
7462.947 158
7463.358 170
7463.768 202
7464.179 194
7464.589 185
7465.000 157
7465.410 189
7465.821 221
7466.231 255
7466.642 229
7467.052 187
7467.463 159
7467.874 147
7468.284 155
7468.695 169
7469.105 178
7469.516 163
7469.927 157
7470.337 171
7470.748 173
7471.159 149
7471.569 156
7471.980 181
7472.391 195
7472.801 196
7473.212 217
7473.623 200
7474.034 188
7474.444 155
7474.855 175
7475.266 199
7475.677 207
7476.088 177
7476.498 173
7476.909 164
7477.320 147
7477.731 162
7478.142 187
7478.553 172
7478.963 160
7479.374 187
7479.785 146
7480.196 158
7480.607 154
7481.018 136
7481.429 117
7481.840 141
7482.251 159
7482.662 165
7483.073 149
7483.484 117
7483.895 121
7484.306 136
7484.717 154
7485.128 151
7485.539 142
7485.950 131
7486.361 149
7486.772 128
7487.184 112
7487.595 120
7488.006 171
7488.417 187
7488.828 206
7489.239 189
7489.650 162
7490.062 137
7490.473 134
7490.884 119
7491.295 151
7491.706 155
7492.118 149
7492.529 151
7492.940 188
7493.351 181
7493.763 178
7494.174 174
7494.585 174
7494.997 165
7495.408 181
7495.819 171
7496.231 157
7496.642 157
7497.054 171
7497.465 163
7497.876 162
7498.288 151
7498.699 163
7499.111 196
7499.522 189
7499.933 200
7500.345 195
7500.756 189
7501.168 159
7501.579 142
7501.991 154
7502.402 209
7502.814 171
7503.226 169
7503.637 168
7504.049 160
7504.460 174
7504.872 221
7505.283 196
7505.695 159
7506.107 186
7506.518 152
7506.930 138
7507.342 143
7507.753 141
7508.165 173
7508.577 207
7508.988 191
7509.400 200
7509.812 177
7510.224 176
7510.635 172
7511.047 186
7511.459 200
7511.871 188
7512.283 175
7512.694 222
7513.106 213
7513.518 221
7513.930 198
7514.342 209
7514.754 219
7515.165 241
7515.577 185
7515.989 183
7516.401 196
7516.813 205
7517.225 194
7517.637 188
7518.049 171
7518.461 194
7518.873 161
7519.285 161
7519.697 157
7520.109 155
7520.521 157
7520.933 150
7521.345 149
7521.757 157
7522.169 164
7522.581 164
7522.993 203
7523.405 199
7523.817 188
7524.230 178
7524.642 159
7525.054 166
7525.466 184
7525.878 168
7526.290 139
7526.703 138
7527.115 169
7527.527 183
7527.939 146
7528.351 160
7528.764 172
7529.176 167
7529.588 180
7530.001 163
7530.413 154
7530.825 142
7531.237 157
7531.650 152
7532.062 134
7532.474 132
7532.887 129
7533.299 146
7533.712 147
7534.124 179
7534.536 184
7534.949 195
7535.361 176
7535.774 145
7536.186 138
7536.599 121
7537.011 104
7537.424 116
7537.836 137
7538.249 144
7538.661 159
7539.074 196
7539.486 184
7539.899 153
7540.311 152
7540.724 161
7541.136 149
7541.549 143
7541.962 135
7542.374 150
7542.787 152
7543.200 135
7543.612 166
7544.025 175
7544.438 192
7544.850 207
7545.263 222
7545.676 219
7546.088 200
7546.501 212
7546.914 176
7547.327 169
7547.739 196
7548.152 193
7548.565 179
7548.978 186
7549.391 206
7549.803 197
7550.216 203
7550.629 170
7551.042 150
7551.455 164
7551.868 156
7552.281 143
7552.693 164
7553.106 148
7553.519 161
7553.932 193
7554.345 174
7554.758 163
7555.171 175
7555.584 144
7555.997 158
7556.410 172
7556.823 187
7557.236 179
7557.649 204
7558.062 217
7558.475 216
7558.888 195
7559.301 187
7559.715 193
7560.128 173
7560.541 145
7560.954 161
7561.367 164
7561.780 151
7562.193 132
7562.607 110
7563.020 117
7563.433 118
7563.846 128
7564.259 157
7564.673 144
7565.086 185
7565.499 190
7565.912 189
7566.326 173
7566.739 173
7567.152 159
7567.566 127
7567.979 119
7568.392 152
7568.806 165
7569.219 139
7569.632 146
7570.046 162
7570.459 213
7570.872 188
7571.286 193
7571.699 204
7572.113 204
7572.526 198
7572.940 191
7573.353 173
7573.767 165
7574.180 164
7574.594 166
7575.007 166
7575.421 172
7575.834 213
7576.248 241
7576.661 225
7577.075 228
7577.488 202
7577.902 174
7578.316 176
7578.729 187
7579.143 180
7579.556 165
7579.970 147
7580.384 136
7580.797 161
7581.211 161
7581.625 161
7582.038 163
7582.452 180
7582.866 169
7583.280 162
7583.693 165
7584.107 158
7584.521 140
7584.935 142
7585.349 178
7585.762 203
7586.176 177
7586.590 151
7587.004 136
7587.418 120
7587.832 123
7588.245 160
7588.659 163
7589.073 157
7589.487 154
7589.901 140
7590.315 167
7590.729 151
7591.143 153
7591.557 153
7591.971 155
7592.385 123
7592.799 118
7593.213 166
7593.627 181
7594.041 160
7594.455 146
7594.869 158
7595.283 185
7595.697 204
7596.111 211
7596.525 178
7596.939 167
7597.354 161
7597.768 136
7598.182 119
7598.596 150
7599.010 160
7599.424 128
7599.838 115
7600.253 150
7600.667 159
7601.081 151
7601.495 167
7601.910 169
7602.324 172
7602.738 183
7603.152 171
7603.567 167
7603.981 142
7604.395 155
7604.810 154
7605.224 192
7605.638 173
7606.053 136
7606.467 142
7606.881 169
7607.296 161
7607.710 160
7608.125 162
7608.539 152
7608.954 170
7609.368 180
7609.782 214
7610.197 189
7610.611 154
7611.026 161
7611.440 142
7611.855 105
7612.269 103
7612.684 114
7613.099 146
7613.513 156
7613.928 137
7614.342 136
7614.757 132
7615.171 155
7615.586 153
7616.001 155
7616.415 158
7616.830 158
7617.245 164
7617.659 173
7618.074 165
7618.489 201
7618.903 184
7619.318 173
7619.733 134
7620.148 141
7620.562 122
7620.977 127
7621.392 114
7621.807 159
7622.222 168
7622.636 143
7623.051 148
7623.466 121
7623.881 109
7624.296 164
7624.711 169
7625.125 169
7625.540 175
7625.955 147
7626.370 172
7626.785 171
7627.200 148
7627.615 166
7628.030 185
7628.445 177
7628.860 184
7629.275 162
7629.690 151
7630.105 152
7630.520 131
7630.935 126
7631.350 119
7631.765 143
7632.180 131
7632.595 136
7633.010 166
7633.425 153
7633.841 144
7634.256 128
7634.671 121
7635.086 152
7635.501 132
7635.916 137
7636.331 145
7636.747 161
7637.162 151
7637.577 135
7637.992 121
7638.408 103
7638.823 140
7639.238 162
7639.653 181
7640.069 176
7640.484 152
7640.899 165
7641.315 153
7641.730 167
7642.145 181
7642.561 170
7642.976 177
7643.391 148
7643.807 144
7644.222 153
7644.638 181
7645.053 150
7645.468 142
7645.884 179
7646.299 167
7646.715 200
7647.130 174
7647.546 156
7647.961 171
7648.377 185
7648.792 192
7649.208 220
7649.623 194
7650.039 191
7650.454 152
7650.870 150
7651.286 134
7651.701 137
7652.117 148
7652.532 158
7652.948 135
7653.364 148
7653.779 166
7654.195 155
7654.611 138
7655.026 140
7655.442 154
7655.858 173
7656.274 180
7656.689 163
7657.105 183
7657.521 167
7657.937 171
7658.352 190
7658.768 147
7659.184 153
7659.600 168
7660.016 126
7660.431 142
7660.847 178
7661.263 135
7661.679 148
7662.095 155
7662.511 178
7662.927 177
7663.343 170
7663.759 140
7664.175 150
7664.590 156
7665.006 197
7665.422 188
7665.838 143
7666.254 162
7666.670 153
7667.086 157
7667.502 172
7667.918 191
7668.335 174
7668.751 164
7669.167 175
7669.583 180
7669.999 165
7670.415 146
7670.831 137
7671.247 138
7671.663 132
7672.080 163
7672.496 148
7672.912 150
7673.328 154
7673.744 166
7674.160 171
7674.577 147
7674.993 159
7675.409 178
7675.825 157
7676.242 148
7676.658 154
7677.074 159
7677.491 156
7677.907 157
7678.323 159
7678.740 182
7679.156 186
7679.572 177
7679.989 187
7680.405 155
7680.821 141
7681.238 169
7681.654 189
7682.071 173
7682.487 185
7682.903 179
7683.320 149
7683.736 145
7684.153 140
7684.569 140
7684.986 148
7685.402 124
7685.819 127
7686.235 128
7686.652 123
7687.069 139
7687.485 147
7687.902 162
7688.318 196
7688.735 177
7689.152 161
7689.568 120
7689.985 124
7690.401 105
7690.818 120
7691.235 116
7691.652 122
7692.068 146
7692.485 141
7692.902 155
7693.318 153
7693.735 145
7694.152 148
7694.569 173
7694.985 175
7695.402 168
7695.819 148
7696.236 145
7696.653 153
7697.069 146
7697.486 154
7697.903 176
7698.320 158
7698.737 133
7699.154 140
7699.571 135
7699.988 149
7700.405 171
7700.821 149
7701.238 118
7701.655 123
7702.072 113
7702.489 120
7702.906 118
7703.323 121
7703.740 103
7704.157 124
7704.574 169
7704.991 175
7705.408 170
7705.826 131
7706.243 150
7706.660 147
7707.077 146
7707.494 171
7707.911 163
7708.328 151
7708.745 157
7709.162 140
7709.580 123
7709.997 125
7710.414 123
7710.831 129
7711.248 113
7711.666 86
7712.083 90
7712.500 129
7712.917 146
7713.335 141
7713.752 132
7714.169 152
7714.587 153
7715.004 133
7715.421 136
7715.839 146
7716.256 184
7716.673 183
7717.091 145
7717.508 131
7717.925 148
7718.343 169
7718.760 162
7719.178 157
7719.595 117
7720.013 142
7720.430 141
7720.848 148
7721.265 173
7721.682 191
7722.100 175
7722.518 137
7722.935 138
7723.353 144
7723.770 144
7724.188 144
7724.605 159
7725.023 163
7725.440 140
7725.858 121
7726.276 138
7726.693 128
7727.111 130
7727.529 135
7727.946 143
7728.364 128
7728.782 133
7729.199 143
7729.617 119
7730.035 112
7730.453 134
7730.870 148
7731.288 163
7731.706 151
7732.124 159
7732.541 159
7732.959 155
7733.377 145
7733.795 148
7734.213 136
7734.631 135
7735.048 165
7735.466 175
7735.884 165
7736.302 153
7736.720 133
7737.138 151
7737.556 159
7737.974 137
7738.392 113
7738.810 113
7739.228 126
7739.646 132
7740.064 126
7740.482 116
7740.900 144
7741.318 163
7741.736 153
7742.154 151
7742.572 152
7742.990 135
7743.408 122
7743.826 126
7744.244 145
7744.662 126
7745.080 142
7745.499 157
7745.917 156
7746.335 156
7746.753 148
7747.171 159
7747.589 151
7748.008 170
7748.426 160
7748.844 172
7749.262 167
7749.681 170
7750.099 163
7750.517 155
7750.935 128
7751.354 150
7751.772 152
7752.190 150
7752.609 163
7753.027 169
7753.445 163
7753.864 165
7754.282 175
7754.700 178
7755.119 190
7755.537 173
7755.956 148
7756.374 150
7756.793 135
7757.211 141
7757.630 133
7758.048 134
7758.467 152
7758.885 123
7759.304 122
7759.722 120
7760.141 155
7760.559 162
7760.978 129
7761.396 120
7761.815 128
7762.233 142
7762.652 151
7763.071 116
7763.489 98
7763.908 118
7764.327 133
7764.745 152
7765.164 154
7765.583 170
7766.001 157
7766.420 161
7766.839 172
7767.257 131
7767.676 112
7768.095 121
7768.514 122
7768.932 123
7769.351 96
7769.770 100
7770.189 118
7770.608 115
7771.026 142
7771.445 151
7771.864 136
7772.283 113
7772.702 135
7773.121 131
7773.540 118
7773.959 132
7774.378 134
7774.796 112
7775.215 126
7775.634 137
7776.053 133
7776.472 137
7776.891 117
7777.310 115
7777.729 117
7778.148 130
7778.567 159
7778.986 185
7779.405 180
7779.825 143
7780.244 135
7780.663 147
7781.082 184
7781.501 187
7781.920 131
7782.339 152
7782.758 118
7783.177 142
7783.597 179
7784.016 171
7784.435 150
7784.854 146
7785.273 148
7785.693 166
7786.112 171
7786.531 174
7786.950 166
7787.370 182
7787.789 174
7788.208 167
7788.628 172
7789.047 182
7789.466 175
7789.885 148
7790.305 152
7790.724 129
7791.144 139
7791.563 127
7791.982 153
7792.402 161
7792.821 160
7793.241 155
7793.660 161
7794.079 159
7794.499 137
7794.918 155
7795.338 154
7795.757 179
7796.177 177
7796.596 146
7797.016 143
7797.435 147
7797.855 124
7798.275 151
7798.694 125
7799.114 123
7799.533 166
7799.953 161
7800.373 155
7800.792 165
7801.212 140
7801.632 163
7802.051 175
7802.471 133
7802.891 127
7803.310 134
7803.730 152
7804.150 144
7804.569 116
7804.989 125
7805.409 147
7805.829 144
7806.248 175
7806.668 149
7807.088 126
7807.508 134
7807.928 113
7808.348 128
7808.767 139
7809.187 163
7809.607 141
7810.027 143
7810.447 140
7810.867 166
7811.287 166
7811.707 145
7812.127 149
7812.546 183
7812.966 192
7813.386 180
7813.806 170
7814.226 192
7814.646 143
7815.066 110
7815.486 109
7815.906 146
7816.327 154
7816.747 167
7817.167 191
7817.587 185
7818.007 190
7818.427 151
7818.847 134
7819.267 129
7819.687 103
7820.107 118
7820.528 107
7820.948 96
7821.368 112
7821.788 140
7822.208 135
7822.629 138
7823.049 174
7823.469 159
7823.889 136
7824.310 110
7824.730 133
7825.150 140
7825.570 142
7825.991 130
7826.411 144
7826.831 152
7827.252 153
7827.672 140
7828.092 149
7828.513 188
7828.933 157
7829.354 108
7829.774 102
7830.194 110
7830.615 153
7831.035 160
7831.456 178
7831.876 189
7832.297 147
7832.717 127
7833.138 113
7833.558 110
7833.979 108
7834.399 108
7834.820 125
7835.240 130
7835.661 136
7836.082 144
7836.502 153
7836.923 146
7837.343 145
7837.764 140
7838.185 132
7838.605 143
7839.026 137
7839.447 160
7839.867 161
7840.288 178
7840.709 178
7841.129 147
7841.550 134
7841.971 132
7842.392 150
7842.812 162
7843.233 156
7843.654 125
7844.075 144
7844.495 159
7844.916 176
7845.337 192
7845.758 173
7846.179 174
7846.600 150
7847.021 124
7847.441 101
7847.862 116
7848.283 145
7848.704 141
7849.125 149
7849.546 152
7849.967 133
7850.388 152
7850.809 162
7851.230 145
7851.651 164
7852.072 168
7852.493 145
7852.914 111
7853.335 137
7853.756 166
7854.177 130
7854.598 114
7855.019 106
7855.440 118
7855.861 130
7856.283 152
7856.704 144
7857.125 130
7857.546 111
7857.967 109
7858.388 99
7858.810 128
7859.231 109
7859.652 127
7860.073 153
7860.494 144
7860.916 167
7861.337 154
7861.758 148
7862.179 143
7862.601 129
7863.022 146
7863.443 123
7863.865 140
7864.286 125
7864.707 118
7865.129 120
7865.550 163
7865.971 158
7866.393 152
7866.814 134
7867.236 130
7867.657 148
7868.079 144
7868.500 137
7868.921 148
7869.343 160
7869.764 167
7870.186 146
7870.607 158
7871.029 157
7871.450 175
7871.872 138
7872.294 156
7872.715 162
7873.137 171
7873.558 161
7873.980 150
7874.401 147
7874.823 140
7875.245 131
7875.666 122
7876.088 141
7876.510 143
7876.931 164
7877.353 147
7877.775 120
7878.196 138
7878.618 135
7879.040 132
7879.462 141
7879.883 144
7880.305 122
7880.727 136
7881.149 138
7881.571 151
7881.992 166
7882.414 142
7882.836 131
7883.258 132
7883.680 114
7884.102 131
7884.523 142
7884.945 147
7885.367 136
7885.789 133
7886.211 154
7886.633 152
7887.055 161
7887.477 171
7887.899 163
7888.321 155
7888.743 138
7889.165 137
7889.587 155
7890.009 132
7890.431 132
7890.853 139
7891.275 129
7891.697 127
7892.119 138
7892.541 149
7892.963 145
7893.385 164
7893.808 167
7894.230 178
7894.652 175
7895.074 144
7895.496 138
7895.918 85
7896.341 113
7896.763 131
7897.185 131
7897.607 135
7898.029 120
7898.452 116
7898.874 140
7899.296 151
7899.719 140
7900.141 127
7900.563 155
7900.985 137
7901.408 132
7901.830 127
7902.252 106
7902.675 110
7903.097 130
7903.520 151
7903.942 134
7904.364 133
7904.787 121
7905.209 133
7905.632 153
7906.054 139
7906.477 160
7906.899 174
7907.322 154
7907.744 147
7908.167 150
7908.589 154
7909.012 146
7909.434 142
7909.857 143
7910.279 136
7910.702 106
7911.124 131
7911.547 150
7911.970 141
7912.392 145
7912.815 133
7913.238 109
7913.660 102
7914.083 125
7914.506 115
7914.928 130
7915.351 155
7915.774 182
7916.196 187
7916.619 182
7917.042 148
7917.465 162
7917.887 131
7918.310 124
7918.733 151
7919.156 128
7919.579 126
7920.001 160
7920.424 171
7920.847 140
7921.270 138
7921.693 134
7922.116 137
7922.539 116
7922.961 86
7923.384 86
7923.807 107
7924.230 106
7924.653 108
7925.076 111
7925.499 129
7925.922 113
7926.345 118
7926.768 159
7927.191 204
7927.614 175
7928.037 132
7928.460 156
7928.883 148
7929.306 107
7929.729 154
7930.153 161
7930.576 150
7930.999 129
7931.422 118
7931.845 129
7932.268 129
7932.691 153
7933.115 143
7933.538 168
7933.961 161
7934.384 135
7934.807 119
7935.231 166
7935.654 165
7936.077 162
7936.500 148
7936.924 136
7937.347 160
7937.770 153
7938.194 113
7938.617 97
7939.040 130
7939.464 161
7939.887 152
7940.310 134
7940.734 133
7941.157 153
7941.580 173
7942.004 166
7942.427 159
7942.851 193
7943.274 156
7943.698 130
7944.121 137
7944.545 115
7944.968 107
7945.392 125
7945.815 145
7946.239 156
7946.662 149
7947.086 141
7947.509 113
7947.933 120
7948.356 151
7948.780 166
7949.204 142
7949.627 112
7950.051 129
7950.474 146
7950.898 149
7951.322 163
7951.745 170
7952.169 170
7952.593 148
7953.017 155
7953.440 143
7953.864 126
7954.288 98
7954.711 96
7955.135 110
7955.559 136
7955.983 118
7956.407 125
7956.830 124
7957.254 143
7957.678 170
7958.102 189
7958.526 196
7958.950 143
7959.373 122
7959.797 130
7960.221 135
7960.645 137
7961.069 119
7961.493 158
7961.917 144
7962.341 161
7962.765 143
7963.189 167
7963.613 132
7964.037 124
7964.461 133
7964.885 133
7965.309 129
7965.733 109
7966.157 112
7966.581 110
7967.005 99
7967.429 97
7967.853 104
7968.277 91
7968.702 116
7969.126 129
7969.550 134
7969.974 105
7970.398 109
7970.822 121
7971.247 135
7971.671 130
7972.095 141
7972.519 155
7972.943 136
7973.368 149
7973.792 171
7974.216 154
7974.640 143
7975.065 147
7975.489 132
7975.913 127
7976.338 109
7976.762 94
7977.186 128
7977.611 150
7978.035 145
7978.460 135
7978.884 146
7979.308 110
7979.733 99
7980.157 121
7980.582 124
7981.006 148
7981.431 164
7981.855 140
7982.279 139
7982.704 124
7983.128 124
7983.553 126
7983.978 145
7984.402 151
7984.827 147
7985.251 149
7985.676 159
7986.100 138
7986.525 118
7986.950 128
7987.374 124
7987.799 140
7988.223 139
7988.648 101
7989.073 124
7989.497 126
7989.922 108
7990.347 140
7990.772 117
7991.196 142
7991.621 177
7992.046 162
7992.470 167
7992.895 154
7993.320 138
7993.745 127
7994.170 116
7994.594 131
7995.019 117
7995.444 98
7995.869 119
7996.294 122
7996.719 102
7997.144 126
7997.568 144
7997.993 133
7998.418 130
7998.843 138
7999.268 154
7999.693 156
8000.118 135
8000.543 155
8000.968 112
8001.393 81
8001.818 74
8002.243 99
8002.668 116
8003.093 116
8003.518 129
8003.943 136
8004.368 135
8004.793 151
8005.218 182
8005.643 189
8006.069 143
8006.494 159
8006.919 142
8007.344 126
8007.769 142
8008.194 136
8008.620 153
8009.045 153
8009.470 146
8009.895 145
8010.320 135
8010.746 132
8011.171 127
8011.596 136
8012.021 118
8012.447 144
8012.872 135
8013.297 144
8013.723 172
8014.148 164
8014.573 142
8014.999 108
8015.424 102
8015.849 102
8016.275 117
8016.700 138
8017.126 169
8017.551 131
8017.976 123
8018.402 99
8018.827 123
8019.253 123
8019.678 115
8020.104 125
8020.529 104
8020.955 110
8021.380 107
8021.806 156
8022.231 140
8022.657 130
8023.083 130
8023.508 108
8023.934 150
8024.359 133
8024.785 139
8025.211 167
8025.636 138
8026.062 122
8026.487 122
8026.913 119
8027.339 117
8027.765 104
8028.190 120
8028.616 114
8029.042 134
8029.467 127
8029.893 114
8030.319 119
8030.745 117
8031.170 122
8031.596 133
8032.022 126
8032.448 157
8032.874 165
8033.300 154
8033.725 175
8034.151 158
8034.577 157
8035.003 154
8035.429 146
8035.855 139
8036.281 116
8036.707 105
8037.133 125
8037.559 156
8037.985 127
8038.410 119
8038.836 110
8039.262 104
8039.688 105
8040.114 90
8040.541 78
8040.967 101
8041.393 132
8041.819 117
8042.245 105
8042.671 147
8043.097 127
8043.523 100
8043.949 112
8044.375 138
8044.801 136
8045.228 151
8045.654 129
8046.080 108
8046.506 111
8046.932 110
8047.359 121
8047.785 147
8048.211 115
8048.637 115
8049.064 143
8049.490 154
8049.916 144
8050.342 132
8050.769 124
8051.195 111
8051.621 114
8052.048 113
8052.474 133
8052.900 118
8053.327 113
8053.753 124
8054.179 102
8054.606 124
8055.032 124
8055.459 154
8055.885 155
8056.312 160
8056.738 159
8057.165 154
8057.591 159
8058.018 148
8058.444 123
8058.871 115
8059.297 119
8059.724 136
8060.150 140
8060.577 136
8061.003 158
8061.430 143
8061.856 150
8062.283 136
8062.710 124
8063.136 108
8063.563 108
8063.990 145
8064.416 150
8064.843 185
8065.270 160
8065.696 132
8066.123 146
8066.550 124
8066.976 143
8067.403 114
8067.830 104
8068.257 97
8068.684 118
8069.110 125
8069.537 137
8069.964 162
8070.391 162
8070.818 138
8071.244 130
8071.671 119
8072.098 106
8072.525 95
8072.952 125
8073.379 126
8073.806 119
8074.233 127
8074.660 115
8075.086 124
8075.513 128
8075.940 108
8076.367 122
8076.794 133
8077.221 145
8077.648 127
8078.075 121
8078.502 121
8078.930 98
8079.357 134
8079.784 130
8080.211 125
8080.638 124
8081.065 140
8081.492 150
8081.919 121
8082.346 108
8082.773 106
8083.201 123
8083.628 106
8084.055 105
8084.482 113
8084.909 115
8085.337 134
8085.764 162
8086.191 150
8086.618 137
8087.046 134
8087.473 121
8087.900 118
8088.327 132
8088.755 132
8089.182 128
8089.609 135
8090.037 135
8090.464 133
8090.891 136
8091.319 118
8091.746 151
8092.174 143
8092.601 146
8093.028 161
8093.456 154
8093.883 154
8094.311 139
8094.738 123
8095.166 97
8095.593 85
8096.021 96
8096.448 122
8096.876 123
8097.303 134
8097.731 122
8098.158 117
8098.586 130
8099.013 147
8099.441 167
8099.869 154
8100.296 138
8100.724 131
8101.151 126
8101.579 126
8102.007 140
8102.434 149
8102.862 165
8103.290 129
8103.718 117
8104.145 117
8104.573 125
8105.001 123
8105.428 131
8105.856 149
8106.284 153
8106.712 153
8107.140 147
8107.567 143
8107.995 127
8108.423 123
8108.851 115
8109.279 103
8109.707 113
8110.134 119
8110.562 120
8110.990 134
8111.418 143
8111.846 154
8112.274 165
8112.702 132
8113.130 129
8113.558 122
8113.986 117
8114.414 119
8114.842 132
8115.270 124
8115.698 124
8116.126 138
8116.554 123
8116.982 126
8117.410 127
8117.838 144
8118.266 141
8118.694 144
8119.122 108
8119.550 97
8119.979 106
8120.407 107
8120.835 137
8121.263 163
8121.691 115
8122.119 138
8122.548 143
8122.976 160
8123.404 135
8123.832 109
8124.260 116
8124.689 114
8125.117 124
8125.545 118
8125.974 126
8126.402 128
8126.830 148
8127.258 135
8127.687 110
8128.115 141
8128.544 159
8128.972 125
8129.400 144
8129.829 153
8130.257 148
8130.685 134
8131.114 141
8131.542 135
8131.971 129
8132.399 99
8132.828 83
8133.256 104
8133.685 132
8134.113 135
8134.542 114
8134.970 102
8135.399 74
8135.827 84
8136.256 106
8136.684 102
8137.113 104
8137.542 97
8137.970 97
8138.399 95
8138.827 103
8139.256 100
8139.685 129
8140.113 147
8140.542 134
8140.971 114
8141.399 120
8141.828 77
8142.257 78
8142.686 112
8143.114 114
8143.543 105
8143.972 101
8144.401 114
8144.829 103
8145.258 127
8145.687 139
8146.116 127
8146.545 122
8146.973 129
8147.402 139
8147.831 141
8148.260 156
8148.689 106
8149.118 111
8149.547 129
8149.976 114
8150.405 127
8150.834 131
8151.263 154
8151.691 125
8152.120 114
8152.549 152
8152.978 149
8153.407 150
8153.836 154
8154.266 125
8154.695 113
8155.124 106
8155.553 130
8155.982 134
8156.411 143
8156.840 120
8157.269 117
8157.698 108
8158.127 86
8158.556 106
8158.986 120
8159.415 129
8159.844 121
8160.273 93
8160.702 110
8161.132 125
8161.561 108
8161.990 86
8162.419 85
8162.849 112
8163.278 144
8163.707 130
8164.136 107
8164.566 141
8164.995 157
8165.424 144
8165.854 153
8166.283 191
8166.712 209
8167.142 162
8167.571 140
8168.001 147
8168.430 132
8168.859 120
8169.289 118
8169.718 120
8170.148 135
8170.577 147
8171.007 137
8171.436 134
8171.866 108
8172.295 82
8172.725 103
8173.154 104
8173.584 92
8174.013 112
8174.443 107
8174.872 109
8175.302 125
8175.732 123
8176.161 96
8176.591 100
8177.020 100
8177.450 102
8177.880 102
8178.309 134
8178.739 119
8179.169 129
8179.598 141
8180.028 127
8180.458 135
8180.888 130
8181.317 144
8181.747 144
8182.177 120
8182.607 128
8183.036 120
8183.466 144
8183.896 122
8184.326 141
8184.756 136
8185.186 129
8185.615 127
8186.045 127
8186.475 92
8186.905 93
8187.335 119
8187.765 120
8188.195 116
8188.625 120
8189.055 93
8189.485 86
8189.915 103
8190.345 132
8190.775 143
8191.205 134
8191.635 143
8192.065 135
8192.495 161
8192.925 126
8193.355 137
8193.785 155
8194.215 144
8194.645 145
8195.075 126
8195.505 116
8195.935 118
8196.365 121
8196.796 83
8197.226 104
8197.656 124
8198.086 113
8198.516 128
8198.947 114
8199.377 130
8199.807 157
8200.237 168
8200.668 144
8201.098 134
8201.528 138
8201.958 140
8202.389 132
8202.819 123
8203.249 132
8203.680 133
8204.110 127
8204.540 116
8204.971 129
8205.401 130
8205.831 121
8206.262 92
8206.692 112
8207.123 103
8207.553 109
8207.984 114
8208.414 108
8208.844 102
8209.275 146
8209.705 154
8210.136 161
8210.566 153
8210.997 121
8211.427 154
8211.858 163
8212.289 173
8212.719 175
8213.150 153
8213.580 164
8214.011 172
8214.442 150
8214.872 140
8215.303 124
8215.733 146
8216.164 144
8216.595 126
8217.025 92
8217.456 76
8217.887 100
8218.318 116
8218.748 133
8219.179 135
8219.610 114
8220.041 98
8220.471 106
8220.902 103
8221.333 124
8221.764 117
8222.195 94
8222.625 100
8223.056 143
8223.487 135
8223.918 127
8224.349 129
8224.780 153
8225.211 135
8225.641 124
8226.072 111
8226.503 119
8226.934 141
8227.365 134
8227.796 146
8228.227 140
8228.658 112
8229.089 105
8229.520 110
8229.951 113
8230.382 96
8230.813 101
8231.244 107
8231.675 103
8232.106 118
8232.537 117
8232.969 137
8233.400 136
8233.831 125
8234.262 107
8234.693 88
8235.124 106
8235.555 105
8235.987 98
8236.418 97
8236.849 83
8237.280 78
8237.711 116
8238.143 116
8238.574 110
8239.005 115
8239.436 125
8239.868 147
8240.299 122
8240.730 96
8241.162 88
8241.593 102
8242.024 108
8242.456 105
8242.887 103
8243.318 101
8243.750 101
8244.181 90
8244.613 103
8245.044 111
8245.475 80
8245.907 87
8246.338 104
8246.770 116
8247.201 107
8247.633 97
8248.064 106
8248.496 111
8248.927 111
8249.359 88
8249.790 115
8250.222 126
8250.653 131
8251.085 135
8251.516 148
8251.948 133
8252.380 122
8252.811 120
8253.243 125
8253.675 100
8254.106 101
8254.538 92
8254.970 118
8255.401 120
8255.833 102
8256.265 105
8256.696 130
8257.128 125
8257.560 122
8257.992 115
8258.423 126
8258.855 125
8259.287 123
8259.719 116
8260.151 93
8260.582 96
8261.014 120
8261.446 127
8261.878 114
8262.310 111
8262.742 101
8263.174 105
8263.605 111
8264.037 136
8264.469 132
8264.901 141
8265.333 149
8265.765 126
8266.197 112
8266.629 118
8267.061 121
8267.493 110
8267.925 123
8268.357 139
8268.789 121
8269.221 132
8269.653 109
8270.085 129
8270.517 132
8270.949 126
8271.382 109
8271.814 110
8272.246 117
8272.678 128
8273.110 125
8273.542 119
8273.974 125
8274.407 101
8274.839 99
8275.271 99
8275.703 123
8276.135 132
8276.568 128
8277.000 131
8277.432 111
8277.864 110
8278.297 106
8278.729 119
8279.161 108
8279.594 109
8280.026 102
8280.458 123
8280.891 123
8281.323 99
8281.755 108
8282.188 133
8282.620 163
8283.053 115
8283.485 99
8283.917 96
8284.350 108
8284.782 107
8285.215 103
8285.647 101
8286.080 104
8286.512 105
8286.945 102
8287.377 107
8287.810 101
8288.242 114
8288.675 128
8289.108 119
8289.540 162
8289.973 149
8290.405 132
8290.838 130
8291.271 107
8291.703 98
8292.136 100
8292.568 129
8293.001 155
8293.434 158
8293.866 147
8294.299 150
8294.732 142
8295.165 115
8295.597 93
8296.030 127
8296.463 119
8296.896 144
8297.328 147
8297.761 107
8298.194 116
8298.627 132
8299.060 138
8299.492 134
8299.925 107
8300.358 124
8300.791 142
8301.224 150
8301.657 148
8302.090 127
8302.523 116
8302.956 92
8303.389 98
8303.821 91
8304.254 113
8304.687 146
8305.120 148
8305.553 123
8305.986 133
8306.419 127
8306.852 135
8307.285 122
8307.719 100
8308.152 92
8308.585 100
8309.018 99
8309.451 107
8309.884 101
8310.317 106
8310.750 132
8311.183 123
8311.616 112
8312.050 89
8312.483 85
8312.916 92
8313.349 125
8313.782 122
8314.216 106
8314.649 129
8315.082 144
8315.515 185
8315.949 185
8316.382 163
8316.815 116
8317.248 92
8317.682 87
8318.115 138
8318.548 144
8318.982 128
8319.415 145
8319.849 126
8320.282 102
8320.715 124
8321.149 137
8321.582 138
8322.016 145
8322.449 137
8322.882 142
8323.316 122
8323.749 102
8324.183 99
8324.616 106
8325.050 119
8325.483 120
8325.917 95
8326.350 94
8326.784 104
8327.218 106
8327.651 110
8328.085 111
8328.518 118
8328.952 82
8329.385 92
8329.819 108
8330.253 81
8330.686 75
8331.120 73
8331.554 105
8331.987 104
8332.421 74
8332.855 81
8333.289 77
8333.722 117
8334.156 115
8334.590 113
8335.023 102
8335.457 90
8335.891 112
8336.325 136
8336.759 132
8337.192 100
8337.626 125
8338.060 134
8338.494 163
8338.928 136
8339.362 134
8339.796 141
8340.230 119
8340.663 109
8341.097 107
8341.531 93
8341.965 105
8342.399 128
8342.833 162
8343.267 131
8343.701 138
8344.135 145
8344.569 146
8345.003 147
8345.437 128
8345.871 131
8346.305 144
8346.739 149
8347.173 135
8347.608 97
8348.042 109
8348.476 114
8348.910 100
8349.344 103
8349.778 122
8350.212 125
8350.646 131
8351.081 110
8351.515 102
8351.949 103
8352.383 122
8352.817 105
8353.252 103
8353.686 110
8354.120 94
8354.554 115
8354.989 143
8355.423 147
8355.857 116
8356.292 100
8356.726 111
8357.160 133
8357.595 134
8358.029 136
8358.463 122
8358.898 129
8359.332 115
8359.767 108
8360.201 87
8360.635 74
8361.070 68
8361.504 108
8361.939 102
8362.373 133
8362.808 124
8363.242 131
8363.677 126
8364.111 105
8364.546 111
8364.980 122
8365.415 128
8365.849 123
8366.284 123
8366.719 99
8367.153 94
8367.588 111
8368.022 108
8368.457 104
8368.892 116
8369.326 127
8369.761 147
8370.196 137
8370.630 158
8371.065 142
8371.500 89
8371.935 120
8372.369 111
8372.804 112
8373.239 111
8373.674 97
8374.108 112
8374.543 120
8374.978 145
8375.413 145
8375.848 119
8376.282 127
8376.717 97
8377.152 76
8377.587 88
8378.022 103
8378.457 102
8378.892 104
8379.327 109
8379.761 118
8380.196 105
8380.631 96
8381.066 111
8381.501 135
8381.936 117
8382.371 113
8382.806 132
8383.241 105
8383.676 130
8384.111 128
8384.546 102
8384.981 118
8385.417 99
8385.852 89
8386.287 80
8386.722 81
8387.157 93
8387.592 108
8388.027 131
8388.462 124
8388.897 109
8389.333 124
8389.768 123
8390.203 117
8390.638 88
8391.073 95
8391.509 85
8391.944 98
8392.379 130
8392.814 137
8393.250 144
8393.685 128
8394.120 133
8394.556 154
8394.991 158
8395.426 137
8395.862 133
8396.297 124
8396.732 138
8397.168 146
8397.603 127
8398.039 115
8398.474 124
8398.909 123
8399.345 115
8399.780 131
8400.216 122
8400.651 105
8401.087 114
8401.522 108
8401.958 134
8402.393 144
8402.829 100
8403.264 88
8403.700 79
8404.135 125
8404.571 138
8405.006 113
8405.442 98
8405.878 107
8406.313 113
8406.749 128
8407.184 144
8407.620 133
8408.056 115
8408.491 87
8408.927 112
8409.363 106
8409.799 117
8410.234 121
8410.670 169
8411.106 157
8411.541 144
8411.977 104
8412.413 114
8412.849 132
8413.285 144
8413.720 116
8414.156 102
8414.592 108
8415.028 119
8415.464 120
8415.900 112
8416.335 94
8416.771 91
8417.207 112
8417.643 142
8418.079 126
8418.515 119
8418.951 112
8419.387 132
8419.823 138
8420.259 153
8420.695 143
8421.131 124
8421.567 104
8422.003 110
8422.439 117
8422.875 106
8423.311 116
8423.747 108
8424.183 111
8424.619 116
8425.055 92
8425.491 105
8425.928 88
8426.364 83
8426.800 98
8427.236 108
8427.672 129
8428.108 135
8428.544 154
8428.981 118
8429.417 114
8429.853 101
8430.289 102
8430.726 101
8431.162 92
8431.598 84
8432.034 101
8432.471 113
8432.907 119
8433.343 134
8433.780 118
8434.216 154
8434.652 148
8435.089 145
8435.525 167
8435.961 166
8436.398 168
8436.834 144
8437.271 135
8437.707 150
8438.143 125
8438.580 150
8439.016 164
8439.453 128
8439.889 133
8440.326 139
8440.762 176
8441.199 200
8441.635 177
8442.072 169
8442.508 153
8442.945 151
8443.382 166
8443.818 157
8444.255 133
8444.691 129
8445.128 127
8445.565 138
8446.001 162
8446.438 134
8446.875 139
8447.311 161
8447.748 195
8448.185 217
8448.621 191
8449.058 183
8449.495 163
8449.932 199
8450.368 227
8450.805 223
8451.242 245
8451.679 191
8452.115 199
8452.552 204
8452.989 170
8453.426 167
8453.863 186
8454.300 189
8454.736 187
8455.173 185
8455.610 233
8456.047 193
8456.484 172
8456.921 148
8457.358 143
8457.795 153
8458.232 142
8458.669 162
8459.106 170
8459.543 192
8459.980 198
8460.417 193
8460.854 186
8461.291 197
8461.728 226
8462.165 230
8462.602 242
8463.039 250
8463.476 231
8463.913 230
8464.350 277
8464.788 278
8465.225 256
8465.662 267
8466.099 336
8466.536 352
8466.973 338
8467.410 302
8467.848 302
8468.285 327
8468.722 396
8469.159 432
8469.597 417
8470.034 483
8470.471 590
8470.908 711
8471.346 985
8471.783 1246
8472.220 1625
8472.658 2093
8473.095 2679
8473.532 3397
8473.970 4037
8474.407 4748
8474.845 5385
8475.282 6165
8475.719 6650
8476.157 6910
8476.594 7272
8477.032 7185
8477.469 7005
8477.907 6495
8478.344 6092
8478.781 5628
8479.219 5099
8479.657 4488
8480.094 4007
8480.532 3526
8480.969 3172
8481.407 2740
8481.844 2349
8482.282 2077
8482.719 1857
8483.157 1599
8483.595 1450
8484.032 1302
8484.470 1206
8484.907 1120
8485.345 1127
8485.783 1009
8486.220 925
8486.658 876
8487.096 773
8487.534 752
8487.971 725
8488.409 681
8488.847 616
8489.285 655
8489.722 632
8490.160 600
8490.598 599
8491.036 552
8491.474 553
8491.911 567
8492.349 550
8492.787 522
8493.225 481
8493.663 513
8494.101 544
8494.539 462
8494.976 435
8495.414 522
8495.852 497
8496.290 491
8496.728 452
8497.166 436
8497.604 459
8498.042 497
8498.480 494
8498.918 604
8499.356 721
8499.794 761
8500.232 706
8500.670 711
8501.108 775
8501.546 802
8501.984 838
8502.423 885
8502.861 909
8503.299 906
8503.737 1010
8504.175 1041
8504.613 1058
8505.051 1017
8505.490 965
8505.928 951
8506.366 868
8506.804 753
8507.242 794
8507.681 754
8508.119 709
8508.557 706
8508.995 623
8509.434 557
8509.872 468
8510.310 452
8510.749 348
8511.187 317
8511.625 345
8512.064 354
8512.502 352
8512.940 369
8513.379 393
8513.817 365
8514.255 297
8514.694 293
8515.132 294
8515.571 291
8516.009 296
8516.448 324
8516.886 305
8517.325 306
8517.763 255
8518.202 282
8518.640 272
8519.079 310
8519.517 301
8519.956 304
8520.394 358
8520.833 382
8521.271 372
8521.710 305
8522.149 332
8522.587 313
8523.026 294
8523.464 301
8523.903 261
8524.342 279
8524.780 282
8525.219 248
8525.658 263
8526.097 294
8526.535 311
8526.974 355
8527.413 373
8527.851 403
8528.290 372
8528.729 352
8529.168 379
8529.607 338
8530.045 349
8530.484 358
8530.923 416
8531.362 465
8531.801 419
8532.240 367
8532.678 335
8533.117 309
8533.556 322
8533.995 340
8534.434 314
8534.873 318
8535.312 325
8535.751 303
8536.190 317
8536.629 304
8537.068 272
8537.507 257
8537.946 270
8538.385 242
8538.824 237
8539.263 282
8539.702 308
8540.141 272
8540.580 245
8541.019 251
8541.458 256
8541.897 241
8542.337 219
8542.776 245
8543.215 275
8543.654 262
8544.093 284
8544.532 270
8544.972 261
8545.411 237
8545.850 232
8546.289 238
8546.728 226
8547.168 281
8547.607 295
8548.046 258
8548.485 251
8548.925 284
8549.364 244
8549.803 277
8550.243 294
8550.682 274
8551.121 273
8551.561 264
8552.000 261
8552.440 221
8552.879 236
8553.318 260
8553.758 284
8554.197 312
8554.637 284
8555.076 301
8555.516 309
8555.955 286
8556.394 366
8556.834 349
8557.274 373
8557.713 315
8558.153 321
8558.592 334
8559.032 313
8559.471 314
8559.911 319
8560.350 345
8560.790 328
8561.230 321
8561.669 327
8562.109 313
8562.548 305
8562.988 255
8563.428 275
8563.867 271
8564.307 303
8564.747 278
8565.187 245
8565.626 293
8566.066 286
8566.506 303
8566.946 349
8567.385 349
8567.825 301
8568.265 276
8568.705 238
8569.144 250
8569.584 258
8570.024 280
8570.464 306
8570.904 311
8571.344 346
8571.784 291
8572.223 286
8572.663 266
8573.103 278
8573.543 295
8573.983 328
8574.423 335
8574.863 377
8575.303 441
8575.743 528
8576.183 636
8576.623 784
8577.063 825
8577.503 904
8577.943 1021
8578.383 1009
8578.823 1026
8579.263 1078
8579.703 1047
8580.143 1067
8580.584 1020
8581.024 1012
8581.464 1029
8581.904 1049
8582.344 1026
8582.784 996
8583.224 905
8583.665 882
8584.105 822
8584.545 732
8584.985 655
8585.425 620
8585.866 608
8586.306 634
8586.746 604
8587.186 605
8587.627 617
8588.067 743
8588.507 835
8588.948 717
8589.388 630
8589.828 592
8590.269 531
8590.709 543
8591.149 492
8591.590 456
8592.030 478
8592.471 455
8592.911 463
8593.352 447
8593.792 398
8594.232 344
8594.673 329
8595.113 305
8595.554 324
8595.994 300
8596.435 314
8596.875 376
8597.316 348
8597.756 311
8598.197 301
8598.638 295
8599.078 295
8599.519 357
8599.959 363
8600.400 324
8600.841 351
8601.281 369
8601.722 381
8602.163 370
8602.603 324
8603.044 308
8603.485 303
8603.925 290
8604.366 377
8604.807 407
8605.247 414
8605.688 370
8606.129 378
8606.570 353
8607.011 364
8607.451 383
8607.892 394
8608.333 413
8608.774 357
8609.215 355
8609.655 363
8610.096 334
8610.537 356
8610.978 358
8611.419 319
8611.860 316
8612.301 287
8612.742 292
8613.183 259
8613.624 302
8614.065 286
8614.506 279
8614.947 284
8615.388 334
8615.829 324
8616.270 263
8616.711 241
8617.152 217
8617.593 261
8618.034 261
8618.475 279
8618.916 282
8619.357 248
8619.798 273
8620.239 266
8620.680 259
8621.122 261
8621.563 241
8622.004 237
8622.445 240
8622.886 241
8623.327 240
8623.769 223
8624.210 230
8624.651 205
8625.092 201
8625.534 196
8625.975 210
8626.416 250
8626.857 228
8627.299 217
8627.740 199
8628.181 187
8628.623 235
8629.064 250
8629.505 250
8629.947 267
8630.388 265
8630.830 258
8631.271 240
8631.712 228
8632.154 240
8632.595 246
8633.037 249
8633.478 212
8633.920 188
8634.361 222
8634.803 221
8635.244 204
8635.686 183
8636.127 190
8636.569 190
8637.010 192
8637.452 201
8637.893 214
8638.335 235
8638.777 264
8639.218 232
8639.660 214
8640.101 219
8640.543 242
8640.985 203
8641.426 231
8641.868 201
8642.310 166
8642.751 175
8643.193 194
8643.635 218
8644.077 224
8644.518 207
8644.960 167
8645.402 178
8645.844 169
8646.285 185
8646.727 199
8647.169 201
8647.611 180
8648.053 162
8648.495 177
8648.936 181
8649.378 176
8649.820 168
8650.262 159
8650.704 167
8651.146 179
8651.588 177
8652.030 180
8652.472 191
8652.914 205
8653.356 196
8653.798 163
8654.240 180
8654.682 188
8655.124 183
8655.566 182
8656.008 191
8656.450 198
8656.892 196
8657.334 213
8657.776 215
8658.218 201
8658.660 215
8659.102 242
8659.544 224
8659.986 226
8660.429 212
8660.871 203
8661.313 219
8661.755 208
8662.197 231
8662.639 215
8663.082 184
8663.524 191
8663.966 207
8664.408 213
8664.851 165
8665.293 155
8665.735 187
8666.178 211
8666.620 198
8667.062 145
8667.504 135
8667.947 140
8668.389 182
8668.832 182
8669.274 183
8669.716 181
8670.159 171
8670.601 202
8671.044 211
8671.486 198
8671.928 167
8672.371 196
8672.813 212
8673.256 207
8673.698 172
8674.141 189
8674.583 170
8675.026 170
8675.468 185
8675.911 187
8676.353 211
8676.796 179
8677.239 224
8677.681 201
8678.124 195
8678.566 171
8679.009 164
8679.452 198
8679.894 202
8680.337 213
8680.780 210
8681.222 214
8681.665 296
8682.108 285
8682.550 255
8682.993 217
8683.436 223
8683.879 275
8684.321 249
8684.764 225
8685.207 199
8685.650 190
8686.092 211
8686.535 237
8686.978 247
8687.421 206
8687.864 233
8688.307 241
8688.750 278
8689.192 293
8689.635 284
8690.078 293
8690.521 278
8690.964 264
8691.407 264
8691.850 284
8692.293 310
8692.736 264
8693.179 238
8693.622 234
8694.065 231
8694.508 242
8694.951 254
8695.394 247
8695.837 258
8696.280 252
8696.723 218
8697.166 197
8697.609 204
8698.052 184
8698.496 189
8698.939 193
8699.382 186
8699.825 260
8700.268 248
8700.711 248
8701.155 190
8701.598 184
8702.041 189
8702.484 246
8702.927 273
8703.371 246
8703.814 245
8704.257 219
8704.700 195
8705.144 224
8705.587 204
8706.030 200
8706.474 204
8706.917 166
8707.360 143
8707.804 153
8708.247 175
8708.690 180
8709.134 154
8709.577 160
8710.021 196
8710.464 181
8710.907 203
8711.351 165
8711.794 165
8712.238 160
8712.681 166
8713.125 177
8713.568 165
8714.012 140
8714.455 141
8714.899 172
8715.342 161
8715.786 138
8716.230 134
8716.673 179
8717.117 177
8717.560 169
8718.004 194
8718.448 158
8718.891 190
8719.335 213
8719.779 193
8720.222 187
8720.666 178
8721.110 178
8721.553 176
8721.997 162
8722.441 155
8722.885 158
8723.328 176
8723.772 169
8724.216 184
8724.660 171
8725.103 156
8725.547 166
8725.991 164
8726.435 167
8726.879 158
8727.323 142
8727.766 143
8728.210 162
8728.654 167
8729.098 186
8729.542 193
8729.986 172
8730.430 171
8730.874 167
8731.318 139
8731.762 124
8732.206 103
8732.650 150
8733.094 185
8733.538 160
8733.982 141
8734.426 148
8734.870 146
8735.314 126
8735.758 120
8736.202 141
8736.646 152
8737.090 156
8737.534 141
8737.978 166
8738.423 176
8738.867 203
8739.311 168
8739.755 133
8740.199 115
8740.643 122
8741.088 151
8741.532 140
8741.976 156
8742.420 180
8742.864 189
8743.309 156
8743.753 137
8744.197 144
8744.642 147
8745.086 164
8745.530 158
8745.975 118
8746.419 138
8746.863 143
8747.308 170
8747.752 176
8748.196 149
8748.641 132
8749.085 131
8749.530 119
8749.974 103
8750.418 126
8750.863 125
8751.307 138
8751.752 132
8752.196 99
8752.641 87
8753.085 101
8753.530 136
8753.974 135
8754.419 145
8754.863 136
8755.308 127
8755.753 120
8756.197 106
8756.642 113
8757.086 108
8757.531 92
8757.976 87
8758.420 104
8758.865 88
8759.310 88
8759.754 114
8760.199 130
8760.644 147
8761.088 138
8761.533 130
8761.978 152
8762.423 163
8762.867 171
8763.312 164
8763.757 133
8764.202 148
8764.646 143
8765.091 155
8765.536 161
8765.981 160
8766.426 146
8766.871 112
8767.315 142
8767.760 137
8768.205 108
8768.650 139
8769.095 130
8769.540 148
8769.985 153
8770.430 142
8770.875 159
8771.320 148
8771.765 137
8772.210 123
8772.655 130
8773.100 114
8773.545 124
8773.990 114
8774.435 151
8774.880 167
8775.325 198
8775.770 166
8776.215 182
8776.660 142
8777.105 138
8777.551 143
8777.996 133
8778.441 121
8778.886 128
8779.331 104
8779.776 135
8780.222 146
8780.667 134
8781.112 129
8781.557 134
8782.002 120
8782.448 147
8782.893 152
8783.338 174
8783.784 163
8784.229 133
8784.674 164
8785.120 161
8785.565 171
8786.010 150
8786.456 128
8786.901 135
8787.346 140
8787.792 172
8788.237 174
8788.682 161
8789.128 159
8789.573 173
8790.019 166
8790.464 211
8790.910 206
8791.355 143
8791.801 141
8792.246 153
8792.692 130
8793.137 133
8793.583 135
8794.028 138
8794.474 118
8794.919 144
8795.365 146
8795.811 120
8796.256 126
8796.702 142
8797.147 151
8797.593 149
8798.039 163
8798.484 147
8798.930 134
8799.376 161
8799.821 125
8800.267 121
8800.713 130
8801.159 155
8801.604 146
8802.050 128
8802.496 143
8802.942 122
8803.387 104
8803.833 105
8804.279 119
8804.725 115
8805.171 138
8805.616 150
8806.062 152
8806.508 157
8806.954 131
8807.400 136
8807.846 130
8808.292 172
8808.738 200
8809.184 186
8809.629 186
8810.075 149
8810.521 127
8810.967 135
8811.413 175
8811.859 168
8812.305 177
8812.751 158
8813.197 142
8813.643 137
8814.090 119
8814.536 137
8814.982 149
8815.428 153
8815.874 139
8816.320 150
8816.766 150
8817.212 123
8817.658 133
8818.105 114
8818.551 151
8818.997 125
8819.443 102
8819.889 138
8820.335 136
8820.782 144
8821.228 145
8821.674 182
8822.120 149
8822.567 136
8823.013 136
8823.459 121
8823.906 130
8824.352 157
8824.798 164
8825.245 148
8825.691 145
8826.137 122
8826.584 99
8827.030 138
8827.476 120
8827.923 116
8828.369 105
8828.816 134
8829.262 109
8829.709 126
8830.155 140
8830.601 174
8831.048 157
8831.494 100
8831.941 79
8832.387 84
8832.834 126
8833.281 123
8833.727 109
8834.174 156
8834.620 156
8835.067 147
8835.513 152
8835.960 181
8836.407 173
8836.853 158
8837.300 147
8837.747 138
8838.193 136
8838.640 154
8839.087 152
8839.533 157
8839.980 164
8840.427 155
8840.873 149
8841.320 142
8841.767 140
8842.214 118
8842.660 102
8843.107 116
8843.554 124
8844.001 124
8844.448 118
8844.894 144
8845.341 151
8845.788 137
8846.235 113
8846.682 102
8847.129 121
8847.576 108
8848.023 146
8848.470 122
8848.916 130
8849.363 126
8849.810 132
8850.257 125
8850.704 130
8851.151 117
8851.598 102
8852.045 153
8852.492 162
8852.939 156
8853.386 152
8853.834 141
8854.281 144
8854.728 135
8855.175 108
8855.622 97
8856.069 83
8856.516 79
8856.963 88
8857.410 105
8857.858 106
8858.305 95
8858.752 117
8859.199 88
8859.646 102
8860.094 90
8860.541 88
8860.988 90
8861.435 98
8861.883 89
8862.330 80
8862.777 88
8863.224 113
8863.672 133
8864.119 124
8864.566 121
8865.014 116
8865.461 124
8865.908 147
8866.356 119
8866.803 139
8867.251 143
8867.698 163
8868.145 134
8868.593 143
8869.040 177
8869.488 135
8869.935 136
8870.383 136
8870.830 124
8871.278 131
8871.725 108
8872.173 98
8872.620 86
8873.068 85
8873.515 72
8873.963 75
8874.410 85
8874.858 115
8875.306 103
8875.753 122
8876.201 129
8876.648 116
8877.096 118
8877.544 134
8877.991 147
8878.439 165
8878.887 141
8879.335 123
8879.782 109
8880.230 110
8880.678 110
8881.125 135
8881.573 159
8882.021 152
8882.469 135
8882.917 119
8883.364 119
8883.812 118
8884.260 88
8884.708 82
8885.156 86
8885.604 102
8886.051 114
8886.499 98
8886.947 107
8887.395 128
8887.843 167
8888.291 147
8888.739 135
8889.187 127
8889.635 179
8890.083 152
8890.531 134
8890.979 128
8891.427 146
8891.875 107
8892.323 95
8892.771 102
8893.219 122
8893.667 117
8894.115 105
8894.563 102
8895.011 77
8895.459 75
8895.907 81
8896.356 104
8896.804 96
8897.252 96
8897.700 108
8898.148 117
8898.596 128
8899.045 124
8899.493 124
8899.941 116
8900.389 130
8900.837 155
8901.286 149
8901.734 171
8902.182 144
8902.631 109
8903.079 107
8903.527 103
8903.975 98
8904.424 119
8904.872 113
8905.321 118
8905.769 122
8906.217 127
8906.666 124
8907.114 97
8907.562 83
8908.011 93
8908.459 107
8908.908 114
8909.356 134
8909.805 85
8910.253 69
8910.702 83
8911.150 94
8911.599 109
8912.047 111
8912.496 91
8912.944 92
8913.393 62
8913.841 92
8914.290 112
8914.739 107
8915.187 109
8915.636 109
8916.084 92
8916.533 106
8916.982 94
8917.430 118
8917.879 123
8918.328 138
8918.776 117
8919.225 98
8919.674 109
8920.123 118
8920.571 119
8921.020 113
8921.469 112
8921.918 112
8922.366 108
8922.815 109
8923.264 103
8923.713 103
8924.162 111
8924.611 92
8925.059 102
8925.508 94
8925.957 112
8926.406 106
8926.855 97
8927.304 121
8927.753 118
8928.202 89
8928.651 96
8929.100 116
8929.549 112
8929.997 116
8930.446 97
8930.895 109
8931.344 110
8931.794 104
8932.243 104
8932.692 104
8933.141 89
8933.590 93
8934.039 104
8934.488 147
8934.937 127
8935.386 116
8935.835 106
8936.284 94
8936.734 108
8937.183 106
8937.632 87
8938.081 99
8938.530 126
8938.979 106
8939.429 97
8939.878 98
8940.327 93
8940.776 102
8941.226 115
8941.675 121
8942.124 122
8942.573 93
8943.023 102
8943.472 93
8943.921 89
8944.371 104
8944.820 139
8945.269 124
8945.719 113
8946.168 94
8946.618 128
8947.067 148
8947.516 144
8947.966 147
8948.415 120
8948.865 114
8949.314 113
8949.764 123
8950.213 148
8950.663 135
8951.112 135
8951.562 124
8952.011 91
8952.461 85
8952.910 97
8953.360 91
8953.809 87
8954.259 91
8954.709 90
8955.158 66
8955.608 70
8956.057 96
8956.507 106
8956.957 126
8957.406 130
8957.856 123
8958.306 105
8958.756 123
8959.205 107
8959.655 115
8960.105 103
8960.554 99
8961.004 92
8961.454 74
8961.904 102
8962.354 125
8962.803 119
8963.253 118
8963.703 108
8964.153 104
8964.603 110
8965.052 98
8965.502 88
8965.952 75
8966.402 120
8966.852 125
8967.302 112
8967.752 86
8968.202 80
8968.652 71
8969.102 78
8969.552 91
8970.002 88
8970.452 88
8970.902 83
8971.352 68
8971.802 98
8972.252 105
8972.702 119
8973.152 116
8973.602 96
8974.052 97
8974.502 111
8974.952 108
8975.402 90
8975.852 118
8976.303 110
8976.753 101
8977.203 95
8977.653 92
8978.103 80
8978.553 91
8979.004 150
8979.454 147
8979.904 131
8980.354 105
8980.805 82
8981.255 98
8981.705 116
8982.155 95
8982.606 98
8983.056 116
8983.506 143
8983.957 137
8984.407 127
8984.857 131
8985.308 125
8985.758 125
8986.209 116
8986.659 113
8987.109 107
8987.560 98
8988.010 85
8988.461 91
8988.911 88
8989.362 118
8989.812 145
8990.263 121
8990.713 112
8991.164 110
8991.614 88
8992.065 104
8992.515 88
8992.966 86
8993.416 96
8993.867 129
8994.317 108
8994.768 78
8995.219 66
8995.669 100
8996.120 134
8996.571 104
8997.021 124
8997.472 118
8997.923 118
8998.373 148
8998.824 125
8999.275 122
8999.725 110
9000.176 88
9000.627 91
9001.078 103
9001.528 110
9001.979 111
9002.430 120
9002.881 114
9003.332 79
9003.782 72
9004.233 81
9004.684 81
9005.135 107
9005.586 100
9006.037 89
9006.488 106
9006.939 96
9007.389 106
9007.840 102
9008.291 93
9008.742 108
9009.193 98
9009.644 88
9010.095 96
9010.546 86
9010.997 76
9011.448 119
9011.899 113
9012.350 100
9012.801 82
9013.252 82
9013.704 92
9014.155 119
9014.606 107
9015.057 141
9015.508 139
9015.959 113
9016.410 95
9016.861 74
9017.313 81
9017.764 87
9018.215 93
9018.666 111
9019.117 134
9019.569 128
9020.020 109
9020.471 101
9020.922 93
9021.374 138
9021.825 109
9022.276 109
9022.727 114
9023.179 106
9023.630 94
9024.081 107
9024.533 73
9024.984 98
9025.435 80
9025.887 74
9026.338 88
9026.790 100
9027.241 116
9027.693 108
9028.144 113
9028.595 124
9029.047 115
9029.498 86
9029.950 68
9030.401 95
9030.853 130
9031.304 112
9031.756 112
9032.207 114
9032.659 107
9033.111 84
9033.562 88
9034.014 116
9034.465 99
9034.917 96
9035.368 113
9035.820 111
9036.272 114
9036.723 97
9037.175 70
9037.627 67
9038.078 67
9038.530 100
9038.982 115
9039.434 120
9039.885 95
9040.337 83
9040.789 77
9041.241 87
9041.692 85
9042.144 113
9042.596 115
9043.048 92
9043.500 105
9043.951 93
9044.403 103
9044.855 100
9045.307 96
9045.759 111
9046.211 84
9046.663 89
9047.115 89
9047.566 107
9048.018 125
9048.470 106
9048.922 82
9049.374 68
9049.826 107
9050.278 95
9050.730 112
9051.182 91
9051.634 103
9052.086 94
9052.538 102
9052.990 93
9053.442 99
9053.895 90
9054.347 81
9054.799 75
9055.251 93
9055.703 70
9056.155 85
9056.607 106
9057.059 101
9057.512 82
9057.964 100
9058.416 95
9058.868 109
9059.320 89
9059.773 88
9060.225 80
9060.677 84
9061.129 102
9061.582 96
9062.034 100
9062.486 96
9062.939 72
9063.391 68
9063.843 86
9064.296 60
9064.748 54
9065.200 63
9065.653 81
9066.105 88
9066.557 61
9067.010 58
9067.462 50
9067.915 38
9068.367 49
9068.820 66
9069.272 108
9069.725 115
9070.177 114
9070.629 88
9071.082 86
9071.535 94
9071.987 94
9072.440 91
9072.892 101
9073.345 100
9073.797 100
9074.250 83
9074.702 92
9075.155 88
9075.608 88
9076.060 76
9076.513 95
9076.966 76
9077.418 100
9077.871 102
9078.324 79
9078.776 72
9079.229 87
9079.682 122
9080.135 109
9080.587 102
9081.040 80
9081.493 63
9081.946 87
9082.398 115
9082.851 88
9083.304 94
9083.757 107
9084.210 85
9084.663 75
9085.115 77
9085.568 83
9086.021 89
9086.474 116
9086.927 110
9087.380 125
9087.833 116
9088.286 112
9088.739 81
9089.192 109
9089.645 116
9090.098 101
9090.551 109
9091.004 122
9091.457 102
9091.910 81
9092.363 96
9092.816 79
9093.269 86
9093.722 91
9094.175 95
9094.628 100
9095.081 92
9095.534 118
9095.987 135
9096.441 99
9096.894 87
9097.347 109
9097.800 128
9098.253 138
9098.706 136
9099.160 115
9099.613 125
9100.066 108
9100.519 104
9100.973 112
9101.426 100
9101.879 87
9102.332 119
9102.786 114
9103.239 97
9103.692 98
9104.146 89
9104.599 86
9105.052 71
9105.506 83
9105.959 98
9106.413 84
9106.866 87
9107.319 96
9107.773 96
9108.226 113
9108.680 114
9109.133 90
9109.587 96
9110.040 106
9110.494 89
9110.947 93
9111.401 90
9111.854 89
9112.308 87
9112.761 80
9113.215 68
9113.668 75
9114.122 88
9114.576 95
9115.029 112
9115.483 124
9115.936 105
9116.390 90
9116.844 96
9117.297 88
9117.751 124
9118.205 132
9118.658 118
9119.112 127
9119.566 117
9120.020 95
9120.473 88
9120.927 98
9121.381 77
9121.835 75
9122.288 87
9122.742 103
9123.196 86
9123.650 63
9124.104 73
9124.557 68
9125.011 69
9125.465 76
9125.919 98
9126.373 97
9126.827 102
9127.281 103
9127.735 77
9128.189 99
9128.643 85
9129.096 88
9129.550 65
9130.004 73
9130.458 112
9130.912 106
9131.366 127
9131.820 124
9132.274 107
9132.729 108
9133.183 87
9133.637 71
9134.091 78
9134.545 87
9134.999 97
9135.453 75
9135.907 88
9136.361 102
9136.815 96
9137.270 77
9137.724 73
9138.178 81
9138.632 98
9139.086 92
9139.541 91
9139.995 105
9140.449 111
9140.903 106
9141.358 97
9141.812 92
9142.266 105
9142.720 107
9143.175 95
9143.629 95
9144.083 80
9144.538 67
9144.992 74
9145.446 96
9145.901 81
9146.355 75
9146.810 65
9147.264 70
9147.718 77
9148.173 89
9148.627 130
9149.082 91
9149.536 90
9149.991 97
9150.445 103
9150.900 112
9151.354 80
9151.809 61
9152.263 59
9152.718 63
9153.172 55
9153.627 71
9154.081 100
9154.536 96
9154.991 122
9155.445 86
9155.900 88
9156.354 103
9156.809 102
9157.264 93
9157.718 74
9158.173 87
9158.628 96
9159.082 105
9159.537 111
9159.992 106
9160.447 99
9160.901 101
9161.356 88
9161.811 102
9162.266 108
9162.720 101
9163.175 97
9163.630 104
9164.085 106
9164.540 106
9164.995 97
9165.449 99
9165.904 96
9166.359 77
9166.814 83
9167.269 107
9167.724 90
9168.179 81
9168.634 89
9169.089 72
9169.544 71
9169.999 60
9170.454 83
9170.909 76
9171.364 79
9171.819 90
9172.274 85
9172.729 101
9173.184 88
9173.639 93
9174.094 99
9174.549 67
9175.004 68
9175.459 78
9175.914 68
9176.369 60
9176.825 69
9177.280 54
9177.735 57
9178.190 63
9178.645 84
9179.100 95
9179.556 92
9180.011 92
9180.466 81
9180.921 90
9181.377 102
9181.832 95
9182.287 98
9182.742 70
9183.198 64
9183.653 91
9184.108 121
9184.564 129
9185.019 117
9185.474 123
9185.930 112
9186.385 100
9186.840 83
9187.296 78
9187.751 83
9188.207 82
9188.662 78
9189.118 79
9189.573 79
9190.028 96
9190.484 65
9190.939 63
9191.395 83
9191.850 90
9192.306 87
9192.762 73
9193.217 78
9193.673 89
9194.128 95
9194.584 103
9195.039 111
9195.495 86
9195.951 63
9196.406 81
9196.862 72
9197.318 109
9197.773 105
9198.229 73
9198.685 75
9199.140 66
9199.596 69
9200.052 84
9200.507 108
9200.963 106
9201.419 98
9201.875 97
9202.330 85
9202.786 97
9203.242 93
9203.698 70
9204.154 64
9204.609 47
9205.065 53
9205.521 73
9205.977 77
9206.433 75
9206.889 88
9207.345 108
9207.801 97
9208.256 108
9208.712 108
9209.168 114
9209.624 127
9210.080 113
9210.536 97
9210.992 104
9211.448 70
9211.904 77
9212.360 97
9212.816 91
9213.272 99
9213.728 92
9214.184 86
9214.640 85
9215.097 85
9215.553 76
9216.009 99
9216.465 106
9216.921 106
9217.377 119
9217.833 95
9218.290 88
9218.746 99
9219.202 80
9219.658 107
9220.114 97
9220.571 74
9221.027 76
9221.483 87
9221.939 92
9222.396 85
9222.852 106
9223.308 87
9223.764 63
9224.221 87
9224.677 81
9225.133 82
9225.590 57
9226.046 68
9226.502 70
9226.959 95
9227.415 102
9227.872 90
9228.328 84
9228.784 79
9229.241 76
9229.697 79
9230.154 97
9230.610 103
9231.067 83
9231.523 71
9231.980 107
9232.436 102
9232.893 110
9233.349 94
9233.806 86
9234.262 102
9234.719 97
9235.176 83
9235.632 78
9236.089 82
9236.545 79
9237.002 85
9237.459 74
9237.915 78
9238.372 68
9238.829 65
9239.285 88
9239.742 99
9240.199 104
9240.656 92
9241.112 67
9241.569 74
9242.026 88
9242.483 79
9242.939 100
9243.396 80
9243.853 91
9244.310 95
9244.766 83
9245.223 97
9245.680 88
9246.137 85
9246.594 81
9247.051 94
9247.508 93
9247.965 102
9248.421 101
9248.878 98
9249.335 86
9249.792 58
9250.249 45
9250.706 64
9251.163 95
9251.620 111
9252.077 117
9252.534 86
9252.991 90
9253.448 84
9253.905 93
9254.362 86
9254.819 79
9255.277 71
9255.734 77
9256.191 71
9256.648 66
9257.105 87
9257.562 104
9258.019 93
9258.476 97
9258.934 111
9259.391 100
9259.848 118
9260.305 124
9260.762 112
9261.220 101
9261.677 111
9262.134 102
9262.591 81
9263.049 82
9263.506 63
9263.963 88
9264.421 102
9264.878 98
9265.335 89
9265.792 82
9266.250 85
9266.707 76
9267.165 88
9267.622 81
9268.079 67
9268.537 73
9268.994 49
9269.452 67
9269.909 82
9270.367 105
9270.824 122
9271.281 88
9271.739 77
9272.196 63
9272.654 88
9273.111 75
9273.569 86
9274.027 88
9274.484 93
9274.942 102
9275.399 101
9275.857 76
9276.314 63
9276.772 52
9277.230 64
9277.687 98
9278.145 93
9278.603 91
9279.060 69
9279.518 41
9279.976 51
9280.433 60
9280.891 66
9281.349 80
9281.807 57
9282.264 75
9282.722 67
9283.180 65
9283.638 68
9284.095 59
9284.553 58
9285.011 78
9285.469 97
9285.927 76
9286.385 54
9286.842 43
9287.300 66
9287.758 83
9288.216 93
9288.674 73
9289.132 47
9289.590 49
9290.048 74
9290.506 64
9290.964 75
9291.422 84
9291.880 73
9292.338 70
9292.796 72
9293.254 88
9293.712 117
9294.170 92
9294.628 65
9295.086 68
9295.544 83
9296.002 94
9296.460 108
9296.918 96
9297.376 94
9297.834 97
9298.293 87
9298.751 98
9299.209 68
9299.667 95
9300.125 100
9300.583 87
9301.042 90
9301.500 84
9301.958 78
9302.416 71
9302.875 75
9303.333 57
9303.791 52
9304.249 95
9304.708 94
9305.166 91
9305.624 90
9306.083 104
9306.541 82
9306.999 49
9307.458 58
9307.916 61
9308.375 80
9308.833 78
9309.291 72
9309.750 68
9310.208 85
9310.667 78
9311.125 79
9311.584 85
9312.042 72
9312.501 69
9312.959 66
9313.418 94
9313.876 77
9314.335 84
9314.793 65
9315.252 85
9315.710 104
9316.169 106
9316.627 103
9317.086 106
9317.545 82
9318.003 101
9318.462 109
9318.921 75
9319.379 71
9319.838 71
9320.297 72
9320.755 72
9321.214 69
9321.673 92
9322.131 74
9322.590 82
9323.049 95
9323.508 83
9323.967 64
9324.425 58
9324.884 68
9325.343 59
9325.802 57
9326.261 55
9326.719 90
9327.178 98
9327.637 76
9328.096 78
9328.555 83
9329.014 107
9329.473 106
9329.932 95
9330.391 117
9330.849 114
9331.308 93
9331.767 127
9332.226 96
9332.685 90
9333.144 86
9333.603 70
9334.062 60
9334.521 64
9334.980 74
9335.440 72
9335.899 105
9336.358 100
9336.817 69
9337.276 64
9337.735 73
9338.194 71
9338.653 98
9339.112 128
9339.572 118
9340.031 105
9340.490 85
9340.949 86
9341.408 68
9341.868 67
9342.327 63
9342.786 86
9343.245 100
9343.704 102
9344.164 110
9344.623 93
9345.082 79
9345.542 57
9346.001 71
9346.460 80
9346.920 81
9347.379 92
9347.838 81
9348.298 90
9348.757 94
9349.216 89
9349.676 92
9350.135 97
9350.595 72
9351.054 55
9351.514 56
9351.973 68
9352.433 75
9352.892 88
9353.352 76
9353.811 73
9354.271 61
9354.730 65
9355.190 96
9355.649 89
9356.109 97
9356.568 95
9357.028 94
9357.488 84
9357.947 82
9358.407 81
9358.866 99
9359.326 98
9359.786 88
9360.245 80
9360.705 69
9361.165 59
9361.624 75
9362.084 78
9362.544 79
9363.004 84
9363.463 86
9363.923 81
9364.383 83
9364.843 88
9365.302 71
9365.762 84
9366.222 75
9366.682 68
9367.142 76
9367.602 95
9368.061 80
9368.521 60
9368.981 83
9369.441 74
9369.901 56
9370.361 53
9370.821 57
9371.281 59
9371.741 83
9372.201 102
9372.661 125
9373.121 133
9373.581 95
9374.041 89
9374.501 86
9374.961 68
9375.421 46
9375.881 77
9376.341 91
9376.801 102
9377.261 96
9377.721 67
9378.181 91
9378.641 88
9379.101 90
9379.562 67
9380.022 53
9380.482 69
9380.942 72
9381.402 89
9381.862 88
9382.323 100
9382.783 80
9383.243 63
9383.703 76
9384.164 75
9384.624 66
9385.084 64
9385.544 56
9386.005 66
9386.465 86
9386.925 94
9387.386 83
9387.846 100
9388.306 111
9388.767 89
9389.227 103
9389.687 101
9390.148 105
9390.608 92
9391.069 110
9391.529 119
9391.990 103
9392.450 119
9392.910 117
9393.371 83
9393.831 59
9394.292 58
9394.752 60
9395.213 59
9395.674 66
9396.134 59
9396.595 84
9397.055 76
9397.516 76
9397.976 102
9398.437 88
9398.898 96
9399.358 97
9399.819 102
9400.279 87
9400.740 64
9401.201 52
9401.662 45
9402.122 56
9402.583 63
9403.044 53
9403.504 66
9403.965 50
9404.426 38
9404.887 53
9405.347 90
9405.808 96
9406.269 74
9406.730 64
9407.191 76
9407.651 109
9408.112 109
9408.573 86
9409.034 74
9409.495 78
9409.956 74
9410.417 91
9410.878 79
9411.338 76
9411.799 83
9412.260 88
9412.721 89
9413.182 97
9413.643 86
9414.104 79
9414.565 84
9415.026 118
9415.487 135
9415.948 86
9416.409 84
9416.870 62
9417.331 75
9417.792 66
9418.254 72
9418.715 85
9419.176 74
9419.637 64
9420.098 59
9420.559 65
9421.020 72
9421.481 76
9421.943 76
9422.404 92
9422.865 95
9423.326 93
9423.788 101
9424.249 81
9424.710 70
9425.171 83
9425.633 70
9426.094 59
9426.555 62
9427.016 74
9427.478 67
9427.939 70
9428.400 54
9428.862 69
9429.323 63
9429.784 62
9430.246 75
9430.707 85
9431.169 84
9431.630 78
9432.091 74
9432.553 64
9433.014 63
9433.476 94
9433.937 85
9434.399 69
9434.860 101
9435.322 110
9435.783 131
9436.245 148
9436.706 104
9437.168 82
9437.629 95
9438.091 93
9438.553 110
9439.014 119
9439.476 67
9439.937 49
9440.399 62
9440.861 79
9441.322 75
9441.784 65
9442.246 54
9442.707 60
9443.169 55
9443.631 64
9444.093 88
9444.554 89
9445.016 96
9445.478 94
9445.940 83
9446.401 84
9446.863 84
9447.325 67
9447.787 70
9448.249 85
9448.710 96
9449.172 110
9449.634 102
9450.096 84
9450.558 71
9451.020 70
9451.482 53
9451.943 52
9452.405 72
9452.867 59
9453.329 50
9453.791 80
9454.253 72
9454.715 80
9455.177 68
9455.639 66
9456.101 76
9456.563 70
9457.025 69
9457.487 69
9457.949 80
9458.411 56
9458.874 69
9459.336 75
9459.798 72
9460.260 81
9460.722 69
9461.184 74
9461.646 70
9462.108 54
9462.571 64
9463.033 52
9463.495 49
9463.957 75
9464.419 67
9464.882 64
9465.344 65
9465.806 59
9466.268 76
9466.731 65
9467.193 74
9467.655 104
9468.118 100
9468.580 86
9469.042 65
9469.505 54
9469.967 57
9470.429 74
9470.892 56
9471.354 42
9471.816 72
9472.279 84
9472.741 77
9473.204 79
9473.666 55
9474.129 60
9474.591 98
9475.053 113
9475.516 90
9475.978 74
9476.441 59
9476.903 43
9477.366 65
9477.829 85
9478.291 53
9478.754 70
9479.216 68
9479.679 83
9480.141 67
9480.604 88
9481.067 80
9481.529 95
9481.992 78
9482.455 78
9482.917 68
9483.380 61
9483.843 57
9484.305 86
9484.768 95
9485.231 62
9485.694 61
9486.156 74
9486.619 83
9487.082 62
9487.545 79
9488.007 74
9488.470 60
9488.933 49
9489.396 69
9489.859 61
9490.322 52
9490.784 52
9491.247 57
9491.710 55
9492.173 48
9492.636 54
9493.099 56
9493.562 57
9494.025 38
9494.488 49
9494.951 64
9495.414 78
9495.877 55
9496.340 49
9496.803 59
9497.266 61
9497.729 76
9498.192 65
9498.655 71
9499.118 74
9499.581 70
9500.044 74
9500.507 83
9500.970 72
9501.433 95
9501.896 80
9502.360 77
9502.823 83
9503.286 80
9503.749 87
9504.212 67
9504.675 61
9505.139 88
9505.602 92
9506.065 76
9506.528 106
9506.992 97
9507.455 65
9507.918 52
9508.381 49
9508.845 74
9509.308 79
9509.771 72
9510.235 51
9510.698 69
9511.161 78
9511.625 79
9512.088 72
9512.552 65
9513.015 51
9513.478 51
9513.942 51
9514.405 61
9514.869 52
9515.332 47
9515.796 63
9516.259 62
9516.723 58
9517.186 57
9517.650 52
9518.113 59
9518.577 52
9519.040 49
9519.504 38
9519.967 49
9520.431 53
9520.895 53
9521.358 43
9521.822 38
9522.285 54
9522.749 87
9523.213 82
9523.676 79
9524.140 68
9524.604 53
9525.067 51
9525.531 90
9525.995 98
9526.459 111
9526.922 108
9527.386 79
9527.850 83
9528.314 74
9528.777 85
9529.241 77
9529.705 65
9530.169 71
9530.633 74
9531.096 102
9531.560 100
9532.024 84
9532.488 81
9532.952 70
9533.416 74
9533.880 61
9534.344 68
9534.808 84
9535.272 83
9535.735 77
9536.199 72
9536.663 56
9537.127 59
9537.591 63
9538.055 64
9538.519 63
9538.983 67
9539.448 88
9539.912 92
9540.376 88
9540.840 83
9541.304 88
9541.768 68
9542.232 74
9542.696 78
9543.160 67
9543.624 62
9544.089 64
9544.553 73
9545.017 71
9545.481 84
9545.945 65
9546.410 74
9546.874 80
9547.338 80
9547.802 67
9548.267 83
9548.731 79
9549.195 69
9549.659 68
9550.124 60
9550.588 67
9551.052 60
9551.517 66
9551.981 73
9552.445 64
9552.910 76
9553.374 68
9553.839 67
9554.303 62
9554.767 86
9555.232 77
9555.696 75
9556.161 52
9556.625 50
9557.090 62
9557.554 75
9558.019 70
9558.483 70
9558.948 76
9559.412 56
9559.877 63
9560.341 63
9560.806 55
9561.270 66
9561.735 75
9562.200 85
9562.664 75
9563.129 82
9563.593 66
9564.058 58
9564.523 60
9564.987 79
9565.452 86
9565.917 73
9566.381 85
9566.846 82
9567.311 89
9567.776 89
9568.240 79
9568.705 69
9569.170 55
9569.635 46
9570.099 54
9570.564 74
9571.029 64
9571.494 56
9571.959 58
9572.424 99
9572.888 79
9573.353 99
9573.818 94
9574.283 88
9574.748 64
9575.213 56
9575.678 72
9576.143 71
9576.608 83
9577.073 70
9577.538 52
9578.003 79
9578.468 78
9578.933 83
9579.398 113
9579.863 104
9580.328 91
9580.793 97
9581.258 61
9581.723 55
9582.188 76
9582.653 64
9583.118 71
9583.583 78
9584.048 82
9584.514 86
9584.979 62
9585.444 72
9585.909 90
9586.374 83
9586.839 86
9587.305 48
9587.770 60
9588.235 71
9588.700 67
9589.166 59
9589.631 63
9590.096 70
9590.561 66
9591.027 64
9591.492 56
9591.957 75
9592.423 79
9592.888 87
9593.353 76
9593.819 74
9594.284 84
9594.749 91
9595.215 66
9595.680 44
9596.146 36
9596.611 50
9597.077 58
9597.542 69
9598.008 81
9598.473 86
9598.939 71
9599.404 76
9599.870 73
9600.335 64
9600.801 58
9601.266 47
9601.732 73
9602.197 65
9602.663 73
9603.128 101
9603.594 83
9604.060 63
9604.525 68
9604.991 72
9605.457 76
9605.922 89
9606.388 83
9606.854 82
9607.319 72
9607.785 63
9608.251 64
9608.716 62
9609.182 57
9609.648 46
9610.114 82
9610.579 79
9611.045 73
9611.511 68
9611.977 52
9612.443 49
9612.908 56
9613.374 63
9613.840 57
9614.306 46
9614.772 48
9615.238 63
9615.704 63
9616.170 58
9616.635 81
9617.101 70
9617.567 93
9618.033 96
9618.499 102
9618.965 91
9619.431 85
9619.897 84
9620.363 101
9620.829 87
9621.295 83
9621.761 89
9622.227 67
9622.693 77
9623.160 93
9623.626 82
9624.092 66
9624.558 57
9625.024 66
9625.490 83
9625.956 63
9626.422 58
9626.889 45
9627.355 51
9627.821 49
9628.287 69
9628.753 66
9629.220 63
9629.686 77
9630.152 81
9630.618 78
9631.085 66
9631.551 74
9632.017 67
9632.483 78
9632.950 81
9633.416 62
9633.882 59
9634.349 55
9634.815 63
9635.281 71
9635.748 61
9636.214 65
9636.681 63
9637.147 71
9637.614 58
9638.080 53
9638.546 54
9639.013 65
9639.479 68
9639.946 74
9640.412 92
9640.879 63
9641.345 66
9641.812 98
9642.278 87
9642.745 68
9643.212 58
9643.678 63
9644.145 51
9644.611 74
9645.078 63
9645.545 52
9646.011 67
9646.478 85
9646.944 79
9647.411 67
9647.878 55
9648.344 66
9648.811 57
9649.278 63
9649.745 59
9650.211 48
9650.678 47
9651.145 50
9651.612 52
9652.078 47
9652.545 54
9653.012 54
9653.479 63
9653.946 77
9654.412 90
9654.879 92
9655.346 72
9655.813 54
9656.280 50
9656.747 57
9657.214 66
9657.681 56
9658.147 43
9658.614 68
9659.081 91
9659.548 68
9660.015 51
9660.482 46
9660.949 57
9661.416 47
9661.883 60
9662.350 56
9662.817 52
9663.284 78
9663.751 80
9664.219 88
9664.686 66
9665.153 73
9665.620 64
9666.087 60
9666.554 56
9667.021 43
9667.488 52
9667.955 96
9668.423 74
9668.890 83
9669.357 68
9669.824 54
9670.291 49
9670.759 38
9671.226 48
9671.693 48
9672.160 43
9672.628 53
9673.095 72
9673.562 63
9674.030 40
9674.497 49
9674.964 60
9675.432 69
9675.899 73
9676.366 69
9676.834 68
9677.301 77
9677.768 63
9678.236 62
9678.703 67
9679.171 73
9679.638 81
9680.106 72
9680.573 63
9681.041 75
9681.508 92
9681.976 68
9682.443 52
9682.911 37
9683.378 38
9683.846 77
9684.313 79
9684.781 61
9685.248 65
9685.716 60
9686.184 52
9686.651 48
9687.119 49
9687.586 37
9688.054 55
9688.522 42
9688.989 64
9689.457 62
9689.925 68
9690.392 99
9690.860 87
9691.328 74
9691.796 85
9692.263 87
9692.731 89
9693.199 97
9693.667 95
9694.134 77
9694.602 69
9695.070 63
9695.538 64
9696.006 81
9696.474 77
9696.941 78
9697.409 72
9697.877 56
9698.345 52
9698.813 58
9699.281 55
9699.749 76
9700.217 88
9700.685 97
9701.153 90
9701.621 67
9702.089 65
9702.557 42
9703.025 62
9703.493 77
9703.961 82
9704.429 68
9704.897 66
9705.365 69
9705.833 64
9706.301 50
9706.769 63
9707.237 63
9707.705 50
9708.174 73
9708.642 66
9709.110 67
9709.578 89
9710.046 74
9710.514 73
9710.983 91
9711.451 108
9711.919 79
9712.387 58
9712.855 45
9713.324 43
9713.792 71
9714.260 74
9714.729 62
9715.197 76
9715.665 68
9716.133 81
9716.602 106
9717.070 96
9717.538 66
9718.007 68
9718.475 74
9718.944 74
9719.412 88
9719.880 84
9720.349 82
9720.817 81
9721.286 75
9721.754 60
9722.223 74
9722.691 61
9723.160 48
9723.628 52
9724.097 47
9724.565 63
9725.034 49
9725.502 44
9725.971 44
9726.439 49
9726.908 62
9727.377 60
9727.845 52
9728.314 54
9728.782 49
9729.251 30
9729.720 38
9730.188 58
9730.657 58
9731.126 55
9731.594 57
9732.063 69
9732.532 57
9733.001 47
9733.469 60
9733.938 69
9734.407 65
9734.876 59
9735.344 69
9735.813 60
9736.282 41
9736.751 30
9737.220 29
9737.689 49
9738.157 61
9738.626 68
9739.095 57
9739.564 62
9740.033 52
9740.502 63
9740.971 63
9741.440 68
9741.909 68
9742.378 81
9742.847 108
9743.316 97
9743.784 67
9744.253 58
9744.723 55
9745.192 69
9745.661 75
9746.130 59
9746.599 75
9747.068 94
9747.537 63
9748.006 37
9748.475 42
9748.944 56
9749.413 42
9749.882 55
9750.352 84
9750.821 71
9751.290 80
9751.759 65
9752.228 45
9752.697 70
9753.167 78
9753.636 82
9754.105 75
9754.574 60
9755.044 59
9755.513 52
9755.982 53
9756.451 49
9756.921 56
9757.390 63
9757.859 57
9758.329 44
9758.798 73
9759.267 107
9759.737 100
9760.206 79
9760.676 69
9761.145 65
9761.614 47
9762.084 53
9762.553 59
9763.023 61
9763.492 74
9763.962 74
9764.431 65
9764.901 62
9765.370 55
9765.840 61
9766.309 79
9766.779 76
9767.248 67
9767.718 49
9768.187 57
9768.657 73
9769.127 58
9769.596 65
9770.066 64
9770.536 73
9771.005 69
9771.475 70
9771.944 59
9772.414 54
9772.884 49
9773.354 65
9773.823 52
9774.293 62
9774.763 72
9775.232 60
9775.702 34
9776.172 34
9776.642 44
9777.112 33
9777.581 53
9778.051 66
9778.521 78
9778.991 84
9779.461 124
9779.931 115
9780.400 84
9780.870 77
9781.340 68
9781.810 69
9782.280 71
9782.750 51
9783.220 41
9783.690 38
9784.160 64
9784.630 64
9785.100 54
9785.570 56
9786.040 59
9786.510 58
9786.980 58
9787.450 45
9787.920 50
9788.390 75
9788.860 57
9789.330 46
9789.800 71
9790.270 90
9790.740 85
9791.211 83
9791.681 73
9792.151 77
9792.621 68
9793.091 64
9793.561 71
9794.032 56
9794.502 55
9794.972 63
9795.442 72
9795.912 86
9796.383 88
9796.853 72
9797.323 71
9797.794 44
9798.264 46
9798.734 74
9799.204 64
9799.675 42
9800.145 68
9800.615 63
9801.086 69
9801.556 72
9802.027 60
9802.497 53
9802.967 60
9803.438 62
9803.908 64
9804.379 80
9804.849 70
9805.320 70
9805.790 66
9806.261 50
9806.731 32
9807.202 67
9807.672 81
9808.143 71
9808.613 62
9809.084 75
9809.554 63
9810.025 52
9810.496 55
9810.966 81
9811.437 70
9811.907 64
9812.378 43
9812.849 79
9813.319 70
9813.790 56
9814.261 39
9814.731 45
9815.202 74
9815.673 78
9816.144 70
9816.614 63
9817.085 64
9817.556 60
9818.027 55
9818.497 64
9818.968 66
9819.439 55
9819.910 56
9820.381 72
9820.851 93
9821.322 78
9821.793 59
9822.264 75
9822.735 95
9823.206 92
9823.677 100
9824.148 84
9824.619 91
9825.089 75
9825.560 88
9826.031 75
9826.502 88
9826.973 78
9827.444 73
9827.915 93
9828.386 81
9828.857 82
9829.328 63
9829.800 59
9830.271 70
9830.742 73
9831.213 82
9831.684 82
9832.155 66
9832.626 66
9833.097 52
9833.568 35
9834.040 45
9834.511 78
9834.982 89
9835.453 67
9835.924 85
9836.395 63
9836.867 48
9837.338 51
9837.809 48
9838.280 75
9838.752 112
9839.223 93
9839.694 58
9840.166 58
9840.637 63
9841.108 63
9841.580 63
9842.051 70
9842.522 79
9842.994 96
9843.465 78
9843.936 87
9844.408 104
9844.879 81
9845.351 83
9845.822 75
9846.294 62
9846.765 62
9847.236 70
9847.708 64
9848.179 43
9848.651 57
9849.122 99
9849.594 72
9850.066 43
9850.537 65
9851.009 75
9851.480 67
9851.952 61
9852.423 53
9852.895 35
9853.367 37
9853.838 51
9854.310 68
9854.782 69
9855.253 68
9855.725 58
9856.197 44
9856.668 50
9857.140 50
9857.612 76
9858.083 59
9858.555 70
9859.027 61
9859.499 78
9859.970 86
9860.442 81
9860.914 80
9861.386 75
9861.858 74
9862.330 71
9862.801 60
9863.273 83
9863.745 85
9864.217 59
9864.689 59
9865.161 50
9865.633 49
9866.105 66
9866.577 79
9867.048 67
9867.520 56
9867.992 60
9868.464 40
9868.936 37
9869.408 60
9869.880 68
9870.352 74
9870.824 85
9871.297 63
9871.769 59
9872.241 78
9872.713 86
9873.185 69
9873.657 80
9874.129 76
9874.601 87
9875.073 92
9875.545 70
9876.018 66
9876.490 91
9876.962 104
9877.434 85
9877.906 81
9878.379 75
9878.851 82
9879.323 60
9879.795 65
9880.268 56
9880.740 54
9881.212 65
9881.684 66
9882.157 53
9882.629 55
9883.101 59
9883.574 55
9884.046 64
9884.518 72
9884.991 68
9885.463 54
9885.936 54
9886.408 53
9886.880 63
9887.353 64
9887.825 84
9888.298 59
9888.770 65
9889.243 59
9889.715 76
9890.188 73
9890.660 57
9891.133 68
9891.605 65
9892.078 56
9892.550 75
9893.023 61
9893.495 48
9893.968 50
9894.441 59
9894.913 90
9895.386 79
9895.859 57
9896.331 65
9896.804 85
9897.277 84
9897.749 79
9898.222 85
9898.695 80
9899.167 82
9899.640 57
9900.113 57
9900.586 70
9901.058 60
9901.531 54
9902.004 54
9902.477 43
9902.949 44
9903.422 34
9903.895 41
9904.368 48
9904.841 73
9905.314 77
9905.786 90
9906.259 64
9906.732 70
9907.205 73
9907.678 99
9908.151 85
9908.624 58
9909.097 57
9909.570 50
9910.043 40
9910.516 48
9910.989 47
9911.462 34
9911.935 55
9912.408 63
9912.881 51
9913.354 45
9913.827 48
9914.300 48
9914.773 57
9915.246 52
9915.719 51
9916.193 74
9916.666 77
9917.139 74
9917.612 79
9918.085 77
9918.558 73
9919.031 69
9919.505 60
9919.978 54
9920.451 57
9920.924 59
9921.398 46
9921.871 30
9922.344 53
9922.817 79
9923.291 72
9923.764 75
9924.237 52
9924.711 61
9925.184 81
9925.657 79
9926.131 69
9926.604 65
9927.077 58
9927.551 65
9928.024 52
9928.498 62
9928.971 68
9929.444 62
9929.918 63
9930.391 51
9930.865 88
9931.338 70
9931.812 60
9932.285 56
9932.759 46
9933.232 52
9933.706 53
9934.179 48
9934.653 67
9935.127 106
9935.600 77
9936.074 82
9936.547 97
9937.021 83
9937.495 99
9937.968 75
9938.442 82
9938.916 71
9939.389 52
9939.863 38
9940.337 51
9940.810 38
9941.284 39
9941.758 47
9942.231 62
9942.705 68
9943.179 48
9943.653 68
9944.127 70
9944.600 42
9945.074 40
9945.548 43
9946.022 39
9946.496 39
9946.970 38
9947.443 51
9947.917 67
9948.391 58
9948.865 49
9949.339 60
9949.813 60
9950.287 41
9950.761 37
9951.235 42
9951.709 52
9952.183 46
9952.657 40
9953.131 48
9953.605 44
9954.079 50
9954.553 40
9955.027 37
9955.501 61
9955.975 81
9956.449 72
9956.923 62
9957.397 52
9957.871 48
9958.345 55
9958.820 46
9959.294 44
9959.768 60
9960.242 66
9960.716 64
9961.190 78
9961.665 56
9962.139 61
9962.613 64
9963.087 55
9963.562 88
9964.036 80
9964.510 84
9964.984 75
9965.459 62
9965.933 54
9966.407 43
9966.882 70
9967.356 35
9967.830 35
9968.305 45
9968.779 49
9969.253 45
9969.728 60
9970.202 48
9970.677 40
9971.151 54
9971.625 50
9972.100 44
9972.574 58
9973.049 48
9973.523 54
9973.998 59
9974.472 84
9974.947 79
9975.421 78
9975.896 73
9976.370 74
9976.845 77
9977.320 67
9977.794 41
9978.269 33
9978.743 40
9979.218 68
9979.693 80
9980.167 61
9980.642 61
9981.117 85
9981.591 82
9982.066 65
9982.541 78
9983.015 84
9983.490 65
9983.965 73
9984.440 80
9984.914 72
9985.389 63
9985.864 57
9986.339 59
9986.814 44
9987.288 40
9987.763 69
9988.238 76
9988.713 82
9989.188 75
9989.663 69
9990.137 63
9990.612 69
9991.087 62
9991.562 57
9992.037 65
9992.512 62
9992.987 68
9993.462 47
9993.937 70
9994.412 71
9994.887 72
9995.362 52
9995.837 71
9996.312 58
9996.787 70
9997.262 58
9997.737 66
9998.212 79
9998.687 74
9999.162 71
9999.637 80
10000.113 66
10000.588 44
10001.063 21
10001.538 17
10002.013 43
10002.488 66
10002.964 64
10003.439 66
10003.914 48
10004.389 52
10004.864 63
10005.340 68
10005.815 56
10006.290 58
10006.765 53
10007.241 54
10007.716 71
10008.191 58
10008.667 56
10009.142 83
10009.617 73
10010.093 68
10010.568 56
10011.043 69
10011.519 79
10011.994 79
10012.470 77
10012.945 61
10013.420 65
10013.896 65
10014.371 53
10014.847 45
10015.322 56
10015.798 55
10016.273 53
10016.749 60
10017.224 55
10017.700 50
10018.175 68
10018.651 74
10019.127 61
10019.602 57
10020.078 55
10020.553 49
10021.029 56
10021.505 70
10021.980 67
10022.456 63
10022.931 80
10023.407 71
10023.883 63
10024.359 59
10024.834 60
10025.310 57
10025.786 68
10026.261 66
10026.737 65
10027.213 51
10027.689 50
10028.164 51
10028.640 54
10029.116 61
10029.592 63
10030.068 68
10030.544 53
10031.019 60
10031.495 53
10031.971 63
10032.447 53
10032.923 56
10033.399 60
10033.875 71
10034.351 63
10034.827 69
10035.303 43
10035.779 48
10036.255 82
10036.731 63
10037.207 62
10037.683 63
10038.159 62
10038.635 61
10039.111 85
10039.587 78
10040.063 71
10040.539 65
10041.015 49
10041.491 47
10041.967 43
10042.443 45
10042.919 39
10043.396 58
10043.872 70
10044.348 74
10044.824 66
10045.300 68
10045.776 69
10046.253 67
10046.729 56
10047.205 66
10047.681 65
10048.158 65
10048.634 45
10049.110 36
10049.586 36
10050.063 38
10050.539 48
10051.015 51
10051.492 43
10051.968 39
10052.444 49
10052.921 48
10053.397 69
10053.874 50
10054.350 35
10054.826 49
10055.303 63
10055.779 57
10056.256 60
10056.732 60
10057.209 58
10057.685 58
10058.162 64
10058.638 62
10059.115 38
10059.591 64
10060.068 61
10060.544 53
10061.021 40
10061.497 44
10061.974 59
10062.451 58
10062.927 57
10063.404 52
10063.880 48
10064.357 36
10064.834 57
10065.310 70
10065.787 71
10066.264 84
10066.740 64
10067.217 45
10067.694 48
10068.171 67
10068.647 57
10069.124 61
10069.601 62
10070.078 60
10070.554 48
10071.031 45
10071.508 57
10071.985 78
10072.462 74
10072.939 59
10073.415 76
10073.892 68
10074.369 67
10074.846 61
10075.323 53
10075.800 71
10076.277 64
10076.754 61
10077.231 56
10077.708 49
10078.185 51
10078.662 53
10079.139 60
10079.616 54
10080.093 52
10080.570 56
10081.047 55
10081.524 69
10082.001 62
10082.478 43
10082.955 42
10083.432 52
10083.909 61
10084.386 59
10084.863 58
10085.340 58
10085.818 55
10086.295 55
10086.772 53
10087.249 60
10087.726 61
10088.204 69
10088.681 67
10089.158 75
10089.635 92
10090.112 76
10090.590 50
10091.067 48
10091.544 44
10092.022 52
10092.499 54
10092.976 69
10093.454 88
10093.931 70
10094.408 42
10094.886 54
10095.363 60
10095.840 59
10096.318 48
10096.795 77
10097.273 58
10097.750 44
10098.227 68
10098.705 88
10099.182 88
10099.660 80
10100.137 60
10100.615 38
10101.092 39
10101.570 71
10102.047 51
10102.525 54
10103.003 58
10103.480 49
10103.958 61
10104.435 55
10104.913 52
10105.390 46
10105.868 35
10106.346 61
10106.823 58
10107.301 86
10107.779 70
10108.256 63
10108.734 49
10109.212 39
10109.690 52
10110.167 52
10110.645 64
10111.123 44
10111.600 43
10112.078 47
10112.556 36
10113.034 55
10113.512 57
10113.989 67
10114.467 68
10114.945 71
10115.423 62
10115.901 54
10116.379 55
10116.857 40
10117.334 46
10117.812 48
10118.290 34
10118.768 44
10119.246 60
10119.724 72
10120.202 59
10120.680 63
10121.158 38
10121.636 22
10122.114 61
10122.592 51
10123.070 36
10123.548 33
10124.026 45
10124.504 60
10124.982 49
10125.460 55
10125.938 72
10126.417 51
10126.895 58
10127.373 47
10127.851 59
10128.329 49
10128.807 42
10129.285 39
10129.764 44
10130.242 68
10130.720 57
10131.198 65
10131.677 53
10132.155 43
10132.633 48
10133.111 40
10133.590 40
10134.068 53
10134.546 33
10135.024 51
10135.503 45
10135.981 47
10136.459 44
10136.938 45
10137.416 51
10137.895 54
10138.373 54
10138.851 51
10139.330 52
10139.808 45
10140.287 48
10140.765 53
10141.244 59
10141.722 50
10142.201 68
10142.679 68
10143.158 52
10143.636 41
10144.115 19
10144.593 37
10145.072 49
10145.550 46
10146.029 61
10146.507 56
10146.986 45
10147.465 65
10147.943 73
10148.422 56
10148.900 35
10149.379 53
10149.858 31
10150.336 39
10150.815 73
10151.294 89
10151.773 89
10152.251 89
10152.730 86
10153.209 78
10153.687 88
10154.166 68
10154.645 43
10155.124 37
10155.603 44
10156.081 46
10156.560 40
10157.039 40
10157.518 51
10157.997 50
10158.476 57
10158.954 43
10159.433 37
10159.912 43
10160.391 48
10160.870 44
10161.349 54
10161.828 69
10162.307 47
10162.786 32
10163.265 38
10163.744 37
10164.223 27
10164.702 39
10165.181 47
10165.660 46
10166.139 58
10166.618 85
10167.097 77
10167.576 73
10168.055 67
10168.534 58
10169.013 65
10169.493 60
10169.972 47
10170.451 57
10170.930 57
10171.409 60
10171.888 54
10172.368 49
10172.847 46
10173.326 39
10173.805 39
10174.284 36
10174.764 39
10175.243 46
10175.722 38
10176.202 43
10176.681 35
10177.160 36
10177.639 59
10178.119 74
10178.598 64
10179.077 72
10179.557 59
10180.036 60
10180.516 71
10180.995 73
10181.474 61
10181.954 62
10182.433 63
10182.913 43
10183.392 42
10183.872 55
10184.351 50
10184.831 46
10185.310 40
10185.790 42
10186.269 60
10186.749 47
10187.228 55
10187.708 59
10188.187 62
10188.667 61
10189.146 58
10189.626 66
10190.106 64
10190.585 62
10191.065 59
10191.545 52
10192.024 63
10192.504 68
10192.984 51
10193.463 58
10193.943 45
10194.423 39
10194.902 45
10195.382 52
10195.862 77
10196.342 76
10196.821 59
10197.301 53
10197.781 36
10198.261 36
10198.741 39
10199.220 40
10199.700 52
10200.180 51
10200.660 59
10201.140 56
10201.620 47
10202.100 51
10202.579 46
10203.059 40
10203.539 35
10204.019 38
10204.499 34
10204.979 45
10205.459 38
10205.939 51
10206.419 43
10206.899 61
10207.379 79
10207.859 71
10208.339 67
10208.819 52
10209.299 42
10209.779 39
10210.259 52
10210.740 57
10211.220 65
10211.700 56
10212.180 40
10212.660 48
10213.140 59
10213.620 51
10214.101 48
10214.581 45
10215.061 50
10215.541 61
10216.021 86
10216.502 69
10216.982 69
10217.462 42
10217.942 39
10218.423 37
10218.903 37
10219.383 50
10219.864 77
10220.344 63
10220.824 47
10221.305 57
10221.785 72
10222.265 70
10222.746 58
10223.226 31
10223.706 42
10224.187 33
10224.667 32
10225.148 29
10225.628 59
10226.109 56
10226.589 57
10227.070 37
10227.550 37
10228.031 41
10228.511 78
10228.992 58
10229.472 46
10229.953 59
10230.433 58
10230.914 51
10231.394 28
10231.875 36
10232.356 44
10232.836 47
10233.317 52
10233.797 63
10234.278 52
10234.759 65
10235.239 59
10235.720 46
10236.201 45
10236.681 63
10237.162 79
10237.643 68
10238.124 49
10238.604 58
10239.085 57
10239.566 43
10240.047 35
10240.528 56
10241.008 67
10241.489 72
10241.970 76
10242.451 63
10242.932 52
10243.413 74
10243.893 71
10244.374 76
10244.855 76
10245.336 62
10245.817 81
10246.298 67
10246.779 55
10247.260 53
10247.741 69
10248.222 63
10248.703 63
10249.184 59
10249.665 43
10250.146 41
10250.627 38
10251.108 67
10251.589 89
10252.070 68
10252.551 54
10253.032 49
10253.513 45
10253.994 46
10254.475 40
10254.957 47
10255.438 43
10255.919 46
10256.400 68
10256.881 91
10257.362 61
10257.844 76
10258.325 74
10258.806 47
10259.287 54
10259.769 58
10260.250 43
10260.731 40
10261.212 39
10261.694 34
10262.175 54
10262.656 58
10263.138 58
10263.619 67
10264.100 47
10264.582 39
10265.063 43
10265.544 54
10266.026 45
10266.507 46
10266.989 74
10267.470 85
10267.952 70
10268.433 67
10268.914 61
10269.396 67
10269.877 69
10270.359 68
10270.840 67
10271.322 53
10271.803 50
10272.285 54
10272.767 75
10273.248 60
10273.730 58
10274.211 63
10274.693 47
10275.174 45
10275.656 45
10276.138 46
10276.619 60
10277.101 40
10277.583 34
10278.064 42
10278.546 43
10279.028 34
10279.509 42
10279.991 36
10280.473 42
10280.955 41
10281.436 42
10281.918 54
10282.400 67
10282.882 72
10283.363 75
10283.845 66
10284.327 52
10284.809 48
10285.291 47
10285.773 47
10286.255 54
10286.736 54
10287.218 32
10287.700 38
10288.182 41
10288.664 40
10289.146 28
10289.628 41
10290.110 62
10290.592 67
10291.074 70
10291.556 50
10292.038 46
10292.520 41
10293.002 49
10293.484 49
10293.966 64
10294.448 73
10294.930 54
10295.412 59
10295.894 83
10296.376 74
10296.858 72
10297.341 59
10297.823 46
10298.305 55
10298.787 54
10299.269 53
10299.751 43
10300.234 37
10300.716 28
10301.198 46
10301.680 81
10302.162 72
10302.645 61
10303.127 72
10303.609 73
10304.092 58
10304.574 61
10305.056 71
10305.538 81
10306.021 56
10306.503 65
10306.986 67
10307.468 76
10307.950 69
10308.433 58
10308.915 33
10309.397 38
10309.880 55
10310.362 53
10310.845 47
10311.327 46
10311.810 58
10312.292 61
10312.775 62
10313.257 53
10313.740 38
10314.222 26
10314.705 19
10315.187 29
10315.670 42
10316.152 46
10316.635 33
10317.118 37
10317.600 39
10318.083 43
10318.565 31
10319.048 42
10319.531 49
10320.013 52
10320.496 51
10320.979 68
10321.461 67
10321.944 63
10322.427 61
10322.909 67
10323.392 51
10323.875 49
10324.358 71
10324.840 101
10325.323 82
10325.806 63
10326.289 61
10326.772 59
10327.255 48
10327.737 42
10328.220 51
10328.703 46
10329.186 34
10329.669 37
10330.152 49
10330.635 53
10331.118 53
10331.600 45
10332.083 42
10332.566 46
10333.049 47
10333.532 44
10334.015 67
10334.498 64
10334.981 67
10335.464 65
10335.947 70
10336.430 71
10336.913 54
10337.396 38
10337.880 42
10338.363 44
10338.846 50
10339.329 75
10339.812 58
10340.295 42
10340.778 46
10341.261 36
10341.745 56
10342.228 83
10342.711 64
10343.194 77
10343.677 49
10344.161 42
10344.644 40
10345.127 52
10345.610 57
10346.094 51
10346.577 43
10347.060 32
10347.543 48
10348.027 42
10348.510 50
10348.993 44
10349.477 47
10349.960 70
10350.443 80
10350.927 64
10351.410 44
10351.894 45
10352.377 37
10352.860 47
10353.344 35
10353.827 40
10354.311 53
10354.794 76
10355.278 76
10355.761 69
10356.245 65
10356.728 55
10357.212 44
10357.695 49
10358.179 37
10358.662 41
10359.146 48
10359.630 45
10360.113 52
10360.597 52
10361.080 48
10361.564 58
10362.048 59
10362.531 54
10363.015 50
10363.499 41
10363.982 39
10364.466 55
10364.950 48
10365.434 47
10365.917 40
10366.401 38
10366.885 31
10367.368 31
10367.852 31
10368.336 27
10368.820 30
10369.304 33
10369.787 43
10370.271 50
10370.755 58
10371.239 55
10371.723 47
10372.207 75
10372.691 79
10373.175 63
10373.658 63
10374.142 43
10374.626 30
10375.110 40
10375.594 55
10376.078 56
10376.562 46
10377.046 45
10377.530 51
10378.014 52
10378.498 55
10378.982 52
10379.466 58
10379.950 49
10380.434 67
10380.918 65
10381.403 61
10381.887 66
10382.371 54
10382.855 64
10383.339 53
10383.823 77
10384.307 57
10384.792 48
10385.276 47
10385.760 47
10386.244 41
10386.728 42
10387.213 57
10387.697 67
10388.181 54
10388.665 59
10389.150 43
10389.634 42
10390.118 67
10390.602 53
10391.087 49
10391.571 45
10392.055 43
10392.540 55
10393.024 46
10393.508 72
10393.993 64
10394.477 37
10394.962 43
10395.446 47
10395.931 54
10396.415 44
10396.899 52
10397.384 45
10397.868 39
10398.353 52
10398.837 67
10399.322 48
10399.806 48
10400.291 34
10400.775 53
10401.260 55
10401.745 47
10402.229 43
10402.714 39
10403.198 36
10403.683 45
10404.168 42
10404.652 52
10405.137 56
10405.621 52
10406.106 49
10406.591 40
10407.076 42
10407.560 57
10408.045 60
10408.530 46
10409.014 37
10409.499 49
10409.984 63
10410.469 41
10410.953 46
10411.438 45
10411.923 47
10412.408 46
10412.893 44
10413.378 59
10413.862 51
10414.347 44
10414.832 46
10415.317 39
10415.802 47
10416.287 65
10416.772 56
10417.257 51
10417.742 35
10418.226 44
10418.711 71
10419.196 62
10419.681 41
10420.166 29
10420.651 33
10421.136 53
10421.621 41
10422.106 30
10422.592 33
10423.077 51
10423.562 75
10424.047 54
10424.532 39
10425.017 47
10425.502 49
10425.987 57
10426.472 51
10426.957 44
10427.443 41
10427.928 41
10428.413 48
10428.898 70
10429.383 58
10429.869 42
10430.354 48
10430.839 42
10431.324 37
10431.810 38
10432.295 37
10432.780 54
10433.266 40
10433.751 48
10434.236 49
10434.721 57
10435.207 48
10435.692 32
10436.178 43
10436.663 47
10437.148 47
10437.634 44
10438.119 38
10438.605 24
10439.090 26
10439.575 23
10440.061 35
10440.546 23
10441.032 40
10441.517 36
10442.003 43
10442.488 45
10442.974 50
10443.459 52
10443.945 58
10444.430 66
10444.916 65
10445.402 63
10445.887 37
10446.373 43
10446.858 50
10447.344 40
10447.830 28
10448.315 28
10448.801 50
10449.287 44
10449.772 38
10450.258 36
10450.744 51
10451.229 53
10451.715 47
10452.201 36
10452.687 26
10453.172 34
10453.658 49
10454.144 60
10454.630 80
10455.116 62
10455.601 62
10456.087 55
10456.573 36
10457.059 44
10457.545 48
10458.031 43
10458.517 41
10459.002 35
10459.488 49
10459.974 42
10460.460 44
10460.946 28
10461.432 20
10461.918 41
10462.404 32
10462.890 27
10463.376 36
10463.862 31
10464.348 39
10464.834 69
10465.320 79
10465.806 57
10466.292 43
10466.778 40
10467.264 53
10467.751 47
10468.237 51
10468.723 54
10469.209 44
10469.695 51
10470.181 39
10470.667 54
10471.154 45
10471.640 34
10472.126 38
10472.612 29
10473.098 41
10473.585 56
10474.071 49
10474.557 38
10475.043 39
10475.530 35
10476.016 43
10476.502 42
10476.989 46
10477.475 51
10477.961 46
10478.448 28
10478.934 33
10479.420 25
10479.907 23
10480.393 53
10480.880 58
10481.366 53
10481.852 44
10482.339 46
10482.825 64
10483.312 54
10483.798 58
10484.285 58
10484.771 56
10485.258 45
10485.744 43
10486.231 44
10486.717 58
10487.204 56
10487.690 55
10488.177 42
10488.664 45
10489.150 40
10489.637 32
10490.123 38
10490.610 25
10491.097 40
10491.583 45
10492.070 44
10492.557 37
10493.043 49
10493.530 48
10494.017 51
10494.503 44
10494.990 43
10495.477 49
10495.964 37
10496.450 31
10496.937 42
10497.424 39
10497.911 46
10498.398 38
10498.884 27
10499.371 19
10499.858 18
10500.345 32
10500.832 28
10501.319 30
10501.806 42
10502.293 60
10502.779 66
10503.266 63
10503.753 59
10504.240 38
10504.727 40
10505.214 49
10505.701 44
10506.188 60
10506.675 47
10507.162 48
10507.649 43
10508.136 49
10508.623 51
10509.110 42
10509.597 44
10510.084 47
10510.572 39
10511.059 60
10511.546 61
10512.033 62
10512.520 52
10513.007 46
10513.494 42
10513.982 46
10514.469 44
10514.956 57
10515.443 51
10515.930 50
10516.418 54
10516.905 51
10517.392 43
10517.879 43
10518.367 50
10518.854 59
10519.341 58
10519.828 33
10520.316 40
10520.803 35
10521.290 25
10521.778 42
10522.265 46
10522.753 42
10523.240 42
10523.727 43
10524.215 57
10524.702 45
10525.190 42
10525.677 39
10526.165 40
10526.652 48
10527.139 36
10527.627 32
10528.114 53
10528.602 63
10529.089 70
10529.577 61
10530.065 49
10530.552 49
10531.040 36
10531.527 32
10532.015 32
10532.502 30
10532.990 39
10533.478 33
10533.965 34
10534.453 46
10534.941 50
10535.428 49
10535.916 48
10536.404 44
10536.891 47
10537.379 52
10537.867 40
10538.355 38
10538.842 38
10539.330 39
10539.818 49
10540.306 55
10540.793 57
10541.281 36
10541.769 41
10542.257 51
10542.745 36
10543.233 49
10543.720 57
10544.208 59
10544.696 59
10545.184 48
10545.672 37
10546.160 55
10546.648 55
10547.136 48
10547.624 42
10548.112 33
10548.600 36
10549.088 36
10549.576 41
10550.064 33
10550.552 38
10551.040 37
10551.528 37
10552.016 47
10552.504 37
10552.992 44
10553.480 49
10553.968 48
10554.456 66
10554.944 78
10555.432 61
10555.921 38
10556.409 36
10556.897 40
10557.385 52
10557.873 54
10558.361 33
10558.850 34
10559.338 38
10559.826 52
10560.314 48
10560.803 35
10561.291 33
10561.779 55
10562.267 58
10562.756 42
10563.244 53
10563.732 37
10564.221 43
10564.709 50
10565.197 51
10565.686 67
10566.174 55
10566.663 58
10567.151 49
10567.639 31
10568.128 33
10568.616 38
10569.105 38
10569.593 41
10570.082 50
10570.570 54
10571.059 48
10571.547 53
10572.036 72
10572.524 70
10573.013 52
10573.501 40
10573.990 31
10574.478 36
10574.967 33
10575.456 57
10575.944 71
10576.433 56
10576.921 50
10577.410 67
10577.899 77
10578.387 82
10578.876 56
10579.365 39
10579.853 51
10580.342 47
10580.831 45
10581.320 36
10581.808 30
10582.297 45
10582.786 55
10583.275 64
10583.763 71
10584.252 73
10584.741 87
10585.230 71
10585.719 55
10586.207 34
10586.696 24
10587.185 41
10587.674 53
10588.163 46
10588.652 34
10589.141 38
10589.630 41
10590.119 41
10590.608 44
10591.097 59
10591.586 40
10592.074 38
10592.563 36
10593.052 30
10593.541 31
10594.031 24
10594.520 19
10595.009 35
10595.498 46
10595.987 49
10596.476 50
10596.965 41
10597.454 31
10597.943 34
10598.432 41
10598.921 54
10599.411 54
10599.900 54
10600.389 42
10600.878 44
10601.367 39
10601.856 40
10602.346 51
10602.835 42
10603.324 45
10603.813 57
10604.303 43
10604.792 32
10605.281 22
10605.770 20
10606.260 37
10606.749 39
10607.238 31
10607.728 36
10608.217 24
10608.706 19
10609.196 27
10609.685 33
10610.175 41
10610.664 37
10611.153 34
10611.643 65
10612.132 69
10612.622 76
10613.111 74
10613.601 65
10614.090 56
10614.580 38
10615.069 26
10615.559 36
10616.048 46
10616.538 51
10617.027 55
10617.517 40
10618.006 39
10618.496 27
10618.986 38
10619.475 57
10619.965 87
10620.455 78
10620.944 66
10621.434 69
10621.923 51
10622.413 70
10622.903 60
10623.393 50
10623.882 51
10624.372 58
10624.862 63
10625.351 68
10625.841 73
10626.331 70
10626.821 60
10627.311 48
10627.800 48
10628.290 51
10628.780 50
10629.270 46
10629.760 54
10630.250 48
10630.739 45
10631.229 35
10631.719 30
10632.209 31
10632.699 51
10633.189 37
10633.679 23
10634.169 28
10634.659 42
10635.149 46
10635.639 51
10636.129 46
10636.619 55
10637.109 46
10637.599 56
10638.089 51
10638.579 60
10639.069 63
10639.559 55
10640.049 46
10640.539 39
10641.029 40
10641.519 41
10642.010 41
10642.500 52
10642.990 37
10643.480 29
10643.970 37
10644.460 52
10644.951 35
10645.441 40
10645.931 27
10646.421 30
10646.911 24
10647.402 40
10647.892 39
10648.382 26
10648.873 35
10649.363 22
10649.853 50
10650.343 56
10650.834 58
10651.324 52
10651.815 52
10652.305 46
10652.795 50
10653.286 52
10653.776 53
10654.266 56
10654.757 35
10655.247 48
10655.738 41
10656.228 39
10656.719 32
10657.209 31
10657.700 31
10658.190 58
10658.681 58
10659.171 55
10659.662 39
10660.152 53
10660.643 44
10661.133 26
10661.624 28
10662.115 17
10662.605 23
10663.096 45
10663.586 49
10664.077 28
10664.568 57
10665.058 46
10665.549 27
10666.040 50
10666.530 55
10667.021 43
10667.512 51
10668.003 60
10668.493 61
10668.984 44
10669.475 33
10669.966 46
10670.456 42
10670.947 45
10671.438 33
10671.929 39
10672.420 36
10672.910 43
10673.401 56
10673.892 43
10674.383 31
10674.874 46
10675.365 38
10675.856 33
10676.347 39
10676.838 36
10677.329 44
10677.819 45
10678.310 44
10678.801 51
10679.292 59
10679.783 49
10680.274 61
10680.765 52
10681.256 40
10681.748 41
10682.239 46
10682.730 50
10683.221 38
10683.712 38
10684.203 39
10684.694 37
10685.185 55
10685.676 61
10686.167 64
10686.659 51
10687.150 56
10687.641 43
10688.132 50
10688.623 44
10689.115 47
10689.606 43
10690.097 36
10690.588 47
10691.080 43
10691.571 36
10692.062 32
10692.553 44
10693.045 35
10693.536 42
10694.027 57
10694.519 71
10695.010 69
10695.501 70
10695.993 44
10696.484 34
10696.975 33
10697.467 29
10697.958 31
10698.450 36
10698.941 36
10699.433 31
10699.924 29
10700.416 46
10700.907 44
10701.399 41
10701.890 50
10702.382 36
10702.873 47
10703.365 43
10703.856 45
10704.348 49
10704.839 46
10705.331 47
10705.822 31
10706.314 33
10706.806 47
10707.297 43
10707.789 40
10708.281 20
10708.772 25
10709.264 16
10709.756 38
10710.247 41
10710.739 34
10711.231 37
10711.723 33
10712.214 46
10712.706 53
10713.198 37
10713.690 38
10714.181 36
10714.673 36
10715.165 32
10715.657 37
10716.149 38
10716.640 49
10717.132 32
10717.624 43
10718.116 42
10718.608 61
10719.100 67
10719.592 56
10720.084 42
10720.576 40
10721.068 35
10721.560 43
10722.052 43
10722.544 40
10723.035 48
10723.528 61
10724.020 54
10724.512 58
10725.004 64
10725.496 69
10725.988 66
10726.480 66
10726.972 39
10727.464 32
10727.956 32
10728.448 47
10728.940 51
10729.432 37
10729.925 37
10730.417 45
10730.909 51
10731.401 48
10731.893 45
10732.385 29
10732.878 41
10733.370 55
10733.862 37
10734.354 42
10734.847 37
10735.339 33
10735.831 23
10736.324 31
10736.816 30
10737.308 36
10737.801 28
10738.293 37
10738.785 34
10739.278 26
10739.770 39
10740.262 36
10740.755 37
10741.247 44
10741.740 36
10742.232 27
10742.724 46
10743.217 49
10743.709 61
10744.202 61
10744.694 46
10745.187 41
10745.679 33
10746.172 41
10746.664 27
10747.157 30
10747.649 39
10748.142 37
10748.635 36
10749.127 28
10749.620 50
10750.112 65
10750.605 47
10751.098 68
10751.590 72
10752.083 53
10752.576 59
10753.068 45
10753.561 53
10754.054 42
10754.546 44
10755.039 40
10755.532 32
10756.025 43
10756.517 54
10757.010 43
10757.503 34
10757.996 24
10758.489 21
10758.981 41
10759.474 46
10759.967 64
10760.460 44
10760.953 36
10761.446 34
10761.939 46
10762.431 49
10762.924 60
10763.417 53
10763.910 36
10764.403 30
10764.896 47
10765.389 57
10765.882 32
10766.375 36
10766.868 43
10767.361 57
10767.854 67
10768.347 48
10768.840 47
10769.333 38
10769.826 35
10770.319 31
10770.812 32
10771.305 35
10771.799 31
10772.292 41
10772.785 41
10773.278 52
10773.771 42
10774.264 31
10774.757 26
10775.251 41
10775.744 38
10776.237 43
10776.730 37
10777.224 45
10777.717 55
10778.210 43
10778.703 50
10779.197 59
10779.690 54
10780.183 53
10780.676 50
10781.170 45
10781.663 56
10782.156 51
10782.650 43
10783.143 32
10783.637 42
10784.130 32
10784.623 14
10785.117 20
10785.610 32
10786.104 42
10786.597 54
10787.091 61
10787.584 35
10788.078 52
10788.571 45
10789.065 34
10789.558 50
10790.052 46
10790.545 57
10791.039 54
10791.532 44
10792.026 42
10792.519 47
10793.013 35
10793.507 32
10794.000 37
10794.494 39
10794.987 53
10795.481 41
10795.975 45
10796.468 66
10796.962 50
10797.456 61
10797.950 61
10798.443 50
10798.937 26
10799.431 27
10799.924 54
10800.418 44
10800.912 40
10801.406 44
10801.900 39
10802.393 33
10802.887 46
10803.381 52
10803.875 44
10804.369 44
10804.863 57
10805.356 49
10805.850 57
10806.344 71
10806.838 77
10807.332 60
10807.826 49
10808.320 42
10808.814 19
10809.308 20
10809.802 35
10810.296 43
10810.790 29
10811.284 39
10811.778 37
10812.272 47
10812.766 59
10813.260 50
10813.754 49
10814.248 49
10814.742 45
10815.236 42
10815.730 37
10816.225 51
10816.719 47
10817.213 42
10817.707 29
10818.201 25
10818.695 44
10819.190 48
10819.684 47
10820.178 51
10820.672 48
10821.166 36
10821.661 39
10822.155 35
10822.649 45
10823.144 36
10823.638 42
10824.132 47
10824.626 38
10825.121 40
10825.615 39
10826.109 34
10826.604 37
10827.098 37
10827.593 30
10828.087 19
10828.581 29
10829.076 32
10829.570 33
10830.065 42
10830.559 30
10831.054 24
10831.548 22
10832.043 17
10832.537 28
10833.032 53
10833.526 36
10834.021 32
10834.515 34
10835.010 41
10835.504 48
10835.999 34
10836.493 28
10836.988 49
10837.483 58
10837.977 45
10838.472 33
10838.967 35
10839.461 40
10839.956 28
10840.451 40
10840.945 36
10841.440 41
10841.935 43
10842.429 33
10842.924 31
10843.419 22
10843.914 37
10844.408 30
10844.903 26
10845.398 36
10845.893 43
10846.388 49
10846.882 43
10847.377 48
10847.872 39
10848.367 46
10848.862 49
10849.357 44
10849.852 44
10850.347 47
10850.841 40
10851.336 35
10851.831 36
10852.326 30
10852.821 48
10853.316 45
10853.811 41
10854.306 41
10854.801 37
10855.296 27
10855.791 35
10856.286 24
10856.781 35
10857.276 50
10857.771 47
10858.267 39
10858.762 54
10859.257 34
10859.752 18
10860.247 33
10860.742 41
10861.237 35
10861.732 27
10862.228 28
10862.723 30
10863.218 31
10863.713 28
10864.208 31
10864.704 37
10865.199 19
10865.694 20
10866.189 24
10866.685 26
10867.180 27
10867.675 25
10868.171 37
10868.666 49
10869.161 74
10869.657 59
10870.152 47
10870.647 47
10871.143 41
10871.638 43
10872.133 50
10872.629 43
10873.124 34
10873.620 28
10874.115 31
10874.611 24
10875.106 28
10875.602 25
10876.097 40
10876.593 56
10877.088 48
10877.584 37
10878.079 37
10878.575 57
10879.070 51
10879.566 41
10880.061 38
10880.557 37
10881.053 55
10881.548 46
10882.044 30
10882.539 24
10883.035 25
10883.531 25
10884.026 33
10884.522 39
10885.018 32
10885.514 47
10886.009 42
10886.505 37
10887.001 46
10887.496 48
10887.992 42
10888.488 35
10888.984 24
10889.480 12
10889.975 19
10890.471 28
10890.967 17
10891.463 33
10891.959 35
10892.455 43
10892.950 42
10893.446 45
10893.942 64
10894.438 65
10894.934 45
10895.430 39
10895.926 36
10896.422 37
10896.918 40
10897.414 39
10897.910 36
10898.406 42
10898.902 39
10899.398 39
10899.894 35
10900.390 39
10900.886 34
10901.382 45
10901.878 50
10902.374 44
10902.870 49
10903.366 39
10903.863 33
10904.359 30
10904.855 46
10905.351 49
10905.847 54
10906.343 51
10906.840 56
10907.336 48
10907.832 38
10908.328 36
10908.824 45
10909.321 50
10909.817 44
10910.313 45
10910.809 39
10911.306 21
10911.802 27
10912.298 33
10912.795 41
10913.291 36
10913.787 36
10914.284 35
10914.780 34
10915.277 44
10915.773 39
10916.269 23
10916.766 30
10917.262 21
10917.759 34
10918.255 37
10918.752 46
10919.248 75
10919.744 70
10920.241 54
10920.737 57
10921.234 43
10921.731 25
10922.227 42
10922.724 52
10923.220 43
10923.717 64
10924.213 50
10924.710 31
10925.207 39
10925.703 34
10926.200 37
10926.696 32
10927.193 36
10927.690 32
10928.186 38
10928.683 28
10929.180 26
10929.677 45
10930.173 30
10930.670 40
10931.167 25
10931.663 36
10932.160 44
10932.657 55
10933.154 63
10933.651 66
10934.147 67
10934.644 51
10935.141 44
10935.638 42
10936.135 36
10936.632 28
10937.129 35
10937.625 42
10938.122 26
10938.619 24
10939.116 35
10939.613 28
10940.110 62
10940.607 50
10941.104 37
10941.601 41
10942.098 67
10942.595 51
10943.092 33
10943.589 31
10944.086 37
10944.583 49
10945.080 41
10945.577 41
10946.074 52
10946.571 46
10947.068 70
10947.566 55
10948.063 45
10948.560 33
10949.057 24
10949.554 46
10950.051 47
10950.549 40
10951.046 26
10951.543 30
10952.040 29
10952.537 41
10953.035 36
10953.532 50
10954.029 34
10954.526 32
10955.024 30
10955.521 26
10956.018 40
10956.516 33
10957.013 41
10957.510 32
10958.008 29
10958.505 33
10959.002 32
10959.500 41
10959.997 34
10960.495 30
10960.992 25
10961.489 34
10961.987 24
10962.484 15
10962.982 21
10963.479 24
10963.977 34
10964.474 42
10964.972 43
10965.469 46
10965.967 46
10966.464 25
10966.962 36
10967.459 34
10967.957 29
10968.455 23
10968.952 29
10969.450 41
10969.947 40
10970.445 37
10970.943 30
10971.440 44
10971.938 47
10972.436 31
10972.933 32
10973.431 52
10973.929 43
10974.427 58
10974.924 43
10975.422 27
10975.920 32
10976.418 29
10976.915 24
10977.413 26
10977.911 28
10978.409 45
10978.907 27
10979.404 28
10979.902 39
10980.400 40
10980.898 49
10981.396 49
10981.894 38
10982.392 36
10982.890 29
10983.388 23
10983.886 17
10984.384 36
10984.881 41
10985.379 38
10985.877 50
10986.375 68
10986.873 72
10987.371 58
10987.869 50
10988.368 35
10988.866 26
10989.364 35
10989.862 28
10990.360 43
10990.858 36
10991.356 47
10991.854 46
10992.352 46
10992.850 52
10993.349 47
10993.847 37
10994.345 29
10994.843 45
10995.341 67
10995.840 76
10996.338 85
10996.836 68
10997.334 45
10997.832 32
10998.331 36
10998.829 34
10999.327 34
10999.826 36
11000.324 42
11000.822 34
11001.321 29
11001.819 32
11002.317 34
11002.816 39
11003.314 33
11003.812 60
11004.311 46
11004.809 31
11005.308 39
11005.806 43
11006.305 41
11006.803 49
11007.301 47
11007.800 33
11008.298 31
11008.797 24
11009.295 28
11009.794 32
11010.293 21
11010.791 17
11011.290 35
11011.788 31
11012.287 49
11012.785 48
11013.284 49
11013.783 37
11014.281 54
11014.780 38
11015.279 31
11015.777 30
11016.276 30
11016.775 38
11017.273 40
11017.772 42
11018.271 52
11018.769 43
11019.268 29
11019.767 37
11020.266 40
11020.764 41
11021.263 45
11021.762 51
11022.261 39
11022.760 48
11023.258 38
11023.757 40
11024.256 42
11024.755 29
11025.254 28
11025.753 31
11026.252 39
11026.751 45
11027.250 39
11027.748 40
11028.247 43
11028.746 39
11029.245 30
11029.744 41
11030.243 32
11030.742 49
11031.241 46
11031.740 27
11032.239 28
11032.738 26
11033.237 23
11033.737 36
11034.236 38
11034.735 36
11035.234 33
11035.733 41
11036.232 61
11036.731 46
11037.230 50
11037.730 30
11038.229 34
11038.728 26
11039.227 22
11039.726 28
11040.225 33
11040.725 35
11041.224 43
11041.723 41
11042.222 31
11042.722 32
11043.221 17
11043.720 21
11044.220 32
11044.719 39
11045.218 35
11045.718 25
11046.217 30
11046.716 37
11047.216 54
11047.715 43
11048.214 35
11048.714 45
11049.213 51
11049.713 27
11050.212 30
11050.712 30
11051.211 33
11051.711 30
11052.210 33
11052.710 36
11053.209 39
11053.709 43
11054.208 40
11054.708 43
11055.207 40
11055.707 30
11056.206 37
11056.706 38
11057.206 29
11057.705 29
11058.205 41
11058.704 49
11059.204 42
11059.704 36
11060.203 39
11060.703 42
11061.203 31
11061.702 26
11062.202 23
11062.702 39
11063.202 29
11063.701 40
11064.201 45
11064.701 44
11065.201 30
11065.700 29
11066.200 30
11066.700 30
11067.200 38
11067.700 29
11068.200 38
11068.699 48
11069.199 40
11069.699 40
11070.199 35
11070.699 40
11071.199 66
11071.699 54
11072.199 60
11072.699 66
11073.199 48
11073.699 37
11074.199 41
11074.699 65
11075.199 60
11075.699 39
11076.199 36
11076.699 32
11077.199 16
11077.699 16
11078.199 18
11078.699 29
11079.199 23
11079.699 20
11080.199 18
11080.699 35
11081.200 50
11081.700 43
11082.200 37
11082.700 41
11083.200 43
11083.700 61
11084.201 53
11084.701 37
11085.201 38
11085.701 34
11086.202 48
11086.702 35
11087.202 39
11087.702 55
11088.203 38
11088.703 41
11089.203 31
11089.704 46
11090.204 51
11090.704 52
11091.205 55
11091.705 73
11092.206 54
11092.706 34
11093.206 27
11093.707 26
11094.207 25
11094.708 41
11095.208 33
11095.709 41
11096.209 39
11096.710 31
11097.210 39
11097.711 51
11098.211 53
11098.712 39
11099.212 34
11099.713 33
11100.213 28
11100.714 38
11101.214 43
11101.715 35
11102.216 42
11102.716 52
11103.217 44
11103.718 40
11104.218 37
11104.719 46
11105.220 36
11105.720 25
11106.221 28
11106.722 32
11107.222 42
11107.723 34
11108.224 23
11108.725 36
11109.225 43
11109.726 43
11110.227 32
11110.728 45
11111.229 73
11111.730 58
11112.230 42
11112.731 38
11113.232 46
11113.733 43
11114.234 28
11114.735 27
11115.236 26
11115.737 47
11116.237 36
11116.738 45
11117.239 34
11117.740 44
11118.241 42
11118.742 47
11119.243 48
11119.744 37
11120.245 33
11120.746 35
11121.247 34
11121.748 35
11122.250 43
11122.751 56
11123.252 57
11123.753 63
11124.254 57
11124.755 30
11125.256 39
11125.757 48
11126.258 37
11126.760 22
11127.261 21
11127.762 35
11128.263 36
11128.764 40
11129.266 34
11129.767 28
11130.268 35
11130.769 33
11131.271 29
11131.772 27
11132.273 32
11132.775 47
11133.276 41
11133.777 38
11134.279 48
11134.780 31
11135.281 26
11135.783 17
11136.284 38
11136.785 50
11137.287 35
11137.788 33
11138.290 29
11138.791 39
11139.293 46
11139.794 37
11140.295 33
11140.797 29
11141.298 34
11141.800 46
11142.301 26
11142.803 24
11143.305 25
11143.806 35
11144.308 27
11144.809 47
11145.311 53
11145.812 57
11146.314 53
11146.816 58
11147.317 57
11147.819 39
11148.321 44
11148.822 41
11149.324 37
11149.826 39
11150.327 34
11150.829 40
11151.331 44
11151.832 35
11152.334 39
11152.836 40
11153.338 37
11153.839 29
11154.341 33
11154.843 39
11155.345 27
11155.847 25
11156.349 28
11156.850 23
11157.352 27
11157.854 24
11158.356 32
11158.858 51
11159.360 56
11159.862 48
11160.364 46
11160.866 36
11161.368 32
11161.869 39
11162.371 44
11162.873 37
11163.375 42
11163.877 40
11164.379 28
11164.881 33
11165.384 43
11165.886 41
11166.388 22
11166.890 33
11167.392 35
11167.894 29
11168.396 34
11168.898 27
11169.400 48
11169.902 53
11170.404 37
11170.907 44
11171.409 27
11171.911 30
11172.413 21
11172.915 39
11173.418 41
11173.920 43
11174.422 47
11174.924 43
11175.427 36
11175.929 42
11176.431 56
11176.933 54
11177.436 50
11177.938 38
11178.440 35
11178.943 43
11179.445 41
11179.947 43
11180.450 34
11180.952 34
11181.455 21
11181.957 36
11182.459 46
11182.962 40
11183.464 52
11183.967 40
11184.469 33
11184.972 42
11185.474 40
11185.977 49
11186.479 58
11186.982 55
11187.484 52
11187.987 44
11188.489 44
11188.992 29
11189.495 16
11189.997 18
11190.500 17
11191.002 26
11191.505 30
11192.008 21
11192.510 37
11193.013 36
11193.516 33
11194.018 28
11194.521 33
11195.024 30
11195.526 59
11196.029 51
11196.532 50
11197.035 56
11197.537 45
11198.040 54
11198.543 44
11199.046 33
11199.549 19
11200.051 25
11200.554 27
11201.057 33
11201.560 31
11202.063 25
11202.566 23
11203.068 30
11203.571 19
11204.074 27
11204.577 30
11205.080 32
11205.583 35
11206.086 42
11206.589 49
11207.092 45
11207.595 31
11208.098 39
11208.601 43
11209.104 37
11209.607 39
11210.110 34
11210.613 41
11211.116 29
11211.619 53
11212.122 48
11212.625 31
11213.129 30
11213.632 28
11214.135 36
11214.638 55
11215.141 45
11215.644 47
11216.147 41
11216.651 55
11217.154 60
11217.657 43
11218.160 54
11218.663 48
11219.167 36
11219.670 37
11220.173 37
11220.677 31
11221.180 37
11221.683 59
11222.186 43
11222.690 46
11223.193 44
11223.696 42
11224.200 34
11224.703 36
11225.207 28
11225.710 23
11226.213 29
11226.717 26
11227.220 22
11227.724 37
11228.227 41
11228.731 30
11229.234 30
11229.737 30
11230.241 35
11230.744 32
11231.248 39
11231.752 29
11232.255 23
11232.759 31
11233.262 29
11233.766 36
11234.269 34
11234.773 30
11235.277 15
11235.780 23
11236.284 30
11236.787 40
11237.291 47
11237.795 47
11238.298 34
11238.802 30
11239.306 38
11239.809 30
11240.313 28
11240.817 24
11241.321 29
11241.824 26
11242.328 37
11242.832 35
11243.336 31
11243.840 33
11244.343 42
11244.847 37
11245.351 43
11245.855 42
11246.359 40
11246.863 43
11247.366 38
11247.870 47
11248.374 49
11248.878 35
11249.382 33
11249.886 40
11250.390 55
11250.894 68
11251.398 49
11251.902 38
11252.406 35
11252.910 44
11253.414 46
11253.918 35
11254.422 29
11254.926 40
11255.430 31
11255.934 17
11256.438 27
11256.942 26
11257.446 13
11257.950 15
11258.455 17
11258.959 29
11259.463 24
11259.967 29
11260.471 34
11260.975 23
11261.480 24
11261.984 25
11262.488 40
11262.992 41
11263.496 39
11264.001 25
11264.505 22
11265.009 33
11265.514 39
11266.018 26
11266.522 22
11267.026 16
11267.531 26
11268.035 36
11268.539 23
11269.044 22
11269.548 25
11270.053 19
11270.557 20
11271.061 26
11271.566 28
11272.070 24
11272.575 26
11273.079 32
11273.584 39
11274.088 50
11274.593 43
11275.097 56
11275.602 81
11276.106 57
11276.611 59
11277.115 44
11277.620 52
11278.124 35
11278.629 27
11279.133 30
11279.638 39
11280.143 34
11280.647 32
11281.152 40
11281.657 32
11282.161 27
11282.666 34
11283.171 35
11283.675 29
11284.180 32
11284.685 23
11285.189 22
11285.694 31
11286.199 24
11286.704 16
11287.208 29
11287.713 30
11288.218 30
11288.723 37
11289.228 39
11289.732 37
11290.237 41
11290.742 46
11291.247 50
11291.752 40
11292.257 22
11292.762 22
11293.267 16
11293.771 22
11294.276 32
11294.781 40
11295.286 31
11295.791 39
11296.296 41
11296.801 39
11297.306 36
11297.811 39
11298.316 47
11298.821 35
11299.326 51
11299.831 41
11300.336 52
11300.841 49
11301.347 38
11301.852 25
11302.357 38
11302.862 53
11303.367 52
11303.872 46
11304.377 36
11304.882 29
11305.388 28
11305.893 24
11306.398 38
11306.903 48
11307.408 33
11307.914 44
11308.419 40
11308.924 29
11309.429 25
11309.935 18
11310.440 16
11310.945 23
11311.451 34
11311.956 36
11312.461 31
11312.967 32
11313.472 27
11313.977 41
11314.483 30
11314.988 36
11315.493 54
11315.999 37
11316.504 21
11317.010 24
11317.515 37
11318.021 43
11318.526 33
11319.032 51
11319.537 43
11320.043 36
11320.548 25
11321.054 53
11321.559 39
11322.065 44
11322.570 43
11323.076 25
11323.581 38
11324.087 39
11324.593 33
11325.098 30
11325.604 26
11326.109 37
11326.615 39
11327.121 42
11327.626 37
11328.132 31
11328.638 57
11329.144 67
11329.649 66
11330.155 46
11330.661 31
11331.166 34
11331.672 53
11332.178 39
11332.684 58
11333.190 57
11333.695 37
11334.201 28
11334.707 37
11335.213 36
11335.719 36
11336.225 26
11336.730 34
11337.236 24
11337.742 24
11338.248 46
11338.754 33
11339.260 23
11339.766 19
11340.272 42
11340.778 40
11341.284 39
11341.790 33
11342.296 29
11342.802 34
11343.308 27
11343.814 28
11344.320 26
11344.826 15
11345.332 33
11345.838 39
11346.344 32
11346.850 44
11347.356 48
11347.863 54
11348.369 38
11348.875 33
11349.381 17
11349.887 24
11350.393 25
11350.900 37
11351.406 35
11351.912 51
11352.418 43
11352.924 38
11353.431 31
11353.937 23
11354.443 26
11354.949 26
11355.456 37
11355.962 40
11356.468 38
11356.975 36
11357.481 37
11357.987 32
11358.494 34
11359.000 36
11359.507 22
11360.013 14
11360.519 44
11361.026 41
11361.532 24
11362.039 47
11362.545 61
11363.052 42
11363.558 44
11364.064 41
11364.571 44
11365.077 41
11365.584 43
11366.091 41
11366.597 45
11367.104 62
11367.610 54
11368.117 49
11368.623 60
11369.130 66
11369.637 59
11370.143 41
11370.650 44
11371.156 40
11371.663 37
11372.170 23
11372.676 19
11373.183 24
11373.690 28
11374.197 27
11374.703 30
11375.210 35
11375.717 32
11376.224 31
11376.730 29
11377.237 39
11377.744 35
11378.251 33
11378.757 28
11379.264 29
11379.771 48
11380.278 45
11380.785 47
11381.292 55
11381.799 47
11382.305 45
11382.812 54
11383.319 38
11383.826 25
11384.333 33
11384.840 35
11385.347 44
11385.854 32
11386.361 25
11386.868 52
11387.375 44
11387.882 46
11388.389 40
11388.896 39
11389.403 36
11389.910 29
11390.417 35
11390.924 53
11391.431 47
11391.939 60
11392.446 52
11392.953 40
11393.460 36
11393.967 29
11394.474 36
11394.981 25
11395.489 34
11395.996 37
11396.503 21
11397.010 14
11397.517 15
11398.025 27
11398.532 35
11399.039 32
11399.546 28
11400.054 26
11400.561 28
11401.068 36
11401.576 41
11402.083 42
11402.590 35
11403.098 29
11403.605 42
11404.112 49
11404.620 43
11405.127 39
11405.635 28
11406.142 30
11406.649 39
11407.157 22
11407.664 27
11408.172 54
11408.679 29
11409.187 43
11409.694 42
11410.202 37
11410.709 44
11411.217 56
11411.724 54
11412.232 44
11412.740 32
11413.247 29
11413.755 36
11414.262 50
11414.770 45
11415.278 55
11415.785 45
11416.293 52
11416.800 53
11417.308 51
11417.816 37
11418.324 23
11418.831 34
11419.339 32
11419.847 30
11420.354 30
11420.862 43
11421.370 51
11421.878 46
11422.385 35
11422.893 32
11423.401 37
11423.909 33
11424.417 46
11424.925 44
11425.432 30
11425.940 29
11426.448 24
11426.956 27
11427.464 38
11427.972 37
11428.480 25
11428.988 34
11429.496 36
11430.004 43
11430.512 39
11431.020 38
11431.527 45
11432.035 46
11432.543 46
11433.052 52
11433.560 48
11434.068 40
11434.576 39
11435.084 35
11435.592 30
11436.100 22
11436.608 17
11437.116 20
11437.624 15
11438.132 29
11438.640 28
11439.149 44
11439.657 44
11440.165 42
11440.673 48
11441.181 47
11441.690 36
11442.198 34
11442.706 25
11443.214 23
11443.723 40
11444.231 38
11444.739 22
11445.247 28
11445.756 45
11446.264 34
11446.772 37
11447.281 42
11447.789 42
11448.297 40
11448.806 36
11449.314 36
11449.822 44
11450.331 41
11450.839 49
11451.348 46
11451.856 48
11452.365 43
11452.873 44
11453.382 33
11453.890 19
11454.399 24
11454.907 19
11455.416 32
11455.924 55
11456.433 51
11456.941 38
11457.450 36
11457.958 37
11458.467 37
11458.975 46
11459.484 33
11459.993 32
11460.501 29
11461.010 33
11461.519 25
11462.027 35
11462.536 46
11463.045 32
11463.553 30
11464.062 27
11464.571 33
11465.079 30
11465.588 34
11466.097 46
11466.606 44
11467.115 33
11467.623 30
11468.132 30
11468.641 25
11469.150 36
11469.659 32
11470.167 20
11470.676 27
11471.185 32
11471.694 44
11472.203 50
11472.712 37
11473.221 32
11473.730 24
11474.239 39
11474.748 50
11475.256 41
11475.765 27
11476.274 28
11476.783 34
11477.292 31
11477.801 28
11478.310 35
11478.819 40
11479.329 30
11479.838 33
11480.347 40
11480.856 34
11481.365 29
11481.874 32
11482.383 37
11482.892 26
11483.401 22
11483.910 13
11484.420 21
11484.929 33
11485.438 42
11485.947 36
11486.456 37
11486.966 28
11487.475 26
11487.984 28
11488.493 23
11489.003 18
11489.512 20
11490.021 27
11490.530 36
11491.040 33
11491.549 40
11492.058 43
11492.568 38
11493.077 45
11493.586 19
11494.096 27
11494.605 24
11495.115 48
11495.624 43
11496.133 45
11496.643 43
11497.152 33
11497.662 35
11498.171 24
11498.681 28
11499.190 45
11499.700 43
11500.209 31
11500.719 45
11501.228 38
11501.738 29
11502.247 26
11502.757 23
11503.266 17
11503.776 36
11504.286 48
11504.795 40
11505.305 49
11505.814 47
11506.324 33
11506.834 29
11507.343 27
11507.853 20
11508.363 32
11508.873 41
11509.382 42
11509.892 36
11510.402 40
11510.911 38
11511.421 34
11511.931 35
11512.441 36
11512.951 26
11513.460 23
11513.970 19
11514.480 25
11514.990 24
11515.500 25
11516.010 31
11516.519 23
11517.029 22
11517.539 23
11518.049 21
11518.559 17
11519.069 25
11519.579 26
11520.089 29
11520.599 29
11521.109 33
11521.619 27
11522.129 19
11522.639 22
11523.149 33
11523.659 26
11524.169 16
11524.679 27
11525.189 36
11525.699 37
11526.209 45
11526.719 37
11527.229 42
11527.739 31
11528.250 34
11528.760 47
11529.270 54
11529.780 50
11530.290 42
11530.800 47
11531.311 43
11531.821 27
11532.331 18
11532.841 22
11533.351 23
11533.862 25
11534.372 29
11534.882 21
11535.393 34
11535.903 43
11536.413 18
11536.923 44
11537.434 40
11537.944 31
11538.455 23
11538.965 16
11539.475 30
11539.986 36
11540.496 38
11541.006 47
11541.517 50
11542.027 50
11542.538 43
11543.048 31
11543.559 37
11544.069 46
11544.580 46
11545.090 48
11545.601 50
11546.111 55
11546.622 48
11547.132 40
11547.643 66
11548.153 68
11548.664 48
11549.175 47
11549.685 41
11550.196 28
11550.706 28
11551.217 36
11551.728 44
11552.238 52
11552.749 42
11553.260 32
11553.770 20
11554.281 29
11554.792 32
11555.303 42
11555.813 30
11556.324 31
11556.835 34
11557.346 29
11557.856 23
11558.367 27
11558.878 41
11559.389 38
11559.900 25
11560.410 33
11560.921 37
11561.432 30
11561.943 34
11562.454 35
11562.965 41
11563.476 53
11563.987 45
11564.498 43
11565.009 43
11565.520 29
11566.030 21
11566.541 16
11567.052 20
11567.563 25
11568.074 19
11568.585 19
11569.097 29
11569.608 44
11570.119 40
11570.630 40
11571.141 45
11571.652 48
11572.163 36
11572.674 33
11573.185 41
11573.696 38
11574.207 48
11574.719 41
11575.230 51
11575.741 44
11576.252 31
11576.763 28
11577.275 42
11577.786 52
11578.297 43
11578.808 36
11579.320 33
11579.831 34
11580.342 43
11580.853 43
11581.365 31
11581.876 14
11582.387 22
11582.899 22
11583.410 23
11583.921 29
11584.433 50
11584.944 48
11585.456 24
11585.967 22
11586.478 25
11586.990 28
11587.501 32
11588.013 37
11588.524 38
11589.036 31
11589.547 26
11590.059 11
11590.570 13
11591.082 23
11591.593 33
11592.105 32
11592.616 33
11593.128 34
11593.639 27
11594.151 18
11594.663 23
11595.174 34
11595.686 25
11596.197 24
11596.709 34
11597.221 29
11597.732 37
11598.244 39
11598.756 27
11599.267 22
11599.779 34
11600.291 30
11600.803 21
11601.314 31
11601.826 19
11602.338 38
11602.850 39
11603.361 32
11603.873 42
11604.385 41
11604.897 37
11605.409 34
11605.921 36
11606.432 35
11606.944 22
11607.456 20
11607.968 43
11608.480 39
11608.992 25
11609.504 20
11610.016 24
11610.528 37
11611.040 27
11611.552 35
11612.064 39
11612.576 31
11613.088 22
11613.600 32
11614.112 33
11614.624 37
11615.136 30
11615.648 28
11616.160 20
11616.672 20
11617.184 42
11617.696 34
11618.208 44
11618.720 31
11619.233 19
11619.745 19
11620.257 23
11620.769 32
11621.281 32
11621.793 38
11622.306 30
11622.818 31
11623.330 35
11623.842 30
11624.355 64
11624.867 50
11625.379 49
11625.891 39
11626.404 33
11626.916 34
11627.428 25
11627.941 27
11628.453 28
11628.965 27
11629.478 37
11629.990 41
11630.502 26
11631.015 28
11631.527 24
11632.040 32
11632.552 24
11633.065 18
11633.577 16
11634.089 23
11634.602 21
11635.114 17
11635.627 29
11636.139 40
11636.652 33
11637.164 37
11637.677 36
11638.190 33
11638.702 33
11639.215 33
11639.727 25
11640.240 30
11640.753 27
11641.265 32
11641.778 31
11642.290 25
11642.803 27
11643.316 25
11643.828 25
11644.341 36
11644.854 32
11645.367 38
11645.879 41
11646.392 30
11646.905 32
11647.418 31
11647.930 24
11648.443 32
11648.956 29
11649.469 35
11649.982 34
11650.494 42
11651.007 40
11651.520 28
11652.033 14
11652.546 21
11653.059 36
11653.572 45
11654.084 35
11654.597 30
11655.110 27
11655.623 22
11656.136 16
11656.649 25
11657.162 43
11657.675 21
11658.188 29
11658.701 28
11659.214 37
11659.727 42
11660.240 37
11660.753 31
11661.266 37
11661.779 35
11662.292 31
11662.806 48
11663.319 51
11663.832 26
11664.345 29
11664.858 35
11665.371 36
11665.884 42
11666.398 36
11666.911 40
11667.424 23
11667.937 27
11668.450 42
11668.964 37
11669.477 43
11669.990 36
11670.503 27
11671.017 21
11671.530 26
11672.043 31
11672.557 24
11673.070 24
11673.583 22
11674.097 28
11674.610 24
11675.123 36
11675.637 35
11676.150 40
11676.664 47
11677.177 33
11677.690 17
11678.204 20
11678.717 22
11679.231 19
11679.744 24
11680.258 30
11680.771 32
11681.285 36
11681.798 48
11682.312 39
11682.825 36
11683.339 32
11683.852 23
11684.366 36
11684.880 50
11685.393 32
11685.907 22
11686.420 20
11686.934 28
11687.448 16
11687.961 22
11688.475 40
11688.989 40
11689.502 54
11690.016 37
11690.530 41
11691.043 32
11691.557 27
11692.071 25
11692.585 27
11693.098 32
11693.612 25
11694.126 30
11694.640 36
11695.154 30
11695.667 25
11696.181 31
11696.695 30
11697.209 34
11697.723 22
11698.237 24
11698.751 22
11699.264 23
11699.778 41
11700.292 27
11700.806 30
11701.320 24
11701.834 38
11702.348 28
11702.862 31
11703.376 27
11703.890 39
11704.404 33
11704.918 28
11705.432 18
11705.946 20
11706.460 23
11706.974 30
11707.488 51
11708.002 42
11708.517 25
11709.031 35
11709.545 28
11710.059 29
11710.573 31
11711.087 42
11711.601 41
11712.116 39
11712.630 43
11713.144 28
11713.658 18
11714.172 40
11714.687 40
11715.201 27
11715.715 37
11716.229 50
11716.744 34
11717.258 30
11717.772 24
11718.287 23
11718.801 16
11719.315 28
11719.830 24
11720.344 32
11720.858 35
11721.373 32
11721.887 23
11722.402 19
11722.916 23
11723.430 23
11723.945 31
11724.459 27
11724.974 27
11725.488 14
11726.003 14
11726.517 41
11727.032 47
11727.546 27
11728.061 16
11728.575 27
11729.090 26
11729.605 29
11730.119 34
11730.634 25
11731.148 28
11731.663 55
11732.178 47
11732.692 34
11733.207 27
11733.721 28
11734.236 21
11734.751 20
11735.265 34
11735.780 46
11736.295 41
11736.810 38
11737.324 46
11737.839 42
11738.354 40
11738.869 37
11739.383 29
11739.898 46
11740.413 38
11740.928 34
11741.443 27
11741.957 22
11742.472 23
11742.987 33
11743.502 40
11744.017 33
11744.532 25
11745.047 26
11745.562 18
11746.077 28
11746.592 51
11747.106 48
11747.621 40
11748.136 34
11748.651 38
11749.166 26
11749.681 22
11750.196 20
11750.711 23
11751.226 28
11751.742 32
11752.257 35
11752.772 26
11753.287 21
11753.802 20
11754.317 35
11754.832 55
11755.347 41
11755.862 37
11756.377 53
11756.893 48
11757.408 35
11757.923 46
11758.438 36
11758.953 23
11759.469 20
11759.984 26
11760.499 32
11761.014 26
11761.530 23
11762.045 22
11762.560 27
11763.076 29
11763.591 48
11764.106 28
11764.621 24
11765.137 35
11765.652 31
11766.168 27
11766.683 28
11767.198 26
11767.714 26
11768.229 24
11768.745 25
11769.260 33
11769.775 21
11770.291 31
11770.806 35
11771.322 23
11771.837 17
11772.353 35
11772.868 29
11773.384 35
11773.899 52
11774.415 43
11774.931 28
11775.446 25
11775.962 23
11776.477 22
11776.993 36
11777.508 24
11778.024 18
11778.540 37
11779.055 45
11779.571 38
11780.087 26
11780.602 16
11781.118 31
11781.634 40
11782.150 41
11782.665 44
11783.181 35
11783.697 19
11784.212 15
11784.728 31
11785.244 29
11785.760 35
11786.276 35
11786.791 21
11787.307 21
11787.823 28
11788.339 28
11788.855 19
11789.371 30
11789.887 46
11790.403 32
11790.918 17
11791.434 24
11791.950 20
11792.466 42
11792.982 34
11793.498 28
11794.014 31
11794.530 22
11795.046 28
11795.562 24
11796.078 25
11796.594 47
11797.110 48
11797.626 53
11798.142 53
11798.658 35
11799.175 27
11799.691 24
11800.207 14
11800.723 23
11801.239 21
11801.755 27
11802.271 32
11802.787 24
11803.304 25
11803.820 19
11804.336 28
11804.852 32
11805.368 22
11805.885 15
11806.401 19
11806.917 22
11807.433 20
11807.950 22
11808.466 32
11808.982 25
11809.499 37
11810.015 43
11810.531 37
11811.048 28
11811.564 23
11812.080 16
11812.597 20
11813.113 27
11813.630 21
11814.146 21
11814.662 19
11815.179 18
11815.695 30
11816.212 30
11816.728 38
11817.245 29
11817.761 21
11818.278 20
11818.794 11
11819.311 18
11819.827 18
11820.344 17
11820.860 18
11821.377 20
11821.894 30
11822.410 36
11822.927 49
11823.443 54
11823.960 40
11824.477 30
11824.993 41
11825.510 36
11826.027 30
11826.543 46
11827.060 41
11827.577 40
11828.094 34
11828.610 33
11829.127 40
11829.644 52
11830.161 39
11830.677 32
11831.194 32
11831.711 18
11832.228 27
11832.745 32
11833.261 25
11833.778 53
11834.295 49
11834.812 31
11835.329 34
11835.846 27
11836.363 31
11836.880 29
11837.396 35
11837.913 40
11838.430 23
11838.947 29
11839.464 20
11839.981 10
11840.498 15
11841.015 21
11841.532 20
11842.049 21
11842.566 15
11843.083 18
11843.600 21
11844.118 28
11844.635 42
11845.152 33
11845.669 31
11846.186 21
11846.703 14
11847.220 28
11847.737 22
11848.254 19
11848.772 18
11849.289 25
11849.806 31
11850.323 19
11850.840 14
11851.358 37
11851.875 44
11852.392 39
11852.909 37
11853.427 32
11853.944 37
11854.461 35
11854.979 52
11855.496 47
11856.013 36
11856.531 28
11857.048 18
11857.565 22
11858.083 24
11858.600 20
11859.118 30
11859.635 34
11860.152 39
11860.670 27
11861.187 41
11861.705 46
11862.222 31
11862.740 31
11863.257 40
11863.775 35
11864.292 27
11864.810 35
11865.327 51
11865.845 52
11866.362 31
11866.880 33
11867.397 25
11867.915 29
11868.433 24
11868.950 30
11869.468 28
11869.985 23
11870.503 28
11871.021 14
11871.538 19
11872.056 21
11872.574 22
11873.092 26
11873.609 36
11874.127 24
11874.645 24
11875.162 45
11875.680 44
11876.198 34
11876.716 34
11877.234 29
11877.751 21
11878.269 16
11878.787 13
11879.305 21
11879.823 16
11880.341 25
11880.858 26
11881.376 26
11881.894 29
11882.412 19
11882.930 13
11883.448 22
11883.966 19
11884.484 22
11885.002 15
11885.520 24
11886.038 34
11886.556 40
11887.074 38
11887.592 40
11888.110 31
11888.628 32
11889.146 33
11889.664 26
11890.182 30
11890.700 30
11891.218 22
11891.736 19
11892.255 27
11892.773 29
11893.291 39
11893.809 41
11894.327 32
11894.845 46
11895.363 27
11895.882 26
11896.400 32
11896.918 33
11897.436 26
11897.955 35
11898.473 44
11898.991 44
11899.509 31
11900.028 18
11900.546 34
11901.064 36
11901.583 38
11902.101 43
11902.619 31
11903.138 18
11903.656 19
11904.174 21
11904.693 26
11905.211 34
11905.730 29
11906.248 32
11906.766 40
11907.285 46
11907.803 36
11908.322 36
11908.840 51
11909.359 58
11909.877 47
11910.396 43
11910.914 40
11911.433 54
11911.951 40
11912.470 29
11912.989 37
11913.507 30
11914.026 30
11914.544 38
11915.063 46
11915.582 44
11916.100 35
11916.619 59
11917.138 51
11917.656 37
11918.175 41
11918.694 41
11919.212 30
11919.731 13
11920.250 26
11920.769 30
11921.287 20
11921.806 21
11922.325 23
11922.844 42
11923.362 47
11923.881 43
11924.400 36
11924.919 26
11925.438 38
11925.957 26
11926.475 41
11926.994 28
11927.513 22
11928.032 19
11928.551 12
11929.070 17
11929.589 41
11930.108 38
11930.627 38
11931.146 40
11931.665 28
11932.184 38
11932.703 40
11933.222 23
11933.741 24
11934.260 18
11934.779 17
11935.298 19
11935.817 46
11936.336 47
11936.855 31
11937.374 27
11937.893 29
11938.413 27
11938.932 24
11939.451 28
11939.970 22
11940.489 30
11941.008 25
11941.527 27
11942.047 21
11942.566 27
11943.085 20
11943.604 36
11944.124 42
11944.643 41
11945.162 26
11945.681 18
11946.201 17
11946.720 31
11947.239 28
11947.759 42
11948.278 36
11948.797 36
11949.317 26
11949.836 24
11950.356 22
11950.875 28
11951.394 28
11951.914 24
11952.433 21
11952.953 17
11953.472 20
11953.992 25
11954.511 21
11955.030 21
11955.550 40
11956.069 15
11956.589 22
11957.109 23
11957.628 21
11958.148 23
11958.667 27
11959.187 28
11959.706 23
11960.226 27
11960.746 21
11961.265 18
11961.785 17
11962.304 31
11962.824 54
11963.344 39
11963.863 17
11964.383 29
11964.903 27
11965.423 18
11965.942 27
11966.462 25
11966.982 25
11967.502 28
11968.021 29
11968.541 34
11969.061 41
11969.581 42
11970.101 39
11970.620 23
11971.140 19
11971.660 22
11972.180 26
11972.700 29
11973.220 22
11973.740 23
11974.259 37
11974.779 25
11975.299 15
11975.819 18
11976.339 29
11976.859 29
11977.379 29
11977.899 19
11978.419 20
11978.939 30
11979.459 56
11979.979 40
11980.499 25
11981.019 32
11981.539 33
11982.059 40
11982.579 33
11983.100 27
11983.620 32
11984.140 23
11984.660 22
11985.180 21
11985.700 21
11986.220 16
11986.741 44
11987.261 58
11987.781 41
11988.301 37
11988.821 46
11989.342 36
11989.862 24
11990.382 17
11990.902 20
11991.423 23
11991.943 18
11992.463 26
11992.984 25
11993.504 35
11994.024 63
11994.545 44
11995.065 48
11995.585 52
11996.106 54
11996.626 43
11997.146 49
11997.667 43
11998.187 36
11998.708 31
11999.228 31
11999.749 31
12000.269 28
12000.790 30
12001.310 36
12001.831 27
12002.351 46
12002.872 48
12003.392 48
12003.913 35
12004.433 38
12004.954 30
12005.474 36
12005.995 36
12006.516 49
12007.036 48
12007.557 44
12008.077 37
12008.598 20
12009.119 17
12009.639 20
12010.160 29
12010.681 29
12011.202 26
12011.722 25
12012.243 17
12012.764 16
12013.284 32
12013.805 34
12014.326 23
12014.847 22
12015.368 33
12015.888 31
12016.409 32
12016.930 40
12017.451 37
12017.972 20
12018.493 15
12019.013 24
12019.534 34
12020.055 23
12020.576 22
12021.097 26
12021.618 27
12022.139 24
12022.660 15
12023.181 15
12023.702 23
12024.223 34
12024.744 45
12025.265 38
12025.786 29
12026.307 18
12026.828 27
12027.349 26
12027.870 24
12028.391 17
12028.912 19
12029.433 22
12029.954 55
12030.476 54
12030.997 30
12031.518 20
12032.039 25
12032.560 38
12033.081 41
12033.603 38
12034.124 33
12034.645 44
12035.166 28
12035.687 25
12036.209 41
12036.730 50
12037.251 34
12037.772 27
12038.294 22
12038.815 26
12039.336 22
12039.858 26
12040.379 19
12040.900 34
12041.422 35
12041.943 38
12042.465 31
12042.986 25
12043.507 30
12044.029 19
12044.550 18
12045.072 25
12045.593 30
12046.115 36
12046.636 46
12047.157 31
12047.679 40
12048.200 34
12048.722 33
12049.244 24
12049.765 14
12050.287 22
12050.808 39
12051.330 28
12051.851 26
12052.373 30
12052.895 23
12053.416 41
12053.938 41
12054.459 37
12054.981 30
12055.503 38
12056.024 29
12056.546 27
12057.068 30
12057.590 47
12058.111 47
12058.633 36
12059.155 41
12059.677 22
12060.198 19
12060.720 13
12061.242 11
12061.764 26
12062.285 25
12062.807 25
12063.329 36
12063.851 23
12064.373 26
12064.895 24
12065.417 31
12065.938 34
12066.460 41
12066.982 34
12067.504 21
12068.026 22
12068.548 18
12069.070 20
12069.592 22
12070.114 13
12070.636 16
12071.158 35
12071.680 31
12072.202 26
12072.724 30
12073.246 24
12073.768 26
12074.290 16
12074.812 20
12075.334 39
12075.857 41
12076.379 27
12076.901 19
12077.423 28
12077.945 24
12078.467 23
12078.989 20
12079.512 23
12080.034 35
12080.556 34
12081.078 34
12081.600 30
12082.123 35
12082.645 37
12083.167 35
12083.689 35
12084.212 49
12084.734 45
12085.256 42
12085.779 50
12086.301 55
12086.823 39
12087.346 55
12087.868 45
12088.390 29
12088.913 28
12089.435 23
12089.958 24
12090.480 39
12091.003 33
12091.525 22
12092.047 22
12092.570 26
12093.092 27
12093.615 18
12094.137 29
12094.660 23
12095.182 16
12095.705 17
12096.227 17
12096.750 16
12097.273 23
12097.795 24
12098.318 41
12098.840 45
12099.363 32
12099.886 32
12100.408 29
12100.931 26
12101.454 23
12101.976 10
12102.499 17
12103.022 27
12103.544 52
12104.067 44
12104.590 27
12105.112 21
12105.635 26
12106.158 21
12106.681 18
12107.204 26
12107.726 34
12108.249 38
12108.772 29
12109.295 19
12109.818 25
12110.340 33
12110.863 27
12111.386 40
12111.909 35
12112.432 30
12112.955 14
12113.478 23
12114.001 26
12114.524 18
12115.047 22
12115.570 24
12116.093 29
12116.616 22
12117.139 27
12117.662 19
12118.185 12
12118.708 32
12119.231 33
12119.754 34
12120.277 22
12120.800 16
12121.323 26
12121.846 24
12122.369 26
12122.892 21
12123.415 19
12123.939 31
12124.462 43
12124.985 31
12125.508 24
12126.031 16
12126.554 16
12127.078 14
12127.601 18
12128.124 15
12128.647 23
12129.171 14
12129.694 24
12130.217 36
12130.740 28
12131.264 28
12131.787 37
12132.310 21
12132.834 25
12133.357 31
12133.880 25
12134.404 21
12134.927 29
12135.451 29
12135.974 18
12136.497 30
12137.021 17
12137.544 30
12138.068 20
12138.591 22
12139.115 34
12139.638 32
12140.162 25
12140.685 25
12141.209 19
12141.732 15
12142.256 22
12142.779 31
12143.303 44
12143.826 34
12144.350 13
12144.874 7
12145.397 21
12145.921 20
12146.444 27
12146.968 40
12147.492 29
12148.015 37
12148.539 42
12149.063 46
12149.586 28
12150.110 43
12150.634 43
12151.158 35
12151.681 37
12152.205 28
12152.729 35
12153.253 27
12153.776 17
12154.300 11
12154.824 25
12155.348 41
12155.872 27
12156.395 30
12156.919 24
12157.443 35
12157.967 20
12158.491 30
12159.015 32
12159.539 37
12160.063 37
12160.587 17
12161.111 26
12161.635 38
12162.159 32
12162.683 32
12163.206 26
12163.730 15
12164.255 21
12164.779 42
12165.303 31
12165.827 27
12166.351 22
12166.875 17
12167.399 29
12167.923 33
12168.447 34
12168.971 32
12169.495 33
12170.019 37
12170.544 29
12171.068 30
12171.592 32
12172.116 25
12172.640 29
12173.164 41
12173.689 35
12174.213 38
12174.737 34
12175.261 35
12175.786 37
12176.310 34
12176.834 44
12177.359 41
12177.883 39
12178.407 25
12178.931 24
12179.456 25
12179.980 34
12180.505 43
12181.029 35
12181.553 31
12182.078 23
12182.602 20
12183.126 19
12183.651 34
12184.175 31
12184.700 21
12185.224 22
12185.749 34
12186.273 43
12186.798 45
12187.322 30
12187.847 23
12188.371 18
12188.896 27
12189.420 47
12189.945 54
12190.470 50
12190.994 51
12191.519 52
12192.043 34
12192.568 36
12193.093 31
12193.617 28
12194.142 20
12194.667 27
12195.191 28
12195.716 41
12196.241 29
12196.765 25
12197.290 32
12197.815 21
12198.340 22
12198.864 26
12199.389 31
12199.914 39
12200.439 52
12200.963 43
12201.488 31
12202.013 29
12202.538 27
12203.063 27
12203.588 36
12204.113 38
12204.637 41
12205.162 34
12205.687 23
12206.212 31
12206.737 20
12207.262 29
12207.787 51
12208.312 34
12208.837 36
12209.362 33
12209.887 32
12210.412 30
12210.937 19
12211.462 27
12211.987 13
12212.512 18
12213.037 13
12213.562 18
12214.087 18
12214.612 22
12215.137 27
12215.663 37
12216.188 11
12216.713 20
12217.238 26
12217.763 28
12218.288 21
12218.813 27
12219.339 31
12219.864 21
12220.389 24
12220.914 46
12221.440 42
12221.965 31
12222.490 37
12223.015 29
12223.541 23
12224.066 20
12224.591 19
12225.117 21
12225.642 33
12226.167 27
12226.693 25
12227.218 30
12227.743 42
12228.269 35
12228.794 36
12229.320 20
12229.845 25
12230.370 25
12230.896 22
12231.421 22
12231.947 31
12232.472 32
12232.998 31
12233.523 29
12234.049 17
12234.574 21
12235.100 24
12235.625 27
12236.151 31
12236.677 16
12237.202 10
12237.728 32
12238.253 34
12238.779 19
12239.305 22
12239.830 32
12240.356 19
12240.882 11
12241.407 19
12241.933 38
12242.459 44
12242.984 39
12243.510 53
12244.036 53
12244.561 32
12245.087 27
12245.613 38
12246.139 26
12246.665 19
12247.190 28
12247.716 28
12248.242 39
12248.768 36
12249.294 21
12249.819 18
12250.345 25
12250.871 34
12251.397 34
12251.923 42
12252.449 30
12252.975 18
12253.501 18
12254.027 11
12254.553 10
12255.079 10
12255.605 17
12256.131 28
12256.657 25
12257.183 24
12257.709 23
12258.235 47
12258.761 41
12259.287 42
12259.813 32
12260.339 32
12260.865 31
12261.391 31
12261.917 25
12262.443 12
12262.969 7
12263.496 17
12264.022 24
12264.548 20
12265.074 12
12265.600 16
12266.127 24
12266.653 28
12267.179 24
12267.705 19
12268.231 22
12268.758 18
12269.284 23
12269.810 33
12270.337 33
12270.863 24
12271.389 17
12271.916 16
12272.442 15
12272.968 17
12273.495 23
12274.021 25
12274.547 29
12275.074 33
12275.600 22
12276.127 17
12276.653 16
12277.179 22
12277.706 20
12278.232 20
12278.759 19
12279.285 25
12279.812 22
12280.338 20
12280.865 16
12281.391 22
12281.918 30
12282.444 28
12282.971 29
12283.498 27
12284.024 34
12284.551 29
12285.077 29
12285.604 33
12286.131 35
12286.657 27
12287.184 24
12287.711 38
12288.237 27
12288.764 25
12289.291 18
12289.817 24
12290.344 24
12290.871 30
12291.398 37
12291.924 33
12292.451 52
12292.978 45
12293.505 36
12294.031 31
12294.558 47
12295.085 43
12295.612 36
12296.139 24
12296.666 22
12297.192 16
12297.719 16
12298.246 22
12298.773 17
12299.300 15
12299.827 29
12300.354 36
12300.881 30
12301.408 36
12301.935 42
12302.462 39
12302.989 29
12303.516 37
12304.043 44
12304.570 35
12305.097 28
12305.624 29
12306.151 26
12306.678 37
12307.205 44
12307.732 38
12308.259 33
12308.786 22
12309.314 12
12309.841 8
12310.368 29
12310.895 41
12311.422 38
12311.949 28
12312.477 22
12313.004 28
12313.531 32
12314.058 41
12314.585 27
12315.113 29
12315.640 28
12316.167 23
12316.695 20
12317.222 23
12317.749 18
12318.276 20
12318.804 42
12319.331 54
12319.859 50
12320.386 47
12320.913 35
12321.441 23
12321.968 36
12322.495 36
12323.023 36
12323.550 43
12324.078 29
12324.605 20
12325.133 26
12325.660 44
12326.188 46
12326.715 36
12327.243 45
12327.770 41
12328.298 29
12328.825 27
12329.353 21
12329.880 25
12330.408 38
12330.936 42
12331.463 36
12331.991 36
12332.518 28
12333.046 20
12333.574 44
12334.101 39
12334.629 37
12335.157 39
12335.684 36
12336.212 38
12336.740 27
12337.268 40
12337.795 52
12338.323 43
12338.851 20
12339.379 24
12339.906 28
12340.434 29
12340.962 35
12341.490 45
12342.018 51
12342.545 35
12343.073 34
12343.601 36
12344.129 58
12344.657 47
12345.185 40
12345.713 34
12346.241 31
12346.769 35
12347.296 46
12347.824 44
12348.352 51
12348.880 60
12349.408 52
12349.936 56
12350.464 59
12350.992 74
12351.520 78
12352.048 83
12352.576 57
12353.105 88
12353.633 100
12354.161 108
12354.689 113
12355.217 119
12355.745 120
12356.273 107
12356.801 175
12357.329 206
12357.858 203
12358.386 196
12358.914 216
12359.442 250
12359.970 230
12360.499 198
12361.027 199
12361.555 197
12362.083 186
12362.612 179
12363.140 178
12363.668 159
12364.197 141
12364.725 130
12365.253 104
12365.782 86
12366.310 77
12366.838 92
12367.367 88
12367.895 81
12368.423 65
12368.952 68
12369.480 79
12370.009 81
12370.537 82
12371.065 61
12371.594 49
12372.122 45
12372.651 40
12373.179 50
12373.708 54
12374.236 47
12374.765 31
12375.293 45
12375.822 47
12376.351 45
12376.879 48
12377.408 49
12377.936 37
12378.465 42
12378.994 28
12379.522 45
12380.051 62
12380.579 33
12381.108 32
12381.637 44
12382.166 33
12382.694 22
12383.223 15
12383.752 25
12384.280 29
12384.809 37
12385.338 46
12385.867 37
12386.395 40
12386.924 33
12387.453 37
12387.982 41
12388.511 50
12389.039 49
12389.568 32
12390.097 27
12390.626 30
12391.155 41
12391.684 39
12392.213 43
12392.742 37
12393.271 34
12393.799 33
12394.328 33
12394.857 27
12395.386 20
12395.915 36
12396.444 31
12396.973 38
12397.502 47
12398.031 36
12398.560 48
12399.089 46
12399.618 35
12400.148 44
12400.677 53
12401.206 44
12401.735 40
12402.264 31
12402.793 48
12403.322 57
12403.851 60
12404.381 53
12404.910 53
12405.439 35
12405.968 27
12406.497 23
12407.026 41
12407.556 38
12408.085 35
12408.614 33
12409.143 43
12409.673 28
12410.202 17
12410.731 28
12411.261 35
12411.790 40
12412.319 23
12412.849 20
12413.378 25
12413.907 38
12414.437 33
12414.966 26
12415.495 17
12416.025 23
12416.554 23
12417.084 19
12417.613 21
12418.143 23
12418.672 28
12419.202 50
12419.731 57
12420.261 71
12420.790 61
12421.320 40
12421.849 33
12422.379 34
12422.908 20
12423.438 34
12423.967 29
12424.497 26
12425.027 55
12425.556 59
12426.086 51
12426.615 45
12427.145 17
12427.675 17
12428.204 20
12428.734 18
12429.264 22
12429.793 33
12430.323 23
12430.853 28
12431.383 30
12431.912 27
12432.442 34
12432.972 32
12433.502 46
12434.031 35
12434.561 35
12435.091 37
12435.621 30
12436.151 22
12436.681 20
12437.210 10
12437.740 20
12438.270 42
12438.800 41
12439.330 37
12439.860 46
12440.390 47
12440.920 44
12441.450 32
12441.980 23
12442.510 16
12443.040 15
12443.570 32
12444.100 40
12444.630 20
12445.160 17
12445.690 18
12446.220 17
12446.750 29
12447.280 26
12447.810 29
12448.340 28
12448.870 26
12449.400 29
12449.930 26
12450.461 17
12450.991 23
12451.521 27
12452.051 38
12452.581 26
12453.112 24
12453.642 35
12454.172 23
12454.702 32
12455.232 23
12455.763 28
12456.293 40
12456.823 44
12457.354 29
12457.884 22
12458.414 26
12458.944 40
12459.475 35
12460.005 27
12460.535 31
12461.066 25
12461.596 29
12462.127 30
12462.657 26
12463.187 25
12463.718 17
12464.248 12
12464.779 25
12465.309 31
12465.840 27
12466.370 38
12466.901 30
12467.431 39
12467.962 29
12468.492 25
12469.023 43
12469.553 43
12470.084 34
12470.614 33
12471.145 39
12471.676 27
12472.206 22
12472.737 39
12473.267 38
12473.798 33
12474.329 30
12474.859 29
12475.390 26
12475.921 21
12476.451 29
12476.982 30
12477.513 32
12478.044 30
12478.574 45
12479.105 41
12479.636 33
12480.167 22
12480.697 18
12481.228 23
12481.759 20
12482.290 30
12482.821 26
12483.351 11
12483.882 37
12484.413 41
12484.944 34
12485.475 30
12486.006 24
12486.537 18
12487.068 13
12487.599 23
12488.130 26
12488.661 28
12489.191 30
12489.722 44
12490.253 31
12490.784 22
12491.315 25
12491.846 24
12492.378 28
12492.909 35
12493.440 19
12493.971 18
12494.502 24
12495.033 25
12495.564 44
12496.095 42
12496.626 38
12497.157 40
12497.688 43
12498.220 30
12498.751 19
12499.282 26
12499.813 36
12500.344 26
12500.876 27
12501.407 29
12501.938 17
12502.469 28
12503.001 23
12503.532 20
12504.063 14
12504.594 15
12505.126 17
12505.657 32
12506.188 30
12506.720 24
12507.251 35
12507.782 31
12508.314 17
12508.845 24
12509.377 31
12509.908 34
12510.439 19
12510.971 11
12511.502 13
12512.034 27
12512.565 14
12513.097 21
12513.628 28
12514.160 24
12514.691 16
12515.223 18
12515.754 15
12516.286 15
12516.817 14
12517.349 26
12517.880 32
12518.412 28
12518.944 37
12519.475 40
12520.007 38
12520.538 30
12521.070 28
12521.602 33
12522.133 24
12522.665 29
12523.197 30
12523.728 27
12524.260 24
12524.792 30
12525.324 20
12525.855 26
12526.387 43
12526.919 39
12527.451 29
12527.982 19
12528.514 36
12529.046 29
12529.578 18
12530.110 35
12530.642 37
12531.173 43
12531.705 46
12532.237 37
12532.769 50
12533.301 34
12533.833 42
12534.365 35
12534.897 26
12535.429 30
12535.961 35
12536.493 40
12537.025 34
12537.557 17
12538.089 28
12538.621 32
12539.153 20
12539.685 21
12540.217 26
12540.749 22
12541.281 34
12541.813 32
12542.345 36
12542.877 31
12543.409 35
12543.941 29
12544.474 30
12545.006 26
12545.538 29
12546.070 30
12546.602 55
12547.134 73
12547.667 71
12548.199 62
12548.731 64
12549.263 46
12549.796 53
12550.328 41
12550.860 21
12551.392 27
12551.925 27
12552.457 46
12552.989 51
12553.522 41
12554.054 22
12554.586 23
12555.119 22
12555.651 33
12556.183 48
12556.716 37
12557.248 32
12557.781 24
12558.313 41
12558.846 46
12559.378 37
12559.911 37
12560.443 49
12560.975 36
12561.508 37
12562.041 27
12562.573 41
12563.106 49
12563.638 66
12564.171 60
12564.703 46
12565.236 33
12565.768 23
12566.301 24
12566.834 20
12567.366 23
12567.899 29
12568.432 44
12568.964 48
12569.497 29
12570.030 19
12570.562 19
12571.095 28
12571.628 36
12572.160 35
12572.693 31
12573.226 31
12573.759 27
12574.291 33
12574.824 26
12575.357 29
12575.890 41
12576.423 37
12576.955 48
12577.488 47
12578.021 41
12578.554 30
12579.087 33
12579.620 26
12580.153 26
12580.686 23
12581.218 22
12581.751 32
12582.284 44
12582.817 40
12583.350 34
12583.883 22
12584.416 39
12584.949 38
12585.482 33
12586.015 26
12586.548 28
12587.081 29
12587.614 29
12588.147 39
12588.681 40
12589.214 32
12589.747 34
12590.280 32
12590.813 20
12591.346 32
12591.879 31
12592.412 38
12592.946 47
12593.479 25
12594.012 25
12594.545 22
12595.078 24
12595.612 15
12596.145 22
12596.678 27
12597.211 19
12597.745 21
12598.278 20
12598.811 29
12599.344 18
12599.878 30
12600.411 28
12600.944 21
12601.478 17
12602.011 22
12602.544 22
12603.078 17
12603.611 18
12604.145 14
12604.678 18
12605.211 16
12605.745 17
12606.278 17
12606.812 14
12607.345 10
12607.879 17
12608.412 28
12608.946 33
12609.479 24
12610.013 29
12610.546 29
12611.080 34
12611.613 41
12612.147 30
12612.681 23
12613.214 28
12613.748 36
12614.281 39
12614.815 46
12615.349 33
12615.882 20
12616.416 31
12616.950 33
12617.483 24
12618.017 15
12618.551 12
12619.085 15
12619.618 23
12620.152 23
12620.686 34
12621.220 28
12621.753 28
12622.287 14
12622.821 19
12623.355 21
12623.889 28
12624.422 30
12624.956 45
12625.490 53
12626.024 36
12626.558 37
12627.092 45
12627.626 55
12628.159 36
12628.693 35
12629.227 29
12629.761 31
12630.295 28
12630.829 18
12631.363 18
12631.897 18
12632.431 26
12632.965 38
12633.499 34
12634.033 39
12634.567 31
12635.101 29
12635.635 21
12636.170 24
12636.704 20
12637.238 12
12637.772 16
12638.306 27
12638.840 27
12639.374 45
12639.908 47
12640.443 28
12640.977 33
12641.511 55
12642.045 53
12642.579 36
12643.114 31
12643.648 36
12644.182 25
12644.716 27
12645.251 31
12645.785 22
12646.319 28
12646.854 28
12647.388 22
12647.922 30
12648.456 24
12648.991 20
12649.525 17
12650.060 30
12650.594 36
12651.128 31
12651.663 35
12652.197 29
12652.732 23
12653.266 23
12653.801 42
12654.335 34
12654.869 28
12655.404 32
12655.938 41
12656.473 45
12657.007 42
12657.542 28
12658.077 34
12658.611 23
12659.146 32
12659.680 31
12660.215 21
12660.749 21
12661.284 17
12661.819 18
12662.353 23
12662.888 27
12663.423 26
12663.957 18
12664.492 33
12665.027 22
12665.561 25
12666.096 33
12666.631 38
12667.166 28
12667.700 18
12668.235 26
12668.770 39
12669.305 34
12669.839 26
12670.374 40
12670.909 31
12671.444 34
12671.979 36
12672.514 23
12673.048 20
12673.583 17
12674.118 31
12674.653 28
12675.188 20
12675.723 12
12676.258 13
12676.793 17
12677.328 17
12677.863 33
12678.398 30
12678.933 43
12679.468 37
12680.003 24
12680.538 27
12681.073 37
12681.608 26
12682.143 22
12682.678 23
12683.213 26
12683.748 22
12684.283 38
12684.818 37
12685.353 24
12685.888 17
12686.424 19
12686.959 24
12687.494 22
12688.029 20
12688.564 21
12689.099 21
12689.635 17
12690.170 17
12690.705 33
12691.240 31
12691.776 43
12692.311 26
12692.846 18
12693.381 34
12693.917 26
12694.452 27
12694.987 25
12695.523 31
12696.058 35
12696.593 24
12697.129 30
12697.664 31
12698.200 34
12698.735 27
12699.270 13
12699.806 26
12700.341 30
12700.877 24
12701.412 22
12701.948 20
12702.483 25
12703.019 26
12703.554 19
12704.090 23
12704.625 26
12705.161 21
12705.696 21
12706.232 26
12706.767 22
12707.303 19
12707.838 27
12708.374 21
12708.910 22
12709.445 21
12709.981 18
12710.517 18
12711.052 19
12711.588 19
12712.124 22
12712.659 40
12713.195 26
12713.731 22
12714.266 17
12714.802 23
12715.338 9
12715.874 18
12716.409 20
12716.945 28
12717.481 32
12718.017 32
12718.553 63
12719.089 49
12719.624 29
12720.160 25
12720.696 28
12721.232 26
12721.768 35
12722.304 30
12722.840 20
12723.376 19
12723.912 32
12724.447 36
12724.983 56
12725.519 65
12726.055 55
12726.591 37
12727.127 40
12727.663 29
12728.199 26
12728.735 38
12729.271 40
12729.808 41
12730.344 23
12730.880 20
12731.416 12
12731.952 22
12732.488 47
12733.024 43
12733.560 34
12734.096 15
12734.633 17
12735.169 32
12735.705 46
12736.241 37
12736.777 28
12737.313 19
12737.850 22
12738.386 19
12738.922 34
12739.458 50
12739.995 44
12740.531 29
12741.067 31
12741.604 39
12742.140 36
12742.676 37
12743.213 34
12743.749 35
12744.285 38
12744.822 17
12745.358 14
12745.894 25
12746.431 35
12746.967 48
12747.504 42
12748.040 22
12748.577 28
12749.113 32
12749.650 31
12750.186 24
12750.723 28
12751.259 29
12751.796 23
12752.332 25
12752.869 19
12753.405 22
12753.942 13
12754.478 15
12755.015 22
12755.551 30
12756.088 20
12756.625 27
12757.161 24
12757.698 38
12758.235 30
12758.771 25
12759.308 32
12759.845 47
12760.381 36
12760.918 49
12761.455 27
12761.992 16
12762.528 44
12763.065 42
12763.602 28
12764.139 22
12764.675 32
12765.212 28
12765.749 35
12766.286 30
12766.823 19
12767.360 25
12767.896 28
12768.433 31
12768.970 30
12769.507 36
12770.044 17
12770.581 13
12771.118 18
12771.655 30
12772.192 24
12772.729 27
12773.266 28
12773.803 21
12774.340 21
12774.877 26
12775.414 30
12775.951 36
12776.488 24
12777.025 26
12777.562 32
12778.099 22
12778.636 20
12779.173 21
12779.710 17
12780.247 14
12780.784 16
12781.321 22
12781.859 16
12782.396 17
12782.933 10
12783.470 17
12784.007 32
12784.545 19
12785.082 19
12785.619 23
12786.156 27
12786.693 23
12787.231 15
12787.768 9
12788.305 7
12788.843 23
12789.380 23
12789.917 20
12790.455 15
12790.992 15
12791.529 31
12792.067 42
12792.604 20
12793.141 8
12793.679 8
12794.216 9
12794.754 29
12795.291 20
12795.829 25
12796.366 30
12796.903 20
12797.441 24
12797.978 37
12798.516 26
12799.053 32
12799.591 46
12800.128 35
12800.666 22
12801.204 24
12801.741 23
12802.279 18
12802.816 16
12803.354 22
12803.892 34
12804.429 36
12804.967 26
12805.504 27
12806.042 26
12806.580 25
12807.117 25
12807.655 31
12808.193 31
12808.731 36
12809.268 22
12809.806 34
12810.344 21
12810.882 21
12811.419 20
12811.957 17
12812.495 13
12813.033 25
12813.571 19
12814.108 38
12814.646 27
12815.184 21
12815.722 20
12816.260 20
12816.798 22
12817.336 19
12817.873 28
12818.411 33
12818.949 29
12819.487 41
12820.025 31
12820.563 24
12821.101 21
12821.639 27
12822.177 38
12822.715 32
12823.253 18
12823.791 21
12824.329 35
12824.867 31
12825.405 25
12825.943 30
12826.482 33
12827.020 59
12827.558 40
12828.096 28
12828.634 21
12829.172 19
12829.710 18
12830.248 16
12830.787 14
12831.325 15
12831.863 15
12832.401 19
12832.939 16
12833.478 9
12834.016 13
12834.554 20
12835.092 26
12835.631 30
12836.169 27
12836.707 19
12837.246 21
12837.784 22
12838.322 27
12838.861 21
12839.399 23
12839.937 13
12840.476 15
12841.014 20
12841.553 27
12842.091 25
12842.629 23
12843.168 17
12843.706 15
12844.245 20
12844.783 24
12845.322 21
12845.860 20
12846.399 30
12846.937 29
12847.476 26
12848.014 26
12848.553 26
12849.091 53
12849.630 50
12850.169 32
12850.707 28
12851.246 22
12851.784 30
12852.323 36
12852.862 30
12853.400 37
12853.939 31
12854.478 14
12855.016 29
12855.555 26
12856.094 18
12856.632 22
12857.171 15
12857.710 12
12858.249 23
12858.787 28
12859.326 15
12859.865 8
12860.404 25
12860.943 27
12861.481 38
12862.020 15
12862.559 33
12863.098 38
12863.637 37
12864.176 17
12864.715 28
12865.254 38
12865.792 21
12866.331 23
12866.870 30
12867.409 24
12867.948 20
12868.487 31
12869.026 25
12869.565 21
12870.104 15
12870.643 21
12871.182 21
12871.721 16
12872.260 14
12872.799 20
12873.338 12
12873.877 15
12874.417 23
12874.956 10
12875.495 19
12876.034 19
12876.573 23
12877.112 27
12877.651 26
12878.191 22
12878.730 18
12879.269 18
12879.808 22
12880.347 23
12880.887 20
12881.426 20
12881.965 29
12882.504 15
12883.044 18
12883.583 28
12884.122 19
12884.661 27
12885.201 32
12885.740 18
12886.279 31
12886.819 33
12887.358 33
12887.898 27
12888.437 36
12888.976 49
12889.516 40
12890.055 30
12890.595 16
12891.134 19
12891.673 20
12892.213 40
12892.752 29
12893.292 19
12893.831 14
12894.371 18
12894.910 14
12895.450 28
12895.989 35
12896.529 34
12897.069 21
12897.608 19
12898.148 16
12898.687 17
12899.227 14
12899.767 28
12900.306 30
12900.846 36
12901.386 22
12901.925 18
12902.465 16
12903.005 21
12903.544 38
12904.084 30
12904.624 22
12905.163 32
12905.703 28
12906.243 24
12906.783 19
12907.323 23
12907.862 20
12908.402 27
12908.942 22
12909.482 23
12910.022 14
12910.561 14
12911.101 15
12911.641 21
12912.181 32
12912.721 22
12913.261 18
12913.801 28
12914.341 22
12914.881 18
12915.421 10
12915.961 16
12916.501 22
12917.041 15
12917.581 17
12918.121 23
12918.661 27
12919.201 33
12919.741 20
12920.281 18
12920.821 14
12921.361 22
12921.901 23
12922.441 26
12922.981 26
12923.521 24
12924.061 20
12924.601 18
12925.142 29
12925.682 35
12926.222 20
12926.762 20
12927.302 30
12927.843 26
12928.383 22
12928.923 33
12929.463 30
12930.004 14
12930.544 14
12931.084 8
12931.624 14
12932.165 14
12932.705 23
12933.245 21
12933.786 24
12934.326 23
12934.866 23
12935.407 33
12935.947 44
12936.487 24
12937.028 21
12937.568 31
12938.109 32
12938.649 16
12939.190 18
12939.730 27
12940.271 23
12940.811 20
12941.351 23
12941.892 27
12942.433 28
12942.973 28
12943.514 30
12944.054 29
12944.595 15
12945.135 14
12945.676 9
12946.216 22
12946.757 19
12947.298 22
12947.838 29
12948.379 22
12948.920 25
12949.460 26
12950.001 20
12950.542 24
12951.082 19
12951.623 22
12952.164 27
12952.704 21
12953.245 38
12953.786 32
12954.327 29
12954.867 35
12955.408 36
12955.949 19
12956.490 8
12957.031 18
12957.571 30
12958.112 23
12958.653 20
12959.194 19
12959.735 18
12960.276 16
12960.817 18
12961.358 20
12961.899 24
12962.439 22
12962.980 17
12963.521 23
12964.062 26
12964.603 44
12965.144 47
12965.685 41
12966.226 34
12966.767 20
12967.308 28
12967.849 24
12968.390 42
12968.932 29
12969.473 29
12970.014 26
12970.555 24
12971.096 13
12971.637 16
12972.178 20
12972.719 19
12973.260 21
12973.802 17
12974.343 16
12974.884 15
12975.425 29
12975.966 25
12976.508 25
12977.049 22
12977.590 18
12978.131 23
12978.673 26
12979.214 16
12979.755 12
12980.297 24
12980.838 19
12981.379 21
12981.921 40
12982.462 33
12983.003 25
12983.545 32
12984.086 25
12984.627 30
12985.169 33
12985.710 34
12986.252 23
12986.793 29
12987.335 42
12987.876 39
12988.418 36
12988.959 30
12989.500 19
12990.042 23
12990.584 27
12991.125 32
12991.667 37
12992.208 29
12992.750 24
12993.291 37
12993.833 37
12994.374 32
12994.916 27
12995.458 23
12995.999 20
12996.541 27
12997.083 19
12997.624 22
12998.166 26
12998.708 28
12999.249 23
12999.791 26
13000.333 38
13000.875 19
13001.416 26
13001.958 27
13002.500 33
13003.042 29
13003.583 33
13004.125 29
13004.667 34
13005.209 20
13005.751 21
13006.292 20
13006.834 14
13007.376 12
13007.918 12
13008.460 15
13009.002 25
13009.544 22
13010.086 18
13010.628 21
13011.170 28
13011.712 29
13012.254 20
13012.796 25
13013.338 35
13013.880 34
13014.422 21
13014.964 27
13015.506 30
13016.048 34
13016.590 31
13017.132 38
13017.674 31
13018.216 30
13018.758 19
13019.300 27
13019.842 28
13020.384 21
13020.927 14
13021.469 9
13022.011 10
13022.553 19
13023.095 17
13023.638 18
13024.180 12
13024.722 15
13025.264 30
13025.806 27
13026.349 17
13026.891 20
13027.433 23
13027.976 22
13028.518 35
13029.060 34
13029.603 22
13030.145 10
13030.687 16
13031.230 20
13031.772 22
13032.314 23
13032.857 18
13033.399 21
13033.942 20
13034.484 26
13035.026 34
13035.569 26
13036.111 18
13036.654 9
13037.196 20
13037.739 17
13038.281 18
13038.824 35
13039.366 45
13039.909 30
13040.452 21
13040.994 16
13041.537 22
13042.079 26
13042.622 21
13043.165 17
13043.707 22
13044.250 24
13044.792 17
13045.335 17
13045.878 16
13046.420 23
13046.963 31
13047.506 20
13048.049 11
13048.591 16
13049.134 28
13049.677 19
13050.220 18
13050.762 25
13051.305 24
13051.848 25
13052.391 18
13052.934 18
13053.476 27
13054.019 16
13054.562 18
13055.105 16
13055.648 14
13056.191 13
13056.734 20
13057.276 26
13057.819 26
13058.362 24
13058.905 18
13059.448 18
13059.991 23
13060.534 29
13061.077 27
13061.620 27
13062.163 28
13062.706 20
13063.249 23
13063.792 33
13064.335 10
13064.878 18
13065.421 19
13065.964 23
13066.508 27
13067.051 22
13067.594 20
13068.137 28
13068.680 40
13069.223 28
13069.766 24
13070.310 22
13070.853 23
13071.396 30
13071.939 25
13072.482 19
13073.026 28
13073.569 21
13074.112 25
13074.655 25
13075.199 40
13075.742 35
13076.285 37
13076.829 40
13077.372 24
13077.915 21
13078.459 36
13079.002 41
13079.545 40
13080.089 28
13080.632 25
13081.176 24
13081.719 38
13082.262 20
13082.806 27
13083.349 27
13083.893 35
13084.436 27
13084.980 27
13085.523 30
13086.067 28
13086.610 24
13087.154 15
13087.697 17
13088.241 15
13088.784 13
13089.328 17
13089.872 33
13090.415 22
13090.959 18
13091.502 22
13092.046 19
13092.590 18
13093.133 23
13093.677 14
13094.221 26
13094.764 24
13095.308 32
13095.852 44
13096.395 36
13096.939 34
13097.483 38
13098.027 23
13098.570 28
13099.114 26
13099.658 30
13100.202 30
13100.746 30
13101.289 23
13101.833 14
13102.377 22
13102.921 22
13103.465 27
13104.009 28
13104.553 13
13105.097 12
13105.640 20
13106.184 19
13106.728 15
13107.272 9
13107.816 8
13108.360 17
13108.904 14
13109.448 17
13109.992 22
13110.536 31
13111.080 24
13111.624 18
13112.168 16
13112.712 17
13113.256 9
13113.800 8
13114.345 18
13114.889 20
13115.433 22
13115.977 19
13116.521 27
13117.065 14
13117.609 23
13118.154 16
13118.698 27
13119.242 20
13119.786 11
13120.330 8
13120.875 15
13121.419 25
13121.963 27
13122.507 19
13123.052 17
13123.596 20
13124.140 31
13124.684 24
13125.229 21
13125.773 23
13126.317 19
13126.862 29
13127.406 22
13127.951 23
13128.495 21
13129.039 24
13129.584 35
13130.128 31
13130.673 32
13131.217 29
13131.761 25
13132.306 20
13132.850 17
13133.395 8
13133.939 26
13134.484 39
13135.028 28
13135.573 21
13136.118 15
13136.662 20
13137.207 29
13137.751 18
13138.296 15
13138.840 11
13139.385 18
13139.930 14
13140.474 31
13141.019 31
13141.564 22
13142.108 26
13142.653 17
13143.198 31
13143.742 18
13144.287 24
13144.832 15
13145.376 11
13145.921 20
13146.466 20
13147.011 17
13147.556 23
13148.100 18
13148.645 20
13149.190 30
13149.735 25
13150.280 26
13150.824 19
13151.369 20
13151.914 20
13152.459 10
13153.004 9
13153.549 14
13154.094 17
13154.639 17
13155.184 14
13155.729 15
13156.274 23
13156.819 18
13157.364 24
13157.909 16
13158.454 15
13158.999 25
13159.544 35
13160.089 30
13160.634 37
13161.179 26
13161.724 26
13162.269 15
13162.814 19
13163.359 24
13163.904 14
13164.449 19
13164.994 25
13165.540 31
13166.085 22
13166.630 14
13167.175 23
13167.720 36
13168.266 25
13168.811 20
13169.356 19
13169.901 20
13170.447 27
13170.992 34
13171.537 36
13172.082 15
13172.628 16
13173.173 38
13173.718 43
13174.264 52
13174.809 42
13175.354 23
13175.900 30
13176.445 26
13176.990 30
13177.536 22
13178.081 25
13178.627 29
13179.172 22
13179.718 25
13180.263 26
13180.809 26
13181.354 21
13181.899 25
13182.445 24
13182.991 16
13183.536 16
13184.082 16
13184.627 22
13185.173 14
13185.718 28
13186.264 27
13186.809 28
13187.355 24
13187.901 27
13188.446 36
13188.992 21
13189.538 24
13190.083 16
13190.629 18
13191.175 24
13191.720 15
13192.266 34
13192.812 32
13193.357 27
13193.903 26
13194.449 26
13194.995 46
13195.540 36
13196.086 35
13196.632 36
13197.178 30
13197.724 24
13198.270 37
13198.815 16
13199.361 19
13199.907 25
13200.453 28
13200.999 22
13201.545 12
13202.091 36
13202.637 37
13203.182 20
13203.728 20
13204.274 22
13204.820 15
13205.366 17
13205.912 17
13206.458 21
13207.004 14
13207.550 13
13208.096 26
13208.642 25
13209.189 17
13209.735 17
13210.281 13
13210.827 20
13211.373 27
13211.919 30
13212.465 36
13213.011 34
13213.557 42
13214.104 40
13214.650 28
13215.196 30
13215.742 11
13216.288 11
13216.834 12
13217.381 14
13217.927 11
13218.473 13
13219.019 20
13219.566 22
13220.112 18
13220.658 20
13221.205 15
13221.751 25
13222.297 24
13222.844 27
13223.390 8
13223.936 15
13224.483 24
13225.029 27
13225.575 28
13226.122 17
13226.668 19
13227.215 17
13227.761 10
13228.308 21
13228.854 30
13229.401 26
13229.947 30
13230.494 31
13231.040 18
13231.587 18
13232.133 28
13232.680 20
13233.226 17
13233.773 24
13234.319 26
13234.866 31
13235.412 35
13235.959 37
13236.506 28
13237.052 10
13237.599 14
13238.146 20
13238.692 13
13239.239 18
13239.786 16
13240.332 19
13240.879 15
13241.426 21
13241.973 22
13242.519 24
13243.066 34
13243.613 33
13244.160 18
13244.706 32
13245.253 19
13245.800 29
13246.347 31
13246.894 29
13247.441 39
13247.987 27
13248.534 28
13249.081 28
13249.628 25
13250.175 23
13250.722 23
13251.269 18
13251.816 32
13252.363 35
13252.910 21
13253.457 24
13254.004 21
13254.551 16
13255.098 17
13255.645 16
13256.192 24
13256.739 26
13257.286 33
13257.833 29
13258.380 18
13258.927 17
13259.474 12
13260.021 26
13260.568 22
13261.115 18
13261.662 16
13262.210 12
13262.757 15
13263.304 29
13263.851 30
13264.398 40
13264.946 40
13265.493 33
13266.040 34
13266.587 32
13267.135 22
13267.682 23
13268.229 26
13268.776 17
13269.324 12
13269.871 27
13270.418 35
13270.966 32
13271.513 17
13272.060 23
13272.608 19
13273.155 12
13273.702 13
13274.250 19
13274.797 19
13275.345 19
13275.892 25
13276.440 26
13276.987 28
13277.534 35
13278.082 36
13278.629 28
13279.177 20
13279.724 28
13280.272 27
13280.819 18
13281.367 19
13281.915 14
13282.462 20
13283.010 35
13283.557 27
13284.105 32
13284.653 29
13285.200 27
13285.748 25
13286.295 20
13286.843 25
13287.391 16
13287.938 23
13288.486 20
13289.034 32
13289.582 32
13290.129 32
13290.677 20
13291.225 14
13291.773 19
13292.320 18
13292.868 22
13293.416 28
13293.964 32
13294.512 37
13295.059 32
13295.607 28
13296.155 22
13296.703 13
13297.251 27
13297.799 22
13298.347 13
13298.894 14
13299.442 33
13299.990 30
13300.538 30
13301.086 27
13301.634 21
13302.182 19
13302.730 31
13303.278 41
13303.826 28
13304.374 20
13304.922 20
13305.470 24
13306.018 21
13306.566 24
13307.114 33
13307.663 23
13308.211 19
13308.759 17
13309.307 19
13309.855 25
13310.403 20
13310.951 14
13311.499 31
13312.048 38
13312.596 33
13313.144 29
13313.692 19
13314.240 22
13314.789 23
13315.337 18
13315.885 14
13316.433 11
13316.982 21
13317.530 20
13318.078 16
13318.627 17
13319.175 15
13319.723 30
13320.272 36
13320.820 33
13321.368 23
13321.917 22
13322.465 23
13323.014 20
13323.562 19
13324.110 23
13324.659 29
13325.207 27
13325.756 32
13326.304 21
13326.853 35
13327.401 29
13327.950 14
13328.498 8
13329.047 21
13329.595 18
13330.144 14
13330.692 24
13331.241 15
13331.790 15
13332.338 33
13332.887 31
13333.435 23
13333.984 28
13334.533 27
13335.081 15
13335.630 24
13336.179 17
13336.727 16
13337.276 27
13337.825 14
13338.373 10
13338.922 16
13339.471 24
13340.020 25
13340.568 21
13341.117 20
13341.666 22
13342.215 23
13342.764 25
13343.312 33
13343.861 39
13344.410 27
13344.959 20
13345.508 20
13346.057 27
13346.606 25
13347.155 15
13347.703 13
13348.252 12
13348.801 15
13349.350 11
13349.899 16
13350.448 25
13350.997 27
13351.546 16
13352.095 13
13352.644 21
13353.193 16
13353.742 20
13354.291 16
13354.840 20
13355.389 17
13355.939 14
13356.488 26
13357.037 24
13357.586 19
13358.135 28
13358.684 21
13359.233 19
13359.782 18
13360.332 21
13360.881 27
13361.430 28
13361.979 35
13362.528 27
13363.078 29
13363.627 28
13364.176 31
13364.725 28
13365.275 24
13365.824 18
13366.373 18
13366.923 18
13367.472 25
13368.021 20
13368.570 20
13369.120 26
13369.669 19
13370.219 18
13370.768 18
13371.317 25
13371.867 30
13372.416 31
13372.966 31
13373.515 26
13374.065 17
13374.614 14
13375.163 24
13375.713 34
13376.262 23
13376.812 31
13377.361 30
13377.911 30
13378.461 28
13379.010 22
13379.560 16
13380.109 22
13380.659 19
13381.208 31
13381.758 31
13382.308 29
13382.857 28
13383.407 26
13383.957 26
13384.506 21
13385.056 15
13385.606 19
13386.155 29
13386.705 27
13387.255 34
13387.805 24
13388.354 24
13388.904 13
13389.454 17
13390.004 14
13390.553 11
13391.103 8
13391.653 25
13392.203 28
13392.753 22
13393.303 18
13393.852 21
13394.402 17
13394.952 21
13395.502 14
13396.052 14
13396.602 9
13397.152 17
13397.702 17
13398.252 12
13398.802 7
13399.352 15
13399.902 12
13400.452 20
13401.002 18
13401.552 26
13402.102 17
13402.652 25
13403.202 30
13403.752 24
13404.302 22
13404.852 33
13405.402 22
13405.952 26
13406.502 18
13407.052 13
13407.603 14
13408.153 17
13408.703 16
13409.253 27
13409.803 33
13410.353 30
13410.904 34
13411.454 15
13412.004 18
13412.554 16
13413.105 20
13413.655 21
13414.205 26
13414.755 24
13415.306 17
13415.856 21
13416.406 23
13416.957 18
13417.507 23
13418.057 15
13418.608 14
13419.158 26
13419.709 25
13420.259 12
13420.809 17
13421.360 25
13421.910 21
13422.461 28
13423.011 25
13423.562 20
13424.112 17
13424.663 14
13425.213 13
13425.764 12
13426.314 23
13426.865 33
13427.415 29
13427.966 28
13428.516 22
13429.067 14
13429.618 17
13430.168 18
13430.719 13
13431.269 8
13431.820 8
13432.371 11
13432.921 16
13433.472 14
13434.023 18
13434.573 13
13435.124 42
13435.675 32
13436.226 21
13436.776 27
13437.327 25
13437.878 28
13438.429 21
13438.979 14
13439.530 11
13440.081 19
13440.632 20
13441.183 18
13441.733 19
13442.284 16
13442.835 17
13443.386 17
13443.937 25
13444.488 17
13445.039 16
13445.590 7
13446.141 5
13446.692 13
13447.242 22
13447.793 24
13448.344 15
13448.895 22
13449.446 13
13449.997 4
13450.548 4
13451.099 13
13451.651 21
13452.202 29
13452.753 38
13453.304 20
13453.855 21
13454.406 30
13454.957 25
13455.508 35
13456.059 25
13456.610 21
13457.162 21
13457.713 34
13458.264 35
13458.815 16
13459.366 12
13459.918 9
13460.469 16
13461.020 16
13461.571 18
13462.123 27
13462.674 17
13463.225 20
13463.776 23
13464.328 25
13464.879 20
13465.430 29
13465.982 23
13466.533 24
13467.084 29
13467.636 41
13468.187 56
13468.739 41
13469.290 27
13469.841 18
13470.393 25
13470.944 17
13471.496 23
13472.047 28
13472.599 37
13473.150 37
13473.702 19
13474.253 17
13474.805 9
13475.356 13
13475.908 24
13476.459 20
13477.011 24
13477.562 22
13478.114 31
13478.666 32
13479.217 25
13479.769 20
13480.320 24
13480.872 24
13481.424 36
13481.975 32
13482.527 27
13483.079 28
13483.630 25
13484.182 22
13484.734 9
13485.286 4
13485.837 7
13486.389 18
13486.941 20
13487.493 18
13488.044 7
13488.596 8
13489.148 20
13489.700 10
13490.252 12
13490.804 11
13491.355 25
13491.907 30
13492.459 27
13493.011 18
13493.563 14
13494.115 16
13494.667 10
13495.219 14
13495.771 10
13496.323 37
13496.875 42
13497.427 32
13497.979 27
13498.531 16
13499.083 23
13499.635 29
13500.187 38
13500.739 35
13501.291 28
13501.843 28
13502.395 27
13502.947 25
13503.499 20
13504.051 15
13504.603 15
13505.156 29
13505.708 20
13506.260 21
13506.812 22
13507.364 21
13507.916 17
13508.469 18
13509.021 25
13509.573 21
13510.125 30
13510.678 39
13511.230 25
13511.782 15
13512.334 8
13512.887 13
13513.439 16
13513.991 23
13514.544 35
13515.096 20
13515.648 23
13516.201 26
13516.753 19
13517.306 17
13517.858 27
13518.410 19
13518.963 18
13519.515 22
13520.068 24
13520.620 28
13521.173 25
13521.725 21
13522.278 15
13522.830 18
13523.383 12
13523.935 28
13524.488 25
13525.040 19
13525.593 16
13526.145 22
13526.698 19
13527.250 18
13527.803 26
13528.356 16
13528.908 14
13529.461 15
13530.014 33
13530.566 40
13531.119 35
13531.672 33
13532.224 31
13532.777 22
13533.330 13
13533.882 12
13534.435 18
13534.988 30
13535.541 30
13536.093 27
13536.646 33
13537.199 34
13537.752 45
13538.305 46
13538.857 42
13539.410 31
13539.963 23
13540.516 20
13541.069 20
13541.622 22
13542.175 24
13542.728 19
13543.281 23
13543.833 23
13544.386 22
13544.939 25
13545.492 21
13546.045 23
13546.598 38
13547.151 44
13547.704 33
13548.257 20
13548.810 21
13549.363 23
13549.916 30
13550.469 31
13551.023 14
13551.576 9
13552.129 15
13552.682 24
13553.235 22
13553.788 25
13554.341 25
13554.894 34
13555.448 26
13556.001 18
13556.554 21
13557.107 18
13557.660 13
13558.214 12
13558.767 15
13559.320 23
13559.873 42
13560.427 37
13560.980 24
13561.533 21
13562.086 18
13562.640 20
13563.193 27
13563.746 20
13564.300 27
13564.853 18
13565.407 12
13565.960 17
13566.513 17
13567.067 11
13567.620 17
13568.174 23
13568.727 16
13569.280 15
13569.834 19
13570.387 13
13570.941 10
13571.494 24
13572.048 28
13572.601 24
13573.155 18
13573.708 19
13574.262 17
13574.816 37
13575.369 38
13575.923 43
13576.476 29
13577.030 21
13577.584 31
13578.137 26
13578.691 21
13579.244 30
13579.798 31
13580.352 22
13580.905 16
13581.459 15
13582.013 17
13582.567 12
13583.120 16
13583.674 23
13584.228 29
13584.782 29
13585.335 18
13585.889 12
13586.443 13
13586.997 15
13587.551 19
13588.104 23
13588.658 14
13589.212 20
13589.766 29
13590.320 23
13590.874 51
13591.428 61
13591.982 34
13592.536 36
13593.089 20
13593.643 31
13594.197 26
13594.751 17
13595.305 17
13595.859 17
13596.413 16
13596.967 10
13597.521 13
13598.075 13
13598.629 16
13599.183 20
13599.738 19
13600.292 11
13600.846 13
13601.400 31
13601.954 31
13602.508 17
13603.062 18
13603.616 12
13604.171 17
13604.725 14
13605.279 13
13605.833 25
13606.387 20
13606.941 25
13607.496 21
13608.050 21
13608.604 19
13609.158 20
13609.713 18
13610.267 10
13610.821 8
13611.376 17
13611.930 17
13612.484 18
13613.039 11
13613.593 16
13614.147 20
13614.702 16
13615.256 7
13615.810 5
13616.365 14
13616.919 24
13617.474 26
13618.028 20
13618.583 7
13619.137 24
13619.692 17
13620.246 17
13620.801 20
13621.355 17
13621.910 7
13622.464 13
13623.019 15
13623.573 20
13624.128 12
13624.682 18
13625.237 12
13625.792 15
13626.346 25
13626.901 28
13627.455 19
13628.010 23
13628.565 29
13629.119 17
13629.674 23
13630.229 17
13630.783 8
13631.338 11
13631.893 18
13632.448 23
13633.002 20
13633.557 14
13634.112 29
13634.667 29
13635.222 14
13635.776 13
13636.331 10
13636.886 16
13637.441 24
13637.996 14
13638.551 18
13639.105 14
13639.660 15
13640.215 16
13640.770 21
13641.325 17
13641.880 13
13642.435 14
13642.990 15
13643.545 28
13644.100 29
13644.655 22
13645.210 30
13645.765 26
13646.320 22
13646.875 17
13647.430 12
13647.985 13
13648.540 22
13649.095 31
13649.650 30
13650.205 28
13650.760 20
13651.315 25
13651.871 38
13652.426 34
13652.981 24
13653.536 29
13654.091 30
13654.646 25
13655.202 15
13655.757 7
13656.312 17
13656.867 15
13657.422 17
13657.978 24
13658.533 19
13659.088 7
13659.644 18
13660.199 26
13660.754 20
13661.310 21
13661.865 31
13662.420 31
13662.976 24
13663.531 24
13664.086 19
13664.642 22
13665.197 22
13665.752 21
13666.308 20
13666.863 17
13667.419 16
13667.974 24
13668.530 12
13669.085 13
13669.641 22
13670.196 24
13670.752 21
13671.307 16
13671.863 19
13672.418 25
13672.974 19
13673.529 30
13674.085 26
13674.641 24
13675.196 24
13675.752 19
13676.307 24
13676.863 29
13677.419 36
13677.974 25
13678.530 25
13679.086 15
13679.642 13
13680.197 27
13680.753 22
13681.309 24
13681.864 21
13682.420 20
13682.976 26
13683.532 21
13684.087 15
13684.643 15
13685.199 10
13685.755 20
13686.311 20
13686.867 26
13687.422 23
13687.978 34
13688.534 28
13689.090 30
13689.646 26
13690.202 21
13690.758 20
13691.314 18
13691.870 28
13692.426 30
13692.982 19
13693.538 9
13694.094 16
13694.650 28
13695.206 19
13695.762 17
13696.318 22
13696.874 36
13697.430 23
13697.986 11
13698.542 16
13699.098 10
13699.654 6
13700.210 13
13700.766 23
13701.322 23
13701.879 15
13702.435 10
13702.991 7
13703.547 10
13704.103 15
13704.659 19
13705.216 27
13705.772 27
13706.328 28
13706.884 47
13707.441 30
13707.997 35
13708.553 20
13709.110 21
13709.666 17
13710.222 20
13710.778 25
13711.335 17
13711.891 10
13712.448 25
13713.004 31
13713.560 25
13714.117 28
13714.673 30
13715.230 31
13715.786 22
13716.342 20
13716.899 20
13717.455 18
13718.012 15
13718.568 13
13719.125 9
13719.681 12
13720.238 18
13720.794 33
13721.351 25
13721.907 22
13722.464 27
13723.021 24
13723.577 24
13724.134 14
13724.690 14
13725.247 18
13725.804 33
13726.360 30
13726.917 24
13727.474 22
13728.030 24
13728.587 25
13729.144 18
13729.700 14
13730.257 17
13730.814 17
13731.371 18
13731.927 28
13732.484 26
13733.041 24
13733.598 17
13734.154 19
13734.711 23
13735.268 16
13735.825 6
13736.382 7
13736.939 11
13737.495 37
13738.052 29
13738.609 35
13739.166 29
13739.723 33
13740.280 25
13740.837 25
13741.394 25
13741.951 13
13742.508 14
13743.065 21
13743.622 30
13744.179 30
13744.736 19
13745.293 21
13745.850 36
13746.407 47
13746.964 27
13747.521 26
13748.078 26
13748.635 16
13749.192 14
13749.749 11
13750.307 15
13750.864 12
13751.421 20
13751.978 14
13752.535 19
13753.092 23
13753.650 29
13754.207 21
13754.764 31
13755.321 25
13755.879 24
13756.436 18
13756.993 14
13757.550 12
13758.108 13
13758.665 12
13759.222 20
13759.780 12
13760.337 14
13760.894 21
13761.452 25
13762.009 23
13762.566 27
13763.124 19
13763.681 25
13764.238 25
13764.796 20
13765.353 35
13765.911 19
13766.468 17
13767.026 29
13767.583 24
13768.141 27
13768.698 22
13769.256 14
13769.813 15
13770.371 15
13770.928 12
13771.486 10
13772.043 11
13772.601 18
13773.159 17
13773.716 15
13774.274 11
13774.831 12
13775.389 11
13775.947 5
13776.504 8
13777.062 20
13777.620 24
13778.177 9
13778.735 19
13779.293 23
13779.851 24
13780.408 13
13780.966 7
13781.524 11
13782.082 21
13782.639 19
13783.197 30
13783.755 16
13784.313 11
13784.871 15
13785.428 11
13785.986 8
13786.544 12
13787.102 20
13787.660 9
13788.218 18
13788.776 21
13789.334 11
13789.892 23
13790.450 25
13791.007 26
13791.565 26
13792.123 23
13792.681 19
13793.239 13
13793.797 11
13794.355 16
13794.913 21
13795.472 12
13796.030 20
13796.588 17
13797.146 21
13797.704 19
13798.262 19
13798.820 30
13799.378 29
13799.936 25
13800.494 16
13801.053 25
13801.611 24
13802.169 15
13802.727 13
13803.285 17
13803.844 17
13804.402 17
13804.960 10
13805.518 19
13806.076 11
13806.635 18
13807.193 28
13807.751 18
13808.310 7
13808.868 19
13809.426 18
13809.985 11
13810.543 21
13811.101 19
13811.660 11
13812.218 8
13812.776 19
13813.335 25
13813.893 32
13814.452 29
13815.010 28
13815.569 31
13816.127 45
13816.686 24
13817.244 21
13817.803 14
13818.361 19
13818.920 24
13819.478 20
13820.037 21
13820.595 24
13821.154 20
13821.712 26
13822.271 20
13822.829 21
13823.388 24
13823.947 22
13824.505 17
13825.064 29
13825.623 13
13826.181 7
13826.740 12
13827.299 11
13827.857 11
13828.416 13
13828.975 19
13829.534 15
13830.092 10
13830.651 15
13831.210 12
13831.769 31
13832.327 43
13832.886 49
13833.445 40
13834.004 23
13834.563 17
13835.121 34
13835.680 25
13836.239 12
13836.798 11
13837.357 13
13837.916 14
13838.475 22
13839.034 19
13839.593 14
13840.152 17
13840.711 11
13841.269 20
13841.828 16
13842.387 19
13842.946 10
13843.505 24
13844.065 20
13844.624 12
13845.183 18
13845.742 23
13846.301 28
13846.860 27
13847.419 28
13847.978 29
13848.537 31
13849.096 20
13849.655 7
13850.215 10
13850.774 19
13851.333 18
13851.892 15
13852.451 14
13853.010 15
13853.570 8
13854.129 12
13854.688 19
13855.247 21
13855.807 24
13856.366 13
13856.925 12
13857.484 17
13858.044 17
13858.603 8
13859.162 15
13859.722 10
13860.281 8
13860.841 15
13861.400 24
13861.959 21
13862.519 22
13863.078 14
13863.638 22
13864.197 29
13864.756 17
13865.316 13
13865.875 18
13866.435 26
13866.994 23
13867.554 26
13868.113 26
13868.673 36
13869.232 34
13869.792 29
13870.351 34
13870.911 36
13871.471 29
13872.030 21
13872.590 28
13873.149 18
13873.709 22
13874.269 25
13874.828 22
13875.388 26
13875.948 17
13876.507 15
13877.067 19
13877.627 15
13878.186 23
13878.746 36
13879.306 27
13879.866 27
13880.425 38
13880.985 31
13881.545 19
13882.105 23
13882.665 25
13883.224 27
13883.784 26
13884.344 29
13884.904 26
13885.464 24
13886.024 24
13886.583 20
13887.143 28
13887.703 30
13888.263 29
13888.823 34
13889.383 30
13889.943 21
13890.503 21
13891.063 19
13891.623 22
13892.183 19
13892.743 15
13893.303 28
13893.863 28
13894.423 21
13894.983 21
13895.543 27
13896.103 26
13896.663 18
13897.223 28
13897.783 36
13898.344 24
13898.904 20
13899.464 12
13900.024 30
13900.584 31
13901.144 23
13901.705 34
13902.265 21
13902.825 13
13903.385 10
13903.945 9
13904.506 17
13905.066 12
13905.626 11
13906.186 5
13906.747 14
13907.307 14
13907.867 13
13908.428 19
13908.988 14
13909.548 16
13910.109 11
13910.669 9
13911.229 9
13911.790 10
13912.350 18
13912.911 16
13913.471 13
13914.032 10
13914.592 13
13915.152 12
13915.713 18
13916.273 23
13916.834 26
13917.394 20
13917.955 17
13918.515 21
13919.076 19
13919.637 18
13920.197 19
13920.758 9
13921.318 6
13921.879 9
13922.439 11
13923.000 10
13923.561 18
13924.121 16
13924.682 14
13925.243 25
13925.803 14
13926.364 20
13926.925 25
13927.485 23
13928.046 18
13928.607 18
13929.168 9
13929.728 10
13930.289 8
13930.850 19
13931.411 21
13931.971 12
13932.532 20
13933.093 28
13933.654 22
13934.215 16
13934.776 24
13935.336 33
13935.897 30
13936.458 30
13937.019 16
13937.580 18
13938.141 19
13938.702 16
13939.263 21
13939.824 15
13940.385 23
13940.946 22
13941.507 25
13942.068 21
13942.629 11
13943.190 8
13943.751 17
13944.312 15
13944.873 19
13945.434 19
13945.995 19
13946.556 16
13947.117 17
13947.678 9
13948.240 13
13948.801 7
13949.362 13
13949.923 12
13950.484 17
13951.045 17
13951.606 10
13952.168 18
13952.729 19
13953.290 16
13953.851 15
13954.413 13
13954.974 14
13955.535 9
13956.096 16
13956.658 15
13957.219 14
13957.780 16
13958.342 21
13958.903 20
13959.464 17
13960.026 19
13960.587 10
13961.148 17
13961.710 19
13962.271 27
13962.833 26
13963.394 30
13963.956 22
13964.517 15
13965.078 26
13965.640 29
13966.201 18
13966.763 13
13967.324 16
13967.886 19
13968.448 24
13969.009 24
13969.571 10
13970.132 10
13970.694 18
13971.255 12
13971.817 10
13972.379 13
13972.940 17
13973.502 13
13974.063 17
13974.625 10
13975.187 8
13975.748 15
13976.310 16
13976.872 12
13977.434 8
13977.995 8
13978.557 18
13979.119 31
13979.680 24
13980.242 24
13980.804 19
13981.366 14
13981.928 27
13982.489 27
13983.051 24
13983.613 38
13984.175 26
13984.737 33
13985.299 21
13985.861 21
13986.422 14
13986.984 17
13987.546 14
13988.108 18
13988.670 13
13989.232 14
13989.794 13
13990.356 13
13990.918 16
13991.480 12
13992.042 11
13992.604 17
13993.166 35
13993.728 32
13994.290 25
13994.852 33
13995.414 22
13995.976 20
13996.538 20
13997.101 22
13997.663 21
13998.225 15
13998.787 13
13999.349 8
13999.911 3
14000.473 7
14001.036 15
14001.598 16
14002.160 20
14002.722 37
14003.284 22
14003.847 21
14004.409 18
14004.971 21
14005.534 17
14006.096 28
14006.658 23
14007.220 10
14007.783 6
14008.345 18
14008.907 21
14009.470 28
14010.032 18
14010.595 12
14011.157 12
14011.719 21
14012.282 15
14012.844 18
14013.407 23
14013.969 22
14014.531 24
14015.094 30
14015.656 30
14016.219 25
14016.781 24
14017.344 20
14017.906 17
14018.469 19
14019.032 23
14019.594 11
14020.157 16
14020.719 17
14021.282 14
14021.844 12
14022.407 4
14022.970 10
14023.532 11
14024.095 8
14024.658 14
14025.220 25
14025.783 27
14026.346 32
14026.908 24
14027.471 11
14028.034 12
14028.597 16
14029.159 27
14029.722 34
14030.285 40
14030.848 30
14031.410 31
14031.973 22
14032.536 20
14033.099 17
14033.662 17
14034.225 18
14034.787 19
14035.350 25
14035.913 26
14036.476 13
14037.039 21
14037.602 26
14038.165 25
14038.728 21
14039.291 21
14039.854 28
14040.417 27
14040.980 23
14041.543 22
14042.106 20
14042.669 19
14043.232 20
14043.795 21
14044.358 17
14044.921 25
14045.484 12
14046.047 11
14046.610 10
14047.173 20
14047.736 20
14048.300 9
14048.863 21
14049.426 28
14049.989 15
14050.552 10
14051.115 20
14051.679 20
14052.242 33
14052.805 27
14053.368 26
14053.931 17
14054.495 20
14055.058 15
14055.621 11
14056.185 12
14056.748 11
14057.311 26
14057.875 26
14058.438 33
14059.001 12
14059.565 33
14060.128 32
14060.691 30
14061.255 15
14061.818 13
14062.382 15
14062.945 23
14063.508 20
14064.072 15
14064.635 16
14065.199 15
14065.762 11
14066.326 22
14066.889 15
14067.453 18
14068.016 18
14068.580 33
14069.143 24
14069.707 13
14070.271 16
14070.834 18
14071.398 18
14071.961 30
14072.525 27
14073.089 21
14073.652 18
14074.216 27
14074.780 15
14075.343 13
14075.907 27
14076.471 26
14077.034 22
14077.598 24
14078.162 21
14078.725 18
14079.289 15
14079.853 9
14080.417 18
14080.981 14
14081.544 17
14082.108 21
14082.672 25
14083.236 25
14083.800 17
14084.364 18
14084.927 11
14085.491 14
14086.055 14
14086.619 21
14087.183 13
14087.747 15
14088.311 20
14088.875 13
14089.439 3
14090.003 8
14090.567 13
14091.131 19
14091.695 15
14092.259 20
14092.823 14
14093.387 19
14093.951 20
14094.515 23
14095.079 21
14095.643 14
14096.207 21
14096.771 16
14097.335 9
14097.899 13
14098.464 23
14099.028 22
14099.592 26
14100.156 22
14100.720 19
14101.284 14
14101.849 18
14102.413 26
14102.977 33
14103.541 33
14104.106 32
14104.670 20
14105.234 23
14105.798 36
14106.363 22
14106.927 8
14107.491 7
14108.056 12
14108.620 19
14109.184 10
14109.749 8
14110.313 5
14110.878 9
14111.442 11
14112.006 11
14112.571 15
14113.135 15
14113.700 14
14114.264 9
14114.829 13
14115.393 14
14115.958 18
14116.522 13
14117.087 11
14117.651 11
14118.216 13
14118.780 16
14119.345 6
14119.909 8
14120.474 25
14121.038 23
14121.603 9
14122.168 13
14122.732 17
14123.297 16
14123.862 20
14124.426 14
14124.991 12
14125.556 19
14126.120 23
14126.685 16
14127.250 29
14127.814 40
14128.379 24
14128.944 22
14129.509 14
14130.073 21
14130.638 19
14131.203 14
14131.768 23
14132.333 23
14132.897 19
14133.462 25
14134.027 8
14134.592 11
14135.157 19
14135.722 16
14136.287 9
14136.852 15
14137.416 15
14137.981 15
14138.546 25
14139.111 21
14139.676 20
14140.241 15
14140.806 27
14141.371 18
14141.936 12
14142.501 22
14143.066 14
14143.631 12
14144.196 19
14144.761 16
14145.326 12
14145.892 13
14146.457 14
14147.022 28
14147.587 18
14148.152 16
14148.717 18
14149.282 21
14149.847 22
14150.413 23
14150.978 21
14151.543 12
14152.108 14
14152.673 36
14153.239 25
14153.804 19
14154.369 17
14154.934 21
14155.500 26
14156.065 34
14156.630 27
14157.196 19
14157.761 14
14158.326 16
14158.892 17
14159.457 30
14160.022 25
14160.588 15
14161.153 18
14161.719 18
14162.284 39
14162.849 31
14163.415 23
14163.980 18
14164.546 19
14165.111 8
14165.677 10
14166.242 40
14166.808 30
14167.373 20
14167.939 11
14168.504 10
14169.070 15
14169.635 33
14170.201 18
14170.767 14
14171.332 10
14171.898 9
14172.463 12
14173.029 9
14173.595 22
14174.160 17
14174.726 32
14175.292 36
14175.857 22
14176.423 13
14176.989 11
14177.554 24
14178.120 24
14178.686 15
14179.252 22
14179.817 21
14180.383 19
14180.949 18
14181.515 13
14182.081 21
14182.646 19
14183.212 23
14183.778 22
14184.344 20
14184.910 18
14185.476 35
14186.042 35
14186.607 26
14187.173 18
14187.739 6
14188.305 10
14188.871 15
14189.437 4
14190.003 15
14190.569 19
14191.135 18
14191.701 19
14192.267 23
14192.833 18
14193.399 10
14193.965 16
14194.531 20
14195.097 12
14195.663 17
14196.229 8
14196.796 14
14197.362 27
14197.928 21
14198.494 16
14199.060 14
14199.626 18
14200.192 29
14200.759 33
14201.325 32
14201.891 27
14202.457 15
14203.023 9
14203.590 14
14204.156 15
14204.722 16
14205.288 17
14205.855 11
14206.421 6
14206.987 4
14207.554 29
14208.120 25
14208.686 17
14209.253 16
14209.819 17
14210.385 12
14210.952 9
14211.518 14
14212.085 26
14212.651 12
14213.217 18
14213.784 24
14214.350 21
14214.917 19
14215.483 24
14216.050 10
14216.616 12
14217.183 18
14217.749 27
14218.316 18
14218.882 21
14219.449 22
14220.015 23
14220.582 34
14221.149 32
14221.715 27
14222.282 18
14222.848 11
14223.415 17
14223.982 16
14224.548 16
14225.115 12
14225.682 23
14226.248 27
14226.815 27
14227.382 20
14227.949 31
14228.515 27
14229.082 12
14229.649 10
14230.216 16
14230.782 14
14231.349 7
14231.916 9
14232.483 3
14233.050 17
14233.616 13
14234.183 7
14234.750 15
14235.317 8
14235.884 8
14236.451 15
14237.018 22
14237.585 12
14238.151 8
14238.718 8
14239.285 3
14239.852 5
14240.419 11
14240.986 17
14241.553 19
14242.120 17
14242.687 18
14243.254 14
14243.821 15
14244.388 19
14244.955 22
14245.523 14
14246.090 16
14246.657 25
14247.224 15
14247.791 21
14248.358 22
14248.925 28
14249.492 26
14250.060 21
14250.627 20
14251.194 14
14251.761 17
14252.328 16
14252.896 15
14253.463 22
14254.030 14
14254.597 24
14255.165 25
14255.732 23
14256.299 19
14256.866 12
14257.434 16
14258.001 11
14258.568 13
14259.136 25
14259.703 24
14260.270 21
14260.838 23
14261.405 25
14261.973 25
14262.540 9
14263.107 13
14263.675 19
14264.242 10
14264.810 20
14265.377 14
14265.945 13
14266.512 20
14267.080 25
14267.647 12
14268.215 8
14268.782 12
14269.350 24
14269.917 17
14270.485 11
14271.053 13
14271.620 15
14272.188 21
14272.755 14
14273.323 10
14273.891 4
14274.458 11
14275.026 12
14275.594 11
14276.161 19
14276.729 17
14277.297 28
14277.864 28
14278.432 21
14279.000 30
14279.568 36
14280.135 27
14280.703 12
14281.271 25
14281.839 24
14282.406 22
14282.974 23
14283.542 28
14284.110 23
14284.678 17
14285.246 23
14285.814 23
14286.381 12
14286.949 19
14287.517 14
14288.085 9
14288.653 13
14289.221 16
14289.789 17
14290.357 25
14290.925 16
14291.493 9
14292.061 8
14292.629 13
14293.197 15
14293.765 13
14294.333 11
14294.901 10
14295.469 16
14296.037 27
14296.605 23
14297.173 13
14297.742 18
14298.310 19
14298.878 26
14299.446 23
14300.014 15
14300.582 14
14301.150 19
14301.719 18
14302.287 15
14302.855 13
14303.423 15
14303.992 10
14304.560 13
14305.128 15
14305.696 17
14306.265 11
14306.833 18
14307.401 25
14307.969 14
14308.538 18
14309.106 29
14309.674 26
14310.243 19
14310.811 15
14311.380 16
14311.948 32
14312.516 26
14313.085 17
14313.653 14
14314.222 16
14314.790 10
14315.359 17
14315.927 14
14316.496 20
14317.064 30
14317.633 21
14318.201 7
14318.770 8
14319.338 6
14319.907 9
14320.475 19
14321.044 24
14321.612 28
14322.181 23
14322.750 11
14323.318 12
14323.887 11
14324.456 15
14325.024 17
14325.593 14
14326.161 16
14326.730 16
14327.299 20
14327.868 22
14328.436 28
14329.005 33
14329.574 31
14330.143 15
14330.711 9
14331.280 6
14331.849 9
14332.418 14
14332.986 20
14333.555 17
14334.124 9
14334.693 2
14335.262 11
14335.831 15
14336.400 21
14336.968 17
14337.537 33
14338.106 29
14338.675 24
14339.244 25
14339.813 11
14340.382 10
14340.951 17
14341.520 27
14342.089 22
14342.658 13
14343.227 12
14343.796 13
14344.365 10
14344.934 11
14345.503 31
14346.072 32
14346.641 27
14347.210 16
14347.780 18
14348.349 17
14348.918 15
14349.487 23
14350.056 19
14350.625 24
14351.194 32
14351.764 27
14352.333 14
14352.902 16
14353.471 12
14354.040 16
14354.610 19
14355.179 11
14355.748 7
14356.317 12
14356.887 13
14357.456 18
14358.025 16
14358.595 10
14359.164 12
14359.733 16
14360.303 21
14360.872 40
14361.441 31
14362.011 24
14362.580 19
14363.150 18
14363.719 15
14364.288 18
14364.858 17
14365.427 15
14365.997 11
14366.566 22
14367.136 13
14367.705 13
14368.275 18
14368.844 20
14369.414 22
14369.983 24
14370.553 29
14371.123 28
14371.692 29
14372.262 31
14372.831 28
14373.401 17
14373.971 18
14374.540 21
14375.110 27
14375.679 38
14376.249 29
14376.819 25
14377.389 30
14377.958 27
14378.528 27
14379.098 20
14379.667 9
14380.237 7
14380.807 13
14381.377 24
14381.946 22
14382.516 17
14383.086 23
14383.656 31
14384.226 16
14384.796 12
14385.365 14
14385.935 14
14386.505 21
14387.075 19
14387.645 21
14388.215 16
14388.785 13
14389.355 31
14389.925 25
14390.495 15
14391.065 14
14391.634 4
14392.204 18
14392.774 22
14393.344 46
14393.914 35
14394.485 25
14395.055 27
14395.625 24
14396.195 20
14396.765 22
14397.335 16
14397.905 14
14398.475 21
14399.045 18
14399.615 15
14400.185 21
14400.756 27
14401.326 28
14401.896 22
14402.466 20
14403.036 18
14403.607 29
14404.177 24
14404.747 19
14405.317 13
14405.887 25
14406.458 29
14407.028 25
14407.598 21
14408.169 16
14408.739 22
14409.309 15
14409.880 19
14410.450 26
14411.020 23
14411.591 18
14412.161 17
14412.731 12
14413.302 9
14413.872 12
14414.443 18
14415.013 20
14415.584 19
14416.154 25
14416.724 28
14417.295 18
14417.865 20
14418.436 33
14419.006 31
14419.577 31
14420.148 22
14420.718 17
14421.289 20
14421.859 9
14422.430 14
14423.000 19
14423.571 18
14424.142 18
14424.712 23
14425.283 21
14425.854 15
14426.424 10
14426.995 15
14427.566 15
14428.136 17
14428.707 19
14429.278 21
14429.848 24
14430.419 34
14430.990 33
14431.561 22
14432.131 12
14432.702 10
14433.273 9
14433.844 16
14434.415 13
14434.986 20
14435.556 22
14436.127 23
14436.698 23
14437.269 40
14437.840 36
14438.411 27
14438.982 18
14439.553 27
14440.123 13
14440.694 7
14441.265 15
14441.836 22
14442.407 17
14442.978 11
14443.549 18
14444.120 17
14444.691 13
14445.262 13
14445.833 18
14446.405 15
14446.976 14
14447.547 21
14448.118 27
14448.689 20
14449.260 21
14449.831 15
14450.402 13
14450.973 17
14451.545 19
14452.116 9
14452.687 12
14453.258 12
14453.829 6
14454.400 14
14454.972 15
14455.543 20
14456.114 26
14456.685 16
14457.257 12
14457.828 12
14458.399 22
14458.971 41
14459.542 41
14460.113 46
14460.685 33
14461.256 36
14461.827 18
14462.399 13
14462.970 11
14463.541 11
14464.113 12
14464.684 15
14465.256 11
14465.827 18
14466.399 12
14466.970 8
14467.542 13
14468.113 18
14468.685 9
14469.256 5
14469.828 10
14470.399 15
14470.971 23
14471.542 20
14472.114 26
14472.685 17
14473.257 11
14473.829 7
14474.400 5
14474.972 22
14475.543 17
14476.115 12
14476.687 7
14477.258 10
14477.830 10
14478.402 6
14478.973 6
14479.545 5
14480.117 13
14480.689 17
14481.260 20
14481.832 9
14482.404 4
14482.976 14
14483.547 24
14484.119 36
14484.691 25
14485.263 20
14485.835 10
14486.407 13
14486.978 3
14487.550 18
14488.122 16
14488.694 16
14489.266 11
14489.838 5
14490.410 7
14490.982 12
14491.554 16
14492.126 9
14492.698 6
14493.270 9
14493.842 7
14494.414 5
14494.986 13
14495.558 14
14496.130 16
14496.702 28
14497.274 27
14497.846 13
14498.418 15
14498.990 24
14499.562 18
14500.134 19
14500.706 18
14501.279 10
14501.851 14
14502.423 17
14502.995 11
14503.567 17
14504.139 22
14504.712 15
14505.284 12
14505.856 12
14506.428 22
14507.001 18
14507.573 17
14508.145 10
14508.717 10
14509.290 17
14509.862 13
14510.434 10
14511.007 26
14511.579 29
14512.151 23
14512.724 16
14513.296 15
14513.869 11
14514.441 23
14515.013 18
14515.586 8
14516.158 6
14516.731 9
14517.303 21
14517.876 15
14518.448 17
14519.021 13
14519.593 22
14520.166 30
14520.738 34
14521.311 45
14521.883 31
14522.456 14
14523.028 14
14523.601 13
14524.173 9
14524.746 8
14525.319 23
14525.891 25
14526.464 21
14527.037 15
14527.609 16
14528.182 29
14528.755 33
14529.327 13
14529.900 19
14530.473 26
14531.045 18
14531.618 22
14532.191 19
14532.764 13
14533.336 10
14533.909 17
14534.482 7
14535.055 3
14535.628 17
14536.200 18
14536.773 7
14537.346 17
14537.919 16
14538.492 18
14539.065 12
14539.638 24
14540.211 10
14540.784 6
14541.356 6
14541.929 19
14542.502 36
14543.075 25
14543.648 29
14544.221 22
14544.794 21
14545.367 25
14545.940 24
14546.513 16
14547.086 30
14547.659 24
14548.233 14
14548.806 9
14549.379 14
14549.952 15
14550.525 21
14551.098 8
14551.671 7
14552.244 17
14552.817 8
14553.391 11
14553.964 9
14554.537 27
14555.110 20
14555.683 13
14556.257 12
14556.830 15
14557.403 22
14557.976 29
14558.550 17
14559.123 18
14559.696 19
14560.270 14
14560.843 19
14561.416 23
14561.989 16
14562.563 10
14563.136 10
14563.710 8
14564.283 17
14564.856 16
14565.430 24
14566.003 21
14566.577 9
14567.150 5
14567.723 8
14568.297 16
14568.870 11
14569.444 15
14570.017 25
14570.591 21
14571.164 26
14571.738 24
14572.311 22
14572.885 32
14573.459 32
14574.032 24
14574.606 26
14575.179 14
14575.753 13
14576.327 21
14576.900 32
14577.474 25
14578.048 17
14578.621 13
14579.195 4
14579.769 7
14580.342 10
14580.916 13
14581.490 22
14582.063 14
14582.637 9
14583.211 17
14583.785 16
14584.358 17
14584.932 18
14585.506 15
14586.080 19
14586.654 16
14587.227 13
14587.801 17
14588.375 18
14588.949 5
14589.523 8
14590.097 8
14590.671 4
14591.245 18
14591.819 19
14592.393 16
14592.966 18
14593.540 23
14594.114 12
14594.688 17
14595.262 25
14595.836 26
14596.410 11
14596.984 6
14597.558 12
14598.132 15
14598.707 19
14599.281 24
14599.855 31
14600.429 20
14601.003 18
14601.577 26
14602.151 43
14602.725 35
14603.299 30
14603.874 36
14604.448 29
14605.022 21
14605.596 12
14606.170 6
14606.745 13
14607.319 9
14607.893 17
14608.467 13
14609.042 22
14609.616 20
14610.190 16
14610.764 16
14611.339 10
14611.913 28
14612.487 21
14613.062 11
14613.636 37
14614.210 44
14614.785 36
14615.359 25
14615.934 12
14616.508 13
14617.082 16
14617.657 6
14618.231 9
14618.806 8
14619.380 9
14619.955 15
14620.529 23
14621.104 21
14621.678 16
14622.253 11
14622.827 8
14623.402 8
14623.976 19
14624.551 20
14625.125 26
14625.700 24
14626.275 17
14626.849 11
14627.424 22
14627.999 26
14628.573 15
14629.148 7
14629.723 8
14630.297 13
14630.872 21
14631.447 15
14632.021 9
14632.596 8
14633.171 12
14633.746 14
14634.320 13
14634.895 8
14635.470 12
14636.045 11
14636.619 13
14637.194 19
14637.769 17
14638.344 22
14638.919 24
14639.494 13
14640.068 9
14640.643 9
14641.218 8
14641.793 15
14642.368 16
14642.943 14
14643.518 9
14644.093 11
14644.668 15
14645.243 16
14645.818 23
14646.393 13
14646.968 20
14647.543 26
14648.118 23
14648.693 23
14649.268 13
14649.843 22
14650.418 21
14650.993 29
14651.568 18
14652.143 22
14652.719 28
14653.294 17
14653.869 13
14654.444 20
14655.019 11
14655.594 15
14656.169 14
14656.745 13
14657.320 17
14657.895 8
14658.470 10
14659.046 6
14659.621 8
14660.196 14
14660.771 26
14661.347 18
14661.922 16
14662.497 17
14663.073 17
14663.648 15
14664.223 15
14664.799 20
14665.374 24
14665.949 21
14666.525 15
14667.100 15
14667.676 23
14668.251 12
14668.826 5
14669.402 14
14669.977 20
14670.553 16
14671.128 31
14671.704 27
14672.279 21
14672.855 26
14673.430 36
14674.006 21
14674.581 16
14675.157 15
14675.733 33
14676.308 15
14676.884 13
14677.459 19
14678.035 19
14678.611 16
14679.186 13
14679.762 11
14680.338 14
14680.913 15
14681.489 14
14682.065 17
14682.640 19
14683.216 15
14683.792 13
14684.368 18
14684.943 26
14685.519 25
14686.095 24
14686.671 26
14687.246 27
14687.822 16
14688.398 24
14688.974 17
14689.550 13
14690.126 9
14690.701 14
14691.277 11
14691.853 15
14692.429 20
14693.005 33
14693.581 21
14694.157 20
14694.733 26
14695.309 13
14695.885 13
14696.461 16
14697.037 12
14697.613 20
14698.189 20
14698.765 25
14699.341 37
14699.917 35
14700.493 22
14701.069 21
14701.645 24
14702.221 33
14702.797 34
14703.373 19
14703.949 20
14704.526 24
14705.102 27
14705.678 57
14706.254 37
14706.830 16
14707.406 14
14707.983 26
14708.559 23
14709.135 16
14709.711 11
14710.288 19
14710.864 15
14711.440 14
14712.016 16
14712.593 14
14713.169 13
14713.745 21
14714.322 12
14714.898 18
14715.474 19
14716.051 18
14716.627 22
14717.203 25
14717.780 23
14718.356 24
14718.933 16
14719.509 20
14720.086 16
14720.662 18
14721.238 22
14721.815 20
14722.391 14
14722.968 9
14723.544 8
14724.121 18
14724.697 15
14725.274 15
14725.851 12
14726.427 8
14727.004 10
14727.580 12
14728.157 17
14728.734 9
14729.310 9
14729.887 12
14730.463 17
14731.040 12
14731.617 11
14732.193 12
14732.770 20
14733.347 14
14733.924 27
14734.500 15
14735.077 25
14735.654 21
14736.230 23
14736.807 32
14737.384 19
14737.961 20
14738.538 24
14739.114 27
14739.691 25
14740.268 22
14740.845 14
14741.422 18
14741.999 22
14742.576 14
14743.152 7
14743.729 16
14744.306 16
14744.883 15
14745.460 16
14746.037 15
14746.614 19
14747.191 14
14747.768 17
14748.345 17
14748.922 24
14749.499 15
14750.076 6
14750.653 10
14751.230 18
14751.807 12
14752.384 7
14752.961 12
14753.538 12
14754.116 12
14754.693 8
14755.270 6
14755.847 7
14756.424 14
14757.001 12
14757.578 17
14758.156 25
14758.733 14
14759.310 9
14759.887 15
14760.464 21
14761.042 25
14761.619 22
14762.196 25
14762.774 19
14763.351 13
14763.928 21
14764.505 18
14765.083 20
14765.660 23
14766.237 22
14766.815 24
14767.392 18
14767.970 19
14768.547 12
14769.124 8
14769.702 19
14770.279 22
14770.857 27
14771.434 23
14772.011 20
14772.589 16
14773.166 22
14773.744 21
14774.321 17
14774.899 25
14775.476 16
14776.054 12
14776.632 15
14777.209 21
14777.787 16
14778.364 13
14778.942 17
14779.519 16
14780.097 13
14780.675 14
14781.252 13
14781.830 13
14782.408 10
14782.985 8
14783.563 9
14784.141 20
14784.718 22
14785.296 24
14785.874 21
14786.452 18
14787.029 27
14787.607 25
14788.185 33
14788.763 25
14789.340 25
14789.918 17
14790.496 9
14791.074 7
14791.652 13
14792.230 16
14792.807 11
14793.385 15
14793.963 26
14794.541 19
14795.119 22
14795.697 22
14796.275 15
14796.853 19
14797.431 16
14798.009 14
14798.587 13
14799.165 12
14799.743 22
14800.321 19
14800.899 19
14801.477 9
14802.055 10
14802.633 5
14803.211 2
14803.789 5
14804.367 8
14804.945 14
14805.523 8
14806.101 12
14806.680 14
14807.258 10
14807.836 19
14808.414 21
14808.992 14
14809.570 22
14810.149 17
14810.727 22
14811.305 13
14811.883 10
14812.462 13
14813.040 22
14813.618 21
14814.196 13
14814.775 18
14815.353 23
14815.931 24
14816.510 21
14817.088 15
14817.666 15
14818.245 19
14818.823 20
14819.401 16
14819.980 17
14820.558 19
14821.137 14
14821.715 12
14822.293 18
14822.872 35
14823.450 32
14824.029 17
14824.607 7
14825.186 15
14825.764 15
14826.343 10
14826.921 7
14827.500 6
14828.078 11
14828.657 17
14829.236 13
14829.814 23
14830.393 26
14830.971 27
14831.550 20
14832.129 17
14832.707 25
14833.286 10
14833.865 17
14834.443 14
14835.022 16
14835.601 14
14836.179 12
14836.758 9
14837.337 10
14837.916 16
14838.494 12
14839.073 9
14839.652 13
14840.231 12
14840.809 13
14841.388 31
14841.967 22
14842.546 18
14843.125 17
14843.704 18
14844.282 19
14844.861 14
14845.440 10
14846.019 11
14846.598 9
14847.177 6
14847.756 6
14848.335 6
14848.914 20
14849.493 18
14850.072 15
14850.651 18
14851.230 23
14851.809 18
14852.388 12
14852.967 20
14853.546 23
14854.125 21
14854.704 22
14855.283 12
14855.862 6
14856.441 10
14857.020 13
14857.600 9
14858.179 9
14858.758 24
14859.337 32
14859.916 32
14860.495 25
14861.075 24
14861.654 22
14862.233 28
14862.812 14
14863.391 15
14863.971 10
14864.550 11
14865.129 11
14865.709 26
14866.288 34
14866.867 24
14867.446 27
14868.026 28
14868.605 31
14869.184 24
14869.764 15
14870.343 21
14870.923 13
14871.502 7
14872.081 11
14872.661 10
14873.240 17
14873.820 25
14874.399 24
14874.979 23
14875.558 25
14876.138 20
14876.717 26
14877.297 24
14877.876 20
14878.456 26
14879.035 19
14879.615 19
14880.194 19
14880.774 20
14881.353 12
14881.933 14
14882.513 26
14883.092 31
14883.672 35
14884.252 29
14884.831 20
14885.411 20
14885.991 9
14886.570 16
14887.150 13
14887.730 18
14888.309 29
14888.889 19
14889.469 17
14890.049 14
14890.628 6
14891.208 12
14891.788 20
14892.368 15
14892.948 24
14893.527 32
14894.107 23
14894.687 23
14895.267 15
14895.847 20
14896.427 14
14897.007 10
14897.587 6
14898.167 4
14898.746 8
14899.326 12
14899.906 18
14900.486 10
14901.066 9
14901.646 13
14902.226 12
14902.806 26
14903.386 19
14903.966 17
14904.546 10
14905.126 25
14905.706 16
14906.287 23
14906.867 30
14907.447 26
14908.027 23
14908.607 12
14909.187 21
14909.767 22
14910.347 25
14910.928 17
14911.508 18
14912.088 22
14912.668 18
14913.248 8
14913.829 7
14914.409 14
14914.989 14
14915.569 13
14916.150 12
14916.730 18
14917.310 20
14917.890 18
14918.471 10
14919.051 10
14919.631 16
14920.212 30
14920.792 30
14921.372 17
14921.953 25
14922.533 28
14923.114 22
14923.694 18
14924.274 8
14924.855 13
14925.435 13
14926.016 9
14926.596 13
14927.177 18
14927.757 12
14928.338 11
14928.918 7
14929.499 11
14930.079 22
14930.660 20
14931.240 26
14931.821 28
14932.402 27
14932.982 18
14933.563 23
14934.143 19
14934.724 12
14935.305 14
14935.885 21
14936.466 12
14937.047 14
14937.627 14
14938.208 19
14938.789 27
14939.370 13
14939.950 14
14940.531 8
14941.112 8
14941.693 7
14942.273 2
14942.854 4
14943.435 21
14944.016 36
14944.596 28
14945.177 14
14945.758 11
14946.339 13
14946.920 17
14947.501 20
14948.082 22
14948.663 19
14949.243 9
14949.824 10
14950.405 10
14950.986 22
14951.567 13
14952.148 17
14952.729 17
14953.310 26
14953.891 22
14954.472 18
14955.053 12
14955.634 19
14956.215 23
14956.796 26
14957.377 17
14957.958 5
14958.540 9
14959.121 7
14959.702 6
14960.283 13
14960.864 14
14961.445 20
14962.026 24
14962.608 16
14963.189 10
14963.770 11
14964.351 19
14964.932 27
14965.514 10
14966.095 7
14966.676 6
14967.257 17
14967.839 11
14968.420 15
14969.001 16
14969.582 11
14970.164 22
14970.745 27
14971.326 14
14971.908 6
14972.489 18
14973.071 29
14973.652 20
14974.233 15
14974.815 13
14975.396 25
14975.978 30
14976.559 14
14977.140 7
14977.722 14
14978.303 14
14978.885 13
14979.466 28
14980.048 20
14980.629 17
14981.211 15
14981.792 32
14982.374 21
14982.956 19
14983.537 18
14984.119 20
14984.700 27
14985.282 16
14985.864 23
14986.445 28
14987.027 16
14987.609 12
14988.190 12
14988.772 15
14989.354 15
14989.935 15
14990.517 19
14991.099 22
14991.680 19
14992.262 21
14992.844 18
14993.426 15
14994.007 14
14994.589 12
14995.171 16
14995.753 19
14996.335 18
14996.917 26
14997.498 18
14998.080 11
14998.662 20
14999.244 14
14999.826 14
15000.408 18
15000.990 5
15001.572 9
15002.154 17
15002.736 16
15003.318 7
15003.899 17
15004.481 18
15005.063 24
15005.645 19
15006.227 15
15006.810 20
15007.392 22
15007.974 16
15008.556 22
15009.138 18
15009.720 18
15010.302 17
15010.884 15
15011.466 12
15012.048 27
15012.630 28
15013.213 19
15013.795 26
15014.377 20
15014.959 18
15015.541 18
15016.123 12
15016.706 14
15017.288 15
15017.870 10
15018.452 12
15019.035 12
15019.617 12
15020.199 14
15020.782 31
15021.364 37
15021.946 41
15022.529 32
15023.111 15
15023.693 10
15024.276 5
15024.858 4
15025.440 15
15026.023 7
15026.605 15
15027.188 20
15027.770 15
15028.352 13
15028.935 12
15029.517 16
15030.100 23
15030.682 29
15031.265 27
15031.847 15
15032.430 16
15033.012 24
15033.595 22
15034.178 35
15034.760 40
15035.343 24
15035.925 14
15036.508 28
15037.091 23
15037.673 18
15038.256 14
15038.838 14
15039.421 16
15040.004 10
15040.586 14
15041.169 23
15041.752 24
15042.335 16
15042.917 14
15043.500 15
15044.083 19
15044.666 33
15045.248 30
15045.831 21
15046.414 12
15046.997 17
15047.580 9
15048.162 7
15048.745 5
15049.328 5
15049.911 4
15050.494 6
15051.077 11
15051.660 19
15052.242 15
15052.825 15
15053.408 17
15053.991 18
15054.574 12
15055.157 12
15055.740 7
15056.323 6
15056.906 13
15057.489 14
15058.072 8
15058.655 13
15059.238 8
15059.821 11
15060.404 17
15060.987 18
15061.571 16
15062.154 11
15062.737 11
15063.320 8
15063.903 12
15064.486 14
15065.069 11
15065.652 10
15066.236 14
15066.819 15
15067.402 16
15067.985 18
15068.568 19
15069.152 21
15069.735 17
15070.318 17
15070.902 24
15071.485 15
15072.068 19
15072.651 17
15073.235 14
15073.818 14
15074.401 8
15074.985 12
15075.568 3
15076.151 9
15076.735 10
15077.318 8
15077.902 25
15078.485 23
15079.068 33
15079.652 24
15080.235 13
15080.819 24
15081.402 19
15081.986 25
15082.569 8
15083.153 12
15083.736 6
15084.320 21
15084.903 26
15085.487 31
15086.070 14
15086.654 17
15087.238 18
15087.821 15
15088.405 24
15088.988 19
15089.572 15
15090.156 11
15090.739 18
15091.323 17
15091.907 11
15092.490 6
15093.074 7
15093.658 6
15094.242 11
15094.825 19
15095.409 17
15095.993 9
15096.577 7
15097.160 14
15097.744 28
15098.328 17
15098.912 21
15099.496 15
15100.079 9
15100.663 15
15101.247 12
15101.831 11
15102.415 12
15102.999 15
15103.583 16
15104.167 28
15104.750 30
15105.334 12
15105.918 16
15106.502 16
15107.086 20
15107.670 20
15108.254 18
15108.838 20
15109.422 17
15110.006 10
15110.590 12
15111.174 15
15111.758 18
15112.343 14
15112.927 21
15113.511 20
15114.095 17
15114.679 23
15115.263 14
15115.847 22
15116.431 23
15117.015 20
15117.600 19
15118.184 22
15118.768 15
15119.352 17
15119.936 11
15120.521 13
15121.105 22
15121.689 21
15122.273 10
15122.858 9
15123.442 16
15124.026 17
15124.611 6
15125.195 15
15125.779 22
15126.364 20
15126.948 24
15127.532 26
15128.117 31
15128.701 23
15129.285 16
15129.870 13
15130.454 9
15131.039 19
15131.623 18
15132.208 17
15132.792 15
15133.377 12
15133.961 16
15134.546 10
15135.130 14
15135.715 14
15136.299 16
15136.884 16
15137.468 12
15138.053 19
15138.637 15
15139.222 9
15139.807 7
15140.391 11
15140.976 13
15141.560 16
15142.145 14
15142.730 10
15143.314 10
15143.899 11
15144.484 10
15145.069 5
15145.653 20
15146.238 17
15146.823 20
15147.407 19
15147.992 11
15148.577 13
15149.162 21
15149.747 28
15150.331 22
15150.916 23
15151.501 11
15152.086 9
15152.671 10
15153.256 14
15153.840 28
15154.425 17
15155.010 4
15155.595 10
15156.180 11
15156.765 8
15157.350 14
15157.935 11
15158.520 14
15159.105 29
15159.690 19
15160.275 26
15160.860 27
15161.445 15
15162.030 24
15162.615 21
15163.200 14
15163.785 25
15164.370 22
15164.955 10
15165.540 13
15166.125 19
15166.710 24
15167.296 14
15167.881 16
15168.466 15
15169.051 14
15169.636 11
15170.221 13
15170.807 21
15171.392 34
15171.977 28
15172.562 34
15173.148 32
15173.733 15
15174.318 22
15174.903 25
15175.489 34
15176.074 28
15176.659 25
15177.245 20
15177.830 20
15178.415 16
15179.001 16
15179.586 25
15180.171 26
15180.757 20
15181.342 14
15181.928 12
15182.513 8
15183.098 5
15183.684 11
15184.269 14
15184.855 25
15185.440 39
15186.026 35
15186.611 32
15187.197 25
15187.782 18
15188.368 20
15188.953 15
15189.539 16
15190.125 20
15190.710 14
15191.296 17
15191.881 14
15192.467 12
15193.053 15
15193.638 19
15194.224 27
15194.810 23
15195.395 26
15195.981 15
15196.567 22
15197.152 20
15197.738 19
15198.324 17
15198.909 14
15199.495 20
15200.081 15
15200.667 12
15201.253 13
15201.838 12
15202.424 13
15203.010 13
15203.596 10
15204.182 24
15204.768 31
15205.353 18
15205.939 19
15206.525 17
15207.111 12
15207.697 25
15208.283 27
15208.869 16
15209.455 20
15210.041 27
15210.627 25
15211.213 13
15211.799 16
15212.385 29
15212.971 16
15213.557 16
15214.143 25
15214.729 22
15215.315 26
15215.901 24
15216.487 26
15217.073 21
15217.659 23
15218.245 23
15218.831 15
15219.418 18
15220.004 12
15220.590 13
15221.176 20
15221.762 28
15222.348 22
15222.935 20
15223.521 15
15224.107 13
15224.693 14
15225.280 12
15225.866 6
15226.452 8
15227.038 16
15227.625 18
15228.211 18
15228.797 14
15229.384 11
15229.970 10
15230.556 16
15231.143 16
15231.729 5
15232.315 10
15232.902 15
15233.488 26
15234.075 21
15234.661 12
15235.248 4
15235.834 5
15236.420 10
15237.007 7
15237.593 18
15238.180 13
15238.766 12
15239.353 8
15239.939 4
15240.526 14
15241.113 15
15241.699 37
15242.286 28
15242.872 27
15243.459 25
15244.045 19
15244.632 26
15245.219 27
15245.805 18
15246.392 7
15246.979 8
15247.565 11
15248.152 23
15248.739 31
15249.325 33
15249.912 29
15250.499 17
15251.086 21
15251.672 20
15252.259 10
15252.846 12
15253.433 11
15254.020 13
15254.606 9
15255.193 18
15255.780 22
15256.367 19
15256.954 17
15257.541 7
15258.128 12
15258.714 19
15259.301 12
15259.888 12
15260.475 9
15261.062 9
15261.649 15
15262.236 15
15262.823 22
15263.410 21
15263.997 22
15264.584 21
15265.171 9
15265.758 13
15266.345 16
15266.932 13
15267.519 10
15268.106 18
15268.693 26
15269.280 19
15269.868 19
15270.455 19
15271.042 21
15271.629 20
15272.216 23
15272.803 30
15273.390 21
15273.978 14
15274.565 11
15275.152 19
15275.739 24
15276.326 11
15276.914 21
15277.501 16
15278.088 13
15278.675 17
15279.263 10
15279.850 13
15280.437 11
15281.025 6
15281.612 15
15282.199 14
15282.787 9
15283.374 11
15283.961 16
15284.549 19
15285.136 14
15285.724 7
15286.311 10
15286.899 13
15287.486 14
15288.073 11
15288.661 15
15289.248 14
15289.836 29
15290.423 28
15291.011 22
15291.598 20
15292.186 18
15292.774 20
15293.361 21
15293.949 21
15294.536 36
15295.124 39
15295.711 26
15296.299 21
15296.887 12
15297.474 8
15298.062 18
15298.650 19
15299.237 23
15299.825 19
15300.413 14
15301.000 13
15301.588 16
15302.176 24
15302.764 19
15303.351 8
15303.939 10
15304.527 21
15305.115 33
15305.702 20
15306.290 15
15306.878 25
15307.466 7
15308.054 15
15308.642 16
15309.229 23
15309.817 27
15310.405 22
15310.993 21
15311.581 18
15312.169 27
15312.757 30
15313.345 28
15313.933 21
15314.521 15
15315.109 16
15315.697 14
15316.285 12
15316.873 13
15317.461 10
15318.049 11
15318.637 21
15319.225 14
15319.813 10
15320.401 12
15320.989 12
15321.577 3
15322.165 10
15322.753 15
15323.342 12
15323.930 10
15324.518 20
15325.106 24
15325.694 20
15326.282 22
15326.871 17
15327.459 15
15328.047 11
15328.635 5
15329.224 5
15329.812 2
15330.400 12
15330.988 19
15331.577 14
15332.165 28
15332.753 38
15333.342 33
15333.930 24
15334.518 20
15335.107 16
15335.695 13
15336.283 16
15336.872 24
15337.460 21
15338.049 23
15338.637 26
15339.225 14
15339.814 8
15340.402 6
15340.991 9
15341.579 13
15342.168 12
15342.756 7
15343.345 2
15343.933 4
15344.522 6
15345.110 9
15345.699 16
15346.288 14
15346.876 14
15347.465 12
15348.053 16
15348.642 19
15349.231 15
15349.819 21
15350.408 12
15350.997 17
15351.585 24
15352.174 16
15352.763 16
15353.351 22
15353.940 19
15354.529 17
15355.118 15
15355.706 17
15356.295 19
15356.884 12
15357.473 9
15358.061 14
15358.650 26
15359.239 25
15359.828 20
15360.417 18
15361.006 19
15361.594 22
15362.183 17
15362.772 16
15363.361 15
15363.950 4
15364.539 13
15365.128 15
15365.717 11
15366.306 12
15366.895 26
15367.484 20
15368.073 14
15368.662 23
15369.251 26
15369.840 15
15370.429 14
15371.018 5
15371.607 12
15372.196 18
15372.785 14
15373.374 21
15373.963 21
15374.552 21
15375.142 18
15375.731 23
15376.320 14
15376.909 11
15377.498 8
15378.087 8
15378.677 11
15379.266 7
15379.855 18
15380.444 22
15381.033 16
15381.623 12
15382.212 13
15382.801 10
15383.391 7
15383.980 8
15384.569 4
15385.158 10
15385.748 7
15386.337 9
15386.926 10
15387.516 9
15388.105 17
15388.695 13
15389.284 25
15389.873 22
15390.463 17
15391.052 11
15391.642 15
15392.231 12
15392.821 9
15393.410 13
15394.000 19
15394.589 7
15395.179 13
15395.768 13
15396.358 9
15396.947 9
15397.537 14
15398.126 17
15398.716 16
15399.306 16
15399.895 15
15400.485 11
15401.074 9
15401.664 14
15402.254 13
15402.843 17
15403.433 11
15404.023 12
15404.612 10
15405.202 16
15405.792 17
15406.381 16
15406.971 11
15407.561 7
15408.151 11
15408.741 18
15409.330 19
15409.920 12
15410.510 20
15411.100 13
15411.690 10
15412.279 6
15412.869 16
15413.459 10
15414.049 13
15414.639 21
15415.229 20
15415.819 9
15416.409 17
15416.998 18
15417.588 14
15418.178 26
15418.768 24
15419.358 19
15419.948 22
15420.538 13
15421.128 16
15421.718 24
15422.308 16
15422.898 26
15423.488 32
15424.079 22
15424.669 23
15425.259 17
15425.849 19
15426.439 12
15427.029 11
15427.619 9
15428.209 5
15428.799 8
15429.390 5
15429.980 6
15430.570 19
15431.160 17
15431.750 8
15432.341 7
15432.931 7
15433.521 9
15434.111 25
15434.702 21
15435.292 15
15435.882 20
15436.472 31
15437.063 30
15437.653 49
15438.243 38
15438.834 19
15439.424 21
15440.015 15
15440.605 14
15441.195 22
15441.786 15
15442.376 17
15442.967 18
15443.557 18
15444.147 14
15444.738 17
15445.328 26
15445.919 29
15446.509 31
15447.100 41
15447.690 27
15448.281 25
15448.871 29
15449.462 30
15450.053 35
15450.643 20
15451.234 13
15451.824 27
15452.415 23
15453.006 18
15453.596 18
15454.187 23
15454.777 13
15455.368 9
15455.959 10
15456.549 15
15457.140 20
15457.731 15
15458.322 17
15458.912 22
15459.503 17
15460.094 18
15460.685 16
15461.275 22
15461.866 21
15462.457 14
15463.048 13
15463.639 17
15464.229 13
15464.820 7
15465.411 1
15466.002 3
15466.593 8
15467.184 8
15467.775 7
15468.366 11
15468.956 8
15469.547 8
15470.138 4
15470.729 9
15471.320 5
15471.911 8
15472.502 10
15473.093 8
15473.684 8
15474.275 2
15474.866 8
15475.457 10
15476.048 12
15476.639 16
15477.231 17
15477.822 18
15478.413 23
15479.004 13
15479.595 12
15480.186 17
15480.777 21
15481.368 23
15481.960 25
15482.551 17
15483.142 15
15483.733 21
15484.324 17
15484.916 16
15485.507 6
15486.098 8
15486.689 9
15487.281 10
15487.872 8
15488.463 17
15489.055 30
15489.646 26
15490.237 17
15490.829 13
15491.420 19
15492.011 19
15492.603 17
15493.194 24
15493.785 24
15494.377 13
15494.968 11
15495.560 10
15496.151 12
15496.743 19
15497.334 13
15497.925 14
15498.517 13
15499.108 15
15499.700 18
15500.291 21
15500.883 9
15501.475 13
15502.066 13
15502.658 21
15503.249 15
15503.841 16
15504.432 7
15505.024 11
15505.616 11
15506.207 18
15506.799 14
15507.391 17
15507.982 14
15508.574 19
15509.166 14
15509.757 4
15510.349 7
15510.941 16
15511.533 18
15512.124 27
15512.716 26
15513.308 17
15513.900 16
15514.491 15
15515.083 14
15515.675 19
15516.267 17
15516.859 20
15517.450 18
15518.042 8
15518.634 3
15519.226 7
15519.818 6
15520.410 14
15521.002 8
15521.594 19
15522.186 28
15522.778 15
15523.370 16
15523.962 19
15524.554 14
15525.146 13
15525.738 15
15526.330 21
15526.922 23
15527.514 30
15528.106 28
15528.698 22
15529.290 21
15529.882 25
15530.474 14
15531.066 6
15531.658 7
15532.250 16
15532.842 15
15533.435 16
15534.027 14
15534.619 7
15535.211 4
15535.803 15
15536.396 18
15536.988 11
15537.580 16
15538.172 14
15538.765 16
15539.357 12
15539.949 21
15540.541 14
15541.134 12
15541.726 15
15542.318 18
15542.911 27
15543.503 27
15544.095 23
15544.688 18
15545.280 18
15545.872 18
15546.465 19
15547.057 18
15547.650 19
15548.242 26
15548.835 22
15549.427 17
15550.020 17
15550.612 20
15551.204 9
15551.797 24
15552.389 22
15552.982 13
15553.575 21
15554.167 18
15554.760 17
15555.352 18
15555.945 11
15556.537 15
15557.130 14
15557.723 16
15558.315 15
15558.908 10
15559.501 14
15560.093 18
15560.686 17
15561.279 15
15561.871 8
15562.464 12
15563.057 12
15563.649 12
15564.242 27
15564.835 31
15565.428 16
15566.020 16
15566.613 24
15567.206 27
15567.799 20
15568.392 7
15568.984 9
15569.577 10
15570.170 11
15570.763 9
15571.356 15
15571.949 14
15572.542 19
15573.135 21
15573.728 16
15574.320 11
15574.913 7
15575.506 10
15576.099 12
15576.692 21
15577.285 21
15577.878 24
15578.471 15
15579.064 21
15579.657 18
15580.250 10
15580.843 16
15581.436 13
15582.030 12
15582.623 13
15583.216 14
15583.809 15
15584.402 16
15584.995 11
15585.588 18
15586.181 28
15586.775 24
15587.368 19
15587.961 13
15588.554 7
15589.147 15
15589.741 9
15590.334 8
15590.927 21
15591.520 14
15592.114 21
15592.707 19
15593.300 10
15593.894 18
15594.487 17
15595.080 9
15595.673 7
15596.267 14
15596.860 18
15597.454 18
15598.047 11
15598.640 9
15599.234 13
15599.827 16
15600.421 11
15601.014 8
15601.607 12
15602.201 9
15602.794 13
15603.388 21
15603.981 18
15604.575 21
15605.168 17
15605.762 9
15606.355 15
15606.949 22
15607.543 15
15608.136 3
15608.730 13
15609.323 6
15609.917 10
15610.511 11
15611.104 16
15611.698 16
15612.292 33
15612.885 26
15613.479 18
15614.073 14
15614.666 15
15615.260 15
15615.854 8
15616.447 8
15617.041 13
15617.635 15
15618.229 13
15618.822 7
15619.416 8
15620.010 19
15620.604 26
15621.198 23
15621.792 15
15622.385 15
15622.979 9
15623.573 14
15624.167 23
15624.761 24
15625.355 14
15625.949 19
15626.543 13
15627.137 7
15627.730 19
15628.324 22
15628.918 16
15629.512 11
15630.106 15
15630.700 32
15631.294 29
15631.888 32
15632.482 24
15633.077 25
15633.671 18
15634.265 14
15634.859 29
15635.453 35
15636.047 24
15636.641 20
15637.235 17
15637.829 19
15638.423 20
15639.018 20
15639.612 20
15640.206 25
15640.800 23
15641.394 25
15641.989 20
15642.583 13
15643.177 6
15643.771 14
15644.366 32
15644.960 17
15645.554 19
15646.148 28
15646.743 24
15647.337 18
15647.931 13
15648.526 14
15649.120 10
15649.714 13
15650.309 9
15650.903 6
15651.498 7
15652.092 11
15652.686 14
15653.281 8
15653.875 7
15654.470 9
15655.064 6
15655.659 6
15656.253 11
15656.848 10
15657.442 11
15658.037 7
15658.631 9
15659.226 7
15659.820 8
15660.415 7
15661.010 9
15661.604 13
15662.199 16
15662.793 10
15663.388 8
15663.983 14
15664.577 19
15665.172 26
15665.767 17
15666.361 12
15666.956 16
15667.551 18
15668.145 27
15668.740 27
15669.335 21
15669.930 14
15670.524 12
15671.119 23
15671.714 21
15672.309 14
15672.903 10
15673.498 10
15674.093 0
15674.688 4
15675.283 10
15675.878 16
15676.473 9
15677.067 27
15677.662 19
15678.257 17
15678.852 22
15679.447 18
15680.042 20
15680.637 18
15681.232 39
15681.827 25
15682.422 29
15683.017 20
15683.612 30
15684.207 37
15684.802 28
15685.397 23
15685.992 19
15686.587 26
15687.182 12
15687.777 24
15688.372 28
15688.968 13
15689.563 10
15690.158 10
15690.753 3
15691.348 9
15691.943 24
15692.538 22
15693.134 19
15693.729 15
15694.324 9
15694.919 7
15695.514 9
15696.110 15
15696.705 16
15697.300 21
15697.896 25
15698.491 20
15699.086 18
15699.681 15
15700.277 12
15700.872 8
15701.467 19
15702.063 12
15702.658 7
15703.254 8
15703.849 16
15704.444 26
15705.040 19
15705.635 13
15706.231 15
15706.826 14
15707.422 23
15708.017 17
15708.612 23
15709.208 18
15709.803 12
15710.399 13
15710.994 27
15711.590 24
15712.186 26
15712.781 23
15713.377 19
15713.972 20
15714.568 12
15715.164 18
15715.759 20
15716.355 13
15716.950 12
15717.546 8
15718.142 14
15718.737 22
15719.333 23
15719.929 18
15720.524 17
15721.120 15
15721.716 16
15722.312 22
15722.907 18
15723.503 13
15724.099 14
15724.695 17
15725.291 11
15725.886 7
15726.482 13
15727.078 14
15727.674 25
15728.270 17
15728.866 21
15729.461 19
15730.057 16
15730.653 19
15731.249 13
15731.845 8
15732.441 9
15733.037 13
15733.633 12
15734.229 16
15734.825 11
15735.421 8
15736.017 13
15736.613 27
15737.209 26
15737.805 10
15738.401 9
15738.997 11
15739.593 11
15740.189 9
15740.785 7
15741.381 6
15741.977 17
15742.574 8
15743.170 17
15743.766 19
15744.362 19
15744.958 18
15745.554 18
15746.151 17
15746.747 15
15747.343 16
15747.939 18
15748.535 27
15749.132 25
15749.728 17
15750.324 17
15750.921 15
15751.517 10
15752.113 15
15752.709 20
15753.306 16
15753.902 15
15754.498 9
15755.095 9
15755.691 25
15756.288 22
15756.884 10
15757.480 13
15758.077 17
15758.673 10
15759.270 3
15759.866 9
15760.463 17
15761.059 19
15761.656 16
15762.252 26
15762.849 31
15763.445 30
15764.042 27
15764.638 19
15765.235 9
15765.831 11
15766.428 22
15767.024 21
15767.621 8
15768.218 2
15768.814 2
15769.411 10
15770.008 13
15770.604 17
15771.201 12
15771.798 9
15772.394 12
15772.991 10
15773.588 10
15774.184 19
15774.781 17
15775.378 16
15775.975 10
15776.571 12
15777.168 13
15777.765 13
15778.362 12
15778.959 20
15779.555 17
15780.152 12
15780.749 12
15781.346 5
15781.943 10
15782.540 11
15783.137 8
15783.734 7
15784.330 6
15784.927 4
15785.524 4
15786.121 11
15786.718 22
15787.315 14
15787.912 15
15788.509 10
15789.106 13
15789.703 13
15790.300 17
15790.897 22
15791.494 27
15792.091 19
15792.688 28
15793.286 15
15793.883 19
15794.480 18
15795.077 23
15795.674 15
15796.271 9
15796.868 15
15797.465 17
15798.063 14
15798.660 4
15799.257 1
15799.854 9
15800.451 12
15801.049 12
15801.646 13
15802.243 8
15802.840 14
15803.438 15
15804.035 15
15804.632 12
15805.230 17
15805.827 14
15806.424 19
15807.022 8
15807.619 9
15808.216 5
15808.814 16
15809.411 12
15810.008 8
15810.606 15
15811.203 18
15811.801 18
15812.398 16
15812.996 20
15813.593 15
15814.191 20
15814.788 27
15815.386 20
15815.983 12
15816.581 14
15817.178 10
15817.776 10
15818.373 18
15818.971 11
15819.568 15
15820.166 23
15820.764 26
15821.361 30
15821.959 22
15822.557 9
15823.154 15
15823.752 13
15824.350 17
15824.947 13
15825.545 14
15826.143 12
15826.740 27
15827.338 18
15827.936 21
15828.534 18
15829.131 10
15829.729 7
15830.327 9
15830.925 8
15831.522 13
15832.120 14
15832.718 21
15833.316 12
15833.914 10
15834.512 12
15835.110 8
15835.707 8
15836.305 12
15836.903 14
15837.501 20
15838.099 24
15838.697 13
15839.295 7
15839.893 15
15840.491 14
15841.089 16
15841.687 17
15842.285 19
15842.883 11
15843.481 14
15844.079 17
15844.677 14
15845.275 11
15845.873 10
15846.471 11
15847.069 16
15847.668 21
15848.266 20
15848.864 30
15849.462 15
15850.060 9
15850.658 7
15851.256 6
15851.855 10
15852.453 12
15853.051 9
15853.649 15
15854.247 23
15854.846 16
15855.444 14
15856.042 22
15856.641 22
15857.239 30
15857.837 16
15858.435 16
15859.034 19
15859.632 8
15860.230 5
15860.829 15
15861.427 15
15862.026 12
15862.624 9
15863.222 6
15863.821 9
15864.419 10
15865.018 9
15865.616 9
15866.215 12
15866.813 18
15867.412 13
15868.010 16
15868.609 24
15869.207 19
15869.806 14
15870.404 21
15871.003 27
15871.601 27
15872.200 18
15872.798 21
15873.397 17
15873.996 7
15874.594 11
15875.193 12
15875.792 10
15876.390 22
15876.989 18
15877.588 8
15878.186 24
15878.785 17
15879.384 11
15879.982 17
15880.581 15
15881.180 12
15881.779 11
15882.377 13
15882.976 12
15883.575 11
15884.174 19
15884.773 17
15885.371 12
15885.970 24
15886.569 19
15887.168 25
15887.767 27
15888.366 17
15888.965 10
15889.563 11
15890.162 15
15890.761 25
15891.360 14
15891.959 8
15892.558 9
15893.157 19
15893.756 18
15894.355 12
15894.954 12
15895.553 15
15896.152 18
15896.751 17
15897.350 18
15897.949 12
15898.548 7
15899.147 10
15899.746 9
15900.346 12
15900.945 17
15901.544 29
15902.143 28
15902.742 22
15903.341 13
15903.940 9
15904.540 13
15905.139 13
15905.738 16
15906.337 11
15906.936 13
15907.536 16
15908.135 18
15908.734 19
15909.334 13
15909.933 11
15910.532 15
15911.131 21
15911.731 19
15912.330 19
15912.929 21
15913.529 14
15914.128 13
15914.728 6
15915.327 25
15915.926 12
15916.526 12
15917.125 17
15917.725 17
15918.324 7
15918.923 10
15919.523 10
15920.122 16
15920.722 9
15921.321 7
15921.921 8
15922.520 7
15923.120 11
15923.720 9
15924.319 9
15924.919 15
15925.518 12
15926.118 10
15926.717 19
15927.317 21
15927.917 12
15928.516 18
15929.116 17
15929.716 17
15930.315 18
15930.915 15
15931.515 11
15932.114 25
15932.714 25
15933.314 22
15933.914 28
15934.513 20
15935.113 15
15935.713 13
15936.313 13
15936.912 20
15937.512 19
15938.112 16
15938.712 17
15939.312 15
15939.911 8
15940.511 14
15941.111 12
15941.711 16
15942.311 17
15942.911 17
15943.511 11
15944.111 18
15944.711 23
15945.311 22
15945.911 12
15946.511 14
15947.111 9
15947.711 19
15948.311 18
15948.911 21
15949.511 19
15950.111 11
15950.711 16
15951.311 12
15951.911 12
15952.511 13
15953.111 12
15953.711 11
15954.311 11
15954.911 4
15955.512 12
15956.112 2
15956.712 8
15957.312 7
15957.912 20
15958.512 13
15959.113 3
15959.713 17
15960.313 12
15960.913 13
15961.514 10
15962.114 12
15962.714 13
15963.314 18
15963.915 30
15964.515 37
15965.115 37
15965.716 26
15966.316 22
15966.916 13
15967.517 11
15968.117 12
15968.718 16
15969.318 26
15969.918 29
15970.519 24
15971.119 21
15971.720 14
15972.320 14
15972.921 22
15973.521 14
15974.122 20
15974.722 10
15975.323 6
15975.923 13
15976.524 13
15977.124 14
15977.725 22
15978.325 16
15978.926 16
15979.527 27
15980.127 36
15980.728 29
15981.328 15
15981.929 12
15982.530 13
15983.130 17
15983.731 9
15984.332 14
15984.932 18
15985.533 12
15986.134 12
15986.735 22
15987.335 25
15987.936 19
15988.537 21
15989.138 14
15989.738 13
15990.339 34
15990.940 26
15991.541 27
15992.142 24
15992.743 14
15993.343 8
15993.944 12
15994.545 25
15995.146 19
15995.747 24
15996.348 29
15996.949 22
15997.550 12
15998.151 10
15998.752 14
15999.353 24
15999.954 9
16000.555 15
16001.156 9
16001.757 13
16002.358 9
16002.959 12
16003.560 26
16004.161 17
16004.762 19
16005.363 13
16005.964 12
16006.565 10
16007.166 15
16007.767 22
16008.368 15
16008.970 31
16009.571 23
16010.172 35
16010.773 16
16011.374 8
16011.975 12
16012.577 14
16013.178 12
16013.779 16
16014.380 8
16014.982 5
16015.583 14
16016.184 29
16016.786 18
16017.387 14
16017.988 24
16018.589 17
16019.191 12
16019.792 21
16020.394 20
16020.995 18
16021.596 10
16022.198 11
16022.799 10
16023.401 15
16024.002 28
16024.603 21
16025.205 17
16025.806 20
16026.408 21
16027.009 19
16027.611 20
16028.212 20
16028.814 14
16029.415 10
16030.017 14
16030.618 23
16031.220 15
16031.822 16
16032.423 17
16033.025 8
16033.626 8
16034.228 6
16034.830 10
16035.431 22
16036.033 20
16036.635 23
16037.236 20
16037.838 19
16038.440 16
16039.041 19
16039.643 9
16040.245 19
16040.847 15
16041.448 22
16042.050 18
16042.652 8
16043.254 20
16043.855 16
16044.457 11
16045.059 7
16045.661 12
16046.263 7
16046.865 7
16047.467 23
16048.068 29
16048.670 18
16049.272 18
16049.874 21
16050.476 14
16051.078 12
16051.680 16
16052.282 17
16052.884 16
16053.486 18
16054.088 18
16054.690 18
16055.292 22
16055.894 26
16056.496 23
16057.098 21
16057.700 13
16058.302 12
16058.904 8
16059.506 14
16060.108 12
16060.711 7
16061.313 6
16061.915 16
16062.517 18
16063.119 20
16063.721 17
16064.324 22
16064.926 23
16065.528 16
16066.130 22
16066.732 20
16067.335 16
16067.937 7
16068.539 8
16069.141 10
16069.744 13
16070.346 10
16070.948 14
16071.551 17
16072.153 16
16072.755 9
16073.358 9
16073.960 14
16074.562 12
16075.165 8
16075.767 7
16076.370 10
16076.972 10
16077.574 11
16078.177 9
16078.779 11
16079.382 11
16079.984 18
16080.587 25
16081.189 30
16081.792 23
16082.394 11
16082.997 9
16083.599 7
16084.202 4
16084.805 20
16085.407 22
16086.010 17
16086.612 21
16087.215 12
16087.818 20
16088.420 16
16089.023 19
16089.626 22
16090.228 11
16090.831 12
16091.434 3
16092.036 8
16092.639 21
16093.242 15
16093.844 14
16094.447 8
16095.050 33
16095.653 30
16096.256 54
16096.858 46
16097.461 27
16098.064 19
16098.667 12
16099.270 12
16099.873 11
16100.475 4
16101.078 10
16101.681 9
16102.284 6
16102.887 8
16103.490 26
16104.093 29
16104.696 22
16105.299 20
16105.902 11
16106.505 15
16107.108 13
16107.711 15
16108.314 17
16108.917 20
16109.520 16
16110.123 20
16110.726 27
16111.329 18
16111.932 16
16112.535 12
16113.138 14
16113.741 22
16114.344 16
16114.947 12
16115.551 17
16116.154 26
16116.757 23
16117.360 17
16117.963 10
16118.567 5
16119.170 20
16119.773 35
16120.376 33
16120.979 17
16121.583 26
16122.186 18
16122.789 12
16123.393 9
16123.996 11
16124.599 19
16125.203 20
16125.806 18
16126.409 18
16127.013 17
16127.616 18
16128.219 17
16128.823 16
16129.426 25
16130.030 19
16130.633 23
16131.236 12
16131.840 7
16132.443 12
16133.047 17
16133.650 25
16134.254 27
16134.857 24
16135.461 30
16136.064 26
16136.668 11
16137.271 9
16137.875 13
16138.479 18
16139.082 23
16139.686 27
16140.289 15
16140.893 5
16141.497 17
16142.100 23
16142.704 21
16143.308 14
16143.911 12
16144.515 15
16145.119 15
16145.722 13
16146.326 7
16146.930 19
16147.534 20
16148.137 25
16148.741 17
16149.345 11
16149.949 27
16150.552 25
16151.156 18
16151.760 21
16152.364 20
16152.968 22
16153.572 27
16154.175 30
16154.779 17
16155.383 9
16155.987 17
16156.591 17
16157.195 22
16157.799 24
16158.403 22
16159.007 17
16159.611 15
16160.215 14
16160.819 17
16161.423 11
16162.027 12
16162.631 18
16163.235 15
16163.839 24
16164.443 20
16165.047 16
16165.651 9
16166.255 15
16166.859 27
16167.463 23
16168.068 15
16168.672 16
16169.276 24
16169.880 19
16170.484 26
16171.088 26
16171.693 29
16172.297 24
16172.901 15
16173.505 27
16174.109 32
16174.714 30
16175.318 30
16175.922 23
16176.527 21
16177.131 14
16177.735 12
16178.339 18
16178.944 10
16179.548 13
16180.152 12
16180.757 25
16181.361 23
16181.966 16
16182.570 11
16183.174 16
16183.779 19
16184.383 9
16184.988 11
16185.592 18
16186.197 20
16186.801 15
16187.406 11
16188.010 13
16188.615 22
16189.219 36
16189.824 40
16190.428 27
16191.033 23
16191.637 16
16192.242 24
16192.847 14
16193.451 15
16194.056 22
16194.660 19
16195.265 19
16195.870 23
16196.474 11
16197.079 8
16197.684 24
16198.288 17
16198.893 21
16199.498 28
16200.102 27
16200.707 11
16201.312 11
16201.917 11
16202.522 17
16203.126 18
16203.731 8
16204.336 7
16204.941 9
16205.546 11
16206.150 15
16206.755 12
16207.360 19
16207.965 18
16208.570 21
16209.175 19
16209.780 10
16210.385 8
16210.989 10
16211.594 9
16212.199 13
16212.804 12
16213.409 22
16214.014 24
16214.619 25
16215.224 27
16215.829 22
16216.434 11
16217.039 28
16217.644 22
16218.250 31
16218.855 27
16219.460 20
16220.065 12
16220.670 12
16221.275 20
16221.880 14
16222.485 10
16223.090 12
16223.696 12
16224.301 9
16224.906 14
16225.511 11
16226.116 12
16226.722 16
16227.327 23
16227.932 17
16228.537 16
16229.143 23
16229.748 17
16230.353 11
16230.959 8
16231.564 11
16232.169 11
16232.774 16
16233.380 17
16233.985 16
16234.591 10
16235.196 8
16235.801 11
16236.407 9
16237.012 13
16237.618 23
16238.223 12
16238.828 10
16239.434 18
16240.039 22
16240.645 23
16241.250 17
16241.856 26
16242.461 30
16243.067 28
16243.672 24
16244.278 25
16244.884 28
16245.489 25
16246.095 15
16246.700 10
16247.306 8
16247.912 9
16248.517 17
16249.123 18
16249.728 27
16250.334 22
16250.940 19
16251.545 12
16252.151 10
16252.757 22
16253.363 24
16253.968 15
16254.574 16
16255.180 15
16255.786 16
16256.391 22
16256.997 15
16257.603 20
16258.209 15
16258.815 12
16259.420 11
16260.026 5
16260.632 6
16261.238 8
16261.844 15
16262.450 9
16263.056 9
16263.662 13
16264.267 13
16264.873 9
16265.479 19
16266.085 24
16266.691 18
16267.297 12
16267.903 16
16268.509 12
16269.115 18
16269.721 16
16270.327 15
16270.933 20
16271.539 27
16272.146 26
16272.752 22
16273.358 23
16273.964 14
16274.570 22
16275.176 25
16275.782 19
16276.388 16
16276.994 21
16277.601 17
16278.207 10
16278.813 11
16279.419 22
16280.025 20
16280.632 21
16281.238 17
16281.844 9
16282.450 11
16283.057 12
16283.663 15
16284.269 13
16284.876 4
16285.482 32
16286.088 31
16286.695 23
16287.301 26
16287.907 24
16288.514 14
16289.120 8
16289.726 8
16290.333 9
16290.939 10
16291.546 11
16292.152 8
16292.759 15
16293.365 12
16293.972 20
16294.578 12
16295.185 6
16295.791 11
16296.398 14
16297.004 6
16297.611 11
16298.217 16
16298.824 23
16299.430 27
16300.037 12
16300.644 10
16301.250 15
16301.857 8
16302.463 4
16303.070 13
16303.677 16
16304.283 15
16304.890 12
16305.497 14
16306.103 9
16306.710 20
16307.317 23
16307.924 11
16308.530 6
16309.137 12
16309.744 22
16310.351 20
16310.957 8
16311.564 10
16312.171 12
16312.778 10
16313.385 5
16313.992 3
16314.598 18
16315.205 27
16315.812 26
16316.419 26
16317.026 27
16317.633 32
16318.240 31
16318.847 37
16319.454 26
16320.061 23
16320.668 17
16321.275 8
16321.882 10
16322.489 16
16323.096 11
16323.703 11
16324.310 10
16324.917 10
16325.524 16
16326.131 21
16326.738 16
16327.345 17
16327.952 15
16328.559 22
16329.166 23
16329.774 8
16330.381 6
16330.988 18
16331.595 27
16332.202 27
16332.809 20
16333.417 16
16334.024 17
16334.631 16
16335.238 10
16335.846 7
16336.453 19
16337.060 6
16337.667 12
16338.275 18
16338.882 16
16339.489 13
16340.097 6
16340.704 18
16341.311 18
16341.919 17
16342.526 14
16343.134 16
16343.741 8
16344.348 12
16344.956 12
16345.563 17
16346.171 12
16346.778 14
16347.386 17
16347.993 21
16348.601 28
16349.208 27
16349.816 19
16350.423 8
16351.031 7
16351.638 7
16352.246 19
16352.853 19
16353.461 9
16354.069 13
16354.676 29
16355.284 27
16355.891 20
16356.499 18
16357.107 11
16357.714 18
16358.322 10
16358.930 14
16359.537 23
16360.145 28
16360.753 27
16361.361 19
16361.968 12
16362.576 18
16363.184 10
16363.792 14
16364.399 17
16365.007 9
16365.615 14
16366.223 22
16366.831 14
16367.438 18
16368.046 14
16368.654 10
16369.262 6
16369.870 1
16370.478 6
16371.086 26
16371.694 32
16372.302 19
16372.909 12
16373.517 15
16374.125 18
16374.733 29
16375.341 17
16375.949 14
16376.557 15
16377.165 4
16377.773 3
16378.381 5
16378.990 13
16379.598 10
16380.206 9
16380.814 3
16381.422 10
16382.030 23
16382.638 24
16383.246 22
16383.854 15
16384.463 13
16385.071 14
16385.679 14
16386.287 20
16386.895 20
16387.504 11
16388.112 15
16388.720 21
16389.328 22
16389.936 9
16390.545 16
16391.153 22
16391.761 20
16392.370 23
16392.978 23
16393.586 25
16394.195 23
16394.803 25
16395.411 19
16396.020 20
16396.628 13
16397.236 16
16397.845 17
16398.453 15
16399.062 13
16399.670 14
16400.279 5
16400.887 3
16401.496 10
16402.104 13
16402.713 11
16403.321 8
16403.930 13
16404.538 16
16405.147 9
16405.755 31
16406.364 15
16406.972 11
16407.581 14
16408.190 11
16408.798 14
16409.407 10
16410.015 12
16410.624 7
16411.233 10
16411.841 14
16412.450 7
16413.059 12
16413.667 20
16414.276 17
16414.885 12
16415.494 15
16416.102 11
16416.711 19
16417.320 22
16417.929 14
16418.537 7
16419.146 9
16419.755 9
16420.364 12
16420.973 24
16421.582 18
16422.190 10
16422.799 6
16423.408 6
16424.017 11
16424.626 6
16425.235 8
16425.844 9
16426.453 15
16427.062 19
16427.671 25
16428.280 26
16428.889 33
16429.498 25
16430.107 22
16430.716 18
16431.325 12
16431.934 32
16432.543 27
16433.152 19
16433.761 16
16434.370 14
16434.979 12
16435.588 21
16436.197 26
16436.806 31
16437.415 33
16438.025 21
16438.634 9
16439.243 6
16439.852 7
16440.461 9
16441.071 10
16441.680 6
16442.289 7
16442.898 16
16443.507 19
16444.117 10
16444.726 16
16445.335 18
16445.945 12
16446.554 22
16447.163 26
16447.773 19
16448.382 20
16448.991 14
16449.601 12
16450.210 16
16450.819 24
16451.429 20
16452.038 16
16452.648 23
16453.257 29
16453.867 28
16454.476 16
16455.085 16
16455.695 16
16456.304 14
16456.914 17
16457.523 7
16458.133 7
16458.742 10
16459.352 19
16459.962 8
16460.571 15
16461.181 21
16461.790 15
16462.400 12
16463.010 11
16463.619 23
16464.229 23
16464.838 15
16465.448 15
16466.058 13
16466.667 12
16467.277 5
16467.887 6
16468.497 9
16469.106 18
16469.716 17
16470.326 19
16470.936 15
16471.545 21
16472.155 14
16472.765 23
16473.375 17
16473.984 17
16474.594 12
16475.204 21
16475.814 20
16476.424 20
16477.034 9
16477.644 12
16478.254 14
16478.863 9
16479.473 9
16480.083 20
16480.693 14
16481.303 16
16481.913 5
16482.523 24
16483.133 25
16483.743 13
16484.353 17
16484.963 15
16485.573 18
16486.183 18
16486.793 16
16487.403 12
16488.013 6
16488.623 17
16489.234 29
16489.844 22
16490.454 19
16491.064 22
16491.674 14
16492.284 20
16492.894 13
16493.505 9
16494.115 10
16494.725 5
16495.335 5
16495.945 6
16496.556 12
16497.166 22
16497.776 21
16498.386 14
16498.997 8
16499.607 8
16500.217 8
16500.828 6
16501.438 5
16502.048 10
16502.659 17
16503.269 20
16503.879 13
16504.490 16
16505.100 13
16505.711 10
16506.321 9
16506.931 14
16507.542 16
16508.152 29
16508.763 22
16509.373 21
16509.984 19
16510.594 13
16511.205 15
16511.815 14
16512.426 11
16513.036 6
16513.647 11
16514.257 14
16514.868 25
16515.479 28
16516.089 15
16516.700 9
16517.310 8
16517.921 14
16518.532 19
16519.142 28
16519.753 20
16520.364 34
16520.974 31
16521.585 19
16522.196 25
16522.806 17
16523.417 14
16524.028 12
16524.639 6
16525.249 17
16525.860 12
16526.471 12
16527.082 22
16527.693 15
16528.303 24
16528.914 25
16529.525 17
16530.136 14
16530.747 17
16531.358 17
16531.969 9
16532.579 19
16533.190 20
16533.801 21
16534.412 14
16535.023 13
16535.634 9
16536.245 17
16536.856 18
16537.467 17
16538.078 20
16538.689 25
16539.300 17
16539.911 13
16540.522 12
16541.133 8
16541.744 7
16542.355 9
16542.966 23
16543.578 29
16544.189 22
16544.800 15
16545.411 18
16546.022 23
16546.633 22
16547.244 26
16547.856 20
16548.467 18
16549.078 16
16549.689 22
16550.300 15
16550.912 12
16551.523 6
16552.134 7
16552.746 9
16553.357 4
16553.968 7
16554.579 17
16555.191 11
16555.802 12
16556.413 19
16557.025 24
16557.636 15
16558.247 9
16558.859 20
16559.470 17
16560.082 17
16560.693 14
16561.305 13
16561.916 16
16562.527 20
16563.139 7
16563.750 14
16564.362 17
16564.973 17
16565.585 17
16566.196 15
16566.808 20
16567.419 18
16568.031 23
16568.643 26
16569.254 19
16569.866 14
16570.477 11
16571.089 8
16571.701 4
16572.312 12
16572.924 11
16573.535 14
16574.147 15
16574.759 16
16575.371 23
16575.982 15
16576.594 18
16577.206 17
16577.817 13
16578.429 9
16579.041 16
16579.653 30
16580.264 20
16580.876 9
16581.488 7
16582.100 13
16582.712 21
16583.324 24
16583.935 28
16584.547 17
16585.159 13
16585.771 14
16586.383 12
16586.995 22
16587.607 18
16588.219 14
16588.831 19
16589.443 15
16590.054 16
16590.666 21
16591.278 20
16591.890 24
16592.502 32
16593.114 29
16593.726 21
16594.339 16
16594.951 26
16595.563 18
16596.175 13
16596.787 16
16597.399 20
16598.011 17
16598.623 22
16599.235 22
16599.847 15
16600.460 14
16601.072 9
16601.684 16
16602.296 21
16602.908 12
16603.520 9
16604.133 20
16604.745 15
16605.357 35
16605.969 48
16606.582 30
16607.194 42
16607.806 22
16608.419 8
16609.031 12
16609.643 10
16610.256 13
16610.868 18
16611.480 16
16612.093 17
16612.705 16
16613.317 12
16613.930 4
16614.542 15
16615.155 14
16615.767 10
16616.379 16
16616.992 15
16617.604 28
16618.217 26
16618.829 20
16619.442 14
16620.054 12
16620.667 11
16621.279 6
16621.892 16
16622.505 24
16623.117 33
16623.730 15
16624.342 14
16624.955 22
16625.568 17
16626.180 26
16626.793 28
16627.405 13
16628.018 27
16628.631 35
16629.243 25
16629.856 30
16630.469 25
16631.082 21
16631.694 19
16632.307 17
16632.920 10
16633.533 12
16634.145 14
16634.758 18
16635.371 23
16635.984 9
16636.597 8
16637.209 20
16637.822 12
16638.435 4
16639.048 15
16639.661 14
16640.274 10
16640.887 9
16641.500 18
16642.112 15
16642.725 13
16643.338 15
16643.951 11
16644.564 12
16645.177 16
16645.790 11
16646.403 14
16647.016 17
16647.629 23
16648.242 28
16648.855 20
16649.468 18
16650.081 22
16650.695 21
16651.308 15
16651.921 10
16652.534 11
16653.147 7
16653.760 6
16654.373 21
16654.986 26
16655.600 23
16656.213 21
16656.826 13
16657.439 20
16658.052 20
16658.666 19
16659.279 28
16659.892 38
16660.505 20
16661.119 10
16661.732 10
16662.345 7
16662.958 9
16663.572 4
16664.185 14
16664.798 31
16665.412 23
16666.025 17
16666.639 9
16667.252 5
16667.865 23
16668.479 17
16669.092 21
16669.706 20
16670.319 15
16670.932 11
16671.546 10
16672.159 15
16672.773 18
16673.386 12
16674.000 12
16674.613 10
16675.227 8
16675.840 23
16676.454 34
16677.068 21
16677.681 25
16678.295 17
16678.908 21
16679.522 20
16680.136 13
16680.749 9
16681.363 9
16681.976 12
16682.590 11
16683.204 8
16683.818 21
16684.431 21
16685.045 14
16685.659 10
16686.272 12
16686.886 16
16687.500 16
16688.114 20
16688.727 25
16689.341 23
16689.955 26
16690.569 28
16691.183 24
16691.797 24
16692.410 18
16693.024 14
16693.638 14
16694.252 8
16694.866 15
16695.480 21
16696.094 20
16696.708 19
16697.322 8
16697.935 3
16698.549 13
16699.163 28
16699.777 10
16700.391 10
16701.005 6
16701.619 7
16702.233 15
16702.847 18
16703.462 29
16704.076 18
16704.690 12
16705.304 15
16705.918 18
16706.532 12
16707.146 18
16707.760 13
16708.374 31
16708.988 36
16709.603 28
16710.217 13
16710.831 13
16711.445 10
16712.059 9
16712.674 11
16713.288 22
16713.902 19
16714.516 15
16715.131 19
16715.745 17
16716.359 29
16716.973 30
16717.588 23
16718.202 11
16718.816 17
16719.431 22
16720.045 17
16720.659 15
16721.274 24
16721.888 22
16722.503 18
16723.117 22
16723.731 19
16724.346 19
16724.960 17
16725.575 18
16726.189 17
16726.804 11
16727.418 22
16728.033 18
16728.647 13
16729.262 11
16729.876 17
16730.491 28
16731.105 30
16731.720 18
16732.335 18
16732.949 10
16733.564 10
16734.178 16
16734.793 22
16735.408 16
16736.022 20
16736.637 30
16737.252 24
16737.866 21
16738.481 23
16739.096 17
16739.710 11
16740.325 13
16740.940 13
16741.555 25
16742.169 26
16742.784 14
16743.399 18
16744.014 29
16744.629 31
16745.243 23
16745.858 18
16746.473 15
16747.088 15
16747.703 16
16748.318 15
16748.932 16
16749.547 19
16750.162 14
16750.777 12
16751.392 16
16752.007 20
16752.622 23
16753.237 18
16753.852 20
16754.467 22
16755.082 22
16755.697 20
16756.312 25
16756.927 24
16757.542 19
16758.157 11
16758.772 19
16759.387 32
16760.002 29
16760.617 28
16761.233 27
16761.848 15
16762.463 12
16763.078 15
16763.693 20
16764.308 18
16764.923 17
16765.539 28
16766.154 36
16766.769 21
16767.384 15
16768.000 15
16768.615 22
16769.230 20
16769.845 19
16770.461 21
16771.076 19
16771.691 11
16772.306 16
16772.922 11
16773.537 13
16774.152 17
16774.768 11
16775.383 15
16775.999 16
16776.614 10
16777.229 19
16777.845 26
16778.460 31
16779.076 21
16779.691 17
16780.307 27
16780.922 23
16781.538 26
16782.153 21
16782.769 17
16783.384 20
16784.000 22
16784.615 22
16785.231 24
16785.846 28
16786.462 35
16787.077 35
16787.693 27
16788.309 18
16788.924 23
16789.540 36
16790.155 24
16790.771 21
16791.387 22
16792.002 25
16792.618 35
16793.234 24
16793.850 19
16794.465 22
16795.081 25
16795.697 22
16796.312 15
16796.928 26
16797.544 24
16798.160 25
16798.776 18
16799.391 16
16800.007 18
16800.623 24
16801.239 20
16801.855 18
16802.471 21
16803.087 35
16803.702 29
16804.318 34
16804.934 39
16805.550 36
16806.166 34
16806.782 18
16807.398 18
16808.014 19
16808.630 27
16809.246 20
16809.862 15
16810.478 27
16811.094 26
16811.710 35
16812.326 40
16812.942 30
16813.558 19
16814.174 36
16814.790 31
16815.406 22
16816.023 26
16816.639 19
16817.255 27
16817.871 16
16818.487 21
16819.103 24
16819.719 16
16820.336 23
16820.952 25
16821.568 37
16822.184 31
16822.801 41
16823.417 54
16824.033 33
16824.649 29
16825.266 28
16825.882 28
16826.498 30
16827.115 23
16827.731 17
16828.347 20
16828.964 21
16829.580 27
16830.196 34
16830.813 32
16831.429 23
16832.046 24
16832.662 23
16833.278 24
16833.895 22
16834.511 28
16835.128 33
16835.744 47
16836.361 42
16836.977 51
16837.594 41
16838.210 33
16838.827 41
16839.443 32
16840.060 30
16840.676 28
16841.293 34
16841.910 37
16842.526 41
16843.143 36
16843.759 46
16844.376 34
16844.993 29
16845.609 28
16846.226 45
16846.843 28
16847.459 32
16848.076 33
16848.693 40
16849.310 42
16849.926 41
16850.543 36
16851.160 21
16851.777 32
16852.393 35
16853.010 29
16853.627 44
16854.244 57
16854.861 56
16855.477 41
16856.094 46
16856.711 42
16857.328 45
16857.945 33
16858.562 47
16859.179 47
16859.796 58
16860.413 55
16861.029 63
16861.646 68
16862.263 67
16862.880 49
16863.497 51
16864.114 32
16864.731 38
16865.348 46
16865.965 42
16866.582 53
16867.199 55
16867.817 63
16868.434 73
16869.051 70
16869.668 50
16870.285 41
16870.902 47
16871.519 58
16872.136 70
16872.753 81
16873.371 76
16873.988 69
16874.605 83
16875.222 89
16875.839 79
16876.457 94
16877.074 95
16877.691 93
16878.308 89
16878.926 92
16879.543 82
16880.160 76
16880.777 59
16881.395 73
16882.012 90
16882.629 119
16883.247 151
16883.864 150
16884.481 133
16885.099 133
16885.716 120
16886.334 148
16886.951 155
16887.568 153
16888.186 127
16888.803 131
16889.421 135
16890.038 135
16890.656 135
16891.273 145
16891.891 138
16892.508 130
16893.126 145
16893.743 155
16894.361 146
16894.978 157
16895.596 188
16896.214 188
16896.831 209
16897.449 231
16898.066 207
16898.684 207
16899.302 186
16899.919 182
16900.537 206
16901.155 201
16901.772 236
16902.390 208
16903.008 201
16903.625 202
16904.243 191
16904.861 223
16905.479 243
16906.096 237
16906.714 263
16907.332 282
16907.950 321
16908.568 275
16909.185 261
16909.803 255
16910.421 270
16911.039 303
16911.657 290
16912.275 316
16912.893 312
16913.511 326
16914.128 337
16914.746 335
16915.364 341
16915.982 327
16916.600 378
16917.218 424
16917.836 453
16918.454 461
16919.072 473
16919.690 486
16920.308 546
16920.926 553
16921.544 584
16922.162 628
16922.780 676
16923.398 759
16924.016 810
16924.635 845
16925.253 952
16925.871 1058
16926.489 1115
16927.107 1140
16927.725 1174
16928.343 1327
16928.962 1434
16929.580 1442
16930.198 1495
16930.816 1684
16931.434 1806
16932.053 1946
16932.671 2051
16933.289 2273
16933.907 2462
16934.526 2730
16935.144 2910
16935.762 3185
16936.381 3329
16936.999 3580
16937.617 3718
16938.236 3902
16938.854 4104
16939.472 4326
16940.091 4563
16940.709 4826
16941.328 5107
16941.946 5373
16942.564 5660
16943.183 5897
16943.801 6257
16944.420 6557
16945.038 6964
16945.657 7325
16946.275 7691
16946.894 8039
16947.512 8445
16948.131 8687
16948.749 8985
16949.368 9148
16949.986 9419
16950.605 9644
16951.224 9762
16951.842 9991
16952.461 10055
16953.079 10120
16953.698 10024
16954.317 9882
16954.935 9583
16955.554 9279
16956.173 9139
16956.791 8821
16957.410 8396
16958.029 8087
16958.648 7645
16959.266 7116
16959.885 6693
16960.504 6261
16961.123 6007
16961.741 5598
16962.360 5270
16962.979 4961
16963.598 4535
16964.217 4134
16964.835 3880
16965.454 3597
16966.073 3312
16966.692 3068
16967.311 2823
16967.930 2505
16968.549 2392
16969.168 2194
16969.786 2083
16970.405 2011
16971.024 1919
16971.643 1876
16972.262 1772
16972.881 1594
16973.500 1492
16974.119 1408
16974.738 1325
16975.357 1251
16975.976 1224
16976.595 1210
16977.214 1206
16977.834 1184
16978.453 1150
16979.072 1113
16979.691 1108
16980.310 1099
16980.929 1104
16981.548 1072
16982.167 1051
16982.787 1059
16983.406 1098
16984.025 1136
16984.644 1102
16985.263 1045
16985.883 966
16986.502 983
16987.121 994
16987.740 1055
16988.359 1041
16988.979 1029
16989.598 995
16990.217 998
16990.837 959
16991.456 989
16992.075 1039
16992.695 1025
16993.314 1032
16993.933 954
16994.553 1011
16995.172 1029
16995.792 1069
16996.411 1075
16997.030 1069
16997.650 1117
16998.269 1091
16998.889 1090
16999.508 1080
17000.128 1099
17000.747 1109
17001.367 1132
17001.986 1150
17002.606 1146
17003.225 1146
17003.845 1144
17004.464 1141
17005.084 1129
17005.703 1141
17006.323 1146
17006.943 1136
17007.562 1091
17008.182 1128
17008.802 1163
17009.421 1150
17010.041 1077
17010.661 991
17011.280 968
17011.900 951
17012.520 937
17013.139 872
17013.759 860
17014.379 877
17014.999 836
17015.618 855
17016.238 809
17016.858 788
17017.478 739
17018.097 721
17018.717 698
17019.337 674
17019.957 656
17020.577 588
17021.197 540
17021.817 509
17022.436 500
17023.056 454
17023.676 422
17024.296 385
17024.916 389
17025.536 339
17026.156 340
17026.776 338
17027.396 312
17028.016 334
17028.636 362
17029.256 346
17029.876 369
17030.496 363
17031.116 350
17031.736 355
17032.356 341
17032.976 293
17033.596 267
17034.216 250
17034.836 285
17035.457 337
17036.077 338
17036.697 353
17037.317 292
17037.937 305
17038.557 319
17039.178 338
17039.798 392
17040.418 357
17041.038 343
17041.658 313
17042.279 313
17042.899 322
17043.519 294
17044.139 258
17044.760 262
17045.380 251
17046.000 267
17046.621 282
17047.241 265
17047.861 260
17048.482 312
17049.102 304
17049.722 292
17050.343 313
17050.963 350
17051.584 341
17052.204 318
17052.825 307
17053.445 320
17054.065 319
17054.686 320
17055.306 318
17055.927 296
17056.547 303
17057.168 304
17057.788 302
17058.409 298
17059.030 307
17059.650 306
17060.271 310
17060.891 324
17061.512 312
17062.132 303
17062.753 352
17063.374 359
17063.994 356
17064.615 379
17065.236 400
17065.856 351
17066.477 302
17067.098 352
17067.718 330
17068.339 312
17068.960 314
17069.581 336
17070.201 362
17070.822 307
17071.443 290
17072.064 287
17072.685 290
17073.305 302
17073.926 294
17074.547 256
17075.168 235
17075.789 219
17076.410 227
17077.030 227
17077.651 223
17078.272 237
17078.893 223
17079.514 206
17080.135 205
17080.756 220
17081.377 237
17081.998 238
17082.619 232
17083.240 212
17083.861 216
17084.482 218
17085.103 210
17085.724 221
17086.345 213
17086.966 212
17087.587 185
17088.208 177
17088.829 178
17089.450 194
17090.071 173
17090.693 168
17091.314 195
17091.935 224
17092.556 210
17093.177 192
17093.798 209
17094.420 193
17095.041 178
17095.662 174
17096.283 192
17096.905 205
17097.526 224
17098.147 230
17098.768 255
17099.390 256
17100.011 228
17100.632 255
17101.253 258
17101.875 264
17102.496 270
17103.118 287
17103.739 274
17104.360 272
17104.982 293
17105.603 281
17106.224 296
17106.846 260
17107.467 286
17108.089 304
17108.710 347
17109.332 334
17109.953 310
17110.575 315
17111.196 299
17111.818 288
17112.439 308
17113.061 287
17113.682 294
17114.304 285
17114.925 280
17115.547 312
17116.169 318
17116.790 362
17117.412 357
17118.033 334
17118.655 315
17119.277 337
17119.898 347
17120.520 336
17121.142 358
17121.763 357
17122.385 365
17123.007 337
17123.628 322
17124.250 366
17124.872 348
17125.494 340
17126.115 377
17126.737 382
17127.359 426
17127.981 377
17128.603 376
17129.224 356
17129.846 341
17130.468 365
17131.090 363
17131.712 400
17132.334 414
17132.956 427
17133.578 481
17134.200 470
17134.821 509
17135.443 507
17136.065 474
17136.687 484
17137.309 526
17137.931 529
17138.553 520
17139.175 608
17139.797 629
17140.419 692
17141.041 718
17141.663 689
17142.285 665
17142.908 684
17143.530 674
17144.152 704
17144.774 736
17145.396 766
17146.018 748
17146.640 809
17147.262 834
17147.885 869
17148.507 864
17149.129 885
17149.751 940
17150.373 973
17150.996 1078
17151.618 1080
17152.240 1105
17152.862 1081
17153.485 1089
17154.107 1136
17154.729 1122
17155.351 1168
17155.974 1201
17156.596 1298
17157.218 1255
17157.841 1189
17158.463 1219
17159.085 1208
17159.708 1241
17160.330 1261
17160.953 1238
17161.575 1241
17162.197 1190
17162.820 1183
17163.442 1179
17164.065 1175
17164.687 1188
17165.310 1143
17165.932 1105
17166.555 1103
17167.177 1077
17167.800 1057
17168.422 1061
17169.045 1069
17169.667 1045
17170.290 999
17170.913 1003
17171.535 911
17172.158 897
17172.780 889
17173.403 859
17174.026 803
17174.648 770
17175.271 745
17175.894 738
17176.516 727
17177.139 742
17177.762 774
17178.384 722
17179.007 655
17179.630 600
17180.253 582
17180.875 575
17181.498 560
17182.121 571
17182.744 576
17183.367 530
17183.989 495
17184.612 495
17185.235 487
17185.858 452
17186.481 445
17187.104 442
17187.727 450
17188.349 400
17188.972 378
17189.595 368
17190.218 355
17190.841 383
17191.464 403
17192.087 335
17192.710 321
17193.333 310
17193.956 313
17194.579 340
17195.202 303
17195.825 313
17196.448 360
17197.071 342
17197.694 324
17198.317 286
17198.940 276
17199.564 280
17200.187 283
17200.810 286
17201.433 309
17202.056 322
17202.679 304
17203.302 272
17203.926 268
17204.549 276
17205.172 236
17205.795 263
17206.418 287
17207.042 266
17207.665 251
17208.288 270
17208.911 268
17209.535 288
17210.158 294
17210.781 319
17211.405 326
17212.028 297
17212.651 312
17213.275 282
17213.898 285
17214.521 291
17215.145 306
17215.768 326
17216.392 319
17217.015 287
17217.638 259
17218.262 269
17218.885 265
17219.509 265
17220.132 291
17220.756 298
17221.379 261
17222.003 247
17222.626 255
17223.250 259
17223.873 238
17224.497 215
17225.120 202
17225.744 190
17226.368 197
17226.991 185
17227.615 198
17228.238 201
17228.862 188
17229.486 193
17230.109 182
17230.733 173
17231.357 187
17231.980 183
17232.604 164
17233.228 172
17233.852 180
17234.475 179
17235.099 191
17235.723 200
17236.347 207
17236.970 197
17237.594 213
17238.218 201
17238.842 172
17239.466 160
17240.089 177
17240.713 150
17241.337 181
17241.961 203
17242.585 185
17243.209 177
17243.833 210
17244.457 187
17245.080 169
17245.704 158
17246.328 163
17246.952 174
17247.576 190
17248.200 189
17248.824 183
17249.448 203
17250.072 189
17250.696 195
17251.320 172
17251.944 163
17252.568 136
17253.193 136
17253.817 168
17254.441 142
17255.065 129
17255.689 112
17256.313 117
17256.937 126
17257.561 123
17258.185 109
17258.810 98
17259.434 102
17260.058 106
17260.682 117
17261.306 96
17261.931 110
17262.555 126
17263.179 128
17263.803 134
17264.428 119
17265.052 103
17265.676 127
17266.301 101
17266.925 116
17267.549 117
17268.174 104
17268.798 133
17269.422 136
17270.047 113
17270.671 113
17271.296 112
17271.920 98
17272.544 124
17273.169 117
17273.793 115
17274.418 116
17275.042 109
17275.667 105
17276.291 106
17276.916 91
17277.540 83
17278.165 87
17278.789 97
17279.414 88
17280.038 86
17280.663 92
17281.287 107
17281.912 124
17282.537 136
17283.161 125
17283.786 93
17284.411 123
17285.035 134
17285.660 118
17286.284 127
17286.909 112
17287.534 118
17288.159 101
17288.783 83
17289.408 79
17290.033 65
17290.657 78
17291.282 90
17291.907 84
17292.532 89
17293.157 102
17293.781 106
17294.406 96
17295.031 80
17295.656 78
17296.281 66
17296.906 74
17297.530 78
17298.155 73
17298.780 74
17299.405 60
17300.030 61
17300.655 84
17301.280 98
17301.905 87
17302.530 66
17303.155 81
17303.780 86
17304.405 97
17305.030 100
17305.655 119
17306.280 123
17306.905 122
17307.530 118
17308.155 111
17308.780 106
17309.405 82
17310.030 74
17310.655 76
17311.281 100
17311.906 123
17312.531 124
17313.156 114
17313.781 106
17314.406 93
17315.032 114
17315.657 112
17316.282 116
17316.907 120
17317.532 138
17318.158 122
17318.783 98
17319.408 108
17320.033 94
17320.659 106
17321.284 92
17321.909 97
17322.535 92
17323.160 103
17323.785 115
17324.411 103
17325.036 72
17325.661 58
17326.287 80
17326.912 79
17327.538 84
17328.163 82
17328.789 99
17329.414 89
17330.039 81
17330.665 85
17331.290 72
17331.916 92
17332.541 107
17333.167 95
17333.792 103
17334.418 106
17335.044 94
17335.669 90
17336.295 103
17336.920 108
17337.546 122
17338.171 105
17338.797 116
17339.423 112
17340.048 108
17340.674 109
17341.300 104
17341.925 102
17342.551 95
17343.177 96
17343.802 84
17344.428 74
17345.054 82
17345.680 80
17346.305 78
17346.931 102
17347.557 107
17348.183 109
17348.809 100
17349.434 117
17350.060 140
17350.686 141
17351.312 181
17351.938 162
17352.564 148
17353.189 123
17353.815 125
17354.441 133
17355.067 133
17355.693 165
17356.319 171
17356.945 193
17357.571 183
17358.197 149
17358.823 148
17359.449 116
17360.075 128
17360.701 137
17361.327 134
17361.953 153
17362.579 148
17363.205 150
17363.831 159
17364.457 165
17365.083 163
17365.709 167
17366.335 183
17366.962 168
17367.588 145
17368.214 141
17368.840 109
17369.466 118
17370.092 146
17370.719 185
17371.345 187
17371.971 171
17372.597 155
17373.223 186
17373.850 155
17374.476 135
17375.102 149
17375.729 149
17376.355 203
17376.981 194
17377.607 184
17378.234 166
17378.860 128
17379.487 130
17380.113 122
17380.739 157
17381.366 170
17381.992 196
17382.618 190
17383.245 158
17383.871 127
17384.498 136
17385.124 145
17385.751 141
17386.377 138
17387.004 151
17387.630 160
17388.257 166
17388.883 143
17389.510 127
17390.136 123
17390.763 109
17391.389 116
17392.016 104
17392.643 101
17393.269 93
17393.896 90
17394.522 98
17395.149 85
17395.776 90
17396.402 97
17397.029 103
17397.656 90
17398.282 102
17398.909 106
17399.536 137
17400.162 136
17400.789 154
17401.416 125
17402.043 125
17402.669 95
17403.296 87
17403.923 98
17404.550 77
17405.177 84
17405.803 103
17406.430 117
17407.057 122
17407.684 122
17408.311 100
17408.938 114
17409.565 108
17410.192 115
17410.819 102
17411.445 100
17412.072 96
17412.699 98
17413.326 90
17413.953 89
17414.580 93
17415.207 88
17415.834 75
17416.461 119
17417.088 96
17417.715 103
17418.342 105
17418.969 86
17419.597 92
17420.224 82
17420.851 78
17421.478 69
17422.105 67
17422.732 74
17423.359 75
17423.986 72
17424.614 62
17425.241 43
17425.868 56
17426.495 91
17427.122 93
17427.750 93
17428.377 79
17429.004 69
17429.631 56
17430.259 71
17430.886 67
17431.513 61
17432.140 54
17432.768 75
17433.395 90
17434.022 86
17434.650 86
17435.277 83
17435.904 80
17436.532 60
17437.159 73
17437.787 78
17438.414 76
17439.041 93
17439.669 102
17440.296 93
17440.924 90
17441.551 83
17442.179 65
17442.806 68
17443.434 80
17444.061 78
17444.689 69
17445.316 79
17445.944 83
17446.571 70
17447.199 76
17447.827 79
17448.454 80
17449.082 84
17449.709 56
17450.337 57
17450.965 66
17451.592 77
17452.220 75
17452.848 72
17453.475 71
17454.103 71
17454.731 70
17455.358 77
17455.986 64
17456.614 58
17457.242 58
17457.869 54
17458.497 39
17459.125 42
17459.753 64
17460.381 83
17461.008 89
17461.636 106
17462.264 84
17462.892 70
17463.520 64
17464.148 37
17464.776 31
17465.403 52
17466.031 76
17466.659 76
17467.287 66
17467.915 69
17468.543 70
17469.171 63
17469.799 53
17470.427 49
17471.055 55
17471.683 86
17472.311 66
17472.939 38
17473.567 61
17474.195 73
17474.823 68
17475.451 77
17476.079 71
17476.708 58
17477.336 64
17477.964 78
17478.592 64
17479.220 58
17479.848 61
17480.476 50
17481.105 56
17481.733 47
17482.361 50
17482.989 66
17483.617 67
17484.246 74
17484.874 73
17485.502 53
17486.130 57
17486.759 56
17487.387 35
17488.015 32
17488.644 36
17489.272 61
17489.900 65
17490.529 65
17491.157 57
17491.785 44
17492.414 72
17493.042 64
17493.671 68
17494.299 79
17494.927 77
17495.556 62
17496.184 58
17496.813 71
17497.441 70
17498.070 69
17498.698 58
17499.327 66
17499.955 72
17500.584 65
17501.212 56
17501.841 51
17502.469 66
17503.098 61
17503.727 69
17504.355 66
17504.984 46
17505.612 48
17506.241 46
17506.870 48
17507.498 54
17508.127 43
17508.756 65
17509.384 49
17510.013 38
17510.642 53
17511.271 46
17511.899 42
17512.528 59
17513.157 62
17513.786 64
17514.414 50
17515.043 57
17515.672 57
17516.301 62
17516.930 66
17517.558 59
17518.187 51
17518.816 46
17519.445 44
17520.074 54
17520.703 69
17521.332 72
17521.961 56
17522.589 65
17523.218 50
17523.847 46
17524.476 29
17525.105 43
17525.734 69
17526.363 85
17526.992 80
17527.621 91
17528.250 87
17528.879 72
17529.508 66
17530.137 62
17530.767 42
17531.396 39
17532.025 64
17532.654 54
17533.283 64
17533.912 70
17534.541 61
17535.170 60
17535.800 49
17536.429 38
17537.058 44
17537.687 48
17538.316 44
17538.945 63
17539.575 68
17540.204 60
17540.833 57
17541.462 58
17542.092 55
17542.721 51
17543.350 58
17543.980 53
17544.609 60
17545.238 61
17545.868 54
17546.497 62
17547.126 56
17547.756 54
17548.385 52
17549.015 47
17549.644 37
17550.273 47
17550.903 75
17551.532 79
17552.162 72
17552.791 62
17553.421 52
17554.050 40
17554.680 57
17555.309 68
17555.939 77
17556.568 78
17557.198 73
17557.827 56
17558.457 57
17559.086 45
17559.716 62
17560.346 67
17560.975 69
17561.605 59
17562.235 68
17562.864 93
17563.494 78
17564.124 73
17564.753 55
17565.383 53
17566.013 58
17566.642 54
17567.272 58
17567.902 47
17568.532 52
17569.161 54
17569.791 52
17570.421 49
17571.051 40
17571.680 40
17572.310 50
17572.940 61
17573.570 68
17574.200 92
17574.830 82
17575.460 75
17576.089 78
17576.719 86
17577.349 65
17577.979 75
17578.609 68
17579.239 77
17579.869 61
17580.499 69
17581.129 72
17581.759 78
17582.389 74
17583.019 66
17583.649 65
17584.279 66
17584.909 73
17585.539 70
17586.169 71
17586.799 56
17587.429 73
17588.059 61
17588.689 68
17589.320 67
17589.950 61
17590.580 62
17591.210 69
17591.840 63
17592.470 67
17593.101 55
17593.731 86
17594.361 85
17594.991 74
17595.621 84
17596.252 69
17596.882 63
17597.512 58
17598.142 61
17598.773 68
17599.403 66
17600.033 74
17600.664 92
17601.294 63
17601.924 64
17602.555 75
17603.185 74
17603.816 80
17604.446 89
17605.076 89
17605.707 67
17606.337 61
17606.968 61
17607.598 66
17608.228 53
17608.859 61
17609.489 51
17610.120 71
17610.750 72
17611.381 46
17612.011 84
17612.642 76
17613.273 60
17613.903 65
17614.534 49
17615.164 37
17615.795 51
17616.426 59
17617.056 52
17617.687 53
17618.317 44
17618.948 38
17619.579 45
17620.209 48
17620.840 36
17621.471 45
17622.101 35
17622.732 35
17623.363 53
17623.994 69
17624.624 65
17625.255 47
17625.886 42
17626.517 44
17627.148 38
17627.778 37
17628.409 38
17629.040 37
17629.671 61
17630.302 42
17630.933 38
17631.563 57
17632.194 53
17632.825 39
17633.456 49
17634.087 58
17634.718 52
17635.349 65
17635.980 60
17636.611 35
17637.242 41
17637.873 38
17638.504 51
17639.135 46
17639.766 54
17640.397 51
17641.028 35
17641.659 48
17642.290 51
17642.921 49
17643.552 41
17644.183 42
17644.815 44
17645.446 48
17646.077 44
17646.708 44
17647.339 53
17647.970 61
17648.601 40
17649.233 40
17649.864 47
17650.495 44
17651.126 44
17651.758 38
17652.389 45
17653.020 42
17653.651 47
17654.283 44
17654.914 65
17655.545 51
17656.177 49
17656.808 38
17657.439 50
17658.071 61
17658.702 54
17659.333 52
17659.965 44
17660.596 38
17661.227 48
17661.859 32
17662.490 30
17663.122 27
17663.753 39
17664.385 69
17665.016 64
17665.648 61
17666.279 60
17666.911 56
17667.542 38
17668.174 41
17668.805 34
17669.437 22
17670.068 40
17670.700 33
17671.332 49
17671.963 51
17672.595 65
17673.226 65
17673.858 54
17674.490 67
17675.121 52
17675.753 56
17676.385 56
17677.016 59
17677.648 33
17678.280 32
17678.912 45
17679.543 45
17680.175 51
17680.807 39
17681.439 36
17682.070 32
17682.702 36
17683.334 25
17683.966 29
17684.598 31
17685.229 33
17685.861 55
17686.493 58
17687.125 64
17687.757 40
17688.389 29
17689.021 29
17689.653 42
17690.284 38
17690.916 36
17691.548 34
17692.180 49
17692.812 47
17693.444 45
17694.076 44
17694.708 32
17695.340 37
17695.972 49
17696.604 63
17697.236 67
17697.869 60
17698.501 68
17699.133 76
17699.765 73
17700.397 52
17701.029 36
17701.661 35
17702.293 31
17702.925 47
17703.558 61
17704.190 44
17704.822 30
17705.454 28
17706.086 43
17706.719 45
17707.351 52
17707.983 51
17708.615 50
17709.248 42
17709.880 36
17710.512 21
17711.144 25
17711.777 28
17712.409 37
17713.041 43
17713.674 39
17714.306 43
17714.938 54
17715.571 41
17716.203 29
17716.836 33
17717.468 34
17718.100 31
17718.733 27
17719.365 35
17719.998 30
17720.630 32
17721.263 39
17721.895 26
17722.528 30
17723.160 34
17723.793 26
17724.425 36
17725.058 32
17725.690 22
17726.323 26
17726.956 46
17727.588 47
17728.221 35
17728.853 32
17729.486 35
17730.119 49
17730.751 67
17731.384 74
17732.017 57
17732.649 40
17733.282 29
17733.915 42
17734.547 42
17735.180 44
17735.813 39
17736.446 32
17737.078 45
17737.711 41
17738.344 42
17738.977 35
17739.610 37
17740.242 51
17740.875 47
17741.508 61
17742.141 56
17742.774 40
17743.407 31
17744.040 21
17744.673 30
17745.305 38
17745.938 38
17746.571 40
17747.204 25
17747.837 30
17748.470 45
17749.103 42
17749.736 48
17750.369 44
17751.002 36
17751.635 47
17752.268 41
17752.901 39
17753.534 40
17754.167 44
17754.800 37
17755.434 40
17756.067 34
17756.700 42
17757.333 39
17757.966 34
17758.599 32
17759.232 24
17759.865 35
17760.499 34
17761.132 44
17761.765 59
17762.398 52
17763.031 43
17763.665 47
17764.298 46
17764.931 48
17765.565 42
17766.198 55
17766.831 57
17767.464 41
17768.098 32
17768.731 33
17769.364 42
17769.998 52
17770.631 41
17771.264 45
17771.898 57
17772.531 63
17773.165 51
17773.798 43
17774.431 31
17775.065 46
17775.698 47
17776.332 34
17776.965 29
17777.599 27
17778.232 31
17778.866 37
17779.499 32
17780.133 46
17780.766 55
17781.400 67
17782.034 45
17782.667 42
17783.301 61
17783.934 39
17784.568 44
17785.202 59
17785.835 48
17786.469 34
17787.102 31
17787.736 34
17788.370 36
17789.003 31
17789.637 29
17790.271 23
17790.905 17
17791.538 35
17792.172 35
17792.806 40
17793.440 39
17794.073 33
17794.707 33
17795.341 47
17795.975 59
17796.609 41
17797.242 45
17797.876 38
17798.510 40
17799.144 38
17799.778 32
17800.412 30
17801.046 35
17801.680 45
17802.314 37
17802.947 37
17803.581 42
17804.215 50
17804.849 49
17805.483 49
17806.117 36
17806.751 17
17807.385 43
17808.019 42
17808.653 38
17809.287 36
17809.922 24
17810.556 31
17811.190 26
17811.824 37
17812.458 33
17813.092 30
17813.726 46
17814.360 38
17814.994 45
17815.629 32
17816.263 41
17816.897 38
17817.531 35
17818.165 30
17818.800 27
17819.434 27
17820.068 36
17820.702 36
17821.337 45
17821.971 32
17822.605 36
17823.239 46
17823.874 44
17824.508 33
17825.142 30
17825.777 47
17826.411 46
17827.045 50
17827.680 39
17828.314 32
17828.949 33
17829.583 37
17830.217 47
17830.852 34
17831.486 25
17832.121 29
17832.755 15
17833.390 23
17834.024 40
17834.659 39
17835.293 31
17835.928 40
17836.562 40
17837.197 39
17837.831 36
17838.466 41
17839.101 44
17839.735 41
17840.370 31
17841.004 29
17841.639 43
17842.274 47
17842.908 43
17843.543 34
17844.178 43
17844.812 44
17845.447 48
17846.082 54
17846.716 41
17847.351 46
17847.986 50
17848.621 32
17849.255 21
17849.890 26
17850.525 24
17851.160 33
17851.795 46
17852.429 32
17853.064 41
17853.699 47
17854.334 62
17854.969 68
17855.604 64
17856.238 50
17856.873 37
17857.508 40
17858.143 31
17858.778 46
17859.413 49
17860.048 51
17860.683 51
17861.318 36
17861.953 34
17862.588 34
17863.223 36
17863.858 42
17864.493 31
17865.128 33
17865.763 23
17866.398 30
17867.033 26
17867.668 30
17868.303 55
17868.939 52
17869.574 33
17870.209 24
17870.844 39
17871.479 46
17872.114 56
17872.749 33
17873.385 32
17874.020 42
17874.655 23
17875.290 27
17875.926 33
17876.561 37
17877.196 32
17877.831 40
17878.467 37
17879.102 33
17879.737 36
17880.372 38
17881.008 39
17881.643 30
17882.278 31
17882.914 36
17883.549 24
17884.185 25
17884.820 22
17885.455 21
17886.091 16
17886.726 18
17887.362 13
17887.997 14
17888.633 23
17889.268 12
17889.904 56
17890.539 52
17891.175 55
17891.810 53
17892.446 47
17893.081 28
17893.717 27
17894.352 23
17894.988 31
17895.623 20
17896.259 17
17896.895 35
17897.530 50
17898.166 57
17898.802 36
17899.437 25
17900.073 33
17900.708 36
17901.344 43
17901.980 45
17902.616 50
17903.251 49
17903.887 33
17904.523 27
17905.159 32
17905.794 41
17906.430 44
17907.066 37
17907.702 42
17908.337 41
17908.973 49
17909.609 38
17910.245 47
17910.881 49
17911.517 42
17912.153 28
17912.788 22
17913.424 19
17914.060 34
17914.696 34
17915.332 29
17915.968 25
17916.604 19
17917.240 20
17917.876 20
17918.512 38
17919.148 44
17919.784 45
17920.420 37
17921.056 40
17921.692 30
17922.328 25
17922.964 31
17923.600 28
17924.236 25
17924.873 28
17925.509 28
17926.145 24
17926.781 20
17927.417 35
17928.053 39
17928.689 44
17929.326 29
17929.962 32
17930.598 40
17931.234 30
17931.870 30
17932.507 29
17933.143 21
17933.779 20
17934.415 16
17935.052 22
17935.688 17
17936.324 22
17936.961 17
17937.597 31
17938.233 39
17938.870 50
17939.506 29
17940.142 38
17940.779 51
17941.415 47
17942.052 44
17942.688 37
17943.324 29
17943.961 29
17944.597 27
17945.234 33
17945.870 32
17946.507 46
17947.143 41
17947.780 33
17948.416 34
17949.053 41
17949.689 34
17950.326 35
17950.963 25
17951.599 21
17952.236 34
17952.872 33
17953.509 35
17954.146 35
17954.782 29
17955.419 35
17956.055 45
17956.692 50
17957.329 35
17957.965 30
17958.602 21
17959.239 23
17959.876 22
17960.512 13
17961.149 23
17961.786 40
17962.423 49
17963.059 40
17963.696 30
17964.333 39
17964.970 39
17965.607 33
17966.243 29
17966.880 31
17967.517 34
17968.154 39
17968.791 44
17969.428 26
17970.065 29
17970.702 34
17971.339 47
17971.976 36
17972.612 30
17973.249 21
17973.886 19
17974.523 28
17975.160 28
17975.797 39
17976.434 50
17977.071 33
17977.709 33
17978.346 43
17978.983 47
17979.620 45
17980.257 30
17980.894 34
17981.531 45
17982.168 33
17982.805 22
17983.442 19
17984.080 31
17984.717 27
17985.354 39
17985.991 60
17986.628 36
17987.265 44
17987.903 48
17988.540 48
17989.177 46
17989.814 41
17990.452 44
17991.089 34
17991.726 29
17992.364 29
17993.001 20
17993.638 43
17994.276 45
17994.913 45
17995.550 50
17996.188 34
17996.825 24
17997.462 26
17998.100 31
17998.737 37
17999.375 30
18000.012 23
18000.649 32
18001.287 40
18001.924 35
18002.562 30
18003.199 21
18003.837 23
18004.474 38
18005.112 43
18005.749 43
18006.387 40
18007.025 36
18007.662 42
18008.300 49
18008.937 42
18009.575 36
18010.213 39
18010.850 48
18011.488 67
18012.125 58
18012.763 58
18013.401 38
18014.038 41
18014.676 54
18015.314 40
18015.952 31
18016.589 35
18017.227 43
18017.865 21
18018.503 25
18019.140 42
18019.778 37
18020.416 38
18021.054 49
18021.692 48
18022.329 40
18022.967 32
18023.605 34
18024.243 44
18024.881 36
18025.519 36
18026.157 38
18026.795 34
18027.432 42
18028.070 29
18028.708 29
18029.346 13
18029.984 14
18030.622 20
18031.260 37
18031.898 34
18032.536 48
18033.174 59
18033.812 56
18034.450 57
18035.088 48
18035.726 46
18036.365 38
18037.003 26
18037.641 18
18038.279 27
18038.917 31
18039.555 24
18040.193 18
18040.831 20
18041.470 32
18042.108 34
18042.746 36
18043.384 44
18044.022 25
18044.661 26
18045.299 32
18045.937 22
18046.575 31
18047.214 38
18047.852 38
18048.490 29
18049.129 33
18049.767 31
18050.405 36
18051.044 30
18051.682 27
18052.320 27
18052.959 43
18053.597 35
18054.235 56
18054.874 38
18055.512 37
18056.151 28
18056.789 35
18057.428 50
18058.066 50
18058.704 33
18059.343 25
18059.981 31
18060.620 32
18061.258 35
18061.897 49
18062.536 33
18063.174 22
18063.813 16
18064.451 16
18065.090 20
18065.728 27
18066.367 36
18067.006 44
18067.644 37
18068.283 45
18068.922 31
18069.560 25
18070.199 24
18070.838 19
18071.476 23
18072.115 21
18072.754 24
18073.392 17
18074.031 42
18074.670 35
18075.309 29
18075.948 26
18076.586 22
18077.225 27
18077.864 34
18078.503 30
18079.142 23
18079.780 25
18080.419 37
18081.058 37
18081.697 35
18082.336 29
18082.975 21
18083.614 13
18084.253 22
18084.892 25
18085.531 33
18086.170 33
18086.808 39
18087.447 48
18088.086 39
18088.725 38
18089.364 40
18090.004 52
18090.643 44
18091.282 32
18091.921 20
18092.560 16
18093.199 20
18093.838 21
18094.477 43
18095.116 45
18095.755 29
18096.394 27
18097.034 46
18097.673 31
18098.312 32
18098.951 29
18099.590 38
18100.229 33
18100.869 25
18101.508 40
18102.147 45
18102.786 47
18103.426 28
18104.065 18
18104.704 21
18105.344 14
18105.983 21
18106.622 31
18107.262 33
18107.901 34
18108.540 32
18109.180 29
18109.819 19
18110.458 22
18111.098 24
18111.737 32
18112.377 16
18113.016 7
18113.655 26
18114.295 38
18114.934 36
18115.574 48
18116.213 37
18116.853 21
18117.492 26
18118.132 18
18118.771 36
18119.411 26
18120.051 34
18120.690 37
18121.330 38
18121.969 38
18122.609 35
18123.249 39
18123.888 35
18124.528 39
18125.167 39
18125.807 54
18126.447 54
18127.086 47
18127.726 42
18128.366 38
18129.006 32
18129.645 28
18130.285 24
18130.925 25
18131.565 22
18132.204 22
18132.844 18
18133.484 19
18134.124 27
18134.763 37
18135.403 38
18136.043 25
18136.683 39
18137.323 41
18137.963 35
18138.603 33
18139.243 30
18139.882 48
18140.522 44
18141.162 42
18141.802 38
18142.442 22
18143.082 18
18143.722 24
18144.362 21
18145.002 26
18145.642 26
18146.282 30
18146.922 33
18147.562 35
18148.202 27
18148.842 28
18149.482 15
18150.123 21
18150.763 26
18151.403 15
18152.043 24
18152.683 26
18153.323 13
18153.963 20
18154.603 24
18155.244 30
18155.884 21
18156.524 18
18157.164 25
18157.804 33
18158.445 22
18159.085 20
18159.725 30
18160.365 23
18161.006 20
18161.646 23
18162.286 12
18162.927 20
18163.567 33
18164.207 25
18164.848 33
18165.488 38
18166.128 37
18166.769 46
18167.409 48
18168.050 36
18168.690 35
18169.330 23
18169.971 26
18170.611 40
18171.252 40
18171.892 29
18172.533 27
18173.173 17
18173.814 21
18174.454 29
18175.095 30
18175.735 25
18176.376 29
18177.016 28
18177.657 34
18178.298 29
18178.938 55
18179.579 50
18180.219 27
18180.860 22
18181.501 39
18182.141 36
18182.782 29
18183.423 26
18184.063 25
18184.704 34
18185.345 24
18185.985 22
18186.626 33
18187.267 46
18187.908 40
18188.548 40
18189.189 25
18189.830 31
18190.471 53
18191.112 53
18191.752 29
18192.393 37
18193.034 41
18193.675 48
18194.316 29
18194.957 21
18195.598 26
18196.239 24
18196.879 46
18197.520 55
18198.161 47
18198.802 36
18199.443 48
18200.084 39
18200.725 43
18201.366 32
18202.007 38
18202.648 33
18203.289 29
18203.930 22
18204.571 18
18205.212 32
18205.853 56
18206.494 44
18207.136 37
18207.777 24
18208.418 18
18209.059 16
18209.700 19
18210.341 31
18210.982 30
18211.624 26
18212.265 33
18212.906 47
18213.547 47
18214.188 53
18214.830 42
18215.471 38
18216.112 48
18216.753 46
18217.395 33
18218.036 41
18218.677 31
18219.318 15
18219.960 25
18220.601 26
18221.242 20
18221.884 24
18222.525 28
18223.167 27
18223.808 36
18224.449 38
18225.091 31
18225.732 32
18226.374 38
18227.015 26
18227.657 23
18228.298 32
18228.939 56
18229.581 51
18230.222 55
18230.864 46
18231.505 38
18232.147 20
18232.789 26
18233.430 17
18234.072 21
18234.713 27
18235.355 23
18235.996 17
18236.638 20
18237.280 26
18237.921 31
18238.563 34
18239.205 25
18239.846 20
18240.488 38
18241.130 36
18241.771 31
18242.413 21
18243.055 28
18243.697 34
18244.338 28
18244.980 42
18245.622 35
18246.264 37
18246.905 30
18247.547 38
18248.189 18
18248.831 16
18249.473 21
18250.115 30
18250.756 43
18251.398 40
18252.040 50
18252.682 26
18253.324 13
18253.966 35
18254.608 31
18255.250 33
18255.892 20
18256.534 20
18257.176 31
18257.818 20
18258.460 34
18259.102 33
18259.744 25
18260.386 21
18261.028 25
18261.670 24
18262.312 28
18262.954 40
18263.596 51
18264.238 38
18264.880 36
18265.522 24
18266.164 18
18266.807 17
18267.449 25
18268.091 24
18268.733 23
18269.375 31
18270.017 27
18270.660 31
18271.302 24
18271.944 26
18272.586 18
18273.229 22
18273.871 29
18274.513 35
18275.155 40
18275.798 39
18276.440 26
18277.082 28
18277.725 33
18278.367 15
18279.009 13
18279.652 21
18280.294 15
18280.937 17
18281.579 15
18282.221 28
18282.864 42
18283.506 31
18284.149 26
18284.791 21
18285.434 21
18286.076 40
18286.719 34
18287.361 36
18288.004 42
18288.646 44
18289.289 32
18289.931 24
18290.574 19
18291.216 26
18291.859 14
18292.502 17
18293.144 11
18293.787 28
18294.429 24
18295.072 23
18295.715 22
18296.357 23
18297.000 11
18297.643 24
18298.285 18
18298.928 10
18299.571 20
18300.214 28
18300.856 19
18301.499 25
18302.142 23
18302.785 14
18303.427 19
18304.070 23
18304.713 20
18305.356 33
18305.999 29
18306.641 23
18307.284 16
18307.927 33
18308.570 36
18309.213 24
18309.856 28
18310.499 21
18311.142 20
18311.785 30
18312.428 31
18313.070 43
18313.713 47
18314.356 37
18314.999 35
18315.642 29
18316.285 47
18316.928 46
18317.572 35
18318.215 32
18318.858 40
18319.501 21
18320.144 30
18320.787 29
18321.430 29
18322.073 17
18322.716 20
18323.359 28
18324.002 15
18324.646 13
18325.289 15
18325.932 25
18326.575 31
18327.218 35
18327.862 27
18328.505 25
18329.148 16
18329.791 19
18330.435 21
18331.078 21
18331.721 28
18332.364 19
18333.008 11
18333.651 20
18334.294 25
18334.938 27
18335.581 30
18336.224 29
18336.868 31
18337.511 20
18338.155 12
18338.798 22
18339.441 13
18340.085 30
18340.728 37
18341.372 18
18342.015 15
18342.659 19
18343.302 34
18343.946 35
18344.589 32
18345.233 18
18345.876 18
18346.520 17
18347.163 32
18347.807 37
18348.450 25
18349.094 17
18349.738 15
18350.381 19
18351.025 20
18351.668 23
18352.312 18
18352.956 15
18353.599 24
18354.243 32
18354.887 30
18355.531 21
18356.174 15
18356.818 27
18357.462 28
18358.105 30
18358.749 22
18359.393 15
18360.037 25
18360.681 27
18361.324 20
18361.968 15
18362.612 18
18363.256 26
18363.900 25
18364.543 22
18365.187 19
18365.831 30
18366.475 24
18367.119 15
18367.763 28
18368.407 30
18369.051 23
18369.695 24
18370.339 29
18370.983 26
18371.627 24
18372.271 35
18372.915 39
18373.559 38
18374.203 30
18374.847 29
18375.491 23
18376.135 21
18376.779 20
18377.423 21
18378.067 20
18378.711 25
18379.355 31
18379.999 25
18380.644 26
18381.288 37
18381.932 44
18382.576 34
18383.220 26
18383.864 24
18384.509 33
18385.153 28
18385.797 21
18386.441 23
18387.086 24
18387.730 30
18388.374 30
18389.018 30
18389.663 29
18390.307 35
18390.951 19
18391.596 29
18392.240 18
18392.884 19
18393.529 36
18394.173 37
18394.818 29
18395.462 38
18396.106 23
18396.751 29
18397.395 43
18398.040 35
18398.684 45
18399.329 35
18399.973 35
18400.618 30
18401.262 20
18401.907 19
18402.551 18
18403.196 15
18403.840 24
18404.485 21
18405.129 21
18405.774 24
18406.418 19
18407.063 23
18407.708 18
18408.352 26
18408.997 31
18409.642 29
18410.286 32
18410.931 26
18411.576 21
18412.220 21
18412.865 21
18413.510 22
18414.154 20
18414.799 24
18415.444 25
18416.089 25
18416.734 25
18417.378 31
18418.023 37
18418.668 23
18419.313 29
18419.958 43
18420.602 43
18421.247 33
18421.892 32
18422.537 43
18423.182 29
18423.827 23
18424.472 16
18425.117 15
18425.762 22
18426.406 28
18427.051 22
18427.696 23
18428.341 24
18428.986 24
18429.631 27
18430.276 29
18430.921 34
18431.566 30
18432.211 49
18432.856 44
18433.502 33
18434.147 22
18434.792 15
18435.437 24
18436.082 27
18436.727 18
18437.372 15
18438.017 20
18438.662 23
18439.308 22
18439.953 41
18440.598 40
18441.243 36
18441.888 24
18442.534 14
18443.179 31
18443.824 33
18444.469 28
18445.115 26
18445.760 21
18446.405 25
18447.051 31
18447.696 36
18448.341 36
18448.987 29
18449.632 28
18450.277 33
18450.923 31
18451.568 39
18452.213 39
18452.859 34
18453.504 25
18454.150 14
18454.795 12
18455.441 27
18456.086 36
18456.731 22
18457.377 17
18458.022 27
18458.668 25
18459.313 20
18459.959 22
18460.605 28
18461.250 21
18461.896 31
18462.541 24
18463.187 29
18463.832 25
18464.478 12
18465.124 10
18465.769 10
18466.415 22
18467.061 23
18467.706 20
18468.352 24
18468.998 29
18469.643 26
18470.289 32
18470.935 37
18471.580 30
18472.226 13
18472.872 15
18473.518 18
18474.163 24
18474.809 29
18475.455 19
18476.101 19
18476.747 28
18477.393 40
18478.038 35
18478.684 32
18479.330 24
18479.976 25
18480.622 28
18481.268 27
18481.914 55
18482.560 41
18483.206 40
18483.851 37
18484.497 27
18485.143 35
18485.789 26
18486.435 25
18487.081 34
18487.727 21
18488.373 29
18489.019 21
18489.665 27
18490.312 31
18490.958 20
18491.604 28
18492.250 31
18492.896 25
18493.542 26
18494.188 30
18494.834 27
18495.480 21
18496.127 32
18496.773 36
18497.419 33
18498.065 33
18498.711 30
18499.358 39
18500.004 33
18500.650 29
18501.296 26
18501.943 23
18502.589 19
18503.235 20
18503.881 15
18504.528 13
18505.174 22
18505.820 41
18506.467 33
18507.113 33
18507.759 24
18508.406 35
18509.052 28
18509.699 23
18510.345 30
18510.991 41
18511.638 54
18512.284 45
18512.931 46
18513.577 42
18514.224 23
18514.870 31
18515.517 29
18516.163 22
18516.810 29
18517.456 13
18518.103 13
18518.749 22
18519.396 16
18520.042 25
18520.689 26
18521.336 20
18521.982 16
18522.629 28
18523.276 23
18523.922 28
18524.569 35
18525.216 41
18525.862 27
18526.509 14
18527.156 16
18527.802 26
18528.449 34
18529.096 30
18529.743 38
18530.389 32
18531.036 37
18531.683 31
18532.330 27
18532.976 35
18533.623 30
18534.270 26
18534.917 23
18535.564 21
18536.211 22
18536.857 15
18537.504 12
18538.151 17
18538.798 15
18539.445 18
18540.092 19
18540.739 37
18541.386 42
18542.033 32
18542.680 27
18543.327 19
18543.974 26
18544.621 33
18545.268 22
18545.915 21
18546.562 18
18547.209 28
18547.856 24
18548.503 19
18549.150 13
18549.797 15
18550.444 27
18551.092 14
18551.739 15
18552.386 12
18553.033 19
18553.680 26
18554.327 33
18554.974 35
18555.622 29
18556.269 34
18556.916 35
18557.563 28
18558.211 29
18558.858 25
18559.505 17
18560.152 18
18560.800 16
18561.447 22
18562.094 24
18562.742 21
18563.389 32
18564.036 32
18564.684 32
18565.331 23
18565.978 24
18566.626 31
18567.273 24
18567.921 17
18568.568 13
18569.215 16
18569.863 20
18570.510 22
18571.158 15
18571.805 31
18572.453 22
18573.100 23
18573.748 26
18574.395 23
18575.043 29
18575.690 16
18576.338 17
18576.986 15
18577.633 13
18578.281 13
18578.928 14
18579.576 10
18580.224 23
18580.871 47
18581.519 52
18582.167 38
18582.814 33
18583.462 26
18584.110 20
18584.757 32
18585.405 33
18586.053 44
18586.701 32
18587.348 30
18587.996 37
18588.644 53
18589.292 36
18589.939 24
18590.587 33
18591.235 29
18591.883 24
18592.531 15
18593.179 24
18593.826 23
18594.474 16
18595.122 28
18595.770 47
18596.418 29
18597.066 24
18597.714 25
18598.362 31
18599.010 28
18599.658 22
18600.306 23
18600.954 20
18601.602 15
18602.250 9
18602.898 19
18603.546 21
18604.194 20
18604.842 20
18605.490 13
18606.138 12
18606.786 14
18607.434 8
18608.082 14
18608.730 17
18609.379 16
18610.027 13
18610.675 27
18611.323 29
18611.971 21
18612.619 30
18613.268 23
18613.916 24
18614.564 26
18615.212 21
18615.861 20
18616.509 22
18617.157 22
18617.805 14
18618.454 21
18619.102 22
18619.750 23
18620.399 27
18621.047 28
18621.695 15
18622.344 15
18622.992 20
18623.640 16
18624.289 13
18624.937 31
18625.586 27
18626.234 15
18626.883 10
18627.531 17
18628.179 23
18628.828 20
18629.476 16
18630.125 9
18630.773 21
18631.422 20
18632.070 19
18632.719 17
18633.368 26
18634.016 28
18634.665 19
18635.313 30
18635.962 25
18636.610 15
18637.259 22
18637.908 33
18638.556 28
18639.205 17
18639.854 18
18640.502 19
18641.151 22
18641.800 12
18642.448 18
18643.097 25
18643.746 21
18644.395 23
18645.043 21
18645.692 16
18646.341 28
18646.990 20
18647.639 15
18648.287 19
18648.936 25
18649.585 39
18650.234 26
18650.883 21
18651.532 18
18652.181 25
18652.829 19
18653.478 17
18654.127 22
18654.776 40
18655.425 15
18656.074 9
18656.723 10
18657.372 10
18658.021 12
18658.670 21
18659.319 29
18659.968 16
18660.617 19
18661.266 24
18661.915 25
18662.564 22
18663.213 15
18663.862 24
18664.511 29
18665.160 12
18665.810 11
18666.459 23
18667.108 25
18667.757 21
18668.406 22
18669.055 16
18669.705 7
18670.354 9
18671.003 27
18671.652 32
18672.301 32
18672.951 26
18673.600 35
18674.249 30
18674.898 22
18675.548 24
18676.197 29
18676.846 22
18677.496 13
18678.145 7
18678.794 17
18679.444 40
18680.093 37
18680.742 34
18681.392 20
18682.041 16
18682.691 13
18683.340 17
18683.989 19
18684.639 15
18685.288 14
18685.938 21
18686.587 15
18687.237 17
18687.886 18
18688.536 30
18689.185 28
18689.835 20
18690.484 29
18691.134 22
18691.784 35
18692.433 22
18693.083 25
18693.732 25
18694.382 22
18695.032 27
18695.681 41
18696.331 36
18696.981 25
18697.630 19
18698.280 13
18698.930 8
18699.579 7
18700.229 4
18700.879 20
18701.528 32
18702.178 24
18702.828 22
18703.478 13
18704.128 12
18704.777 17
18705.427 13
18706.077 17
18706.727 18
18707.377 15
18708.026 30
18708.676 27
18709.326 23
18709.976 14
18710.626 31
18711.276 41
18711.926 39
18712.576 37
18713.226 22
18713.876 20
18714.526 17
18715.176 14
18715.826 23
18716.476 35
18717.126 40
18717.776 25
18718.426 13
18719.076 5
18719.726 7
18720.376 4
18721.026 9
18721.676 10
18722.326 4
18722.976 14
18723.626 29
18724.276 14
18724.927 28
18725.577 27
18726.227 25
18726.877 30
18727.527 23
18728.177 26
18728.828 20
18729.478 17
18730.128 24
18730.778 10
18731.429 9
18732.079 10
18732.729 18
18733.380 23
18734.030 17
18734.680 14
18735.330 26
18735.981 19
18736.631 25
18737.282 21
18737.932 15
18738.582 17
18739.233 18
18739.883 10
18740.533 9
18741.184 33
18741.834 44
18742.485 36
18743.135 32
18743.786 40
18744.436 32
18745.087 33
18745.737 38
18746.388 25
18747.038 20
18747.689 11
18748.339 15
18748.990 8
18749.640 13
18750.291 22
18750.942 22
18751.592 21
18752.243 19
18752.894 9
18753.544 14
18754.195 18
18754.845 21
18755.496 19
18756.147 14
18756.798 20
18757.448 21
18758.099 20
18758.750 32
18759.400 34
18760.051 37
18760.702 48
18761.353 43
18762.004 28
18762.654 16
18763.305 12
18763.956 9
18764.607 17
18765.258 11
18765.909 10
18766.559 16
18767.210 15
18767.861 27
18768.512 17
18769.163 16
18769.814 14
18770.465 18
18771.116 31
18771.767 30
18772.418 11
18773.069 13
18773.720 13
18774.371 13
18775.022 22
18775.673 10
18776.324 19
18776.975 17
18777.626 27
18778.277 20
18778.928 24
18779.579 18
18780.230 18
18780.881 16
18781.532 28
18782.184 25
18782.835 21
18783.486 27
18784.137 27
18784.788 19
18785.439 12
18786.091 15
18786.742 36
18787.393 39
18788.044 24
18788.696 18
18789.347 19
18789.998 28
18790.649 21
18791.301 12
18791.952 20
18792.603 29
18793.255 27
18793.906 26
18794.557 23
18795.209 21
18795.860 9
18796.511 19
18797.163 19
18797.814 19
18798.466 14
18799.117 11
18799.769 14
18800.420 12
18801.071 17
18801.723 12
18802.374 14
18803.026 9
18803.677 14
18804.329 11
18804.981 9
18805.632 16
18806.284 29
18806.935 33
18807.587 24
18808.238 21
18808.890 28
18809.542 34
18810.193 23
18810.845 11
18811.496 20
18812.148 23
18812.800 26
18813.451 24
18814.103 17
18814.755 23
18815.407 27
18816.058 28
18816.710 22
18817.362 19
18818.014 16
18818.665 23
18819.317 31
18819.969 23
18820.621 15
18821.273 10
18821.924 16
18822.576 23
18823.228 15
18823.880 13
18824.532 15
18825.184 22
18825.836 11
18826.487 33
18827.139 30
18827.791 19
18828.443 17
18829.095 30
18829.747 43
18830.399 26
18831.051 12
18831.703 14
18832.355 30
18833.007 38
18833.659 24
18834.311 16
18834.963 19
18835.615 12
18836.267 12
18836.919 15
18837.572 16
18838.224 17
18838.876 16
18839.528 15
18840.180 20
18840.832 18
18841.484 12
18842.137 18
18842.789 10
18843.441 6
18844.093 8
18844.745 5
18845.398 14
18846.050 11
18846.702 10
18847.354 12
18848.007 15
18848.659 20
18849.311 27
18849.964 19
18850.616 21
18851.268 32
18851.921 28
18852.573 15
18853.225 27
18853.878 33
18854.530 25
18855.183 17
18855.835 16
18856.487 15
18857.140 15
18857.792 12
18858.445 15
18859.097 13
18859.750 15
18860.402 9
18861.055 20
18861.707 22
18862.360 19
18863.012 29
18863.665 30
18864.317 28
18864.970 28
18865.622 31
18866.275 18
18866.928 20
18867.580 16
18868.233 7
18868.886 7
18869.538 3
18870.191 4
18870.844 19
18871.496 20
18872.149 42
18872.802 24
18873.454 24
18874.107 27
18874.760 18
18875.413 27
18876.065 23
18876.718 17
18877.371 22
18878.024 16
18878.677 13
18879.329 11
18879.982 20
18880.635 30
18881.288 25
18881.941 15
18882.594 14
18883.246 9
18883.899 15
18884.552 40
18885.205 33
18885.858 29
18886.511 16
18887.164 28
18887.817 25
18888.470 23
18889.123 24
18889.776 19
18890.429 17
18891.082 20
18891.735 27
18892.388 26
18893.041 21
18893.694 18
18894.347 23
18895.000 30
18895.654 35
18896.307 24
18896.960 21
18897.613 14
18898.266 6
18898.919 13
18899.572 21
18900.226 18
18900.879 16
18901.532 25
18902.185 18
18902.838 26
18903.492 22
18904.145 28
18904.798 20
18905.451 15
18906.105 13
18906.758 23
18907.411 29
18908.065 20
18908.718 21
18909.371 12
18910.025 7
18910.678 9
18911.331 14
18911.985 13
18912.638 17
18913.292 18
18913.945 25
18914.598 26
18915.252 22
18915.905 22
18916.559 22
18917.212 18
18917.866 13
18918.519 11
18919.173 17
18919.826 20
18920.480 22
18921.133 17
18921.787 15
18922.440 14
18923.094 14
18923.748 16
18924.401 11
18925.055 16
18925.708 28
18926.362 22
18927.016 57
18927.669 43
18928.323 30
18928.977 31
18929.630 27
18930.284 26
18930.938 20
18931.592 20
18932.245 13
18932.899 11
18933.553 12
18934.207 9
18934.860 14
18935.514 20
18936.168 16
18936.822 39
18937.476 37
18938.129 28
18938.783 24
18939.437 25
18940.091 30
18940.745 32
18941.399 20
18942.053 23
18942.707 33
18943.360 37
18944.014 20
18944.668 20
18945.322 16
18945.976 16
18946.630 18
18947.284 7
18947.938 10
18948.592 31
18949.246 39
18949.900 34
18950.554 21
18951.208 11
18951.863 11
18952.517 11
18953.171 26
18953.825 36
18954.479 28
18955.133 25
18955.787 26
18956.441 21
18957.096 13
18957.750 20
18958.404 29
18959.058 17
18959.712 25
18960.367 18
18961.021 17
18961.675 24
18962.329 16
18962.983 13
18963.638 15
18964.292 13
18964.946 6
18965.601 15
18966.255 21
18966.909 17
18967.564 25
18968.218 21
18968.872 18
18969.527 14
18970.181 14
18970.836 24
18971.490 20
18972.144 18
18972.799 21
18973.453 23
18974.108 31
18974.762 27
18975.417 28
18976.071 20
18976.726 17
18977.380 21
18978.035 19
18978.689 15
18979.344 13
18979.998 8
18980.653 16
18981.307 22
18981.962 30
18982.617 30
18983.271 32
18983.926 24
18984.581 24
18985.235 11
18985.890 15
18986.545 14
18987.199 10
18987.854 23
18988.509 20
18989.163 17
18989.818 19
18990.473 18
18991.128 16
18991.782 19
18992.437 12
18993.092 12
18993.747 17
18994.401 15
18995.056 13
18995.711 24
18996.366 24
18997.021 19
18997.676 21
18998.331 27
18998.985 17
18999.640 30
19000.295 22
19000.950 21
19001.605 18
19002.260 15
19002.915 20
19003.570 12
19004.225 14
19004.880 15
19005.535 19
19006.190 23
19006.845 20
19007.500 28
19008.155 17
19008.810 18
19009.465 27
19010.120 21
19010.775 13
19011.430 5
19012.086 9
19012.741 10
19013.396 9
19014.051 16
19014.706 23
19015.361 21
19016.016 16
19016.672 16
19017.327 13
19017.982 13
19018.637 15
19019.293 10
19019.948 15
19020.603 15
19021.258 15
19021.914 13
19022.569 9
19023.224 22
19023.879 15
19024.535 12
19025.190 15
19025.845 16
19026.501 5
19027.156 7
19027.812 6
19028.467 8
19029.122 13
19029.778 17
19030.433 18
19031.089 20
19031.744 22
19032.400 27
19033.055 23
19033.711 22
19034.366 18
19035.022 13
19035.677 11
19036.333 7
19036.988 7
19037.644 27
19038.299 27
19038.955 19
19039.610 35
19040.266 28
19040.922 25
19041.577 25
19042.233 23
19042.889 19
19043.544 16
19044.200 20
19044.855 25
19045.511 18
19046.167 8
19046.823 20
19047.478 16
19048.134 8
19048.790 28
19049.446 24
19050.101 15
19050.757 18
19051.413 21
19052.069 10
19052.724 16
19053.380 26
19054.036 31
19054.692 28
19055.348 15
19056.004 7
19056.660 14
19057.315 18
19057.971 33
19058.627 35
19059.283 24
19059.939 12
19060.595 10
19061.251 9
19061.907 8
19062.563 14
19063.219 8
19063.875 30
19064.531 38
19065.187 33
19065.843 39
19066.499 37
19067.155 25
19067.811 25
19068.467 19
19069.123 15
19069.780 22
19070.436 31
19071.092 28
19071.748 25
19072.404 23
19073.060 18
19073.716 20
19074.373 10
19075.029 17
19075.685 18
19076.341 4
19076.997 13
19077.654 8
19078.310 12
19078.966 12
19079.622 8
19080.279 16
19080.935 11
19081.591 20
19082.248 10
19082.904 30
19083.560 25
19084.217 18
19084.873 18
19085.529 15
19086.186 8
19086.842 11
19087.499 29
19088.155 20
19088.811 44
19089.468 35
19090.124 22
19090.781 8
19091.437 15
19092.094 21
19092.750 10
19093.407 5
19094.063 15
19094.720 9
19095.376 9
19096.033 24
19096.690 25
19097.346 16
19098.003 20
19098.659 21
19099.316 12
19099.973 13
19100.629 21
19101.286 16
19101.942 18
19102.599 14
19103.256 16
19103.913 8
19104.569 16
19105.226 16
19105.883 17
19106.539 15
19107.196 15
19107.853 19
19108.510 8
19109.166 12
19109.823 15
19110.480 22
19111.137 20
19111.794 17
19112.451 17
19113.107 22
19113.764 15
19114.421 14
19115.078 12
19115.735 39
19116.392 26
19117.049 19
19117.706 7
19118.363 14
19119.020 12
19119.677 27
19120.333 21
19120.990 15
19121.647 18
19122.304 18
19122.962 8
19123.619 6
19124.276 11
19124.933 10
19125.590 9
19126.247 8
19126.904 15
19127.561 14
19128.218 22
19128.875 13
19129.532 19
19130.189 17
19130.847 10
19131.504 6
19132.161 21
19132.818 26
19133.475 22
19134.133 24
19134.790 18
19135.447 22
19136.104 29
19136.762 19
19137.419 10
19138.076 11
19138.733 17
19139.391 17
19140.048 18
19140.705 16
19141.363 6
19142.020 12
19142.677 15
19143.335 20
19143.992 22
19144.649 19
19145.307 10
19145.964 14
19146.622 6
19147.279 5
19147.937 12
19148.594 11
19149.252 18
19149.909 22
19150.566 20
19151.224 23
19151.882 12
19152.539 9
19153.197 10
19153.854 8
19154.512 8
19155.169 21
19155.827 19
19156.484 15
19157.142 11
19157.800 14
19158.457 9
19159.115 14
19159.773 13
19160.430 24
19161.088 34
19161.746 30
19162.403 19
19163.061 27
19163.719 23
19164.376 16
19165.034 14
19165.692 22
19166.350 15
19167.007 13
19167.665 5
19168.323 8
19168.981 10
19169.639 11
19170.297 8
19170.954 18
19171.612 19
19172.270 33
19172.928 37
19173.586 32
19174.244 30
19174.902 22
19175.560 20
19176.218 10
19176.875 13
19177.533 16
19178.191 16
19178.849 12
19179.507 17
19180.165 26
19180.823 20
19181.481 10
19182.139 13
19182.797 15
19183.456 26
19184.114 22
19184.772 21
19185.430 27
19186.088 24
19186.746 28
19187.404 20
19188.062 12
19188.720 15
19189.379 11
19190.037 11
19190.695 12
19191.353 3
19192.011 6
19192.670 10
19193.328 12
19193.986 17
19194.644 18
19195.302 18
19195.961 19
19196.619 17
19197.277 14
19197.936 15
19198.594 17
19199.252 25
19199.911 41
19200.569 32
19201.227 15
19201.886 13
19202.544 15
19203.202 22
19203.861 11
19204.519 30
19205.178 30
19205.836 22
19206.495 19
19207.153 22
19207.812 15
19208.470 14
19209.129 11
19209.787 12
19210.446 10
19211.104 17
19211.763 15
19212.421 23
19213.080 18
19213.738 12
19214.397 14
19215.056 23
19215.714 26
19216.373 22
19217.031 16
19217.690 16
19218.349 20
19219.007 17
19219.666 13
19220.325 7
19220.983 4
19221.642 16
19222.301 32
19222.960 34
19223.618 22
19224.277 18
19224.936 25
19225.595 13
19226.253 13
19226.912 12
19227.571 17
19228.230 20
19228.889 12
19229.548 21
19230.206 19
19230.865 21
19231.524 17
19232.183 13
19232.842 20
19233.501 22
19234.160 14
19234.819 7
19235.478 8
19236.137 11
19236.796 15
19237.455 12
19238.114 16
19238.773 14
19239.432 12
19240.091 10
19240.750 35
19241.409 29
19242.068 27
19242.727 21
19243.386 17
19244.045 7
19244.704 13
19245.363 20
19246.022 19
19246.682 20
19247.341 16
19248.000 18
19248.659 10
19249.318 9
19249.977 9
19250.637 6
19251.296 6
19251.955 15
19252.614 26
19253.274 29
19253.933 24
19254.592 17
19255.251 11
19255.911 4
19256.570 5
19257.229 7
19257.889 19
19258.548 13
19259.207 10
19259.867 12
19260.526 20
19261.186 16
19261.845 20
19262.504 11
19263.164 5
19263.823 19
19264.483 12
19265.142 12
19265.802 14
19266.461 20
19267.121 11
19267.780 9
19268.440 8
19269.099 11
19269.759 10
19270.418 8
19271.078 17
19271.737 12
19272.397 25
19273.056 30
19273.716 23
19274.376 21
19275.035 14
19275.695 29
19276.355 19
19277.014 12
19277.674 19
19278.334 18
19278.993 39
19279.653 32
19280.313 27
19280.972 20
19281.632 14
19282.292 17
19282.952 8
19283.611 16
19284.271 23
19284.931 20
19285.591 29
19286.251 24
19286.911 19
19287.570 14
19288.230 14
19288.890 19
19289.550 23
19290.210 21
19290.870 15
19291.530 12
19292.190 16
19292.849 16
19293.509 28
19294.169 20
19294.829 13
19295.489 19
19296.149 13
19296.809 28
19297.469 16
19298.129 15
19298.789 22
19299.449 23
19300.109 17
19300.770 12
19301.430 17
19302.090 16
19302.750 28
19303.410 29
19304.070 21
19304.730 20
19305.390 16
19306.050 31
19306.711 24
19307.371 16
19308.031 11
19308.691 10
19309.351 19
19310.012 18
19310.672 18
19311.332 23
19311.992 13
19312.653 11
19313.313 14
19313.973 17
19314.634 37
19315.294 23
19315.954 15
19316.615 22
19317.275 16
19317.935 14
19318.596 18
19319.256 18
19319.916 17
19320.577 11
19321.237 16
19321.898 19
19322.558 30
19323.219 25
19323.879 19
19324.539 7
19325.200 10
19325.860 20
19326.521 25
19327.181 16
19327.842 11
19328.503 9
19329.163 24
19329.824 26
19330.484 23
19331.145 31
19331.805 31
19332.466 29
19333.127 24
19333.787 41
19334.448 38
19335.109 24
19335.769 19
19336.430 18
19337.091 18
19337.751 16
19338.412 6
19339.073 6
19339.733 13
19340.394 11
19341.055 16
19341.716 16
19342.376 6
19343.037 24
19343.698 26
19344.359 25
19345.020 23
19345.681 17
19346.341 10
19347.002 14
19347.663 11
19348.324 25
19348.985 30
19349.646 25
19350.307 22
19350.968 16
19351.629 8
19352.290 6
19352.950 16
19353.611 19
19354.272 9
19354.933 9
19355.594 13
19356.255 18
19356.916 24
19357.577 12
19358.239 13
19358.900 11
19359.561 18
19360.222 27
19360.883 18
19361.544 14
19362.205 11
19362.866 15
19363.527 33
19364.188 27
19364.850 19
19365.511 25
19366.172 22
19366.833 21
19367.494 18
19368.156 21
19368.817 17
19369.478 10
19370.139 13
19370.801 18
19371.462 15
19372.123 14
19372.784 7
19373.446 17
19374.107 21
19374.768 14
19375.430 10
19376.091 12
19376.752 16
19377.414 15
19378.075 12
19378.737 8
19379.398 26
19380.059 29
19380.721 15
19381.382 18
19382.044 18
19382.705 15
19383.367 20
19384.028 17
19384.690 11
19385.351 14
19386.013 9
19386.674 13
19387.336 11
19387.997 11
19388.659 12
19389.321 6
19389.982 20
19390.644 23
19391.305 16
19391.967 14
19392.629 14
19393.290 18
19393.952 10
19394.614 15
19395.275 19
19395.937 8
19396.599 9
19397.260 11
19397.922 11
19398.584 20
19399.246 22
19399.907 16
19400.569 14
19401.231 9
19401.893 12
19402.554 14
19403.216 10
19403.878 8
19404.540 12
19405.202 10
19405.864 5
19406.526 14
19407.187 22
19407.849 17
19408.511 18
19409.173 14
19409.835 11
19410.497 9
19411.159 9
19411.821 21
19412.483 20
19413.145 21
19413.807 16
19414.469 23
19415.131 18
19415.793 16
19416.455 11
19417.117 18
19417.779 16
19418.441 18
19419.103 20
19419.765 13
19420.427 7
19421.090 14
19421.752 20
19422.414 24
19423.076 23
19423.738 18
19424.400 18
19425.063 14
19425.725 12
19426.387 20
19427.049 28
19427.711 24
19428.374 14
19429.036 21
19429.698 29
19430.360 22
19431.023 16
19431.685 22
19432.347 25
19433.010 27
19433.672 16
19434.334 26
19434.997 19
19435.659 17
19436.321 23
19436.984 17
19437.646 20
19438.309 20
19438.971 13
19439.634 15
19440.296 21
19440.958 21
19441.621 16
19442.283 9
19442.946 12
19443.608 13
19444.271 6
19444.933 6
19445.596 15
19446.259 9
19446.921 8
19447.584 11
19448.246 15
19448.909 9
19449.571 24
19450.234 17
19450.897 16
19451.559 17
19452.222 32
19452.885 22
19453.547 14
19454.210 15
19454.873 15
19455.535 13
19456.198 9
19456.861 9
19457.524 16
19458.186 19
19458.849 20
19459.512 25
19460.175 20
19460.837 24
19461.500 34
19462.163 28
19462.826 19
19463.489 17
19464.152 13
19464.815 11
19465.477 11
19466.140 11
19466.803 15
19467.466 13
19468.129 12
19468.792 13
19469.455 9
19470.118 7
19470.781 17
19471.444 23
19472.107 23
19472.770 31
19473.433 17
19474.096 11
19474.759 4
19475.422 12
19476.085 6
19476.748 7
19477.411 18
19478.074 9
19478.737 15
19479.400 17
19480.064 25
19480.727 19
19481.390 23
19482.053 12
19482.716 6
19483.379 7
19484.043 10
19484.706 10
19485.369 11
19486.032 10
19486.695 6
19487.359 26
19488.022 24
19488.685 12
19489.348 19
19490.012 15
19490.675 15
19491.338 11
19492.002 12
19492.665 6
19493.328 11
19493.992 7
19494.655 17
19495.319 14
19495.982 8
19496.645 19
19497.309 14
19497.972 12
19498.636 15
19499.299 12
19499.963 14
19500.626 15
19501.290 20
19501.953 21
19502.617 12
19503.280 12
19503.944 17
19504.607 15
19505.271 25
19505.934 27
19506.598 20
19507.261 17
19507.925 26
19508.589 31
19509.252 27
19509.916 15
19510.580 24
19511.243 21
19511.907 23
19512.571 16
19513.234 15
19513.898 11
19514.562 18
19515.225 11
19515.889 7
19516.553 20
19517.217 27
19517.880 35
19518.544 29
19519.208 19
19519.872 17
19520.536 19
19521.199 14
19521.863 17
19522.527 19
19523.191 5
19523.855 11
19524.519 16
19525.183 12
19525.846 7
19526.510 2
19527.174 4
19527.838 16
19528.502 20
19529.166 12
19529.830 8
19530.494 7
19531.158 21
19531.822 17
19532.486 16
19533.150 8
19533.814 16
19534.478 15
19535.142 7
19535.806 17
19536.470 24
19537.135 16
19537.799 17
19538.463 12
19539.127 12
19539.791 5
19540.455 10
19541.119 9
19541.784 11
19542.448 10
19543.112 17
19543.776 23
19544.440 12
19545.105 11
19545.769 15
19546.433 17
19547.097 10
19547.762 15
19548.426 13
19549.090 13
19549.754 19
19550.419 30
19551.083 18
19551.747 16
19552.412 14
19553.076 11
19553.741 10
19554.405 12
19555.069 12
19555.734 16
19556.398 12
19557.063 6
19557.727 22
19558.392 21
19559.056 22
19559.721 20
19560.385 4
19561.050 13
19561.714 20
19562.379 23
19563.043 19
19563.708 21
19564.372 21
19565.037 29
19565.701 23
19566.366 14
19567.031 12
19567.695 14
19568.360 14
19569.024 10
19569.689 9
19570.354 19
19571.018 16
19571.683 11
19572.348 15
19573.012 22
19573.677 18
19574.342 23
19575.007 27
19575.671 23
19576.336 19
19577.001 12
19577.666 10
19578.331 12
19578.995 13
19579.660 11
19580.325 15
19580.990 16
19581.655 11
19582.320 10
19582.984 14
19583.649 6
19584.314 9
19584.979 11
19585.644 6
19586.309 8
19586.974 9
19587.639 17
19588.304 23
19588.969 17
19589.634 12
19590.299 12
19590.964 5
19591.629 4
19592.294 3
19592.959 5
19593.624 8
19594.289 9
19594.954 26
19595.619 21
19596.284 17
19596.949 12
19597.615 16
19598.280 20
19598.945 14
19599.610 17
19600.275 22
19600.940 20
19601.605 23
19602.271 29
19602.936 14
19603.601 12
19604.266 13
19604.932 25
19605.597 19
19606.262 18
19606.927 7
19607.593 9
19608.258 3
19608.923 13
19609.589 16
19610.254 9
19610.919 9
19611.585 15
19612.250 7
19612.915 28
19613.581 14
19614.246 13
19614.912 16
19615.577 11
19616.243 19
19616.908 16
19617.573 17
19618.239 21
19618.904 19
19619.570 9
19620.235 20
19620.901 15
19621.566 13
19622.232 7
19622.898 8
19623.563 7
19624.229 12
19624.894 10
19625.560 27
19626.225 17
19626.891 9
19627.557 12
19628.222 7
19628.888 4
19629.554 12
19630.219 15
19630.885 7
19631.551 12
19632.216 18
19632.882 16
19633.548 11
19634.214 23
19634.879 20
19635.545 23
19636.211 20
19636.877 22
19637.543 10
19638.208 2
19638.874 6
19639.540 11
19640.206 15
19640.872 20
19641.538 15
19642.203 14
19642.869 9
19643.535 11
19644.201 4
19644.867 6
19645.533 7
19646.199 10
19646.865 13
19647.531 9
19648.197 11
19648.863 14
19649.529 9
19650.195 11
19650.861 16
19651.527 11
19652.193 8
19652.859 9
19653.525 9
19654.191 14
19654.857 37
19655.523 32
19656.190 20
19656.856 21
19657.522 10
19658.188 6
19658.854 6
19659.520 12
19660.186 19
19660.853 10
19661.519 15
19662.185 27
19662.851 26
19663.518 33
19664.184 27
19664.850 16
19665.516 15
19666.183 13
19666.849 8
19667.515 10
19668.182 5
19668.848 11
19669.514 12
19670.181 17
19670.847 15
19671.513 20
19672.180 17
19672.846 14
19673.513 9
19674.179 7
19674.845 16
19675.512 11
19676.178 10
19676.845 15
19677.511 25
19678.178 13
19678.844 10
19679.511 5
19680.177 8
19680.844 18
19681.510 15
19682.177 12
19682.843 13
19683.510 8
19684.177 8
19684.843 16
19685.510 16
19686.176 14
19686.843 12
19687.510 8
19688.176 11
19688.843 21
19689.510 14
19690.176 13
19690.843 10
19691.510 9
19692.177 13
19692.843 21
19693.510 14
19694.177 14
19694.844 20
19695.510 23
19696.177 12
19696.844 12
19697.511 6
19698.178 9
19698.844 13
19699.511 20
19700.178 18
19700.845 21
19701.512 11
19702.179 20
19702.846 15
19703.513 15
19704.180 25
19704.846 19
19705.513 18
19706.180 11
19706.847 10
19707.514 7
19708.181 7
19708.848 18
19709.515 20
19710.182 18
19710.849 8
19711.517 10
19712.184 7
19712.851 17
19713.518 19
19714.185 11
19714.852 7
19715.519 12
19716.186 7
19716.853 6
19717.521 19
19718.188 18
19718.855 20
19719.522 16
19720.189 10
19720.856 11
19721.524 16
19722.191 9
19722.858 3
19723.525 15
19724.193 9
19724.860 17
19725.527 17
19726.195 22
19726.862 13
19727.529 10
19728.197 14
19728.864 12
19729.531 8
19730.199 9
19730.866 18
19731.533 14
19732.201 19
19732.868 21
19733.536 17
19734.203 21
19734.870 16
19735.538 19
19736.205 10
19736.873 25
19737.540 18
19738.208 8
19738.875 12
19739.543 11
19740.210 12
19740.878 20
19741.546 22
19742.213 25
19742.881 12
19743.548 18
19744.216 5
19744.884 7
19745.551 11
19746.219 11
19746.886 19
19747.554 18
19748.222 16
19748.890 11
19749.557 10
19750.225 12
19750.893 8
19751.560 14
19752.228 12
19752.896 12
19753.564 13
19754.231 11
19754.899 12
19755.567 11
19756.235 13
19756.903 16
19757.570 9
19758.238 8
19758.906 9
19759.574 9
19760.242 17
19760.910 9
19761.578 12
19762.246 29
19762.914 20
19763.581 32
19764.249 20
19764.917 18
19765.585 11
19766.253 10
19766.921 6
19767.589 3
19768.257 9
19768.925 13
19769.593 13
19770.261 9
19770.929 7
19771.598 16
19772.266 10
19772.934 5
19773.602 17
19774.270 13
19774.938 10
19775.606 9
19776.274 11
19776.942 13
19777.611 11
19778.279 9
19778.947 3
19779.615 6
19780.283 12
19780.952 16
19781.620 13
19782.288 12
19782.956 10
19783.625 6
19784.293 14
19784.961 13
19785.630 14
19786.298 19
19786.966 25
19787.635 20
19788.303 23
19788.971 20
19789.640 21
19790.308 24
19790.976 19
19791.645 9
19792.313 16
19792.982 12
19793.650 15
19794.319 12
19794.987 9
19795.656 17
19796.324 18
19796.992 11
19797.661 12
19798.330 6
19798.998 13
19799.667 12
19800.335 14
19801.004 13
19801.672 14
19802.341 18
19803.009 16
19803.678 16
19804.347 14
19805.015 18
19805.684 15
19806.353 18
19807.021 6
19807.690 5
19808.359 7
19809.027 6
19809.696 6
19810.365 10
19811.034 15
19811.702 16
19812.371 16
19813.040 15
19813.709 14
19814.377 15
19815.046 10
19815.715 14
19816.384 16
19817.053 8
19817.722 6
19818.390 7
19819.059 15
19819.728 13
19820.397 13
19821.066 20
19821.735 13
19822.404 8
19823.073 6
19823.742 13
19824.411 15
19825.080 18
19825.749 11
19826.418 6
19827.087 4
19827.756 4
19828.425 13
19829.094 8
19829.763 14
19830.432 9
19831.101 8
19831.770 18
19832.439 20
19833.108 11
19833.777 14
19834.446 16
19835.116 20
19835.785 15
19836.454 15
19837.123 6
19837.792 13
19838.461 10
19839.131 3
19839.800 10
19840.469 11
19841.138 20
19841.808 9
19842.477 6
19843.146 15
19843.815 18
19844.485 14
19845.154 6
19845.823 6
19846.493 7
19847.162 18
19847.831 16
19848.501 12
19849.170 13
19849.839 21
19850.509 33
19851.178 23
19851.848 13
19852.517 15
19853.187 18
19853.856 7
19854.526 7
19855.195 5
19855.865 4
19856.534 11
19857.204 18
19857.873 15
19858.543 17
19859.212 22
19859.882 29
19860.551 19
19861.221 10
19861.890 13
19862.560 17
19863.230 12
19863.899 14
19864.569 4
19865.239 13
19865.908 14
19866.578 17
19867.248 26
19867.917 17
19868.587 11
19869.257 16
19869.926 13
19870.596 11
19871.266 9
19871.936 12
19872.605 5
19873.275 7
19873.945 7
19874.615 9
19875.285 8
19875.954 7
19876.624 25
19877.294 9
19877.964 6
19878.634 4
19879.304 11
19879.974 12
19880.644 19
19881.314 14
19881.983 16
19882.653 20
19883.323 9
19883.993 10
19884.663 15
19885.333 15
19886.003 7
19886.673 14
19887.343 24
19888.013 16
19888.683 12
19889.353 22
19890.024 16
19890.694 10
19891.364 9
19892.034 4
19892.704 14
19893.374 15
19894.044 15
19894.714 10
19895.384 4
19896.055 7
19896.725 5
19897.395 18
19898.065 25
19898.735 12
19899.406 31
19900.076 35
19900.746 23
19901.416 18
19902.087 17
19902.757 12
19903.427 13
19904.098 13
19904.768 22
19905.438 29
19906.109 23
19906.779 14
19907.449 9
19908.120 15
19908.790 21
19909.460 15
19910.131 21
19910.801 17
19911.472 14
19912.142 14
19912.812 11
19913.483 10
19914.153 15
19914.824 12
19915.494 10
19916.165 6
19916.835 9
19917.506 19
19918.177 14
19918.847 12
19919.518 10
19920.188 4
19920.859 10
19921.529 19
19922.200 18
19922.871 14
19923.541 11
19924.212 9
19924.883 17
19925.553 13
19926.224 17
19926.895 16
19927.565 24
19928.236 9
19928.907 16
19929.577 27
19930.248 24
19930.919 23
19931.590 16
19932.260 20
19932.931 11
19933.602 11
19934.273 16
19934.944 13
19935.615 21
19936.285 19
19936.956 18
19937.627 12
19938.298 7
19938.969 4
19939.640 5
19940.311 8
19940.982 14
19941.653 12
19942.323 18
19942.994 22
19943.665 16
19944.336 15
19945.007 9
19945.678 9
19946.349 12
19947.020 12
19947.691 11
19948.363 7
19949.034 25
19949.705 21
19950.376 20
19951.047 18
19951.718 21
19952.389 10
19953.060 13
19953.731 13
19954.402 13
19955.074 14
19955.745 17
19956.416 8
19957.087 13
19957.758 6
19958.430 17
19959.101 19
19959.772 15
19960.443 18
19961.115 14
19961.786 9
19962.457 3
19963.128 8
19963.800 27
19964.471 16
19965.142 16
19965.814 16
19966.485 19
19967.156 15
19967.828 11
19968.499 9
19969.171 7
19969.842 10
19970.513 19
19971.185 9
19971.856 5
19972.528 20
19973.199 12
19973.871 10
19974.542 7
19975.214 24
19975.885 15
19976.557 15
19977.228 23
19977.900 21
19978.571 23
19979.243 19
19979.915 16
19980.586 17
19981.258 12
19981.929 10
19982.601 17
19983.273 20
19983.944 26
19984.616 8
19985.288 7
19985.959 13
19986.631 19
19987.303 16
19987.974 13
19988.646 14
19989.318 20
19989.990 14
19990.661 16
19991.333 8
19992.005 5
19992.677 8
19993.348 8
19994.020 8
19994.692 15
19995.364 15
19996.036 15
19996.708 14
19997.380 4
19998.051 4
19998.723 7
19999.395 16
20000.067 15
20000.739 14
20001.411 23
20002.083 16
20002.755 20
20003.427 19
20004.099 10
20004.771 12
20005.443 15
20006.115 25
20006.787 23
20007.459 17
20008.131 16
20008.803 19
20009.475 17
20010.147 16
20010.819 9
20011.491 11
20012.164 9
20012.836 14
20013.508 26
20014.180 19
20014.852 15
20015.524 12
20016.197 21
20016.869 17
20017.541 27
20018.213 20
20018.885 10
20019.558 8
20020.230 12
20020.902 12
20021.574 11
20022.247 7
20022.919 7
20023.591 11
20024.264 10
20024.936 16
20025.608 29
20026.281 31
20026.953 27
20027.626 20
20028.298 11
20028.970 15
20029.643 13
20030.315 21
20030.988 21
20031.660 12
20032.332 8
20033.005 6
20033.677 6
20034.350 9
20035.022 10
20035.695 10
20036.367 15
20037.040 14
20037.713 10
20038.385 10
20039.058 13
20039.730 15
20040.403 20
20041.075 21
20041.748 14
20042.421 16
20043.093 8
20043.766 16
20044.439 13
20045.111 20
20045.784 22
20046.457 16
20047.129 12
20047.802 9
20048.475 10
20049.148 13
20049.820 14
20050.493 20
20051.166 12
20051.839 16
20052.512 16
20053.184 23
20053.857 21
20054.530 13
20055.203 10
20055.876 11
20056.549 10
20057.221 3
20057.894 9
20058.567 19
20059.240 10
20059.913 6
20060.586 6
20061.259 10
20061.932 14
20062.605 8
20063.278 8
20063.951 10
20064.624 11
20065.297 17
20065.970 12
20066.643 8
20067.316 27
20067.989 19
20068.662 15
20069.335 17
20070.008 14
20070.681 15
20071.354 20
20072.028 16
20072.701 17
20073.374 20
20074.047 13
20074.720 18
20075.393 14
20076.067 11
20076.740 13
20077.413 15
20078.086 17
20078.759 21
20079.433 15
20080.106 14
20080.779 23
20081.453 27
20082.126 20
20082.799 30
20083.472 30
20084.146 15
20084.819 15
20085.492 7
20086.166 7
20086.839 13
20087.513 17
20088.186 19
20088.859 12
20089.533 24
20090.206 22
20090.880 9
20091.553 5
20092.227 3
20092.900 6
20093.574 0
20094.247 5
20094.921 2
20095.594 4
20096.268 4
20096.941 13
20097.615 16
20098.288 16
20098.962 21
20099.635 9
20100.309 13
20100.983 9
20101.656 11
20102.330 16
20103.004 10
20103.677 13
20104.351 15
20105.025 12
20105.698 8
20106.372 10
20107.046 9
20107.719 8
20108.393 29
20109.067 20
20109.741 11
20110.414 17
20111.088 20
20111.762 8
20112.436 10
20113.110 21
20113.783 20
20114.457 12
20115.131 14
20115.805 19
20116.479 17
20117.153 9
20117.827 11
20118.500 10
20119.174 15
20119.848 9
20120.522 13
20121.196 8
20121.870 10
20122.544 13
20123.218 9
20123.892 17
20124.566 16
20125.240 14
20125.914 9
20126.588 10
20127.262 10
20127.936 17
20128.610 10
20129.285 16
20129.959 13
20130.633 14
20131.307 8
20131.981 14
20132.655 8
20133.329 7
20134.003 7
20134.678 5
20135.352 9
20136.026 14
20136.700 6
20137.374 7
20138.049 4
20138.723 6
20139.397 8
20140.071 6
20140.746 2
20141.420 4
20142.094 8
20142.769 6
20143.443 6
20144.117 8
20144.792 5
20145.466 9
20146.140 18
20146.815 12
20147.489 12
20148.163 18
20148.838 10
20149.512 6
20150.187 11
20150.861 13
20151.536 19
20152.210 16
20152.885 8
20153.559 10
20154.234 12
20154.908 17
20155.583 9
20156.257 9
20156.932 8
20157.606 6
20158.281 14
20158.955 14
20159.630 22
20160.305 17
20160.979 18
20161.654 12
20162.328 15
20163.003 15
20163.678 19
20164.352 20
20165.027 20
20165.702 18
20166.377 11
20167.051 7
20167.726 11
20168.401 8
20169.075 11
20169.750 16
20170.425 9
20171.100 8
20171.775 6
20172.449 7
20173.124 13
20173.799 12
20174.474 13
20175.149 15
20175.824 9
20176.498 20
20177.173 11
20177.848 11
20178.523 8
20179.198 8
20179.873 13
20180.548 14
20181.223 13
20181.898 14
20182.573 10
20183.248 11
20183.923 12
20184.598 16
20185.273 23
20185.948 18
20186.623 5
20187.298 8
20187.973 11
20188.648 7
20189.323 7
20189.998 11
20190.673 6
20191.349 7
20192.024 6
20192.699 17
20193.374 13
20194.049 9
20194.724 16
20195.400 13
20196.075 9
20196.750 3
20197.425 3
20198.100 6
20198.776 6
20199.451 21
20200.126 21
20200.802 20
20201.477 18
20202.152 13
20202.827 13
20203.503 13
20204.178 8
20204.853 8
20205.529 5
20206.204 6
20206.880 11
20207.555 24
20208.230 22
20208.906 18
20209.581 12
20210.257 9
20210.932 17
20211.608 14
20212.283 10
20212.958 11
20213.634 10
20214.310 8
20214.985 18
20215.661 27
20216.336 18
20217.012 18
20217.687 18
20218.363 28
20219.038 21
20219.714 16
20220.390 12
20221.065 10
20221.741 7
20222.416 13
20223.092 7
20223.768 7
20224.443 7
20225.119 9
20225.795 13
20226.471 25
20227.146 16
20227.822 5
20228.498 9
20229.174 2
20229.849 15
20230.525 17
20231.201 11
20231.877 10
20232.552 7
20233.228 10
20233.904 11
20234.580 10
20235.256 5
20235.932 14
20236.608 10
20237.283 8
20237.959 28
20238.635 16
20239.311 10
20239.987 7
20240.663 8
20241.339 13
20242.015 4
20242.691 0
20243.367 2
20244.043 2
20244.719 6
20245.395 5
20246.071 9
20246.747 9
20247.423 17
20248.099 11
20248.775 11
20249.451 7
20250.128 2
20250.804 7
20251.480 22
20252.156 17
20252.832 11
20253.508 7
20254.184 11
20254.861 7
20255.537 11
20256.213 10
20256.889 5
20257.565 2
20258.242 9
20258.918 13
20259.594 8
20260.270 13
20260.947 15
20261.623 18
20262.299 22
20262.976 15
20263.652 16
20264.328 10
20265.005 11
20265.681 18
20266.357 11
20267.034 11
20267.710 12
20268.387 9
20269.063 6
20269.739 11
20270.416 17
20271.092 9
20271.769 9
20272.445 10
20273.122 11
20273.798 15
20274.475 8
20275.151 9
20275.828 12
20276.504 14
20277.181 16
20277.858 16
20278.534 8
20279.211 7
20279.887 8
20280.564 11
20281.241 8
20281.917 8
20282.594 8
20283.271 5
20283.947 20
20284.624 26
20285.301 13
20285.977 12
20286.654 10
20287.331 12
20288.007 13
20288.684 15
20289.361 9
20290.038 13
20290.714 13
20291.391 16
20292.068 20
20292.745 21
20293.422 12
20294.099 12
20294.775 12
20295.452 16
20296.129 17
20296.806 16
20297.483 16
20298.160 12
20298.837 9
20299.514 10
20300.191 9
20300.868 7
20301.545 6
20302.222 9
20302.899 7
20303.576 8
20304.253 7
20304.930 3
20305.607 6
20306.284 6
20306.961 12
20307.638 13
20308.315 9
20308.992 6
20309.669 6
20310.346 10
20311.023 9
20311.700 26
20312.377 28
20313.055 18
20313.732 11
20314.409 7
20315.086 7
20315.763 20
20316.441 17
20317.118 13
20317.795 15
20318.472 14
20319.150 12
20319.827 7
20320.504 8
20321.181 12
20321.859 8
20322.536 13
20323.213 8
20323.891 5
20324.568 5
20325.245 16
20325.923 12
20326.600 14
20327.278 11
20327.955 8
20328.632 7
20329.310 8
20329.987 13
20330.665 13
20331.342 9
20332.020 10
20332.697 9
20333.375 10
20334.052 10
20334.730 8
20335.407 15
20336.085 25
20336.762 22
20337.440 15
20338.117 11
20338.795 11
20339.472 13
20340.150 9
20340.828 11
20341.505 18
20342.183 11
20342.861 13
20343.538 10
20344.216 9
20344.894 14
20345.571 22
20346.249 13
20346.927 12
20347.605 17
20348.282 19
20348.960 22
20349.638 16
20350.316 18
20350.993 9
20351.671 8
20352.349 11
20353.027 9
20353.705 10
20354.382 6
20355.060 8
20355.738 12
20356.416 17
20357.094 13
20357.772 17
20358.450 18
20359.128 27
20359.806 26
20360.484 25
20361.161 26
20361.839 31
20362.517 27
20363.195 12
20363.873 4
20364.551 8
20365.229 10
20365.908 11
20366.586 28
20367.264 23
20367.942 16
20368.620 12
20369.298 29
20369.976 15
20370.654 14
20371.332 17
20372.010 8
20372.688 1
20373.367 8
20374.045 12
20374.723 18
20375.401 15
20376.079 10
20376.758 7
20377.436 5
20378.114 12
20378.792 16
20379.471 12
20380.149 7
20380.827 7
20381.505 5
20382.184 5
20382.862 11
20383.540 19
20384.219 16
20384.897 17
20385.575 19
20386.254 11
20386.932 9
20387.611 15
20388.289 7
20388.967 8
20389.646 21
20390.324 16
20391.003 13
20391.681 18
20392.360 11
20393.038 14
20393.717 17
20394.395 13
20395.074 10
20395.752 10
20396.431 9
20397.109 15
20397.788 8
20398.466 7
20399.145 9
20399.824 14
20400.502 13
20401.181 7
20401.860 15
20402.538 23
20403.217 16
20403.895 16
20404.574 17
20405.253 10
20405.932 9
20406.610 12
20407.289 12
20407.968 5
20408.646 12
20409.325 12
20410.004 14
20410.683 11
20411.362 16
20412.040 15
20412.719 9
20413.398 16
20414.077 22
20414.756 15
20415.435 15
20416.113 15
20416.792 27
20417.471 23
20418.150 13
20418.829 6
20419.508 7
20420.187 24
20420.866 20
20421.545 15
20422.224 20
20422.903 23
20423.582 18
20424.261 15
20424.940 10
20425.619 11
20426.298 12
20426.977 14
20427.656 9
20428.335 9
20429.014 14
20429.693 10
20430.372 9
20431.051 11
20431.731 20
20432.410 8
20433.089 8
20433.768 12
20434.447 7
20435.126 13
20435.806 13
20436.485 15
20437.164 23
20437.843 12
20438.522 9
20439.202 9
20439.881 15
20440.560 12
20441.240 19
20441.919 8
20442.598 21
20443.278 15
20443.957 9
20444.636 8
20445.316 12
20445.995 7
20446.674 3
20447.354 12
20448.033 8
20448.712 6
20449.392 9
20450.071 5
20450.751 12
20451.430 17
20452.110 9
20452.789 4
20453.469 17
20454.148 22
20454.828 17
20455.507 16
20456.187 12
20456.866 20
20457.546 24
20458.225 10
20458.905 11
20459.585 14
20460.264 16
20460.944 14
20461.623 15
20462.303 9
20462.983 8
20463.662 4
20464.342 3
20465.022 3
20465.701 24
20466.381 16
20467.061 10
20467.741 6
20468.420 13
20469.100 14
20469.780 14
20470.460 18
20471.139 20
20471.819 14
20472.499 17
20473.179 19
20473.859 17
20474.539 15
20475.218 18
20475.898 10
20476.578 12
20477.258 7
20477.938 16
20478.618 10
20479.298 5
20479.978 15
20480.658 21
20481.338 14
20482.018 7
20482.698 5
20483.377 13
20484.057 11
20484.738 15
20485.418 15
20486.098 23
20486.778 14
20487.458 14
20488.138 15
20488.818 8
20489.498 4
20490.178 5
20490.858 2
20491.538 9
20492.218 12
20492.899 7
20493.579 10
20494.259 14
20494.939 11
20495.619 6
20496.299 15
20496.980 8
20497.660 9
20498.340 10
20499.020 6
20499.701 9
20500.381 15
20501.061 14
20501.741 14
20502.422 9
20503.102 17
20503.782 13
20504.463 11
20505.143 19
20505.823 19
20506.504 18
20507.184 19
20507.865 18
20508.545 17
20509.225 11
20509.906 8
20510.586 10
20511.267 13
20511.947 8
20512.628 4
20513.308 11
20513.989 13
20514.669 9
20515.350 19
20516.030 15
20516.711 12
20517.391 11
20518.072 12
20518.752 16
20519.433 12
20520.114 13
20520.794 14
20521.475 16
20522.155 14
20522.836 35
20523.517 29
20524.197 16
20524.878 19
20525.559 17
20526.239 18
20526.920 22
20527.601 13
20528.282 12
20528.962 13
20529.643 17
20530.324 25
20531.005 13
20531.685 13
20532.366 9
20533.047 24
20533.728 21
20534.409 12
20535.090 13
20535.770 11
20536.451 14
20537.132 17
20537.813 11
20538.494 19
20539.175 20
20539.856 14
20540.537 22
20541.218 15
20541.899 13
20542.580 15
20543.261 8
20543.942 13
20544.623 7
20545.304 6
20545.985 5
20546.666 3
20547.347 10
20548.028 10
20548.709 9
20549.390 11
20550.071 7
20550.752 10
20551.433 7
20552.114 8
20552.796 8
20553.477 18
20554.158 14
20554.839 11
20555.520 13
20556.201 7
20556.883 12
20557.564 17
20558.245 12
20558.926 22
20559.608 27
20560.289 34
20560.970 25
20561.651 12
20562.333 14
20563.014 25
20563.695 19
20564.377 10
20565.058 7
20565.739 7
20566.421 8
20567.102 11
20567.783 7
20568.465 4
20569.146 2
20569.828 11
20570.509 16
20571.191 9
20571.872 6
20572.554 8
20573.235 18
20573.916 19
20574.598 17
20575.279 14
20575.961 13
20576.643 12
20577.324 12
20578.006 21
20578.687 23
20579.369 17
20580.050 17
20580.732 13
20581.414 6
20582.095 7
20582.777 8
20583.459 15
20584.140 9
20584.822 10
20585.504 15
20586.185 17
20586.867 15
20587.549 11
20588.230 10
20588.912 10
20589.594 7
20590.276 4
20590.957 12
20591.639 17
20592.321 9
20593.003 7
20593.685 17
20594.366 11
20595.048 8
20595.730 8
20596.412 5
20597.094 19
20597.776 23
20598.458 18
20599.140 9
20599.821 8
20600.503 12
20601.185 12
20601.867 17
20602.549 18
20603.231 22
20603.913 21
20604.595 16
20605.277 5
20605.959 10
20606.641 19
20607.323 10
20608.005 3
20608.687 4
20609.369 5
20610.052 12
20610.734 4
20611.416 8
20612.098 8
20612.780 10
20613.462 7
20614.144 16
20614.826 15
20615.509 5
20616.191 18
20616.873 26
20617.555 21
20618.237 23
20618.920 20
20619.602 10
20620.284 6
20620.966 6
20621.649 3
20622.331 6
20623.013 6
20623.696 12
20624.378 20
20625.060 22
20625.743 15
20626.425 13
20627.107 17
20627.790 11
20628.472 19
20629.155 22
20629.837 13
20630.519 12
20631.202 9
20631.884 12
20632.567 9
20633.249 15
20633.932 18
20634.614 24
20635.297 23
20635.979 18
20636.662 9
20637.344 12
20638.027 23
20638.709 19
20639.392 13
20640.075 25
20640.757 21
20641.440 15
20642.122 20
20642.805 19
20643.488 10
20644.170 7
20644.853 6
20645.536 20
20646.218 13
20646.901 8
20647.584 2
20648.266 12
20648.949 14
20649.632 14
20650.315 16
20650.997 9
20651.680 9
20652.363 8
20653.046 5
20653.729 5
20654.411 13
20655.094 11
20655.777 5
20656.460 12
20657.143 6
20657.826 10
20658.509 8
20659.191 3
20659.874 10
20660.557 11
20661.240 9
20661.923 9
20662.606 12
20663.289 12
20663.972 12
20664.655 20
20665.338 14
20666.021 3
20666.704 2
20667.387 5
20668.070 6
20668.753 11
20669.436 13
20670.119 8
20670.803 10
20671.486 5
20672.169 8
20672.852 6
20673.535 9
20674.218 9
20674.901 7
20675.584 7
20676.268 13
20676.951 8
20677.634 23
20678.317 13
20679.001 8
20679.684 11
20680.367 7
20681.050 12
20681.734 12
20682.417 12
20683.100 8
20683.783 7
20684.467 14
20685.150 10
20685.833 20
20686.517 16
20687.200 7
20687.883 4
20688.567 0
20689.250 3
20689.934 14
20690.617 10
20691.301 17
20691.984 6
20692.667 3
20693.351 6
20694.034 12
20694.718 22
20695.401 16
20696.085 17
20696.768 17
20697.452 16
20698.135 10
20698.819 11
20699.503 10
20700.186 2
20700.870 6
20701.553 12
20702.237 16
20702.921 27
20703.604 23
20704.288 22
20704.972 8
20705.655 10
20706.339 7
20707.023 9
20707.706 15
20708.390 7
20709.074 11
20709.757 11
20710.441 10
20711.125 19
20711.809 14
20712.492 9
20713.176 11
20713.860 10
20714.544 13
20715.228 10
20715.912 8
20716.595 9
20717.279 14
20717.963 15
20718.647 16
20719.331 14
20720.015 12
20720.699 7
20721.383 5
20722.067 23
20722.751 17
20723.434 20
20724.118 20
20724.802 14
20725.486 12
20726.170 12
20726.854 8
20727.538 7
20728.223 12
20728.907 11
20729.591 21
20730.275 16
20730.959 6
20731.643 6
20732.327 12
20733.011 16
20733.695 4
20734.379 15
20735.064 10
20735.748 12
20736.432 9
20737.116 15
20737.800 19
20738.484 10
20739.169 13
20739.853 15
20740.537 13
20741.221 14
20741.906 13
20742.590 22
20743.274 15
20743.959 7
20744.643 8
20745.327 10
20746.012 18
20746.696 16
20747.380 12
20748.065 9
20748.749 17
20749.433 14
20750.118 8
20750.802 9
20751.487 7
20752.171 14
20752.855 10
20753.540 20
20754.224 24
20754.909 17
20755.593 7
20756.278 8
20756.962 13
20757.647 10
20758.331 6
20759.016 4
20759.701 6
20760.385 1
20761.070 1
20761.754 4
20762.439 9
20763.124 6
20763.808 6
20764.493 3
20765.177 7
20765.862 15
20766.547 6
20767.231 6
20767.916 17
20768.601 18
20769.286 22
20769.970 13
20770.655 16
20771.340 22
20772.025 20
20772.709 24
20773.394 12
20774.079 15
20774.764 14
20775.449 4
20776.133 9
20776.818 13
20777.503 8
20778.188 10
20778.873 8
20779.558 8
20780.243 13
20780.928 8
20781.612 6
20782.297 7
20782.982 10
20783.667 21
20784.352 27
20785.037 18
20785.722 21
20786.407 16
20787.092 16
20787.777 18
20788.462 14
20789.147 12
20789.832 14
20790.517 9
[truncated: 25,534 more chars]
