# Supplementary material for: LIMPIC: a computational method for the separation of protein MALDI-TOF-MS signals from noise
Source: BMC Bioinformatics. 2007 Mar 26;8:101. doi: 10.1186/1471-2105-8-101 (PMC1847688; doi:10.1186/1471-2105-8-101)
Supplement: Additional File 2 — Compressed archive of 30 text files, containing MALDI-TOF-MS data acquired from in-vitro protein mixtures. The text files are arranged in 6 folders, each referring to a different cytochrome C concentration. [file 1471-2105-8-101-S2.zip › SOL_10_TXT/SOL_calib_02e.txt]

4988.405 0
4988.740 0
4989.076 0
4989.412 0
4989.748 0
4990.083 0
4990.419 0
4990.755 0
4991.090 725
4991.426 726
4991.762 667
4992.098 704
4992.434 721
4992.769 717
4993.105 678
4993.441 706
4993.777 733
4994.113 758
4994.449 715
4994.784 704
4995.120 720
4995.456 741
4995.792 732
4996.128 684
4996.464 748
4996.800 771
4997.136 732
4997.472 741
4997.808 722
4998.144 681
4998.480 668
4998.816 646
4999.152 669
4999.488 737
4999.824 759
5000.160 760
5000.496 803
5000.832 738
5001.168 718
5001.504 780
5001.840 744
5002.177 642
5002.513 678
5002.849 666
5003.185 686
5003.521 693
5003.857 737
5004.194 718
5004.530 643
5004.866 651
5005.202 669
5005.538 719
5005.875 740
5006.211 759
5006.547 767
5006.884 696
5007.220 649
5007.556 687
5007.892 711
5008.229 778
5008.565 757
5008.901 688
5009.238 615
5009.574 616
5009.911 714
5010.247 668
5010.583 653
5010.920 660
5011.256 722
5011.593 722
5011.929 704
5012.266 726
5012.602 742
5012.939 719
5013.275 626
5013.612 707
5013.948 685
5014.285 650
5014.621 647
5014.958 596
5015.294 671
5015.631 624
5015.967 616
5016.304 641
5016.641 628
5016.977 668
5017.314 695
5017.651 714
5017.987 683
5018.324 604
5018.661 563
5018.997 563
5019.334 635
5019.671 716
5020.007 702
5020.344 685
5020.681 714
5021.018 635
5021.354 622
5021.691 589
5022.028 604
5022.365 621
5022.702 580
5023.038 675
5023.375 625
5023.712 679
5024.049 685
5024.386 720
5024.723 743
5025.060 684
5025.396 767
5025.733 703
5026.070 656
5026.407 676
5026.744 722
5027.081 681
5027.418 617
5027.755 608
5028.092 610
5028.429 631
5028.766 640
5029.103 620
5029.440 621
5029.777 689
5030.114 710
5030.451 669
5030.788 642
5031.126 655
5031.463 657
5031.800 619
5032.137 671
5032.474 626
5032.811 597
5033.148 606
5033.486 645
5033.823 631
5034.160 544
5034.497 512
5034.834 551
5035.172 695
5035.509 712
5035.846 698
5036.183 687
5036.521 700
5036.858 646
5037.195 638
5037.533 635
5037.870 601
5038.207 573
5038.545 539
5038.882 578
5039.219 684
5039.557 671
5039.894 672
5040.231 618
5040.569 535
5040.906 591
5041.244 630
5041.581 669
5041.919 648
5042.256 616
5042.594 632
5042.931 596
5043.269 636
5043.606 646
5043.944 694
5044.281 693
5044.619 701
5044.956 625
5045.294 641
5045.631 658
5045.969 662
5046.307 679
5046.644 764
5046.982 793
5047.319 821
5047.657 797
5047.995 780
5048.332 775
5048.670 667
5049.008 649
5049.345 718
5049.683 753
5050.021 753
5050.359 721
5050.696 746
5051.034 707
5051.372 707
5051.710 744
5052.048 760
5052.385 702
5052.723 733
5053.061 670
5053.399 623
5053.737 606
5054.075 618
5054.412 617
5054.750 667
5055.088 676
5055.426 627
5055.764 616
5056.102 722
5056.440 651
5056.778 603
5057.116 626
5057.454 684
5057.792 699
5058.130 644
5058.468 638
5058.806 634
5059.144 653
5059.482 625
5059.820 612
5060.158 602
5060.496 587
5060.834 616
5061.172 661
5061.510 709
5061.849 693
5062.187 671
5062.525 684
5062.863 676
5063.201 690
5063.539 622
5063.877 690
5064.216 701
5064.554 679
5064.892 715
5065.230 694
5065.569 633
5065.907 666
5066.245 649
5066.583 609
5066.922 648
5067.260 691
5067.598 729
5067.937 754
5068.275 741
5068.613 705
5068.952 672
5069.290 652
5069.628 631
5069.967 624
5070.305 637
5070.644 619
5070.982 731
5071.321 710
5071.659 615
5071.997 604
5072.336 626
5072.674 637
5073.013 720
5073.351 719
5073.690 705
5074.028 748
5074.367 749
5074.706 744
5075.044 699
5075.383 672
5075.721 671
5076.060 611
5076.399 553
5076.737 631
5077.076 634
5077.414 581
5077.753 607
5078.092 639
5078.430 682
5078.769 673
5079.108 645
5079.446 629
5079.785 691
5080.124 702
5080.463 700
5080.801 709
5081.140 644
5081.479 683
5081.818 656
5082.157 599
5082.495 604
5082.834 626
5083.173 704
5083.512 731
5083.851 731
5084.190 712
5084.529 682
5084.867 631
5085.206 639
5085.545 643
5085.884 609
5086.223 637
5086.562 647
5086.901 633
5087.240 638
5087.579 625
5087.918 608
5088.257 690
5088.596 631
5088.935 624
5089.274 660
5089.613 686
5089.952 697
5090.291 659
5090.630 695
5090.969 728
5091.308 720
5091.648 648
5091.987 637
5092.326 621
5092.665 636
5093.004 716
5093.343 707
5093.683 725
5094.022 795
5094.361 769
5094.700 716
5095.039 699
5095.379 623
5095.718 596
5096.057 704
5096.396 657
5096.736 649
5097.075 597
5097.414 618
5097.754 642
5098.093 680
5098.432 627
5098.772 638
5099.111 636
5099.450 628
5099.790 688
5100.129 637
5100.469 584
5100.808 572
5101.147 588
5101.487 591
5101.826 633
5102.166 660
5102.505 673
5102.845 698
5103.184 660
5103.524 660
5103.863 654
5104.203 671
5104.542 560
5104.882 679
5105.222 724
5105.561 673
5105.901 637
5106.240 694
5106.580 665
5106.920 616
5107.259 663
5107.599 663
5107.938 613
5108.278 685
5108.618 623
5108.958 633
5109.297 586
5109.637 613
5109.977 620
5110.316 674
5110.656 682
5110.996 684
5111.336 642
5111.675 643
5112.015 622
5112.355 630
5112.695 628
5113.035 612
5113.375 680
5113.714 667
5114.054 709
5114.394 680
5114.734 614
5115.074 633
5115.414 688
5115.754 684
5116.094 655
5116.434 569
5116.774 576
5117.114 550
5117.454 558
5117.794 629
5118.134 644
5118.474 669
5118.814 637
5119.154 550
5119.494 552
5119.834 624
5120.174 680
5120.514 647
5120.854 624
5121.194 574
5121.534 605
5121.874 621
5122.214 701
5122.555 677
5122.895 659
5123.235 613
5123.575 614
5123.915 573
5124.255 637
5124.596 664
5124.936 616
5125.276 641
5125.616 621
5125.957 689
5126.297 637
5126.637 630
5126.977 658
5127.318 653
5127.658 623
5127.998 642
5128.339 588
5128.679 656
5129.019 660
5129.360 587
5129.700 604
5130.041 654
5130.381 643
5130.721 541
5131.062 566
5131.402 707
5131.743 652
5132.083 590
5132.424 553
5132.764 613
5133.105 630
5133.445 600
5133.786 586
5134.126 584
5134.467 611
5134.807 556
5135.148 563
5135.488 535
5135.829 558
5136.170 530
5136.510 583
5136.851 612
5137.191 548
5137.532 514
5137.873 544
5138.213 513
5138.554 501
5138.895 482
5139.235 505
5139.576 579
5139.917 516
5140.258 481
5140.598 579
5140.939 549
5141.280 571
5141.621 566
5141.961 564
5142.302 546
5142.643 587
5142.984 560
5143.325 535
5143.666 546
5144.006 507
5144.347 537
5144.688 563
5145.029 508
5145.370 476
5145.711 467
5146.052 533
5146.393 586
5146.734 570
5147.075 548
5147.416 594
5147.757 620
5148.098 587
5148.439 592
5148.780 581
5149.121 572
5149.462 596
5149.803 587
5150.144 617
5150.485 712
5150.826 663
5151.167 605
5151.508 558
5151.849 510
5152.190 532
5152.531 536
5152.873 524
5153.214 493
5153.555 624
5153.896 610
5154.237 562
5154.579 525
5154.920 484
5155.261 440
5155.602 483
5155.944 570
5156.285 573
5156.626 564
5156.967 553
5157.309 510
5157.650 472
5157.991 493
5158.333 579
5158.674 571
5159.015 554
5159.357 545
5159.698 535
5160.039 550
5160.381 590
5160.722 601
5161.064 642
5161.405 579
5161.747 612
5162.088 674
5162.429 652
5162.771 654
5163.112 674
5163.454 605
5163.795 645
5164.137 620
5164.478 675
5164.820 654
5165.162 558
5165.503 518
5165.845 504
5166.186 520
5166.528 523
5166.870 547
5167.211 501
5167.553 592
5167.894 627
5168.236 590
5168.578 628
5168.919 639
5169.261 658
5169.603 616
5169.945 559
5170.286 566
5170.628 492
5170.970 513
5171.312 567
5171.653 565
5171.995 514
5172.337 547
5172.679 577
5173.020 574
5173.362 565
5173.704 506
5174.046 601
5174.388 563
5174.730 596
5175.072 616
5175.414 578
5175.755 603
5176.097 575
5176.439 574
5176.781 559
5177.123 583
5177.465 634
5177.807 630
5178.149 584
5178.491 622
5178.833 565
5179.175 509
5179.517 579
5179.859 701
5180.201 695
5180.543 652
5180.885 616
5181.227 595
5181.570 626
5181.912 603
5182.254 622
5182.596 590
5182.938 554
5183.280 521
5183.622 564
5183.965 524
5184.307 570
5184.649 604
5184.991 622
5185.333 590
5185.676 562
5186.018 513
5186.360 466
5186.702 405
5187.045 482
5187.387 508
5187.729 538
5188.072 548
5188.414 518
5188.756 586
5189.099 614
5189.441 584
5189.783 543
5190.126 528
5190.468 603
5190.810 627
5191.153 621
5191.495 578
5191.838 603
5192.180 566
5192.523 550
5192.865 618
5193.208 685
5193.550 738
5193.893 707
5194.235 641
5194.578 625
5194.920 600
5195.263 604
5195.605 655
5195.948 676
5196.290 674
5196.633 635
5196.976 585
5197.318 595
5197.661 572
5198.004 565
5198.346 529
5198.689 589
5199.032 608
5199.374 586
5199.717 506
5200.060 609
5200.402 636
5200.745 627
5201.088 603
5201.431 598
5201.773 560
5202.116 546
5202.459 593
5202.802 603
5203.145 623
5203.487 596
5203.830 597
5204.173 554
5204.516 514
5204.859 562
5205.202 554
5205.545 520
5205.887 470
5206.230 421
5206.573 449
5206.916 537
5207.259 581
5207.602 583
5207.945 554
5208.288 619
5208.631 646
5208.974 628
5209.317 631
5209.660 560
5210.003 526
5210.346 527
5210.689 566
5211.032 594
5211.375 584
5211.718 655
5212.062 727
5212.405 684
5212.748 568
5213.091 617
5213.434 623
5213.777 610
5214.120 622
5214.464 539
5214.807 555
5215.150 567
5215.493 582
5215.836 522
5216.180 513
5216.523 541
5216.866 586
5217.209 624
5217.553 601
5217.896 587
5218.239 576
5218.583 670
5218.926 649
5219.269 564
5219.613 520
5219.956 561
5220.299 568
5220.643 566
5220.986 610
5221.330 625
5221.673 645
5222.016 668
5222.360 618
5222.703 567
5223.047 567
5223.390 514
5223.734 533
5224.077 502
5224.421 479
5224.764 551
5225.108 570
5225.451 536
5225.795 544
5226.139 548
5226.482 540
5226.826 531
5227.169 505
5227.513 527
5227.857 538
5228.200 556
5228.544 547
5228.887 558
5229.231 604
5229.575 578
5229.919 609
5230.262 611
5230.606 610
5230.950 597
5231.293 506
5231.637 549
5231.981 511
5232.325 470
5232.668 556
5233.012 592
5233.356 595
5233.700 612
5234.044 624
5234.388 577
5234.731 556
5235.075 607
5235.419 541
5235.763 496
5236.107 543
5236.451 586
5236.795 504
5237.139 562
5237.483 566
5237.827 653
5238.170 561
5238.514 532
5238.858 534
5239.202 542
5239.546 525
5239.890 504
5240.234 484
5240.579 567
5240.923 559
5241.267 568
5241.611 568
5241.955 605
5242.299 641
5242.643 572
5242.987 549
5243.331 608
5243.675 595
5244.020 597
5244.364 595
5244.708 528
5245.052 563
5245.396 592
5245.741 554
5246.085 536
5246.429 556
5246.773 560
5247.117 552
5247.462 507
5247.806 485
5248.150 511
5248.495 553
5248.839 544
5249.183 518
5249.528 548
5249.872 564
5250.216 602
5250.561 581
5250.905 642
5251.249 604
5251.594 577
5251.938 555
5252.283 589
5252.627 625
5252.972 603
5253.316 588
5253.660 607
5254.005 559
5254.349 571
5254.694 623
5255.038 594
5255.383 565
5255.728 487
5256.072 538
5256.417 597
5256.761 582
5257.106 582
5257.450 557
5257.795 538
5258.140 512
5258.484 597
5258.829 548
5259.174 554
5259.518 571
5259.863 531
5260.208 561
5260.552 543
5260.897 555
5261.242 600
5261.586 629
5261.931 567
5262.276 528
5262.621 583
5262.965 516
5263.310 505
5263.655 526
5264.000 502
5264.345 524
5264.689 562
5265.034 582
5265.379 544
5265.724 514
5266.069 480
5266.414 504
5266.759 538
5267.104 463
5267.449 425
5267.793 479
5268.138 443
5268.483 418
5268.828 436
5269.173 472
5269.518 482
5269.863 522
5270.208 567
5270.553 573
5270.898 536
5271.243 525
5271.588 510
5271.934 489
5272.279 533
5272.624 522
5272.969 517
5273.314 515
5273.659 488
5274.004 482
5274.349 548
5274.694 622
5275.040 600
5275.385 513
5275.730 504
5276.075 512
5276.420 566
5276.766 559
5277.111 606
5277.456 599
5277.801 604
5278.147 567
5278.492 576
5278.837 609
5279.183 575
5279.528 576
5279.873 515
5280.219 523
5280.564 636
5280.909 649
5281.255 561
5281.600 546
5281.945 495
5282.291 560
5282.636 563
5282.982 562
5283.327 534
5283.673 501
5284.018 499
5284.364 523
5284.709 570
5285.055 577
5285.400 572
5285.746 498
5286.091 522
5286.437 554
5286.782 501
5287.128 539
5287.473 527
5287.819 559
5288.165 583
5288.510 534
5288.856 514
5289.201 513
5289.547 592
5289.893 563
5290.238 527
5290.584 585
5290.930 548
5291.275 513
5291.621 521
5291.967 481
5292.313 518
5292.658 572
5293.004 595
5293.350 658
5293.696 631
5294.041 562
5294.387 599
5294.733 551
5295.079 511
5295.425 510
5295.771 465
5296.116 482
5296.462 468
5296.808 449
5297.154 473
5297.500 454
5297.846 488
5298.192 557
5298.538 615
5298.884 594
5299.230 528
5299.576 543
5299.922 583
5300.268 574
5300.614 553
5300.960 594
5301.306 570
5301.652 584
5301.998 565
5302.344 527
5302.690 515
5303.036 500
5303.382 571
5303.728 587
5304.074 495
5304.420 466
5304.767 501
5305.113 532
5305.459 496
5305.805 459
5306.151 490
5306.497 556
5306.844 594
5307.190 570
5307.536 538
5307.882 500
5308.229 508
5308.575 482
5308.921 461
5309.267 472
5309.614 541
5309.960 573
5310.306 584
5310.653 538
5310.999 538
5311.345 485
5311.692 473
5312.038 517
5312.385 590
5312.731 590
5313.077 577
5313.424 525
5313.770 541
5314.117 585
5314.463 564
5314.810 564
5315.156 537
5315.503 539
5315.849 522
5316.196 529
5316.542 487
5316.889 452
5317.235 399
5317.582 375
5317.928 428
5318.275 438
5318.621 455
5318.968 496
5319.315 432
5319.661 491
5320.008 502
5320.355 493
5320.701 483
5321.048 469
5321.395 374
5321.741 427
5322.088 503
5322.435 508
5322.781 530
5323.128 468
5323.475 477
5323.822 480
5324.169 508
5324.515 591
5324.862 612
5325.209 594
5325.556 573
5325.903 541
5326.249 604
5326.596 560
5326.943 497
5327.290 514
5327.637 512
5327.984 477
5328.331 544
5328.678 525
5329.025 504
5329.371 462
5329.718 476
5330.065 480
5330.412 490
5330.759 527
5331.106 520
5331.453 494
5331.800 516
5332.147 513
5332.494 542
5332.842 559
5333.189 561
5333.536 533
5333.883 533
5334.230 546
5334.577 557
5334.924 573
5335.271 505
5335.618 455
5335.966 460
5336.313 459
5336.660 443
5337.007 447
5337.354 442
5337.702 497
5338.049 501
5338.396 508
5338.743 477
5339.090 504
5339.438 523
5339.785 559
5340.132 540
5340.480 519
5340.827 520
5341.174 598
5341.522 544
5341.869 546
5342.216 566
5342.564 582
5342.911 565
5343.258 519
5343.606 511
5343.953 543
5344.301 520
5344.648 508
5344.996 442
5345.343 477
5345.691 505
5346.038 545
5346.386 517
5346.733 490
5347.081 457
5347.428 408
5347.776 435
5348.123 462
5348.471 459
5348.818 528
5349.166 538
5349.514 512
5349.861 490
5350.209 518
5350.556 522
5350.904 563
5351.252 528
5351.599 531
5351.947 495
5352.295 461
5352.642 488
5352.990 475
5353.338 510
5353.686 564
5354.033 581
5354.381 602
5354.729 550
5355.077 507
5355.424 457
5355.772 446
5356.120 521
5356.468 476
5356.816 426
5357.164 447
5357.511 515
5357.859 544
5358.207 547
5358.555 566
5358.903 517
5359.251 491
5359.599 438
5359.947 478
5360.295 464
5360.643 481
5360.991 631
5361.339 559
5361.687 491
5362.035 487
5362.383 529
5362.731 518
5363.079 563
5363.427 547
5363.775 499
5364.123 489
5364.471 529
5364.819 499
5365.167 482
5365.515 456
5365.863 431
5366.212 424
5366.560 453
5366.908 453
5367.256 446
5367.604 457
5367.952 501
5368.301 501
5368.649 483
5368.997 493
5369.345 457
5369.694 460
5370.042 508
5370.390 514
5370.738 483
5371.087 453
5371.435 447
5371.783 449
5372.132 473
5372.480 471
5372.828 494
5373.177 474
5373.525 467
5373.873 456
5374.222 524
5374.570 510
5374.919 500
5375.267 510
5375.616 571
5375.964 569
5376.313 540
5376.661 594
5377.009 607
5377.358 509
5377.707 605
5378.055 656
5378.404 646
5378.752 612
5379.101 607
5379.449 580
5379.798 607
5380.146 654
5380.495 660
5380.844 692
5381.192 660
5381.541 733
5381.890 736
5382.238 693
5382.587 741
5382.936 783
5383.284 785
5383.633 738
5383.982 683
5384.330 637
5384.679 626
5385.028 565
5385.377 531
5385.725 506
5386.074 489
5386.423 564
5386.772 575
5387.121 547
5387.469 481
5387.818 464
5388.167 482
5388.516 464
5388.865 448
5389.214 434
5389.563 430
5389.912 450
5390.261 502
5390.609 448
5390.958 488
5391.307 557
5391.656 508
5392.005 504
5392.354 506
5392.703 477
5393.052 433
5393.401 501
5393.750 443
5394.099 413
5394.448 365
5394.797 402
5395.147 412
5395.496 399
5395.845 385
5396.194 421
5396.543 388
5396.892 472
5397.241 544
5397.590 496
5397.940 511
5398.289 523
5398.638 628
5398.987 586
5399.336 539
5399.686 493
5400.035 490
5400.384 529
5400.733 542
5401.083 538
5401.432 509
5401.781 461
5402.131 489
5402.480 528
5402.829 546
5403.178 506
5403.528 481
5403.877 499
5404.227 495
5404.576 461
5404.925 520
5405.275 509
5405.624 525
5405.974 531
5406.323 525
5406.672 439
5407.022 444
5407.371 452
5407.721 460
5408.070 486
5408.420 520
5408.769 477
5409.119 451
5409.468 424
5409.818 502
5410.168 528
5410.517 563
5410.867 509
5411.216 532
5411.566 558
5411.916 537
5412.265 507
5412.615 453
5412.965 458
5413.314 508
5413.664 535
5414.014 579
5414.363 538
5414.713 560
5415.063 490
5415.412 554
5415.762 531
5416.112 471
5416.462 416
5416.811 465
5417.161 505
5417.511 532
5417.861 565
5418.211 488
5418.561 499
5418.910 475
5419.260 473
5419.610 530
5419.960 447
5420.310 453
5420.660 528
5421.010 477
5421.360 463
5421.710 450
5422.059 454
5422.409 491
5422.759 466
5423.109 437
5423.459 481
5423.809 464
5424.159 449
5424.509 443
5424.859 482
5425.210 520
5425.560 524
5425.910 492
5426.260 511
5426.610 478
5426.960 458
5427.310 468
5427.660 502
5428.010 529
5428.360 522
5428.711 492
5429.061 552
5429.411 516
5429.761 416
5430.111 497
5430.462 502
5430.812 478
5431.162 461
5431.512 399
5431.863 442
5432.213 459
5432.563 493
5432.913 559
5433.264 503
5433.614 471
5433.964 440
5434.315 470
5434.665 504
5435.015 497
5435.366 449
5435.716 423
5436.067 490
5436.417 520
5436.767 480
5437.118 471
5437.468 457
5437.819 456
5438.169 469
5438.520 508
5438.870 553
5439.221 494
5439.571 591
5439.922 554
5440.272 572
5440.623 503
5440.973 487
5441.324 448
5441.675 469
5442.025 482
5442.376 440
5442.726 491
5443.077 463
5443.428 438
5443.778 459
5444.129 467
5444.480 490
5444.830 475
5445.181 466
5445.532 432
5445.882 491
5446.233 534
5446.584 505
5446.935 493
5447.285 451
5447.636 438
5447.987 440
5448.338 495
5448.689 481
5449.039 458
5449.390 472
5449.741 464
5450.092 467
5450.443 529
5450.794 605
5451.144 650
5451.495 563
5451.846 495
5452.197 484
5452.548 505
5452.899 544
5453.250 526
5453.601 499
5453.952 459
5454.303 469
5454.654 484
5455.005 448
5455.356 449
5455.707 530
5456.058 550
5456.409 490
5456.760 537
5457.111 523
5457.462 532
5457.813 511
5458.165 435
5458.516 396
5458.867 432
5459.218 411
5459.569 470
5459.920 533
5460.271 548
5460.623 542
5460.974 497
5461.325 502
5461.676 477
5462.028 463
5462.379 468
5462.730 475
5463.081 498
5463.433 471
5463.784 437
5464.135 460
5464.486 550
5464.838 529
5465.189 520
5465.541 509
5465.892 504
5466.243 467
5466.595 469
5466.946 423
5467.297 405
5467.649 415
5468.000 423
5468.352 510
5468.703 524
5469.055 431
5469.406 433
5469.758 466
5470.109 449
5470.461 476
5470.812 490
5471.164 483
5471.515 439
5471.867 389
5472.218 399
5472.570 422
5472.921 442
5473.273 434
5473.625 443
5473.976 397
5474.328 416
5474.680 455
5475.031 435
5475.383 462
5475.735 473
5476.086 482
5476.438 454
5476.790 448
5477.141 532
5477.493 529
5477.845 512
5478.197 474
5478.548 464
5478.900 446
5479.252 483
5479.604 475
5479.955 467
5480.307 492
5480.659 462
5481.011 469
5481.363 476
5481.715 470
5482.067 480
5482.418 474
5482.770 454
5483.122 429
5483.474 368
5483.826 379
5484.178 368
5484.530 387
5484.882 398
5485.234 381
5485.586 420
5485.938 443
5486.290 471
5486.642 513
5486.994 475
5487.346 446
5487.698 428
5488.050 449
5488.402 482
5488.754 546
5489.107 540
5489.459 516
5489.811 503
5490.163 505
5490.515 473
5490.867 484
5491.219 451
5491.572 473
5491.924 450
5492.276 467
5492.628 458
5492.980 485
5493.333 535
5493.685 491
5494.037 415
5494.389 401
5494.742 416
5495.094 397
5495.446 428
5495.799 449
5496.151 406
5496.503 358
5496.856 392
5497.208 419
5497.560 450
5497.913 447
5498.265 482
5498.618 475
5498.970 456
5499.322 408
5499.675 364
5500.027 401
5500.380 438
5500.732 480
5501.085 467
5501.437 465
5501.790 440
5502.142 425
5502.495 413
5502.847 399
5503.200 432
5503.553 454
5503.905 480
5504.258 482
5504.610 509
5504.963 481
5505.316 403
5505.668 412
5506.021 402
5506.373 438
5506.726 400
5507.079 417
5507.432 442
5507.784 446
5508.137 461
5508.490 438
5508.842 458
5509.195 434
5509.548 521
5509.901 561
5510.253 510
5510.606 506
5510.959 513
5511.312 453
5511.665 402
5512.018 358
5512.370 376
5512.723 359
5513.076 393
5513.429 440
5513.782 450
5514.135 454
5514.488 449
5514.841 398
5515.194 394
5515.547 459
5515.900 391
5516.252 382
5516.605 370
5516.958 392
5517.311 412
5517.665 452
5518.018 452
5518.371 427
5518.724 451
5519.077 457
5519.430 421
5519.783 418
5520.136 382
5520.489 425
5520.842 435
5521.195 458
5521.548 470
5521.902 474
5522.255 477
5522.608 490
5522.961 447
5523.314 484
5523.668 476
5524.021 441
5524.374 452
5524.727 449
5525.081 450
5525.434 455
5525.787 443
5526.140 513
5526.494 493
5526.847 407
5527.200 409
5527.554 387
5527.907 430
5528.260 424
5528.614 400
5528.967 383
5529.320 395
5529.674 394
5530.027 414
5530.381 452
5530.734 401
5531.088 414
5531.441 367
5531.795 420
5532.148 420
5532.502 406
5532.855 441
5533.209 434
5533.562 406
5533.916 397
5534.269 485
5534.623 484
5534.976 430
5535.330 367
5535.683 396
5536.037 398
5536.391 428
5536.744 425
5537.098 426
5537.452 455
5537.805 492
5538.159 493
5538.513 445
5538.866 478
5539.220 502
5539.574 484
5539.927 477
5540.281 482
5540.635 548
5540.989 570
5541.343 523
5541.696 479
5542.050 493
5542.404 483
5542.758 443
5543.112 424
5543.465 420
5543.819 429
5544.173 375
5544.527 454
5544.881 450
5545.235 461
5545.589 509
5545.943 468
5546.297 397
5546.651 382
5547.004 444
5547.358 414
5547.712 397
5548.066 465
5548.420 533
5548.774 473
5549.128 405
5549.482 401
5549.837 397
5550.191 431
5550.545 355
5550.899 394
5551.253 400
5551.607 424
5551.961 378
5552.315 393
5552.669 442
5553.023 477
5553.378 418
5553.732 407
5554.086 464
5554.440 485
5554.794 448
5555.149 445
5555.503 468
5555.857 445
5556.211 438
5556.566 426
5556.920 368
5557.274 370
5557.628 350
5557.983 404
5558.337 426
5558.691 432
5559.046 442
5559.400 397
5559.754 391
5560.109 411
5560.463 397
5560.818 411
5561.172 413
5561.526 422
5561.881 430
5562.235 435
5562.590 451
5562.944 496
5563.299 455
5563.653 469
5564.008 427
5564.362 387
5564.717 419
5565.071 424
5565.426 408
5565.780 401
5566.135 418
5566.489 399
5566.844 456
5567.199 424
5567.553 457
5567.908 401
5568.263 407
5568.617 425
5568.972 441
5569.327 453
5569.681 427
5570.036 422
5570.391 481
5570.745 421
5571.100 365
5571.455 419
5571.810 401
5572.164 383
5572.519 401
5572.874 348
5573.229 373
5573.583 347
5573.938 352
5574.293 395
5574.648 420
5575.003 460
5575.358 491
5575.712 448
5576.067 423
5576.422 466
5576.777 446
5577.132 452
5577.487 425
5577.842 440
5578.197 417
5578.552 435
5578.907 439
5579.262 485
5579.617 518
5579.972 438
5580.327 412
5580.682 378
5581.037 397
5581.392 406
5581.747 395
5582.102 434
5582.457 396
5582.812 361
5583.167 309
5583.523 338
5583.878 411
5584.233 465
5584.588 488
5584.943 437
5585.298 392
5585.653 366
5586.009 382
5586.364 412
5586.719 390
5587.074 399
5587.430 458
5587.785 459
5588.140 428
5588.495 451
5588.851 381
5589.206 389
5589.561 411
5589.917 390
5590.272 386
5590.627 420
5590.983 449
5591.338 412
5591.693 410
5592.049 394
5592.404 392
5592.760 441
5593.115 432
5593.470 422
5593.826 352
5594.181 444
5594.537 443
5594.892 445
5595.248 433
5595.603 431
5595.959 448
5596.314 404
5596.670 370
5597.025 371
5597.381 360
5597.737 362
5598.092 430
5598.448 412
5598.803 485
5599.159 497
5599.515 458
5599.870 412
5600.226 408
5600.582 409
5600.937 470
5601.293 520
5601.649 471
5602.004 406
5602.360 386
5602.716 397
5603.071 436
5603.427 466
5603.783 435
5604.139 410
5604.495 424
5604.850 431
5605.206 389
5605.562 425
5605.918 441
5606.274 440
5606.630 407
5606.985 405
5607.341 371
5607.697 363
5608.053 366
5608.409 335
5608.765 373
5609.121 435
5609.477 404
5609.833 379
5610.189 394
5610.545 381
5610.901 426
5611.257 444
5611.613 471
5611.969 475
5612.325 437
5612.681 449
5613.037 456
5613.393 415
5613.749 439
5614.105 441
5614.461 424
5614.817 379
5615.173 373
5615.530 370
5615.886 366
5616.242 350
5616.598 357
5616.954 384
5617.310 423
5617.667 413
5618.023 454
5618.379 480
5618.735 428
5619.092 398
5619.448 348
5619.804 355
5620.160 378
5620.517 411
5620.873 391
5621.229 307
5621.586 332
5621.942 377
5622.298 381
5622.655 372
5623.011 401
5623.367 401
5623.724 363
5624.080 337
5624.437 368
5624.793 406
5625.149 387
5625.506 414
5625.862 339
5626.219 369
5626.575 351
5626.932 355
5627.288 370
5627.645 439
5628.001 456
5628.358 463
5628.715 458
5629.071 476
5629.428 446
5629.784 398
5630.141 441
5630.497 417
5630.854 424
5631.211 460
5631.567 437
5631.924 406
5632.281 380
5632.637 379
5632.994 375
5633.351 394
5633.707 446
5634.064 433
5634.421 395
5634.778 441
5635.134 429
5635.491 455
5635.848 439
5636.205 500
5636.562 459
5636.918 417
5637.275 376
5637.632 388
5637.989 384
5638.346 398
5638.703 359
5639.060 314
5639.416 346
5639.773 358
5640.130 421
5640.487 471
5640.844 423
5641.201 382
5641.558 378
5641.915 401
5642.272 375
5642.629 354
5642.986 352
5643.343 344
5643.700 351
5644.057 390
5644.414 458
5644.771 513
5645.128 499
5645.485 543
5645.842 546
5646.200 570
5646.557 643
5646.914 681
5647.271 697
5647.628 714
5647.985 696
5648.342 748
5648.700 832
5649.057 871
5649.414 988
5649.771 1052
5650.128 1159
5650.486 1170
5650.843 1275
5651.200 1367
5651.557 1261
5651.915 1240
5652.272 1126
5652.629 1125
5652.987 1131
5653.344 1004
5653.701 872
5654.059 841
5654.416 761
5654.773 686
5655.131 706
5655.488 641
5655.846 552
5656.203 495
5656.561 510
5656.918 505
5657.275 491
5657.633 511
5657.990 571
5658.348 558
5658.705 575
5659.063 543
5659.420 536
5659.778 531
5660.136 536
5660.493 615
5660.851 568
5661.208 601
5661.566 548
5661.923 520
5662.281 513
5662.639 557
5662.996 509
5663.354 510
5663.712 593
5664.069 550
5664.427 522
5664.785 518
5665.142 478
5665.500 522
5665.858 559
5666.216 538
5666.573 595
5666.931 657
5667.289 652
5667.647 665
5668.004 657
5668.362 610
5668.720 589
5669.078 688
5669.436 761
5669.794 698
5670.151 738
5670.509 704
5670.867 582
5671.225 562
5671.583 530
5671.941 543
5672.299 562
5672.657 541
5673.015 531
5673.373 490
5673.731 459
5674.089 486
5674.447 475
5674.805 516
5675.163 538
5675.521 543
5675.879 559
5676.237 537
5676.595 529
5676.953 449
5677.311 474
5677.669 488
5678.027 486
5678.385 445
5678.744 460
5679.102 499
5679.460 535
5679.818 524
5680.176 512
5680.534 504
5680.893 481
5681.251 492
5681.609 496
5681.967 516
5682.326 527
5682.684 454
5683.042 537
5683.400 565
5683.759 494
5684.117 517
5684.475 539
5684.834 511
5685.192 482
5685.550 536
5685.909 548
5686.267 541
5686.625 563
5686.984 585
5687.342 516
5687.701 557
5688.059 593
5688.417 562
5688.776 470
5689.134 526
5689.493 546
5689.851 518
5690.210 477
5690.568 404
5690.927 430
5691.285 482
5691.644 502
5692.003 491
5692.361 451
5692.720 483
5693.078 532
5693.437 509
5693.795 505
5694.154 447
5694.513 539
5694.871 554
5695.230 560
5695.589 503
5695.947 474
5696.306 463
5696.665 486
5697.023 489
5697.382 499
5697.741 545
5698.100 534
5698.458 528
5698.817 554
5699.176 518
5699.535 478
5699.894 459
5700.252 422
5700.611 446
5700.970 548
5701.329 518
5701.688 464
5702.047 457
5702.405 470
5702.764 505
5703.123 539
5703.482 555
5703.841 557
5704.200 503
5704.559 483
5704.918 453
5705.277 422
5705.636 424
5705.995 461
5706.354 533
5706.713 479
5707.072 427
5707.431 448
5707.790 528
5708.149 515
5708.508 521
5708.867 482
5709.226 490
5709.585 474
5709.945 427
5710.304 510
5710.663 496
5711.022 456
5711.381 441
5711.740 395
5712.100 422
5712.459 411
5712.818 405
5713.177 440
5713.536 440
5713.896 409
5714.255 430
5714.614 460
5714.973 470
5715.333 423
5715.692 492
5716.051 482
5716.411 462
5716.770 486
5717.129 493
5717.489 541
5717.848 571
5718.207 676
5718.567 645
5718.926 625
5719.286 711
5719.645 682
5720.004 639
5720.364 610
5720.723 588
5721.083 702
5721.442 674
5721.802 620
5722.161 583
5722.521 507
5722.880 524
5723.240 503
5723.599 465
5723.959 449
5724.319 473
5724.678 491
5725.038 575
5725.397 629
5725.757 631
5726.117 598
5726.476 480
5726.836 433
5727.195 438
5727.555 386
5727.915 447
5728.275 467
5728.634 517
5728.994 519
5729.354 547
5729.713 552
5730.073 524
5730.433 549
5730.793 472
5731.153 481
5731.512 488
5731.872 561
5732.232 603
5732.592 526
5732.952 487
5733.311 533
5733.671 535
5734.031 475
5734.391 455
5734.751 465
5735.111 510
5735.471 408
5735.831 387
5736.191 462
5736.551 398
5736.911 501
5737.271 524
5737.631 534
5737.991 536
5738.351 520
5738.711 442
5739.071 444
5739.431 448
5739.791 454
5740.151 467
5740.511 463
5740.871 491
5741.231 556
5741.591 540
5741.951 483
5742.311 489
5742.672 433
5743.032 464
5743.392 472
5743.752 523
5744.112 544
5744.472 518
5744.833 465
5745.193 461
5745.553 466
5745.913 490
5746.274 503
5746.634 538
5746.994 540
5747.354 520
5747.715 558
5748.075 513
5748.435 554
5748.796 480
5749.156 474
5749.516 448
5749.877 435
5750.237 424
5750.598 492
5750.958 483
5751.318 515
5751.679 561
5752.039 557
5752.400 502
5752.760 489
5753.121 490
5753.481 415
5753.842 398
5754.202 446
5754.563 441
5754.923 418
5755.284 426
5755.644 428
5756.005 365
5756.365 409
5756.726 449
5757.087 483
5757.447 489
5757.808 420
5758.168 399
5758.529 415
5758.890 374
5759.250 384
5759.611 476
5759.972 495
5760.333 445
5760.693 415
5761.054 416
5761.415 461
5761.775 479
5762.136 503
5762.497 434
5762.858 434
5763.219 457
5763.579 440
5763.940 435
5764.301 412
5764.662 408
5765.023 413
5765.383 457
5765.744 440
5766.105 422
5766.466 409
5766.827 408
5767.188 437
5767.549 415
5767.910 439
5768.271 419
5768.632 407
5768.993 439
5769.354 419
5769.715 399
5770.076 424
5770.437 423
5770.798 475
5771.159 506
5771.520 449
5771.881 410
5772.242 431
5772.603 402
5772.964 412
5773.325 436
5773.686 374
5774.047 376
5774.409 438
5774.770 442
5775.131 465
5775.492 412
5775.853 360
5776.214 389
5776.576 444
5776.937 488
5777.298 482
5777.659 471
5778.021 460
5778.382 385
5778.743 405
5779.104 411
5779.466 396
5779.827 373
5780.188 395
5780.550 447
5780.911 422
5781.272 517
5781.634 517
5781.995 548
5782.357 510
5782.718 490
5783.079 472
5783.441 479
5783.802 428
5784.164 468
5784.525 508
5784.887 486
5785.248 422
5785.609 337
5785.971 381
5786.333 442
5786.694 573
5787.056 558
5787.417 590
5787.779 586
5788.140 587
5788.502 593
5788.863 643
5789.225 661
5789.587 693
5789.948 677
5790.310 769
5790.672 852
5791.033 871
5791.395 891
5791.757 882
5792.118 938
5792.480 973
5792.842 950
5793.203 998
5793.565 1003
5793.927 963
5794.289 1024
5794.650 1005
5795.012 972
5795.374 920
5795.736 882
5796.098 829
5796.459 810
5796.821 784
5797.183 731
5797.545 734
5797.907 683
5798.269 616
5798.631 533
5798.993 552
5799.354 585
5799.716 525
5800.078 513
5800.440 504
5800.802 430
5801.164 387
5801.526 383
5801.888 367
5802.250 356
5802.612 434
5802.974 433
5803.336 429
5803.698 446
5804.060 433
5804.423 450
5804.785 492
5805.147 508
5805.509 492
5805.871 452
5806.233 447
5806.595 445
5806.957 425
5807.320 355
5807.682 375
5808.044 466
5808.406 368
5808.768 353
5809.131 375
5809.493 384
5809.855 398
5810.217 426
5810.580 435
5810.942 465
5811.304 490
5811.666 458
5812.029 475
5812.391 449
5812.753 440
5813.116 399
5813.478 352
5813.840 394
5814.203 410
5814.565 425
5814.928 396
5815.290 431
5815.652 455
5816.015 449
5816.377 405
5816.740 375
5817.102 395
5817.465 462
5817.827 419
5818.190 360
5818.552 379
5818.915 362
5819.277 385
5819.640 396
5820.002 425
5820.365 381
5820.728 409
5821.090 356
5821.453 335
5821.815 340
5822.178 335
5822.541 384
5822.903 421
5823.266 423
5823.629 389
5823.991 417
5824.354 408
5824.717 355
5825.080 404
5825.442 353
5825.805 360
5826.168 358
5826.531 286
5826.893 306
5827.256 356
5827.619 444
5827.982 476
5828.345 399
5828.707 424
5829.070 423
5829.433 403
5829.796 441
5830.159 468
5830.522 469
5830.885 488
5831.248 488
5831.610 442
5831.973 424
5832.336 436
5832.699 369
5833.062 357
5833.425 361
5833.788 360
5834.151 343
5834.514 384
5834.877 410
5835.240 350
5835.603 393
5835.966 379
5836.329 408
5836.693 379
5837.056 413
5837.419 366
5837.782 319
5838.145 342
5838.508 357
5838.871 396
5839.234 426
5839.598 460
5839.961 442
5840.324 411
5840.687 355
5841.050 304
5841.414 312
5841.777 361
5842.140 319
5842.503 322
5842.867 389
5843.230 442
5843.593 403
5843.957 420
5844.320 372
5844.683 359
5845.047 406
5845.410 402
5845.773 391
5846.137 391
5846.500 413
5846.863 451
5847.227 423
5847.590 434
5847.954 435
5848.317 440
5848.681 396
5849.044 406
5849.408 374
5849.771 392
5850.135 397
5850.498 358
5850.862 346
5851.225 309
5851.589 308
5851.952 336
5852.316 350
5852.679 310
5853.043 388
5853.407 392
5853.770 358
5854.134 318
5854.497 331
5854.861 394
5855.225 450
5855.588 407
5855.952 508
5856.316 498
5856.679 414
5857.043 406
5857.407 413
5857.771 349
5858.134 348
5858.498 342
5858.862 438
5859.226 427
5859.589 389
5859.953 372
5860.317 387
5860.681 381
5861.045 381
5861.409 376
5861.772 385
5862.136 393
5862.500 307
5862.864 299
5863.228 361
5863.592 449
5863.956 449
5864.320 418
5864.684 393
5865.048 372
5865.412 345
5865.776 318
5866.140 389
5866.504 397
5866.868 369
5867.232 364
5867.596 335
5867.960 336
5868.324 323
5868.688 316
5869.052 342
5869.416 364
5869.780 335
5870.144 347
5870.509 390
5870.873 392
5871.237 399
5871.601 431
5871.965 365
5872.329 371
5872.694 344
5873.058 355
5873.422 315
5873.786 286
5874.150 316
5874.515 390
5874.879 418
5875.243 371
5875.608 337
5875.972 311
5876.336 337
5876.700 332
5877.065 358
5877.429 382
5877.794 367
5878.158 373
5878.522 361
5878.887 337
5879.251 348
5879.615 334
5879.980 313
5880.344 319
5880.709 339
5881.073 339
5881.438 406
5881.802 368
5882.167 337
5882.531 355
5882.896 358
5883.260 362
5883.625 353
5883.989 305
5884.354 303
5884.718 299
5885.083 323
5885.448 317
5885.812 340
5886.177 344
5886.542 321
5886.906 365
5887.271 409
5887.635 391
5888.000 340
5888.365 351
5888.730 382
5889.094 396
5889.459 350
5889.824 323
5890.188 322
5890.553 337
5890.918 322
5891.283 335
5891.648 311
5892.012 361
5892.377 351
5892.742 365
5893.107 393
5893.472 373
5893.836 366
5894.201 382
5894.566 378
5894.931 347
5895.296 326
5895.661 377
5896.026 388
5896.391 372
5896.756 388
5897.121 431
5897.486 458
5897.851 384
5898.216 365
5898.581 410
5898.946 429
5899.311 380
5899.676 292
5900.041 336
5900.406 342
5900.771 279
5901.136 279
5901.501 287
5901.866 294
5902.231 330
5902.596 304
5902.962 344
5903.327 367
5903.692 348
5904.057 356
5904.422 314
5904.787 342
5905.153 376
5905.518 392
5905.883 399
5906.248 379
5906.613 350
5906.979 350
5907.344 329
5907.709 310
5908.075 281
5908.440 309
5908.805 383
5909.171 369
5909.536 361
5909.901 383
5910.267 378
5910.632 401
5910.997 408
5911.363 356
5911.728 362
5912.094 351
5912.459 417
5912.824 444
5913.190 421
5913.555 371
5913.921 347
5914.286 334
5914.652 388
5915.017 375
5915.383 375
5915.748 364
5916.114 342
5916.480 357
5916.845 392
5917.211 370
5917.576 415
5917.942 406
5918.307 441
5918.673 437
5919.039 366
5919.404 354
5919.770 355
5920.136 361
5920.501 403
5920.867 353
5921.233 330
5921.598 315
5921.964 331
5922.330 308
5922.696 307
5923.061 310
5923.427 332
5923.793 363
5924.159 382
5924.525 346
5924.890 285
5925.256 310
5925.622 314
5925.988 298
5926.354 389
5926.720 396
5927.086 380
5927.451 335
5927.817 325
5928.183 314
5928.549 292
5928.915 342
5929.281 343
5929.647 300
5930.013 326
5930.379 329
5930.745 314
5931.111 317
5931.477 356
5931.843 389
5932.209 414
5932.575 330
5932.941 337
5933.307 317
5933.673 328
5934.039 338
5934.406 317
5934.772 334
5935.138 363
5935.504 296
5935.870 350
5936.236 313
5936.602 319
5936.969 382
5937.335 399
5937.701 318
5938.067 339
5938.433 299
5938.800 270
5939.166 277
5939.532 326
5939.899 352
5940.265 319
5940.631 355
5940.997 396
5941.364 364
5941.730 316
5942.096 291
5942.463 270
5942.829 321
5943.196 379
5943.562 403
5943.928 403
5944.295 377
5944.661 379
5945.028 381
5945.394 413
5945.761 385
5946.127 380
5946.493 361
5946.860 412
5947.226 411
5947.593 437
5947.959 369
5948.326 349
5948.693 320
5949.059 335
5949.426 321
5949.792 347
5950.159 337
5950.525 358
5950.892 325
5951.259 380
5951.625 361
5951.992 367
5952.359 407
5952.725 384
5953.092 354
5953.459 353
5953.825 354
5954.192 371
5954.559 383
5954.926 410
5955.292 335
5955.659 354
5956.026 318
5956.393 338
5956.760 313
5957.126 331
5957.493 337
5957.860 289
5958.227 349
5958.594 383
5958.961 349
5959.327 341
5959.694 391
5960.061 381
5960.428 354
5960.795 377
5961.162 356
5961.529 361
5961.896 303
5962.263 277
5962.630 331
5962.997 292
5963.364 282
5963.731 286
5964.098 313
5964.465 322
5964.832 362
5965.199 350
5965.566 315
5965.933 289
5966.300 290
5966.667 308
5967.034 284
5967.402 287
5967.769 284
5968.136 310
5968.503 338
5968.870 338
5969.237 333
5969.605 357
5969.972 335
5970.339 348
5970.706 397
5971.073 387
5971.441 382
5971.808 359
5972.175 348
5972.542 324
5972.910 336
5973.277 340
5973.644 364
5974.012 348
5974.379 311
5974.746 357
5975.114 352
5975.481 339
5975.849 348
5976.216 302
5976.583 352
5976.951 354
5977.318 371
5977.686 401
5978.053 400
5978.421 375
5978.788 315
5979.156 304
5979.523 312
5979.891 295
5980.258 308
5980.626 316
5980.993 316
5981.361 294
5981.728 295
5982.096 315
5982.463 317
5982.831 287
5983.199 256
5983.566 251
5983.934 326
5984.301 351
5984.669 363
5985.037 340
5985.405 324
5985.772 349
5986.140 370
5986.508 356
5986.875 308
5987.243 285
5987.611 274
5987.979 301
5988.346 367
5988.714 379
5989.082 402
5989.450 471
5989.818 398
5990.185 353
5990.553 342
5990.921 341
5991.289 337
5991.657 372
5992.025 364
5992.393 346
5992.760 318
5993.128 317
5993.496 298
5993.864 309
5994.232 322
5994.600 299
5994.968 304
5995.336 326
5995.704 333
5996.072 306
5996.440 306
5996.808 327
5997.176 309
5997.544 351
5997.912 351
5998.280 381
5998.648 335
5999.017 296
5999.385 283
5999.753 329
6000.121 339
6000.489 316
6000.857 357
6001.225 364
6001.594 365
6001.962 326
6002.330 324
6002.698 337
6003.066 399
6003.435 352
6003.803 380
6004.171 393
6004.539 356
6004.908 338
6005.276 321
6005.644 357
6006.013 359
6006.381 300
6006.749 266
6007.118 351
6007.486 343
6007.854 324
6008.223 364
6008.591 314
6008.959 294
6009.328 372
6009.696 330
6010.065 333
6010.433 321
6010.802 325
6011.170 296
6011.539 256
6011.907 254
6012.276 287
6012.644 318
6013.013 338
6013.381 372
6013.750 393
6014.118 370
6014.487 353
6014.855 348
6015.224 280
6015.593 301
6015.961 292
6016.330 338
6016.698 338
6017.067 290
6017.436 283
6017.804 358
6018.173 393
6018.542 400
6018.910 369
6019.279 304
6019.648 318
6020.017 253
6020.385 231
6020.754 247
6021.123 278
6021.492 274
6021.861 322
6022.229 358
6022.598 369
6022.967 356
6023.336 354
6023.705 323
6024.074 315
6024.442 291
6024.811 275
6025.180 294
6025.549 352
6025.918 319
6026.287 300
6026.656 325
6027.025 281
6027.394 296
6027.763 257
6028.132 279
6028.501 280
6028.870 349
6029.239 375
6029.608 358
6029.977 309
6030.346 317
6030.715 321
6031.084 312
6031.453 302
6031.822 316
6032.191 331
6032.561 339
6032.930 307
6033.299 299
6033.668 280
6034.037 303
6034.406 361
6034.776 331
6035.145 296
6035.514 322
6035.883 299
6036.252 298
6036.622 308
6036.991 263
6037.360 278
6037.729 332
6038.099 277
6038.468 235
6038.837 263
6039.207 247
6039.576 244
6039.945 284
6040.315 279
6040.684 332
6041.054 379
6041.423 389
6041.792 331
6042.162 329
6042.531 327
6042.901 340
6043.270 327
6043.640 330
6044.009 347
6044.378 298
6044.748 252
6045.117 266
6045.487 242
6045.857 265
6046.226 313
6046.596 349
6046.965 374
6047.335 406
6047.704 402
6048.074 380
6048.444 314
6048.813 336
6049.183 300
6049.552 278
6049.922 315
6050.292 281
6050.661 324
6051.031 337
6051.401 324
6051.771 306
6052.140 276
6052.510 298
6052.880 305
6053.249 317
6053.619 306
6053.989 295
6054.359 292
6054.729 293
6055.098 307
6055.468 267
6055.838 282
6056.208 314
6056.578 345
6056.948 387
6057.318 347
6057.687 325
6058.057 277
6058.427 277
6058.797 279
6059.167 362
6059.537 365
6059.907 354
6060.277 320
6060.647 338
6061.017 366
6061.387 373
6061.757 372
6062.127 318
6062.497 272
6062.867 266
6063.237 290
6063.607 325
6063.977 271
6064.347 264
6064.718 287
6065.088 306
6065.458 333
6065.828 328
6066.198 277
6066.568 279
6066.938 273
6067.309 294
6067.679 311
6068.049 325
6068.419 293
6068.789 303
6069.160 279
6069.530 291
6069.900 299
6070.270 269
6070.641 242
6071.011 249
6071.381 226
6071.752 229
6072.122 229
6072.492 270
6072.863 281
6073.233 273
6073.603 273
6073.974 274
6074.344 241
6074.715 247
6075.085 278
6075.456 270
6075.826 293
6076.196 325
6076.567 357
6076.937 311
6077.308 320
6077.678 307
6078.049 306
6078.419 356
6078.790 389
6079.160 376
6079.531 296
6079.902 295
6080.272 305
6080.643 362
6081.013 412
6081.384 348
6081.755 308
6082.125 280
6082.496 279
6082.867 331
6083.237 333
6083.608 306
6083.979 286
6084.349 321
6084.720 272
6085.091 244
6085.462 270
6085.832 279
6086.203 255
6086.574 250
6086.945 257
6087.315 261
6087.686 243
6088.057 258
6088.428 267
6088.799 289
6089.170 331
6089.540 417
6089.911 379
6090.282 368
6090.653 379
6091.024 309
6091.395 267
6091.766 249
6092.137 301
6092.508 356
6092.879 351
6093.250 304
6093.621 274
6093.992 313
6094.363 316
6094.734 306
6095.105 295
6095.476 332
6095.847 310
6096.218 303
6096.589 274
6096.960 312
6097.331 327
6097.702 340
6098.073 334
6098.444 294
6098.816 272
6099.187 264
6099.558 227
6099.929 201
6100.300 221
6100.672 279
6101.043 274
6101.414 259
6101.785 265
6102.156 315
6102.528 332
6102.899 298
6103.270 296
6103.642 316
6104.013 359
6104.384 333
6104.755 308
6105.127 260
6105.498 319
6105.870 329
6106.241 368
6106.612 365
6106.984 318
6107.355 291
6107.727 313
6108.098 332
6108.469 336
6108.841 303
6109.212 337
6109.584 315
6109.955 282
6110.327 261
6110.698 337
6111.070 332
6111.441 371
6111.813 388
6112.184 380
6112.556 346
6112.928 312
6113.299 324
6113.671 275
6114.042 250
6114.414 261
6114.786 277
6115.157 312
6115.529 290
6115.901 301
6116.272 289
6116.644 279
6117.016 282
6117.387 284
6117.759 276
6118.131 295
6118.502 253
6118.874 278
6119.246 260
6119.618 266
6119.990 263
6120.361 239
6120.733 256
6121.105 293
6121.477 292
6121.849 290
6122.221 295
6122.592 307
6122.964 279
6123.336 282
6123.708 289
6124.080 297
6124.452 307
6124.824 227
6125.196 218
6125.568 282
6125.940 323
6126.312 286
6126.684 265
6127.056 247
6127.428 262
6127.800 314
6128.172 246
6128.544 260
6128.916 276
6129.288 280
6129.660 260
6130.032 309
6130.404 264
6130.776 283
6131.148 277
6131.521 270
6131.893 256
6132.265 276
6132.637 256
6133.009 267
6133.381 317
6133.754 322
6134.126 315
6134.498 335
6134.870 297
6135.243 347
6135.615 405
6135.987 382
6136.359 337
6136.732 345
6137.104 362
6137.476 338
6137.849 295
6138.221 246
6138.593 252
6138.966 299
6139.338 281
6139.711 256
6140.083 249
6140.455 207
6140.828 226
6141.200 238
6141.573 286
6141.945 264
6142.318 278
6142.690 240
6143.063 257
6143.435 307
6143.808 264
6144.180 270
6144.553 254
6144.925 274
6145.298 291
6145.670 321
6146.043 293
6146.415 292
6146.788 251
6147.161 313
6147.533 272
6147.906 306
6148.279 343
6148.651 311
6149.024 338
6149.397 353
6149.769 284
6150.142 271
6150.515 256
6150.887 262
6151.260 252
6151.633 252
6152.006 284
6152.378 247
6152.751 238
6153.124 315
6153.497 324
6153.870 279
6154.242 254
6154.615 287
6154.988 299
6155.361 337
6155.734 330
6156.107 313
6156.480 268
6156.853 275
6157.226 224
6157.598 282
6157.971 308
6158.344 289
6158.717 318
6159.090 273
6159.463 269
6159.836 269
6160.209 289
6160.582 292
6160.955 295
6161.328 307
6161.701 289
6162.074 278
6162.448 336
6162.821 382
6163.194 368
6163.567 410
6163.940 377
6164.313 334
6164.686 323
6165.059 296
6165.433 303
6165.806 286
6166.179 279
6166.552 276
6166.925 282
6167.299 280
6167.672 300
6168.045 330
6168.418 322
6168.792 332
6169.165 350
6169.538 313
6169.911 291
6170.285 316
6170.658 337
6171.031 398
6171.405 374
6171.778 308
6172.151 301
6172.525 338
6172.898 316
6173.272 319
6173.645 277
6174.019 303
6174.392 274
6174.765 318
6175.139 364
6175.512 329
6175.886 339
6176.259 420
6176.633 409
6177.006 350
6177.380 399
6177.753 357
6178.127 378
6178.501 440
6178.874 415
6179.248 430
6179.621 439
6179.995 425
6180.368 478
6180.742 420
6181.116 439
6181.489 503
6181.863 506
6182.237 446
6182.610 430
6182.984 438
6183.358 418
6183.732 402
6184.105 373
6184.479 335
6184.853 353
6185.227 351
6185.600 356
6185.974 360
6186.348 346
6186.722 332
6187.096 357
6187.469 354
6187.843 376
6188.217 349
6188.591 299
6188.965 333
6189.339 388
6189.713 363
6190.087 307
6190.460 363
6190.834 323
6191.208 318
6191.582 358
6191.956 338
6192.330 350
6192.704 316
6193.078 290
6193.452 317
6193.826 328
6194.200 325
6194.574 284
6194.948 248
6195.322 215
6195.697 236
6196.071 221
6196.445 246
6196.819 254
6197.193 268
6197.567 269
6197.941 285
6198.315 313
6198.690 283
6199.064 295
6199.438 338
6199.812 320
6200.186 331
6200.561 324
6200.935 317
6201.309 297
6201.683 296
6202.058 322
6202.432 380
6202.806 305
6203.181 286
6203.555 266
6203.929 243
6204.304 237
6204.678 278
6205.052 267
6205.427 310
6205.801 295
6206.175 293
6206.550 333
6206.924 320
6207.299 302
6207.673 326
6208.048 273
6208.422 335
6208.797 296
6209.171 340
6209.546 314
6209.920 297
6210.295 286
6210.669 294
6211.044 283
6211.418 294
6211.793 257
6212.167 263
6212.542 271
6212.917 288
6213.291 307
6213.666 306
6214.040 350
6214.415 338
6214.790 287
6215.164 295
6215.539 290
6215.914 304
6216.288 319
6216.663 305
6217.038 294
6217.413 317
6217.787 322
6218.162 294
6218.537 328
6218.912 357
6219.286 368
6219.661 347
6220.036 294
6220.411 299
6220.786 335
6221.161 283
6221.535 335
6221.910 377
6222.285 322
6222.660 320
6223.035 303
6223.410 288
6223.785 303
6224.160 303
6224.535 250
6224.910 257
6225.285 243
6225.660 222
6226.035 231
6226.410 280
6226.785 316
6227.160 341
6227.535 287
6227.910 332
6228.285 305
6228.660 264
6229.035 250
6229.410 273
6229.785 322
6230.160 304
6230.536 289
6230.911 302
6231.286 278
6231.661 238
6232.036 287
6232.411 274
6232.787 234
6233.162 248
6233.537 299
6233.912 313
6234.287 299
6234.663 305
6235.038 298
6235.413 258
6235.789 312
6236.164 305
6236.539 303
6236.914 283
6237.290 281
6237.665 278
6238.041 253
6238.416 219
6238.791 226
6239.167 215
6239.542 204
6239.917 256
6240.293 270
6240.668 292
6241.044 285
6241.419 232
6241.795 279
6242.170 250
6242.546 272
6242.921 270
6243.297 278
6243.672 252
6244.048 240
6244.423 224
6244.799 232
6245.174 231
6245.550 253
6245.926 262
6246.301 286
6246.677 264
6247.053 240
6247.428 257
6247.804 262
6248.179 307
6248.555 305
6248.931 285
6249.307 261
6249.682 263
6250.058 275
6250.434 283
6250.809 268
6251.185 235
6251.561 285
6251.937 260
6252.312 281
6252.688 301
6253.064 327
6253.440 310
6253.816 272
6254.192 290
6254.567 277
6254.943 290
6255.319 243
6255.695 221
6256.071 255
6256.447 254
6256.823 273
6257.199 258
6257.575 263
6257.951 285
6258.327 257
6258.703 319
6259.079 345
6259.455 321
6259.831 308
6260.207 291
6260.583 307
6260.959 290
6261.335 269
6261.711 243
6262.087 256
6262.463 303
6262.839 260
6263.215 246
6263.591 273
6263.967 249
6264.344 264
6264.720 263
6265.096 265
6265.472 238
6265.848 234
6266.225 242
6266.601 289
6266.977 286
6267.353 296
6267.729 270
6268.106 252
6268.482 238
6268.858 279
6269.235 289
6269.611 332
6269.987 316
6270.364 321
6270.740 275
6271.116 260
6271.493 258
6271.869 291
6272.245 286
6272.622 266
6272.998 316
6273.375 354
6273.751 314
6274.127 329
6274.504 350
6274.880 284
6275.257 244
6275.633 263
6276.010 214
6276.386 207
6276.763 258
6277.139 266
6277.516 277
6277.892 285
6278.269 310
6278.646 330
6279.022 338
6279.399 300
6279.775 315
6280.152 292
6280.529 309
6280.905 277
6281.282 267
6281.659 297
6282.035 339
6282.412 361
6282.789 326
6283.165 288
6283.542 311
6283.919 244
6284.296 214
6284.672 213
6285.049 265
6285.426 251
6285.803 275
6286.180 281
6286.556 288
6286.933 266
6287.310 261
6287.687 220
6288.064 229
6288.441 236
6288.817 246
6289.194 292
6289.571 323
6289.948 285
6290.325 294
6290.702 270
6291.079 260
6291.456 256
6291.833 195
6292.210 199
6292.587 224
6292.964 244
6293.341 309
6293.718 312
6294.095 279
6294.472 296
6294.849 312
6295.226 249
6295.603 273
6295.980 268
6296.358 277
6296.735 262
6297.112 248
6297.489 226
6297.866 221
6298.243 271
6298.620 262
6298.998 229
6299.375 228
6299.752 305
6300.129 301
6300.506 248
6300.884 271
6301.261 277
6301.638 285
6302.015 296
6302.393 282
6302.770 285
6303.147 276
6303.525 235
6303.902 234
6304.279 300
6304.657 330
6305.034 297
6305.411 307
6305.789 274
6306.166 251
6306.544 223
6306.921 199
6307.299 242
6307.676 297
6308.053 342
6308.431 341
6308.808 374
6309.186 326
6309.563 272
6309.941 267
6310.318 215
6310.696 250
6311.074 275
6311.451 253
6311.829 291
6312.206 243
6312.584 228
6312.961 217
6313.339 244
6313.717 227
6314.094 234
6314.472 266
6314.850 248
6315.227 227
6315.605 226
6315.983 264
6316.360 288
6316.738 307
6317.116 291
6317.494 283
6317.871 246
6318.249 221
6318.627 202
6319.005 219
6319.382 216
6319.760 210
6320.138 210
6320.516 226
6320.894 264
6321.272 277
6321.649 336
6322.027 300
6322.405 303
6322.783 287
6323.161 211
6323.539 237
6323.917 259
6324.295 208
6324.673 205
6325.051 215
6325.429 201
6325.807 219
6326.185 275
6326.563 279
6326.941 292
6327.319 256
6327.697 238
6328.075 278
6328.453 296
6328.831 272
6329.209 266
6329.587 239
6329.965 250
6330.343 208
6330.722 224
6331.100 251
6331.478 266
6331.856 290
6332.234 297
6332.612 276
6332.991 274
6333.369 275
6333.747 260
6334.125 236
6334.504 225
6334.882 238
6335.260 249
6335.638 215
6336.017 236
6336.395 211
6336.773 170
6337.152 192
6337.530 189
6337.908 261
6338.287 268
6338.665 266
6339.043 273
6339.422 269
6339.800 242
6340.179 215
6340.557 224
6340.936 284
6341.314 272
6341.692 281
6342.071 265
6342.449 208
6342.828 246
6343.206 257
6343.585 221
6343.964 219
6344.342 234
6344.721 222
6345.099 234
6345.478 255
6345.856 250
6346.235 210
6346.614 250
6346.992 264
6347.371 268
6347.749 259
6348.128 237
6348.507 302
6348.885 279
6349.264 240
6349.643 220
6350.022 247
6350.400 289
6350.779 300
6351.158 273
6351.536 268
6351.915 253
6352.294 228
6352.673 233
6353.052 260
6353.430 259
6353.809 217
6354.188 214
6354.567 241
6354.946 233
6355.325 241
6355.704 251
6356.082 198
6356.461 198
6356.840 186
6357.219 173
6357.598 230
6357.977 252
6358.356 239
6358.735 232
6359.114 248
6359.493 268
6359.872 281
6360.251 247
6360.630 238
6361.009 203
6361.388 225
6361.767 244
6362.146 229
6362.525 258
6362.904 320
6363.284 318
6363.663 329
6364.042 317
6364.421 326
6364.800 286
6365.179 298
6365.558 296
6365.938 251
6366.317 286
6366.696 250
6367.075 303
6367.454 317
6367.834 315
6368.213 315
6368.592 291
6368.972 255
6369.351 279
6369.730 328
6370.109 268
6370.489 287
6370.868 270
6371.247 253
6371.627 251
6372.006 215
6372.386 231
6372.765 286
6373.144 268
6373.524 231
6373.903 253
6374.283 262
6374.662 318
6375.041 344
6375.421 310
6375.800 301
6376.180 315
6376.559 287
6376.939 254
6377.318 275
6377.698 276
6378.078 267
6378.457 256
6378.837 275
6379.216 288
6379.596 257
6379.975 251
6380.355 212
6380.735 221
6381.114 197
6381.494 233
6381.874 211
6382.253 235
6382.633 239
6383.013 222
6383.392 256
6383.772 262
6384.152 248
6384.532 232
6384.911 264
6385.291 265
6385.671 253
6386.051 262
6386.430 272
6386.810 270
6387.190 265
6387.570 247
6387.950 224
6388.330 202
6388.709 214
6389.089 192
6389.469 188
6389.849 156
6390.229 201
6390.609 228
6390.989 237
6391.369 221
6391.749 251
6392.129 215
6392.509 230
6392.889 237
6393.269 224
6393.649 253
6394.029 247
6394.409 234
6394.789 207
6395.169 252
6395.549 232
6395.929 196
6396.309 218
6396.689 231
6397.069 255
6397.449 231
6397.830 241
6398.210 251
6398.590 261
6398.970 239
6399.350 222
6399.730 209
6400.111 184
6400.491 189
6400.871 189
6401.251 206
6401.632 248
6402.012 238
6402.392 265
6402.772 261
6403.153 226
6403.533 254
6403.913 291
6404.294 296
6404.674 251
6405.054 248
6405.435 240
6405.815 211
6406.195 239
6406.576 263
6406.956 247
6407.337 257
6407.717 216
6408.097 197
6408.478 220
6408.858 236
6409.239 216
6409.619 203
6410.000 247
6410.380 226
6410.761 225
6411.141 224
6411.522 247
6411.903 278
6412.283 244
6412.664 216
6413.044 201
6413.425 202
6413.805 214
6414.186 210
6414.567 200
6414.947 200
6415.328 198
6415.709 246
6416.089 268
6416.470 255
6416.851 308
6417.231 288
6417.612 250
6417.993 239
6418.374 253
6418.754 240
6419.135 197
6419.516 210
6419.897 220
6420.278 235
6420.658 254
6421.039 230
6421.420 228
6421.801 291
6422.182 277
6422.563 234
6422.943 228
6423.324 223
6423.705 234
6424.086 234
6424.467 229
6424.848 249
6425.229 259
6425.610 227
6425.991 216
6426.372 260
6426.753 229
6427.134 225
6427.515 185
6427.896 190
6428.277 180
6428.658 190
6429.039 175
6429.420 193
6429.801 231
6430.182 264
6430.563 237
6430.945 224
6431.326 229
6431.707 216
6432.088 219
6432.469 207
6432.850 203
6433.231 206
6433.613 214
6433.994 209
6434.375 198
6434.756 207
6435.138 209
6435.519 189
6435.900 192
6436.281 177
6436.663 206
6437.044 279
6437.425 281
6437.807 254
6438.188 237
6438.569 251
6438.951 246
6439.332 270
6439.713 274
6440.095 228
6440.476 204
6440.858 217
6441.239 214
6441.620 234
6442.002 232
6442.383 233
6442.765 241
6443.146 221
6443.528 220
6443.909 235
6444.291 239
6444.672 263
6445.054 272
6445.435 203
6445.817 217
6446.199 253
6446.580 237
6446.962 217
6447.343 208
6447.725 237
6448.107 216
6448.488 214
6448.870 218
6449.251 207
6449.633 191
6450.015 204
6450.397 268
6450.778 235
6451.160 246
6451.542 201
6451.923 220
6452.305 223
6452.687 225
6453.069 253
6453.450 232
6453.832 161
6454.214 170
6454.596 185
6454.978 224
6455.360 306
6455.741 280
6456.123 283
6456.505 233
6456.887 213
6457.269 195
6457.651 181
6458.033 257
6458.415 250
6458.797 231
6459.179 220
6459.561 218
6459.943 227
6460.324 212
6460.706 215
6461.089 245
6461.471 264
6461.853 259
6462.235 246
6462.617 227
6462.999 224
6463.381 264
6463.763 278
6464.145 313
6464.527 299
6464.909 290
6465.291 264
6465.673 255
6466.056 262
6466.438 255
6466.820 233
6467.202 240
6467.584 235
6467.967 244
6468.349 242
6468.731 226
6469.113 240
6469.496 257
6469.878 238
6470.260 235
6470.642 225
6471.025 201
6471.407 221
6471.789 198
6472.172 198
6472.554 211
6472.936 216
6473.319 195
6473.701 207
6474.084 211
6474.466 205
6474.848 222
6475.231 206
6475.613 178
6475.996 191
6476.378 213
6476.761 203
6477.143 219
6477.526 195
6477.908 239
6478.291 250
6478.673 243
6479.056 227
6479.438 220
6479.821 205
6480.203 220
6480.586 227
6480.969 221
6481.351 228
6481.734 251
6482.116 213
6482.499 195
6482.882 254
6483.264 229
6483.647 268
6484.030 263
6484.412 265
6484.795 257
6485.178 238
6485.561 216
6485.943 185
6486.326 190
6486.709 205
6487.092 258
6487.474 260
6487.857 289
6488.240 267
6488.623 254
6489.006 272
6489.389 276
6489.771 248
6490.154 239
6490.537 294
6490.920 281
6491.303 289
6491.686 241
6492.069 206
6492.452 205
6492.835 218
6493.218 358
6493.601 354
6493.984 294
6494.367 242
6494.750 198
6495.133 199
6495.516 234
6495.899 258
6496.282 234
6496.665 235
6497.048 229
6497.431 205
6497.814 194
6498.197 195
6498.580 201
6498.963 188
6499.346 210
6499.730 220
6500.113 236
6500.496 210
6500.879 192
6501.262 184
6501.646 226
6502.029 209
6502.412 178
6502.795 207
6503.178 219
6503.562 220
6503.945 206
6504.328 203
6504.712 167
6505.095 167
6505.478 222
6505.862 246
6506.245 242
6506.628 249
6507.012 269
6507.395 286
6507.778 249
6508.162 264
6508.545 263
6508.929 197
6509.312 186
6509.696 157
6510.079 153
6510.462 202
6510.846 245
6511.229 244
6511.613 225
6511.996 187
6512.380 212
6512.763 221
6513.147 204
6513.531 193
6513.914 199
6514.298 209
6514.681 234
6515.065 249
6515.449 231
6515.832 227
6516.216 204
6516.599 211
6516.983 179
6517.367 173
6517.750 199
6518.134 219
6518.518 269
6518.902 223
6519.285 183
6519.669 232
6520.053 217
6520.437 242
6520.820 212
6521.204 217
6521.588 236
6521.972 231
6522.355 192
6522.739 205
6523.123 216
6523.507 221
6523.891 181
6524.275 236
6524.659 271
6525.043 244
6525.426 249
6525.810 213
6526.194 205
6526.578 205
6526.962 245
6527.346 244
6527.730 240
6528.114 226
6528.498 186
6528.882 191
6529.266 170
6529.650 226
6530.034 247
6530.418 295
6530.802 281
6531.186 280
6531.570 260
6531.955 210
6532.339 234
6532.723 208
6533.107 232
6533.491 169
6533.875 160
6534.259 173
6534.644 198
6535.028 247
6535.412 271
6535.796 221
6536.180 205
6536.565 222
6536.949 204
6537.333 203
6537.717 228
6538.102 208
6538.486 216
6538.870 248
6539.255 251
6539.639 271
6540.023 211
6540.408 198
6540.792 198
6541.176 185
6541.561 155
6541.945 183
6542.330 228
6542.714 241
6543.098 228
6543.483 210
6543.867 201
6544.252 191
6544.636 214
6545.021 201
6545.405 237
6545.790 238
6546.174 255
6546.559 250
6546.943 255
6547.328 269
6547.712 242
6548.097 269
6548.482 271
6548.866 256
6549.251 201
6549.635 222
6550.020 227
6550.405 237
6550.789 249
6551.174 222
6551.559 203
6551.943 198
6552.328 179
6552.713 169
6553.097 219
6553.482 221
6553.867 211
6554.252 207
6554.636 165
6555.021 183
6555.406 181
6555.791 179
6556.176 240
6556.560 213
6556.945 244
6557.330 228
6557.715 197
6558.100 237
6558.485 214
6558.870 247
6559.254 227
6559.639 210
6560.024 214
6560.409 178
6560.794 169
6561.179 191
6561.564 224
6561.949 209
6562.334 203
6562.719 222
6563.104 234
6563.489 218
6563.874 210
6564.259 246
6564.644 235
6565.029 182
6565.414 185
6565.799 202
6566.185 207
6566.570 231
6566.955 199
6567.340 180
6567.725 191
6568.110 191
6568.495 217
6568.881 202
6569.266 206
6569.651 162
6570.036 155
6570.421 199
6570.807 202
6571.192 208
6571.577 247
6571.963 248
6572.348 275
6572.733 287
6573.118 282
6573.504 234
6573.889 209
6574.274 213
6574.660 214
6575.045 184
6575.430 195
6575.816 221
6576.201 254
6576.587 253
6576.972 226
6577.358 264
6577.743 233
6578.128 202
6578.514 199
6578.899 208
6579.285 231
6579.670 252
6580.056 202
6580.441 231
6580.827 230
6581.212 220
6581.598 213
6581.984 206
6582.369 203
6582.755 235
6583.140 240
6583.526 257
6583.912 244
6584.297 248
6584.683 241
6585.069 204
6585.454 209
6585.840 241
6586.226 284
6586.611 261
6586.997 263
6587.383 260
6587.768 266
6588.154 284
6588.540 239
6588.926 218
6589.311 233
6589.697 201
6590.083 177
6590.469 191
6590.855 207
6591.241 217
6591.626 247
6592.012 244
6592.398 227
6592.784 253
6593.170 247
6593.556 250
6593.942 239
6594.328 214
6594.714 193
6595.100 207
6595.486 204
6595.872 201
6596.257 236
6596.643 236
6597.029 205
6597.416 247
6597.802 242
6598.188 232
6598.574 267
6598.960 208
6599.346 209
6599.732 173
6600.118 165
6600.504 148
6600.890 186
6601.276 190
6601.662 239
6602.049 273
6602.435 245
6602.821 238
6603.207 212
6603.593 209
6603.980 210
6604.366 206
6604.752 209
6605.138 223
6605.525 211
6605.911 198
6606.297 200
6606.683 261
6607.070 242
6607.456 237
6607.842 213
6608.229 177
6608.615 180
6609.001 180
6609.388 215
6609.774 242
6610.160 197
6610.547 180
6610.933 176
6611.320 186
6611.706 182
6612.093 209
6612.479 209
6612.866 218
6613.252 200
6613.638 170
6614.025 157
6614.412 201
6614.798 212
6615.185 181
6615.571 188
6615.958 179
6616.344 203
6616.731 191
6617.117 226
6617.504 208
6617.891 193
6618.277 183
6618.664 169
6619.051 168
6619.437 161
6619.824 156
6620.211 138
6620.597 133
6620.984 141
6621.371 171
6621.757 176
6622.144 177
6622.531 205
6622.918 188
6623.304 189
6623.691 190
6624.078 185
6624.465 231
6624.852 218
6625.239 259
6625.625 235
6626.012 218
6626.399 247
6626.786 239
6627.173 192
6627.560 197
6627.947 239
6628.334 191
6628.721 154
6629.107 178
6629.494 184
6629.881 179
6630.268 169
6630.655 151
6631.042 188
6631.429 208
6631.816 195
6632.203 191
6632.590 197
6632.978 175
6633.365 204
6633.752 230
6634.139 238
6634.526 233
6634.913 226
6635.300 209
6635.687 204
6636.074 159
6636.462 148
6636.849 206
6637.236 197
6637.623 245
6638.010 209
6638.398 219
6638.785 235
6639.172 261
6639.559 208
6639.947 221
6640.334 225
6640.721 218
6641.108 221
6641.496 216
6641.883 203
6642.270 179
6642.658 185
6643.045 139
6643.432 148
6643.820 180
6644.207 186
6644.595 191
6644.982 185
6645.369 144
6645.757 131
6646.144 181
6646.532 180
6646.919 187
6647.307 176
6647.694 191
6648.082 177
6648.469 159
6648.857 169
6649.244 216
6649.632 219
6650.019 196
6650.407 198
6650.794 185
6651.182 203
6651.570 215
6651.957 218
6652.345 215
6652.732 205
6653.120 202
6653.508 214
6653.895 177
6654.283 185
6654.671 159
6655.059 150
6655.446 147
6655.834 168
6656.222 169
6656.609 171
6656.997 159
6657.385 171
6657.773 168
6658.161 153
6658.548 171
6658.936 160
6659.324 174
6659.712 209
6660.100 193
6660.488 175
6660.875 232
6661.263 220
6661.651 177
6662.039 174
6662.427 147
6662.815 155
6663.203 174
6663.591 192
6663.979 177
6664.367 151
6664.755 175
6665.143 204
6665.531 240
6665.919 193
6666.307 169
6666.695 172
6667.083 176
6667.471 175
6667.859 188
6668.247 207
6668.635 248
6669.023 222
6669.411 186
6669.800 187
6670.188 223
6670.576 235
6670.964 269
6671.352 256
6671.740 194
6672.129 209
6672.517 188
6672.905 180
6673.293 228
6673.681 216
6674.070 197
6674.458 234
6674.846 197
6675.235 209
6675.623 191
6676.011 207
6676.399 213
6676.788 225
6677.176 208
6677.565 212
6677.953 216
6678.341 233
6678.730 263
6679.118 224
6679.506 190
6679.895 153
6680.283 217
6680.672 220
6681.060 208
6681.449 210
6681.837 205
6682.226 210
6682.614 227
6683.003 222
6683.391 218
6683.780 196
6684.168 249
6684.557 214
6684.945 211
6685.334 218
6685.723 202
6686.111 187
6686.500 206
6686.888 176
6687.277 186
6687.666 187
6688.054 206
6688.443 229
6688.832 255
6689.220 219
6689.609 225
6689.998 240
6690.387 254
6690.775 238
6691.164 210
6691.553 194
6691.942 137
6692.330 185
6692.719 155
6693.108 164
6693.497 215
6693.886 222
6694.275 236
6694.663 237
6695.052 250
6695.441 226
6695.830 198
6696.219 210
6696.608 203
6696.997 209
6697.386 229
6697.775 189
6698.164 177
6698.553 155
6698.942 162
6699.330 162
6699.719 164
6700.109 164
6700.498 151
6700.887 201
6701.276 188
6701.665 221
6702.054 234
6702.443 201
6702.832 196
6703.221 182
6703.610 186
6703.999 163
6704.388 163
6704.778 174
6705.167 158
6705.556 198
6705.945 183
6706.334 201
6706.723 191
6707.113 195
6707.502 201
6707.891 205
6708.280 204
6708.670 212
6709.059 223
6709.448 162
6709.837 201
6710.227 184
6710.616 179
6711.005 183
6711.395 160
6711.784 184
6712.173 154
6712.563 169
6712.952 190
6713.342 201
6713.731 151
6714.120 169
6714.510 213
6714.899 210
6715.289 178
6715.678 192
6716.068 187
6716.457 181
6716.847 222
6717.236 235
6717.626 244
6718.015 213
6718.405 193
6718.794 181
6719.184 178
6719.573 150
6719.963 151
6720.353 151
6720.742 148
6721.132 158
6721.522 176
6721.911 203
6722.301 161
6722.690 162
6723.080 174
6723.470 186
6723.860 190
6724.249 187
6724.639 204
6725.029 162
6725.418 138
6725.808 163
6726.198 173
6726.588 140
6726.978 162
6727.367 178
6727.757 208
6728.147 204
6728.537 169
6728.927 195
6729.317 201
6729.706 199
6730.096 203
6730.486 208
6730.876 202
6731.266 187
6731.656 164
6732.046 146
6732.436 158
6732.826 179
6733.216 200
6733.606 166
6733.996 195
6734.386 186
6734.776 185
6735.166 174
6735.556 168
6735.946 175
6736.336 163
6736.726 218
6737.116 225
6737.506 213
6737.896 229
6738.286 186
6738.677 183
6739.067 154
6739.457 175
6739.847 223
6740.237 222
6740.627 201
6741.018 168
6741.408 159
6741.798 153
6742.188 165
6742.578 182
6742.969 200
6743.359 241
6743.749 202
6744.140 169
6744.530 145
6744.920 125
6745.310 157
6745.701 147
6746.091 133
6746.481 192
6746.872 233
6747.262 230
6747.653 234
6748.043 237
6748.433 184
6748.824 203
6749.214 199
6749.605 170
6749.995 186
6750.386 217
6750.776 178
6751.167 177
6751.557 180
6751.948 179
6752.338 205
6752.729 198
6753.119 195
6753.510 198
6753.900 182
6754.291 179
6754.682 171
6755.072 194
6755.463 202
6755.853 195
6756.244 194
6756.635 154
6757.025 115
6757.416 127
6757.807 142
6758.197 172
6758.588 169
6758.979 172
6759.370 171
6759.760 196
6760.151 217
6760.542 196
6760.933 177
6761.323 161
6761.714 141
6762.105 154
6762.496 161
6762.887 192
6763.277 164
6763.668 164
6764.059 169
6764.450 181
6764.841 181
6765.232 145
6765.623 152
6766.014 172
6766.405 195
6766.796 203
6767.186 168
6767.577 209
6767.968 202
6768.359 192
6768.750 208
6769.141 182
6769.532 157
6769.923 139
6770.315 131
6770.706 155
6771.097 183
6771.488 162
6771.879 194
6772.270 215
6772.661 187
6773.052 182
6773.443 188
6773.834 177
6774.226 158
6774.617 178
6775.008 193
6775.399 196
6775.790 230
6776.182 234
6776.573 176
6776.964 180
6777.355 191
6777.747 154
6778.138 140
6778.529 124
6778.920 167
6779.312 178
6779.703 175
6780.094 187
6780.486 179
6780.877 239
6781.268 249
6781.660 220
6782.051 191
6782.443 170
6782.834 156
6783.225 189
6783.617 205
6784.008 191
6784.400 204
6784.791 172
6785.183 184
6785.574 159
6785.966 146
6786.357 170
6786.749 175
6787.140 193
6787.532 192
6787.923 249
6788.315 218
6788.706 182
6789.098 176
6789.490 197
6789.881 282
6790.273 263
6790.664 203
6791.056 165
6791.448 166
6791.839 209
6792.231 232
6792.623 233
6793.014 195
6793.406 206
6793.798 184
6794.190 142
6794.581 153
6794.973 190
6795.365 199
6795.757 236
6796.148 212
6796.540 226
6796.932 213
6797.324 209
6797.716 179
6798.108 176
6798.499 228
6798.891 258
6799.283 200
6799.675 198
6800.067 200
6800.459 194
6800.851 187
6801.243 179
6801.635 153
6802.027 236
6802.419 237
6802.811 196
6803.203 195
6803.595 182
6803.987 185
6804.379 175
6804.771 172
6805.163 168
6805.555 173
6805.947 158
6806.339 162
6806.731 178
6807.123 193
6807.515 186
6807.907 165
6808.300 172
6808.692 163
6809.084 191
6809.476 239
6809.868 266
6810.260 232
6810.653 195
6811.045 207
6811.437 206
6811.829 194
6812.222 205
6812.614 190
6813.006 199
6813.398 180
6813.791 176
6814.183 180
6814.575 175
6814.968 169
6815.360 180
6815.752 184
6816.145 230
6816.537 192
6816.929 210
6817.322 204
6817.714 127
6818.107 143
6818.499 130
6818.892 145
6819.284 165
6819.676 177
6820.069 160
6820.461 140
6820.854 181
6821.246 199
6821.639 172
6822.032 158
6822.424 162
6822.817 154
6823.209 146
6823.602 138
6823.994 156
6824.387 187
6824.780 212
6825.172 181
6825.565 188
6825.957 196
6826.350 192
6826.743 183
6827.135 175
6827.528 181
6827.921 174
6828.314 166
6828.706 203
6829.099 237
6829.492 207
6829.885 172
6830.277 178
6830.670 165
6831.063 181
6831.456 207
6831.849 179
6832.241 160
6832.634 152
6833.027 195
6833.420 182
6833.813 174
6834.206 188
6834.599 194
6834.991 159
6835.384 134
6835.777 139
6836.170 167
6836.563 195
6836.956 175
6837.349 192
6837.742 198
6838.135 162
6838.528 131
6838.921 127
6839.314 127
6839.707 119
6840.100 142
6840.493 169
6840.886 136
6841.280 141
6841.673 141
6842.066 160
6842.459 158
6842.852 182
6843.245 185
6843.638 207
6844.031 165
6844.425 161
6844.818 168
6845.211 141
6845.604 163
6845.997 163
6846.391 169
6846.784 168
6847.177 204
6847.571 210
6847.964 222
6848.357 186
6848.750 204
6849.144 218
6849.537 189
6849.930 155
6850.324 152
6850.717 190
6851.110 176
6851.504 174
6851.897 165
6852.291 197
6852.684 194
6853.077 211
6853.471 234
6853.864 210
6854.258 167
6854.651 162
6855.045 160
6855.438 156
6855.832 160
6856.225 152
6856.619 177
6857.012 235
6857.406 178
6857.799 185
6858.193 178
6858.587 177
6858.980 169
6859.374 199
6859.767 226
6860.161 226
6860.555 216
6860.948 201
6861.342 199
6861.736 149
6862.129 146
6862.523 190
6862.917 159
6863.311 152
6863.704 185
6864.098 195
6864.492 189
6864.886 206
6865.279 196
6865.673 195
6866.067 215
6866.461 193
6866.855 146
6867.248 131
6867.642 132
6868.036 150
6868.430 177
6868.824 169
6869.218 177
6869.612 153
6870.006 136
6870.399 181
6870.793 208
6871.187 182
6871.581 160
6871.975 164
6872.369 184
6872.763 186
6873.157 185
6873.551 137
6873.945 137
6874.339 162
6874.733 175
6875.127 173
6875.521 206
6875.916 221
6876.310 226
6876.704 226
6877.098 205
6877.492 217
6877.886 205
6878.280 207
6878.674 177
6879.069 169
6879.463 171
6879.857 144
6880.251 143
6880.645 153
6881.040 188
6881.434 166
6881.828 216
6882.222 241
6882.617 252
6883.011 219
6883.405 182
6883.800 182
6884.194 190
6884.588 165
6884.983 173
6885.377 176
6885.771 129
6886.166 122
6886.560 164
6886.954 157
6887.349 208
6887.743 251
6888.138 202
6888.532 158
6888.927 138
6889.321 164
6889.716 193
6890.110 155
6890.505 179
6890.899 196
6891.294 187
6891.688 153
6892.083 169
6892.477 178
6892.872 192
6893.266 159
6893.661 202
6894.056 219
6894.450 172
6894.845 185
6895.239 199
6895.634 176
6896.029 196
6896.423 210
6896.818 189
6897.213 196
6897.607 206
6898.002 167
6898.397 152
6898.792 153
6899.186 151
6899.581 112
6899.976 157
6900.371 219
6900.766 218
6901.160 224
6901.555 178
6901.950 154
6902.345 162
6902.740 187
6903.135 164
6903.529 141
6903.924 181
6904.319 135
6904.714 166
6905.109 209
6905.504 159
6905.899 145
6906.294 148
6906.689 163
6907.084 136
6907.479 146
6907.874 140
6908.269 143
6908.664 163
6909.059 187
6909.454 180
6909.849 184
6910.244 212
6910.639 174
6911.034 148
6911.429 161
6911.824 148
6912.219 178
6912.615 180
6913.010 170
6913.405 234
6913.800 237
6914.195 175
6914.590 189
6914.986 184
6915.381 181
6915.776 159
6916.171 153
6916.567 187
6916.962 204
6917.357 181
6917.752 197
6918.148 174
6918.543 176
6918.938 188
6919.334 161
6919.729 160
6920.124 147
6920.520 175
6920.915 169
6921.310 134
6921.706 139
6922.101 189
6922.497 173
6922.892 168
6923.287 176
6923.683 182
6924.078 181
6924.474 186
6924.869 207
6925.265 178
6925.660 166
6926.056 185
6926.451 220
6926.847 194
6927.242 172
6927.638 192
6928.034 202
6928.429 178
6928.825 172
6929.220 178
6929.616 172
6930.012 155
6930.407 141
6930.803 180
6931.199 204
6931.594 171
6931.990 156
6932.386 202
6932.781 182
6933.177 213
6933.573 188
6933.968 153
6934.364 163
6934.760 138
6935.156 148
6935.552 163
6935.947 125
6936.343 151
6936.739 165
6937.135 156
6937.531 141
6937.927 113
6938.322 149
6938.718 156
6939.114 145
6939.510 142
6939.906 144
6940.302 182
6940.698 167
6941.094 183
6941.490 149
6941.886 134
6942.282 171
6942.678 149
6943.074 150
6943.470 144
6943.866 153
6944.262 154
6944.658 187
6945.054 166
6945.450 136
6945.846 145
6946.242 174
6946.638 185
6947.034 173
6947.430 157
6947.827 173
6948.223 173
6948.619 165
6949.015 175
6949.411 199
6949.807 196
6950.204 209
6950.600 191
6950.996 187
6951.392 210
6951.789 190
6952.185 175
6952.581 178
6952.977 182
6953.374 128
6953.770 94
6954.166 127
6954.563 144
6954.959 185
6955.355 172
6955.752 162
6956.148 173
6956.544 184
6956.941 154
6957.337 112
6957.734 130
6958.130 184
6958.527 194
6958.923 210
6959.319 195
6959.716 172
6960.112 153
6960.509 170
6960.905 154
6961.302 128
6961.699 133
6962.095 127
6962.492 163
6962.888 162
6963.285 174
6963.681 173
6964.078 144
6964.475 151
6964.871 173
6965.268 176
6965.664 152
6966.061 122
6966.458 115
6966.854 123
6967.251 147
6967.648 176
6968.045 180
6968.441 188
6968.838 196
6969.235 179
6969.632 145
6970.028 137
6970.425 147
6970.822 142
6971.219 113
6971.616 105
6972.012 113
6972.409 139
6972.806 145
6973.203 143
6973.600 98
6973.997 120
6974.394 142
6974.790 145
6975.187 151
6975.584 120
6975.981 147
6976.378 142
6976.775 114
6977.172 121
6977.569 116
6977.966 163
6978.363 173
6978.760 178
6979.157 188
6979.554 175
6979.951 158
6980.348 133
6980.745 146
6981.142 134
6981.540 124
6981.937 116
6982.334 142
6982.731 177
6983.128 150
6983.525 137
6983.922 126
6984.320 145
6984.717 146
6985.114 144
6985.511 175
6985.908 177
6986.306 142
6986.703 158
6987.100 163
6987.497 194
6987.895 200
6988.292 151
6988.689 171
6989.087 179
6989.484 168
6989.881 156
6990.279 133
6990.676 120
6991.073 138
6991.471 147
6991.868 126
6992.265 137
6992.663 153
6993.060 157
6993.458 163
6993.855 165
6994.253 169
6994.650 176
6995.048 151
6995.445 163
6995.843 186
6996.240 191
6996.638 186
6997.035 173
6997.433 210
6997.830 176
6998.228 137
6998.625 156
6999.023 135
6999.421 133
6999.818 179
7000.216 154
7000.614 165
7001.011 147
7001.409 163
7001.807 182
7002.204 164
7002.602 156
7003.000 133
7003.397 157
7003.795 170
7004.193 164
7004.591 154
7004.988 143
7005.386 172
7005.784 149
7006.182 157
7006.579 140
7006.977 153
7007.375 154
7007.773 148
7008.171 151
7008.569 142
7008.967 163
7009.364 144
7009.762 176
7010.160 163
7010.558 129
7010.956 191
7011.354 188
7011.752 147
7012.150 133
7012.548 138
7012.946 110
7013.344 145
7013.742 137
7014.140 133
7014.538 114
7014.936 117
7015.334 148
7015.732 175
7016.130 169
7016.528 161
7016.926 144
7017.325 142
7017.723 154
7018.121 163
7018.519 159
7018.917 158
7019.315 129
7019.714 154
7020.112 166
7020.510 159
7020.908 160
7021.306 164
7021.705 147
7022.103 122
7022.501 140
7022.899 158
7023.298 161
7023.696 169
7024.094 194
7024.493 164
7024.891 154
7025.289 142
7025.688 138
7026.086 119
7026.484 137
7026.883 164
7027.281 137
7027.680 139
7028.078 167
7028.476 180
7028.875 158
7029.273 143
7029.672 166
7030.070 147
7030.469 186
7030.867 178
7031.266 196
7031.664 156
7032.063 190
7032.461 178
7032.860 157
7033.258 169
7033.657 147
7034.056 168
7034.454 179
7034.853 161
7035.251 173
7035.650 196
7036.049 193
7036.447 191
7036.846 200
7037.245 174
7037.643 172
7038.042 146
7038.441 149
7038.840 157
7039.238 151
7039.637 169
7040.036 169
7040.435 147
7040.833 139
7041.232 115
7041.631 133
7042.030 146
7042.429 155
7042.827 130
7043.226 99
7043.625 115
7044.024 155
7044.423 149
7044.822 162
7045.221 212
7045.620 196
7046.018 200
7046.417 204
7046.816 170
7047.215 142
7047.614 154
7048.013 125
7048.412 116
7048.811 137
7049.210 184
7049.609 172
7050.008 154
7050.407 134
7050.806 153
7051.206 175
7051.605 156
7052.004 117
7052.403 149
7052.802 165
7053.201 151
7053.600 142
7053.999 155
7054.399 171
7054.798 159
7055.197 143
7055.596 173
7055.995 153
7056.395 123
7056.794 135
7057.193 177
7057.592 192
7057.992 174
7058.391 156
7058.790 139
7059.189 127
7059.589 146
7059.988 153
7060.387 178
7060.787 182
7061.186 192
7061.585 170
7061.985 182
7062.384 170
7062.784 154
7063.183 163
7063.582 163
7063.982 155
7064.381 137
7064.781 168
7065.180 147
7065.580 170
7065.979 188
7066.379 156
7066.778 187
7067.178 177
7067.577 154
7067.977 183
7068.376 207
7068.776 204
7069.176 182
7069.575 165
7069.975 188
7070.374 186
7070.774 169
7071.174 160
7071.573 136
7071.973 130
7072.373 154
7072.772 163
7073.172 186
7073.572 160
7073.971 159
7074.371 155
7074.771 178
7075.171 203
7075.570 182
7075.970 167
7076.370 193
7076.770 187
7077.170 173
7077.569 157
7077.969 125
7078.369 143
7078.769 159
7079.169 182
7079.569 171
7079.969 136
7080.368 164
7080.768 163
7081.168 131
7081.568 140
7081.968 144
7082.368 138
7082.768 133
7083.168 129
7083.568 142
7083.968 176
7084.368 186
7084.768 144
7085.168 135
7085.568 128
7085.968 133
7086.368 144
7086.768 138
7087.168 150
7087.569 153
7087.969 167
7088.369 189
7088.769 178
7089.169 180
7089.569 176
7089.969 177
7090.370 168
7090.770 153
7091.170 170
7091.570 190
7091.970 194
7092.371 165
7092.771 151
7093.171 158
7093.571 139
7093.972 145
7094.372 156
7094.772 136
7095.173 176
7095.573 197
7095.973 177
7096.374 154
7096.774 142
7097.174 127
7097.575 150
7097.975 146
7098.376 159
7098.776 149
7099.176 138
7099.577 125
7099.977 136
7100.378 144
7100.778 161
7101.179 124
7101.579 126
7101.980 154
7102.380 135
7102.781 142
7103.181 179
7103.582 177
7103.982 159
7104.383 114
7104.784 156
7105.184 148
7105.585 138
7105.985 158
7106.386 155
7106.787 128
7107.187 117
7107.588 118
7107.989 138
7108.389 136
7108.790 139
7109.191 178
7109.592 142
7109.992 117
7110.393 112
7110.794 107
7111.195 105
7111.595 153
7111.996 159
7112.397 154
7112.798 186
7113.199 170
7113.599 171
7114.000 124
7114.401 125
7114.802 112
7115.203 139
7115.604 173
7116.005 139
7116.406 164
7116.806 155
7117.207 152
7117.608 169
7118.009 171
7118.410 158
7118.811 135
7119.212 139
7119.613 145
7120.014 113
7120.415 141
7120.816 139
7121.217 149
7121.618 134
7122.020 141
7122.421 139
7122.822 158
7123.223 129
7123.624 98
7124.025 116
7124.426 142
7124.827 130
7125.229 120
7125.630 143
7126.031 165
7126.432 157
7126.833 160
7127.234 130
7127.636 131
7128.037 119
7128.438 128
7128.839 134
7129.241 148
7129.642 174
7130.043 189
7130.445 162
7130.846 155
7131.247 169
7131.649 151
7132.050 172
7132.451 161
7132.853 164
7133.254 169
7133.656 162
7134.057 167
7134.458 179
7134.860 169
7135.261 160
7135.663 131
7136.064 109
7136.466 104
7136.867 126
7137.269 103
7137.670 145
7138.072 112
7138.473 92
7138.875 133
7139.276 119
7139.678 117
7140.079 120
7140.481 116
7140.883 119
7141.284 157
7141.686 138
7142.088 112
7142.489 127
7142.891 120
7143.293 123
7143.694 148
7144.096 127
7144.498 110
7144.899 110
7145.301 110
7145.703 102
7146.105 122
7146.506 168
7146.908 150
7147.310 123
7147.712 160
7148.113 140
7148.515 119
7148.917 98
7149.319 118
7149.721 152
7150.123 138
7150.525 116
7150.926 144
7151.328 152
7151.730 150
7152.132 148
7152.534 153
7152.936 157
7153.338 127
7153.740 146
7154.142 163
7154.544 153
7154.946 163
7155.348 157
7155.750 155
7156.152 154
7156.554 129
7156.956 162
7157.358 136
7157.760 131
7158.162 129
7158.564 142
7158.967 147
7159.369 146
7159.771 143
7160.173 166
7160.575 131
7160.977 132
7161.379 144
7161.782 164
7162.184 145
7162.586 140
7162.988 142
7163.391 140
7163.793 143
7164.195 156
7164.597 151
7165.000 148
7165.402 164
7165.804 135
7166.206 123
7166.609 154
7167.011 141
7167.413 137
7167.816 133
7168.218 126
7168.621 139
7169.023 170
7169.425 190
7169.828 173
7170.230 149
7170.633 135
7171.035 136
7171.438 131
7171.840 136
7172.243 159
7172.645 143
7173.048 120
7173.450 125
7173.853 117
7174.255 118
7174.658 138
7175.060 130
7175.463 119
7175.865 134
7176.268 103
7176.671 117
7177.073 127
7177.476 134
7177.879 141
7178.281 146
7178.684 130
7179.087 153
7179.489 167
7179.892 143
7180.295 126
7180.697 157
7181.100 157
7181.503 141
7181.906 154
7182.308 162
7182.711 168
7183.114 165
7183.517 139
7183.920 167
7184.322 122
7184.725 94
7185.128 111
7185.531 96
7185.934 109
7186.337 126
7186.740 122
7187.142 155
7187.545 143
7187.948 173
7188.351 176
7188.754 129
7189.157 149
7189.560 153
7189.963 151
7190.366 141
7190.769 185
7191.172 189
7191.575 180
7191.978 169
7192.381 136
7192.784 106
7193.187 140
7193.590 142
7193.993 152
7194.397 160
7194.800 134
7195.203 167
7195.606 195
7196.009 190
7196.412 136
7196.815 132
7197.219 120
7197.622 156
7198.025 119
7198.428 113
7198.832 109
7199.235 106
7199.638 102
7200.041 132
7200.445 145
7200.848 163
7201.251 167
7201.654 180
7202.058 167
7202.461 138
7202.864 160
7203.268 177
7203.671 161
7204.075 125
7204.478 118
7204.881 141
7205.285 130
7205.688 145
7206.092 179
7206.495 200
7206.898 157
7207.302 127
7207.705 118
7208.109 112
7208.512 147
7208.916 152
7209.319 142
7209.723 136
7210.127 125
7210.530 126
7210.934 138
7211.337 134
7211.741 132
7212.144 140
7212.548 103
7212.952 79
7213.355 112
7213.759 107
7214.163 102
7214.566 99
7214.970 107
7215.374 121
7215.777 176
7216.181 171
7216.585 176
7216.989 181
7217.392 206
7217.796 165
7218.200 127
7218.604 110
7219.007 144
7219.411 156
7219.815 125
7220.219 126
7220.623 117
7221.027 119
7221.430 133
7221.834 126
7222.238 105
7222.642 121
7223.046 119
7223.450 117
7223.854 134
7224.258 101
7224.662 105
7225.066 117
7225.470 110
7225.874 128
7226.278 116
7226.682 128
7227.086 143
7227.490 119
7227.894 120
7228.298 147
7228.702 151
7229.106 116
7229.510 146
7229.914 136
7230.318 109
7230.722 107
7231.126 129
7231.531 136
7231.935 138
7232.339 158
7232.743 169
7233.147 173
7233.552 192
7233.956 193
7234.360 149
7234.764 149
7235.168 120
7235.573 124
7235.977 142
7236.381 145
7236.786 167
7237.190 147
7237.594 164
7237.998 140
7238.403 124
7238.807 152
7239.212 187
7239.616 176
7240.020 223
7240.425 216
7240.829 164
7241.233 150
7241.638 121
7242.042 165
7242.447 142
7242.851 149
7243.256 159
7243.660 129
7244.065 131
7244.469 123
7244.874 111
7245.278 106
7245.683 90
7246.087 109
7246.492 108
7246.896 151
7247.301 141
7247.706 95
7248.110 136
7248.515 131
7248.920 157
7249.324 128
7249.729 123
7250.133 103
7250.538 110
7250.943 147
7251.348 122
7251.752 126
7252.157 137
7252.562 99
7252.966 121
7253.371 131
7253.776 120
7254.181 121
7254.586 143
7254.990 137
7255.395 132
7255.800 109
7256.205 139
7256.610 151
7257.015 128
7257.419 96
7257.824 150
7258.229 175
7258.634 153
7259.039 157
7259.444 130
7259.849 135
7260.254 153
7260.659 156
7261.064 126
7261.469 156
7261.874 153
7262.279 148
7262.684 167
7263.089 168
7263.494 157
7263.899 150
7264.304 151
7264.709 137
7265.114 161
7265.519 162
7265.924 149
7266.329 155
7266.734 148
7267.140 110
7267.545 122
7267.950 116
7268.355 118
7268.760 138
7269.165 157
7269.571 149
7269.976 209
7270.381 204
7270.786 176
7271.192 134
7271.597 129
7272.002 121
7272.407 120
7272.813 108
7273.218 108
7273.623 115
7274.029 93
7274.434 90
7274.839 94
7275.245 108
7275.650 104
7276.055 122
7276.461 131
7276.866 126
7277.272 106
7277.677 122
7278.083 125
7278.488 129
7278.894 133
7279.299 138
7279.704 124
7280.110 137
7280.515 130
7280.921 117
7281.327 136
7281.732 157
7282.138 113
7282.543 114
7282.949 125
7283.354 122
7283.760 118
7284.166 122
7284.571 101
7284.977 108
7285.383 118
7285.788 94
7286.194 132
7286.600 121
7287.005 101
7287.411 98
7287.817 118
7288.222 113
7288.628 114
7289.034 93
7289.440 102
7289.845 131
7290.251 140
7290.657 140
7291.063 124
7291.469 113
7291.874 137
7292.280 141
7292.686 112
7293.092 99
7293.498 120
7293.904 130
7294.310 129
7294.715 139
7295.121 132
7295.527 136
7295.933 124
7296.339 146
7296.745 142
7297.151 119
7297.557 133
7297.963 138
7298.369 136
7298.775 123
7299.181 115
7299.587 139
7299.993 140
7300.399 160
7300.805 147
7301.212 156
7301.618 144
7302.024 108
7302.430 135
7302.836 134
7303.242 131
7303.648 132
7304.054 168
7304.461 176
7304.867 162
7305.273 140
7305.679 188
7306.085 173
7306.492 161
7306.898 158
7307.304 126
7307.710 103
7308.117 115
7308.523 99
7308.929 94
7309.336 113
7309.742 106
7310.148 137
7310.555 123
7310.961 135
7311.367 149
7311.774 120
7312.180 111
7312.587 127
7312.993 141
7313.399 147
7313.806 126
7314.212 117
7314.619 111
7315.025 110
7315.432 109
7315.838 117
7316.245 113
7316.651 95
7317.058 116
7317.464 110
7317.871 86
7318.277 107
7318.684 93
7319.091 107
7319.497 108
7319.904 112
7320.310 122
7320.717 122
7321.124 116
7321.530 99
7321.937 110
7322.344 125
7322.750 142
7323.157 140
7323.564 154
7323.970 168
7324.377 146
7324.784 133
7325.191 119
7325.597 105
7326.004 114
7326.411 119
7326.818 115
7327.225 130
7327.631 122
7328.038 84
7328.445 81
7328.852 125
7329.259 143
7329.666 130
7330.073 114
7330.479 133
7330.886 150
7331.293 110
7331.700 143
7332.107 169
7332.514 164
7332.921 139
7333.328 129
7333.735 127
7334.142 135
7334.549 122
7334.956 127
7335.363 100
7335.770 109
7336.177 119
7336.584 86
7336.991 134
7337.399 150
7337.806 150
7338.213 130
7338.620 129
7339.027 131
7339.434 114
7339.841 109
7340.248 117
7340.656 105
7341.063 110
7341.470 88
7341.877 95
7342.285 121
7342.692 136
7343.099 105
7343.506 122
7343.914 131
7344.321 145
7344.728 132
7345.135 144
7345.543 146
7345.950 146
7346.357 137
7346.765 146
7347.172 128
7347.579 157
7347.987 117
7348.394 117
7348.802 117
7349.209 123
7349.617 121
7350.024 130
7350.431 155
7350.839 118
7351.246 157
7351.654 157
7352.061 148
7352.469 92
7352.876 113
7353.284 102
7353.691 108
7354.099 147
7354.507 142
7354.914 128
7355.322 124
7355.729 144
7356.137 181
7356.545 154
7356.952 123
7357.360 139
7357.768 128
7358.175 132
7358.583 92
7358.991 111
7359.398 107
7359.806 125
7360.214 115
7360.621 103
7361.029 105
7361.437 113
7361.845 122
7362.252 102
7362.660 106
7363.068 94
7363.476 103
7363.884 109
7364.292 95
7364.699 111
7365.107 135
7365.515 152
7365.923 176
7366.331 147
7366.739 117
7367.147 115
7367.555 125
7367.963 123
7368.371 119
7368.779 149
7369.187 125
7369.594 107
7370.002 92
7370.410 110
7370.819 139
7371.227 139
7371.635 115
7372.043 99
7372.451 106
7372.859 111
7373.267 100
7373.675 116
7374.083 134
7374.491 118
7374.899 95
7375.307 134
7375.716 108
7376.124 94
7376.532 96
7376.940 116
7377.348 99
7377.757 108
7378.165 145
7378.573 138
7378.981 120
7379.389 117
7379.798 125
7380.206 118
7380.614 146
7381.023 146
7381.431 133
7381.839 130
7382.248 100
7382.656 96
7383.064 98
7383.473 118
7383.881 104
7384.289 84
7384.698 106
7385.106 101
7385.515 98
7385.923 107
7386.332 122
7386.740 106
7387.148 98
7387.557 101
7387.965 106
7388.374 139
7388.782 135
7389.191 161
7389.600 154
7390.008 130
7390.417 128
7390.825 138
7391.234 136
7391.642 93
7392.051 110
7392.460 143
7392.868 166
7393.277 168
7393.686 132
7394.094 117
7394.503 130
7394.912 115
7395.320 110
7395.729 124
7396.138 112
7396.546 130
7396.955 140
7397.364 190
7397.773 142
7398.181 106
7398.590 96
7398.999 106
7399.408 106
7399.817 121
7400.226 154
7400.634 151
7401.043 114
7401.452 112
7401.861 109
7402.270 83
7402.679 84
7403.088 117
7403.497 160
7403.905 158
7404.314 118
7404.723 122
7405.132 122
7405.541 145
7405.950 166
7406.359 188
7406.768 165
7407.177 136
7407.586 137
7407.995 121
7408.405 142
7408.814 147
7409.223 121
7409.632 107
7410.041 91
7410.450 97
7410.859 87
7411.268 95
7411.677 125
7412.087 148
7412.496 141
7412.905 128
7413.314 112
7413.723 109
7414.132 102
7414.542 157
7414.951 153
7415.360 143
7415.769 134
7416.179 120
7416.588 138
7416.997 152
7417.407 128
7417.816 116
7418.225 103
7418.635 126
7419.044 117
7419.453 106
7419.863 121
7420.272 145
7420.681 139
7421.091 113
7421.500 94
7421.910 96
7422.319 103
7422.729 134
7423.138 139
7423.548 138
7423.957 112
7424.367 128
7424.776 127
7425.186 124
7425.595 114
7426.005 110
7426.414 131
7426.824 123
7427.233 122
7427.643 126
7428.053 101
7428.462 120
7428.872 99
7429.281 117
7429.691 115
7430.101 123
7430.510 135
7430.920 105
7431.330 120
7431.739 105
7432.149 120
7432.559 128
7432.969 128
7433.378 116
7433.788 102
7434.198 105
7434.608 86
7435.017 104
7435.427 105
7435.837 112
7436.247 123
7436.657 129
7437.067 134
7437.476 137
7437.886 128
7438.296 123
7438.706 109
7439.116 120
7439.526 122
7439.936 151
7440.346 131
7440.756 128
7441.166 174
7441.576 142
7441.986 104
7442.396 90
7442.806 99
7443.216 119
7443.626 112
7444.036 130
7444.446 106
7444.856 98
7445.266 105
7445.676 98
7446.086 106
7446.496 85
7446.906 86
7447.316 122
7447.727 115
7448.137 110
7448.547 110
7448.957 127
7449.367 120
7449.777 107
7450.188 148
7450.598 136
7451.008 121
7451.418 136
7451.829 111
7452.239 118
7452.649 130
7453.059 124
7453.470 138
7453.880 116
7454.290 97
7454.701 118
7455.111 102
7455.521 121
7455.932 119
7456.342 92
7456.753 79
7457.163 85
7457.573 99
7457.984 103
7458.394 104
7458.805 120
7459.215 152
7459.626 160
7460.036 145
7460.447 166
7460.857 150
7461.268 128
7461.678 90
7462.089 96
7462.499 100
7462.910 153
7463.320 154
7463.731 132
7464.141 137
7464.552 100
7464.963 87
7465.373 115
7465.784 145
7466.195 145
7466.605 124
7467.016 116
7467.427 138
7467.837 121
7468.248 120
7468.659 125
7469.069 81
7469.480 80
7469.891 106
7470.302 120
7470.713 147
7471.123 154
7471.534 160
7471.945 131
7472.356 125
7472.767 105
7473.177 131
7473.588 105
7473.999 115
7474.410 140
7474.821 155
7475.232 134
7475.643 101
7476.054 95
7476.465 105
7476.875 138
7477.286 120
7477.697 100
7478.108 105
7478.519 97
7478.930 93
7479.341 83
7479.752 81
7480.163 89
7480.574 80
7480.986 86
7481.397 107
7481.808 115
7482.219 139
7482.630 126
7483.041 112
7483.452 86
7483.863 91
7484.274 71
7484.686 83
7485.097 104
7485.508 130
7485.919 129
7486.330 137
7486.742 109
7487.153 84
7487.564 66
7487.975 110
7488.386 102
7488.798 118
7489.209 113
7489.620 99
7490.032 126
7490.443 127
7490.854 114
7491.266 133
7491.677 127
7492.088 117
7492.500 138
7492.911 135
7493.322 120
7493.734 92
7494.145 93
7494.557 81
7494.968 71
7495.380 84
7495.791 111
7496.203 103
7496.614 86
7497.026 98
7497.437 134
7497.849 100
7498.260 153
7498.672 159
7499.083 186
7499.495 182
7499.906 179
7500.318 156
7500.730 136
7501.141 97
7501.553 152
7501.964 130
7502.376 97
7502.788 88
7503.199 105
7503.611 106
7504.023 101
7504.434 108
7504.846 81
7505.258 85
7505.670 120
7506.081 124
7506.493 130
7506.905 102
7507.317 81
7507.728 69
7508.140 98
7508.552 103
7508.964 105
7509.376 100
7509.788 83
7510.199 113
7510.611 111
7511.023 119
7511.435 140
7511.847 140
7512.259 136
7512.671 131
7513.083 136
7513.495 117
7513.907 114
7514.319 121
7514.731 83
7515.143 91
7515.555 95
7515.967 70
7516.379 96
7516.791 88
7517.203 89
7517.615 109
7518.027 103
7518.439 89
7518.851 127
7519.263 122
7519.675 125
7520.087 105
7520.500 127
7520.912 90
7521.324 96
7521.736 87
7522.148 100
7522.560 106
7522.973 109
7523.385 128
7523.797 153
7524.209 117
7524.622 111
7525.034 85
7525.446 88
7525.858 74
7526.271 90
7526.683 100
7527.095 93
7527.508 116
7527.920 128
7528.332 128
7528.745 101
7529.157 111
7529.569 120
7529.982 115
7530.394 147
7530.807 137
7531.219 128
7531.632 101
7532.044 99
7532.457 90
7532.869 103
7533.281 129
7533.694 135
7534.106 100
7534.519 98
7534.932 104
7535.344 85
7535.757 127
7536.169 132
7536.582 122
7536.994 122
7537.407 105
7537.820 131
7538.232 125
7538.645 98
7539.058 108
7539.470 115
7539.883 83
7540.296 80
7540.708 105
7541.121 95
7541.534 99
7541.946 116
7542.359 112
7542.772 96
7543.185 94
7543.597 101
7544.010 100
7544.423 119
7544.836 108
7545.249 105
7545.661 111
7546.074 89
7546.487 95
7546.900 107
7547.313 133
7547.726 135
7548.139 122
7548.552 74
7548.964 66
7549.377 99
7549.790 99
7550.203 120
7550.616 131
7551.029 97
7551.442 91
7551.855 92
7552.268 86
7552.681 64
7553.094 63
7553.507 83
7553.920 107
7554.333 117
7554.747 100
7555.160 102
7555.573 97
7555.986 99
7556.399 79
7556.812 101
7557.225 115
7557.638 120
7558.052 111
7558.465 119
7558.878 115
7559.291 105
7559.704 109
7560.118 102
7560.531 87
7560.944 84
7561.357 107
7561.771 110
7562.184 119
7562.597 117
7563.010 141
7563.424 116
7563.837 105
7564.250 102
7564.664 93
7565.077 88
7565.491 97
7565.904 96
7566.317 91
7566.731 100
7567.144 83
7567.558 72
7567.971 89
7568.384 84
7568.798 90
7569.211 91
7569.625 99
7570.038 72
7570.452 74
7570.865 101
7571.279 112
7571.692 102
7572.106 79
7572.520 73
7572.933 87
7573.347 106
7573.760 112
7574.174 109
7574.588 108
7575.001 101
7575.415 104
7575.828 90
7576.242 84
7576.656 110
7577.070 136
7577.483 139
7577.897 151
7578.311 112
7578.724 116
7579.138 156
7579.552 151
7579.966 116
7580.379 123
7580.793 112
7581.207 125
7581.621 132
7582.035 121
7582.448 89
7582.862 105
7583.276 109
7583.690 104
7584.104 124
7584.518 141
7584.932 104
7585.346 96
7585.760 114
7586.173 126
7586.587 130
7587.001 136
7587.415 120
7587.829 117
7588.243 113
7588.657 93
7589.071 113
7589.485 123
7589.899 130
7590.313 133
7590.728 125
7591.142 110
7591.556 111
7591.970 104
7592.384 99
7592.798 125
7593.212 112
7593.626 111
7594.040 114
7594.455 93
7594.869 105
7595.283 110
7595.697 111
7596.111 99
7596.526 97
7596.940 99
7597.354 78
7597.768 85
7598.183 91
7598.597 73
7599.011 94
7599.425 116
7599.840 125
7600.254 154
7600.668 186
7601.083 185
7601.497 171
7601.911 116
7602.326 97
7602.740 84
7603.155 83
7603.569 119
7603.983 112
7604.398 93
7604.812 109
7605.227 111
7605.641 96
7606.056 107
7606.470 99
7606.885 90
7607.299 94
7607.714 88
7608.128 69
7608.543 107
7608.957 103
7609.372 75
7609.787 101
7610.201 125
7610.616 108
7611.030 94
7611.445 106
7611.860 88
7612.274 94
7612.689 87
7613.104 80
7613.518 63
7613.933 105
7614.348 149
7614.762 117
7615.177 107
7615.592 93
7616.007 96
7616.421 96
7616.836 91
7617.251 73
7617.666 90
7618.080 98
7618.495 135
7618.910 137
7619.325 118
7619.740 126
7620.155 131
7620.570 111
7620.984 108
7621.399 111
7621.814 106
7622.229 71
7622.644 100
7623.059 108
7623.474 90
7623.889 78
7624.304 96
7624.719 91
7625.134 99
7625.549 103
7625.964 80
7626.379 85
7626.794 86
7627.209 108
7627.624 83
7628.039 104
7628.454 97
7628.869 93
7629.284 100
7629.700 100
7630.115 97
7630.530 92
7630.945 93
7631.360 137
7631.775 144
7632.191 154
7632.606 128
7633.021 131
7633.436 127
7633.851 106
7634.267 110
7634.682 120
7635.097 147
7635.513 147
7635.928 136
7636.343 133
7636.758 107
7637.174 98
7637.589 111
7638.004 78
7638.420 105
7638.835 131
7639.251 165
7639.666 134
7640.081 107
7640.497 82
7640.912 99
7641.328 125
7641.743 104
7642.159 127
7642.574 128
7642.989 97
7643.405 86
7643.820 81
7644.236 88
7644.652 114
7645.067 112
7645.483 132
7645.898 119
7646.314 103
7646.729 97
7647.145 103
7647.561 103
7647.976 92
7648.392 126
7648.807 112
7649.223 105
7649.639 88
7650.054 81
7650.470 84
7650.886 70
7651.302 96
7651.717 100
7652.133 99
7652.549 105
7652.964 95
7653.380 97
7653.796 83
7654.212 75
7654.628 67
7655.043 95
7655.459 80
7655.875 97
7656.291 83
7656.707 101
7657.123 113
7657.539 99
7657.954 102
7658.370 107
7658.786 93
7659.202 103
7659.618 98
7660.034 88
7660.450 97
7660.866 128
7661.282 133
7661.698 119
7662.114 94
7662.530 79
7662.946 97
7663.362 97
7663.778 117
7664.194 125
7664.610 86
7665.026 86
7665.442 97
7665.858 100
7666.275 111
7666.691 81
7667.107 89
7667.523 109
7667.939 99
7668.355 94
7668.771 96
7669.188 102
7669.604 86
7670.020 98
7670.436 99
7670.853 82
7671.269 95
7671.685 104
7672.101 127
7672.518 118
7672.934 117
7673.350 110
7673.767 119
7674.183 132
7674.599 132
7675.016 147
7675.432 106
7675.848 84
7676.265 102
7676.681 104
7677.098 88
7677.514 123
7677.930 124
7678.347 94
7678.763 93
7679.180 85
7679.596 96
7680.013 78
7680.429 82
7680.846 97
7681.262 142
7681.679 132
7682.095 133
7682.512 122
7682.928 165
7683.345 125
7683.762 100
7684.178 114
7684.595 118
7685.011 101
7685.428 134
7685.845 124
7686.261 114
7686.678 107
7687.095 88
7687.511 109
7687.928 128
7688.345 129
7688.762 152
7689.178 147
7689.595 131
7690.012 120
7690.429 119
7690.845 130
7691.262 131
7691.679 139
7692.096 137
7692.513 123
7692.929 102
7693.346 102
7693.763 100
7694.180 121
7694.597 102
7695.014 75
7695.431 91
7695.848 93
7696.265 104
7696.682 115
7697.098 93
7697.515 83
7697.932 86
7698.349 91
7698.766 73
7699.183 99
7699.600 119
7700.017 104
7700.434 118
7700.852 97
7701.269 102
7701.686 92
7702.103 88
7702.520 95
7702.937 87
7703.354 118
7703.771 85
7704.188 55
7704.606 94
7705.023 131
7705.440 132
7705.857 112
7706.274 104
7706.691 110
7707.109 92
7707.526 102
7707.943 93
7708.360 75
7708.778 71
7709.195 96
7709.612 77
7710.030 80
7710.447 72
7710.864 81
7711.282 83
7711.699 73
7712.116 63
7712.534 99
7712.951 92
7713.368 83
7713.786 108
7714.203 104
7714.621 93
7715.038 103
7715.456 106
7715.873 97
7716.290 97
7716.708 81
7717.125 99
7717.543 120
7717.960 77
7718.378 75
7718.795 91
7719.213 87
7719.631 117
7720.048 110
7720.466 98
7720.883 135
7721.301 123
7721.719 92
7722.136 77
7722.554 110
7722.972 109
7723.389 76
7723.807 96
7724.225 103
7724.642 77
7725.060 90
7725.478 92
7725.895 100
7726.313 96
7726.731 92
7727.149 86
7727.566 99
7727.984 98
7728.402 110
7728.820 94
7729.238 69
7729.655 73
7730.073 96
7730.491 93
7730.909 114
7731.327 116
7731.745 89
7732.163 80
7732.581 103
7732.999 113
7733.416 78
7733.834 88
7734.252 84
7734.670 100
7735.088 107
7735.506 107
7735.924 83
7736.342 69
7736.760 92
7737.178 104
7737.596 92
7738.014 118
7738.433 101
7738.851 82
7739.269 95
7739.687 95
7740.105 117
7740.523 107
7740.941 94
7741.359 129
7741.778 138
7742.196 98
7742.614 72
7743.032 88
7743.450 103
7743.868 125
7744.287 112
7744.705 99
7745.123 106
7745.541 105
7745.960 80
7746.378 102
7746.796 103
7747.215 98
7747.633 103
7748.051 141
7748.470 100
7748.888 104
7749.306 134
7749.725 107
7750.143 111
7750.561 108
7750.980 89
7751.398 94
7751.817 86
7752.235 98
7752.654 142
7753.072 106
7753.491 79
7753.909 76
7754.328 80
7754.746 75
7755.165 82
7755.583 86
7756.002 91
7756.420 80
7756.839 89
7757.257 105
7757.676 97
7758.095 83
7758.513 91
7758.932 74
7759.350 76
7759.769 78
7760.188 113
7760.606 89
7761.025 102
7761.444 94
7761.862 123
7762.281 135
7762.700 103
7763.119 133
7763.537 133
7763.956 101
7764.375 105
7764.794 127
7765.212 116
7765.631 134
7766.050 115
7766.469 79
7766.888 72
7767.307 60
7767.725 74
7768.144 89
7768.563 120
7768.982 105
7769.401 88
7769.820 85
7770.239 109
7770.658 102
7771.077 81
7771.496 87
7771.915 103
7772.334 122
7772.753 109
7773.172 120
7773.591 134
7774.010 106
7774.429 83
7774.848 89
7775.267 95
7775.686 82
7776.105 93
7776.524 111
7776.943 86
7777.362 84
7777.782 90
7778.201 94
7778.620 85
7779.039 82
7779.458 101
7779.877 134
7780.297 107
7780.716 91
7781.135 80
7781.554 60
7781.973 89
7782.393 78
7782.812 72
7783.231 72
7783.651 80
7784.070 74
7784.489 83
7784.908 86
7785.328 85
7785.747 83
7786.166 106
7786.586 109
7787.005 106
7787.425 115
7787.844 116
7788.263 142
7788.683 126
7789.102 119
7789.522 110
7789.941 109
7790.361 105
7790.780 92
7791.200 87
7791.619 98
7792.039 89
7792.458 94
7792.878 72
7793.297 68
7793.717 68
7794.136 100
7794.556 87
7794.976 88
7795.395 87
7795.815 90
7796.234 58
7796.654 62
7797.074 83
7797.493 95
7797.913 104
7798.333 80
7798.752 88
7799.172 94
7799.592 107
7800.012 81
7800.431 107
7800.851 99
7801.271 120
7801.691 137
7802.110 149
7802.530 110
7802.950 103
7803.370 95
7803.790 81
7804.210 103
7804.629 83
7805.049 75
7805.469 76
7805.889 69
7806.309 69
7806.729 107
7807.149 107
7807.569 118
7807.989 108
7808.409 86
7808.829 83
7809.249 77
7809.669 75
7810.089 89
7810.509 105
7810.929 94
7811.349 101
7811.769 114
7812.189 107
7812.609 94
7813.029 73
7813.449 82
7813.869 96
7814.289 85
7814.709 84
7815.129 97
7815.550 91
7815.970 87
7816.390 70
7816.810 91
7817.230 88
7817.650 59
7818.071 50
7818.491 86
7818.911 116
7819.331 99
7819.752 126
7820.172 105
7820.592 113
7821.012 84
7821.433 97
7821.853 105
7822.273 97
7822.694 101
7823.114 91
7823.534 83
7823.955 89
7824.375 94
7824.796 84
7825.216 72
7825.636 98
7826.057 102
7826.477 103
7826.898 113
7827.318 92
7827.739 105
7828.159 90
7828.580 94
7829.000 95
7829.421 106
7829.841 100
7830.262 104
7830.682 109
7831.103 86
7831.524 89
7831.944 80
7832.365 74
7832.785 74
7833.206 53
7833.627 68
7834.047 73
7834.468 98
7834.889 104
7835.309 132
7835.730 132
7836.151 91
7836.571 105
7836.992 106
7837.413 132
7837.834 101
7838.254 82
7838.675 90
7839.096 91
7839.517 108
7839.937 91
7840.358 56
7840.779 55
7841.200 64
7841.621 69
7842.042 91
7842.462 84
7842.883 81
7843.304 88
7843.725 106
7844.146 136
7844.567 100
7844.988 127
7845.409 115
7845.830 83
7846.251 102
7846.672 91
7847.093 89
7847.514 111
7847.935 93
7848.356 85
7848.777 92
7849.198 113
7849.619 113
7850.040 80
7850.461 91
7850.882 118
7851.303 90
7851.724 88
7852.146 84
7852.567 99
7852.988 74
7853.409 113
7853.830 153
7854.251 145
7854.673 135
7855.094 117
7855.515 82
7855.936 107
7856.358 116
7856.779 95
7857.200 86
7857.621 66
7858.043 70
7858.464 57
7858.885 83
7859.307 84
7859.728 110
7860.149 125
7860.571 104
7860.992 77
7861.413 69
7861.835 84
7862.256 84
7862.678 62
7863.099 88
7863.520 77
7863.942 84
7864.363 75
7864.785 70
7865.206 67
7865.628 89
7866.049 86
7866.471 80
7866.892 81
7867.314 94
7867.735 104
7868.157 131
7868.578 110
7869.000 83
7869.422 110
7869.843 120
7870.265 101
7870.686 105
7871.108 110
7871.530 106
7871.951 83
7872.373 88
7872.795 84
7873.216 84
7873.638 91
7874.060 104
7874.482 86
7874.903 110
7875.325 110
7875.747 97
7876.169 80
7876.590 74
7877.012 66
7877.434 66
7877.856 57
7878.278 66
7878.700 59
7879.121 63
7879.543 73
7879.965 76
7880.387 95
7880.809 109
7881.231 85
7881.653 80
7882.075 67
7882.497 54
7882.919 68
7883.341 57
7883.763 96
7884.185 104
7884.607 94
7885.029 126
7885.451 132
7885.873 115
7886.295 132
7886.717 100
7887.139 105
7887.561 81
7887.983 78
7888.405 67
7888.827 85
7889.249 85
7889.671 68
7890.094 60
7890.516 68
7890.938 79
7891.360 80
7891.782 58
7892.204 56
7892.627 84
7893.049 80
7893.471 90
7893.893 94
7894.316 80
7894.738 91
7895.160 94
7895.582 118
7896.005 101
7896.427 98
7896.849 118
7897.272 124
7897.694 101
7898.116 86
7898.539 82
7898.961 101
7899.384 86
7899.806 83
7900.228 86
7900.651 93
7901.073 66
7901.496 67
7901.918 86
7902.341 94
7902.763 88
7903.186 82
7903.608 115
7904.031 115
7904.453 90
7904.876 85
7905.298 89
7905.721 75
7906.143 70
7906.566 93
7906.989 111
7907.411 121
7907.834 95
7908.257 68
7908.679 53
7909.102 86
7909.524 98
7909.947 85
7910.370 93
7910.793 83
7911.215 96
7911.638 90
7912.061 94
7912.483 109
7912.906 99
7913.329 80
7913.752 63
7914.175 74
7914.597 63
7915.020 71
7915.443 93
7915.866 101
7916.289 112
7916.712 103
7917.134 96
7917.557 100
7917.980 90
7918.403 96
7918.826 83
7919.249 102
7919.672 107
7920.095 112
7920.518 73
7920.941 75
7921.364 103
7921.787 78
7922.210 59
7922.633 66
7923.056 81
7923.479 96
7923.902 92
7924.325 61
7924.748 69
7925.171 91
7925.594 69
7926.017 74
7926.440 64
7926.863 56
7927.287 78
7927.710 78
7928.133 94
7928.556 88
7928.979 90
7929.403 78
7929.826 128
7930.249 132
7930.672 100
7931.095 81
7931.519 74
7931.942 70
7932.365 71
7932.788 71
7933.212 69
7933.635 66
7934.058 88
7934.482 113
7934.905 112
7935.328 98
7935.752 109
7936.175 99
7936.599 100
7937.022 87
7937.445 86
7937.869 114
7938.292 124
7938.716 106
7939.139 101
7939.563 86
7939.986 90
7940.410 85
7940.833 109
7941.257 101
7941.680 83
7942.104 113
7942.527 125
7942.951 118
7943.374 105
7943.798 107
7944.222 89
7944.645 82
7945.069 78
7945.492 64
7945.916 73
7946.340 76
7946.763 97
7947.187 97
7947.611 71
7948.034 57
7948.458 51
7948.882 78
7949.305 91
7949.729 112
7950.153 92
7950.577 60
7951.001 77
7951.424 92
7951.848 79
7952.272 120
7952.696 127
7953.120 101
7953.543 86
7953.967 90
7954.391 98
7954.815 68
7955.239 82
7955.663 100
7956.087 88
7956.511 107
7956.935 95
7957.358 79
7957.782 93
7958.206 78
7958.630 70
7959.054 72
7959.478 49
7959.902 53
7960.326 72
7960.750 79
7961.174 79
7961.598 74
7962.023 91
7962.447 89
7962.871 99
7963.295 68
7963.719 53
7964.143 48
7964.567 55
7964.991 67
7965.415 63
7965.840 81
7966.264 75
7966.688 78
7967.112 85
7967.536 72
7967.961 77
7968.385 77
7968.809 97
7969.233 77
7969.658 74
7970.082 72
7970.506 79
7970.931 78
7971.355 97
7971.779 120
7972.204 96
7972.628 89
7973.052 73
7973.477 88
7973.901 86
7974.325 80
7974.750 79
7975.174 76
7975.599 67
7976.023 73
7976.448 70
7976.872 84
7977.296 94
7977.721 98
7978.145 82
7978.570 85
7978.994 101
7979.419 75
7979.844 61
7980.268 76
7980.693 81
7981.117 110
7981.542 122
7981.966 94
7982.391 96
7982.816 77
7983.240 55
7983.665 50
7984.090 58
7984.514 77
7984.939 77
7985.364 98
7985.788 101
7986.213 110
7986.638 107
7987.062 100
7987.487 112
7987.912 84
7988.337 103
7988.761 94
7989.186 85
7989.611 85
7990.036 57
7990.461 69
7990.886 90
7991.310 107
7991.735 109
7992.160 97
7992.585 96
7993.010 89
7993.435 110
7993.860 93
7994.285 76
7994.710 75
7995.135 119
7995.559 105
7995.984 115
7996.409 97
7996.834 80
7997.259 104
7997.684 116
7998.109 100
7998.535 80
7998.960 72
7999.385 84
7999.810 109
8000.235 82
8000.660 86
8001.085 111
8001.510 110
8001.935 96
8002.360 96
8002.785 95
8003.211 92
8003.636 102
8004.061 83
8004.486 77
8004.911 85
8005.337 114
8005.762 135
8006.187 122
8006.612 82
8007.038 92
8007.463 82
8007.888 65
8008.313 69
8008.739 67
8009.164 100
8009.589 112
8010.015 92
8010.440 73
8010.866 85
8011.291 86
8011.716 94
8012.142 97
8012.567 101
8012.992 94
8013.418 92
8013.843 72
8014.269 66
8014.694 58
8015.120 53
8015.545 61
8015.971 79
8016.396 68
8016.822 65
8017.247 68
8017.673 83
8018.098 106
8018.524 93
8018.950 76
8019.375 73
8019.801 80
8020.226 64
8020.652 55
8021.078 86
8021.503 86
8021.929 95
8022.355 71
8022.780 68
8023.206 56
8023.632 73
8024.057 75
8024.483 98
8024.909 91
8025.335 115
8025.760 101
8026.186 86
8026.612 73
8027.038 74
8027.464 87
8027.889 78
8028.315 88
8028.741 82
8029.167 93
8029.593 122
8030.019 105
8030.444 111
8030.870 137
8031.296 114
8031.722 121
8032.148 105
8032.574 86
8033.000 66
8033.426 75
8033.852 66
8034.278 68
8034.704 70
8035.130 106
8035.556 120
8035.982 77
8036.408 87
8036.834 73
8037.260 83
8037.686 70
8038.112 58
8038.538 74
8038.965 73
8039.391 66
8039.817 72
8040.243 100
8040.669 120
8041.095 110
8041.521 97
8041.948 87
8042.374 108
8042.800 105
8043.226 74
8043.653 82
8044.079 62
8044.505 79
8044.931 84
8045.358 116
8045.784 113
8046.210 112
8046.636 77
8047.063 86
8047.489 65
8047.915 60
8048.342 62
8048.768 86
8049.195 100
8049.621 89
8050.047 91
8050.474 108
8050.900 94
8051.327 88
8051.753 86
8052.180 85
8052.606 117
8053.033 93
8053.459 89
8053.886 71
8054.312 60
8054.739 52
8055.165 92
8055.592 94
8056.018 104
8056.445 84
8056.871 99
8057.298 106
8057.725 72
8058.151 84
8058.578 88
8059.004 116
8059.431 102
8059.858 102
8060.284 85
8060.711 112
8061.138 100
8061.565 86
8061.991 105
8062.418 106
8062.845 111
8063.272 99
8063.698 76
8064.125 65
8064.552 71
8064.979 61
8065.405 101
8065.832 92
8066.259 86
8066.686 90
8067.113 82
8067.540 121
8067.967 138
8068.393 113
8068.820 109
8069.247 72
8069.674 73
8070.101 69
8070.528 73
8070.955 79
8071.382 109
8071.809 95
8072.236 77
8072.663 80
8073.090 106
8073.517 106
8073.944 101
8074.371 91
8074.798 76
8075.225 59
8075.652 85
8076.079 75
8076.506 59
8076.934 69
8077.361 86
8077.788 93
8078.215 83
8078.642 48
8079.069 43
8079.497 55
8079.924 76
8080.351 65
8080.778 56
8081.205 81
8081.633 86
8082.060 76
8082.487 62
8082.914 62
8083.342 64
8083.769 74
8084.196 95
8084.624 96
8085.051 88
8085.478 114
8085.906 103
8086.333 84
8086.760 85
8087.188 88
8087.615 75
8088.043 83
8088.470 79
8088.897 75
8089.325 76
8089.752 96
8090.180 105
8090.607 88
8091.035 70
8091.462 80
8091.890 101
8092.317 88
8092.745 58
8093.172 52
8093.600 93
8094.027 127
8094.455 135
8094.883 137
8095.310 98
8095.738 112
8096.165 102
8096.593 112
8097.021 103
8097.448 90
8097.876 65
8098.304 71
8098.731 104
8099.159 88
8099.587 80
8100.015 92
8100.442 68
8100.870 89
8101.298 84
8101.726 77
8102.153 69
8102.581 56
8103.009 67
8103.437 73
8103.865 77
8104.292 81
8104.720 60
8105.148 58
8105.576 54
8106.004 56
8106.432 74
8106.860 76
8107.288 80
8107.716 67
8108.144 58
8108.571 93
8108.999 102
8109.427 95
8109.855 84
8110.283 85
8110.711 68
8111.139 67
8111.567 60
8111.996 82
8112.424 87
8112.852 81
8113.280 72
8113.708 81
8114.136 78
8114.564 91
8114.992 82
8115.420 78
8115.848 68
8116.277 65
8116.705 79
8117.133 87
8117.561 94
8117.989 81
8118.417 100
8118.846 88
8119.274 97
8119.702 83
8120.130 79
8120.559 86
8120.987 67
8121.415 47
8121.844 44
8122.272 76
8122.700 77
8123.129 74
8123.557 78
8123.985 84
8124.414 89
8124.842 81
8125.270 83
8125.699 95
8126.127 111
8126.556 82
8126.984 93
8127.413 79
8127.841 84
8128.269 76
8128.698 63
8129.126 84
8129.555 55
8129.983 61
8130.412 51
8130.841 41
8131.269 63
8131.698 94
8132.126 89
8132.555 75
8132.983 110
8133.412 84
8133.841 79
8134.269 86
8134.698 75
8135.127 65
8135.555 68
8135.984 67
8136.413 65
8136.841 65
8137.270 64
8137.699 84
8138.127 102
8138.556 104
8138.985 72
8139.414 72
8139.842 94
8140.271 95
8140.700 86
8141.129 82
8141.558 96
8141.986 98
8142.415 76
8142.844 75
8143.273 65
8143.702 90
8144.131 61
8144.560 89
8144.989 72
8145.418 58
8145.846 63
8146.275 50
8146.704 49
8147.133 56
8147.562 77
8147.991 77
8148.420 103
8148.849 99
8149.278 104
8149.707 96
8150.136 86
8150.565 74
8150.995 86
8151.424 84
8151.853 95
8152.282 82
8152.711 76
8153.140 83
8153.569 97
8153.998 94
8154.428 77
8154.857 71
8155.286 72
8155.715 90
8156.144 77
8156.573 80
8157.003 92
8157.432 76
8157.861 74
8158.290 79
8158.720 92
8159.149 91
8159.578 83
8160.008 75
8160.437 76
8160.866 62
8161.296 50
8161.725 37
8162.154 64
8162.584 55
8163.013 40
8163.442 69
8163.872 81
8164.301 76
8164.731 77
8165.160 79
8165.590 82
8166.019 74
8166.449 82
8166.878 81
8167.308 66
8167.737 92
8168.167 91
8168.596 93
8169.026 88
8169.455 103
8169.885 97
8170.314 76
8170.744 85
8171.174 88
8171.603 85
8172.033 77
8172.462 85
8172.892 109
8173.322 113
8173.751 104
8174.181 86
8174.611 82
8175.040 98
8175.470 86
8175.900 73
8176.330 63
8176.759 78
8177.189 72
8177.619 78
8178.049 98
8178.478 80
8178.908 69
8179.338 58
8179.768 55
8180.198 49
8180.628 60
8181.057 62
8181.487 92
8181.917 108
8182.347 95
8182.777 109
8183.207 85
8183.637 84
8184.067 75
8184.497 68
8184.927 84
8185.357 83
8185.787 82
8186.217 70
8186.647 80
8187.077 74
8187.507 93
8187.937 85
8188.367 92
8188.797 70
8189.227 73
8189.657 80
8190.087 83
8190.517 78
8190.947 81
8191.377 66
8191.808 82
8192.238 88
8192.668 65
8193.098 87
8193.528 75
8193.959 73
8194.389 88
8194.819 70
8195.249 71
8195.679 72
8196.110 68
8196.540 65
8196.970 56
8197.401 52
8197.831 87
8198.261 92
8198.691 98
8199.122 112
8199.552 91
8199.982 97
8200.413 85
8200.843 54
8201.274 65
8201.704 75
8202.134 64
8202.565 78
8202.995 73
8203.426 93
8203.856 98
8204.287 68
8204.717 52
8205.148 74
8205.578 64
8206.009 92
8206.439 106
8206.870 97
8207.300 72
8207.731 75
8208.161 70
8208.592 92
8209.023 86
8209.453 71
8209.884 55
8210.314 57
8210.745 84
8211.176 96
8211.606 95
8212.037 113
8212.468 70
8212.898 73
8213.329 90
8213.760 61
8214.191 83
8214.621 96
8215.052 133
8215.483 131
8215.914 117
8216.344 139
8216.775 115
8217.206 106
8217.637 74
8218.068 77
8218.498 82
8218.929 66
8219.360 68
8219.791 76
8220.222 80
8220.653 66
8221.084 74
8221.515 71
8221.946 77
8222.377 62
8222.808 93
8223.239 93
8223.669 67
8224.100 53
8224.531 51
8224.962 52
8225.394 59
8225.825 46
8226.256 52
8226.687 44
8227.118 71
8227.549 85
8227.980 88
8228.411 82
8228.842 86
8229.273 72
8229.704 105
8230.136 97
8230.567 81
8230.998 111
8231.429 108
8231.860 101
8232.291 102
8232.723 85
8233.154 55
8233.585 81
8234.016 109
8234.448 92
8234.879 99
8235.310 91
8235.741 70
8236.173 84
8236.604 52
8237.035 49
8237.467 61
8237.898 63
8238.329 67
8238.761 61
8239.192 86
8239.624 77
8240.055 66
8240.486 51
8240.918 60
8241.349 81
8241.781 73
8242.212 74
8242.644 81
8243.075 103
8243.507 90
8243.938 70
8244.370 55
8244.801 68
8245.233 68
8245.664 73
8246.096 91
8246.527 92
8246.959 67
8247.391 67
8247.822 91
8248.254 74
8248.686 96
8249.117 74
8249.549 91
8249.980 103
8250.412 96
8250.844 92
8251.276 75
8251.707 73
8252.139 86
8252.571 91
8253.002 67
8253.434 49
8253.866 56
8254.298 78
8254.730 79
8255.161 60
8255.593 64
8256.025 37
8256.457 57
8256.889 69
8257.321 57
8257.752 61
8258.184 55
8258.616 66
8259.048 65
8259.480 83
8259.912 84
8260.344 59
8260.776 60
8261.208 63
8261.640 58
8262.072 47
8262.504 73
8262.936 96
8263.368 119
8263.800 127
8264.232 92
8264.664 74
8265.096 62
8265.528 87
8265.960 110
8266.392 88
8266.824 83
8267.256 67
8267.689 97
8268.121 76
8268.553 66
8268.985 41
8269.417 44
8269.849 43
8270.282 70
8270.714 78
8271.146 60
8271.578 51
8272.010 54
8272.443 57
8272.875 44
8273.307 40
8273.740 46
8274.172 74
8274.604 86
8275.036 47
8275.469 34
8275.901 51
8276.334 68
8276.766 66
8277.198 40
8277.631 59
8278.063 58
8278.495 63
8278.928 66
8279.360 63
8279.793 107
8280.225 105
8280.658 125
8281.090 101
8281.523 95
8281.955 102
8282.388 76
8282.820 55
8283.253 80
8283.685 65
8284.118 74
8284.550 96
8284.983 115
8285.416 103
8285.848 87
8286.281 54
8286.713 62
8287.146 69
8287.579 73
8288.011 57
8288.444 76
8288.877 117
8289.309 109
8289.742 88
8290.175 60
8290.608 75
8291.040 75
8291.473 78
8291.906 76
8292.339 95
8292.771 77
8293.204 88
8293.637 95
8294.070 77
8294.503 80
8294.935 74
8295.368 74
8295.801 65
8296.234 58
8296.667 61
8297.100 61
8297.533 65
8297.966 52
8298.399 56
8298.832 59
8299.265 52
8299.697 58
8300.130 86
8300.563 69
8300.996 57
8301.429 68
8301.862 78
8302.296 78
8302.729 67
8303.162 66
8303.595 62
8304.028 62
8304.461 49
8304.894 58
8305.327 55
8305.760 70
8306.193 83
8306.626 58
8307.060 77
8307.493 71
8307.926 98
8308.359 87
8308.792 96
8309.226 93
8309.659 101
8310.092 92
8310.525 70
8310.959 72
8311.392 73
8311.825 82
8312.258 58
8312.692 43
8313.125 46
8313.558 52
8313.992 64
8314.425 60
8314.858 68
8315.292 83
8315.725 67
8316.159 81
8316.592 70
8317.025 55
8317.459 68
8317.892 72
8318.326 67
8318.759 79
8319.193 69
8319.626 72
8320.060 82
8320.493 94
8320.927 108
8321.360 97
8321.794 79
8322.227 79
8322.661 88
8323.094 74
8323.528 88
8323.962 59
8324.395 55
8324.829 59
8325.262 78
8325.696 64
8326.130 62
8326.563 81
8326.997 77
8327.431 65
8327.864 62
8328.298 45
8328.732 52
8329.166 53
8329.599 63
8330.033 57
8330.467 50
8330.901 72
8331.334 57
8331.768 60
8332.202 79
8332.636 79
8333.070 74
8333.504 70
8333.937 67
8334.371 58
8334.805 58
8335.239 70
8335.673 82
8336.107 82
8336.541 76
8336.975 94
8337.409 74
8337.843 73
8338.277 86
8338.711 60
8339.145 62
8339.579 56
8340.013 61
8340.447 67
8340.881 76
8341.315 81
8341.749 84
8342.183 81
8342.617 122
8343.051 91
8343.485 84
8343.919 78
8344.353 75
8344.788 69
8345.222 57
8345.656 62
8346.090 64
8346.524 83
8346.958 88
8347.393 71
8347.827 85
8348.261 91
8348.695 71
8349.130 63
8349.564 56
8349.998 70
8350.432 65
8350.867 55
8351.301 80
8351.735 90
8352.170 84
8352.604 87
8353.038 72
8353.473 69
8353.907 54
8354.341 79
8354.776 65
8355.210 50
8355.645 35
8356.079 49
8356.514 86
8356.948 76
8357.383 60
8357.817 73
8358.251 99
8358.686 123
8359.121 119
8359.555 87
8359.990 93
8360.424 102
8360.859 82
8361.293 71
8361.728 62
8362.162 82
8362.597 107
8363.032 108
8363.466 100
8363.901 81
8364.336 79
8364.770 74
8365.205 92
8365.640 96
8366.074 84
8366.509 64
8366.944 57
8367.378 44
8367.813 70
8368.248 63
8368.683 74
8369.117 65
8369.552 71
8369.987 61
8370.422 57
8370.857 60
8371.291 46
8371.726 78
8372.161 100
8372.596 107
8373.031 127
8373.466 86
8373.901 68
8374.336 99
8374.770 89
8375.205 76
8375.640 80
8376.075 108
8376.510 86
8376.945 101
8377.380 94
8377.815 92
8378.250 63
8378.685 59
8379.120 79
8379.555 76
8379.990 55
8380.425 71
8380.861 53
8381.296 74
8381.731 78
8382.166 59
8382.601 103
8383.036 83
8383.471 74
8383.906 79
8384.342 78
8384.777 80
8385.212 65
8385.647 52
8386.082 74
8386.518 98
8386.953 79
8387.388 75
8387.823 68
8388.259 62
8388.694 60
8389.129 57
8389.564 67
8390.000 72
8390.435 73
8390.870 55
8391.306 58
8391.741 57
8392.177 52
8392.612 69
8393.047 71
8393.483 61
8393.918 61
8394.354 68
8394.789 66
8395.224 73
8395.660 81
8396.095 73
8396.531 66
8396.966 65
8397.402 70
8397.837 82
8398.273 85
8398.708 92
8399.144 72
8399.580 69
8400.015 64
8400.451 80
8400.886 79
8401.322 93
8401.758 113
8402.193 121
8402.629 111
8403.064 75
8403.500 60
8403.936 75
8404.371 85
8404.807 117
8405.243 112
8405.679 78
8406.114 76
8406.550 66
8406.986 72
8407.422 78
8407.857 72
8408.293 66
8408.729 64
8409.165 63
8409.601 86
8410.036 87
8410.472 105
8410.908 97
8411.344 123
8411.780 116
8412.216 91
8412.652 74
8413.088 69
8413.524 62
8413.959 64
8414.395 58
8414.831 56
8415.267 53
8415.703 42
8416.139 61
8416.575 78
8417.011 86
8417.447 82
8417.883 66
8418.319 76
8418.755 71
8419.192 80
8419.628 66
8420.064 57
8420.500 63
8420.936 94
8421.372 112
8421.808 100
8422.244 81
8422.681 74
8423.117 63
8423.553 77
8423.989 89
8424.425 99
8424.862 91
8425.298 75
8425.734 66
8426.170 60
8426.606 75
8427.043 79
8427.479 86
8427.915 87
8428.352 89
8428.788 81
8429.224 76
8429.661 86
8430.097 88
8430.533 72
8430.970 82
8431.406 69
8431.843 89
8432.279 117
8432.715 82
8433.152 90
8433.588 102
8434.025 82
8434.461 102
8434.898 97
8435.334 81
8435.771 66
8436.207 102
8436.644 96
8437.080 112
8437.517 89
8437.953 81
8438.390 78
8438.826 105
8439.263 95
8439.700 88
8440.136 107
8440.573 101
8441.010 117
8441.446 116
8441.883 125
8442.319 117
8442.756 121
8443.193 99
8443.630 77
8444.066 83
8444.503 94
8444.940 86
8445.376 102
8445.813 108
8446.250 131
8446.687 124
8447.124 141
8447.560 144
8447.997 161
8448.434 154
8448.871 159
8449.308 168
8449.745 138
8450.181 151
8450.618 140
8451.055 119
8451.492 122
8451.929 131
8452.366 126
8452.803 106
8453.240 114
8453.677 147
8454.114 148
8454.551 132
8454.988 116
8455.425 108
8455.862 111
8456.299 116
8456.736 140
8457.173 146
8457.610 142
8458.047 139
8458.484 170
8458.921 168
8459.358 154
8459.796 147
8460.233 137
8460.670 137
8461.107 153
8461.544 147
8461.981 168
8462.419 177
8462.856 163
8463.293 134
8463.730 157
8464.167 196
8464.605 213
8465.042 221
8465.479 229
8465.916 231
8466.354 245
8466.791 263
8467.228 300
8467.666 274
8468.103 287
8468.540 289
8468.978 281
8469.415 319
8469.852 424
8470.290 476
8470.727 594
8471.165 810
8471.602 1034
8472.040 1506
8472.477 1987
8472.914 2726
8473.352 3597
8473.789 4746
8474.227 5955
8474.664 6872
8475.102 7801
8475.539 8450
8475.977 9344
8476.415 9838
8476.852 9837
8477.290 9667
8477.727 9068
8478.165 8340
8478.602 7404
8479.040 6454
8479.478 5548
8479.915 4649
8480.353 3893
8480.791 3280
8481.228 2768
8481.666 2434
8482.104 2101
8482.541 1855
8482.979 1596
8483.417 1433
8483.855 1340
8484.292 1216
8484.730 1115
8485.168 1094
8485.606 1030
8486.043 946
8486.481 829
8486.919 827
8487.357 760
8487.795 730
8488.233 645
8488.671 667
8489.108 665
8489.546 593
8489.984 597
8490.422 581
8490.860 531
8491.298 539
8491.736 534
8492.174 545
8492.612 526
8493.050 537
8493.488 530
8493.926 527
8494.364 510
8494.802 500
8495.240 510
8495.678 528
8496.116 541
8496.554 559
8496.992 535
8497.430 548
8497.868 518
8498.306 501
8498.745 553
8499.183 568
8499.621 670
8500.059 798
8500.497 979
8500.935 1061
8501.374 1128
8501.812 1138
8502.250 1307
8502.688 1391
8503.126 1468
8503.565 1439
8504.003 1407
8504.441 1423
8504.880 1395
8505.318 1337
8505.756 1170
8506.194 1119
8506.633 973
8507.071 828
8507.509 776
8507.948 631
8508.386 521
8508.825 523
8509.263 514
8509.701 434
8510.140 393
8510.578 386
8511.017 376
8511.455 381
8511.894 388
8512.332 324
8512.771 320
8513.209 301
8513.648 298
8514.086 306
8514.525 288
8514.963 244
8515.402 277
8515.840 307
8516.279 325
8516.717 359
8517.156 326
8517.595 350
8518.033 322
8518.472 266
8518.911 248
8519.349 255
8519.788 245
8520.227 219
8520.665 230
8521.104 247
8521.543 266
8521.981 257
8522.420 244
8522.859 283
8523.298 277
8523.736 302
8524.175 280
8524.614 310
8525.053 318
8525.492 343
8525.930 331
8526.369 278
8526.808 333
8527.247 407
8527.686 384
8528.125 410
8528.564 484
8529.003 540
8529.441 560
8529.880 576
8530.319 543
8530.758 465
8531.197 421
8531.636 392
8532.075 377
8532.514 401
8532.953 383
8533.392 343
8533.831 291
8534.270 289
8534.709 323
8535.148 276
8535.588 243
8536.027 260
8536.466 246
8536.905 281
8537.344 289
8537.783 260
8538.222 222
8538.661 247
8539.101 223
8539.540 197
8539.979 172
8540.418 168
8540.857 177
8541.297 173
8541.736 211
8542.175 274
8542.614 187
8543.054 163
8543.493 208
8543.932 218
8544.371 224
8544.811 242
8545.250 249
8545.689 209
8546.129 240
8546.568 238
8547.007 231
8547.447 221
8547.886 227
8548.326 232
8548.765 191
8549.204 215
8549.644 199
8550.083 227
8550.523 218
8550.962 251
8551.402 235
8551.841 207
8552.281 192
8552.720 233
8553.160 240
8553.599 229
8554.039 248
8554.478 221
8554.918 295
8555.358 320
8555.797 383
8556.237 383
8556.676 335
8557.116 381
8557.556 409
8557.995 365
8558.435 406
8558.875 366
8559.314 335
8559.754 280
8560.194 303
8560.633 313
8561.073 286
8561.513 254
8561.953 235
8562.392 222
8562.832 224
8563.272 240
8563.712 245
8564.152 249
8564.591 255
8565.031 243
8565.471 230
8565.911 237
8566.351 221
8566.791 255
8567.231 257
8567.671 212
8568.110 271
8568.550 302
8568.990 287
8569.430 297
8569.870 272
8570.310 265
8570.750 288
8571.190 246
8571.630 216
8572.070 234
8572.510 218
8572.950 247
8573.390 243
8573.830 276
8574.270 349
8574.710 444
8575.151 462
8575.591 515
8576.031 617
8576.471 604
8576.911 696
8577.351 828
8577.791 955
8578.231 1046
8578.672 1117
8579.112 1185
8579.552 1240
8579.992 1299
8580.433 1207
8580.873 1109
8581.313 1037
8581.753 1032
8582.194 1011
8582.634 1003
8583.074 960
8583.514 911
8583.955 840
8584.395 766
8584.835 678
8585.276 609
8585.716 601
8586.156 622
8586.597 735
8587.037 799
8587.478 826
8587.918 790
8588.359 799
8588.799 785
8589.239 703
8589.680 691
8590.120 631
8590.561 559
8591.001 525
8591.442 509
8591.882 456
8592.323 408
8592.763 371
8593.204 333
8593.645 321
8594.085 329
8594.526 328
8594.966 314
8595.407 296
8595.848 306
8596.288 309
8596.729 342
8597.170 348
8597.610 316
8598.051 250
8598.492 221
8598.932 221
8599.373 248
8599.814 279
8600.254 295
8600.695 311
8601.136 265
8601.577 303
8602.017 320
8602.458 250
8602.899 302
8603.340 322
8603.781 362
8604.222 410
8604.662 388
8605.103 380
8605.544 373
8605.985 382
8606.426 364
8606.867 352
8607.308 335
8607.749 319
8608.190 291
8608.631 285
8609.072 254
8609.512 330
8609.953 359
8610.394 353
8610.835 345
8611.276 308
8611.718 272
8612.159 262
8612.600 240
8613.041 265
8613.482 262
8613.923 266
8614.364 265
8614.805 296
8615.246 271
8615.687 245
8616.128 271
8616.570 249
8617.011 230
8617.452 254
8617.893 231
8618.334 236
8618.776 238
8619.217 218
8619.658 251
8620.099 220
8620.540 226
8620.982 218
8621.423 204
8621.864 206
8622.306 214
8622.747 242
8623.188 260
8623.630 227
8624.071 200
8624.512 177
8624.954 193
8625.395 195
8625.836 169
8626.278 164
8626.719 192
8627.161 208
8627.602 239
8628.044 225
8628.485 187
8628.926 170
8629.368 160
8629.809 199
8630.251 199
8630.692 208
8631.134 189
8631.575 245
8632.017 256
8632.459 259
8632.900 259
8633.342 268
8633.783 220
8634.225 212
8634.667 194
8635.108 176
8635.550 185
8635.991 198
8636.433 220
8636.875 200
8637.317 222
8637.758 199
8638.200 192
8638.642 213
8639.083 206
8639.525 198
8639.967 210
8640.409 242
8640.850 193
8641.292 167
8641.734 158
8642.176 165
8642.618 132
8643.059 133
8643.501 168
8643.943 175
8644.385 183
8644.827 185
8645.269 163
8645.711 167
8646.153 188
8646.594 230
8647.036 202
8647.478 196
8647.920 190
8648.362 177
8648.804 157
8649.246 140
8649.688 149
8650.130 175
8650.572 191
8651.014 206
8651.456 165
8651.898 154
8652.340 142
8652.783 134
8653.225 161
8653.667 197
8654.109 181
8654.551 146
8654.993 129
8655.435 139
8655.877 158
8656.320 163
8656.762 161
8657.204 168
8657.646 189
8658.088 172
8658.531 170
8658.973 158
8659.415 152
8659.857 181
8660.300 166
8660.742 158
8661.184 164
8661.627 132
8662.069 155
8662.511 174
8662.953 182
8663.396 172
8663.838 155
8664.281 144
8664.723 133
8665.165 130
8665.608 149
8666.050 142
8666.493 192
8666.935 189
8667.378 195
8667.820 170
8668.262 195
8668.705 205
8669.147 201
8669.590 201
8670.032 183
8670.475 213
8670.918 193
8671.360 186
8671.803 186
8672.245 157
8672.688 150
8673.130 144
8673.573 119
8674.016 137
8674.458 151
8674.901 160
8675.344 171
8675.786 154
8676.229 173
8676.672 186
8677.114 173
8677.557 185
8678.000 188
8678.442 174
8678.885 167
8679.328 181
8679.771 203
8680.214 205
8680.656 191
8681.099 212
8681.542 216
8681.985 248
8682.428 222
8682.870 189
8683.313 218
8683.756 254
8684.199 266
8684.642 248
8685.085 209
8685.528 167
8685.971 174
8686.414 167
8686.857 201
8687.300 212
8687.743 223
8688.185 194
8688.628 189
8689.071 209
8689.515 224
8689.958 232
8690.401 289
8690.844 285
8691.287 230
8691.730 237
8692.173 191
8692.616 186
8693.059 212
8693.502 212
8693.945 211
8694.388 190
8694.832 161
8695.275 177
8695.718 171
8696.161 152
8696.604 134
8697.048 164
8697.491 176
8697.934 200
8698.377 167
8698.820 164
8699.264 145
8699.707 135
8700.150 157
8700.594 198
8701.037 187
8701.480 181
8701.924 155
8702.367 144
8702.810 138
8703.254 147
8703.697 133
8704.140 144
8704.584 154
8705.027 147
8705.471 178
8705.914 216
8706.358 194
8706.801 177
8707.244 159
8707.688 156
8708.131 122
8708.575 113
8709.018 134
8709.462 169
8709.905 172
8710.349 134
8710.793 151
8711.236 130
8711.680 137
8712.123 166
8712.567 182
8713.011 176
8713.454 148
8713.898 140
8714.341 98
8714.785 124
8715.229 128
8715.672 153
8716.116 156
8716.560 175
8717.004 150
8717.447 180
8717.891 171
8718.335 149
8718.779 157
8719.222 178
8719.666 145
8720.110 163
8720.554 145
8720.998 139
8721.441 127
8721.885 139
8722.329 150
8722.773 128
8723.217 159
8723.661 125
8724.105 109
8724.549 109
8724.992 122
8725.436 152
8725.880 159
8726.324 149
8726.768 130
8727.212 157
8727.656 115
8728.100 108
8728.544 110
8728.988 100
8729.432 104
8729.876 98
8730.320 81
8730.764 99
8731.208 85
8731.653 111
8732.097 121
8732.541 125
8732.985 145
8733.429 140
8733.873 113
8734.317 101
8734.762 83
8735.206 109
8735.650 127
8736.094 133
8736.538 142
8736.983 130
8737.427 147
8737.871 136
8738.315 111
8738.760 131
8739.204 137
8739.648 104
8740.092 117
8740.537 90
8740.981 117
8741.425 115
8741.870 111
8742.314 117
8742.758 111
8743.203 122
8743.647 128
8744.092 119
8744.536 106
8744.981 89
8745.425 73
8745.869 68
8746.314 70
8746.758 79
8747.203 103
8747.647 89
8748.092 74
8748.536 71
8748.981 69
8749.425 92
8749.870 119
8750.315 98
8750.759 107
8751.204 114
8751.648 124
8752.093 102
8752.538 89
8752.982 80
8753.427 87
8753.871 98
8754.316 119
8754.761 109
8755.205 98
8755.650 96
8756.095 95
8756.540 105
8756.984 114
8757.429 117
8757.874 86
8758.319 101
8758.763 100
8759.208 72
8759.653 94
8760.098 121
8760.543 104
8760.987 88
8761.432 82
8761.877 102
8762.322 101
8762.767 102
8763.212 96
8763.657 103
8764.102 96
8764.547 109
8764.991 96
8765.436 101
8765.881 90
8766.326 94
8766.771 104
8767.216 125
8767.661 134
8768.106 91
8768.551 90
8768.996 88
8769.441 84
8769.887 63
8770.332 84
8770.777 91
8771.222 95
8771.667 90
8772.112 96
8772.557 93
8773.002 80
8773.447 54
8773.893 77
8774.338 107
8774.783 90
8775.228 76
8775.673 74
8776.119 86
8776.564 99
8777.009 98
8777.454 122
8777.900 132
8778.345 94
8778.790 98
8779.235 127
8779.681 121
8780.126 143
8780.571 134
8781.017 119
8781.462 105
8781.907 125
8782.353 128
8782.798 128
8783.244 108
8783.689 89
8784.134 93
8784.580 107
8785.025 98
8785.471 114
8785.916 133
8786.362 122
8786.807 104
8787.253 82
8787.698 97
8788.144 99
8788.589 124
8789.035 159
8789.480 142
8789.926 125
8790.372 109
8790.817 104
8791.263 85
8791.708 84
8792.154 105
8792.600 119
8793.045 115
8793.491 136
8793.937 100
8794.382 105
8794.828 114
8795.274 111
8795.719 117
8796.165 148
8796.611 132
8797.057 139
8797.502 140
8797.948 126
8798.394 137
8798.840 111
8799.285 97
8799.731 75
8800.177 106
8800.623 135
8801.069 137
8801.515 111
8801.961 109
8802.406 126
8802.852 105
8803.298 96
8803.744 94
8804.190 104
8804.636 95
8805.082 91
8805.528 72
8805.974 86
8806.420 127
8806.866 111
8807.312 101
8807.758 89
8808.204 85
8808.650 75
8809.096 88
8809.542 106
8809.988 106
8810.434 105
8810.880 88
8811.327 97
8811.773 94
8812.219 96
8812.665 87
8813.111 122
8813.557 130
8814.003 127
8814.450 92
8814.896 78
8815.342 80
8815.788 95
8816.234 109
8816.681 106
8817.127 126
8817.573 68
8818.020 73
8818.466 119
8818.912 67
8819.358 75
8819.805 76
8820.251 107
8820.697 105
8821.144 102
8821.590 122
8822.037 95
8822.483 97
8822.929 115
8823.376 118
8823.822 125
8824.269 115
8824.715 104
8825.162 112
8825.608 102
8826.055 88
8826.501 108
8826.948 102
8827.394 87
8827.841 99
8828.287 81
8828.734 95
8829.180 97
8829.627 97
8830.073 91
8830.520 82
8830.967 82
8831.413 113
8831.860 94
8832.306 67
8832.753 61
8833.200 82
8833.646 84
8834.093 85
8834.540 50
8834.987 55
8835.433 80
8835.880 104
8836.327 82
8836.774 93
8837.220 93
8837.667 111
8838.114 120
8838.561 102
8839.007 100
8839.454 95
8839.901 71
8840.348 73
8840.795 103
8841.242 135
8841.689 96
8842.135 94
8842.582 98
8843.029 84
8843.476 114
8843.923 128
8844.370 82
8844.817 72
8845.264 87
8845.711 84
8846.158 97
8846.605 114
8847.052 83
8847.499 73
8847.946 77
8848.393 71
8848.840 81
8849.287 72
8849.734 100
8850.181 106
8850.629 127
8851.076 113
8851.523 87
8851.970 90
8852.417 74
8852.864 79
8853.311 75
8853.759 68
8854.206 74
8854.653 76
8855.100 79
8855.547 81
8855.995 99
8856.442 121
8856.889 89
8857.336 61
8857.784 71
8858.231 74
8858.678 69
8859.126 69
8859.573 80
8860.020 81
8860.468 79
8860.915 125
8861.362 90
8861.810 83
8862.257 87
8862.705 123
8863.152 126
8863.599 136
8864.047 150
8864.494 116
8864.942 97
8865.389 61
8865.837 74
8866.284 76
8866.732 59
8867.179 57
8867.627 51
8868.074 48
8868.522 50
8868.970 68
8869.417 93
8869.865 104
8870.312 99
8870.760 93
8871.208 97
8871.655 86
8872.103 83
8872.550 103
8872.998 108
8873.446 109
8873.894 87
8874.341 88
8874.789 76
8875.237 73
8875.684 72
8876.132 81
8876.580 77
8877.028 76
8877.475 82
8877.923 74
8878.371 71
8878.819 86
8879.267 66
8879.715 62
8880.162 48
8880.610 79
8881.058 67
8881.506 67
8881.954 77
8882.402 79
8882.850 83
8883.298 81
8883.746 79
8884.194 97
8884.642 80
8885.090 59
8885.537 61
8885.985 65
8886.433 67
8886.882 64
8887.330 64
8887.778 70
8888.226 93
8888.674 95
8889.122 93
8889.570 81
8890.018 89
8890.466 82
8890.914 96
8891.362 127
8891.810 104
8892.259 102
8892.707 104
8893.155 75
8893.603 85
8894.051 90
8894.500 75
8894.948 89
8895.396 73
8895.844 91
8896.293 97
8896.741 103
8897.189 99
8897.637 88
8898.086 91
8898.534 98
8898.982 98
8899.431 80
8899.879 99
8900.327 121
8900.776 101
8901.224 83
8901.672 74
8902.121 87
8902.569 94
8903.018 62
8903.466 70
8903.915 98
8904.363 85
8904.812 81
8905.260 63
8905.709 89
8906.157 88
8906.606 75
8907.054 59
8907.503 75
8907.951 64
8908.400 52
8908.848 65
8909.297 56
8909.745 58
8910.194 80
8910.643 82
8911.091 95
8911.540 89
8911.989 76
8912.437 83
8912.886 71
8913.335 60
8913.783 76
8914.232 68
8914.681 89
8915.130 88
8915.578 82
8916.027 88
8916.476 65
8916.925 72
8917.373 78
8917.822 83
8918.271 66
8918.720 94
8919.169 107
8919.617 106
8920.066 119
8920.515 96
8920.964 68
8921.413 64
8921.862 56
8922.311 66
8922.760 74
8923.209 69
8923.658 87
8924.107 72
8924.555 117
8925.004 107
8925.453 96
8925.902 86
8926.351 83
8926.800 73
8927.250 109
8927.699 109
8928.148 74
8928.597 67
8929.046 93
8929.495 74
8929.944 59
8930.393 66
8930.842 78
8931.291 73
8931.741 66
8932.190 70
8932.639 88
8933.088 70
8933.537 54
8933.986 50
8934.436 64
8934.885 72
8935.334 67
8935.783 66
8936.233 55
8936.682 64
8937.131 74
8937.580 86
8938.030 77
8938.479 77
8938.928 95
8939.378 68
8939.827 60
8940.276 50
8940.726 66
8941.175 74
8941.625 85
8942.074 91
8942.523 80
8942.973 71
8943.422 75
8943.872 59
8944.321 69
8944.771 66
8945.220 62
8945.670 76
8946.119 87
8946.569 101
8947.018 75
8947.468 81
8947.917 84
8948.367 81
8948.817 76
8949.266 82
8949.716 62
8950.165 47
8950.615 54
8951.065 52
8951.514 44
8951.964 59
8952.414 57
8952.863 70
8953.313 72
8953.763 68
8954.212 51
8954.662 60
8955.112 61
8955.562 63
8956.011 65
8956.461 80
8956.911 89
8957.361 74
8957.810 66
8958.260 72
8958.710 75
8959.160 75
8959.610 92
8960.060 67
8960.510 83
8960.959 65
8961.409 76
8961.859 78
8962.309 54
8962.759 56
8963.209 65
8963.659 95
8964.109 89
8964.559 78
8965.009 95
8965.459 89
8965.909 87
8966.359 90
8966.809 84
8967.259 75
8967.709 70
8968.159 51
8968.609 52
8969.059 57
8969.509 69
8969.959 73
8970.410 82
8970.860 75
8971.310 74
8971.760 73
8972.210 77
8972.660 89
8973.111 67
8973.561 61
8974.011 66
8974.461 69
8974.911 53
8975.362 119
8975.812 96
8976.262 103
8976.712 86
8977.163 55
8977.613 68
8978.063 94
8978.514 83
8978.964 86
8979.414 104
8979.865 84
8980.315 72
8980.765 75
8981.216 79
8981.666 73
8982.117 79
8982.567 54
8983.018 35
8983.468 68
8983.918 70
8984.369 65
8984.819 69
8985.270 84
8985.720 65
8986.171 72
8986.621 84
8987.072 88
8987.522 69
8987.973 53
8988.424 64
8988.874 64
8989.325 64
8989.775 86
8990.226 84
8990.677 102
8991.127 89
8991.578 72
8992.029 64
8992.479 79
8992.930 74
8993.381 86
8993.831 93
8994.282 70
8994.733 72
8995.184 69
8995.634 46
8996.085 45
8996.536 46
8996.987 45
8997.437 58
8997.888 48
8998.339 65
8998.790 72
8999.241 62
8999.692 57
9000.142 52
9000.593 68
9001.044 82
9001.495 71
9001.946 73
9002.397 68
9002.848 56
9003.299 61
9003.750 94
9004.201 65
9004.652 79
9005.103 97
9005.554 91
9006.005 73
9006.456 70
9006.907 64
9007.358 63
9007.809 70
9008.260 80
9008.711 76
9009.162 60
9009.613 69
9010.064 76
9010.515 80
9010.967 103
9011.418 76
9011.869 80
9012.320 68
9012.771 58
9013.222 56
9013.674 59
9014.125 77
9014.576 103
9015.027 62
9015.479 39
9015.930 34
9016.381 57
9016.832 66
9017.284 69
9017.735 89
9018.186 64
9018.638 61
9019.089 65
9019.540 72
9019.992 62
9020.443 72
9020.894 82
9021.346 73
9021.797 78
9022.249 86
9022.700 74
9023.152 84
9023.603 65
9024.054 57
9024.506 64
9024.957 74
9025.409 73
9025.860 50
9026.312 66
9026.764 73
9027.215 76
9027.667 102
9028.118 118
9028.570 83
9029.021 68
9029.473 58
9029.925 58
9030.376 62
9030.828 73
9031.279 75
9031.731 70
9032.183 86
9032.634 79
9033.086 72
9033.538 79
9033.990 92
9034.441 72
9034.893 61
9035.345 45
9035.797 59
9036.248 65
9036.700 52
9037.152 40
9037.604 46
9038.055 32
9038.507 42
9038.959 35
9039.411 38
9039.863 55
9040.315 57
9040.767 67
9041.218 82
9041.670 79
9042.122 62
9042.574 47
9043.026 44
9043.478 62
9043.930 70
9044.382 79
9044.834 79
9045.286 82
9045.738 56
9046.190 61
9046.642 79
9047.094 71
9047.546 70
9047.998 93
9048.450 86
9048.902 71
9049.355 58
9049.807 51
9050.259 98
9050.711 57
9051.163 56
9051.615 52
9052.067 55
9052.519 53
9052.972 76
9053.424 65
9053.876 55
9054.328 58
9054.781 69
9055.233 51
9055.685 50
9056.137 66
9056.590 85
9057.042 48
9057.494 42
9057.946 59
9058.399 63
9058.851 69
9059.303 65
9059.756 68
9060.208 83
9060.661 69
9061.113 75
9061.565 73
9062.018 63
9062.470 55
9062.923 45
9063.375 73
9063.828 64
9064.280 56
9064.733 53
9065.185 50
9065.637 57
9066.090 46
9066.543 62
9066.995 57
9067.448 60
9067.900 68
9068.353 50
9068.805 59
9069.258 70
9069.711 84
9070.163 80
9070.616 82
9071.068 72
9071.521 103
9071.974 98
9072.426 72
9072.879 56
9073.332 47
9073.784 75
9074.237 56
9074.690 46
9075.143 57
9075.595 64
9076.048 64
9076.501 52
9076.954 47
9077.407 37
9077.859 37
9078.312 56
9078.765 62
9079.218 70
9079.671 87
9080.124 51
9080.576 41
9081.029 63
9081.482 47
9081.935 50
9082.388 46
9082.841 39
9083.294 44
9083.747 46
9084.200 60
9084.653 70
9085.106 54
9085.559 58
9086.012 53
9086.465 65
9086.918 56
9087.371 48
9087.824 49
9088.277 48
9088.730 57
9089.183 55
9089.636 53
9090.089 63
9090.543 76
9090.996 64
9091.449 64
9091.902 62
9092.355 68
9092.808 81
9093.262 59
9093.715 51
9094.168 41
9094.621 33
9095.074 36
9095.528 44
9095.981 52
9096.434 45
9096.887 64
9097.341 78
9097.794 72
9098.247 68
9098.701 52
9099.154 59
9099.607 60
9100.061 47
9100.514 40
9100.968 50
9101.421 60
9101.874 57
9102.328 70
9102.781 57
9103.235 37
9103.688 36
9104.142 55
9104.595 47
9105.048 56
9105.502 55
9105.955 49
9106.409 56
9106.863 46
9107.316 55
9107.770 52
9108.223 64
9108.677 69
9109.130 77
9109.584 89
9110.038 68
9110.491 64
9110.945 66
9111.398 70
9111.852 64
9112.306 68
9112.759 83
9113.213 86
9113.667 60
9114.121 63
9114.574 66
9115.028 67
9115.482 63
9115.936 68
9116.389 53
9116.843 40
9117.297 41
9117.751 62
9118.204 89
9118.658 60
9119.112 46
9119.566 56
9120.020 62
9120.474 65
9120.928 73
9121.381 74
9121.835 61
9122.289 66
9122.743 54
9123.197 73
9123.651 46
9124.105 32
9124.559 65
9125.013 66
9125.467 65
9125.921 52
9126.375 48
9126.829 52
9127.283 56
9127.737 35
9128.191 44
9128.645 40
9129.099 44
9129.553 50
9130.008 64
9130.462 85
9130.916 76
9131.370 76
9131.824 60
9132.278 56
9132.732 64
9133.187 63
9133.641 54
9134.095 66
9134.549 71
9135.004 60
9135.458 56
9135.912 72
9136.366 78
9136.821 68
9137.275 62
9137.729 64
9138.183 63
9138.638 52
9139.092 61
9139.546 46
9140.001 43
9140.455 66
9140.910 51
9141.364 56
9141.818 71
9142.273 70
9142.727 84
9143.182 88
9143.636 74
9144.091 68
9144.545 67
9144.999 68
9145.454 62
9145.908 57
9146.363 57
9146.817 64
9147.272 91
9147.727 80
9148.181 70
9148.636 71
9149.090 61
9149.545 76
9149.999 80
9150.454 79
9150.909 57
9151.363 74
9151.818 69
9152.273 60
9152.727 59
9153.182 57
9153.637 77
9154.091 90
9154.546 84
9155.001 72
9155.456 57
9155.910 48
9156.365 62
9156.820 65
9157.275 77
9157.729 53
9158.184 30
9158.639 27
9159.094 51
9159.549 35
9160.004 53
9160.458 61
9160.913 66
9161.368 59
9161.823 54
9162.278 56
9162.733 66
9163.188 64
9163.643 73
9164.098 80
9164.553 78
9165.008 67
9165.463 80
9165.918 80
9166.373 73
9166.828 62
9167.283 53
9167.738 32
9168.193 51
9168.648 49
9169.103 58
9169.558 73
9170.013 66
9170.468 60
9170.923 54
9171.379 36
9171.834 56
9172.289 66
9172.744 51
9173.199 52
9173.654 46
9174.110 53
9174.565 41
9175.020 30
9175.475 53
9175.931 49
9176.386 55
9176.841 60
9177.296 76
9177.752 61
9178.207 59
9178.662 48
9179.118 55
9179.573 55
9180.028 58
9180.484 65
9180.939 54
9181.394 65
9181.850 49
9182.305 65
9182.761 57
9183.216 57
9183.671 62
9184.127 56
9184.582 51
9185.038 48
9185.493 60
9185.949 59
9186.404 67
9186.860 80
9187.315 56
9187.771 57
9188.226 56
9188.682 48
9189.138 55
9189.593 75
9190.049 70
9190.504 66
9190.960 48
9191.416 39
9191.871 37
9192.327 62
9192.783 63
9193.238 50
9193.694 48
9194.150 50
9194.605 57
9195.061 56
9195.517 35
9195.973 43
9196.428 51
9196.884 52
9197.340 34
9197.796 30
9198.251 22
9198.707 31
9199.163 39
9199.619 48
9200.075 30
9200.531 28
9200.987 41
9201.442 50
9201.898 36
9202.354 59
9202.810 79
9203.266 86
9203.722 80
9204.178 56
9204.634 42
9205.090 31
9205.546 41
9206.002 67
9206.458 62
9206.914 54
9207.370 55
9207.826 61
9208.282 64
9208.738 69
9209.194 69
9209.650 70
9210.106 76
9210.562 62
9211.019 69
9211.475 59
9211.931 43
9212.387 63
9212.843 59
9213.299 52
9213.755 73
9214.212 71
9214.668 99
9215.124 80
9215.580 62
9216.037 71
9216.493 44
9216.949 51
9217.405 64
9217.862 71
9218.318 76
9218.774 70
9219.231 75
9219.687 55
9220.143 46
9220.600 59
9221.056 70
9221.512 53
9221.969 47
9222.425 57
9222.882 39
9223.338 48
9223.794 37
9224.251 40
9224.707 45
9225.164 67
9225.620 70
9226.077 56
9226.533 71
9226.990 76
9227.446 76
9227.903 80
9228.359 69
9228.816 53
9229.272 58
9229.729 51
9230.186 44
9230.642 42
9231.099 54
9231.555 65
9232.012 63
9232.469 58
9232.925 63
9233.382 59
9233.839 62
9234.295 63
9234.752 77
9235.209 70
9235.666 48
9236.122 59
9236.579 53
9237.036 47
9237.493 55
9237.949 72
9238.406 72
9238.863 66
9239.320 54
9239.777 50
9240.233 43
9240.690 47
9241.147 45
9241.604 45
9242.061 51
9242.518 96
9242.975 98
9243.432 74
9243.889 58
9244.346 56
9244.802 55
9245.259 51
9245.716 48
9246.173 66
9246.630 54
9247.087 44
9247.544 45
9248.001 58
9248.459 42
9248.916 33
9249.373 31
9249.830 40
9250.287 65
9250.744 66
9251.201 69
9251.658 76
9252.115 75
9252.572 61
9253.030 52
9253.487 55
9253.944 55
9254.401 53
9254.858 58
9255.316 59
9255.773 65
9256.230 60
9256.687 60
9257.144 66
9257.602 75
9258.059 65
9258.516 63
9258.974 62
9259.431 71
9259.888 79
9260.346 71
9260.803 52
9261.260 42
9261.718 45
9262.175 56
9262.632 77
9263.090 70
9263.547 66
9264.005 70
9264.462 56
9264.920 34
9265.377 58
9265.835 58
9266.292 60
9266.750 66
9267.207 50
9267.665 44
9268.122 33
9268.580 47
9269.037 47
9269.495 44
9269.952 42
9270.410 35
9270.867 42
9271.325 56
9271.783 37
9272.240 58
9272.698 82
9273.156 87
9273.613 63
9274.071 74
9274.529 67
9274.986 54
9275.444 58
9275.902 52
9276.360 52
9276.817 51
9277.275 35
9277.733 18
9278.191 29
9278.648 38
9279.106 42
9279.564 50
9280.022 51
9280.480 33
9280.937 36
9281.395 39
9281.853 32
9282.311 62
9282.769 66
9283.227 74
9283.685 72
9284.143 72
9284.601 65
9285.059 55
9285.517 47
9285.974 66
9286.432 51
9286.890 46
9287.348 55
9287.806 42
9288.264 35
9288.723 39
9289.181 72
9289.639 79
9290.097 62
9290.555 56
9291.013 50
9291.471 44
9291.929 44
9292.387 47
9292.845 47
9293.304 59
9293.762 46
9294.220 49
9294.678 59
9295.136 58
9295.594 58
9296.053 53
9296.511 63
9296.969 37
9297.427 37
9297.886 38
9298.344 40
9298.802 44
9299.260 47
9299.719 40
9300.177 31
9300.635 41
9301.094 52
9301.552 41
9302.011 47
9302.469 42
9302.927 38
9303.386 32
9303.844 34
9304.303 44
9304.761 55
9305.219 81
9305.678 77
9306.136 51
9306.595 49
9307.053 47
9307.512 45
9307.970 49
9308.429 41
9308.887 45
9309.346 40
9309.804 30
9310.263 24
9310.722 30
9311.180 44
9311.639 68
9312.097 38
9312.556 30
9313.015 37
9313.473 35
9313.932 51
9314.391 50
9314.849 49
9315.308 58
9315.767 61
9316.225 69
9316.684 47
9317.143 29
9317.602 45
9318.060 42
9318.519 51
9318.978 42
9319.437 49
9319.896 46
9320.354 39
9320.813 41
9321.272 36
9321.731 41
9322.190 62
9322.649 50
9323.107 51
9323.566 38
9324.025 37
9324.484 51
9324.943 53
9325.402 61
9325.861 46
9326.320 43
9326.779 58
9327.238 42
9327.697 56
9328.156 56
9328.615 46
9329.074 48
9329.533 41
9329.992 42
9330.451 33
9330.910 35
9331.369 44
9331.828 45
9332.288 46
9332.747 55
9333.206 38
9333.665 51
9334.124 68
9334.583 59
9335.042 32
9335.502 39
9335.961 50
9336.420 50
9336.879 72
9337.338 67
9337.798 53
9338.257 42
9338.716 47
9339.176 49
9339.635 51
9340.094 53
9340.553 63
9341.013 72
9341.472 68
9341.931 57
9342.391 59
9342.850 62
9343.310 54
9343.769 52
9344.228 50
9344.688 56
9345.147 42
9345.607 38
9346.066 49
9346.526 41
9346.985 46
9347.444 42
9347.904 58
9348.363 56
9348.823 58
9349.283 63
9349.742 70
9350.202 59
9350.661 57
9351.121 72
9351.580 67
9352.040 82
9352.500 69
9352.959 49
9353.419 39
9353.878 59
9354.338 54
9354.798 33
9355.257 29
9355.717 34
9356.177 33
9356.637 38
9357.096 42
9357.556 42
9358.016 47
9358.475 36
9358.935 27
9359.395 41
9359.855 41
9360.315 42
9360.774 43
9361.234 46
9361.694 39
9362.154 46
9362.614 47
9363.074 60
9363.533 66
9363.993 67
9364.453 48
9364.913 54
9365.373 38
9365.833 34
9366.293 35
9366.753 29
9367.213 50
9367.673 79
9368.133 67
9368.593 41
9369.053 53
9369.513 68
9369.973 54
9370.433 55
9370.893 61
9371.353 51
9371.813 34
9372.273 24
9372.733 37
9373.194 66
9373.654 67
9374.114 74
9374.574 51
9375.034 76
9375.494 80
9375.954 61
9376.415 53
9376.875 37
9377.335 61
9377.795 76
9378.256 67
9378.716 63
9379.176 54
9379.636 56
9380.097 57
9380.557 57
9381.017 45
9381.478 39
9381.938 47
9382.398 51
9382.859 26
9383.319 31
9383.779 22
9384.240 43
9384.700 40
9385.160 30
9385.621 37
9386.081 60
9386.542 58
9387.002 44
9387.463 35
9387.923 49
9388.384 48
9388.844 35
9389.305 42
9389.765 49
9390.226 60
9390.686 42
9391.147 38
9391.607 53
9392.068 57
9392.529 61
9392.989 59
9393.450 52
9393.910 33
9394.371 29
9394.832 32
9395.292 44
9395.753 48
9396.214 35
9396.674 34
9397.135 59
9397.596 43
9398.056 50
9398.517 64
9398.978 52
9399.439 54
9399.900 57
9400.360 57
9400.821 46
9401.282 50
9401.743 49
9402.204 60
9402.664 63
9403.125 59
9403.586 96
9404.047 66
9404.508 54
9404.969 50
9405.430 46
9405.891 31
9406.351 48
9406.812 44
9407.273 46
9407.734 46
9408.195 56
9408.656 50
9409.117 70
9409.578 50
9410.039 37
9410.500 46
9410.961 49
9411.422 47
9411.883 45
9412.345 57
9412.806 47
9413.267 31
9413.728 27
9414.189 24
9414.650 35
9415.111 41
9415.572 42
9416.034 34
9416.495 52
9416.956 53
9417.417 58
9417.878 67
9418.340 58
9418.801 78
9419.262 58
9419.723 69
9420.185 71
9420.646 38
9421.107 48
9421.568 49
9422.030 40
9422.491 32
9422.952 38
9423.414 24
9423.875 31
9424.336 63
9424.798 62
9425.259 55
9425.721 37
9426.182 37
9426.643 42
9427.105 41
9427.566 35
9428.028 22
9428.489 38
9428.951 43
9429.412 51
9429.874 51
9430.335 46
9430.797 41
9431.258 37
9431.720 34
9432.181 48
9432.643 70
9433.105 54
9433.566 49
9434.028 49
9434.489 46
9434.951 43
9435.413 55
9435.874 50
9436.336 48
9436.798 49
9437.259 35
9437.721 33
9438.183 44
9438.644 46
9439.106 41
9439.568 30
9440.030 30
9440.491 47
9440.953 54
9441.415 41
9441.877 45
9442.339 50
9442.800 37
9443.262 40
9443.724 56
9444.186 40
9444.648 40
9445.110 36
9445.572 32
9446.034 41
9446.495 47
9446.957 41
9447.419 54
9447.881 46
9448.343 52
9448.805 35
9449.267 28
9449.729 36
9450.191 32
9450.653 42
9451.115 50
9451.577 36
9452.039 43
9452.501 57
9452.963 65
9453.425 76
9453.888 64
9454.350 75
9454.812 46
9455.274 46
9455.736 53
9456.198 48
9456.660 42
9457.122 47
9457.585 52
9458.047 70
9458.509 56
9458.971 47
9459.434 48
9459.896 50
9460.358 26
9460.820 40
9461.283 34
9461.745 47
9462.207 58
9462.669 44
9463.132 58
9463.594 61
9464.056 45
9464.519 45
9464.981 46
9465.443 45
9465.906 36
9466.368 47
9466.831 48
9467.293 51
9467.756 56
9468.218 48
9468.680 65
9469.143 70
9469.605 50
9470.068 48
9470.530 56
9470.993 48
9471.455 48
9471.918 49
9472.380 46
9472.843 61
9473.306 62
9473.768 40
9474.231 40
9474.693 38
9475.156 34
9475.619 26
9476.081 31
9476.544 41
9477.006 41
9477.469 55
9477.932 55
9478.395 37
9478.857 51
9479.320 51
9479.783 67
9480.245 84
9480.708 75
9481.171 57
9481.634 43
9482.096 49
9482.559 51
9483.022 57
9483.485 49
9483.948 43
9484.411 53
9484.873 49
9485.336 32
9485.799 33
9486.262 60
9486.725 58
9487.188 45
9487.651 40
9488.114 53
9488.577 48
9489.040 35
9489.502 38
9489.965 32
9490.428 41
9490.891 42
9491.354 48
9491.817 52
9492.280 58
9492.744 37
9493.207 27
9493.670 23
9494.133 48
9494.596 36
9495.059 37
9495.522 33
9495.985 55
9496.448 70
9496.911 57
9497.375 50
9497.838 46
9498.301 43
9498.764 35
9499.227 46
9499.690 45
9500.154 32
9500.617 53
9501.080 47
9501.543 50
9502.007 47
9502.470 36
9502.933 56
9503.397 64
9503.860 59
9504.323 45
9504.787 33
9505.250 25
9505.713 32
9506.177 45
9506.640 47
9507.103 45
9507.567 52
9508.030 52
9508.494 58
9508.957 57
9509.420 43
9509.884 47
9510.347 40
9510.811 33
9511.274 46
9511.738 59
9512.201 71
9512.665 67
9513.128 49
9513.592 27
9514.056 35
9514.519 39
9514.983 43
9515.446 48
9515.910 48
9516.374 47
9516.837 39
9517.301 24
9517.764 21
9518.228 34
9518.692 38
9519.155 36
9519.619 44
9520.083 41
9520.547 25
9521.010 36
9521.474 48
9521.938 49
9522.402 54
9522.865 39
9523.329 34
9523.793 62
9524.257 61
9524.721 71
9525.184 56
9525.648 53
9526.112 74
9526.576 57
9527.040 63
9527.504 45
9527.968 37
9528.431 35
9528.895 52
9529.359 46
9529.823 39
9530.287 48
9530.751 40
9531.215 37
9531.679 34
9532.143 41
9532.607 35
9533.071 34
9533.535 28
9533.999 44
9534.463 44
9534.927 63
9535.391 69
9535.856 49
9536.320 51
9536.784 45
9537.248 45
9537.712 64
9538.176 59
9538.640 44
9539.105 47
9539.569 50
9540.033 40
9540.497 26
9540.961 61
9541.426 61
9541.890 42
9542.354 29
9542.818 40
9543.283 51
9543.747 48
9544.211 59
9544.675 52
9545.140 52
9545.604 38
9546.068 42
9546.533 34
9546.997 36
9547.462 36
9547.926 48
9548.390 35
9548.855 38
9549.319 31
9549.784 50
9550.248 68
9550.712 42
9551.177 36
9551.641 39
9552.106 40
9552.570 43
9553.035 40
9553.499 48
9553.964 50
9554.428 43
9554.893 44
9555.358 53
9555.822 51
9556.287 57
9556.751 47
9557.216 64
9557.681 57
9558.145 56
9558.610 61
9559.074 54
9559.539 61
9560.004 62
9560.469 57
9560.933 48
9561.398 37
9561.863 33
9562.327 28
9562.792 47
9563.257 60
9563.722 56
9564.186 54
9564.651 41
9565.116 33
9565.581 42
9566.046 47
9566.510 43
9566.975 44
9567.440 36
9567.905 33
9568.370 34
9568.835 56
9569.300 46
9569.765 50
9570.230 63
9570.695 49
9571.159 33
9571.624 37
9572.089 37
9572.554 34
9573.019 32
9573.484 35
9573.949 41
9574.414 51
9574.879 59
9575.345 42
9575.810 68
9576.275 59
9576.740 65
9577.205 75
9577.670 62
9578.135 35
9578.600 35
9579.065 44
9579.530 52
9579.996 50
9580.461 35
9580.926 31
9581.391 46
9581.856 58
9582.322 75
9582.787 71
9583.252 51
9583.717 42
9584.183 38
9584.648 33
9585.113 24
9585.578 43
9586.044 60
9586.509 51
9586.974 50
9587.440 55
9587.905 40
9588.371 38
9588.836 63
9589.301 62
9589.767 51
9590.232 47
9590.698 49
9591.163 42
9591.628 43
9592.094 31
9592.559 48
9593.025 45
9593.490 59
9593.956 55
9594.421 55
9594.887 48
9595.352 42
9595.818 33
9596.283 36
9596.749 37
9597.215 45
9597.680 32
9598.146 34
9598.611 56
9599.077 97
9599.543 74
9600.008 45
9600.474 37
9600.940 48
9601.405 33
9601.871 27
9602.337 49
9602.802 49
9603.268 48
9603.734 43
9604.200 37
9604.665 34
9605.131 35
9605.597 47
9606.063 35
9606.529 24
9606.994 51
9607.460 53
9607.926 48
9608.392 32
9608.858 20
9609.324 41
9609.790 29
9610.255 32
9610.721 29
9611.187 32
9611.653 53
9612.119 66
9612.585 37
9613.051 37
9613.517 31
9613.983 37
9614.449 31
9614.915 38
9615.381 35
9615.847 40
9616.313 37
9616.779 39
9617.245 39
9617.711 31
9618.177 32
9618.644 28
9619.110 39
9619.576 47
9620.042 43
9620.508 63
9620.974 50
9621.440 54
9621.907 37
9622.373 38
9622.839 38
9623.305 38
9623.771 39
9624.238 40
9624.704 45
9625.170 40
9625.636 28
9626.103 40
9626.569 49
9627.035 38
9627.502 46
9627.968 30
9628.434 21
9628.901 28
9629.367 33
9629.833 38
9630.300 40
9630.766 32
9631.233 30
9631.699 33
9632.165 23
9632.632 25
9633.098 19
9633.565 30
9634.031 34
9634.498 32
9634.964 46
9635.431 38
9635.897 52
9636.364 38
9636.830 41
9637.297 36
9637.763 41
9638.230 33
9638.697 41
9639.163 60
9639.630 42
9640.096 48
9640.563 38
9641.030 29
9641.496 36
9641.963 50
9642.430 52
9642.896 26
9643.363 46
9643.830 69
9644.296 48
9644.763 49
9645.230 35
9645.697 35
9646.163 39
9646.630 40
9647.097 27
9647.564 38
9648.031 43
9648.497 41
9648.964 47
9649.431 52
9649.898 39
9650.365 56
9650.832 52
9651.299 51
9651.766 34
9652.232 26
9652.699 30
9653.166 30
9653.633 45
9654.100 35
9654.567 32
9655.034 45
9655.501 33
9655.968 32
9656.435 53
9656.902 50
9657.369 23
9657.836 39
9658.303 36
9658.770 32
9659.237 32
9659.705 24
9660.172 16
9660.639 18
9661.106 49
9661.573 66
9662.040 47
9662.507 40
9662.975 53
9663.442 75
9663.909 53
9664.376 33
9664.843 26
9665.311 56
9665.778 70
9666.245 71
9666.712 37
9667.180 32
9667.647 31
9668.114 23
9668.582 29
9669.049 35
9669.516 26
9669.984 40
9670.451 27
9670.918 35
9671.386 43
9671.853 36
9672.320 30
9672.788 54
9673.255 63
9673.723 50
9674.190 41
9674.658 45
9675.125 36
9675.593 25
9676.060 32
9676.527 40
9676.995 44
9677.463 27
9677.930 33
9678.398 37
9678.865 32
9679.333 34
9679.800 34
9680.268 39
9680.736 36
9681.203 26
9681.671 43
9682.138 51
9682.606 49
9683.074 34
9683.541 36
9684.009 42
9684.477 51
9684.944 29
9685.412 25
9685.880 40
9686.348 44
9686.815 48
9687.283 58
9687.751 42
9688.219 39
9688.686 28
9689.154 34
9689.622 35
9690.090 31
9690.558 39
9691.026 52
9691.493 51
9691.961 56
9692.429 47
9692.897 43
9693.365 50
9693.833 52
9694.301 61
9694.769 49
9695.237 35
9695.705 47
9696.173 41
9696.641 26
9697.109 19
9697.577 35
9698.045 42
9698.513 33
9698.981 51
9699.449 54
9699.917 46
9700.385 42
9700.853 48
9701.321 43
9701.789 35
9702.257 27
9702.726 31
9703.194 32
9703.662 44
9704.130 42
9704.598 51
9705.066 48
9705.535 21
9706.003 40
9706.471 44
9706.939 43
9707.408 82
9707.876 68
9708.344 57
9708.812 44
9709.281 41
9709.749 41
9710.217 73
9710.686 64
9711.154 41
9711.622 50
9712.091 41
9712.559 37
9713.027 32
9713.496 43
9713.964 39
9714.433 61
9714.901 43
9715.369 34
9715.838 22
9716.306 15
9716.775 24
9717.243 20
9717.712 41
9718.180 31
9718.649 38
9719.117 48
9719.586 30
9720.054 37
9720.523 29
9720.992 33
9721.460 34
9721.929 26
9722.397 32
9722.866 50
9723.335 64
9723.803 67
9724.272 56
9724.741 56
9725.209 50
9725.678 38
9726.147 41
9726.615 29
9727.084 23
9727.553 27
9728.022 41
9728.490 50
9728.959 47
9729.428 57
9729.897 71
9730.365 41
9730.834 45
9731.303 44
9731.772 52
9732.241 55
9732.710 47
9733.178 44
9733.647 50
9734.116 49
9734.585 42
9735.054 46
9735.523 48
9735.992 43
9736.461 39
9736.930 30
9737.399 28
9737.868 20
9738.337 14
9738.806 24
9739.275 12
9739.744 15
9740.213 30
9740.682 34
9741.151 21
9741.620 50
9742.089 54
9742.558 53
9743.027 48
9743.496 55
9743.966 44
9744.435 57
9744.904 65
9745.373 57
9745.842 48
9746.311 60
9746.781 64
9747.250 34
9747.719 31
9748.188 16
9748.657 28
9749.127 55
9749.596 49
9750.065 51
9750.534 54
9751.004 55
9751.473 59
9751.942 44
9752.412 57
9752.881 50
9753.350 38
9753.820 36
9754.289 45
9754.759 38
9755.228 32
9755.697 27
9756.167 29
9756.636 30
9757.106 28
9757.575 43
9758.045 43
9758.514 46
9758.984 54
9759.453 60
9759.923 61
9760.392 45
9760.862 36
9761.331 29
9761.801 36
9762.270 36
9762.740 37
9763.209 72
9763.679 69
9764.149 47
9764.618 46
9765.088 42
9765.558 51
9766.027 55
9766.497 45
9766.967 34
9767.436 36
9767.906 35
9768.376 42
9768.845 34
9769.315 24
9769.785 30
9770.255 44
9770.724 56
9771.194 65
9771.664 50
9772.134 27
9772.604 25
9773.073 29
9773.543 34
9774.013 33
9774.483 63
9774.953 54
9775.423 45
9775.893 47
9776.363 43
9776.832 38
9777.302 43
9777.772 39
9778.242 49
9778.712 82
9779.182 77
9779.652 48
9780.122 49
9780.592 51
9781.062 55
9781.532 62
9782.002 53
9782.472 34
9782.942 44
9783.412 44
9783.883 34
9784.353 29
9784.823 45
9785.293 45
9785.763 37
9786.233 34
9786.703 45
9787.174 52
9787.644 44
9788.114 35
9788.584 66
9789.054 58
9789.524 50
9789.995 45
9790.465 47
9790.935 50
9791.406 39
9791.876 49
9792.346 41
9792.816 33
9793.287 49
9793.757 40
9794.227 47
9794.698 53
9795.168 56
9795.638 44
9796.109 44
9796.579 41
9797.050 52
9797.520 64
9797.990 67
9798.461 68
9798.931 52
9799.402 46
9799.872 25
9800.343 28
9800.813 22
9801.284 32
9801.754 42
9802.225 53
9802.695 46
9803.166 16
9803.636 36
9804.107 38
9804.578 47
9805.048 55
9805.519 78
9805.989 76
9806.460 56
9806.931 53
9807.401 44
9807.872 33
9808.343 21
9808.813 16
9809.284 31
9809.755 50
9810.225 49
9810.696 54
9811.167 53
9811.638 39
9812.108 34
9812.579 32
9813.050 27
9813.521 36
9813.992 38
9814.462 34
9814.933 37
9815.404 36
9815.875 25
9816.346 40
9816.817 41
9817.288 51
9817.759 44
9818.229 53
9818.700 41
9819.171 47
9819.642 48
9820.113 54
9820.584 39
9821.055 82
9821.526 69
9821.997 54
9822.468 48
9822.939 37
9823.410 23
9823.881 58
9824.352 47
9824.823 43
9825.294 46
9825.766 42
9826.237 32
9826.708 39
9827.179 33
9827.650 35
9828.121 32
9828.592 33
9829.064 33
9829.535 35
9830.006 48
9830.477 45
9830.948 32
9831.420 41
9831.891 43
9832.362 23
9832.833 36
9833.305 45
9833.776 46
9834.247 42
9834.718 40
9835.190 47
9835.661 29
9836.132 20
9836.604 26
9837.075 42
9837.547 55
9838.018 44
9838.489 43
9838.961 40
9839.432 26
9839.904 36
9840.375 42
9840.846 29
9841.318 32
9841.789 33
9842.261 58
9842.732 69
9843.204 42
9843.675 31
9844.147 27
9844.618 38
9845.090 33
9845.562 43
9846.033 30
9846.505 21
9846.976 17
9847.448 22
9847.920 38
9848.391 30
9848.863 44
9849.335 34
9849.806 41
9850.278 26
9850.750 17
9851.221 39
9851.693 51
9852.165 70
9852.636 41
9853.108 33
9853.580 44
9854.052 32
9854.524 30
9854.995 50
9855.467 55
9855.939 38
9856.411 47
9856.883 34
9857.354 53
9857.826 41
9858.298 24
9858.770 41
9859.242 47
9859.714 48
9860.186 36
9860.658 32
9861.130 34
9861.602 25
9862.074 35
9862.546 43
9863.017 22
9863.489 29
9863.962 37
9864.434 23
9864.906 22
9865.378 31
9865.850 40
9866.322 35
9866.794 26
9867.266 38
9867.738 29
9868.210 33
9868.682 38
9869.154 38
9869.626 36
9870.099 40
9870.571 27
9871.043 34
9871.515 37
9871.987 48
9872.460 49
9872.932 46
9873.404 46
9873.876 29
9874.349 31
9874.821 50
9875.293 30
9875.765 32
9876.238 32
9876.710 49
9877.182 42
9877.655 26
9878.127 36
9878.599 40
9879.072 36
9879.544 29
9880.016 34
9880.489 39
9880.961 37
9881.434 42
9881.906 54
9882.379 65
9882.851 44
9883.324 32
9883.796 40
9884.268 47
9884.741 39
9885.213 38
9885.686 55
9886.159 42
9886.631 29
9887.104 35
9887.576 48
9888.049 43
9888.521 40
9888.994 42
9889.467 36
9889.939 30
9890.412 46
9890.885 45
9891.357 28
9891.830 47
9892.303 32
9892.775 70
9893.248 60
9893.721 42
9894.193 34
9894.666 36
9895.139 44
9895.612 21
9896.084 42
9896.557 61
9897.030 72
9897.503 48
9897.976 47
9898.449 38
9898.921 37
9899.394 42
9899.867 56
9900.340 41
9900.813 39
9901.286 38
9901.759 35
9902.232 55
9902.704 62
9903.177 33
9903.650 40
9904.123 37
9904.596 30
9905.069 38
9905.542 46
9906.015 56
9906.488 50
9906.961 55
9907.434 32
9907.907 28
9908.381 28
9908.854 40
9909.327 51
9909.800 48
9910.273 47
9910.746 56
9911.219 42
9911.692 40
9912.166 26
9912.639 22
9913.112 16
9913.585 27
9914.058 36
9914.531 28
9915.005 32
9915.478 52
9915.951 45
9916.424 42
9916.898 32
9917.371 53
9917.844 39
9918.318 55
9918.791 58
9919.264 51
9919.738 39
9920.211 30
9920.684 27
9921.158 50
9921.631 33
9922.104 32
9922.578 26
9923.051 32
9923.525 27
9923.998 30
9924.472 55
9924.945 53
9925.419 36
9925.892 45
9926.366 33
9926.839 36
9927.313 45
9927.786 41
9928.260 37
9928.733 31
9929.207 15
9929.680 37
9930.154 33
9930.628 44
9931.101 36
9931.575 40
9932.048 31
9932.522 34
9932.996 40
9933.469 44
9933.943 27
9934.417 33
9934.890 40
9935.364 27
9935.838 33
9936.312 18
9936.785 27
9937.259 35
9937.733 25
9938.207 35
9938.680 32
9939.154 28
9939.628 26
9940.102 27
9940.576 41
9941.050 45
9941.523 44
9941.997 49
9942.471 33
9942.945 30
9943.419 20
9943.893 37
9944.367 47
9944.841 19
9945.315 30
9945.789 36
9946.263 37
9946.737 45
9947.211 47
9947.685 43
9948.159 31
9948.633 40
9949.107 35
9949.581 25
9950.055 25
9950.529 36
9951.003 25
9951.477 47
9951.951 55
9952.425 56
9952.899 42
9953.374 36
9953.848 37
9954.322 23
9954.796 29
9955.270 30
9955.744 26
9956.219 26
9956.693 46
9957.167 43
9957.641 61
9958.116 61
9958.590 59
9959.064 46
9959.538 28
9960.013 30
9960.487 35
9960.961 30
9961.436 36
9961.910 45
9962.384 30
9962.859 23
9963.333 31
9963.808 23
9964.282 24
9964.756 28
9965.231 29
9965.705 34
9966.180 37
9966.654 30
9967.129 32
9967.603 40
9968.078 49
9968.552 33
9969.027 30
9969.501 49
9969.976 40
9970.450 36
9970.925 39
9971.399 26
9971.874 34
9972.348 38
9972.823 32
9973.298 40
9973.772 34
9974.247 44
9974.722 35
9975.196 37
9975.671 29
9976.146 14
9976.620 27
9977.095 27
9977.570 34
9978.044 24
9978.519 18
9978.994 37
9979.469 36
9979.943 38
9980.418 31
9980.893 20
9981.368 29
9981.843 28
9982.318 26
9982.792 46
9983.267 34
9983.742 35
9984.217 43
9984.692 25
9985.167 24
9985.642 17
9986.117 29
9986.592 23
9987.066 27
9987.541 33
9988.016 34
9988.491 26
9988.966 13
9989.441 33
9989.916 29
9990.391 42
9990.866 30
9991.341 31
9991.817 31
9992.292 27
9992.767 33
9993.242 44
9993.717 54
9994.192 32
9994.667 23
9995.142 40
9995.617 19
9996.093 22
9996.568 49
9997.043 56
9997.518 48
9997.993 55
9998.468 69
9998.944 52
9999.419 37
9999.894 42
10000.369 45
10000.845 42
10001.320 32
10001.795 32
10002.271 42
10002.746 25
10003.221 19
10003.697 20
10004.172 25
10004.647 23
10005.123 38
10005.598 50
10006.073 45
10006.549 35
10007.024 42
10007.500 49
10007.975 42
10008.451 55
10008.926 59
10009.402 42
10009.877 27
10010.352 23
10010.828 26
10011.304 27
10011.779 32
10012.255 41
10012.730 43
10013.206 51
10013.681 34
10014.157 35
10014.632 34
10015.108 39
10015.584 21
10016.059 32
10016.535 39
10017.011 21
10017.486 22
10017.962 24
10018.438 30
10018.913 31
10019.389 26
10019.865 36
10020.341 18
10020.816 19
10021.292 35
10021.768 21
10022.244 31
10022.719 28
10023.195 29
10023.671 26
10024.147 28
10024.623 25
10025.098 20
10025.574 23
10026.050 38
10026.526 26
10027.002 41
10027.478 48
10027.954 56
10028.430 40
10028.906 33
10029.382 42
10029.858 52
10030.334 46
10030.810 38
10031.286 27
10031.762 33
10032.238 42
10032.714 32
10033.190 33
10033.666 46
10034.142 46
10034.618 57
10035.094 49
10035.570 44
10036.046 39
10036.522 37
10036.998 48
10037.474 38
10037.951 22
10038.427 39
10038.903 28
10039.379 24
10039.855 33
10040.332 41
10040.808 29
10041.284 27
10041.760 28
10042.236 24
10042.713 36
10043.189 28
10043.665 38
10044.142 34
10044.618 47
10045.094 31
10045.571 49
10046.047 42
10046.523 42
10047.000 47
10047.476 39
10047.952 53
10048.429 53
10048.905 59
10049.382 44
10049.858 19
10050.335 27
10050.811 34
10051.287 39
10051.764 33
10052.240 29
10052.717 37
10053.193 42
10053.670 61
10054.146 60
10054.623 50
10055.100 49
10055.576 53
10056.053 43
10056.529 47
10057.006 37
10057.483 45
10057.959 39
10058.436 31
10058.912 38
10059.389 34
10059.866 32
10060.342 33
10060.819 32
10061.296 22
10061.773 19
10062.249 19
10062.726 17
10063.203 16
10063.680 27
10064.156 43
10064.633 39
10065.110 51
10065.587 37
10066.064 32
10066.540 38
10067.017 35
10067.494 46
10067.971 47
10068.448 36
10068.925 43
10069.402 52
10069.878 40
10070.355 38
10070.832 33
10071.309 36
10071.786 39
10072.263 27
10072.740 20
10073.217 37
10073.694 45
10074.171 33
10074.648 23
10075.125 30
10075.602 42
10076.079 23
10076.556 26
10077.033 16
10077.511 31
10077.988 26
10078.465 27
10078.942 41
10079.419 40
10079.896 32
10080.373 38
10080.850 36
10081.328 36
10081.805 28
10082.282 18
10082.759 17
10083.237 34
10083.714 34
10084.191 55
10084.668 32
10085.146 35
10085.623 39
10086.100 27
10086.577 39
10087.055 39
10087.532 40
10088.009 43
10088.487 35
10088.964 35
10089.441 34
10089.919 27
10090.396 33
10090.874 37
10091.351 27
10091.828 32
10092.306 36
10092.783 16
10093.261 19
10093.738 36
10094.216 44
10094.693 43
10095.171 46
10095.648 28
10096.126 35
10096.603 30
10097.081 29
10097.558 29
10098.036 61
10098.514 54
10098.991 42
10099.469 32
10099.946 35
10100.424 43
10100.902 37
10101.379 29
10101.857 39
10102.335 23
10102.812 14
10103.290 30
10103.768 30
10104.246 31
10104.723 18
10105.201 23
10105.679 37
10106.157 37
10106.634 31
10107.112 25
10107.590 25
10108.068 31
10108.546 35
10109.023 39
10109.501 35
10109.979 42
10110.457 36
10110.935 40
10111.413 38
10111.891 35
10112.369 27
10112.846 33
10113.324 39
10113.802 46
10114.280 32
10114.758 18
10115.236 33
10115.714 33
10116.192 24
10116.670 32
10117.148 42
10117.626 39
10118.104 39
10118.582 57
10119.061 46
10119.539 37
10120.017 34
10120.495 33
10120.973 40
10121.451 41
10121.929 45
10122.407 35
10122.885 16
10123.364 13
10123.842 28
10124.320 43
10124.798 44
10125.276 49
10125.755 35
10126.233 38
10126.711 45
10127.189 51
10127.668 35
10128.146 24
10128.624 19
10129.103 21
10129.581 22
10130.059 21
10130.538 17
10131.016 29
10131.494 36
10131.973 37
10132.451 33
10132.929 26
10133.408 30
10133.886 26
10134.365 33
10134.843 22
10135.322 23
10135.800 22
10136.279 41
10136.757 36
10137.236 28
10137.714 29
10138.193 33
10138.671 37
10139.150 31
10139.628 29
10140.107 38
10140.585 51
10141.064 77
10141.543 45
10142.021 27
10142.500 29
10142.978 28
10143.457 36
10143.936 29
10144.414 33
10144.893 31
10145.372 48
10145.851 28
10146.329 27
10146.808 27
10147.287 31
10147.765 35
10148.244 43
10148.723 31
10149.202 55
10149.681 37
10150.159 31
10150.638 29
10151.117 25
10151.596 31
10152.075 28
10152.554 32
10153.032 23
10153.511 23
10153.990 12
10154.469 10
10154.948 30
10155.427 37
10155.906 35
10156.385 33
10156.864 29
10157.343 44
10157.822 38
10158.301 31
10158.780 46
10159.259 57
10159.738 53
10160.217 38
10160.696 43
10161.175 62
10161.654 59
10162.133 38
10162.612 23
10163.091 35
10163.571 36
10164.050 40
10164.529 24
10165.008 24
10165.487 16
10165.966 20
10166.445 23
10166.925 27
10167.404 15
10167.883 30
10168.362 36
10168.842 36
10169.321 20
10169.800 14
10170.279 22
10170.759 38
10171.238 32
10171.717 27
10172.197 27
10172.676 56
10173.155 51
10173.635 28
10174.114 51
10174.593 43
10175.073 32
10175.552 22
10176.032 35
10176.511 21
10176.991 19
10177.470 26
10177.949 40
10178.429 21
10178.908 32
10179.388 55
10179.867 43
10180.347 33
10180.826 20
10181.306 28
10181.786 41
10182.265 32
10182.745 33
10183.224 44
10183.704 57
10184.183 46
10184.663 57
10185.143 52
10185.622 36
10186.102 30
10186.582 26
10187.061 36
10187.541 33
10188.021 34
10188.500 39
10188.980 27
10189.460 23
10189.940 36
10190.419 55
10190.899 38
10191.379 48
10191.859 38
10192.338 28
10192.818 16
10193.298 27
10193.778 36
10194.258 25
10194.738 31
10195.218 34
10195.697 19
10196.177 15
10196.657 28
10197.137 46
10197.617 42
10198.097 38
10198.577 37
10199.057 38
10199.537 26
10200.017 18
10200.497 30
10200.977 47
10201.457 48
10201.937 40
10202.417 29
10202.897 16
10203.377 17
10203.857 27
10204.337 33
10204.817 36
10205.297 24
10205.777 15
10206.258 14
10206.738 28
10207.218 43
10207.698 47
10208.178 36
10208.658 38
10209.139 15
10209.619 22
10210.099 15
10210.579 37
10211.059 40
10211.540 41
10212.020 15
10212.500 18
10212.981 19
10213.461 25
10213.941 21
10214.421 25
10214.902 31
10215.382 21
10215.862 19
10216.343 38
10216.823 41
10217.304 25
10217.784 18
10218.264 16
10218.745 33
10219.225 41
10219.706 20
10220.186 23
10220.667 26
10221.147 31
10221.628 35
10222.108 38
10222.589 45
10223.069 33
10223.550 21
10224.030 23
10224.511 26
10224.991 42
10225.472 38
10225.952 34
10226.433 24
10226.914 36
10227.394 46
10227.875 35
10228.356 50
10228.836 38
10229.317 25
10229.798 33
10230.278 46
10230.759 40
10231.240 26
10231.720 17
10232.201 21
10232.682 34
10233.163 22
10233.643 24
10234.124 31
10234.605 12
10235.086 15
10235.567 17
10236.047 41
10236.528 30
10237.009 49
10237.490 48
10237.971 30
10238.452 23
10238.933 17
10239.414 39
10239.895 34
10240.375 36
10240.856 30
10241.337 28
10241.818 28
10242.299 28
10242.780 32
10243.261 35
10243.742 22
10244.223 25
10244.704 31
10245.185 19
10245.666 20
10246.147 38
10246.629 39
10247.110 35
10247.591 36
10248.072 51
10248.553 53
10249.034 34
10249.515 48
10249.996 51
10250.478 39
10250.959 30
10251.440 30
10251.921 28
10252.402 42
10252.884 34
10253.365 33
10253.846 36
10254.327 27
10254.809 29
10255.290 27
10255.771 28
10256.252 26
10256.734 39
10257.215 46
10257.696 34
10258.178 34
10258.659 24
10259.140 33
10259.622 30
10260.103 35
10260.585 32
10261.066 42
10261.547 37
10262.029 50
10262.510 32
10262.992 25
10263.473 31
10263.955 22
10264.436 18
10264.918 14
10265.399 10
10265.881 28
10266.362 32
10266.844 17
10267.325 21
10267.807 28
10268.289 25
10268.770 17
10269.252 41
10269.733 38
10270.215 25
10270.697 38
10271.178 33
10271.660 25
10272.142 19
10272.623 30
10273.105 42
10273.587 46
10274.069 35
10274.550 21
10275.032 19
10275.514 40
10275.995 30
10276.477 38
10276.959 38
10277.441 44
10277.923 45
10278.404 33
10278.886 15
10279.368 15
10279.850 35
10280.332 29
10280.814 36
10281.296 52
10281.778 40
10282.259 28
10282.741 33
10283.223 32
10283.705 34
10284.187 40
10284.669 37
10285.151 27
10285.633 18
10286.115 21
10286.597 26
10287.079 25
10287.561 16
10288.043 13
10288.525 12
10289.007 31
10289.489 35
10289.972 35
10290.454 46
10290.936 39
10291.418 53
10291.900 48
10292.382 42
10292.864 44
10293.347 26
10293.829 31
10294.311 25
10294.793 28
10295.275 29
10295.758 27
10296.240 17
10296.722 26
10297.204 29
10297.687 45
10298.169 33
10298.651 32
10299.133 41
10299.616 51
10300.098 37
10300.580 24
10301.063 25
10301.545 50
10302.028 36
10302.510 35
10302.992 29
10303.475 33
10303.957 33
10304.440 43
10304.922 32
10305.404 27
10305.887 31
10306.369 25
10306.852 32
10307.334 19
10307.817 25
10308.299 23
10308.782 20
10309.265 18
10309.747 16
10310.230 37
10310.712 45
10311.195 35
10311.677 35
10312.160 31
10312.643 17
10313.125 17
10313.608 14
10314.091 24
10314.573 36
10315.056 35
10315.539 37
10316.021 32
10316.504 44
10316.987 35
10317.469 33
10317.952 28
10318.435 24
10318.918 35
10319.401 42
10319.883 30
10320.366 29
10320.849 35
10321.332 30
10321.815 44
10322.297 32
10322.780 29
10323.263 31
10323.746 24
10324.229 18
10324.712 29
10325.195 25
10325.678 22
10326.161 24
10326.644 15
10327.127 14
10327.610 12
10328.093 8
10328.576 14
10329.059 30
10329.542 43
10330.025 44
10330.508 34
10330.991 32
10331.474 35
10331.957 31
10332.440 29
10332.923 33
10333.406 32
10333.889 27
10334.372 28
10334.855 27
10335.339 30
10335.822 36
10336.305 36
10336.788 26
10337.271 30
10337.755 46
10338.238 46
10338.721 56
10339.204 46
10339.688 53
10340.171 55
10340.654 36
10341.137 36
10341.621 36
10342.104 28
10342.587 22
10343.071 39
10343.554 41
10344.037 47
10344.521 31
10345.004 28
10345.487 28
10345.971 37
10346.454 24
10346.938 29
10347.421 21
10347.905 28
10348.388 33
10348.872 44
10349.355 32
10349.838 26
10350.322 22
10350.806 22
10351.289 27
10351.773 31
10352.256 37
10352.740 46
10353.223 35
10353.707 25
10354.190 30
10354.674 55
10355.158 43
10355.641 31
10356.125 23
10356.609 32
10357.092 25
10357.576 19
10358.060 28
10358.543 23
10359.027 29
10359.511 24
10359.994 14
10360.478 15
10360.962 23
10361.446 21
10361.929 21
10362.413 24
10362.897 31
10363.381 25
10363.865 39
10364.349 24
10364.832 24
10365.316 27
10365.800 26
10366.284 13
10366.768 11
10367.252 33
10367.736 26
10368.220 16
10368.703 32
10369.187 28
10369.671 29
10370.155 36
10370.639 34
10371.123 26
10371.607 19
10372.091 25
10372.575 23
10373.059 28
10373.543 22
10374.027 19
10374.512 13
10374.996 33
10375.480 27
10375.964 31
10376.448 30
10376.932 30
10377.416 20
10377.900 31
10378.385 38
10378.869 40
10379.353 33
10379.837 45
10380.321 30
10380.805 35
10381.290 37
10381.774 26
10382.258 27
10382.742 34
10383.227 22
10383.711 27
10384.195 35
10384.680 55
10385.164 35
10385.648 32
10386.133 31
10386.617 31
10387.101 23
10387.586 37
10388.070 21
10388.554 19
10389.039 27
10389.523 31
10390.008 26
10390.492 26
10390.977 34
10391.461 16
10391.946 22
10392.430 30
10392.915 32
10393.399 20
10393.884 8
10394.368 32
10394.853 41
10395.337 38
10395.822 41
10396.306 30
10396.791 16
10397.276 33
10397.760 39
10398.245 44
10398.729 27
10399.214 25
10399.699 19
10400.183 11
10400.668 16
10401.153 24
10401.637 18
10402.122 21
10402.607 23
10403.092 27
10403.576 25
10404.061 21
10404.546 24
10405.031 39
10405.515 29
10406.000 28
10406.485 20
10406.970 10
10407.455 30
10407.940 29
10408.424 29
10408.909 18
10409.394 10
10409.879 32
10410.364 37
10410.849 39
10411.334 31
10411.819 21
10412.304 22
10412.789 21
10413.274 28
10413.759 26
10414.244 29
10414.729 24
10415.214 26
10415.699 24
10416.184 21
10416.669 16
10417.154 13
10417.639 17
10418.124 23
10418.609 26
10419.094 41
10419.579 40
10420.064 27
10420.550 18
10421.035 18
10421.520 25
10422.005 38
10422.490 22
10422.975 19
10423.461 27
10423.946 20
10424.431 15
10424.916 35
10425.402 36
10425.887 36
10426.372 39
10426.857 28
10427.343 17
10427.828 14
10428.313 21
10428.799 21
10429.284 33
10429.769 30
10430.255 29
10430.740 33
10431.225 48
10431.711 33
10432.196 21
10432.682 25
10433.167 26
10433.653 20
10434.138 11
10434.624 22
10435.109 34
10435.595 40
10436.080 47
10436.566 51
10437.051 35
10437.537 36
10438.022 23
10438.508 26
10438.993 25
10439.479 26
10439.964 29
10440.450 29
10440.936 38
10441.421 34
10441.907 28
10442.393 28
10442.878 22
10443.364 30
10443.850 30
10444.335 22
10444.821 23
10445.307 43
10445.792 43
10446.278 24
10446.764 12
10447.250 19
10447.735 19
10448.221 35
10448.707 29
10449.193 20
10449.679 30
10450.164 36
10450.650 39
10451.136 43
10451.622 41
10452.108 24
10452.594 22
10453.080 47
10453.566 35
10454.052 35
10454.537 43
10455.023 38
10455.509 39
10455.995 25
10456.481 23
10456.967 27
10457.453 10
10457.939 16
10458.425 22
10458.911 22
10459.397 21
10459.883 17
10460.370 30
10460.856 42
10461.342 39
10461.828 34
10462.314 28
10462.800 18
10463.286 17
10463.772 20
10464.258 17
10464.745 21
10465.231 51
10465.717 48
10466.203 50
10466.689 35
10467.176 31
10467.662 24
10468.148 30
10468.634 27
10469.121 24
10469.607 24
10470.093 13
10470.580 28
10471.066 22
10471.552 20
10472.039 21
10472.525 24
10473.011 17
10473.498 13
10473.984 16
10474.470 26
10474.957 22
10475.443 22
10475.930 31
10476.416 21
10476.903 16
10477.389 20
10477.875 38
10478.362 38
10478.848 29
10479.335 32
10479.821 28
10480.308 25
10480.795 29
10481.281 22
10481.768 16
10482.254 18
10482.741 18
10483.227 38
10483.714 38
10484.201 59
10484.687 52
10485.174 40
10485.661 30
10486.147 25
10486.634 24
10487.121 31
10487.607 36
10488.094 17
10488.581 26
10489.067 23
10489.554 20
10490.041 21
10490.528 31
10491.015 29
10491.501 31
10491.988 36
10492.475 36
10492.962 25
10493.449 30
10493.935 25
10494.422 26
10494.909 34
10495.396 36
10495.883 35
10496.370 31
10496.857 23
10497.344 14
10497.831 28
10498.318 25
10498.805 37
10499.291 31
10499.778 31
10500.265 44
10500.752 49
10501.239 39
10501.727 30
10502.214 19
10502.701 26
10503.188 32
10503.675 26
10504.162 24
10504.649 29
10505.136 28
10505.623 32
10506.110 21
10506.597 18
10507.085 22
10507.572 29
10508.059 31
10508.546 29
10509.033 24
10509.520 30
10510.008 31
10510.495 28
10510.982 24
10511.469 37
10511.957 42
10512.444 36
10512.931 24
10513.419 27
10513.906 36
10514.393 36
10514.881 31
10515.368 15
10515.855 17
10516.343 21
10516.830 36
10517.317 28
10517.805 23
10518.292 28
10518.780 32
10519.267 30
10519.754 33
10520.242 47
10520.729 34
10521.217 20
10521.704 35
10522.192 18
10522.679 15
10523.167 12
10523.654 37
10524.142 46
10524.630 35
10525.117 23
10525.605 25
10526.092 34
10526.580 27
10527.067 29
10527.555 30
10528.043 15
10528.530 16
10529.018 27
10529.506 12
10529.993 31
10530.481 40
10530.969 28
10531.457 28
10531.944 14
10532.432 35
10532.920 38
10533.407 21
10533.895 25
10534.383 17
10534.871 19
10535.359 24
10535.846 19
10536.334 29
10536.822 21
10537.310 25
10537.798 20
10538.286 23
10538.774 22
10539.262 22
10539.749 30
10540.237 39
10540.725 18
10541.213 23
10541.701 16
10542.189 17
10542.677 11
10543.165 16
10543.653 18
10544.141 24
10544.629 37
10545.117 35
10545.605 27
10546.093 15
10546.581 22
10547.069 49
10547.557 34
10548.046 27
10548.534 40
10549.022 45
10549.510 37
10549.998 30
10550.486 28
10550.974 27
10551.463 16
10551.951 14
10552.439 29
10552.927 36
10553.415 30
10553.904 28
10554.392 30
10554.880 36
10555.368 21
10555.857 21
10556.345 24
10556.833 24
10557.322 17
10557.810 13
10558.298 14
10558.787 29
10559.275 62
10559.763 55
10560.252 40
10560.740 30
10561.229 21
10561.717 32
10562.205 32
10562.694 37
10563.182 35
10563.671 33
10564.159 36
10564.648 33
10565.136 33
10565.625 24
10566.113 18
10566.602 19
10567.090 17
10567.579 21
10568.067 19
10568.556 21
10569.045 20
10569.533 22
10570.022 35
10570.510 28
10570.999 32
10571.488 26
10571.976 34
10572.465 30
10572.954 23
10573.442 34
10573.931 24
10574.420 23
10574.908 18
10575.397 24
10575.886 19
10576.375 9
10576.863 10
10577.352 17
10577.841 18
10578.330 26
10578.819 27
10579.307 23
10579.796 25
10580.285 26
10580.774 33
10581.263 39
10581.752 41
10582.241 37
10582.730 39
10583.218 34
10583.707 19
10584.196 16
10584.685 13
10585.174 21
10585.663 25
10586.152 28
10586.641 27
10587.130 27
10587.619 18
10588.108 20
10588.597 34
10589.086 29
10589.575 36
10590.064 39
10590.554 41
10591.043 19
10591.532 27
10592.021 34
10592.510 29
10592.999 50
10593.488 46
10593.977 54
10594.467 50
10594.956 32
10595.445 21
10595.934 18
10596.423 19
10596.913 16
10597.402 25
10597.891 37
10598.380 48
10598.870 45
10599.359 34
10599.848 25
10600.338 33
10600.827 36
10601.316 36
10601.806 38
10602.295 24
10602.784 19
10603.274 18
10603.763 22
10604.252 38
10604.742 32
10605.231 36
10605.721 36
10606.210 27
10606.700 46
10607.189 44
10607.679 29
10608.168 27
10608.657 22
10609.147 21
10609.637 11
10610.126 20
10610.616 29
10611.105 33
10611.595 39
10612.084 26
10612.574 28
10613.064 46
10613.553 29
10614.043 19
10614.532 26
10615.022 24
10615.512 30
10616.001 28
10616.491 29
10616.981 29
10617.470 30
10617.960 21
10618.450 20
10618.940 28
10619.429 31
10619.919 28
10620.409 32
10620.899 26
10621.388 24
10621.878 29
10622.368 12
10622.858 14
10623.348 8
10623.838 28
10624.327 31
10624.817 25
10625.307 35
10625.797 28
10626.287 24
10626.777 46
10627.267 37
10627.757 32
10628.247 23
10628.737 36
10629.227 32
10629.717 30
10630.207 27
10630.697 28
10631.187 22
10631.677 16
10632.167 24
10632.657 29
10633.147 19
10633.637 27
10634.127 46
10634.617 34
10635.107 46
10635.597 42
10636.088 41
10636.578 41
10637.068 29
10637.558 22
10638.048 24
10638.538 36
10639.029 40
10639.519 29
10640.009 35
10640.499 55
10640.989 51
10641.480 48
10641.970 37
10642.460 34
10642.951 37
10643.441 19
10643.931 13
10644.422 24
10644.912 27
10645.402 36
10645.893 20
10646.383 14
10646.873 16
10647.364 28
10647.854 29
10648.345 28
10648.835 23
10649.325 21
10649.816 17
10650.306 21
10650.797 32
10651.287 33
10651.778 38
10652.268 38
10652.759 28
10653.249 24
10653.740 19
10654.230 21
10654.721 53
10655.212 49
10655.702 33
10656.193 19
10656.683 22
10657.174 14
10657.665 34
10658.155 49
10658.646 34
10659.137 32
10659.627 36
10660.118 40
10660.609 45
10661.099 37
10661.590 31
10662.081 16
10662.571 17
10663.062 21
10663.553 29
10664.044 34
10664.535 36
10665.025 24
10665.516 42
10666.007 25
10666.498 19
10666.989 31
10667.480 26
10667.970 22
10668.461 11
10668.952 11
10669.443 17
10669.934 23
10670.425 19
10670.916 41
10671.407 28
10671.898 30
10672.389 27
10672.880 18
10673.371 18
10673.862 15
10674.353 21
10674.844 27
10675.335 19
10675.826 15
10676.317 18
10676.808 12
10677.299 34
10677.790 37
10678.281 37
10678.772 30
10679.263 22
10679.755 20
10680.246 20
10680.737 16
10681.228 19
10681.719 19
10682.210 24
10682.702 23
10683.193 23
10683.684 30
10684.175 22
10684.667 17
10685.158 21
10685.649 21
10686.140 24
10686.632 16
10687.123 13
10687.614 16
10688.106 20
10688.597 46
10689.088 47
10689.580 55
10690.071 42
10690.562 44
10691.054 47
10691.545 35
10692.037 25
10692.528 19
10693.020 31
10693.511 36
10694.002 34
10694.494 36
10694.985 22
10695.477 20
10695.968 24
10696.460 11
10696.952 17
10697.443 20
10697.935 19
10698.426 10
10698.918 13
10699.409 32
10699.901 31
10700.393 19
10700.884 23
10701.376 37
10701.867 29
10702.359 25
10702.851 31
10703.342 45
10703.834 34
10704.326 34
10704.818 22
10705.309 28
10705.801 26
10706.293 34
10706.785 29
10707.276 21
10707.768 25
10708.260 28
10708.752 26
10709.244 31
10709.735 27
10710.227 17
10710.719 20
10711.211 28
10711.703 35
10712.195 33
10712.687 23
10713.178 28
10713.670 18
10714.162 12
10714.654 26
10715.146 25
10715.638 29
10716.130 20
10716.622 20
10717.114 32
10717.606 20
10718.098 28
10718.590 35
10719.082 35
10719.574 35
10720.066 27
10720.558 21
10721.050 27
10721.543 17
10722.035 15
10722.527 22
10723.019 14
10723.511 21
10724.003 8
10724.495 9
10724.988 10
10725.480 35
10725.972 37
10726.464 32
10726.956 30
10727.449 34
10727.941 32
10728.433 25
10728.925 33
10729.418 30
10729.910 19
10730.402 24
10730.895 28
10731.387 27
10731.879 29
10732.372 27
10732.864 27
10733.356 22
10733.849 23
10734.341 18
10734.833 31
10735.326 27
10735.818 34
10736.311 22
10736.803 37
10737.296 45
10737.788 39
10738.281 27
10738.773 24
10739.266 23
10739.758 19
10740.251 17
10740.743 14
10741.236 21
10741.728 27
10742.221 23
10742.713 21
10743.206 19
10743.699 30
10744.191 33
10744.684 29
10745.177 20
10745.669 14
10746.162 18
10746.655 35
10747.147 45
10747.640 30
10748.133 25
10748.625 29
10749.118 22
10749.611 27
10750.104 32
10750.596 17
10751.089 15
10751.582 14
10752.075 34
10752.568 25
10753.060 27
10753.553 13
10754.046 21
10754.539 20
10755.032 30
10755.525 24
10756.017 15
10756.510 11
10757.003 16
10757.496 13
10757.989 27
10758.482 48
10758.975 40
10759.468 45
10759.961 28
10760.454 14
10760.947 17
10761.440 28
10761.933 24
10762.426 20
10762.919 15
10763.412 24
10763.905 33
10764.398 29
10764.891 20
10765.385 20
10765.878 23
10766.371 18
10766.864 23
10767.357 22
10767.850 22
10768.343 18
10768.837 22
10769.330 25
10769.823 24
10770.316 17
10770.809 22
10771.303 29
10771.796 25
10772.289 31
10772.782 38
10773.276 37
10773.769 40
10774.262 33
10774.756 33
10775.249 17
10775.742 14
10776.236 15
10776.729 14
10777.222 18
10777.716 22
10778.209 18
10778.703 22
10779.196 14
10779.689 23
10780.183 28
10780.676 32
10781.170 22
10781.663 15
10782.157 27
10782.650 26
10783.144 31
10783.637 23
10784.131 23
10784.624 24
10785.118 28
10785.611 23
10786.105 23
10786.599 12
10787.092 28
10787.586 30
10788.079 11
10788.573 21
10789.067 22
10789.560 31
10790.054 26
10790.548 13
10791.041 29
10791.535 32
10792.029 20
10792.523 26
10793.016 31
10793.510 22
10794.004 22
10794.498 25
10794.991 25
10795.485 28
10795.979 23
10796.473 36
10796.967 24
10797.460 25
10797.954 25
10798.448 30
10798.942 22
10799.436 19
10799.930 20
10800.424 37
10800.918 40
10801.412 31
10801.905 20
10802.399 14
10802.893 17
10803.387 22
10803.881 17
10804.375 11
10804.869 13
10805.363 19
10805.857 34
10806.351 32
10806.845 23
10807.340 26
10807.834 31
10808.328 35
10808.822 23
10809.316 18
10809.810 21
10810.304 16
10810.798 31
10811.292 31
10811.787 32
10812.281 15
10812.775 15
10813.269 14
10813.763 14
10814.258 24
10814.752 31
10815.246 30
10815.740 12
10816.235 5
10816.729 14
10817.223 12
10817.717 25
10818.212 32
10818.706 36
10819.200 26
10819.695 14
10820.189 11
10820.683 28
10821.178 44
10821.672 39
10822.167 25
10822.661 22
10823.156 21
10823.650 24
10824.144 15
10824.639 29
10825.133 21
10825.628 22
10826.122 35
10826.617 36
10827.111 29
10827.606 14
10828.100 14
10828.595 17
10829.089 19
10829.584 19
10830.079 24
10830.573 14
10831.068 31
10831.562 26
10832.057 28
10832.552 28
10833.046 15
10833.541 13
10834.036 26
10834.530 45
10835.025 36
10835.520 34
10836.014 36
10836.509 36
10837.004 31
10837.499 41
10837.993 23
10838.488 16
10838.983 23
10839.478 16
10839.973 16
10840.467 23
10840.962 18
10841.457 26
10841.952 27
10842.447 16
10842.942 11
10843.437 9
10843.932 14
10844.426 19
10844.921 12
10845.416 16
10845.911 12
10846.406 24
10846.901 23
10847.396 28
10847.891 12
10848.386 11
10848.881 14
10849.376 13
10849.871 23
10850.366 24
10850.861 20
10851.356 23
10851.851 26
10852.347 13
10852.842 18
10853.337 24
10853.832 29
10854.327 36
10854.822 14
10855.317 12
10855.812 14
10856.308 18
10856.803 21
10857.298 15
10857.793 22
10858.288 16
10858.784 29
10859.279 24
10859.774 26
10860.270 16
10860.765 12
10861.260 12
10861.755 12
10862.251 10
10862.746 24
10863.241 24
10863.737 17
10864.232 16
10864.727 11
10865.223 17
10865.718 28
10866.214 37
10866.709 36
10867.204 37
10867.700 35
10868.195 21
10868.691 39
10869.186 29
10869.682 24
10870.177 30
10870.673 38
10871.168 20
10871.664 15
10872.159 20
10872.655 34
10873.151 37
10873.646 30
10874.142 19
10874.637 22
10875.133 24
10875.629 36
10876.124 26
10876.620 20
10877.115 20
10877.611 20
10878.107 15
10878.602 29
10879.098 15
10879.594 15
10880.090 15
10880.585 23
10881.081 21
10881.577 33
10882.073 22
10882.568 21
10883.064 29
10883.560 44
10884.056 37
10884.552 21
10885.047 19
10885.543 27
10886.039 35
10886.535 37
10887.031 39
10887.527 37
10888.023 37
10888.519 29
10889.015 26
10889.511 32
10890.006 34
10890.502 18
10890.998 19
10891.494 15
10891.990 24
10892.486 26
10892.982 12
10893.478 16
10893.974 30
10894.470 26
10894.967 16
10895.463 18
10895.959 14
10896.455 9
10896.951 13
10897.447 17
10897.943 15
10898.439 19
10898.935 18
10899.432 16
10899.928 25
10900.424 25
10900.920 27
10901.416 32
10901.913 21
10902.409 9
10902.905 16
10903.401 10
10903.898 17
10904.394 12
10904.890 23
10905.386 43
10905.883 27
10906.379 30
10906.875 26
10907.372 34
10907.868 40
10908.364 26
10908.861 26
10909.357 31
10909.854 34
10910.350 28
10910.846 22
10911.343 12
10911.839 26
10912.336 19
10912.832 16
10913.329 14
10913.825 19
10914.322 22
10914.818 27
10915.315 21
10915.811 12
10916.308 22
10916.804 27
10917.301 22
10917.798 16
10918.294 22
10918.791 20
10919.287 26
10919.784 24
10920.281 20
10920.777 11
10921.274 19
10921.771 27
10922.267 10
10922.764 8
10923.261 22
10923.757 9
10924.254 9
10924.751 22
10925.248 18
10925.744 18
10926.241 20
10926.738 17
10927.235 36
10927.732 48
10928.228 39
10928.725 32
10929.222 18
10929.719 17
10930.216 21
10930.713 17
10931.210 13
10931.706 15
10932.203 13
10932.700 15
10933.197 14
10933.694 22
10934.191 24
10934.688 13
10935.185 9
10935.682 7
10936.179 13
10936.676 7
10937.173 12
10937.670 23
10938.167 21
10938.664 14
10939.161 21
10939.658 21
10940.155 14
10940.653 13
10941.150 11
10941.647 14
10942.144 23
10942.641 26
10943.138 22
10943.635 17
10944.133 23
10944.630 18
10945.127 14
10945.624 9
10946.121 11
10946.619 14
10947.116 19
10947.613 19
10948.110 26
10948.608 20
10949.105 24
10949.602 36
10950.100 32
10950.597 22
10951.094 27
10951.592 37
10952.089 34
10952.586 36
10953.084 35
10953.581 29
10954.079 29
10954.576 17
10955.073 21
10955.571 18
10956.068 26
10956.566 46
10957.063 32
10957.561 28
10958.058 21
10958.556 9
10959.053 19
10959.551 27
10960.048 36
10960.546 30
10961.043 26
10961.541 23
10962.039 23
10962.536 26
10963.034 31
10963.531 32
10964.029 29
10964.527 20
10965.024 11
10965.522 27
10966.020 18
10966.517 23
10967.015 29
10967.513 20
10968.010 25
10968.508 28
10969.006 31
10969.504 30
10970.001 25
10970.499 27
10970.997 19
10971.495 32
10971.993 46
10972.490 35
10972.988 25
10973.486 27
10973.984 28
10974.482 32
10974.980 27
10975.478 12
10975.976 21
10976.473 21
10976.971 17
10977.469 23
10977.967 34
10978.465 30
10978.963 20
10979.461 21
10979.959 30
10980.457 30
10980.955 21
10981.453 18
10981.951 17
10982.449 14
10982.947 15
10983.445 12
10983.944 15
10984.442 18
10984.940 17
10985.438 15
10985.936 19
10986.434 15
10986.932 16
10987.430 13
10987.929 17
10988.427 14
10988.925 14
10989.423 23
10989.921 33
10990.420 25
10990.918 20
10991.416 12
10991.914 22
10992.413 25
10992.911 24
10993.409 38
10993.908 40
10994.406 43
10994.904 23
10995.403 37
10995.901 28
10996.399 21
10996.898 18
10997.396 43
10997.894 40
10998.393 33
10998.891 25
10999.390 21
10999.888 29
11000.387 35
11000.885 20
11001.384 12
11001.882 19
11002.381 22
11002.879 30
11003.378 16
11003.876 11
11004.375 24
11004.873 32
11005.372 19
11005.870 17
11006.369 18
11006.868 22
11007.366 28
11007.865 27
11008.363 19
11008.862 15
11009.361 25
11009.859 24
11010.358 17
11010.857 19
11011.356 24
11011.854 20
11012.353 21
11012.852 8
11013.350 6
11013.849 11
11014.348 16
11014.847 20
11015.346 21
11015.844 24
11016.343 21
11016.842 24
11017.341 19
11017.840 15
11018.339 7
11018.837 27
11019.336 29
11019.835 23
11020.334 20
11020.833 15
11021.332 22
11021.831 17
11022.330 16
11022.829 20
11023.328 25
11023.827 32
11024.326 31
11024.825 27
11025.324 44
11025.823 59
11026.322 42
11026.821 35
11027.320 28
11027.819 25
11028.318 23
11028.817 21
11029.316 22
11029.816 17
11030.315 17
11030.814 16
11031.313 10
11031.812 15
11032.311 15
11032.811 21
11033.310 26
11033.809 13
11034.308 10
11034.807 20
11035.307 22
11035.806 22
11036.305 11
11036.804 11
11037.304 15
11037.803 20
11038.302 22
11038.802 19
11039.301 23
11039.800 18
11040.300 17
11040.799 22
11041.298 21
11041.798 13
11042.297 39
11042.797 38
11043.296 27
11043.796 24
11044.295 24
11044.794 26
11045.294 29
11045.793 33
11046.293 34
11046.792 20
11047.292 16
11047.791 9
11048.291 9
11048.791 10
11049.290 13
11049.790 13
11050.289 26
11050.789 32
11051.288 29
11051.788 30
11052.288 23
11052.787 25
11053.287 29
11053.787 18
11054.286 22
11054.786 20
11055.286 16
11055.785 24
11056.285 22
11056.785 41
11057.285 39
11057.784 37
11058.284 30
11058.784 32
11059.284 41
11059.784 33
11060.283 35
11060.783 27
11061.283 14
11061.783 11
11062.283 16
11062.783 14
11063.282 18
11063.782 25
11064.282 28
11064.782 22
11065.282 21
11065.782 21
11066.282 20
11066.782 18
11067.282 49
11067.782 38
11068.282 25
11068.782 35
11069.282 37
11069.782 41
11070.282 24
11070.782 21
11071.282 22
11071.782 22
11072.282 20
11072.782 17
11073.282 30
11073.783 31
11074.283 44
11074.783 44
11075.283 27
11075.783 29
11076.283 22
11076.783 16
11077.284 32
11077.784 38
11078.284 42
11078.784 42
11079.285 30
11079.785 29
11080.285 23
11080.785 28
11081.286 20
11081.786 26
11082.286 39
11082.787 31
11083.287 35
11083.787 39
11084.288 28
11084.788 24
11085.288 31
11085.789 26
11086.289 29
11086.790 36
11087.290 25
11087.790 29
11088.291 25
11088.791 22
11089.292 19
11089.792 21
11090.293 13
11090.793 36
11091.294 27
11091.794 20
11092.295 28
11092.795 33
11093.296 25
11093.796 21
11094.297 26
11094.798 25
11095.298 12
11095.799 22
11096.299 12
11096.800 6
11097.301 10
11097.801 16
11098.302 26
11098.803 30
11099.303 22
11099.804 25
11100.305 36
11100.806 31
11101.306 23
11101.807 32
11102.308 40
11102.809 28
11103.309 19
11103.810 13
11104.311 27
11104.812 29
11105.313 21
11105.813 25
11106.314 33
11106.815 28
11107.316 14
11107.817 14
11108.318 13
11108.819 13
11109.320 20
11109.821 17
11110.321 15
11110.822 8
11111.323 13
11111.824 37
11112.325 30
11112.826 31
11113.327 14
11113.828 8
11114.329 11
11114.830 11
11115.332 20
11115.833 29
11116.334 24
11116.835 35
11117.336 40
11117.837 44
11118.338 32
11118.839 25
11119.340 28
11119.842 29
11120.343 23
11120.844 19
11121.345 18
11121.846 10
11122.347 7
11122.849 8
11123.350 11
11123.851 21
11124.352 24
11124.854 19
11125.355 15
11125.856 25
11126.358 23
11126.859 29
11127.360 14
11127.862 21
11128.363 26
11128.864 16
11129.366 16
11129.867 8
11130.368 9
11130.870 15
11131.371 30
11131.873 26
11132.374 17
11132.876 15
11133.377 17
11133.878 15
11134.380 33
11134.881 23
11135.383 25
11135.884 37
11136.386 32
11136.888 28
11137.389 29
11137.891 21
11138.392 11
11138.894 18
11139.395 23
11139.897 24
11140.399 17
11140.900 25
11141.402 31
11141.904 11
11142.405 8
11142.907 3
11143.409 9
11143.910 26
11144.412 28
11144.914 26
11145.415 19
11145.917 27
11146.419 23
11146.921 13
11147.422 17
11147.924 23
11148.426 26
11148.928 26
11149.430 30
11149.931 38
11150.433 29
11150.935 29
11151.437 29
11151.939 22
11152.441 21
11152.943 24
11153.445 19
11153.947 18
11154.448 21
11154.950 26
11155.452 28
11155.954 34
11156.456 27
11156.958 15
11157.460 9
11157.962 13
11158.464 15
11158.966 28
11159.468 26
11159.971 27
11160.473 21
11160.975 27
11161.477 16
11161.979 15
11162.481 14
11162.983 20
11163.485 35
11163.987 38
11164.490 26
11164.992 21
11165.494 23
11165.996 20
11166.498 14
11167.001 19
11167.503 18
11168.005 15
11168.507 17
11169.010 26
11169.512 27
11170.014 26
11170.516 22
11171.019 25
11171.521 37
11172.023 30
11172.526 22
11173.028 12
11173.530 14
11174.033 14
11174.535 14
11175.038 15
11175.540 25
11176.042 28
11176.545 37
11177.047 22
11177.550 15
11178.052 17
11178.555 8
11179.057 9
11179.560 9
11180.062 16
11180.565 23
11181.067 25
11181.570 35
11182.072 34
11182.575 29
11183.077 14
11183.580 18
11184.083 20
11184.585 32
11185.088 30
11185.590 19
11186.093 19
11186.596 20
11187.098 18
11187.601 11
11188.104 14
11188.607 22
11189.109 25
11189.612 23
11190.115 32
11190.617 25
11191.120 27
11191.623 33
11192.126 26
11192.629 19
11193.131 18
11193.634 14
11194.137 8
11194.640 12
11195.143 18
11195.646 20
11196.148 15
11196.651 15
11197.154 13
11197.657 31
11198.160 29
11198.663 25
11199.166 16
11199.669 20
11200.172 12
11200.675 17
11201.178 22
11201.681 16
11202.184 14
11202.687 17
11203.190 16
11203.693 22
11204.196 17
11204.699 33
11205.202 35
11205.705 33
11206.208 33
11206.711 29
11207.214 29
11207.718 33
11208.221 36
11208.724 23
11209.227 11
11209.730 23
11210.233 15
11210.737 14
11211.240 15
11211.743 24
11212.246 25
11212.750 25
11213.253 33
11213.756 21
11214.259 15
11214.763 11
11215.266 16
11215.769 7
11216.273 30
11216.776 30
11217.279 19
11217.783 14
11218.286 11
11218.789 15
11219.293 19
11219.796 30
11220.300 22
11220.803 26
11221.306 23
11221.810 15
11222.313 5
11222.817 9
11223.320 12
11223.824 17
11224.327 32
11224.831 32
11225.334 24
11225.838 35
11226.341 33
11226.845 22
11227.349 20
11227.852 26
11228.356 28
11228.859 32
11229.363 17
11229.867 15
11230.370 18
11230.874 15
11231.377 17
11231.881 14
11232.385 13
11232.889 10
11233.392 18
11233.896 16
11234.400 25
11234.903 11
11235.407 13
11235.911 11
11236.415 21
11236.919 15
11237.422 11
11237.926 24
11238.430 24
11238.934 34
11239.438 27
11239.941 19
11240.445 14
11240.949 10
11241.453 17
11241.957 18
11242.461 15
11242.965 16
11243.469 13
11243.973 11
11244.477 15
11244.981 28
11245.485 34
11245.989 24
11246.493 23
11246.997 26
11247.501 15
11248.005 14
11248.509 12
11249.013 13
11249.517 19
11250.021 18
11250.525 16
11251.029 27
11251.533 33
11252.037 22
11252.542 9
11253.046 18
11253.550 13
11254.054 13
11254.558 21
11255.062 20
11255.567 26
11256.071 30
11256.575 18
11257.079 26
11257.583 26
11258.088 18
11258.592 12
11259.096 11
11259.601 21
11260.105 14
11260.609 14
11261.114 26
11261.618 26
11262.122 32
11262.627 47
11263.131 37
11263.635 33
11264.140 23
11264.644 15
11265.149 18
11265.653 33
11266.157 32
11266.662 34
11267.166 30
11267.671 43
11268.175 35
11268.680 25
11269.184 12
11269.689 11
11270.193 11
11270.698 23
11271.203 37
11271.707 16
11272.212 11
11272.716 16
11273.221 22
11273.725 21
11274.230 16
11274.735 13
11275.239 17
11275.744 27
11276.249 17
11276.753 12
11277.258 17
11277.763 16
11278.267 18
11278.772 15
11279.277 11
11279.782 23
11280.286 24
11280.791 16
11281.296 13
11281.801 19
11282.306 23
11282.810 17
11283.315 15
11283.820 23
11284.325 20
11284.830 18
11285.335 20
11285.839 17
11286.344 35
11286.849 25
11287.354 27
11287.859 20
11288.364 28
11288.869 20
11289.374 16
11289.879 20
11290.384 25
11290.889 24
11291.394 10
11291.899 19
11292.404 30
11292.909 24
11293.414 34
11293.919 33
11294.424 27
11294.929 22
11295.434 21
11295.940 17
11296.445 21
11296.950 30
11297.455 22
11297.960 16
11298.465 13
11298.970 19
11299.476 15
11299.981 11
11300.486 17
11300.991 25
11301.496 36
11302.002 30
11302.507 27
11303.012 17
11303.517 14
11304.023 6
11304.528 19
11305.033 14
11305.539 15
11306.044 13
11306.549 10
11307.055 7
11307.560 21
11308.065 26
11308.571 18
11309.076 19
11309.582 21
11310.087 12
11310.593 17
11311.098 13
11311.603 29
11312.109 34
11312.614 27
11313.120 29
11313.625 33
11314.131 21
11314.636 15
11315.142 13
11315.648 18
11316.153 23
11316.659 19
11317.164 34
11317.670 33
11318.175 16
11318.681 11
11319.187 16
11319.692 15
11320.198 20
11320.704 18
11321.209 25
11321.715 20
11322.221 14
11322.726 12
11323.232 30
11323.738 24
11324.244 21
11324.749 21
11325.255 10
11325.761 16
11326.267 18
11326.772 12
11327.278 21
11327.784 41
11328.290 30
11328.796 30
11329.302 20
11329.807 13
11330.313 11
11330.819 11
11331.325 12
11331.831 22
11332.337 23
11332.843 20
11333.349 30
11333.855 36
11334.361 24
11334.867 24
11335.373 15
11335.879 11
11336.385 14
11336.891 5
11337.397 14
11337.903 16
11338.409 19
11338.915 27
11339.421 12
11339.927 26
11340.433 28
11340.939 28
11341.445 16
11341.952 24
11342.458 27
11342.964 30
11343.470 24
11343.976 13
11344.482 10
11344.989 13
11345.495 13
11346.001 21
11346.507 29
11347.014 23
11347.520 26
11348.026 21
11348.532 32
11349.039 24
11349.545 12
11350.051 11
11350.558 13
11351.064 19
11351.570 25
11352.077 29
11352.583 20
11353.089 22
11353.596 30
11354.102 29
11354.609 27
11355.115 27
11355.622 25
11356.128 17
11356.634 15
11357.141 25
11357.647 29
11358.154 20
11358.660 16
11359.167 18
11359.673 24
11360.180 37
11360.687 26
11361.193 24
11361.700 15
11362.206 17
11362.713 26
11363.219 26
11363.726 15
11364.233 17
11364.739 32
11365.246 40
11365.753 31
11366.259 29
11366.766 19
11367.273 22
11367.779 13
11368.286 18
11368.793 28
11369.300 26
11369.806 18
11370.313 26
11370.820 26
11371.327 18
11371.834 13
11372.340 13
11372.847 23
11373.354 22
11373.861 20
11374.368 19
11374.875 41
11375.382 47
11375.888 46
11376.395 24
11376.902 12
11377.409 11
11377.916 18
11378.423 22
11378.930 27
11379.437 35
11379.944 37
11380.451 44
11380.958 19
11381.465 15
11381.972 14
11382.479 26
11382.986 38
11383.493 47
11384.000 33
11384.507 32
11385.014 31
11385.521 32
11386.029 28
11386.536 15
11387.043 13
11387.550 14
11388.057 17
11388.564 21
11389.072 8
11389.579 17
11390.086 38
11390.593 31
11391.100 25
11391.608 31
11392.115 50
11392.622 29
11393.129 19
11393.637 15
11394.144 16
11394.651 24
11395.159 29
11395.666 34
11396.173 32
11396.681 19
11397.188 16
11397.695 14
11398.203 32
11398.710 29
11399.218 19
11399.725 33
11400.232 27
11400.740 38
11401.247 23
11401.755 45
11402.262 36
11402.770 27
11403.277 25
11403.785 28
11404.292 12
11404.800 10
11405.307 9
11405.815 19
11406.323 26
11406.830 26
11407.338 38
11407.845 21
11408.353 11
11408.861 23
11409.368 30
11409.876 19
11410.384 15
11410.891 23
11411.399 22
11411.907 18
11412.414 24
11412.922 18
11413.430 20
11413.937 22
11414.445 37
11414.953 22
11415.461 20
11415.969 18
11416.476 13
11416.984 24
11417.492 27
11418.000 26
11418.508 25
11419.016 20
11419.523 16
11420.031 20
11420.539 12
11421.047 17
11421.555 21
11422.063 26
11422.571 29
11423.079 20
11423.587 22
11424.095 31
11424.603 30
11425.111 19
11425.619 25
11426.127 20
11426.635 21
11427.143 10
11427.651 9
11428.159 15
11428.667 35
11429.175 28
11429.683 16
11430.191 26
11430.699 26
11431.207 35
11431.715 19
11432.224 12
11432.732 13
11433.240 16
11433.748 25
11434.256 24
11434.765 21
11435.273 24
11435.781 15
11436.289 22
11436.797 17
11437.306 13
11437.814 17
11438.322 17
11438.831 17
11439.339 20
11439.847 33
11440.355 26
11440.864 9
11441.372 18
11441.881 19
11442.389 15
11442.897 13
11443.406 20
11443.914 23
11444.423 20
11444.931 8
11445.439 13
11445.948 14
11446.456 20
11446.965 16
11447.473 13
11447.982 10
11448.490 8
11448.999 5
11449.507 33
11450.016 35
11450.524 26
11451.033 17
11451.542 27
11452.050 28
11452.559 21
11453.067 16
11453.576 23
11454.085 13
11454.593 22
11455.102 23
11455.611 21
11456.119 23
11456.628 15
11457.137 20
11457.645 12
11458.154 18
11458.663 16
11459.172 15
11459.680 9
11460.189 7
11460.698 6
11461.207 17
11461.715 15
11462.224 10
11462.733 14
11463.242 6
11463.751 7
11464.260 2
11464.768 26
11465.277 27
11465.786 21
11466.295 28
11466.804 32
11467.313 22
11467.822 24
11468.331 21
11468.840 20
11469.349 25
11469.858 40
11470.367 38
11470.876 29
11471.385 26
11471.894 15
11472.403 12
11472.912 4
11473.421 18
11473.930 18
11474.439 5
11474.948 15
11475.457 26
11475.966 26
11476.476 12
11476.985 14
11477.494 29
11478.003 15
11478.512 19
11479.021 25
11479.531 16
11480.040 18
11480.549 8
11481.058 16
11481.567 10
11482.077 12
11482.586 21
11483.095 21
11483.605 20
11484.114 19
11484.623 17
11485.132 24
11485.642 29
11486.151 26
11486.660 25
11487.170 12
11487.679 10
11488.189 15
11488.698 13
11489.207 18
11489.717 20
11490.226 12
11490.736 17
11491.245 19
11491.755 22
11492.264 32
11492.774 30
11493.283 20
11493.793 22
11494.302 34
11494.812 23
11495.321 23
11495.831 20
11496.340 14
11496.850 12
11497.360 19
11497.869 18
11498.379 9
11498.888 7
11499.398 12
11499.908 9
11500.417 19
11500.927 14
11501.437 16
11501.946 16
11502.456 17
11502.966 16
11503.475 22
11503.985 27
11504.495 21
11505.005 7
11505.515 12
11506.024 25
11506.534 25
11507.044 20
11507.554 18
11508.064 25
11508.573 17
11509.083 18
11509.593 15
11510.103 13
11510.613 9
11511.123 14
11511.633 7
11512.143 10
11512.653 20
11513.162 19
11513.672 17
11514.182 7
11514.692 10
11515.202 9
11515.712 9
11516.222 1
11516.732 8
11517.242 9
11517.752 21
11518.262 21
11518.773 9
11519.283 15
11519.793 22
11520.303 16
11520.813 16
11521.323 13
11521.833 21
11522.343 13
11522.853 8
11523.364 14
11523.874 17
11524.384 15
11524.894 18
11525.404 26
11525.915 14
11526.425 16
11526.935 9
11527.445 12
11527.956 33
11528.466 39
11528.976 22
11529.487 19
11529.997 19
11530.507 19
11531.018 11
11531.528 21
11532.038 14
11532.549 11
11533.059 28
11533.569 38
11534.080 31
11534.590 19
11535.101 29
11535.611 33
11536.122 29
11536.632 20
11537.142 21
11537.653 14
11538.163 16
11538.674 27
11539.184 16
11539.695 30
11540.206 31
11540.716 20
11541.227 27
11541.737 23
11542.248 29
11542.758 17
11543.269 27
11543.780 26
11544.290 26
11544.801 21
11545.312 23
11545.822 10
11546.333 23
11546.844 19
11547.354 25
11547.865 25
11548.376 17
11548.886 23
11549.397 25
11549.908 14
11550.419 18
11550.929 22
11551.440 21
11551.951 13
11552.462 11
11552.973 9
11553.484 19
11553.994 34
11554.505 34
11555.016 23
11555.527 8
11556.038 21
11556.549 25
11557.060 28
11557.571 23
11558.082 19
11558.592 16
11559.103 17
11559.614 20
11560.125 16
11560.636 17
11561.147 14
11561.658 12
11562.169 24
11562.680 30
11563.191 30
11563.703 25
11564.214 10
11564.725 18
11565.236 21
11565.747 17
11566.258 15
11566.769 16
11567.280 7
11567.791 17
11568.303 25
11568.814 28
11569.325 19
11569.836 12
11570.347 13
11570.859 16
11571.370 24
11571.881 20
11572.392 13
11572.904 15
11573.415 16
11573.926 16
11574.437 12
11574.949 13
11575.460 19
11575.971 16
11576.483 21
11576.994 29
11577.505 30
11578.017 19
11578.528 25
11579.040 19
11579.551 33
11580.062 44
11580.574 29
11581.085 14
11581.597 14
11582.108 19
11582.620 12
11583.131 17
11583.643 16
11584.154 23
11584.666 19
11585.177 10
11585.689 6
11586.200 14
11586.712 20
11587.223 18
11587.735 12
11588.247 16
11588.758 21
11589.270 20
11589.782 10
11590.293 15
11590.805 18
11591.317 28
11591.828 33
11592.340 23
11592.852 16
11593.363 15
11593.875 26
11594.387 32
11594.899 28
11595.410 23
11595.922 18
11596.434 21
11596.946 23
11597.457 18
11597.969 28
11598.481 31
11598.993 27
11599.505 15
11600.017 13
11600.529 22
11601.040 18
11601.552 14
11602.064 14
11602.576 32
11603.088 30
11603.600 18
11604.112 14
11604.624 19
11605.136 18
11605.648 11
11606.160 11
11606.672 9
11607.184 20
11607.696 20
11608.208 27
11608.720 16
11609.232 25
11609.744 23
11610.256 22
11610.768 10
11611.280 15
11611.793 17
11612.305 10
11612.817 14
11613.329 25
11613.841 22
11614.353 26
11614.866 20
11615.378 21
11615.890 25
11616.402 14
11616.914 23
11617.427 9
11617.939 19
11618.451 29
11618.963 33
11619.476 24
11619.988 21
11620.500 13
11621.013 13
11621.525 26
11622.037 21
11622.550 26
11623.062 35
11623.574 26
11624.087 20
11624.599 15
11625.112 13
11625.624 13
11626.137 13
11626.649 23
11627.161 21
11627.674 17
11628.186 25
11628.699 10
11629.211 14
11629.724 12
11630.236 15
11630.749 13
11631.262 14
11631.774 14
11632.287 14
11632.799 10
11633.312 19
11633.824 30
11634.337 23
11634.850 20
11635.362 21
11635.875 24
11636.388 17
11636.900 19
11637.413 12
11637.926 9
11638.438 4
11638.951 16
11639.464 17
11639.977 20
11640.489 19
11641.002 12
11641.515 14
11642.028 7
11642.540 16
11643.053 20
11643.566 12
11644.079 15
11644.592 19
11645.105 35
11645.618 19
11646.130 16
11646.643 10
11647.156 10
11647.669 14
11648.182 16
11648.695 25
11649.208 31
11649.721 20
11650.234 15
11650.747 24
11651.260 16
11651.773 17
11652.286 25
11652.799 22
11653.312 12
11653.825 14
11654.338 6
11654.851 18
11655.364 22
11655.877 14
11656.390 14
11656.903 15
11657.417 13
11657.930 14
11658.443 31
11658.956 25
11659.469 15
11659.982 11
11660.496 20
11661.009 18
11661.522 19
11662.035 16
11662.548 30
11663.062 26
11663.575 21
11664.088 17
11664.602 8
11665.115 5
11665.628 14
11666.141 17
11666.655 24
11667.168 23
11667.681 23
11668.195 11
11668.708 10
11669.222 12
11669.735 13
11670.248 20
11670.762 21
11671.275 23
11671.789 32
11672.302 35
11672.816 27
11673.329 29
11673.843 26
11674.356 24
11674.870 25
11675.383 17
11675.897 13
11676.410 13
11676.924 12
11677.437 17
11677.951 23
11678.464 35
11678.978 30
11679.492 21
11680.005 12
11680.519 11
11681.033 27
11681.546 31
11682.060 14
11682.574 10
11683.087 5
11683.601 18
11684.115 19
11684.628 16
11685.142 26
11685.656 22
11686.170 13
11686.683 11
11687.197 14
11687.711 7
11688.225 7
11688.739 10
11689.252 17
11689.766 15
11690.280 20
11690.794 20
11691.308 16
11691.822 14
11692.336 13
11692.850 30
11693.363 27
11693.877 32
11694.391 32
11694.905 25
11695.419 32
11695.933 26
11696.447 41
11696.961 37
11697.475 39
11697.989 39
11698.503 25
11699.017 9
11699.531 12
11700.045 16
11700.559 21
11701.074 15
11701.588 13
11702.102 14
11702.616 17
11703.130 12
11703.644 11
11704.158 7
11704.672 9
11705.187 9
11705.701 7
11706.215 7
11706.729 6
11707.243 12
11707.758 19
11708.272 12
11708.786 7
11709.300 9
11709.815 22
11710.329 16
11710.843 20
11711.358 30
11711.872 22
11712.386 11
11712.901 17
11713.415 16
11713.929 21
11714.444 18
11714.958 16
11715.473 10
11715.987 7
11716.501 4
11717.016 14
11717.530 35
11718.045 32
11718.559 36
11719.074 24
11719.588 15
11720.103 20
11720.617 21
11721.132 14
11721.646 8
11722.161 10
11722.675 25
11723.190 40
11723.705 25
11724.219 18
11724.734 15
11725.248 22
11725.763 31
11726.278 16
11726.792 17
11727.307 15
11727.822 16
11728.336 10
11728.851 19
11729.366 33
11729.880 20
11730.395 14
11730.910 15
11731.425 23
11731.939 15
11732.454 11
11732.969 3
11733.484 13
11733.999 8
11734.513 21
11735.028 28
11735.543 20
11736.058 17
11736.573 8
11737.088 8
11737.603 10
11738.117 18
11738.632 21
11739.147 20
11739.662 11
11740.177 17
11740.692 19
11741.207 15
11741.722 10
11742.237 3
11742.752 11
11743.267 14
11743.782 13
11744.297 9
11744.812 6
11745.327 8
11745.842 10
11746.357 13
11746.872 18
11747.388 18
11747.903 13
11748.418 10
11748.933 19
11749.448 25
11749.963 25
11750.478 29
11750.994 20
11751.509 16
11752.024 20
11752.539 21
11753.054 22
11753.570 11
11754.085 14
11754.600 7
11755.115 9
11755.631 5
11756.146 11
11756.661 14
11757.177 16
11757.692 13
11758.207 19
11758.723 11
11759.238 13
11759.753 22
11760.269 17
11760.784 16
11761.300 31
11761.815 19
11762.330 19
11762.846 16
11763.361 21
11763.877 17
11764.392 13
11764.908 10
11765.423 7
11765.939 13
11766.454 27
11766.970 30
11767.485 19
11768.001 20
11768.516 13
11769.032 21
11769.548 27
11770.063 21
11770.579 21
11771.094 21
11771.610 16
11772.126 12
11772.641 4
11773.157 6
11773.673 13
11774.188 15
11774.704 18
11775.220 16
11775.736 14
11776.251 18
11776.767 22
11777.283 24
11777.799 22
11778.314 15
11778.830 17
11779.346 19
11779.862 23
11780.378 11
11780.893 12
11781.409 8
11781.925 14
11782.441 18
11782.957 11
11783.473 19
11783.989 32
11784.505 15
11785.021 11
11785.536 22
11786.052 26
11786.568 20
11787.084 13
11787.600 27
11788.116 32
11788.632 21
11789.148 19
11789.664 21
11790.180 36
11790.696 26
11791.213 29
11791.729 26
11792.245 13
11792.761 15
11793.277 23
11793.793 15
11794.309 12
11794.825 22
11795.341 22
11795.858 23
11796.374 15
11796.890 18
11797.406 18
11797.922 24
11798.439 17
11798.955 11
11799.471 8
11799.987 5
11800.504 40
11801.020 37
11801.536 22
11802.052 26
11802.569 13
11803.085 23
11803.601 21
11804.118 14
11804.634 17
11805.151 13
11805.667 17
11806.183 29
11806.700 19
11807.216 8
11807.733 18
11808.249 23
11808.765 15
11809.282 22
11809.798 14
11810.315 2
11810.831 8
11811.348 12
11811.864 19
11812.381 9
11812.897 4
11813.414 4
11813.930 9
11814.447 10
11814.964 13
11815.480 21
11815.997 19
11816.513 16
11817.030 18
11817.547 21
11818.063 14
11818.580 13
11819.097 9
11819.613 8
11820.130 9
11820.647 14
11821.163 14
11821.680 10
11822.197 14
11822.714 31
11823.230 21
11823.747 13
11824.264 26
11824.781 26
11825.298 23
11825.814 22
11826.331 13
11826.848 14
11827.365 15
11827.882 9
11828.399 0
11828.916 6
11829.433 12
11829.949 17
11830.466 21
11830.983 20
11831.500 10
11832.017 11
11832.534 10
11833.051 8
11833.568 7
11834.085 13
11834.602 18
11835.119 22
11835.636 14
11836.153 22
11836.670 20
11837.187 17
11837.704 16
11838.222 8
11838.739 4
11839.256 9
11839.773 8
11840.290 9
11840.807 21
11841.324 32
11841.841 25
11842.359 13
11842.876 11
11843.393 10
11843.910 10
11844.427 14
11844.945 18
11845.462 12
11845.979 11
11846.496 14
11847.014 15
11847.531 7
11848.048 10
11848.566 23
11849.083 26
11849.600 19
11850.118 13
11850.635 26
11851.152 14
11851.670 25
11852.187 36
11852.705 29
11853.222 27
11853.739 19
11854.257 16
11854.774 18
11855.292 12
11855.809 7
11856.327 7
11856.844 13
11857.362 14
11857.879 7
11858.397 5
11858.914 8
11859.432 16
11859.949 11
11860.467 14
11860.985 13
11861.502 19
11862.020 15
11862.537 14
11863.055 10
11863.573 11
11864.090 7
11864.608 5
11865.126 9
11865.643 10
11866.161 16
11866.679 12
11867.197 6
11867.714 10
11868.232 9
11868.750 13
11869.268 19
11869.785 16
11870.303 20
11870.821 30
11871.339 31
11871.857 17
11872.374 6
11872.892 11
11873.410 15
11873.928 17
11874.446 13
11874.964 21
11875.482 21
11876.000 25
11876.518 20
11877.035 10
11877.553 11
11878.071 10
11878.589 5
11879.107 6
11879.625 10
11880.143 24
11880.661 22
11881.179 21
11881.697 7
11882.215 11
11882.734 18
11883.252 17
11883.770 13
11884.288 6
11884.806 14
11885.324 14
11885.842 20
11886.360 11
11886.878 14
11887.397 18
11887.915 24
11888.433 29
11888.951 20
11889.469 11
11889.988 25
11890.506 24
11891.024 10
11891.542 7
11892.061 10
11892.579 8
11893.097 10
11893.615 19
11894.134 29
11894.652 25
11895.170 19
11895.689 18
11896.207 10
11896.725 6
11897.244 14
11897.762 8
11898.281 14
11898.799 20
11899.317 13
11899.836 25
11900.354 21
11900.873 23
11901.391 12
11901.910 22
11902.428 23
11902.947 31
11903.465 21
11903.984 16
11904.502 11
11905.021 6
11905.539 6
11906.058 12
11906.577 12
11907.095 11
11907.614 15
11908.132 17
11908.651 15
11909.170 13
11909.688 6
11910.207 19
11910.726 11
11911.244 13
11911.763 15
11912.282 9
11912.800 9
11913.319 19
11913.838 9
11914.357 3
11914.875 5
11915.394 13
11915.913 17
11916.432 20
11916.951 12
11917.469 4
11917.988 16
11918.507 18
11919.026 8
11919.545 25
11920.064 15
11920.582 26
11921.101 16
11921.620 17
11922.139 14
11922.658 14
11923.177 12
11923.696 16
11924.215 18
11924.734 6
11925.253 9
11925.772 12
11926.291 7
11926.810 13
11927.329 40
11927.848 50
11928.367 39
11928.886 23
11929.405 24
11929.924 24
11930.443 29
11930.963 25
11931.482 18
11932.001 13
11932.520 22
11933.039 13
11933.558 10
11934.077 7
11934.597 20
11935.116 14
11935.635 13
11936.154 10
11936.674 10
11937.193 37
11937.712 30
11938.231 25
11938.751 31
11939.270 24
11939.789 21
11940.309 20
11940.828 21
11941.347 20
11941.867 15
11942.386 9
11942.905 13
11943.425 13
11943.944 5
11944.463 7
11944.983 8
11945.502 9
11946.022 11
11946.541 8
11947.061 14
11947.580 14
11948.100 15
11948.619 17
11949.139 16
11949.658 16
11950.178 22
11950.697 23
11951.217 16
11951.736 18
11952.256 19
11952.775 20
11953.295 12
11953.815 3
11954.334 20
11954.854 30
11955.374 36
11955.893 27
11956.413 15
11956.933 8
11957.452 10
11957.972 16
11958.492 13
11959.011 17
11959.531 19
11960.051 18
11960.571 20
11961.090 21
11961.610 22
11962.130 24
11962.650 21
11963.170 19
11963.689 11
11964.209 8
11964.729 9
11965.249 10
11965.769 11
11966.289 5
11966.809 4
11967.328 5
11967.848 13
11968.368 11
11968.888 18
11969.408 13
11969.928 15
11970.448 16
11970.968 12
11971.488 11
11972.008 5
11972.528 18
11973.048 13
11973.568 19
11974.088 16
11974.608 11
11975.128 11
11975.648 12
11976.169 4
11976.689 15
11977.209 13
11977.729 11
11978.249 5
11978.769 12
11979.289 16
11979.809 9
11980.330 5
11980.850 8
11981.370 6
11981.890 6
11982.411 2
11982.931 12
11983.451 25
11983.971 24
11984.492 18
11985.012 10
11985.532 10
11986.052 16
11986.573 7
11987.093 6
11987.613 3
11988.134 13
11988.654 13
11989.175 17
11989.695 24
11990.215 26
11990.736 24
11991.256 16
11991.777 25
11992.297 18
11992.817 15
11993.338 14
11993.858 8
11994.379 11
11994.899 21
11995.420 17
11995.940 15
11996.461 21
11996.982 24
11997.502 18
11998.023 11
11998.543 15
11999.064 25
11999.584 15
12000.105 14
12000.626 13
12001.146 16
12001.667 26
12002.188 23
12002.708 33
12003.229 22
12003.750 18
12004.270 14
12004.791 7
12005.312 11
12005.833 16
12006.353 18
12006.874 20
12007.395 16
12007.916 5
12008.436 5
12008.957 5
12009.478 10
12009.999 15
12010.520 9
12011.041 2
12011.561 10
12012.082 27
12012.603 24
12013.124 14
12013.645 17
12014.166 15
12014.687 24
12015.208 19
12015.729 24
12016.250 29
12016.771 23
12017.292 15
12017.813 6
12018.334 3
12018.855 10
12019.376 30
12019.897 23
12020.418 16
12020.939 22
12021.460 16
12021.981 12
12022.502 20
12023.023 11
12023.544 9
12024.065 13
12024.587 19
12025.108 11
12025.629 8
12026.150 8
12026.671 14
12027.193 13
12027.714 9
12028.235 7
12028.756 17
12029.277 11
12029.799 10
12030.320 25
12030.841 22
12031.363 16
12031.884 17
12032.405 27
12032.926 22
12033.448 19
12033.969 15
12034.491 12
12035.012 10
12035.533 14
12036.055 16
12036.576 7
12037.097 8
12037.619 7
12038.140 10
12038.662 15
12039.183 14
12039.705 12
12040.226 13
12040.748 9
12041.269 26
12041.791 28
12042.312 40
12042.834 45
12043.355 37
12043.877 24
12044.398 15
12044.920 22
12045.442 17
12045.963 27
12046.485 16
12047.007 20
12047.528 15
12048.050 7
12048.571 27
12049.093 20
12049.615 21
12050.137 11
12050.658 17
12051.180 18
12051.702 13
12052.223 20
12052.745 13
12053.267 10
12053.789 7
12054.311 15
12054.832 9
12055.354 18
12055.876 14
12056.398 16
12056.920 18
12057.442 11
12057.963 12
12058.485 23
12059.007 18
12059.529 9
12060.051 27
12060.573 17
12061.095 13
12061.617 19
12062.139 13
12062.661 18
12063.183 20
12063.705 8
12064.227 10
12064.749 14
12065.271 22
12065.793 24
12066.315 9
12066.837 29
12067.359 20
12067.881 20
12068.403 16
12068.925 7
12069.447 8
12069.969 17
12070.492 22
12071.014 16
12071.536 22
12072.058 36
12072.580 22
12073.102 26
12073.625 25
12074.147 29
12074.669 35
12075.191 29
12075.714 19
12076.236 19
12076.758 9
12077.280 21
12077.803 15
12078.325 9
12078.847 11
12079.370 14
12079.892 13
12080.414 9
12080.937 9
12081.459 8
12081.981 20
12082.504 21
12083.026 6
12083.549 15
12084.071 14
12084.594 18
12085.116 21
12085.639 25
12086.161 23
12086.683 18
12087.206 11
12087.728 17
12088.251 22
12088.774 20
12089.296 22
12089.819 10
12090.341 15
12090.864 23
12091.386 14
12091.909 12
12092.432 23
12092.954 22
12093.477 19
12093.999 21
12094.522 17
12095.045 15
12095.567 23
12096.090 33
12096.613 25
12097.136 30
12097.658 21
12098.181 19
12098.704 19
12099.227 9
12099.749 23
12100.272 18
12100.795 20
12101.318 12
12101.841 12
12102.363 14
12102.886 13
12103.409 16
12103.932 9
12104.455 16
12104.978 11
12105.501 3
12106.023 8
12106.546 10
12107.069 9
12107.592 11
12108.115 21
12108.638 30
12109.161 26
12109.684 19
12110.207 21
12110.730 20
12111.253 16
12111.776 17
12112.299 21
12112.822 12
12113.345 13
12113.868 15
12114.392 11
12114.915 18
12115.438 29
12115.961 37
12116.484 39
12117.007 19
12117.530 12
12118.053 11
12118.577 20
12119.100 22
12119.623 17
12120.146 5
12120.669 7
12121.193 11
12121.716 9
12122.239 7
12122.762 19
12123.286 25
12123.809 18
12124.332 7
12124.856 15
12125.379 16
12125.902 23
12126.426 14
12126.949 8
12127.472 7
12127.996 7
12128.519 8
12129.043 11
12129.566 16
12130.089 24
12130.613 24
12131.136 17
12131.660 13
12132.183 15
12132.707 14
12133.230 10
12133.754 9
12134.277 7
12134.801 19
12135.324 16
12135.848 18
12136.371 17
12136.895 9
12137.419 7
12137.942 14
12138.466 30
12138.989 35
12139.513 21
12140.037 16
12140.560 17
12141.084 33
12141.608 18
12142.131 7
12142.655 13
12143.179 13
12143.702 7
12144.226 3
12144.750 9
12145.274 11
12145.797 13
12146.321 8
12146.845 16
12147.369 15
12147.893 6
12148.416 14
12148.940 12
12149.464 4
12149.988 13
12150.512 3
12151.036 9
12151.560 14
12152.083 6
12152.607 6
12153.131 17
12153.655 7
12154.179 11
12154.703 13
12155.227 16
12155.751 27
12156.275 17
12156.799 16
12157.323 22
12157.847 24
12158.371 27
12158.895 26
12159.419 12
12159.943 11
12160.467 14
12160.991 21
12161.516 20
12162.040 13
12162.564 3
12163.088 7
12163.612 12
12164.136 21
12164.660 15
12165.185 20
12165.709 31
12166.233 23
12166.757 22
12167.281 26
12167.806 11
12168.330 7
12168.854 17
12169.378 18
12169.903 30
12170.427 29
12170.951 22
12171.476 18
12172.000 18
12172.524 11
12173.049 10
12173.573 12
12174.097 21
12174.622 13
12175.146 11
12175.671 15
12176.195 21
12176.719 24
12177.244 9
12177.768 11
12178.293 17
12178.817 13
12179.342 14
12179.866 21
12180.391 15
12180.915 15
12181.440 27
12181.964 27
12182.489 21
12183.014 21
12183.538 16
12184.063 16
12184.587 10
12185.112 12
12185.637 9
12186.161 3
12186.686 17
12187.210 21
12187.735 10
12188.260 18
12188.785 15
12189.309 17
12189.834 15
12190.359 12
12190.883 21
12191.408 26
12191.933 31
12192.458 14
12192.982 4
12193.507 11
12194.032 8
12194.557 7
12195.082 15
12195.607 32
12196.131 23
12196.656 16
12197.181 21
12197.706 16
12198.231 10
12198.756 14
12199.281 19
12199.806 8
12200.331 12
12200.856 18
12201.380 11
12201.905 9
12202.430 14
12202.955 26
12203.480 28
12204.005 16
12204.530 12
12205.056 29
12205.581 30
12206.106 28
12206.631 32
12207.156 16
12207.681 16
12208.206 8
12208.731 7
12209.256 9
12209.781 11
12210.307 11
12210.832 11
12211.357 22
12211.882 15
12212.407 14
12212.932 17
12213.458 16
12213.983 16
12214.508 9
12215.033 24
12215.559 17
12216.084 9
12216.609 20
12217.135 22
12217.660 16
12218.185 26
12218.711 23
12219.236 19
12219.761 19
12220.287 17
12220.812 15
12221.337 15
12221.863 9
12222.388 14
12222.914 19
12223.439 18
12223.965 16
12224.490 23
12225.015 22
12225.541 10
12226.066 17
12226.592 17
12227.117 11
12227.643 14
12228.169 16
12228.694 15
12229.220 16
12229.745 13
12230.271 11
12230.796 12
12231.322 15
12231.848 11
12232.373 8
12232.899 10
12233.424 24
12233.950 15
12234.476 7
12235.002 9
12235.527 12
12236.053 11
12236.579 17
12237.104 11
12237.630 9
12238.156 25
12238.682 14
12239.207 20
12239.733 17
12240.259 24
12240.785 13
12241.311 9
12241.836 12
12242.362 31
12242.888 19
12243.414 23
12243.940 12
12244.466 11
12244.992 10
12245.518 6
12246.043 5
12246.569 11
12247.095 16
12247.621 23
12248.147 34
12248.673 22
12249.199 15
12249.725 15
12250.251 11
12250.777 19
12251.303 15
12251.829 14
12252.355 6
12252.882 10
12253.408 12
12253.934 30
12254.460 25
12254.986 26
12255.512 32
12256.038 31
12256.564 13
12257.090 13
12257.617 12
12258.143 9
12258.669 12
12259.195 9
12259.721 15
12260.248 13
12260.774 8
12261.300 12
12261.826 17
12262.353 25
12262.879 14
12263.405 8
12263.932 9
12264.458 14
12264.984 17
12265.511 20
12266.037 22
12266.563 22
12267.090 22
12267.616 21
12268.142 19
12268.669 19
12269.195 21
12269.722 13
12270.248 21
12270.775 28
12271.301 20
12271.827 22
12272.354 16
12272.880 26
12273.407 25
12273.934 17
12274.460 17
12274.987 12
12275.513 8
12276.040 18
12276.566 11
12277.093 7
12277.619 12
12278.146 16
12278.673 13
12279.199 23
12279.726 21
12280.253 15
12280.779 20
12281.306 24
12281.833 17
12282.359 20
12282.886 28
12283.413 25
12283.940 15
12284.466 20
12284.993 13
12285.520 12
12286.047 19
12286.573 23
12287.100 24
12287.627 21
12288.154 13
12288.681 4
12289.207 10
12289.734 10
12290.261 19
12290.788 16
12291.315 18
12291.842 17
12292.369 19
12292.896 16
12293.423 11
12293.950 18
12294.477 16
12295.004 10
12295.531 13
12296.058 16
12296.585 19
12297.112 13
12297.639 14
12298.166 7
12298.693 7
12299.220 7
12299.747 19
12300.274 25
12300.801 20
12301.328 21
12301.855 8
12302.382 8
12302.910 15
12303.437 11
12303.964 7
12304.491 12
12305.018 5
12305.545 2
12306.073 10
12306.600 18
12307.127 24
12307.654 22
12308.182 19
12308.709 10
12309.236 8
12309.763 11
12310.291 18
12310.818 18
12311.345 11
12311.873 15
12312.400 34
12312.927 23
12313.455 18
12313.982 15
12314.509 7
12315.037 3
12315.564 7
12316.092 13
12316.619 14
12317.147 10
12317.674 29
12318.202 23
12318.729 9
12319.256 6
12319.784 24
12320.312 29
12320.839 29
12321.367 22
12321.894 13
12322.422 15
12322.949 15
12323.477 22
12324.004 27
12324.532 17
12325.060 19
12325.587 20
12326.115 20
12326.643 30
12327.170 47
12327.698 40
12328.226 29
12328.753 19
12329.281 26
12329.809 31
12330.336 27
12330.864 14
12331.392 7
12331.920 7
12332.447 14
12332.975 29
12333.503 23
12334.031 19
12334.559 15
12335.086 27
12335.614 36
12336.142 28
12336.670 19
12337.198 14
12337.726 19
12338.254 22
12338.782 24
12339.310 23
12339.837 23
12340.365 21
12340.893 15
12341.421 13
12341.949 14
12342.477 12
12343.005 20
12343.533 15
12344.061 16
12344.589 14
12345.117 18
12345.645 19
12346.174 25
12346.702 10
12347.230 27
12347.758 18
12348.286 21
12348.814 16
12349.342 17
12349.870 18
12350.398 28
12350.927 21
12351.455 37
12351.983 33
12352.511 32
12353.039 29
12353.568 46
12354.096 55
12354.624 60
12355.152 56
12355.681 52
12356.209 65
12356.737 74
12357.266 99
12357.794 110
12358.322 92
12358.851 77
12359.379 77
12359.907 115
12360.436 135
12360.964 130
12361.492 113
12362.021 110
12362.549 119
12363.078 120
12363.606 141
12364.135 148
12364.663 129
12365.191 115
12365.720 107
12366.248 87
12366.777 71
12367.305 62
12367.834 58
12368.363 51
12368.891 52
12369.420 43
12369.948 41
12370.477 40
12371.005 33
12371.534 35
12372.063 25
12372.591 24
12373.120 30
12373.649 31
12374.177 33
12374.706 28
12375.235 32
12375.763 37
12376.292 30
12376.821 24
12377.349 26
12377.878 27
12378.407 30
12378.936 38
12379.465 17
12379.993 11
12380.522 14
12381.051 21
12381.580 20
12382.109 40
12382.637 50
12383.166 30
12383.695 22
12384.224 26
12384.753 19
12385.282 16
12385.811 9
12386.340 13
12386.869 16
12387.398 24
12387.927 21
12388.455 34
12388.984 22
12389.513 19
12390.042 15
12390.571 12
12391.101 24
12391.630 22
12392.159 23
12392.688 24
12393.217 32
12393.746 19
12394.275 20
12394.804 20
12395.333 18
12395.862 17
12396.391 15
12396.921 13
12397.450 13
12397.979 14
12398.508 17
12399.037 13
12399.566 18
12400.096 25
12400.625 15
12401.154 19
12401.683 18
12402.213 15
12402.742 18
12403.271 21
12403.801 21
12404.330 25
12404.859 26
12405.389 27
12405.918 20
12406.447 18
12406.977 12
12407.506 10
12408.035 14
12408.565 16
12409.094 20
12409.624 25
12410.153 34
12410.682 33
12411.212 39
12411.741 34
12412.271 21
12412.800 21
12413.330 19
12413.859 9
12414.389 15
12414.918 20
12415.448 28
12415.978 26
12416.507 31
12417.037 25
12417.566 29
12418.096 31
12418.626 20
12419.155 18
12419.685 14
12420.214 13
12420.744 14
12421.274 9
12421.803 22
12422.333 27
12422.863 25
12423.393 25
12423.922 19
12424.452 12
12424.982 18
12425.512 19
12426.041 24
12426.571 15
12427.101 15
12427.631 14
12428.160 11
12428.690 16
12429.220 22
12429.750 13
12430.280 16
12430.810 26
12431.340 27
12431.870 35
12432.399 23
12432.929 20
12433.459 13
12433.989 14
12434.519 14
12435.049 16
12435.579 22
12436.109 29
12436.639 14
12437.169 11
12437.699 15
12438.229 23
12438.759 18
12439.289 11
12439.819 21
12440.349 8
12440.880 11
12441.410 10
12441.940 9
12442.470 14
12443.000 22
12443.530 16
12444.060 7
12444.590 8
12445.121 9
12445.651 17
12446.181 18
12446.711 14
12447.241 2
12447.772 17
12448.302 20
12448.832 15
12449.362 13
12449.893 12
12450.423 9
12450.953 7
12451.484 11
12452.014 5
12452.544 19
12453.075 14
12453.605 6
12454.135 8
12454.666 15
12455.196 7
12455.727 15
12456.257 29
12456.787 29
12457.318 26
12457.848 30
12458.379 21
12458.909 17
12459.440 11
12459.970 11
12460.501 14
12461.031 17
12461.562 21
12462.092 24
12462.623 23
12463.153 20
12463.684 12
12464.215 12
12464.745 25
12465.276 19
12465.806 23
12466.337 21
12466.868 19
12467.398 10
12467.929 10
12468.460 16
12468.990 13
12469.521 13
12470.052 9
12470.583 0
12471.113 4
12471.644 17
12472.175 14
12472.706 13
12473.236 10
12473.767 10
12474.298 5
12474.829 11
12475.360 23
12475.890 29
12476.421 25
12476.952 25
12477.483 23
12478.014 16
12478.545 19
12479.076 13
12479.606 12
12480.137 20
12480.668 16
12481.199 15
12481.730 15
12482.261 10
12482.792 12
12483.323 26
12483.854 20
12484.385 19
12484.916 15
12485.447 11
12485.978 8
12486.509 12
12487.040 24
12487.572 23
12488.103 23
12488.634 25
12489.165 26
12489.696 23
12490.227 24
12490.758 20
12491.289 22
12491.821 17
12492.352 17
12492.883 11
12493.414 14
12493.945 8
12494.477 21
12495.008 17
12495.539 20
12496.070 12
12496.602 13
12497.133 14
12497.664 17
12498.196 18
12498.727 24
12499.258 19
12499.790 14
12500.321 5
12500.852 15
12501.384 14
12501.915 10
12502.446 23
12502.978 19
12503.509 20
12504.041 30
12504.572 21
12505.104 14
12505.635 12
12506.167 11
12506.698 16
12507.230 12
12507.761 14
12508.293 10
12508.824 10
12509.356 8
12509.887 9
12510.419 22
12510.950 10
12511.482 15
12512.014 8
12512.545 11
12513.077 10
12513.608 19
12514.140 26
12514.672 22
12515.203 10
12515.735 12
12516.267 8
12516.798 7
12517.330 13
12517.862 15
12518.394 9
12518.925 15
12519.457 14
12519.989 12
12520.521 15
12521.053 11
12521.584 16
12522.116 18
12522.648 17
12523.180 20
12523.712 18
12524.244 17
12524.775 19
12525.307 20
12525.839 17
12526.371 22
12526.903 14
12527.435 14
12527.967 21
12528.499 16
12529.031 11
12529.563 16
12530.095 10
12530.627 5
12531.159 5
12531.691 9
12532.223 8
12532.755 15
12533.287 14
12533.819 16
12534.351 13
12534.883 9
12535.415 10
12535.947 24
12536.479 19
12537.012 7
12537.544 24
12538.076 29
12538.608 17
12539.140 15
12539.672 10
12540.205 9
12540.737 14
12541.269 14
12541.801 20
12542.334 22
12542.866 15
12543.398 15
12543.930 20
12544.463 27
12544.995 22
12545.527 22
12546.060 22
12546.592 12
12547.124 12
12547.657 20
12548.189 19
12548.721 13
12549.254 9
12549.786 6
12550.319 8
12550.851 14
12551.383 10
12551.916 13
12552.448 9
12552.981 14
12553.513 20
12554.046 26
12554.578 17
12555.111 19
12555.643 10
12556.176 19
12556.708 8
12557.241 8
12557.774 10
12558.306 13
12558.839 23
12559.371 15
12559.904 11
12560.437 14
12560.969 24
12561.502 16
12562.035 10
12562.567 7
12563.100 25
12563.633 14
12564.165 14
12564.698 12
12565.231 11
12565.764 11
12566.296 10
12566.829 8
12567.362 15
12567.895 22
12568.427 18
12568.960 24
12569.493 17
12570.026 11
12570.559 21
12571.092 22
12571.624 37
12572.157 52
12572.690 24
12573.223 11
12573.756 13
12574.289 11
12574.822 14
12575.355 21
12575.888 22
12576.421 20
12576.954 14
12577.487 15
12578.020 14
12578.553 15
12579.086 10
12579.619 13
12580.152 9
12580.685 22
12581.218 27
12581.751 15
12582.284 19
12582.817 15
12583.350 12
12583.884 20
12584.417 23
12584.950 24
12585.483 21
12586.016 12
12586.549 18
12587.083 31
12587.616 20
12588.149 13
12588.682 27
12589.215 28
12589.749 24
12590.282 23
12590.815 17
12591.348 18
12591.882 11
12592.415 7
12592.948 13
12593.482 14
12594.015 17
12594.548 7
12595.082 12
12595.615 15
12596.149 19
12596.682 32
12597.215 34
12597.749 31
12598.282 33
12598.816 23
12599.349 24
12599.883 19
12600.416 16
12600.950 13
12601.483 18
12602.017 18
12602.550 11
12603.084 7
12603.617 16
12604.151 28
12604.684 11
12605.218 20
12605.751 14
12606.285 12
12606.819 11
12607.352 13
12607.886 18
12608.420 16
12608.953 9
12609.487 19
12610.021 14
12610.554 12
12611.088 13
12611.622 15
12612.155 10
12612.689 7
12613.223 9
12613.757 7
12614.290 9
12614.824 11
12615.358 6
12615.892 5
12616.426 28
12616.959 35
12617.493 20
12618.027 27
12618.561 24
12619.095 27
12619.629 25
12620.163 35
12620.697 35
12621.230 34
12621.764 36
12622.298 24
12622.832 31
12623.366 24
12623.900 12
12624.434 20
12624.968 23
12625.502 19
12626.036 14
12626.570 7
12627.104 10
12627.638 14
12628.172 13
12628.707 17
12629.241 15
12629.775 22
12630.309 27
12630.843 15
12631.377 26
12631.911 21
12632.445 11
12632.980 16
12633.514 13
12634.048 14
12634.582 13
12635.116 16
12635.651 24
12636.185 18
12636.719 14
12637.253 18
12637.788 33
12638.322 33
12638.856 19
12639.390 12
12639.925 11
12640.459 12
12640.993 12
12641.528 9
12642.062 8
12642.596 14
12643.131 17
12643.665 14
12644.200 14
12644.734 7
12645.268 10
12645.803 4
12646.337 26
12646.872 29
12647.406 17
12647.941 9
12648.475 20
12649.010 11
12649.544 12
12650.079 20
12650.613 13
12651.148 15
12651.682 39
12652.217 30
12652.752 30
12653.286 19
12653.821 16
12654.355 8
12654.890 11
12655.425 10
12655.959 13
12656.494 8
12657.029 5
12657.563 15
12658.098 9
12658.633 12
12659.167 17
12659.702 18
12660.237 9
12660.772 12
12661.306 15
12661.841 21
12662.376 17
12662.911 9
12663.446 9
12663.980 8
12664.515 7
12665.050 15
12665.585 17
12666.120 15
12666.655 14
12667.190 23
12667.725 15
12668.259 10
12668.794 21
12669.329 19
12669.864 11
12670.399 10
12670.934 12
12671.469 26
12672.004 25
12672.539 14
12673.074 18
12673.609 21
12674.144 15
12674.679 17
12675.214 12
12675.749 10
12676.284 13
12676.820 7
12677.355 8
12677.890 14
12678.425 13
12678.960 8
12679.495 7
12680.030 12
12680.565 12
12681.101 19
12681.636 6
12682.171 8
12682.706 4
12683.242 11
12683.777 18
12684.312 16
12684.847 18
12685.383 18
12685.918 17
12686.453 11
12686.988 16
12687.524 22
12688.059 14
12688.594 7
12689.130 11
12689.665 17
12690.201 31
12690.736 15
12691.271 11
12691.807 5
12692.342 7
12692.878 8
12693.413 10
12693.948 9
12694.484 21
12695.019 18
12695.555 18
12696.090 22
12696.626 15
12697.161 8
12697.697 5
12698.232 6
12698.768 5
12699.304 15
12699.839 11
12700.375 15
12700.910 11
12701.446 10
12701.982 22
12702.517 20
12703.053 21
12703.589 13
12704.124 19
12704.660 17
12705.196 33
12705.731 24
12706.267 22
12706.803 23
12707.338 14
12707.874 13
12708.410 8
12708.946 14
12709.481 17
12710.017 14
12710.553 29
12711.089 25
12711.625 15
12712.161 14
12712.696 14
12713.232 13
12713.768 11
12714.304 10
12714.840 19
12715.376 14
12715.912 13
12716.448 9
12716.984 5
12717.520 6
12718.056 21
12718.591 18
12719.127 23
12719.663 23
12720.199 10
12720.735 8
12721.272 12
12721.808 12
12722.344 22
12722.880 26
12723.416 19
12723.952 16
12724.488 18
12725.024 20
12725.560 13
12726.096 11
12726.632 15
12727.169 17
12727.705 13
12728.241 12
12728.777 12
12729.313 10
12729.850 21
12730.386 18
12730.922 17
12731.458 19
12731.994 12
12732.531 13
12733.067 8
12733.603 6
12734.140 14
12734.676 14
12735.212 19
12735.749 16
12736.285 15
12736.821 20
12737.358 23
12737.894 15
12738.430 19
12738.967 21
12739.503 29
12740.040 22
12740.576 28
12741.113 20
12741.649 15
12742.185 16
12742.722 11
12743.258 7
12743.795 21
12744.331 14
12744.868 15
12745.405 5
12745.941 15
12746.478 15
12747.014 7
12747.551 4
12748.087 6
12748.624 9
12749.161 17
12749.697 25
12750.234 17
12750.771 16
12751.307 13
12751.844 20
12752.381 6
12752.917 7
12753.454 8
12753.991 4
12754.527 4
12755.064 7
12755.601 4
12756.138 7
12756.674 12
12757.211 17
12757.748 22
12758.285 22
12758.822 18
12759.358 22
12759.895 11
12760.432 12
12760.969 10
12761.506 5
12762.043 18
12762.580 13
12763.117 10
12763.654 25
12764.190 11
12764.727 4
12765.264 6
12765.801 10
12766.338 5
12766.875 13
12767.412 3
12767.949 5
12768.486 10
12769.023 13
12769.560 7
12770.097 8
12770.635 19
12771.172 17
12771.709 17
12772.246 13
12772.783 14
12773.320 18
12773.857 14
12774.394 21
12774.931 17
12775.469 14
12776.006 13
12776.543 17
12777.080 24
12777.617 34
12778.155 34
12778.692 16
12779.229 11
12779.766 6
12780.304 11
12780.841 9
12781.378 10
12781.916 6
12782.453 18
12782.990 16
12783.528 9
12784.065 21
12784.602 17
12785.140 16
12785.677 8
12786.214 4
12786.752 4
12787.289 6
12787.827 8
12788.364 9
12788.902 9
12789.439 12
12789.977 13
12790.514 17
12791.051 15
12791.589 28
12792.127 23
12792.664 21
12793.202 9
12793.739 30
12794.277 24
12794.814 14
12795.352 19
12795.889 12
12796.427 7
12796.965 6
12797.502 4
12798.040 22
12798.578 27
12799.115 22
12799.653 22
12800.191 22
12800.728 14
12801.266 11
12801.804 8
12802.342 12
12802.879 17
12803.417 20
12803.955 23
12804.493 17
12805.030 15
12805.568 12
12806.106 14
12806.644 18
12807.182 13
12807.720 18
12808.257 17
12808.795 11
12809.333 13
12809.871 14
12810.409 11
12810.947 14
12811.485 6
12812.023 4
12812.561 18
12813.099 19
12813.637 5
12814.175 3
12814.713 6
12815.251 8
12815.789 23
12816.327 23
12816.865 16
12817.403 14
12817.941 17
12818.479 20
12819.017 20
12819.555 23
12820.093 18
12820.631 13
12821.169 26
12821.708 17
12822.246 8
12822.784 10
12823.322 10
12823.860 27
12824.398 22
12824.937 23
12825.475 28
12826.013 15
12826.551 11
12827.090 15
12827.628 17
12828.166 22
12828.704 12
12829.243 13
12829.781 14
12830.319 11
12830.858 8
12831.396 10
12831.934 12
12832.473 10
12833.011 10
12833.549 15
12834.088 17
12834.626 30
12835.165 40
12835.703 21
12836.242 22
12836.780 28
12837.319 32
12837.857 13
12838.395 10
12838.934 7
12839.472 17
12840.011 20
12840.550 13
12841.088 7
12841.627 14
12842.165 7
12842.704 16
12843.242 14
12843.781 28
12844.320 23
12844.858 26
12845.397 11
12845.936 16
12846.474 11
12847.013 10
12847.552 11
12848.090 4
12848.629 11
12849.168 15
12849.706 13
12850.245 14
12850.784 12
12851.323 14
12851.861 16
12852.400 7
12852.939 9
12853.478 14
12854.017 14
12854.555 18
12855.094 11
12855.633 13
12856.172 17
12856.711 8
12857.250 8
12857.789 13
12858.328 16
12858.867 19
12859.405 20
12859.944 22
12860.483 21
12861.022 21
12861.561 18
12862.100 18
12862.639 20
12863.178 12
12863.717 10
12864.256 8
12864.795 12
12865.334 19
12865.874 15
12866.413 15
12866.952 12
12867.491 11
12868.030 23
12868.569 26
12869.108 13
12869.647 13
12870.186 12
12870.726 7
12871.265 14
12871.804 11
12872.343 22
12872.882 15
12873.422 12
12873.961 11
12874.500 16
12875.039 11
12875.579 24
12876.118 24
12876.657 30
12877.197 16
12877.736 23
12878.275 30
12878.815 31
12879.354 27
12879.893 26
12880.433 19
12880.972 10
12881.511 14
12882.051 9
12882.590 12
12883.130 4
12883.669 10
12884.209 12
12884.748 10
12885.287 10
12885.827 4
12886.366 8
12886.906 20
12887.445 14
12887.985 9
12888.525 7
12889.064 9
12889.604 10
12890.143 9
12890.683 10
12891.222 7
12891.762 9
12892.302 9
12892.841 11
12893.381 9
12893.921 5
12894.460 7
12895.000 2
12895.540 0
12896.079 9
12896.619 15
12897.159 10
12897.698 10
12898.238 16
12898.778 13
12899.318 10
12899.857 13
12900.397 22
12900.937 25
12901.477 24
12902.017 16
12902.557 8
12903.096 15
12903.636 22
12904.176 24
12904.716 13
12905.256 9
12905.796 13
12906.336 13
12906.876 8
12907.416 11
12907.956 8
12908.495 5
12909.035 5
12909.575 9
12910.115 6
12910.655 5
12911.195 4
12911.735 13
12912.276 17
12912.816 15
12913.356 14
12913.896 13
12914.436 14
12914.976 7
12915.516 20
12916.056 15
12916.596 15
12917.136 18
12917.677 8
12918.217 22
12918.757 17
12919.297 6
12919.837 3
12920.377 1
12920.918 13
12921.458 13
12921.998 12
12922.538 13
12923.079 10
12923.619 9
12924.159 8
12924.700 9
12925.240 15
12925.780 20
12926.320 12
12926.861 6
12927.401 10
12927.942 14
12928.482 13
12929.022 16
12929.563 20
12930.103 9
12930.644 10
12931.184 21
12931.724 16
12932.265 6
12932.805 5
12933.346 7
12933.886 15
12934.427 9
12934.967 29
12935.508 28
12936.048 20
12936.589 16
12937.129 6
12937.670 8
12938.211 8
12938.751 16
12939.292 19
12939.832 19
12940.373 20
12940.914 13
12941.454 12
12941.995 25
12942.536 21
12943.076 20
12943.617 19
12944.158 8
12944.698 6
12945.239 15
12945.780 9
12946.321 9
12946.861 10
12947.402 5
12947.943 8
12948.484 5
12949.025 3
12949.565 8
12950.106 10
12950.647 16
12951.188 12
12951.729 12
12952.270 17
12952.811 16
12953.351 10
12953.892 9
12954.433 6
12954.974 12
12955.515 11
12956.056 8
12956.597 6
12957.138 4
12957.679 12
12958.220 12
12958.761 13
12959.302 14
12959.843 13
12960.384 14
12960.925 15
12961.466 10
12962.007 9
12962.548 9
12963.090 7
12963.631 12
12964.172 15
12964.713 13
12965.254 15
12965.795 18
12966.336 9
12966.878 4
12967.419 5
12967.960 10
12968.501 17
12969.042 16
12969.584 8
12970.125 8
12970.666 9
12971.207 14
12971.749 5
12972.290 12
12972.831 15
12973.373 16
12973.914 11
12974.455 10
12974.997 14
12975.538 8
12976.079 12
12976.621 10
12977.162 6
12977.704 12
12978.245 4
12978.786 6
12979.328 9
12979.869 19
12980.411 19
12980.952 10
12981.494 16
12982.035 8
12982.577 8
12983.118 12
12983.660 12
12984.201 20
12984.743 18
12985.284 5
12985.826 15
12986.368 14
12986.909 22
12987.451 20
12987.992 10
12988.534 15
12989.076 14
12989.617 6
12990.159 10
12990.701 9
12991.242 17
12991.784 19
12992.326 13
12992.867 14
12993.409 18
12993.951 13
12994.493 14
12995.034 8
12995.576 9
12996.118 13
12996.660 7
12997.202 3
12997.743 4
12998.285 12
12998.827 10
12999.369 20
12999.911 16
13000.453 8
13000.995 16
13001.537 11
13002.078 12
13002.620 20
13003.162 17
13003.704 17
13004.246 8
13004.788 8
13005.330 7
13005.872 14
13006.414 10
13006.956 9
13007.498 12
13008.040 14
13008.582 6
13009.124 4
13009.666 4
13010.208 3
13010.751 3
13011.293 10
13011.835 10
13012.377 7
13012.919 7
13013.461 16
13014.003 19
13014.546 13
13015.088 13
13015.630 11
13016.172 12
13016.714 17
13017.257 21
13017.799 12
13018.341 13
13018.883 9
13019.426 7
13019.968 5
13020.510 0
13021.053 3
13021.595 9
13022.137 14
13022.679 11
13023.222 8
13023.764 15
13024.307 15
13024.849 11
13025.391 12
13025.934 12
13026.476 14
13027.019 15
13027.561 13
13028.104 11
13028.646 7
13029.188 10
13029.731 17
13030.273 28
13030.816 25
13031.359 14
13031.901 11
13032.444 7
13032.986 3
13033.529 17
13034.071 16
13034.614 10
13035.156 11
13035.699 10
13036.242 15
13036.784 12
13037.327 17
13037.870 12
13038.412 12
13038.955 20
13039.498 24
13040.040 13
13040.583 18
13041.126 14
13041.669 16
13042.211 21
13042.754 13
13043.297 7
13043.840 12
13044.382 12
13044.925 7
13045.468 5
13046.011 21
13046.554 23
13047.097 14
13047.639 8
13048.182 7
13048.725 15
13049.268 9
13049.811 15
13050.354 11
13050.897 3
13051.440 5
13051.983 14
13052.526 17
13053.069 12
13053.612 8
13054.155 10
13054.698 9
13055.241 7
13055.784 2
13056.327 16
13056.870 31
13057.413 23
13057.956 23
13058.499 15
13059.042 15
13059.585 21
13060.128 14
13060.672 8
13061.215 15
13061.758 10
13062.301 11
13062.844 9
13063.387 7
13063.931 16
13064.474 11
13065.017 21
13065.560 14
13066.103 12
13066.647 22
13067.190 13
13067.733 15
13068.277 15
13068.820 9
13069.363 5
13069.906 7
13070.450 13
13070.993 9
13071.537 6
13072.080 1
13072.623 13
13073.167 17
13073.710 14
13074.254 12
13074.797 8
13075.340 8
13075.884 9
13076.427 16
13076.971 11
13077.514 6
13078.058 20
13078.601 22
13079.145 15
13079.688 9
13080.232 23
13080.775 14
13081.319 11
13081.863 9
13082.406 16
13082.950 15
13083.493 15
13084.037 13
13084.581 8
13085.124 6
13085.668 5
13086.211 11
13086.755 9
13087.299 10
13087.843 11
13088.386 7
13088.930 16
13089.474 21
13090.017 12
13090.561 14
13091.105 17
13091.649 12
13092.193 19
13092.736 20
13093.280 32
13093.824 16
13094.368 8
13094.912 18
13095.456 12
13095.999 17
13096.543 12
13097.087 11
13097.631 8
13098.175 12
13098.719 14
13099.263 9
13099.807 16
13100.351 12
13100.895 12
13101.439 11
13101.983 8
13102.527 11
13103.071 13
13103.615 8
13104.159 8
13104.703 15
13105.247 12
13105.791 13
13106.335 4
13106.879 3
13107.423 8
13107.967 13
13108.511 18
13109.056 7
13109.600 5
13110.144 17
13110.688 16
13111.232 7
13111.776 9
13112.321 11
13112.865 8
13113.409 12
13113.953 10
13114.498 12
13115.042 2
13115.586 3
13116.130 10
13116.675 10
13117.219 10
13117.763 14
13118.308 10
13118.852 14
13119.396 9
13119.941 7
13120.485 12
13121.029 12
13121.574 13
13122.118 11
13122.663 6
13123.207 4
13123.752 7
13124.296 13
13124.840 9
13125.385 8
13125.929 8
13126.474 16
13127.018 16
13127.563 15
13128.108 10
13128.652 6
13129.197 18
13129.741 15
13130.286 14
13130.830 20
13131.375 21
13131.920 15
13132.464 13
13133.009 7
13133.553 7
13134.098 7
13134.643 12
13135.187 9
13135.732 10
13136.277 9
13136.822 9
13137.366 18
13137.911 10
13138.456 13
13139.001 22
13139.545 21
13140.090 11
13140.635 18
13141.180 18
13141.725 14
13142.269 13
13142.814 13
13143.359 9
13143.904 23
13144.449 24
13144.994 14
13145.539 19
13146.083 11
13146.628 13
13147.173 9
13147.718 18
13148.263 16
13148.808 26
13149.353 32
13149.898 19
13150.443 11
13150.988 11
13151.533 15
13152.078 13
13152.623 12
13153.168 10
13153.713 12
13154.258 13
13154.803 10
13155.349 4
13155.894 4
13156.439 10
13156.984 13
13157.529 16
13158.074 16
13158.619 13
13159.165 9
13159.710 8
13160.255 22
13160.800 24
13161.345 19
13161.891 14
13162.436 14
13162.981 15
13163.526 14
13164.072 5
13164.617 9
13165.162 9
13165.708 8
13166.253 6
13166.798 2
13167.344 9
13167.889 16
13168.434 7
13168.980 9
13169.525 5
13170.070 16
13170.616 18
13171.161 13
13171.707 9
13172.252 11
13172.798 11
13173.343 20
13173.889 25
13174.434 22
13174.980 19
13175.525 9
13176.071 4
13176.616 9
13177.162 16
13177.707 28
13178.253 26
13178.798 22
13179.344 19
13179.890 36
13180.435 28
13180.981 12
13181.527 13
13182.072 15
13182.618 12
13183.164 4
13183.709 4
13184.255 5
13184.801 11
13185.346 13
13185.892 18
13186.438 18
13186.984 12
13187.529 6
13188.075 4
13188.621 15
13189.167 25
13189.712 25
13190.258 18
13190.804 13
13191.350 12
13191.896 13
13192.442 15
13192.988 12
13193.533 10
13194.079 12
13194.625 17
13195.171 13
13195.717 9
13196.263 4
13196.809 8
13197.355 11
13197.901 13
13198.447 6
13198.993 3
13199.539 13
13200.085 9
13200.631 2
13201.177 22
13201.723 22
13202.269 19
13202.815 13
13203.361 19
13203.907 14
13204.454 13
13205.000 12
13205.546 15
13206.092 15
13206.638 22
13207.184 26
13207.731 12
13208.277 4
13208.823 9
13209.369 20
13209.915 18
13210.462 9
13211.008 12
13211.554 14
13212.100 10
13212.647 17
13213.193 17
13213.739 11
13214.286 13
13214.832 13
13215.378 12
13215.925 9
13216.471 13
13217.017 14
13217.564 18
13218.110 13
13218.657 7
13219.203 5
13219.749 8
13220.296 24
13220.842 19
13221.389 19
13221.935 20
13222.482 16
13223.028 15
13223.575 12
13224.121 16
13224.668 7
13225.214 6
13225.761 15
13226.307 9
13226.854 9
13227.401 13
13227.947 15
13228.494 18
13229.040 16
13229.587 7
13230.134 15
13230.680 9
13231.227 9
13231.774 13
13232.320 8
13232.867 10
13233.414 5
13233.961 11
13234.507 8
13235.054 1
13235.601 8
13236.148 2
13236.694 4
13237.241 3
13237.788 5
13238.335 10
13238.882 11
13239.428 4
13239.975 2
13240.522 5
13241.069 4
13241.616 4
13242.163 5
13242.710 15
13243.257 22
13243.804 8
13244.350 6
13244.897 16
13245.444 15
13245.991 3
13246.538 7
13247.085 9
13247.632 15
13248.179 9
13248.726 3
13249.273 11
13249.820 12
13250.368 8
13250.915 11
13251.462 22
13252.009 28
13252.556 15
13253.103 12
13253.650 13
13254.197 7
13254.744 7
13255.292 10
13255.839 6
13256.386 7
13256.933 3
13257.480 9
13258.028 16
13258.575 26
13259.122 14
13259.669 23
13260.217 21
13260.764 24
13261.311 8
13261.858 9
13262.406 27
13262.953 22
13263.500 25
13264.048 12
13264.595 7
13265.142 8
13265.690 14
13266.237 12
13266.785 10
13267.332 7
13267.879 5
13268.427 5
13268.974 9
13269.522 8
13270.069 16
13270.617 12
13271.164 12
13271.712 8
13272.259 11
13272.807 7
13273.354 10
13273.902 13
13274.449 13
13274.997 5
13275.545 4
13276.092 5
13276.640 13
13277.187 10
13277.735 14
13278.283 15
13278.830 13
13279.378 7
13279.926 3
13280.473 10
13281.021 7
13281.569 5
13282.116 4
13282.664 6
13283.212 10
13283.760 15
13284.307 10
13284.855 10
13285.403 12
13285.951 11
13286.499 11
13287.046 9
13287.594 9
13288.142 8
13288.690 8
13289.238 9
13289.786 9
13290.334 22
13290.882 25
13291.429 16
13291.977 15
13292.525 9
13293.073 13
13293.621 9
13294.169 4
13294.717 17
13295.265 11
13295.813 7
13296.361 6
13296.909 6
13297.457 10
13298.005 10
13298.553 13
13299.101 16
13299.649 15
13300.198 12
13300.746 8
13301.294 11
13301.842 12
13302.390 5
13302.938 4
13303.486 13
13304.034 26
13304.583 20
13305.131 19
13305.679 15
13306.227 30
13306.775 19
13307.324 21
13307.872 21
13308.420 10
13308.969 8
13309.517 9
13310.065 12
13310.613 12
13311.162 5
13311.710 7
13312.258 8
13312.807 15
13313.355 15
13313.903 12
13314.452 4
13315.000 2
13315.549 22
13316.097 22
13316.645 18
13317.194 15
13317.742 11
13318.291 16
13318.839 12
13319.388 17
13319.936 14
13320.485 25
13321.033 20
13321.582 14
13322.130 21
13322.679 31
13323.228 20
13323.776 20
13324.325 16
13324.873 12
13325.422 12
13325.971 23
13326.519 13
13327.068 11
13327.616 4
13328.165 10
13328.714 9
13329.262 7
13329.811 4
13330.360 7
13330.909 8
13331.457 9
13332.006 7
13332.555 4
13333.104 15
13333.652 15
13334.201 18
13334.750 17
13335.299 7
13335.848 5
13336.396 11
13336.945 16
13337.494 10
13338.043 9
13338.592 16
13339.141 16
13339.690 12
13340.239 23
13340.788 16
13341.336 8
13341.885 8
13342.434 11
13342.983 15
13343.532 5
13344.081 1
13344.630 12
13345.179 10
13345.728 17
13346.277 19
13346.826 11
13347.376 9
13347.925 11
13348.474 26
13349.023 23
13349.572 24
13350.121 26
13350.670 17
13351.219 13
13351.768 7
13352.318 14
13352.867 12
13353.416 12
13353.965 8
13354.514 7
13355.064 3
13355.613 6
13356.162 11
13356.711 13
13357.261 26
13357.810 10
13358.359 16
13358.908 15
13359.458 14
13360.007 11
13360.556 14
13361.106 10
13361.655 10
13362.204 11
13362.754 22
13363.303 12
13363.853 9
13364.402 5
13364.951 5
13365.501 4
13366.050 3
13366.600 14
13367.149 7
13367.699 14
13368.248 5
13368.798 10
13369.347 11
13369.897 3
13370.446 4
13370.996 16
13371.545 11
13372.095 5
13372.645 18
13373.194 16
13373.744 11
13374.293 12
13374.843 6
13375.393 3
13375.942 0
13376.492 2
13377.042 3
13377.591 7
13378.141 7
13378.691 7
13379.240 9
13379.790 10
13380.340 9
13380.890 4
13381.439 5
13381.989 2
13382.539 3
13383.089 11
13383.639 27
13384.188 22
13384.738 20
13385.288 18
13385.838 15
13386.388 14
13386.938 9
13387.488 13
13388.037 21
13388.587 20
13389.137 17
13389.687 25
13390.237 22
13390.787 14
13391.337 7
13391.887 2
13392.437 2
13392.987 5
13393.537 8
13394.087 14
13394.637 16
13395.187 19
13395.737 11
13396.287 11
13396.837 6
13397.387 8
13397.938 11
13398.488 10
13399.038 11
13399.588 16
13400.138 16
13400.688 8
13401.238 15
13401.789 6
13402.339 1
13402.889 8
13403.439 16
13403.989 12
13404.540 12
13405.090 5
13405.640 4
13406.190 5
13406.741 12
13407.291 23
13407.841 19
13408.392 10
13408.942 12
13409.492 7
13410.043 9
13410.593 16
13411.143 26
13411.694 14
13412.244 20
13412.795 21
13413.345 10
13413.895 5
13414.446 7
13414.996 17
13415.547 20
13416.097 19
13416.648 31
13417.198 31
13417.749 20
13418.299 14
13418.850 7
13419.400 11
13419.951 6
13420.501 4
13421.052 23
13421.603 18
13422.153 13
13422.704 7
13423.254 5
13423.805 3
13424.356 13
13424.906 15
13425.457 15
13426.008 4
13426.558 3
13427.109 5
13427.660 9
13428.210 12
13428.761 11
13429.312 10
13429.863 18
13430.413 15
13430.964 9
13431.515 10
13432.066 18
13432.617 17
13433.167 12
13433.718 17
13434.269 17
13434.820 8
13435.371 17
13435.922 15
13436.473 12
13437.024 15
13437.574 8
13438.125 14
13438.676 13
13439.227 10
13439.778 8
13440.329 12
13440.880 12
13441.431 16
13441.982 9
13442.533 11
13443.084 16
13443.635 20
13444.186 15
13444.737 8
13445.288 10
13445.840 10
13446.391 8
13446.942 3
13447.493 12
13448.044 15
13448.595 8
13449.146 15
13449.697 18
13450.249 20
13450.800 13
13451.351 5
13451.902 8
13452.453 5
13453.005 11
13453.556 12
13454.107 17
13454.658 11
13455.210 6
13455.761 5
13456.312 8
13456.864 12
13457.415 20
13457.966 14
13458.518 13
13459.069 11
13459.620 7
13460.172 5
13460.723 13
13461.274 25
13461.826 25
13462.377 21
13462.929 15
13463.480 13
13464.032 12
13464.583 11
13465.135 11
13465.686 8
13466.238 2
13466.789 7
13467.341 16
13467.892 15
13468.444 10
13468.995 15
13469.547 18
13470.098 6
13470.650 1
13471.202 9
13471.753 24
13472.305 18
13472.856 17
13473.408 28
13473.960 25
13474.511 29
13475.063 24
13475.615 17
13476.167 8
13476.718 17
13477.270 16
13477.822 22
13478.373 6
13478.925 6
13479.477 6
13480.029 7
13480.581 10
13481.132 5
13481.684 6
13482.236 7
13482.788 10
13483.340 7
13483.892 10
13484.443 8
13484.995 8
13485.547 10
13486.099 15
13486.651 14
13487.203 16
13487.755 11
13488.307 7
13488.859 8
13489.411 21
13489.963 12
13490.515 17
13491.067 16
13491.619 8
13492.171 9
13492.723 11
13493.275 22
13493.827 26
13494.379 18
13494.931 15
13495.483 4
13496.035 1
13496.588 5
13497.140 8
13497.692 18
13498.244 14
13498.796 13
13499.348 18
13499.901 18
13500.453 16
13501.005 8
13501.557 3
13502.109 7
13502.662 13
13503.214 9
13503.766 3
13504.318 8
13504.871 14
13505.423 18
13505.975 10
13506.528 14
13507.080 24
13507.632 16
13508.185 12
13508.737 21
13509.289 18
13509.842 23
13510.394 23
13510.947 13
13511.499 7
13512.052 2
13512.604 6
13513.156 7
13513.709 7
13514.261 16
13514.814 10
13515.366 7
13515.919 7
13516.471 8
13517.024 7
13517.577 4
13518.129 18
13518.682 17
13519.234 9
13519.787 6
13520.339 6
13520.892 6
13521.445 12
13521.997 7
13522.550 8
13523.103 7
13523.655 16
13524.208 13
13524.761 16
13525.313 11
13525.866 8
13526.419 5
13526.972 7
13527.524 9
13528.077 20
13528.630 17
13529.183 21
13529.736 22
13530.288 19
13530.841 16
13531.394 10
13531.947 1
13532.500 8
13533.053 2
13533.605 10
13534.158 12
13534.711 7
13535.264 4
13535.817 8
13536.370 22
13536.923 21
13537.476 12
13538.029 14
13538.582 16
13539.135 6
13539.688 8
13540.241 9
13540.794 14
13541.347 7
13541.900 9
13542.453 13
13543.006 16
13543.559 11
13544.112 13
13544.665 12
13545.219 11
13545.772 5
13546.325 4
13546.878 4
13547.431 9
13547.984 13
13548.537 10
13549.091 10
13549.644 8
13550.197 6
13550.750 6
13551.304 20
13551.857 17
13552.410 19
13552.963 12
13553.517 6
13554.070 9
13554.623 7
13555.177 11
13555.730 22
13556.283 13
13556.837 8
13557.390 7
13557.943 5
13558.497 12
13559.050 9
13559.604 18
13560.157 15
13560.710 21
13561.264 12
13561.817 13
13562.371 4
13562.924 13
13563.478 23
13564.031 12
13564.585 6
13565.138 7
13565.692 18
13566.245 14
13566.799 10
13567.352 18
13567.906 5
13568.460 7
13569.013 5
13569.567 5
13570.120 21
13570.674 29
13571.228 16
13571.781 25
13572.335 39
13572.889 34
13573.442 23
13573.996 16
13574.550 12
13575.104 4
13575.657 4
13576.211 11
13576.765 2
13577.319 13
13577.872 14
13578.426 20
13578.980 20
13579.534 10
13580.088 9
13580.641 24
13581.195 28
13581.749 15
13582.303 10
13582.857 7
13583.411 3
13583.965 5
13584.519 15
13585.073 18
13585.627 11
13586.180 4
13586.734 15
13587.288 14
13587.842 12
13588.396 9
13588.950 5
13589.504 8
13590.058 18
13590.612 19
13591.167 17
13591.721 11
13592.275 11
13592.829 7
13593.383 22
13593.937 18
13594.491 13
13595.045 19
13595.599 11
13596.154 10
13596.708 5
13597.262 14
13597.816 8
13598.370 10
13598.924 7
13599.479 14
13600.033 12
13600.587 8
13601.141 11
13601.696 6
13602.250 11
13602.804 11
13603.359 8
13603.913 12
13604.467 11
13605.022 19
13605.576 6
13606.130 20
13606.685 25
13607.239 9
13607.793 12
13608.348 9
13608.902 11
13609.457 8
13610.011 11
13610.566 5
13611.120 14
13611.674 13
13612.229 8
13612.783 7
13613.338 9
13613.892 3
13614.447 4
13615.002 12
13615.556 14
13616.111 29
13616.665 22
13617.220 15
13617.774 18
13618.329 17
13618.884 11
13619.438 5
13619.993 8
13620.548 8
13621.102 22
13621.657 19
13622.212 9
13622.766 8
13623.321 10
13623.876 9
13624.430 10
13624.985 8
13625.540 11
13626.095 8
13626.649 13
13627.204 21
13627.759 14
13628.314 10
13628.869 19
13629.423 17
13629.978 9
13630.533 12
13631.088 26
13631.643 22
13632.198 17
13632.753 6
13633.308 8
13633.863 14
13634.417 16
13634.972 21
13635.527 17
13636.082 12
13636.637 7
13637.192 6
13637.747 6
13638.302 8
13638.857 12
13639.412 11
13639.967 6
13640.523 14
13641.078 8
13641.633 2
13642.188 10
13642.743 8
13643.298 14
13643.853 15
13644.408 17
13644.963 13
13645.519 7
13646.074 9
13646.629 16
13647.184 9
13647.739 15
13648.295 13
13648.850 10
13649.405 21
13649.960 24
13650.516 19
13651.071 19
13651.626 14
13652.181 13
13652.737 8
13653.292 10
13653.847 4
13654.403 10
13654.958 6
13655.513 8
13656.069 19
13656.624 15
13657.180 15
13657.735 12
13658.290 10
13658.846 11
13659.401 7
13659.957 14
13660.512 10
13661.068 8
13661.623 8
13662.179 6
13662.734 10
13663.290 5
13663.845 10
13664.401 11
13664.956 7
13665.512 17
13666.067 12
13666.623 16
13667.179 17
13667.734 14
13668.290 13
13668.845 11
13669.401 4
13669.957 12
13670.512 7
13671.068 8
13671.624 9
13672.180 10
13672.735 18
13673.291 20
13673.847 16
13674.402 6
13674.958 6
13675.514 6
13676.070 6
13676.626 7
13677.181 4
13677.737 5
13678.293 24
13678.849 19
13679.405 8
13679.961 5
13680.516 5
13681.072 5
13681.628 4
13682.184 3
13682.740 24
13683.296 22
13683.852 19
13684.408 11
13684.964 8
13685.520 11
13686.076 3
13686.632 2
13687.188 3
13687.744 13
13688.300 17
13688.856 14
13689.412 16
13689.968 7
13690.524 12
13691.080 36
13691.636 39
13692.192 21
13692.748 18
13693.305 7
13693.861 16
13694.417 8
13694.973 8
13695.529 12
13696.085 10
13696.642 11
13697.198 21
13697.754 16
13698.310 12
13698.867 2
13699.423 11
13699.979 22
13700.535 29
13701.092 17
13701.648 7
13702.204 7
13702.761 6
13703.317 6
13703.873 2
13704.430 9
13704.986 7
13705.542 14
13706.099 8
13706.655 8
13707.212 2
13707.768 8
13708.324 13
13708.881 14
13709.437 12
13709.994 16
13710.550 10
13711.107 9
13711.663 7
13712.220 8
13712.776 9
13713.333 2
13713.889 6
13714.446 6
13715.003 13
13715.559 22
13716.116 9
13716.672 11
13717.229 7
13717.786 10
13718.342 9
13718.899 12
13719.456 14
13720.012 10
13720.569 9
13721.126 4
13721.682 13
13722.239 14
13722.796 11
13723.352 11
13723.909 9
13724.466 22
13725.023 15
13725.580 11
13726.136 18
13726.693 10
13727.250 7
13727.807 7
13728.364 1
13728.920 9
13729.477 17
13730.034 20
13730.591 22
13731.148 20
13731.705 15
13732.262 10
13732.819 20
13733.376 15
13733.933 26
13734.490 23
13735.047 15
13735.604 8
13736.161 6
13736.718 25
13737.275 20
13737.832 31
13738.389 20
13738.946 17
13739.503 16
13740.060 9
13740.617 10
13741.174 16
13741.731 4
13742.288 16
13742.846 26
13743.403 15
13743.960 7
13744.517 3
13745.074 1
13745.631 2
13746.189 5
13746.746 10
13747.303 5
13747.860 5
13748.418 6
13748.975 7
13749.532 15
13750.089 8
13750.647 6
13751.204 6
13751.761 12
13752.319 14
13752.876 17
13753.433 16
13753.991 15
13754.548 19
13755.105 22
13755.663 18
13756.220 3
13756.778 5
13757.335 7
13757.892 6
13758.450 7
13759.007 14
13759.565 15
13760.122 21
13760.680 11
13761.237 10
13761.795 10
13762.352 10
13762.910 7
13763.468 1
13764.025 1
13764.583 3
13765.140 3
13765.698 3
13766.255 6
13766.813 2
13767.371 7
13767.928 7
13768.486 2
13769.044 11
13769.601 11
13770.159 10
13770.717 2
13771.274 3
13771.832 4
13772.390 8
13772.948 4
13773.505 20
13774.063 16
13774.621 15
13775.179 20
13775.737 12
13776.294 10
13776.852 21
13777.410 16
13777.968 6
13778.526 8
13779.084 6
13779.642 6
13780.199 2
13780.757 2
13781.315 10
13781.873 3
13782.431 4
13782.989 10
13783.547 12
13784.105 9
13784.663 18
13785.221 13
13785.779 17
13786.337 12
13786.895 16
13787.453 15
13788.011 9
13788.569 7
13789.127 5
13789.685 7
13790.243 7
13790.802 15
13791.360 29
13791.918 22
13792.476 19
13793.034 23
13793.592 17
13794.150 12
13794.709 13
13795.267 18
13795.825 22
13796.383 16
13796.941 16
13797.500 15
13798.058 12
13798.616 8
13799.174 15
13799.733 10
13800.291 10
13800.849 8
13801.408 4
13801.966 2
13802.524 13
13803.083 28
13803.641 21
13804.199 23
13804.758 20
13805.316 16
13805.875 23
13806.433 14
13806.992 8
13807.550 3
13808.108 7
13808.667 10
13809.225 4
13809.784 5
13810.342 9
13810.901 10
13811.459 11
13812.018 4
13812.577 9
13813.135 13
13813.694 6
13814.252 5
13814.811 7
13815.369 8
13815.928 9
13816.487 9
13817.045 6
13817.604 13
13818.163 13
13818.721 11
13819.280 17
13819.839 14
13820.397 14
13820.956 16
13821.515 25
13822.074 16
13822.632 10
13823.191 14
13823.750 12
13824.309 12
13824.867 7
13825.426 11
13825.985 7
13826.544 18
13827.103 16
13827.662 5
13828.220 3
13828.779 6
13829.338 13
13829.897 9
13830.456 12
13831.015 9
13831.574 7
13832.133 10
13832.692 15
13833.251 7
13833.810 8
13834.369 8
13834.928 12
13835.487 9
13836.046 4
13836.605 6
13837.164 14
13837.723 17
13838.282 10
13838.841 2
13839.400 4
13839.959 2
13840.518 7
13841.077 5
13841.637 10
13842.196 8
13842.755 11
13843.314 3
13843.873 2
13844.432 4
13844.992 3
13845.551 4
13846.110 11
13846.669 8
13847.229 6
13847.788 6
13848.347 16
13848.906 18
13849.466 12
13850.025 16
13850.584 9
13851.144 8
13851.703 11
13852.262 9
13852.822 10
13853.381 7
13853.940 13
13854.500 11
13855.059 3
13855.619 3
13856.178 8
13856.738 23
13857.297 19
13857.856 10
13858.416 20
13858.975 12
13859.535 12
13860.094 15
13860.654 9
13861.213 19
13861.773 13
13862.333 12
13862.892 14
13863.452 8
13864.011 4
13864.571 3
13865.130 5
13865.690 9
13866.250 9
13866.809 7
13867.369 12
13867.929 27
13868.488 18
13869.048 7
13869.608 12
13870.167 7
13870.727 10
13871.287 8
13871.847 2
13872.406 3
13872.966 7
13873.526 12
13874.086 12
13874.646 16
13875.205 7
13875.765 6
13876.325 5
13876.885 12
13877.445 8
13878.005 9
13878.565 5
13879.124 3
13879.684 10
13880.244 6
13880.804 11
13881.364 9
13881.924 12
13882.484 7
13883.044 10
13883.604 8
13884.164 6
13884.724 10
13885.284 10
13885.844 11
13886.404 7
13886.964 11
13887.524 11
13888.084 12
13888.644 6
13889.204 7
13889.765 15
13890.325 10
13890.885 8
13891.445 12
13892.005 16
13892.565 35
13893.125 28
13893.686 12
13894.246 11
13894.806 5
13895.366 7
13895.926 6
13896.487 7
13897.047 16
13897.607 10
13898.167 14
13898.728 11
13899.288 16
13899.848 22
13900.409 20
13900.969 15
13901.529 6
13902.090 16
13902.650 18
13903.210 5
13903.771 10
13904.331 14
13904.892 14
13905.452 8
13906.013 6
13906.573 10
13907.133 14
13907.694 15
13908.254 12
13908.815 15
13909.375 19
13909.936 16
13910.496 13
13911.057 17
13911.617 32
13912.178 27
13912.739 26
13913.299 18
13913.860 16
13914.420 9
13914.981 7
13915.542 18
13916.102 10
13916.663 3
13917.224 6
13917.784 17
13918.345 15
13918.906 13
13919.466 6
13920.027 4
13920.588 9
13921.149 10
13921.709 7
13922.270 1
13922.831 1
13923.392 4
13923.952 11
13924.513 7
13925.074 9
13925.635 7
13926.196 11
13926.757 5
13927.317 16
13927.878 16
13928.439 10
13929.000 13
13929.561 8
13930.122 3
13930.683 14
13931.244 14
13931.805 11
13932.366 17
13932.927 19
13933.488 6
13934.049 7
13934.610 3
13935.171 5
13935.732 10
13936.293 6
13936.854 4
13937.415 13
13937.976 13
13938.537 7
13939.098 4
13939.659 4
13940.220 10
13940.782 4
13941.343 10
13941.904 14
13942.465 9
13943.026 8
13943.587 4
13944.149 2
13944.710 12
13945.271 15
13945.832 16
13946.393 11
13946.955 13
13947.516 17
13948.077 12
13948.639 23
13949.200 17
13949.761 11
13950.323 15
13950.884 15
13951.445 8
13952.007 11
13952.568 4
13953.129 4
13953.691 19
13954.252 13
13954.814 12
13955.375 6
13955.936 4
13956.498 12
13957.059 5
13957.621 4
13958.182 5
13958.744 7
13959.305 8
13959.867 7
13960.428 20
13960.990 17
13961.551 11
13962.113 13
13962.675 7
13963.236 7
13963.798 7
13964.359 9
13964.921 12
13965.483 24
13966.044 14
13966.606 10
13967.168 10
13967.729 10
13968.291 6
13968.853 3
13969.414 8
13969.976 2
13970.538 9
13971.100 18
13971.661 11
13972.223 4
13972.785 8
13973.347 9
13973.908 9
13974.470 3
13975.032 4
13975.594 7
13976.156 7
13976.718 8
13977.279 15
13977.841 9
13978.403 17
13978.965 15
13979.527 13
13980.089 10
13980.651 19
13981.213 16
13981.775 7
13982.337 5
13982.899 5
13983.461 9
13984.023 12
13984.585 15
13985.147 9
13985.709 9
13986.271 11
13986.833 13
13987.395 9
13987.957 6
13988.519 4
13989.081 11
13989.643 8
13990.206 6
13990.768 5
13991.330 6
13991.892 23
13992.454 24
13993.016 21
13993.579 14
13994.141 9
13994.703 12
13995.265 13
13995.827 15
13996.390 10
13996.952 7
13997.514 8
13998.077 15
13998.639 13
13999.201 5
13999.763 7
14000.326 9
14000.888 7
14001.450 10
14002.013 13
14002.575 7
14003.138 6
14003.700 8
14004.262 5
14004.825 11
14005.387 15
14005.950 33
14006.512 21
14007.075 22
14007.637 16
14008.200 12
14008.762 10
14009.325 9
14009.887 7
14010.450 4
14011.012 5
14011.575 11
14012.137 17
14012.700 14
14013.263 21
14013.825 7
14014.388 9
14014.950 6
14015.513 7
14016.076 6
14016.638 12
14017.201 15
14017.764 11
14018.326 15
14018.889 17
14019.452 18
14020.015 19
14020.577 19
14021.140 7
14021.703 7
14022.266 4
14022.828 6
14023.391 6
14023.954 6
14024.517 4
14025.080 6
14025.642 8
14026.205 2
14026.768 5
14027.331 6
14027.894 12
14028.457 14
14029.020 6
14029.583 6
14030.146 8
14030.708 20
14031.271 9
14031.834 7
14032.397 2
14032.960 1
14033.523 10
14034.086 6
14034.649 16
14035.212 11
14035.775 6
14036.339 7
14036.902 9
14037.465 5
14038.028 9
14038.591 14
14039.154 10
14039.717 3
14040.280 2
14040.843 8
14041.407 9
14041.970 7
14042.533 9
14043.096 18
14043.659 21
14044.222 9
14044.786 15
14045.349 18
14045.912 7
14046.475 2
14047.039 6
14047.602 5
14048.165 15
14048.729 12
14049.292 6
14049.855 6
14050.419 6
14050.982 5
14051.545 9
14052.109 6
14052.672 13
14053.235 11
14053.799 8
14054.362 7
14054.926 4
14055.489 15
14056.053 17
14056.616 10
14057.179 7
14057.743 15
14058.306 10
14058.870 14
14059.433 25
14059.997 11
14060.561 17
14061.124 6
14061.688 1
14062.251 14
14062.815 19
14063.378 25
14063.942 22
14064.506 11
14065.069 12
14065.633 10
14066.197 13
14066.760 5
14067.324 5
14067.888 4
14068.451 4
14069.015 10
14069.579 8
14070.142 4
14070.706 8
14071.270 15
14071.834 19
14072.397 18
14072.961 16
14073.525 8
14074.089 11
14074.653 16
14075.217 24
14075.780 31
14076.344 22
14076.908 11
14077.472 15
14078.036 18
14078.600 15
14079.164 14
14079.728 9
14080.292 11
14080.855 4
14081.419 6
14081.983 7
14082.547 2
14083.111 9
14083.675 9
14084.239 14
14084.803 8
14085.367 6
14085.932 6
14086.496 9
14087.060 10
14087.624 4
14088.188 9
14088.752 6
14089.316 9
14089.880 7
14090.444 8
14091.008 3
14091.573 17
14092.137 11
14092.701 17
14093.265 18
14093.829 10
14094.394 12
14094.958 4
14095.522 8
14096.086 12
14096.651 13
14097.215 10
14097.779 11
14098.343 10
14098.908 10
14099.472 7
14100.036 8
14100.601 9
14101.165 10
14101.729 8
14102.294 10
14102.858 16
14103.423 15
14103.987 7
14104.551 1
14105.116 12
14105.680 13
14106.245 8
14106.809 3
14107.374 1
14107.938 6
14108.503 10
14109.067 6
14109.632 10
14110.196 10
14110.761 17
14111.325 26
14111.890 21
14112.455 15
14113.019 14
14113.584 19
14114.148 10
14114.713 7
14115.278 5
14115.842 7
14116.407 5
14116.972 8
14117.536 16
14118.101 12
14118.666 6
14119.230 9
14119.795 9
14120.360 6
14120.925 8
14121.489 1
14122.054 8
14122.619 7
14123.184 2
14123.748 0
14124.313 6
14124.878 3
14125.443 3
14126.008 6
14126.573 8
14127.138 15
14127.702 7
14128.267 5
14128.832 14
14129.397 8
14129.962 6
14130.527 3
14131.092 7
14131.657 12
14132.222 9
14132.787 7
14133.352 11
14133.917 11
14134.482 5
14135.047 4
14135.612 5
14136.177 10
14136.742 16
14137.307 22
14137.872 18
14138.437 6
14139.002 3
14139.568 9
14140.133 13
14140.698 7
14141.263 14
14141.828 21
14142.393 20
14142.959 12
14143.524 14
14144.089 16
14144.654 9
14145.219 11
14145.785 20
14146.350 21
14146.915 8
14147.480 3
14148.046 4
14148.611 4
14149.176 11
14149.742 14
14150.307 7
14150.872 6
14151.438 7
14152.003 6
14152.568 6
14153.134 9
14153.699 12
14154.265 7
14154.830 4
14155.396 7
14155.961 7
14156.526 5
14157.092 6
14157.657 2
14158.223 8
14158.788 9
14159.354 14
14159.919 8
14160.485 14
14161.051 22
14161.616 11
14162.182 16
14162.747 11
14163.313 5
14163.878 6
14164.444 6
14165.010 9
14165.575 9
14166.141 5
14166.707 1
14167.272 6
14167.838 11
14168.404 8
14168.969 6
14169.535 4
14170.101 12
14170.667 7
14171.232 8
14171.798 7
14172.364 8
14172.930 9
14173.496 5
14174.061 10
14174.627 12
14175.193 16
14175.759 7
14176.325 9
14176.891 8
14177.456 26
14178.022 29
14178.588 15
14179.154 15
14179.720 12
14180.286 13
14180.852 20
14181.418 12
14181.984 7
14182.550 7
14183.116 15
14183.682 6
14184.248 11
14184.814 9
14185.380 5
14185.946 6
14186.512 10
14187.078 10
14187.644 13
14188.210 6
14188.776 5
14189.342 5
14189.909 2
14190.475 5
14191.041 12
14191.607 8
14192.173 4
14192.739 5
14193.306 9
14193.872 18
14194.438 8
14195.004 6
14195.570 4
14196.137 9
14196.703 16
14197.269 13
14197.836 5
14198.402 10
14198.968 9
14199.534 9
14200.101 22
14200.667 30
14201.233 17
14201.800 8
14202.366 5
14202.933 12
14203.499 10
14204.065 4
14204.632 9
14205.198 16
14205.765 6
14206.331 7
14206.898 5
14207.464 8
14208.031 2
14208.597 7
14209.164 17
14209.730 23
14210.297 18
14210.863 11
14211.430 8
14211.996 8
14212.563 5
14213.129 8
14213.696 12
14214.263 5
14214.829 6
14215.396 5
14215.963 5
14216.529 8
14217.096 6
14217.663 6
14218.229 11
14218.796 8
14219.363 11
14219.929 1
14220.496 14
14221.063 12
14221.630 8
14222.196 5
14222.763 12
14223.330 11
14223.897 8
14224.464 9
14225.030 10
14225.597 9
14226.164 6
14226.731 7
14227.298 8
14227.865 4
14228.432 11
14228.999 11
14229.565 11
14230.132 14
14230.699 15
14231.266 9
14231.833 8
14232.400 2
14232.967 3
14233.534 5
14234.101 11
14234.668 20
14235.235 12
14235.802 5
14236.369 13
14236.936 12
14237.504 21
14238.071 16
14238.638 14
14239.205 13
14239.772 8
14240.339 6
14240.906 11
14241.473 17
14242.041 11
14242.608 7
14243.175 15
14243.742 14
14244.309 4
14244.877 12
14245.444 11
14246.011 12
14246.578 13
14247.146 10
14247.713 14
14248.280 8
14248.847 8
14249.415 4
14249.982 6
14250.549 6
14251.117 3
14251.684 3
14252.251 3
14252.819 7
14253.386 10
14253.954 11
14254.521 13
14255.088 7
14255.656 2
14256.223 1
14256.791 9
14257.358 23
14257.926 29
14258.493 24
14259.061 15
14259.628 14
14260.196 12
14260.763 14
14261.331 19
14261.898 13
14262.466 5
14263.034 10
14263.601 15
14264.169 19
14264.736 18
14265.304 15
14265.872 8
14266.439 11
14267.007 9
14267.575 16
14268.142 17
14268.710 10
14269.278 4
14269.845 7
14270.413 8
14270.981 13
14271.549 11
14272.116 7
14272.684 8
14273.252 18
14273.820 15
14274.388 10
14274.955 10
14275.523 3
14276.091 9
14276.659 11
14277.227 7
14277.795 6
14278.363 7
14278.930 9
14279.498 7
14280.066 5
14280.634 9
14281.202 17
14281.770 9
14282.338 9
14282.906 6
14283.474 4
14284.042 7
14284.610 6
14285.178 4
14285.746 10
14286.314 7
14286.882 6
14287.450 4
14288.018 5
14288.586 7
14289.155 9
14289.723 7
14290.291 14
14290.859 17
14291.427 7
14291.995 14
14292.563 14
14293.132 6
14293.700 5
14294.268 4
14294.836 2
14295.404 6
14295.973 10
14296.541 8
14297.109 6
14297.677 4
14298.246 4
14298.814 4
14299.382 7
14299.951 7
14300.519 4
14301.087 5
14301.656 4
14302.224 4
14302.792 5
14303.361 9
14303.929 9
14304.498 17
14305.066 19
14305.634 20
14306.203 8
14306.771 4
14307.340 4
14307.908 10
14308.477 13
14309.045 12
14309.614 9
14310.182 14
14310.751 10
14311.319 6
14311.888 10
14312.457 20
14313.025 15
14313.594 14
14314.162 24
14314.731 23
14315.300 23
14315.868 16
14316.437 13
14317.005 8
14317.574 16
14318.143 16
14318.711 11
14319.280 10
14319.849 7
14320.418 13
14320.986 14
14321.555 9
14322.124 12
14322.693 8
14323.261 7
14323.830 10
14324.399 13
14324.968 13
14325.537 8
14326.105 16
14326.674 13
14327.243 5
14327.812 12
14328.381 21
14328.950 11
14329.519 11
14330.088 11
14330.657 6
14331.226 7
14331.794 6
14332.363 11
14332.932 6
14333.501 11
14334.070 15
14334.639 13
14335.208 9
14335.777 6
14336.346 11
14336.916 17
14337.485 13
14338.054 11
14338.623 21
14339.192 8
14339.761 6
14340.330 5
14340.899 4
14341.468 4
14342.037 9
14342.607 15
14343.176 14
14343.745 7
14344.314 5
14344.883 14
14345.453 12
14346.022 7
14346.591 8
14347.160 7
14347.730 13
14348.299 15
14348.868 18
14349.438 10
14350.007 8
14350.576 8
14351.145 13
14351.715 6
14352.284 4
14352.854 5
14353.423 7
14353.992 9
14354.562 5
14355.131 7
14355.701 8
14356.270 6
14356.839 5
14357.409 8
14357.978 14
14358.548 15
14359.117 6
14359.687 11
14360.256 12
14360.826 7
14361.395 18
14361.965 19
14362.535 16
14363.104 8
14363.674 7
14364.243 8
14364.813 15
14365.382 16
14365.952 10
14366.522 10
14367.091 14
14367.661 7
14368.231 8
14368.800 7
14369.370 5
14369.940 11
14370.510 12
14371.079 14
14371.649 8
14372.219 12
14372.789 15
14373.358 7
14373.928 5
14374.498 17
14375.068 8
14375.637 4
14376.207 3
14376.777 2
14377.347 8
14377.917 10
14378.487 6
14379.057 7
14379.627 14
14380.196 11
14380.766 8
14381.336 9
14381.906 9
14382.476 9
14383.046 6
14383.616 4
14384.186 5
14384.756 11
14385.326 7
14385.896 6
14386.466 14
14387.036 10
14387.606 11
14388.176 9
14388.746 7
14389.317 8
14389.887 3
14390.457 2
14391.027 1
14391.597 2
14392.167 3
14392.737 6
14393.307 13
14393.878 13
14394.448 18
14395.018 16
14395.588 13
14396.159 15
14396.729 14
14397.299 10
14397.869 11
14398.440 6
14399.010 4
14399.580 10
14400.150 15
14400.721 6
14401.291 5
14401.861 12
14402.432 15
14403.002 8
14403.572 23
14404.143 27
14404.713 11
14405.284 7
14405.854 16
14406.424 13
14406.995 22
14407.565 16
14408.136 13
14408.706 6
14409.277 12
14409.847 11
14410.418 1
14410.988 7
14411.559 8
14412.129 16
14412.700 14
14413.271 3
14413.841 14
14414.412 7
14414.982 5
14415.553 5
14416.124 4
14416.694 2
14417.265 4
14417.835 11
14418.406 8
14418.977 2
14419.547 5
14420.118 3
14420.689 1
14421.260 7
14421.830 5
14422.401 4
14422.972 8
14423.543 6
14424.113 5
14424.684 2
14425.255 6
14425.826 9
14426.397 8
14426.967 5
14427.538 8
14428.109 9
14428.680 16
14429.251 10
14429.822 4
14430.393 7
14430.964 10
14431.535 6
14432.105 7
14432.676 8
14433.247 9
14433.818 3
14434.389 3
14434.960 7
14435.531 24
14436.102 27
14436.673 19
14437.244 14
14437.815 7
14438.387 10
14438.958 15
14439.529 8
14440.100 5
14440.671 14
14441.242 15
14441.813 16
14442.384 12
14442.955 7
14443.527 8
14444.098 2
14444.669 8
14445.240 13
14445.811 14
14446.383 8
14446.954 8
14447.525 6
14448.096 12
14448.668 15
14449.239 15
14449.810 11
14450.381 6
14450.953 3
14451.524 9
14452.095 11
14452.667 12
14453.238 15
14453.809 11
14454.381 11
14454.952 28
14455.524 31
14456.095 33
14456.666 22
14457.238 15
14457.809 14
14458.381 5
14458.952 7
14459.524 13
14460.095 12
14460.667 13
14461.238 23
14461.810 16
14462.381 12
14462.953 10
14463.524 8
14464.096 21
14464.668 20
14465.239 17
14465.811 16
14466.382 12
14466.954 8
14467.526 5
14468.097 11
14468.669 3
14469.241 5
14469.812 6
14470.384 16
14470.956 10
14471.527 2
14472.099 5
14472.671 7
14473.243 15
14473.814 14
14474.386 22
14474.958 12
14475.530 4
14476.102 2
14476.673 7
14477.245 16
14477.817 12
14478.389 11
14478.961 8
14479.533 8
14480.105 11
14480.676 5
14481.248 4
14481.820 7
14482.392 5
14482.964 8
14483.536 5
14484.108 19
14484.680 16
14485.252 17
14485.824 13
14486.396 17
14486.968 20
14487.540 17
14488.112 16
14488.684 13
14489.256 7
14489.828 4
14490.400 6
14490.973 4
14491.545 5
14492.117 12
14492.689 7
14493.261 8
14493.833 4
14494.405 6
14494.978 1
14495.550 5
14496.122 9
14496.694 5
14497.266 6
14497.839 13
14498.411 15
14498.983 19
14499.555 28
14500.128 15
14500.700 15
14501.272 12
14501.845 3
14502.417 2
14502.989 10
14503.562 7
14504.134 2
14504.706 5
14505.279 6
14505.851 5
14506.423 13
14506.996 14
14507.568 15
14508.141 16
14508.713 12
14509.286 7
14509.858 5
14510.431 8
14511.003 9
14511.576 16
14512.148 21
14512.721 18
14513.293 13
14513.866 4
14514.438 11
14515.011 9
14515.584 2
14516.156 4
14516.729 16
14517.301 16
14517.874 10
14518.447 9
14519.019 10
14519.592 6
14520.165 13
14520.737 7
14521.310 6
14521.883 10
14522.455 9
14523.028 15
14523.601 4
14524.174 0
14524.746 2
14525.319 6
14525.892 11
14526.465 7
14527.038 10
14527.610 9
14528.183 5
14528.756 6
14529.329 6
14529.902 10
14530.475 8
14531.048 4
14531.621 10
14532.193 16
14532.766 7
14533.339 14
14533.912 3
14534.485 7
14535.058 13
14535.631 9
14536.204 8
14536.777 5
14537.350 5
14537.923 6
14538.496 13
14539.069 13
14539.642 6
14540.215 10
14540.788 13
14541.362 18
14541.935 18
14542.508 15
14543.081 5
14543.654 18
14544.227 12
14544.800 12
14545.374 11
14545.947 16
14546.520 6
14547.093 5
14547.666 9
14548.240 6
14548.813 4
14549.386 9
14549.959 5
14550.533 5
14551.106 3
14551.679 3
14552.253 5
14552.826 31
14553.399 27
14553.972 14
14554.546 6
14555.119 6
14555.693 3
14556.266 4
14556.839 3
14557.413 9
14557.986 4
14558.560 10
14559.133 7
14559.707 12
14560.280 5
14560.853 4
14561.427 2
14562.000 3
14562.574 2
14563.148 2
14563.721 3
14564.295 2
14564.868 4
14565.442 5
14566.015 11
14566.589 9
14567.162 3
14567.736 2
14568.310 7
14568.883 4
14569.457 6
14570.031 10
14570.604 6
14571.178 9
14571.752 11
14572.325 6
14572.899 8
14573.473 6
14574.047 9
14574.620 10
14575.194 6
14575.768 6
14576.342 3
14576.915 4
14577.489 9
14578.063 8
14578.637 27
14579.211 25
14579.785 18
14580.358 14
14580.932 10
14581.506 16
14582.080 16
14582.654 11
14583.228 4
14583.802 8
14584.376 5
14584.950 6
14585.524 1
14586.098 10
14586.672 14
14587.246 18
14587.820 17
14588.394 13
14588.968 17
14589.542 12
14590.116 6
14590.690 7
14591.264 17
14591.838 9
14592.412 1
14592.986 9
14593.560 12
14594.135 14
14594.709 15
14595.283 14
14595.857 8
14596.431 6
14597.005 11
14597.580 4
14598.154 6
14598.728 3
14599.302 6
14599.876 15
14600.451 5
14601.025 10
14601.599 9
14602.174 6
14602.748 13
14603.322 9
14603.897 10
14604.471 8
14605.045 9
14605.620 14
14606.194 18
14606.768 19
14607.343 18
14607.917 8
14608.492 13
14609.066 12
14609.640 11
14610.215 17
14610.789 26
14611.364 16
14611.938 9
14612.513 10
14613.087 7
14613.662 6
14614.236 7
14614.811 10
14615.385 9
14615.960 5
14616.535 6
14617.109 20
14617.684 8
14618.258 4
14618.833 6
14619.408 6
14619.982 8
14620.557 4
14621.132 8
14621.706 11
14622.281 12
14622.856 6
14623.430 4
14624.005 8
14624.580 9
14625.155 10
14625.729 12
14626.304 4
14626.879 9
14627.454 8
14628.028 7
14628.603 10
14629.178 15
14629.753 12
14630.328 6
14630.903 11
14631.477 14
14632.052 15
14632.627 19
14633.202 7
14633.777 4
14634.352 1
14634.927 7
14635.502 5
14636.077 9
14636.652 7
14637.227 7
14637.802 13
14638.377 13
14638.952 21
14639.527 24
14640.102 15
14640.677 15
14641.252 14
14641.827 17
14642.402 12
14642.977 5
14643.552 1
14644.127 2
14644.702 7
14645.278 13
14645.853 6
14646.428 5
14647.003 8
14647.578 4
14648.153 12
14648.729 15
14649.304 7
14649.879 5
14650.454 6
14651.030 9
14651.605 8
14652.180 7
14652.755 10
14653.331 10
14653.906 7
14654.481 5
14655.057 3
14655.632 7
14656.207 4
14656.783 9
14657.358 6
14657.934 7
14658.509 13
14659.084 6
14659.660 1
14660.235 8
14660.811 8
14661.386 6
14661.962 5
14662.537 7
14663.113 5
14663.688 9
14664.264 9
14664.839 5
14665.415 10
14665.990 13
14666.566 14
14667.141 14
14667.717 13
14668.292 5
14668.868 6
14669.444 6
14670.019 11
14670.595 6
14671.171 12
14671.746 13
14672.322 7
14672.898 4
14673.473 3
14674.049 7
14674.625 2
14675.200 8
14675.776 15
14676.352 10
14676.928 11
14677.503 9
14678.079 11
14678.655 10
14679.231 9
14679.807 5
14680.382 3
14680.958 7
14681.534 5
14682.110 6
14682.686 10
14683.262 20
14683.838 9
14684.414 12
14684.989 9
14685.565 8
14686.141 5
14686.717 7
14687.293 4
14687.869 11
14688.445 14
14689.021 15
14689.597 13
14690.173 6
14690.749 11
14691.325 16
14691.901 29
14692.477 31
14693.053 11
14693.630 6
14694.206 5
14694.782 5
14695.358 5
14695.934 9
14696.510 9
14697.086 19
14697.662 9
14698.239 4
14698.815 6
14699.391 10
14699.967 15
14700.543 19
14701.120 17
14701.696 6
14702.272 8
14702.848 7
14703.425 12
14704.001 7
14704.577 4
14705.154 11
14705.730 15
14706.306 10
14706.883 2
14707.459 17
14708.035 13
14708.612 19
14709.188 8
14709.765 11
14710.341 11
14710.917 16
14711.494 15
14712.070 10
14712.647 18
14713.223 8
14713.800 8
14714.376 13
14714.953 8
14715.529 8
14716.106 8
14716.682 15
14717.259 23
14717.835 11
14718.412 8
14718.989 7
14719.565 5
14720.142 3
14720.718 3
14721.295 8
14721.872 12
14722.448 14
14723.025 17
14723.602 14
14724.178 12
14724.755 11
14725.332 13
14725.908 9
14726.485 4
14727.062 13
14727.639 16
14728.215 11
14728.792 5
14729.369 9
14729.946 7
14730.523 13
14731.099 20
14731.676 12
14732.253 17
14732.830 17
14733.407 9
14733.984 7
14734.561 13
14735.138 7
14735.714 4
14736.291 5
14736.868 4
14737.445 23
14738.022 14
14738.599 8
14739.176 8
14739.753 15
14740.330 9
14740.907 6
14741.484 9
14742.061 21
14742.638 12
14743.215 11
14743.792 15
14744.369 7
14744.947 5
14745.524 2
14746.101 12
14746.678 8
14747.255 12
14747.832 13
14748.409 9
14748.986 9
14749.564 5
14750.141 7
14750.718 9
14751.295 13
14751.873 11
14752.450 8
14753.027 12
14753.604 13
14754.182 8
14754.759 8
14755.336 4
14755.913 5
14756.491 8
14757.068 14
14757.645 7
14758.223 16
14758.800 16
14759.378 11
14759.955 5
14760.532 15
14761.110 22
14761.687 10
14762.265 8
14762.842 13
14763.419 9
14763.997 6
14764.574 8
14765.152 14
14765.729 10
14766.307 12
14766.884 22
14767.462 19
14768.039 14
14768.617 16
14769.195 14
14769.772 17
14770.350 11
14770.927 13
14771.505 9
14772.083 6
14772.660 11
14773.238 15
14773.816 5
14774.393 5
14774.971 21
14775.549 14
14776.126 11
14776.704 12
14777.282 1
14777.859 11
14778.437 15
14779.015 9
14779.593 5
14780.171 7
14780.748 11
14781.326 16
14781.904 9
14782.482 9
14783.060 12
14783.637 9
14784.215 10
14784.793 7
14785.371 12
14785.949 19
14786.527 10
14787.105 7
14787.683 14
14788.261 23
14788.839 11
14789.417 17
14789.995 15
14790.572 14
14791.150 10
14791.729 7
14792.307 4
14792.885 15
14793.463 14
14794.041 8
14794.619 9
14795.197 12
14795.775 8
14796.353 8
14796.931 17
14797.509 10
14798.087 4
14798.665 10
14799.244 5
14799.822 3
14800.400 6
14800.978 13
14801.556 8
14802.135 8
14802.713 9
14803.291 12
14803.869 14
14804.448 12
14805.026 18
14805.604 16
14806.182 6
14806.761 20
14807.339 26
14807.917 12
14808.496 14
14809.074 9
14809.652 12
14810.231 18
14810.809 10
14811.387 14
14811.966 19
14812.544 9
14813.123 8
14813.701 7
14814.280 20
14814.858 15
14815.437 5
14816.015 20
14816.593 22
14817.172 24
14817.750 18
14818.329 14
14818.908 12
14819.486 8
14820.065 8
14820.643 14
14821.222 11
14821.800 11
14822.379 10
14822.958 11
14823.536 8
14824.115 8
14824.694 6
14825.272 7
14825.851 10
14826.430 9
14827.008 7
14827.587 1
14828.166 3
14828.744 14
14829.323 8
14829.902 4
14830.481 11
14831.059 12
14831.638 22
14832.217 18
14832.796 14
14833.375 10
14833.954 6
14834.532 4
14835.111 8
14835.690 5
14836.269 8
14836.848 3
14837.427 10
14838.006 10
14838.585 6
14839.163 3
14839.742 8
14840.321 9
14840.900 4
14841.479 3
14842.058 10
14842.637 10
14843.216 5
14843.795 5
14844.374 7
14844.953 5
14845.533 5
14846.112 18
14846.691 21
14847.270 14
14847.849 16
14848.428 15
14849.007 13
14849.586 15
14850.165 16
14850.745 15
14851.324 14
14851.903 11
14852.482 26
14853.061 17
14853.640 8
14854.220 7
14854.799 5
14855.378 3
14855.957 4
14856.537 5
14857.116 15
14857.695 8
14858.275 7
14858.854 2
14859.433 3
14860.013 6
14860.592 7
14861.171 9
14861.751 4
14862.330 4
14862.909 4
14863.489 3
14864.068 13
14864.648 6
14865.227 3
14865.807 2
14866.386 5
14866.966 7
14867.545 8
14868.125 8
14868.704 5
14869.284 19
14869.863 10
14870.443 13
14871.022 11
14871.602 9
14872.181 8
14872.761 8
14873.341 4
14873.920 6
14874.500 4
14875.079 9
14875.659 6
14876.239 9
14876.818 9
14877.398 16
14877.978 10
14878.557 6
14879.137 6
14879.717 10
14880.297 6
14880.876 2
14881.456 16
14882.036 17
14882.616 9
14883.195 15
14883.775 15
14884.355 21
14884.935 13
14885.515 12
14886.095 8
14886.674 7
14887.254 9
14887.834 2
14888.414 2
14888.994 8
14889.574 6
14890.154 23
14890.734 20
14891.314 18
14891.894 6
14892.474 7
14893.054 4
14893.634 2
14894.214 1
14894.794 1
14895.374 3
14895.954 7
14896.534 6
14897.114 1
14897.694 3
14898.274 19
14898.854 9
14899.434 11
14900.014 8
14900.594 16
14901.175 17
14901.755 7
14902.335 15
14902.915 14
14903.495 14
14904.075 8
14904.656 4
14905.236 5
14905.816 2
14906.396 1
14906.977 3
14907.557 15
14908.137 9
14908.717 9
14909.298 9
14909.878 12
14910.458 9
14911.039 20
14911.619 13
14912.199 4
14912.780 5
14913.360 8
14913.941 10
14914.521 7
14915.101 0
14915.682 8
14916.262 9
14916.843 13
14917.423 20
14918.004 11
14918.584 18
14919.165 15
14919.745 17
14920.326 15
14920.906 12
14921.487 5
14922.067 4
14922.648 9
14923.228 10
14923.809 12
14924.389 20
14924.970 16
14925.551 11
14926.131 12
14926.712 16
14927.293 8
14927.873 6
14928.454 4
14929.035 3
14929.615 10
14930.196 18
14930.777 17
14931.357 25
14931.938 26
14932.519 14
14933.100 8
14933.681 6
14934.261 7
14934.842 16
14935.423 10
14936.004 12
14936.585 18
14937.165 11
14937.746 7
14938.327 4
14938.908 11
14939.489 9
14940.070 12
14940.651 8
14941.232 6
14941.813 8
14942.393 4
14942.974 7
14943.555 9
14944.136 10
14944.717 10
14945.298 11
14945.879 6
14946.460 9
14947.041 20
14947.622 20
14948.204 11
14948.785 10
14949.366 10
14949.947 2
14950.528 6
14951.109 11
14951.690 5
14952.271 6
14952.852 5
14953.434 5
14954.015 4
14954.596 8
14955.177 10
14955.758 4
14956.339 8
14956.921 12
14957.502 9
14958.083 9
14958.664 5
14959.246 5
14959.827 3
14960.408 2
14960.990 3
14961.571 6
14962.152 3
14962.734 8
14963.315 8
14963.896 6
14964.478 9
14965.059 12
14965.640 7
14966.222 8
14966.803 4
14967.385 10
14967.966 9
14968.548 5
14969.129 5
14969.711 12
14970.292 7
14970.874 5
14971.455 4
14972.037 7
14972.618 9
14973.200 2
14973.781 8
14974.363 4
14974.944 4
14975.526 7
14976.107 12
14976.689 8
14977.271 15
14977.852 16
14978.434 5
14979.016 5
14979.597 2
14980.179 7
14980.761 16
14981.342 10
14981.924 12
14982.506 8
14983.088 7
14983.669 4
14984.251 3
14984.833 12
14985.415 10
14985.996 7
14986.578 7
14987.160 6
14987.742 7
14988.324 1
14988.906 6
14989.487 12
14990.069 8
14990.651 6
14991.233 9
14991.815 31
14992.397 20
14992.979 15
14993.561 12
14994.143 6
14994.725 6
14995.307 25
14995.889 18
14996.471 15
14997.053 9
14997.635 9
14998.217 8
14998.799 8
14999.381 2
14999.963 9
15000.545 10
15001.127 9
15001.709 8
15002.291 12
15002.873 12
15003.455 7
15004.037 2
15004.620 4
15005.202 2
15005.784 8
15006.366 7
15006.948 8
15007.531 1
15008.113 3
15008.695 4
15009.277 8
15009.860 18
15010.442 15
15011.024 8
15011.606 8
15012.189 6
15012.771 4
15013.353 5
15013.936 6
15014.518 3
15015.100 2
15015.683 4
15016.265 6
15016.847 6
15017.430 9
15018.012 7
15018.595 1
15019.177 6
15019.760 12
15020.342 8
15020.924 14
15021.507 16
15022.089 10
15022.672 20
15023.254 11
15023.837 5
15024.420 6
15025.002 1
15025.585 5
15026.167 7
15026.750 6
15027.332 1
15027.915 5
15028.498 5
15029.080 5
15029.663 10
15030.245 12
15030.828 13
15031.411 8
15031.993 2
15032.576 5
15033.159 6
15033.742 4
15034.324 9
15034.907 10
15035.490 18
15036.073 17
15036.655 11
15037.238 3
15037.821 3
15038.404 13
15038.987 31
15039.569 19
15040.152 12
15040.735 11
15041.318 10
15041.901 18
15042.484 9
15043.067 3
15043.650 3
15044.232 7
15044.815 2
15045.398 1
15045.981 11
15046.564 15
15047.147 15
15047.730 12
15048.313 8
15048.896 5
15049.479 3
15050.062 2
15050.645 10
15051.228 17
15051.811 16
15052.394 7
15052.978 1
15053.561 2
15054.144 9
15054.727 10
15055.310 3
15055.893 7
15056.476 6
15057.060 2
15057.643 2
15058.226 10
15058.809 19
15059.392 9
15059.976 18
15060.559 21
15061.142 22
15061.725 17
15062.309 9
15062.892 15
15063.475 3
15064.058 2
15064.642 6
15065.225 6
15065.808 5
15066.392 8
15066.975 16
15067.558 17
15068.142 19
15068.725 13
15069.309 3
15069.892 12
15070.475 7
15071.059 10
15071.642 9
15072.226 6
15072.809 6
15073.393 8
15073.976 2
15074.560 9
15075.143 14
15075.727 5
15076.310 9
15076.894 8
15077.478 10
15078.061 10
15078.645 6
15079.228 13
15079.812 14
15080.395 9
15080.979 6
15081.563 4
15082.146 3
15082.730 1
15083.314 5
15083.897 3
15084.481 1
15085.065 12
15085.649 13
15086.232 8
15086.816 8
15087.400 15
15087.984 18
15088.567 18
15089.151 11
15089.735 1
15090.319 0
15090.903 2
15091.486 8
15092.070 4
15092.654 4
15093.238 6
15093.822 9
15094.406 9
15094.990 5
15095.574 1
15096.157 0
15096.741 12
15097.325 21
15097.909 16
15098.493 11
15099.077 2
15099.661 12
15100.245 11
15100.829 7
15101.413 6
15101.997 4
15102.581 6
15103.165 6
15103.750 3
15104.334 13
15104.918 6
15105.502 6
15106.086 4
15106.670 14
15107.254 15
15107.838 10
15108.423 12
15109.007 9
15109.591 16
15110.175 17
15110.759 7
15111.344 3
15111.928 9
15112.512 11
15113.096 10
15113.680 7
15114.265 4
15114.849 4
15115.433 6
15116.018 9
15116.602 6
15117.186 6
15117.771 3
15118.355 11
15118.939 12
15119.524 6
15120.108 7
15120.693 30
15121.277 43
15121.861 32
15122.446 22
15123.030 9
15123.615 14
15124.199 12
15124.784 6
15125.368 9
15125.953 8
15126.537 4
15127.122 11
15127.706 7
15128.291 10
15128.875 11
15129.460 18
15130.044 10
15130.629 10
15131.214 8
15131.798 9
15132.383 2
15132.968 14
15133.552 10
15134.137 19
15134.721 19
15135.306 18
15135.891 16
15136.476 13
15137.060 18
15137.645 6
15138.230 12
15138.814 18
15139.399 16
15139.984 9
15140.569 12
15141.154 10
15141.738 9
15142.323 4
15142.908 5
15143.493 6
15144.078 7
15144.663 16
15145.247 22
15145.832 24
15146.417 25
15147.002 12
15147.587 8
15148.172 9
15148.757 7
15149.342 0
15149.927 4
15150.512 8
15151.097 9
15151.682 5
15152.267 19
15152.852 14
15153.437 7
15154.022 10
15154.607 15
15155.192 10
15155.777 8
15156.362 10
15156.947 5
15157.532 5
15158.118 17
15158.703 33
15159.288 18
15159.873 14
15160.458 18
15161.043 24
15161.629 22
15162.214 12
15162.799 11
15163.384 9
15163.969 2
15164.555 4
15165.140 5
15165.725 7
15166.310 8
15166.896 14
15167.481 12
15168.066 11
15168.652 10
15169.237 13
15169.822 23
15170.408 27
15170.993 24
15171.578 13
15172.164 5
15172.749 10
15173.335 13
15173.920 7
15174.506 1
15175.091 6
15175.676 7
15176.262 10
15176.847 9
15177.433 4
15178.018 5
15178.604 3
15179.189 12
15179.775 11
15180.361 9
15180.946 8
15181.532 10
15182.117 11
15182.703 12
15183.288 5
15183.874 6
15184.460 2
15185.045 9
15185.631 8
15186.217 10
15186.802 7
15187.388 6
15187.974 5
15188.559 10
15189.145 14
15189.731 8
15190.317 4
15190.902 3
15191.488 1
15192.074 2
15192.660 10
15193.246 17
15193.831 22
15194.417 15
15195.003 11
15195.589 9
15196.175 15
15196.761 9
15197.346 15
15197.932 11
15198.518 4
15199.104 6
15199.690 4
15200.276 8
15200.862 5
15201.448 7
15202.034 3
15202.620 6
15203.206 7
15203.792 3
15204.378 7
15204.964 9
15205.550 6
15206.136 6
15206.722 9
15207.308 13
15207.894 2
15208.480 6
15209.066 5
15209.652 10
15210.239 22
15210.825 12
15211.411 12
15211.997 6
15212.583 9
15213.169 10
15213.756 12
15214.342 23
15214.928 12
15215.514 6
15216.100 9
15216.687 19
15217.273 9
15217.859 9
15218.446 3
15219.032 9
15219.618 4
15220.204 2
15220.791 3
15221.377 2
15221.964 4
15222.550 6
15223.136 1
15223.723 3
15224.309 4
15224.895 7
15225.482 8
15226.068 1
15226.655 5
15227.241 4
15227.828 7
15228.414 15
15229.001 14
15229.587 4
15230.174 6
15230.760 2
15231.347 21
15231.933 22
15232.520 24
15233.106 19
15233.693 11
15234.280 12
15234.866 7
15235.453 3
15236.039 4
15236.626 5
15237.213 5
15237.799 7
15238.386 17
15238.973 14
15239.559 3
15240.146 3
15240.733 3
15241.319 3
15241.906 7
15242.493 23
15243.080 17
15243.667 8
15244.253 7
15244.840 3
15245.427 3
15246.014 3
15246.601 2
15247.187 6
15247.774 10
15248.361 9
15248.948 6
15249.535 7
15250.122 10
15250.709 15
15251.296 14
15251.882 17
15252.469 10
15253.056 5
15253.643 9
15254.230 10
15254.817 6
15255.404 3
15255.991 3
15256.578 5
15257.165 10
15257.752 5
15258.339 3
15258.927 1
15259.514 4
15260.101 12
15260.688 6
15261.275 14
15261.862 16
15262.449 5
15263.036 3
15263.623 3
15264.211 6
15264.798 8
15265.385 4
15265.972 8
15266.559 18
15267.147 18
15267.734 11
15268.321 9
15268.908 15
15269.496 13
15270.083 19
15270.670 13
15271.257 2
15271.845 10
15272.432 10
15273.019 12
15273.607 9
15274.194 9
15274.782 4
15275.369 1
15275.956 6
15276.544 4
15277.131 5
15277.719 7
15278.306 7
15278.893 7
15279.481 10
15280.068 10
15280.656 4
15281.243 11
15281.831 11
15282.418 8
15283.006 10
15283.593 9
15284.181 10
15284.769 5
15285.356 4
15285.944 7
15286.531 9
15287.119 9
15287.706 6
15288.294 5
15288.882 3
15289.469 5
15290.057 0
15290.645 3
15291.232 5
15291.820 6
15292.408 4
15292.996 12
15293.583 9
15294.171 7
15294.759 10
15295.347 14
15295.934 3
15296.522 6
15297.110 11
15297.698 14
15298.286 9
15298.873 14
15299.461 16
15300.049 23
15300.637 22
15301.225 15
15301.813 19
15302.401 24
15302.989 12
15303.576 5
15304.164 4
15304.752 11
15305.340 9
15305.928 8
15306.516 4
15307.104 5
15307.692 8
15308.280 6
15308.868 8
15309.456 2
15310.044 1
15310.632 3
15311.220 3
15311.809 4
15312.397 6
15312.985 11
15313.573 14
15314.161 7
15314.749 7
15315.337 7
15315.925 13
15316.514 11
15317.102 6
15317.690 11
15318.278 7
15318.866 10
15319.455 6
15320.043 1
15320.631 4
15321.219 10
15321.808 5
15322.396 3
15322.984 17
15323.573 23
15324.161 11
15324.749 12
15325.337 12
15325.926 9
15326.514 8
15327.103 27
15327.691 25
15328.279 14
15328.868 10
15329.456 6
15330.045 9
15330.633 8
15331.222 6
15331.810 23
15332.398 21
15332.987 13
15333.575 13
15334.164 5
15334.752 9
15335.341 11
15335.930 3
15336.518 8
15337.107 5
15337.695 8
15338.284 13
15338.872 18
15339.461 7
15340.050 5
15340.638 8
15341.227 14
15341.816 13
15342.404 9
15342.993 13
15343.582 8
15344.170 2
15344.759 7
15345.348 5
15345.937 5
15346.525 11
15347.114 13
15347.703 10
15348.292 8
15348.880 11
15349.469 7
15350.058 8
15350.647 34
15351.236 27
15351.825 14
15352.413 9
15353.002 3
15353.591 3
15354.180 11
15354.769 9
15355.358 6
15355.947 8
15356.536 2
15357.125 13
15357.714 11
15358.303 5
15358.892 10
15359.481 15
15360.070 8
15360.659 2
15361.248 12
15361.837 19
15362.426 7
15363.015 10
15363.604 11
15364.193 13
15364.782 7
15365.371 8
15365.960 14
15366.549 11
15367.139 4
15367.728 15
15368.317 17
15368.906 10
15369.495 6
15370.084 3
15370.674 5
15371.263 5
15371.852 3
15372.441 6
15373.031 10
15373.620 9
15374.209 8
15374.798 6
15375.388 2
15375.977 5
15376.566 4
15377.156 0
15377.745 5
15378.334 13
15378.924 12
15379.513 10
15380.103 6
15380.692 15
15381.281 25
15381.871 11
15382.460 17
15383.050 14
15383.639 5
15384.229 13
15384.818 6
15385.408 3
15385.997 27
15386.587 21
15387.176 13
15387.766 8
15388.355 9
15388.945 12
15389.534 9
15390.124 5
15390.713 9
15391.303 6
15391.893 5
15392.482 3
15393.072 5
15393.662 9
15394.251 3
15394.841 3
15395.431 5
15396.020 5
15396.610 9
15397.200 5
15397.789 4
15398.379 9
15398.969 6
15399.559 11
15400.149 8
15400.738 9
15401.328 22
15401.918 12
15402.508 6
15403.098 5
15403.687 6
15404.277 7
15404.867 14
15405.457 13
15406.047 14
15406.637 6
15407.227 9
15407.817 7
15408.407 15
15408.996 16
15409.586 11
15410.176 3
15410.766 2
15411.356 6
15411.946 9
15412.536 15
15413.126 7
15413.716 7
15414.306 14
15414.897 13
15415.487 11
15416.077 4
15416.667 1
15417.257 9
15417.847 9
15418.437 1
15419.027 2
15419.617 9
15420.208 10
15420.798 9
15421.388 7
15421.978 6
15422.568 1
15423.159 4
15423.749 6
15424.339 7
15424.929 12
15425.520 8
15426.110 11
15426.700 12
15427.290 14
15427.881 15
15428.471 18
15429.061 9
15429.652 8
15430.242 13
15430.832 15
15431.423 13
15432.013 22
15432.604 19
15433.194 17
15433.784 25
15434.375 26
15434.965 16
15435.556 10
15436.146 9
15436.737 11
15437.327 9
15437.918 11
15438.508 18
15439.099 4
15439.689 1
15440.280 7
15440.870 11
15441.461 9
15442.051 19
15442.642 18
15443.233 18
15443.823 25
15444.414 20
15445.004 12
15445.595 3
15446.186 3
15446.776 4
15447.367 3
15447.958 2
15448.548 4
15449.139 5
15449.730 6
15450.321 6
15450.911 7
15451.502 8
15452.093 11
15452.684 11
15453.274 18
15453.865 12
15454.456 6
15455.047 17
15455.638 9
15456.229 6
15456.819 5
15457.410 3
15458.001 5
15458.592 7
15459.183 13
15459.774 10
15460.365 8
15460.956 3
15461.547 5
15462.138 4
15462.729 3
15463.320 9
15463.911 13
15464.502 6
15465.093 10
15465.684 2
15466.275 4
15466.866 1
15467.457 4
15468.048 3
15468.639 3
15469.230 8
15469.821 11
15470.412 18
15471.003 9
15471.595 10
15472.186 6
15472.777 6
15473.368 6
15473.959 10
15474.550 14
15475.142 16
15475.733 15
15476.324 22
15476.915 17
15477.507 7
15478.098 9
15478.689 6
15479.280 7
15479.872 12
15480.463 9
15481.054 3
15481.646 3
15482.237 6
15482.828 9
15483.420 8
15484.011 12
15484.603 9
15485.194 16
15485.785 10
15486.377 12
15486.968 4
15487.560 2
15488.151 2
15488.743 7
15489.334 7
15489.926 5
15490.517 6
15491.109 3
15491.700 4
15492.292 13
15492.883 8
15493.475 4
15494.066 5
15494.658 14
15495.249 28
15495.841 22
15496.433 11
15497.024 12
15497.616 11
15498.208 10
15498.799 1
15499.391 5
15499.983 3
15500.574 9
15501.166 8
15501.758 15
15502.349 10
15502.941 15
15503.533 4
15504.125 8
15504.717 9
15505.308 11
15505.900 7
15506.492 6
15507.084 14
15507.676 17
15508.267 11
15508.859 11
15509.451 9
15510.043 4
15510.635 13
15511.227 19
15511.819 17
15512.411 12
15513.003 11
15513.594 7
15514.186 5
15514.778 6
15515.370 5
15515.962 4
15516.554 6
15517.146 7
15517.738 12
15518.330 20
15518.922 18
15519.515 16
15520.107 10
15520.699 10
15521.291 3
15521.883 5
15522.475 4
15523.067 10
15523.659 13
15524.251 5
15524.844 4
15525.436 5
15526.028 3
15526.620 7
15527.212 11
15527.804 7
15528.397 9
15528.989 5
15529.581 8
15530.173 5
15530.766 4
15531.358 2
15531.950 4
15532.543 2
15533.135 1
15533.727 6
15534.320 4
15534.912 11
15535.504 10
15536.097 9
15536.689 13
15537.281 9
15537.874 12
15538.466 7
15539.059 9
15539.651 12
15540.244 9
15540.836 14
15541.429 14
15542.021 9
15542.614 3
15543.206 7
15543.799 6
15544.391 9
15544.984 11
15545.576 16
15546.169 10
15546.761 8
15547.354 4
15547.946 13
15548.539 11
15549.132 7
15549.724 4
15550.317 3
15550.910 3
15551.502 3
15552.095 4
15552.688 2
15553.280 1
15553.873 2
15554.466 4
15555.059 8
15555.651 15
15556.244 15
15556.837 7
15557.430 5
15558.022 2
15558.615 7
15559.208 12
15559.801 8
15560.394 9
15560.987 11
15561.579 9
15562.172 3
15562.765 7
15563.358 5
15563.951 3
15564.544 5
15565.137 15
15565.730 22
15566.323 13
15566.916 9
15567.509 2
15568.102 6
15568.695 6
15569.288 6
15569.881 11
15570.474 8
15571.067 8
15571.660 5
15572.253 3
15572.846 1
15573.439 3
15574.032 6
15574.625 6
15575.218 3
15575.811 4
15576.404 13
15576.998 10
15577.591 13
15578.184 13
15578.777 10
15579.370 8
15579.964 7
15580.557 11
15581.150 13
15581.743 8
15582.336 8
15582.930 8
15583.523 15
15584.116 6
15584.710 4
15585.303 10
15585.896 14
15586.490 5
15587.083 6
15587.676 13
15588.270 7
15588.863 4
15589.456 4
15590.050 11
15590.643 18
15591.237 15
15591.830 18
15592.424 29
15593.017 23
15593.610 12
15594.204 13
15594.797 9
15595.391 5
15595.984 7
15596.578 6
15597.171 5
15597.765 5
15598.359 11
15598.952 12
15599.546 6
15600.139 16
15600.733 14
15601.327 9
15601.920 8
15602.514 4
15603.107 3
15603.701 1
15604.295 7
15604.888 6
15605.482 3
15606.076 2
15606.670 11
15607.263 20
15607.857 7
15608.451 5
15609.045 4
15609.638 7
15610.232 10
15610.826 3
15611.420 7
15612.014 1
15612.607 1
15613.201 5
15613.795 2
15614.389 1
15614.983 8
15615.577 9
15616.171 7
15616.764 13
15617.358 5
15617.952 3
15618.546 5
15619.140 11
15619.734 13
15620.328 9
15620.922 7
15621.516 11
15622.110 4
15622.704 2
15623.298 19
15623.892 15
15624.486 8
15625.080 4
15625.674 2
15626.269 7
15626.863 11
15627.457 8
15628.051 12
15628.645 16
15629.239 7
15629.833 4
15630.427 10
15631.022 19
15631.616 18
15632.210 7
15632.804 10
15633.398 14
15633.993 11
15634.587 12
15635.181 9
15635.776 13
15636.370 8
15636.964 18
15637.558 18
15638.153 8
15638.747 10
15639.341 10
15639.936 16
15640.530 15
15641.124 17
15641.719 12
15642.313 9
15642.908 7
15643.502 5
15644.096 4
15644.691 4
15645.285 3
15645.880 5
15646.474 2
15647.069 20
15647.663 16
15648.258 5
15648.852 3
15649.447 4
15650.041 7
15650.636 10
15651.230 8
15651.825 6
15652.420 1
15653.014 0
15653.609 11
15654.203 21
15654.798 23
15655.393 16
15655.987 10
15656.582 5
15657.177 4
15657.771 3
15658.366 6
15658.961 8
15659.556 7
15660.150 7
15660.745 4
15661.340 4
15661.935 5
15662.529 12
15663.124 18
15663.719 11
15664.314 7
15664.909 15
15665.503 13
15666.098 5
15666.693 0
15667.288 6
15667.883 4
15668.478 8
15669.073 9
15669.668 6
15670.262 6
15670.857 9
15671.452 10
15672.047 9
15672.642 8
15673.237 8
15673.832 11
15674.427 8
15675.022 9
15675.617 12
15676.212 13
15676.807 17
15677.402 14
15677.997 9
15678.593 13
15679.188 17
15679.783 14
15680.378 10
15680.973 16
15681.568 6
15682.163 10
15682.758 9
15683.354 6
15683.949 4
15684.544 5
15685.139 12
15685.734 6
15686.330 2
15686.925 3
15687.520 3
15688.115 6
15688.711 8
15689.306 3
15689.901 0
15690.497 11
15691.092 8
15691.687 6
15692.283 6
15692.878 3
15693.473 1
15694.069 6
15694.664 6
15695.259 7
15695.855 16
15696.450 15
15697.046 13
15697.641 9
15698.237 7
15698.832 6
15699.428 1
15700.023 1
15700.619 6
15701.214 6
15701.810 4
15702.405 2
15703.001 2
15703.596 8
15704.192 9
15704.787 6
15705.383 11
15705.979 8
15706.574 7
15707.170 16
15707.765 18
15708.361 9
15708.957 5
15709.552 5
15710.148 9
15710.744 5
15711.340 6
15711.935 18
15712.531 7
15713.127 10
15713.722 10
15714.318 5
15714.914 3
15715.510 4
15716.106 7
15716.701 7
15717.297 9
15717.893 5
15718.489 4
15719.085 4
15719.681 8
15720.276 7
15720.872 0
15721.468 1
15722.064 5
15722.660 5
15723.256 6
15723.852 10
15724.448 7
15725.044 6
15725.640 6
15726.236 7
15726.832 5
15727.428 18
15728.024 27
15728.620 13
15729.216 12
15729.812 14
15730.408 13
15731.004 17
15731.600 23
15732.196 19
15732.792 11
15733.388 16
15733.985 13
15734.581 10
15735.177 8
15735.773 3
15736.369 4
15736.965 5
15737.562 4
15738.158 5
15738.754 2
15739.350 10
15739.947 5
15740.543 7
15741.139 18
15741.735 25
15742.332 13
15742.928 22
15743.524 17
15744.121 10
15744.717 4
15745.313 6
15745.910 9
15746.506 7
15747.102 8
15747.699 6
15748.295 6
15748.892 6
15749.488 10
15750.084 7
15750.681 10
15751.277 8
15751.874 9
15752.470 7
15753.067 0
15753.663 0
15754.260 2
15754.856 12
15755.453 12
15756.049 4
15756.646 1
15757.243 1
15757.839 4
15758.436 13
15759.032 21
15759.629 18
15760.226 10
15760.822 6
15761.419 13
15762.016 8
15762.612 9
15763.209 3
15763.806 4
15764.402 4
15764.999 7
15765.596 9
15766.193 17
15766.789 12
15767.386 5
15767.983 2
15768.580 1
15769.176 1
15769.773 10
15770.370 8
15770.967 8
15771.564 14
15772.161 4
15772.757 4
15773.354 8
15773.951 3
15774.548 16
15775.145 19
15775.742 14
15776.339 7
15776.936 6
15777.533 9
15778.130 7
15778.727 5
15779.324 8
15779.921 12
15780.518 22
15781.115 19
15781.712 26
15782.309 13
15782.906 20
15783.503 12
15784.100 19
15784.697 11
15785.294 12
15785.891 7
15786.489 4
15787.086 9
15787.683 10
15788.280 5
15788.877 1
15789.474 7
15790.072 9
15790.669 9
15791.266 10
15791.863 3
15792.460 3
15793.058 2
15793.655 4
15794.252 3
15794.849 5
15795.447 5
15796.044 1
15796.641 2
15797.239 4
15797.836 10
15798.433 5
15799.031 6
15799.628 10
15800.226 7
15800.823 5
15801.420 9
15802.018 7
15802.615 4
15803.213 8
15803.810 7
15804.408 7
15805.005 10
15805.603 12
15806.200 23
15806.798 25
15807.395 12
15807.993 5
15808.590 3
15809.188 14
15809.785 9
15810.383 6
15810.980 3
15811.578 11
15812.176 7
15812.773 9
15813.371 10
15813.969 4
15814.566 1
15815.164 2
15815.762 3
15816.359 9
15816.957 11
15817.555 11
15818.152 9
15818.750 8
15819.348 13
15819.946 11
15820.543 7
15821.141 4
15821.739 5
15822.337 8
15822.935 7
15823.532 4
15824.130 8
15824.728 19
15825.326 14
15825.924 3
15826.522 2
15827.120 0
15827.718 10
15828.315 15
15828.913 12
15829.511 14
15830.109 13
15830.707 5
15831.305 19
15831.903 19
15832.501 11
15833.099 8
15833.697 9
15834.295 2
15834.893 5
15835.491 10
15836.089 8
15836.687 8
15837.286 10
15837.884 5
15838.482 3
15839.080 2
15839.678 7
15840.276 12
15840.874 10
15841.472 8
15842.071 2
15842.669 0
15843.267 9
15843.865 6
15844.463 4
15845.062 5
15845.660 13
15846.258 12
15846.856 11
15847.455 10
15848.053 8
15848.651 15
15849.250 13
15849.848 11
15850.446 10
15851.045 10
15851.643 8
15852.241 4
15852.840 0
15853.438 6
15854.037 12
15854.635 8
15855.233 15
15855.832 5
15856.430 3
15857.029 11
15857.627 10
15858.226 10
15858.824 11
15859.423 5
15860.021 12
15860.620 10
15861.218 5
15861.817 2
15862.415 1
15863.014 3
15863.613 10
15864.211 10
15864.810 6
15865.408 3
15866.007 6
15866.606 9
15867.204 6
15867.803 17
15868.402 16
15869.000 7
15869.599 13
15870.198 5
15870.796 9
15871.395 3
15871.994 5
15872.593 3
15873.191 5
15873.790 1
15874.389 9
15874.988 9
15875.587 5
15876.185 9
15876.784 14
15877.383 16
15877.982 8
15878.581 13
15879.180 12
15879.779 11
15880.377 5
15880.976 5
15881.575 5
15882.174 5
15882.773 2
15883.372 2
15883.971 7
15884.570 6
15885.169 6
15885.768 9
15886.367 9
15886.966 5
15887.565 4
15888.164 16
15888.763 19
15889.362 9
15889.961 6
15890.560 4
15891.160 4
15891.759 17
15892.358 9
15892.957 4
15893.556 11
15894.155 11
15894.754 3
15895.354 8
15895.953 5
15896.552 7
15897.151 2
15897.750 6
15898.350 8
15898.949 6
15899.548 11
15900.148 13
15900.747 12
15901.346 6
15901.945 12
15902.545 15
15903.144 7
15903.743 7
15904.343 11
15904.942 9
15905.541 13
15906.141 8
15906.740 1
15907.340 2
15907.939 1
15908.538 4
15909.138 10
15909.737 8
15910.337 6
15910.936 12
15911.536 13
15912.135 5
15912.735 16
15913.334 17
15913.934 9
15914.533 2
15915.133 6
15915.733 14
15916.332 23
15916.932 14
15917.531 12
15918.131 11
15918.731 9
15919.330 6
15919.930 7
15920.529 4
15921.129 5
15921.729 7
15922.329 7
15922.928 3
15923.528 12
15924.128 13
15924.727 6
15925.327 5
15925.927 6
15926.527 3
15927.126 0
15927.726 0
15928.326 4
15928.926 6
15929.526 7
15930.126 3
15930.725 8
15931.325 14
15931.925 13
15932.525 14
15933.125 11
15933.725 7
15934.325 6
15934.925 3
15935.525 5
15936.125 7
15936.724 7
15937.324 5
15937.924 2
15938.524 3
15939.124 4
15939.724 11
15940.324 10
15940.925 0
15941.525 4
15942.125 1
15942.725 7
15943.325 8
15943.925 4
15944.525 8
15945.125 4
15945.725 13
15946.325 6
15946.926 3
15947.526 3
15948.126 1
15948.726 9
15949.326 23
15949.926 17
15950.527 11
15951.127 10
15951.727 7
15952.327 6
15952.928 4
15953.528 3
15954.128 2
15954.729 10
15955.329 17
15955.929 20
15956.530 7
15957.130 2
15957.730 10
15958.331 7
15958.931 4
15959.531 4
15960.132 6
15960.732 6
15961.333 5
15961.933 11
15962.533 4
15963.134 4
15963.734 5
15964.335 4
15964.935 4
15965.536 15
15966.136 6
15966.737 7
15967.337 7
15967.938 3
15968.539 9
15969.139 10
15969.740 9
15970.340 5
15970.941 8
15971.542 12
15972.142 14
15972.743 11
15973.343 11
15973.944 10
15974.545 16
15975.145 19
15975.746 18
15976.347 11
15976.948 6
15977.548 9
15978.149 17
15978.750 6
15979.351 1
15979.951 1
15980.552 7
15981.153 2
15981.754 9
15982.355 13
15982.955 11
15983.556 10
15984.157 7
15984.758 10
15985.359 8
15985.960 7
15986.561 5
15987.162 8
15987.762 12
15988.363 12
15988.964 13
15989.565 5
15990.166 4
15990.767 3
15991.368 4
15991.969 9
15992.570 10
15993.171 10
15993.772 11
15994.373 7
15994.974 12
15995.575 10
15996.177 16
15996.778 13
15997.379 8
15997.980 6
15998.581 11
15999.182 11
15999.783 14
16000.384 19
16000.986 12
16001.587 16
16002.188 9
16002.789 4
16003.390 8
16003.992 10
16004.593 16
16005.194 17
16005.795 20
16006.397 16
16006.998 8
16007.599 4
16008.200 2
16008.802 6
16009.403 7
16010.004 17
16010.606 15
16011.207 6
16011.809 5
16012.410 8
16013.011 5
16013.613 5
16014.214 5
16014.816 12
16015.417 8
16016.018 4
16016.620 2
16017.221 3
16017.823 16
16018.424 31
16019.026 52
16019.627 36
16020.229 24
16020.831 12
16021.432 16
16022.034 15
16022.635 6
16023.237 7
16023.838 8
16024.440 8
16025.042 19
16025.643 17
16026.245 17
16026.847 16
16027.448 7
16028.050 4
16028.652 6
16029.253 8
16029.855 21
16030.457 23
16031.058 21
16031.660 32
16032.262 20
16032.864 10
16033.466 6
16034.067 3
16034.669 8
16035.271 10
16035.873 9
16036.475 10
16037.076 11
16037.678 14
16038.280 11
16038.882 12
16039.484 9
16040.086 15
16040.688 17
16041.290 5
16041.892 3
16042.494 3
16043.096 7
16043.697 6
16044.299 1
16044.901 8
16045.503 13
16046.105 4
16046.708 10
16047.310 5
16047.912 9
16048.514 13
16049.116 10
16049.718 17
16050.320 22
16050.922 20
16051.524 13
16052.126 7
16052.728 13
16053.331 7
16053.933 8
16054.535 7
16055.137 3
16055.739 2
16056.341 13
16056.944 7
16057.546 6
16058.148 6
16058.750 4
16059.353 0
16059.955 7
16060.557 10
16061.160 12
16061.762 7
16062.364 5
16062.967 15
16063.569 18
16064.171 11
16064.774 5
16065.376 1
16065.978 10
16066.581 11
16067.183 7
16067.786 2
16068.388 5
16068.990 7
16069.593 5
16070.195 16
16070.798 14
16071.400 11
16072.003 12
16072.605 4
16073.208 3
16073.810 15
16074.413 19
16075.016 13
16075.618 15
16076.221 17
16076.823 13
16077.426 8
16078.029 7
16078.631 6
16079.234 3
16079.836 1
16080.439 8
16081.042 10
16081.644 4
16082.247 5
16082.850 5
16083.453 26
16084.055 17
16084.658 13
16085.261 14
16085.864 9
16086.466 7
16087.069 5
16087.672 3
16088.275 13
16088.878 13
16089.480 7
16090.083 3
16090.686 3
16091.289 4
16091.892 9
16092.495 7
16093.098 7
16093.700 13
16094.303 10
16094.906 6
16095.509 3
16096.112 5
16096.715 13
16097.318 10
16097.921 5
16098.524 8
16099.127 9
16099.730 8
16100.333 16
16100.936 13
16101.539 6
16102.142 9
16102.745 5
16103.349 8
16103.952 8
16104.555 11
16105.158 6
16105.761 4
16106.364 8
16106.967 4
16107.571 10
16108.174 7
16108.777 3
16109.380 3
16109.983 6
16110.587 4
16111.190 2
16111.793 5
16112.396 9
16113.000 5
16113.603 6
16114.206 7
16114.809 6
16115.413 7
16116.016 6
16116.619 10
16117.223 7
16117.826 11
16118.429 14
16119.033 9
16119.636 7
16120.240 9
16120.843 7
16121.447 10
16122.050 17
16122.653 9
16123.257 7
16123.860 5
16124.464 5
16125.067 13
16125.671 12
16126.274 11
16126.878 23
16127.481 21
16128.085 16
16128.689 7
16129.292 12
16129.896 8
16130.499 7
16131.103 6
16131.707 4
16132.310 6
16132.914 6
16133.517 10
16134.121 9
16134.725 8
16135.328 6
16135.932 4
16136.536 11
16137.140 17
16137.743 15
16138.347 19
16138.951 30
16139.555 19
16140.158 20
16140.762 9
16141.366 3
16141.970 1
16142.574 2
16143.177 3
16143.781 7
16144.385 11
16144.989 6
16145.593 7
16146.197 4
16146.801 6
16147.405 2
16148.009 7
16148.612 7
16149.216 8
16149.820 5
16150.424 16
16151.028 13
16151.632 23
16152.236 17
16152.840 12
16153.444 11
16154.048 11
16154.652 19
16155.257 13
16155.861 11
16156.465 16
16157.069 9
16157.673 6
16158.277 13
16158.881 12
16159.485 6
16160.089 6
16160.694 5
16161.298 11
16161.902 15
16162.506 16
16163.110 12
16163.715 6
16164.319 10
16164.923 11
16165.527 7
16166.132 10
16166.736 4
16167.340 9
16167.944 5
16168.549 1
16169.153 5
16169.757 4
16170.362 10
16170.966 8
16171.570 1
16172.175 3
16172.779 9
16173.384 10
16173.988 6
16174.592 10
16175.197 19
16175.801 19
16176.406 18
16177.010 15
16177.615 13
16178.219 6
16178.824 7
16179.428 13
16180.033 16
16180.637 15
16181.242 12
16181.846 10
16182.451 13
16183.056 19
16183.660 6
16184.265 5
16184.869 9
16185.474 11
16186.079 11
16186.683 6
16187.288 2
16187.893 4
16188.497 5
16189.102 9
16189.707 7
16190.311 5
16190.916 3
16191.521 10
16192.126 5
16192.730 3
16193.335 6
16193.940 11
16194.545 9
16195.149 9
16195.754 9
16196.359 9
16196.964 6
16197.569 5
16198.174 4
16198.779 16
16199.383 19
16199.988 14
16200.593 12
16201.198 17
16201.803 10
16202.408 10
16203.013 6
16203.618 9
16204.223 10
16204.828 12
16205.433 11
16206.038 10
16206.643 10
16207.248 11
16207.853 10
16208.458 12
16209.063 8
16209.668 6
16210.273 6
16210.878 13
16211.484 13
16212.089 12
16212.694 10
16213.299 5
16213.904 13
16214.509 13
16215.114 12
16215.720 6
16216.325 7
16216.930 9
16217.535 2
16218.140 1
16218.746 13
16219.351 12
16219.956 15
16220.562 14
16221.167 12
16221.772 17
16222.377 14
16222.983 14
16223.588 18
16224.193 11
16224.799 7
16225.404 6
16226.010 3
16226.615 4
16227.220 4
16227.826 11
16228.431 13
16229.037 3
16229.642 7
16230.248 8
16230.853 4
16231.459 3
16232.064 4
16232.670 2
16233.275 3
16233.881 11
16234.486 8
16235.092 4
16235.697 6
16236.303 8
16236.908 16
16237.514 9
16238.120 5
16238.725 12
16239.331 21
16239.936 23
16240.542 12
16241.148 7
16241.753 8
16242.359 17
16242.965 22
16243.571 13
16244.176 9
16244.782 8
16245.388 6
16245.994 6
16246.599 6
16247.205 2
16247.811 3
16248.417 8
16249.022 6
16249.628 15
16250.234 10
16250.840 11
16251.446 11
16252.052 24
16252.658 20
16253.263 8
16253.869 2
16254.475 6
16255.081 9
16255.687 14
16256.293 10
16256.899 6
16257.505 0
16258.111 3
16258.717 8
16259.323 7
16259.929 6
16260.535 6
16261.141 4
16261.747 5
16262.353 7
16262.959 11
16263.565 27
16264.171 24
16264.778 21
16265.384 9
16265.990 10
16266.596 10
16267.202 6
16267.808 4
16268.414 10
16269.021 11
16269.627 15
16270.233 9
16270.839 7
16271.445 9
16272.052 8
16272.658 7
16273.264 5
16273.870 5
16274.477 10
16275.083 8
16275.689 5
16276.296 13
16276.902 4
16277.508 6
16278.115 11
16278.721 7
16279.327 6
16279.934 7
16280.540 7
16281.147 10
16281.753 11
16282.359 9
16282.966 6
16283.572 5
16284.179 10
16284.785 7
16285.392 4
16285.998 6
16286.605 7
16287.211 9
16287.818 6
16288.424 1
16289.031 2
16289.638 14
16290.244 15
16290.851 19
16291.457 16
16292.064 4
16292.671 10
16293.277 11
16293.884 3
16294.491 5
16295.097 6
16295.704 6
16296.311 16
16296.917 13
16297.524 8
16298.131 4
16298.737 6
16299.344 11
16299.951 12
16300.558 11
16301.164 8
16301.771 6
16302.378 12
16302.985 6
16303.592 5
16304.199 15
16304.805 8
16305.412 6
16306.019 8
16306.626 11
16307.233 7
16307.840 3
16308.447 4
16309.054 7
16309.661 13
16310.268 9
16310.875 12
16311.482 11
16312.089 9
16312.696 7
16313.303 13
16313.910 17
16314.517 21
16315.124 19
16315.731 16
16316.338 10
16316.945 13
16317.552 5
16318.159 8
16318.766 7
16319.373 5
16319.980 5
16320.587 14
16321.195 9
16321.802 4
16322.409 7
16323.016 12
16323.623 7
16324.231 3
16324.838 11
16325.445 5
16326.052 2
16326.660 0
16327.267 2
16327.874 5
16328.481 4
16329.089 3
16329.696 1
16330.303 1
16330.911 0
16331.518 7
16332.125 10
16332.733 3
16333.340 4
16333.948 4
16334.555 12
16335.162 26
16335.770 19
16336.377 14
16336.985 7
16337.592 4
16338.200 7
16338.807 11
16339.415 7
16340.022 9
16340.630 4
16341.237 3
16341.845 4
16342.452 10
16343.060 20
16343.667 11
16344.275 7
16344.883 5
16345.490 6
16346.098 5
16346.705 7
16347.313 4
16347.921 6
16348.528 6
16349.136 2
16349.744 1
16350.351 1
16350.959 7
16351.567 4
16352.175 5
16352.782 8
16353.390 6
16353.998 13
16354.606 12
16355.213 7
16355.821 5
16356.429 4
16357.037 5
16357.645 2
16358.252 4
16358.860 2
16359.468 9
16360.076 8
16360.684 8
16361.292 6
16361.900 8
16362.508 9
16363.116 4
16363.724 13
16364.332 15
16364.939 17
16365.547 8
16366.155 5
16366.763 11
16367.371 9
16367.980 8
16368.588 6
16369.196 2
16369.804 18
16370.412 19
16371.020 17
16371.628 16
16372.236 5
16372.844 8
16373.452 3
16374.060 4
16374.669 4
16375.277 2
16375.885 6
16376.493 6
16377.101 4
16377.709 3
16378.318 6
16378.926 30
16379.534 27
16380.142 17
16380.751 23
16381.359 24
16381.967 13
16382.575 6
16383.184 7
16383.792 21
16384.400 18
16385.009 16
16385.617 10
16386.226 14
16386.834 14
16387.442 9
16388.051 4
16388.659 9
16389.267 8
16389.876 10
16390.484 4
16391.093 5
16391.701 7
16392.310 12
16392.918 7
16393.527 9
16394.135 7
16394.744 6
16395.352 6
16395.961 5
16396.569 6
16397.178 11
16397.787 6
16398.395 0
16399.004 4
16399.612 10
16400.221 16
16400.830 10
16401.438 5
16402.047 5
16402.656 1
16403.264 1
16403.873 5
16404.482 7
16405.090 6
16405.699 7
16406.308 7
16406.917 3
16407.525 6
16408.134 3
16408.743 3
16409.352 0
16409.960 6
16410.569 5
16411.178 8
16411.787 10
16412.396 3
16413.005 3
16413.614 6
16414.222 6
16414.831 4
16415.440 6
16416.049 7
16416.658 9
16417.267 4
16417.876 0
16418.485 4
16419.094 8
16419.703 4
16420.312 3
16420.921 3
16421.530 2
16422.139 3
16422.748 4
16423.357 10
16423.966 7
16424.575 10
16425.184 9
16425.793 5
16426.402 13
16427.012 7
16427.621 1
16428.230 2
16428.839 3
16429.448 11
16430.057 11
16430.667 13
16431.276 16
16431.885 10
16432.494 7
16433.103 8
16433.713 6
16434.322 15
16434.931 18
16435.540 20
16436.150 11
16436.759 12
16437.368 16
16437.978 16
16438.587 15
16439.196 14
16439.806 9
16440.415 3
16441.024 6
16441.634 10
16442.243 13
16442.853 16
16443.462 10
16444.072 10
16444.681 6
16445.290 9
16445.900 8
16446.509 19
16447.119 15
16447.728 12
16448.338 8
16448.947 5
16449.557 3
16450.167 12
16450.776 9
16451.386 15
16451.995 10
16452.605 5
16453.214 6
16453.824 8
16454.434 7
16455.043 1
16455.653 6
16456.263 4
16456.872 2
16457.482 6
16458.092 8
16458.701 8
16459.311 5
16459.921 9
16460.531 9
16461.140 10
16461.750 7
16462.360 4
16462.970 5
16463.579 6
16464.189 7
16464.799 7
16465.409 5
16466.019 7
16466.629 5
16467.238 3
16467.848 1
16468.458 7
16469.068 5
16469.678 4
16470.288 5
16470.898 15
16471.508 15
16472.118 10
16472.728 2
16473.338 9
16473.948 6
16474.558 4
16475.168 5
16475.778 10
16476.388 10
16476.998 14
16477.608 17
16478.218 10
16478.828 5
16479.438 8
16480.048 4
16480.658 3
16481.269 2
16481.879 3
16482.489 5
16483.099 2
16483.709 2
16484.319 2
16484.930 7
16485.540 6
16486.150 5
16486.760 5
16487.370 1
16487.981 5
16488.591 8
16489.201 8
16489.811 3
16490.422 6
16491.032 10
16491.642 10
16492.253 10
16492.863 22
16493.473 21
16494.084 16
16494.694 7
16495.305 8
16495.915 8
16496.525 11
16497.136 16
16497.746 12
16498.357 7
16498.967 2
16499.578 4
16500.188 2
16500.798 4
16501.409 5
16502.019 12
16502.630 11
16503.241 8
16503.851 20
16504.462 15
16505.072 7
16505.683 7
16506.293 6
16506.904 18
16507.515 11
16508.125 7
16508.736 3
16509.346 5
16509.957 10
16510.568 7
16511.178 7
16511.789 13
16512.400 12
16513.011 13
16513.621 10
16514.232 10
16514.843 13
16515.454 15
16516.064 9
16516.675 5
16517.286 3
16517.897 6
16518.508 5
16519.118 3
16519.729 6
16520.340 6
16520.951 8
16521.562 8
16522.173 6
16522.784 9
16523.394 6
16524.005 8
16524.616 7
16525.227 2
16525.838 6
16526.449 4
16527.060 7
16527.671 9
16528.282 10
16528.893 3
16529.504 9
16530.115 9
16530.726 14
16531.337 4
16531.948 3
16532.559 6
16533.170 11
16533.782 16
16534.393 7
16535.004 4
16535.615 3
16536.226 4
16536.837 4
16537.448 8
16538.060 13
16538.671 11
16539.282 14
16539.893 14
16540.504 13
16541.116 12
16541.727 18
16542.338 11
16542.949 3
16543.561 25
16544.172 24
16544.783 18
16545.395 11
16546.006 4
16546.617 11
16547.229 3
16547.840 12
16548.451 11
16549.063 7
16549.674 4
16550.285 2
16550.897 9
16551.508 8
16552.120 6
16552.731 2
16553.343 1
16553.954 1
16554.566 5
16555.177 7
16555.789 6
16556.400 7
16557.012 8
16557.623 7
16558.235 14
16558.846 14
16559.458 15
16560.069 11
16560.681 15
16561.293 14
16561.904 7
16562.516 8
16563.127 38
16563.739 24
16564.351 17
16564.962 18
16565.574 4
16566.186 2
16566.798 0
16567.409 3
16568.021 1
16568.633 3
16569.244 3
16569.856 8
16570.468 5
16571.080 12
16571.692 14
16572.303 9
16572.915 6
16573.527 9
16574.139 11
16574.751 10
16575.363 15
16575.974 14
16576.586 13
16577.198 4
16577.810 4
16578.422 7
16579.034 7
16579.646 7
16580.258 3
16580.870 4
16581.482 9
16582.094 11
16582.706 3
16583.318 13
16583.930 7
16584.542 3
16585.154 4
16585.766 4
16586.378 2
16586.990 8
16587.602 4
16588.214 2
16588.826 6
16589.439 13
16590.051 9
16590.663 9
16591.275 9
16591.887 5
16592.499 11
16593.112 9
16593.724 7
16594.336 5
16594.948 12
16595.560 8
16596.173 3
16596.785 2
16597.397 9
16598.010 8
16598.622 3
16599.234 6
16599.846 13
16600.459 8
16601.071 7
16601.683 3
16602.296 12
16602.908 15
16603.521 16
16604.133 15
16604.745 15
16605.358 7
16605.970 8
16606.583 2
16607.195 7
16607.808 3
16608.420 11
16609.033 11
16609.645 9
16610.258 11
16610.870 5
16611.483 6
16612.095 6
16612.708 4
16613.320 4
16613.933 15
16614.545 13
16615.158 12
16615.771 10
16616.383 14
16616.996 7
16617.609 6
16618.221 10
16618.834 8
16619.447 13
16620.059 8
16620.672 17
16621.285 10
16621.897 7
16622.510 8
16623.123 7
16623.736 12
16624.348 14
16624.961 12
16625.574 12
16626.187 16
16626.800 12
16627.412 10
16628.025 10
16628.638 10
16629.251 6
16629.864 8
16630.477 8
16631.090 3
16631.702 3
16632.315 0
16632.928 6
16633.541 12
16634.154 5
16634.767 7
16635.380 2
16635.993 2
16636.606 4
16637.219 10
16637.832 5
16638.445 7
16639.058 8
16639.671 5
16640.284 4
16640.897 4
16641.510 7
16642.124 4
16642.737 9
16643.350 10
16643.963 5
16644.576 2
16645.189 9
16645.802 10
16646.416 9
16647.029 11
16647.642 5
16648.255 4
16648.868 13
16649.482 18
16650.095 16
16650.708 18
16651.321 12
16651.935 10
16652.548 9
16653.161 3
16653.775 4
16654.388 13
16655.001 13
16655.615 11
16656.228 12
16656.841 15
16657.455 7
16658.068 3
16658.681 3
16659.295 3
16659.908 6
16660.522 5
16661.135 5
16661.749 2
16662.362 2
16662.976 12
16663.589 9
16664.203 8
16664.816 22
16665.430 7
16666.043 12
16666.657 8
16667.270 3
16667.884 12
16668.497 11
16669.111 13
16669.725 14
16670.338 2
16670.952 3
16671.565 9
16672.179 9
16672.793 8
16673.406 9
16674.020 6
16674.634 9
16675.247 14
16675.861 14
16676.475 8
16677.089 10
16677.702 11
16678.316 11
16678.930 14
16679.544 12
16680.158 16
16680.771 12
16681.385 11
16681.999 12
16682.613 10
16683.227 10
16683.841 7
16684.454 6
16685.068 5
16685.682 12
16686.296 18
16686.910 6
16687.524 4
16688.138 10
16688.752 8
16689.366 11
16689.980 5
16690.594 2
16691.208 5
16691.822 7
16692.436 13
16693.050 22
16693.664 18
16694.278 15
16694.892 10
16695.506 3
16696.120 3
16696.734 4
16697.348 5
16697.963 8
16698.577 10
16699.191 10
16699.805 7
16700.419 23
16701.033 12
16701.647 10
16702.262 11
16702.876 7
16703.490 2
16704.104 4
16704.719 14
16705.333 9
16705.947 6
16706.561 10
16707.176 8
16707.790 6
16708.404 6
16709.019 5
16709.633 6
16710.247 2
16710.862 4
16711.476 4
16712.090 7
16712.705 9
16713.319 10
16713.934 9
16714.548 12
16715.163 19
16715.777 9
16716.391 8
16717.006 14
16717.620 16
16718.235 8
16718.849 13
16719.464 13
16720.078 6
16720.693 7
16721.308 7
16721.922 1
16722.537 2
16723.151 7
16723.766 11
16724.380 7
16724.995 14
16725.610 15
16726.224 7
16726.839 3
16727.454 6
16728.068 5
16728.683 9
16729.298 10
16729.912 6
16730.527 4
16731.142 11
16731.757 12
16732.371 11
16732.986 4
16733.601 9
16734.216 18
16734.831 12
16735.445 14
16736.060 9
16736.675 11
16737.290 12
16737.905 5
16738.520 3
16739.134 1
16739.749 3
16740.364 18
16740.979 15
16741.594 7
16742.209 7
16742.824 10
16743.439 8
16744.054 12
16744.669 7
16745.284 11
16745.899 13
16746.514 15
16747.129 7
16747.744 7
16748.359 11
16748.974 8
16749.589 12
16750.204 8
16750.819 10
16751.434 9
16752.050 9
16752.665 14
16753.280 13
16753.895 16
16754.510 8
16755.125 12
16755.741 16
16756.356 11
16756.971 7
16757.586 12
16758.201 11
16758.817 25
16759.432 15
16760.047 18
16760.662 11
16761.278 11
16761.893 10
16762.508 8
16763.124 6
16763.739 12
16764.354 8
16764.970 6
16765.585 10
16766.200 6
16766.816 5
16767.431 12
16768.047 9
16768.662 4
16769.277 10
16769.893 11
16770.508 12
16771.124 20
16771.739 21
16772.355 11
16772.970 12
16773.586 17
16774.201 11
16774.817 10
16775.432 4
16776.048 3
16776.664 6
16777.279 8
16777.895 8
16778.510 6
16779.126 10
16779.742 14
16780.357 9
16780.973 7
16781.588 16
16782.204 7
16782.820 7
16783.436 7
16784.051 12
16784.667 19
16785.283 15
16785.898 15
16786.514 15
16787.130 11
16787.746 12
16788.361 7
16788.977 12
16789.593 10
16790.209 10
16790.825 22
16791.441 15
16792.056 5
16792.672 13
16793.288 20
16793.904 9
16794.520 12
16795.136 9
16795.752 13
16796.368 12
16796.984 5
16797.600 8
16798.216 11
16798.832 12
16799.447 6
16800.063 15
16800.680 20
16801.296 16
16801.912 15
16802.528 10
16803.144 10
16803.760 13
16804.376 11
16804.992 16
16805.608 21
16806.224 11
16806.840 18
16807.456 11
16808.072 14
16808.689 16
16809.305 18
16809.921 17
16810.537 6
16811.153 14
16811.770 12
16812.386 7
16813.002 13
16813.618 19
16814.235 21
16814.851 30
16815.467 22
16816.083 13
16816.700 13
16817.316 13
16817.932 12
16818.549 22
16819.165 25
16819.781 23
16820.398 21
16821.014 19
16821.631 11
16822.247 12
16822.863 13
16823.480 25
16824.096 39
16824.713 32
16825.329 15
16825.946 15
16826.562 22
16827.179 25
16827.795 23
16828.412 21
16829.028 18
16829.645 14
16830.261 9
16830.878 17
16831.494 22
16832.111 20
16832.728 17
16833.344 11
16833.961 10
16834.577 14
16835.194 14
16835.811 11
16836.427 4
16837.044 13
16837.661 22
16838.277 26
16838.894 31
16839.511 23
16840.128 23
16840.744 27
16841.361 18
16841.978 22
16842.595 14
16843.211 16
16843.828 10
16844.445 20
16845.062 22
16845.679 13
16846.296 12
16846.912 15
16847.529 12
16848.146 18
16848.763 14
16849.380 16
16849.997 23
16850.614 26
16851.231 23
16851.848 21
16852.465 26
16853.082 26
16853.699 19
16854.316 18
16854.933 14
16855.550 15
16856.167 12
16856.784 14
16857.401 12
16858.018 21
16858.635 18
16859.252 23
16859.869 21
16860.486 21
16861.103 23
16861.720 30
16862.337 29
16862.955 32
16863.572 44
16864.189 40
16864.806 33
16865.423 31
16866.041 30
16866.658 28
16867.275 30
16867.892 30
16868.509 29
16869.127 26
16869.744 26
16870.361 35
16870.979 31
16871.596 43
16872.213 37
16872.831 36
16873.448 38
16874.065 31
16874.683 32
16875.300 32
16875.917 41
16876.535 45
16877.152 56
16877.770 72
16878.387 73
16879.004 74
16879.622 68
16880.239 64
16880.857 69
16881.474 54
16882.092 60
16882.709 69
16883.327 68
16883.944 59
16884.562 55
16885.180 76
16885.797 79
16886.415 81
16887.032 84
16887.650 69
16888.267 73
16888.885 83
16889.503 82
16890.120 94
16890.738 94
16891.356 102
16891.973 112
16892.591 133
16893.209 130
16893.827 108
16894.444 97
16895.062 103
16895.680 104
16896.297 116
16896.915 138
16897.533 136
16898.151 138
16898.769 149
16899.386 161
16900.004 137
16900.622 164
16901.240 177
16901.858 162
16902.476 151
16903.094 141
16903.711 154
16904.329 153
16904.947 159
16905.565 170
16906.183 165
16906.801 172
16907.419 228
16908.037 215
16908.655 177
16909.273 187
16909.891 200
16910.509 214
16911.127 232
16911.745 223
16912.363 246
16912.981 255
16913.599 259
16914.217 239
16914.836 267
16915.454 326
16916.072 285
16916.690 285
16917.308 324
16917.926 355
16918.544 346
16919.163 361
16919.781 357
16920.399 427
16921.017 462
16921.635 477
16922.254 525
16922.872 616
16923.490 669
16924.108 648
16924.727 680
16925.345 763
16925.963 867
16926.582 1028
16927.200 1149
16927.818 1220
16928.437 1322
16929.055 1489
16929.673 1666
16930.292 1762
16930.910 1845
16931.528 1954
16932.147 2115
16932.765 2327
16933.384 2300
16934.002 2509
16934.621 2801
16935.239 3049
16935.858 3249
16936.476 3367
16937.095 3667
16937.713 3967
16938.332 4170
16938.950 4385
16939.569 4730
16940.187 5106
16940.806 5446
16941.424 5758
16942.043 6069
16942.662 6412
16943.280 6794
16943.899 7123
16944.518 7465
16945.136 7824
16945.755 8149
16946.374 8511
16946.992 8699
16947.611 8990
16948.230 9289
16948.848 9638
16949.467 9892
16950.086 10194
16950.705 10291
16951.323 10359
16951.942 10486
16952.561 10509
16953.180 10527
16953.798 10442
16954.417 10302
16955.036 10206
16955.655 9854
16956.274 9675
16956.893 9331
16957.512 9078
16958.130 8712
16958.749 8284
16959.368 7876
16959.987 7441
16960.606 6948
16961.225 6546
16961.844 6246
16962.463 5700
16963.082 5241
16963.701 4808
16964.320 4333
16964.939 4053
16965.558 3694
16966.177 3427
16966.796 3188
16967.415 2986
16968.034 2798
16968.653 2604
16969.272 2387
16969.892 2201
16970.511 2079
16971.130 1916
16971.749 1802
16972.368 1736
16972.987 1644
16973.606 1544
16974.226 1458
16974.845 1382
16975.464 1344
16976.083 1275
16976.702 1202
16977.322 1142
16977.941 1140
16978.560 1160
16979.179 1143
16979.799 1149
16980.418 1139
16981.037 1135
16981.657 1096
16982.276 1128
16982.895 1129
16983.515 1096
16984.134 1084
16984.753 1135
16985.373 1146
16985.992 1123
16986.612 1095
16987.231 1139
16987.850 1152
16988.470 1128
16989.089 1170
16989.709 1110
16990.328 1135
16990.948 1201
16991.567 1194
16992.187 1227
16992.806 1187
16993.426 1262
16994.045 1260
16994.665 1275
16995.284 1346
16995.904 1345
16996.524 1303
16997.143 1365
16997.763 1382
16998.382 1372
16999.002 1419
16999.622 1416
17000.241 1390
17000.861 1463
17001.481 1540
17002.100 1563
17002.720 1501
17003.340 1475
17003.960 1479
17004.579 1466
17005.199 1423
17005.819 1392
17006.439 1339
17007.058 1348
17007.678 1297
17008.298 1305
17008.918 1253
17009.538 1203
17010.157 1148
17010.777 1145
17011.397 1038
17012.017 960
17012.637 984
17013.257 957
17013.877 891
17014.497 880
17015.117 838
17015.737 798
17016.356 767
17016.976 760
17017.596 748
17018.216 692
17018.836 668
17019.456 649
17020.076 615
17020.696 583
17021.316 545
17021.937 516
17022.557 481
17023.177 497
17023.797 491
17024.417 449
17025.037 434
17025.657 433
17026.277 403
17026.897 424
17027.518 425
17028.138 381
17028.758 346
17029.378 340
17029.998 329
17030.618 303
17031.239 269
17031.859 293
17032.479 287
17033.099 265
17033.720 301
17034.340 325
17034.960 368
17035.581 326
17036.201 345
17036.821 343
17037.442 309
17038.062 298
17038.682 299
17039.303 278
17039.923 277
17040.543 314
17041.164 340
17041.784 328
17042.405 297
17043.025 311
17043.645 354
17044.266 328
17044.886 316
17045.507 299
17046.127 292
17046.748 285
17047.368 264
17047.989 277
17048.609 327
17049.230 297
17049.851 306
17050.471 325
17051.092 353
17051.712 367
17052.333 355
17052.954 371
17053.574 365
17054.195 402
17054.815 374
17055.436 341
17056.057 354
17056.677 366
17057.298 370
17057.919 392
17058.540 372
17059.160 358
17059.781 358
17060.402 335
17061.023 362
17061.643 372
17062.264 363
17062.885 356
17063.506 328
17064.127 347
17064.747 337
17065.368 307
17065.989 280
17066.610 259
17067.231 262
17067.852 253
17068.473 249
17069.094 250
17069.714 249
17070.335 229
17070.956 208
17071.577 210
17072.198 199
17072.819 198
17073.440 200
17074.061 200
17074.682 208
17075.303 193
17075.924 177
17076.545 205
17077.166 216
17077.787 216
17078.409 192
17079.030 232
17079.651 221
17080.272 191
17080.893 181
17081.514 198
17082.135 202
17082.756 227
17083.378 188
17083.999 183
17084.620 192
17085.241 217
17085.862 205
17086.484 229
17087.105 247
17087.726 243
17088.347 233
17088.969 218
17089.590 210
17090.211 183
17090.833 172
17091.454 171
17092.075 205
17092.697 251
17093.318 260
17093.939 266
17094.561 287
17095.182 268
17095.803 250
17096.425 239
17097.046 217
17097.668 222
17098.289 248
17098.911 212
17099.532 203
17100.153 209
17100.775 243
17101.396 230
17102.018 232
17102.639 228
17103.261 222
17103.883 235
17104.504 237
17105.126 245
17105.747 239
17106.369 217
17106.990 242
17107.612 194
17108.234 244
17108.855 278
17109.477 260
17110.099 263
17110.720 251
17111.342 252
17111.964 248
17112.585 240
17113.207 280
17113.829 296
17114.451 298
17115.072 283
17115.694 259
17116.316 293
17116.938 269
17117.559 275
17118.181 289
17118.803 298
17119.425 292
17120.047 328
17120.668 296
17121.290 321
17121.912 302
17122.534 279
17123.156 288
17123.778 304
17124.400 296
17125.022 305
17125.644 308
17126.266 257
17126.888 268
17127.510 274
17128.132 291
17128.754 345
17129.376 329
17129.998 307
17130.620 342
17131.242 327
17131.864 327
17132.486 303
17133.108 338
17133.730 361
17134.352 390
17134.974 393
17135.596 465
17136.218 564
17136.840 489
17137.463 479
17138.085 499
17138.707 527
17139.329 562
17139.951 561
17140.574 573
17141.196 560
17141.818 573
17142.440 626
17143.063 652
17143.685 662
17144.307 627
17144.929 644
17145.552 697
17146.174 705
17146.796 726
17147.419 761
17148.041 767
17148.663 842
17149.286 891
17149.908 848
17150.530 887
17151.153 919
17151.775 971
17152.398 1038
17153.020 1102
17153.643 1091
17154.265 1093
17154.888 1122
17155.510 1125
17156.132 1090
17156.755 1106
17157.378 1170
17158.000 1245
17158.623 1208
17159.245 1231
17159.868 1250
17160.490 1270
17161.113 1219
17161.735 1175
17162.358 1217
17162.981 1145
17163.603 1123
17164.226 1115
17164.849 1041
17165.471 1013
17166.094 952
17166.717 932
17167.339 890
17167.962 884
17168.585 858
17169.207 819
17169.830 742
17170.453 763
17171.076 750
17171.698 730
17172.321 730
17172.944 724
17173.567 706
17174.190 736
17174.812 702
17175.435 668
17176.058 580
17176.681 570
17177.304 584
17177.927 587
17178.550 594
17179.173 608
17179.796 618
17180.418 568
17181.041 568
17181.664 582
17182.287 527
17182.910 471
17183.533 430
17184.156 422
17184.779 451
17185.402 449
17186.025 421
17186.648 470
17187.271 455
17187.895 461
17188.518 468
17189.141 446
17189.764 433
17190.387 354
17191.010 326
17191.633 324
17192.256 332
17192.879 318
17193.503 292
17194.126 282
17194.749 287
17195.372 240
17195.995 230
17196.619 220
17197.242 232
17197.865 270
17198.488 251
17199.112 244
17199.735 257
17200.358 270
17200.982 270
17201.605 273
17202.228 242
17202.852 253
17203.475 271
17204.098 274
17204.722 265
17205.345 241
17205.968 296
17206.592 266
17207.215 278
17207.839 317
17208.462 297
17209.086 278
17209.709 266
17210.332 262
17210.956 254
17211.579 267
17212.203 288
17212.827 267
17213.450 260
17214.074 243
17214.697 238
17215.321 255
17215.944 253
17216.568 222
17217.191 220
17217.815 216
17218.439 239
17219.062 230
17219.686 232
17220.310 223
17220.933 217
17221.557 215
17222.181 211
17222.804 180
17223.428 184
17224.052 180
17224.676 189
17225.299 160
17225.923 141
17226.547 193
17227.171 178
17227.794 190
17228.418 166
17229.042 143
17229.666 155
17230.290 148
17230.913 149
17231.537 142
17232.161 139
17232.785 155
17233.409 167
17234.033 139
17234.657 153
17235.281 160
17235.905 142
17236.529 114
17237.153 124
17237.777 155
17238.401 149
17239.025 157
17239.649 137
17240.273 137
17240.897 124
17241.521 96
17242.145 90
17242.769 103
17243.393 97
17244.017 100
17244.641 99
17245.265 92
17245.889 109
17246.513 130
17247.137 111
17247.762 117
17248.386 111
17249.010 104
17249.634 124
17250.258 126
17250.883 128
17251.507 127
17252.131 112
17252.755 103
17253.379 103
17254.004 106
17254.628 137
17255.252 111
17255.877 106
17256.501 116
17257.125 108
17257.750 100
17258.374 84
17258.998 65
17259.623 79
17260.247 139
17260.871 143
17261.496 121
17262.120 136
17262.745 147
17263.369 116
17263.994 117
17264.618 100
17265.242 122
17265.867 108
17266.491 99
17267.116 100
17267.740 115
17268.365 121
17268.989 95
17269.614 110
17270.239 82
17270.863 87
17271.488 61
17272.112 67
17272.737 83
17273.362 69
17273.986 92
17274.611 103
17275.235 122
17275.860 112
17276.485 101
17277.109 75
17277.734 65
17278.359 62
17278.984 70
17279.608 62
17280.233 65
17280.858 72
17281.483 71
17282.107 73
17282.732 91
17283.357 89
17283.982 81
17284.607 80
17285.231 69
17285.856 85
17286.481 95
17287.106 100
17287.731 96
17288.356 109
17288.981 95
17289.606 99
17290.230 71
17290.855 70
17291.480 84
17292.105 111
17292.730 99
17293.355 87
17293.980 88
17294.605 72
17295.230 79
17295.855 98
17296.480 81
17297.105 58
17297.730 60
17298.355 64
17298.980 71
17299.606 69
17300.231 67
17300.856 86
17301.481 86
17302.106 76
17302.731 77
17303.356 75
17303.982 67
17304.607 64
17305.232 61
17305.857 64
17306.482 56
17307.108 48
17307.733 54
17308.358 64
17308.983 86
17309.609 84
17310.234 57
17310.859 55
17311.484 66
17312.110 72
17312.735 61
17313.360 73
17313.986 92
17314.611 95
17315.236 86
17315.862 76
17316.487 80
17317.113 94
17317.738 100
17318.363 79
17318.989 79
17319.614 81
17320.240 98
17320.865 95
17321.491 77
17322.116 80
17322.742 95
17323.367 103
17323.993 88
17324.618 82
17325.244 89
17325.870 79
17326.495 77
17327.121 90
17327.746 87
17328.372 98
17328.998 109
17329.623 98
17330.249 97
17330.874 93
17331.500 105
17332.126 90
17332.751 65
17333.377 72
17334.003 64
17334.629 81
17335.254 63
17335.880 62
17336.506 76
17337.132 73
17337.757 79
17338.383 77
17339.009 71
17339.635 81
17340.261 101
17340.886 104
17341.512 98
17342.138 66
17342.764 57
17343.390 76
17344.016 65
17344.642 67
17345.268 91
17345.894 101
17346.519 77
17347.145 84
17347.771 85
17348.397 84
17349.023 87
17349.649 81
17350.275 75
17350.901 89
17351.527 97
17352.153 107
17352.779 100
17353.405 90
17354.032 95
17354.658 99
17355.284 103
17355.910 111
17356.536 110
17357.162 80
17357.788 90
17358.414 93
17359.041 86
17359.667 93
17360.293 131
17360.919 119
17361.545 82
17362.172 96
17362.798 96
17363.424 75
17364.050 96
17364.677 93
17365.303 92
17365.929 106
17366.555 84
17367.182 89
17367.808 76
17368.434 79
17369.061 110
17369.687 122
17370.313 118
17370.940 126
17371.566 121
17372.193 126
17372.819 120
17373.445 104
17374.072 78
17374.698 64
17375.325 95
17375.951 83
17376.578 85
17377.204 91
17377.831 80
17378.457 93
17379.084 81
17379.710 85
17380.337 83
17380.963 114
17381.590 123
17382.216 105
17382.843 82
17383.470 62
17384.096 86
17384.723 83
17385.350 87
17385.976 77
17386.603 86
17387.230 97
17387.856 105
17388.483 109
17389.110 109
17389.736 114
17390.363 97
17390.990 100
17391.617 98
17392.243 86
17392.870 70
17393.497 57
17394.124 83
17394.750 64
17395.377 83
17396.004 84
17396.631 64
17397.258 56
17397.885 59
17398.512 57
17399.138 52
17399.765 61
17400.392 69
17401.019 68
17401.646 81
17402.273 76
17402.900 81
17403.527 65
17404.154 63
17404.781 52
17405.408 61
17406.035 59
17406.662 64
17407.289 62
17407.916 61
17408.543 81
17409.170 78
17409.797 60
17410.424 61
17411.051 62
17411.678 40
17412.306 47
17412.933 51
17413.560 74
17414.187 70
17414.814 41
17415.441 55
17416.069 57
17416.696 66
17417.323 56
17417.950 76
17418.577 64
17419.205 44
17419.832 53
17420.459 51
17421.086 64
17421.714 49
17422.341 48
17422.968 57
17423.596 55
17424.223 56
17424.850 54
17425.478 72
17426.105 46
17426.733 45
17427.360 74
17427.987 45
17428.615 44
17429.242 55
17429.870 48
17430.497 60
17431.124 59
17431.752 56
17432.379 35
17433.007 43
17433.634 69
17434.262 62
17434.889 49
17435.517 57
17436.145 51
17436.772 40
17437.400 58
17438.027 75
17438.655 51
17439.283 36
17439.910 48
17440.538 49
17441.165 36
17441.793 31
17442.421 36
17443.048 41
17443.676 42
17444.304 47
17444.931 40
17445.559 44
17446.187 51
17446.815 70
17447.442 57
17448.070 39
17448.698 34
17449.326 23
17449.954 27
17450.581 51
17451.209 50
17451.837 42
17452.465 50
17453.093 60
17453.721 60
17454.348 52
17454.976 44
17455.604 41
17456.232 45
17456.860 39
17457.488 53
17458.116 56
17458.744 51
17459.372 51
17460.000 46
17460.628 55
17461.256 37
17461.884 46
17462.512 43
17463.140 41
17463.768 22
17464.396 40
17465.024 39
17465.652 41
17466.280 44
17466.908 29
17467.537 41
17468.165 54
17468.793 45
17469.421 53
17470.049 40
17470.677 25
17471.305 33
17471.934 36
17472.562 37
17473.190 39
17473.818 37
17474.447 39
17475.075 30
17475.703 41
17476.331 49
17476.960 50
17477.588 43
17478.216 47
17478.845 58
17479.473 50
17480.101 46
17480.730 43
17481.358 43
17481.986 31
17482.615 44
17483.243 35
17483.872 27
17484.500 22
17485.128 47
17485.757 48
17486.385 39
17487.014 47
17487.642 48
17488.271 58
17488.899 43
17489.528 37
17490.156 32
17490.785 38
17491.413 53
17492.042 52
17492.670 34
17493.299 46
17493.928 53
17494.556 65
17495.185 57
17495.813 43
17496.442 33
17497.071 28
17497.699 23
17498.328 23
17498.957 27
17499.585 47
17500.214 56
17500.843 47
17501.472 40
17502.100 31
17502.729 37
17503.358 28
17503.987 36
17504.615 46
17505.244 55
17505.873 54
17506.502 49
17507.131 57
17507.759 54
17508.388 47
17509.017 36
17509.646 29
17510.275 30
17510.904 13
17511.533 28
17512.162 33
17512.791 38
17513.419 42
17514.048 52
17514.677 57
17515.306 53
17515.935 38
17516.564 29
17517.193 32
17517.822 35
17518.451 31
17519.080 32
17519.710 46
17520.339 40
17520.968 50
17521.597 55
17522.226 46
17522.855 39
17523.484 35
17524.113 41
17524.742 46
17525.372 33
17526.001 43
17526.630 40
17527.259 29
17527.888 21
17528.517 30
17529.147 54
17529.776 46
17530.405 38
17531.034 36
17531.664 32
17532.293 29
17532.922 40
17533.552 31
17534.181 21
17534.810 24
17535.440 29
17536.069 34
17536.698 44
17537.328 42
17537.957 37
17538.586 55
17539.216 50
17539.845 31
17540.475 29
17541.104 22
17541.733 40
17542.363 45
17542.992 44
17543.622 35
17544.251 47
17544.881 39
17545.510 37
17546.140 44
17546.769 35
17547.399 36
17548.029 49
17548.658 50
17549.288 37
17549.917 39
17550.547 26
17551.177 26
17551.806 27
17552.436 36
17553.065 47
17553.695 47
17554.325 43
17554.955 43
17555.584 32
17556.214 36
17556.844 38
17557.473 39
17558.103 43
17558.733 40
17559.363 23
17559.992 28
17560.622 21
17561.252 31
17561.882 31
17562.512 32
17563.141 48
17563.771 49
17564.401 58
17565.031 62
17565.661 69
17566.291 56
17566.921 54
17567.551 47
17568.181 39
17568.810 52
17569.440 46
17570.070 41
17570.700 41
17571.330 37
17571.960 48
17572.590 36
17573.220 30
17573.850 52
17574.480 57
17575.110 40
17575.740 32
17576.371 18
17577.001 28
17577.631 23
17578.261 26
17578.891 42
17579.521 43
17580.151 49
17580.781 40
17581.412 52
17582.042 55
17582.672 38
17583.302 27
17583.932 30
17584.562 40
17585.193 26
17585.823 25
17586.453 27
17587.083 34
17587.714 44
17588.344 45
17588.974 53
17589.605 46
17590.235 45
17590.865 40
17591.496 45
17592.126 50
17592.756 56
17593.387 69
17594.017 46
17594.647 42
17595.278 41
17595.908 30
17596.539 35
17597.169 35
17597.800 34
17598.430 46
17599.061 49
17599.691 47
17600.322 54
17600.952 33
17601.583 29
17602.213 38
17602.844 46
17603.474 36
17604.105 42
17604.735 48
17605.366 35
17605.997 33
17606.627 27
17607.258 29
17607.888 30
17608.519 16
17609.150 18
17609.780 34
17610.411 30
17611.042 34
17611.672 38
17612.303 42
17612.934 46
17613.565 39
17614.195 38
17614.826 36
17615.457 19
17616.088 19
17616.718 31
17617.349 29
17617.980 40
17618.611 43
17619.242 41
17619.873 41
17620.503 40
17621.134 32
17621.765 51
17622.396 52
17623.027 40
17623.658 32
17624.289 23
17624.920 21
17625.551 24
17626.182 22
17626.813 30
17627.444 24
17628.075 18
17628.706 18
17629.337 18
17629.968 26
17630.599 33
17631.230 29
17631.861 28
17632.492 33
17633.123 29
17633.754 22
17634.385 36
17635.016 41
17635.648 37
17636.279 34
17636.910 49
17637.541 39
17638.172 31
17638.803 21
17639.435 16
17640.066 30
17640.697 41
17641.328 29
17641.959 30
17642.591 16
17643.222 32
17643.853 30
17644.485 26
17645.116 24
17645.747 36
17646.378 32
17647.010 46
17647.641 53
17648.272 41
17648.904 23
17649.535 26
17650.167 29
17650.798 23
17651.429 32
17652.061 29
17652.692 26
17653.324 30
17653.955 27
17654.587 21
17655.218 15
17655.850 19
17656.481 21
17657.113 21
17657.744 23
17658.376 25
17659.007 28
17659.639 32
17660.270 33
17660.902 55
17661.534 55
17662.165 32
17662.797 30
17663.428 27
17664.060 28
17664.692 57
17665.323 40
17665.955 32
17666.587 39
17667.218 37
17667.850 25
17668.482 27
17669.114 28
17669.745 25
17670.377 33
17671.009 39
17671.641 31
17672.272 30
17672.904 26
17673.536 34
17674.168 28
17674.800 27
17675.432 23
17676.063 28
17676.695 27
17677.327 40
17677.959 31
17678.591 16
17679.223 28
17679.855 37
17680.487 21
17681.119 17
17681.751 18
17682.383 24
17683.015 18
17683.647 25
17684.279 21
17684.911 14
17685.543 18
17686.175 15
17686.807 24
17687.439 21
17688.071 15
17688.703 22
17689.335 20
17689.967 15
17690.599 24
17691.231 27
17691.863 37
17692.496 35
17693.128 28
17693.760 33
17694.392 29
17695.024 22
17695.656 21
17696.289 22
17696.921 20
17697.553 22
17698.185 21
17698.818 26
17699.450 27
17700.082 25
17700.714 25
17701.347 34
17701.979 32
17702.611 19
17703.244 26
17703.876 31
17704.508 34
17705.141 32
17705.773 20
17706.406 28
17707.038 37
17707.670 23
17708.303 18
17708.935 34
17709.568 24
17710.200 36
17710.833 39
17711.465 29
17712.098 16
17712.730 19
17713.363 31
17713.995 25
17714.628 19
17715.260 23
17715.893 35
17716.526 34
17717.158 30
17717.791 18
17718.423 6
17719.056 12
17719.689 36
17720.321 27
17720.954 23
17721.587 24
17722.219 19
17722.852 18
17723.485 22
17724.117 23
17724.750 31
17725.383 23
17726.016 20
17726.648 17
17727.281 25
17727.914 23
17728.547 31
17729.179 39
17729.812 24
17730.445 17
17731.078 25
17731.711 38
17732.344 52
17732.976 42
17733.609 26
17734.242 27
17734.875 24
17735.508 29
17736.141 23
17736.774 22
17737.407 17
17738.040 16
17738.673 24
17739.306 25
17739.939 17
17740.572 19
17741.205 25
17741.838 24
17742.471 15
17743.104 20
17743.737 18
17744.370 24
17745.003 16
17745.636 13
17746.269 22
17746.902 18
17747.536 20
17748.169 24
17748.802 31
17749.435 41
17750.068 24
17750.701 26
17751.335 22
17751.968 25
17752.601 31
17753.234 29
17753.868 28
17754.501 36
17755.134 17
17755.767 15
17756.401 10
17757.034 13
17757.667 19
17758.301 29
17758.934 46
17759.567 47
17760.201 35
17760.834 26
17761.467 26
17762.101 26
17762.734 23
17763.368 30
17764.001 24
17764.634 26
17765.268 24
17765.901 24
17766.535 25
17767.168 27
17767.802 43
17768.435 52
17769.069 37
17769.702 52
17770.336 32
17770.969 33
17771.603 23
17772.236 22
17772.870 12
17773.504 29
17774.137 22
17774.771 19
17775.405 13
17776.038 13
17776.672 10
17777.305 18
17777.939 20
17778.573 26
17779.207 34
17779.840 25
17780.474 20
17781.108 15
17781.741 14
17782.375 18
17783.009 21
17783.643 24
17784.276 54
17784.910 45
17785.544 43
17786.178 39
17786.812 22
17787.446 25
17788.079 43
17788.713 32
17789.347 20
17789.981 19
17790.615 16
17791.249 27
17791.883 17
17792.517 25
17793.151 15
17793.785 19
17794.419 25
17795.053 24
17795.687 25
17796.321 17
17796.955 29
17797.589 26
17798.223 32
17798.857 37
17799.491 44
17800.125 37
17800.759 32
17801.393 22
17802.027 16
17802.661 25
17803.295 26
17803.929 9
17804.564 8
17805.198 23
17805.832 32
17806.466 29
17807.100 28
17807.734 19
17808.369 21
17809.003 17
17809.637 45
17810.271 36
17810.906 25
17811.540 31
17812.174 43
17812.808 33
17813.443 34
17814.077 25
17814.711 17
17815.346 24
17815.980 20
17816.614 25
17817.249 21
17817.883 24
17818.518 21
17819.152 13
17819.786 13
17820.421 20
17821.055 17
17821.690 26
17822.324 42
17822.959 34
17823.593 17
17824.228 17
17824.862 32
17825.497 44
17826.131 35
17826.766 33
17827.400 29
17828.035 31
17828.669 21
17829.304 26
17829.939 24
17830.573 23
17831.208 36
17831.843 25
17832.477 20
17833.112 24
17833.747 24
17834.381 31
17835.016 23
17835.651 18
17836.285 16
17836.920 20
17837.555 12
17838.189 21
17838.824 17
17839.459 12
17840.094 15
17840.729 33
17841.363 22
17841.998 22
17842.633 37
17843.268 37
17843.903 26
17844.538 25
17845.172 15
17845.807 14
17846.442 18
17847.077 24
17847.712 24
17848.347 26
17848.982 13
17849.617 8
17850.252 15
17850.887 27
17851.522 18
17852.157 18
17852.792 16
17853.427 22
17854.062 29
17854.697 33
17855.332 30
17855.967 27
17856.602 26
17857.237 26
17857.872 30
17858.507 35
17859.142 30
17859.778 19
17860.413 21
17861.048 26
17861.683 33
17862.318 21
17862.953 21
17863.589 19
17864.224 24
17864.859 23
17865.494 14
17866.129 17
17866.765 19
17867.400 13
17868.035 10
17868.671 14
17869.306 14
17869.941 27
17870.576 22
17871.212 33
17871.847 36
17872.482 31
17873.118 33
17873.753 34
17874.389 35
17875.024 35
17875.659 30
17876.295 39
17876.930 45
17877.566 43
17878.201 32
17878.837 19
17879.472 26
17880.108 28
17880.743 23
17881.379 18
17882.014 20
17882.650 18
17883.285 21
17883.921 23
17884.556 21
17885.192 19
17885.828 12
17886.463 20
17887.099 29
17887.734 26
17888.370 18
17889.006 29
17889.641 35
17890.277 16
17890.913 14
17891.548 11
17892.184 21
17892.820 17
17893.456 26
17894.091 21
17894.727 11
17895.363 13
17895.999 8
17896.634 11
17897.270 24
17897.906 23
17898.542 25
17899.178 17
17899.813 9
17900.449 18
17901.085 16
17901.721 8
17902.357 17
17902.993 15
17903.629 27
17904.265 19
17904.901 5
17905.536 4
17906.172 25
17906.808 32
17907.444 28
17908.080 14
17908.716 9
17909.352 11
17909.988 29
17910.624 26
17911.260 26
17911.897 30
17912.533 27
17913.169 20
17913.805 19
17914.441 21
17915.077 23
17915.713 23
17916.349 20
17916.985 9
17917.622 8
17918.258 19
17918.894 16
17919.530 34
17920.166 21
17920.802 13
17921.439 27
17922.075 22
17922.711 23
17923.347 15
17923.984 16
17924.620 14
17925.256 15
17925.893 10
17926.529 25
17927.165 21
17927.802 23
17928.438 21
17929.074 21
17929.711 16
17930.347 20
17930.983 18
17931.620 21
17932.256 17
17932.893 24
17933.529 41
17934.166 24
17934.802 29
17935.439 25
17936.075 39
17936.711 43
17937.348 42
17937.985 38
17938.621 33
17939.258 22
17939.894 24
17940.531 22
17941.167 29
17941.804 18
17942.440 17
17943.077 21
17943.714 28
17944.350 25
17944.987 30
17945.624 30
17946.260 35
17946.897 31
17947.534 18
17948.170 12
17948.807 7
17949.444 22
17950.081 24
17950.717 33
17951.354 16
17951.991 15
17952.628 12
17953.264 11
17953.901 12
17954.538 20
17955.175 13
17955.812 15
17956.448 22
17957.085 32
17957.722 19
17958.359 21
17958.996 12
17959.633 19
17960.270 9
17960.907 12
17961.544 17
17962.181 10
17962.818 15
17963.455 22
17964.091 25
17964.728 17
17965.365 10
17966.002 10
17966.640 17
17967.277 29
17967.914 23
17968.551 21
17969.188 12
17969.825 15
17970.462 22
17971.099 29
17971.736 37
17972.373 45
17973.010 38
17973.648 27
17974.285 39
17974.922 30
17975.559 19
17976.196 12
17976.833 20
17977.471 21
17978.108 22
17978.745 15
17979.382 17
17980.020 27
17980.657 33
17981.294 19
17981.932 22
17982.569 30
17983.206 24
17983.843 20
17984.481 17
17985.118 16
17985.756 15
17986.393 21
17987.030 14
17987.668 18
17988.305 13
17988.943 17
17989.580 21
17990.217 16
17990.855 19
17991.492 28
17992.130 18
17992.767 26
17993.405 24
17994.042 12
17994.680 18
17995.317 16
17995.955 17
17996.592 19
17997.230 18
17997.868 22
17998.505 19
17999.143 16
17999.780 21
18000.418 26
18001.056 23
18001.693 14
18002.331 12
18002.969 9
18003.606 18
18004.244 12
18004.882 12
18005.519 22
18006.157 14
18006.795 12
18007.433 10
18008.070 12
18008.708 9
18009.346 23
18009.984 27
18010.622 20
18011.259 19
18011.897 24
18012.535 26
18013.173 18
18013.811 13
18014.449 8
18015.087 12
18015.724 16
18016.362 18
18017.000 26
18017.638 31
18018.276 22
18018.914 12
18019.552 12
18020.190 23
18020.828 21
18021.466 16
18022.104 9
18022.742 10
18023.380 16
18024.018 15
18024.656 16
18025.294 31
18025.932 27
18026.570 12
18027.209 25
18027.847 33
18028.485 21
18029.123 25
18029.761 27
18030.399 16
18031.037 21
18031.676 17
18032.314 32
18032.952 39
18033.590 33
18034.228 24
18034.867 16
18035.505 14
18036.143 12
18036.781 14
18037.420 19
18038.058 20
18038.696 11
18039.335 17
18039.973 16
18040.611 14
18041.250 12
18041.888 20
18042.526 14
18043.165 10
18043.803 19
18044.441 30
18045.080 27
18045.718 13
18046.357 16
18046.995 24
18047.634 11
18048.272 13
18048.911 10
18049.549 5
18050.188 11
18050.826 16
18051.465 9
18052.103 8
18052.742 11
18053.380 18
18054.019 22
18054.657 26
18055.296 25
18055.935 22
18056.573 31
18057.212 22
18057.851 15
18058.489 7
18059.128 11
18059.767 35
18060.405 35
18061.044 24
18061.683 22
18062.321 19
18062.960 32
18063.599 24
18064.238 17
18064.876 22
18065.515 24
18066.154 30
18066.793 27
18067.432 21
18068.070 18
18068.709 18
18069.348 31
18069.987 22
18070.626 15
18071.265 11
18071.904 15
18072.542 11
18073.181 12
18073.820 15
18074.459 11
18075.098 19
18075.737 20
18076.376 19
18077.015 17
18077.654 12
18078.293 12
18078.932 13
18079.571 12
18080.210 10
18080.849 11
18081.488 20
18082.127 13
18082.766 11
18083.405 9
18084.045 14
18084.684 17
18085.323 10
18085.962 19
18086.601 21
18087.240 19
18087.879 9
18088.519 10
18089.158 3
18089.797 13
18090.436 20
18091.075 17
18091.715 15
18092.354 21
18092.993 23
18093.632 40
18094.272 34
18094.911 26
18095.550 34
18096.190 25
18096.829 21
18097.468 17
18098.108 24
18098.747 19
18099.386 26
18100.026 27
18100.665 29
18101.305 30
18101.944 26
18102.584 26
18103.223 29
18103.862 20
18104.502 15
18105.141 15
18105.781 17
18106.420 13
18107.060 21
18107.699 18
18108.339 29
18108.978 30
18109.618 23
18110.258 21
18110.897 15
18111.537 19
18112.176 17
18112.816 11
18113.456 12
18114.095 20
18114.735 19
18115.375 17
18116.014 13
18116.654 10
18117.294 15
18117.933 13
18118.573 8
18119.213 16
18119.852 22
18120.492 20
18121.132 19
18121.772 27
18122.411 23
18123.051 35
18123.691 26
18124.331 20
18124.971 16
18125.611 7
18126.250 12
18126.890 11
18127.530 11
18128.170 35
18128.810 37
18129.450 30
18130.090 29
18130.730 17
18131.370 20
18132.010 21
18132.650 20
18133.290 21
18133.929 9
18134.569 17
18135.209 12
18135.850 15
18136.490 15
18137.130 12
18137.770 16
18138.410 16
18139.050 16
18139.690 14
18140.330 7
18140.970 9
18141.610 9
18142.250 11
18142.890 19
18143.531 20
18144.171 17
18144.811 23
18145.451 28
18146.091 19
18146.732 20
18147.372 33
18148.012 21
18148.652 8
18149.293 8
18149.933 12
18150.573 16
18151.213 13
18151.854 17
18152.494 16
18153.134 41
18153.775 32
18154.415 16
18155.055 13
18155.696 13
18156.336 9
18156.976 7
18157.617 12
18158.257 23
18158.898 23
18159.538 27
18160.179 28
18160.819 26
18161.460 14
18162.100 23
18162.741 19
18163.381 13
18164.022 12
18164.662 8
18165.303 23
18165.943 14
18166.584 15
18167.224 20
18167.865 23
18168.505 18
18169.146 15
18169.787 19
18170.427 23
18171.068 10
18171.709 19
18172.349 17
18172.990 10
18173.631 16
18174.271 28
18174.912 20
18175.553 28
18176.193 29
18176.834 26
18177.475 25
18178.116 20
18178.757 17
18179.397 22
18180.038 32
18180.679 23
18181.320 16
18181.961 24
18182.601 37
18183.242 20
18183.883 18
18184.524 14
18185.165 22
18185.806 27
18186.447 8
18187.088 9
18187.729 8
18188.370 18
18189.010 13
18189.651 8
18190.292 15
18190.933 25
18191.574 21
18192.215 32
18192.856 26
18193.497 13
18194.139 11
18194.780 12
18195.421 7
18196.062 6
18196.703 13
18197.344 14
18197.985 48
18198.626 39
18199.267 24
18199.908 22
18200.550 23
18201.191 21
18201.832 14
18202.473 17
18203.114 29
18203.756 32
18204.397 24
18205.038 26
18205.679 13
18206.321 7
18206.962 26
18207.603 23
18208.244 13
18208.886 5
18209.527 7
18210.168 16
18210.810 15
18211.451 12
18212.092 12
18212.734 12
18213.375 12
18214.017 6
18214.658 10
18215.299 17
18215.941 8
18216.582 12
18217.224 12
18217.865 17
18218.507 7
18219.148 9
18219.790 19
18220.431 18
18221.073 19
18221.714 18
18222.356 12
18222.997 23
18223.639 20
18224.280 17
18224.922 17
18225.564 12
18226.205 21
18226.847 14
18227.489 9
18228.130 18
18228.772 16
18229.413 11
18230.055 14
18230.697 10
18231.339 9
18231.980 10
18232.622 14
18233.264 31
18233.905 18
18234.547 13
18235.189 17
18235.831 29
18236.473 18
18237.114 19
18237.756 11
18238.398 15
18239.040 16
18239.682 14
18240.324 2
18240.965 8
18241.607 9
18242.249 14
18242.891 7
18243.533 13
18244.175 17
18244.817 7
18245.459 19
18246.101 15
18246.743 6
18247.385 14
18248.027 22
18248.669 11
18249.311 12
18249.953 15
18250.595 19
18251.237 17
18251.879 19
18252.521 27
18253.163 19
18253.805 14
18254.447 13
18255.089 17
18255.732 33
18256.374 25
18257.016 16
18257.658 11
18258.300 32
18258.942 59
18259.585 53
18260.227 39
18260.869 24
18261.511 18
18262.154 15
18262.796 7
18263.438 15
18264.080 17
18264.723 14
18265.365 22
18266.007 27
18266.650 23
18267.292 22
18267.934 15
18268.577 8
18269.219 7
18269.861 8
18270.504 8
18271.146 24
18271.789 20
18272.431 14
18273.073 21
18273.716 18
18274.358 16
18275.001 9
18275.643 16
18276.286 18
18276.928 20
18277.571 14
18278.213 14
18278.856 11
18279.498 11
18280.141 10
18280.784 11
18281.426 7
18282.069 17
18282.711 16
18283.354 19
18283.997 23
18284.639 21
18285.282 13
18285.924 19
18286.567 11
18287.210 13
18287.853 12
18288.495 9
18289.138 23
18289.781 17
18290.423 15
18291.066 16
18291.709 8
18292.352 10
18292.995 9
18293.637 13
18294.280 17
18294.923 17
18295.566 15
18296.209 14
18296.851 4
18297.494 10
18298.137 22
18298.780 22
18299.423 27
18300.066 27
18300.709 14
18301.352 15
18301.995 25
18302.638 24
18303.281 19
18303.924 17
18304.567 11
18305.210 13
18305.853 33
18306.496 36
18307.139 23
18307.782 22
18308.425 23
18309.068 18
18309.711 20
18310.354 23
18310.997 25
18311.640 11
18312.283 10
18312.926 11
18313.570 28
18314.213 24
18314.856 29
18315.499 17
18316.142 14
18316.786 11
18317.429 12
18318.072 19
18318.715 17
18319.358 11
18320.002 14
18320.645 12
18321.288 7
18321.932 15
18322.575 20
18323.218 11
18323.862 8
18324.505 10
18325.148 16
18325.792 15
18326.435 17
18327.078 25
18327.722 36
18328.365 33
18329.009 21
18329.652 17
18330.295 19
18330.939 18
18331.582 16
18332.226 15
18332.869 9
18333.513 17
18334.156 14
18334.800 19
18335.443 24
18336.087 24
18336.730 21
18337.374 15
18338.018 22
18338.661 12
18339.305 8
18339.948 10
18340.592 5
18341.236 18
18341.879 15
18342.523 18
18343.167 14
18343.810 15
18344.454 27
18345.098 12
18345.741 23
18346.385 31
18347.029 20
18347.673 17
18348.316 15
18348.960 10
18349.604 10
18350.248 10
18350.891 13
18351.535 21
18352.179 10
18352.823 14
18353.467 18
18354.111 24
18354.755 17
18355.398 19
18356.042 21
18356.686 12
18357.330 6
18357.974 5
18358.618 3
18359.262 6
18359.906 11
18360.550 9
18361.194 5
18361.838 15
18362.482 13
18363.126 12
18363.770 12
18364.414 9
18365.058 15
18365.702 21
18366.346 21
18366.990 9
18367.634 17
18368.278 11
18368.923 14
18369.567 18
18370.211 9
18370.855 12
18371.499 11
18372.143 24
18372.787 18
18373.432 7
18374.076 7
18374.720 10
18375.364 12
18376.009 8
18376.653 4
18377.297 8
18377.941 20
18378.586 17
18379.230 12
18379.874 16
18380.519 19
18381.163 15
18381.807 17
18382.452 14
18383.096 18
18383.740 11
18384.385 9
18385.029 16
18385.674 21
18386.318 10
18386.962 7
18387.607 4
18388.251 0
18388.896 22
18389.540 14
18390.185 11
18390.829 13
18391.474 15
18392.118 11
18392.763 4
18393.407 10
18394.052 7
18394.697 13
18395.341 13
18395.986 4
18396.630 5
18397.275 20
18397.920 14
18398.564 15
18399.209 8
18399.854 6
18400.498 9
18401.143 13
18401.788 17
18402.432 16
18403.077 17
18403.722 14
18404.366 25
18405.011 23
18405.656 16
18406.301 5
18406.946 4
18407.590 11
18408.235 28
18408.880 27
18409.525 18
18410.170 16
18410.814 10
18411.459 17
18412.104 18
18412.749 21
18413.394 10
18414.039 13
18414.684 6
18415.329 9
18415.974 8
18416.619 3
18417.264 11
18417.909 10
18418.554 6
18419.199 13
18419.844 12
18420.489 16
18421.134 14
18421.779 12
18422.424 10
18423.069 11
18423.714 17
18424.359 12
18425.004 11
18425.649 11
18426.294 8
18426.939 14
18427.585 7
18428.230 16
18428.875 13
18429.520 18
18430.165 7
18430.810 9
18431.456 15
18432.101 11
18432.746 20
18433.391 15
18434.037 11
18434.682 25
18435.327 26
18435.973 19
18436.618 14
18437.263 19
18437.908 20
18438.554 16
18439.199 14
18439.845 7
18440.490 10
18441.135 4
18441.781 11
18442.426 11
18443.071 21
18443.717 14
18444.362 11
18445.008 27
18445.653 10
18446.299 9
18446.944 4
18447.590 6
18448.235 9
18448.881 19
18449.526 26
18450.172 21
18450.817 34
18451.463 20
18452.109 8
18452.754 15
18453.400 18
18454.045 11
18454.691 15
18455.337 7
18455.982 10
18456.628 14
18457.274 9
18457.919 4
18458.565 11
18459.211 11
18459.856 20
18460.502 27
18461.148 20
18461.794 14
18462.439 16
18463.085 22
18463.731 15
18464.377 19
18465.022 18
18465.668 8
18466.314 16
18466.960 30
18467.606 18
18468.252 9
18468.897 7
18469.543 17
18470.189 20
18470.835 23
18471.481 12
18472.127 10
18472.773 15
18473.419 12
18474.065 12
18474.711 13
18475.357 9
18476.003 23
18476.649 27
18477.295 26
18477.941 13
18478.587 14
18479.233 12
18479.879 17
18480.525 15
18481.171 15
18481.817 12
18482.463 17
18483.109 15
18483.756 12
18484.402 14
18485.048 22
18485.694 26
18486.340 17
18486.986 18
18487.633 15
18488.279 14
18488.925 14
18489.571 14
18490.217 10
18490.864 7
18491.510 9
18492.156 37
18492.803 25
18493.449 23
18494.095 23
18494.741 10
18495.388 18
18496.034 12
18496.680 11
18497.327 8
18497.973 8
18498.620 8
18499.266 11
18499.912 15
18500.559 18
18501.205 8
18501.852 7
18502.498 10
18503.145 7
18503.791 12
18504.438 15
18505.084 20
18505.731 28
18506.377 20
18507.024 23
18507.670 21
18508.317 18
18508.963 19
18509.610 6
18510.257 10
18510.903 22
18511.550 14
18512.196 16
18512.843 22
18513.490 19
18514.136 22
18514.783 8
18515.430 17
18516.076 8
18516.723 5
18517.370 15
18518.017 16
18518.663 9
18519.310 9
18519.957 15
18520.604 12
18521.250 7
18521.897 11
18522.544 12
18523.191 22
18523.838 20
18524.484 19
18525.131 13
18525.778 6
18526.425 14
18527.072 12
18527.719 15
18528.366 21
18529.013 24
18529.660 26
18530.306 15
18530.953 12
18531.600 17
18532.247 8
18532.894 14
18533.541 17
18534.188 26
18534.835 29
18535.482 31
18536.129 21
18536.777 8
18537.424 17
18538.071 11
18538.718 5
18539.365 13
18540.012 12
18540.659 12
18541.306 13
18541.953 16
18542.601 13
18543.248 11
18543.895 8
18544.542 10
18545.189 8
18545.836 7
18546.484 9
18547.131 10
18547.778 15
18548.425 7
18549.073 8
18549.720 10
18550.367 15
18551.015 11
18551.662 11
18552.309 4
18552.957 3
18553.604 10
18554.251 8
18554.899 9
18555.546 17
18556.193 14
18556.841 5
18557.488 4
18558.136 15
18558.783 18
18559.431 11
18560.078 15
18560.726 23
18561.373 16
18562.020 15
18562.668 24
18563.316 19
18563.963 12
18564.611 7
18565.258 17
18565.906 20
18566.553 19
18567.201 30
18567.848 19
18568.496 11
18569.144 24
18569.791 13
18570.439 12
18571.087 17
18571.734 10
18572.382 10
18573.030 11
18573.677 10
18574.325 5
18574.973 10
18575.620 27
18576.268 15
18576.916 19
18577.564 18
18578.212 11
18578.859 11
18579.507 27
18580.155 22
18580.803 8
18581.451 6
18582.098 4
18582.746 5
18583.394 7
18584.042 12
18584.690 11
18585.338 18
18585.986 9
18586.634 11
18587.282 16
18587.930 22
18588.578 11
18589.225 9
18589.873 8
18590.521 10
18591.169 16
18591.817 9
18592.465 13
18593.114 9
18593.762 15
18594.410 17
18595.058 12
18595.706 4
18596.354 8
18597.002 10
18597.650 5
18598.298 12
18598.946 19
18599.595 14
18600.243 12
18600.891 12
18601.539 7
18602.187 9
18602.835 15
18603.484 16
18604.132 8
18604.780 10
18605.428 16
18606.077 9
18606.725 6
18607.373 16
18608.022 24
18608.670 12
18609.318 6
18609.966 6
18610.615 14
18611.263 10
18611.912 12
18612.560 10
18613.208 15
18613.857 13
18614.505 13
18615.154 15
18615.802 17
18616.450 14
18617.099 20
18617.747 17
18618.396 15
18619.044 9
18619.693 14
18620.341 13
18620.990 11
18621.638 3
18622.287 8
18622.935 14
18623.584 23
18624.233 15
18624.881 10
18625.530 8
18626.178 8
18626.827 7
18627.476 3
18628.124 8
18628.773 10
18629.422 9
18630.070 12
18630.719 17
18631.368 15
18632.016 24
18632.665 17
18633.314 10
18633.963 9
18634.611 20
18635.260 14
18635.909 10
18636.558 21
18637.207 14
18637.855 5
18638.504 11
18639.153 19
18639.802 24
18640.451 18
18641.100 8
18641.749 7
18642.397 14
18643.046 14
18643.695 11
18644.344 6
18644.993 4
18645.642 9
18646.291 9
18646.940 7
18647.589 8
18648.238 13
18648.887 10
18649.536 2
18650.185 11
18650.834 21
18651.483 16
18652.132 8
18652.781 6
18653.430 7
18654.079 10
18654.729 9
18655.378 12
18656.027 22
18656.676 27
18657.325 15
18657.974 20
18658.623 31
18659.273 16
18659.922 9
18660.571 26
18661.220 28
18661.870 10
18662.519 7
18663.168 14
18663.817 15
18664.467 8
18665.116 7
18665.765 3
18666.414 13
18667.064 9
18667.713 4
18668.363 10
18669.012 7
18669.661 10
18670.311 8
18670.960 6
18671.609 14
18672.259 16
18672.908 11
18673.558 11
18674.207 22
18674.857 17
18675.506 12
18676.156 7
18676.805 12
18677.455 15
18678.104 11
18678.754 13
18679.403 9
18680.053 9
18680.702 16
18681.352 14
18682.001 11
18682.651 6
18683.301 7
18683.950 17
18684.600 20
18685.250 11
18685.899 8
18686.549 4
18687.198 9
18687.848 15
18688.498 18
18689.148 13
18689.797 12
18690.447 17
18691.097 9
18691.747 24
18692.396 24
18693.046 22
18693.696 20
18694.346 17
18694.995 13
18695.645 8
18696.295 14
18696.945 26
18697.595 26
18698.245 20
18698.895 17
18699.544 26
18700.194 16
18700.844 13
18701.494 9
18702.144 13
18702.794 10
18703.444 10
18704.094 7
18704.744 6
18705.394 13
18706.044 10
18706.694 7
18707.344 16
18707.994 13
18708.644 14
18709.294 13
18709.944 7
18710.594 5
18711.244 16
18711.895 15
18712.545 16
18713.195 11
18713.845 9
18714.495 20
18715.145 18
18715.795 12
18716.446 22
18717.096 17
18717.746 9
18718.396 10
18719.046 16
18719.697 9
18720.347 10
18720.997 10
18721.647 7
18722.298 7
18722.948 14
18723.598 13
18724.249 21
18724.899 36
18725.549 26
18726.200 21
18726.850 11
18727.500 15
18728.151 11
18728.801 7
18729.452 8
18730.102 8
18730.752 18
18731.403 22
18732.053 18
18732.704 18
18733.354 11
18734.005 8
18734.655 13
18735.306 10
18735.956 1
18736.607 4
18737.257 12
18737.908 9
18738.558 18
18739.209 8
18739.860 9
18740.510 6
18741.161 5
18741.812 10
18742.462 12
18743.113 8
18743.763 11
18744.414 14
18745.065 24
18745.715 9
18746.366 11
18747.017 13
18747.668 27
18748.318 32
18748.969 28
18749.620 19
18750.271 9
18750.921 2
18751.572 5
18752.223 15
18752.874 11
18753.525 7
18754.175 8
18754.826 5
18755.477 6
18756.128 6
18756.779 10
18757.430 6
18758.081 4
18758.732 12
18759.383 13
18760.034 11
18760.684 15
18761.335 10
18761.986 10
18762.637 19
18763.288 16
18763.939 5
18764.590 10
18765.241 8
18765.893 5
18766.544 10
18767.195 6
18767.846 24
18768.497 14
18769.148 12
18769.799 4
18770.450 10
18771.101 16
18771.752 12
18772.404 12
18773.055 9
18773.706 10
18774.357 12
18775.008 9
18775.659 14
18776.311 17
18776.962 9
18777.613 13
18778.264 11
18778.916 10
18779.567 10
18780.218 24
18780.870 14
18781.521 4
18782.172 6
18782.824 9
18783.475 15
18784.126 4
18784.778 14
18785.429 29
18786.080 19
18786.732 14
18787.383 4
18788.035 10
18788.686 12
18789.338 14
18789.989 4
18790.640 4
18791.292 13
18791.943 6
18792.595 12
18793.246 10
18793.898 11
18794.550 8
18795.201 5
18795.853 10
18796.504 31
18797.156 25
18797.807 26
18798.459 24
18799.111 14
18799.762 8
18800.414 7
18801.066 9
18801.717 13
18802.369 22
18803.021 25
18803.672 15
18804.324 7
18804.976 8
18805.627 13
18806.279 5
18806.931 13
18807.583 4
18808.234 6
18808.886 14
18809.538 16
18810.190 9
18810.842 10
18811.493 19
18812.145 15
18812.797 14
18813.449 16
18814.101 11
18814.753 15
18815.405 10
18816.057 13
18816.709 14
18817.360 6
18818.012 3
18818.664 3
18819.316 11
18819.968 7
18820.620 10
18821.272 11
18821.924 7
18822.576 6
18823.228 4
18823.880 8
18824.532 3
18825.185 5
18825.837 7
18826.489 11
18827.141 13
18827.793 16
18828.445 21
18829.097 12
18829.749 5
18830.402 8
18831.054 7
18831.706 3
18832.358 1
18833.010 5
18833.662 4
18834.315 9
18834.967 9
18835.619 5
18836.271 12
18836.924 4
18837.576 3
18838.228 11
18838.881 15
18839.533 15
18840.185 10
18840.838 4
18841.490 5
18842.142 15
18842.795 14
18843.447 10
18844.099 15
18844.752 10
18845.404 10
18846.057 13
18846.709 14
18847.362 10
18848.014 12
18848.667 10
18849.319 11
18849.972 5
18850.624 16
18851.277 22
18851.929 21
18852.582 8
18853.234 9
18853.887 7
18854.539 3
18855.192 6
18855.845 5
18856.497 8
18857.150 7
18857.802 15
18858.455 6
18859.108 9
18859.760 6
18860.413 10
18861.066 11
18861.718 9
18862.371 12
18863.024 10
18863.677 13
18864.329 18
18864.982 11
18865.635 11
18866.288 10
18866.940 11
18867.593 13
18868.246 5
18868.899 8
18869.552 8
18870.205 16
18870.857 18
18871.510 16
18872.163 8
18872.816 13
18873.469 13
18874.122 16
18874.775 11
18875.428 11
18876.081 19
18876.734 12
18877.387 6
18878.040 7
18878.693 7
18879.346 7
18879.999 8
18880.652 7
18881.305 7
18881.958 16
18882.611 7
18883.264 7
18883.917 8
18884.570 7
18885.223 9
18885.876 3
18886.529 2
18887.183 9
18887.836 13
18888.489 9
18889.142 9
18889.795 14
18890.448 15
18891.102 10
18891.755 5
18892.408 11
18893.061 18
18893.715 10
18894.368 10
18895.021 8
18895.674 7
18896.328 12
18896.981 7
18897.634 8
18898.288 12
18898.941 7
18899.594 9
18900.248 12
18900.901 10
18901.555 4
18902.208 5
18902.861 12
18903.515 17
18904.168 11
18904.822 8
18905.475 9
18906.129 11
18906.782 7
18907.436 1
18908.089 1
18908.743 11
18909.396 14
18910.050 21
18910.703 30
18911.357 24
18912.010 19
18912.664 13
18913.318 6
18913.971 8
18914.625 6
18915.278 4
18915.932 13
18916.586 12
18917.239 10
18917.893 10
18918.547 6
18919.200 14
18919.854 15
18920.508 7
18921.162 6
18921.815 5
18922.469 6
18923.123 7
18923.777 7
18924.430 10
18925.084 8
18925.738 16
18926.392 13
18927.046 12
18927.699 11
18928.353 15
18929.007 12
18929.661 4
18930.315 8
18930.969 13
18931.623 21
18932.277 17
18932.931 14
18933.585 9
18934.239 17
18934.892 11
18935.546 9
18936.200 5
18936.854 8
18937.508 4
18938.162 2
18938.817 4
18939.471 1
18940.125 2
18940.779 5
18941.433 5
18942.087 10
18942.741 12
18943.395 7
18944.049 11
18944.703 10
18945.357 22
18946.012 25
18946.666 14
18947.320 19
18947.974 8
18948.628 11
18949.283 8
18949.937 9
18950.591 5
18951.245 6
18951.900 9
18952.554 11
18953.208 7
18953.862 7
18954.517 2
18955.171 14
18955.825 8
18956.480 12
18957.134 13
18957.788 9
18958.443 9
18959.097 15
18959.752 21
18960.406 20
18961.060 13
18961.715 8
18962.369 5
18963.024 4
18963.678 8
18964.333 15
18964.987 12
18965.642 9
18966.296 9
18966.951 13
18967.605 11
18968.260 10
18968.914 6
18969.569 13
18970.223 17
18970.878 15
18971.533 10
18972.187 5
18972.842 10
18973.496 6
18974.151 6
18974.806 12
18975.460 8
18976.115 10
18976.770 17
18977.425 11
18978.079 8
18978.734 6
18979.389 3
18980.043 13
18980.698 14
18981.353 4
18982.008 8
18982.663 7
18983.317 10
18983.972 13
18984.627 14
18985.282 9
18985.937 11
18986.592 16
18987.246 18
18987.901 19
18988.556 15
18989.211 11
18989.866 14
18990.521 12
18991.176 6
18991.831 2
18992.486 5
18993.141 5
18993.796 12
18994.451 3
18995.106 7
18995.761 10
18996.416 9
18997.071 9
18997.726 8
18998.381 10
18999.036 9
18999.691 12
19000.346 16
19001.001 12
19001.656 17
19002.312 13
19002.967 5
19003.622 1
19004.277 1
19004.932 5
19005.587 9
19006.243 10
19006.898 2
19007.553 3
19008.208 23
19008.863 17
19009.519 7
19010.174 15
19010.829 17
19011.485 12
19012.140 13
19012.795 17
19013.450 18
19014.106 21
19014.761 19
19015.416 8
19016.072 14
19016.727 16
19017.383 12
19018.038 16
19018.693 16
19019.349 6
19020.004 6
19020.660 2
19021.315 10
19021.971 10
19022.626 5
19023.282 10
19023.937 4
19024.593 7
19025.248 10
19025.904 11
19026.559 15
19027.215 12
19027.870 9
19028.526 10
19029.182 15
19029.837 7
19030.493 8
19031.148 8
19031.804 10
19032.460 10
19033.115 8
19033.771 10
19034.427 9
19035.082 8
19035.738 11
19036.394 13
19037.050 8
19037.705 9
19038.361 13
19039.017 13
19039.673 19
19040.328 6
19040.984 10
19041.640 10
19042.296 4
19042.952 8
19043.607 10
19044.263 1
19044.919 1
19045.575 15
19046.231 12
19046.887 5
19047.543 8
19048.199 8
19048.855 8
19049.511 11
19050.166 8
19050.822 6
19051.478 5
19052.134 6
19052.790 3
19053.446 6
19054.102 6
19054.758 8
19055.415 6
19056.071 17
19056.727 23
19057.383 16
19058.039 11
19058.695 1
19059.351 6
19060.007 12
19060.663 11
19061.319 13
19061.976 18
19062.632 12
19063.288 5
19063.944 13
19064.600 9
19065.257 7
19065.913 6
19066.569 16
19067.225 9
19067.882 3
19068.538 10
19069.194 6
19069.850 6
19070.507 10
19071.163 6
19071.819 5
19072.476 7
19073.132 8
19073.788 27
19074.445 27
19075.101 19
19075.757 14
19076.414 15
19077.070 20
19077.727 13
19078.383 9
19079.040 10
19079.696 6
19080.353 4
19081.009 7
19081.666 12
19082.322 17
19082.979 15
19083.635 13
19084.292 12
19084.948 18
19085.605 12
19086.261 29
19086.918 22
19087.575 18
19088.231 12
19088.888 8
19089.544 5
19090.201 3
19090.858 5
19091.514 8
19092.171 10
19092.828 10
19093.484 10
19094.141 11
19094.798 10
19095.455 14
19096.111 14
19096.768 12
19097.425 14
19098.082 13
19098.738 9
19099.395 14
19100.052 14
19100.709 4
19101.366 10
19102.023 17
19102.679 16
19103.336 10
19103.993 6
19104.650 9
19105.307 4
19105.964 8
19106.621 12
19107.278 16
19107.935 10
19108.592 12
19109.249 4
19109.906 4
19110.563 6
19111.220 15
19111.877 10
19112.534 17
19113.191 11
19113.848 7
19114.505 2
19115.162 12
19115.819 6
19116.476 11
19117.133 12
19117.790 6
19118.447 8
19119.104 8
19119.762 4
19120.419 10
19121.076 22
19121.733 16
19122.390 9
19123.048 8
19123.705 10
19124.362 13
19125.019 12
19125.677 11
19126.334 2
19126.991 5
19127.648 13
19128.306 6
19128.963 13
19129.620 10
19130.278 12
19130.935 29
19131.592 23
19132.250 10
19132.907 7
19133.564 11
19134.222 11
19134.879 17
19135.537 14
19136.194 20
19136.852 10
19137.509 12
19138.166 14
19138.824 7
19139.481 8
19140.139 5
19140.796 6
19141.454 3
19142.112 16
19142.769 11
19143.427 9
19144.084 10
19144.742 14
19145.399 10
19146.057 22
19146.715 24
19147.372 20
19148.030 15
19148.687 13
19149.345 7
19150.003 11
19150.660 14
19151.318 12
19151.976 11
19152.634 5
19153.291 6
19153.949 5
19154.607 10
19155.265 15
19155.922 10
19156.580 7
19157.238 6
19157.896 4
19158.554 13
19159.211 15
19159.869 24
19160.527 24
19161.185 14
19161.843 17
19162.501 24
19163.159 18
19163.817 8
19164.474 8
19165.132 5
19165.790 2
19166.448 8
19167.106 5
19167.764 5
19168.422 4
19169.080 1
19169.738 2
19170.396 11
19171.054 8
19171.712 7
19172.370 11
19173.028 8
19173.686 3
19174.345 7
19175.003 11
19175.661 14
19176.319 11
19176.977 14
19177.635 20
19178.293 12
19178.951 12
19179.610 21
19180.268 21
19180.926 11
19181.584 6
19182.243 9
19182.901 5
19183.559 6
19184.217 16
19184.876 11
19185.534 9
19186.192 5
19186.850 9
19187.509 5
19188.167 11
19188.825 2
19189.484 7
19190.142 7
19190.800 6
19191.459 5
19192.117 2
19192.776 8
19193.434 16
19194.092 7
19194.751 6
19195.409 11
19196.068 5
19196.726 14
19197.385 13
19198.043 6
19198.702 8
19199.360 8
19200.019 6
19200.677 12
19201.336 10
19201.994 6
19202.653 7
19203.312 12
19203.970 23
19204.629 17
19205.287 10
19205.946 11
19206.605 13
19207.263 15
19207.922 7
19208.581 9
19209.239 3
19209.898 10
19210.557 15
19211.216 13
19211.874 15
19212.533 8
19213.192 3
19213.851 7
19214.509 7
19215.168 3
19215.827 7
19216.486 9
19217.145 9
19217.803 13
19218.462 10
19219.121 11
19219.780 14
19220.439 16
19221.098 9
19221.757 5
19222.416 9
19223.074 16
19223.733 10
19224.392 6
19225.051 5
19225.710 5
19226.369 20
19227.028 19
19227.687 17
19228.346 14
19229.005 12
19229.664 16
19230.323 26
19230.982 29
19231.641 22
19232.301 17
19232.960 5
19233.619 4
19234.278 4
19234.937 6
19235.596 8
19236.255 22
19236.914 14
19237.574 7
19238.233 6
19238.892 5
19239.551 6
19240.210 3
19240.870 6
19241.529 12
19242.188 12
19242.847 18
19243.507 12
19244.166 6
19244.825 9
19245.485 7
19246.144 4
19246.803 5
19247.463 6
19248.122 10
19248.781 6
19249.441 21
19250.100 16
19250.759 11
19251.419 8
19252.078 13
19252.738 7
19253.397 13
19254.057 15
19254.716 13
19255.376 8
19256.035 6
19256.695 5
19257.354 7
19258.014 4
19258.673 9
19259.333 3
19259.992 6
19260.652 8
19261.311 9
19261.971 12
19262.631 7
19263.290 11
19263.950 17
19264.609 12
19265.269 6
19265.929 10
19266.588 5
19267.248 13
19267.908 13
19268.567 16
19269.227 24
19269.887 9
19270.547 2
19271.206 4
19271.866 8
19272.526 8
19273.186 6
19273.846 11
19274.505 18
19275.165 13
19275.825 5
19276.485 6
19277.145 7
19277.805 19
19278.464 17
19279.124 11
19279.784 15
19280.444 15
19281.104 12
19281.764 9
19282.424 8
19283.084 22
19283.744 15
19284.404 13
19285.064 13
19285.724 11
19286.384 15
19287.044 11
19287.704 11
19288.364 17
19289.024 7
19289.684 7
19290.344 15
19291.004 15
19291.664 12
19292.324 12
19292.984 5
19293.645 6
19294.305 5
19294.965 7
19295.625 10
19296.285 20
19296.945 6
19297.606 6
19298.266 9
19298.926 12
19299.586 9
19300.247 7
19300.907 9
19301.567 8
19302.227 10
19302.888 10
19303.548 14
19304.208 19
19304.869 9
19305.529 7
19306.189 3
19306.850 12
19307.510 17
19308.170 14
19308.831 17
19309.491 16
19310.152 21
19310.812 16
19311.472 6
19312.133 5
19312.793 11
19313.454 23
19314.114 33
19314.775 33
19315.435 15
19316.096 11
19316.756 13
19317.417 23
19318.077 17
19318.738 13
19319.399 7
19320.059 12
19320.720 17
19321.380 17
19322.041 10
19322.702 7
19323.362 21
19324.023 12
19324.684 10
19325.344 12
19326.005 7
19326.666 4
19327.326 7
19327.987 11
19328.648 13
19329.309 11
19329.969 16
19330.630 9
19331.291 3
19331.952 1
19332.612 2
19333.273 3
19333.934 15
19334.595 7
19335.256 9
19335.917 15
19336.577 7
19337.238 9
19337.899 10
19338.560 7
19339.221 16
19339.882 42
19340.543 33
19341.204 21
19341.865 19
19342.526 23
19343.187 14
19343.848 16
19344.509 12
19345.170 20
19345.831 8
19346.492 8
19347.153 11
19347.814 15
19348.475 10
19349.136 10
19349.797 8
19350.458 15
19351.119 9
19351.780 15
19352.442 12
19353.103 13
19353.764 8
19354.425 17
19355.086 25
19355.747 12
19356.409 16
19357.070 10
19357.731 13
19358.392 11
19359.054 2
19359.715 11
19360.376 7
19361.037 5
19361.699 7
19362.360 6
19363.021 7
19363.683 17
19364.344 16
19365.005 8
19365.667 9
19366.328 10
19366.990 14
19367.651 8
19368.312 14
19368.974 10
19369.635 6
19370.297 15
19370.958 7
19371.620 12
19372.281 8
19372.942 6
19373.604 14
19374.266 14
19374.927 10
19375.589 13
19376.250 14
19376.912 6
19377.573 6
19378.235 11
19378.896 11
19379.558 7
19380.220 4
19380.881 12
19381.543 7
19382.205 6
19382.866 7
19383.528 6
19384.190 10
19384.851 16
19385.513 7
19386.175 8
19386.836 20
19387.498 11
19388.160 15
19388.822 8
19389.483 7
19390.145 9
19390.807 4
19391.469 3
19392.131 9
19392.792 5
19393.454 4
19394.116 3
19394.778 9
19395.440 6
19396.102 7
19396.764 8
19397.425 11
19398.087 15
19398.749 10
19399.411 10
19400.073 9
19400.735 7
19401.397 14
19402.059 20
19402.721 14
19403.383 10
19404.045 16
19404.707 14
19405.369 9
19406.031 2
19406.693 3
19407.355 3
19408.018 5
19408.680 9
19409.342 16
19410.004 8
19410.666 9
19411.328 11
19411.990 10
19412.652 11
19413.315 9
19413.977 17
19414.639 17
19415.301 12
19415.963 12
19416.626 8
19417.288 8
19417.950 15
19418.612 14
19419.275 9
19419.937 9
19420.599 8
19421.262 8
19421.924 8
19422.586 5
19423.249 4
19423.911 8
19424.573 6
19425.236 13
19425.898 7
19426.561 2
19427.223 1
19427.885 5
19428.548 5
19429.210 7
19429.873 13
19430.535 15
19431.198 8
19431.860 4
19432.523 4
19433.185 5
19433.848 3
19434.510 7
19435.173 7
19435.835 20
19436.498 7
19437.160 8
19437.823 2
19438.486 1
19439.148 1
19439.811 11
19440.474 28
19441.136 25
19441.799 25
19442.462 30
19443.124 21
19443.787 8
19444.450 5
19445.112 11
19445.775 11
19446.438 7
19447.101 12
19447.763 14
19448.426 9
19449.089 6
19449.752 7
19450.415 7
19451.077 6
19451.740 9
19452.403 5
19453.066 5
19453.729 6
19454.392 4
19455.055 8
19455.717 10
19456.380 10
19457.043 19
19457.706 11
19458.369 7
19459.032 7
19459.695 6
19460.358 13
19461.021 18
19461.684 11
19462.347 15
19463.010 15
19463.673 12
19464.336 9
19464.999 10
19465.662 9
19466.325 6
19466.988 6
19467.652 5
19468.315 7
19468.978 3
19469.641 4
19470.304 8
19470.967 2
19471.630 4
19472.294 1
19472.957 6
19473.620 9
19474.283 7
19474.946 0
19475.610 0
19476.273 6
19476.936 18
19477.599 13
19478.263 10
19478.926 6
19479.589 5
19480.253 11
19480.916 8
19481.579 15
19482.243 5
19482.906 5
19483.569 3
19484.233 8
19484.896 8
19485.560 2
19486.223 3
19486.886 4
19487.550 13
19488.213 15
19488.877 4
19489.540 6
19490.204 13
19490.867 13
19491.531 24
19492.194 16
19492.858 12
19493.521 6
19494.185 7
19494.848 14
19495.512 13
19496.176 8
19496.839 6
19497.503 10
19498.166 14
19498.830 5
19499.494 3
19500.157 4
19500.821 21
19501.485 32
19502.148 24
19502.812 17
19503.476 10
19504.140 8
19504.803 6
19505.467 15
19506.131 9
19506.795 5
19507.458 2
19508.122 4
19508.786 9
19509.450 8
19510.114 17
19510.777 14
19511.441 14
19512.105 22
19512.769 23
19513.433 22
19514.097 15
19514.761 14
19515.425 16
19516.089 12
19516.752 10
19517.416 12
19518.080 17
19518.744 10
19519.408 10
19520.072 15
19520.736 7
19521.400 2
19522.064 3
19522.728 5
19523.392 6
19524.057 5
19524.721 14
19525.385 11
19526.049 11
19526.713 23
19527.377 24
19528.041 13
19528.705 7
19529.369 10
19530.034 9
19530.698 5
19531.362 6
19532.026 8
19532.690 16
19533.355 12
19534.019 13
19534.683 5
19535.347 5
19536.012 11
19536.676 6
19537.340 3
19538.004 4
19538.669 3
19539.333 4
19539.997 4
19540.662 10
19541.326 11
19541.991 8
19542.655 2
19543.319 1
19543.984 2
19544.648 2
19545.313 4
19545.977 6
19546.641 9
19547.306 12
19547.970 11
19548.635 8
19549.299 6
19549.964 3
19550.628 12
19551.293 13
19551.957 15
19552.622 9
19553.286 2
19553.951 0
19554.616 16
19555.280 20
19555.945 18
19556.609 22
19557.274 14
19557.939 10
19558.603 14
19559.268 14
19559.933 7
19560.597 11
19561.262 9
19561.927 2
19562.592 1
19563.256 3
19563.921 20
19564.586 14
19565.250 19
19565.915 13
19566.580 6
19567.245 9
19567.910 9
19568.574 11
19569.239 10
19569.904 8
19570.569 11
19571.234 7
19571.899 7
19572.564 7
19573.229 14
19573.893 15
19574.558 12
19575.223 19
19575.888 21
19576.553 13
19577.218 2
19577.883 5
19578.548 4
19579.213 1
19579.878 0
19580.543 5
19581.208 11
19581.873 16
19582.538 15
19583.203 20
19583.868 18
19584.534 13
19585.199 9
19585.864 9
19586.529 8
19587.194 14
19587.859 21
19588.524 7
19589.189 10
19589.855 3
19590.520 0
19591.185 5
19591.850 3
19592.515 8
19593.181 13
19593.846 8
19594.511 6
19595.177 5
19595.842 10
19596.507 5
19597.172 11
19597.838 22
19598.503 13
19599.168 8
19599.834 6
19600.499 2
19601.164 3
19601.830 5
19602.495 4
19603.161 11
19603.826 12
19604.491 13
19605.157 11
19605.822 16
19606.488 8
19607.153 1
19607.819 4
19608.484 5
19609.150 4
19609.815 1
19610.481 11
19611.146 12
19611.812 5
19612.478 7
19613.143 12
19613.809 13
19614.474 11
19615.140 11
19615.806 2
19616.471 4
19617.137 10
19617.802 7
19618.468 4
19619.134 0
19619.799 5
19620.465 8
19621.131 15
19621.797 9
19622.462 15
19623.128 14
19623.794 8
19624.460 6
19625.125 16
19625.791 15
19626.457 10
19627.123 11
19627.789 6
19628.454 8
19629.120 4
19629.786 7
19630.452 9
19631.118 10
19631.784 9
19632.450 15
19633.116 14
19633.782 5
19634.447 9
19635.113 15
19635.779 19
19636.445 13
19637.111 13
19637.777 11
19638.443 6
19639.109 6
19639.775 10
19640.441 8
19641.107 7
19641.774 4
19642.440 7
19643.106 20
19643.772 17
19644.438 10
19645.104 8
19645.770 19
19646.436 5
19647.102 5
19647.769 8
19648.435 9
19649.101 8
19649.767 19
19650.433 27
19651.100 16
19651.766 7
19652.432 5
19653.098 12
19653.765 17
19654.431 7
19655.097 34
19655.763 33
19656.430 26
19657.096 19
19657.762 10
19658.429 10
19659.095 6
19659.761 21
19660.428 25
19661.094 16
19661.761 10
19662.427 5
19663.093 5
19663.760 7
19664.426 10
19665.093 15
19665.759 6
19666.426 4
19667.092 15
19667.759 10
19668.425 9
19669.092 8
19669.758 5
19670.425 10
19671.091 5
19671.758 9
19672.425 4
19673.091 7
19673.758 6
19674.424 6
19675.091 4
19675.758 7
19676.424 7
19677.091 5
19677.758 4
19678.424 12
19679.091 9
19679.758 6
19680.424 11
19681.091 10
19681.758 9
19682.425 13
19683.091 11
19683.758 9
19684.425 9
19685.092 16
19685.759 16
19686.425 6
19687.092 11
19687.759 11
19688.426 20
19689.093 21
19689.760 15
19690.427 9
19691.093 5
19691.760 24
19692.427 22
19693.094 17
19693.761 14
19694.428 8
19695.095 8
19695.762 11
19696.429 8
19697.096 17
19697.763 7
19698.430 10
19699.097 4
19699.764 12
19700.431 12
19701.098 15
19701.765 10
19702.432 3
19703.100 4
19703.767 10
19704.434 18
19705.101 10
19705.768 14
19706.435 20
19707.102 12
19707.770 8
19708.437 9
19709.104 14
19709.771 18
19710.438 15
19711.106 9
19711.773 12
19712.440 8
19713.107 8
19713.775 12
19714.442 8
19715.109 15
19715.777 11
19716.444 6
19717.111 8
19717.779 5
19718.446 13
19719.113 14
19719.781 10
19720.448 16
19721.116 10
19721.783 23
19722.450 23
19723.118 21
19723.785 15
19724.453 7
19725.120 17
19725.788 10
19726.455 6
19727.123 7
19727.790 8
19728.458 9
19729.125 16
19729.793 9
19730.460 11
19731.128 15
19731.796 4
19732.463 4
19733.131 7
19733.798 5
19734.466 3
19735.134 10
19735.801 12
19736.469 11
19737.137 7
19737.804 5
19738.472 13
19739.140 9
19739.807 8
19740.475 20
19741.143 11
19741.811 8
19742.478 4
19743.146 12
19743.814 8
19744.482 6
19745.150 10
19745.817 5
19746.485 2
19747.153 7
19747.821 7
19748.489 13
19749.157 8
19749.825 2
19750.493 4
19751.160 5
19751.828 3
19752.496 10
19753.164 19
19753.832 26
19754.500 19
19755.168 9
19755.836 7
19756.504 9
19757.172 4
19757.840 2
19758.508 2
19759.176 2
19759.844 3
19760.512 5
19761.181 11
19761.849 7
19762.517 7
19763.185 1
19763.853 2
19764.521 3
19765.189 22
19765.857 13
19766.526 12
19767.194 13
19767.862 12
19768.530 14
19769.198 9
19769.867 7
19770.535 5
19771.203 15
19771.871 14
19772.540 21
19773.208 15
19773.876 8
19774.545 3
19775.213 4
19775.881 5
19776.550 7
19777.218 9
19777.886 11
19778.555 13
19779.223 6
19779.891 13
19780.560 11
19781.228 8
19781.897 10
19782.565 11
19783.234 6
19783.902 5
19784.571 6
19785.239 15
19785.908 12
19786.576 17
19787.245 11
19787.913 11
19788.582 9
19789.250 5
19789.919 7
19790.587 7
19791.256 4
19791.925 7
19792.593 2
19793.262 4
19793.930 6
19794.599 8
19795.268 6
19795.936 5
19796.605 1
19797.274 2
19797.942 6
19798.611 2
19799.280 6
19799.949 4
19800.617 6
19801.286 4
19801.955 8
19802.624 9
19803.293 10
19803.961 9
19804.630 10
19805.299 6
19805.968 11
19806.637 7
19807.306 4
19807.974 10
19808.643 11
19809.312 4
19809.981 8
19810.650 5
19811.319 13
19811.988 8
19812.657 4
19813.326 10
19813.995 9
19814.664 10
19815.333 9
19816.002 7
19816.671 8
19817.340 5
19818.009 8
19818.678 6
19819.347 3
19820.016 2
19820.685 5
19821.354 6
19822.023 5
19822.692 12
19823.362 11
19824.031 4
19824.700 8
19825.369 8
19826.038 8
19826.707 5
19827.377 7
19828.046 17
19828.715 16
19829.384 12
19830.054 22
19830.723 16
19831.392 11
19832.061 6
19832.731 15
19833.400 16
19834.069 12
19834.739 11
19835.408 5
19836.077 5
19836.747 4
19837.416 7
19838.085 9
19838.755 7
19839.424 2
19840.094 13
19840.763 12
19841.432 14
19842.102 9
19842.771 2
19843.441 4
19844.110 7
19844.780 8
19845.449 8
19846.119 6
19846.788 6
19847.458 6
19848.127 8
19848.797 7
19849.467 7
19850.136 2
19850.806 5
19851.475 4
19852.145 5
19852.815 6
19853.484 9
19854.154 3
19854.824 4
19855.493 9
19856.163 20
19856.833 14
19857.502 15
19858.172 9
19858.842 4
19859.512 11
19860.181 14
19860.851 9
19861.521 10
19862.191 13
19862.860 12
19863.530 7
19864.200 5
19864.870 2
19865.540 3
19866.210 6
19866.880 11
19867.549 6
19868.219 5
19868.889 8
19869.559 18
19870.229 14
19870.899 7
19871.569 7
19872.239 10
19872.909 6
19873.579 5
19874.249 8
19874.919 6
19875.589 14
19876.259 36
19876.929 31
19877.599 19
19878.269 16
19878.939 9
19879.609 12
19880.279 8
19880.949 8
19881.619 5
19882.290 6
19882.960 8
19883.630 14
19884.300 12
19884.970 7
19885.640 4
19886.311 6
19886.981 10
19887.651 10
19888.321 8
19888.991 7
19889.662 7
19890.332 11
19891.002 15
19891.673 14
19892.343 11
19893.013 10
19893.683 6
19894.354 6
19895.024 7
19895.695 7
19896.365 7
19897.035 2
19897.706 4
19898.376 4
19899.046 8
19899.717 3
19900.387 2
19901.058 7
19901.728 4
19902.399 12
19903.069 11
19903.740 4
19904.410 2
19905.081 8
19905.751 3
19906.422 5
19907.092 10
19907.763 11
19908.433 20
19909.104 28
19909.775 18
19910.445 14
19911.116 20
19911.786 15
19912.457 9
19913.128 8
19913.798 8
19914.469 13
19915.140 15
19915.810 17
19916.481 19
19917.152 16
19917.822 8
19918.493 6
19919.164 9
19919.835 9
19920.506 1
19921.176 11
19921.847 5
19922.518 6
19923.189 15
19923.860 9
19924.530 20
19925.201 16
19925.872 7
19926.543 6
19927.214 6
19927.885 7
19928.556 6
19929.227 6
19929.897 8
19930.568 8
19931.239 2
19931.910 9
19932.581 10
19933.252 8
19933.923 14
19934.594 10
19935.265 9
19935.936 5
19936.607 3
19937.278 3
19937.950 6
19938.621 2
19939.292 1
19939.963 9
19940.634 7
19941.305 6
19941.976 2
19942.647 1
19943.318 2
19943.990 6
19944.661 5
19945.332 7
19946.003 10
19946.674 9
19947.346 10
19948.017 9
19948.688 6
19949.359 4
19950.031 7
19950.702 7
19951.373 7
19952.044 8
19952.716 6
19953.387 10
19954.058 32
19954.730 24
19955.401 20
19956.073 11
19956.744 12
19957.415 17
19958.087 10
19958.758 5
19959.430 8
19960.101 8
19960.772 11
19961.444 9
19962.115 13
19962.787 12
19963.458 8
19964.130 2
19964.801 5
19965.473 12
19966.144 8
19966.816 6
19967.488 3
19968.159 0
19968.831 7
19969.502 9
19970.174 7
19970.846 5
19971.517 4
19972.189 9
19972.860 14
19973.532 11
19974.204 18
19974.875 19
19975.547 15
19976.219 15
19976.891 8
19977.562 6
19978.234 10
19978.906 11
19979.578 3
19980.249 1
19980.921 3
19981.593 5
19982.265 6
19982.937 2
19983.608 6
19984.280 8
19984.952 4
19985.624 3
19986.296 13
19986.968 6
19987.640 3
19988.312 5
19988.983 5
19989.655 13
19990.327 9
19990.999 6
19991.671 6
19992.343 9
19993.015 7
19993.687 8
19994.359 28
19995.031 28
19995.703 17
19996.375 17
19997.047 9
19997.720 14
19998.392 12
19999.064 11
19999.736 13
20000.408 10
20001.080 7
20001.752 6
20002.424 7
20003.096 6
20003.769 4
20004.441 11
20005.113 12
20005.785 11
20006.457 6
20007.130 7
20007.802 6
20008.474 3
20009.146 2
20009.819 4
20010.491 2
20011.163 6
20011.836 5
20012.508 4
20013.180 3
20013.853 5
20014.525 1
20015.197 9
20015.870 13
20016.542 10
20017.214 13
20017.887 9
20018.559 3
20019.232 6
20019.904 7
20020.577 18
20021.249 15
20021.922 10
20022.594 3
20023.267 9
20023.939 3
20024.612 7
20025.284 5
20025.957 11
20026.629 4
20027.302 8
20027.974 14
20028.647 8
20029.320 4
20029.992 15
20030.665 16
20031.337 10
20032.010 11
20032.683 11
20033.355 10
20034.028 5
20034.701 4
20035.373 10
20036.046 7
20036.719 11
20037.392 6
20038.064 9
20038.737 9
20039.410 9
20040.083 7
20040.755 10
20041.428 10
20042.101 9
20042.774 8
20043.447 5
20044.120 6
20044.792 7
20045.465 5
20046.138 3
20046.811 5
20047.484 8
20048.157 7
20048.830 4
20049.503 0
20050.176 5
20050.849 10
20051.522 20
20052.195 18
20052.868 14
20053.541 20
20054.214 8
20054.887 8
20055.560 15
20056.233 9
20056.906 11
20057.579 12
20058.252 8
20058.925 12
20059.598 6
20060.271 3
20060.944 4
20061.618 20
20062.291 15
20062.964 9
20063.637 4
20064.310 9
20064.984 14
20065.657 6
20066.330 7
20067.003 4
20067.676 5
20068.350 4
20069.023 4
20069.696 3
20070.370 5
20071.043 4
20071.716 8
20072.389 8
20073.063 9
20073.736 10
20074.409 6
20075.083 2
20075.756 0
20076.430 8
20077.103 12
20077.776 5
20078.450 8
20079.123 7
20079.797 6
20080.470 6
20081.144 6
20081.817 11
20082.491 5
20083.164 11
20083.838 16
20084.511 17
20085.185 19
20085.858 20
20086.532 9
20087.205 9
20087.879 8
20088.553 3
20089.226 6
20089.900 15
20090.573 9
20091.247 10
20091.921 7
20092.594 5
20093.268 4
20093.942 1
20094.615 5
20095.289 7
20095.963 7
20096.637 6
20097.310 5
20097.984 5
20098.658 10
20099.332 8
20100.005 10
20100.679 4
20101.353 6
20102.027 11
20102.701 7
20103.375 8
20104.048 6
20104.722 10
20105.396 5
20106.070 6
20106.744 19
20107.418 14
20108.092 7
20108.766 1
20109.440 3
20110.114 4
20110.788 3
20111.462 6
20112.136 7
20112.810 5
20113.484 6
20114.158 3
20114.832 6
20115.506 7
20116.180 6
20116.854 8
20117.528 2
20118.202 3
20118.876 0
20119.550 7
20120.224 6
20120.898 5
20121.573 6
20122.247 7
20122.921 24
20123.595 20
20124.269 13
20124.943 18
20125.618 17
20126.292 16
20126.966 12
20127.640 4
20128.315 13
20128.989 18
20129.663 12
20130.338 7
20131.012 4
20131.686 4
20132.360 2
20133.035 10
20133.709 7
20134.384 2
20135.058 6
20135.732 4
20136.407 5
20137.081 0
20137.755 3
20138.430 4
20139.104 8
20139.779 5
20140.453 6
20141.128 5
20141.802 6
20142.477 6
20143.151 11
20143.826 5
20144.500 5
20145.175 8
20145.849 11
20146.524 17
20147.199 13
20147.873 7
20148.548 5
20149.222 3
20149.897 1
20150.572 6
20151.246 6
20151.921 3
20152.596 7
20153.270 1
20153.945 8
20154.620 7
20155.294 6
20155.969 6
20156.644 7
20157.319 2
20157.993 1
20158.668 3
20159.343 8
20160.018 15
20160.692 9
20161.367 5
20162.042 3
20162.717 6
20163.392 2
20164.067 2
20164.741 1
20165.416 7
20166.091 7
20166.766 10
20167.441 3
20168.116 7
20168.791 10
20169.466 4
20170.141 3
20170.816 6
20171.491 4
20172.166 1
20172.841 5
20173.516 10
20174.191 3
20174.866 11
20175.541 10
20176.216 10
20176.891 4
20177.566 12
20178.241 18
20178.916 12
20179.592 13
20180.267 3
20180.942 8
20181.617 5
20182.292 2
20182.967 2
20183.642 2
20184.318 8
20184.993 5
20185.668 2
20186.343 5
20187.019 5
20187.694 9
20188.369 6
20189.044 4
20189.720 7
20190.395 9
20191.070 8
20191.746 9
20192.421 8
20193.096 13
20193.772 5
20194.447 9
20195.122 6
20195.798 11
20196.473 9
20197.149 6
20197.824 2
20198.499 4
20199.175 2
20199.850 4
20200.526 4
20201.201 9
20201.877 8
20202.552 9
20203.228 5
20203.903 6
20204.579 4
20205.254 2
20205.930 0
20206.606 5
20207.281 9
20207.957 9
20208.632 9
20209.308 10
20209.984 3
20210.659 3
20211.335 2
20212.010 3
20212.686 7
20213.362 9
20214.038 7
20214.713 6
20215.389 6
20216.065 4
20216.740 5
20217.416 8
20218.092 12
20218.768 9
20219.444 6
20220.119 4
20220.795 3
20221.471 4
20222.147 5
20222.823 13
20223.498 7
20224.174 4
20224.850 1
20225.526 3
20226.202 2
20226.878 5
20227.554 4
20228.230 6
20228.906 9
20229.582 10
20230.258 8
20230.934 5
20231.610 17
20232.286 11
20232.962 8
20233.638 3
20234.314 3
20234.990 7
20235.666 3
20236.342 5
20237.018 9
20237.694 5
20238.370 2
20239.046 8
20239.722 7
20240.398 4
20241.075 6
20241.751 6
20242.427 8
20243.103 12
20243.779 7
20244.456 9
20245.132 6
20245.808 7
20246.484 3
20247.160 2
20247.837 2
20248.513 15
20249.189 13
20249.866 11
20250.542 10
20251.218 14
20251.894 7
20252.571 11
20253.247 14
20253.924 12
20254.600 12
20255.276 8
20255.953 9
20256.629 14
20257.306 14
20257.982 12
20258.658 3
20259.335 10
20260.011 7
20260.688 2
20261.364 4
20262.041 21
20262.717 23
20263.394 18
20264.070 8
20264.747 7
20265.423 8
20266.100 6
20266.777 8
20267.453 10
20268.130 9
20268.806 11
20269.483 6
20270.160 5
20270.836 5
20271.513 2
20272.190 1
20272.866 5
20273.543 6
20274.220 1
20274.896 2
20275.573 7
20276.250 19
20276.927 13
20277.603 8
20278.280 3
20278.957 6
20279.634 6
20280.310 4
20280.987 2
20281.664 1
20282.341 4
20283.018 10
20283.695 14
20284.371 16
20285.048 12
20285.725 11
20286.402 6
20287.079 7
20287.756 12
20288.433 4
20289.110 6
20289.787 2
20290.464 5
20291.141 3
20291.818 6
20292.495 0
20293.172 4
20293.849 0
20294.526 5
20295.203 15
20295.880 6
20296.557 15
20297.234 18
20297.911 13
20298.588 7
20299.265 12
20299.943 13
20300.620 6
20301.297 6
20301.974 9
20302.651 6
20303.328 12
20304.006 9
20304.683 10
20305.360 16
20306.037 14
20306.715 12
20307.392 5
20308.069 4
20308.746 5
20309.424 6
20310.101 9
20310.778 7
20311.456 3
20312.133 4
20312.810 5
20313.488 3
20314.165 5
20314.842 4
20315.520 8
20316.197 8
20316.874 4
20317.552 1
20318.229 0
20318.907 1
20319.584 4
20320.262 3
20320.939 4
20321.617 2
20322.294 7
20322.972 6
20323.649 7
20324.327 7
20325.004 17
20325.682 8
20326.359 6
20327.037 8
20327.715 8
20328.392 4
20329.070 9
20329.747 10
20330.425 15
20331.103 7
20331.780 6
20332.458 10
20333.136 3
20333.813 6
20334.491 7
20335.169 12
20335.847 12
20336.524 12
20337.202 7
20337.880 3
20338.558 2
20339.235 8
20339.913 9
20340.591 14
20341.269 7
20341.947 3
20342.625 3
20343.302 3
20343.980 16
20344.658 16
20345.336 15
20346.014 7
20346.692 5
20347.370 9
20348.048 14
20348.726 8
20349.404 3
20350.081 4
20350.759 8
20351.437 5
20352.115 10
20352.793 4
20353.471 5
20354.150 2
20354.828 2
20355.506 3
20356.184 5
20356.862 3
20357.540 1
20358.218 1
20358.896 3
20359.574 1
20360.252 2
20360.930 3
20361.609 3
20362.287 6
20362.965 7
20363.643 3
20364.321 8
20365.000 9
20365.678 9
20366.356 9
20367.034 7
20367.713 4
20368.391 9
20369.069 7
20369.747 11
20370.426 5
20371.104 6
20371.782 5
20372.461 8
20373.139 10
20373.817 8
20374.496 8
20375.174 16
20375.853 15
20376.531 6
20377.209 3
20377.888 5
20378.566 2
20379.245 6
20379.923 4
20380.602 5
20381.280 11
20381.959 7
20382.637 8
20383.316 25
20383.994 16
20384.673 9
20385.351 12
20386.030 13
20386.708 6
20387.387 10
20388.066 14
20388.744 8
20389.423 2
20390.101 9
20390.780 7
20391.459 12
20392.137 12
20392.816 16
20393.495 2
20394.173 4
20394.852 6
20395.531 4
20396.210 5
20396.888 5
20397.567 4
20398.246 7
20398.925 3
20399.603 2
20400.282 3
20400.961 8
20401.640 5
20402.319 1
20402.998 4
20403.676 8
20404.355 9
20405.034 7
20405.713 7
20406.392 5
20407.071 14
20407.750 15
20408.429 10
20409.108 8
20409.787 20
20410.466 14
20411.145 8
20411.824 7
20412.503 8
20413.182 10
20413.861 9
20414.540 2
20415.219 8
20415.898 9
20416.577 13
20417.256 17
20417.935 19
20418.614 31
20419.293 20
20419.972 16
20420.652 13
20421.331 10
20422.010 14
20422.689 3
20423.368 4
20424.047 3
20424.727 7
20425.406 4
20426.085 4
20426.764 9
20427.444 3
20428.123 14
20428.802 7
20429.481 10
20430.161 5
20430.840 0
20431.519 6
20432.199 5
20432.878 11
20433.557 8
20434.237 9
20434.916 3
20435.595 7
20436.275 15
20436.954 12
20437.634 17
20438.313 14
20438.993 9
20439.672 4
20440.351 2
20441.031 3
20441.710 6
20442.390 12
20443.069 9
20443.749 9
20444.429 15
20445.108 14
20445.788 3
20446.467 3
20447.147 3
20447.826 9
20448.506 7
20449.186 8
20449.865 10
20450.545 12
20451.224 8
20451.904 5
20452.584 6
20453.263 6
20453.943 6
20454.623 8
20455.303 6
20455.982 6
20456.662 1
20457.342 1
20458.022 6
20458.701 5
20459.381 2
20460.061 9
20460.741 7
20461.421 13
20462.100 12
20462.780 10
20463.460 6
20464.140 2
20464.820 10
20465.500 5
20466.180 5
20466.859 4
20467.539 8
20468.219 8
20468.899 4
20469.579 4
20470.259 7
20470.939 11
20471.619 13
20472.299 6
20472.979 17
20473.659 6
20474.339 9
20475.019 9
20475.699 11
20476.379 8
20477.059 3
20477.740 5
20478.420 6
20479.100 7
20479.780 11
20480.460 12
20481.140 8
20481.820 9
20482.500 10
20483.181 11
20483.861 14
20484.541 8
20485.221 8
20485.901 6
20486.582 4
20487.262 6
20487.942 10
20488.622 12
20489.303 10
20489.983 11
20490.663 16
20491.344 9
20492.024 6
20492.704 13
20493.385 11
20494.065 9
20494.745 4
20495.426 2
20496.106 1
20496.787 4
20497.467 5
20498.147 8
20498.828 11
20499.508 15
20500.189 15
20500.869 5
20501.550 0
20502.230 10
20502.911 10
20503.591 7
20504.272 5
20504.952 7
20505.633 6
20506.313 4
20506.994 4
20507.675 5
20508.355 6
20509.036 5
20509.716 8
20510.397 7
20511.078 7
20511.758 13
20512.439 3
20513.120 3
20513.800 3
20514.481 2
20515.162 2
20515.842 11
20516.523 11
20517.204 10
20517.885 13
20518.565 7
20519.246 2
20519.927 4
20520.608 10
20521.289 17
20521.969 10
20522.650 3
20523.331 5
20524.012 9
20524.693 4
20525.374 8
20526.055 9
20526.736 3
20527.416 3
20528.097 4
20528.778 10
20529.459 7
20530.140 4
20530.821 5
20531.502 5
20532.183 10
20532.864 5
20533.545 4
20534.226 1
20534.907 6
20535.588 5
20536.269 7
20536.950 9
20537.632 4
20538.313 12
20538.994 11
20539.675 3
20540.356 3
20541.037 0
20541.718 2
20542.399 11
20543.081 4
20543.762 7
20544.443 7
20545.124 8
20545.805 12
20546.487 12
20547.168 8
20547.849 13
20548.530 14
20549.212 6
20549.893 5
20550.574 15
20551.256 12
20551.937 11
20552.618 16
20553.300 2
20553.981 1
20554.662 1
20555.344 1
20556.025 3
20556.706 3
20557.388 12
20558.069 6
20558.751 5
20559.432 3
20560.114 5
20560.795 5
20561.476 1
20562.158 5
20562.839 8
20563.521 8
20564.203 9
20564.884 7
20565.566 5
20566.247 3
20566.929 5
20567.610 11
20568.292 14
20568.973 12
20569.655 12
20570.337 9
20571.018 9
20571.700 7
20572.382 4
20573.063 3
20573.745 4
20574.427 5
20575.108 0
20575.790 6
20576.472 7
20577.154 5
20577.835 4
20578.517 2
20579.199 1
20579.881 2
20580.562 2
20581.244 0
20581.926 1
20582.608 3
20583.290 3
20583.972 8
20584.653 7
20585.335 13
20586.017 10
20586.699 8
20587.381 6
20588.063 2
20588.745 0
20589.427 12
20590.109 16
20590.791 13
20591.473 5
20592.155 1
20592.837 2
20593.519 5
20594.201 4
20594.883 7
20595.565 4
20596.247 4
20596.929 1
20597.611 4
20598.293 3
20598.975 13
20599.657 14
20600.339 6
20601.021 1
20601.704 9
20602.386 12
20603.068 19
20603.750 25
20604.432 15
20605.115 9
20605.797 4
20606.479 8
20607.161 4
20607.843 4
20608.526 5
20609.208 9
20609.890 8
20610.573 6
20611.255 9
20611.937 15
20612.619 9
20613.302 13
20613.984 13
20614.667 7
20615.349 5
20616.031 11
20616.714 5
20617.396 3
20618.078 9
20618.761 17
20619.443 8
20620.126 14
20620.808 13
20621.491 12
20622.173 7
20622.856 7
20623.538 7
20624.221 10
20624.903 3
20625.586 4
20626.268 7
20626.951 6
20627.633 19
20628.316 17
20628.999 10
20629.681 7
20630.364 7
20631.046 7
20631.729 6
20632.412 13
20633.094 15
20633.777 13
20634.460 11
20635.143 7
20635.825 3
20636.508 7
20637.191 2
20637.873 3
20638.556 6
20639.239 14
20639.922 16
20640.604 13
20641.287 7
20641.970 6
20642.653 4
20643.336 6
20644.019 4
20644.701 4
20645.384 22
20646.067 26
20646.750 16
20647.433 14
20648.116 8
20648.799 13
20649.482 6
20650.165 1
20650.848 7
20651.531 11
20652.214 3
20652.897 7
20653.580 18
20654.263 8
20654.946 7
20655.629 5
20656.312 5
20656.995 4
20657.678 4
20658.361 9
20659.044 13
20659.727 22
20660.410 18
20661.093 13
20661.776 10
20662.460 11
20663.143 10
20663.826 28
20664.509 28
20665.192 18
20665.876 19
20666.559 12
20667.242 10
20667.925 7
20668.608 3
20669.292 0
20669.975 0
20670.658 0
20671.342 2
20672.025 3
20672.708 7
20673.392 2
20674.075 0
20674.758 1
20675.442 1
20676.125 9
20676.808 8
20677.492 1
20678.175 5
20678.859 2
20679.542 8
20680.225 3
20680.909 5
20681.592 8
20682.276 4
20682.959 6
20683.643 8
20684.326 6
20685.010 13
20685.693 20
20686.377 13
20687.061 9
20687.744 6
20688.428 13
20689.111 5
20689.795 8
20690.478 9
20691.162 8
20691.846 27
20692.529 34
20693.213 21
20693.897 28
20694.580 15
20695.264 5
20695.948 12
20696.631 9
20697.315 23
20697.999 20
20698.683 16
20699.366 8
20700.050 7
20700.734 7
20701.418 15
20702.102 10
20702.785 10
20703.469 13
20704.153 6
20704.837 16
20705.521 21
20706.205 12
20706.889 12
20707.572 7
20708.256 5
20708.940 12
20709.624 12
20710.308 6
20710.992 2
20711.676 5
20712.360 7
20713.044 27
20713.728 21
20714.412 13
20715.096 9
20715.780 14
20716.464 9
20717.148 5
20717.832 9
20718.516 9
20719.200 12
20719.884 8
20720.569 4
20721.253 1
20721.937 12
20722.621 9
20723.305 9
20723.989 5
20724.673 3
20725.358 0
20726.042 11
20726.726 10
20727.410 11
20728.094 7
20728.779 4
20729.463 3
20730.147 5
20730.832 1
20731.516 0
20732.200 8
20732.884 10
20733.569 6
20734.253 9
20734.937 12
20735.622 9
20736.306 4
20736.991 2
20737.675 2
20738.359 2
20739.044 4
20739.728 15
20740.413 10
20741.097 3
20741.782 3
20742.466 10
20743.150 10
20743.835 4
20744.519 9
20745.204 11
20745.889 10
20746.573 16
20747.258 15
20747.942 8
20748.627 8
20749.311 5
20749.996 7
20750.681 6
20751.365 4
20752.050 10
20752.734 11
20753.419 16
20754.104 12
20754.788 7
20755.473 2
20756.158 5
20756.842 11
20757.527 9
20758.212 9
20758.897 7
20759.581 8
20760.266 11
20760.951 21
20761.636 30
20762.321 24
20763.005 13
20763.690 11
20764.375 13
20765.060 14
20765.745 7
20766.430 4
20767.114 12
20767.799 8
20768.484 3
20769.169 7
20769.854 11
20770.539 1
20771.224 1
20771.909 0
20772.594 3
20773.279 8
20773.964 9
20774.649 5
20775.334 3
20776.019 3
20776.704 2
20777.389 6
20778.074 3
20778.759 5
20779.444 8
20780.129 13
20780.814 11
20781.499 7
20782.185 7
20782.870 10
20783.555 5
20784.240 6
20784.925 4
20785.610 6
20786.296 12
20786.981 10
20787.666 11
20788.351 11
20789.036 3
20789.722 5
20790.407 7
20791.092 6
20791.777 4
20792.463 5
20793.148 8
20793.833 11
20794.519 12
20795.204 18
20795.889 12
20796.575 11
20797.260 14
20797.946 26
20798.631 14
20799.316 9
20800.002 10
20800.687 13
20801.373 7
20802.058 2
20802.744 5
20803.429 13
20804.115 12
20804.800 17
20805.486 13
20806.171 9
20806.857 4
20807.542 10
20808.228 12
20808.913 12
20809.599 9
20810.284 6
20810.970 3
20811.656 1
20812.341 1
20813.027 2
20813.713 1
20814.398 6
20815.084 2
20815.770 12
20816.455 12
20817.141 16
20817.827 9
20818.512 7
20819.198 7
20819.884 8
20820.570 2
20821.255 8
20821.941 7
20822.627 14
20823.313 13
20823.999 4
20824.684 1
20825.370 5
20826.056 0
20826.742 3
20827.428 11
20828.114 12
20828.800 10
20829.485 6
20830.171 4
20830.857 3
20831.543 10
20832.229 20
20832.915 17
20833.601 6
20834.287 7
20834.973 7
20835.659 16
20836.345 8
20837.031 1
20837.717 3
20838.403 2
20839.089 9
20839.775 6
20840.461 3
20841.148 1
20841.834 3
20842.520 3
20843.206 5
20843.892 4
20844.578 3
20845.264 1
20845.951 2
20846.637 1
20847.323 8
20848.009 9
20848.695 5
20849.382 5
20850.068 10
20850.754 7
20851.440 10
20852.127 20
20852.813 13
20853.499 7
20854.186 5
20854.872 2
20855.558 2
20856.245 6
20856.931 17
20857.617 15
20858.304 8
20858.990 7
20859.676 7
20860.363 12
20861.049 5
20861.736 6
20862.422 4
20863.109 0
20863.795 1
20864.482 1
20865.168 5
20865.855 7
20866.541 5
20867.228 3
20867.914 5
20868.601 19
20869.287 24
20869.974 9
20870.660 5
20871.347 3
20872.034 3
20872.720 6
20873.407 7
20874.093 6
20874.780 9
20875.467 13
20876.153 8
20876.840 13
20877.527 6
20878.214 1
20878.900 7
20879.587 5
20880.274 4
20880.960 9
20881.647 9
20882.334 10
20883.021 9
20883.708 3
20884.394 9
20885.081 11
20885.768 5
20886.455 7
20887.142 6
20887.829 4
20888.515 5
20889.202 1
20889.889 5
20890.576 6
20891.263 2
20891.950 7
20892.637 10
20893.324 12
20894.011 8
20894.698 3
20895.385 4
20896.072 4
20896.759 3
20897.446 0
20898.133 4
20898.820 6
20899.507 2
20900.194 7
20900.881 7
20901.568 11
20902.255 7
20902.942 4
20903.630 6
20904.317 3
20905.004 3
20905.691 7
20906.378 10
20907.065 9
20907.753 5
20908.440 6
20909.127 13
20909.814 6
20910.501 3
20911.189 6
20911.876 2
20912.563 4
20913.251 7
20913.938 11
20914.625 10
20915.312 9
20916.000 9
20916.687 5
20917.374 2
20918.062 3
20918.749 3
20919.437 2
20920.124 4
20920.811 9
20921.499 7
20922.186 5
20922.874 9
20923.561 8
20924.249 8
20924.936 3
20925.624 8
20926.311 12
20926.999 14
20927.686 9
20928.374 5
20929.061 3
20929.749 8
20930.436 7
20931.124 6
20931.811 9
20932.499 5
20933.187 5
20933.874 5
20934.562 2
20935.249 1
20935.937 7
20936.625 7
20937.312 6
20938.000 3
20938.688 4
20939.376 6
20940.063 4
20940.751 20
20941.439 14
20942.127 8
20942.814 8
20943.502 9
20944.190 11
20944.878 11
20945.565 8
20946.253 13
20946.941 14
20947.629 6
20948.317 11
20949.005 8
20949.693 13
20950.381 15
20951.068 13
20951.756 7
20952.444 8
20953.132 6
20953.820 5
20954.508 10
20955.196 8
20955.884 8
20956.572 6
20957.260 11
20957.948 12
20958.636 20
20959.324 20
20960.012 19
20960.700 17
20961.388 7
20962.076 5
20962.764 10
20963.453 5
20964.141 2
20964.829 8
20965.517 12
20966.205 9
20966.893 9
20967.581 7
20968.270 9
20968.958 11
20969.646 10
20970.334 3
20971.023 2
20971.711 3
20972.399 5
20973.087 0
20973.776 6
20974.464 5
20975.152 1
20975.840 3
20976.529 1
20977.217 2
20977.905 19
20978.594 19
20979.282 14
20979.971 13
20980.659 7
20981.347 6
20982.036 3
20982.724 7
20983.413 3
20984.101 3
20984.789 2
20985.478 3
20986.166 6
20986.855 3
20987.543 0
20988.232 4
20988.920 10
20989.609 10
20990.298 17
20990.986 6
20991.675 6
20992.363 7
20993.052 5
20993.740 9
20994.429 11
20995.118 7
20995.806 1
20996.495 2
20997.184 1
20997.872 3
20998.561 7
20999.250 4
20999.938 3
21000.627 14
21001.316 15
21002.005 9
21002.693 7
21003.382 4
21004.071 15
21004.760 17
21005.448 14
21006.137 8
21006.826 11
21007.515 4
21008.204 4
21008.893 5
21009.581 7
21010.270 3
21010.959 6
21011.648 7
21012.337 4
21013.026 3
21013.715 3
21014.404 8
21015.093 3
21015.782 4
21016.471 1
21017.160 3
21017.849 3
21018.538 1
21019.227 3
21019.916 5
21020.605 5
21021.294 5
21021.983 0
21022.672 3
21023.361 0
21024.050 2
21024.739 8
21025.428 7
21026.118 5
21026.807 2
21027.496 4
21028.185 9
21028.874 9
21029.563 3
21030.253 1
21030.942 1
21031.631 19
21032.320 11
21033.010 2
21033.699 0
21034.388 2
21035.077 13
21035.767 9
21036.456 4
21037.145 0
21037.835 0
21038.524 0
21039.213 1
21039.903 4
21040.592 8
21041.281 2
21041.971 2
21042.660 2
21043.350 1
21044.039 12
21044.728 9
21045.418 7
21046.107 11
21046.797 6
21047.486 1
21048.176 5
21048.865 7
21049.555 3
21050.244 4
21050.934 4
21051.623 7
21052.313 8
21053.003 4
21053.692 9
21054.382 5
21055.071 8
21055.761 9
21056.451 12
21057.140 10
21057.830 7
21058.520 21
21059.209 19
21059.899 10
21060.589 9
21061.278 10
21061.968 15
21062.658 18
21063.348 15
21064.037 7
21064.727 7
21065.417 7
21066.107 4
21066.796 3
21067.486 7
21068.176 1
21068.866 1
21069.556 0
21070.246 5
21070.935 4
21071.625 0
21072.315 0
21073.005 1
21073.695 8
21074.385 4
21075.075 4
21075.765 2
21076.455 9
21077.145 11
21077.835 7
21078.525 7
21079.215 8
21079.905 9
21080.595 7
21081.285 7
21081.975 6
21082.665 5
21083.355 10
21084.045 5
21084.735 10
21085.425 5
21086.115 9
21086.806 6
21087.496 1
21088.186 6
21088.876 4
21089.566 1
21090.256 0
21090.947 4
21091.637 9
21092.327 8
21093.017 4
21093.707 1
21094.398 2
21095.088 6
21095.778 5
21096.469 8
21097.159 9
21097.849 8
21098.539 6
21099.230 5
21099.920 4
21100.611 1
21101.301 7
21101.991 5
21102.682 2
21103.372 4
21104.062 10
21104.753 10
21105.443 7
21106.134 5
21106.824 3
21107.515 9
21108.205 5
21108.896 8
21109.586 7
21110.277 7
21110.967 5
21111.658 8
21112.348 7
21113.039 3
21113.729 7
21114.420 5
21115.111 2
21115.801 7
21116.492 4
21117.182 2
21117.873 3
21118.564 6
21119.254 5
21119.945 14
21120.636 21
21121.326 14
21122.017 8
21122.708 4
21123.399 6
21124.089 4
21124.780 4
21125.471 9
21126.162 13
21126.852 11
21127.543 15
21128.234 22
21128.925 22
21129.616 20
21130.306 15
21130.997 8
21131.688 5
21132.379 2
21133.070 5
21133.761 3
21134.452 3
21135.143 7
21135.834 8
21136.524 4
21137.215 8
21137.906 10
21138.597 11
21139.288 8
21139.979 12
21140.670 13
21141.361 12
21142.052 16
21142.743 9
21143.434 8
21144.126 7
21144.817 1
21145.508 4
21146.199 7
21146.890 8
21147.581 5
21148.272 2
21148.963 1
21149.654 6
21150.346 8
21151.037 8
21151.728 7
21152.419 8
21153.110 7
21153.802 9
21154.493 1
21155.184 6
21155.875 5
21156.567 7
21157.258 6
21157.949 4
21158.641 9
21159.332 8
21160.023 11
21160.715 8
21161.406 6
21162.097 7
21162.789 12
21163.480 2
21164.171 3
21164.863 2
21165.554 4
21166.246 4
21166.937 2
21167.629 5
21168.320 5
21169.011 2
21169.703 0
21170.394 2
21171.086 6
21171.777 2
21172.469 8
21173.161 7
21173.852 21
21174.544 22
21175.235 17
21175.927 13
21176.618 8
21177.310 13
21178.002 13
21178.693 6
21179.385 1
21180.077 1
21180.768 5
21181.460 7
21182.152 5
21182.843 5
21183.535 5
21184.227 5
21184.918 19
21185.610 13
[truncated: 17,876 more chars]
