# Supplementary material for: LIMPIC: a computational method for the separation of protein MALDI-TOF-MS signals from noise
Source: BMC Bioinformatics. 2007 Mar 26;8:101. doi: 10.1186/1471-2105-8-101 (PMC1847688; doi:10.1186/1471-2105-8-101)
Supplement: Additional File 2 — Compressed archive of 30 text files, containing MALDI-TOF-MS data acquired from in-vitro protein mixtures. The text files are arranged in 6 folders, each referring to a different cytochrome C concentration. [file 1471-2105-8-101-S2.zip › SOL_25_TXT/SOL_calib_03a.txt]

4988.441	0
4988.777	0
4989.112	0
4989.448	0
4989.784	0
4990.119	0
4990.455	0
4990.791	0
4991.127	552
4991.462	547
4991.798	521
4992.134	518
4992.47	533
4992.805	556
4993.141	507
4993.477	516
4993.813	548
4994.149	561
4994.485	539
4994.82	532
4995.156	542
4995.492	571
4995.828	558
4996.164	540
4996.5	579
4996.836	600
4997.172	583
4997.508	586
4997.844	560
4998.18	535
4998.516	524
4998.852	514
4999.188	519
4999.524	560
4999.86	565
5000.196	566
5000.532	594
5000.868	548
5001.204	558
5001.54	615
5001.876	576
5002.212	517
5002.548	539
5002.884	532
5003.221	522
5003.557	528
5003.893	566
5004.229	544
5004.565	492
5004.902	487
5005.238	510
5005.574	545
5005.91	558
5006.246	581
5006.583	581
5006.919	529
5007.255	505
5007.592	554
5007.928	574
5008.264	624
5008.6	590
5008.937	516
5009.273	488
5009.61	498
5009.946	560
5010.282	538
5010.619	525
5010.955	532
5011.291	576
5011.628	565
5011.964	547
5012.301	563
5012.637	574
5012.974	563
5013.31	490
5013.647	555
5013.983	539
5014.32	515
5014.656	511
5014.993	485
5015.329	552
5015.666	527
5016.002	515
5016.339	519
5016.676	514
5017.012	540
5017.349	559
5017.685	558
5018.022	539
5018.359	497
5018.695	471
5019.032	474
5019.369	505
5019.706	548
5020.042	536
5020.379	532
5020.716	537
5021.052	485
5021.389	489
5021.726	471
5022.063	490
5022.399	495
5022.736	470
5023.073	523
5023.41	480
5023.747	512
5024.084	521
5024.42	529
5024.757	551
5025.094	519
5025.431	561
5025.768	533
5026.105	514
5026.442	527
5026.779	555
5027.116	536
5027.453	475
5027.79	467
5028.127	476
5028.464	519
5028.801	517
5029.138	487
5029.475	484
5029.812	519
5030.149	539
5030.486	508
5030.823	502
5031.16	517
5031.497	537
5031.834	488
5032.171	511
5032.508	483
5032.845	478
5033.183	506
5033.52	515
5033.857	507
5034.194	433
5034.531	403
5034.869	438
5035.206	536
5035.543	542
5035.88	540
5036.217	532
5036.555	510
5036.892	479
5037.229	491
5037.567	506
5037.904	502
5038.241	452
5038.579	437
5038.916	442
5039.253	517
5039.591	513
5039.928	514
5040.265	497
5040.603	443
5040.94	481
5041.278	501
5041.615	510
5041.952	501
5042.29	458
5042.627	473
5042.965	460
5043.302	478
5043.64	474
5043.977	525
5044.315	520
5044.652	529
5044.99	493
5045.328	503
5045.665	504
5046.003	526
5046.34	534
5046.678	584
5047.015	615
5047.353	627
5047.691	598
5048.028	576
5048.366	585
5048.704	517
5049.041	512
5049.379	543
5049.717	562
5050.054	568
5050.392	559
5050.73	562
5051.068	521
5051.405	515
5051.743	564
5052.081	562
5052.419	509
5052.757	528
5053.094	514
5053.432	508
5053.77	485
5054.108	481
5054.446	477
5054.784	503
5055.122	516
5055.459	485
5055.797	467
5056.135	531
5056.473	506
5056.811	486
5057.149	504
5057.487	531
5057.825	530
5058.163	506
5058.501	485
5058.839	474
5059.177	483
5059.515	481
5059.853	469
5060.191	462
5060.529	465
5060.867	489
5061.205	521
5061.543	541
5061.882	521
5062.22	508
5062.558	514
5062.896	522
5063.234	533
5063.572	494
5063.91	530
5064.249	551
5064.587	531
5064.925	554
5065.263	552
5065.601	513
5065.94	550
5066.278	514
5066.616	480
5066.955	506
5067.293	528
5067.631	557
5067.969	590
5068.308	596
5068.646	561
5068.984	552
5069.323	528
5069.661	499
5070	484
5070.338	501
5070.676	477
5071.015	519
5071.353	512
5071.692	462
5072.03	457
5072.369	463
5072.707	486
5073.045	544
5073.384	536
5073.722	530
5074.061	555
5074.399	553
5074.738	569
5075.077	543
5075.415	516
5075.754	528
5076.092	483
5076.431	451
5076.769	477
5077.108	494
5077.447	470
5077.785	477
5078.124	521
5078.463	544
5078.801	524
5079.14	512
5079.479	497
5079.817	499
5080.156	502
5080.495	507
5080.834	531
5081.172	508
5081.511	536
5081.85	534
5082.189	486
5082.528	456
5082.866	476
5083.205	530
5083.544	538
5083.883	537
5084.222	548
5084.561	561
5084.899	527
5085.238	521
5085.577	499
5085.916	465
5086.255	489
5086.594	503
5086.933	526
5087.272	530
5087.611	509
5087.95	490
5088.289	530
5088.628	519
5088.967	516
5089.306	540
5089.645	552
5089.984	555
5090.323	541
5090.662	559
5091.001	567
5091.34	547
5091.679	502
5092.018	495
5092.358	465
5092.697	483
5093.036	529
5093.375	528
5093.714	540
5094.053	599
5094.393	567
5094.732	542
5095.071	517
5095.41	473
5095.749	472
5096.089	546
5096.428	504
5096.767	496
5097.106	459
5097.446	464
5097.785	472
5098.124	521
5098.464	493
5098.803	492
5099.142	491
5099.482	491
5099.821	523
5100.161	488
5100.5	465
5100.839	459
5101.179	457
5101.518	464
5101.858	497
5102.197	498
5102.537	512
5102.876	526
5103.216	504
5103.555	509
5103.895	513
5104.234	523
5104.574	445
5104.913	520
5105.253	547
5105.592	533
5105.932	497
5106.271	532
5106.611	504
5106.951	479
5107.29	492
5107.63	493
5107.969	478
5108.309	515
5108.649	488
5108.988	469
5109.328	442
5109.668	456
5110.008	454
5110.347	499
5110.687	500
5111.027	500
5111.367	468
5111.706	477
5112.046	481
5112.386	490
5112.726	482
5113.066	478
5113.405	500
5113.745	505
5114.085	543
5114.425	512
5114.765	475
5115.105	494
5115.445	544
5115.784	555
5116.124	529
5116.464	461
5116.804	458
5117.144	448
5117.484	454
5117.824	496
5118.164	491
5118.504	492
5118.844	454
5119.184	403
5119.524	412
5119.864	455
5120.204	514
5120.544	477
5120.884	465
5121.224	437
5121.565	448
5121.905	484
5122.245	537
5122.585	507
5122.925	495
5123.265	477
5123.605	470
5123.946	435
5124.286	473
5124.626	507
5124.966	478
5125.306	489
5125.647	484
5125.987	520
5126.327	491
5126.667	467
5127.008	492
5127.348	472
5127.688	462
5128.028	483
5128.369	450
5128.709	509
5129.049	528
5129.39	473
5129.73	470
5130.071	499
5130.411	488
5130.751	427
5131.092	462
5131.432	542
5131.773	507
5132.113	461
5132.454	435
5132.794	485
5133.134	495
5133.475	459
5133.815	457
5134.156	464
5134.497	481
5134.837	427
5135.178	443
5135.518	427
5135.859	439
5136.199	414
5136.54	459
5136.881	469
5137.221	438
5137.562	430
5137.902	444
5138.243	413
5138.584	404
5138.924	400
5139.265	388
5139.606	428
5139.946	405
5140.287	385
5140.628	450
5140.969	440
5141.309	455
5141.65	454
5141.991	440
5142.332	431
5142.673	460
5143.013	435
5143.354	418
5143.695	409
5144.036	397
5144.377	430
5144.718	456
5145.058	441
5145.399	419
5145.74	384
5146.081	411
5146.422	446
5146.763	440
5147.104	432
5147.445	479
5147.786	475
5148.127	450
5148.468	454
5148.809	464
5149.15	463
5149.491	466
5149.832	475
5150.173	480
5150.514	518
5150.855	499
5151.196	462
5151.537	428
5151.878	404
5152.219	434
5152.561	438
5152.902	436
5153.243	410
5153.584	506
5153.925	494
5154.266	446
5154.607	421
5154.949	391
5155.29	364
5155.631	399
5155.972	449
5156.314	445
5156.655	449
5156.996	421
5157.337	416
5157.679	381
5158.02	400
5158.361	467
5158.703	458
5159.044	444
5159.385	433
5159.727	424
5160.068	436
5160.409	467
5160.751	471
5161.092	478
5161.434	440
5161.775	462
5162.117	502
5162.458	511
5162.799	516
5163.141	527
5163.482	485
5163.824	517
5164.165	503
5164.507	522
5164.848	524
5165.19	473
5165.532	435
5165.873	403
5166.215	394
5166.556	395
5166.898	419
5167.24	389
5167.581	440
5167.923	473
5168.264	458
5168.606	478
5168.948	485
5169.289	507
5169.631	472
5169.973	441
5170.314	448
5170.656	397
5170.998	398
5171.34	431
5171.681	421
5172.023	391
5172.365	423
5172.707	445
5173.049	460
5173.39	464
5173.732	430
5174.074	460
5174.416	426
5174.758	454
5175.1	469
5175.442	454
5175.783	469
5176.125	443
5176.467	437
5176.809	422
5177.151	449
5177.493	473
5177.835	475
5178.177	449
5178.519	487
5178.861	447
5179.203	417
5179.545	467
5179.887	540
5180.229	542
5180.571	527
5180.913	498
5181.255	456
5181.597	458
5181.939	453
5182.281	467
5182.624	447
5182.966	434
5183.308	429
5183.65	453
5183.992	424
5184.334	463
5184.677	484
5185.019	475
5185.361	444
5185.703	430
5186.045	400
5186.388	355
5186.73	332
5187.072	390
5187.414	395
5187.757	407
5188.099	425
5188.441	405
5188.784	452
5189.126	468
5189.468	442
5189.811	439
5190.153	422
5190.495	464
5190.838	464
5191.18	475
5191.523	454
5191.865	472
5192.207	455
5192.55	455
5192.892	494
5193.235	532
5193.577	568
5193.92	527
5194.262	480
5194.605	464
5194.947	452
5195.29	462
5195.632	492
5195.975	492
5196.318	505
5196.66	488
5197.003	449
5197.345	459
5197.688	436
5198.031	444
5198.373	411
5198.716	442
5199.059	468
5199.401	454
5199.744	401
5200.087	457
5200.429	486
5200.772	485
5201.115	483
5201.457	466
5201.8	446
5202.143	428
5202.486	462
5202.829	482
5203.171	497
5203.514	486
5203.857	485
5204.2	457
5204.543	432
5204.885	456
5205.228	433
5205.571	403
5205.914	379
5206.257	371
5206.6	391
5206.943	448
5207.286	474
5207.629	467
5207.972	461
5208.315	493
5208.658	502
5209.001	489
5209.344	489
5209.687	432
5210.03	399
5210.373	413
5210.716	451
5211.059	462
5211.402	454
5211.745	485
5212.088	530
5212.431	504
5212.774	431
5213.117	465
5213.46	471
5213.804	461
5214.147	466
5214.49	439
5214.833	447
5215.176	435
5215.519	460
5215.863	433
5216.206	413
5216.549	417
5216.892	440
5217.236	474
5217.579	468
5217.922	484
5218.265	489
5218.609	528
5218.952	517
5219.295	465
5219.639	423
5219.982	445
5220.325	452
5220.669	443
5221.012	473
5221.356	495
5221.699	506
5222.042	514
5222.386	482
5222.729	434
5223.073	433
5223.416	407
5223.76	425
5224.103	426
5224.447	395
5224.79	427
5225.134	441
5225.477	419
5225.821	422
5226.164	454
5226.508	450
5226.851	417
5227.195	404
5227.539	404
5227.882	420
5228.226	428
5228.569	414
5228.913	436
5229.257	475
5229.6	450
5229.944	451
5230.288	466
5230.631	466
5230.975	465
5231.319	393
5231.663	422
5232.006	392
5232.35	364
5232.694	401
5233.038	432
5233.381	448
5233.725	462
5234.069	454
5234.413	441
5234.757	438
5235.101	479
5235.444	433
5235.788	410
5236.132	432
5236.476	447
5236.82	399
5237.164	428
5237.508	440
5237.852	489
5238.196	436
5238.54	400
5238.884	412
5239.228	413
5239.572	407
5239.916	397
5240.26	383
5240.604	451
5240.948	449
5241.292	455
5241.636	446
5241.98	467
5242.324	501
5242.668	453
5243.012	432
5243.356	462
5243.7	449
5244.045	441
5244.389	446
5244.733	401
5245.077	426
5245.421	452
5245.765	438
5246.11	444
5246.454	436
5246.798	438
5247.142	434
5247.487	384
5247.831	377
5248.175	413
5248.519	460
5248.864	430
5249.208	426
5249.552	446
5249.897	433
5250.241	447
5250.585	430
5250.93	464
5251.274	448
5251.618	431
5251.963	408
5252.307	435
5252.652	459
5252.996	451
5253.341	438
5253.685	460
5254.029	440
5254.374	447
5254.718	475
5255.063	452
5255.407	438
5255.752	397
5256.096	430
5256.441	472
5256.786	468
5257.13	451
5257.475	419
5257.819	410
5258.164	398
5258.509	453
5258.853	405
5259.198	411
5259.542	441
5259.887	399
5260.232	429
5260.576	428
5260.921	431
5261.266	453
5261.611	461
5261.955	415
5262.3	398
5262.645	437
5262.99	424
5263.334	405
5263.679	419
5264.024	404
5264.369	421
5264.713	447
5265.058	459
5265.403	432
5265.748	412
5266.093	394
5266.438	413
5266.783	433
5267.128	394
5267.472	360
5267.817	387
5268.162	368
5268.507	340
5268.852	360
5269.197	409
5269.542	418
5269.887	445
5270.232	461
5270.577	463
5270.922	442
5271.267	434
5271.612	425
5271.957	402
5272.302	434
5272.647	418
5272.992	397
5273.338	381
5273.683	374
5274.028	397
5274.373	434
5274.718	486
5275.063	473
5275.408	394
5275.754	380
5276.099	377
5276.444	436
5276.789	423
5277.134	455
5277.48	453
5277.825	456
5278.17	446
5278.515	449
5278.861	464
5279.206	448
5279.551	456
5279.897	427
5280.242	431
5280.587	484
5280.933	486
5281.278	440
5281.623	436
5281.969	393
5282.314	426
5282.659	431
5283.005	431
5283.35	418
5283.696	407
5284.041	390
5284.387	415
5284.732	450
5285.078	453
5285.423	444
5285.769	394
5286.114	414
5286.46	417
5286.805	388
5287.151	423
5287.496	429
5287.842	454
5288.187	453
5288.533	420
5288.879	408
5289.224	417
5289.57	464
5289.916	439
5290.261	412
5290.607	470
5290.953	459
5291.298	425
5291.644	420
5291.99	392
5292.335	406
5292.681	460
5293.027	464
5293.373	482
5293.718	450
5294.064	426
5294.41	446
5294.756	440
5295.102	423
5295.447	434
5295.793	420
5296.139	389
5296.485	379
5296.831	376
5297.177	394
5297.523	387
5297.868	401
5298.214	453
5298.56	489
5298.906	450
5299.252	414
5299.598	417
5299.944	443
5300.29	445
5300.636	431
5300.982	470
5301.328	454
5301.674	466
5302.02	437
5302.366	395
5302.712	387
5303.058	378
5303.404	425
5303.75	441
5304.097	377
5304.443	369
5304.789	399
5305.135	417
5305.481	400
5305.827	381
5306.173	412
5306.52	452
5306.866	462
5307.212	436
5307.558	421
5307.904	404
5308.251	403
5308.597	372
5308.943	359
5309.289	368
5309.636	418
5309.982	450
5310.328	463
5310.675	425
5311.021	416
5311.367	378
5311.714	371
5312.06	404
5312.406	454
5312.753	448
5313.099	445
5313.446	401
5313.792	413
5314.138	453
5314.485	432
5314.831	428
5315.178	401
5315.524	399
5315.871	384
5316.217	391
5316.564	363
5316.91	371
5317.257	347
5317.603	313
5317.95	348
5318.297	349
5318.643	347
5318.99	399
5319.336	368
5319.683	405
5320.03	419
5320.376	406
5320.723	400
5321.069	368
5321.416	320
5321.763	342
5322.109	399
5322.456	411
5322.803	422
5323.15	380
5323.496	376
5323.843	375
5324.19	393
5324.537	445
5324.883	458
5325.23	451
5325.577	449
5325.924	420
5326.271	445
5326.617	429
5326.964	390
5327.311	400
5327.658	409
5328.005	393
5328.352	423
5328.699	405
5329.046	388
5329.393	371
5329.74	387
5330.086	398
5330.433	402
5330.78	425
5331.127	432
5331.474	406
5331.821	405
5332.168	384
5332.515	397
5332.862	420
5333.21	449
5333.557	419
5333.904	412
5334.251	417
5334.598	425
5334.945	431
5335.292	381
5335.639	338
5335.986	347
5336.334	350
5336.681	346
5337.028	349
5337.375	360
5337.722	408
5338.069	408
5338.417	387
5338.764	358
5339.111	384
5339.458	404
5339.806	418
5340.153	394
5340.5	381
5340.848	396
5341.195	460
5341.542	439
5341.89	432
5342.237	428
5342.584	431
5342.932	411
5343.279	399
5343.626	396
5343.974	419
5344.321	406
5344.669	409
5345.016	356
5345.363	370
5345.711	385
5346.058	412
5346.406	407
5346.753	380
5347.101	385
5347.448	344
5347.796	340
5348.143	356
5348.491	364
5348.839	399
5349.186	394
5349.534	389
5349.881	408
5350.229	429
5350.577	426
5350.924	447
5351.272	418
5351.619	442
5351.967	404
5352.315	374
5352.662	371
5353.01	359
5353.358	404
5353.706	436
5354.053	435
5354.401	443
5354.749	432
5355.097	400
5355.444	369
5355.792	353
5356.14	407
5356.488	406
5356.836	374
5357.183	375
5357.531	411
5357.879	432
5358.227	441
5358.575	448
5358.923	419
5359.271	393
5359.619	352
5359.966	378
5360.314	374
5360.662	391
5361.01	493
5361.358	453
5361.706	411
5362.054	411
5362.402	409
5362.75	386
5363.098	418
5363.446	411
5363.794	380
5364.142	365
5364.49	413
5364.839	408
5365.187	386
5365.535	369
5365.883	335
5366.231	331
5366.579	347
5366.927	361
5367.275	358
5367.624	344
5367.972	378
5368.32	388
5368.668	386
5369.016	385
5369.365	355
5369.713	370
5370.061	404
5370.409	392
5370.758	382
5371.106	356
5371.454	356
5371.803	367
5372.151	394
5372.499	376
5372.847	370
5373.196	352
5373.544	355
5373.893	374
5374.241	391
5374.589	386
5374.938	386
5375.286	383
5375.635	421
5375.983	425
5376.332	408
5376.68	443
5377.028	476
5377.377	435
5377.725	466
5378.074	468
5378.422	467
5378.771	460
5379.12	456
5379.468	439
5379.817	463
5380.165	502
5380.514	500
5380.862	521
5381.211	508
5381.56	535
5381.908	525
5382.257	525
5382.606	571
5382.954	569
5383.303	580
5383.652	551
5384	513
5384.349	477
5384.698	462
5385.046	418
5385.395	394
5385.744	384
5386.093	378
5386.442	428
5386.79	429
5387.139	416
5387.488	377
5387.837	379
5388.186	379
5388.534	366
5388.883	369
5389.232	364
5389.581	356
5389.93	376
5390.279	397
5390.628	361
5390.977	394
5391.326	425
5391.675	400
5392.024	395
5392.373	406
5392.722	374
5393.07	355
5393.42	415
5393.769	384
5394.118	356
5394.467	311
5394.816	346
5395.165	384
5395.514	359
5395.863	349
5396.212	371
5396.561	342
5396.91	392
5397.259	427
5397.608	395
5397.958	407
5398.307	410
5398.656	455
5399.005	440
5399.354	422
5399.704	427
5400.053	409
5400.402	414
5400.751	424
5401.1	422
5401.45	402
5401.799	372
5402.148	385
5402.498	404
5402.847	415
5403.196	400
5403.546	403
5403.895	402
5404.244	384
5404.594	360
5404.943	387
5405.292	393
5405.642	434
5405.991	433
5406.341	424
5406.69	353
5407.04	358
5407.389	366
5407.738	369
5408.088	380
5408.437	395
5408.787	381
5409.136	365
5409.486	341
5409.835	385
5410.185	396
5410.535	415
5410.884	397
5411.234	402
5411.583	418
5411.933	394
5412.283	378
5412.632	349
5412.982	382
5413.331	408
5413.681	431
5414.031	442
5414.38	406
5414.73	418
5415.08	383
5415.43	421
5415.779	416
5416.129	385
5416.479	342
5416.829	368
5417.178	393
5417.528	406
5417.878	429
5418.228	376
5418.578	380
5418.927	388
5419.277	382
5419.627	410
5419.977	359
5420.327	361
5420.677	410
5421.027	381
5421.377	385
5421.726	387
5422.076	379
5422.426	399
5422.776	391
5423.126	368
5423.476	381
5423.826	377
5424.176	365
5424.526	357
5424.876	373
5425.226	386
5425.576	381
5425.926	376
5426.276	382
5426.627	358
5426.977	352
5427.327	374
5427.677	393
5428.027	401
5428.377	400
5428.727	389
5429.077	420
5429.428	399
5429.778	342
5430.128	396
5430.478	401
5430.828	380
5431.179	366
5431.529	331
5431.879	355
5432.229	364
5432.58	388
5432.93	430
5433.28	383
5433.63	383
5433.981	372
5434.331	379
5434.681	387
5435.032	382
5435.382	347
5435.733	326
5436.083	364
5436.433	396
5436.784	385
5437.134	381
5437.485	398
5437.835	381
5438.185	374
5438.536	387
5438.886	420
5439.237	372
5439.587	439
5439.938	426
5440.288	432
5440.639	372
5440.989	364
5441.34	345
5441.691	358
5442.041	363
5442.392	374
5442.742	384
5443.093	351
5443.444	338
5443.794	379
5444.145	371
5444.495	380
5444.846	376
5445.197	356
5445.548	341
5445.898	388
5446.249	419
5446.6	398
5446.95	401
5447.301	359
5447.652	347
5448.003	348
5448.353	387
5448.704	387
5449.055	378
5449.406	383
5449.757	369
5450.107	357
5450.458	387
5450.809	433
5451.16	469
5451.511	430
5451.862	391
5452.213	378
5452.564	381
5452.915	418
5453.266	415
5453.616	401
5453.967	393
5454.318	406
5454.669	386
5455.02	363
5455.371	372
5455.722	415
5456.073	420
5456.424	388
5456.776	402
5457.127	404
5457.478	418
5457.829	398
5458.18	347
5458.531	326
5458.882	363
5459.233	351
5459.584	370
5459.935	409
5460.287	416
5460.638	416
5460.989	385
5461.34	392
5461.691	367
5462.043	350
5462.394	349
5462.745	367
5463.096	392
5463.448	371
5463.799	381
5464.15	407
5464.501	448
5464.853	418
5465.204	413
5465.555	409
5465.907	388
5466.258	361
5466.609	369
5466.961	344
5467.312	332
5467.664	337
5468.015	347
5468.366	398
5468.718	416
5469.069	352
5469.421	340
5469.772	384
5470.124	378
5470.475	378
5470.827	390
5471.178	388
5471.53	363
5471.881	341
5472.233	341
5472.584	346
5472.936	346
5473.288	347
5473.639	352
5473.991	327
5474.342	357
5474.694	383
5475.046	364
5475.397	364
5475.749	371
5476.101	393
5476.452	363
5476.804	372
5477.156	435
5477.507	416
5477.859	390
5478.211	369
5478.563	368
5478.914	356
5479.266	381
5479.618	371
5479.97	366
5480.322	371
5480.673	360
5481.025	380
5481.377	381
5481.729	370
5482.081	392
5482.433	393
5482.785	380
5483.136	364
5483.488	324
5483.84	327
5484.192	320
5484.544	341
5484.896	341
5485.248	318
5485.6	341
5485.952	347
5486.304	369
5486.656	398
5487.008	363
5487.36	334
5487.712	326
5488.064	347
5488.416	374
5488.768	411
5489.12	416
5489.472	408
5489.825	396
5490.177	409
5490.529	382
5490.881	372
5491.233	351
5491.585	357
5491.937	332
5492.29	349
5492.642	347
5492.994	373
5493.346	408
5493.699	378
5494.051	328
5494.403	334
5494.755	336
5495.108	329
5495.46	342
5495.812	347
5496.165	331
5496.517	295
5496.869	318
5497.222	351
5497.574	366
5497.926	348
5498.279	381
5498.631	378
5498.983	367
5499.336	342
5499.688	304
5500.041	319
5500.393	336
5500.746	369
5501.098	383
5501.451	392
5501.803	346
5502.156	328
5502.508	319
5502.861	324
5503.213	344
5503.566	342
5503.918	362
5504.271	360
5504.623	382
5504.976	364
5505.329	322
5505.681	335
5506.034	318
5506.387	338
5506.739	319
5507.092	330
5507.445	344
5507.797	338
5508.15	353
5508.503	335
5508.855	338
5509.208	345
5509.561	404
5509.914	423
5510.266	381
5510.619	383
5510.972	405
5511.325	370
5511.678	328
5512.03	296
5512.383	310
5512.736	299
5513.089	306
5513.442	331
5513.795	348
5514.148	356
5514.5	354
5514.853	339
5515.206	344
5515.559	360
5515.912	315
5516.265	306
5516.618	299
5516.971	323
5517.324	328
5517.677	340
5518.03	345
5518.383	343
5518.736	385
5519.089	389
5519.442	339
5519.795	334
5520.148	315
5520.501	326
5520.855	351
5521.208	364
5521.561	376
5521.914	376
5522.267	364
5522.62	368
5522.973	358
5523.327	386
5523.68	392
5524.033	371
5524.386	366
5524.739	383
5525.093	372
5525.446	359
5525.799	355
5526.152	389
5526.506	379
5526.859	327
5527.212	317
5527.566	308
5527.919	330
5528.272	334
5528.626	325
5528.979	326
5529.332	349
5529.686	331
5530.039	331
5530.393	347
5530.746	322
5531.1	321
5531.453	293
5531.806	338
5532.16	340
5532.513	318
5532.867	343
5533.22	356
5533.574	349
5533.927	341
5534.281	366
5534.634	356
5534.988	322
5535.342	303
5535.695	344
5536.049	334
5536.402	336
5536.756	344
5537.11	338
5537.463	354
5537.817	373
5538.171	381
5538.524	349
5538.878	379
5539.232	386
5539.585	384
5539.939	389
5540.293	389
5540.646	418
5541	420
5541.354	385
5541.708	356
5542.062	366
5542.415	365
5542.769	338
5543.123	334
5543.477	324
5543.831	326
5544.184	289
5544.538	344
5544.892	339
5545.246	353
5545.6	380
5545.954	359
5546.308	311
5546.662	308
5547.016	353
5547.37	331
5547.724	299
5548.078	347
5548.432	402
5548.786	362
5549.14	340
5549.494	336
5549.848	331
5550.202	333
5550.556	286
5550.91	306
5551.264	324
5551.618	325
5551.972	297
5552.326	327
5552.68	364
5553.034	385
5553.389	349
5553.743	330
5554.097	348
5554.451	381
5554.805	351
5555.159	359
5555.514	362
5555.868	338
5556.222	324
5556.576	323
5556.931	299
5557.285	296
5557.639	280
5557.993	310
5558.348	310
5558.702	319
5559.056	351
5559.411	335
5559.765	315
5560.119	312
5560.474	299
5560.828	317
5561.183	328
5561.537	322
5561.891	333
5562.246	335
5562.6	359
5562.955	369
5563.309	328
5563.664	334
5564.018	328
5564.373	311
5564.727	339
5565.082	339
5565.436	320
5565.791	318
5566.145	323
5566.5	312
5566.854	347
5567.209	326
5567.564	343
5567.918	311
5568.273	333
5568.627	343
5568.982	348
5569.337	357
5569.691	337
5570.046	352
5570.401	378
5570.755	333
5571.11	295
5571.465	329
5571.82	329
5572.174	313
5572.529	315
5572.884	282
5573.239	312
5573.593	287
5573.948	282
5574.303	311
5574.658	330
5575.013	352
5575.367	360
5575.722	346
5576.077	336
5576.432	372
5576.787	352
5577.142	375
5577.497	355
5577.852	346
5578.207	329
5578.562	356
5578.917	361
5579.271	381
5579.626	400
5579.981	336
5580.336	320
5580.691	300
5581.046	311
5581.402	330
5581.757	311
5582.112	321
5582.467	302
5582.822	310
5583.177	295
5583.532	322
5583.887	354
5584.242	363
5584.597	380
5584.953	354
5585.308	334
5585.663	325
5586.018	328
5586.373	334
5586.728	317
5587.084	316
5587.439	354
5587.794	372
5588.149	340
5588.505	349
5588.86	299
5589.215	303
5589.57	310
5589.926	302
5590.281	306
5590.636	337
5590.992	351
5591.347	323
5591.702	304
5592.058	304
5592.413	319
5592.769	355
5593.124	332
5593.479	319
5593.835	271
5594.19	338
5594.546	361
5594.901	352
5595.257	348
5595.612	347
5595.968	349
5596.323	315
5596.679	302
5597.034	305
5597.39	281
5597.745	279
5598.101	318
5598.457	320
5598.812	374
5599.168	378
5599.523	360
5599.879	349
5600.235	333
5600.59	323
5600.946	362
5601.302	391
5601.657	355
5602.013	328
5602.369	321
5602.724	320
5603.08	347
5603.436	354
5603.792	324
5604.147	312
5604.503	333
5604.859	337
5605.215	325
5605.57	337
5605.926	343
5606.282	336
5606.638	329
5606.994	320
5607.35	296
5607.706	300
5608.061	310
5608.417	293
5608.773	309
5609.129	329
5609.485	312
5609.841	303
5610.197	328
5610.553	312
5610.909	345
5611.265	351
5611.621	360
5611.977	357
5612.333	345
5612.689	353
5613.045	359
5613.401	323
5613.757	327
5614.113	335
5614.469	343
5614.825	305
5615.181	301
5615.538	311
5615.894	317
5616.25	302
5616.606	302
5616.962	305
5617.318	341
5617.674	335
5618.031	354
5618.387	368
5618.743	343
5619.099	316
5619.456	290
5619.812	303
5620.168	316
5620.524	329
5620.881	321
5621.237	261
5621.593	268
5621.95	298
5622.306	297
5622.662	302
5623.019	334
5623.375	330
5623.731	309
5624.088	299
5624.444	310
5624.801	340
5625.157	321
5625.513	325
5625.87	272
5626.226	291
5626.583	271
5626.939	280
5627.296	288
5627.652	335
5628.009	342
5628.365	350
5628.722	360
5629.078	377
5629.435	354
5629.792	321
5630.148	343
5630.505	319
5630.861	330
5631.218	364
5631.575	344
5631.931	322
5632.288	326
5632.645	319
5633.001	293
5633.358	319
5633.715	361
5634.071	339
5634.428	326
5634.785	350
5635.142	353
5635.498	372
5635.855	352
5636.212	386
5636.569	365
5636.925	357
5637.282	311
5637.639	306
5637.996	312
5638.353	312
5638.71	296
5639.066	276
5639.423	299
5639.78	311
5640.137	348
5640.494	363
5640.851	339
5641.208	304
5641.565	305
5641.922	325
5642.279	308
5642.636	295
5642.993	298
5643.35	318
5643.707	315
5644.064	342
5644.421	400
5644.778	430
5645.135	419
5645.492	452
5645.849	456
5646.206	490
5646.563	540
5646.92	552
5647.277	599
5647.635	654
5647.992	649
5648.349	692
5648.706	736
5649.063	765
5649.42	877
5649.778	915
5650.135	990
5650.492	988
5650.849	1053
5651.207	1115
5651.564	1011
5651.921	964
5652.278	895
5652.636	889
5652.993	892
5653.35	805
5653.708	712
5654.065	671
5654.422	610
5654.78	585
5655.137	593
5655.494	550
5655.852	472
5656.209	434
5656.567	460
5656.924	453
5657.281	423
5657.639	425
5657.996	452
5658.354	430
5658.711	445
5659.069	416
5659.426	436
5659.784	464
5660.141	458
5660.499	498
5660.857	464
5661.214	485
5661.572	444
5661.929	433
5662.287	441
5662.644	453
5663.002	417
5663.36	399
5663.717	448
5664.075	444
5664.433	432
5664.79	430
5665.148	428
5665.506	456
5665.863	469
5666.221	448
5666.579	467
5666.937	501
5667.294	513
5667.652	522
5668.01	521
5668.368	503
5668.726	478
5669.083	551
5669.441	589
5669.799	568
5670.157	570
5670.515	532
5670.873	460
5671.23	460
5671.588	457
5671.946	459
5672.304	455
5672.662	448
5673.02	438
5673.378	416
5673.736	385
5674.094	380
5674.452	371
5674.81	411
5675.168	436
5675.526	447
5675.884	446
5676.242	413
5676.6	411
5676.958	375
5677.316	378
5677.674	406
5678.032	413
5678.39	391
5678.749	402
5679.107	388
5679.465	412
5679.823	408
5680.181	386
5680.539	382
5680.898	385
5681.256	416
5681.614	421
5681.972	416
[truncated: 31,000 more rows]
