# Supplementary material for: LIMPIC: a computational method for the separation of protein MALDI-TOF-MS signals from noise
Source: BMC Bioinformatics. 2007 Mar 26;8:101. doi: 10.1186/1471-2105-8-101 (PMC1847688; doi:10.1186/1471-2105-8-101)
Supplement: Additional File 2 — Compressed archive of 30 text files, containing MALDI-TOF-MS data acquired from in-vitro protein mixtures. The text files are arranged in 6 folders, each referring to a different cytochrome C concentration. [file 1471-2105-8-101-S2.zip › SOL_25_TXT/SOL_calib_03b.txt]

4986.627	0
4986.963	0
4987.298	0
4987.634	0
4987.97	0
4988.305	0
4988.641	0
4988.976	0
4989.312	615
4989.647	629
4989.983	668
4990.319	670
4990.654	643
4990.99	636
4991.326	609
4991.661	631
4991.997	607
4992.333	601
4992.669	642
4993.004	665
4993.34	668
4993.676	687
4994.012	735
4994.347	720
4994.683	675
4995.019	639
4995.355	677
4995.69	658
4996.026	601
4996.362	612
4996.698	658
4997.034	686
4997.37	635
4997.706	641
4998.042	666
4998.377	657
4998.713	597
4999.049	616
4999.385	650
4999.721	609
5000.057	589
5000.393	615
5000.729	636
5001.065	653
5001.401	650
5001.737	663
5002.073	674
5002.409	719
5002.745	703
5003.081	704
5003.417	696
5003.754	700
5004.09	692
5004.426	721
5004.762	717
5005.098	665
5005.434	611
5005.77	589
5006.106	583
5006.443	579
5006.779	563
5007.115	570
5007.451	589
5007.787	584
5008.124	588
5008.46	644
5008.796	606
5009.132	591
5009.469	619
5009.805	610
5010.141	590
5010.478	596
5010.814	581
5011.15	594
5011.487	629
5011.823	621
5012.159	581
5012.496	555
5012.832	542
5013.169	564
5013.505	616
5013.841	613
5014.178	626
5014.514	616
5014.851	611
5015.187	613
5015.524	595
5015.86	663
5016.197	668
5016.533	680
5016.87	660
5017.206	674
5017.543	635
5017.879	664
5018.216	683
5018.553	673
5018.889	649
5019.226	642
5019.562	633
5019.899	629
5020.236	645
5020.572	631
5020.909	634
5021.246	614
5021.582	616
5021.919	607
5022.256	646
5022.593	649
5022.929	639
5023.266	601
5023.603	590
5023.94	594
5024.276	575
5024.613	587
5024.95	586
5025.287	590
5025.624	589
5025.96	621
5026.297	617
5026.634	676
5026.971	668
5027.308	658
5027.645	601
5027.982	563
5028.319	609
5028.655	629
5028.992	601
5029.329	641
5029.666	593
5030.003	580
5030.34	639
5030.677	642
5031.014	634
5031.351	593
5031.688	634
5032.025	646
5032.362	612
5032.699	601
5033.036	615
5033.374	593
5033.711	601
5034.048	606
5034.385	611
5034.722	657
5035.059	667
5035.396	707
5035.733	752
5036.071	695
5036.408	654
5036.745	651
5037.082	612
5037.419	570
5037.757	594
5038.094	635
5038.431	629
5038.768	637
5039.106	620
5039.443	609
5039.78	634
5040.118	660
5040.455	645
5040.792	614
5041.13	631
5041.467	627
5041.804	597
5042.142	565
5042.479	618
5042.816	675
5043.154	676
5043.491	657
5043.829	625
5044.166	636
5044.504	624
5044.841	613
5045.179	648
5045.516	662
5045.854	625
5046.191	616
5046.529	601
5046.866	636
5047.204	656
5047.541	676
5047.879	679
5048.216	664
5048.554	643
5048.892	647
5049.229	579
5049.567	579
5049.904	600
5050.242	621
5050.58	596
5050.917	637
5051.255	651
5051.593	606
5051.93	663
5052.268	699
5052.606	668
5052.944	658
5053.281	635
5053.619	609
5053.957	601
5054.295	588
5054.633	607
5054.97	577
5055.308	552
5055.646	535
5055.984	581
5056.322	588
5056.66	613
5056.997	559
5057.335	558
5057.673	563
5058.011	564
5058.349	570
5058.687	549
5059.025	576
5059.363	575
5059.701	563
5060.039	576
5060.377	596
5060.715	599
5061.053	572
5061.391	546
5061.729	595
5062.067	574
5062.405	594
5062.743	620
5063.081	571
5063.419	623
5063.757	668
5064.095	657
5064.433	666
5064.772	658
5065.11	677
5065.448	670
5065.786	662
5066.124	663
5066.462	611
5066.801	566
5067.139	584
5067.477	561
5067.815	553
5068.154	565
5068.492	520
5068.83	525
5069.168	559
5069.507	584
5069.845	581
5070.183	613
5070.522	626
5070.86	645
5071.198	676
5071.537	603
5071.875	595
5072.213	587
5072.552	556
5072.89	538
5073.229	585
5073.567	652
5073.905	655
5074.244	627
5074.582	594
5074.921	575
5075.259	566
5075.598	589
5075.936	621
5076.275	593
5076.613	548
5076.952	545
5077.29	564
5077.629	602
5077.968	572
5078.306	582
5078.645	587
5078.983	632
5079.322	618
5079.661	616
5079.999	603
5080.338	603
5080.677	609
5081.015	649
5081.354	626
5081.693	603
5082.031	617
5082.37	639
5082.709	639
5083.047	637
5083.386	669
5083.725	633
5084.064	606
5084.403	588
5084.741	602
5085.08	595
5085.419	616
5085.758	617
5086.097	592
5086.436	564
5086.774	574
5087.113	598
5087.452	586
5087.791	606
5088.13	582
5088.469	555
5088.808	612
5089.147	627
5089.486	579
5089.825	634
5090.164	639
5090.503	608
5090.842	634
5091.181	665
5091.52	636
5091.859	620
5092.198	620
5092.537	614
5092.876	603
5093.215	618
5093.554	606
5093.893	620
5094.232	624
5094.571	598
5094.911	634
5095.25	645
5095.589	639
5095.928	612
5096.267	631
5096.606	624
5096.946	634
5097.285	648
5097.624	620
5097.963	630
5098.303	626
5098.642	632
5098.981	600
5099.32	601
5099.66	604
5099.999	566
5100.338	522
5100.678	499
5101.017	559
5101.356	556
5101.696	512
5102.035	542
5102.374	575
5102.714	635
5103.053	556
5103.393	544
5103.732	555
5104.072	562
5104.411	533
5104.75	501
5105.09	528
5105.429	514
5105.769	537
5106.108	573
5106.448	575
5106.787	606
5107.127	650
5107.467	611
5107.806	620
5108.146	635
5108.485	632
5108.825	602
5109.164	544
5109.504	551
5109.844	585
5110.183	556
5110.523	556
5110.863	532
5111.202	528
5111.542	560
5111.882	537
5112.222	506
5112.561	507
5112.901	537
5113.241	570
5113.58	607
5113.92	584
5114.26	531
5114.6	551
5114.94	540
5115.279	520
5115.619	539
5115.959	564
5116.299	617
5116.639	573
5116.979	545
5117.319	537
5117.658	593
5117.998	594
5118.338	546
5118.678	562
5119.018	530
5119.358	534
5119.698	577
5120.038	531
5120.378	561
5120.718	570
5121.058	557
5121.398	535
5121.738	539
5122.078	561
5122.418	523
5122.758	534
5123.098	551
5123.438	540
5123.778	592
5124.119	635
5124.459	650
5124.799	616
5125.139	607
5125.479	641
5125.819	631
5126.159	609
5126.5	592
5126.84	587
5127.18	610
5127.52	610
5127.86	604
5128.201	635
5128.541	606
5128.881	563
5129.222	545
5129.562	578
5129.902	545
5130.242	577
5130.583	565
5130.923	515
5131.263	534
5131.604	534
5131.944	517
5132.285	547
5132.625	567
5132.965	547
5133.306	570
5133.646	594
5133.987	583
5134.327	553
5134.667	573
5135.008	566
5135.348	563
5135.689	541
5136.029	553
5136.37	576
5136.71	596
5137.051	596
5137.392	596
5137.732	575
5138.073	565
5138.413	628
5138.754	641
5139.094	595
5139.435	604
5139.776	626
5140.116	590
5140.457	596
5140.798	539
5141.138	584
5141.479	589
5141.82	570
5142.16	553
5142.501	552
5142.842	578
5143.183	549
5143.523	541
5143.864	554
5144.205	558
5144.546	544
5144.886	569
5145.227	553
5145.568	529
5145.909	570
5146.25	587
5146.591	539
5146.931	489
5147.272	507
5147.613	505
5147.954	478
5148.295	526
5148.636	563
5148.977	537
5149.318	524
5149.659	564
5150	573
5150.341	566
5150.682	528
5151.023	552
5151.364	585
5151.705	521
5152.046	462
5152.387	514
5152.728	537
5153.069	514
5153.41	510
5153.751	481
5154.092	474
5154.433	532
5154.774	550
5155.116	548
5155.457	543
5155.798	541
5156.139	557
5156.48	554
5156.821	578
5157.163	556
5157.504	565
5157.845	575
5158.186	586
5158.528	569
5158.869	596
5159.21	615
5159.551	597
5159.893	562
5160.234	518
5160.575	508
5160.917	547
5161.258	542
5161.599	548
5161.941	573
5162.282	565
5162.623	558
5162.965	552
5163.306	558
5163.648	597
5163.989	616
5164.33	589
5164.672	535
5165.013	466
5165.355	490
5165.696	513
5166.038	525
5166.379	543
5166.721	559
5167.062	583
5167.404	540
5167.746	524
5168.087	542
5168.429	515
5168.77	556
5169.112	541
5169.453	569
5169.795	537
5170.137	575
5170.478	537
5170.82	505
5171.162	557
5171.503	548
5171.845	491
5172.187	500
5172.528	496
5172.87	520
5173.212	530
5173.554	525
5173.895	522
5174.237	520
5174.579	550
5174.921	539
5175.263	546
5175.604	577
5175.946	537
5176.288	515
5176.63	521
5176.972	528
5177.314	602
5177.655	570
5177.997	543
5178.339	547
5178.681	582
5179.023	583
5179.365	573
5179.707	560
5180.049	516
5180.391	505
5180.733	532
5181.075	560
5181.417	512
5181.759	472
5182.101	466
5182.443	522
5182.785	565
5183.127	537
5183.469	550
5183.811	604
5184.153	557
5184.495	542
5184.838	551
5185.18	564
5185.522	560
5185.864	557
5186.206	574
5186.548	588
5186.89	579
5187.233	600
5187.575	617
5187.917	646
5188.259	628
5188.602	590
5188.944	626
5189.286	649
5189.628	609
5189.971	585
5190.313	562
5190.655	624
5190.998	600
5191.34	553
5191.682	543
5192.025	510
5192.367	565
5192.709	563
5193.052	541
5193.394	548
5193.737	572
5194.079	538
5194.421	562
5194.764	565
5195.106	553
5195.449	586
5195.791	569
5196.134	632
5196.476	642
5196.819	545
5197.161	596
5197.504	594
5197.846	575
5198.189	538
5198.531	546
5198.874	593
5199.217	543
5199.559	551
5199.902	587
5200.244	583
5200.587	637
5200.93	620
5201.272	588
5201.615	572
5201.958	584
5202.3	542
5202.643	560
5202.986	569
5203.329	585
5203.671	573
5204.014	581
5204.357	586
5204.7	585
5205.042	578
5205.385	510
5205.728	509
5206.071	574
5206.414	579
5206.756	581
5207.099	561
5207.442	547
5207.785	512
5208.128	538
5208.471	521
5208.814	496
5209.157	472
5209.5	515
5209.843	527
5210.185	496
5210.528	544
5210.871	615
5211.214	614
5211.557	580
5211.9	566
5212.243	588
5212.586	609
5212.929	656
5213.273	655
5213.616	585
5213.959	572
5214.302	589
5214.645	564
5214.988	543
5215.331	570
5215.674	562
5216.017	545
5216.361	566
5216.704	511
5217.047	530
5217.39	523
5217.733	547
5218.076	561
5218.42	582
5218.763	573
5219.106	593
5219.449	598
5219.793	568
5220.136	603
5220.479	573
5220.823	566
5221.166	579
5221.509	583
5221.853	566
5222.196	524
5222.539	512
5222.883	506
5223.226	515
5223.569	536
5223.913	533
5224.256	524
5224.6	543
5224.943	553
5225.287	599
5225.63	556
5225.973	587
5226.317	578
5226.66	569
5227.004	541
5227.347	501
5227.691	551
5228.035	581
5228.378	541
5228.722	529
5229.065	521
5229.409	529
5229.752	541
5230.096	574
5230.44	562
5230.783	535
5231.127	488
5231.471	512
5231.814	525
5232.158	506
5232.502	517
5232.845	519
5233.189	580
5233.533	551
5233.876	516
5234.22	523
5234.564	530
5234.908	551
5235.251	544
5235.595	516
5235.939	479
5236.283	479
5236.627	511
5236.97	511
5237.314	513
5237.658	540
5238.002	554
5238.346	501
5238.69	503
5239.034	493
5239.378	493
5239.722	508
5240.065	487
5240.409	523
5240.753	495
5241.097	486
5241.441	522
5241.785	514
5242.129	497
5242.473	510
5242.817	536
5243.161	486
5243.505	487
5243.85	470
5244.194	433
5244.538	440
5244.882	448
5245.226	511
5245.57	584
5245.914	565
5246.258	587
5246.602	560
5246.947	528
5247.291	552
5247.635	543
5247.979	529
5248.323	509
5248.668	515
5249.012	528
5249.356	541
5249.7	506
5250.044	464
5250.389	514
5250.733	504
5251.077	530
5251.422	513
5251.766	508
5252.11	549
5252.455	596
5252.799	590
5253.143	545
5253.488	553
5253.832	508
5254.177	490
5254.521	506
5254.865	493
5255.21	488
5255.554	482
5255.899	505
5256.243	497
5256.588	511
5256.932	514
5257.277	479
5257.621	487
5257.966	511
5258.31	535
5258.655	495
5258.999	494
5259.344	495
5259.688	510
5260.033	521
5260.378	516
5260.722	559
5261.067	571
5261.411	529
5261.756	521
5262.101	483
5262.445	480
5262.79	509
5263.135	497
5263.479	484
5263.824	475
5264.169	516
5264.514	522
5264.858	522
5265.203	519
5265.548	501
5265.893	500
5266.238	499
5266.582	484
5266.927	499
5267.272	495
5267.617	542
5267.962	518
5268.306	492
5268.651	525
5268.996	511
5269.341	491
5269.686	475
5270.031	453
5270.376	457
5270.721	426
5271.066	453
5271.411	515
5271.756	532
5272.101	532
5272.446	548
5272.791	501
5273.136	490
5273.481	507
5273.826	494
5274.171	498
5274.516	502
5274.861	526
5275.206	524
5275.551	455
5275.896	454
5276.241	483
5276.587	486
5276.932	540
5277.277	567
5277.622	552
5277.967	573
5278.312	562
5278.658	542
5279.003	490
5279.348	482
5279.693	526
5280.038	533
5280.384	548
5280.729	573
5281.074	568
5281.42	589
5281.765	573
5282.11	548
5282.455	489
5282.801	499
5283.146	494
5283.491	536
5283.837	537
5284.182	525
5284.528	511
5284.873	497
5285.218	483
5285.564	525
5285.909	503
5286.255	526
5286.6	511
5286.946	510
5287.291	482
5287.637	472
5287.982	498
5288.328	488
5288.673	503
5289.019	483
5289.364	501
5289.71	526
5290.055	490
5290.401	463
5290.747	517
5291.092	488
5291.438	486
5291.783	498
5292.129	540
5292.475	534
5292.82	515
5293.166	523
5293.512	522
5293.857	489
5294.203	451
5294.549	483
5294.895	452
5295.24	452
5295.586	457
5295.932	445
5296.278	506
5296.623	553
5296.969	545
5297.315	538
5297.661	513
5298.007	499
5298.352	495
5298.698	518
5299.044	550
5299.39	487
5299.736	485
5300.082	507
5300.428	517
5300.774	483
5301.12	513
5301.466	541
5301.812	505
5302.157	494
5302.503	512
5302.849	509
5303.195	487
5303.541	485
5303.887	452
5304.234	452
5304.58	465
5304.926	478
5305.272	498
5305.618	463
5305.964	486
5306.31	527
5306.656	546
5307.002	531
5307.348	520
5307.694	504
5308.041	526
5308.387	524
5308.733	510
5309.079	507
5309.425	483
5309.772	470
5310.118	477
5310.464	461
5310.81	481
5311.157	498
5311.503	488
5311.849	485
5312.195	502
5312.542	523
5312.888	472
5313.234	528
5313.581	492
5313.927	481
5314.273	497
5314.62	473
5314.966	503
5315.313	530
5315.659	543
5316.005	510
5316.352	514
5316.698	497
5317.045	485
5317.391	513
5317.738	475
5318.084	482
5318.431	480
5318.777	472
5319.124	482
5319.47	488
5319.817	468
5320.163	469
5320.51	465
5320.856	442
5321.203	420
5321.55	457
5321.896	477
5322.243	514
5322.589	505
5322.936	538
5323.283	542
5323.629	528
5323.976	532
5324.323	496
5324.669	500
5325.016	527
5325.363	559
5325.71	572
5326.056	511
5326.403	533
5326.75	528
5327.097	527
5327.443	523
5327.79	510
5328.137	493
5328.484	496
5328.831	477
5329.178	491
5329.524	516
5329.871	536
5330.218	542
5330.565	534
5330.912	469
5331.259	467
5331.606	475
5331.953	459
5332.3	464
5332.647	466
5332.994	475
5333.341	479
5333.688	484
5334.035	545
5334.382	504
5334.729	480
5335.076	464
5335.423	469
5335.77	501
5336.117	486
5336.464	493
5336.811	475
5337.158	406
5337.505	448
5337.852	452
5338.2	450
5338.547	457
5338.894	465
5339.241	489
5339.588	509
5339.935	479
5340.283	503
5340.63	444
5340.977	474
5341.324	476
5341.672	437
5342.019	419
5342.366	406
5342.713	436
5343.061	492
5343.408	490
5343.755	443
5344.103	472
5344.45	486
5344.797	464
5345.145	456
5345.492	450
5345.839	485
5346.187	491
5346.534	475
5346.882	494
5347.229	516
5347.577	492
5347.924	470
5348.272	471
5348.619	510
5348.966	513
5349.314	538
5349.661	544
5350.009	539
5350.357	506
5350.704	506
5351.052	481
5351.399	528
5351.747	539
5352.094	547
5352.442	521
5352.79	507
5353.137	527
5353.485	514
5353.833	474
5354.18	440
5354.528	479
5354.876	499
5355.223	471
5355.571	478
5355.919	487
5356.266	478
5356.614	479
5356.962	487
5357.31	501
5357.657	474
5358.005	454
5358.353	477
5358.701	480
5359.049	502
5359.396	568
5359.744	536
5360.092	517
5360.44	505
5360.788	501
5361.136	470
5361.484	479
5361.832	480
5362.179	477
5362.527	476
5362.875	465
5363.223	457
5363.571	459
5363.919	456
5364.267	472
5364.615	455
5364.963	429
5365.311	487
5365.659	472
5366.007	491
5366.355	452
5366.703	461
5367.051	487
5367.4	528
5367.748	523
5368.096	514
5368.444	490
5368.792	481
5369.14	488
5369.488	544
5369.837	566
5370.185	609
5370.533	542
5370.881	506
5371.229	530
5371.578	509
5371.926	490
5372.274	489
5372.622	487
5372.971	520
5373.319	538
5373.667	576
5374.015	538
5374.364	467
5374.712	506
5375.06	498
5375.409	502
5375.757	499
5376.105	489
5376.454	478
5376.802	483
5377.151	492
5377.499	489
5377.847	490
5378.196	469
5378.544	515
5378.893	550
5379.241	531
5379.59	518
5379.938	495
5380.287	511
5380.635	555
5380.984	530
5381.332	577
5381.681	574
5382.029	534
5382.378	480
5382.727	478
5383.075	503
5383.424	472
5383.772	517
5384.121	470
5384.47	441
5384.818	453
5385.167	418
5385.516	416
5385.864	424
5386.213	449
5386.562	425
5386.911	462
5387.259	484
5387.608	486
5387.957	501
5388.306	502
5388.654	427
5389.003	438
5389.352	443
5389.701	473
5390.05	459
5390.398	481
5390.747	456
5391.096	414
5391.445	396
5391.794	426
5392.143	426
5392.492	409
5392.84	472
5393.189	450
5393.538	448
5393.887	446
5394.236	449
5394.585	473
5394.934	407
5395.283	401
5395.632	415
5395.981	423
5396.33	438
5396.679	470
5397.028	473
5397.377	468
5397.726	425
5398.076	434
5398.425	476
5398.774	518
5399.123	505
5399.472	468
5399.821	453
5400.17	426
5400.519	441
5400.869	427
5401.218	441
5401.567	450
5401.916	501
5402.265	476
5402.615	468
5402.964	404
5403.313	416
5403.662	466
5404.012	463
5404.361	386
5404.71	416
5405.06	501
5405.409	503
5405.758	448
5406.107	470
5406.457	443
5406.806	447
5407.156	445
5407.505	474
5407.854	483
5408.204	474
5408.553	490
5408.903	498
5409.252	518
5409.602	546
5409.951	567
5410.3	550
5410.65	541
5410.999	498
5411.349	496
5411.698	533
5412.048	527
5412.398	502
5412.747	500
5413.097	500
5413.446	483
5413.796	469
5414.145	440
5414.495	434
5414.845	495
5415.194	486
5415.544	443
5415.894	509
5416.243	543
5416.593	514
5416.943	498
5417.292	513
5417.642	492
5417.992	487
5418.342	508
5418.691	463
5419.041	465
5419.391	454
5419.741	547
5420.09	553
5420.44	526
5420.79	518
5421.14	480
5421.49	477
5421.84	466
5422.189	437
5422.539	427
5422.889	439
5423.239	439
5423.589	420
5423.939	430
5424.289	376
5424.639	447
5424.989	484
5425.339	491
5425.689	462
5426.039	463
5426.389	473
5426.739	491
5427.089	470
5427.439	492
5427.789	484
5428.139	467
5428.489	463
5428.839	449
5429.189	480
5429.539	503
5429.889	516
5430.239	495
5430.589	449
5430.94	434
5431.29	457
5431.64	490
5431.99	474
5432.34	462
5432.69	446
5433.041	473
5433.391	496
5433.741	490
5434.091	459
5434.442	454
5434.792	434
5435.142	454
5435.492	438
5435.843	427
5436.193	431
5436.543	408
5436.894	428
5437.244	456
5437.594	459
5437.945	424
5438.295	478
5438.646	494
5438.996	464
5439.346	443
5439.697	424
5440.047	434
5440.398	505
5440.748	478
5441.099	447
5441.449	415
5441.8	441
5442.15	490
5442.501	488
5442.851	492
5443.202	479
5443.552	497
5443.903	501
5444.253	474
5444.604	439
5444.954	447
5445.305	448
5445.656	458
5446.006	441
5446.357	451
5446.708	486
5447.058	458
5447.409	471
5447.76	455
5448.11	429
5448.461	463
5448.812	497
5449.162	461
5449.513	485
5449.864	502
5450.215	435
5450.566	450
5450.916	395
5451.267	382
5451.618	390
5451.969	342
5452.32	406
5452.67	429
5453.021	429
5453.372	458
5453.723	453
5454.074	441
5454.425	395
5454.776	401
5455.127	445
5455.478	409
5455.828	432
5456.179	448
5456.53	467
5456.881	449
5457.232	420
5457.583	441
5457.934	469
5458.285	491
5458.636	508
5458.987	542
5459.339	548
5459.69	518
5460.041	481
5460.392	499
5460.743	505
5461.094	467
5461.445	491
5461.796	519
5462.147	520
5462.499	462
5462.85	471
5463.201	426
5463.552	452
5463.903	440
5464.255	458
5464.606	471
5464.957	482
5465.308	473
5465.659	431
5466.011	427
5466.362	443
5466.713	465
5467.065	466
5467.416	469
5467.767	494
5468.119	478
5468.47	459
5468.821	414
5469.173	404
5469.524	432
5469.875	410
5470.227	422
5470.578	434
5470.93	448
5471.281	490
5471.633	507
5471.984	514
5472.336	481
5472.687	456
5473.039	514
5473.39	463
5473.742	501
5474.093	471
5474.445	415
5474.796	443
5475.148	447
5475.499	497
5475.851	478
5476.203	468
5476.554	470
5476.906	457
5477.257	476
5477.609	460
5477.961	481
5478.312	450
5478.664	416
5479.016	430
5479.367	496
5479.719	502
5480.071	482
5480.423	477
5480.774	457
5481.126	477
5481.478	488
5481.83	457
5482.181	434
5482.533	449
5482.885	461
5483.237	442
5483.589	430
5483.941	425
5484.292	464
5484.644	427
5484.996	447
5485.348	475
5485.7	433
5486.052	435
5486.404	442
5486.756	439
5487.108	425
5487.46	413
5487.812	418
5488.164	434
5488.516	455
5488.868	430
5489.22	419
5489.572	396
5489.924	424
5490.276	440
5490.628	413
5490.98	385
5491.332	402
5491.684	405
5492.036	400
5492.388	416
5492.74	441
5493.092	480
5493.445	468
5493.797	433
5494.149	477
5494.501	485
5494.853	448
5495.206	413
5495.558	397
5495.91	448
5496.262	451
5496.615	412
5496.967	433
5497.319	449
5497.671	465
5498.024	486
5498.376	468
5498.728	455
5499.081	446
5499.433	462
5499.785	494
5500.138	436
5500.49	418
5500.842	469
5501.195	450
5501.547	448
5501.9	420
5502.252	411
5502.605	404
5502.957	411
5503.309	389
5503.662	402
5504.014	428
5504.367	424
5504.719	411
5505.072	396
5505.425	445
5505.777	446
5506.13	449
5506.482	399
5506.835	390
5507.187	415
5507.54	405
5507.893	448
5508.245	461
5508.598	469
5508.95	457
5509.303	418
5509.656	373
5510.008	388
5510.361	396
5510.714	430
5511.067	445
5511.419	432
5511.772	432
5512.125	413
5512.478	444
5512.83	444
5513.183	444
5513.536	438
5513.889	418
5514.242	411
5514.594	418
5514.947	397
5515.3	394
5515.653	372
5516.006	361
5516.359	395
5516.712	453
5517.064	480
5517.417	459
5517.77	438
5518.123	421
5518.476	454
5518.829	435
5519.182	458
5519.535	388
5519.888	398
5520.241	474
5520.594	461
5520.947	450
5521.3	434
5521.653	404
5522.006	464
5522.359	442
5522.713	430
5523.066	422
5523.419	408
5523.772	448
5524.125	476
5524.478	440
5524.831	453
5525.184	442
5525.538	454
5525.891	444
5526.244	445
5526.597	464
5526.95	444
5527.304	447
5527.657	459
5528.01	448
5528.364	412
5528.717	422
5529.07	454
5529.423	398
5529.777	428
5530.13	475
5530.483	502
5530.837	524
5531.19	511
5531.543	460
5531.897	408
5532.25	423
5532.604	423
5532.957	424
5533.31	431
5533.664	415
5534.017	376
5534.371	422
5534.724	436
5535.078	406
5535.431	410
5535.785	433
5536.138	467
5536.492	448
5536.845	431
5537.199	455
5537.552	411
5537.906	411
5538.26	440
5538.613	481
5538.967	453
5539.32	447
5539.674	451
5540.028	446
5540.381	422
5540.735	439
5541.089	400
5541.442	377
5541.796	380
5542.15	383
5542.504	368
5542.857	357
5543.211	378
5543.565	382
5543.919	417
5544.272	454
5544.626	434
5544.98	462
5545.334	438
5545.687	435
5546.041	436
5546.395	416
5546.749	387
5547.103	408
5547.457	406
5547.811	422
5548.165	424
5548.518	457
5548.872	469
5549.226	435
5549.58	449
5549.934	488
5550.288	478
5550.642	476
5550.996	465
5551.35	441
5551.704	381
5552.058	441
5552.412	432
5552.766	458
5553.12	428
5553.474	409
5553.829	425
5554.183	426
5554.537	423
5554.891	420
5555.245	389
5555.599	407
5555.953	449
5556.307	419
5556.662	400
5557.016	396
5557.37	424
5557.724	477
5558.078	485
5558.433	482
5558.787	476
5559.141	463
5559.495	474
5559.85	428
5560.204	403
5560.558	412
5560.913	403
5561.267	406
5561.621	402
5561.976	364
5562.33	368
5562.684	374
5563.039	366
5563.393	354
5563.747	391
5564.102	387
5564.456	431
5564.811	457
5565.165	479
5565.52	458
5565.874	443
5566.228	422
5566.583	405
5566.937	397
5567.292	385
5567.646	423
5568.001	434
5568.356	416
5568.71	390
5569.065	392
5569.419	388
5569.774	378
5570.128	424
5570.483	453
5570.838	446
5571.192	465
5571.547	414
5571.902	392
5572.256	373
5572.611	411
5572.966	457
5573.32	456
5573.675	397
5574.03	400
5574.385	426
5574.739	431
5575.094	438
5575.449	408
5575.804	395
5576.158	432
5576.513	461
5576.868	430
5577.223	432
5577.578	436
5577.933	494
5578.287	481
5578.642	446
5578.997	460
5579.352	421
5579.707	461
5580.062	453
5580.417	463
5580.772	461
5581.127	433
5581.482	421
5581.837	419
5582.192	436
5582.547	427
5582.902	396
5583.257	434
5583.612	460
5583.967	448
5584.322	455
5584.677	458
5585.032	458
5585.387	425
5585.742	392
5586.097	440
5586.452	433
5586.807	449
5587.163	443
5587.518	413
5587.873	408
5588.228	372
5588.583	420
5588.938	441
5589.294	456
5589.649	421
5590.004	387
5590.359	385
5590.715	415
5591.07	422
5591.425	395
5591.78	409
5592.136	387
5592.491	395
5592.846	399
5593.202	402
5593.557	408
5593.912	390
5594.268	401
5594.623	424
5594.979	384
5595.334	401
5595.689	395
5596.045	478
5596.4	496
5596.756	480
5597.111	434
5597.467	399
5597.822	391
5598.178	366
5598.533	419
5598.889	414
5599.244	431
5599.6	427
5599.955	432
5600.311	415
5600.666	396
5601.022	385
5601.378	399
5601.733	369
5602.089	357
5602.444	406
5602.8	401
5603.156	403
5603.511	407
5603.867	394
5604.223	410
5604.578	387
5604.934	403
5605.29	456
5605.646	414
5606.001	371
5606.357	381
5606.713	401
5607.069	388
5607.424	411
5607.78	410
5608.136	443
5608.492	435
5608.848	440
5609.203	426
5609.559	428
5609.915	398
5610.271	407
5610.627	415
5610.983	393
5611.339	384
5611.695	380
5612.051	388
5612.407	381
5612.762	400
5613.118	396
5613.474	391
5613.83	434
5614.186	425
5614.542	435
5614.898	433
5615.254	430
5615.611	434
5615.967	436
5616.323	388
5616.679	360
5617.035	354
5617.391	396
5617.747	385
5618.103	381
5618.459	360
5618.815	350
5619.172	333
5619.528	361
5619.884	365
5620.24	388
5620.596	422
5620.953	397
5621.309	371
5621.665	383
5622.021	404
5622.378	408
5622.734	400
5623.09	357
5623.446	348
5623.803	355
5624.159	365
5624.515	428
5624.872	464
5625.228	484
5625.584	439
5625.941	444
5626.297	420
5626.654	402
5627.01	412
5627.366	455
5627.723	457
5628.079	466
5628.436	401
5628.792	390
5629.149	407
5629.505	414
5629.862	447
5630.218	451
5630.575	381
5630.931	410
5631.288	432
5631.644	465
5632.001	500
5632.357	483
5632.714	449
5633.071	411
5633.427	433
5633.784	439
5634.14	439
5634.497	409
5634.854	372
5635.21	364
5635.567	377
5635.924	336
5636.28	342
5636.637	360
5636.994	390
5637.351	376
5637.707	359
5638.064	361
5638.421	364
5638.778	376
5639.134	397
5639.491	420
5639.848	424
5640.205	436
5640.562	439
5640.919	435
5641.275	463
5641.632	461
5641.989	437
5642.346	437
5642.703	430
5643.06	468
5643.417	517
5643.774	545
5644.131	581
5644.488	567
5644.845	568
5645.202	582
5645.559	646
5645.916	667
5646.273	707
5646.63	748
5646.987	737
5647.344	838
5647.701	940
5648.058	991
5648.415	1056
5648.772	1042
5649.129	1077
5649.486	1121
5649.843	1099
5650.201	1158
5650.558	1189
5650.915	1167
5651.272	1146
5651.629	1127
5651.986	1071
5652.344	1030
5652.701	941
5653.058	857
5653.415	752
5653.773	683
5654.13	723
5654.487	702
5654.844	679
5655.202	627
5655.559	578
5655.916	548
5656.274	565
5656.631	589
5656.988	585
5657.346	541
5657.703	547
5658.061	516
5658.418	506
5658.775	510
5659.133	569
5659.49	554
5659.848	534
5660.205	525
5660.563	546
5660.92	549
5661.278	537
5661.635	510
5661.993	487
5662.35	533
5662.708	524
5663.065	547
5663.423	559
5663.78	543
5664.138	558
5664.495	570
5664.853	560
5665.211	546
5665.568	537
5665.926	582
5666.284	567
5666.641	565
5666.999	529
5667.357	500
5667.714	519
5668.072	491
5668.43	504
5668.787	505
5669.145	531
5669.503	531
5669.861	532
5670.218	520
5670.576	456
5670.934	444
5671.292	451
5671.65	479
5672.008	452
5672.365	436
5672.723	436
5673.081	401
5673.439	497
5673.797	518
5674.155	493
5674.513	450
5674.871	449
5675.228	467
5675.586	424
5675.944	454
5676.302	467
5676.66	470
5677.018	440
5677.376	462
5677.734	506
5678.092	504
5678.45	473
5678.808	431
5679.166	445
5679.525	492
5679.883	475
[truncated: 31,000 more rows]
