# Supplementary material for: LIMPIC: a computational method for the separation of protein MALDI-TOF-MS signals from noise
Source: BMC Bioinformatics. 2007 Mar 26;8:101. doi: 10.1186/1471-2105-8-101 (PMC1847688; doi:10.1186/1471-2105-8-101)
Supplement: Additional File 2 — Compressed archive of 30 text files, containing MALDI-TOF-MS data acquired from in-vitro protein mixtures. The text files are arranged in 6 folders, each referring to a different cytochrome C concentration. [file 1471-2105-8-101-S2.zip › SOL_25_TXT/SOL_calib_03c.txt]

4990.61	0
4990.946	0
4991.282	0
4991.618	0
4991.953	0
4992.289	0
4992.625	0
4992.961	0
4993.297	1554
4993.632	1544
4993.968	1528
4994.304	1504
4994.64	1490
4994.976	1431
4995.312	1432
4995.647	1465
4995.983	1480
4996.319	1613
4996.655	1661
4996.991	1667
4997.327	1641
4997.663	1598
4997.999	1617
4998.335	1625
4998.671	1730
4999.007	1674
4999.343	1617
4999.679	1600
5000.015	1627
5000.351	1684
5000.687	1655
5001.023	1568
5001.359	1601
5001.695	1655
5002.031	1555
5002.368	1540
5002.704	1571
5003.04	1606
5003.376	1619
5003.712	1590
5004.048	1571
5004.384	1667
5004.721	1634
5005.057	1595
5005.393	1591
5005.729	1659
5006.066	1599
5006.402	1635
5006.738	1633
5007.074	1541
5007.411	1512
5007.747	1573
5008.083	1601
5008.419	1641
5008.756	1556
5009.092	1560
5009.428	1673
5009.765	1586
5010.101	1570
5010.438	1584
5010.774	1602
5011.11	1589
5011.447	1569
5011.783	1540
5012.12	1520
5012.456	1584
5012.793	1542
5013.129	1511
5013.466	1595
5013.802	1583
5014.139	1656
5014.475	1604
5014.812	1573
5015.148	1586
5015.485	1553
5015.821	1511
5016.158	1544
5016.494	1502
5016.831	1579
5017.168	1621
5017.504	1675
5017.841	1605
5018.178	1521
5018.514	1593
5018.851	1636
5019.188	1639
5019.524	1578
5019.861	1595
5020.198	1624
5020.534	1661
5020.871	1681
5021.208	1707
5021.545	1642
5021.881	1578
5022.218	1512
5022.555	1511
5022.892	1478
5023.229	1461
5023.565	1453
5023.902	1488
5024.239	1528
5024.576	1567
5024.913	1564
5025.25	1504
5025.586	1526
5025.923	1581
5026.26	1649
5026.597	1606
5026.934	1587
5027.271	1505
5027.608	1438
5027.945	1464
5028.282	1512
5028.619	1503
5028.956	1521
5029.293	1531
5029.63	1598
5029.967	1625
5030.304	1567
5030.641	1644
5030.978	1597
5031.315	1613
5031.652	1590
5031.99	1548
5032.327	1603
5032.664	1671
5033.001	1661
5033.338	1562
5033.675	1572
5034.012	1572
5034.35	1595
5034.687	1638
5035.024	1607
5035.361	1528
5035.698	1513
5036.036	1526
5036.373	1504
5036.71	1502
5037.047	1522
5037.385	1471
5037.722	1519
5038.059	1644
5038.397	1598
5038.734	1575
5039.071	1562
5039.409	1629
5039.746	1647
5040.083	1559
5040.421	1550
5040.758	1613
5041.096	1627
5041.433	1562
5041.771	1574
5042.108	1619
5042.445	1576
5042.783	1523
5043.12	1555
5043.458	1597
5043.795	1519
5044.133	1613
5044.47	1580
5044.808	1508
5045.145	1553
5045.483	1604
5045.821	1654
5046.158	1602
5046.496	1620
5046.833	1605
5047.171	1632
5047.509	1625
5047.846	1633
5048.184	1550
5048.522	1473
5048.859	1572
5049.197	1546
5049.535	1599
5049.872	1612
5050.21	1660
5050.548	1659
5050.885	1606
5051.223	1621
5051.561	1574
5051.899	1525
5052.237	1616
5052.574	1614
5052.912	1573
5053.25	1687
5053.588	1576
5053.926	1598
5054.263	1558
5054.601	1519
5054.939	1543
5055.277	1518
5055.615	1537
5055.953	1538
5056.291	1520
5056.629	1461
5056.967	1548
5057.305	1611
5057.643	1572
5057.981	1504
5058.319	1521
5058.657	1454
5058.995	1529
5059.333	1553
5059.671	1548
5060.009	1604
5060.347	1605
5060.685	1601
5061.023	1540
5061.361	1566
5061.699	1484
5062.037	1443
5062.375	1512
5062.713	1525
5063.052	1520
5063.39	1520
5063.728	1552
5064.066	1580
5064.404	1620
5064.742	1536
5065.081	1533
5065.419	1581
5065.757	1576
5066.095	1621
5066.434	1551
5066.772	1482
5067.11	1607
5067.448	1643
5067.787	1570
5068.125	1560
5068.463	1570
5068.802	1521
5069.14	1461
5069.478	1413
5069.817	1459
5070.155	1482
5070.494	1487
5070.832	1457
5071.17	1568
5071.509	1638
5071.847	1580
5072.186	1511
5072.524	1455
5072.863	1539
5073.201	1559
5073.54	1587
5073.878	1597
5074.217	1633
5074.555	1603
5074.894	1578
5075.232	1618
5075.571	1587
5075.909	1573
5076.248	1549
5076.587	1507
5076.925	1453
5077.264	1456
5077.602	1454
5077.941	1525
5078.28	1540
5078.618	1559
5078.957	1522
5079.296	1481
5079.634	1510
5079.973	1567
5080.312	1601
5080.651	1639
5080.989	1665
5081.328	1623
5081.667	1603
5082.006	1623
5082.344	1604
5082.683	1530
5083.022	1559
5083.361	1663
5083.7	1670
5084.038	1647
5084.377	1565
5084.716	1529
5085.055	1491
5085.394	1546
5085.733	1611
5086.072	1579
5086.411	1596
5086.75	1529
5087.089	1513
5087.428	1522
5087.767	1443
5088.105	1518
5088.444	1575
5088.783	1523
5089.123	1452
5089.462	1507
5089.801	1522
5090.14	1563
5090.479	1541
5090.818	1534
5091.157	1527
5091.496	1464
5091.835	1537
5092.174	1513
5092.513	1454
5092.852	1422
5093.192	1477
5093.531	1512
5093.87	1483
5094.209	1409
5094.548	1464
5094.887	1468
5095.227	1436
5095.566	1473
5095.905	1523
5096.244	1528
5096.584	1556
5096.923	1526
5097.262	1524
5097.602	1539
5097.941	1557
5098.28	1560
5098.619	1507
5098.959	1468
5099.298	1473
5099.638	1471
5099.977	1499
5100.316	1513
5100.656	1557
5100.995	1598
5101.335	1479
5101.674	1468
5102.013	1392
5102.353	1368
5102.692	1486
5103.032	1406
5103.371	1384
5103.711	1425
5104.05	1427
5104.39	1465
5104.729	1438
5105.069	1502
5105.408	1524
5105.748	1570
5106.088	1585
5106.427	1498
5106.767	1442
5107.106	1469
5107.446	1477
5107.786	1482
5108.125	1462
5108.465	1428
5108.805	1458
5109.144	1460
5109.484	1437
5109.824	1493
5110.163	1500
5110.503	1503
5110.843	1444
5111.183	1423
5111.522	1455
5111.862	1485
5112.202	1502
5112.542	1517
5112.881	1580
5113.221	1565
5113.561	1445
5113.901	1394
5114.241	1422
5114.581	1362
5114.921	1423
5115.26	1449
5115.6	1410
5115.94	1423
5116.28	1439
5116.62	1353
5116.96	1437
5117.3	1450
5117.64	1431
5117.98	1452
5118.32	1490
5118.66	1544
5119	1525
5119.34	1506
5119.68	1522
5120.02	1571
5120.36	1552
5120.7	1447
5121.04	1472
5121.38	1516
5121.72	1475
5122.06	1475
5122.401	1476
5122.741	1485
5123.081	1516
5123.421	1447
5123.761	1434
5124.101	1340
5124.442	1338
5124.782	1413
5125.122	1475
5125.462	1421
5125.802	1394
5126.143	1374
5126.483	1369
5126.823	1322
5127.163	1363
5127.504	1383
5127.844	1410
5128.184	1440
5128.525	1549
5128.865	1498
5129.205	1382
5129.546	1435
5129.886	1477
5130.226	1534
5130.567	1541
5130.907	1584
5131.248	1575
5131.588	1569
5131.929	1582
5132.269	1549
5132.609	1470
5132.95	1411
5133.29	1440
5133.631	1412
5133.971	1365
5134.312	1370
5134.652	1431
5134.993	1454
5135.334	1485
5135.674	1472
5136.015	1515
5136.355	1405
5136.696	1365
5137.036	1432
5137.377	1400
5137.718	1386
5138.058	1475
5138.399	1445
5138.74	1398
5139.08	1392
5139.421	1467
5139.762	1575
5140.102	1487
5140.443	1534
5140.784	1460
5141.125	1446
5141.465	1434
5141.806	1425
5142.147	1401
5142.488	1404
5142.828	1383
5143.169	1378
5143.51	1397
5143.851	1349
5144.192	1429
5144.533	1423
5144.873	1359
5145.214	1378
5145.555	1454
5145.896	1505
5146.237	1440
5146.578	1420
5146.919	1367
5147.26	1383
5147.601	1430
5147.942	1483
5148.283	1442
5148.624	1416
5148.965	1397
5149.306	1452
5149.647	1468
5149.988	1460
5150.329	1455
5150.67	1492
5151.011	1498
5151.352	1495
5151.693	1553
5152.034	1528
5152.375	1522
5152.716	1626
5153.058	1681
5153.399	1588
5153.74	1475
5154.081	1394
5154.422	1402
5154.763	1450
5155.105	1480
5155.446	1526
5155.787	1489
5156.128	1514
5156.47	1448
5156.811	1449
5157.152	1445
5157.493	1458
5157.835	1441
5158.176	1442
5158.517	1396
5158.859	1411
5159.2	1477
5159.541	1534
5159.883	1457
5160.224	1456
5160.565	1461
5160.907	1473
5161.248	1526
5161.59	1527
5161.931	1572
5162.273	1570
5162.614	1525
5162.955	1461
5163.297	1412
5163.638	1400
5163.98	1416
5164.321	1398
5164.663	1377
5165.005	1383
5165.346	1455
5165.688	1525
5166.029	1528
5166.371	1449
5166.712	1393
5167.054	1354
5167.396	1332
5167.737	1356
5168.079	1319
5168.42	1333
5168.762	1382
5169.104	1473
5169.445	1439
5169.787	1428
5170.129	1581
5170.471	1545
5170.812	1528
5171.154	1522
5171.496	1503
5171.838	1464
5172.179	1414
5172.521	1433
5172.863	1447
5173.205	1388
5173.546	1407
5173.888	1483
5174.23	1405
5174.572	1403
5174.914	1422
5175.256	1407
5175.598	1328
5175.939	1380
5176.281	1416
5176.623	1422
5176.965	1386
5177.307	1388
5177.649	1370
5177.991	1380
5178.333	1444
5178.675	1464
5179.017	1470
5179.359	1380
5179.701	1370
5180.043	1391
5180.385	1363
5180.727	1346
5181.069	1314
5181.411	1401
5181.753	1408
5182.095	1411
5182.438	1442
5182.78	1451
5183.122	1391
5183.464	1411
5183.806	1394
5184.148	1416
5184.49	1403
5184.833	1313
5185.175	1340
5185.517	1265
5185.859	1276
5186.202	1287
5186.544	1330
5186.886	1376
5187.228	1460
5187.571	1410
5187.913	1407
5188.255	1376
5188.597	1389
5188.94	1382
5189.282	1394
5189.624	1340
5189.967	1389
5190.309	1392
5190.652	1430
5190.994	1443
5191.336	1391
5191.679	1417
5192.021	1375
5192.364	1384
5192.706	1420
5193.049	1354
5193.391	1429
5193.733	1434
5194.076	1495
5194.418	1519
5194.761	1504
5195.103	1443
5195.446	1501
5195.789	1532
5196.131	1500
5196.474	1509
5196.816	1503
5197.159	1451
5197.501	1450
5197.844	1430
5198.187	1408
5198.529	1394
5198.872	1424
5199.215	1417
5199.557	1403
5199.9	1429
5200.243	1408
5200.585	1410
5200.928	1338
5201.271	1340
5201.614	1430
5201.956	1411
5202.299	1378
5202.642	1402
5202.985	1331
5203.327	1312
5203.67	1298
5204.013	1333
5204.356	1357
5204.699	1354
5205.042	1378
5205.384	1362
5205.727	1355
5206.07	1348
5206.413	1375
5206.756	1361
5207.099	1366
5207.442	1406
5207.785	1367
5208.128	1417
5208.471	1437
5208.814	1441
5209.157	1363
5209.5	1331
5209.843	1348
5210.186	1466
5210.529	1475
5210.872	1452
5211.215	1416
5211.558	1340
5211.901	1384
5212.244	1432
5212.587	1414
5212.93	1429
5213.273	1472
5213.617	1444
5213.96	1430
5214.303	1425
5214.646	1390
5214.989	1357
5215.332	1255
5215.676	1308
5216.019	1348
5216.362	1381
5216.705	1421
5217.049	1420
5217.392	1393
5217.735	1311
5218.078	1266
5218.422	1299
5218.765	1357
5219.108	1373
5219.452	1335
5219.795	1333
5220.138	1351
5220.482	1310
5220.825	1329
5221.168	1342
5221.512	1388
5221.855	1388
5222.199	1401
5222.542	1379
5222.886	1397
5223.229	1438
5223.572	1396
5223.916	1377
5224.259	1340
5224.603	1332
5224.946	1347
5225.29	1356
5225.633	1344
5225.977	1380
5226.321	1423
5226.664	1459
5227.008	1394
5227.351	1386
5227.695	1354
5228.038	1374
5228.382	1375
5228.726	1407
5229.069	1424
5229.413	1454
5229.757	1429
5230.1	1453
5230.444	1408
5230.788	1367
5231.131	1320
5231.475	1307
5231.819	1389
5232.163	1356
5232.506	1344
5232.85	1331
5233.194	1337
5233.538	1353
5233.882	1309
5234.225	1291
5234.569	1235
5234.913	1207
5235.257	1298
5235.601	1354
5235.945	1313
5236.288	1311
5236.632	1403
5236.976	1388
5237.32	1352
5237.664	1333
5238.008	1294
5238.352	1300
5238.696	1319
5239.04	1332
5239.384	1365
5239.728	1374
5240.072	1389
5240.416	1420
5240.76	1384
5241.104	1423
5241.448	1367
5241.792	1288
5242.136	1294
5242.48	1329
5242.824	1334
5243.168	1330
5243.513	1390
5243.857	1359
5244.201	1304
5244.545	1289
5244.889	1249
5245.233	1218
5245.578	1261
5245.922	1333
5246.266	1291
5246.61	1266
5246.954	1226
5247.299	1238
5247.643	1347
5247.987	1357
5248.331	1489
5248.676	1461
5249.02	1364
5249.364	1397
5249.709	1391
5250.053	1397
5250.397	1397
5250.742	1269
5251.086	1312
5251.43	1366
5251.775	1300
5252.119	1286
5252.464	1187
5252.808	1210
5253.152	1193
5253.497	1221
5253.841	1252
5254.186	1273
5254.53	1289
5254.875	1260
5255.219	1210
5255.564	1173
5255.908	1161
5256.253	1189
5256.597	1277
5256.942	1292
5257.287	1336
5257.631	1298
5257.976	1350
5258.32	1358
5258.665	1306
5259.01	1273
5259.354	1317
5259.699	1324
5260.043	1289
5260.388	1300
5260.733	1295
5261.078	1305
5261.422	1322
5261.767	1276
5262.112	1265
5262.456	1297
5262.801	1323
5263.146	1342
5263.491	1329
5263.835	1377
5264.18	1407
5264.525	1392
5264.87	1356
5265.215	1333
5265.56	1300
5265.904	1341
5266.249	1330
5266.594	1329
5266.939	1264
5267.284	1257
5267.629	1242
5267.974	1223
5268.319	1263
5268.664	1299
5269.009	1340
5269.354	1339
5269.699	1373
5270.044	1316
5270.389	1287
5270.734	1245
5271.079	1296
5271.424	1300
5271.769	1248
5272.114	1247
5272.459	1308
5272.804	1320
5273.149	1295
5273.494	1379
5273.839	1376
5274.184	1275
5274.529	1307
5274.875	1269
5275.22	1245
5275.565	1335
5275.91	1303
5276.255	1220
5276.6	1264
5276.946	1264
5277.291	1260
5277.636	1294
5277.981	1294
5278.327	1374
5278.672	1370
5279.017	1396
5279.362	1439
5279.708	1451
5280.053	1438
5280.398	1387
5280.744	1303
5281.089	1334
5281.434	1290
5281.78	1253
5282.125	1227
5282.471	1246
5282.816	1225
5283.161	1260
5283.507	1292
5283.852	1330
5284.198	1310
5284.543	1338
5284.889	1391
5285.234	1357
5285.58	1346
5285.925	1308
5286.271	1343
5286.616	1369
5286.962	1337
5287.307	1289
5287.653	1278
5287.998	1264
5288.344	1264
5288.69	1267
5289.035	1255
5289.381	1261
5289.726	1246
5290.072	1282
5290.418	1282
5290.763	1233
5291.109	1244
5291.455	1305
5291.8	1292
5292.146	1299
5292.492	1316
5292.838	1329
5293.183	1260
5293.529	1269
5293.875	1240
5294.221	1265
5294.566	1297
5294.912	1270
5295.258	1292
5295.604	1265
5295.95	1225
5296.296	1256
5296.641	1313
5296.987	1340
5297.333	1280
5297.679	1295
5298.025	1290
5298.371	1319
5298.717	1356
5299.063	1389
5299.409	1442
5299.755	1430
5300.101	1384
5300.447	1389
5300.793	1408
5301.139	1344
5301.485	1368
5301.831	1366
5302.177	1359
5302.523	1343
5302.869	1361
5303.215	1320
5303.561	1279
5303.907	1310
5304.253	1288
5304.599	1314
5304.945	1302
5305.292	1296
5305.638	1286
5305.984	1350
5306.33	1340
5306.676	1314
5307.022	1407
5307.369	1431
5307.715	1352
5308.061	1328
5308.407	1303
5308.754	1309
5309.1	1322
5309.446	1311
5309.792	1351
5310.139	1342
5310.485	1411
5310.831	1399
5311.178	1346
5311.524	1252
5311.87	1200
5312.217	1238
5312.563	1315
5312.909	1261
5313.256	1236
5313.602	1256
5313.949	1271
5314.295	1327
5314.642	1318
5314.988	1365
5315.334	1386
5315.681	1398
5316.027	1301
5316.374	1268
5316.72	1344
5317.067	1334
5317.413	1385
5317.76	1342
5318.107	1290
5318.453	1255
5318.8	1290
5319.146	1311
5319.493	1304
5319.84	1309
5320.186	1211
5320.533	1235
5320.879	1280
5321.226	1264
5321.573	1305
5321.919	1248
5322.266	1224
5322.613	1284
5322.96	1286
5323.306	1285
5323.653	1276
5324	1296
5324.347	1270
5324.693	1324
5325.04	1374
5325.387	1424
5325.734	1388
5326.08	1314
5326.427	1320
5326.774	1325
5327.121	1345
5327.468	1368
5327.815	1339
5328.162	1270
5328.509	1259
5328.855	1245
5329.202	1224
5329.549	1206
5329.896	1170
5330.243	1159
5330.59	1216
5330.937	1230
5331.284	1255
5331.631	1264
5331.978	1274
5332.325	1229
5332.672	1213
5333.019	1261
5333.366	1229
5333.713	1309
5334.06	1294
5334.407	1233
5334.755	1260
5335.102	1329
5335.449	1295
5335.796	1214
5336.143	1223
5336.49	1270
5336.837	1281
5337.185	1279
5337.532	1199
5337.879	1131
5338.226	1178
5338.573	1211
5338.921	1187
5339.268	1256
5339.615	1201
5339.962	1186
5340.31	1207
5340.657	1190
5341.004	1201
5341.352	1280
5341.699	1274
5342.046	1253
5342.394	1323
5342.741	1400
5343.088	1363
5343.436	1381
5343.783	1437
5344.13	1407
5344.478	1361
5344.825	1292
5345.173	1234
5345.52	1234
5345.868	1192
5346.215	1218
5346.563	1211
5346.91	1205
5347.258	1243
5347.605	1272
5347.953	1309
5348.3	1281
5348.648	1202
5348.995	1210
5349.343	1249
5349.69	1284
5350.038	1246
5350.386	1254
5350.733	1252
5351.081	1270
5351.429	1303
5351.776	1284
5352.124	1260
5352.472	1293
5352.819	1331
5353.167	1319
5353.515	1313
5353.862	1303
5354.21	1263
5354.558	1254
5354.906	1227
5355.253	1186
5355.601	1181
5355.949	1221
5356.297	1259
5356.645	1238
5356.992	1226
5357.34	1211
5357.688	1208
5358.036	1184
5358.384	1151
5358.732	1167
5359.08	1204
5359.427	1167
5359.775	1198
5360.123	1165
5360.471	1160
5360.819	1239
5361.167	1195
5361.515	1168
5361.863	1129
5362.211	1177
5362.559	1149
5362.907	1191
5363.255	1258
5363.603	1271
5363.951	1285
5364.299	1257
5364.647	1301
5364.995	1300
5365.343	1237
5365.692	1215
5366.04	1224
5366.388	1196
5366.736	1220
5367.084	1221
5367.432	1230
5367.78	1196
5368.129	1195
5368.477	1185
5368.825	1314
5369.173	1303
5369.521	1306
5369.87	1343
5370.218	1318
5370.566	1256
5370.914	1224
5371.263	1222
5371.611	1290
5371.959	1217
5372.308	1222
5372.656	1209
5373.004	1173
5373.353	1226
5373.701	1289
5374.049	1330
5374.398	1285
5374.746	1236
5375.095	1253
5375.443	1257
5375.791	1267
5376.14	1371
5376.488	1290
5376.837	1244
5377.185	1261
5377.534	1314
5377.882	1291
5378.231	1207
5378.579	1205
5378.928	1239
5379.276	1298
5379.625	1354
5379.974	1351
5380.322	1324
5380.671	1383
5381.019	1368
5381.368	1261
5381.717	1228
5382.065	1124
5382.414	1163
5382.762	1223
5383.111	1248
5383.46	1244
5383.808	1300
5384.157	1232
5384.506	1236
5384.855	1280
5385.203	1366
5385.552	1368
5385.901	1380
5386.25	1345
5386.598	1290
5386.947	1243
5387.296	1170
5387.645	1165
5387.994	1144
5388.342	1120
5388.691	1242
5389.04	1228
5389.389	1238
5389.738	1217
5390.087	1237
5390.436	1252
5390.785	1249
5391.134	1248
5391.483	1257
5391.831	1237
5392.18	1207
5392.529	1216
5392.878	1271
5393.227	1258
5393.576	1262
5393.925	1277
5394.274	1258
5394.623	1214
5394.973	1277
5395.322	1263
5395.671	1195
5396.02	1237
5396.369	1285
5396.718	1273
5397.067	1293
5397.416	1201
5397.765	1222
5398.115	1165
5398.464	1127
5398.813	1181
5399.162	1208
5399.511	1233
5399.86	1187
5400.21	1207
5400.559	1248
5400.908	1233
5401.257	1262
5401.607	1209
5401.956	1201
5402.305	1216
5402.655	1179
5403.004	1139
5403.353	1084
5403.703	1158
5404.052	1201
5404.401	1266
5404.751	1356
5405.1	1355
5405.449	1259
5405.799	1287
5406.148	1247
5406.498	1233
5406.847	1192
5407.196	1185
5407.546	1164
5407.895	1185
5408.245	1245
5408.594	1219
5408.944	1179
5409.293	1174
5409.643	1223
5409.992	1237
5410.342	1253
5410.692	1282
5411.041	1310
5411.391	1267
5411.74	1284
5412.09	1229
5412.44	1255
5412.789	1290
5413.139	1238
5413.488	1231
5413.838	1232
5414.188	1210
5414.537	1186
5414.887	1243
5415.237	1288
5415.587	1254
5415.936	1260
5416.286	1350
5416.636	1349
5416.986	1302
5417.335	1236
5417.685	1281
5418.035	1316
5418.385	1275
5418.735	1296
5419.084	1306
5419.434	1293
5419.784	1314
5420.134	1356
5420.484	1354
5420.834	1298
5421.184	1308
5421.534	1221
5421.883	1120
5422.233	1164
5422.583	1186
5422.933	1218
5423.283	1184
5423.633	1179
5423.983	1181
5424.333	1176
5424.683	1141
5425.033	1167
5425.383	1245
5425.733	1308
5426.083	1340
5426.433	1276
5426.784	1266
5427.134	1300
5427.484	1214
5427.834	1202
5428.184	1223
5428.534	1274
5428.884	1314
5429.234	1243
5429.585	1287
5429.935	1251
5430.285	1213
5430.635	1193
5430.985	1166
5431.336	1164
5431.686	1152
5432.036	1189
5432.386	1218
5432.737	1221
5433.087	1227
5433.437	1177
5433.788	1191
5434.138	1255
5434.488	1259
5434.838	1236
5435.189	1238
5435.539	1196
5435.89	1146
5436.24	1159
5436.59	1171
5436.941	1186
5437.291	1227
5437.642	1213
5437.992	1182
5438.343	1167
5438.693	1193
5439.043	1190
5439.394	1183
5439.744	1187
5440.095	1215
5440.445	1214
5440.796	1173
5441.147	1133
5441.497	1156
5441.848	1247
5442.198	1368
5442.549	1324
5442.899	1286
5443.25	1257
5443.601	1193
5443.951	1157
5444.302	1230
5444.653	1281
5445.003	1170
5445.354	1220
5445.705	1227
5446.055	1215
5446.406	1189
5446.757	1237
5447.107	1257
5447.458	1235
5447.809	1223
5448.16	1131
5448.511	1170
5448.861	1200
5449.212	1152
5449.563	1145
5449.914	1138
5450.265	1157
5450.615	1225
5450.966	1208
5451.317	1223
5451.668	1275
5452.019	1257
5452.37	1297
5452.721	1246
5453.072	1232
5453.423	1197
5453.774	1217
5454.125	1194
5454.476	1139
5454.826	1183
5455.177	1169
5455.528	1207
5455.88	1304
5456.231	1337
5456.582	1370
5456.933	1380
5457.284	1294
5457.635	1270
5457.986	1240
5458.337	1200
5458.688	1214
5459.039	1207
5459.39	1194
5459.741	1222
5460.093	1189
5460.444	1147
5460.795	1207
5461.146	1178
5461.497	1147
5461.849	1191
5462.2	1227
5462.551	1223
5462.902	1119
5463.253	1147
5463.605	1142
5463.956	1154
5464.307	1168
5464.659	1172
5465.01	1201
5465.361	1119
5465.713	1099
5466.064	1113
5466.415	1105
5466.767	1116
5467.118	1094
5467.469	1168
5467.821	1166
5468.172	1138
5468.524	1166
5468.875	1108
5469.227	1113
5469.578	1099
5469.929	1143
5470.281	1201
5470.632	1136
5470.984	1121
5471.335	1109
5471.687	1157
5472.038	1158
5472.39	1140
5472.742	1175
5473.093	1201
5473.445	1163
5473.796	1205
5474.148	1207
5474.5	1190
5474.851	1193
5475.203	1197
5475.554	1200
5475.906	1224
5476.258	1235
5476.609	1168
5476.961	1181
5477.313	1113
5477.665	1126
5478.016	1181
5478.368	1160
5478.72	1222
5479.072	1217
5479.423	1229
5479.775	1227
5480.127	1240
5480.479	1181
5480.831	1199
5481.182	1203
5481.534	1138
5481.886	1133
5482.238	1167
5482.59	1184
5482.942	1206
5483.294	1202
5483.646	1183
5483.997	1164
5484.349	1197
5484.701	1205
5485.053	1219
5485.405	1169
5485.757	1220
5486.109	1169
5486.461	1135
5486.813	1088
5487.165	1084
5487.517	1110
5487.869	1138
5488.221	1090
5488.573	1075
5488.926	1040
5489.278	1088
5489.63	1068
5489.982	1058
5490.334	1085
5490.686	1166
5491.038	1191
5491.39	1188
5491.743	1148
5492.095	1163
5492.447	1209
5492.799	1156
5493.151	1139
5493.504	1166
5493.856	1158
5494.208	1129
5494.56	1100
5494.913	1186
5495.265	1158
5495.617	1135
5495.969	1077
5496.322	1030
5496.674	1006
5497.026	1073
5497.379	1057
5497.731	1074
5498.084	1098
5498.436	1104
5498.788	1163
5499.141	1108
5499.493	1033
5499.846	1009
5500.198	1019
5500.55	1077
5500.903	1059
5501.255	1096
5501.608	1113
5501.96	1107
5502.313	1107
5502.665	1201
5503.018	1258
5503.37	1210
5503.723	1281
5504.076	1261
5504.428	1176
5504.781	1095
5505.133	1082
5505.486	1118
5505.839	1124
5506.191	1110
5506.544	1147
5506.896	1130
5507.249	1124
5507.602	1133
5507.955	1114
5508.307	1159
5508.66	1200
5509.013	1193
5509.365	1191
5509.718	1125
5510.071	1096
5510.424	1091
5510.776	1111
5511.129	1144
5511.482	1150
5511.835	1080
5512.188	1023
5512.54	1082
5512.893	1123
5513.246	1123
5513.599	1068
5513.952	1001
5514.305	984
5514.658	988
5515.011	1004
5515.364	1008
5515.717	1115
5516.069	1109
5516.422	1195
5516.775	1160
5517.128	1142
5517.481	1179
5517.834	1142
5518.187	1137
5518.54	1165
5518.893	1163
5519.246	1070
5519.6	1065
5519.953	1063
5520.306	1119
5520.659	1169
5521.012	1148
5521.365	1139
5521.718	1098
5522.071	1138
5522.424	1171
5522.778	1172
5523.131	1126
5523.484	1076
5523.837	1105
5524.19	1145
5524.544	1072
5524.897	1054
5525.25	1105
5525.603	1150
5525.957	1146
5526.31	1096
5526.663	1124
5527.016	1097
5527.37	1148
5527.723	1155
5528.076	1128
5528.43	1072
5528.783	1036
5529.136	1075
5529.49	1124
5529.843	1128
5530.197	1107
5530.55	1093
5530.903	1075
5531.257	1056
5531.61	1089
5531.964	1103
5532.317	1127
5532.671	1065
5533.024	1048
5533.378	1042
5533.731	1120
5534.085	1162
5534.438	1182
5534.792	1211
5535.145	1158
5535.499	1157
5535.853	1094
5536.206	1131
5536.56	1120
5536.913	1081
5537.267	1146
5537.621	1163
5537.974	1186
5538.328	1169
5538.682	1090
5539.035	1083
5539.389	1081
5539.743	1087
5540.096	1065
5540.45	1121
5540.804	1089
5541.158	1121
5541.511	1148
5541.865	1167
5542.219	1150
5542.573	1195
5542.927	1181
5543.28	1142
5543.634	1137
5543.988	1034
5544.342	1029
5544.696	1065
5545.05	1113
5545.403	1168
5545.757	1088
5546.111	1110
5546.465	1174
5546.819	1121
5547.173	1082
5547.527	1109
5547.881	1105
5548.235	1062
5548.589	1024
5548.943	1053
5549.297	1087
5549.651	1065
5550.005	1068
5550.359	1078
5550.713	1026
5551.067	1027
5551.421	1003
5551.775	1046
5552.129	1122
5552.484	1128
5552.838	1107
5553.192	1175
5553.546	1129
5553.9	1087
5554.254	1050
5554.608	1025
5554.963	1067
5555.317	1142
5555.671	1141
5556.025	1116
5556.38	1075
5556.734	1069
5557.088	1082
5557.442	1188
5557.797	1252
5558.151	1233
5558.505	1176
5558.859	1122
5559.214	1125
5559.568	1091
5559.922	1073
5560.277	1061
5560.631	1041
5560.986	1020
5561.34	1004
5561.694	1013
5562.049	1060
5562.403	1049
5562.758	1066
5563.112	993
5563.467	981
5563.821	1013
5564.176	1081
5564.53	1141
5564.885	1166
5565.239	1170
5565.594	1128
5565.948	1124
5566.303	1102
5566.657	1106
5567.012	1064
5567.366	1052
5567.721	1093
5568.076	1096
5568.43	1107
5568.785	1080
5569.14	1113
5569.494	1082
5569.849	1093
5570.203	1101
5570.558	1084
5570.913	1041
5571.268	1077
5571.622	1045
5571.977	1065
5572.332	1151
5572.687	1134
5573.041	1096
5573.396	1021
5573.751	1033
5574.106	1094
5574.46	1182
5574.815	1174
5575.17	1134
5575.525	1108
5575.88	1110
5576.235	1106
5576.59	1094
5576.944	1126
5577.299	1128
5577.654	1093
5578.009	1117
5578.364	1122
5578.719	1203
5579.074	1149
5579.429	1058
5579.784	1120
5580.139	1076
5580.494	1113
5580.849	1098
5581.204	1095
5581.559	1091
5581.914	1067
5582.269	1111
5582.624	1104
5582.979	1041
5583.334	1052
5583.69	1066
5584.045	1034
5584.4	1033
5584.755	1063
5585.11	1017
5585.465	1035
5585.82	1043
5586.176	1111
5586.531	1118
5586.886	1101
5587.241	1101
5587.596	1115
5587.952	1017
5588.307	1016
5588.662	946
5589.017	926
5589.373	943
5589.728	964
5590.083	1044
5590.439	1131
5590.794	1111
5591.149	1058
5591.505	994
5591.86	975
5592.215	961
5592.571	1009
5592.926	1056
5593.282	1074
5593.637	1139
5593.992	1069
5594.348	1047
5594.703	1088
5595.059	1092
5595.414	1072
5595.77	1069
5596.125	1094
5596.481	1092
5596.836	1069
5597.192	1097
5597.547	1016
5597.903	980
5598.259	1025
5598.614	1056
5598.97	1092
5599.325	1116
5599.681	1087
5600.037	1045
5600.392	1115
5600.748	1059
5601.103	1037
5601.459	1051
5601.815	1039
5602.171	1034
5602.526	1116
5602.882	1178
5603.238	1140
5603.593	1110
5603.949	1084
5604.305	1111
5604.661	1135
5605.016	1127
5605.372	1061
5605.728	1052
5606.084	1046
5606.44	1025
5606.796	1013
5607.151	991
5607.507	1034
5607.863	1065
5608.219	1058
5608.575	1089
5608.931	1091
5609.287	1124
5609.643	1124
5609.999	1112
5610.355	1081
5610.711	1021
5611.066	1008
5611.422	985
5611.778	1011
5612.134	1031
5612.49	1063
5612.847	1098
5613.203	1079
5613.559	1038
5613.915	1005
5614.271	984
5614.627	988
5614.983	1068
5615.339	1109
5615.695	1091
5616.051	1118
5616.407	1149
5616.764	1169
5617.12	1117
5617.476	1066
5617.832	1055
5618.188	1069
5618.545	1047
5618.901	1028
5619.257	1066
5619.613	1078
5619.97	1069
5620.326	1044
5620.682	1092
5621.038	1164
5621.395	1118
5621.751	1067
5622.107	1088
5622.464	1114
5622.82	1099
5623.176	997
5623.533	953
5623.889	993
5624.245	1047
5624.602	1049
5624.958	1009
5625.315	1024
5625.671	996
5626.028	1053
5626.384	1057
5626.741	1039
5627.097	1005
5627.454	939
5627.81	968
5628.167	1003
5628.523	1042
5628.88	1072
5629.236	1132
5629.593	1140
5629.949	1144
5630.306	1148
5630.662	1102
5631.019	1080
5631.376	1031
5631.732	1080
5632.089	1101
5632.446	1126
5632.802	1169
5633.159	1109
5633.516	1090
5633.872	1089
5634.229	1116
5634.586	1066
5634.942	1048
5635.299	1083
5635.656	1069
5636.013	1067
5636.37	1068
5636.726	1054
5637.083	1116
5637.44	1091
5637.797	1101
5638.154	1139
5638.51	1111
5638.867	1045
5639.224	1035
5639.581	1048
5639.938	1101
5640.295	1105
5640.652	1102
5641.009	1070
5641.366	1061
5641.723	1058
5642.079	1068
5642.436	1122
5642.793	1143
5643.15	1157
5643.507	1184
5643.864	1185
5644.221	1185
5644.578	1262
5644.936	1317
5645.293	1310
5645.65	1292
5646.007	1257
5646.364	1320
5646.721	1248
5647.078	1246
5647.435	1264
5647.792	1319
5648.149	1381
5648.507	1451
5648.864	1520
5649.221	1493
5649.578	1668
5649.935	1783
5650.293	1929
5650.65	2010
5651.007	2002
5651.364	2051
5651.722	2066
5652.079	1912
5652.436	1898
5652.793	1926
5653.151	1908
5653.508	1780
5653.865	1776
5654.223	1692
5654.58	1568
5654.937	1514
5655.295	1455
5655.652	1356
5656.01	1323
5656.367	1344
5656.724	1276
5657.082	1280
5657.439	1264
5657.797	1210
5658.154	1220
5658.512	1191
5658.869	1213
5659.227	1190
5659.584	1169
5659.942	1203
5660.299	1202
5660.657	1170
5661.014	1222
5661.372	1206
5661.729	1169
5662.087	1175
5662.445	1189
5662.802	1125
5663.16	1091
5663.518	1143
5663.875	1188
5664.233	1181
5664.59	1196
5664.948	1182
5665.306	1187
5665.664	1242
5666.021	1206
5666.379	1231
5666.737	1216
5667.094	1242
5667.452	1244
5667.81	1240
5668.168	1278
5668.526	1204
5668.883	1226
5669.241	1170
5669.599	1149
5669.957	1152
5670.315	1235
5670.673	1194
5671.03	1173
5671.388	1182
5671.746	1254
5672.104	1157
5672.462	1132
5672.82	1178
5673.178	1192
5673.536	1131
5673.894	1082
5674.252	1104
5674.61	1126
5674.968	1164
5675.326	1151
5675.684	1132
5676.042	1074
5676.4	1180
5676.758	1167
5677.116	1122
5677.474	1100
5677.832	1103
5678.19	1114
5678.548	1106
5678.906	1110
5679.265	1082
5679.623	1061
5679.981	1041
5680.339	997
5680.697	1002
5681.055	1112
5681.414	1140
5681.772	1081
5682.13	1071
5682.488	1127
5682.847	1074
5683.205	1057
5683.563	1045
5683.921	1062
5684.28	1104
[truncated: 31,000 more rows]
