# Supplementary material for: LIMPIC: a computational method for the separation of protein MALDI-TOF-MS signals from noise
Source: BMC Bioinformatics. 2007 Mar 26;8:101. doi: 10.1186/1471-2105-8-101 (PMC1847688; doi:10.1186/1471-2105-8-101)
Supplement: Additional File 2 — Compressed archive of 30 text files, containing MALDI-TOF-MS data acquired from in-vitro protein mixtures. The text files are arranged in 6 folders, each referring to a different cytochrome C concentration. [file 1471-2105-8-101-S2.zip › SOL_25_TXT/SOL_calib_03d.txt]

4990.229	0
4990.564	0
4990.9	0
4991.236	0
4991.571	0
4991.907	0
4992.243	0
4992.579	0
4992.914	534
4993.25	497
4993.586	495
4993.922	506
4994.258	525
4994.593	488
4994.929	470
4995.265	428
4995.601	415
4995.937	422
4996.273	460
4996.608	447
4996.944	431
4997.28	425
4997.616	487
4997.952	491
4998.288	488
4998.624	448
4998.96	470
4999.296	458
4999.632	440
4999.968	491
5000.304	494
5000.64	472
5000.976	476
5001.312	449
5001.648	463
5001.984	453
5002.32	459
5002.656	455
5002.992	459
5003.328	436
5003.665	442
5004.001	435
5004.337	414
5004.673	439
5005.009	405
5005.345	421
5005.681	419
5006.018	450
5006.354	410
5006.69	389
5007.026	390
5007.363	423
5007.699	439
5008.035	425
5008.371	420
5008.708	463
5009.044	442
5009.38	443
5009.717	446
5010.053	462
5010.389	492
5010.726	462
5011.062	456
5011.398	437
5011.735	455
5012.071	465
5012.408	509
5012.744	532
5013.08	478
5013.417	496
5013.753	517
5014.09	493
5014.426	473
5014.763	471
5015.099	455
5015.436	493
5015.772	490
5016.109	434
5016.445	402
5016.782	405
5017.118	388
5017.455	404
5017.792	455
5018.128	449
5018.465	441
5018.801	460
5019.138	496
5019.475	483
5019.811	463
5020.148	462
5020.485	474
5020.821	463
5021.158	477
5021.495	474
5021.832	481
5022.168	522
5022.505	507
5022.842	513
5023.179	475
5023.515	450
5023.852	456
5024.189	494
5024.526	492
5024.863	479
5025.199	499
5025.536	504
5025.873	498
5026.21	484
5026.547	455
5026.884	485
5027.221	449
5027.558	487
5027.895	461
5028.231	444
5028.568	458
5028.905	459
5029.242	510
5029.579	489
5029.916	460
5030.253	410
5030.59	399
5030.927	449
5031.264	472
5031.601	465
5031.939	485
5032.276	506
5032.613	545
5032.95	529
5033.287	504
5033.624	502
5033.961	503
5034.298	470
5034.635	446
5034.973	427
5035.31	430
5035.647	472
5035.984	491
5036.321	512
5036.659	484
5036.996	516
5037.333	490
5037.67	490
5038.008	498
5038.345	456
5038.682	418
5039.02	418
5039.357	406
5039.694	404
5040.031	429
5040.369	457
5040.706	424
5041.044	421
5041.381	438
5041.718	457
5042.056	466
5042.393	493
5042.731	435
5043.068	419
5043.405	463
5043.743	488
5044.08	490
5044.418	462
5044.755	433
5045.093	442
5045.43	425
5045.768	443
5046.105	442
5046.443	444
5046.781	459
5047.118	402
5047.456	411
5047.793	413
5048.131	437
5048.469	419
5048.806	464
5049.144	451
5049.481	484
5049.819	515
5050.157	511
5050.494	447
5050.832	452
5051.17	466
5051.508	462
5051.845	447
5052.183	457
5052.521	470
5052.859	488
5053.196	466
5053.534	510
5053.872	554
5054.21	500
5054.548	457
5054.885	473
5055.223	450
5055.561	443
5055.899	402
5056.237	416
5056.575	415
5056.913	416
5057.251	444
5057.588	446
5057.926	415
5058.264	405
5058.602	400
5058.94	440
5059.278	417
5059.616	422
5059.954	485
5060.292	513
5060.63	528
5060.968	466
5061.306	408
5061.644	410
5061.982	417
5062.321	406
5062.659	372
5062.997	352
5063.335	417
5063.673	428
5064.011	401
5064.349	444
5064.687	439
5065.026	468
5065.364	487
5065.702	461
5066.04	422
5066.378	480
5066.717	498
5067.055	475
5067.393	443
5067.731	439
5068.07	465
5068.408	491
5068.746	465
5069.085	473
5069.423	465
5069.761	451
5070.1	507
5070.438	478
5070.776	477
5071.115	540
5071.453	526
5071.791	454
5072.13	427
5072.468	406
5072.807	397
5073.145	407
5073.484	408
5073.822	405
5074.16	421
5074.499	416
5074.837	460
5075.176	499
5075.514	487
5075.853	472
5076.192	487
5076.53	471
5076.869	404
5077.207	433
5077.546	456
5077.884	455
5078.223	416
5078.562	415
5078.9	405
5079.239	426
5079.578	466
5079.916	427
5080.255	426
5080.594	465
5080.932	429
5081.271	439
5081.61	430
5081.949	435
5082.287	406
5082.626	402
5082.965	392
5083.304	410
5083.642	461
5083.981	455
5084.32	416
5084.659	380
5084.998	404
5085.336	429
5085.675	472
5086.014	467
5086.353	464
5086.692	483
5087.031	505
5087.37	506
5087.709	518
5088.048	498
5088.387	470
5088.726	436
5089.065	427
5089.404	432
5089.743	459
5090.082	468
5090.421	455
5090.76	445
5091.099	501
5091.438	532
5091.777	497
5092.116	461
5092.455	430
5092.794	406
5093.133	432
5093.472	416
5093.811	422
5094.15	430
5094.49	428
5094.829	410
5095.168	448
5095.507	486
5095.846	502
5096.186	478
5096.525	465
5096.864	481
5097.203	463
5097.543	427
5097.882	409
5098.221	423
5098.56	423
5098.9	407
5099.239	443
5099.578	440
5099.918	461
5100.257	437
5100.596	469
5100.936	441
5101.275	419
5101.614	402
5101.954	436
5102.293	412
5102.633	424
5102.972	371
5103.312	351
5103.651	362
5103.99	426
5104.33	455
5104.669	434
5105.009	399
5105.348	412
5105.688	440
5106.028	445
5106.367	437
5106.707	424
5107.046	458
5107.386	480
5107.725	424
5108.065	396
5108.405	418
5108.744	395
5109.084	403
5109.424	453
5109.763	486
5110.103	503
5110.443	490
5110.782	452
5111.122	457
5111.462	480
5111.801	496
5112.141	455
5112.481	408
5112.821	398
5113.16	413
5113.5	408
5113.84	458
5114.18	455
5114.52	414
5114.859	452
5115.199	489
5115.539	493
5115.879	508
5116.219	489
5116.559	486
5116.899	456
5117.239	441
5117.578	464
5117.918	448
5118.258	418
5118.598	442
5118.938	421
5119.278	464
5119.618	458
5119.958	467
5120.298	431
5120.638	426
5120.978	417
5121.318	392
5121.658	414
5121.998	428
5122.339	437
5122.679	410
5123.019	463
5123.359	477
5123.699	426
5124.039	386
5124.379	381
5124.719	408
5125.06	446
5125.4	447
5125.74	426
5126.08	428
5126.42	390
5126.761	375
5127.101	402
5127.441	410
5127.781	390
5128.122	389
5128.462	442
5128.802	498
5129.142	487
5129.483	433
5129.823	407
5130.163	370
5130.504	382
5130.844	385
5131.185	388
5131.525	415
5131.865	429
5132.206	449
5132.546	431
5132.887	446
5133.227	477
5133.567	459
5133.908	473
5134.248	490
5134.589	502
5134.929	489
5135.27	449
5135.61	410
5135.951	411
5136.291	390
5136.632	382
5136.973	401
5137.313	407
5137.654	436
5137.994	439
5138.335	427
5138.676	435
5139.016	453
5139.357	417
5139.698	439
5140.038	437
5140.379	454
5140.72	449
5141.06	412
5141.401	424
5141.742	412
5142.082	404
5142.423	421
5142.764	415
5143.105	462
5143.445	473
5143.786	488
5144.127	518
5144.468	468
5144.809	404
5145.15	404
5145.49	386
5145.831	415
5146.172	460
5146.513	456
5146.854	500
5147.195	511
5147.536	525
5147.877	496
5148.218	445
5148.558	456
5148.899	412
5149.24	405
5149.581	403
5149.922	396
5150.263	424
5150.604	400
5150.945	342
5151.286	348
5151.628	365
5151.969	395
5152.31	407
5152.651	402
5152.992	427
5153.333	458
5153.674	484
5154.015	427
5154.356	388
5154.697	359
5155.039	389
5155.38	419
5155.721	455
5156.062	440
5156.403	453
5156.745	475
5157.086	475
5157.427	441
5157.768	437
5158.11	432
5158.451	429
5158.792	440
5159.133	429
5159.475	437
5159.816	443
5160.157	422
5160.499	398
5160.84	428
5161.181	421
5161.523	414
5161.864	387
5162.206	405
5162.547	404
5162.888	380
5163.23	404
5163.571	449
5163.913	442
5164.254	448
5164.596	415
5164.937	415
5165.279	419
5165.62	426
5165.962	416
5166.303	382
5166.645	374
5166.986	388
5167.328	409
5167.67	444
5168.011	434
5168.353	411
5168.694	418
5169.036	387
5169.378	388
5169.719	394
5170.061	381
5170.403	391
5170.744	399
5171.086	420
5171.428	401
5171.769	372
5172.111	340
5172.453	375
5172.795	368
5173.136	378
5173.478	407
5173.82	417
5174.162	454
5174.504	414
5174.845	426
5175.187	458
5175.529	491
5175.871	462
5176.213	449
5176.555	452
5176.896	481
5177.238	453
5177.58	400
5177.922	372
5178.264	411
5178.606	400
5178.948	390
5179.29	416
5179.632	407
5179.974	408
5180.316	399
5180.658	375
5181	381
5181.342	372
5181.684	366
5182.026	354
5182.368	398
5182.71	425
5183.052	408
5183.394	390
5183.737	417
5184.079	418
5184.421	405
5184.763	381
5185.105	378
5185.447	365
5185.789	386
5186.132	391
5186.474	368
5186.816	414
5187.158	417
5187.501	397
5187.843	370
5188.185	348
5188.527	355
5188.87	385
5189.212	380
5189.554	399
5189.896	459
5190.239	445
5190.581	453
5190.923	428
5191.266	472
5191.608	460
5191.951	444
5192.293	443
5192.635	420
5192.978	392
5193.32	385
5193.663	391
5194.005	406
5194.348	451
5194.69	409
5195.033	395
5195.375	400
5195.718	395
5196.06	368
5196.403	377
5196.745	419
5197.088	447
5197.43	424
5197.773	473
5198.115	450
5198.458	410
5198.801	418
5199.143	431
5199.486	462
5199.828	437
5200.171	386
5200.514	391
5200.856	401
5201.199	399
5201.542	365
5201.885	398
5202.227	439
5202.57	468
5202.913	433
5203.256	476
5203.598	421
5203.941	381
5204.284	372
5204.627	415
5204.969	417
5205.312	421
5205.655	423
5205.998	428
5206.341	438
5206.684	422
5207.027	454
5207.369	458
5207.712	446
5208.055	427
5208.398	439
5208.741	429
5209.084	418
5209.427	423
5209.77	382
5210.113	372
5210.456	376
5210.799	391
5211.142	451
5211.485	396
5211.828	406
5212.171	405
5212.514	419
5212.857	440
5213.2	399
5213.543	432
5213.886	412
5214.23	397
5214.573	408
5214.916	371
5215.259	345
5215.602	338
5215.945	343
5216.289	344
5216.632	363
5216.975	393
5217.318	380
5217.661	361
5218.005	353
5218.348	336
5218.691	377
5219.034	444
5219.378	447
5219.721	437
5220.064	415
5220.408	448
5220.751	441
5221.094	423
5221.438	429
5221.781	403
5222.124	430
5222.468	415
5222.811	419
5223.155	426
5223.498	402
5223.841	403
5224.185	393
5224.528	406
5224.872	390
5225.215	403
5225.559	348
5225.902	357
5226.246	382
5226.589	413
5226.933	423
5227.276	399
5227.62	416
5227.963	393
5228.307	340
5228.651	364
5228.994	352
5229.338	381
5229.681	375
5230.025	396
5230.369	412
5230.712	409
5231.056	382
5231.4	366
5231.743	348
5232.087	349
5232.431	399
5232.775	380
5233.118	392
5233.462	427
5233.806	434
5234.15	416
5234.493	407
5234.837	392
5235.181	354
5235.525	359
5235.869	399
5236.212	387
5236.556	385
5236.9	379
5237.244	369
5237.588	364
5237.932	392
5238.276	424
5238.62	402
5238.964	414
5239.307	379
5239.651	340
5239.995	347
5240.339	358
5240.683	357
5241.027	346
5241.371	363
5241.715	398
5242.059	385
5242.403	398
5242.748	406
5243.092	376
5243.436	347
5243.78	361
5244.124	393
5244.468	417
5244.812	428
5245.156	384
5245.5	362
5245.844	319
5246.189	383
5246.533	382
5246.877	407
5247.221	416
5247.565	422
5247.91	451
5248.254	422
5248.598	372
5248.942	381
5249.287	397
5249.631	358
5249.975	369
5250.32	366
5250.664	328
5251.008	323
5251.352	331
5251.697	314
5252.041	316
5252.386	385
5252.73	381
5253.074	388
5253.419	384
5253.763	379
5254.108	383
5254.452	401
5254.796	417
5255.141	364
5255.485	347
5255.83	373
5256.174	354
5256.519	345
5256.863	363
5257.208	369
5257.552	394
5257.897	421
5258.242	404
5258.586	411
5258.931	375
5259.275	366
5259.62	373
5259.965	374
5260.309	392
5260.654	387
5260.998	398
5261.343	395
5261.688	407
5262.032	401
5262.377	407
5262.722	381
5263.067	368
5263.411	398
5263.756	428
5264.101	369
5264.446	348
5264.79	326
5265.135	342
5265.48	343
5265.825	374
5266.17	345
5266.514	374
5266.859	417
5267.204	419
5267.549	435
5267.894	406
5268.239	381
5268.584	335
5268.929	329
5269.273	369
5269.618	382
5269.963	384
5270.308	380
5270.653	401
5270.998	373
5271.343	352
5271.688	339
5272.033	375
5272.378	389
5272.723	380
5273.068	386
5273.413	393
5273.758	391
5274.104	389
5274.449	380
5274.794	395
5275.139	362
5275.484	353
5275.829	360
5276.174	348
5276.519	307
5276.865	341
5277.21	346
5277.555	362
5277.9	362
5278.245	378
5278.591	387
5278.936	373
5279.281	361
5279.626	349
5279.972	363
5280.317	354
5280.662	320
5281.007	284
5281.353	293
5281.698	310
5282.043	349
5282.389	372
5282.734	353
5283.08	346
5283.425	350
5283.77	370
5284.116	364
5284.461	365
5284.807	372
5285.152	356
5285.497	380
5285.843	371
5286.188	367
5286.534	391
5286.879	363
5287.225	360
5287.57	353
5287.916	376
5288.261	387
5288.607	382
5288.953	413
5289.298	396
5289.644	392
5289.989	416
5290.335	396
5290.681	373
5291.026	356
5291.372	345
5291.718	375
5292.063	368
5292.409	361
5292.755	374
5293.1	339
5293.446	352
5293.792	379
5294.137	378
5294.483	338
5294.829	346
5295.175	349
5295.52	343
5295.866	342
5296.212	307
5296.558	299
5296.904	307
5297.25	321
5297.595	331
5297.941	322
5298.287	317
5298.633	313
5298.979	303
5299.325	301
5299.671	328
5300.017	317
5300.363	329
5300.709	353
5301.054	333
5301.4	349
5301.746	352
5302.092	375
5302.438	352
5302.784	333
5303.13	340
5303.477	346
5303.823	332
5304.169	332
5304.515	320
5304.861	300
5305.207	317
5305.553	325
5305.899	312
5306.245	357
5306.591	323
5306.938	338
5307.284	346
5307.63	351
5307.976	349
5308.322	352
5308.668	349
5309.015	327
5309.361	316
5309.707	331
5310.053	344
5310.4	349
5310.746	352
5311.092	375
5311.439	391
5311.785	392
5312.131	405
5312.478	385
5312.824	382
5313.17	345
5313.517	317
5313.863	341
5314.209	334
5314.556	350
5314.902	328
5315.249	360
5315.595	348
5315.941	351
5316.288	365
5316.634	372
5316.981	367
5317.327	386
5317.674	410
5318.02	384
5318.367	357
5318.713	343
5319.06	366
5319.407	353
5319.753	411
5320.1	367
5320.446	370
5320.793	358
5321.139	379
5321.486	332
5321.833	355
5322.179	374
5322.526	413
5322.873	384
5323.219	394
5323.566	394
5323.913	377
5324.26	367
5324.606	381
5324.953	384
5325.3	408
5325.647	395
5325.993	374
5326.34	375
5326.687	361
5327.034	353
5327.38	365
5327.727	333
5328.074	323
5328.421	344
5328.768	377
5329.115	382
5329.462	388
5329.809	389
5330.155	399
5330.502	371
5330.849	341
5331.196	338
5331.543	333
5331.89	349
5332.237	372
5332.584	344
5332.931	318
5333.278	346
5333.625	364
5333.972	393
5334.319	375
5334.666	366
5335.013	313
5335.36	307
5335.708	337
5336.055	338
5336.402	348
5336.749	328
5337.096	308
5337.443	282
5337.79	281
5338.137	309
5338.485	331
5338.832	341
5339.179	404
5339.526	403
5339.873	370
5340.221	376
5340.568	362
5340.915	395
5341.262	386
5341.61	378
5341.957	330
5342.304	329
5342.652	366
5342.999	369
5343.346	347
5343.694	358
5344.041	364
5344.388	355
5344.736	359
5345.083	372
5345.431	390
5345.778	372
5346.125	379
5346.473	352
5346.82	360
5347.168	333
5347.515	338
5347.863	337
5348.21	365
5348.558	367
5348.905	379
5349.253	382
5349.6	374
5349.948	402
5350.295	378
5350.643	334
5350.991	324
5351.338	314
5351.686	318
5352.033	315
5352.381	311
5352.729	350
5353.076	349
5353.424	357
5353.772	310
5354.119	264
5354.467	287
5354.815	313
5355.163	334
5355.51	336
5355.858	326
5356.206	333
5356.554	366
5356.901	387
5357.249	357
5357.597	344
5357.945	343
5358.293	360
5358.64	368
5358.988	349
5359.336	323
5359.684	290
5360.032	316
5360.38	339
5360.728	355
5361.076	362
5361.423	333
5361.771	347
5362.119	352
5362.467	321
5362.815	338
5363.163	330
5363.511	346
5363.859	312
5364.207	316
5364.555	347
5364.903	375
5365.251	354
5365.599	368
5365.947	352
5366.296	365
5366.644	376
5366.992	395
5367.34	368
5367.688	372
5368.036	367
5368.384	359
5368.732	328
5369.081	307
5369.429	302
5369.777	314
5370.125	341
5370.473	346
5370.822	337
5371.17	345
5371.518	366
5371.866	372
5372.215	359
5372.563	347
5372.911	342
5373.26	337
5373.608	342
5373.956	346
5374.305	342
5374.653	352
5375.001	363
5375.35	328
5375.698	327
5376.046	333
5376.395	314
5376.743	285
5377.092	303
5377.44	386
5377.789	434
5378.137	378
5378.486	359
5378.834	373
5379.183	363
5379.531	364
5379.88	345
5380.228	317
5380.577	347
5380.925	319
5381.274	324
5381.622	305
5381.971	330
5382.32	353
5382.668	341
5383.017	366
5383.365	345
5383.714	346
5384.063	347
5384.411	327
5384.76	327
5385.109	307
5385.457	341
5385.806	377
5386.155	338
5386.504	349
5386.852	379
5387.201	377
5387.55	378
5387.899	364
5388.248	345
5388.596	353
5388.945	351
5389.294	340
5389.643	376
5389.992	368
5390.341	378
5390.689	371
5391.038	324
5391.387	305
5391.736	311
5392.085	314
5392.434	318
5392.783	339
5393.132	355
5393.481	368
5393.83	369
5394.179	377
5394.528	369
5394.877	351
5395.226	328
5395.575	333
5395.924	339
5396.273	330
5396.622	355
5396.971	342
5397.32	365
5397.669	374
5398.018	351
5398.367	339
5398.717	316
5399.066	270
5399.415	266
5399.764	303
5400.113	331
5400.462	326
5400.812	320
5401.161	339
5401.51	351
5401.859	323
5402.209	322
5402.558	322
5402.907	381
5403.256	353
5403.606	344
5403.955	339
5404.304	347
5404.654	329
5405.003	364
5405.352	352
5405.702	337
5406.051	306
5406.4	304
5406.75	306
5407.099	297
5407.449	314
5407.798	325
5408.147	338
5408.497	339
5408.846	335
5409.196	320
5409.545	308
5409.895	300
5410.244	339
5410.594	302
5410.943	320
5411.293	338
5411.642	339
5411.992	338
5412.342	341
5412.691	375
5413.041	396
5413.39	364
5413.74	320
5414.09	335
5414.439	333
5414.789	367
5415.139	347
5415.488	356
5415.838	345
5416.188	327
5416.537	348
5416.887	363
5417.237	356
5417.586	336
5417.936	303
5418.286	287
5418.636	304
5418.986	283
5419.335	329
5419.685	358
5420.035	332
5420.385	344
5420.735	361
5421.085	340
5421.434	321
5421.784	318
5422.134	342
5422.484	307
5422.834	314
5423.184	355
5423.534	367
5423.884	387
5424.234	397
5424.584	404
5424.934	410
5425.284	375
5425.634	352
5425.984	357
5426.334	324
5426.684	279
5427.034	287
5427.384	273
5427.734	298
5428.084	355
5428.434	368
5428.784	346
5429.134	363
5429.484	354
5429.835	360
5430.185	368
5430.535	360
5430.885	338
5431.235	350
5431.585	343
5431.936	360
5432.286	375
5432.636	359
5432.986	357
5433.337	378
5433.687	366
5434.037	369
5434.387	375
5434.738	353
5435.088	328
5435.438	305
5435.789	330
5436.139	340
5436.489	335
5436.84	343
5437.19	326
5437.54	352
5437.891	345
5438.241	338
5438.592	325
5438.942	350
5439.293	358
5439.643	337
5439.993	321
5440.344	361
5440.694	360
5441.045	339
5441.395	346
5441.746	315
5442.096	312
5442.447	286
5442.798	340
5443.148	359
5443.499	368
5443.849	372
5444.2	350
5444.551	337
5444.901	331
5445.252	347
5445.602	369
5445.953	423
5446.304	385
5446.654	336
5447.005	339
5447.356	356
5447.707	335
5448.057	327
5448.408	324
5448.759	315
5449.11	327
5449.46	358
5449.811	375
5450.162	365
5450.513	360
5450.863	323
5451.214	325
5451.565	310
5451.916	344
5452.267	336
5452.618	339
5452.969	331
5453.319	300
5453.67	312
5454.021	329
5454.372	344
5454.723	332
5455.074	322
5455.425	342
5455.776	315
5456.127	309
5456.478	294
5456.829	321
5457.18	337
5457.531	308
5457.882	306
5458.233	341
5458.584	305
5458.935	308
5459.286	296
5459.638	272
5459.989	293
5460.34	337
5460.691	320
5461.042	318
5461.393	382
5461.744	378
5462.096	357
5462.447	359
5462.798	377
5463.149	357
5463.5	365
5463.852	389
5464.203	384
5464.554	356
5464.905	363
5465.257	379
5465.608	358
5465.959	345
5466.31	337
5466.662	344
5467.013	374
5467.364	336
5467.716	328
5468.067	316
5468.419	308
5468.77	304
5469.121	285
5469.473	274
5469.824	309
5470.176	288
5470.527	307
5470.879	334
5471.23	309
5471.582	299
5471.933	295
5472.285	316
5472.636	334
5472.988	337
5473.339	314
5473.691	324
5474.042	299
5474.394	312
5474.745	356
5475.097	360
5475.449	336
5475.8	343
5476.152	309
5476.503	309
5476.855	304
5477.207	326
5477.558	324
5477.91	327
5478.262	374
5478.613	355
5478.965	355
5479.317	369
5479.669	370
5480.02	341
5480.372	307
5480.724	318
5481.076	353
5481.428	364
5481.779	337
5482.131	338
5482.483	330
5482.835	273
5483.187	331
5483.539	351
5483.89	319
5484.242	291
5484.594	331
5484.946	345
5485.298	358
5485.65	363
5486.002	353
5486.354	326
5486.706	283
5487.058	267
5487.41	266
5487.762	289
5488.114	299
5488.466	293
5488.818	315
5489.17	300
5489.522	331
5489.874	336
5490.226	323
5490.578	297
5490.93	333
5491.282	324
5491.635	330
5491.987	323
5492.339	316
5492.691	309
5493.043	343
5493.395	302
5493.748	298
5494.1	313
5494.452	315
5494.804	305
5495.156	308
5495.509	307
5495.861	310
5496.213	302
5496.565	295
5496.918	276
5497.27	290
5497.622	307
5497.975	317
5498.327	330
5498.679	320
5499.032	341
5499.384	340
5499.737	339
5500.089	342
5500.441	358
5500.794	358
5501.146	335
5501.499	330
5501.851	353
5502.204	335
5502.556	322
5502.909	335
5503.261	348
5503.614	366
5503.966	340
5504.319	357
5504.671	379
5505.024	369
5505.376	377
5505.729	371
5506.081	358
5506.434	323
5506.787	328
5507.139	342
5507.492	332
5507.844	321
5508.197	284
5508.55	289
5508.902	268
5509.255	270
5509.608	297
5509.961	331
5510.313	351
5510.666	314
5511.019	330
5511.372	324
5511.724	334
5512.077	327
5512.43	324
5512.783	329
5513.135	312
5513.488	293
5513.841	247
5514.194	255
5514.547	265
5514.9	292
5515.253	302
5515.606	286
5515.958	297
5516.311	284
5516.664	290
5517.017	321
5517.37	294
5517.723	289
5518.076	290
5518.429	310
5518.782	302
5519.135	302
5519.488	283
5519.841	283
5520.194	270
5520.547	260
5520.9	287
5521.253	294
5521.606	291
5521.959	332
5522.313	321
5522.666	317
5523.019	312
5523.372	296
5523.725	309
5524.078	313
5524.431	302
5524.785	318
5525.138	341
5525.491	323
5525.844	364
5526.198	351
5526.551	341
5526.904	322
5527.257	332
5527.611	335
5527.964	344
5528.317	330
5528.67	343
5529.024	296
5529.377	299
5529.73	304
5530.084	349
5530.437	347
5530.791	356
5531.144	406
5531.497	387
5531.851	345
5532.204	335
5532.558	344
5532.911	376
5533.264	380
5533.618	392
5533.971	316
5534.325	293
5534.678	298
5535.032	307
5535.385	295
5535.739	289
5536.093	272
5536.446	289
5536.8	296
5537.153	270
5537.507	270
5537.86	319
5538.214	336
5538.568	315
5538.921	330
5539.275	363
5539.629	358
5539.982	325
5540.336	295
5540.69	329
5541.043	324
5541.397	319
5541.751	294
5542.105	264
5542.458	262
5542.812	279
5543.166	304
5543.52	289
5543.873	315
5544.227	337
5544.581	352
5544.935	315
5545.289	315
5545.643	301
5545.996	291
5546.35	281
5546.704	278
5547.058	285
5547.412	303
5547.766	282
5548.12	260
5548.474	290
5548.828	307
5549.182	274
5549.536	270
5549.89	280
5550.244	261
5550.598	289
5550.952	309
5551.306	319
5551.66	283
5552.014	299
5552.368	307
5552.722	328
5553.076	323
5553.43	320
5553.784	311
5554.138	290
5554.493	285
5554.847	254
5555.201	267
5555.555	290
5555.909	294
5556.263	269
5556.618	272
5556.972	279
5557.326	225
5557.68	245
5558.034	253
5558.389	281
5558.743	311
5559.097	313
5559.452	302
5559.806	309
5560.16	286
5560.515	278
5560.869	279
5561.223	302
5561.578	321
5561.932	295
5562.286	301
5562.641	300
5562.995	302
5563.35	297
5563.704	269
5564.058	276
5564.413	305
5564.767	318
5565.122	325
5565.476	300
5565.831	302
5566.185	316
5566.54	318
5566.894	297
5567.249	276
5567.603	262
5567.958	272
5568.313	261
5568.667	294
5569.022	308
5569.376	310
5569.731	301
5570.086	278
5570.44	286
5570.795	290
5571.15	287
5571.504	297
5571.859	310
5572.214	299
5572.568	304
5572.923	278
5573.278	292
5573.633	319
5573.987	327
5574.342	334
5574.697	326
5575.052	304
5575.406	322
5575.761	355
5576.116	351
5576.471	376
5576.826	362
5577.181	333
5577.535	352
5577.89	326
5578.245	321
5578.6	317
5578.955	306
5579.31	314
5579.665	278
5580.02	260
5580.375	287
5580.73	281
5581.085	291
5581.44	304
5581.795	313
5582.15	317
5582.505	324
5582.86	339
5583.215	328
5583.57	297
5583.925	300
5584.28	281
5584.635	298
5584.99	298
5585.345	296
5585.7	282
5586.056	285
5586.411	293
5586.766	302
5587.121	296
5587.476	297
5587.831	294
5588.187	296
5588.542	325
5588.897	314
5589.252	317
5589.608	340
5589.963	333
5590.318	331
5590.673	337
5591.029	312
5591.384	284
5591.739	279
5592.095	280
5592.45	272
5592.805	302
5593.161	308
5593.516	293
5593.872	296
5594.227	286
5594.582	303
5594.938	283
5595.293	275
5595.649	301
5596.004	286
5596.36	287
5596.715	298
5597.071	276
5597.426	270
5597.782	283
5598.137	264
5598.493	329
5598.848	315
5599.204	297
5599.559	309
5599.915	318
5600.27	369
5600.626	353
5600.982	329
5601.337	312
5601.693	317
5602.049	307
5602.404	273
5602.76	294
5603.116	324
5603.471	339
5603.827	307
5604.183	291
5604.538	296
5604.894	308
5605.25	277
5605.606	259
5605.961	280
5606.317	295
5606.673	324
5607.029	314
5607.385	310
5607.74	310
5608.096	275
5608.452	304
5608.808	309
5609.164	290
5609.52	288
5609.876	312
5610.232	290
5610.587	269
5610.943	260
5611.299	305
5611.655	308
5612.011	331
5612.367	301
5612.723	277
5613.079	275
5613.435	276
5613.791	274
5614.147	267
5614.503	302
5614.859	277
5615.215	307
5615.571	314
5615.928	331
5616.284	283
5616.64	256
5616.996	285
5617.352	310
5617.708	304
5618.064	297
5618.42	285
5618.777	274
5619.133	259
5619.489	229
5619.845	246
5620.201	248
5620.558	293
5620.914	289
5621.27	259
5621.626	252
5621.983	274
5622.339	276
5622.695	270
5623.052	290
5623.408	302
5623.764	282
5624.121	247
5624.477	249
5624.833	233
5625.19	258
5625.546	271
5625.903	301
5626.259	323
5626.615	323
5626.972	300
5627.328	300
5627.685	256
5628.041	263
5628.398	234
5628.754	227
5629.111	237
5629.467	276
5629.824	291
5630.18	284
5630.537	291
5630.893	298
5631.25	318
5631.607	307
5631.963	300
5632.32	303
5632.676	279
5633.033	255
5633.39	241
5633.746	263
5634.103	269
5634.46	270
5634.816	275
5635.173	312
5635.53	323
5635.886	291
5636.243	287
5636.6	257
5636.957	265
5637.313	318
5637.67	315
5638.027	302
5638.384	328
5638.741	307
5639.097	269
5639.454	286
5639.811	293
5640.168	320
5640.525	324
5640.882	313
5641.239	319
5641.595	343
5641.952	360
5642.309	331
5642.666	363
5643.023	333
5643.38	345
5643.737	329
5644.094	368
5644.451	390
5644.808	393
5645.165	377
5645.522	363
5645.879	347
5646.236	374
5646.593	355
5646.95	343
5647.307	410
5647.665	424
5648.022	450
5648.379	448
5648.736	445
5649.093	504
5649.45	536
5649.807	573
5650.164	563
5650.522	624
5650.879	629
5651.236	643
5651.593	741
5651.95	720
5652.308	775
5652.665	800
5653.022	778
5653.38	782
5653.737	775
5654.094	803
5654.451	775
5654.809	723
5655.166	662
5655.523	628
5655.881	594
5656.238	543
5656.595	522
5656.953	474
5657.31	479
5657.668	442
5658.025	447
5658.382	432
5658.74	423
5659.097	413
5659.455	400
5659.812	415
5660.17	392
5660.527	369
5660.885	357
5661.242	351
5661.6	352
5661.957	341
5662.315	351
5662.673	355
5663.03	306
5663.388	304
5663.745	312
5664.103	326
5664.461	335
5664.818	359
5665.176	351
5665.533	359
5665.891	354
5666.249	392
5666.607	391
5666.964	390
5667.322	400
5667.68	380
5668.037	399
5668.395	421
5668.753	401
5669.111	433
5669.468	442
5669.826	426
5670.184	427
5670.542	387
5670.9	350
5671.258	349
5671.615	343
5671.973	331
5672.331	302
5672.689	327
5673.047	323
5673.405	340
5673.763	339
5674.121	320
5674.479	327
5674.836	339
5675.194	335
5675.552	332
5675.91	327
5676.268	337
5676.626	357
5676.984	381
5677.342	367
5677.7	337
5678.059	313
5678.417	344
5678.775	346
5679.133	370
5679.491	355
5679.849	349
5680.207	340
5680.565	346
5680.923	338
5681.282	373
5681.64	362
5681.998	369
5682.356	375
5682.714	336
5683.072	336
5683.431	370
5683.789	386
[truncated: 31,000 more rows]
