# Supplementary material for: LIMPIC: a computational method for the separation of protein MALDI-TOF-MS signals from noise
Source: BMC Bioinformatics. 2007 Mar 26;8:101. doi: 10.1186/1471-2105-8-101 (PMC1847688; doi:10.1186/1471-2105-8-101)
Supplement: Additional File 2 — Compressed archive of 30 text files, containing MALDI-TOF-MS data acquired from in-vitro protein mixtures. The text files are arranged in 6 folders, each referring to a different cytochrome C concentration. [file 1471-2105-8-101-S2.zip › SOL_25_TXT/SOL_calib_03e.txt]

4989.423	0
4989.758	0
4990.094	0
4990.43	0
4990.766	0
4991.101	0
4991.437	0
4991.773	0
4992.108	1027
4992.444	1011
4992.78	1154
4993.116	1106
4993.451	1121
4993.787	1143
4994.123	1059
4994.459	1158
4994.795	1253
4995.131	1217
4995.466	1189
4995.802	1181
4996.138	1212
4996.474	1182
4996.81	1245
4997.146	1184
4997.482	1272
4997.818	1224
4998.154	1204
4998.49	1268
4998.825	1274
4999.161	1251
4999.497	1228
4999.833	1230
5000.169	1243
5000.505	1175
5000.842	1243
5001.178	1234
5001.514	1127
5001.85	1130
5002.186	1164
5002.522	1079
5002.858	1043
5003.194	1107
5003.53	1120
5003.866	1140
5004.202	1105
5004.539	1149
5004.875	1213
5005.211	1086
5005.547	1112
5005.883	1076
5006.22	1171
5006.556	1245
5006.892	1120
5007.228	1161
5007.564	1187
5007.901	1203
5008.237	1155
5008.573	1143
5008.91	1226
5009.246	1289
5009.582	1272
5009.919	1206
5010.255	1129
5010.591	1161
5010.928	1232
5011.264	1203
5011.6	1190
5011.937	1202
5012.273	1237
5012.61	1183
5012.946	1105
5013.283	1110
5013.619	1167
5013.956	1178
5014.292	1189
5014.628	1203
5014.965	1177
5015.302	1122
5015.638	1084
5015.975	1181
5016.311	1137
5016.648	1206
5016.984	1132
5017.321	1183
5017.657	1287
5017.994	1311
5018.331	1379
5018.667	1348
5019.004	1293
5019.341	1208
5019.677	1136
5020.014	1102
5020.351	1152
5020.687	1117
5021.024	1150
5021.361	1130
5021.697	1121
5022.034	1072
5022.371	1044
5022.708	1105
5023.044	1164
5023.381	1146
5023.718	1174
5024.055	1216
5024.392	1178
5024.729	1208
5025.065	1252
5025.402	1242
5025.739	1149
5026.076	1076
5026.413	1124
5026.75	1103
5027.087	1192
5027.424	1151
5027.761	1075
5028.097	1115
5028.434	1127
5028.771	1011
5029.108	1032
5029.445	1082
5029.782	1091
5030.119	1071
5030.456	1117
5030.793	1185
5031.131	1143
5031.468	1199
5031.805	1185
5032.142	1244
5032.479	1270
5032.816	1217
5033.153	1179
5033.49	1152
5033.827	1112
5034.164	1143
5034.502	1143
5034.839	1136
5035.176	1096
5035.513	1064
5035.85	1103
5036.188	1092
5036.525	1063
5036.862	1072
5037.199	1089
5037.537	1103
5037.874	1039
5038.211	943
5038.548	989
5038.886	1054
5039.223	1030
5039.56	1092
5039.898	1182
5040.235	1170
5040.572	1088
5040.91	1099
5041.247	1087
5041.585	1111
5041.922	1130
5042.259	1119
5042.597	1100
5042.934	1059
5043.272	972
5043.609	982
5043.947	968
5044.284	956
5044.622	987
5044.959	951
5045.297	1005
5045.634	1082
5045.972	1141
5046.309	1119
5046.647	1145
5046.984	1186
5047.322	1182
5047.66	1105
5047.997	1156
5048.335	1129
5048.672	1178
5049.01	1173
5049.348	1182
5049.685	1226
5050.023	1179
5050.361	1201
5050.699	1185
5051.036	1171
5051.374	1118
5051.712	1118
5052.049	1091
5052.387	1034
5052.725	1018
5053.063	1067
5053.401	1119
5053.738	1132
5054.076	1112
5054.414	1044
5054.752	1084
5055.09	1082
5055.428	1085
5055.765	1171
5056.103	1193
5056.441	1084
5056.779	1048
5057.117	971
5057.455	1033
5057.793	1052
5058.131	1069
5058.469	1065
5058.807	1151
5059.145	1089
5059.483	1165
5059.821	1219
5060.159	1177
5060.497	1147
5060.835	1041
5061.173	1088
5061.511	1108
5061.849	1113
5062.187	1083
5062.525	1077
5062.863	1155
5063.201	1246
5063.54	1188
5063.878	1181
5064.216	1056
5064.554	1104
5064.892	1062
5065.23	1010
5065.569	967
5065.907	977
5066.245	999
5066.583	1120
5066.921	1132
5067.26	1063
5067.598	1087
5067.936	1094
5068.275	1122
5068.613	1207
5068.951	1177
5069.29	1208
5069.628	1096
5069.966	1098
5070.305	1092
5070.643	1045
5070.981	1036
5071.32	1011
5071.658	1013
5071.996	1032
5072.335	1038
5072.673	1044
5073.012	1003
5073.35	998
5073.689	1033
5074.027	1020
5074.366	975
5074.704	934
5075.043	957
5075.381	1039
5075.72	1104
5076.058	1055
5076.397	1062
5076.735	1056
5077.074	1151
5077.413	1093
5077.751	1096
5078.09	1101
5078.428	1058
5078.767	1000
5079.106	1084
5079.444	1153
5079.783	1081
5080.122	1134
5080.46	1190
5080.799	1195
5081.138	1326
5081.477	1295
5081.815	1246
5082.154	1190
5082.493	1155
5082.832	1106
5083.17	1127
5083.509	1152
5083.848	1102
5084.187	1003
5084.526	1077
5084.865	1032
5085.203	1139
5085.542	1135
5085.881	1184
5086.22	1244
5086.559	1227
5086.898	1152
5087.237	1173
5087.576	1124
5087.915	1035
5088.254	1039
5088.593	1066
5088.932	1056
5089.271	1132
5089.61	1135
5089.949	1019
5090.288	942
5090.627	987
5090.966	1003
5091.305	1025
5091.644	1029
5091.983	1145
5092.322	1191
5092.661	1136
5093	1047
5093.339	1036
5093.678	987
5094.018	985
5094.357	1057
5094.696	1151
5095.035	1124
5095.374	1025
5095.713	1044
5096.053	1074
5096.392	1058
5096.731	1028
5097.07	1035
5097.41	1076
5097.749	1145
5098.088	1075
5098.427	1034
5098.767	1038
5099.106	971
5099.445	976
5099.785	977
5100.124	985
5100.463	1009
5100.803	1019
5101.142	989
5101.482	989
5101.821	953
5102.16	986
5102.5	1012
5102.839	958
5103.179	947
5103.518	1026
5103.858	1089
5104.197	1144
5104.537	1197
5104.876	1101
5105.216	1162
5105.555	1075
5105.895	972
5106.234	1015
5106.574	1085
5106.913	1100
5107.253	1076
5107.593	1144
5107.932	1229
5108.272	1115
5108.612	1062
5108.951	1055
5109.291	1086
5109.63	1092
5109.97	1011
5110.31	998
5110.65	990
5110.989	1057
5111.329	1096
5111.669	1039
5112.008	1055
5112.348	978
5112.688	1006
5113.028	979
5113.368	974
5113.707	984
5114.047	1013
5114.387	946
5114.727	1024
5115.067	933
5115.407	929
5115.746	955
5116.086	991
5116.426	1062
5116.766	1121
5117.106	1120
5117.446	1170
5117.786	1075
5118.126	1034
5118.466	989
5118.806	993
5119.146	981
5119.486	978
5119.826	1019
5120.166	1091
5120.506	1191
5120.846	1162
5121.186	1067
5121.526	1014
5121.866	964
5122.206	1022
5122.546	927
5122.886	853
5123.226	939
5123.567	1016
5123.907	1057
5124.247	990
5124.587	960
5124.927	1008
5125.267	981
5125.608	940
5125.948	948
5126.288	944
5126.628	886
5126.968	964
5127.309	1054
5127.649	1083
5127.989	1031
5128.33	1016
5128.67	992
5129.01	1014
5129.35	1078
5129.691	1071
5130.031	1115
5130.371	1025
5130.712	961
5131.052	1019
5131.393	974
5131.733	998
5132.073	1021
5132.414	1023
5132.754	960
5133.095	900
5133.435	917
5133.776	857
5134.116	951
5134.457	1052
5134.797	1049
5135.138	982
5135.478	915
5135.819	901
5136.159	904
5136.5	919
5136.84	924
5137.181	937
5137.522	955
5137.862	934
5138.203	1007
5138.543	984
5138.884	869
5139.225	918
5139.565	873
5139.906	983
5140.247	1075
5140.587	1006
5140.928	983
5141.269	999
5141.61	980
5141.95	1032
5142.291	1022
5142.632	975
5142.973	962
5143.313	938
5143.654	904
5143.995	876
5144.336	938
5144.677	1045
5145.017	986
5145.358	959
5145.699	970
5146.04	1037
5146.381	1053
5146.722	1100
5147.063	1067
5147.404	1014
5147.745	976
5148.085	925
5148.426	918
5148.767	866
5149.108	917
5149.449	993
5149.79	1002
5150.131	1056
5150.472	1040
5150.813	989
5151.154	988
5151.496	1013
5151.837	946
5152.178	939
5152.519	902
5152.86	958
5153.201	1042
5153.542	1011
5153.883	963
5154.224	997
5154.566	953
5154.907	997
5155.248	1070
5155.589	1069
5155.93	1101
5156.271	1111
5156.613	1089
5156.954	1054
5157.295	1145
5157.636	1080
5157.978	1038
5158.319	1043
5158.66	1077
5159.002	1077
5159.343	1050
5159.684	1120
5160.026	1122
5160.367	1079
5160.708	1028
5161.05	1075
5161.391	1051
5161.732	1069
5162.074	1032
5162.415	1060
5162.757	1019
5163.098	1058
5163.44	1055
5163.781	1094
5164.122	1036
5164.464	1051
5164.805	1014
5165.147	1017
5165.488	1063
5165.83	1018
5166.172	929
5166.513	907
5166.855	931
5167.196	947
5167.538	970
5167.879	879
5168.221	814
5168.563	835
5168.904	842
5169.246	933
5169.588	931
5169.929	990
5170.271	1030
5170.613	1025
5170.954	971
5171.296	918
5171.638	961
5171.979	931
5172.321	948
5172.663	954
5173.005	994
5173.347	977
5173.688	926
5174.03	896
5174.372	1021
5174.714	942
5175.056	911
5175.397	886
5175.739	933
5176.081	993
5176.423	994
5176.765	1008
5177.107	1068
5177.449	1022
5177.791	992
5178.133	904
5178.475	968
5178.816	1067
5179.158	1043
5179.5	984
5179.842	1014
5180.184	1003
5180.526	1008
5180.868	975
5181.21	985
5181.553	902
5181.895	920
5182.237	952
5182.579	1017
5182.921	1028
5183.263	945
5183.605	1010
5183.947	1007
5184.289	935
5184.631	905
5184.974	949
5185.316	981
5185.658	880
5186	911
5186.342	934
5186.685	1009
5187.027	999
5187.369	979
5187.711	982
5188.054	929
5188.396	828
5188.738	896
5189.08	964
5189.423	997
5189.765	1050
5190.107	1042
5190.45	1060
5190.792	1025
5191.134	987
5191.477	1020
5191.819	1120
5192.162	1073
5192.504	1035
5192.846	995
5193.189	1015
5193.531	993
5193.874	940
5194.216	903
5194.559	903
5194.901	994
5195.244	999
5195.586	1049
5195.929	1008
5196.271	1068
5196.614	977
5196.956	1030
5197.299	1081
5197.642	1096
5197.984	1084
5198.327	1040
5198.669	1042
5199.012	1041
5199.355	1126
5199.697	1056
5200.04	1035
5200.383	1036
5200.725	1016
5201.068	954
5201.411	983
5201.753	1013
5202.096	1061
5202.439	1040
5202.782	925
5203.124	912
5203.467	905
5203.81	927
5204.153	957
5204.495	1017
5204.838	1015
5205.181	977
5205.524	984
5205.867	1006
5206.21	963
5206.553	1032
5206.895	1030
5207.238	941
5207.581	905
5207.924	926
5208.267	951
5208.61	974
5208.953	945
5209.296	971
5209.639	1007
5209.982	971
5210.325	905
5210.668	918
5211.011	886
5211.354	889
5211.697	889
5212.04	916
5212.383	919
5212.726	881
5213.069	930
5213.412	1049
5213.755	995
5214.099	1033
5214.442	961
5214.785	947
5215.128	1000
5215.471	1016
5215.814	1047
5216.158	985
5216.501	971
5216.844	945
5217.187	885
5217.53	868
5217.874	952
5218.217	1027
5218.56	999
5218.903	993
5219.247	1002
5219.59	951
5219.933	921
5220.277	981
5220.62	924
5220.963	1010
5221.307	1080
5221.65	1038
5221.994	983
5222.337	942
5222.68	884
5223.024	892
5223.367	946
5223.711	1032
5224.054	952
5224.397	925
5224.741	910
5225.084	953
5225.428	1062
5225.771	1099
5226.115	1028
5226.458	999
5226.802	1012
5227.146	922
5227.489	908
5227.833	988
5228.176	1016
5228.52	1007
5228.863	981
5229.207	1046
5229.551	1035
5229.894	1001
5230.238	964
5230.582	912
5230.925	941
5231.269	987
5231.613	954
5231.956	949
5232.3	969
5232.644	940
5232.988	882
5233.331	857
5233.675	863
5234.019	865
5234.363	911
5234.707	914
5235.05	993
5235.394	1024
5235.738	1031
5236.082	1059
5236.426	1051
5236.77	1014
5237.113	927
5237.457	948
5237.801	955
5238.145	987
5238.489	925
5238.833	886
5239.177	934
5239.521	965
5239.865	979
5240.209	992
5240.553	873
5240.897	891
5241.241	937
5241.585	938
5241.929	946
5242.273	847
5242.617	923
5242.961	873
5243.305	857
5243.649	879
5243.993	901
5244.337	898
5244.682	973
5245.026	934
5245.37	873
5245.714	885
5246.058	817
5246.402	832
5246.747	899
5247.091	889
5247.435	842
5247.779	847
5248.123	920
5248.468	884
5248.812	916
5249.156	928
5249.501	940
5249.845	929
5250.189	907
5250.533	890
5250.878	856
5251.222	930
5251.566	976
5251.911	938
5252.255	900
5252.6	849
5252.944	994
5253.288	1027
5253.633	966
5253.977	1033
5254.322	965
5254.666	1025
5255.011	988
5255.355	998
5255.7	920
5256.044	861
5256.389	920
5256.733	947
5257.078	1016
5257.422	936
5257.767	897
5258.111	899
5258.456	917
5258.8	934
5259.145	972
5259.49	923
5259.834	904
5260.179	905
5260.524	888
5260.868	811
5261.213	803
5261.558	811
5261.902	879
5262.247	999
5262.592	954
5262.936	930
5263.281	946
5263.626	924
5263.971	1020
5264.315	1011
5264.66	985
5265.005	982
5265.35	930
5265.695	841
5266.039	784
5266.384	842
5266.729	897
5267.074	929
5267.419	1007
5267.764	1062
5268.109	922
5268.454	925
5268.798	944
5269.143	1032
5269.488	996
5269.833	911
5270.178	903
5270.523	947
5270.868	958
5271.213	898
5271.558	930
5271.903	932
5272.248	865
5272.593	863
5272.938	839
5273.283	832
5273.628	833
5273.974	882
5274.319	871
5274.664	824
5275.009	787
5275.354	803
5275.699	850
5276.044	873
5276.389	858
5276.735	920
5277.08	1009
5277.425	922
5277.77	943
5278.115	960
5278.461	954
5278.806	1005
5279.151	972
5279.496	970
5279.842	1009
5280.187	978
5280.532	900
5280.878	857
5281.223	913
5281.568	940
5281.914	927
5282.259	896
5282.604	1009
5282.95	984
5283.295	919
5283.64	931
5283.986	1001
5284.331	964
5284.677	885
5285.022	901
5285.368	902
5285.713	877
5286.059	887
5286.404	879
5286.75	796
5287.095	781
5287.441	774
5287.786	868
5288.132	909
5288.477	916
5288.823	873
5289.168	802
5289.514	839
5289.86	887
5290.205	876
5290.551	820
5290.897	781
5291.242	784
5291.588	783
5291.934	857
5292.279	930
5292.625	980
5292.971	1043
5293.316	993
5293.662	1029
5294.008	1015
5294.354	925
5294.699	902
5295.045	878
5295.391	998
5295.737	1027
5296.082	931
5296.428	904
5296.774	917
5297.12	933
5297.466	875
5297.812	875
5298.158	873
5298.503	858
5298.849	958
5299.195	969
5299.541	948
5299.887	889
5300.233	867
5300.579	974
5300.925	1047
5301.271	1030
5301.617	963
5301.963	852
5302.309	817
5302.655	843
5303.001	804
5303.347	743
5303.693	797
5304.039	906
5304.385	909
5304.731	904
5305.077	861
5305.424	857
5305.77	886
5306.116	885
5306.462	944
5306.808	959
5307.154	1003
5307.5	953
5307.847	885
5308.193	864
5308.539	823
5308.885	836
5309.232	886
5309.578	894
5309.924	896
5310.27	900
5310.617	914
5310.963	989
5311.309	976
5311.656	987
5312.002	1047
5312.348	1018
5312.695	953
5313.041	953
5313.387	945
5313.734	932
5314.08	911
5314.426	907
5314.773	934
5315.119	919
5315.466	963
5315.812	981
5316.159	860
5316.505	760
5316.852	699
5317.198	779
5317.545	797
5317.891	926
5318.238	962
5318.584	920
5318.931	921
5319.277	965
5319.624	989
5319.97	876
5320.317	878
5320.664	886
5321.01	856
5321.357	847
5321.704	910
5322.05	850
5322.397	863
5322.744	859
5323.09	812
5323.437	842
5323.784	910
5324.13	956
5324.477	976
5324.824	1016
5325.171	993
5325.517	899
5325.864	813
5326.211	876
5326.558	802
5326.905	856
5327.251	871
5327.598	852
5327.945	937
5328.292	980
5328.639	959
5328.986	852
5329.333	828
5329.679	919
5330.026	870
5330.373	856
5330.72	825
5331.067	786
5331.414	853
5331.761	866
5332.108	892
5332.455	922
5332.802	980
5333.149	913
5333.496	856
5333.843	863
5334.19	936
5334.537	926
5334.884	883
5335.231	824
5335.579	844
5335.926	869
5336.273	860
5336.62	862
5336.967	840
5337.314	900
5337.661	948
5338.009	991
5338.356	923
5338.703	840
5339.05	808
5339.397	793
5339.745	806
5340.092	833
5340.439	866
5340.786	852
5341.134	933
5341.481	995
5341.828	967
5342.176	996
5342.523	1004
5342.87	1002
5343.218	986
5343.565	972
5343.912	973
5344.26	994
5344.607	952
5344.954	951
5345.302	979
5345.649	940
5345.997	1033
5346.344	960
5346.692	903
5347.039	908
5347.387	913
5347.734	895
5348.082	835
5348.429	883
5348.777	839
5349.124	903
5349.472	920
5349.819	878
5350.167	867
5350.514	853
5350.862	896
5351.21	898
5351.557	930
5351.905	962
5352.252	993
5352.6	908
5352.948	961
5353.295	957
5353.643	879
5353.991	832
5354.338	866
5354.686	914
5355.034	903
5355.382	937
5355.729	971
5356.077	969
5356.425	990
5356.773	908
5357.121	900
5357.468	983
5357.816	997
5358.164	927
5358.512	871
5358.86	852
5359.208	822
5359.555	811
5359.903	802
5360.251	870
5360.599	912
5360.947	963
5361.295	840
5361.643	850
5361.991	769
5362.339	739
5362.687	750
5363.035	826
5363.383	921
5363.731	908
5364.079	907
5364.427	952
5364.775	1053
5365.123	962
5365.471	883
5365.819	907
5366.167	986
5366.515	958
5366.863	964
5367.211	973
5367.56	893
5367.908	871
5368.256	884
5368.604	858
5368.952	840
5369.3	772
5369.649	807
5369.997	870
5370.345	818
5370.693	776
5371.042	805
5371.39	782
5371.738	797
5372.086	802
5372.435	867
5372.783	886
5373.131	946
5373.48	928
5373.828	846
5374.176	830
5374.525	814
5374.873	876
5375.221	873
5375.57	880
5375.918	897
5376.267	925
5376.615	920
5376.963	998
5377.312	1031
5377.66	1056
5378.009	1000
5378.357	921
5378.706	894
5379.054	838
5379.403	798
5379.751	806
5380.1	891
5380.448	833
5380.797	780
5381.146	765
5381.494	691
5381.843	711
5382.191	679
5382.54	678
5382.889	706
5383.237	681
5383.586	707
5383.935	745
5384.283	824
5384.632	874
5384.981	811
5385.329	784
5385.678	732
5386.027	775
5386.376	790
5386.724	757
5387.073	743
5387.422	799
5387.771	825
5388.119	853
5388.468	848
5388.817	846
5389.166	895
5389.515	825
5389.864	858
5390.213	842
5390.561	819
5390.91	928
5391.259	1000
5391.608	979
5391.957	941
5392.306	911
5392.655	923
5393.004	943
5393.353	966
5393.702	877
5394.051	901
5394.4	907
5394.749	810
5395.098	834
5395.447	777
5395.796	841
5396.145	885
5396.494	821
5396.843	814
5397.192	752
5397.541	765
5397.89	750
5398.24	780
5398.589	834
5398.938	826
5399.287	871
5399.636	883
5399.985	810
5400.335	772
5400.684	803
5401.033	880
5401.382	921
5401.731	844
5402.081	779
5402.43	773
5402.779	797
5403.129	756
5403.478	740
5403.827	815
5404.176	852
5404.526	842
5404.875	819
5405.224	770
5405.574	731
5405.923	721
5406.273	781
5406.622	860
5406.971	817
5407.321	792
5407.67	848
5408.02	856
5408.369	926
5408.719	959
5409.068	897
5409.418	909
5409.767	887
5410.117	835
5410.466	742
5410.816	762
5411.165	822
5411.515	882
5411.864	851
5412.214	758
5412.564	795
5412.913	814
5413.263	802
5413.612	813
5413.962	853
5414.312	927
5414.661	871
5415.011	822
5415.361	829
5415.71	865
5416.06	870
5416.41	823
5416.759	922
5417.109	948
5417.459	893
5417.809	834
5418.158	885
5418.508	876
5418.858	829
5419.208	833
5419.558	808
5419.908	832
5420.257	848
5420.607	828
5420.957	833
5421.307	918
5421.657	837
5422.007	859
5422.357	831
5422.707	795
5423.056	824
5423.406	783
5423.756	819
5424.106	833
5424.456	781
5424.806	794
5425.156	808
5425.506	791
5425.856	812
5426.206	927
5426.556	959
5426.906	908
5427.256	941
5427.607	896
5427.957	822
5428.307	794
5428.657	835
5429.007	794
5429.357	824
5429.707	769
5430.057	827
5430.408	837
5430.758	867
5431.108	802
5431.458	818
5431.808	833
5432.159	816
5432.509	725
5432.859	753
5433.209	831
5433.56	870
5433.91	865
5434.26	831
5434.61	837
5434.961	948
5435.311	933
5435.661	857
5436.012	846
5436.362	790
5436.712	758
5437.063	792
5437.413	842
5437.764	905
5438.114	941
5438.465	943
5438.815	988
5439.165	1010
5439.516	958
5439.866	940
5440.217	841
5440.567	756
5440.918	759
5441.268	740
5441.619	792
5441.969	811
5442.32	872
5442.67	909
5443.021	852
5443.372	799
5443.722	711
5444.073	695
5444.423	735
5444.774	831
5445.125	820
5445.475	911
5445.826	874
5446.177	811
5446.527	856
5446.878	854
5447.229	807
5447.58	815
5447.93	800
5448.281	798
5448.632	849
5448.983	824
5449.333	763
5449.684	785
5450.035	904
5450.386	917
5450.737	937
5451.087	927
5451.438	829
5451.789	865
5452.14	895
5452.491	843
5452.842	821
5453.193	853
5453.543	859
5453.894	814
5454.245	860
5454.596	869
5454.947	854
5455.298	840
5455.649	868
5456	822
5456.351	798
5456.702	802
5457.053	819
5457.404	852
5457.755	863
5458.106	818
5458.457	870
5458.809	821
5459.16	837
5459.511	857
5459.862	875
5460.213	855
5460.564	898
5460.915	921
5461.266	1003
5461.618	937
5461.969	964
5462.32	997
5462.671	853
5463.022	860
5463.374	870
5463.725	880
5464.076	874
5464.427	785
5464.779	773
5465.13	868
5465.481	867
5465.832	898
5466.184	842
5466.535	887
5466.886	928
5467.238	944
5467.589	893
5467.941	903
5468.292	897
5468.643	862
5468.995	851
5469.346	943
5469.698	882
5470.049	823
5470.4	856
5470.752	812
5471.103	857
5471.455	805
5471.806	841
5472.158	863
5472.509	904
5472.861	832
5473.213	901
5473.564	891
5473.916	880
5474.267	854
5474.619	841
5474.97	848
5475.322	845
5475.674	823
5476.025	784
5476.377	818
5476.729	834
5477.08	824
5477.432	786
5477.784	775
5478.135	863
5478.487	839
5478.839	798
5479.19	734
5479.542	742
5479.894	821
5480.246	838
5480.598	788
5480.949	770
5481.301	843
5481.653	886
5482.005	941
5482.357	958
5482.708	882
5483.06	802
5483.412	774
5483.764	781
5484.116	791
5484.468	736
5484.82	681
5485.172	723
5485.524	721
5485.876	823
5486.228	826
5486.58	746
5486.932	784
5487.284	825
5487.636	841
5487.988	910
5488.34	855
5488.692	834
5489.044	775
5489.396	773
5489.748	755
5490.1	791
5490.452	776
5490.804	777
5491.156	842
5491.508	809
5491.86	755
5492.213	769
5492.565	727
5492.917	703
5493.269	696
5493.621	779
5493.974	820
5494.326	824
5494.678	757
5495.03	812
5495.383	744
5495.735	740
5496.087	830
5496.439	880
5496.792	826
5497.144	801
5497.496	745
5497.849	853
5498.201	849
5498.553	840
5498.906	837
5499.258	857
5499.61	857
5499.963	821
5500.315	824
5500.668	749
5501.02	760
5501.373	792
5501.725	732
5502.077	729
5502.43	687
5502.782	784
5503.135	807
5503.487	854
5503.84	801
5504.193	798
5504.545	742
5504.898	776
5505.25	757
5505.603	831
5505.955	765
5506.308	688
5506.661	679
5507.013	708
5507.366	742
5507.719	834
5508.071	811
5508.424	805
5508.777	822
5509.129	748
5509.482	755
5509.835	652
5510.187	682
5510.54	759
5510.893	700
5511.246	716
5511.598	823
5511.951	834
5512.304	803
5512.657	777
5513.01	753
5513.362	714
5513.715	722
5514.068	771
5514.421	731
5514.774	791
5515.127	784
5515.48	769
5515.833	786
5516.186	772
5516.538	714
5516.891	719
5517.244	785
5517.597	813
5517.95	780
5518.303	720
5518.656	730
5519.009	788
5519.362	868
5519.715	790
5520.068	728
5520.421	761
5520.775	838
5521.128	867
5521.481	787
5521.834	802
5522.187	793
5522.54	756
5522.893	673
5523.246	675
5523.599	705
5523.953	747
5524.306	811
5524.659	863
5525.012	870
5525.365	938
5525.719	887
5526.072	817
5526.425	838
5526.778	812
5527.132	842
5527.485	820
5527.838	849
5528.192	877
5528.545	854
5528.898	885
5529.252	843
5529.605	776
5529.958	757
5530.312	755
5530.665	739
5531.018	743
5531.372	683
5531.725	693
5532.079	708
5532.432	682
5532.786	702
5533.139	745
5533.492	754
5533.846	760
5534.199	713
5534.553	740
5534.906	714
5535.26	728
5535.614	731
5535.967	805
5536.321	733
5536.674	741
5537.028	772
5537.381	730
5537.735	728
5538.089	777
5538.442	818
5538.796	770
5539.15	757
5539.503	746
5539.857	724
5540.211	755
5540.564	751
5540.918	818
5541.272	796
5541.625	755
5541.979	723
5542.333	742
5542.687	796
5543.041	732
5543.394	679
5543.748	694
5544.102	644
5544.456	658
5544.81	610
5545.163	601
5545.517	720
5545.871	671
5546.225	654
5546.579	626
5546.933	638
5547.287	658
5547.641	702
5547.995	755
5548.349	824
5548.703	792
5549.056	741
5549.41	701
5549.764	748
5550.118	788
5550.472	749
5550.827	777
5551.181	720
5551.535	735
5551.889	759
5552.243	667
5552.597	768
5552.951	828
5553.305	762
5553.659	689
5554.013	713
5554.367	753
5554.722	770
5555.076	759
5555.43	771
5555.784	828
5556.138	824
5556.492	762
5556.847	782
5557.201	834
5557.555	895
5557.909	873
5558.264	817
5558.618	772
5558.972	820
5559.327	803
5559.681	810
5560.035	877
5560.39	954
5560.744	926
5561.098	767
5561.453	741
5561.807	667
5562.161	647
5562.516	716
5562.87	760
5563.225	772
5563.579	800
5563.933	822
5564.288	735
5564.642	713
5564.997	763
5565.351	738
5565.706	803
5566.06	815
5566.415	755
5566.769	773
5567.124	812
5567.479	856
5567.833	864
5568.188	860
5568.542	839
5568.897	803
5569.251	903
5569.606	1037
5569.961	958
5570.315	858
5570.67	768
5571.025	801
5571.379	828
5571.734	749
5572.089	738
5572.444	733
5572.798	759
5573.153	782
5573.508	726
5573.862	727
5574.217	771
5574.572	845
5574.927	856
5575.282	835
5575.636	839
5575.991	844
5576.346	722
5576.701	741
5577.056	811
5577.411	831
5577.766	790
5578.121	791
5578.475	839
5578.83	816
5579.185	792
5579.54	738
5579.895	702
5580.25	714
5580.605	686
5580.96	756
5581.315	772
5581.67	877
5582.025	910
5582.38	894
5582.735	918
5583.09	859
5583.445	940
5583.8	921
5584.155	871
5584.511	911
5584.866	829
5585.221	786
5585.576	752
5585.931	736
5586.286	737
5586.641	728
5586.997	725
5587.352	764
5587.707	718
5588.062	637
5588.417	664
5588.773	715
5589.128	767
5589.483	758
5589.838	752
5590.194	771
5590.549	837
5590.904	774
5591.26	694
5591.615	672
5591.97	691
5592.326	677
5592.681	652
5593.036	613
5593.392	624
5593.747	713
5594.103	775
5594.458	702
5594.813	696
5595.169	689
5595.524	745
5595.88	801
5596.235	810
5596.591	791
5596.946	747
5597.302	757
5597.657	800
5598.013	811
5598.368	826
5598.724	880
5599.079	918
5599.435	871
5599.791	796
5600.146	763
5600.502	756
5600.857	712
5601.213	688
5601.569	656
5601.924	707
5602.28	785
5602.636	703
5602.991	718
5603.347	682
5603.703	730
5604.058	794
5604.414	809
5604.77	840
5605.126	845
5605.481	808
5605.837	749
5606.193	750
5606.549	767
5606.905	730
5607.26	752
5607.616	697
5607.972	686
5608.328	722
5608.684	687
5609.04	669
5609.396	640
5609.752	671
5610.107	659
5610.463	671
5610.819	710
5611.175	716
5611.531	701
5611.887	736
5612.243	759
5612.599	771
5612.955	779
5613.311	724
5613.667	732
5614.023	658
5614.379	679
5614.735	677
5615.091	703
5615.447	770
5615.804	800
5616.16	815
5616.516	866
5616.872	844
5617.228	824
5617.584	834
5617.94	733
5618.297	722
5618.653	714
5619.009	634
5619.365	678
5619.721	704
5620.078	709
5620.434	658
5620.79	679
5621.146	722
5621.503	762
5621.859	673
5622.215	677
5622.571	734
5622.928	724
5623.284	688
5623.64	623
5623.997	654
5624.353	662
5624.71	708
5625.066	684
5625.422	627
5625.779	621
5626.135	633
5626.492	644
5626.848	681
5627.204	720
5627.561	761
5627.917	781
5628.274	828
5628.63	850
5628.987	824
5629.343	814
5629.7	840
5630.057	869
5630.413	822
5630.77	794
5631.126	797
5631.483	806
5631.839	760
5632.196	753
5632.553	794
5632.909	809
5633.266	774
5633.623	666
5633.979	678
5634.336	753
5634.693	786
5635.049	817
5635.406	853
5635.763	784
5636.12	781
5636.476	771
5636.833	794
5637.19	806
5637.547	766
5637.903	706
5638.26	766
5638.617	773
5638.974	767
5639.331	811
5639.688	822
5640.044	778
5640.401	769
5640.758	775
5641.115	773
5641.472	808
5641.829	888
5642.186	845
5642.543	810
5642.9	803
5643.257	827
5643.614	898
5643.971	956
5644.328	853
5644.685	784
5645.042	807
5645.399	872
5645.756	914
5646.113	971
5646.47	950
5646.827	968
5647.184	971
5647.541	1082
5647.898	1151
5648.255	1172
5648.612	1320
5648.97	1317
5649.327	1380
5649.684	1463
5650.041	1487
5650.398	1694
5650.755	1827
5651.113	1918
5651.47	1801
5651.827	1691
5652.184	1813
5652.542	1734
5652.899	1655
5653.256	1502
5653.613	1380
5653.971	1393
5654.328	1384
5654.685	1343
5655.043	1223
5655.4	1134
5655.757	1049
5656.115	943
5656.472	950
5656.83	993
5657.187	921
5657.544	849
5657.902	958
5658.259	950
5658.617	907
5658.974	824
5659.332	780
5659.689	807
5660.047	854
5660.404	836
5660.762	837
5661.119	853
5661.477	864
5661.834	909
5662.192	824
5662.549	799
5662.907	805
5663.265	841
5663.622	867
5663.98	927
5664.337	953
5664.695	983
5665.053	982
5665.41	1054
5665.768	1024
5666.126	1000
5666.483	1000
5666.841	977
5667.199	958
5667.557	1018
5667.914	980
5668.272	1019
5668.63	1077
5668.988	1025
5669.345	971
5669.703	912
5670.061	969
5670.419	925
5670.777	867
5671.134	868
5671.492	822
5671.85	827
5672.208	845
5672.566	871
5672.924	805
5673.282	783
5673.64	748
5673.998	791
5674.356	805
5674.714	848
5675.072	837
5675.429	745
5675.787	783
5676.145	762
5676.503	662
5676.862	748
5677.22	745
5677.578	794
5677.936	876
5678.294	879
5678.652	863
5679.01	822
5679.368	826
5679.726	816
5680.084	835
5680.442	934
5680.801	850
5681.159	849
5681.517	837
5681.875	850
5682.233	804
5682.591	732
5682.95	844
[truncated: 31,000 more rows]
