# Supplementary material for: LIMPIC: a computational method for the separation of protein MALDI-TOF-MS signals from noise
Source: BMC Bioinformatics. 2007 Mar 26;8:101. doi: 10.1186/1471-2105-8-101 (PMC1847688; doi:10.1186/1471-2105-8-101)
Supplement: Additional File 2 — Compressed archive of 30 text files, containing MALDI-TOF-MS data acquired from in-vitro protein mixtures. The text files are arranged in 6 folders, each referring to a different cytochrome C concentration. [file 1471-2105-8-101-S2.zip › SOL_50_TXT/SOL_calib_06a.txt]

4988.441 0
4988.777 0
4989.112 0
4989.448 0
4989.784 0
4990.119 0
4990.455 0
4990.791 0
4991.127 293
4991.462 278
4991.798 303
4992.134 239
4992.470 251
4992.805 314
4993.141 251
4993.477 231
4993.813 270
4994.149 265
4994.485 275
4994.820 275
4995.156 275
4995.492 317
4995.828 297
4996.164 325
4996.500 326
4996.836 344
4997.172 359
4997.508 353
4997.844 316
4998.180 315
4998.516 309
4998.852 316
4999.188 293
4999.524 294
4999.860 275
5000.196 276
5000.532 281
5000.868 263
5001.204 319
5001.540 367
5001.876 323
5002.212 329
5002.548 330
5002.884 332
5003.221 275
5003.557 281
5003.893 310
5004.229 282
5004.565 265
5004.902 240
5005.238 272
5005.574 285
5005.910 285
5006.246 315
5006.583 303
5006.919 278
5007.255 290
5007.592 355
5007.928 369
5008.264 393
5008.600 340
5008.937 259
5009.273 298
5009.610 320
5009.946 329
5010.282 342
5010.619 333
5010.955 340
5011.291 356
5011.628 330
5011.964 311
5012.301 319
5012.637 322
5012.974 329
5013.310 287
5013.647 326
5013.983 319
5014.320 313
5014.656 306
5014.993 319
5015.329 373
5015.666 382
5016.002 363
5016.339 335
5016.676 343
5017.012 348
5017.349 356
5017.685 325
5018.022 323
5018.359 337
5018.695 334
5019.032 341
5019.369 310
5019.706 296
5020.042 287
5020.379 302
5020.716 272
5021.052 260
5021.389 290
5021.726 293
5022.063 319
5022.399 305
5022.736 305
5023.073 294
5023.410 262
5023.747 262
5024.084 274
5024.420 243
5024.757 264
5025.094 272
5025.431 252
5025.768 279
5026.105 300
5026.442 304
5026.779 304
5027.116 319
5027.453 263
5027.790 256
5028.127 274
5028.464 352
5028.801 332
5029.138 287
5029.475 278
5029.812 264
5030.149 283
5030.486 266
5030.823 291
5031.160 309
5031.497 357
5031.834 291
5032.171 270
5032.508 269
5032.845 300
5033.183 356
5033.520 321
5033.857 322
5034.194 266
5034.531 239
5034.869 268
5035.206 298
5035.543 288
5035.880 302
5036.217 300
5036.555 226
5036.892 229
5037.229 271
5037.567 312
5037.904 353
5038.241 271
5038.579 283
5038.916 237
5039.253 267
5039.591 275
5039.928 278
5040.265 315
5040.603 304
5040.940 315
5041.278 308
5041.615 271
5041.952 280
5042.290 220
5042.627 235
5042.965 257
5043.302 242
5043.640 216
5043.977 272
5044.315 261
5044.652 271
5044.990 294
5045.328 297
5045.665 274
5046.003 321
5046.340 316
5046.678 315
5047.015 348
5047.353 335
5047.691 299
5048.028 270
5048.366 300
5048.704 291
5049.041 307
5049.379 280
5049.717 276
5050.054 290
5050.392 317
5050.730 285
5051.068 243
5051.405 227
5051.743 294
5052.081 265
5052.419 219
5052.757 220
5053.094 280
5053.432 335
5053.770 304
5054.108 276
5054.446 268
5054.784 257
5055.122 276
5055.459 272
5055.797 244
5056.135 245
5056.473 289
5056.811 310
5057.149 322
5057.487 302
5057.825 277
5058.163 298
5058.501 256
5058.839 233
5059.177 228
5059.515 266
5059.853 255
5060.191 252
5060.529 281
5060.867 299
5061.205 311
5061.543 288
5061.882 264
5062.220 264
5062.558 258
5062.896 292
5063.234 298
5063.572 301
5063.910 290
5064.249 326
5064.587 310
5064.925 313
5065.263 338
5065.601 332
5065.940 375
5066.278 312
5066.616 287
5066.955 292
5067.293 284
5067.631 298
5067.969 345
5068.308 378
5068.646 345
5068.984 372
5069.323 341
5069.661 302
5070.000 274
5070.338 296
5070.676 264
5071.015 201
5071.353 215
5071.692 233
5072.030 237
5072.369 219
5072.707 259
5073.045 280
5073.384 262
5073.722 267
5074.061 266
5074.399 259
5074.738 307
5075.077 308
5075.415 282
5075.754 313
5076.092 290
5076.431 299
5076.769 247
5077.108 283
5077.447 304
5077.785 283
5078.124 345
5078.463 336
5078.801 300
5079.140 312
5079.479 300
5079.817 212
5080.156 201
5080.495 217
5080.834 265
5081.172 304
5081.511 315
5081.850 350
5082.189 317
5082.528 234
5082.866 252
5083.205 269
5083.544 249
5083.883 245
5084.222 301
5084.561 380
5084.899 372
5085.238 344
5085.577 284
5085.916 249
5086.255 268
5086.594 286
5086.933 365
5087.272 367
5087.611 335
5087.950 314
5088.289 290
5088.628 351
5088.967 355
5089.306 361
5089.645 352
5089.984 343
5090.323 363
5090.662 354
5091.001 326
5091.340 288
5091.679 283
5092.018 281
5092.358 230
5092.697 253
5093.036 248
5093.375 259
5093.714 262
5094.053 304
5094.393 265
5094.732 280
5095.071 245
5095.410 248
5095.749 285
5096.089 310
5096.428 275
5096.767 266
5097.106 251
5097.446 234
5097.785 217
5098.124 283
5098.464 292
5098.803 272
5099.142 274
5099.482 285
5099.821 275
5100.161 264
5100.500 286
5100.839 289
5101.179 261
5101.518 273
5101.858 292
5102.197 256
5102.537 271
5102.876 268
5103.216 270
5103.555 283
5103.895 301
5104.234 300
5104.574 273
5104.913 281
5105.253 282
5105.592 322
5105.932 287
5106.271 288
5106.611 263
5106.951 274
5107.290 235
5107.630 237
5107.969 275
5108.309 261
5108.649 286
5108.988 223
5109.328 226
5109.668 220
5110.008 206
5110.347 236
5110.687 226
5111.027 223
5111.367 206
5111.706 229
5112.046 270
5112.386 279
5112.726 262
5113.066 277
5113.405 229
5113.745 263
5114.085 293
5114.425 259
5114.765 266
5115.105 286
5115.445 329
5115.784 362
5116.124 340
5116.464 300
5116.804 280
5117.144 294
5117.484 297
5117.824 296
5118.164 261
5118.504 227
5118.844 180
5119.184 183
5119.524 202
5119.864 202
5120.204 264
5120.544 221
5120.884 226
5121.224 232
5121.565 213
5121.905 278
5122.245 290
5122.585 252
5122.925 250
5123.265 272
5123.605 255
5123.946 229
5124.286 227
5124.626 271
5124.966 272
5125.306 261
5125.647 279
5125.987 266
5126.327 272
5126.667 222
5127.008 242
5127.348 201
5127.688 220
5128.028 245
5128.369 242
5128.709 288
5129.049 330
5129.390 301
5129.730 268
5130.071 266
5130.411 256
5130.751 256
5131.092 307
5131.432 294
5131.773 290
5132.113 268
5132.454 258
5132.794 293
5133.134 292
5133.475 247
5133.815 264
5134.156 284
5134.497 287
5134.837 234
5135.178 262
5135.518 265
5135.859 260
5136.199 240
5136.540 272
5136.881 255
5137.221 274
5137.562 303
5137.902 295
5138.243 264
5138.584 259
5138.924 276
5139.265 212
5139.606 201
5139.946 239
5140.287 242
5140.628 257
5140.969 276
5141.309 280
5141.650 286
5141.991 255
5142.332 258
5142.673 269
5143.013 247
5143.354 242
5143.695 203
5144.036 231
5144.377 270
5144.718 296
5145.058 341
5145.399 334
5145.740 260
5146.081 228
5146.422 237
5146.763 244
5147.104 258
5147.445 306
5147.786 258
5148.127 245
5148.468 248
5148.809 288
5149.150 300
5149.491 270
5149.832 306
5150.173 274
5150.514 228
5150.855 253
5151.196 247
5151.537 233
5151.878 246
5152.219 286
5152.561 291
5152.902 304
5153.243 285
5153.584 329
5153.925 319
5154.266 271
5154.607 265
5154.949 251
5155.290 250
5155.631 272
5155.972 268
5156.314 253
5156.655 276
5156.996 224
5157.337 274
5157.679 244
5158.020 261
5158.361 300
5158.703 289
5159.044 279
5159.385 266
5159.727 258
5160.068 265
5160.409 282
5160.751 276
5161.092 233
5161.434 231
5161.775 236
5162.117 245
5162.458 299
5162.799 310
5163.141 307
5163.482 306
5163.824 325
5164.165 328
5164.507 293
5164.848 328
5165.190 346
5165.532 311
5165.873 252
5166.215 205
5166.556 202
5166.898 227
5167.240 222
5167.581 213
5167.923 241
5168.264 260
5168.606 253
5168.948 254
5169.289 280
5169.631 257
5169.973 264
5170.314 271
5170.656 255
5170.998 226
5171.340 226
5171.681 206
5172.023 207
5172.365 237
5172.707 247
5173.049 288
5173.390 313
5173.732 315
5174.074 248
5174.416 221
5174.758 240
5175.100 249
5175.442 267
5175.783 268
5176.125 244
5176.467 231
5176.809 216
5177.151 248
5177.493 232
5177.835 243
5178.177 246
5178.519 285
5178.861 270
5179.203 279
5179.545 299
5179.887 298
5180.229 313
5180.571 340
5180.913 321
5181.255 248
5181.597 207
5181.939 229
5182.281 234
5182.624 233
5182.966 254
5183.308 292
5183.650 287
5183.992 273
5184.334 302
5184.677 303
5185.019 254
5185.361 224
5185.703 233
5186.045 231
5186.388 188
5186.730 222
5187.072 252
5187.414 225
5187.757 210
5188.099 241
5188.441 235
5188.784 250
5189.126 250
5189.468 228
5189.811 283
5190.153 262
5190.495 256
5190.838 220
5191.180 255
5191.523 268
5191.865 275
5192.207 289
5192.550 313
5192.892 309
5193.235 303
5193.577 314
5193.920 258
5194.262 238
5194.605 223
5194.947 231
5195.290 248
5195.632 248
5195.975 216
5196.318 251
5196.660 267
5197.003 244
5197.345 254
5197.688 231
5198.031 262
5198.373 235
5198.716 222
5199.059 257
5199.401 256
5199.744 243
5200.087 230
5200.429 260
5200.772 273
5201.115 302
5201.457 269
5201.800 275
5202.143 252
5202.486 266
5202.829 301
5203.171 308
5203.514 322
5203.857 316
5204.200 312
5204.543 310
5204.885 296
5205.228 252
5205.571 227
5205.914 243
5206.257 296
5206.600 304
5206.943 315
5207.286 313
5207.629 293
5207.972 321
5208.315 304
5208.658 286
5209.001 281
5209.344 276
5209.687 239
5210.030 209
5210.373 243
5210.716 279
5211.059 264
5211.402 259
5211.745 230
5212.088 234
5212.431 235
5212.774 225
5213.117 236
5213.460 243
5213.804 238
5214.147 231
5214.490 289
5214.833 284
5215.176 237
5215.519 277
5215.863 299
5216.206 264
5216.549 232
5216.892 222
5217.236 250
5217.579 269
5217.922 329
5218.265 358
5218.609 315
5218.952 319
5219.295 316
5219.639 277
5219.982 272
5220.325 278
5220.669 259
5221.012 268
5221.356 301
5221.699 297
5222.042 284
5222.386 278
5222.729 234
5223.073 231
5223.416 246
5223.760 262
5224.103 311
5224.447 269
5224.790 242
5225.134 247
5225.477 244
5225.821 239
5226.164 313
5226.508 315
5226.851 245
5227.195 252
5227.539 220
5227.882 244
5228.226 236
5228.569 215
5228.913 252
5229.257 282
5229.600 259
5229.944 213
5230.288 248
5230.631 251
5230.975 268
5231.319 223
5231.663 231
5232.006 214
5232.350 206
5232.694 168
5233.038 193
5233.381 227
5233.725 238
5234.069 198
5234.413 237
5234.757 260
5235.101 286
5235.444 272
5235.788 282
5236.132 266
5236.476 239
5236.820 242
5237.164 228
5237.508 250
5237.852 243
5238.196 248
5238.540 203
5238.884 230
5239.228 219
5239.572 230
5239.916 236
5240.260 231
5240.604 276
5240.948 284
5241.292 286
5241.636 263
5241.980 260
5242.324 290
5242.668 274
5243.012 256
5243.356 243
5243.700 230
5244.045 206
5244.389 223
5244.733 211
5245.077 221
5245.421 242
5245.765 265
5246.110 306
5246.454 255
5246.798 254
5247.142 256
5247.487 199
5247.831 216
5248.175 267
5248.519 321
5248.864 260
5249.208 289
5249.552 293
5249.897 237
5250.241 215
5250.585 204
5250.930 196
5251.274 213
5251.618 211
5251.963 187
5252.307 203
5252.652 209
5252.996 223
5253.341 213
5253.685 240
5254.029 261
5254.374 262
5254.718 254
5255.063 238
5255.407 247
5255.752 262
5256.096 269
5256.441 285
5256.786 296
5257.130 255
5257.475 211
5257.819 219
5258.164 226
5258.509 238
5258.853 191
5259.198 197
5259.542 247
5259.887 201
5260.232 231
5260.576 256
5260.921 244
5261.266 232
5261.611 208
5261.955 186
5262.300 203
5262.645 219
5262.990 285
5263.334 254
5263.679 259
5264.024 258
5264.369 267
5264.713 274
5265.058 275
5265.403 264
5265.748 258
5266.093 266
5266.438 277
5266.783 276
5267.128 291
5267.472 263
5267.817 250
5268.162 255
5268.507 222
5268.852 246
5269.197 315
5269.542 323
5269.887 329
5270.232 302
5270.577 298
5270.922 300
5271.267 297
5271.612 297
5271.957 272
5272.302 285
5272.647 261
5272.992 217
5273.338 180
5273.683 204
5274.028 270
5274.373 262
5274.718 281
5275.063 282
5275.408 215
5275.754 195
5276.099 174
5276.444 240
5276.789 220
5277.134 229
5277.480 234
5277.825 233
5278.170 265
5278.515 259
5278.861 246
5279.206 258
5279.551 275
5279.897 296
5280.242 294
5280.587 256
5280.933 242
5281.278 259
5281.623 272
5281.969 241
5282.314 224
5282.659 232
5283.005 235
5283.350 244
5283.696 266
5284.041 226
5284.387 254
5284.732 269
5285.078 268
5285.423 253
5285.769 237
5286.114 251
5286.460 211
5286.805 219
5287.151 249
5287.496 281
5287.842 296
5288.187 258
5288.533 249
5288.879 250
5289.224 273
5289.570 272
5289.916 254
5290.261 240
5290.607 297
5290.953 325
5291.298 294
5291.644 268
5291.990 258
5292.335 239
5292.681 293
5293.027 268
5293.373 218
5293.718 178
5294.064 223
5294.410 217
5294.756 273
5295.102 291
5295.447 319
5295.793 353
5296.139 249
5296.485 246
5296.831 266
5297.177 275
5297.523 287
5297.868 271
5298.214 297
5298.560 301
5298.906 234
5299.252 242
5299.598 228
5299.944 233
5300.290 252
5300.636 249
5300.982 284
5301.328 280
5301.674 288
5302.020 245
5302.366 196
5302.712 196
5303.058 194
5303.404 207
5303.750 222
5304.097 201
5304.443 224
5304.789 247
5305.135 245
5305.481 256
5305.827 263
5306.173 294
5306.520 297
5306.866 263
5307.212 235
5307.558 245
5307.904 260
5308.251 245
5308.597 206
5308.943 206
5309.289 213
5309.636 233
5309.982 265
5310.328 282
5310.675 256
5311.021 233
5311.367 218
5311.714 218
5312.060 234
5312.406 250
5312.753 236
5313.099 247
5313.446 214
5313.792 222
5314.138 255
5314.485 235
5314.831 225
5315.178 197
5315.524 188
5315.871 178
5316.217 183
5316.564 176
5316.910 249
5317.257 269
5317.603 221
5317.950 229
5318.297 216
5318.643 185
5318.990 253
5319.336 271
5319.683 275
5320.030 294
5320.376 276
5320.723 275
5321.069 217
5321.416 240
5321.763 215
5322.109 244
5322.456 265
5322.803 260
5323.150 248
5323.496 225
5323.843 218
5324.190 220
5324.537 226
5324.883 226
5325.230 236
5325.577 264
5325.924 239
5326.271 206
5326.617 232
5326.964 229
5327.311 230
5327.658 254
5328.005 267
5328.352 241
5328.699 226
5329.046 215
5329.393 235
5329.740 253
5330.086 275
5330.433 271
5330.780 272
5331.127 299
5331.474 273
5331.821 238
5332.168 190
5332.515 180
5332.862 212
5333.210 280
5333.557 248
5333.904 231
5334.251 224
5334.598 227
5334.945 217
5335.292 194
5335.639 163
5335.986 177
5336.334 186
5336.681 200
5337.028 202
5337.375 236
5337.722 275
5338.069 269
5338.417 205
5338.764 179
5339.111 204
5339.458 225
5339.806 206
5340.153 176
5340.500 174
5340.848 211
5341.195 252
5341.542 281
5341.890 262
5342.237 222
5342.584 205
5342.932 180
5343.279 218
5343.626 224
5343.974 233
5344.321 236
5344.669 260
5345.016 227
5345.363 210
5345.711 205
5346.058 213
5346.406 242
5346.753 214
5347.101 277
5347.448 248
5347.796 198
5348.143 197
5348.491 221
5348.839 205
5349.186 179
5349.534 204
5349.881 286
5350.229 296
5350.577 281
5350.924 273
5351.272 254
5351.619 308
5351.967 268
5352.315 244
5352.662 196
5353.010 184
5353.358 246
5353.706 244
5354.053 217
5354.401 205
5354.749 255
5355.097 239
5355.444 237
5355.792 214
5356.140 235
5356.488 300
5356.836 296
5357.183 266
5357.531 254
5357.879 263
5358.227 281
5358.575 270
5358.923 271
5359.271 247
5359.619 224
5359.966 227
5360.314 238
5360.662 257
5361.010 287
5361.358 294
5361.706 290
5362.054 297
5362.402 229
5362.750 187
5363.098 201
5363.446 206
5363.794 202
5364.142 180
5364.490 238
5364.839 271
5365.187 243
5365.535 238
5365.883 191
5366.231 191
5366.579 188
5366.927 224
5367.275 226
5367.624 175
5367.972 194
5368.320 218
5368.668 241
5369.016 222
5369.365 201
5369.713 235
5370.061 247
5370.409 208
5370.758 230
5371.106 210
5371.454 220
5371.803 243
5372.151 275
5372.499 234
5372.847 183
5373.196 170
5373.544 188
5373.893 250
5374.241 191
5374.589 199
5374.938 216
5375.286 193
5375.635 197
5375.983 210
5376.332 210
5376.680 216
5377.028 280
5377.377 323
5377.725 257
5378.074 186
5378.422 198
5378.771 231
5379.120 229
5379.468 227
5379.817 248
5380.165 275
5380.514 261
5380.862 265
5381.211 280
5381.560 238
5381.908 208
5382.257 272
5382.606 316
5382.954 249
5383.303 273
5383.652 270
5384.000 259
5384.349 237
5384.698 215
5385.046 197
5385.395 189
5385.744 201
5386.093 212
5386.442 225
5386.790 209
5387.139 219
5387.488 222
5387.837 252
5388.186 224
5388.534 218
5388.883 251
5389.232 258
5389.581 244
5389.930 264
5390.279 239
5390.628 230
5390.977 253
5391.326 227
5391.675 238
5392.024 232
5392.373 255
5392.722 220
5393.070 238
5393.420 286
5393.769 296
5394.118 270
5394.467 230
5394.816 262
5395.165 343
5395.514 298
5395.863 295
5396.212 295
5396.561 274
5396.910 271
5397.259 252
5397.608 243
5397.958 251
5398.307 240
5398.656 195
5399.005 222
5399.354 246
5399.704 329
5400.053 288
5400.402 242
5400.751 246
5401.100 249
5401.450 242
5401.799 238
5402.148 229
5402.498 218
5402.847 219
5403.196 241
5403.546 286
5403.895 256
5404.244 217
5404.594 208
5404.943 187
5405.292 218
5405.642 297
5405.991 286
5406.341 273
5406.690 224
5407.040 230
5407.389 238
5407.738 232
5408.088 222
5408.437 208
5408.787 238
5409.136 236
5409.486 216
5409.835 210
5410.185 198
5410.535 194
5410.884 228
5411.234 208
5411.583 208
5411.933 180
5412.283 184
5412.632 194
5412.982 268
5413.331 259
5413.681 275
5414.031 237
5414.380 208
5414.730 206
5415.080 223
5415.430 221
5415.779 243
5416.129 257
5416.479 230
5416.829 223
5417.178 226
5417.528 216
5417.878 224
5418.228 208
5418.578 202
5418.927 257
5419.277 246
5419.627 231
5419.977 227
5420.327 224
5420.677 233
5421.027 236
5421.377 269
5421.726 292
5422.076 267
5422.426 261
5422.776 279
5423.126 265
5423.476 230
5423.826 246
5424.176 238
5424.526 227
5424.876 210
5425.226 185
5425.576 166
5425.926 203
5426.276 188
5426.627 178
5426.977 192
5427.327 232
5427.677 230
5428.027 210
5428.377 218
5428.727 234
5429.077 221
5429.428 223
5429.778 230
5430.128 245
5430.478 250
5430.828 234
5431.179 224
5431.529 228
5431.879 225
5432.229 221
5432.580 231
5432.930 237
5433.280 203
5433.630 252
5433.981 270
5434.331 242
5434.681 211
5435.032 209
5435.382 194
5435.733 181
5436.083 176
5436.433 210
5436.784 243
5437.134 245
5437.485 310
5437.835 269
5438.185 232
5438.536 206
5438.886 220
5439.237 190
5439.587 210
5439.938 233
5440.288 222
5440.639 176
5440.989 180
5441.340 191
5441.691 191
5442.041 185
5442.392 274
5442.742 224
5443.093 182
5443.444 189
5443.794 258
5444.145 228
5444.495 215
5444.846 228
5445.197 192
5445.548 204
5445.898 234
5446.249 247
5446.600 237
5446.950 263
5447.301 221
5447.652 210
5448.003 211
5448.353 226
5448.704 245
5449.055 257
5449.406 249
5449.757 227
5450.107 193
5450.458 175
5450.809 176
5451.160 197
5451.511 230
5451.862 234
5452.213 219
5452.564 196
5452.915 229
5453.266 249
5453.616 254
5453.967 293
5454.318 312
5454.669 238
5455.020 236
5455.371 257
5455.722 242
5456.073 224
5456.424 234
5456.776 199
5457.127 225
5457.478 248
5457.829 228
5458.180 215
5458.531 220
5458.882 259
5459.233 260
5459.584 219
5459.935 222
5460.287 218
5460.638 227
5460.989 218
5461.340 227
5461.691 202
5462.043 181
5462.394 170
5462.745 204
5463.096 233
5463.448 220
5463.799 297
5464.150 327
5464.501 296
5464.853 251
5465.204 252
5465.555 259
5465.907 215
5466.258 203
5466.609 219
5466.961 226
5467.312 223
5467.664 221
5468.015 233
5468.366 230
5468.718 254
5469.069 234
5469.421 201
5469.772 262
5470.124 271
5470.475 232
5470.827 241
5471.178 245
5471.530 249
5471.881 268
5472.233 253
5472.584 233
5472.936 203
5473.288 216
5473.639 215
5473.991 221
5474.342 269
5474.694 276
5475.046 257
5475.397 218
5475.749 218
5476.101 259
5476.452 226
5476.804 259
5477.156 290
5477.507 246
5477.859 207
5478.211 212
5478.563 224
5478.914 220
5479.266 227
5479.618 215
5479.970 214
5480.322 190
5480.673 206
5481.025 247
5481.377 238
5481.729 219
5482.081 260
5482.433 272
5482.785 268
5483.136 267
5483.488 258
5483.840 249
5484.192 248
5484.544 271
5484.896 256
5485.248 223
5485.600 223
5485.952 203
5486.304 215
5486.656 225
5487.008 195
5487.360 167
5487.712 173
5488.064 195
5488.416 213
5488.768 209
5489.120 229
5489.472 245
5489.825 235
5490.177 265
5490.529 245
5490.881 203
5491.233 202
5491.585 183
5491.937 154
5492.290 172
5492.642 180
5492.994 205
5493.346 218
5493.699 209
5494.051 198
5494.403 233
5494.755 215
5495.108 226
5495.460 213
5495.812 193
5496.165 219
5496.517 200
5496.869 207
5497.222 248
5497.574 240
5497.926 200
5498.279 230
5498.631 232
5498.983 233
5499.336 242
5499.688 214
5500.041 195
5500.393 182
5500.746 202
5501.098 257
5501.451 283
5501.803 206
5502.156 182
5502.508 177
5502.861 212
5503.213 212
5503.566 174
5503.918 186
5504.271 178
5504.623 191
5504.976 189
5505.329 201
5505.681 219
5506.034 193
5506.387 188
5506.739 198
5507.092 200
5507.445 198
5507.797 177
5508.150 190
5508.503 181
5508.855 159
5509.208 211
5509.561 229
5509.914 217
5510.266 188
5510.619 198
5510.972 242
5511.325 245
5511.678 218
5512.030 202
5512.383 211
5512.736 210
5513.089 175
5513.442 168
5513.795 196
5514.148 208
5514.500 211
5514.853 251
5515.206 270
5515.559 211
5515.912 201
5516.265 193
5516.618 193
5516.971 219
5517.324 202
5517.677 172
5518.030 184
5518.383 217
5518.736 287
5519.089 286
5519.442 215
5519.795 207
5520.148 215
5520.501 177
5520.855 226
5521.208 223
5521.561 234
5521.914 228
5522.267 194
5522.620 184
5522.973 225
5523.327 238
5523.680 267
5524.033 265
5524.386 238
5524.739 285
5525.093 255
5525.446 215
5525.799 222
5526.152 203
5526.506 207
5526.859 206
5527.212 178
5527.566 189
5527.919 179
5528.272 200
5528.626 212
5528.979 240
5529.332 280
5529.686 236
5530.039 207
5530.393 190
5530.746 204
5531.100 182
5531.453 181
5531.806 214
5532.160 221
5532.513 186
5532.867 195
5533.220 240
5533.574 263
5533.927 256
5534.281 187
5534.634 165
5534.988 160
5535.342 206
5535.695 267
5536.049 239
5536.402 199
5536.756 223
5537.110 205
5537.463 202
5537.817 194
5538.171 212
5538.524 206
5538.878 230
5539.232 212
5539.585 235
5539.939 257
5540.293 250
5540.646 223
5541.000 194
5541.354 179
5541.708 172
5542.062 175
5542.415 189
5542.769 181
5543.123 199
5543.477 179
5543.831 171
5544.184 159
5544.538 179
5544.892 172
5545.246 190
5545.600 186
5545.954 196
5546.308 181
5546.662 197
5547.016 217
5547.370 206
5547.724 153
5548.078 170
5548.432 205
5548.786 196
5549.140 243
5549.494 239
5549.848 232
5550.202 186
5550.556 183
5550.910 175
5551.264 209
5551.618 177
5551.972 175
5552.326 228
5552.680 248
5553.034 247
5553.389 246
5553.743 215
5554.097 174
5554.451 224
5554.805 205
5555.159 230
5555.514 204
5555.868 177
5556.222 154
5556.576 169
5556.931 196
5557.285 185
5557.639 174
5557.993 170
5558.348 137
5558.702 150
5559.056 214
5559.411 241
5559.765 201
5560.119 164
5560.474 152
5560.828 177
5561.183 200
5561.537 173
5561.891 188
5562.246 186
5562.600 220
5562.955 178
5563.309 137
5563.664 132
5564.018 180
5564.373 197
5564.727 218
5565.082 212
5565.436 188
5565.791 193
5566.145 180
5566.500 181
5566.854 184
5567.209 178
5567.564 173
5567.918 176
5568.273 222
5568.627 219
5568.982 209
5569.337 214
5569.691 201
5570.046 246
5570.401 223
5570.755 202
5571.110 191
5571.465 195
5571.820 222
5572.174 209
5572.529 187
5572.884 184
5573.239 221
5573.593 198
5573.948 178
5574.303 186
5574.658 195
5575.013 189
5575.367 164
5575.722 194
5576.077 205
5576.432 231
5576.787 212
5577.142 260
5577.497 249
5577.852 205
5578.207 197
5578.562 238
5578.917 243
5579.271 224
5579.626 222
5579.981 182
5580.336 183
5580.691 182
5581.046 182
5581.402 217
5581.757 185
5582.112 152
5582.467 161
5582.822 234
5583.177 273
5583.532 299
5583.887 269
5584.242 209
5584.597 219
5584.953 229
5585.308 246
5585.663 264
5586.018 246
5586.373 216
5586.728 207
5587.084 192
5587.439 197
5587.794 242
5588.149 208
5588.505 197
5588.860 175
5589.215 173
5589.570 158
5589.926 170
5590.281 185
5590.636 213
5590.992 203
5591.347 189
5591.702 146
5592.058 168
5592.413 210
5592.769 226
5593.124 182
5593.479 165
5593.835 149
5594.190 178
5594.546 239
5594.901 212
5595.257 220
5595.612 222
5595.968 200
5596.323 182
5596.679 201
5597.034 205
5597.390 163
5597.745 155
5598.101 151
5598.457 182
5598.812 207
5599.168 199
5599.523 214
5599.879 254
5600.235 220
5600.590 193
5600.946 200
5601.302 197
5601.657 182
5602.013 211
5602.369 223
5602.724 204
5603.080 214
5603.436 185
5603.792 158
5604.147 165
5604.503 196
5604.859 197
5605.215 230
5605.570 204
5605.926 195
5606.282 180
5606.638 212
5606.994 192
5607.350 184
5607.706 206
5608.061 225
5608.417 229
5608.773 212
5609.129 171
5609.485 174
5609.841 188
5610.197 228
5610.553 209
5610.909 223
5611.265 211
5611.621 194
5611.977 180
5612.333 208
5612.689 208
5613.045 214
5613.401 186
5613.757 160
5614.113 176
5614.469 221
5614.825 195
5615.181 192
5615.538 222
5615.894 243
5616.250 229
5616.606 219
5616.962 186
5617.318 218
5617.674 219
5618.031 204
5618.387 199
5618.743 216
5619.099 194
5619.456 202
5619.812 225
5620.168 223
5620.524 207
5620.881 215
5621.237 192
5621.593 172
5621.950 180
5622.306 170
5622.662 198
5623.019 234
5623.375 223
5623.731 228
5624.088 241
5624.444 222
5624.801 242
5625.157 221
5625.513 192
5625.870 171
5626.226 173
5626.583 151
5626.939 168
5627.296 166
5627.652 180
5628.009 172
5628.365 180
5628.722 214
5629.078 229
5629.435 215
5629.792 205
5630.148 197
5630.505 171
5630.861 190
5631.218 221
5631.575 204
5631.931 196
5632.288 244
5632.645 229
5633.001 170
5633.358 207
5633.715 234
5634.071 199
5634.428 222
5634.785 214
5635.142 239
5635.498 247
5635.855 222
5636.212 214
5636.569 225
5636.925 268
5637.282 213
5637.639 183
5637.996 203
5638.353 184
5638.710 201
5639.066 218
5639.423 228
5639.780 241
5640.137 239
5640.494 200
5640.851 213
5641.208 188
5641.565 195
5641.922 212
5642.279 208
5642.636 206
5642.993 216
5643.350 279
5643.707 260
5644.064 270
5644.421 313
5644.778 305
5645.135 298
5645.492 316
5645.849 322
5646.206 371
5646.563 386
5646.920 359
5647.277 451
5647.635 565
5647.992 579
5648.349 608
5648.706 592
5649.063 607
5649.420 710
5649.778 709
5650.135 737
5650.492 714
5650.849 719
5651.207 736
5651.564 636
5651.921 549
5652.278 548
5652.636 534
5652.993 534
5653.350 507
5653.708 471
5654.065 415
5654.422 384
5654.780 433
5655.137 423
5655.494 414
5655.852 352
5656.209 343
5656.567 384
5656.924 375
5657.281 322
5657.639 295
5657.996 273
5658.354 238
5658.711 250
5659.069 226
5659.426 285
5659.784 364
5660.141 342
5660.499 322
5660.857 307
5661.214 312
5661.572 289
5661.929 303
5662.287 332
5662.644 298
5663.002 280
5663.360 232
5663.717 231
5664.075 285
5664.433 298
5664.790 297
5665.148 352
5665.506 358
5665.863 333
5666.221 314
5666.579 276
5666.937 267
5667.294 305
5667.652 307
5668.010 317
5668.368 343
5668.726 312
5669.083 346
5669.441 332
5669.799 373
5670.157 319
5670.515 274
5670.873 276
5671.230 307
5671.588 347
5671.946 333
5672.304 295
5672.662 309
5673.020 298
5673.378 306
5673.736 275
5674.094 221
5674.452 216
5674.810 254
5675.168 282
5675.526 302
5675.884 276
5676.242 226
5676.600 233
5676.958 264
5677.316 234
5677.674 284
5678.032 303
5678.390 310
5678.749 316
5679.107 221
5679.465 227
5679.823 235
5680.181 198
5680.539 198
5680.898 242
5681.256 301
5681.614 308
5681.972 266
5682.330 323
5682.689 287
5683.047 280
5683.405 246
5683.763 215
5684.122 245
5684.480 291
5684.838 311
5685.197 297
5685.555 280
5685.913 310
5686.272 283
5686.630 266
5686.988 278
5687.347 257
5687.705 215
5688.064 211
5688.422 224
5688.781 263
5689.139 263
5689.497 222
5689.856 237
5690.214 212
5690.573 213
5690.931 258
5691.290 296
5691.648 309
5692.007 270
5692.365 296
5692.724 322
5693.083 285
5693.441 279
5693.800 251
5694.158 235
5694.517 286
5694.876 283
5695.234 253
5695.593 246
5695.952 249
5696.310 255
5696.669 205
5697.028 200
5697.386 274
5697.745 285
5698.104 272
5698.463 231
5698.821 225
5699.180 277
5699.539 292
5699.898 299
5700.256 251
5700.615 243
5700.974 264
5701.333 274
5701.692 240
5702.051 263
5702.409 266
5702.768 309
5703.127 328
5703.486 290
5703.845 236
5704.204 264
5704.563 266
5704.922 291
5705.281 265
5705.640 240
5705.999 284
5706.358 240
5706.717 245
5707.076 263
5707.435 225
5707.794 219
5708.153 238
5708.512 271
5708.871 228
5709.230 216
5709.589 243
5709.948 229
5710.307 224
5710.666 246
5711.026 261
5711.385 284
5711.744 293
5712.103 274
5712.462 240
5712.821 248
5713.181 273
5713.540 290
5713.899 230
5714.258 222
5714.617 230
5714.977 277
5715.336 268
5715.695 277
5716.055 298
5716.414 294
5716.773 324
5717.133 358
5717.492 316
5717.851 252
5718.211 275
5718.570 249
5718.929 251
5719.289 351
5719.648 382
5720.008 331
5720.367 324
5720.726 304
5721.086 290
5721.445 291
5721.805 286
5722.164 306
5722.524 338
5722.883 306
5723.243 257
5723.602 250
5723.962 282
5724.321 331
5724.681 323
5725.041 279
5725.400 287
5725.760 284
5726.119 247
5726.479 287
5726.839 271
5727.198 249
5727.558 310
5727.918 305
5728.277 344
5728.637 263
5728.997 251
5729.356 255
5729.716 234
5730.076 291
5730.436 303
5730.795 268
5731.155 256
5731.515 248
5731.875 254
5732.234 222
5732.594 216
5732.954 197
5733.314 252
5733.674 291
5734.034 284
5734.394 288
5734.753 241
5735.113 266
5735.473 253
5735.833 267
5736.193 231
5736.553 221
5736.913 192
5737.273 206
5737.633 215
5737.993 220
5738.353 228
5738.713 220
5739.073 244
5739.433 242
5739.793 227
5740.153 175
5740.513 183
5740.873 288
5741.233 341
5741.593 313
5741.953 298
5742.313 231
5742.674 232
5743.034 223
5743.394 216
5743.754 254
5744.114 280
5744.474 284
5744.835 261
5745.195 237
5745.555 240
5745.915 275
5746.276 237
5746.636 251
5746.996 246
5747.356 238
5747.717 212
5748.077 207
5748.437 224
5748.798 218
5749.158 232
5749.518 223
5749.879 224
5750.239 199
5750.599 263
5750.960 254
5751.320 234
5751.680 206
5752.041 201
5752.401 240
5752.762 273
5753.122 307
5753.483 309
5753.843 262
5754.204 203
5754.564 229
5754.925 214
5755.285 201
5755.646 179
5756.006 177
5756.367 194
5756.727 239
5757.088 213
5757.449 174
5757.809 174
5758.170 181
5758.530 199
5758.891 251
5759.252 272
5759.612 274
5759.973 272
5760.334 237
5760.694 254
5761.055 230
5761.416 219
5761.777 204
5762.137 216
5762.498 211
5762.859 243
5763.220 266
5763.580 258
5763.941 264
5764.302 229
5764.663 242
5765.024 207
5765.384 187
5765.745 183
5766.106 219
5766.467 221
5766.828 208
5767.189 208
5767.550 204
5767.911 222
5768.272 228
5768.633 213
5768.993 184
5769.354 168
5769.715 174
5770.076 199
5770.437 197
5770.798 197
5771.159 187
5771.520 170
5771.882 189
5772.243 212
5772.604 189
5772.965 185
5773.326 176
5773.687 177
5774.048 205
5774.409 205
5774.770 179
5775.131 183
5775.493 178
5775.854 165
5776.215 171
5776.576 178
5776.937 200
5777.299 203
5777.660 200
5778.021 204
5778.382 241
5778.743 233
5779.105 243
5779.466 229
5779.827 252
5780.189 275
5780.550 218
5780.911 191
5781.273 158
5781.634 165
5781.995 196
5782.357 221
5782.718 184
5783.079 190
5783.441 224
5783.802 223
5784.164 207
5784.525 182
5784.887 172
5785.248 224
5785.610 221
5785.971 219
5786.333 223
5786.694 211
5787.056 235
5787.417 261
5787.779 243
5788.140 236
5788.502 236
5788.863 224
5789.225 205
5789.586 186
5789.948 220
5790.310 239
5790.671 271
5791.033 272
5791.395 257
5791.756 238
5792.118 249
5792.480 247
5792.841 225
5793.203 240
5793.565 283
5793.927 264
5794.288 232
5794.650 245
5795.012 224
5795.374 201
5795.735 194
5796.097 198
5796.459 163
5796.821 191
5797.183 172
5797.544 208
5797.906 209
5798.268 227
5798.630 222
5798.992 221
5799.354 216
5799.716 193
5800.078 201
5800.440 227
5800.802 210
5801.164 208
5801.525 197
5801.887 186
5802.249 199
5802.611 262
5802.973 258
5803.336 229
5803.698 222
5804.060 228
5804.422 226
5804.784 270
5805.146 252
5805.508 239
5805.870 221
5806.232 178
5806.594 151
5806.956 162
5807.319 149
5807.681 164
5808.043 207
5808.405 187
5808.767 255
5809.129 234
5809.492 217
5809.854 201
5810.216 187
5810.578 255
5810.941 201
5811.303 208
5811.665 194
5812.028 177
5812.390 204
5812.752 181
5813.114 182
5813.477 221
5813.839 212
5814.202 230
5814.564 242
5814.926 211
5815.289 152
5815.651 132
5816.014 158
5816.376 156
5816.738 161
5817.101 197
5817.463 227
5817.826 189
5818.188 231
5818.551 214
5818.913 218
5819.276 270
5819.638 231
5820.001 239
5820.363 176
5820.726 163
5821.089 180
5821.451 172
5821.814 179
5822.176 194
5822.539 202
5822.902 209
5823.264 195
5823.627 202
5823.990 203
5824.352 207
5824.715 219
5825.078 195
5825.440 182
5825.803 186
5826.166 186
5826.529 206
5826.891 214
5827.254 212
5827.617 176
5827.980 198
5828.343 173
5828.705 129
5829.068 132
5829.431 153
5829.794 200
5830.157 194
5830.520 184
5830.882 162
5831.245 149
5831.608 150
5831.971 201
5832.334 224
5832.697 221
5833.060 214
5833.423 244
5833.786 196
5834.149 157
5834.512 150
5834.875 139
5835.238 176
5835.601 198
5835.964 209
5836.327 184
5836.690 171
5837.053 166
5837.416 183
5837.779 153
5838.143 146
5838.506 136
5838.869 161
5839.232 184
5839.595 217
5839.958 235
5840.321 235
5840.685 219
5841.048 194
5841.411 183
5841.774 199
5842.137 207
5842.501 249
5842.864 271
5843.227 286
5843.591 272
5843.954 227
5844.317 229
5844.680 163
5845.044 138
5845.407 142
5845.770 172
5846.134 188
5846.497 256
5846.861 244
5847.224 190
5847.587 211
5847.951 215
5848.314 210
5848.678 185
5849.041 170
5849.405 173
5849.768 197
5850.132 208
5850.495 213
5850.858 221
5851.222 206
5851.586 191
5851.949 220
5852.313 236
5852.676 248
5853.040 236
5853.403 205
5853.767 181
5854.131 175
5854.494 184
5854.858 201
5855.221 183
5855.585 182
5855.949 189
5856.312 186
5856.676 184
5857.040 166
5857.404 191
5857.767 192
5858.131 210
5858.495 178
5858.858 194
5859.222 194
5859.586 185
5859.950 184
5860.314 188
5860.677 183
5861.041 186
5861.405 199
5861.769 173
5862.133 185
5862.497 190
5862.860 183
5863.224 207
5863.588 197
5863.952 238
5864.316 167
5864.680 136
5865.044 134
5865.408 174
5865.772 204
5866.136 200
5866.500 187
5866.864 181
5867.228 178
5867.592 209
5867.956 257
5868.320 241
5868.684 214
5869.048 193
5869.412 167
5869.776 201
5870.140 182
5870.505 193
5870.869 182
5871.233 150
5871.597 137
5871.961 180
5872.325 158
5872.689 152
5873.054 159
5873.418 202
5873.782 160
5874.146 109
5874.511 95
5874.875 128
5875.239 137
5875.603 139
5875.968 179
5876.332 163
5876.696 155
5877.061 166
5877.425 184
5877.789 207
5878.154 226
5878.518 215
5878.882 199
5879.247 180
5879.611 174
5879.975 163
5880.340 209
5880.704 218
5881.069 193
5881.433 158
5881.798 140
5882.162 162
5882.527 192
5882.891 184
5883.256 182
5883.620 212
5883.985 196
5884.349 197
5884.714 191
5885.078 209
5885.443 209
5885.808 199
5886.172 173
5886.537 185
5886.901 196
5887.266 198
5887.631 229
5887.995 223
5888.360 193
5888.725 195
5889.089 204
5889.454 184
5889.819 166
5890.184 131
5890.548 119
5890.913 144
5891.278 198
5891.643 205
5892.007 191
5892.372 193
5892.737 196
5893.102 187
5893.467 192
5893.831 182
5894.196 178
5894.561 183
5894.926 191
5895.291 167
5895.656 155
5896.021 155
5896.386 134
5896.750 165
5897.115 149
5897.480 134
5897.845 148
5898.210 143
5898.575 162
5898.940 124
5899.305 160
5899.670 189
5900.035 174
5900.400 168
5900.765 230
5901.130 234
5901.496 202
5901.861 188
5902.226 161
5902.591 177
5902.956 192
5903.321 199
5903.686 217
5904.051 188
5904.417 133
5904.782 156
5905.147 176
5905.512 180
5905.877 188
5906.243 189
5906.608 159
5906.973 129
5907.338 126
5907.704 123
5908.069 111
5908.434 141
5908.799 157
5909.165 181
5909.530 201
5909.895 188
5910.261 137
5910.626 154
5910.991 205
5911.357 170
5911.722 185
5912.088 177
5912.453 172
5912.818 161
5913.184 170
5913.549 177
5913.915 160
5914.280 142
5914.646 119
5915.011 161
5915.377 155
5915.742 145
5916.108 131
5916.473 151
5916.839 127
5917.204 114
5917.570 147
5917.936 178
5918.301 174
5918.667 162
5919.032 166
5919.398 173
5919.764 176
5920.129 199
5920.495 197
5920.861 201
5921.226 216
5921.592 168
5921.958 195
5922.323 221
5922.689 210
5923.055 197
5923.421 189
5923.786 178
5924.152 194
5924.518 214
5924.884 181
5925.250 189
5925.615 206
5925.981 178
5926.347 154
5926.713 154
5927.079 190
5927.445 188
5927.811 190
5928.177 202
5928.542 167
5928.908 202
5929.274 188
5929.640 169
5930.006 196
5930.372 169
5930.738 183
5931.104 178
5931.470 199
5931.836 176
5932.202 165
5932.568 199
5932.934 245
5933.300 215
5933.666 203
5934.032 222
5934.399 215
5934.765 193
5935.131 182
5935.497 156
5935.863 216
5936.229 198
5936.595 198
5936.961 192
5937.328 151
5937.694 135
5938.060 157
5938.426 170
5938.792 159
5939.159 169
5939.525 166
5939.891 135
5940.258 145
5940.624 151
5940.990 140
5941.356 135
5941.723 159
5942.089 157
5942.455 135
5942.822 130
5943.188 130
5943.554 126
5943.921 131
5944.287 155
5944.654 170
5945.020 162
5945.386 149
5945.753 112
5946.119 111
5946.486 118
5946.852 133
5947.219 98
5947.585 128
5947.952 121
5948.318 172
5948.685 176
5949.051 183
5949.418 171
5949.785 156
5950.151 146
5950.518 160
5950.884 148
5951.251 179
5951.618 162
5951.984 136
5952.351 133
5952.717 149
5953.084 131
5953.451 119
5953.817 137
5954.184 158
5954.551 166
5954.918 157
5955.284 127
5955.651 148
5956.018 178
5956.385 159
5956.751 179
5957.118 185
5957.485 181
5957.852 174
5958.219 149
5958.585 143
5958.952 167
5959.319 163
5959.686 165
5960.053 150
5960.420 131
5960.787 169
5961.154 177
5961.521 158
5961.888 139
5962.254 138
5962.621 153
5962.988 143
5963.355 146
5963.722 155
5964.089 180
5964.456 180
5964.823 180
5965.190 168
5965.558 154
5965.925 182
5966.292 175
5966.659 157
5967.026 149
5967.393 135
5967.760 127
5968.127 161
5968.494 149
5968.861 131
5969.229 150
5969.596 141
5969.963 121
5970.330 133
5970.697 142
5971.065 141
5971.432 182
5971.799 153
5972.166 186
5972.534 175
5972.901 175
5973.268 178
5973.635 140
5974.003 131
5974.370 147
5974.737 163
5975.105 191
5975.472 185
5975.840 176
5976.207 157
5976.574 156
5976.942 164
5977.309 161
5977.677 176
5978.044 173
5978.411 178
5978.779 166
5979.146 190
5979.514 197
5979.881 173
5980.249 154
5980.616 142
5980.984 145
5981.351 145
5981.719 144
5982.086 163
5982.454 193
5982.822 164
5983.189 145
5983.557 184
5983.924 200
5984.292 153
5984.660 143
5985.027 120
5985.395 129
5985.763 125
5986.130 132
5986.498 153
5986.866 144
5987.233 153
5987.601 148
5987.969 153
5988.337 147
5988.704 143
5989.072 162
5989.440 171
5989.808 188
5990.176 175
5990.543 182
5990.911 200
5991.279 180
5991.647 207
5992.015 194
5992.383 185
5992.751 170
5993.119 129
5993.486 173
5993.854 209
5994.222 178
5994.590 171
5994.958 219
5995.326 240
5995.694 194
5996.062 169
5996.430 170
5996.798 155
5997.166 171
5997.534 149
5997.902 125
5998.270 123
5998.638 151
5999.006 156
5999.374 112
5999.743 132
6000.111 158
6000.479 180
6000.847 170
6001.215 171
6001.583 135
6001.951 132
6002.320 158
6002.688 184
6003.056 180
6003.424 142
6003.792 191
6004.161 185
6004.529 178
6004.897 139
6005.265 127
6005.634 155
6006.002 163
6006.370 168
6006.739 198
6007.107 148
6007.475 155
6007.844 167
6008.212 156
6008.580 168
6008.949 133
6009.317 114
6009.686 101
6010.054 139
6010.422 145
6010.791 140
6011.159 134
6011.528 164
6011.896 141
6012.265 125
6012.633 131
6013.002 157
6013.370 176
6013.739 185
6014.107 164
6014.476 133
6014.844 140
6015.213 143
6015.582 177
6015.950 176
6016.319 160
6016.687 157
6017.056 142
6017.425 127
6017.793 135
6018.162 159
6018.531 155
6018.899 154
6019.268 151
6019.637 184
6020.006 180
6020.374 156
6020.743 151
6021.112 152
6021.481 128
6021.849 120
6022.218 127
6022.587 149
6022.956 164
6023.325 178
6023.693 157
6024.062 149
6024.431 168
6024.800 162
6025.169 151
6025.538 160
6025.907 166
6026.276 177
6026.644 138
6027.013 128
6027.382 143
6027.751 158
6028.120 159
6028.489 132
6028.858 152
6029.227 139
6029.596 139
6029.965 143
6030.334 151
6030.703 176
6031.072 185
6031.442 183
6031.811 161
6032.180 160
6032.549 173
6032.918 174
6033.287 145
6033.656 107
6034.025 155
6034.395 155
6034.764 169
6035.133 163
6035.502 120
6035.871 175
6036.240 148
6036.610 140
6036.979 189
6037.348 174
6037.717 176
6038.087 212
6038.456 197
6038.825 183
6039.195 163
6039.564 155
6039.933 163
6040.303 189
6040.672 199
6041.041 174
6041.411 142
6041.780 153
6042.150 140
6042.519 139
6042.888 143
6043.258 161
6043.627 163
6043.997 147
6044.366 169
6044.736 175
6045.105 194
6045.475 174
6045.844 160
6046.214 167
6046.583 148
6046.953 143
6047.322 147
6047.692 140
6048.061 127
6048.431 145
6048.801 162
6049.170 166
6049.540 175
6049.910 184
6050.279 171
6050.649 154
6051.018 165
6051.388 187
6051.758 199
6052.128 164
6052.497 132
6052.867 176
6053.237 172
6053.607 180
6053.976 169
6054.346 124
6054.716 127
6055.086 104
6055.455 117
6055.825 161
6056.195 173
6056.565 184
6056.935 171
6057.305 138
6057.675 143
6058.044 185
6058.414 153
6058.784 149
6059.154 114
6059.524 111
6059.894 116
6060.264 134
6060.634 147
6061.004 148
6061.374 139
6061.744 137
6062.114 115
6062.484 135
6062.854 122
6063.224 136
6063.594 128
6063.964 119
6064.334 119
6064.704 115
6065.074 116
6065.444 120
6065.815 133
6066.185 147
6066.555 180
6066.925 230
6067.295 197
6067.665 165
6068.036 166
6068.406 201
6068.776 185
6069.146 179
6069.516 159
6069.887 139
6070.257 116
6070.627 120
6070.997 114
6071.368 114
6071.738 154
6072.108 153
6072.479 150
6072.849 159
6073.219 146
6073.590 172
6073.960 176
6074.331 179
6074.701 155
6075.071 153
6075.442 164
6075.812 171
6076.183 174
6076.553 162
6076.924 147
6077.294 133
6077.664 150
6078.035 152
6078.405 131
6078.776 117
6079.147 100
6079.517 112
6079.888 131
6080.258 174
6080.629 169
6080.999 133
6081.370 126
6081.741 131
6082.111 126
6082.482 164
6082.852 179
6083.223 171
6083.594 159
6083.964 171
6084.335 144
6084.706 155
6085.077 174
6085.447 151
6085.818 155
6086.189 173
6086.559 179
6086.930 178
6087.301 178
6087.672 157
6088.043 137
6088.413 152
6088.784 123
6089.155 127
6089.526 162
6089.897 184
6090.268 187
6090.638 223
6091.009 193
6091.380 177
6091.751 169
6092.122 156
6092.493 187
6092.864 167
6093.235 160
6093.606 133
6093.977 137
6094.348 123
6094.719 118
6095.090 149
6095.461 161
6095.832 181
6096.203 183
6096.574 177
6096.945 140
6097.316 126
6097.687 135
6098.058 152
6098.430 119
6098.801 156
6099.172 165
6099.543 172
6099.914 180
6100.285 163
6100.656 163
6101.028 136
6101.399 111
6101.770 130
6102.141 125
6102.513 136
6102.884 161
6103.255 136
6103.626 132
6103.998 125
6104.369 125
6104.740 114
6105.112 156
6105.483 192
6105.854 181
6106.226 124
6106.597 124
6106.968 132
6107.340 122
6107.711 118
6108.083 103
6108.454 113
6108.825 132
6109.197 137
6109.568 125
6109.940 138
6110.311 145
6110.683 186
6111.054 156
6111.426 138
6111.797 159
6112.169 172
6112.540 178
6112.912 185
6113.283 211
6113.655 178
6114.027 188
6114.398 159
6114.770 156
6115.141 141
6115.513 145
6115.885 133
6116.256 125
6116.628 143
6117.000 135
6117.371 172
6117.743 193
6118.115 161
6118.487 145
6118.858 125
6119.230 119
6119.602 98
6119.974 114
6120.345 151
6120.717 183
6121.089 152
6121.461 141
6121.833 152
6122.204 159
6122.576 144
6122.948 156
6123.320 140
6123.692 138
6124.064 135
6124.436 181
6124.808 157
6125.180 141
6125.552 128
6125.923 161
6126.295 212
6126.667 190
6127.039 180
6127.411 140
6127.783 123
6128.155 136
6128.527 135
6128.900 140
6129.272 169
6129.644 136
6130.016 143
6130.388 150
6130.760 158
6131.132 165
6131.504 172
6131.876 167
6132.248 144
6132.621 157
6132.993 154
6133.365 176
6133.737 184
6134.109 199
6134.481 167
6134.854 135
6135.226 129
6135.598 157
6135.970 153
6136.343 144
6136.715 175
6137.087 158
6137.460 138
6137.832 137
6138.204 120
6138.577 143
6138.949 172
6139.321 163
6139.694 136
6140.066 123
6140.438 141
6140.811 168
6141.183 205
6141.556 213
6141.928 190
6142.301 132
6142.673 145
6143.045 122
6143.418 121
6143.790 135
6144.163 146
6144.535 171
6144.908 189
6145.281 208
6145.653 193
6146.026 156
6146.398 153
6146.771 162
6147.143 137
6147.516 161
6147.889 176
6148.261 178
6148.634 211
6149.007 185
6149.379 173
6149.752 159
6150.125 170
6150.497 168
6150.870 187
6151.243 203
6151.615 192
6151.988 185
6152.361 178
6152.734 197
6153.106 195
6153.479 200
6153.852 194
6154.225 183
6154.598 199
6154.971 195
6155.343 181
6155.716 178
6156.089 178
6156.462 199
6156.835 169
6157.208 174
6157.581 164
6157.954 170
6158.327 147
6158.699 150
6159.072 175
6159.445 170
6159.818 145
6160.191 139
6160.564 115
6160.937 138
6161.310 193
6161.683 219
6162.056 198
6162.430 155
6162.803 147
6163.176 116
6163.549 163
6163.922 183
6164.295 187
6164.668 191
6165.041 170
6165.414 163
6165.788 169
6166.161 199
6166.534 216
6166.907 190
6167.280 221
6167.654 226
6168.027 258
6168.400 274
6168.773 263
6169.147 258
6169.520 282
6169.893 275
6170.266 255
6170.640 280
6171.013 283
6171.386 270
6171.760 253
6172.133 303
6172.506 316
6172.880 337
6173.253 355
6173.627 376
6174.000 425
6174.373 470
6174.747 516
6175.120 588
6175.494 718
6175.867 765
6176.241 867
6176.614 1012
6176.988 1202
6177.361 1370
6177.735 1459
6178.108 1575
6178.482 1605
6178.855 1576
6179.229 1546
6179.602 1454
6179.976 1507
6180.350 1448
6180.723 1465
6181.097 1369
6181.470 1207
6181.844 1063
6182.218 964
6182.591 946
6182.965 870
6183.339 718
6183.713 684
6184.086 608
6184.460 514
6184.834 470
6185.207 459
6185.581 457
6185.955 423
6186.329 400
6186.703 377
6187.076 452
6187.450 544
6187.824 525
6188.198 419
6188.572 380
6188.946 357
6189.319 398
6189.693 372
6190.067 359
6190.441 368
6190.815 317
6191.189 345
6191.563 353
6191.937 291
6192.311 287
6192.685 236
6193.059 206
6193.433 199
6193.807 208
6194.181 247
6194.555 258
6194.929 286
6195.303 284
6195.677 266
6196.051 247
6196.425 322
6196.799 321
6197.173 338
6197.547 301
6197.922 264
6198.296 245
6198.670 245
6199.044 199
6199.418 183
6199.792 215
6200.167 227
6200.541 257
6200.915 304
6201.289 298
6201.663 292
6202.038 313
6202.412 385
6202.786 366
6203.161 321
6203.535 282
6203.909 291
6204.284 322
6204.658 327
6205.032 316
6205.407 299
6205.781 357
6206.155 372
6206.530 408
6206.904 362
6207.278 362
6207.653 353
6208.027 404
6208.402 414
6208.776 343
6209.151 279
6209.525 298
6209.900 265
6210.274 238
6210.649 273
6211.023 265
6211.398 220
6211.772 212
6212.147 209
6212.521 187
6212.896 171
6213.271 160
6213.645 174
6214.020 213
6214.394 217
6214.769 272
6215.144 276
6215.518 228
6215.893 190
6216.268 190
6216.643 236
6217.017 211
6217.392 180
6217.767 209
6218.141 241
6218.516 235
6218.891 220
6219.266 168
6219.640 173
6220.015 190
6220.390 178
6220.765 168
6221.140 158
6221.515 162
6221.889 155
6222.264 122
6222.639 159
6223.014 234
6223.389 220
6223.764 186
6224.139 165
6224.514 168
6224.889 182
6225.264 184
6225.639 205
6226.014 205
6226.389 190
6226.764 229
6227.139 256
6227.514 223
6227.889 234
6228.264 228
6228.639 248
6229.014 234
6229.389 232
6229.764 203
6230.139 189
6230.514 187
6230.889 186
6231.264 221
6231.640 208
6232.015 177
6232.390 165
6232.765 167
6233.140 159
6233.515 169
6233.891 222
6234.266 212
6234.641 170
6235.016 160
6235.392 170
6235.767 238
6236.142 214
6236.518 172
6236.893 180
6237.268 192
6237.643 187
6238.019 184
6238.394 197
6238.770 230
6239.145 219
6239.520 268
6239.896 267
6240.271 202
6240.647 211
6241.022 172
6241.397 168
6241.773 150
6242.148 153
6242.524 166
6242.899 239
6243.275 273
6243.650 308
6244.026 287
6244.401 282
6244.777 277
6245.152 246
6245.528 227
6245.904 178
6246.279 167
6246.655 203
6247.030 206
6247.406 223
6247.782 207
6248.157 220
6248.533 168
6248.909 142
6249.284 138
6249.660 151
6250.036 166
6250.411 218
6250.787 185
6251.163 144
6251.539 124
6251.914 155
6252.290 177
6252.666 192
6253.042 223
6253.417 223
6253.793 193
6254.169 187
6254.545 212
6254.921 198
6255.297 136
6255.673 139
6256.048 121
6256.424 110
6256.800 137
6257.176 153
6257.552 195
6257.928 203
6258.304 228
6258.680 216
6259.056 190
6259.432 188
6259.808 222
6260.184 218
6260.560 195
6260.936 226
6261.312 233
6261.688 231
6262.064 215
6262.440 231
6262.816 201
6263.192 215
6263.568 209
6263.945 197
6264.321 194
6264.697 225
6265.073 268
6265.449 222
6265.825 190
6266.201 166
6266.578 238
6266.954 239
6267.330 215
6267.706 248
6268.083 283
6268.459 238
6268.835 197
6269.211 208
6269.588 211
6269.964 193
6270.340 173
6270.717 193
6271.093 172
6271.469 164
6271.846 170
6272.222 196
6272.598 197
6272.975 202
6273.351 165
6273.728 216
6274.104 217
6274.480 231
6274.857 217
6275.233 198
6275.610 229
6275.986 206
6276.363 243
6276.739 262
6277.116 318
6277.492 311
6277.869 247
6278.245 259
6278.622 277
6278.999 290
6279.375 281
6279.752 257
6280.128 249
6280.505 321
6280.882 317
6281.258 339
6281.635 330
6282.011 368
6282.388 371
6282.765 318
6283.142 313
6283.518 329
6283.895 361
6284.272 384
6284.648 372
6285.025 371
6285.402 310
6285.779 278
6286.155 285
6286.532 270
6286.909 257
6287.286 222
6287.663 282
6288.040 254
6288.416 215
6288.793 229
6289.170 239
6289.547 215
6289.924 265
6290.301 300
6290.678 279
6291.055 307
6291.432 262
6291.809 258
6292.186 248
6292.563 240
6292.940 306
6293.317 270
6293.694 267
6294.071 283
6294.448 255
6294.825 247
6295.202 221
6295.579 222
6295.956 210
6296.333 240
6296.710 221
6297.087 249
6297.464 245
6297.841 247
6298.219 269
6298.596 250
6298.973 201
6299.350 201
6299.727 169
6300.104 163
6300.482 178
6300.859 187
6301.236 184
6301.613 181
6301.991 178
6302.368 150
6302.745 127
6303.122 126
6303.500 135
6303.877 149
6304.254 152
6304.632 167
6305.009 170
6305.386 231
6305.764 201
6306.141 196
6306.519 205
6306.896 191
6307.273 190
6307.651 220
6308.028 226
6308.406 220
6308.783 226
6309.161 226
6309.538 236
6309.916 225
6310.293 273
6310.671 239
6311.048 238
6311.426 250
6311.803 266
6312.181 264
6312.558 210
6312.936 186
6313.314 178
6313.691 143
6314.069 139
6314.447 184
6314.824 166
6315.202 222
6315.579 211
6315.957 197
6316.335 193
6316.713 202
6317.090 210
6317.468 212
6317.846 234
6318.223 199
6318.601 177
6318.979 189
6319.357 188
6319.735 197
6320.112 206
6320.490 141
6320.868 162
6321.246 195
6321.624 223
6322.002 210
6322.379 157
6322.757 101
6323.135 103
6323.513 121
6323.891 147
6324.269 174
6324.647 139
6325.025 130
6325.403 154
6325.781 161
6326.159 170
6326.537 150
6326.915 170
6327.293 142
6327.671 138
6328.049 134
6328.427 133
6328.805 142
6329.183 190
6329.561 183
6329.939 144
6330.317 159
6330.695 160
6331.074 165
6331.452 142
6331.830 113
6332.208 123
6332.586 172
6332.964 169
6333.343 168
6333.721 144
6334.099 167
6334.477 188
6334.855 164
6335.234 154
6335.612 186
6335.990 169
6336.368 176
6336.747 182
6337.125 171
6337.503 205
6337.882 182
6338.260 161
6338.638 161
6339.017 168
6339.395 185
6339.774 155
6340.152 172
6340.530 181
6340.909 156
6341.287 167
6341.666 164
6342.044 177
6342.423 157
6342.801 163
6343.180 117
6343.558 97
6343.937 126
6344.315 186
6344.694 183
6345.072 144
6345.451 157
6345.829 125
6346.208 142
6346.586 152
6346.965 132
6347.344 147
6347.722 146
6348.101 140
6348.480 166
6348.858 154
6349.237 153
6349.616 173
6349.994 147
6350.373 180
6350.752 185
6351.130 193
6351.509 185
6351.888 180
6352.267 163
6352.645 169
6353.024 160
6353.403 140
6353.782 112
6354.161 137
6354.540 229
6354.918 225
6355.297 206
6355.676 156
6356.055 133
6356.434 145
6356.813 170
6357.192 198
6357.571 214
6357.949 178
6358.328 187
6358.707 137
6359.086 174
6359.465 167
6359.844 148
6360.223 132
6360.602 111
6360.981 108
6361.360 141
6361.739 107
6362.118 136
6362.498 126
6362.877 127
6363.256 166
6363.635 166
6364.014 164
6364.393 169
6364.772 118
6365.151 104
6365.530 133
6365.910 129
6366.289 187
6366.668 177
6367.047 154
6367.426 148
6367.806 139
6368.185 134
6368.564 131
6368.943 127
6369.323 140
6369.702 143
6370.081 123
6370.461 125
6370.840 136
6371.219 189
6371.599 159
6371.978 146
6372.357 160
6372.737 169
6373.116 158
6373.495 168
6373.875 198
6374.254 177
6374.634 131
6375.013 147
6375.392 135
6375.772 148
6376.151 163
6376.531 164
6376.910 169
6377.290 171
6377.669 200
6378.049 199
6378.428 176
6378.808 186
6379.188 159
6379.567 143
6379.947 149
6380.326 131
6380.706 147
6381.086 152
6381.465 148
6381.845 181
6382.225 198
6382.604 162
6382.984 133
6383.364 141
6383.743 142
6384.123 146
6384.503 149
6384.882 151
6385.262 172
6385.642 184
6386.022 160
6386.401 153
6386.781 151
6387.161 127
6387.541 192
6387.921 249
6388.301 204
6388.680 157
6389.060 158
6389.440 159
6389.820 175
6390.200 163
6390.580 139
6390.960 140
6391.340 163
6391.720 177
6392.099 176
6392.479 185
6392.859 199
6393.239 172
6393.619 156
6393.999 144
6394.379 114
6394.759 119
6395.139 134
6395.519 174
6395.900 165
6396.280 161
6396.660 190
6397.040 181
6397.420 156
6397.800 135
6398.180 140
6398.560 118
6398.940 121
6399.321 153
6399.701 201
6400.081 201
6400.461 215
6400.841 184
6401.222 182
6401.602 184
6401.982 155
6402.362 138
6402.743 158
6403.123 129
6403.503 128
6403.883 138
6404.264 172
6404.644 188
6405.024 162
6405.405 135
6405.785 137
6406.165 155
6406.546 146
6406.926 183
6407.307 197
6407.687 199
6408.067 165
6408.448 132
6408.828 177
6409.209 202
6409.589 174
6409.970 170
6410.350 181
6410.731 169
6411.111 152
6411.492 156
6411.872 155
6412.253 146
6412.633 165
6413.014 160
6413.394 128
6413.775 118
6414.156 177
6414.536 182
6414.917 168
6415.298 130
6415.678 120
6416.059 140
6416.440 156
6416.820 140
6417.201 117
6417.582 87
6417.962 94
6418.343 108
6418.724 120
6419.105 141
6419.485 145
6419.866 192
6420.247 165
6420.628 149
6421.008 161
6421.389 192
6421.770 191
6422.151 152
6422.532 188
6422.913 162
6423.294 146
6423.674 127
6424.055 142
6424.436 173
6424.817 178
6425.198 167
6425.579 137
6425.960 128
6426.341 135
6426.722 137
6427.103 153
6427.484 148
6427.865 140
6428.246 139
6428.627 152
6429.008 161
6429.389 151
6429.770 154
6430.151 149
6430.532 155
6430.913 182
6431.294 177
6431.676 169
6432.057 169
6432.438 151
6432.819 131
6433.200 114
6433.581 121
6433.963 110
6434.344 78
6434.725 136
6435.106 158
6435.487 146
6435.869 140
6436.250 176
6436.631 180
6437.012 155
6437.394 142
6437.775 134
6438.156 157
6438.538 139
6438.919 109
6439.300 120
6439.682 103
6440.063 139
6440.444 132
6440.826 126
6441.207 106
6441.589 114
6441.970 93
6442.352 109
6442.733 128
6443.114 103
6443.496 135
6443.877 145
6444.259 144
6444.640 162
6445.022 130
6445.403 121
6445.785 166
6446.167 179
6446.548 146
6446.930 145
6447.311 149
6447.693 157
6448.074 159
6448.456 162
6448.838 161
6449.219 156
6449.601 139
6449.983 134
6450.364 126
6450.746 137
6451.128 135
6451.509 139
6451.891 163
6452.273 131
6452.655 112
6453.036 123
6453.418 137
6453.800 141
6454.182 163
6454.563 186
6454.945 187
6455.327 170
6455.709 161
6456.091 118
6456.473 137
6456.855 121
6457.236 142
6457.618 153
6458.000 104
6458.382 114
6458.764 134
6459.146 179
6459.528 157
6459.910 145
6460.292 143
6460.674 130
6461.056 152
6461.438 128
6461.820 148
6462.202 137
6462.584 148
6462.966 137
6463.348 139
6463.730 171
6464.112 157
6464.494 146
6464.876 107
6465.258 118
6465.641 109
6466.023 112
6466.405 127
6466.787 162
6467.169 148
6467.551 125
6467.934 139
6468.316 149
6468.698 115
6469.080 131
6469.462 142
6469.845 138
6470.227 124
6470.609 146
6470.992 146
6471.374 164
6471.756 151
6472.138 111
6472.521 112
6472.903 91
6473.285 91
6473.668 105
6474.050 129
6474.433 134
6474.815 136
6475.197 125
6475.580 155
6475.962 183
6476.345 168
6476.727 169
6477.110 140
6477.492 127
6477.875 85
6478.257 86
6478.640 112
6479.022 129
6479.405 134
6479.787 130
6480.170 133
6480.552 141
6480.935 135
6481.317 102
6481.700 99
6482.083 142
6482.465 137
6482.848 108
6483.231 124
6483.613 127
6483.996 115
6484.379 98
6484.761 119
6485.144 114
6485.527 120
6485.909 147
6486.292 164
6486.675 158
6487.058 146
6487.440 110
6487.823 109
6488.206 101
6488.589 86
6488.972 109
6489.354 118
6489.737 117
6490.120 115
6490.503 101
6490.886 138
6491.269 142
6491.652 136
6492.035 148
6492.417 152
6492.800 148
6493.183 153
6493.566 149
6493.949 177
6494.332 197
6494.715 125
6495.098 151
6495.481 230
6495.864 201
6496.247 204
6496.630 181
6497.013 150
6497.396 136
6497.779 121
6498.163 123
6498.546 114
6498.929 148
6499.312 122
6499.695 108
6500.078 131
6500.461 127
6500.844 130
6501.228 130
6501.611 124
6501.994 128
6502.377 137
6502.760 118
6503.144 140
6503.527 175
6503.910 190
6504.293 184
6504.677 166
6505.060 132
6505.443 126
6505.827 137
6506.210 140
6506.593 111
6506.977 158
6507.360 133
6507.743 147
6508.127 155
6508.510 130
6508.894 170
6509.277 153
6509.660 157
6510.044 138
6510.427 132
6510.811 109
6511.194 123
6511.578 145
6511.961 141
6512.345 105
6512.728 143
6513.112 162
6513.495 152
6513.879 140
6514.262 125
6514.646 117
6515.030 116
6515.413 108
6515.797 126
6516.180 122
6516.564 94
6516.948 120
6517.331 138
6517.715 145
6518.099 123
6518.482 116
6518.866 137
6519.250 143
6519.633 133
6520.017 135
6520.401 120
6520.785 114
6521.168 134
6521.552 113
6521.936 128
6522.320 152
6522.704 150
6523.087 150
6523.471 137
6523.855 157
6524.239 147
6524.623 153
6525.007 139
6525.391 142
6525.774 98
6526.158 114
6526.542 123
6526.926 129
6527.310 102
6527.694 88
6528.078 83
6528.462 70
6528.846 76
6529.230 104
6529.614 126
6529.998 123
6530.382 143
6530.766 151
6531.150 139
6531.534 118
6531.918 114
6532.302 109
6532.687 82
6533.071 81
6533.455 115
6533.839 163
6534.223 132
6534.607 105
6534.991 144
6535.376 156
6535.760 132
6536.144 94
6536.528 109
6536.912 150
6537.297 139
6537.681 138
6538.065 159
6538.449 134
6538.834 121
6539.218 96
6539.602 109
6539.987 100
6540.371 73
6540.755 97
6541.140 115
6541.524 131
6541.908 118
6542.293 139
6542.677 158
6543.062 140
6543.446 111
6543.830 122
6544.215 104
6544.599 100
6544.984 101
6545.368 88
6545.753 114
6546.137 125
6546.522 83
6546.906 106
6547.291 133
6547.675 139
6548.060 148
6548.444 138
6548.829 163
6549.214 148
6549.598 146
6549.983 99
6550.367 109
6550.752 149
6551.137 121
6551.521 131
6551.906 133
6552.291 122
6552.675 133
6553.060 117
6553.445 115
6553.830 132
6554.214 113
6554.599 140
6554.984 155
6555.369 137
6555.753 82
6556.138 113
6556.523 144
6556.908 128
6557.293 143
6557.677 141
6558.062 112
6558.447 145
6558.832 138
6559.217 127
6559.602 133
6559.987 147
6560.372 138
6560.756 114
6561.141 127
6561.526 125
6561.911 129
6562.296 148
6562.681 143
6563.066 146
6563.451 145
6563.836 130
6564.221 142
6564.606 140
6564.991 138
6565.376 127
6565.762 144
6566.147 133
6566.532 134
6566.917 146
6567.302 127
6567.687 102
6568.072 107
6568.457 100
6568.843 127
6569.228 131
6569.613 152
6569.998 154
6570.383 157
6570.769 132
6571.154 138
6571.539 128
6571.924 129
6572.310 128
6572.695 126
6573.080 132
6573.465 124
6573.851 129
6574.236 121
6574.621 128
6575.007 132
6575.392 121
6575.777 118
6576.163 148
6576.548 169
6576.934 162
6577.319 153
6577.704 122
6578.090 118
6578.475 118
6578.861 105
6579.246 116
6579.632 148
6580.017 135
6580.403 115
6580.788 94
6581.174 117
6581.559 141
6581.945 129
6582.330 118
6582.716 110
6583.102 111
6583.487 109
6583.873 148
6584.258 153
6584.644 145
6585.030 106
6585.415 114
6585.801 89
6586.187 76
6586.572 110
6586.958 124
6587.344 122
6587.729 107
6588.115 117
6588.501 100
6588.887 113
6589.272 119
6589.658 150
6590.044 139
6590.430 136
6590.816 114
6591.201 118
6591.587 122
6591.973 96
6592.359 110
6592.745 103
6593.131 103
6593.517 120
6593.902 114
6594.288 119
6594.674 100
6595.060 85
6595.446 122
6595.832 116
6596.218 93
6596.604 92
6596.990 124
6597.376 138
6597.762 126
6598.148 154
6598.534 161
6598.920 128
6599.306 132
6599.692 134
6600.078 139
6600.464 107
6600.851 106
6601.237 140
6601.623 117
6602.009 100
6602.395 82
6602.781 81
6603.167 80
6603.554 97
6603.940 155
6604.326 155
6604.712 132
6605.098 130
6605.485 118
6605.871 124
6606.257 132
6606.643 125
6607.030 115
6607.416 147
6607.802 153
6608.189 116
6608.575 108
6608.961 112
6609.348 122
6609.734 113
6610.120 96
6610.507 153
6610.893 172
6611.279 156
6611.666 122
6612.052 94
6612.439 96
6612.825 88
6613.212 107
6613.598 118
6613.985 122
6614.371 121
6614.758 92
6615.144 115
6615.531 111
6615.917 97
6616.304 109
6616.690 146
6617.077 116
6617.464 91
6617.850 104
6618.237 108
6618.623 123
6619.010 120
6619.397 114
6619.783 115
6620.170 94
6620.557 116
6620.943 117
6621.330 100
6621.717 121
6622.103 116
6622.490 106
6622.877 142
6623.264 162
6623.650 113
6624.037 108
6624.424 110
6624.811 100
6625.198 86
6625.584 108
6625.971 131
6626.358 139
6626.745 128
6627.132 129
6627.519 111
6627.906 107
6628.293 94
6628.679 97
6629.066 102
6629.453 105
6629.840 112
6630.227 89
6630.614 111
6631.001 109
6631.388 128
6631.775 111
6632.162 106
6632.549 108
6632.936 114
6633.323 122
6633.710 109
6634.097 110
6634.485 86
6634.872 105
6635.259 124
6635.646 134
6636.033 100
6636.420 93
6636.807 101
6637.194 132
6637.582 135
6637.969 133
6638.356 118
6638.743 118
6639.130 97
6639.518 95
6639.905 115
6640.292 111
6640.679 117
6641.067 136
6641.454 124
6641.841 115
6642.229 112
6642.616 119
6643.003 131
6643.391 140
6643.778 138
6644.165 110
6644.553 107
6644.940 104
6645.327 124
6645.715 130
6646.102 149
6646.490 136
6646.877 115
6647.265 100
6647.652 91
6648.040 108
6648.427 116
6648.815 140
6649.202 137
6649.590 121
6649.977 114
6650.365 116
6650.752 133
6651.140 136
6651.527 124
6651.915 107
6652.303 105
6652.690 94
6653.078 92
6653.465 107
6653.853 98
6654.241 86
6654.628 128
6655.016 130
6655.404 130
6655.791 123
6656.179 128
6656.567 108
6656.955 107
6657.342 85
6657.730 94
6658.118 116
6658.506 106
6658.894 106
6659.281 96
6659.669 93
6660.057 131
6660.445 143
6660.833 133
6661.221 124
6661.608 94
6661.996 130
6662.384 124
6662.772 138
6663.160 122
6663.548 122
6663.936 107
6664.324 105
6664.712 121
6665.100 93
6665.488 101
6665.876 101
6666.264 111
6666.652 117
6667.040 138
6667.428 110
6667.816 105
6668.204 107
6668.592 120
6668.980 125
6669.368 120
6669.756 114
6670.144 124
6670.533 107
6670.921 94
6671.309 106
6671.697 113
6672.085 136
6672.473 116
6672.862 126
6673.250 97
6673.638 127
6674.026 126
6674.415 78
6674.803 66
6675.191 80
6675.579 110
6675.968 119
6676.356 109
6676.744 78
6677.133 106
6677.521 132
6677.909 135
6678.298 127
6678.686 114
6679.074 134
6679.463 118
6679.851 120
6680.240 129
6680.628 108
6681.016 90
6681.405 131
6681.793 164
6682.182 138
6682.570 122
6682.959 124
6683.347 136
6683.736 118
6684.124 101
6684.513 115
6684.902 128
6685.290 131
6685.679 133
6686.067 135
6686.456 114
6686.844 123
6687.233 103
6687.622 85
6688.010 71
6688.399 74
6688.788 81
6689.176 113
6689.565 113
6689.954 121
6690.342 130
6690.731 113
6691.120 124
6691.509 105
6691.897 62
6692.286 68
6692.675 73
6693.064 98
6693.452 124
6693.841 138
6694.230 142
6694.619 129
6695.008 110
6695.397 85
6695.786 88
6696.174 73
6696.563 125
6696.952 119
6697.341 96
6697.730 137
6698.119 134
6698.508 130
6698.897 136
6699.286 117
6699.675 101
6700.064 110
6700.453 112
6700.842 101
6701.231 68
6701.620 78
6702.009 80
6702.398 87
6702.787 105
6703.176 116
6703.565 134
6703.954 115
6704.343 104
6704.733 103
6705.122 95
6705.511 100
6705.900 125
6706.289 117
6706.678 108
6707.068 108
6707.457 104
6707.846 127
6708.235 156
6708.624 147
6709.014 188
6709.403 152
6709.792 105
6710.182 90
6710.571 102
6710.960 80
6711.349 61
6711.739 79
6712.128 85
6712.518 98
6712.907 155
6713.296 153
6713.686 130
6714.075 137
6714.464 112
6714.854 107
6715.243 143
6715.633 123
6716.022 111
6716.412 122
6716.801 100
6717.191 99
6717.580 85
6717.970 78
6718.359 79
6718.749 91
6719.138 97
6719.528 100
6719.917 105
6720.307 94
6720.697 94
6721.086 78
6721.476 85
6721.865 157
6722.255 171
6722.645 150
6723.034 157
6723.424 132
6723.814 118
6724.203 116
6724.593 105
6724.983 123
6725.373 105
6725.762 83
6726.152 118
6726.542 122
6726.932 110
6727.321 95
6727.711 95
6728.101 133
6728.491 129
6728.881 138
6729.270 119
6729.660 120
6730.050 88
6730.440 71
6730.830 91
6731.220 113
6731.610 90
6732.000 78
6732.390 126
6732.779 156
6733.169 118
6733.559 109
6733.949 100
6734.339 114
6734.729 86
6735.119 110
6735.509 123
6735.899 101
6736.289 114
6736.679 123
6737.070 128
6737.460 115
6737.850 102
6738.240 111
6738.630 119
6739.020 114
6739.410 102
6739.800 97
6740.190 116
6740.581 108
6740.971 116
6741.361 93
6741.751 102
6742.141 98
6742.532 69
6742.922 75
6743.312 112
6743.702 132
6744.093 112
6744.483 102
6744.873 104
6745.263 110
6745.654 116
6746.044 112
6746.434 93
6746.825 128
6747.215 166
6747.606 211
6747.996 198
6748.386 141
6748.777 124
6749.167 103
6749.558 91
6749.948 102
6750.338 95
6750.729 82
6751.119 112
6751.510 124
6751.900 132
6752.291 119
6752.681 97
6753.072 83
6753.462 85
6753.853 97
6754.244 117
6754.634 109
6755.025 101
6755.415 94
6755.806 106
6756.197 114
6756.587 130
6756.978 100
6757.368 105
6757.759 106
6758.150 101
6758.540 72
6758.931 85
6759.322 106
6759.713 115
6760.103 129
6760.494 102
6760.885 100
6761.276 110
6761.666 111
6762.057 112
6762.448 134
6762.839 106
6763.230 97
6763.620 93
6764.011 95
6764.402 82
6764.793 112
6765.184 81
6765.575 84
6765.966 101
6766.357 95
6766.747 75
6767.138 61
6767.529 81
6767.920 81
6768.311 102
6768.702 142
6769.093 135
6769.484 117
6769.875 123
6770.266 87
6770.657 85
6771.048 92
6771.439 93
6771.831 84
6772.222 120
6772.613 94
6773.004 95
6773.395 94
6773.786 75
6774.177 85
6774.568 101
6774.959 96
6775.351 111
6775.742 115
6776.133 92
6776.524 93
6776.915 113
6777.307 134
6777.698 125
6778.089 114
6778.480 102
6778.872 95
6779.263 106
6779.654 139
6780.046 143
6780.437 120
6780.828 125
6781.220 111
6781.611 114
6782.002 125
6782.394 137
6782.785 111
6783.176 100
6783.568 84
6783.959 101
6784.351 103
6784.742 99
6785.134 106
6785.525 102
6785.917 79
6786.308 86
6786.700 78
6787.091 90
6787.483 79
6787.874 78
6788.266 73
6788.657 79
6789.049 131
6789.440 135
6789.832 108
6790.224 116
6790.615 131
6791.007 106
6791.398 97
6791.790 89
6792.182 82
6792.573 100
6792.965 101
6793.357 110
6793.748 112
6794.140 107
6794.532 108
6794.924 122
6795.315 127
6795.707 123
6796.099 128
6796.491 117
6796.882 141
6797.274 135
6797.666 119
6798.058 145
6798.450 123
6798.842 111
6799.233 109
6799.625 107
6800.017 93
6800.409 96
6800.801 95
6801.193 95
6801.585 102
6801.977 112
6802.369 109
6802.761 127
6803.153 152
6803.545 123
6803.937 130
6804.329 100
6804.721 79
6805.113 81
6805.505 88
6805.897 107
6806.289 100
6806.681 68
6807.073 40
6807.465 56
6807.857 77
6808.249 84
6808.641 64
6809.034 82
6809.426 66
6809.818 84
6810.210 87
6810.602 95
6810.994 92
6811.387 127
6811.779 102
6812.171 88
6812.563 103
6812.956 83
6813.348 69
6813.740 94
6814.132 94
6814.525 101
6814.917 103
6815.309 109
6815.702 100
6816.094 111
6816.486 103
6816.879 89
6817.271 70
6817.664 80
6818.056 78
6818.448 108
6818.841 132
6819.233 133
6819.626 116
6820.018 118
6820.411 99
6820.803 122
6821.196 92
6821.588 86
6821.981 74
6822.373 62
6822.766 64
6823.158 103
6823.551 89
6823.943 81
6824.336 83
6824.729 109
6825.121 108
6825.514 105
6825.906 105
6826.299 100
6826.692 91
6827.084 93
6827.477 103
6827.870 126
6828.262 114
6828.655 85
6829.048 85
6829.441 111
6829.833 125
6830.226 82
6830.619 62
6831.012 57
6831.404 84
6831.797 108
6832.190 99
6832.583 83
6832.976 74
6833.368 69
6833.761 74
6834.154 78
6834.547 101
6834.940 114
6835.333 93
6835.726 104
6836.119 113
6836.512 106
6836.905 137
6837.298 122
6837.691 151
6838.083 120
6838.476 97
6838.869 122
6839.262 120
6839.656 92
6840.049 101
6840.442 100
6840.835 84
6841.228 86
6841.621 83
6842.014 75
6842.407 90
6842.800 81
6843.193 96
6843.586 110
6843.980 115
6844.373 75
6844.766 78
6845.159 101
6845.552 105
6845.945 105
6846.339 131
6846.732 106
6847.125 109
6847.518 95
6847.912 115
6848.305 109
6848.698 108
6849.091 100
6849.485 71
6849.878 102
6850.271 120
6850.665 123
6851.058 113
6851.451 77
6851.845 87
6852.238 121
6852.632 108
6853.025 76
6853.418 76
6853.812 86
6854.205 98
6854.599 102
6854.992 91
6855.386 86
6855.779 74
6856.173 88
6856.566 92
6856.960 103
6857.353 96
6857.747 88
6858.140 104
6858.534 82
6858.927 95
6859.321 74
6859.715 77
6860.108 82
6860.502 92
6860.896 101
6861.289 104
6861.683 115
6862.076 102
6862.470 140
6862.864 125
6863.258 114
6863.651 87
6864.045 87
6864.439 105
6864.832 97
6865.226 78
6865.620 96
6866.014 113
6866.408 69
6866.801 68
6867.195 133
6867.589 110
6867.983 87
6868.377 91
6868.771 101
6869.164 93
6869.558 111
6869.952 106
6870.346 89
6870.740 78
6871.134 101
6871.528 91
6871.922 81
6872.316 108
6872.710 115
6873.104 138
6873.498 149
6873.892 126
6874.286 117
6874.680 118
6875.074 91
6875.468 96
6875.862 96
6876.256 103
6876.650 104
6877.044 78
6877.438 73
6877.832 103
6878.227 137
6878.621 108
6879.015 111
6879.409 106
6879.803 101
6880.197 83
6880.592 75
6880.986 88
6881.380 98
6881.774 104
6882.168 104
6882.563 121
6882.957 123
6883.351 118
6883.746 142
6884.140 103
6884.534 91
6884.928 93
6885.323 111
6885.717 97
6886.112 98
6886.506 102
6886.900 92
6887.295 78
6887.689 91
6888.083 120
6888.478 113
6888.872 106
6889.267 88
6889.661 87
6890.056 103
6890.450 96
6890.845 82
6891.239 95
6891.634 89
6892.028 71
6892.423 65
6892.817 82
6893.212 120
6893.606 113
6894.001 127
6894.396 115
6894.790 108
6895.185 96
6895.579 93
6895.974 82
6896.369 82
6896.763 118
6897.158 107
6897.553 101
6897.947 92
6898.342 79
6898.737 67
6899.132 73
6899.526 82
6899.921 102
6900.316 109
6900.711 93
6901.105 78
6901.500 71
6901.895 80
6902.290 81
6902.685 117
6903.079 121
6903.474 101
6903.869 102
6904.264 126
6904.659 92
6905.054 122
6905.449 141
6905.844 103
6906.239 150
6906.634 136
6907.029 116
6907.423 142
6907.818 134
6908.213 141
6908.608 150
6909.003 106
6909.398 74
6909.794 79
6910.189 109
6910.584 104
6910.979 111
6911.374 127
6911.769 129
6912.164 111
6912.559 108
6912.954 113
6913.349 120
6913.744 119
6914.140 125
6914.535 109
6914.930 86
6915.325 71
6915.720 82
6916.116 74
6916.511 71
6916.906 58
6917.301 82
6917.697 65
6918.092 71
6918.487 102
6918.882 74
6919.278 88
6919.673 84
6920.068 111
6920.464 103
6920.859 97
6921.254 100
6921.650 71
6922.045 115
6922.441 111
6922.836 106
6923.231 106
6923.627 104
6924.022 97
6924.418 114
6924.813 121
6925.209 124
6925.604 121
6926.000 136
6926.395 134
6926.791 118
6927.186 77
6927.582 115
6927.977 104
6928.373 123
6928.768 99
6929.164 93
6929.560 107
6929.955 109
6930.351 88
6930.746 98
6931.142 91
6931.538 99
6931.933 97
6932.329 111
6932.725 93
6933.120 91
6933.516 96
6933.912 85
6934.308 75
6934.703 80
6935.099 77
6935.495 78
6935.891 122
6936.286 116
6936.682 107
6937.078 97
6937.474 107
6937.870 89
6938.266 84
6938.661 87
6939.057 82
6939.453 97
6939.849 78
6940.245 117
6940.641 117
6941.037 100
6941.433 83
6941.829 86
6942.225 72
6942.621 74
6943.017 76
6943.413 86
6943.809 94
6944.205 88
6944.601 89
6944.997 73
6945.393 84
6945.789 91
6946.185 88
6946.581 101
6946.977 99
6947.373 109
6947.769 90
6948.165 109
6948.562 96
6948.958 74
6949.354 89
6949.750 68
6950.146 60
6950.542 93
6950.939 106
6951.335 98
6951.731 118
6952.127 113
6952.524 111
6952.920 94
6953.316 76
6953.712 112
6954.109 120
6954.505 123
6954.901 124
6955.298 133
6955.694 124
6956.090 104
6956.487 86
6956.883 101
6957.279 107
6957.676 110
6958.072 105
6958.469 88
6958.865 76
6959.262 52
6959.658 48
6960.055 72
6960.451 101
6960.847 89
6961.244 100
6961.641 87
6962.037 108
6962.434 120
6962.830 89
6963.227 83
6963.623 87
6964.020 67
6964.416 55
6964.813 62
6965.210 115
6965.606 126
6966.003 102
6966.400 110
6966.796 71
6967.193 87
6967.590 147
6967.986 119
6968.383 102
6968.780 108
6969.176 103
6969.573 100
6969.970 104
6970.367 115
6970.763 89
6971.160 78
6971.557 91
6971.954 81
6972.351 80
6972.747 74
6973.144 72
6973.541 62
6973.938 97
6974.335 87
6974.732 78
6975.129 77
6975.526 77
6975.922 80
6976.319 77
6976.716 72
6977.113 64
6977.510 53
6977.907 89
6978.304 89
6978.701 82
6979.098 95
6979.495 85
6979.892 87
6980.289 72
6980.686 68
6981.083 84
6981.481 91
6981.878 89
6982.275 83
6982.672 93
6983.069 71
6983.466 89
6983.863 73
6984.260 76
6984.658 109
6985.055 113
6985.452 92
6985.849 57
6986.246 77
6986.644 102
6987.041 103
6987.438 111
6987.835 116
6988.233 96
6988.630 109
6989.027 84
6989.424 92
6989.822 97
6990.219 61
6990.616 53
6991.014 74
6991.411 122
6991.809 124
6992.206 112
6992.603 92
6993.001 92
6993.398 86
6993.796 86
6994.193 104
6994.590 93
6994.988 81
6995.385 87
6995.783 80
6996.180 79
6996.578 76
6996.975 80
6997.373 121
6997.770 127
6998.168 77
6998.566 101
6998.963 104
6999.361 70
6999.758 73
7000.156 91
7000.554 92
7000.951 76
7001.349 61
7001.746 99
7002.144 101
7002.542 79
7002.939 95
7003.337 93
7003.735 94
7004.133 89
7004.530 68
7004.928 67
7005.326 79
7005.724 95
7006.121 107
7006.519 108
7006.917 75
7007.315 72
7007.713 70
7008.110 78
7008.508 87
7008.906 83
7009.304 96
7009.702 96
7010.100 83
7010.498 58
7010.896 97
7011.294 136
7011.691 84
7012.089 93
7012.487 109
7012.885 123
7013.283 96
7013.681 70
7014.079 83
7014.477 67
7014.875 69
7015.273 103
7015.671 105
7016.069 99
7016.468 90
7016.866 99
7017.264 124
7017.662 120
7018.060 94
7018.458 87
7018.856 94
7019.254 71
7019.653 62
7020.051 79
7020.449 75
7020.847 65
7021.245 89
7021.643 120
7022.042 99
7022.440 75
7022.838 79
7023.236 68
7023.635 80
7024.033 76
7024.431 55
7024.830 57
7025.228 77
7025.626 70
7026.025 81
7026.423 74
7026.821 84
7027.220 104
7027.618 105
7028.017 98
7028.415 127
7028.813 85
7029.212 64
7029.610 76
7030.009 75
7030.407 91
7030.806 92
7031.204 75
7031.603 73
7032.001 77
7032.400 85
7032.798 105
7033.197 103
7033.595 104
7033.994 95
7034.392 71
7034.791 83
7035.190 113
7035.588 99
7035.987 107
7036.385 123
7036.784 117
7037.183 85
7037.581 104
7037.980 101
7038.379 79
7038.778 99
7039.176 107
7039.575 87
7039.974 100
7040.372 89
7040.771 63
7041.170 86
7041.569 98
7041.968 112
7042.366 125
7042.765 112
7043.164 127
7043.563 97
7043.962 83
7044.361 113
7044.759 108
7045.158 103
7045.557 88
7045.956 79
7046.355 103
7046.754 100
7047.153 102
7047.552 100
7047.951 75
7048.350 65
7048.749 69
7049.148 98
7049.547 87
7049.946 108
7050.345 106
7050.744 111
7051.143 90
7051.542 83
7051.941 64
7052.340 39
7052.739 52
7053.138 52
7053.537 64
7053.937 92
7054.336 86
7054.735 69
7055.134 76
7055.533 99
7055.932 81
7056.332 100
7056.731 81
7057.130 69
7057.529 59
7057.929 55
7058.328 88
7058.727 106
7059.126 98
7059.526 97
7059.925 80
7060.324 65
7060.724 82
7061.123 69
7061.522 68
7061.922 84
7062.321 90
7062.720 64
7063.120 56
7063.519 43
7063.919 68
7064.318 61
7064.717 77
7065.117 66
7065.516 55
7065.916 74
7066.315 73
7066.715 81
7067.114 78
7067.514 62
7067.913 78
7068.313 67
7068.712 67
7069.112 70
7069.512 71
7069.911 88
7070.311 111
7070.710 79
7071.110 70
7071.510 72
7071.909 70
7072.309 58
7072.709 62
7073.108 90
7073.508 102
7073.908 101
7074.307 79
7074.707 71
7075.107 84
7075.507 80
7075.906 78
7076.306 75
7076.706 73
7077.106 106
7077.505 105
7077.905 110
7078.305 123
7078.705 95
7079.105 90
7079.505 74
7079.904 99
7080.304 76
7080.704 94
7081.104 108
7081.504 102
7081.904 102
7082.304 76
7082.704 53
7083.104 53
7083.504 47
7083.904 73
7084.304 85
7084.704 69
7085.104 77
7085.504 77
7085.904 90
7086.304 107
7086.704 99
7087.104 87
7087.504 77
7087.904 77
7088.304 86
7088.704 76
7089.104 78
7089.505 78
7089.905 98
7090.305 85
7090.705 90
7091.105 93
7091.505 88
7091.906 70
7092.306 78
7092.706 77
7093.106 101
7093.507 135
7093.907 135
7094.307 95
7094.707 71
7095.108 73
7095.508 55
7095.908 90
7096.309 121
7096.709 116
7097.109 127
7097.510 104
7097.910 74
7098.311 80
7098.711 60
7099.111 67
7099.512 96
7099.912 91
7100.313 84
7100.713 96
7101.114 100
7101.514 103
7101.914 98
7102.315 76
7102.715 51
7103.116 82
7103.517 103
7103.917 111
7104.318 92
7104.718 68
7105.119 64
7105.519 78
7105.920 68
7106.321 66
7106.721 59
7107.122 78
7107.522 82
7107.923 81
7108.324 74
7108.724 58
7109.125 59
7109.526 84
7109.927 100
7110.327 106
7110.728 133
7111.129 137
7111.530 138
7111.930 112
7112.331 105
7112.732 94
7113.133 62
7113.534 50
7113.934 43
7114.335 56
7114.736 56
7115.137 77
7115.538 82
7115.939 86
7116.340 76
7116.740 95
7117.141 84
7117.542 79
7117.943 81
7118.344 65
7118.745 70
7119.146 80
7119.547 84
7119.948 106
7120.349 79
7120.750 73
7121.151 81
7121.552 79
7121.953 91
7122.354 62
7122.755 54
7123.156 79
7123.558 67
7123.959 63
7124.360 64
7124.761 53
7125.162 73
7125.563 85
7125.964 95
7126.366 93
7126.767 79
7127.168 77
7127.569 57
7127.970 69
7128.372 77
7128.773 67
7129.174 77
7129.575 90
7129.977 105
7130.378 91
7130.779 74
7131.181 84
7131.582 77
7131.983 63
7132.385 78
7132.786 84
7133.187 88
7133.589 84
7133.990 89
7134.391 68
7134.793 80
7135.194 72
7135.596 90
7135.997 76
7136.399 60
7136.800 54
7137.202 38
7137.603 64
7138.005 68
7138.406 74
7138.808 68
7139.209 75
7139.611 76
7140.012 58
7140.414 73
7140.815 92
7141.217 94
7141.619 69
7142.020 91
7142.422 71
7142.824 67
7143.225 69
7143.627 86
7144.029 90
7144.430 82
7144.832 76
7145.234 66
7145.635 60
7146.037 60
7146.439 81
7146.841 83
7147.242 79
7147.644 82
7148.046 72
7148.448 76
7148.849 79
7149.251 74
7149.653 84
7150.055 63
7150.457 66
7150.859 75
7151.261 74
7151.662 78
7152.064 85
7152.466 85
7152.868 84
7153.270 63
7153.672 69
7154.074 69
7154.476 82
7154.878 102
7155.280 99
7155.682 91
7156.084 112
7156.486 114
7156.888 117
7157.290 114
7157.692 101
7158.094 88
7158.496 80
7158.898 76
7159.300 96
7159.703 100
7160.105 115
7160.507 98
7160.909 80
7161.311 63
7161.713 47
7162.115 94
7162.518 105
7162.920 101
7163.322 98
7163.724 88
7164.127 111
7164.529 100
7164.931 82
7165.333 63
7165.736 63
7166.138 85
7166.540 84
7166.943 89
7167.345 104
7167.747 97
7168.150 79
7168.552 71
7168.954 66
7169.357 47
7169.759 54
7170.161 81
7170.564 79
7170.966 90
7171.369 97
7171.771 69
7172.174 85
7172.576 102
7172.979 108
7173.381 108
7173.784 105
7174.186 112
7174.589 83
7174.991 69
7175.394 70
7175.796 64
7176.199 77
7176.602 79
7177.004 77
7177.407 109
7177.809 74
7178.212 67
7178.615 68
7179.017 77
7179.420 83
7179.823 105
7180.225 92
7180.628 76
7181.031 81
7181.433 98
7181.836 70
7182.239 63
7182.642 55
7183.044 48
7183.447 36
7183.850 51
7184.253 46
7184.656 63
7185.058 74
7185.461 98
7185.864 89
7186.267 89
7186.670 74
7187.073 61
7187.476 57
7187.879 76
7188.281 62
7188.684 81
7189.087 87
7189.490 94
7189.893 97
7190.296 73
7190.699 66
7191.102 73
7191.505 73
7191.908 93
7192.311 81
7192.714 77
7193.117 85
7193.520 97
7193.923 98
7194.327 89
7194.730 87
7195.133 83
7195.536 98
7195.939 85
7196.342 72
7196.745 67
7197.148 88
7197.552 92
7197.955 64
7198.358 72
7198.761 71
7199.164 76
7199.568 76
7199.971 76
7200.374 89
7200.777 101
7201.181 71
7201.584 85
7201.987 91
7202.391 111
7202.794 88
7203.197 84
7203.601 72
7204.004 75
7204.407 93
7204.811 86
7205.214 93
7205.618 89
7206.021 93
7206.424 83
7206.828 65
7207.231 69
7207.635 67
7208.038 59
7208.442 76
7208.845 69
7209.249 71
7209.652 84
7210.056 56
7210.459 97
7210.863 91
7211.266 68
7211.670 46
7212.073 70
7212.477 60
7212.881 53
7213.284 68
7213.688 67
7214.092 68
7214.495 94
7214.899 89
7215.303 66
7215.706 66
7216.110 59
7216.514 50
7216.917 66
7217.321 78
7217.725 75
7218.129 76
7218.532 66
7218.936 65
7219.340 77
7219.744 88
7220.147 89
7220.551 76
7220.955 54
7221.359 35
7221.763 52
7222.167 69
7222.571 103
7222.974 109
7223.378 131
7223.782 116
7224.186 101
7224.590 66
7224.994 69
7225.398 85
7225.802 97
7226.206 74
7226.610 57
7227.014 96
7227.418 122
7227.822 124
7228.226 110
7228.630 85
7229.034 84
7229.438 89
7229.842 91
7230.246 78
7230.650 80
7231.055 86
7231.459 65
7231.863 84
7232.267 91
7232.671 118
7233.075 103
7233.479 80
7233.884 85
7234.288 63
7234.692 72
7235.096 67
7235.501 76
7235.905 56
7236.309 59
7236.713 69
7237.118 70
7237.522 67
7237.926 57
7238.330 63
7238.735 64
7239.139 80
7239.544 82
7239.948 77
7240.352 103
7240.757 62
7241.161 44
7241.565 41
7241.970 63
7242.374 92
7242.779 75
7243.183 82
7243.588 88
7243.992 82
7244.397 71
7244.801 78
7245.206 55
7245.610 71
7246.015 112
7246.419 91
7246.824 80
7247.228 81
7247.633 74
7248.037 82
7248.442 83
7248.847 83
7249.251 110
7249.656 115
7250.061 95
7250.465 93
7250.870 85
7251.275 76
7251.679 82
7252.084 60
7252.489 51
7252.893 71
7253.298 59
7253.703 77
7254.108 60
7254.512 64
7254.917 54
7255.322 53
7255.727 77
7256.132 100
7256.536 88
7256.941 81
7257.346 62
7257.751 79
7258.156 78
7258.561 65
7258.966 110
7259.370 139
7259.775 136
7260.180 130
7260.585 97
7260.990 81
7261.395 74
7261.800 85
7262.205 100
7262.610 101
7263.015 87
7263.420 101
7263.825 108
7264.230 91
7264.635 82
7265.040 68
7265.445 103
7265.850 113
7266.256 109
7266.661 71
7267.066 76
7267.471 58
7267.876 48
7268.281 67
7268.686 83
7269.092 85
7269.497 78
7269.902 69
7270.307 55
7270.712 69
7271.118 81
7271.523 57
7271.928 72
7272.333 76
7272.739 71
7273.144 65
7273.549 79
7273.954 103
7274.360 121
7274.765 103
7275.170 87
7275.576 67
7275.981 58
7276.387 66
7276.792 70
7277.197 59
7277.603 72
7278.008 82
7278.414 86
7278.819 90
7279.225 68
7279.630 93
7280.035 99
7280.441 89
7280.846 75
7281.252 59
7281.658 66
7282.063 72
7282.469 83
7282.874 88
7283.280 87
7283.685 101
7284.091 92
7284.496 99
7284.902 102
7285.308 95
7285.713 73
7286.119 81
7286.525 74
7286.930 75
7287.336 58
7287.742 68
7288.147 73
7288.553 71
7288.959 88
7289.365 88
7289.770 76
7290.176 81
7290.582 68
7290.988 80
7291.393 87
7291.799 57
7292.205 46
7292.611 55
7293.017 70
7293.423 63
7293.828 65
7294.234 93
7294.640 74
7295.046 61
7295.452 49
7295.858 67
7296.264 63
7296.670 69
7297.076 61
7297.482 75
7297.888 82
7298.294 76
7298.700 68
7299.106 77
7299.512 66
7299.918 71
7300.324 64
7300.730 77
7301.136 89
7301.542 58
7301.948 53
7302.354 62
7302.760 58
7303.166 46
7303.573 73
7303.979 84
7304.385 65
7304.791 86
7305.197 93
7305.603 70
7306.010 50
7306.416 62
7306.822 61
7307.228 38
7307.635 58
7308.041 68
7308.447 62
7308.853 58
7309.260 54
7309.666 43
7310.072 45
7310.479 48
7310.885 63
7311.291 60
7311.698 56
7312.104 89
7312.510 87
7312.917 80
7313.323 81
7313.730 73
7314.136 65
7314.542 63
7314.949 67
7315.355 67
7315.762 95
7316.168 98
7316.575 97
7316.981 104
7317.388 86
7317.794 98
7318.201 76
7318.607 92
7319.014 92
7319.421 82
7319.827 84
7320.234 100
7320.640 88
7321.047 81
7321.454 60
7321.860 77
7322.267 58
7322.674 59
7323.080 74
7323.487 53
7323.894 40
7324.300 62
7324.707 88
7325.114 87
7325.521 101
7325.927 87
7326.334 107
7326.741 91
7327.148 98
7327.554 85
7327.961 74
7328.368 64
7328.775 72
7329.182 60
7329.589 48
7329.995 44
7330.402 64
7330.809 85
7331.216 112
7331.623 110
7332.030 103
7332.437 101
7332.844 114
7333.251 94
7333.658 58
7334.065 68
7334.472 71
7334.879 50
7335.286 62
7335.693 86
7336.100 87
7336.507 101
7336.914 79
7337.321 85
7337.728 71
7338.135 70
7338.542 64
7338.949 79
7339.357 56
7339.764 57
7340.171 49
7340.578 61
7340.985 85
7341.392 90
7341.800 91
7342.207 85
7342.614 69
7343.021 77
7343.428 91
7343.836 83
7344.243 94
7344.650 85
7345.058 71
7345.465 86
7345.872 74
7346.279 91
7346.687 103
7347.094 105
7347.501 93
7347.909 93
7348.316 114
7348.724 100
7349.131 97
7349.538 107
7349.946 83
7350.353 81
7350.761 66
7351.168 62
7351.576 61
7351.983 60
7352.391 46
7352.798 50
7353.206 45
7353.613 49
7354.021 45
7354.428 64
7354.836 57
7355.243 52
7355.651 44
7356.058 58
7356.466 62
7356.874 74
7357.281 77
7357.689 83
7358.097 99
7358.504 88
7358.912 97
7359.320 88
7359.727 87
7360.135 85
7360.543 99
7360.950 101
7361.358 80
7361.766 61
7362.174 66
7362.581 87
7362.989 88
7363.397 87
7363.805 62
7364.213 66
7364.620 57
7365.028 87
7365.436 85
7365.844 77
7366.252 74
7366.660 84
7367.068 80
7367.476 84
7367.884 58
7368.291 73
7368.699 81
7369.107 103
7369.515 88
7369.923 71
7370.331 62
7370.739 51
7371.147 47
7371.555 71
7371.963 64
7372.371 72
7372.779 57
7373.187 74
7373.596 89
7374.004 75
7374.412 71
7374.820 82
7375.228 67
7375.636 66
7376.044 74
7376.452 70
7376.861 56
7377.269 81
7377.677 61
7378.085 75
7378.493 80
7378.902 70
7379.310 77
7379.718 110
7380.126 106
7380.535 78
7380.943 61
7381.351 70
7381.759 71
7382.168 81
7382.576 74
7382.984 72
7383.393 90
7383.801 116
7384.209 102
7384.618 63
7385.026 46
7385.435 37
7385.843 32
7386.251 67
7386.660 95
7387.068 112
7387.477 106
7387.885 85
7388.294 68
7388.702 61
7389.111 39
7389.519 33
7389.928 54
7390.336 62
7390.745 78
7391.153 94
7391.562 89
7391.971 70
7392.379 63
7392.788 52
7393.196 57
7393.605 71
7394.014 90
7394.422 79
7394.831 67
7395.240 55
7395.648 43
7396.057 49
7396.466 60
7396.875 67
7397.283 77
7397.692 93
7398.101 89
7398.510 100
7398.918 88
7399.327 74
7399.736 46
7400.145 57
7400.554 62
7400.962 55
7401.371 62
7401.780 70
7402.189 80
7402.598 81
7403.007 97
7403.416 67
7403.824 51
7404.233 69
7404.642 71
7405.051 60
7405.460 65
7405.869 65
7406.278 51
7406.687 53
7407.096 66
7407.505 93
7407.914 117
7408.323 105
7408.732 87
7409.141 61
7409.550 77
7409.960 83
7410.369 81
7410.778 111
7411.187 103
7411.596 101
7412.005 85
7412.414 95
7412.823 103
7413.233 86
7413.642 98
7414.051 95
7414.460 77
7414.869 76
7415.279 80
7415.688 71
7416.097 81
7416.506 78
7416.916 67
7417.325 75
7417.734 69
7418.144 77
7418.553 76
7418.962 87
7419.371 73
7419.781 85
7420.190 84
7420.600 65
7421.009 86
7421.418 80
7421.828 72
7422.237 88
7422.647 69
7423.056 45
7423.466 55
7423.875 72
7424.284 78
7424.694 69
7425.103 67
7425.513 79
7425.922 82
7426.332 69
7426.742 56
7427.151 37
7427.561 61
7427.970 77
7428.380 76
7428.789 79
7429.199 71
7429.609 62
7430.018 49
7430.428 49
7430.838 56
7431.247 72
7431.657 69
7432.067 67
7432.476 77
7432.886 68
7433.296 62
7433.706 72
7434.115 65
7434.525 61
7434.935 67
7435.345 79
7435.754 83
7436.164 94
7436.574 89
7436.984 57
7437.394 61
7437.804 70
7438.213 80
7438.623 52
7439.033 64
7439.443 75
7439.853 56
7440.263 86
7440.673 61
7441.083 60
7441.493 64
7441.903 64
7442.313 66
7442.723 89
7443.133 79
7443.543 89
7443.953 81
7444.363 98
7444.773 73
7445.183 57
7445.593 43
7446.003 56
7446.413 57
7446.823 44
7447.233 43
7447.643 54
7448.053 72
7448.464 72
7448.874 42
7449.284 57
7449.694 51
7450.104 60
7450.514 82
7450.925 74
7451.335 83
7451.745 73
7452.155 86
7452.566 70
7452.976 75
7453.386 65
7453.796 62
7454.207 91
7454.617 81
7455.027 69
7455.438 62
7455.848 67
7456.258 63
7456.669 52
7457.079 67
7457.490 53
7457.900 52
7458.310 72
7458.721 81
7459.131 69
7459.542 65
7459.952 72
7460.363 62
7460.773 77
7461.184 83
7461.594 70
7462.005 54
7462.415 59
7462.826 56
7463.236 61
7463.647 44
7464.057 54
7464.468 71
7464.879 61
7465.289 79
7465.700 91
7466.110 74
7466.521 75
7466.932 72
7467.342 82
7467.753 94
7468.164 93
7468.574 84
7468.985 80
7469.396 74
7469.807 65
7470.217 78
7470.628 77
7471.039 45
7471.450 37
7471.860 65
7472.271 69
7472.682 66
7473.093 56
7473.504 69
7473.914 100
7474.325 85
7474.736 74
7475.147 71
7475.558 77
7475.969 59
7476.380 77
7476.791 115
7477.202 97
7477.613 85
7478.023 58
7478.434 60
7478.845 82
7479.256 87
7479.667 74
7480.078 74
7480.489 85
7480.900 77
7481.312 75
7481.723 80
7482.134 82
7482.545 85
7482.956 91
7483.367 93
7483.778 76
7484.189 61
7484.600 47
7485.011 40
7485.423 52
7485.834 45
7486.245 45
7486.656 68
7487.067 60
7487.479 54
7487.890 50
7488.301 48
7488.712 86
7489.124 80
7489.535 72
7489.946 66
7490.357 66
7490.769 52
7491.180 73
7491.591 64
7492.003 44
7492.414 59
7492.825 59
7493.237 60
7493.648 62
7494.060 70
7494.471 72
7494.882 73
7495.294 75
7495.705 65
7496.117 54
7496.528 54
7496.940 79
7497.351 96
7497.763 91
7498.174 98
7498.586 98
7498.997 77
7499.409 82
7499.820 82
7500.232 67
7500.643 65
7501.055 84
7501.467 77
7501.878 89
7502.290 88
7502.701 74
7503.113 74
7503.525 67
7503.936 74
7504.348 65
7504.760 76
7505.171 89
7505.583 83
7505.995 67
7506.407 69
7506.818 62
7507.230 83
7507.642 75
7508.054 68
7508.466 64
7508.877 54
7509.289 57
7509.701 55
7510.113 64
7510.525 72
7510.936 60
7511.348 46
7511.760 53
7512.172 74
7512.584 87
7512.996 58
7513.408 52
7513.820 74
7514.232 65
7514.644 52
7515.056 68
7515.468 100
7515.880 70
7516.292 71
7516.704 64
7517.116 64
7517.528 66
7517.940 75
7518.352 86
7518.764 90
7519.176 72
7519.588 54
7520.000 80
7520.412 77
7520.824 99
7521.237 92
7521.649 86
7522.061 107
7522.473 81
7522.885 79
7523.298 55
7523.710 51
7524.122 43
7524.534 49
7524.946 58
7525.359 61
7525.771 77
7526.183 81
7526.595 83
7527.008 86
7527.420 101
7527.832 89
7528.245 85
7528.657 67
7529.069 70
7529.482 87
7529.894 93
7530.307 85
7530.719 89
7531.131 104
7531.544 108
7531.956 100
7532.369 83
7532.781 52
7533.194 49
7533.606 63
7534.019 87
7534.431 115
7534.844 105
7535.256 82
7535.669 69
7536.081 52
7536.494 60
7536.906 60
7537.319 70
7537.732 90
7538.144 79
7538.557 75
7538.969 69
7539.382 69
7539.795 72
7540.207 71
7540.620 74
7541.033 64
7541.445 76
7541.858 60
7542.271 33
7542.684 37
7543.096 51
7543.509 43
7543.922 37
7544.335 48
7544.747 39
7545.160 56
7545.573 41
7545.986 55
7546.399 81
7546.811 83
7547.224 87
7547.637 71
7548.050 47
7548.463 71
7548.876 84
7549.289 76
7549.702 76
7550.115 66
7550.528 45
7550.940 55
7551.353 64
7551.766 75
7552.179 76
7552.592 82
7553.005 59
7553.418 60
7553.831 88
7554.245 68
7554.658 68
7555.071 64
7555.484 62
7555.897 61
7556.310 58
7556.723 58
7557.136 62
7557.549 69
7557.962 85
7558.376 85
7558.789 74
7559.202 90
7559.615 66
7560.028 75
7560.442 88
7560.855 81
7561.268 68
7561.681 79
7562.095 73
7562.508 57
7562.921 66
7563.334 62
7563.748 72
7564.161 71
7564.574 63
7564.988 72
7565.401 73
7565.814 73
7566.228 59
7566.641 69
7567.054 50
7567.468 48
7567.881 53
7568.295 50
7568.708 46
7569.122 77
7569.535 76
7569.949 71
7570.362 80
7570.776 88
7571.189 81
7571.603 64
7572.016 59
7572.430 50
7572.843 76
7573.257 89
7573.670 98
7574.084 78
7574.498 72
7574.911 62
7575.325 60
7575.738 63
7576.152 58
7576.566 49
7576.979 61
7577.393 66
7577.807 73
7578.220 92
7578.634 73
7579.048 73
7579.462 52
7579.875 59
7580.289 62
7580.703 72
7581.117 66
7581.530 61
7581.944 75
7582.358 87
7582.772 114
7583.186 114
7583.600 91
7584.013 63
7584.427 67
7584.841 77
7585.255 95
7585.669 85
7586.083 62
7586.497 65
7586.911 75
7587.325 57
7587.739 60
7588.153 74
7588.567 73
7588.981 56
7589.395 64
7589.809 43
7590.223 47
7590.637 71
7591.051 58
7591.465 50
7591.879 68
7592.293 52
7592.707 47
7593.121 48
7593.535 43
7593.949 41
7594.364 50
7594.778 66
7595.192 61
7595.606 59
7596.020 58
7596.434 49
7596.849 71
7597.263 68
7597.677 57
7598.091 59
7598.506 65
7598.920 57
7599.334 66
7599.748 89
7600.163 72
7600.577 53
7600.991 35
7601.406 46
7601.820 43
7602.234 61
7602.649 73
7603.063 89
7603.477 90
7603.892 78
7604.306 75
7604.721 84
7605.135 70
7605.550 73
7605.964 91
7606.378 80
7606.793 74
7607.207 48
7607.622 51
7608.036 65
7608.451 76
7608.866 70
7609.280 58
7609.695 53
7610.109 40
7610.524 42
7610.938 47
7611.353 80
7611.768 77
7612.182 66
7612.597 69
7613.011 81
7613.426 76
7613.841 87
7614.255 68
7614.670 66
7615.085 69
7615.500 77
7615.914 67
7616.329 53
7616.744 46
7617.159 58
7617.573 69
7617.988 55
7618.403 84
7618.818 81
7619.233 72
7619.647 56
7620.062 52
7620.477 79
7620.892 59
7621.307 35
7621.722 37
7622.137 50
7622.552 45
7622.966 56
7623.381 58
7623.796 78
7624.211 73
7624.626 79
7625.041 83
7625.456 60
7625.871 51
7626.286 58
7626.701 50
7627.116 59
7627.531 57
7627.946 74
7628.361 91
7628.776 77
7629.192 93
7629.607 103
7630.022 91
7630.437 79
7630.852 63
7631.267 64
7631.682 66
7632.098 103
7632.513 117
7632.928 95
7633.343 71
7633.758 77
7634.174 73
7634.589 71
7635.004 60
7635.419 59
7635.835 84
7636.250 88
7636.665 57
7637.080 67
7637.496 70
7637.911 77
7638.326 63
7638.742 60
7639.157 48
7639.572 77
7639.988 96
7640.403 70
7640.819 60
7641.234 58
7641.649 37
7642.065 34
7642.480 43
7642.896 66
7643.311 81
7643.727 93
7644.142 83
7644.558 67
7644.973 70
7645.389 67
7645.804 90
7646.220 64
7646.635 79
7647.051 87
7647.467 71
7647.882 80
7648.298 84
7648.713 80
7649.129 61
7649.545 68
7649.960 59
7650.376 49
7650.792 64
7651.207 42
7651.623 49
7652.039 77
7652.455 65
7652.870 76
7653.286 58
7653.702 66
7654.118 79
7654.533 73
7654.949 50
7655.365 45
7655.781 44
7656.197 54
7656.612 68
7657.028 87
7657.444 87
7657.860 85
7658.276 64
7658.692 50
7659.108 55
7659.524 68
7659.939 69
7660.355 78
7660.771 89
7661.187 72
7661.603 46
7662.019 29
7662.435 27
7662.851 56
7663.267 50
7663.683 60
7664.099 51
7664.515 54
7664.931 60
7665.347 67
7665.764 59
7666.180 60
7666.596 58
7667.012 72
7667.428 48
7667.844 57
7668.260 57
7668.676 61
7669.093 56
7669.509 56
7669.925 50
7670.341 59
7670.757 52
7671.174 45
7671.590 58
7672.006 79
7672.422 62
7672.839 50
7673.255 83
7673.671 71
7674.088 79
7674.504 57
7674.920 54
7675.337 43
7675.753 32
7676.169 41
7676.586 46
7677.002 48
7677.418 47
7677.835 77
7678.251 62
7678.668 62
7679.084 54
7679.501 69
7679.917 64
7680.334 67
7680.750 60
7681.167 71
7681.583 72
7682.000 63
7682.416 59
7682.833 71
7683.249 63
7683.666 62
7684.082 76
7684.499 65
7684.916 71
7685.332 67
7685.749 89
7686.165 85
7686.582 82
7686.999 57
7687.415 63
7687.832 72
7688.249 69
7688.665 71
7689.082 78
7689.499 65
7689.916 60
7690.332 69
7690.749 64
7691.166 61
7691.583 80
7692.000 63
7692.416 59
7692.833 50
7693.250 60
7693.667 60
7694.084 45
7694.501 39
7694.917 64
7695.334 68
7695.751 56
7696.168 63
7696.585 50
7697.002 78
7697.419 46
7697.836 73
7698.253 77
7698.670 82
7699.087 112
7699.504 99
7699.921 100
7700.338 72
7700.755 48
7701.172 37
7701.589 44
7702.006 73
7702.423 74
7702.840 67
7703.257 51
7703.674 52
7704.091 56
7704.509 54
7704.926 76
7705.343 72
7705.760 74
7706.177 67
7706.594 56
7707.012 36
7707.429 34
7707.846 54
7708.263 57
7708.681 50
7709.098 52
7709.515 80
7709.932 71
7710.350 50
7710.767 60
7711.184 64
7711.602 58
7712.019 45
7712.436 49
7712.854 52
7713.271 56
7713.688 59
7714.106 48
7714.523 50
7714.941 45
7715.358 58
7715.775 47
7716.193 40
7716.610 75
7717.028 65
7717.445 52
7717.863 61
7718.280 54
7718.698 64
7719.115 61
7719.533 77
7719.950 89
7720.368 77
7720.786 73
7721.203 85
7721.621 106
7722.038 84
7722.456 68
7722.874 64
7723.291 72
7723.709 88
7724.127 102
7724.544 87
7724.962 77
7725.380 77
7725.797 45
7726.215 47
7726.633 69
7727.050 76
7727.468 75
7727.886 55
7728.304 46
7728.722 49
7729.139 51
7729.557 67
7729.975 53
7730.393 57
7730.811 48
7731.229 45
7731.646 62
7732.064 37
7732.482 38
7732.900 56
7733.318 81
7733.736 71
7734.154 85
7734.572 88
7734.990 66
7735.408 70
7735.826 68
7736.244 55
7736.662 55
7737.080 47
7737.498 60
7737.916 67
7738.334 79
7738.752 73
7739.170 72
7739.588 87
7740.006 58
7740.424 48
7740.842 78
7741.260 82
7741.679 83
7742.097 76
7742.515 65
7742.933 46
7743.351 47
7743.769 57
7744.188 76
7744.606 66
7745.024 58
7745.442 44
7745.861 62
7746.279 56
7746.697 49
7747.115 64
7747.534 79
7747.952 82
7748.370 86
7748.789 49
7749.207 43
7749.625 51
7750.044 43
7750.462 48
7750.880 59
7751.299 63
7751.717 52
7752.136 59
7752.554 38
7752.973 57
7753.391 87
7753.809 69
7754.228 41
7754.646 36
7755.065 31
7755.483 39
7755.902 49
7756.320 49
7756.739 43
7757.158 45
7757.576 52
7757.995 38
7758.413 49
7758.832 55
7759.251 58
7759.669 60
7760.088 30
7760.506 39
7760.925 46
7761.344 47
7761.762 45
7762.181 44
7762.600 48
7763.019 56
7763.437 56
7763.856 46
7764.275 70
7764.694 64
7765.112 51
7765.531 48
7765.950 49
7766.369 50
7766.787 49
7767.206 48
7767.625 46
7768.044 57
7768.463 62
7768.882 66
7769.301 86
7769.720 78
7770.138 90
7770.557 77
7770.976 77
7771.395 61
7771.814 61
7772.233 53
7772.652 52
7773.071 53
7773.490 62
7773.909 52
7774.328 38
7774.747 49
7775.166 77
7775.585 79
7776.004 68
7776.423 76
7776.842 63
7777.262 58
7777.681 64
7778.100 64
7778.519 61
7778.938 45
7779.357 49
7779.776 61
7780.196 57
7780.615 54
7781.034 57
7781.453 59
7781.872 40
7782.292 44
7782.711 51
7783.130 52
7783.549 52
7783.969 68
7784.388 55
7784.807 41
7785.227 45
7785.646 61
7786.065 45
7786.485 51
7786.904 51
7787.323 59
7787.743 51
7788.162 36
7788.581 39
7789.001 44
7789.420 55
7789.840 62
7790.259 59
7790.679 51
7791.098 54
7791.518 41
7791.937 36
7792.357 35
7792.776 27
7793.196 26
7793.615 34
7794.035 47
7794.454 43
7794.874 61
7795.293 56
7795.713 53
7796.133 69
7796.552 69
7796.972 58
7797.391 79
7797.811 81
7798.231 69
7798.650 68
7799.070 58
7799.490 82
7799.910 86
7800.329 69
7800.749 75
7801.169 73
7801.588 73
7802.008 82
7802.428 90
7802.848 80
7803.268 69
7803.687 85
7804.107 60
7804.527 32
7804.947 42
7805.367 69
7805.787 56
7806.207 55
7806.626 74
7807.046 79
7807.466 58
7807.886 43
7808.306 73
7808.726 67
7809.146 71
7809.566 72
7809.986 77
7810.406 85
7810.826 67
7811.246 61
7811.666 63
7812.086 97
7812.506 103
7812.926 81
7813.346 65
7813.766 52
7814.186 62
7814.606 49
7815.027 44
7815.447 55
7815.867 53
7816.287 47
7816.707 67
7817.127 51
7817.547 63
7817.968 63
7818.388 55
7818.808 45
7819.228 52
7819.649 73
7820.069 58
7820.489 44
7820.909 40
7821.330 60
7821.750 67
7822.170 66
7822.590 46
7823.011 71
7823.431 75
7823.852 66
7824.272 66
7824.692 70
7825.113 47
7825.533 46
7825.953 44
7826.374 48
7826.794 51
7827.215 53
7827.635 54
7828.056 46
7828.476 42
7828.897 46
7829.317 57
7829.738 46
7830.158 46
7830.579 38
7830.999 46
7831.420 49
7831.840 52
7832.261 57
7832.681 70
7833.102 69
7833.523 45
7833.943 44
7834.364 55
7834.785 50
7835.205 67
7835.626 78
7836.047 50
7836.467 46
7836.888 33
7837.309 57
7837.729 47
7838.150 47
7838.571 50
7838.992 61
7839.412 50
7839.833 43
7840.254 54
7840.675 54
7841.096 60
7841.516 42
7841.937 25
7842.358 28
7842.779 42
7843.200 62
7843.621 74
7844.042 90
7844.463 70
7844.883 54
7845.304 45
7845.725 38
7846.146 52
7846.567 75
7846.988 67
7847.409 51
7847.830 42
7848.251 39
7848.672 69
7849.093 58
7849.514 55
7849.935 49
7850.356 61
7850.777 54
7851.199 45
7851.620 41
7852.041 34
7852.462 33
7852.883 53
7853.304 68
7853.725 77
7854.146 71
7854.568 71
7854.989 86
7855.410 71
7855.831 55
7856.252 52
7856.674 40
7857.095 25
7857.516 49
7857.937 42
7858.359 53
7858.780 58
7859.201 68
7859.623 63
7860.044 55
7860.465 59
7860.887 71
7861.308 67
7861.729 57
7862.151 35
7862.572 58
7862.993 81
7863.415 81
7863.836 63
7864.258 52
7864.679 42
7865.101 70
7865.522 80
7865.944 74
7866.365 64
7866.787 65
7867.208 48
7867.630 45
7868.051 51
7868.473 62
7868.894 44
7869.316 62
7869.737 49
7870.159 49
7870.581 52
7871.002 49
7871.424 29
7871.846 32
7872.267 50
7872.689 70
7873.110 67
7873.532 54
7873.954 53
7874.376 36
7874.797 48
7875.219 40
7875.641 69
7876.063 58
7876.484 54
7876.906 69
7877.328 58
7877.750 65
7878.171 47
7878.593 33
7879.015 37
7879.437 41
7879.859 52
7880.281 65
7880.703 61
7881.124 71
7881.546 80
7881.968 76
7882.390 48
7882.812 44
7883.234 61
7883.656 59
7884.078 60
7884.500 41
7884.922 42
7885.344 32
7885.766 42
7886.188 46
7886.610 34
7887.032 47
7887.454 49
7887.876 72
7888.298 62
7888.720 38
7889.142 39
7889.564 35
7889.987 35
7890.409 31
7890.831 34
7891.253 43
7891.675 67
7892.097 56
7892.520 33
7892.942 46
7893.364 48
7893.786 49
7894.208 65
7894.631 46
7895.053 70
7895.475 73
7895.898 64
7896.320 54
7896.742 44
7897.164 51
7897.587 47
7898.009 45
7898.431 35
7898.854 33
7899.276 35
7899.699 44
7900.121 38
7900.543 58
7900.966 80
7901.388 80
7901.811 72
7902.233 49
7902.656 45
7903.078 52
7903.501 43
7903.923 29
7904.346 33
7904.768 56
7905.191 53
7905.613 53
7906.036 56
7906.458 81
7906.881 78
7907.303 65
7907.726 49
7908.149 57
7908.571 89
7908.994 68
7909.417 65
7909.839 70
7910.262 48
7910.685 46
7911.107 42
7911.530 50
7911.953 32
7912.375 41
7912.798 77
7913.221 63
7913.644 74
7914.066 72
7914.489 75
7914.912 60
7915.335 49
7915.758 36
7916.180 54
7916.603 45
7917.026 27
7917.449 37
7917.872 44
7918.295 54
7918.718 48
7919.140 56
7919.563 61
7919.986 54
7920.409 61
7920.832 54
7921.255 53
7921.678 57
7922.101 65
7922.524 64
7922.947 56
7923.370 50
7923.793 50
7924.216 57
7924.639 57
7925.062 78
7925.485 64
7925.908 85
7926.331 95
7926.755 57
7927.178 43
7927.601 70
7928.024 63
7928.447 75
7928.870 92
7929.293 75
7929.717 68
7930.140 70
7930.563 51
7930.986 45
7931.410 61
7931.833 49
7932.256 57
7932.679 51
7933.103 69
7933.526 75
7933.949 68
7934.372 52
7934.796 52
7935.219 39
7935.642 63
7936.066 66
7936.489 59
7936.913 60
7937.336 59
7937.759 64
7938.183 66
7938.606 59
7939.030 65
7939.453 76
7939.876 80
7940.300 79
7940.723 59
7941.147 65
7941.570 67
7941.994 67
7942.417 67
7942.841 38
7943.265 53
7943.688 55
7944.112 58
7944.535 60
7944.959 74
7945.382 63
7945.806 61
7946.230 50
7946.653 35
7947.077 58
7947.501 57
7947.924 55
7948.348 49
7948.772 43
7949.195 34
7949.619 28
7950.043 69
7950.467 75
7950.890 85
7951.314 68
7951.738 59
7952.162 67
7952.585 58
7953.009 62
7953.433 54
7953.857 42
7954.281 32
7954.705 44
7955.128 77
7955.552 71
7955.976 49
7956.400 45
7956.824 65
7957.248 76
7957.672 50
7958.096 52
7958.520 53
7958.944 57
7959.368 62
7959.792 42
7960.216 58
7960.640 55
7961.064 47
7961.488 52
7961.912 42
7962.336 43
7962.760 42
7963.184 40
7963.608 41
7964.032 70
7964.456 63
7964.880 57
7965.305 60
7965.729 64
7966.153 53
7966.577 52
7967.001 54
7967.425 50
7967.850 45
7968.274 39
7968.698 42
7969.122 52
7969.546 49
7969.971 66
7970.395 70
7970.819 70
7971.244 53
7971.668 40
7972.092 34
7972.517 28
7972.941 43
7973.365 45
7973.790 45
7974.214 39
7974.638 40
7975.063 49
7975.487 42
7975.912 48
7976.336 37
7976.760 40
7977.185 46
7977.609 57
7978.034 52
7978.458 45
7978.883 46
7979.307 49
7979.732 66
7980.156 70
7980.581 54
7981.005 74
7981.430 64
7981.855 68
7982.279 65
7982.704 47
7983.128 56
7983.553 54
7983.978 34
7984.402 60
7984.827 61
7985.252 70
7985.676 67
7986.101 67
7986.526 55
7986.950 51
7987.375 66
7987.800 91
7988.224 82
7988.649 63
7989.074 57
7989.499 64
7989.924 55
7990.348 55
7990.773 87
7991.198 75
7991.623 82
7992.048 80
7992.473 53
7992.897 39
7993.322 44
7993.747 46
7994.172 61
7994.597 34
7995.022 38
7995.447 44
7995.872 39
7996.297 50
7996.722 85
7997.147 83
7997.572 77
7997.997 100
7998.422 88
7998.847 63
7999.272 51
7999.697 57
8000.122 73
8000.547 60
8000.972 76
8001.397 48
8001.822 53
8002.247 73
8002.672 60
8003.098 72
8003.523 77
8003.948 75
8004.373 76
8004.798 72
8005.223 51
8005.649 36
8006.074 40
8006.499 47
8006.924 45
8007.350 33
8007.775 30
8008.200 53
8008.625 42
8009.051 39
8009.476 40
8009.901 68
8010.327 80
8010.752 83
8011.177 56
8011.603 53
8012.028 43
8012.454 37
8012.879 43
8013.304 49
8013.730 39
8014.155 67
8014.581 50
8015.006 40
8015.432 41
8015.857 44
8016.283 58
8016.708 64
8017.134 77
8017.559 54
8017.985 41
8018.410 55
8018.836 57
8019.261 46
8019.687 42
8020.112 34
8020.538 25
8020.964 30
8021.389 45
8021.815 50
8022.241 47
8022.666 55
8023.092 69
8023.518 63
8023.943 52
8024.369 66
8024.795 60
8025.220 69
8025.646 42
8026.072 48
8026.498 46
8026.923 51
8027.349 50
8027.775 41
8028.201 42
8028.627 43
8029.052 40
8029.478 42
8029.904 35
8030.330 44
8030.756 39
8031.182 38
8031.608 45
8032.034 62
8032.459 37
8032.885 60
8033.311 40
8033.737 44
8034.163 43
8034.589 56
8035.015 59
8035.441 54
8035.867 50
8036.293 58
8036.719 48
8037.145 36
8037.571 42
8037.997 29
8038.424 21
8038.850 33
8039.276 46
8039.702 48
8040.128 38
8040.554 41
8040.980 31
8041.406 51
8041.833 60
8042.259 60
8042.685 45
8043.111 57
8043.537 61
8043.964 78
8044.390 59
8044.816 67
8045.242 53
8045.669 55
8046.095 62
8046.521 54
8046.947 66
8047.374 53
8047.800 42
8048.226 66
8048.653 65
8049.079 47
8049.505 47
8049.932 32
8050.358 34
8050.785 49
8051.211 39
8051.637 47
8052.064 46
8052.490 72
8052.917 66
8053.343 44
8053.770 34
8054.196 28
8054.623 30
8055.049 45
8055.476 50
8055.902 52
8056.329 79
8056.755 79
8057.182 88
8057.609 84
8058.035 84
8058.462 80
8058.888 68
8059.315 73
8059.742 75
8060.168 65
8060.595 65
8061.022 60
8061.448 61
8061.875 54
8062.302 46
8062.728 51
8063.155 54
8063.582 44
8064.009 46
8064.435 64
8064.862 95
8065.289 87
8065.716 74
8066.143 78
8066.569 83
8066.996 86
8067.423 61
8067.850 45
8068.277 55
8068.704 69
8069.131 51
8069.558 54
8069.984 54
8070.411 41
8070.838 45
8071.265 52
8071.692 42
8072.119 55
8072.546 34
8072.973 29
8073.400 31
8073.827 45
8074.254 48
8074.681 61
8075.108 57
8075.535 37
8075.962 41
8076.389 36
8076.817 54
8077.244 72
8077.671 53
8078.098 57
8078.525 59
8078.952 60
8079.379 47
8079.807 69
8080.234 58
8080.661 36
8081.088 39
8081.515 40
8081.943 35
8082.370 35
8082.797 57
8083.224 51
8083.652 53
8084.079 66
8084.506 69
8084.933 42
8085.361 46
8085.788 60
8086.215 51
8086.643 36
8087.070 43
8087.498 46
8087.925 51
8088.352 51
8088.780 41
8089.207 38
8089.635 40
8090.062 37
8090.489 33
8090.917 40
8091.344 59
8091.772 57
8092.199 55
8092.627 61
8093.054 69
8093.482 57
8093.910 42
8094.337 45
8094.765 47
8095.192 56
8095.620 58
8096.047 52
8096.475 34
8096.903 39
8097.330 55
8097.758 68
8098.186 56
8098.613 37
8099.041 45
8099.469 45
8099.896 49
8100.324 62
8100.752 74
8101.179 59
8101.607 50
8102.035 47
8102.463 53
8102.891 53
8103.318 51
8103.746 46
8104.174 48
8104.602 46
8105.030 40
8105.457 51
8105.885 39
8106.313 33
8106.741 48
8107.169 71
8107.597 55
8108.025 41
8108.453 66
8108.881 74
8109.309 57
8109.737 54
8110.165 37
8110.593 49
8111.021 76
8111.449 81
8111.877 104
8112.305 97
8112.733 87
8113.161 59
8113.589 44
8114.017 37
8114.445 53
8114.873 60
8115.301 44
8115.729 42
8116.157 36
8116.586 36
8117.014 53
8117.442 48
8117.870 38
8118.298 42
8118.726 41
8119.155 39
8119.583 53
8120.011 50
8120.439 47
8120.868 50
8121.296 58
8121.724 57
8122.152 68
8122.581 72
8123.009 48
8123.437 46
8123.866 51
8124.294 48
8124.722 48
8125.151 56
8125.579 46
8126.007 41
8126.436 40
8126.864 62
8127.293 62
8127.721 48
8128.150 57
8128.578 61
8129.007 67
8129.435 49
8129.864 49
8130.292 49
8130.721 34
8131.149 40
8131.578 37
8132.006 30
8132.435 35
8132.863 48
8133.292 53
8133.720 45
8134.149 67
8134.578 56
8135.006 47
8135.435 57
8135.864 71
8136.292 66
8136.721 41
8137.150 48
8137.578 48
8138.007 51
8138.436 64
8138.864 81
8139.293 60
8139.722 66
8140.151 77
8140.580 82
8141.008 74
8141.437 80
8141.866 68
8142.295 46
8142.724 65
8143.152 52
8143.581 47
8144.010 42
8144.439 46
8144.868 50
8145.297 47
8145.726 65
8146.155 58
8146.584 54
8147.012 35
8147.441 32
8147.870 50
8148.299 41
8148.728 57
8149.157 42
8149.586 51
8150.015 44
8150.444 54
8150.873 48
8151.303 55
8151.732 61
8152.161 51
8152.590 53
8153.019 57
8153.448 29
8153.877 28
8154.306 40
8154.735 42
8155.165 25
8155.594 32
8156.023 53
8156.452 66
8156.881 68
8157.311 58
8157.740 42
8158.169 52
8158.598 68
8159.028 60
8159.457 53
8159.886 46
8160.315 40
8160.745 46
8161.174 86
8161.603 94
8162.033 78
8162.462 62
8162.891 65
8163.321 72
8163.750 64
8164.180 78
8164.609 55
8165.038 33
8165.468 29
8165.897 44
8166.327 43
8166.756 43
8167.186 62
8167.615 52
8168.045 61
8168.474 50
8168.904 85
8169.333 75
8169.763 53
8170.192 56
8170.622 43
8171.051 59
8171.481 61
8171.911 66
8172.340 48
8172.770 39
8173.199 57
8173.629 63
8174.059 51
8174.488 58
8174.918 55
8175.348 65
8175.777 69
8176.207 69
8176.637 44
8177.067 34
8177.496 38
8177.926 51
8178.356 40
8178.786 37
8179.215 32
8179.645 21
8180.075 31
8180.505 39
8180.935 39
8181.365 58
8181.794 51
8182.224 62
8182.654 58
8183.084 63
8183.514 58
8183.944 47
8184.374 48
8184.804 62
8185.234 53
8185.664 33
8186.094 26
8186.524 53
8186.954 72
8187.384 94
8187.814 97
8188.244 73
8188.674 57
8189.104 45
8189.534 47
8189.964 33
8190.394 31
8190.824 39
8191.254 51
8191.684 38
8192.114 49
8192.545 47
8192.975 68
8193.405 65
8193.835 55
8194.265 36
8194.695 61
8195.126 57
8195.556 39
8195.986 45
8196.416 40
8196.847 27
8197.277 54
8197.707 37
8198.137 37
8198.568 27
8198.998 63
8199.428 88
8199.859 64
8200.289 65
8200.719 57
8201.150 49
8201.580 46
8202.011 33
8202.441 48
8202.871 65
8203.302 49
8203.732 52
8204.163 49
8204.593 34
8205.024 54
8205.454 41
8205.885 52
8206.315 49
8206.746 36
8207.176 44
8207.607 51
8208.037 40
8208.468 56
8208.898 57
8209.329 42
8209.760 44
8210.190 50
8210.621 65
8211.051 37
8211.482 42
8211.913 34
8212.343 41
8212.774 54
8213.205 47
8213.635 71
8214.066 60
8214.497 37
8214.928 30
8215.358 43
8215.789 57
8216.220 61
8216.651 41
8217.081 43
8217.512 55
8217.943 51
8218.374 52
8218.805 54
8219.235 69
8219.666 50
8220.097 52
8220.528 68
8220.959 52
8221.390 50
8221.821 45
8222.252 60
8222.683 59
8223.113 52
8223.544 52
8223.975 53
8224.406 65
8224.837 66
8225.268 53
8225.699 60
8226.130 67
8226.561 60
8226.992 42
8227.424 32
8227.855 35
8228.286 29
8228.717 28
8229.148 55
8229.579 64
8230.010 39
8230.441 41
8230.872 51
8231.304 42
8231.735 38
8232.166 45
8232.597 66
8233.028 84
8233.460 74
8233.891 73
8234.322 57
8234.753 38
8235.184 55
8235.616 70
8236.047 61
8236.478 46
8236.910 46
8237.341 46
8237.772 52
8238.204 68
8238.635 53
8239.066 36
8239.498 32
8239.929 42
8240.360 57
8240.792 48
8241.223 54
8241.655 63
8242.086 61
8242.518 56
8242.949 55
8243.381 41
8243.812 33
8244.244 41
8244.675 32
8245.107 40
8245.538 33
8245.970 40
8246.401 44
8246.833 48
8247.264 39
8247.696 48
8248.127 41
8248.559 46
8248.991 43
8249.422 52
8249.854 56
8250.286 56
8250.717 63
8251.149 71
8251.581 69
8252.012 51
8252.444 45
8252.876 39
8253.308 47
8253.739 37
8254.171 51
8254.603 62
8255.035 44
8255.466 45
8255.898 47
8256.330 46
8256.762 45
8257.194 30
8257.626 37
8258.057 44
8258.489 49
8258.921 61
8259.353 57
8259.785 54
8260.217 58
8260.649 64
8261.081 48
8261.513 57
8261.945 50
8262.377 60
8262.809 40
8263.241 46
8263.673 42
8264.105 47
8264.537 65
8264.969 67
8265.401 82
8265.833 57
8266.265 50
8266.697 52
8267.129 60
8267.561 39
8267.993 47
8268.425 51
8268.857 38
8269.290 52
8269.722 55
8270.154 79
8270.586 74
8271.018 65
8271.451 71
8271.883 70
8272.315 57
8272.747 57
8273.179 41
8273.612 35
8274.044 26
8274.476 29
8274.909 37
8275.341 35
8275.773 28
8276.206 44
8276.638 56
8277.070 68
8277.503 49
8277.935 52
8278.367 41
8278.800 52
8279.232 39
8279.665 47
8280.097 39
8280.530 44
8280.962 46
8281.394 43
8281.827 52
8282.259 45
8282.692 63
8283.124 57
8283.557 55
8283.989 60
8284.422 78
8284.855 70
8285.287 53
8285.720 37
8286.152 43
8286.585 49
8287.018 35
8287.450 27
8287.883 21
8288.315 21
8288.748 38
8289.181 46
8289.613 41
8290.046 31
8290.479 40
8290.912 44
8291.344 29
8291.777 23
8292.210 36
8292.643 40
8293.075 46
8293.508 36
8293.941 48
8294.374 52
8294.807 59
8295.239 51
8295.672 42
8296.105 35
8296.538 37
8296.971 26
8297.404 32
8297.837 44
8298.269 47
8298.702 39
8299.135 75
8299.568 73
8300.001 80
8300.434 58
8300.867 34
8301.300 53
8301.733 54
8302.166 55
8302.599 68
8303.032 63
8303.465 52
8303.898 46
8304.331 57
8304.764 46
8305.198 62
8305.631 53
8306.064 60
8306.497 66
8306.930 78
8307.363 55
8307.796 54
8308.229 41
8308.663 47
8309.096 34
8309.529 55
8309.962 57
8310.395 67
8310.829 70
8311.262 47
8311.695 43
8312.128 49
8312.562 68
8312.995 73
8313.428 62
8313.862 64
8314.295 39
8314.728 45
8315.162 48
8315.595 55
8316.028 42
8316.462 32
8316.895 47
8317.329 43
8317.762 32
8318.195 42
8318.629 31
8319.062 38
8319.496 45
8319.929 47
8320.363 42
8320.796 48
8321.230 65
8321.663 40
8322.097 42
8322.530 56
8322.964 73
8323.397 67
8323.831 45
8324.265 38
8324.698 50
8325.132 34
8325.565 27
8325.999 42
8326.433 49
8326.866 36
8327.300 43
8327.734 42
8328.167 44
8328.601 48
8329.035 42
8329.469 45
8329.902 44
8330.336 36
8330.770 28
8331.204 21
8331.637 37
8332.071 32
8332.505 31
8332.939 36
8333.373 43
8333.806 31
8334.240 42
8334.674 58
8335.108 64
8335.542 65
8335.976 40
8336.410 36
8336.843 59
8337.277 57
8337.711 47
8338.145 43
8338.579 35
8339.013 46
8339.447 51
8339.881 55
8340.315 41
8340.749 50
8341.183 60
8341.617 67
8342.051 46
8342.485 34
8342.919 40
8343.354 32
8343.788 37
8344.222 38
8344.656 44
8345.090 52
8345.524 45
8345.958 52
8346.392 54
8346.827 46
8347.261 40
8347.695 38
8348.129 45
8348.563 38
8348.998 41
8349.432 52
8349.866 59
8350.300 47
8350.735 52
8351.169 39
8351.603 40
8352.038 36
8352.472 35
8352.906 34
8353.341 34
8353.775 36
8354.209 48
8354.644 48
8355.078 53
8355.512 46
8355.947 52
8356.381 36
8356.816 34
8357.250 59
8357.685 50
8358.119 54
8358.554 41
8358.988 47
8359.423 38
8359.857 56
8360.292 59
8360.726 46
8361.161 42
8361.595 43
8362.030 57
8362.464 40
8362.899 29
8363.334 42
8363.768 45
8364.203 46
8364.637 46
8365.072 41
8365.507 42
8365.941 39
8366.376 55
8366.811 60
8367.245 48
8367.680 38
8368.115 40
8368.550 49
8368.984 51
8369.419 73
8369.854 61
8370.289 46
8370.723 55
8371.158 52
8371.593 54
8372.028 52
8372.463 48
8372.898 51
8373.332 56
8373.767 45
8374.202 30
8374.637 47
8375.072 48
8375.507 40
8375.942 41
8376.377 33
8376.812 57
8377.247 63
8377.682 69
8378.117 50
8378.552 44
8378.987 50
8379.422 57
8379.857 55
8380.292 48
8380.727 46
8381.162 31
8381.597 31
8382.032 43
8382.467 48
8382.902 60
8383.337 57
8383.773 44
8384.208 45
8384.643 55
8385.078 52
8385.513 59
8385.948 53
8386.384 58
8386.819 45
8387.254 56
8387.689 53
8388.124 49
8388.560 53
8388.995 54
8389.430 54
8389.866 43
8390.301 29
8390.736 37
8391.172 49
8391.607 51
8392.042 42
8392.478 37
8392.913 75
8393.348 63
8393.784 67
8394.219 65
8394.655 57
8395.090 57
8395.525 63
8395.961 59
8396.396 54
8396.832 36
8397.267 31
8397.703 29
8398.138 27
8398.574 40
8399.009 54
8399.445 53
8399.880 54
8400.316 60
8400.752 44
8401.187 52
8401.623 37
8402.058 57
8402.494 60
8402.930 80
8403.365 72
8403.801 56
8404.236 54
8404.672 44
8405.108 45
8405.544 54
8405.979 63
8406.415 68
8406.851 84
8407.286 77
8407.722 54
8408.158 32
8408.594 32
8409.030 48
8409.465 45
8409.901 46
8410.337 60
8410.773 83
8411.209 86
8411.644 94
8412.080 59
8412.516 46
8412.952 41
8413.388 39
8413.824 37
8414.260 47
8414.696 58
8415.132 64
8415.568 64
8416.004 51
8416.440 47
8416.876 49
8417.312 77
8417.748 79
8418.184 69
8418.620 91
8419.056 68
8419.492 56
8419.928 54
8420.364 57
8420.800 62
8421.236 48
8421.672 46
8422.108 66
8422.545 66
8422.981 60
8423.417 64
8423.853 51
8424.289 41
8424.725 60
8425.162 66
8425.598 79
8426.034 80
8426.470 63
8426.907 56
8427.343 40
8427.779 53
8428.215 59
8428.652 50
8429.088 45
8429.524 42
8429.961 53
8430.397 60
8430.833 48
8431.270 40
8431.706 42
8432.142 38
8432.579 41
8433.015 68
8433.452 92
8433.888 113
8434.325 84
8434.761 59
8435.197 81
8435.634 95
8436.070 105
8436.507 62
8436.943 51
8437.380 49
8437.816 44
8438.253 62
8438.690 92
8439.126 80
8439.563 68
8439.999 64
8440.436 57
8440.873 75
8441.309 52
8441.746 75
8442.182 82
8442.619 69
8443.056 81
8443.492 92
8443.929 97
8444.366 89
8444.803 91
8445.239 100
8445.676 124
8446.113 113
8446.549 134
8446.986 120
8447.423 107
8447.860 113
8448.297 113
8448.733 85
8449.170 115
8449.607 122
8450.044 114
8450.481 108
8450.918 104
8451.355 100
8451.791 110
8452.228 106
8452.665 88
8453.102 91
8453.539 115
8453.976 130
8454.413 122
8454.850 114
8455.287 96
8455.724 100
8456.161 89
8456.598 66
8457.035 67
8457.472 63
8457.909 89
8458.346 78
8458.783 87
8459.220 85
8459.657 130
8460.095 113
8460.532 98
8460.969 139
8461.406 128
8461.843 111
8462.280 89
8462.717 91
8463.155 120
8463.592 135
8464.029 169
8464.466 164
8464.904 158
8465.341 155
8465.778 203
8466.215 203
8466.653 190
8467.090 209
8467.527 264
8467.964 324
8468.402 381
8468.839 443
8469.276 598
8469.714 819
8470.151 1059
8470.589 1345
8471.026 1802
8471.463 2443
8471.901 2999
8472.338 3517
8472.776 3999
8473.213 4504
8473.651 5045
8474.088 5399
8474.526 5615
8474.963 5970
8475.401 6312
8475.838 6519
8476.276 6700
8476.713 6812
8477.151 6640
8477.588 6638
8478.026 6411
8478.463 6126
8478.901 5811
8479.339 5447
8479.776 4913
8480.214 4388
8480.651 3833
8481.089 3284
8481.527 2797
8481.964 2276
8482.402 1828
8482.840 1668
8483.278 1452
8483.715 1207
8484.153 1099
8484.591 1007
8485.028 911
8485.466 798
8485.904 765
8486.342 722
8486.780 683
8487.217 666
8487.655 660
8488.093 610
8488.531 576
8488.969 524
8489.407 526
8489.844 593
8490.282 553
8490.720 490
8491.158 476
8491.596 504
8492.034 491
8492.472 514
8492.910 478
8493.348 535
8493.786 539
8494.224 439
8494.662 453
8495.100 453
8495.538 408
8495.976 436
8496.414 375
8496.852 397
8497.290 466
8497.728 536
8498.166 530
8498.604 559
8499.042 613
8499.481 674
8499.919 695
8500.357 699
8500.795 668
8501.233 635
8501.671 706
8502.110 698
8502.548 678
8502.986 624
8503.424 606
8503.862 591
8504.301 610
8504.739 607
8505.177 579
8505.616 569
8506.054 585
8506.492 547
8506.930 518
8507.369 469
8507.807 426
8508.245 396
8508.684 419
8509.122 381
8509.561 342
8509.999 299
8510.437 273
8510.876 296
8511.314 255
8511.753 258
8512.191 262
8512.630 256
8513.068 236
8513.507 242
8513.945 264
8514.384 230
8514.822 222
8515.261 231
8515.699 218
8516.138 240
8516.576 273
8517.015 243
8517.453 215
8517.892 188
8518.331 150
8518.769 163
8519.208 158
8519.647 194
8520.085 207
8520.524 244
8520.963 255
8521.401 256
8521.840 280
8522.279 278
8522.717 264
8523.156 250
8523.595 247
8524.034 237
8524.472 216
8524.911 250
8525.350 244
8525.789 262
8526.228 232
8526.666 199
8527.105 235
8527.544 278
8527.983 295
8528.422 308
8528.861 278
8529.300 234
8529.739 262
8530.177 241
8530.616 202
8531.055 165
8531.494 178
8531.933 198
8532.372 227
8532.811 224
8533.250 180
8533.689 165
8534.128 149
8534.567 140
8535.006 146
8535.445 146
8535.884 141
8536.323 144
8536.762 146
8537.202 157
8537.641 161
8538.080 142
8538.519 152
8538.958 146
8539.397 117
8539.836 132
8540.276 136
8540.715 164
8541.154 174
8541.593 156
8542.032 176
8542.472 204
8542.911 170
8543.350 163
8543.789 165
8544.229 166
8544.668 194
8545.107 180
8545.547 188
8545.986 135
8546.425 135
8546.865 137
8547.304 112
8547.743 163
8548.183 167
8548.622 166
8549.061 168
8549.501 180
8549.940 150
8550.380 147
8550.819 142
8551.259 160
8551.698 181
8552.138 166
8552.577 159
8553.017 188
8553.456 204
8553.896 175
8554.335 163
8554.775 164
8555.214 169
8555.654 154
8556.093 171
8556.533 204
8556.973 195
8557.412 209
8557.852 182
8558.291 186
8558.731 227
8559.171 257
8559.610 259
8560.050 224
8560.490 215
8560.930 209
8561.369 226
8561.809 191
8562.249 170
8562.688 194
8563.128 178
8563.568 149
8564.008 150
8564.448 152
8564.887 128
8565.327 154
8565.767 195
8566.207 239
8566.647 192
8567.087 183
8567.526 232
8567.966 197
8568.406 201
8568.846 180
8569.286 170
8569.726 231
8570.166 259
8570.606 216
8571.046 206
8571.486 164
8571.926 187
8572.366 233
8572.806 262
8573.246 249
8573.686 248
8574.126 341
8574.566 348
8575.006 485
8575.446 561
8575.886 645
8576.326 609
8576.766 590
8577.207 673
8577.647 704
8578.087 743
8578.527 769
8578.967 817
8579.407 847
8579.848 912
8580.288 1010
8580.728 966
8581.168 919
8581.608 922
8582.049 882
8582.489 874
8582.929 799
8583.370 728
8583.810 702
8584.250 644
8584.690 594
8585.131 576
8585.571 626
8586.011 588
8586.452 537
8586.892 620
8587.333 607
8587.773 525
8588.213 483
8588.654 458
8589.094 456
8589.535 462
8589.975 429
8590.416 472
8590.856 478
8591.297 423
8591.737 408
8592.178 382
8592.618 313
8593.059 316
8593.499 282
8593.940 301
8594.380 335
8594.821 263
8595.261 238
8595.702 237
8596.143 264
8596.583 288
8597.024 313
8597.464 241
8597.905 256
8598.346 207
8598.786 194
8599.227 197
8599.668 225
8600.109 193
8600.549 199
8600.990 207
8601.431 250
8601.872 269
8602.312 217
8602.753 220
8603.194 191
8603.635 211
8604.075 229
8604.516 197
8604.957 215
8605.398 221
8605.839 252
8606.280 245
8606.721 205
8607.161 216
8607.602 195
8608.043 190
8608.484 205
8608.925 215
8609.366 202
8609.807 209
8610.248 217
8610.689 204
8611.130 187
8611.571 162
8612.012 180
8612.453 187
8612.894 173
8613.335 208
8613.776 176
8614.217 167
8614.658 169
8615.099 164
8615.541 157
8615.982 158
8616.423 176
8616.864 160
8617.305 169
8617.746 167
8618.187 128
8618.629 126
8619.070 145
8619.511 148
8619.952 146
8620.393 187
8620.835 150
8621.276 152
8621.717 153
8622.159 136
8622.600 145
8623.041 131
8623.482 109
8623.924 120
8624.365 117
8624.806 116
8625.248 116
8625.689 125
8626.131 129
8626.572 116
8627.013 102
8627.455 110
8627.896 117
8628.338 107
8628.779 132
8629.220 146
8629.662 164
8630.103 160
8630.545 140
8630.986 127
8631.428 148
8631.869 145
8632.311 132
8632.753 138
8633.194 123
8633.636 105
8634.077 92
8634.519 113
8634.960 122
8635.402 114
8635.844 145
8636.285 120
8636.727 115
8637.169 126
8637.610 133
8638.052 136
8638.494 134
8638.935 129
8639.377 97
8639.819 92
8640.261 114
8640.702 137
8641.144 144
8641.586 134
8642.028 102
8642.469 91
8642.911 103
8643.353 94
8643.795 73
8644.237 85
8644.679 98
8645.120 113
8645.562 92
8646.004 105
8646.446 121
8646.888 107
8647.330 86
8647.772 105
8648.214 114
8648.656 128
8649.098 117
8649.540 99
8649.982 93
8650.424 110
8650.866 106
8651.308 128
8651.750 100
8652.192 80
8652.634 86
8653.076 98
8653.518 100
8653.960 123
8654.402 146
8654.844 135
8655.286 135
8655.728 91
8656.171 72
8656.613 82
8657.055 99
8657.497 103
8657.939 93
8658.382 98
8658.824 90
8659.266 61
8659.708 66
8660.150 91
8660.593 104
8661.035 96
8661.477 90
8661.920 74
8662.362 83
8662.804 109
8663.246 90
8663.689 119
8664.131 113
8664.574 96
8665.016 101
8665.458 114
8665.901 107
8666.343 120
8666.786 104
8667.228 95
8667.670 95
8668.113 100
8668.555 95
8668.998 100
8669.440 96
8669.883 103
8670.325 122
8670.768 107
8671.210 86
8671.653 82
8672.095 80
8672.538 114
8672.981 86
8673.423 92
8673.866 83
8674.308 101
8674.751 80
8675.194 100
8675.636 123
8676.079 123
8676.522 135
8676.964 121
8677.407 107
8677.850 115
8678.292 142
8678.735 119
8679.178 112
8679.620 128
8680.063 146
8680.506 144
8680.949 171
8681.392 223
8681.834 220
8682.277 194
8682.720 181
8683.163 167
8683.606 140
8684.049 122
8684.491 140
8684.934 130
8685.377 144
8685.820 179
8686.263 158
8686.706 148
8687.149 131
8687.592 129
8688.035 124
8688.478 126
8688.921 140
8689.364 148
8689.807 120
8690.250 115
8690.693 120
8691.136 128
8691.579 142
8692.022 160
8692.465 173
8692.908 236
8693.351 196
8693.794 156
8694.237 146
8694.680 157
8695.124 166
8695.567 144
8696.010 116
8696.453 101
8696.896 76
8697.339 94
8697.783 137
8698.226 113
8698.669 109
8699.112 95
8699.556 94
8699.999 103
8700.442 117
8700.885 116
8701.329 127
8701.772 132
8702.215 119
8702.659 97
8703.102 94
8703.545 81
8703.989 76
8704.432 98
8704.876 96
8705.319 89
8705.762 100
8706.206 96
8706.649 94
8707.093 117
8707.536 96
8707.980 79
8708.423 86
8708.867 101
8709.310 114
8709.754 111
8710.197 85
8710.641 89
8711.084 94
8711.528 85
8711.971 94
8712.415 97
8712.858 81
8713.302 97
8713.746 100
8714.189 90
8714.633 99
8715.077 112
8715.520 104
8715.964 98
8716.408 122
8716.851 100
8717.295 92
8717.739 99
8718.182 97
8718.626 69
8719.070 63
8719.514 67
8719.957 67
8720.401 88
8720.845 93
8721.289 89
8721.733 72
8722.176 77
8722.620 85
8723.064 79
8723.508 87
8723.952 73
8724.396 66
8724.840 60
8725.284 46
8725.727 59
8726.171 74
8726.615 74
8727.059 76
8727.503 52
8727.947 69
8728.391 62
8728.835 49
8729.279 76
8729.723 80
8730.167 92
8730.611 81
8731.055 85
8731.499 85
8731.943 68
8732.388 62
8732.832 71
8733.276 63
8733.720 65
8734.164 65
8734.608 90
8735.052 82
8735.497 86
8735.941 100
8736.385 93
8736.829 101
8737.273 80
8737.718 89
8738.162 95
8738.606 88
8739.050 64
8739.495 59
8739.939 76
8740.383 71
8740.827 80
8741.272 115
8741.716 102
8742.160 93
8742.605 75
8743.049 61
8743.493 43
8743.938 61
8744.382 83
8744.827 78
8745.271 71
8745.715 49
8746.160 49
8746.604 40
8747.049 51
8747.493 67
8747.938 44
8748.382 47
8748.827 48
8749.271 57
8749.716 60
8750.160 61
8750.605 69
8751.049 95
8751.494 75
8751.939 78
8752.383 86
8752.828 58
8753.272 58
8753.717 61
8754.162 78
8754.606 58
8755.051 48
8755.496 59
8755.940 54
8756.385 68
8756.830 63
8757.274 61
8757.719 82
8758.164 80
8758.609 74
8759.053 54
8759.498 49
8759.943 66
8760.388 65
8760.833 66
8761.277 61
8761.722 66
8762.167 79
8762.612 86
8763.057 88
8763.502 74
8763.947 70
8764.392 78
8764.836 95
8765.281 73
8765.726 56
8766.171 60
8766.616 56
8767.061 65
8767.506 75
8767.951 67
8768.396 51
8768.841 39
8769.286 38
8769.731 44
8770.176 48
8770.621 61
8771.066 64
8771.511 60
8771.957 68
8772.402 76
8772.847 83
8773.292 63
8773.737 61
8774.182 76
8774.627 92
8775.073 87
8775.518 72
8775.963 65
8776.408 76
8776.853 78
8777.299 89
8777.744 83
8778.189 88
8778.634 74
8779.080 81
8779.525 72
8779.970 58
8780.415 53
8780.861 73
8781.306 81
8781.751 76
8782.197 82
8782.642 81
8783.088 82
8783.533 93
8783.978 94
8784.424 117
8784.869 134
8785.315 129
8785.760 136
8786.205 97
8786.651 81
8787.096 89
8787.542 72
8787.987 81
8788.433 85
8788.878 87
8789.324 78
8789.770 75
8790.215 79
8790.661 53
8791.106 65
8791.552 51
8791.997 40
8792.443 48
8792.889 56
8793.334 63
8793.780 60
8794.226 51
8794.671 49
8795.117 63
8795.563 63
8796.008 86
8796.454 59
8796.900 46
8797.345 67
8797.791 72
8798.237 49
8798.683 50
8799.129 65
8799.574 55
8800.020 73
8800.466 78
8800.912 67
8801.358 69
8801.803 53
8802.249 73
8802.695 80
8803.141 86
8803.587 98
8804.033 96
8804.479 79
8804.925 75
8805.371 68
8805.817 67
8806.263 75
8806.709 86
8807.155 90
8807.601 75
8808.047 74
8808.493 52
8808.939 39
8809.385 68
8809.831 65
8810.277 56
8810.723 50
8811.169 58
8811.615 57
8812.061 53
8812.507 65
8812.953 57
8813.399 63
8813.846 73
8814.292 67
8814.738 68
8815.184 65
8815.630 65
8816.077 48
8816.523 56
8816.969 55
8817.415 54
8817.862 65
8818.308 65
8818.754 66
8819.200 65
8819.647 85
8820.093 78
8820.539 37
8820.986 50
8821.432 48
8821.878 54
8822.325 73
8822.771 66
8823.217 71
8823.664 67
8824.110 56
8824.557 64
8825.003 77
8825.450 69
8825.896 63
8826.343 51
8826.789 40
8827.236 52
8827.682 61
8828.129 48
8828.575 41
8829.022 54
8829.468 60
8829.915 56
8830.361 75
8830.808 66
8831.254 69
8831.701 56
8832.148 72
8832.594 65
8833.041 62
8833.488 46
8833.934 50
8834.381 73
8834.828 81
8835.274 51
8835.721 58
8836.168 57
8836.614 67
8837.061 69
8837.508 83
8837.955 72
8838.401 58
8838.848 49
8839.295 67
8839.742 63
8840.189 68
8840.636 46
8841.082 34
8841.529 36
8841.976 47
8842.423 48
8842.870 57
8843.317 29
8843.764 37
8844.211 50
8844.658 55
8845.104 66
8845.551 71
8845.998 53
8846.445 69
8846.892 61
8847.339 42
8847.786 54
8848.233 68
8848.680 68
8849.127 40
8849.575 45
8850.022 51
8850.469 50
8850.916 35
8851.363 49
8851.810 51
8852.257 57
8852.704 47
8853.151 65
8853.599 79
8854.046 52
8854.493 50
8854.940 39
8855.387 40
8855.835 44
8856.282 42
8856.729 60
8857.176 54
8857.623 52
8858.071 53
8858.518 33
8858.965 39
8859.413 40
8859.860 37
8860.307 42
8860.755 45
8861.202 55
8861.649 51
8862.097 60
8862.544 63
8862.991 57
8863.439 49
8863.886 37
8864.334 26
8864.781 38
8865.229 56
8865.676 54
8866.124 58
8866.571 51
8867.019 46
8867.466 45
8867.914 47
8868.361 43
8868.809 44
8869.256 43
8869.704 63
8870.151 66
8870.599 44
8871.047 50
8871.494 58
8871.942 69
8872.389 63
8872.837 60
8873.285 44
8873.732 44
8874.180 33
8874.628 39
8875.075 40
8875.523 38
8875.971 34
8876.419 29
8876.866 50
8877.314 65
8877.762 53
8878.210 57
8878.657 73
8879.105 62
8879.553 56
8880.001 67
8880.449 89
8880.897 107
8881.344 76
8881.792 44
8882.240 50
8882.688 49
8883.136 33
8883.584 49
8884.032 39
8884.480 44
8884.928 41
8885.376 58
8885.824 51
8886.272 33
8886.720 38
8887.168 37
8887.616 38
8888.064 62
8888.512 46
8888.960 47
8889.408 41
8889.856 27
8890.304 37
8890.752 20
8891.200 33
8891.648 36
8892.096 35
8892.545 66
8892.993 57
8893.441 64
8893.889 68
8894.337 66
8894.785 62
8895.234 45
8895.682 49
8896.130 49
8896.578 41
8897.027 46
8897.475 68
8897.923 65
8898.371 43
8898.820 47
8899.268 39
8899.716 43
8900.165 35
8900.613 57
8901.061 78
8901.510 92
8901.958 71
8902.407 68
8902.855 68
8903.303 61
8903.752 59
8904.200 41
8904.649 29
8905.097 24
8905.546 36
8905.994 51
8906.443 49
8906.891 51
8907.340 48
8907.788 39
8908.237 30
8908.685 36
8909.134 48
8909.582 45
8910.031 44
8910.479 51
8910.928 37
8911.377 24
8911.825 43
8912.274 38
8912.723 36
8913.171 30
8913.620 49
8914.069 70
8914.517 72
8914.966 54
8915.415 66
8915.863 40
8916.312 30
8916.761 39
8917.210 46
8917.659 39
8918.107 38
8918.556 36
8919.005 43
8919.454 33
8919.903 51
8920.351 38
8920.800 45
8921.249 31
8921.698 31
8922.147 32
8922.596 28
8923.045 67
8923.494 61
8923.943 53
8924.391 51
8924.840 38
8925.289 60
8925.738 65
8926.187 54
8926.636 32
8927.085 28
8927.534 27
8927.983 35
8928.432 46
8928.882 57
8929.331 60
8929.780 51
8930.229 69
8930.678 59
8931.127 59
8931.576 60
8932.025 60
8932.474 53
8932.924 54
8933.373 41
8933.822 43
8934.271 41
8934.720 18
8935.169 23
8935.619 38
8936.068 45
8936.517 59
8936.966 37
8937.416 22
8937.865 29
8938.314 41
8938.764 50
8939.213 38
8939.662 64
8940.112 58
8940.561 62
8941.010 61
8941.460 66
8941.909 52
8942.358 34
8942.808 40
8943.257 61
8943.707 56
8944.156 44
8944.606 54
8945.055 38
8945.505 41
8945.954 59
8946.404 65
8946.853 48
8947.303 42
8947.752 44
8948.202 25
8948.651 36
8949.101 48
8949.550 51
8950.000 44
8950.449 63
8950.899 65
8951.349 52
8951.798 37
8952.248 43
8952.698 57
8953.147 43
8953.597 25
8954.047 34
8954.496 49
8954.946 46
8955.396 48
8955.846 41
8956.295 45
8956.745 42
8957.195 36
8957.645 25
8958.094 30
8958.544 29
8958.994 30
8959.444 58
8959.894 73
8960.343 55
8960.793 31
8961.243 39
8961.693 71
8962.143 62
8962.593 61
8963.043 34
8963.493 31
8963.943 41
8964.393 59
8964.843 64
8965.293 61
8965.743 59
8966.193 68
8966.643 58
8967.093 50
8967.543 49
8967.993 63
8968.443 56
8968.893 52
8969.343 33
8969.793 30
8970.243 33
8970.693 40
8971.143 36
8971.593 27
8972.043 31
8972.494 34
8972.944 32
8973.394 22
8973.844 55
8974.294 55
8974.745 43
8975.195 60
8975.645 26
8976.095 21
8976.545 33
8976.996 40
8977.446 29
8977.896 43
8978.347 51
8978.797 60
8979.247 57
8979.698 65
8980.148 45
8980.598 44
8981.049 34
8981.499 18
8981.949 38
8982.400 44
8982.850 30
8983.301 29
8983.751 47
8984.202 68
8984.652 46
8985.102 30
8985.553 40
8986.003 42
8986.454 23
8986.904 18
8987.355 20
8987.805 35
8988.256 39
8988.707 50
8989.157 36
8989.608 28
8990.058 33
8990.509 46
8990.960 57
8991.410 63
8991.861 54
8992.311 48
8992.762 53
8993.213 50
8993.663 37
8994.114 27
8994.565 35
8995.016 33
8995.466 31
8995.917 31
8996.368 42
8996.819 21
8997.269 30
8997.720 32
8998.171 54
8998.622 61
8999.073 46
8999.523 44
8999.974 41
9000.425 39
9000.876 66
9001.327 43
9001.778 43
9002.229 48
9002.679 53
9003.130 46
9003.581 43
9004.032 45
9004.483 38
9004.934 42
9005.385 47
9005.836 34
9006.287 35
9006.738 41
9007.189 41
9007.640 25
9008.091 45
9008.542 39
9008.993 38
9009.444 43
9009.896 33
9010.347 42
9010.798 47
9011.249 33
9011.700 42
9012.151 40
9012.602 28
9013.053 45
9013.505 38
9013.956 45
9014.407 69
9014.858 74
9015.309 53
9015.761 47
9016.212 45
9016.663 49
9017.114 45
9017.566 33
9018.017 29
9018.468 42
9018.920 51
9019.371 38
9019.822 56
9020.274 46
9020.725 31
9021.176 31
9021.628 24
9022.079 27
9022.531 29
9022.982 35
9023.433 46
9023.885 47
9024.336 37
9024.788 37
9025.239 34
9025.691 41
9026.142 41
9026.594 33
9027.045 46
9027.497 32
9027.948 33
9028.400 47
9028.851 45
9029.303 47
9029.755 43
9030.206 49
9030.658 43
9031.109 40
9031.561 32
9032.013 35
9032.464 28
9032.916 29
9033.368 42
9033.819 37
9034.271 31
9034.723 31
9035.175 41
9035.626 46
9036.078 29
9036.530 26
9036.982 37
9037.433 32
9037.885 40
9038.337 33
9038.789 51
9039.241 56
9039.692 73
9040.144 56
9040.596 45
9041.048 48
9041.500 32
9041.952 52
9042.404 56
9042.855 53
9043.307 51
9043.759 34
9044.211 35
9044.663 44
9045.115 29
9045.567 31
9046.019 36
9046.471 36
9046.923 57
9047.375 46
9047.827 43
9048.279 38
9048.731 48
9049.183 67
9049.636 49
9050.088 45
9050.540 33
9050.992 31
9051.444 29
9051.896 35
9052.348 64
9052.800 53
9053.253 54
9053.705 50
9054.157 42
9054.609 41
9055.061 37
9055.514 37
9055.966 59
9056.418 56
9056.870 36
9057.323 28
9057.775 33
9058.227 42
9058.680 28
9059.132 30
9059.584 33
9060.037 21
9060.489 27
9060.941 21
9061.394 26
9061.846 41
9062.298 51
9062.751 49
9063.203 35
9063.656 38
9064.108 31
9064.561 39
9065.013 32
9065.466 35
9065.918 32
9066.371 47
9066.823 27
9067.276 46
9067.728 38
9068.181 26
9068.633 22
9069.086 33
9069.538 33
9069.991 24
9070.444 26
9070.896 23
9071.349 35
9071.801 49
9072.254 51
9072.707 31
9073.159 34
9073.612 49
9074.065 35
9074.517 46
9074.970 46
9075.423 34
9075.876 43
9076.328 29
9076.781 21
9077.234 21
9077.687 35
9078.139 33
9078.592 32
9079.045 24
9079.498 27
9079.951 26
9080.404 32
9080.856 34
9081.309 33
9081.762 32
9082.215 18
9082.668 33
9083.121 46
9083.574 34
9084.027 27
9084.480 25
9084.933 30
9085.386 32
9085.839 32
9086.292 28
9086.745 32
9087.198 28
9087.651 20
9088.104 30
9088.557 29
9089.010 20
9089.463 35
9089.916 35
9090.369 21
9090.822 32
9091.275 47
9091.729 53
9092.182 51
9092.635 45
9093.088 46
9093.541 63
9093.994 51
9094.448 37
9094.901 27
9095.354 41
9095.807 21
9096.260 29
9096.714 40
9097.167 34
9097.620 29
9098.074 16
9098.527 22
9098.980 29
9099.434 38
9099.887 37
9100.340 43
9100.794 44
9101.247 33
9101.700 34
9102.154 38
9102.607 39
9103.061 40
9103.514 40
9103.967 34
9104.421 32
9104.874 32
9105.328 42
9105.781 52
9106.235 37
9106.688 35
9107.142 40
9107.595 39
9108.049 26
9108.502 21
9108.956 30
9109.410 37
9109.863 39
9110.317 27
9110.770 20
9111.224 28
9111.678 49
9112.131 54
9112.585 43
9113.038 44
9113.492 40
9113.946 62
9114.400 55
9114.853 49
9115.307 48
9115.761 48
9116.214 59
9116.668 48
9117.122 54
9117.576 53
9118.030 38
9118.483 24
9118.937 28
9119.391 47
9119.845 35
9120.299 33
9120.752 29
9121.206 27
9121.660 45
9122.114 44
9122.568 39
9123.022 47
9123.476 50
9123.930 53
9124.384 39
9124.838 61
9125.292 59
9125.746 41
9126.200 37
9126.654 44
9127.108 54
9127.562 44
9128.016 40
9128.470 37
9128.924 30
9129.378 59
9129.832 64
9130.286 47
9130.740 47
9131.194 41
9131.648 42
9132.103 33
9132.557 50
9133.011 44
9133.465 37
9133.919 38
9134.373 43
9134.828 34
9135.282 30
9135.736 27
9136.190 30
9136.645 36
9137.099 38
9137.553 25
9138.007 21
9138.462 28
9138.916 24
9139.370 31
9139.825 37
9140.279 28
9140.733 27
9141.188 38
9141.642 37
9142.096 39
9142.551 25
9143.005 26
9143.460 30
9143.914 30
9144.369 24
9144.823 23
9145.277 21
9145.732 29
9146.186 37
9146.641 45
9147.095 44
9147.550 25
9148.004 26
9148.459 32
9148.914 33
9149.368 32
9149.823 34
9150.277 33
9150.732 29
9151.187 30
9151.641 23
9152.096 38
9152.550 34
9153.005 45
9153.460 60
9153.914 41
9154.369 29
9154.824 21
9155.279 28
9155.733 40
9156.188 31
9156.643 42
9157.097 63
9157.552 49
9158.007 38
9158.462 25
9158.917 17
9159.371 33
9159.826 24
9160.281 28
9160.736 39
9161.191 36
9161.646 43
9162.101 56
9162.555 47
9163.010 47
9163.465 48
9163.920 45
9164.375 39
9164.830 19
9165.285 12
9165.740 22
9166.195 24
9166.650 22
9167.105 35
9167.560 28
9168.015 42
9168.470 17
9168.925 27
9169.380 22
9169.835 26
9170.290 32
9170.745 28
9171.201 34
9171.656 55
9172.111 65
9172.566 51
9173.021 63
9173.476 50
9173.931 41
9174.387 44
9174.842 23
9175.297 28
9175.752 43
9176.208 53
9176.663 41
9177.118 45
9177.573 53
9178.029 47
9178.484 37
9178.939 37
9179.394 49
9179.850 49
9180.305 49
9180.760 50
9181.216 43
9181.671 34
9182.127 34
9182.582 42
9183.037 37
9183.493 29
9183.948 30
9184.404 28
9184.859 34
9185.315 29
9185.770 35
9186.226 51
9186.681 50
9187.137 46
9187.592 29
9188.048 33
9188.503 38
9188.959 28
9189.414 20
9189.870 34
9190.325 26
9190.781 33
9191.237 35
9191.692 22
9192.148 47
9192.603 47
9193.059 39
9193.515 21
9193.970 21
9194.426 31
9194.882 52
9195.338 42
9195.793 31
9196.249 26
9196.705 20
9197.160 26
9197.616 48
9198.072 65
9198.528 49
9198.984 38
9199.439 44
9199.895 39
9200.351 30
9200.807 18
9201.263 31
9201.719 38
9202.174 32
9202.630 32
9203.086 24
9203.542 34
9203.998 26
9204.454 24
9204.910 25
9205.366 32
9205.822 25
9206.278 45
9206.734 41
9207.190 63
9207.646 75
9208.102 59
9208.558 50
9209.014 69
9209.470 67
9209.926 65
9210.382 64
9210.838 50
9211.294 30
9211.750 29
9212.207 33
9212.663 48
9213.119 43
9213.575 33
9214.031 41
9214.487 45
9214.944 50
9215.400 39
9215.856 42
9216.312 47
9216.768 28
9217.225 20
9217.681 55
9218.137 63
9218.594 47
9219.050 33
9219.506 25
9219.962 32
9220.419 23
9220.875 23
9221.331 34
9221.788 30
9222.244 36
9222.701 34
9223.157 34
9223.613 33
9224.070 49
9224.526 40
9224.983 17
9225.439 24
9225.896 24
9226.352 26
9226.809 37
9227.265 29
9227.722 28
9228.178 32
9228.635 38
9229.091 49
9229.548 45
9230.004 54
9230.461 46
9230.917 43
9231.374 40
9231.831 36
9232.287 58
9232.744 43
9233.201 41
9233.657 34
9234.114 32
9234.571 28
9235.027 32
9235.484 31
9235.941 39
9236.397 40
9236.854 28
9237.311 23
9237.768 32
9238.224 36
9238.681 27
9239.138 24
9239.595 15
9240.052 29
9240.508 47
9240.965 38
9241.422 25
9241.879 29
9242.336 38
9242.793 44
9243.250 38
9243.707 34
9244.163 38
9244.620 22
9245.077 40
9245.534 33
9245.991 32
9246.448 52
9246.905 39
9247.362 29
9247.819 35
9248.276 32
9248.733 30
9249.190 27
9249.647 27
9250.104 35
9250.561 35
9251.019 28
9251.476 15
9251.933 31
9252.390 42
9252.847 41
9253.304 33
9253.761 44
9254.218 49
9254.676 59
9255.133 60
9255.590 54
9256.047 51
9256.504 35
9256.962 41
9257.419 28
9257.876 37
9258.333 30
9258.791 33
9259.248 53
9259.705 48
9260.163 33
9260.620 18
9261.077 24
9261.535 32
9261.992 37
9262.449 32
9262.907 46
9263.364 38
9263.821 33
9264.279 39
9264.736 48
9265.194 32
9265.651 37
9266.109 27
9266.566 24
9267.024 30
9267.481 25
9267.939 22
9268.396 14
9268.854 20
9269.311 22
9269.769 32
9270.226 30
9270.684 36
9271.141 26
9271.599 26
9272.057 39
9272.514 23
9272.972 22
9273.429 29
9273.887 21
9274.345 29
9274.802 31
9275.260 31
9275.718 24
9276.176 36
9276.633 30
9277.091 30
9277.549 24
9278.006 21
9278.464 36
9278.922 28
9279.380 10
9279.838 27
9280.295 24
9280.753 43
9281.211 39
9281.669 30
9282.127 16
9282.585 19
9283.042 35
9283.500 45
9283.958 55
9284.416 39
9284.874 37
9285.332 31
9285.790 29
9286.248 37
9286.706 36
9287.164 41
9287.622 31
9288.080 31
9288.538 24
9288.996 30
9289.454 55
9289.912 42
9290.370 43
9290.828 42
9291.286 36
9291.744 26
9292.202 28
9292.660 25
9293.119 38
9293.577 52
9294.035 46
9294.493 29
9294.951 28
9295.409 29
9295.868 34
9296.326 26
9296.784 23
9297.242 33
9297.700 35
9298.159 36
9298.617 33
9299.075 35
9299.534 19
9299.992 24
9300.450 27
9300.908 34
9301.367 28
9301.825 22
9302.283 24
9302.742 26
9303.200 29
9303.659 16
9304.117 29
9304.575 31
9305.034 33
9305.492 33
9305.951 39
9306.409 46
9306.868 40
9307.326 36
9307.785 42
9308.243 25
9308.702 29
9309.160 34
9309.619 48
9310.077 57
9310.536 42
9310.994 35
9311.453 24
9311.911 32
9312.370 44
9312.829 30
9313.287 42
9313.746 54
9314.204 52
9314.663 61
9315.122 43
9315.580 32
9316.039 17
9316.498 11
9316.957 38
9317.415 40
9317.874 44
9318.333 37
9318.792 29
9319.250 20
9319.709 17
9320.168 27
9320.627 37
9321.085 29
9321.544 16
9322.003 23
9322.462 28
9322.921 36
9323.380 27
9323.839 35
9324.297 32
9324.756 40
9325.215 37
9325.674 36
9326.133 39
9326.592 46
9327.051 50
9327.510 39
9327.969 32
9328.428 39
9328.887 32
9329.346 36
9329.805 36
9330.264 37
9330.723 23
9331.182 25
9331.641 32
9332.100 38
9332.559 22
9333.019 36
9333.478 34
9333.937 37
9334.396 36
9334.855 34
9335.314 59
9335.773 50
9336.233 37
9336.692 32
9337.151 25
9337.610 20
9338.069 29
9338.529 36
9338.988 27
9339.447 20
9339.907 29
9340.366 41
9340.825 38
9341.284 69
9341.744 51
9342.203 39
9342.662 41
9343.122 32
9343.581 26
9344.041 12
9344.500 27
9344.959 35
9345.419 47
9345.878 48
9346.338 37
9346.797 35
9347.256 29
9347.716 38
9348.175 37
9348.635 65
9349.094 54
9349.554 49
9350.013 30
9350.473 23
9350.933 41
9351.392 36
9351.852 40
9352.311 37
9352.771 57
9353.230 45
9353.690 23
9354.150 29
9354.609 46
9355.069 30
9355.529 24
9355.988 28
9356.448 34
9356.908 33
9357.367 37
9357.827 37
9358.287 37
9358.747 32
9359.206 39
9359.666 34
9360.126 33
9360.586 51
9361.045 70
9361.505 41
9361.965 28
9362.425 21
9362.885 34
9363.345 36
9363.804 32
9364.264 25
9364.724 23
9365.184 26
9365.644 43
9366.104 26
9366.564 25
9367.024 15
9367.484 24
9367.944 23
9368.404 39
9368.864 33
9369.324 34
9369.784 17
9370.244 18
9370.704 33
9371.164 26
9371.624 20
9372.084 27
9372.544 16
9373.004 39
9373.464 43
9373.924 45
9374.384 31
9374.845 29
9375.305 41
9375.765 43
9376.225 29
9376.685 15
9377.145 24
9377.606 30
9378.066 21
9378.526 24
9378.986 39
9379.446 32
9379.907 22
9380.367 12
9380.827 25
9381.288 28
9381.748 49
9382.208 41
9382.669 40
9383.129 36
9383.589 36
9384.050 47
9384.510 37
9384.970 24
9385.431 16
9385.891 23
9386.352 33
9386.812 32
9387.272 38
9387.733 47
9388.193 37
9388.654 31
9389.114 24
9389.575 43
9390.035 26
9390.496 30
9390.956 35
9391.417 21
9391.877 29
9392.338 32
9392.799 36
9393.259 20
9393.720 22
9394.180 22
9394.641 28
9395.102 28
9395.562 23
9396.023 22
9396.484 26
9396.944 46
9397.405 42
9397.866 37
9398.326 23
9398.787 20
9399.248 19
9399.708 21
9400.169 33
9400.630 38
9401.091 40
9401.552 43
9402.012 41
9402.473 44
9402.934 55
9403.395 39
9403.856 30
9404.317 40
9404.777 23
9405.238 20
9405.699 22
9406.160 19
9406.621 19
9407.082 20
9407.543 14
9408.004 25
9408.465 20
9408.926 19
9409.387 28
9409.848 37
9410.309 30
9410.770 30
9411.231 23
9411.692 36
9412.153 34
9412.614 31
9413.075 25
9413.536 17
9413.997 17
9414.458 27
9414.919 58
9415.380 47
9415.842 38
9416.303 30
9416.764 24
9417.225 24
9417.686 17
9418.147 36
9418.609 52
9419.070 54
9419.531 46
9419.992 38
9420.454 50
9420.915 38
9421.376 30
9421.837 25
9422.299 28
9422.760 31
9423.221 32
9423.683 35
9424.144 33
9424.605 26
9425.067 33
9425.528 38
9425.990 31
9426.451 31
9426.912 33
9427.374 38
9427.835 47
9428.297 33
9428.758 21
9429.220 15
9429.681 25
9430.143 25
9430.604 31
9431.066 41
9431.527 54
9431.989 32
9432.450 25
9432.912 28
9433.373 19
9433.835 19
9434.296 26
9434.758 25
9435.220 30
9435.681 25
9436.143 17
9436.605 16
9437.066 29
9437.528 44
9437.990 41
9438.451 31
9438.913 28
9439.375 31
9439.836 46
9440.298 33
9440.760 29
9441.222 17
9441.683 30
9442.145 30
9442.607 28
9443.069 35
9443.531 48
9443.992 53
9444.454 33
9444.916 40
9445.378 27
9445.840 27
9446.302 26
9446.764 35
9447.226 23
9447.687 27
9448.149 16
9448.611 26
9449.073 28
9449.535 21
9449.997 31
9450.459 38
9450.921 49
9451.383 45
9451.845 44
9452.307 46
9452.769 44
9453.231 31
9453.693 33
9454.155 39
9454.618 45
9455.080 29
9455.542 36
9456.004 33
9456.466 38
9456.928 34
9457.390 54
9457.853 59
9458.315 34
9458.777 30
9459.239 36
9459.701 49
9460.164 44
9460.626 35
9461.088 27
9461.550 24
9462.013 20
9462.475 22
9462.937 19
9463.399 20
9463.862 13
9464.324 25
9464.786 30
9465.249 38
9465.711 34
9466.173 30
9466.636 41
9467.098 41
9467.561 28
9468.023 33
9468.485 40
9468.948 42
9469.410 50
9469.873 50
9470.335 40
9470.798 38
9471.260 34
9471.723 31
9472.185 30
9472.648 34
9473.110 35
9473.573 35
9474.035 40
9474.498 28
9474.961 32
9475.423 39
9475.886 34
9476.348 44
9476.811 60
9477.274 54
9477.736 47
9478.199 40
9478.662 41
9479.124 25
9479.587 26
9480.050 22
9480.512 29
9480.975 20
9481.438 6
9481.901 22
9482.363 33
9482.826 38
9483.289 26
9483.752 28
9484.215 37
9484.677 20
9485.140 25
9485.603 37
9486.066 20
9486.529 28
9486.992 38
9487.455 33
9487.918 37
9488.380 31
9488.843 26
9489.306 25
9489.769 28
9490.232 42
9490.695 30
9491.158 31
9491.621 33
9492.084 24
9492.547 29
9493.010 28
9493.473 34
9493.936 21
9494.399 24
9494.862 38
9495.325 34
9495.789 30
9496.252 28
9496.715 30
9497.178 38
9497.641 33
9498.104 25
9498.567 26
9499.031 32
9499.494 29
9499.957 28
9500.420 26
9500.883 17
9501.347 18
9501.810 9
9502.273 27
9502.736 26
9503.200 9
9503.663 21
9504.126 16
9504.589 15
9505.053 33
9505.516 25
9505.979 20
9506.443 29
9506.906 25
9507.370 30
9507.833 33
9508.296 34
9508.760 34
9509.223 30
9509.687 21
9510.150 19
9510.613 19
9511.077 37
9511.540 32
9512.004 34
9512.467 35
9512.931 39
9513.394 37
9513.858 35
9514.322 33
9514.785 32
9515.249 24
9515.712 20
9516.176 22
9516.639 28
9517.103 36
9517.567 27
9518.030 24
9518.494 21
9518.958 16
9519.421 25
9519.885 25
9520.349 27
9520.812 26
9521.276 20
9521.740 17
9522.203 28
9522.667 22
9523.131 19
9523.595 29
9524.059 21
9524.522 30
9524.986 30
9525.450 39
9525.914 29
9526.378 19
9526.841 27
9527.305 29
9527.769 28
9528.233 21
9528.697 21
9529.161 42
9529.625 59
9530.089 46
9530.553 25
9531.017 24
9531.481 26
9531.945 41
9532.409 44
9532.873 28
9533.337 43
9533.801 42
9534.265 45
9534.729 34
9535.193 21
9535.657 19
9536.121 25
9536.585 27
9537.049 40
9537.513 41
9537.977 26
9538.441 36
9538.906 49
9539.370 32
9539.834 30
9540.298 28
9540.762 29
9541.226 22
9541.691 23
9542.155 29
9542.619 35
9543.083 51
9543.548 46
9544.012 27
9544.476 35
9544.940 48
9545.405 34
9545.869 34
9546.333 44
9546.798 36
9547.262 34
9547.726 28
9548.191 15
9548.655 22
9549.119 35
9549.584 36
9550.048 37
9550.513 20
9550.977 20
9551.442 28
9551.906 18
9552.371 25
9552.835 41
9553.300 38
9553.764 34
9554.229 28
9554.693 26
9555.158 23
9555.622 20
9556.087 21
9556.551 31
9557.016 36
9557.480 25
9557.945 25
9558.410 34
9558.874 34
9559.339 45
9559.804 34
9560.268 33
9560.733 46
9561.198 32
9561.662 33
9562.127 37
9562.592 27
9563.056 25
9563.521 20
9563.986 24
9564.451 21
9564.916 9
9565.380 30
9565.845 35
9566.310 20
9566.775 22
9567.240 13
9567.704 18
9568.169 31
9568.634 24
9569.099 17
9569.564 26
9570.029 39
9570.494 34
9570.959 41
9571.424 43
9571.888 40
9572.353 24
9572.818 28
9573.283 35
9573.748 35
9574.213 32
9574.678 34
9575.143 25
9575.608 34
9576.073 21
9576.539 49
9577.004 33
9577.469 23
9577.934 30
9578.399 44
9578.864 34
9579.329 30
9579.794 19
9580.259 34
9580.725 25
9581.190 40
9581.655 49
9582.120 39
9582.585 18
9583.051 26
9583.516 20
9583.981 14
9584.446 26
9584.912 32
9585.377 31
9585.842 23
9586.307 14
9586.773 16
9587.238 20
9587.703 30
9588.169 30
9588.634 23
9589.099 22
9589.565 20
9590.030 29
9590.496 19
9590.961 24
9591.426 22
9591.892 34
9592.357 53
9592.823 48
9593.288 45
9593.754 41
9594.219 40
9594.685 32
9595.150 40
9595.616 32
9596.081 25
9596.547 27
9597.012 25
9597.478 33
9597.943 27
9598.409 19
9598.875 15
9599.340 20
9599.806 28
9600.271 31
9600.737 35
9601.203 35
9601.668 22
9602.134 24
9602.600 22
9603.065 23
9603.531 17
9603.997 16
9604.463 34
9604.928 34
9605.394 28
9605.860 20
9606.326 23
9606.791 30
9607.257 21
9607.723 25
9608.189 18
9608.655 19
9609.121 23
9609.586 40
9610.052 31
9610.518 21
9610.984 19
9611.450 28
9611.916 23
9612.382 18
9612.848 18
9613.314 18
9613.780 17
9614.246 14
9614.712 18
9615.178 26
9615.644 24
9616.110 28
9616.576 36
9617.042 45
9617.508 35
9617.974 31
9618.440 25
9618.906 13
9619.372 23
9619.838 37
9620.304 44
9620.770 44
9621.237 28
9621.703 30
9622.169 24
9622.635 23
9623.101 23
9623.567 29
9624.034 26
9624.500 17
9624.966 17
9625.432 30
9625.899 30
9626.365 33
9626.831 17
9627.297 19
9627.764 18
9628.230 21
9628.696 25
9629.163 30
9629.629 24
9630.095 24
9630.562 28
9631.028 29
9631.495 27
9631.961 26
9632.427 31
9632.894 29
9633.360 27
9633.827 32
9634.293 31
9634.760 28
9635.226 31
9635.693 32
9636.159 36
9636.626 36
9637.092 53
9637.559 65
9638.025 48
9638.492 39
9638.958 38
9639.425 28
9639.892 27
9640.358 41
9640.825 33
9641.291 38
9641.758 36
9642.225 31
9642.691 32
9643.158 33
9643.625 22
9644.091 30
9644.558 32
9645.025 41
9645.492 43
9645.958 36
9646.425 32
9646.892 32
9647.359 43
9647.825 32
9648.292 27
9648.759 33
9649.226 34
9649.693 38
9650.159 45
9650.626 35
9651.093 33
9651.560 32
9652.027 40
9652.494 20
9652.961 31
9653.428 50
9653.895 34
9654.361 35
9654.828 21
9655.295 20
9655.762 16
9656.229 18
9656.696 14
9657.163 14
9657.630 39
9658.097 38
9658.564 29
9659.032 18
9659.499 38
9659.966 30
9660.433 30
9660.900 29
9661.367 26
9661.834 37
9662.301 29
9662.768 36
9663.236 56
9663.703 36
9664.170 27
9664.637 27
9665.104 33
9665.572 37
9666.039 30
9666.506 24
9666.973 25
9667.440 35
9667.908 34
9668.375 27
9668.842 30
9669.310 19
9669.777 8
9670.244 9
9670.712 26
9671.179 20
9671.646 19
9672.114 40
9672.581 30
9673.048 35
9673.516 27
9673.983 23
9674.451 25
9674.918 40
9675.386 39
9675.853 32
9676.321 26
9676.788 29
9677.256 25
9677.723 19
9678.191 30
9678.658 23
9679.126 23
9679.593 14
9680.061 12
9680.528 30
9680.996 25
9681.464 27
9681.931 26
9682.399 36
9682.866 34
9683.334 28
9683.802 16
9684.269 30
9684.737 24
9685.205 26
9685.672 13
9686.140 14
9686.608 17
9687.076 38
9687.543 34
9688.011 32
9688.479 27
9688.947 47
9689.414 45
9689.882 37
9690.350 27
9690.818 24
9691.286 13
9691.754 21
9692.221 29
9692.689 37
9693.157 34
9693.625 24
9694.093 21
9694.561 10
9695.029 23
9695.497 16
9695.965 12
9696.433 15
9696.901 14
9697.369 26
9697.837 34
9698.305 32
9698.773 30
9699.241 41
9699.709 33
9700.177 26
9700.645 38
9701.113 22
9701.581 12
9702.049 9
9702.517 14
9702.985 24
9703.453 31
9703.921 28
9704.390 27
9704.858 36
9705.326 21
9705.794 27
9706.262 16
9706.731 30
9707.199 40
9707.667 37
9708.135 37
9708.604 23
9709.072 30
9709.540 28
9710.008 58
9710.477 38
9710.945 29
9711.413 29
9711.882 31
9712.350 42
9712.818 44
9713.287 39
9713.755 35
9714.223 27
9714.692 35
9715.160 41
9715.629 29
9716.097 31
9716.566 19
9717.034 31
9717.502 26
9717.971 28
9718.439 25
9718.908 42
9719.376 55
9719.845 45
9720.313 33
9720.782 25
9721.251 27
9721.719 19
9722.188 23
9722.656 26
9723.125 24
9723.594 23
9724.062 26
9724.531 41
9724.999 61
9725.468 56
9725.937 44
9726.405 24
9726.874 17
9727.343 22
9727.812 22
9728.280 31
9728.749 35
9729.218 38
9729.687 36
9730.155 34
9730.624 32
9731.093 30
9731.562 32
9732.031 31
9732.499 22
9732.968 29
9733.437 23
9733.906 23
9734.375 20
9734.844 16
9735.313 15
9735.781 11
9736.250 9
9736.719 15
9737.188 24
9737.657 18
9738.126 19
9738.595 22
9739.064 28
9739.533 23
9740.002 29
9740.471 31
9740.940 26
9741.409 33
9741.878 31
9742.347 14
9742.816 20
9743.286 23
9743.755 27
9744.224 26
9744.693 18
9745.162 20
9745.631 16
9746.100 14
9746.569 26
9747.039 32
9747.508 28
9747.977 18
9748.446 15
9748.915 27
9749.385 25
9749.854 27
9750.323 14
9750.792 17
9751.262 15
9751.731 30
9752.200 33
9752.670 36
9753.139 28
9753.608 23
9754.078 29
9754.547 30
9755.016 26
9755.486 27
9755.955 25
9756.425 18
9756.894 21
9757.363 25
9757.833 31
9758.302 30
9758.772 19
9759.241 18
9759.711 16
9760.180 24
9760.650 26
9761.119 22
9761.589 20
9762.058 28
9762.528 22
9762.997 37
9763.467 41
9763.937 34
9764.406 35
9764.876 26
9765.345 27
9765.815 27
9766.285 31
9766.754 45
9767.224 39
9767.694 34
9768.163 34
9768.633 33
9769.103 23
9769.573 26
9770.042 14
9770.512 17
9770.982 18
9771.452 27
9771.921 33
9772.391 32
9772.861 49
9773.331 44
9773.801 26
9774.270 44
9774.740 51
9775.210 33
9775.680 37
9776.150 30
9776.620 18
9777.090 11
9777.560 19
9778.029 40
9778.499 46
9778.969 36
9779.439 49
9779.909 37
9780.379 32
9780.849 23
9781.319 28
9781.789 48
9782.259 34
9782.729 35
9783.199 28
9783.669 17
9784.139 16
9784.610 6
9785.080 10
9785.550 12
9786.020 22
9786.490 29
9786.960 29
9787.430 26
9787.900 40
9788.371 37
9788.841 22
9789.311 26
9789.781 31
9790.251 24
9790.722 14
9791.192 17
9791.662 29
9792.132 30
9792.603 30
9793.073 24
9793.543 16
9794.014 22
9794.484 28
9794.954 35
9795.425 39
9795.895 27
9796.365 23
9796.836 24
9797.306 33
9797.776 44
9798.247 48
9798.717 39
9799.188 40
9799.658 29
9800.129 25
9800.599 21
9801.070 27
9801.540 25
9802.011 34
9802.481 44
9802.952 23
9803.422 23
9803.893 20
9804.363 22
9804.834 37
9805.304 50
9805.775 49
9806.246 46
9806.716 36
9807.187 29
9807.657 32
9808.128 30
9808.599 27
9809.069 26
9809.540 31
9810.011 28
9810.481 27
9810.952 24
9811.423 27
9811.894 40
9812.364 43
9812.835 62
9813.306 48
9813.777 31
9814.247 35
9814.718 36
9815.189 25
9815.660 35
9816.131 48
9816.602 40
9817.072 24
9817.543 22
9818.014 34
9818.485 31
9818.956 32
9819.427 29
9819.898 20
9820.369 18
9820.840 33
9821.311 22
9821.782 17
9822.253 15
9822.724 36
9823.195 35
9823.666 34
9824.137 45
9824.608 41
9825.079 37
9825.550 38
9826.021 19
9826.492 24
9826.963 34
9827.434 30
9827.905 37
9828.377 30
9828.848 20
9829.319 14
9829.790 20
9830.261 15
9830.732 19
9831.204 12
9831.675 27
9832.146 24
9832.617 8
9833.089 20
9833.560 31
9834.031 28
9834.502 33
9834.974 34
9835.445 37
9835.916 24
9836.388 26
9836.859 31
9837.330 27
9837.802 33
9838.273 26
9838.744 42
9839.216 45
9839.687 44
9840.159 38
9840.630 34
9841.101 24
9841.573 16
9842.044 23
9842.516 28
9842.987 18
9843.459 22
9843.930 28
9844.402 31
9844.873 39
9845.345 32
9845.816 40
9846.288 22
9846.760 15
9847.231 17
9847.703 7
9848.174 16
9848.646 36
9849.118 36
9849.589 28
9850.061 27
9850.533 33
9851.004 30
9851.476 22
9851.948 9
9852.419 20
9852.891 17
9853.363 23
9853.834 39
9854.306 41
9854.778 35
9855.250 30
9855.722 27
9856.193 36
9856.665 42
9857.137 38
9857.609 34
9858.081 26
9858.553 33
9859.024 33
9859.496 23
9859.968 21
9860.440 25
9860.912 31
9861.384 27
9861.856 31
9862.328 29
9862.800 27
9863.272 28
9863.744 22
9864.216 30
9864.688 29
9865.160 35
9865.632 31
9866.104 22
9866.576 27
9867.048 25
9867.520 21
9867.992 15
9868.464 38
9868.936 36
9869.408 30
9869.880 29
9870.353 23
9870.825 28
9871.297 26
9871.769 29
9872.241 17
9872.713 18
9873.186 29
9873.658 43
9874.130 45
9874.602 37
9875.075 40
9875.547 29
9876.019 25
9876.491 23
9876.964 41
9877.436 33
9877.908 43
9878.381 36
9878.853 35
9879.325 29
9879.798 22
9880.270 24
9880.742 18
9881.215 33
9881.687 29
9882.160 33
9882.632 46
9883.105 27
9883.577 22
9884.049 13
9884.522 11
9884.994 20
9885.467 20
9885.939 19
9886.412 18
9886.884 17
9887.357 21
9887.830 18
9888.302 16
9888.775 15
9889.247 14
9889.720 18
9890.193 21
9890.665 25
9891.138 11
9891.610 16
9892.083 18
9892.556 25
9893.028 33
9893.501 34
9893.974 38
9894.447 28
9894.919 26
9895.392 19
9895.865 26
9896.338 26
9896.810 35
9897.283 28
9897.756 29
9898.229 30
9898.701 27
9899.174 26
9899.647 27
9900.120 41
9900.593 36
9901.066 20
9901.539 11
9902.011 13
9902.484 19
9902.957 17
9903.430 28
9903.903 30
9904.376 32
9904.849 27
9905.322 23
9905.795 23
9906.268 23
9906.741 24
9907.214 14
9907.687 12
9908.160 18
9908.633 19
9909.106 17
9909.579 21
9910.052 28
9910.526 29
9910.999 23
9911.472 26
9911.945 19
9912.418 15
9912.891 19
9913.364 23
9913.838 25
9914.311 27
9914.784 27
9915.257 21
9915.730 15
9916.204 16
9916.677 17
9917.150 33
9917.623 27
9918.097 6
9918.570 16
9919.043 20
9919.517 18
9919.990 17
9920.463 13
9920.937 17
9921.410 13
9921.883 21
9922.357 18
9922.830 28
9923.303 27
9923.777 23
9924.250 30
9924.724 26
9925.197 22
9925.671 33
9926.144 19
9926.618 17
9927.091 21
9927.565 32
9928.038 46
9928.512 52
9928.985 44
9929.459 30
9929.932 29
9930.406 18
9930.879 26
9931.353 21
9931.827 24
9932.300 39
9932.774 42
9933.247 36
9933.721 35
9934.195 30
9934.668 28
9935.142 28
9935.616 22
9936.090 29
9936.563 21
9937.037 11
9937.511 26
9937.984 21
9938.458 21
9938.932 16
9939.406 20
9939.880 26
9940.353 32
9940.827 30
9941.301 19
9941.775 17
9942.249 34
9942.723 37
9943.197 47
9943.670 48
9944.144 30
9944.618 12
9945.092 41
9945.566 46
9946.040 25
9946.514 17
9946.988 19
9947.462 12
9947.936 25
9948.410 20
9948.884 18
9949.358 23
9949.832 27
9950.306 28
9950.780 29
9951.254 22
9951.728 13
9952.202 20
9952.676 20
9953.151 19
9953.625 18
9954.099 29
9954.573 25
9955.047 22
9955.521 17
9955.995 16
9956.470 14
9956.944 23
9957.418 21
9957.892 22
9958.367 38
9958.841 37
9959.315 53
9959.789 40
9960.264 30
9960.738 37
9961.212 42
9961.686 46
9962.161 35
9962.635 37
9963.110 25
9963.584 28
9964.058 17
9964.533 24
9965.007 21
9965.481 35
9965.956 17
9966.430 20
9966.905 22
9967.379 14
9967.854 16
9968.328 15
9968.803 18
9969.277 18
9969.752 22
9970.226 37
9970.701 33
9971.175 35
9971.650 39
9972.124 23
9972.599 18
9973.073 16
9973.548 23
9974.023 25
9974.497 21
9974.972 14
9975.447 27
9975.921 31
9976.396 42
9976.871 48
9977.345 39
9977.820 30
9978.295 29
9978.769 33
9979.244 32
9979.719 24
9980.194 19
9980.668 18
9981.143 37
9981.618 31
9982.093 16
9982.568 27
9983.042 18
9983.517 23
9983.992 29
9984.467 23
9984.942 26
9985.417 24
9985.892 25
9986.367 17
9986.841 22
9987.316 27
9987.791 22
9988.266 11
9988.741 18
9989.216 10
9989.691 9
9990.166 19
9990.641 23
9991.116 22
9991.591 25
9992.066 36
9992.541 30
9993.016 21
9993.491 38
9993.967 24
9994.442 22
9994.917 18
9995.392 28
9995.867 37
9996.342 34
9996.817 39
9997.292 29
9997.768 25
9998.243 44
9998.718 34
9999.193 34
9999.668 24
10000.144 15
10000.619 26
10001.094 16
10001.569 26
10002.045 42
10002.520 43
10002.995 35
10003.471 38
10003.946 29
10004.421 29
10004.897 12
10005.372 11
10005.847 6
10006.323 14
10006.798 16
10007.273 11
10007.749 8
10008.224 28
10008.700 32
10009.175 25
10009.651 18
10010.126 20
10010.602 8
10011.077 17
10011.553 27
10012.028 30
10012.504 33
10012.979 30
10013.455 33
10013.930 31
10014.406 22
10014.881 32
10015.357 23
10015.833 15
10016.308 17
10016.784 15
10017.260 26
10017.735 28
10018.211 15
10018.686 13
10019.162 16
10019.638 29
10020.114 18
10020.589 13
10021.065 20
10021.541 49
10022.017 41
10022.492 31
10022.968 31
10023.444 34
10023.920 22
10024.395 20
10024.871 24
10025.347 16
10025.823 17
10026.299 18
10026.775 35
10027.251 30
10027.726 23
10028.202 35
10028.678 43
10029.154 23
10029.630 14
10030.106 21
10030.582 29
10031.058 28
10031.534 18
10032.010 11
10032.486 8
10032.962 17
10033.438 10
10033.914 9
10034.390 16
10034.866 13
10035.342 15
10035.818 20
10036.294 21
10036.770 19
10037.247 26
10037.723 22
10038.199 49
10038.675 48
10039.151 44
10039.627 49
10040.103 32
10040.580 28
10041.056 22
10041.532 26
10042.008 25
10042.484 24
10042.961 36
10043.437 20
10043.913 21
10044.390 16
10044.866 25
10045.342 14
10045.818 20
10046.295 29
10046.771 29
10047.247 27
10047.724 17
10048.200 28
10048.677 34
10049.153 28
10049.629 30
10050.106 22
10050.582 23
10051.059 33
10051.535 30
10052.012 36
10052.488 29
10052.965 36
10053.441 38
10053.918 23
10054.394 20
10054.871 24
10055.347 18
10055.824 27
10056.300 20
10056.777 27
10057.253 26
10057.730 26
10058.207 40
10058.683 38
10059.160 32
10059.637 13
10060.113 19
10060.590 25
10061.067 20
10061.543 27
10062.020 29
10062.497 35
10062.973 24
10063.450 30
10063.927 23
10064.404 30
10064.880 34
10065.357 32
10065.834 36
10066.311 36
10066.788 38
10067.264 38
10067.741 38
10068.218 32
10068.695 23
10069.172 30
10069.649 38
10070.126 41
10070.602 29
10071.079 31
10071.556 20
10072.033 26
10072.510 26
10072.987 28
10073.464 15
10073.941 24
10074.418 21
10074.895 16
10075.372 13
10075.849 15
10076.326 25
10076.803 31
10077.280 26
10077.757 34
10078.234 30
10078.712 24
10079.189 33
10079.666 33
10080.143 12
10080.620 14
10081.097 25
10081.574 29
10082.051 18
10082.529 32
10083.006 49
10083.483 47
10083.960 34
10084.438 34
10084.915 36
10085.392 26
10085.869 27
10086.347 42
10086.824 40
10087.301 36
10087.778 20
10088.256 15
10088.733 21
10089.210 14
10089.688 27
10090.165 36
10090.643 22
10091.120 17
10091.597 21
10092.075 14
10092.552 31
10093.030 24
10093.507 19
10093.985 34
10094.462 39
10094.939 27
10095.417 19
10095.894 19
10096.372 25
10096.849 16
10097.327 25
10097.805 28
10098.282 30
10098.760 33
10099.237 31
10099.715 24
10100.192 11
10100.670 12
10101.148 23
10101.625 26
10102.103 38
10102.581 48
10103.058 32
10103.536 18
10104.014 25
10104.491 46
10104.969 34
10105.447 23
10105.925 26
10106.402 20
10106.880 30
10107.358 29
10107.836 25
10108.313 26
10108.791 29
10109.269 22
10109.747 41
10110.225 44
10110.703 34
10111.180 18
10111.658 20
10112.136 23
10112.614 18
10113.092 30
10113.570 39
10114.048 26
10114.526 13
10115.004 17
10115.482 14
10115.960 19
10116.438 16
10116.916 26
10117.394 19
10117.872 18
10118.350 16
10118.828 14
10119.306 35
10119.784 27
10120.262 30
10120.740 22
10121.218 19
10121.696 20
10122.174 19
10122.653 25
10123.131 18
10123.609 14
10124.087 18
10124.565 29
10125.043 27
10125.522 16
10126.000 22
10126.478 32
10126.956 26
10127.434 21
10127.913 31
10128.391 28
10128.869 23
10129.348 20
10129.826 23
10130.304 24
10130.783 17
10131.261 17
10131.739 14
10132.218 12
10132.696 17
10133.174 32
10133.653 26
10134.131 29
10134.610 23
10135.088 15
10135.566 19
10136.045 20
10136.523 23
10137.002 27
10137.480 18
10137.959 9
10138.437 13
10138.916 18
10139.394 19
10139.873 31
10140.351 24
10140.830 28
10141.309 23
10141.787 15
10142.266 15
10142.744 33
10143.223 31
10143.702 29
10144.180 25
10144.659 14
10145.138 19
10145.616 19
10146.095 20
10146.574 27
10147.052 35
10147.531 22
10148.010 7
10148.489 15
10148.967 18
10149.446 14
10149.925 23
10150.404 25
10150.882 11
10151.361 9
10151.840 23
10152.319 27
10152.798 23
10153.277 12
10153.755 13
10154.234 20
10154.713 33
10155.192 47
10155.671 37
10156.150 20
10156.629 22
10157.108 25
10157.587 26
10158.066 19
10158.545 11
10159.024 13
10159.503 8
10159.982 23
10160.461 27
10160.940 19
10161.419 14
10161.898 7
10162.377 15
10162.856 27
10163.335 43
10163.814 38
10164.293 27
10164.773 20
10165.252 21
10165.731 15
10166.210 21
10166.689 22
10167.168 25
10167.648 26
10168.127 31
10168.606 20
10169.085 14
10169.564 17
10170.044 33
10170.523 35
10171.002 21
10171.481 21
10171.961 18
10172.440 29
10172.919 28
10173.399 18
10173.878 34
10174.357 27
10174.837 22
10175.316 23
10175.796 23
10176.275 21
10176.754 30
10177.234 32
10177.713 34
10178.193 32
10178.672 19
10179.152 12
10179.631 14
10180.111 23
10180.590 17
10181.070 16
10181.549 14
10182.029 11
10182.508 14
10182.988 9
10183.467 10
10183.947 15
10184.426 17
10184.906 12
10185.386 9
10185.865 17
10186.345 9
10186.825 7
10187.304 10
10187.784 7
10188.264 19
10188.743 17
10189.223 16
10189.703 19
10190.182 18
10190.662 31
10191.142 30
10191.622 26
10192.101 16
10192.581 13
10193.061 17
10193.541 20
10194.021 20
10194.500 26
10194.980 12
10195.460 7
10195.940 10
10196.420 20
10196.900 29
10197.380 25
10197.860 20
10198.339 18
10198.819 35
10199.299 26
10199.779 11
10200.259 13
10200.739 17
10201.219 17
10201.699 21
10202.179 16
10202.659 14
10203.139 19
10203.619 13
10204.099 24
10204.579 23
10205.060 22
10205.540 15
10206.020 19
10206.500 17
10206.980 17
10207.460 16
10207.940 19
10208.420 14
10208.901 13
10209.381 24
10209.861 30
10210.341 18
10210.821 27
10211.302 20
10211.782 20
10212.262 22
10212.742 24
10213.223 16
10213.703 11
10214.183 9
10214.663 10
10215.144 10
10215.624 11
10216.104 23
10216.585 25
10217.065 21
10217.545 35
10218.026 41
10218.506 33
10218.987 20
10219.467 29
10219.947 37
10220.428 24
10220.908 32
10221.389 37
10221.869 32
10222.350 34
10222.830 22
10223.311 16
10223.791 12
10224.272 19
10224.752 18
10225.233 8
10225.713 10
10226.194 19
10226.675 32
10227.155 26
10227.636 27
10228.116 27
10228.597 25
10229.078 28
10229.558 18
10230.039 16
10230.520 17
10231.000 24
10231.481 29
10231.962 21
10232.443 21
10232.923 20
10233.404 19
10233.885 16
10234.366 24
10234.846 17
10235.327 11
10235.808 13
10236.289 18
10236.770 21
10237.250 17
10237.731 15
10238.212 20
10238.693 24
10239.174 15
10239.655 8
10240.136 12
10240.616 10
10241.097 12
10241.578 24
10242.059 21
10242.540 27
10243.021 39
10243.502 41
10243.983 34
10244.464 26
10244.945 31
10245.426 31
10245.907 15
10246.388 17
10246.869 15
10247.350 19
10247.832 27
10248.313 30
10248.794 43
10249.275 29
10249.756 32
10250.237 37
10250.718 30
10251.199 30
10251.681 16
10252.162 13
10252.643 31
10253.124 29
10253.605 26
10254.087 16
10254.568 20
10255.049 21
10255.530 19
10256.012 13
10256.493 9
10256.974 9
10257.456 13
10257.937 11
10258.418 14
10258.899 20
10259.381 25
10259.862 24
10260.344 8
10260.825 12
10261.306 21
10261.788 20
10262.269 20
10262.751 18
10263.232 21
10263.714 20
10264.195 28
10264.676 20
10265.158 26
10265.639 20
10266.121 17
10266.602 18
10267.084 19
10267.566 26
10268.047 36
10268.529 35
10269.010 19
10269.492 18
10269.973 20
10270.455 18
10270.937 14
10271.418 15
10271.900 14
10272.382 18
10272.863 31
10273.345 32
10273.827 48
10274.308 29
10274.790 20
10275.272 22
10275.754 19
10276.235 16
10276.717 10
10277.199 9
10277.681 17
10278.162 17
10278.644 20
10279.126 23
10279.608 31
10280.090 32
10280.572 21
10281.053 25
10281.535 17
10282.017 21
10282.499 14
10282.981 15
10283.463 14
10283.945 13
10284.427 28
10284.909 31
10285.391 21
10285.873 14
10286.355 16
10286.837 16
10287.319 12
10287.801 14
10288.283 31
10288.765 19
10289.247 19
10289.729 21
10290.211 10
10290.693 14
10291.175 12
10291.657 10
10292.139 18
10292.621 15
10293.104 17
10293.586 19
10294.068 14
10294.550 27
10295.032 22
10295.514 23
10295.997 12
10296.479 14
10296.961 16
10297.443 14
10297.926 14
10298.408 28
10298.890 32
10299.372 28
10299.855 17
10300.337 15
10300.819 24
10301.302 23
10301.784 25
10302.266 25
10302.749 22
10303.231 25
10303.714 15
10304.196 7
10304.678 9
10305.161 16
10305.643 28
10306.126 26
10306.608 30
10307.091 36
10307.573 32
10308.056 33
10308.538 37
10309.021 41
10309.503 34
10309.986 25
10310.468 17
10310.951 15
10311.433 16
10311.916 11
10312.398 8
10312.881 29
10313.364 18
10313.846 18
10314.329 22
10314.812 23
10315.294 23
10315.777 12
10316.260 22
10316.742 25
10317.225 32
10317.708 25
10318.191 30
10318.673 21
10319.156 23
10319.639 19
10320.122 17
10320.604 21
10321.087 26
10321.570 21
10322.053 32
10322.536 27
10323.018 19
10323.501 22
10323.984 24
10324.467 19
10324.950 17
10325.433 13
10325.916 18
10326.399 31
10326.882 29
10327.365 27
10327.847 20
10328.330 17
10328.813 15
10329.296 23
10329.779 20
10330.262 18
10330.745 23
10331.228 38
10331.712 22
10332.195 10
10332.678 15
10333.161 5
10333.644 11
10334.127 13
10334.610 21
10335.093 26
10335.576 29
10336.059 23
10336.543 21
10337.026 23
10337.509 24
10337.992 39
10338.475 38
10338.959 32
10339.442 27
10339.925 26
10340.408 24
10340.892 17
10341.375 16
10341.858 24
10342.341 17
10342.825 24
10343.308 20
10343.791 35
10344.275 26
10344.758 12
10345.241 15
10345.725 16
10346.208 15
10346.692 13
10347.175 18
10347.658 26
10348.142 30
10348.625 37
10349.109 29
10349.592 28
10350.076 23
10350.559 24
10351.043 16
10351.526 16
10352.010 25
10352.493 27
10352.977 15
10353.460 16
10353.944 10
10354.427 11
10354.911 11
10355.395 15
10355.878 19
10356.362 23
10356.845 26
10357.329 14
10357.813 16
10358.296 22
10358.780 26
10359.264 26
10359.748 27
10360.231 22
10360.715 17
10361.199 26
10361.682 28
10362.166 18
10362.650 27
10363.134 25
10363.618 31
10364.101 33
10364.585 28
10365.069 25
10365.553 18
10366.037 16
10366.521 14
10367.004 22
10367.488 31
10367.972 35
10368.456 34
10368.940 29
10369.424 22
10369.908 26
10370.392 38
10370.876 28
10371.360 20
10371.844 23
10372.328 18
10372.812 24
10373.296 28
10373.780 27
10374.264 29
10374.748 19
10375.232 19
10375.716 15
10376.200 8
10376.684 8
10377.168 27
10377.652 44
10378.137 53
10378.621 38
10379.105 28
10379.589 20
10380.073 13
10380.557 14
10381.042 9
10381.526 18
10382.010 17
10382.494 24
10382.978 29
10383.463 21
10383.947 12
10384.431 20
10384.916 17
10385.400 29
10385.884 22
10386.368 18
10386.853 18
10387.337 21
10387.821 21
10388.306 16
10388.790 17
10389.275 10
10389.759 11
10390.243 24
10390.728 26
10391.212 24
10391.697 30
10392.181 29
10392.666 31
10393.150 22
10393.635 23
10394.119 15
10394.604 13
10395.088 13
10395.573 28
10396.057 28
10396.542 22
10397.026 8
10397.511 9
10397.996 18
10398.480 17
10398.965 20
10399.449 17
10399.934 12
10400.419 25
10400.903 23
10401.388 10
10401.873 24
10402.357 47
10402.842 33
10403.327 34
10403.812 22
10404.296 12
10404.781 22
10405.266 20
10405.751 24
10406.235 22
10406.720 23
10407.205 12
10407.690 14
10408.175 13
10408.659 7
10409.144 10
10409.629 26
10410.114 27
10410.599 15
10411.084 9
10411.569 13
10412.054 5
10412.539 15
10413.024 19
10413.508 29
10413.993 16
10414.478 20
10414.963 21
10415.448 21
10415.933 16
10416.418 11
10416.903 10
10417.389 18
10417.874 25
10418.359 26
10418.844 13
10419.329 13
10419.814 18
10420.299 16
10420.784 23
10421.269 12
10421.754 15
10422.240 21
10422.725 24
10423.210 14
10423.695 15
10424.180 26
10424.666 25
10425.151 21
10425.636 28
10426.121 16
10426.607 15
10427.092 23
10427.577 23
10428.062 18
10428.548 24
10429.033 20
10429.518 15
10430.004 20
10430.489 19
10430.974 35
10431.460 46
10431.945 36
10432.431 18
10432.916 13
10433.401 12
10433.887 11
10434.372 11
10434.858 14
10435.343 10
10435.829 10
10436.314 15
10436.800 24
10437.285 21
10437.771 10
10438.256 14
10438.742 24
10439.227 19
10439.713 30
10440.198 27
10440.684 11
10441.170 14
10441.655 33
10442.141 45
10442.626 27
10443.112 17
10443.598 14
10444.083 20
10444.569 20
10445.055 17
10445.540 10
10446.026 7
10446.512 13
10446.998 13
10447.483 11
10447.969 12
10448.455 7
10448.941 18
10449.426 24
10449.912 42
10450.398 25
10450.884 16
10451.370 14
10451.856 10
10452.341 17
10452.827 22
10453.313 24
10453.799 19
10454.285 16
10454.771 14
10455.257 13
10455.743 20
10456.229 21
10456.715 12
10457.201 15
10457.687 22
10458.173 21
10458.659 23
10459.145 25
10459.631 19
10460.117 18
10460.603 14
10461.089 15
10461.575 12
10462.061 19
10462.547 34
10463.033 28
10463.519 19
10464.005 15
10464.492 10
10464.978 22
10465.464 39
10465.950 34
10466.436 27
10466.922 15
10467.409 18
10467.895 29
10468.381 24
10468.867 16
10469.354 25
10469.840 30
10470.326 25
10470.812 28
10471.299 23
10471.785 13
10472.271 18
10472.758 22
10473.244 16
10473.730 14
10474.217 22
10474.703 11
10475.189 7
10475.676 7
10476.162 19
10476.649 20
10477.135 20
10477.622 16
10478.108 21
10478.594 23
10479.081 20
10479.567 13
10480.054 14
10480.540 14
10481.027 9
10481.514 21
10482.000 16
10482.487 30
10482.973 20
10483.460 16
10483.946 32
10484.433 19
10484.920 20
10485.406 19
10485.893 21
10486.380 19
10486.866 12
10487.353 35
10487.840 41
10488.326 28
10488.813 23
10489.300 26
10489.786 13
10490.273 17
10490.760 20
10491.247 20
10491.733 15
10492.220 14
10492.707 19
10493.194 25
10493.681 24
10494.167 20
10494.654 19
10495.141 18
10495.628 9
10496.115 17
10496.602 15
10497.089 15
10497.576 20
10498.062 25
10498.549 10
10499.036 24
10499.523 28
10500.010 15
10500.497 21
10500.984 15
10501.471 19
10501.958 5
10502.445 27
10502.932 33
10503.419 17
10503.906 10
10504.393 15
10504.881 8
10505.368 10
10505.855 23
10506.342 25
10506.829 14
10507.316 15
10507.803 34
10508.290 24
10508.778 22
10509.265 26
10509.752 32
10510.239 31
10510.726 28
10511.214 21
10511.701 24
10512.188 35
10512.675 25
10513.163 17
10513.650 12
10514.137 7
10514.624 17
10515.112 31
10515.599 27
10516.086 23
10516.574 15
10517.061 4
10517.548 15
10518.036 13
10518.523 16
10519.011 11
10519.498 14
10519.985 10
10520.473 11
10520.960 23
10521.448 18
10521.935 15
10522.423 16
10522.910 20
10523.398 22
10523.885 25
10524.373 28
10524.860 33
10525.348 22
10525.836 12
10526.323 17
10526.811 10
10527.298 6
10527.786 17
10528.273 7
10528.761 16
10529.249 21
10529.736 13
10530.224 27
10530.712 26
10531.199 22
10531.687 16
10532.175 9
10532.663 19
10533.150 28
10533.638 18
10534.126 11
10534.614 7
10535.101 5
10535.589 8
10536.077 6
10536.565 10
10537.053 38
10537.540 34
10538.028 26
10538.516 31
10539.004 25
10539.492 25
10539.980 26
10540.468 17
10540.956 19
10541.443 27
10541.931 22
10542.419 17
10542.907 20
10543.395 23
10543.883 20
10544.371 18
10544.859 20
10545.347 22
10545.835 21
10546.323 10
10546.811 26
10547.299 26
10547.788 36
10548.276 24
10548.764 13
10549.252 8
10549.740 4
10550.228 20
10550.716 16
10551.204 24
10551.692 28
10552.181 21
10552.669 18
10553.157 12
10553.645 14
10554.133 13
10554.622 14
10555.110 16
10555.598 13
10556.086 20
10556.575 14
10557.063 8
10557.551 16
10558.040 27
10558.528 30
10559.016 30
10559.505 29
10559.993 23
10560.481 14
10560.970 14
10561.458 11
10561.946 11
10562.435 7
10562.923 9
10563.412 10
10563.900 21
10564.389 38
10564.877 31
10565.366 23
10565.854 19
10566.343 7
10566.831 14
10567.320 18
10567.808 15
10568.297 11
10568.785 14
10569.274 12
10569.762 12
10570.251 23
10570.740 14
10571.228 17
10571.717 19
10572.205 28
10572.694 19
10573.183 20
10573.671 25
10574.160 33
10574.649 25
10575.138 14
10575.626 19
10576.115 23
10576.604 21
10577.092 22
10577.581 35
10578.070 21
10578.559 29
10579.048 26
10579.536 16
10580.025 10
10580.514 17
10581.003 22
10581.492 16
10581.981 10
10582.469 11
10582.958 24
10583.447 26
10583.936 16
10584.425 20
10584.914 17
10585.403 14
10585.892 9
10586.381 18
10586.870 22
10587.359 21
10587.848 16
10588.337 19
10588.826 9
10589.315 11
10589.804 19
10590.293 24
10590.782 12
10591.271 11
10591.760 10
10592.249 19
10592.738 36
10593.227 18
10593.717 9
10594.206 16
10594.695 23
10595.184 20
10595.673 20
10596.162 11
10596.652 20
10597.141 20
10597.630 9
10598.119 21
10598.609 20
10599.098 20
10599.587 25
10600.076 25
10600.566 23
10601.055 20
10601.544 15
10602.034 14
10602.523 11
10603.012 15
10603.502 15
10603.991 17
10604.480 16
10604.970 23
10605.459 27
10605.949 14
10606.438 16
10606.927 10
10607.417 9
10607.906 15
10608.396 12
10608.885 7
10609.375 17
10609.864 23
10610.354 26
10610.843 20
10611.333 19
10611.822 11
10612.312 11
10612.802 9
10613.291 15
10613.781 16
10614.270 23
10614.760 22
10615.250 26
10615.739 24
10616.229 26
10616.719 13
10617.208 13
10617.698 32
10618.188 33
10618.677 27
10619.167 20
10619.657 20
10620.147 21
10620.636 12
10621.126 13
10621.616 23
10622.106 30
10622.595 27
10623.085 7
10623.575 6
10624.065 11
10624.555 21
10625.045 14
10625.534 4
10626.024 11
10626.514 23
10627.004 26
10627.494 21
10627.984 19
10628.474 27
10628.964 21
10629.454 20
10629.944 15
10630.434 19
10630.924 25
10631.414 21
10631.904 17
10632.394 16
10632.884 27
10633.374 18
10633.864 18
10634.354 20
10634.844 33
10635.334 30
10635.824 32
10636.314 16
10636.804 24
10637.295 21
10637.785 10
10638.275 4
10638.765 6
10639.255 8
10639.745 18
10640.236 33
10640.726 31
10641.216 20
10641.706 19
10642.197 30
10642.687 29
10643.177 31
10643.667 27
10644.158 33
10644.648 21
10645.138 26
10645.629 13
10646.119 10
10646.609 15
10647.100 22
10647.590 36
10648.080 28
10648.571 15
10649.061 14
10649.552 18
10650.042 19
10650.533 16
10651.023 15
10651.514 19
10652.004 17
10652.494 16
10652.985 23
10653.475 24
10653.966 16
10654.457 19
10654.947 27
10655.438 23
10655.928 23
10656.419 21
10656.909 13
10657.400 7
10657.891 18
10658.381 25
10658.872 17
10659.362 9
10659.853 17
10660.344 31
10660.834 26
10661.325 22
10661.816 27
10662.307 41
10662.797 17
10663.288 6
10663.779 12
10664.270 17
10664.760 15
10665.251 21
10665.742 19
10666.233 15
10666.724 17
10667.214 27
10667.705 18
10668.196 9
10668.687 17
10669.178 16
10669.669 18
10670.160 27
10670.650 18
10671.141 28
10671.632 25
10672.123 19
10672.614 10
10673.105 15
10673.596 35
10674.087 26
10674.578 27
10675.069 14
10675.560 8
10676.051 17
10676.542 23
10677.033 35
10677.524 19
10678.015 17
10678.506 13
10678.998 14
10679.489 16
10679.980 8
10680.471 13
10680.962 21
10681.453 20
10681.944 14
10682.436 9
10682.927 10
10683.418 25
10683.909 26
10684.400 19
10684.892 8
10685.383 12
10685.874 25
10686.365 33
10686.857 25
10687.348 18
10687.839 16
10688.331 29
10688.822 23
10689.313 12
10689.805 8
10690.296 9
10690.787 13
10691.279 13
10691.770 23
10692.261 27
10692.753 30
10693.244 29
10693.736 24
10694.227 15
10694.719 16
10695.210 14
10695.702 20
10696.193 14
10696.685 10
10697.176 14
10697.668 22
10698.159 23
10698.651 22
10699.142 27
10699.634 17
10700.125 22
10700.617 13
10701.109 6
10701.600 7
10702.092 19
10702.584 14
10703.075 17
10703.567 21
10704.059 12
10704.550 3
10705.042 23
10705.534 23
10706.025 18
10706.517 16
10707.009 26
10707.501 40
10707.992 19
10708.484 17
10708.976 15
10709.468 15
10709.959 17
10710.451 16
10710.943 9
10711.435 12
10711.927 20
10712.419 16
10712.911 12
10713.402 19
10713.894 24
10714.386 22
10714.878 14
10715.370 14
10715.862 8
10716.354 5
10716.846 10
10717.338 22
10717.830 17
10718.322 20
10718.814 28
10719.306 24
10719.798 11
10720.290 11
10720.782 15
10721.274 28
10721.766 24
10722.258 35
10722.750 29
10723.243 31
10723.735 21
10724.227 16
10724.719 14
10725.211 10
10725.703 5
10726.195 9
10726.688 14
10727.180 15
10727.672 10
10728.164 10
10728.657 7
10729.149 12
10729.641 15
10730.133 14
10730.626 30
10731.118 35
10731.610 19
10732.103 12
10732.595 12
10733.087 14
10733.580 10
10734.072 5
10734.564 7
10735.057 21
10735.549 12
10736.041 14
10736.534 4
10737.026 22
10737.519 18
10738.011 13
10738.504 7
10738.996 9
10739.489 10
10739.981 23
10740.474 26
10740.966 29
10741.459 21
10741.951 17
10742.444 30
10742.936 30
10743.429 25
10743.922 20
10744.414 13
10744.907 16
10745.399 13
10745.892 21
10746.385 17
10746.877 13
10747.370 16
10747.863 22
10748.355 21
10748.848 16
10749.341 13
10749.833 12
10750.326 9
10750.819 16
10751.312 11
10751.804 16
10752.297 21
10752.790 9
10753.283 18
10753.776 19
10754.268 15
10754.761 9
10755.254 10
10755.747 8
10756.240 12
10756.733 23
10757.226 23
10757.719 22
10758.211 24
10758.704 26
10759.197 22
10759.690 14
10760.183 23
10760.676 18
10761.169 12
10761.662 24
10762.155 20
10762.648 5
10763.141 21
10763.634 21
10764.127 17
10764.620 12
10765.113 17
10765.607 27
10766.100 23
10766.593 19
10767.086 14
10767.579 16
10768.072 18
10768.565 27
10769.058 23
10769.552 19
10770.045 18
10770.538 30
10771.031 20
10771.524 16
10772.018 5
10772.511 12
10773.004 12
10773.497 8
10773.991 16
10774.484 18
10774.977 11
10775.471 8
10775.964 15
10776.457 21
10776.951 22
10777.444 30
10777.937 31
10778.431 22
10778.924 11
10779.418 19
10779.911 32
10780.404 23
10780.898 29
10781.391 22
10781.885 11
10782.378 20
10782.872 26
10783.365 23
10783.859 19
10784.352 18
10784.846 29
10785.339 16
10785.833 13
10786.326 17
10786.820 15
10787.313 17
10787.807 8
10788.301 7
10788.794 14
10789.288 27
10789.782 16
10790.275 3
10790.769 6
10791.263 24
10791.756 24
10792.250 24
10792.744 24
10793.237 18
10793.731 13
10794.225 20
10794.719 18
10795.212 24
10795.706 23
10796.200 16
10796.694 11
10797.187 5
10797.681 10
10798.175 17
10798.669 11
10799.163 13
10799.657 23
10800.151 23
10800.644 18
10801.138 11
10801.632 16
10802.126 18
10802.620 19
10803.114 19
10803.608 22
10804.102 15
10804.596 19
10805.090 13
10805.584 18
10806.078 28
10806.572 18
10807.066 16
10807.560 12
10808.054 15
10808.548 17
10809.042 26
10809.536 25
10810.030 30
10810.525 22
10811.019 23
10811.513 19
10812.007 11
10812.501 6
10812.995 9
10813.489 12
10813.984 13
10814.478 15
10814.972 20
10815.466 17
10815.961 17
10816.455 19
10816.949 14
10817.443 13
10817.938 11
10818.432 30
10818.926 28
10819.421 22
10819.915 16
10820.409 21
10820.904 31
10821.398 27
10821.892 17
10822.387 14
10822.881 24
10823.375 37
10823.870 35
10824.364 23
10824.859 22
10825.353 9
10825.848 13
10826.342 15
10826.837 17
10827.331 26
10827.826 10
10828.320 10
10828.815 10
10829.309 7
10829.804 17
10830.298 25
10830.793 17
10831.287 18
10831.782 18
10832.277 18
10832.771 14
10833.266 10
10833.761 8
10834.255 17
10834.750 15
10835.245 12
10835.739 14
10836.234 24
10836.729 9
10837.223 10
10837.718 17
10838.213 18
10838.708 16
10839.202 16
10839.697 24
10840.192 18
10840.687 15
10841.182 12
10841.676 19
10842.171 21
10842.666 14
10843.161 11
10843.656 5
10844.151 19
10844.646 19
10845.140 17
10845.635 15
10846.130 22
10846.625 20
10847.120 8
10847.615 12
10848.110 15
10848.605 21
10849.100 14
10849.595 17
10850.090 17
10850.585 12
10851.080 10
10851.575 27
10852.070 22
10852.565 13
10853.060 6
10853.556 4
10854.051 3
10854.546 20
10855.041 19
10855.536 20
10856.031 22
10856.526 17
10857.022 8
10857.517 13
10858.012 7
10858.507 16
10859.002 15
10859.498 18
10859.993 19
10860.488 24
10860.983 22
10861.479 13
10861.974 17
10862.469 7
10862.965 7
10863.460 14
10863.955 15
10864.451 9
10864.946 14
10865.441 20
10865.937 28
10866.432 14
10866.927 23
10867.423 32
10867.918 30
10868.414 26
10868.909 24
10869.405 30
10869.900 17
10870.395 30
10870.891 29
10871.386 25
10871.882 23
10872.378 16
10872.873 15
10873.369 24
10873.864 20
10874.360 11
10874.855 20
10875.351 32
10875.847 37
10876.342 36
10876.838 36
10877.333 26
10877.829 17
10878.325 26
10878.820 11
10879.316 15
10879.812 13
10880.307 19
10880.803 22
10881.299 14
10881.795 16
10882.290 20
10882.786 13
10883.282 10
10883.778 11
10884.273 9
10884.769 2
10885.265 14
10885.761 18
10886.257 13
10886.753 7
10887.248 11
10887.744 12
10888.240 11
10888.736 16
10889.232 17
10889.728 19
10890.224 19
10890.720 15
10891.216 17
10891.712 12
10892.208 3
10892.704 11
10893.200 16
10893.696 4
10894.192 7
10894.688 18
10895.184 14
10895.680 11
10896.176 17
10896.672 13
10897.168 13
10897.664 25
10898.160 26
10898.656 20
10899.153 25
10899.649 20
10900.145 12
10900.641 11
10901.137 17
10901.633 26
10902.130 21
10902.626 26
10903.122 10
10903.618 15
10904.115 17
10904.611 22
10905.107 12
10905.603 7
10906.100 9
10906.596 16
10907.092 15
10907.589 30
10908.085 29
10908.581 38
10909.078 28
10909.574 23
10910.070 19
10910.567 11
10911.063 8
10911.560 5
10912.056 12
10912.552 6
10913.049 7
10913.545 12
10914.042 11
10914.538 17
10915.035 17
10915.531 12
10916.028 23
10916.524 19
10917.021 17
10917.517 19
10918.014 23
10918.511 37
10919.007 35
10919.504 19
10920.000 27
10920.497 16
10920.994 17
10921.490 8
10921.987 7
10922.484 12
10922.980 20
10923.477 25
10923.974 15
10924.470 19
10924.967 16
10925.464 23
10925.961 19
10926.457 11
10926.954 24
10927.451 19
10927.948 13
10928.444 30
10928.941 19
10929.438 14
10929.935 17
10930.432 28
10930.929 21
10931.425 15
10931.922 13
10932.419 8
10932.916 22
10933.413 23
10933.910 16
10934.407 13
10934.904 24
10935.401 23
10935.898 13
10936.395 7
10936.892 3
10937.389 4
10937.886 15
10938.383 17
10938.880 15
10939.377 14
10939.874 13
10940.371 10
10940.868 10
10941.365 31
10941.862 37
10942.359 30
10942.857 23
10943.354 20
10943.851 19
10944.348 24
10944.845 21
10945.342 23
10945.840 27
10946.337 31
10946.834 29
10947.331 27
10947.828 20
10948.326 17
10948.823 20
10949.320 28
10949.818 28
10950.315 19
10950.812 10
10951.309 13
10951.807 13
10952.304 20
10952.801 14
10953.299 14
10953.796 15
10954.294 7
10954.791 17
10955.288 22
10955.786 18
10956.283 12
10956.781 17
10957.278 16
10957.776 10
10958.273 13
10958.771 18
10959.268 8
10959.766 22
10960.263 22
10960.761 17
10961.258 11
10961.756 14
10962.253 9
10962.751 12
10963.249 12
10963.746 11
10964.244 5
10964.741 16
10965.239 16
10965.737 22
10966.234 25
10966.732 23
10967.230 26
10967.727 21
10968.225 20
10968.723 11
10969.220 12
10969.718 19
10970.216 19
10970.714 19
10971.211 16
10971.709 15
10972.207 15
10972.705 15
10973.203 10
10973.701 5
10974.198 9
10974.696 20
10975.194 15
10975.692 18
10976.190 9
10976.688 8
10977.186 21
10977.684 22
10978.181 40
10978.679 48
10979.177 35
10979.675 29
10980.173 28
10980.671 29
10981.169 21
10981.667 13
10982.165 16
10982.663 14
10983.161 15
10983.659 19
10984.158 10
10984.656 10
10985.154 5
10985.652 14
10986.150 11
10986.648 10
10987.146 10
10987.644 18
10988.142 23
10988.641 13
10989.139 13
10989.637 18
10990.135 12
10990.633 7
10991.132 13
10991.630 36
10992.128 49
10992.626 40
10993.125 43
10993.623 20
10994.121 18
10994.619 12
10995.118 4
10995.616 6
10996.114 25
10996.613 18
10997.111 18
10997.610 22
10998.108 27
10998.606 31
10999.105 23
10999.603 13
11000.102 11
11000.600 23
11001.098 25
11001.597 40
11002.095 35
11002.594 28
11003.092 20
11003.591 13
11004.089 12
11004.588 12
11005.086 12
11005.585 17
11006.084 16
11006.582 21
11007.081 27
11007.579 26
11008.078 18
11008.577 18
11009.075 31
11009.574 32
11010.072 29
11010.571 23
11011.070 17
11011.568 19
11012.067 16
11012.566 9
11013.065 12
11013.563 15
11014.062 9
11014.561 7
11015.060 19
11015.558 19
11016.057 29
11016.556 39
11017.055 37
11017.554 20
11018.052 11
11018.551 8
11019.050 17
11019.549 9
11020.048 12
11020.547 7
11021.046 12
11021.545 20
11022.043 21
11022.542 20
11023.041 21
11023.540 21
11024.039 20
11024.538 22
11025.037 16
11025.536 7
11026.035 13
11026.534 15
11027.033 9
11027.532 4
11028.031 11
11028.530 21
11029.030 17
11029.529 13
11030.028 21
11030.527 14
11031.026 17
11031.525 20
11032.024 12
11032.523 15
11033.023 12
11033.522 20
11034.021 19
11034.520 28
11035.019 16
11035.519 17
11036.018 14
11036.517 19
11037.016 37
11037.516 30
11038.015 23
11038.514 18
11039.014 19
11039.513 18
11040.012 20
11040.512 17
11041.011 15
11041.510 11
11042.010 21
11042.509 14
11043.008 25
11043.508 20
11044.007 14
11044.507 16
11045.006 9
11045.506 10
11046.005 11
11046.505 32
11047.004 23
11047.504 23
11048.003 16
11048.503 23
11049.002 16
11049.502 13
11050.001 10
11050.501 21
11051.000 14
11051.500 12
11052.000 18
11052.499 9
11052.999 14
11053.498 15
11053.998 18
11054.498 16
11054.997 21
11055.497 18
11055.997 23
11056.496 17
11056.996 17
11057.496 13
11057.996 19
11058.495 19
11058.995 17
11059.495 25
11059.995 33
11060.494 20
11060.994 20
11061.494 18
11061.994 7
11062.494 5
11062.994 7
11063.493 10
11063.993 12
11064.493 9
11064.993 6
11065.493 4
11065.993 6
11066.493 2
11066.993 1
11067.493 12
11067.993 11
11068.493 13
11068.993 13
11069.493 17
11069.993 19
11070.493 10
11070.993 18
11071.493 15
11071.993 20
11072.493 11
11072.993 23
11073.493 21
11073.993 23
11074.493 24
11074.993 26
11075.493 29
11075.994 35
11076.494 31
11076.994 19
11077.494 17
11077.994 19
11078.494 16
11078.995 17
11079.495 15
11079.995 12
11080.495 12
11080.996 7
11081.496 7
11081.996 18
11082.496 13
11082.997 11
11083.497 13
11083.997 12
11084.498 17
11084.998 20
11085.498 10
11085.999 21
11086.499 13
11087.000 9
11087.500 7
11088.000 18
11088.501 15
11089.001 25
11089.502 31
11090.002 19
11090.503 24
11091.003 17
11091.504 24
11092.004 25
11092.505 18
11093.005 14
11093.506 24
11094.006 15
11094.507 14
11095.007 18
11095.508 13
11096.009 5
11096.509 9
11097.010 11
11097.510 11
11098.011 7
11098.512 12
11099.012 17
11099.513 15
11100.014 4
11100.514 13
11101.015 21
11101.516 24
11102.017 24
11102.517 21
11103.018 16
11103.519 19
11104.020 25
11104.520 16
11105.021 17
11105.522 13
11106.023 7
11106.524 6
11107.024 10
11107.525 8
11108.026 12
11108.527 11
11109.028 16
11109.529 17
11110.030 12
11110.531 12
11111.032 9
11111.533 17
11112.034 8
11112.535 12
11113.035 7
11113.536 18
11114.037 23
11114.538 27
11115.040 31
11115.541 32
11116.042 18
11116.543 11
11117.044 13
11117.545 26
11118.046 26
11118.547 13
11119.048 6
11119.549 1
11120.050 5
11120.552 8
11121.053 16
11121.554 19
11122.055 19
11122.556 24
11123.057 12
11123.559 7
11124.060 18
11124.561 29
11125.062 17
11125.564 11
11126.065 10
11126.566 15
11127.067 9
11127.569 11
11128.070 12
11128.571 14
11129.073 19
11129.574 16
11130.075 23
11130.577 17
11131.078 14
11131.580 10
11132.081 18
11132.582 13
11133.084 9
11133.585 6
11134.087 9
11134.588 17
11135.090 26
11135.591 14
11136.093 12
11136.594 16
11137.096 15
11137.597 22
11138.099 13
11138.600 17
11139.102 14
11139.603 12
11140.105 5
11140.607 15
11141.108 20
11141.610 11
11142.112 12
11142.613 11
11143.115 12
11143.616 8
11144.118 11
11144.620 5
11145.122 11
11145.623 14
11146.125 21
11146.627 19
11147.128 14
11147.630 8
11148.132 3
11148.634 9
11149.136 28
11149.637 24
11150.139 17
11150.641 8
11151.143 5
11151.645 13
11152.147 21
11152.648 38
11153.150 32
11153.652 14
11154.154 17
11154.656 15
11155.158 7
11155.660 15
11156.162 21
11156.664 25
11157.166 14
11157.668 21
11158.170 8
11158.672 6
11159.174 3
11159.676 16
11160.178 10
11160.680 16
11161.182 30
11161.684 29
11162.186 20
11162.688 13
11163.190 11
11163.692 10
11164.195 11
11164.697 8
11165.199 13
11165.701 13
11166.203 16
11166.705 11
11167.208 11
11167.710 19
11168.212 12
11168.714 9
11169.216 14
11169.719 14
11170.221 11
11170.723 5
11171.226 5
11171.728 13
11172.230 8
11172.732 20
11173.235 23
11173.737 10
11174.240 12
11174.742 21
11175.244 16
11175.747 13
11176.249 3
11176.751 7
11177.254 17
11177.756 18
11178.259 12
11178.761 9
11179.264 12
11179.766 19
11180.269 16
11180.771 20
11181.274 14
11181.776 23
11182.279 14
11182.781 14
11183.284 16
11183.786 9
11184.289 12
11184.792 7
11185.294 8
11185.797 10
11186.299 13
11186.802 16
11187.305 10
11187.807 10
11188.310 7
11188.813 12
11189.315 14
11189.818 17
11190.321 21
11190.824 25
11191.326 17
11191.829 20
11192.332 13
11192.835 13
11193.337 18
11193.840 14
11194.343 16
11194.846 12
11195.349 27
11195.852 26
11196.354 13
11196.857 5
11197.360 7
11197.863 12
11198.366 13
11198.869 8
11199.372 12
11199.875 12
11200.378 13
11200.881 9
11201.384 16
11201.886 13
11202.389 16
11202.892 17
11203.395 5
11203.899 5
11204.402 2
11204.905 11
11205.408 11
11205.911 6
11206.414 11
11206.917 15
11207.420 17
11207.923 20
11208.426 24
11208.929 22
11209.432 20
11209.936 15
11210.439 30
11210.942 24
11211.445 13
11211.948 8
11212.452 15
11212.955 20
11213.458 18
11213.961 18
11214.465 14
11214.968 18
11215.471 17
11215.974 10
11216.478 24
11216.981 26
11217.484 16
11217.988 15
11218.491 11
11218.994 5
11219.498 3
11220.001 5
11220.505 18
11221.008 15
11221.511 12
11222.015 13
11222.518 14
11223.022 15
11223.525 8
11224.029 17
11224.532 22
11225.036 25
11225.539 20
11226.043 17
11226.546 10
11227.050 9
11227.553 8
11228.057 10
11228.560 8
11229.064 9
11229.568 18
11230.071 26
11230.575 12
11231.078 11
11231.582 14
11232.086 18
11232.589 23
11233.093 23
11233.597 16
11234.100 12
11234.604 30
11235.108 27
11235.612 15
11236.115 20
11236.619 18
11237.123 7
11237.627 1
11238.130 5
11238.634 19
11239.138 14
11239.642 8
11240.146 17
11240.650 17
11241.153 15
11241.657 19
11242.161 26
11242.665 16
11243.169 18
11243.673 17
11244.177 8
11244.681 8
11245.185 5
11245.689 13
11246.193 4
11246.697 2
11247.201 3
11247.705 11
11248.209 13
11248.713 8
11249.217 17
11249.721 13
11250.225 5
11250.729 11
11251.233 13
11251.737 17
11252.241 17
11252.745 12
11253.249 15
11253.754 9
11254.258 7
11254.762 8
11255.266 20
11255.770 13
11256.274 8
11256.779 14
11257.283 11
11257.787 6
11258.291 14
11258.796 10
11259.300 14
11259.804 3
11260.308 9
11260.813 9
11261.317 6
11261.821 8
11262.326 11
11262.830 14
11263.334 16
11263.839 12
11264.343 6
11264.848 8
11265.352 8
11265.856 18
11266.361 29
11266.865 20
11267.370 9
11267.874 7
11268.379 11
11268.883 9
11269.388 14
11269.892 17
11270.397 28
11270.901 15
11271.406 14
11271.910 11
11272.415 21
11272.919 8
11273.424 9
11273.928 6
11274.433 10
11274.938 7
11275.442 19
11275.947 11
11276.452 11
11276.956 8
11277.461 5
11277.966 18
11278.470 19
11278.975 18
11279.480 16
11279.984 10
11280.489 11
11280.994 11
11281.499 13
11282.003 15
11282.508 11
11283.013 18
11283.518 20
11284.023 20
11284.527 24
11285.032 23
11285.537 10
11286.042 9
11286.547 11
11287.052 10
11287.557 14
11288.062 16
11288.567 15
11289.071 26
11289.576 17
11290.081 16
11290.586 21
11291.091 27
11291.596 13
11292.101 11
11292.606 13
11293.111 24
11293.616 17
11294.121 23
11294.626 27
11295.131 22
11295.637 19
11296.142 21
11296.647 15
11297.152 15
11297.657 34
11298.162 23
11298.667 18
11299.172 19
11299.678 19
11300.183 15
11300.688 13
11301.193 21
11301.698 25
11302.204 18
11302.709 18
11303.214 15
11303.719 15
11304.225 14
11304.730 13
11305.235 15
11305.740 12
11306.246 43
11306.751 38
11307.256 34
11307.762 20
11308.267 13
11308.773 12
11309.278 14
11309.783 21
11310.289 13
11310.794 12
11311.300 15
11311.805 20
11312.310 14
11312.816 14
11313.321 11
11313.827 15
11314.332 5
11314.838 26
11315.343 29
11315.849 21
11316.354 18
11316.860 18
11317.366 28
11317.871 21
11318.377 10
11318.882 17
11319.388 19
11319.894 14
11320.399 27
11320.905 30
11321.410 27
11321.916 26
11322.422 24
11322.928 25
11323.433 25
11323.939 21
11324.445 14
11324.950 16
11325.456 11
11325.962 13
11326.468 11
11326.973 11
11327.479 8
11327.985 13
11328.491 11
11328.997 11
11329.502 11
11330.008 17
11330.514 12
11331.020 6
11331.526 2
11332.032 14
11332.538 14
11333.044 7
11333.550 24
11334.055 40
11334.561 34
11335.067 33
11335.573 35
11336.079 27
11336.585 14
11337.091 24
11337.597 23
11338.103 22
11338.609 18
11339.115 20
11339.622 13
11340.128 8
11340.634 9
11341.140 17
11341.646 12
11342.152 13
11342.658 18
11343.164 23
11343.670 26
11344.177 13
11344.683 21
11345.189 12
11345.695 11
11346.201 14
11346.708 18
11347.214 20
11347.720 15
11348.226 11
11348.733 28
11349.239 23
11349.745 9
11350.251 17
11350.758 14
11351.264 7
11351.770 11
11352.277 17
11352.783 17
11353.289 15
11353.796 4
11354.302 12
11354.809 11
11355.315 18
11355.821 21
11356.328 17
11356.834 12
11357.341 18
11357.847 21
11358.354 14
11358.860 23
11359.367 16
11359.873 15
11360.380 16
11360.886 17
11361.393 9
11361.899 22
11362.406 20
11362.912 10
11363.419 12
11363.926 22
11364.432 30
11364.939 29
11365.446 24
11365.952 23
11366.459 22
11366.966 13
11367.472 17
11367.979 21
11368.486 32
11368.992 28
11369.499 20
11370.006 13
11370.513 7
11371.019 8
11371.526 8
11372.033 11
11372.540 14
11373.046 22
11373.553 18
11374.060 34
11374.567 27
11375.074 18
11375.581 36
11376.087 34
11376.594 35
11377.101 25
11377.608 21
11378.115 14
11378.622 10
11379.129 23
11379.636 16
11380.143 17
11380.650 26
11381.157 16
11381.664 12
11382.171 14
11382.678 19
11383.185 21
11383.692 8
11384.199 13
11384.706 14
11385.213 25
11385.720 14
11386.227 12
11386.734 10
11387.242 21
11387.749 25
11388.256 40
11388.763 28
11389.270 26
11389.777 29
11390.285 19
11390.792 16
11391.299 23
11391.806 25
11392.313 27
11392.821 29
11393.328 22
11393.835 25
11394.342 22
11394.850 23
11395.357 11
11395.864 23
11396.372 19
11396.879 15
11397.386 17
11397.894 22
11398.401 24
11398.908 22
11399.416 12
11399.923 8
11400.431 9
11400.938 14
11401.446 32
11401.953 24
11402.460 22
11402.968 24
11403.475 15
11403.983 14
11404.490 10
11404.998 16
11405.505 21
11406.013 16
11406.521 30
11407.028 26
11407.536 16
11408.043 15
11408.551 7
11409.058 36
11409.566 38
11410.074 22
11410.581 22
11411.089 15
11411.597 8
11412.104 9
11412.612 14
11413.120 10
11413.627 8
11414.135 8
11414.643 7
11415.151 9
11415.658 16
11416.166 15
11416.674 12
11417.182 10
11417.689 7
11418.197 12
11418.705 13
11419.213 13
11419.721 21
11420.229 18
11420.737 13
11421.244 13
11421.752 11
11422.260 11
11422.768 14
11423.276 23
11423.784 14
11424.292 24
11424.800 24
11425.308 21
11425.816 14
11426.324 26
11426.832 26
11427.340 21
11427.848 22
11428.356 15
11428.864 26
11429.372 24
11429.880 25
11430.388 11
11430.896 17
11431.404 13
11431.912 9
11432.421 11
11432.929 10
11433.437 12
11433.945 24
11434.453 30
11434.961 25
11435.470 22
11435.978 11
11436.486 5
11436.994 13
11437.502 16
11438.011 22
11438.519 13
11439.027 14
11439.535 16
11440.044 12
11440.552 18
11441.060 18
11441.569 27
11442.077 24
11442.585 19
11443.094 29
11443.602 29
11444.111 24
11444.619 21
11445.127 19
11445.636 21
11446.144 12
11446.653 7
11447.161 11
11447.670 16
11448.178 15
11448.687 10
11449.195 5
11449.704 5
11450.212 14
11450.721 18
11451.229 25
11451.738 24
11452.246 23
11452.755 23
11453.263 26
11453.772 24
11454.281 19
11454.789 15
11455.298 8
11455.807 5
11456.315 4
11456.824 14
11457.333 26
11457.841 22
11458.350 22
11458.859 18
11459.367 21
11459.876 16
11460.385 5
11460.894 16
11461.402 13
11461.911 30
11462.420 31
11462.929 15
11463.438 15
11463.946 9
11464.455 15
11464.964 27
11465.473 16
11465.982 21
11466.491 21
11467.000 15
11467.509 19
11468.017 9
11468.526 9
11469.035 4
11469.544 18
11470.053 30
11470.562 24
11471.071 20
11471.580 19
11472.089 15
11472.598 22
11473.107 13
11473.616 14
11474.125 21
11474.634 26
11475.143 17
11475.653 15
11476.162 14
11476.671 4
11477.180 11
11477.689 21
11478.198 19
11478.707 15
11479.216 12
11479.726 5
11480.235 16
11480.744 12
11481.253 15
11481.762 21
11482.272 29
11482.781 18
11483.290 11
11483.799 18
11484.309 10
11484.818 21
11485.327 27
11485.837 22
11486.346 20
11486.855 11
11487.365 13
11487.874 17
11488.383 21
11488.893 25
11489.402 25
11489.912 21
11490.421 20
11490.930 22
11491.440 17
11491.949 11
11492.459 8
11492.968 11
11493.478 10
11493.987 18
11494.497 13
11495.006 12
11495.516 13
11496.025 17
11496.535 18
11497.044 13
11497.554 10
11498.064 12
11498.573 17
11499.083 21
11499.592 7
11500.102 7
11500.612 17
11501.121 18
11501.631 21
11502.141 11
11502.650 8
11503.160 7
11503.670 11
11504.179 11
11504.689 22
11505.199 35
11505.709 27
11506.218 21
11506.728 18
11507.238 19
11507.748 15
11508.258 20
11508.767 23
11509.277 21
11509.787 16
11510.297 15
11510.807 16
11511.317 16
11511.827 5
11512.336 5
11512.846 12
11513.356 18
11513.866 7
11514.376 3
11514.886 14
11515.396 17
11515.906 24
11516.416 25
11516.926 15
11517.436 14
11517.946 16
11518.456 11
11518.966 13
11519.476 7
11519.986 10
11520.496 14
11521.006 19
11521.517 15
11522.027 17
11522.537 7
11523.047 22
11523.557 24
11524.067 11
11524.577 16
11525.088 12
11525.598 16
11526.108 14
11526.618 12
11527.128 17
11527.639 3
11528.149 6
11528.659 9
11529.169 7
11529.680 18
11530.190 11
11530.700 13
11531.211 13
11531.721 8
11532.231 2
11532.742 9
11533.252 16
11533.762 13
11534.273 21
11534.783 15
11535.294 8
11535.804 4
11536.314 14
11536.825 9
11537.335 10
11537.846 16
11538.356 14
11538.867 11
11539.377 10
11539.888 9
11540.398 10
11540.909 9
11541.419 7
11541.930 18
11542.440 8
11542.951 21
11543.462 42
11543.972 22
11544.483 12
11544.993 8
11545.504 11
11546.015 13
11546.525 13
11547.036 7
11547.547 7
11548.057 6
11548.568 6
11549.079 6
11549.590 9
11550.100 15
11550.611 27
11551.122 21
11551.633 18
11552.143 19
11552.654 20
11553.165 14
11553.676 17
11554.187 15
11554.697 12
11555.208 8
11555.719 9
11556.230 13
11556.741 12
11557.252 17
11557.763 13
11558.274 16
11558.784 16
11559.295 29
11559.806 20
11560.317 17
11560.828 22
11561.339 19
11561.850 28
11562.361 19
11562.872 18
11563.383 19
11563.894 19
11564.405 22
11564.916 37
11565.428 27
11565.939 20
11566.450 7
11566.961 3
11567.472 5
11567.983 10
11568.494 9
11569.005 12
11569.517 12
11570.028 14
11570.539 18
11571.050 29
11571.561 16
11572.073 22
11572.584 24
11573.095 23
11573.606 14
11574.118 26
11574.629 16
11575.140 16
11575.651 24
11576.163 21
11576.674 20
11577.185 12
11577.697 19
11578.208 19
11578.719 25
11579.231 21
11579.742 29
11580.254 29
11580.765 17
11581.276 14
11581.788 18
11582.299 14
11582.811 10
11583.322 3
11583.834 7
11584.345 11
11584.857 27
11585.368 13
11585.880 16
11586.391 6
11586.903 13
11587.414 12
11587.926 19
11588.438 16
11588.949 19
11589.461 17
11589.972 19
11590.484 15
11590.996 10
11591.507 10
11592.019 10
11592.531 8
11593.042 13
11593.554 13
11594.066 18
11594.577 19
11595.089 19
11595.601 8
11596.113 8
11596.624 13
11597.136 26
11597.648 30
11598.160 22
11598.672 13
11599.183 24
11599.695 24
11600.207 27
11600.719 21
11601.231 32
11601.743 26
11602.255 19
11602.766 20
11603.278 19
11603.790 14
11604.302 10
11604.814 12
11605.326 13
11605.838 12
11606.350 5
11606.862 6
11607.374 9
11607.886 13
11608.398 21
11608.910 34
11609.422 21
11609.934 11
11610.446 13
11610.958 9
11611.470 15
11611.983 7
11612.495 9
11613.007 7
11613.519 11
11614.031 12
11614.543 11
11615.055 21
11615.568 23
11616.080 15
11616.592 20
11617.104 17
11617.616 12
11618.129 16
11618.641 11
11619.153 9
11619.665 31
11620.178 16
11620.690 11
11621.202 19
11621.715 21
11622.227 31
11622.739 31
11623.252 21
11623.764 23
11624.276 24
11624.789 16
11625.301 13
11625.814 10
11626.326 6
11626.838 12
11627.351 23
11627.863 17
11628.376 13
11628.888 12
11629.401 7
11629.913 19
11630.426 14
11630.938 18
11631.451 19
11631.963 12
11632.476 13
11632.988 11
11633.501 1
11634.014 17
11634.526 23
11635.039 10
11635.551 11
11636.064 13
11636.577 16
11637.089 10
11637.602 10
11638.115 9
11638.627 12
11639.140 16
11639.653 21
11640.165 18
11640.678 9
11641.191 7
11641.704 17
11642.216 31
11642.729 21
11643.242 25
11643.755 14
11644.268 7
11644.780 18
11645.293 14
11645.806 18
11646.319 16
11646.832 13
11647.345 13
11647.858 10
11648.371 12
11648.883 18
11649.396 15
11649.909 9
11650.422 5
11650.935 9
11651.448 5
11651.961 10
11652.474 9
11652.987 5
11653.500 8
11654.013 5
11654.526 8
11655.039 25
11655.552 17
11656.065 7
11656.579 9
11657.092 10
11657.605 6
11658.118 12
11658.631 9
11659.144 11
11659.657 18
11660.170 16
11660.684 11
11661.197 21
11661.710 14
11662.223 15
11662.736 5
11663.250 26
11663.763 25
11664.276 15
11664.789 12
11665.303 7
11665.816 6
11666.329 2
11666.843 12
11667.356 11
11667.869 7
11668.383 6
11668.896 11
11669.409 21
11669.923 20
11670.436 23
11670.949 21
11671.463 17
11671.976 14
11672.490 15
11673.003 7
11673.517 5
11674.030 5
11674.544 10
11675.057 10
11675.571 6
11676.084 13
11676.598 15
11677.111 12
11677.625 11
11678.138 6
11678.652 11
11679.165 14
11679.679 17
11680.193 20
11680.706 17
11681.220 12
11681.733 16
11682.247 18
11682.761 12
11683.274 15
11683.788 14
11684.302 5
11684.816 5
11685.329 9
11685.843 17
11686.357 14
11686.870 12
11687.384 7
11687.898 1
11688.412 7
11688.926 12
11689.439 5
11689.953 22
11690.467 14
11690.981 14
11691.495 12
11692.009 16
11692.522 6
11693.036 5
11693.550 6
11694.064 4
11694.578 12
11695.092 16
11695.606 14
11696.120 5
11696.634 19
11697.148 8
11697.662 8
11698.176 6
11698.690 11
11699.204 5
11699.718 18
11700.232 21
11700.746 18
11701.260 12
11701.774 12
11702.288 13
11702.802 13
11703.316 14
11703.831 6
11704.345 7
11704.859 10
11705.373 19
11705.887 18
11706.401 11
11706.916 7
11707.430 12
11707.944 8
11708.458 2
11708.972 4
11709.487 12
11710.001 20
11710.515 26
11711.029 28
11711.544 23
11712.058 21
11712.572 14
11713.087 18
11713.601 20
11714.115 12
11714.630 17
11715.144 9
11715.658 12
11716.173 14
11716.687 12
11717.202 9
11717.716 6
11718.231 8
11718.745 15
11719.259 11
11719.774 2
11720.288 9
11720.803 10
11721.317 16
11721.832 17
11722.346 10
11722.861 5
11723.376 10
11723.890 12
11724.405 16
11724.919 15
11725.434 15
11725.948 13
11726.463 11
11726.978 19
11727.492 21
11728.007 18
11728.522 17
11729.036 1
11729.551 4
11730.066 15
11730.580 15
11731.095 12
11731.610 12
11732.125 12
11732.639 13
11733.154 11
11733.669 10
11734.184 7
11734.699 11
11735.213 12
11735.728 16
11736.243 18
11736.758 12
11737.273 11
11737.788 12
11738.302 13
11738.817 13
11739.332 16
11739.847 22
11740.362 12
11740.877 26
11741.392 39
11741.907 28
11742.422 22
11742.937 15
11743.452 14
11743.967 10
11744.482 16
11744.997 14
11745.512 6
11746.027 21
11746.542 12
11747.057 12
11747.572 12
11748.087 15
11748.602 9
11749.118 6
11749.633 4
11750.148 9
11750.663 12
11751.178 8
11751.693 15
11752.208 15
11752.724 11
11753.239 12
11753.754 15
11754.269 7
11754.785 7
11755.300 9
11755.815 16
11756.330 12
11756.846 14
11757.361 13
11757.876 15
11758.392 13
11758.907 5
11759.422 3
11759.938 9
11760.453 17
11760.968 12
11761.484 5
11761.999 6
11762.515 11
11763.030 8
11763.545 11
11764.061 18
11764.576 15
11765.092 12
11765.607 12
11766.123 20
11766.638 18
11767.154 14
11767.669 15
11768.185 11
11768.700 6
11769.216 6
11769.731 14
11770.247 10
11770.763 18
11771.278 8
11771.794 12
11772.309 8
11772.825 19
11773.341 20
11773.856 18
11774.372 17
11774.888 19
11775.403 25
11775.919 17
11776.435 10
11776.951 9
11777.466 2
11777.982 4
11778.498 9
11779.014 21
11779.529 22
11780.045 9
11780.561 11
11781.077 12
11781.593 16
11782.108 20
11782.624 23
11783.140 6
11783.656 8
11784.172 12
11784.688 16
11785.204 9
11785.720 19
11786.236 14
11786.751 14
11787.267 18
11787.783 18
11788.299 11
11788.815 13
11789.331 18
11789.847 13
11790.363 10
11790.879 9
11791.395 8
11791.912 12
11792.428 11
11792.944 10
11793.460 14
11793.976 13
11794.492 9
11795.008 6
11795.524 6
11796.040 5
11796.557 6
11797.073 13
11797.589 11
11798.105 11
11798.621 12
11799.137 14
11799.654 13
11800.170 13
11800.686 8
11801.202 13
11801.719 25
11802.235 18
11802.751 9
11803.268 31
11803.784 19
11804.300 14
11804.817 5
11805.333 4
11805.849 9
11806.366 11
11806.882 10
11807.398 12
11807.915 10
11808.431 4
11808.948 18
11809.464 21
11809.981 14
11810.497 17
11811.013 18
11811.530 18
11812.046 21
11812.563 19
11813.079 14
11813.596 23
11814.113 17
11814.629 16
11815.146 14
11815.662 11
11816.179 5
11816.695 10
11817.212 13
11817.729 20
11818.245 7
11818.762 4
11819.279 5
11819.795 4
11820.312 10
11820.829 10
11821.345 12
11821.862 6
11822.379 8
11822.895 5
11823.412 4
11823.929 14
11824.446 11
11824.962 12
11825.479 10
11825.996 8
11826.513 6
11827.030 7
11827.546 21
11828.063 8
11828.580 12
11829.097 10
11829.614 16
11830.131 25
11830.648 16
11831.165 16
11831.682 6
11832.198 12
11832.715 15
11833.232 13
11833.749 19
11834.266 16
11834.783 10
11835.300 8
11835.817 15
11836.334 7
11836.851 4
11837.368 7
11837.886 5
11838.403 6
11838.920 17
11839.437 9
11839.954 15
11840.471 15
11840.988 11
11841.505 9
11842.022 17
11842.540 10
11843.057 13
11843.574 23
11844.091 18
11844.608 6
11845.126 11
11845.643 25
11846.160 20
11846.677 19
11847.194 11
11847.712 6
11848.229 9
11848.746 6
11849.264 7
11849.781 11
11850.298 5
11850.816 9
11851.333 20
11851.850 14
11852.368 19
11852.885 26
11853.403 14
11853.920 10
11854.437 11
11854.955 13
11855.472 13
11855.990 15
11856.507 15
11857.025 8
11857.542 7
11858.060 8
11858.577 8
11859.095 20
11859.612 36
11860.130 21
11860.647 13
11861.165 7
11861.682 7
11862.200 5
11862.718 13
11863.235 16
11863.753 18
11864.270 17
11864.788 12
11865.306 5
11865.823 11
11866.341 22
11866.859 13
11867.376 9
11867.894 19
11868.412 11
11868.930 8
11869.447 3
11869.965 11
11870.483 22
11871.001 23
11871.519 14
11872.036 9
11872.554 11
11873.072 8
11873.590 16
11874.108 19
11874.626 19
11875.143 22
11875.661 15
11876.179 14
11876.697 23
11877.215 17
11877.733 14
11878.251 17
11878.769 21
11879.287 9
11879.805 9
11880.323 7
11880.841 13
11881.359 5
11881.877 14
11882.395 12
11882.913 12
11883.431 15
11883.949 18
11884.467 11
11884.985 14
11885.503 13
11886.021 12
11886.539 15
11887.058 17
11887.576 25
11888.094 26
11888.612 18
11889.130 7
11889.648 4
11890.167 1
11890.685 6
11891.203 11
11891.721 13
11892.239 9
11892.758 11
11893.276 12
11893.794 10
11894.313 11
11894.831 8
11895.349 7
11895.868 13
11896.386 19
11896.904 16
11897.423 12
11897.941 4
11898.459 7
11898.978 6
11899.496 11
11900.014 13
11900.533 3
11901.051 6
11901.570 11
11902.088 15
11902.607 21
11903.125 11
11903.644 13
11904.162 8
11904.681 12
11905.199 14
11905.718 19
11906.236 21
11906.755 20
11907.273 16
11907.792 25
11908.311 27
11908.829 12
11909.348 15
11909.866 6
11910.385 3
11910.904 6
11911.422 18
11911.941 20
11912.460 11
11912.978 6
11913.497 14
11914.016 15
11914.535 11
11915.053 8
11915.572 12
11916.091 18
11916.610 19
11917.128 17
11917.647 14
11918.166 13
11918.685 16
11919.204 15
11919.723 7
11920.241 9
11920.760 11
11921.279 14
11921.798 5
11922.317 13
11922.836 8
11923.355 25
11923.874 13
11924.393 7
11924.912 6
11925.431 8
11925.950 10
11926.469 7
11926.988 13
11927.507 8
11928.026 8
11928.545 15
11929.064 13
11929.583 7
11930.102 7
11930.621 21
11931.140 19
11931.659 17
11932.178 27
11932.697 17
11933.216 7
11933.736 12
11934.255 21
11934.774 16
11935.293 9
11935.812 5
11936.331 7
11936.851 10
11937.370 12
11937.889 13
11938.408 20
11938.928 18
11939.447 11
11939.966 7
11940.486 14
11941.005 16
11941.524 10
11942.043 13
11942.563 15
11943.082 25
11943.602 15
11944.121 9
11944.640 9
11945.160 10
11945.679 9
11946.199 12
11946.718 8
11947.237 13
11947.757 15
11948.276 10
11948.796 12
11949.315 11
11949.835 14
11950.354 18
11950.874 25
11951.393 19
11951.913 16
11952.432 16
11952.952 20
11953.472 16
11953.991 18
11954.511 10
11955.030 15
11955.550 14
11956.070 20
11956.589 15
11957.109 22
11957.629 18
11958.148 15
11958.668 16
11959.188 13
11959.707 15
11960.227 17
11960.747 7
11961.267 5
11961.786 7
11962.306 5
11962.826 8
11963.346 5
11963.865 6
11964.385 4
11964.905 10
11965.425 12
11965.945 12
11966.465 11
11966.985 12
11967.504 12
11968.024 18
11968.544 19
11969.064 16
11969.584 12
11970.104 19
11970.624 15
11971.144 17
11971.664 8
11972.184 10
11972.704 5
11973.224 6
11973.744 6
11974.264 7
11974.784 9
11975.304 12
11975.824 7
11976.344 7
11976.864 12
11977.384 21
11977.904 16
11978.425 9
11978.945 15
11979.465 18
11979.985 12
11980.505 21
11981.025 26
11981.545 16
11982.066 10
11982.586 4
11983.106 9
11983.626 20
11984.147 20
11984.667 17
11985.187 17
11985.707 10
11986.228 21
11986.748 28
11987.268 16
11987.789 7
11988.309 9
11988.829 15
11989.350 9
11989.870 3
11990.390 5
11990.911 4
11991.431 11
11991.952 13
11992.472 18
11992.992 22
11993.513 25
11994.033 18
11994.554 11
11995.074 17
11995.595 22
11996.115 16
11996.636 18
11997.156 13
11997.677 10
11998.197 8
11998.718 12
11999.239 12
11999.759 10
12000.280 18
12000.800 21
12001.321 16
12001.842 4
12002.362 10
12002.883 13
12003.403 17
12003.924 23
12004.445 17
12004.966 8
12005.486 8
12006.007 3
12006.528 5
12007.048 7
12007.569 12
12008.090 11
12008.611 6
12009.132 7
12009.652 5
12010.173 8
12010.694 4
12011.215 8
12011.736 16
12012.256 11
12012.777 9
12013.298 8
12013.819 4
12014.340 3
12014.861 14
12015.382 10
12015.903 12
12016.424 18
12016.945 32
12017.466 36
12017.987 23
12018.508 17
12019.029 9
12019.550 5
12020.071 4
12020.592 7
12021.113 13
12021.634 15
12022.155 16
12022.676 11
12023.197 7
12023.718 6
12024.239 10
12024.760 12
12025.281 12
12025.803 9
12026.324 5
12026.845 3
12027.366 8
12027.887 10
12028.408 11
12028.930 11
12029.451 23
12029.972 24
12030.493 17
12031.015 12
12031.536 16
12032.057 15
12032.579 19
12033.100 19
12033.621 14
12034.142 14
12034.664 29
12035.185 35
12035.707 22
12036.228 14
12036.749 8
12037.271 10
12037.792 18
12038.313 15
12038.835 14
12039.356 6
12039.878 9
12040.399 9
12040.921 16
12041.442 15
12041.964 13
12042.485 9
12043.007 7
12043.528 5
12044.050 8
12044.571 8
12045.093 5
12045.615 6
12046.136 6
12046.658 13
12047.179 16
12047.701 12
12048.223 17
12048.744 10
12049.266 4
12049.788 8
12050.309 8
12050.831 9
12051.353 15
12051.874 11
12052.396 11
12052.918 13
12053.439 18
12053.961 11
12054.483 6
12055.005 6
12055.527 2
12056.048 9
12056.570 12
12057.092 13
12057.614 14
12058.136 15
12058.658 11
12059.179 10
12059.701 21
12060.223 23
12060.745 22
12061.267 10
12061.789 6
12062.311 5
12062.833 13
12063.355 7
12063.877 18
12064.399 19
12064.921 10
12065.443 8
12065.965 2
12066.487 2
12067.009 10
12067.531 20
12068.053 23
12068.575 16
12069.097 11
12069.619 5
12070.141 4
12070.663 8
12071.186 15
12071.708 23
12072.230 29
12072.752 26
12073.274 19
12073.796 15
12074.319 16
12074.841 12
12075.363 21
12075.885 25
12076.407 21
12076.930 19
12077.452 14
12077.974 14
12078.497 17
12079.019 12
12079.541 12
12080.063 13
12080.586 9
12081.108 9
12081.630 20
12082.153 30
12082.675 28
12083.198 18
12083.720 18
12084.242 15
12084.765 13
12085.287 15
12085.810 7
12086.332 14
12086.855 29
12087.377 13
12087.900 15
12088.422 20
12088.945 11
12089.467 17
12089.990 26
12090.512 14
12091.035 10
12091.557 13
12092.080 13
12092.603 20
12093.125 18
12093.648 17
12094.170 19
12094.693 12
12095.216 16
12095.738 13
12096.261 10
12096.784 7
12097.306 5
12097.829 10
12098.352 8
12098.875 19
12099.397 13
12099.920 5
12100.443 9
12100.966 7
12101.488 6
12102.011 11
12102.534 9
12103.057 18
12103.580 18
12104.102 16
12104.625 10
12105.148 7
12105.671 10
12106.194 21
12106.717 24
12107.240 21
12107.763 16
12108.286 13
12108.808 8
12109.331 9
12109.854 11
12110.377 11
12110.900 6
12111.423 9
12111.946 11
12112.469 14
12112.992 16
12113.515 24
12114.039 28
12114.562 20
12115.085 10
12115.608 6
12116.131 7
12116.654 22
12117.177 14
12117.700 10
12118.223 6
12118.747 4
12119.270 7
12119.793 12
12120.316 9
12120.839 8
12121.362 2
12121.886 2
12122.409 12
12122.932 12
12123.455 14
12123.979 11
12124.502 15
12125.025 14
12125.549 15
12126.072 13
12126.595 17
12127.119 8
12127.642 10
12128.165 15
12128.689 13
12129.212 25
12129.735 27
12130.259 26
12130.782 18
12131.306 16
12131.829 16
12132.353 19
12132.876 18
12133.399 12
12133.923 6
12134.446 5
12134.970 16
12135.493 13
12136.017 15
12136.541 11
12137.064 6
12137.588 13
12138.111 13
12138.635 6
12139.158 9
12139.682 12
12140.206 5
12140.729 9
12141.253 23
12141.777 24
12142.300 15
12142.824 16
12143.348 4
12143.871 14
12144.395 15
12144.919 10
12145.442 16
12145.966 14
12146.490 33
12147.014 26
12147.537 17
12148.061 8
12148.585 9
12149.109 6
12149.633 9
12150.157 12
12150.680 13
12151.204 12
12151.728 17
12152.252 11
12152.776 4
12153.300 4
12153.824 8
12154.348 10
12154.872 14
12155.396 25
12155.919 17
12156.443 15
12156.967 9
12157.491 28
12158.015 21
12158.539 15
12159.063 10
12159.587 5
12160.112 7
12160.636 5
12161.160 11
12161.684 12
12162.208 11
12162.732 8
12163.256 3
12163.780 11
12164.304 3
12164.828 5
12165.353 9
12165.877 19
12166.401 6
12166.925 12
12167.449 8
12167.974 7
12168.498 11
12169.022 7
12169.546 8
12170.071 12
12170.595 16
12171.119 10
12171.643 14
12172.168 11
12172.692 12
12173.216 22
12173.741 10
12174.265 12
12174.789 14
12175.314 5
12175.838 7
12176.363 3
12176.887 2
12177.411 6
12177.936 13
12178.460 16
12178.985 17
12179.509 12
12180.034 12
12180.558 11
12181.083 14
12181.607 13
12182.132 14
12182.656 6
12183.181 8
12183.705 13
12184.230 16
12184.755 26
12185.279 22
12185.804 22
12186.328 33
12186.853 30
12187.378 19
12187.902 13
12188.427 14
12188.952 13
12189.476 14
12190.001 13
12190.526 9
12191.050 10
12191.575 7
12192.100 10
12192.625 9
12193.149 8
12193.674 12
12194.199 10
12194.724 10
12195.249 9
12195.773 8
12196.298 3
12196.823 4
12197.348 7
12197.873 2
12198.398 2
12198.922 10
12199.447 8
12199.972 14
12200.497 11
12201.022 14
12201.547 23
12202.072 27
12202.597 20
12203.122 10
12203.647 11
12204.172 14
12204.697 11
12205.222 7
12205.747 15
12206.272 12
12206.797 10
12207.322 8
12207.847 11
12208.372 14
12208.897 19
12209.423 22
12209.948 19
12210.473 13
12210.998 13
12211.523 7
12212.048 10
12212.573 5
12213.099 9
12213.624 6
12214.149 23
12214.674 18
12215.199 9
12215.725 3
12216.250 6
12216.775 14
12217.301 14
12217.826 16
12218.351 21
12218.876 32
12219.402 30
12219.927 22
12220.452 17
12220.978 16
12221.503 9
12222.029 14
12222.554 9
12223.079 10
12223.605 10
12224.130 10
12224.656 8
12225.181 16
12225.707 23
12226.232 14
12226.757 12
12227.283 7
12227.808 16
12228.334 19
12228.860 21
12229.385 19
12229.911 12
12230.436 19
12230.962 9
12231.487 5
12232.013 7
12232.539 11
12233.064 13
12233.590 20
12234.115 14
12234.641 10
12235.167 15
12235.692 16
12236.218 14
12236.744 8
12237.269 14
12237.795 10
12238.321 23
12238.847 21
12239.372 21
12239.898 9
12240.424 12
12240.950 18
12241.476 5
12242.001 6
12242.527 11
12243.053 18
12243.579 20
12244.105 20
12244.631 18
12245.156 15
12245.682 12
12246.208 12
12246.734 9
12247.260 8
12247.786 11
12248.312 12
12248.838 12
12249.364 6
12249.890 2
12250.416 5
12250.942 16
12251.468 20
12251.994 12
12252.520 14
12253.046 20
12253.572 15
12254.098 18
12254.624 17
12255.150 19
12255.676 18
12256.203 20
12256.729 16
12257.255 20
12257.781 18
12258.307 26
12258.833 23
12259.359 21
12259.886 14
12260.412 17
12260.938 22
12261.464 22
12261.991 16
12262.517 15
12263.043 40
12263.569 27
12264.096 13
12264.622 14
12265.148 9
12265.675 6
12266.201 7
12266.727 6
12267.254 1
12267.780 6
12268.306 8
12268.833 16
12269.359 20
12269.885 19
12270.412 17
12270.938 13
12271.465 7
12271.991 8
12272.518 15
12273.044 22
12273.571 16
12274.097 7
12274.624 6
12275.150 7
12275.677 15
12276.203 17
12276.730 15
12277.256 14
12277.783 13
12278.310 12
12278.836 21
12279.363 22
12279.889 16
12280.416 16
12280.943 15
12281.469 22
12281.996 21
12282.523 16
12283.049 19
12283.576 20
12284.103 16
12284.629 19
12285.156 22
12285.683 14
12286.210 25
12286.736 27
12287.263 23
12287.790 18
12288.317 10
12288.844 4
12289.371 18
12289.897 10
12290.424 18
12290.951 10
12291.478 19
12292.005 8
12292.532 10
12293.059 13
12293.586 18
12294.112 25
12294.639 22
12295.166 31
12295.693 27
12296.220 13
12296.747 16
12297.274 10
12297.801 7
12298.328 16
12298.855 17
12299.382 17
12299.909 20
12300.436 16
12300.964 11
12301.491 14
12302.018 20
12302.545 12
12303.072 6
12303.599 8
12304.126 8
12304.653 15
12305.181 17
12305.708 10
12306.235 9
12306.762 19
12307.289 18
12307.817 28
12308.344 14
12308.871 7
12309.398 11
12309.926 18
12310.453 13
12310.980 11
12311.507 13
12312.035 19
12312.562 12
12313.089 8
12313.617 16
12314.144 16
12314.671 25
12315.199 15
12315.726 15
12316.254 24
12316.781 17
12317.308 30
12317.836 28
12318.363 22
12318.891 11
12319.418 7
12319.946 21
12320.473 40
12321.001 28
12321.528 29
12322.056 27
12322.583 23
12323.111 25
12323.638 31
12324.166 28
12324.694 22
12325.221 20
12325.749 33
12326.276 32
12326.804 24
12327.332 23
12327.859 16
12328.387 14
12328.915 26
12329.442 30
12329.970 31
12330.498 25
12331.025 21
12331.553 27
12332.081 24
12332.609 28
12333.136 19
12333.664 23
12334.192 29
12334.720 41
12335.248 52
12335.775 37
12336.303 35
12336.831 52
12337.359 46
12337.887 51
12338.415 60
12338.943 43
12339.471 56
12339.998 52
12340.526 48
12341.054 61
12341.582 71
12342.110 82
12342.638 110
12343.166 116
12343.694 97
12344.222 112
12344.750 113
12345.278 128
12345.806 99
12346.334 101
12346.862 104
12347.390 142
12347.918 130
12348.447 165
12348.975 186
12349.503 231
12350.031 288
12350.559 395
12351.087 471
12351.615 558
12352.143 714
12352.672 880
12353.200 1082
12353.728 1295
12354.256 1459
12354.784 1674
12355.313 1929
12355.841 2213
12356.369 2472
12356.898 2651
12357.426 2845
12357.954 2955
12358.482 3025
12359.011 3070
12359.539 3031
12360.067 3059
12360.596 2984
12361.124 2877
12361.652 2675
12362.181 2412
12362.709 2213
12363.238 2015
12363.766 1785
12364.295 1568
12364.823 1411
12365.351 1290
12365.880 1086
12366.408 858
12366.937 735
12367.465 664
12367.994 579
12368.522 513
12369.051 440
12369.579 361
12370.108 340
12370.637 322
12371.165 283
12371.694 258
12372.222 261
12372.751 261
12373.280 235
12373.808 224
12374.337 209
12374.865 198
12375.394 218
12375.923 211
12376.452 223
12376.980 193
12377.509 193
12378.038 181
12378.566 167
12379.095 155
12379.624 154
12380.153 147
12380.681 135
12381.210 151
12381.739 121
12382.268 96
12382.797 81
12383.325 64
12383.854 74
12384.383 70
12384.912 75
12385.441 72
12385.970 71
12386.499 69
12387.028 60
12387.557 54
12388.086 61
12388.614 62
12389.143 46
12389.672 43
12390.201 55
12390.730 60
12391.259 54
12391.788 41
12392.317 51
12392.846 48
12393.376 45
12393.905 58
12394.434 71
12394.963 76
12395.492 83
12396.021 82
12396.550 72
12397.079 72
12397.608 66
12398.137 58
12398.667 78
12399.196 86
12399.725 77
12400.254 72
12400.783 66
12401.313 79
12401.842 59
12402.371 53
12402.900 45
12403.430 47
12403.959 43
12404.488 44
12405.018 39
12405.547 81
12406.076 84
12406.605 67
12407.135 54
12407.664 70
12408.194 84
12408.723 85
12409.252 82
12409.782 111
12410.311 107
12410.841 112
12411.370 124
12411.899 130
12412.429 140
12412.958 124
12413.488 108
12414.017 101
12414.547 97
12415.076 106
12415.606 106
12416.135 97
12416.665 98
12417.195 89
12417.724 80
12418.254 75
12418.783 57
12419.313 48
12419.842 53
12420.372 56
12420.902 50
12421.431 56
12421.961 59
12422.491 55
12423.020 47
12423.550 44
12424.080 47
12424.610 26
12425.139 41
12425.669 39
12426.199 48
12426.729 58
12427.258 38
12427.788 30
12428.318 39
12428.848 47
12429.377 31
12429.907 56
12430.437 48
12430.967 38
12431.497 22
12432.027 22
12432.557 26
12433.087 24
12433.616 40
12434.146 31
12434.676 30
12435.206 29
12435.736 31
12436.266 39
12436.796 45
12437.326 29
12437.856 24
12438.386 20
12438.916 26
12439.446 47
12439.976 39
12440.506 26
12441.036 23
12441.566 40
12442.097 39
12442.627 30
12443.157 21
12443.687 18
12444.217 14
12444.747 23
12445.277 41
12445.807 38
12446.338 26
12446.868 24
12447.398 26
12447.928 23
12448.458 17
12448.989 27
12449.519 31
12450.049 23
12450.579 25
12451.110 26
12451.640 29
12452.170 22
12452.701 24
12453.231 21
12453.761 27
12454.292 28
12454.822 27
12455.352 32
12455.883 24
12456.413 19
12456.944 24
12457.474 25
12458.004 54
12458.535 43
12459.065 34
12459.596 21
12460.126 23
12460.657 23
12461.187 35
12461.718 29
12462.248 22
12462.779 23
12463.309 32
12463.840 28
12464.370 25
12464.901 29
12465.432 23
12465.962 24
12466.493 21
12467.023 23
12467.554 36
12468.085 32
12468.615 35
12469.146 40
12469.677 38
12470.207 27
12470.738 20
12471.269 15
12471.800 27
12472.330 18
12472.861 13
12473.392 15
12473.923 36
12474.453 28
12474.984 30
12475.515 41
12476.046 30
12476.577 18
12477.107 18
12477.638 16
12478.169 23
12478.700 24
12479.231 23
12479.762 21
12480.293 10
12480.824 21
12481.355 26
12481.885 33
12482.416 19
12482.947 22
12483.478 25
12484.009 19
12484.540 18
12485.071 14
12485.602 18
12486.133 23
12486.664 39
12487.195 35
12487.726 29
12488.258 21
12488.789 24
12489.320 21
12489.851 14
12490.382 33
12490.913 34
12491.444 34
12491.975 21
12492.507 24
12493.038 25
12493.569 26
12494.100 24
12494.631 34
12495.163 29
12495.694 20
12496.225 19
12496.756 21
12497.288 22
12497.819 23
12498.350 22
12498.881 15
12499.413 12
12499.944 19
12500.475 14
12501.007 9
12501.538 14
12502.069 10
12502.601 14
12503.132 5
12503.664 11
12504.195 17
12504.726 22
12505.258 33
12505.789 25
12506.321 38
12506.852 25
12507.384 23
12507.915 24
12508.447 20
12508.978 20
12509.510 34
12510.041 35
12510.573 46
12511.104 35
12511.636 16
12512.167 23
12512.699 18
12513.231 10
12513.762 6
12514.294 2
12514.826 7
12515.357 21
12515.889 16
12516.421 24
12516.952 30
12517.484 20
12518.016 26
12518.547 24
12519.079 30
12519.611 44
12520.143 34
12520.674 25
12521.206 23
12521.738 21
12522.270 18
12522.801 23
12523.333 16
12523.865 31
12524.397 33
12524.929 25
12525.461 39
12525.993 30
12526.524 28
12527.056 28
12527.588 24
12528.120 23
12528.652 25
12529.184 26
12529.716 21
12530.248 16
12530.780 13
12531.312 22
12531.844 18
12532.376 19
12532.908 16
12533.440 29
12533.972 26
12534.504 27
12535.036 30
12535.568 25
12536.100 24
12536.632 32
12537.165 25
12537.697 31
12538.229 42
12538.761 30
12539.293 33
12539.825 18
12540.357 19
12540.890 17
12541.422 21
12541.954 19
12542.486 13
12543.018 17
12543.551 36
12544.083 62
12544.615 45
12545.148 33
12545.680 24
12546.212 37
12546.744 28
12547.277 26
12547.809 33
12548.341 22
12548.874 32
12549.406 29
12549.939 28
12550.471 34
12551.003 38
12551.536 34
12552.068 29
12552.601 29
12553.133 16
12553.666 20
12554.198 20
12554.731 24
12555.263 27
12555.796 32
12556.328 31
12556.861 30
12557.393 56
12557.926 48
12558.458 59
12558.991 65
12559.523 76
12560.056 81
12560.589 93
12561.121 92
12561.654 62
12562.186 83
12562.719 115
12563.252 126
12563.784 135
12564.317 163
12564.850 156
12565.383 161
12565.915 125
12566.448 117
12566.981 129
12567.514 117
12568.046 85
12568.579 94
12569.112 82
12569.645 85
12570.177 80
12570.710 72
12571.243 60
12571.776 53
12572.309 49
12572.842 42
12573.375 36
12573.907 40
12574.440 49
12574.973 51
12575.506 36
12576.039 24
12576.572 40
12577.105 40
12577.638 32
12578.171 36
12578.704 43
12579.237 55
12579.770 66
12580.303 66
12580.836 66
12581.369 54
12581.902 57
12582.435 51
12582.968 64
12583.501 53
12584.035 60
12584.568 67
12585.101 55
12585.634 56
12586.167 44
12586.700 45
12587.233 42
12587.767 46
12588.300 53
12588.833 52
12589.366 47
12589.899 42
12590.433 45
12590.966 40
12591.499 43
12592.032 35
12592.566 31
12593.099 30
12593.632 24
12594.166 33
12594.699 35
12595.232 36
12595.766 25
12596.299 17
12596.832 36
12597.366 35
12597.899 24
12598.433 15
12598.966 38
12599.499 35
12600.033 44
12600.566 37
12601.100 28
12601.633 20
12602.167 21
12602.700 22
12603.234 19
12603.767 11
12604.301 17
12604.834 18
12605.368 20
12605.902 21
12606.435 8
12606.969 8
12607.502 28
12608.036 28
12608.570 33
12609.103 30
12609.637 18
12610.170 14
12610.704 18
12611.238 16
12611.772 25
12612.305 25
12612.839 19
12613.373 17
12613.906 18
12614.440 18
12614.974 19
12615.508 20
12616.041 18
12616.575 41
12617.109 42
12617.643 41
12618.177 33
12618.711 36
12619.244 37
12619.778 30
12620.312 15
12620.846 15
12621.380 21
12621.914 13
12622.448 11
12622.982 22
12623.516 22
12624.050 23
12624.584 17
12625.117 16
12625.651 20
12626.185 24
12626.719 16
12627.254 8
12627.788 8
12628.322 35
12628.856 29
12629.390 21
12629.924 41
12630.458 31
12630.992 22
12631.526 20
12632.060 33
12632.594 35
12633.128 24
12633.663 20
12634.197 18
12634.731 15
12635.265 13
12635.799 22
12636.334 35
12636.868 35
12637.402 21
12637.936 23
12638.471 22
12639.005 12
12639.539 6
12640.073 8
12640.608 23
12641.142 24
12641.676 20
12642.211 32
12642.745 32
12643.279 35
12643.814 31
12644.348 31
12644.882 32
12645.417 33
12645.951 41
12646.486 26
12647.020 24
12647.555 27
12648.089 16
12648.624 18
12649.158 38
12649.693 41
12650.227 36
12650.762 24
12651.296 16
12651.831 13
12652.365 9
12652.900 19
12653.434 20
12653.969 17
12654.503 35
12655.038 18
12655.573 17
12656.107 9
12656.642 16
12657.177 19
12657.711 41
12658.246 24
12658.781 15
12659.315 20
12659.850 17
12660.385 13
12660.919 11
12661.454 19
12661.989 26
12662.524 25
12663.059 22
12663.593 29
12664.128 18
12664.663 9
12665.198 12
12665.733 20
12666.267 21
12666.802 24
12667.337 27
12667.872 20
12668.407 16
12668.942 17
12669.477 13
12670.012 3
12670.547 11
12671.082 8
12671.616 21
12672.151 22
12672.686 17
12673.221 12
12673.756 16
12674.291 25
12674.826 23
12675.362 14
12675.897 8
12676.432 13
12676.967 15
12677.502 17
12678.037 12
12678.572 16
12679.107 23
12679.642 19
12680.177 9
12680.712 13
12681.248 22
12681.783 18
12682.318 19
12682.853 15
12683.388 7
12683.924 12
12684.459 16
12684.994 21
12685.529 15
12686.065 22
12686.600 23
12687.135 14
12687.670 20
12688.206 9
12688.741 11
12689.276 7
12689.812 12
12690.347 23
12690.882 18
12691.418 21
12691.953 25
12692.489 20
12693.024 13
12693.559 20
12694.095 25
12694.630 15
12695.166 8
12695.701 8
12696.237 4
12696.772 9
12697.308 19
12697.843 28
12698.379 16
12698.914 10
12699.450 12
12699.985 12
12700.521 9
12701.057 13
12701.592 21
12702.128 34
12702.663 29
12703.199 20
12703.735 13
12704.270 11
12704.806 20
12705.342 7
12705.877 9
12706.413 8
12706.949 10
12707.484 15
12708.020 14
12708.556 15
12709.092 11
12709.627 5
12710.163 10
12710.699 25
12711.235 27
12711.770 21
12712.306 18
12712.842 20
12713.378 20
12713.914 18
12714.450 10
12714.985 19
12715.521 15
12716.057 13
12716.593 12
12717.129 12
12717.665 15
12718.201 16
12718.737 23
12719.273 26
12719.809 15
12720.345 21
12720.881 17
12721.417 12
12721.953 12
12722.489 16
12723.025 12
12723.561 10
12724.097 8
12724.633 13
12725.169 20
12725.705 14
12726.241 17
12726.778 10
12727.314 13
12727.850 13
12728.386 13
12728.922 30
12729.458 25
12729.994 16
12730.531 23
12731.067 13
12731.603 14
12732.139 11
12732.676 8
12733.212 3
12733.748 14
12734.284 19
12734.821 11
12735.357 9
12735.893 12
12736.430 23
12736.966 22
12737.502 11
12738.039 19
12738.575 33
12739.111 31
12739.648 26
12740.184 30
12740.721 21
12741.257 20
12741.793 19
12742.330 7
12742.866 9
12743.403 13
12743.939 29
12744.476 28
12745.012 28
12745.549 30
12746.085 24
12746.622 16
12747.158 12
12747.695 17
12748.232 20
12748.768 15
12749.305 10
12749.841 11
12750.378 13
12750.915 17
12751.451 19
12751.988 14
12752.525 7
12753.061 20
12753.598 18
12754.135 15
12754.671 28
12755.208 26
12755.745 14
12756.282 9
12756.818 11
12757.355 12
12757.892 18
12758.429 11
12758.965 21
12759.502 18
12760.039 18
12760.576 16
12761.113 17
12761.650 18
12762.186 10
12762.723 12
12763.260 9
12763.797 16
12764.334 13
12764.871 11
12765.408 10
12765.945 15
12766.482 8
12767.019 23
12767.556 24
12768.093 33
12768.630 24
12769.167 15
12769.704 9
12770.241 11
12770.778 23
12771.315 24
12771.852 12
12772.389 14
12772.926 9
12773.463 19
12774.000 18
12774.537 25
12775.075 23
12775.612 25
12776.149 14
12776.686 9
12777.223 23
12777.760 30
12778.298 21
12778.835 22
12779.372 19
12779.909 11
12780.447 12
12780.984 10
12781.521 12
12782.058 10
12782.596 11
12783.133 34
12783.670 40
12784.208 34
12784.745 34
12785.282 24
12785.820 27
12786.357 31
12786.894 19
12787.432 9
12787.969 17
12788.507 25
12789.044 15
12789.581 14
12790.119 23
12790.656 21
12791.194 23
12791.731 25
12792.269 31
12792.806 36
12793.344 28
12793.881 26
12794.419 15
12794.957 12
12795.494 16
12796.032 16
12796.569 15
12797.107 18
12797.644 19
12798.182 16
12798.720 13
12799.257 15
12799.795 13
12800.333 23
12800.870 31
12801.408 30
12801.946 22
12802.483 22
12803.021 12
12803.559 14
12804.097 18
12804.634 26
12805.172 16
12805.710 19
12806.248 29
12806.786 22
12807.323 42
12807.861 30
12808.399 19
12808.937 18
12809.475 31
12810.013 33
12810.551 20
12811.088 10
12811.626 12
12812.164 13
12812.702 11
12813.240 9
12813.778 7
12814.316 13
12814.854 15
12815.392 14
12815.930 19
12816.468 12
12817.006 8
12817.544 8
12818.082 10
12818.620 22
12819.158 24
12819.696 21
12820.234 18
12820.772 20
12821.311 26
12821.849 21
12822.387 8
12822.925 21
12823.463 7
12824.001 26
12824.539 19
12825.078 16
12825.616 12
12826.154 15
12826.692 11
12827.230 15
12827.769 11
12828.307 13
12828.845 10
12829.383 23
12829.922 32
12830.460 16
12830.998 14
12831.537 7
12832.075 16
12832.613 20
12833.152 17
12833.690 15
12834.228 8
12834.767 3
12835.305 3
12835.844 5
12836.382 5
12836.921 13
12837.459 16
12837.997 15
12838.536 31
12839.074 20
12839.613 14
12840.151 13
12840.690 14
12841.228 5
12841.767 4
12842.306 5
12842.844 15
12843.383 16
12843.921 8
12844.460 17
12844.998 12
12845.537 29
12846.076 29
12846.614 20
12847.153 15
12847.692 11
12848.230 14
12848.769 11
12849.308 6
12849.846 9
12850.385 17
12850.924 15
12851.463 10
12852.001 12
12852.540 16
12853.079 16
12853.618 15
12854.156 23
12854.695 20
12855.234 15
12855.773 12
12856.312 10
12856.851 4
12857.389 5
12857.928 8
12858.467 15
12859.006 22
12859.545 12
12860.084 9
12860.623 14
12861.162 19
12861.701 8
12862.240 8
12862.779 13
12863.318 13
12863.857 14
12864.396 17
12864.935 23
12865.474 17
12866.013 16
12866.552 16
12867.091 11
12867.630 11
12868.169 13
12868.708 15
12869.247 2
12869.786 7
12870.326 22
12870.865 22
12871.404 11
12871.943 5
12872.482 15
12873.021 27
12873.561 19
12874.100 14
12874.639 9
12875.178 3
12875.718 12
12876.257 9
12876.796 4
12877.335 13
12877.875 11
12878.414 11
12878.953 12
12879.493 17
12880.032 10
12880.571 9
12881.111 9
12881.650 13
12882.189 13
12882.729 11
12883.268 13
12883.808 19
12884.347 21
12884.886 20
12885.426 20
12885.965 27
12886.505 18
12887.044 23
12887.584 23
12888.123 20
12888.663 13
12889.202 9
12889.742 17
12890.281 10
12890.821 15
12891.361 17
12891.900 10
12892.440 13
12892.979 10
12893.519 15
12894.059 21
12894.598 11
12895.138 8
12895.678 9
12896.217 9
12896.757 6
12897.297 12
12897.836 6
12898.376 12
12898.916 9
12899.456 13
12899.995 23
12900.535 17
12901.075 28
12901.615 25
12902.155 35
12902.694 25
12903.234 15
12903.774 13
12904.314 25
12904.854 12
12905.394 12
12905.933 24
12906.473 25
12907.013 16
12907.553 21
12908.093 11
12908.633 3
12909.173 4
12909.713 11
12910.253 11
12910.793 11
12911.333 9
12911.873 18
12912.413 12
12912.953 12
12913.493 12
12914.033 13
12914.573 8
12915.113 7
12915.653 12
12916.193 14
12916.733 17
12917.274 13
12917.814 23
12918.354 30
12918.894 15
12919.434 17
12919.974 16
12920.514 20
12921.055 16
12921.595 12
12922.135 15
12922.675 15
12923.216 9
12923.756 11
12924.296 7
12924.836 2
12925.377 10
12925.917 11
12926.457 12
12926.998 21
12927.538 15
12928.078 9
12928.619 18
12929.159 24
12929.699 29
12930.240 19
12930.780 8
12931.321 7
12931.861 12
12932.401 5
12932.942 9
12933.482 7
12934.023 10
12934.563 15
12935.104 8
12935.644 12
12936.185 10
12936.725 6
12937.266 8
12937.806 12
12938.347 13
12938.887 18
12939.428 20
12939.969 8
12940.509 14
12941.050 8
12941.590 7
12942.131 8
12942.672 10
12943.212 8
12943.753 11
12944.294 4
12944.834 15
12945.375 9
12945.916 10
12946.457 17
12946.997 11
12947.538 8
12948.079 9
12948.620 9
12949.160 4
12949.701 10
12950.242 3
12950.783 18
12951.324 26
12951.865 16
12952.405 18
12952.946 10
12953.487 14
12954.028 11
12954.569 7
12955.110 3
12955.651 6
12956.192 8
12956.733 16
12957.274 10
12957.815 4
12958.355 13
12958.896 17
12959.437 10
12959.978 13
12960.519 14
12961.061 15
12961.602 23
12962.143 20
12962.684 14
12963.225 15
12963.766 18
12964.307 18
12964.848 12
12965.389 12
12965.930 6
12966.471 5
12967.013 4
12967.554 2
12968.095 12
12968.636 10
12969.177 11
12969.719 6
12970.260 14
12970.801 22
12971.342 19
12971.884 17
12972.425 12
12972.966 10
12973.507 8
12974.049 33
12974.590 20
12975.131 13
12975.673 13
12976.214 16
12976.755 8
12977.297 5
12977.838 6
12978.380 4
12978.921 13
12979.462 35
12980.004 18
12980.545 20
12981.087 13
12981.628 9
12982.170 2
12982.711 11
12983.253 14
12983.794 18
12984.336 19
12984.877 16
12985.419 9
12985.960 12
12986.502 14
12987.043 9
12987.585 20
12988.127 14
12988.668 14
12989.210 11
12989.751 11
12990.293 13
12990.835 9
12991.376 15
12991.918 23
12992.460 26
12993.001 16
12993.543 11
12994.085 11
12994.627 11
12995.168 8
12995.710 9
12996.252 8
12996.794 5
12997.335 11
12997.877 9
12998.419 8
12998.961 12
12999.503 18
13000.045 16
13000.586 27
13001.128 23
13001.670 14
13002.212 10
13002.754 7
13003.296 11
13003.838 12
13004.380 15
13004.922 10
13005.464 16
13006.006 10
13006.548 9
13007.090 8
13007.632 8
13008.174 10
13008.716 6
13009.258 5
13009.800 3
13010.342 7
13010.884 14
13011.426 17
13011.968 18
13012.510 18
13013.052 11
13013.594 12
13014.136 17
13014.679 24
13015.221 17
13015.763 14
13016.305 11
13016.847 19
13017.390 10
13017.932 8
13018.474 15
13019.016 15
13019.558 11
13020.101 5
13020.643 10
13021.185 9
13021.728 4
13022.270 13
13022.812 16
13023.355 16
13023.897 21
13024.439 12
13024.982 3
13025.524 6
13026.066 22
13026.609 21
13027.151 19
13027.694 13
13028.236 19
13028.778 29
13029.321 14
13029.863 11
13030.406 3
13030.948 15
13031.491 17
13032.033 11
13032.576 5
13033.118 7
13033.661 3
13034.204 8
13034.746 12
13035.289 16
13035.831 12
13036.374 21
13036.916 7
13037.459 6
13038.002 12
13038.544 14
13039.087 13
13039.630 18
13040.172 9
13040.715 14
13041.258 11
13041.801 9
13042.343 8
13042.886 11
13043.429 13
13043.971 17
13044.514 12
13045.057 14
13045.600 15
13046.143 17
13046.685 9
13047.228 9
13047.771 14
13048.314 9
13048.857 11
13049.400 6
13049.943 6
13050.485 10
13051.028 11
13051.571 11
13052.114 6
13052.657 10
13053.200 9
13053.743 16
13054.286 9
13054.829 8
13055.372 11
13055.915 19
13056.458 14
13057.001 5
13057.544 12
13058.087 10
13058.630 10
13059.173 15
13059.716 7
13060.260 4
13060.803 10
13061.346 7
13061.889 8
13062.432 7
13062.975 14
13063.518 24
13064.062 9
13064.605 8
13065.148 6
13065.691 6
13066.234 6
13066.778 10
13067.321 16
13067.864 19
13068.407 13
13068.951 11
13069.494 15
13070.037 17
13070.581 15
13071.124 7
13071.667 10
13072.211 10
13072.754 4
13073.297 3
13073.841 2
13074.384 3
13074.927 7
13075.471 7
13076.014 14
13076.558 22
13077.101 12
13077.645 14
13078.188 14
13078.732 6
13079.275 2
13079.819 11
13080.362 13
13080.906 22
13081.449 21
13081.993 17
13082.536 6
13083.080 3
13083.623 3
13084.167 22
13084.711 10
13085.254 6
13085.798 4
13086.342 5
13086.885 12
13087.429 15
13087.973 8
13088.516 10
13089.060 1
13089.604 11
13090.147 11
13090.691 9
13091.235 9
13091.779 14
13092.322 13
13092.866 12
13093.410 12
13093.954 10
13094.497 11
13095.041 12
13095.585 9
13096.129 12
13096.673 17
13097.217 23
13097.761 9
13098.304 14
13098.848 24
13099.392 12
13099.936 16
13100.480 9
13101.024 11
13101.568 18
13102.112 7
13102.656 2
13103.200 4
13103.744 3
13104.288 6
13104.832 1
13105.376 4
13105.920 10
13106.464 8
13107.008 15
13107.552 18
13108.096 14
13108.641 7
13109.185 3
13109.729 6
13110.273 13
13110.817 5
13111.361 16
13111.905 14
13112.450 8
13112.994 12
13113.538 11
13114.082 7
13114.626 6
13115.171 8
13115.715 13
13116.259 13
13116.803 6
13117.348 9
13117.892 9
13118.436 21
13118.981 25
13119.525 19
13120.069 12
13120.614 13
13121.158 7
13121.702 5
13122.247 2
13122.791 5
13123.336 9
13123.880 13
13124.424 6
13124.969 8
13125.513 5
13126.058 11
13126.602 16
13127.147 11
13127.691 8
13128.236 17
13128.780 15
13129.325 13
13129.869 13
13130.414 12
13130.958 9
13131.503 29
13132.048 30
13132.592 21
13133.137 16
13133.681 10
13134.226 8
13134.771 8
13135.315 13
13135.860 15
13136.405 15
13136.949 4
13137.494 11
13138.039 9
13138.584 6
13139.128 9
13139.673 11
13140.218 5
13140.763 8
13141.307 3
13141.852 10
13142.397 14
13142.942 21
13143.487 14
13144.031 9
13144.576 17
13145.121 19
13145.666 16
13146.211 20
13146.756 17
13147.301 7
13147.846 5
13148.391 10
13148.936 10
13149.480 10
13150.025 4
13150.570 1
13151.115 11
13151.660 7
13152.205 1
13152.750 4
13153.295 14
13153.840 8
13154.386 9
13154.931 8
13155.476 4
13156.021 8
13156.566 17
13157.111 22
13157.656 16
13158.201 8
13158.746 20
13159.292 6
13159.837 7
13160.382 7
13160.927 21
13161.472 18
13162.017 16
13162.563 14
13163.108 22
13163.653 14
13164.198 9
13164.744 11
13165.289 14
13165.834 12
13166.380 16
13166.925 19
13167.470 21
13168.016 5
13168.561 5
13169.106 9
13169.652 13
13170.197 6
13170.742 2
13171.288 5
13171.833 9
13172.379 4
13172.924 3
13173.469 6
13174.015 7
13174.560 6
13175.106 7
13175.651 3
13176.197 9
13176.742 4
13177.288 4
13177.833 3
13178.379 8
13178.925 9
13179.470 12
13180.016 15
13180.561 24
13181.107 21
13181.653 14
13182.198 10
13182.744 2
13183.289 4
13183.835 3
13184.381 9
13184.926 23
13185.472 18
13186.018 21
13186.564 10
13187.109 12
13187.655 8
13188.201 22
13188.747 25
13189.292 18
13189.838 12
13190.384 12
13190.930 8
13191.476 13
13192.021 10
13192.567 14
13193.113 11
13193.659 9
13194.205 5
13194.751 4
13195.297 7
13195.843 20
13196.388 14
13196.934 6
13197.480 18
13198.026 11
13198.572 19
13199.118 13
13199.664 19
13200.210 8
13200.756 9
13201.302 8
13201.848 7
13202.394 11
13202.940 9
13203.486 2
13204.033 4
13204.579 8
13205.125 8
13205.671 11
13206.217 18
13206.763 9
13207.309 10
13207.855 21
13208.402 18
13208.948 21
13209.494 8
13210.040 5
13210.586 11
13211.133 13
13211.679 11
13212.225 9
13212.771 8
13213.318 7
13213.864 13
13214.410 11
13214.957 13
13215.503 10
13216.049 7
13216.596 9
13217.142 2
13217.688 11
13218.235 7
13218.781 15
13219.327 6
13219.874 4
13220.420 7
13220.967 7
13221.513 6
13222.060 12
13222.606 14
13223.152 18
13223.699 12
13224.245 12
13224.792 15
13225.338 11
13225.885 17
13226.432 4
13226.978 13
13227.525 10
13228.071 6
13228.618 9
13229.164 17
13229.711 11
13230.258 16
13230.804 18
13231.351 17
13231.898 6
13232.444 3
13232.991 2
13233.538 5
13234.084 6
13234.631 10
13235.178 8
13235.724 8
13236.271 15
13236.818 13
13237.365 12
13237.912 11
13238.458 9
13239.005 11
13239.552 13
13240.099 7
13240.646 13
13241.192 6
13241.739 3
13242.286 7
13242.833 8
13243.380 9
13243.927 5
13244.474 15
13245.021 14
13245.568 8
13246.115 5
13246.662 7
13247.209 18
13247.756 23
13248.303 13
13248.850 18
13249.397 28
13249.944 14
13250.491 15
13251.038 16
13251.585 7
13252.132 10
13252.679 16
13253.226 12
13253.773 12
13254.320 13
13254.867 12
13255.414 13
13255.962 8
13256.509 3
13257.056 3
13257.603 13
13258.150 13
13258.698 12
13259.245 10
13259.792 4
13260.339 12
13260.887 6
13261.434 3
13261.981 6
13262.528 6
13263.076 4
13263.623 9
13264.170 3
13264.718 11
13265.265 17
13265.812 13
13266.360 6
13266.907 7
13267.454 13
13268.002 14
13268.549 21
13269.097 14
13269.644 3
13270.192 6
13270.739 9
13271.286 4
13271.834 7
13272.381 7
13272.929 8
13273.476 2
13274.024 1
13274.572 9
13275.119 5
13275.667 12
13276.214 12
13276.762 8
13277.309 5
13277.857 7
13278.405 8
13278.952 5
13279.500 6
13280.048 8
13280.595 14
13281.143 11
13281.691 9
13282.238 15
13282.786 11
13283.334 16
13283.881 12
13284.429 7
13284.977 6
13285.525 12
13286.072 8
13286.620 4
13287.168 1
13287.716 9
13288.264 11
13288.811 13
13289.359 9
13289.907 9
13290.455 9
13291.003 8
13291.551 3
13292.099 7
13292.647 9
13293.194 2
13293.742 2
13294.290 3
13294.838 8
13295.386 18
13295.934 12
13296.482 17
13297.030 5
13297.578 11
13298.126 13
13298.674 9
13299.222 9
13299.770 11
13300.318 14
13300.867 9
13301.415 5
13301.963 7
13302.511 13
13303.059 13
13303.607 8
13304.155 8
13304.703 12
13305.252 20
13305.800 14
13306.348 17
13306.896 27
13307.444 21
13307.993 11
13308.541 8
13309.089 9
13309.637 14
13310.186 9
13310.734 16
13311.282 15
13311.830 21
13312.379 10
13312.927 9
13313.475 9
13314.024 7
13314.572 9
13315.121 12
13315.669 10
13316.217 4
13316.766 3
13317.314 7
13317.863 9
13318.411 6
13318.959 6
13319.508 13
13320.056 13
13320.605 7
13321.153 4
13321.702 6
13322.250 8
13322.799 17
13323.347 19
13323.896 15
13324.445 11
13324.993 9
13325.542 8
13326.090 6
13326.639 17
13327.188 22
13327.736 11
13328.285 7
13328.834 8
13329.382 6
13329.931 4
13330.480 5
13331.028 11
13331.577 9
13332.126 6
13332.674 10
13333.223 7
13333.772 7
13334.321 4
13334.869 15
13335.418 9
13335.967 9
13336.516 9
13337.065 14
13337.614 9
13338.162 5
13338.711 4
13339.260 10
13339.809 5
13340.358 8
13340.907 2
13341.456 1
13342.005 4
13342.554 4
13343.103 11
13343.651 11
13344.200 10
13344.749 5
13345.298 6
13345.847 17
13346.396 15
13346.945 27
13347.495 25
13348.044 20
13348.593 10
13349.142 8
13349.691 13
13350.240 16
13350.789 20
13351.338 12
13351.887 5
13352.436 9
13352.986 13
13353.535 9
13354.084 12
13354.633 14
13355.182 16
13355.731 20
13356.281 11
13356.830 14
13357.379 9
13357.928 10
13358.478 5
13359.027 9
13359.576 10
13360.125 13
13360.675 10
13361.224 6
13361.773 9
13362.323 12
13362.872 13
13363.422 5
13363.971 3
13364.520 7
13365.070 9
13365.619 7
13366.169 5
13366.718 3
13367.267 6
13367.817 16
13368.366 10
13368.916 9
13369.465 8
13370.015 5
13370.564 14
13371.114 13
13371.663 11
13372.213 5
13372.762 6
13373.312 13
13373.862 11
13374.411 10
13374.961 13
13375.510 20
13376.060 14
13376.610 13
13377.159 12
13377.709 30
13378.259 40
13378.808 26
13379.358 17
13379.908 8
13380.457 6
13381.007 12
13381.557 8
13382.107 13
13382.656 14
13383.206 12
13383.756 8
13384.306 6
13384.856 4
13385.405 6
13385.955 14
13386.505 13
13387.055 12
13387.605 3
13388.155 5
13388.705 5
13389.254 9
13389.804 3
13390.354 7
13390.904 10
13391.454 10
13392.004 11
13392.554 8
13393.104 12
13393.654 20
13394.204 16
13394.754 21
13395.304 19
13395.854 18
13396.404 15
13396.954 11
13397.504 9
13398.054 3
13398.604 21
13399.155 13
13399.705 10
13400.255 13
13400.805 10
13401.355 8
13401.905 10
13402.455 12
13403.006 16
13403.556 16
13404.106 7
13404.656 5
13405.206 8
13405.757 7
13406.307 9
13406.857 5
13407.407 9
13407.958 14
13408.508 15
13409.058 11
13409.609 10
13410.159 11
13410.709 10
13411.260 14
13411.810 15
13412.360 17
13412.911 10
13413.461 14
13414.011 10
13414.562 4
13415.112 6
13415.663 12
13416.213 11
13416.764 14
13417.314 7
13417.865 4
13418.415 6
13418.966 7
13419.516 18
13420.067 16
13420.617 13
13421.168 10
13421.718 7
13422.269 7
13422.820 9
13423.370 3
13423.921 0
13424.471 14
13425.022 14
13425.573 14
13426.123 10
13426.674 11
13427.225 12
13427.775 8
13428.326 5
13428.877 11
13429.427 12
13429.978 14
13430.529 9
13431.080 7
13431.630 7
13432.181 10
13432.732 9
13433.283 8
13433.834 3
13434.384 3
13434.935 12
13435.486 17
13436.037 15
13436.588 6
13437.139 7
13437.690 21
13438.240 13
13438.791 6
13439.342 5
13439.893 8
13440.444 14
13440.995 10
13441.546 12
13442.097 6
13442.648 10
13443.199 7
13443.750 9
13444.301 4
13444.852 5
13445.403 5
13445.954 2
13446.505 6
13447.056 6
13447.608 3
13448.159 6
13448.710 11
13449.261 15
13449.812 4
13450.363 5
13450.914 6
13451.466 6
13452.017 12
13452.568 9
13453.119 4
13453.670 6
13454.222 2
13454.773 5
13455.324 5
13455.875 7
13456.427 6
13456.978 11
13457.529 15
13458.080 14
13458.632 11
13459.183 6
13459.734 3
13460.286 6
13460.837 10
13461.389 5
13461.940 5
13462.491 5
13463.043 18
13463.594 23
13464.146 21
13464.697 6
13465.248 11
13465.800 15
13466.351 19
13466.903 15
13467.454 13
13468.006 8
13468.557 4
13469.109 2
13469.661 6
13470.212 13
13470.764 23
13471.315 21
13471.867 4
13472.418 9
13472.970 26
13473.522 11
13474.073 23
13474.625 16
13475.177 17
13475.728 11
13476.280 8
13476.832 16
13477.383 12
13477.935 22
13478.487 22
13479.039 24
13479.590 29
13480.142 14
13480.694 10
13481.246 3
13481.797 3
13482.349 1
13482.901 7
13483.453 6
13484.005 3
13484.557 11
13485.108 21
13485.660 20
13486.212 24
13486.764 18
13487.316 19
13487.868 20
13488.420 16
13488.972 13
13489.524 15
13490.076 8
13490.628 10
13491.180 12
13491.732 6
13492.284 10
13492.836 10
13493.388 14
13493.940 16
13494.492 8
13495.044 7
13495.596 3
13496.148 5
13496.700 6
13497.252 6
13497.804 9
13498.356 11
13498.909 12
13499.461 8
13500.013 11
13500.565 24
13501.117 18
13501.669 17
13502.222 17
13502.774 16
13503.326 17
13503.878 21
13504.431 11
13504.983 5
13505.535 5
13506.087 3
13506.640 6
13507.192 2
13507.744 2
13508.297 6
13508.849 19
13509.401 20
13509.954 23
13510.506 28
13511.059 24
13511.611 23
13512.163 18
13512.716 7
13513.268 7
13513.821 7
13514.373 9
13514.926 16
13515.478 11
13516.031 12
13516.583 10
13517.136 7
13517.688 3
13518.241 7
13518.793 17
13519.346 12
13519.898 7
13520.451 15
13521.004 23
13521.556 14
13522.109 7
13522.661 7
13523.214 5
13523.767 7
13524.319 5
13524.872 7
13525.425 6
13525.977 15
13526.530 12
13527.083 14
13527.636 11
13528.188 14
13528.741 17
13529.294 7
13529.847 7
13530.399 10
13530.952 13
13531.505 12
13532.058 6
13532.611 5
13533.164 1
13533.716 12
13534.269 20
13534.822 17
13535.375 8
13535.928 7
13536.481 7
13537.034 10
13537.587 4
13538.140 6
13538.693 5
13539.246 2
13539.799 7
13540.352 0
13540.905 1
13541.458 3
13542.011 8
13542.564 4
13543.117 3
13543.670 5
13544.223 2
13544.776 2
13545.329 11
13545.882 22
13546.435 22
13546.988 14
13547.541 4
13548.095 9
13548.648 13
13549.201 16
13549.754 13
13550.307 12
13550.861 4
13551.414 8
13551.967 16
13552.520 15
13553.073 14
13553.627 8
13554.180 6
13554.733 12
13555.287 6
13555.840 6
13556.393 10
13556.947 8
13557.500 15
13558.053 8
13558.607 7
13559.160 9
13559.713 13
13560.267 4
13560.820 11
13561.374 21
13561.927 17
13562.480 8
13563.034 21
13563.587 7
13564.141 5
13564.694 4
13565.248 7
13565.801 3
13566.355 10
13566.908 12
13567.462 10
13568.015 6
13568.569 4
13569.123 8
13569.676 12
13570.230 6
13570.783 6
13571.337 18
13571.891 28
13572.444 30
13572.998 10
13573.552 4
13574.105 6
13574.659 4
13575.213 8
13575.766 13
13576.320 11
13576.874 10
13577.428 6
13577.981 10
13578.535 4
13579.089 9
13579.643 8
13580.197 16
13580.750 12
13581.304 8
13581.858 13
13582.412 9
13582.966 16
13583.520 9
13584.074 7
13584.627 4
13585.181 3
13585.735 4
13586.289 6
13586.843 7
13587.397 10
13587.951 9
13588.505 3
13589.059 2
13589.613 2
13590.167 15
13590.721 9
13591.275 4
13591.829 9
13592.383 16
13592.937 10
13593.491 4
13594.045 9
13594.599 6
13595.154 7
13595.708 3
13596.262 4
13596.816 8
13597.370 12
13597.924 10
13598.478 4
13599.033 9
13599.587 8
13600.141 4
13600.695 12
13601.249 15
13601.804 7
13602.358 10
13602.912 16
13603.467 12
13604.021 13
13604.575 12
13605.129 8
13605.684 1
13606.238 0
13606.792 2
13607.347 7
13607.901 5
13608.456 11
13609.010 14
13609.564 8
13610.119 6
13610.673 8
13611.228 9
13611.782 17
13612.337 7
13612.891 1
13613.445 2
13614.000 1
13614.554 13
13615.109 10
13615.663 5
13616.218 3
13616.773 2
13617.327 5
13617.882 10
13618.436 8
13618.991 13
13619.545 21
13620.100 13
13620.655 6
13621.209 7
13621.764 8
13622.319 2
13622.873 9
13623.428 6
13623.983 10
13624.537 12
13625.092 19
13625.647 17
13626.202 21
13626.756 24
13627.311 14
13627.866 20
13628.421 12
13628.976 15
13629.530 14
13630.085 10
13630.640 23
13631.195 17
13631.750 23
13632.305 23
13632.859 21
13633.414 20
13633.969 14
13634.524 19
13635.079 9
13635.634 15
13636.189 9
13636.744 8
13637.299 10
13637.854 10
13638.409 11
13638.964 17
13639.519 2
13640.074 11
13640.629 15
13641.184 15
13641.739 9
13642.294 4
13642.849 9
13643.404 17
13643.959 18
13644.514 14
13645.070 7
13645.625 6
13646.180 3
13646.735 14
13647.290 18
13647.845 13
13648.401 8
13648.956 6
13649.511 12
13650.066 14
13650.621 8
13651.177 13
13651.732 20
13652.287 14
13652.842 16
13653.398 13
13653.953 9
13654.508 3
13655.064 2
13655.619 3
13656.174 7
13656.730 7
13657.285 8
13657.841 11
13658.396 9
13658.951 15
13659.507 7
13660.062 13
13660.618 5
13661.173 7
13661.729 11
13662.284 5
13662.840 6
13663.395 11
13663.951 8
13664.506 11
13665.062 13
13665.617 15
13666.173 12
13666.728 9
13667.284 6
13667.839 4
13668.395 8
13668.951 11
13669.506 7
13670.062 5
13670.618 3
13671.173 6
13671.729 11
13672.285 11
13672.840 9
13673.396 5
13673.952 6
13674.507 5
13675.063 11
13675.619 11
13676.175 6
13676.730 5
13677.286 7
13677.842 9
13678.398 3
13678.954 2
13679.509 5
13680.065 6
13680.621 17
13681.177 11
13681.733 10
13682.289 15
13682.845 17
13683.400 17
13683.956 26
13684.512 19
13685.068 12
13685.624 6
13686.180 4
13686.736 0
13687.292 3
13687.848 12
13688.404 7
13688.960 0
13689.516 8
13690.072 3
13690.628 8
13691.184 6
13691.740 3
13692.296 5
13692.853 6
13693.409 5
13693.965 12
13694.521 9
13695.077 4
13695.633 9
13696.189 9
13696.746 8
13697.302 8
13697.858 9
13698.414 9
13698.970 5
13699.527 7
13700.083 8
13700.639 5
13701.195 10
13701.752 6
13702.308 1
13702.864 3
13703.421 1
13703.977 5
13704.533 9
13705.090 9
13705.646 14
13706.202 8
13706.759 5
13707.315 8
13707.871 10
13708.428 10
13708.984 4
13709.541 3
13710.097 8
13710.654 3
13711.210 9
13711.767 11
13712.323 10
13712.880 5
13713.436 1
13713.993 9
13714.549 10
13715.106 13
13715.662 12
13716.219 12
13716.775 8
13717.332 12
13717.889 9
13718.445 13
13719.002 14
13719.558 9
13720.115 7
13720.672 5
13721.228 6
13721.785 4
13722.342 12
13722.898 17
13723.455 12
13724.012 8
13724.569 10
13725.125 5
13725.682 11
13726.239 8
13726.796 7
13727.353 5
13727.909 5
13728.466 6
13729.023 10
13729.580 7
13730.137 9
13730.694 3
13731.250 9
13731.807 14
13732.364 11
13732.921 6
13733.478 7
13734.035 10
13734.592 10
13735.149 9
13735.706 11
13736.263 14
13736.820 11
13737.377 3
13737.934 7
13738.491 2
13739.048 12
13739.605 5
13740.162 7
13740.719 13
13741.276 14
13741.833 7
13742.390 7
13742.947 8
13743.505 12
13744.062 9
13744.619 4
13745.176 15
13745.733 14
13746.290 12
13746.848 16
13747.405 12
13747.962 9
13748.519 10
13749.076 10
13749.634 5
13750.191 5
13750.748 7
13751.305 7
13751.863 8
13752.420 5
13752.977 9
13753.535 6
13754.092 6
13754.649 4
13755.207 5
13755.764 15
13756.322 15
13756.879 8
13757.436 15
13757.994 19
13758.551 16
13759.109 11
13759.666 7
13760.224 7
13760.781 7
13761.338 6
13761.896 9
13762.453 7
13763.011 6
13763.569 6
13764.126 5
13764.684 10
13765.241 3
13765.799 5
13766.356 8
13766.914 3
13767.472 2
13768.029 1
13768.587 2
13769.144 4
13769.702 10
13770.260 8
13770.817 8
13771.375 6
13771.933 4
13772.491 5
13773.048 4
13773.606 8
13774.164 7
13774.722 3
13775.279 8
13775.837 15
13776.395 16
13776.953 9
13777.510 9
13778.068 22
13778.626 19
13779.184 10
13779.742 6
13780.300 6
13780.858 3
13781.415 4
13781.973 6
13782.531 8
13783.089 17
13783.647 16
13784.205 7
13784.763 4
13785.321 5
13785.879 10
13786.437 11
13786.995 14
13787.553 12
13788.111 8
13788.669 9
13789.227 8
13789.785 13
13790.343 4
13790.901 7
13791.459 3
13792.018 2
13792.576 4
13793.134 7
13793.692 2
13794.250 1
13794.808 2
13795.366 8
13795.925 10
13796.483 12
13797.041 13
13797.599 5
13798.157 3
13798.716 6
13799.274 18
13799.832 12
13800.390 12
13800.949 12
13801.507 6
13802.065 4
13802.624 2
13803.182 2
13803.740 18
13804.299 14
13804.857 9
13805.415 4
13805.974 7
13806.532 10
13807.091 9
13807.649 15
13808.208 20
13808.766 15
13809.324 11
13809.883 10
13810.441 10
13811.000 16
13811.558 5
13812.117 5
13812.675 3
13813.234 6
13813.792 12
13814.351 24
13814.910 18
13815.468 16
13816.027 7
13816.585 8
13817.144 7
13817.703 8
13818.261 12
13818.820 16
13819.379 8
13819.937 11
13820.496 7
13821.055 9
13821.613 7
13822.172 16
13822.731 11
13823.290 9
13823.848 11
13824.407 8
13824.966 11
13825.525 15
13826.083 10
13826.642 3
13827.201 4
13827.760 3
13828.319 5
13828.878 15
13829.436 9
13829.995 2
13830.554 7
13831.113 6
13831.672 6
13832.231 3
13832.790 9
13833.349 6
13833.908 2
13834.467 0
13835.026 3
13835.585 12
13836.144 10
13836.703 18
13837.262 18
13837.821 7
13838.380 7
13838.939 4
13839.498 2
13840.057 5
13840.616 18
13841.175 13
13841.734 14
13842.293 3
13842.852 6
13843.412 3
13843.971 2
13844.530 5
13845.089 7
13845.648 8
13846.208 11
13846.767 8
13847.326 9
13847.885 3
13848.444 6
13849.004 7
13849.563 3
13850.122 5
13850.682 4
13851.241 6
13851.800 9
13852.359 6
13852.919 9
13853.478 3
13854.038 5
13854.597 5
13855.156 10
13855.716 8
13856.275 15
13856.834 8
13857.394 7
13857.953 5
13858.513 7
13859.072 8
13859.632 7
13860.191 9
13860.751 9
13861.310 5
13861.870 9
13862.429 7
13862.989 9
13863.548 10
13864.108 7
13864.667 5
13865.227 3
13865.787 2
13866.346 4
13866.906 11
13867.466 7
13868.025 5
13868.585 5
13869.144 4
13869.704 4
13870.264 9
13870.824 12
13871.383 14
13871.943 10
13872.503 6
13873.062 5
13873.622 12
13874.182 10
13874.742 8
13875.302 3
13875.861 9
13876.421 15
13876.981 21
13877.541 35
13878.101 24
13878.661 16
13879.220 12
13879.780 14
13880.340 22
13880.900 11
13881.460 10
13882.020 10
13882.580 9
13883.140 5
13883.700 1
13884.260 11
13884.820 6
13885.380 3
13885.940 2
13886.500 11
13887.060 9
13887.620 16
13888.180 10
13888.740 4
13889.300 8
13889.860 5
13890.420 3
13890.980 3
13891.540 4
13892.100 0
13892.661 6
13893.221 20
13893.781 21
13894.341 13
13894.901 19
13895.461 15
13896.022 10
13896.582 7
13897.142 3
13897.702 13
13898.263 7
13898.823 11
13899.383 7
13899.943 7
13900.504 3
13901.064 3
13901.624 4
13902.185 3
13902.745 5
13903.305 9
13903.866 12
13904.426 10
13904.987 9
13905.547 5
13906.107 3
13906.668 2
13907.228 5
13907.789 14
13908.349 11
13908.910 4
13909.470 7
13910.030 6
13910.591 8
13911.152 14
13911.712 5
13912.273 1
13912.833 3
13913.394 4
13913.954 4
13914.515 1
13915.075 11
13915.636 11
13916.197 5
13916.757 1
13917.318 4
13917.879 1
13918.439 8
13919.000 7
13919.561 7
13920.121 1
13920.682 5
13921.243 9
13921.803 10
13922.364 9
13922.925 6
13923.486 2
13924.046 4
13924.607 8
13925.168 6
13925.729 2
13926.290 4
13926.850 8
13927.411 11
13927.972 15
13928.533 20
13929.094 25
13929.655 14
13930.216 9
13930.777 6
13931.337 4
13931.898 4
13932.459 1
13933.020 2
13933.581 6
13934.142 8
13934.703 11
13935.264 10
13935.825 3
13936.386 4
13936.947 5
13937.508 4
13938.069 9
13938.630 7
13939.191 6
13939.753 7
13940.314 2
13940.875 4
13941.436 3
13941.997 5
13942.558 4
13943.119 5
13943.680 11
13944.242 7
13944.803 6
13945.364 6
13945.925 2
13946.486 9
13947.048 12
13947.609 12
13948.170 18
13948.731 12
13949.293 11
13949.854 13
13950.415 15
13950.977 12
13951.538 6
13952.099 5
13952.661 6
13953.222 2
13953.783 5
13954.345 8
13954.906 6
13955.468 17
13956.029 28
13956.590 17
13957.152 17
13957.713 12
13958.275 4
13958.836 5
13959.398 11
13959.959 7
13960.521 4
13961.082 5
13961.644 19
13962.205 20
13962.767 15
13963.328 3
13963.890 17
13964.452 7
13965.013 3
13965.575 6
13966.136 6
13966.698 6
13967.260 7
13967.821 8
13968.383 14
13968.945 7
13969.506 7
13970.068 4
13970.630 6
13971.191 9
13971.753 4
13972.315 13
13972.877 12
13973.438 12
13974.000 16
13974.562 9
13975.124 4
13975.686 1
13976.247 10
13976.809 14
13977.371 16
13977.933 12
13978.495 12
13979.057 10
13979.619 17
13980.181 27
13980.742 23
13981.304 12
13981.866 19
13982.428 12
13982.990 4
13983.552 3
13984.114 9
13984.676 5
13985.238 5
13985.800 5
13986.362 8
13986.924 11
13987.486 12
13988.048 6
13988.610 3
13989.172 5
13989.735 4
13990.297 1
13990.859 6
13991.421 6
13991.983 2
13992.545 3
13993.107 10
13993.670 11
13994.232 13
13994.794 10
13995.356 5
13995.918 7
13996.481 5
13997.043 2
13997.605 10
13998.167 10
13998.730 15
13999.292 15
13999.854 11
14000.416 22
14000.979 13
14001.541 7
14002.103 5
14002.666 15
14003.228 13
14003.791 14
14004.353 8
14004.915 6
14005.478 8
14006.040 5
14006.603 6
14007.165 2
14007.727 8
14008.290 11
14008.852 5
14009.415 4
14009.977 4
14010.540 7
14011.102 3
14011.665 14
14012.228 23
14012.790 11
14013.353 15
14013.915 6
14014.478 3
14015.040 10
14015.603 6
14016.166 3
14016.728 8
14017.291 13
14017.854 17
14018.416 13
14018.979 4
14019.542 6
14020.104 4
14020.667 6
14021.230 4
14021.792 8
14022.355 9
14022.918 6
14023.481 8
14024.044 5
14024.606 1
14025.169 8
14025.732 5
14026.295 11
14026.858 4
14027.420 3
14027.983 6
14028.546 16
14029.109 9
14029.672 8
14030.235 3
14030.798 1
14031.361 6
14031.924 8
14032.487 9
14033.050 4
14033.613 9
14034.176 15
14034.739 14
14035.302 10
14035.865 8
14036.428 6
14036.991 13
14037.554 24
14038.117 14
14038.680 8
14039.243 12
14039.806 10
14040.369 8
14040.932 4
14041.495 11
14042.059 9
14042.622 7
14043.185 9
14043.748 10
14044.311 8
14044.874 2
14045.438 5
14046.001 4
14046.564 11
14047.127 15
14047.691 14
14048.254 9
14048.817 6
14049.380 4
14049.944 7
14050.507 1
14051.070 5
14051.634 8
14052.197 8
14052.760 7
14053.324 5
14053.887 5
14054.450 12
14055.014 5
14055.577 1
14056.141 2
14056.704 3
14057.268 9
14057.831 14
14058.395 14
14058.958 16
14059.522 12
14060.085 6
14060.649 4
14061.212 8
14061.776 13
14062.339 25
14062.903 17
14063.466 11
14064.030 7
14064.593 10
14065.157 7
14065.721 3
14066.284 8
14066.848 15
14067.412 10
14067.975 13
14068.539 9
14069.103 5
14069.666 4
14070.230 2
14070.794 2
14071.357 5
14071.921 6
14072.485 5
14073.049 4
14073.613 3
14074.176 1
14074.740 0
14075.304 4
14075.868 16
14076.432 12
14076.995 5
14077.559 2
14078.123 1
14078.687 11
14079.251 14
14079.815 9
14080.379 7
14080.943 0
14081.507 4
14082.070 7
14082.634 6
14083.198 1
14083.762 5
14084.326 8
14084.890 15
14085.454 8
14086.018 6
14086.582 8
14087.146 6
14087.711 2
14088.275 8
14088.839 14
14089.403 10
14089.967 18
14090.531 13
14091.095 10
14091.659 17
14092.223 23
14092.788 17
14093.352 6
14093.916 4
14094.480 7
14095.044 4
14095.609 8
14096.173 3
14096.737 1
14097.301 6
14097.866 7
14098.430 5
14098.994 14
14099.558 7
14100.123 6
14100.687 11
14101.251 3
14101.816 10
14102.380 9
14102.944 6
14103.509 12
14104.073 16
14104.638 13
14105.202 9
14105.766 3
14106.331 0
14106.895 2
14107.460 8
14108.024 9
14108.589 4
14109.153 6
14109.718 5
14110.282 1
14110.847 2
14111.411 3
14111.976 7
14112.540 7
14113.105 12
14113.669 9
14114.234 11
14114.799 12
14115.363 5
14115.928 9
14116.492 11
14117.057 5
14117.622 2
14118.186 6
14118.751 3
14119.316 3
14119.880 3
14120.445 6
14121.010 5
14121.575 5
14122.139 12
14122.704 15
14123.269 15
14123.834 18
14124.398 12
14124.963 9
14125.528 6
14126.093 11
14126.658 10
14127.223 13
14127.787 11
14128.352 5
14128.917 4
14129.482 8
14130.047 13
14130.612 14
14131.177 7
14131.742 5
14132.307 1
14132.872 6
14133.437 6
14134.002 4
14134.567 4
14135.132 3
14135.697 9
14136.262 10
14136.827 4
14137.392 5
14137.957 7
14138.522 8
14139.087 14
14139.652 12
14140.217 5
14140.782 3
14141.347 8
14141.913 9
14142.478 10
14143.043 8
14143.608 7
14144.173 5
14144.738 14
14145.304 11
14145.869 3
14146.434 7
14146.999 5
14147.565 1
14148.130 2
14148.695 13
14149.260 10
14149.826 10
14150.391 11
14150.956 11
14151.522 14
14152.087 10
14152.652 5
14153.218 11
14153.783 13
14154.349 9
14154.914 2
14155.479 6
14156.045 9
14156.610 3
14157.176 8
14157.741 15
14158.307 12
14158.872 8
14159.438 8
14160.003 12
14160.569 8
14161.134 3
14161.700 2
14162.265 1
14162.831 0
14163.396 6
14163.962 8
14164.528 5
14165.093 1
14165.659 2
14166.224 2
14166.790 9
14167.356 9
14167.921 2
14168.487 0
14169.053 2
14169.618 12
14170.184 4
14170.750 3
14171.316 8
14171.881 10
14172.447 6
14173.013 9
14173.579 9
14174.144 5
14174.710 11
14175.276 7
14175.842 7
14176.408 7
14176.973 5
14177.539 4
14178.105 1
14178.671 7
14179.237 12
14179.803 7
14180.369 4
14180.935 12
14181.501 18
14182.067 5
14182.632 6
14183.198 5
14183.764 3
14184.330 1
14184.896 5
14185.462 12
14186.028 9
14186.594 12
14187.161 5
14187.727 1
14188.293 1
14188.859 1
14189.425 3
14189.991 3
14190.557 8
14191.123 5
14191.689 11
14192.255 5
14192.822 6
14193.388 9
14193.954 4
14194.520 2
14195.086 4
14195.653 8
14196.219 12
14196.785 12
14197.351 8
14197.917 8
14198.484 2
14199.050 0
14199.616 7
14200.183 10
14200.749 7
14201.315 4
14201.882 3
14202.448 2
14203.014 5
14203.581 6
14204.147 5
14204.713 3
14205.280 5
14205.846 1
14206.413 2
14206.979 1
14207.546 2
14208.112 2
14208.679 5
14209.245 17
14209.812 11
14210.378 16
14210.945 11
14211.511 6
14212.078 6
14212.644 5
14213.211 4
14213.777 2
14214.344 3
14214.911 9
14215.477 9
14216.044 6
14216.610 13
14217.177 8
14217.744 2
14218.310 3
14218.877 2
14219.444 6
14220.010 8
14220.577 9
14221.144 13
14221.711 15
14222.277 15
14222.844 8
14223.411 5
14223.978 2
14224.544 6
14225.111 10
14225.678 7
14226.245 8
14226.812 6
14227.379 9
14227.945 10
14228.512 5
14229.079 2
14229.646 13
14230.213 11
14230.780 3
14231.347 8
14231.914 14
14232.481 9
14233.048 8
14233.615 2
14234.182 3
14234.749 5
14235.316 5
14235.883 10
14236.450 4
14237.017 4
14237.584 2
14238.151 8
14238.718 13
14239.285 9
14239.852 9
14240.419 9
14240.986 7
14241.553 3
14242.121 1
14242.688 2
14243.255 3
14243.822 10
14244.389 15
14244.956 10
14245.524 3
14246.091 6
14246.658 2
14247.225 4
14247.793 9
14248.360 10
14248.927 5
14249.494 5
14250.062 2
14250.629 3
14251.196 5
14251.764 8
14252.331 5
14252.898 2
14253.466 2
14254.033 5
14254.600 4
14255.168 6
14255.735 2
14256.303 7
14256.870 7
14257.438 8
14258.005 5
14258.572 3
14259.140 4
14259.707 5
14260.275 6
14260.842 19
14261.410 17
14261.978 11
14262.545 10
14263.113 3
14263.680 3
14264.248 1
14264.815 5
14265.383 14
14265.951 15
14266.518 6
14267.086 6
14267.653 1
14268.221 13
14268.789 20
14269.357 5
14269.924 4
14270.492 3
14271.060 0
14271.627 2
14272.195 6
14272.763 8
14273.331 4
14273.898 6
14274.466 1
14275.034 2
14275.602 2
14276.170 4
14276.737 7
14277.305 6
14277.873 10
14278.441 14
14279.009 6
14279.577 5
14280.145 1
14280.713 3
14281.280 13
14281.848 34
14282.416 21
14282.984 15
14283.552 4
14284.120 8
14284.688 11
14285.256 9
14285.824 10
14286.392 9
14286.960 5
14287.528 4
14288.096 3
14288.664 11
14289.232 13
14289.801 5
14290.369 4
14290.937 3
14291.505 4
14292.073 2
14292.641 7
14293.209 10
14293.778 11
14294.346 12
14294.914 11
14295.482 7
14296.050 8
14296.619 13
14297.187 7
14297.755 4
14298.323 9
14298.892 11
14299.460 13
14300.028 5
14300.596 2
14301.165 5
14301.733 5
14302.301 11
14302.870 9
14303.438 8
14304.006 9
14304.575 8
14305.143 10
14305.712 4
14306.280 1
14306.848 2
14307.417 10
14307.985 7
14308.554 14
14309.122 10
14309.691 7
14310.259 8
14310.828 13
14311.396 8
14311.965 4
14312.533 3
14313.102 0
14313.670 6
14314.239 5
14314.808 3
14315.376 5
14315.945 1
14316.513 10
14317.082 14
14317.651 11
14318.219 6
14318.788 2
14319.357 4
14319.925 3
14320.494 8
14321.063 7
14321.632 9
14322.200 3
14322.769 5
14323.338 4
14323.907 1
14324.475 10
14325.044 9
14325.613 6
14326.182 10
14326.751 9
14327.319 4
14327.888 5
14328.457 10
14329.026 6
14329.595 4
14330.164 6
14330.733 3
14331.302 8
14331.870 5
14332.439 0
14333.008 4
14333.577 8
14334.146 3
14334.715 4
14335.284 6
14335.853 5
14336.422 8
14336.991 14
14337.560 11
14338.129 4
14338.698 4
14339.268 6
14339.837 6
14340.406 2
14340.975 4
14341.544 6
14342.113 9
14342.682 15
14343.251 12
14343.820 4
14344.390 6
14344.959 9
14345.528 4
14346.097 7
14346.666 7
14347.236 11
14347.805 20
14348.374 17
14348.943 14
14349.513 20
14350.082 18
14350.651 10
14351.221 3
14351.790 9
14352.359 6
14352.929 12
14353.498 8
14354.067 11
14354.637 6
14355.206 2
14355.775 16
14356.345 20
14356.914 11
14357.484 9
14358.053 6
14358.623 6
14359.192 5
14359.762 11
14360.331 12
14360.901 8
14361.470 21
14362.040 24
14362.609 14
14363.179 6
14363.748 4
14364.318 1
14364.887 5
14365.457 4
14366.027 4
14366.596 11
14367.166 7
14367.735 2
14368.305 0
14368.875 0
14369.444 5
14370.014 5
14370.584 5
14371.154 7
14371.723 10
14372.293 3
14372.863 0
14373.432 2
14374.002 2
14374.572 3
14375.142 14
14375.712 19
14376.281 8
14376.851 11
14377.421 5
14377.991 10
14378.561 5
14379.131 6
14379.700 5
14380.270 2
14380.840 1
14381.410 7
14381.980 7
14382.550 9
14383.120 7
14383.690 15
14384.260 15
14384.830 5
14385.400 5
14385.970 5
14386.540 0
14387.110 4
14387.680 8
14388.250 11
14388.820 9
14389.390 9
14389.960 4
14390.530 6
14391.100 9
14391.670 8
14392.240 6
14392.811 2
14393.381 7
14393.951 4
14394.521 6
14395.091 9
14395.661 13
14396.232 14
14396.802 9
14397.372 9
14397.942 17
14398.513 12
14399.083 3
14399.653 2
14400.223 10
14400.794 10
14401.364 24
14401.934 16
14402.505 9
14403.075 7
14403.645 1
14404.216 8
14404.786 6
14405.356 7
14405.927 4
14406.497 1
14407.068 5
14407.638 17
14408.208 9
14408.779 10
14409.349 15
14409.920 9
14410.490 9
14411.061 3
14411.631 14
14412.202 15
14412.772 4
14413.343 9
14413.913 10
14414.484 4
14415.055 4
14415.625 7
14416.196 3
14416.766 1
14417.337 5
14417.908 5
14418.478 8
14419.049 10
14419.620 5
14420.190 1
14420.761 6
14421.332 5
14421.902 6
14422.473 2
14423.044 3
14423.615 6
14424.185 3
14424.756 1
14425.327 3
14425.898 9
14426.468 4
14427.039 2
14427.610 4
14428.181 10
14428.752 11
14429.323 11
14429.893 15
14430.464 10
14431.035 7
14431.606 6
14432.177 8
14432.748 10
14433.319 5
14433.890 6
14434.461 15
14435.032 13
14435.603 8
14436.174 3
14436.745 16
14437.316 9
14437.887 10
14438.458 12
14439.029 10
14439.600 10
14440.171 10
14440.742 4
14441.313 11
14441.884 16
14442.455 10
14443.026 8
14443.598 2
14444.169 10
14444.740 14
14445.311 6
14445.882 2
14446.453 8
14447.025 4
14447.596 5
14448.167 7
14448.738 5
14449.310 7
14449.881 8
14450.452 12
14451.023 9
14451.595 9
14452.166 11
14452.737 25
14453.309 20
14453.880 7
14454.451 11
14455.023 5
14455.594 8
14456.166 18
14456.737 10
14457.308 2
14457.880 4
14458.451 1
14459.023 9
14459.594 19
14460.166 9
14460.737 3
14461.308 3
14461.880 5
14462.451 8
14463.023 7
14463.595 9
14464.166 6
14464.738 7
14465.309 8
14465.881 10
14466.452 5
14467.024 6
14467.596 6
14468.167 5
14468.739 5
14469.310 4
14469.882 3
14470.454 1
14471.025 2
14471.597 0
14472.169 0
14472.741 3
14473.312 4
14473.884 5
14474.456 2
14475.028 5
14475.599 5
14476.171 5
14476.743 7
14477.315 9
14477.887 10
14478.458 2
14479.030 6
14479.602 12
14480.174 6
14480.746 3
14481.318 2
14481.890 4
14482.461 3
14483.033 2
14483.605 2
14484.177 3
14484.749 0
14485.321 3
14485.893 5
14486.465 4
14487.037 3
14487.609 5
14488.181 3
14488.753 8
14489.325 10
14489.897 13
14490.469 8
14491.041 6
14491.613 9
14492.186 8
14492.758 11
14493.330 7
14493.902 4
14494.474 11
14495.046 4
14495.618 2
14496.191 1
14496.763 7
14497.335 7
14497.907 3
14498.479 1
14499.052 2
14499.624 3
14500.196 7
14500.768 15
14501.341 14
14501.913 5
14502.485 4
14503.058 11
14503.630 11
14504.202 16
14504.775 19
14505.347 9
14505.919 4
14506.492 2
14507.064 4
14507.636 11
14508.209 12
14508.781 15
14509.354 7
14509.926 3
14510.499 10
14511.071 18
14511.644 11
14512.216 8
14512.789 6
14513.361 11
14513.934 10
14514.506 13
14515.079 11
14515.651 7
14516.224 11
14516.796 9
14517.369 12
14517.942 10
14518.514 13
14519.087 6
14519.660 1
14520.232 7
14520.805 5
14521.378 5
14521.950 3
14522.523 12
14523.096 16
14523.668 12
14524.241 7
14524.814 8
14525.387 2
14525.959 9
14526.532 8
14527.105 4
14527.678 5
14528.250 2
14528.823 0
14529.396 0
14529.969 1
14530.542 14
14531.115 14
14531.688 5
14532.260 6
14532.833 4
14533.406 10
14533.979 10
14534.552 7
14535.125 5
14535.698 2
14536.271 4
14536.844 7
14537.417 11
14537.990 10
14538.563 6
14539.136 2
14539.709 0
14540.282 5
14540.855 4
14541.428 12
14542.001 18
14542.574 10
14543.147 12
14543.721 7
14544.294 19
14544.867 10
14545.440 10
14546.013 12
14546.586 10
14547.160 9
14547.733 10
14548.306 7
14548.879 11
14549.452 6
14550.026 3
14550.599 5
14551.172 4
14551.745 5
14552.319 2
14552.892 8
14553.465 9
14554.039 21
14554.612 19
14555.185 16
14555.759 15
14556.332 8
14556.905 2
14557.479 2
14558.052 2
14558.626 7
14559.199 18
14559.772 13
14560.346 12
14560.919 7
14561.493 6
14562.066 8
14562.640 5
14563.213 8
14563.787 3
14564.360 5
14564.934 6
14565.507 9
14566.081 6
14566.654 6
14567.228 4
14567.802 1
14568.375 4
14568.949 5
14569.522 2
14570.096 1
14570.670 15
14571.243 14
14571.817 6
14572.391 11
14572.964 12
14573.538 9
14574.112 6
14574.685 11
14575.259 8
14575.833 13
14576.407 9
14576.980 3
14577.554 6
14578.128 4
14578.702 2
14579.276 6
14579.850 6
14580.423 3
14580.997 2
14581.571 7
14582.145 7
14582.719 11
14583.293 16
14583.867 14
14584.441 10
14585.014 3
14585.588 7
14586.162 4
14586.736 4
14587.310 5
14587.884 4
14588.458 11
14589.032 13
14589.606 6
14590.180 3
14590.754 9
14591.328 11
14591.902 12
14592.477 6
14593.051 8
14593.625 8
14594.199 5
14594.773 4
14595.347 5
14595.921 2
14596.495 1
14597.070 2
14597.644 4
14598.218 9
14598.792 8
14599.366 9
14599.941 7
14600.515 8
14601.089 8
14601.663 7
14602.237 6
14602.812 4
14603.386 7
14603.960 7
14604.535 18
14605.109 26
14605.683 18
14606.258 19
14606.832 20
14607.406 18
14607.981 12
14608.555 16
14609.130 12
14609.704 4
14610.278 10
14610.853 7
14611.427 5
14612.002 8
14612.576 9
14613.151 14
14613.725 10
14614.300 4
14614.874 4
14615.449 4
14616.023 8
14616.598 9
14617.172 8
14617.747 11
14618.322 22
14618.896 13
14619.471 2
14620.045 2
14620.620 4
14621.195 1
14621.769 2
14622.344 7
14622.919 5
14623.493 10
14624.068 11
14624.643 8
14625.217 17
14625.792 21
14626.367 19
14626.942 8
14627.516 5
14628.091 5
14628.666 7
14629.241 6
14629.816 5
14630.390 9
14630.965 15
14631.540 11
14632.115 17
14632.690 10
14633.265 10
14633.839 7
14634.414 3
14634.989 9
14635.564 11
14636.139 8
14636.714 3
14637.289 7
14637.864 12
14638.439 7
14639.014 7
14639.589 4
14640.164 2
14640.739 0
14641.314 2
14641.889 1
14642.464 9
14643.039 10
14643.614 4
14644.189 5
14644.764 4
14645.340 7
14645.915 14
14646.490 8
14647.065 2
14647.640 3
14648.215 1
14648.791 4
14649.366 3
14649.941 2
14650.516 6
14651.091 9
14651.667 5
14652.242 8
14652.817 6
14653.392 5
14653.968 1
14654.543 11
14655.118 5
14655.694 9
14656.269 11
14656.844 9
14657.420 8
14657.995 7
14658.570 3
14659.146 4
14659.721 8
14660.296 15
14660.872 9
14661.447 12
14662.023 8
14662.598 4
14663.174 6
14663.749 7
14664.325 8
14664.900 8
14665.476 10
14666.051 16
14666.627 16
14667.202 13
14667.778 12
14668.353 16
14668.929 13
14669.505 4
14670.080 2
14670.656 3
14671.231 2
14671.807 9
14672.383 17
14672.958 11
14673.534 9
14674.110 7
14674.685 6
14675.261 15
14675.837 15
14676.412 11
14676.988 9
14677.564 8
14678.140 7
14678.715 2
14679.291 9
14679.867 12
14680.443 12
14681.019 7
14681.594 4
14682.170 4
14682.746 5
14683.322 8
14683.898 12
14684.474 14
14685.050 6
14685.626 17
14686.201 9
14686.777 7
14687.353 9
14687.929 1
14688.505 5
14689.081 11
14689.657 21
14690.233 19
14690.809 8
14691.385 6
14691.961 9
14692.537 16
14693.113 8
14693.689 17
14694.265 22
14694.842 11
14695.418 7
14695.994 6
14696.570 6
14697.146 7
14697.722 7
14698.298 13
14698.874 11
14699.451 14
14700.027 9
14700.603 7
14701.179 13
14701.755 7
14702.332 5
14702.908 11
14703.484 2
14704.060 0
14704.637 6
14705.213 8
14705.789 6
14706.366 9
14706.942 3
14707.518 2
14708.095 14
14708.671 6
14709.247 7
14709.824 8
14710.400 8
14710.976 17
14711.553 17
14712.129 15
14712.706 12
14713.282 8
14713.859 8
14714.435 4
14715.012 4
14715.588 4
14716.165 4
14716.741 6
14717.318 4
14717.894 3
14718.471 5
14719.047 7
14719.624 6
14720.200 8
14720.777 6
14721.354 3
14721.930 11
14722.507 8
14723.083 15
14723.660 14
14724.237 18
14724.813 14
14725.390 10
14725.967 14
14726.543 9
14727.120 9
14727.697 3
14728.274 4
14728.850 1
14729.427 4
14730.004 4
14730.581 3
14731.158 2
14731.734 4
14732.311 5
14732.888 12
14733.465 12
14734.042 6
14734.619 3
14735.195 6
14735.772 5
14736.349 1
14736.926 0
14737.503 6
14738.080 7
14738.657 8
14739.234 5
14739.811 5
14740.388 2
14740.965 1
14741.542 7
14742.119 7
14742.696 7
14743.273 4
14743.850 3
14744.427 5
14745.004 10
14745.581 13
14746.158 4
14746.735 4
14747.312 1
14747.889 0
14748.467 4
14749.044 4
14749.621 4
14750.198 6
14750.775 8
14751.352 13
14751.930 9
14752.507 4
14753.084 7
14753.661 8
14754.239 3
14754.816 9
14755.393 10
14755.970 7
14756.548 11
14757.125 8
14757.702 4
14758.280 4
14758.857 7
14759.434 8
14760.012 6
14760.589 8
14761.166 9
14761.744 8
14762.321 7
14762.899 5
14763.476 2
14764.054 2
14764.631 10
14765.208 5
14765.786 7
14766.363 18
14766.941 12
14767.518 13
14768.096 16
14768.673 13
14769.251 7
14769.829 5
14770.406 8
14770.984 9
14771.561 12
14772.139 14
14772.716 14
14773.294 15
14773.872 9
14774.449 14
14775.027 13
14775.605 5
14776.182 5
14776.760 9
14777.338 9
14777.915 4
14778.493 1
14779.071 6
14779.649 6
14780.226 2
14780.804 5
14781.382 3
14781.960 3
14782.538 3
14783.115 1
14783.693 0
14784.271 5
14784.849 15
14785.427 18
14786.005 5
14786.582 3
14787.160 7
14787.738 8
14788.316 4
14788.894 3
14789.472 9
14790.050 12
14790.628 10
14791.206 6
14791.784 6
14792.362 2
14792.940 7
14793.518 5
14794.096 9
14794.674 19
14795.252 11
14795.830 4
14796.408 3
14796.986 11
14797.564 19
14798.142 9
14798.720 16
14799.299 6
14799.877 8
14800.455 8
14801.033 7
14801.611 7
14802.189 3
14802.768 1
14803.346 5
14803.924 3
14804.502 2
14805.081 3
14805.659 2
14806.237 0
14806.815 0
14807.394 5
14807.972 3
14808.550 7
14809.129 5
14809.707 17
14810.285 18
14810.864 8
14811.442 7
14812.020 9
14812.599 8
14813.177 7
14813.755 9
14814.334 3
14814.912 1
14815.491 8
14816.069 5
14816.648 5
14817.226 15
14817.805 11
14818.383 6
14818.962 3
14819.540 10
14820.119 8
14820.697 5
14821.276 5
14821.854 10
14822.433 9
14823.012 6
14823.590 21
14824.169 20
14824.747 10
14825.326 9
14825.905 4
14826.483 6
14827.062 9
14827.641 7
14828.219 7
14828.798 7
14829.377 5
14829.956 20
14830.534 27
14831.113 22
14831.692 10
14832.271 9
14832.849 6
14833.428 18
14834.007 12
14834.586 13
14835.165 14
14835.743 10
14836.322 4
14836.901 4
14837.480 10
14838.059 10
14838.638 11
14839.217 6
14839.796 2
14840.375 4
14840.953 3
14841.532 16
14842.111 14
14842.690 9
14843.269 10
14843.848 4
14844.427 1
14845.006 3
14845.585 13
14846.164 10
14846.743 13
14847.323 16
14847.902 21
14848.481 16
14849.060 6
14849.639 5
14850.218 10
14850.797 12
14851.376 12
14851.955 6
14852.535 4
14853.114 8
14853.693 9
14854.272 14
14854.851 11
14855.431 8
14856.010 7
14856.589 8
14857.168 9
14857.748 6
14858.327 6
14858.906 9
14859.486 5
14860.065 4
14860.644 6
14861.224 4
14861.803 5
14862.382 2
14862.962 15
14863.541 9
14864.120 7
14864.700 7
14865.279 9
14865.859 4
14866.438 6
14867.017 10
14867.597 7
14868.176 7
14868.756 7
14869.335 5
14869.915 6
14870.494 7
14871.074 12
14871.653 14
14872.233 16
14872.813 12
14873.392 9
14873.972 13
14874.551 10
14875.131 8
14875.711 1
14876.290 4
14876.870 6
14877.449 4
14878.029 6
14878.609 8
14879.189 7
14879.768 5
14880.348 7
14880.928 6
14881.507 9
14882.087 8
14882.667 11
14883.247 6
14883.826 18
14884.406 15
14884.986 14
14885.566 12
14886.146 5
14886.725 11
14887.305 4
14887.885 2
14888.465 3
14889.045 3
14889.625 3
14890.205 5
14890.785 7
14891.365 16
14891.944 12
14892.524 15
14893.104 16
14893.684 12
14894.264 15
14894.844 20
14895.424 10
14896.004 8
14896.584 5
14897.164 15
14897.744 8
14898.324 6
14898.905 6
14899.485 6
14900.065 9
14900.645 9
14901.225 12
14901.805 13
14902.385 17
14902.965 19
14903.546 11
14904.126 7
14904.706 6
14905.286 2
14905.866 4
14906.446 5
14907.027 7
14907.607 6
14908.187 2
14908.767 4
14909.348 11
14909.928 13
14910.508 9
14911.089 24
14911.669 5
14912.249 4
14912.830 5
14913.410 11
14913.990 21
14914.571 17
14915.151 13
14915.731 9
14916.312 5
14916.892 1
14917.473 4
14918.053 14
14918.634 7
14919.214 8
14919.795 10
14920.375 7
14920.956 7
14921.536 9
14922.117 15
14922.697 13
14923.278 5
14923.858 9
14924.439 16
14925.019 13
14925.600 15
14926.181 8
14926.761 3
14927.342 5
14927.922 12
14928.503 20
14929.084 14
14929.664 15
14930.245 6
14930.826 5
14931.406 5
14931.987 15
14932.568 10
14933.149 12
14933.729 12
14934.310 12
14934.891 9
14935.472 0
14936.053 8
14936.633 6
14937.214 4
14937.795 6
14938.376 9
14938.957 7
14939.537 4
14940.118 11
14940.699 11
14941.280 17
14941.861 12
14942.442 9
14943.023 5
14943.604 2
14944.185 3
14944.766 2
14945.347 3
14945.928 7
14946.509 10
14947.090 6
14947.671 5
14948.252 6
14948.833 9
14949.414 9
14949.995 6
14950.576 7
14951.157 5
14951.738 4
14952.319 14
14952.900 10
14953.482 3
14954.063 8
14954.644 6
14955.225 4
14955.806 5
14956.387 9
14956.969 4
14957.550 4
14958.131 7
14958.712 8
14959.293 10
14959.875 7
14960.456 1
14961.037 5
14961.619 7
14962.200 7
14962.781 11
14963.362 10
14963.944 5
14964.525 8
14965.107 4
14965.688 3
14966.269 12
14966.851 14
14967.432 5
14968.013 9
14968.595 7
14969.176 9
14969.758 8
14970.339 2
14970.921 1
14971.502 2
14972.084 7
14972.665 11
14973.247 8
14973.828 5
14974.410 9
14974.991 5
14975.573 8
14976.154 5
14976.736 8
14977.318 4
14977.899 4
14978.481 6
14979.062 13
14979.644 9
14980.226 1
14980.807 0
14981.389 3
14981.971 2
14982.552 4
14983.134 12
14983.716 12
14984.298 10
14984.879 11
14985.461 10
14986.043 12
14986.625 8
14987.206 5
14987.788 6
14988.370 10
14988.952 13
14989.534 7
14990.116 7
14990.697 3
14991.279 2
14991.861 6
14992.443 6
14993.025 3
14993.607 2
14994.189 2
14994.771 0
14995.353 4
14995.935 9
14996.517 6
14997.099 5
14997.681 7
14998.263 3
14998.845 5
14999.427 8
15000.009 8
15000.591 8
15001.173 1
15001.755 1
15002.337 1
15002.919 3
15003.501 6
15004.083 5
15004.665 2
15005.247 2
15005.830 8
15006.412 6
15006.994 6
15007.576 7
15008.158 6
15008.740 6
15009.323 8
15009.905 10
15010.487 6
15011.069 1
15011.652 1
15012.234 10
15012.816 8
15013.399 6
15013.981 4
15014.563 8
15015.145 4
15015.728 9
15016.310 6
15016.893 18
15017.475 21
15018.057 12
15018.640 11
15019.222 11
15019.805 14
15020.387 10
15020.969 5
15021.552 2
15022.134 0
15022.717 9
15023.299 11
15023.882 11
15024.464 7
15025.047 8
15025.629 9
15026.212 8
15026.794 5
15027.377 3
15027.960 11
15028.542 22
15029.125 16
15029.707 9
15030.290 22
15030.873 20
15031.455 6
15032.038 4
15032.621 1
15033.203 8
15033.786 17
15034.369 13
15034.951 5
15035.534 3
15036.117 3
15036.700 10
15037.282 8
15037.865 9
15038.448 11
15039.031 18
15039.613 10
15040.196 6
15040.779 4
15041.362 5
15041.945 8
15042.528 5
15043.111 3
15043.693 3
15044.276 11
15044.859 3
15045.442 1
15046.025 8
15046.608 8
15047.191 12
15047.774 12
15048.357 7
15048.940 5
15049.523 6
15050.106 7
15050.689 8
15051.272 10
15051.855 5
15052.438 4
15053.021 2
15053.604 8
15054.187 8
15054.770 3
15055.353 2
15055.937 0
15056.520 4
15057.103 7
15057.686 11
15058.269 7
15058.852 8
15059.435 1
15060.019 5
15060.602 8
15061.185 7
15061.768 4
15062.352 5
15062.935 6
15063.518 5
15064.101 3
15064.685 4
15065.268 12
15065.851 6
15066.435 1
15067.018 6
15067.601 14
15068.185 8
15068.768 3
15069.351 4
15069.935 2
15070.518 7
15071.102 13
15071.685 8
15072.268 4
15072.852 12
15073.435 17
15074.019 6
15074.602 6
15075.186 6
15075.769 7
15076.353 6
15076.936 2
15077.520 5
15078.103 1
15078.687 2
15079.271 1
15079.854 3
15080.438 5
15081.021 1
15081.605 6
15082.189 7
15082.772 4
15083.356 8
15083.939 10
15084.523 16
15085.107 11
15085.691 3
15086.274 5
15086.858 13
15087.442 11
15088.025 4
15088.609 2
15089.193 7
15089.777 4
15090.361 0
15090.944 1
15091.528 2
15092.112 12
15092.696 10
15093.280 9
15093.863 12
15094.447 11
15095.031 11
15095.615 12
15096.199 4
15096.783 5
15097.367 4
15097.951 5
15098.535 1
15099.119 4
15099.703 7
15100.287 11
15100.871 7
15101.455 13
15102.039 9
15102.623 3
15103.207 4
15103.791 4
15104.375 7
15104.959 5
15105.543 11
15106.127 6
15106.711 3
15107.295 11
15107.879 18
15108.463 11
15109.048 6
15109.632 16
15110.216 12
15110.800 9
15111.384 3
15111.968 4
15112.553 16
15113.137 19
15113.721 25
15114.305 19
15114.890 17
15115.474 9
15116.058 5
15116.643 7
15117.227 5
15117.811 2
15118.395 6
15118.980 1
15119.564 1
15120.149 5
15120.733 4
15121.317 4
15121.902 8
15122.486 4
15123.070 3
15123.655 1
15124.239 4
15124.824 2
15125.408 4
15125.993 1
15126.577 1
15127.162 4
15127.746 16
15128.331 14
15128.915 8
15129.500 7
15130.084 4
15130.669 4
15131.254 7
15131.838 9
15132.423 6
15133.007 2
15133.592 4
15134.177 7
15134.761 2
15135.346 8
15135.931 14
15136.515 6
15137.100 1
15137.685 6
15138.269 5
15138.854 13
15139.439 10
15140.023 10
15140.608 4
15141.193 6
15141.778 8
15142.363 7
15142.947 3
15143.532 1
15144.117 2
15144.702 3
15145.287 1
15145.872 5
15146.456 8
15147.041 8
15147.626 7
15148.211 6
15148.796 2
15149.381 5
15149.966 2
15150.551 2
15151.136 11
15151.721 10
15152.306 6
15152.891 2
15153.476 4
15154.061 4
15154.646 5
15155.231 13
15155.816 20
15156.401 10
15156.986 5
15157.571 3
15158.156 4
15158.741 1
15159.326 8
15159.912 5
15160.497 6
15161.082 8
15161.667 8
15162.252 3
15162.837 10
15163.423 16
15164.008 13
15164.593 5
15165.178 7
15165.763 5
15166.349 4
15166.934 10
15167.519 6
15168.105 4
15168.690 2
15169.275 2
15169.860 6
15170.446 6
15171.031 8
15171.616 9
15172.202 6
15172.787 7
15173.373 11
15173.958 11
15174.543 6
15175.129 13
15175.714 3
15176.300 0
15176.885 7
15177.471 18
15178.056 21
15178.642 10
15179.227 10
15179.813 3
15180.398 3
15180.984 7
15181.569 11
15182.155 10
15182.740 11
15183.326 10
15183.912 6
15184.497 5
15185.083 3
15185.668 6
15186.254 6
15186.840 6
15187.425 13
15188.011 16
15188.597 8
15189.182 11
15189.768 18
15190.354 18
15190.940 13
15191.525 12
15192.111 13
15192.697 10
15193.283 5
15193.868 7
15194.454 11
15195.040 4
15195.626 3
15196.212 3
15196.797 6
15197.383 5
15197.969 2
15198.555 1
15199.141 6
15199.727 4
15200.313 3
15200.899 4
15201.485 2
15202.070 9
15202.656 22
15203.242 9
15203.828 9
15204.414 9
15205.000 13
15205.586 4
15206.172 2
15206.758 4
15207.344 2
15207.931 4
15208.517 3
15209.103 2
15209.689 2
15210.275 9
15210.861 4
15211.447 2
15212.033 3
15212.619 15
15213.206 7
15213.792 13
15214.378 8
15214.964 2
15215.550 0
15216.136 5
15216.723 6
15217.309 2
15217.895 7
15218.481 6
15219.068 4
15219.654 12
15220.240 9
15220.827 5
15221.413 5
15221.999 7
15222.586 4
15223.172 1
15223.758 5
15224.345 11
15224.931 3
15225.517 10
15226.104 10
15226.690 13
15227.277 7
15227.863 3
15228.450 7
15229.036 8
15229.622 4
15230.209 3
15230.795 5
15231.382 11
15231.968 12
15232.555 14
15233.142 13
15233.728 10
15234.315 5
15234.901 4
15235.488 6
15236.074 12
15236.661 11
15237.248 5
15237.834 5
15238.421 4
15239.008 3
15239.594 11
15240.181 13
15240.768 4
15241.354 5
15241.941 14
15242.528 5
15243.114 7
15243.701 4
15244.288 2
15244.875 2
15245.462 15
15246.048 16
15246.635 9
15247.222 8
15247.809 5
15248.396 11
15248.982 6
15249.569 4
15250.156 9
15250.743 4
15251.330 2
15251.917 5
15252.504 1
15253.091 2
15253.678 7
15254.265 12
15254.851 17
15255.438 8
15256.025 4
15256.612 4
15257.199 11
15257.786 8
15258.373 11
15258.961 12
15259.548 7
15260.135 6
15260.722 6
15261.309 9
15261.896 2
15262.483 3
15263.070 9
15263.657 8
15264.244 10
15264.831 12
15265.419 8
15266.006 4
15266.593 15
15267.180 12
15267.767 15
15268.355 18
15268.942 9
15269.529 10
15270.116 10
15270.704 7
15271.291 10
15271.878 7
15272.465 3
15273.053 7
15273.640 12
15274.227 5
15274.815 6
15275.402 2
15275.989 0
15276.577 5
15277.164 5
15277.752 5
15278.339 1
15278.926 3
15279.514 5
15280.101 6
15280.689 5
15281.276 8
15281.864 12
15282.451 2
15283.039 1
15283.626 3
15284.214 5
15284.801 4
15285.389 5
15285.976 6
15286.564 7
15287.152 14
15287.739 9
15288.327 3
15288.914 1
15289.502 4
15290.090 3
15290.677 9
15291.265 9
15291.853 6
15292.440 10
15293.028 14
15293.616 18
15294.203 15
15294.791 4
15295.379 2
15295.967 12
15296.554 9
15297.142 7
15297.730 4
15298.318 7
15298.906 16
15299.493 11
15300.081 7
15300.669 4
15301.257 5
15301.845 8
15302.433 10
15303.020 15
15303.608 7
15304.196 13
15304.784 11
15305.372 1
15305.960 7
15306.548 8
15307.136 8
15307.724 10
15308.312 12
15308.900 12
15309.488 6
15310.076 10
15310.664 2
15311.252 3
15311.840 8
15312.428 9
15313.016 5
15313.604 8
15314.192 18
15314.781 14
15315.369 14
15315.957 6
15316.545 9
15317.133 15
15317.721 9
15318.309 3
15318.898 1
15319.486 4
15320.074 6
15320.662 8
15321.250 10
15321.839 6
15322.427 9
15323.015 2
15323.604 6
15324.192 7
15324.780 2
15325.368 10
15325.957 14
15326.545 11
15327.133 8
15327.722 5
15328.310 4
15328.899 8
15329.487 7
15330.075 1
15330.664 4
15331.252 4
15331.841 5
15332.429 1
15333.018 0
15333.606 3
15334.194 3
15334.783 3
15335.371 11
15335.960 6
15336.549 9
15337.137 9
15337.726 9
15338.314 14
15338.903 8
15339.491 7
15340.080 11
15340.669 7
15341.257 4
15341.846 3
15342.434 0
15343.023 2
15343.612 3
15344.200 10
15344.789 9
15345.378 7
15345.967 3
15346.555 5
15347.144 7
15347.733 9
15348.321 7
15348.910 9
15349.499 6
15350.088 10
15350.677 7
15351.265 2
15351.854 2
15352.443 1
15353.032 3
15353.621 6
15354.210 4
15354.798 2
15355.387 1
15355.976 3
15356.565 9
15357.154 17
15357.743 15
15358.332 18
15358.921 10
15359.510 6
15360.099 9
15360.688 2
15361.277 3
15361.866 9
15362.455 20
15363.044 19
15363.633 10
15364.222 10
15364.811 11
15365.400 13
15365.989 4
15366.578 3
15367.168 1
15367.757 8
15368.346 7
15368.935 9
15369.524 2
15370.113 1
15370.702 2
15371.292 3
15371.881 11
15372.470 10
15373.059 12
15373.649 6
15374.238 17
15374.827 16
15375.416 14
15376.006 12
15376.595 5
15377.184 2
15377.774 3
15378.363 3
15378.952 6
15379.542 4
15380.131 7
15380.720 7
15381.310 6
15381.899 4
15382.488 8
15383.078 13
15383.667 10
15384.257 6
15384.846 3
15385.436 17
15386.025 19
15386.615 10
15387.204 7
15387.794 5
15388.383 7
15388.973 10
15389.562 7
15390.152 3
15390.741 5
15391.331 7
15391.921 6
15392.510 4
15393.100 7
15393.689 4
15394.279 5
15394.869 5
15395.458 7
15396.048 10
15396.638 8
15397.227 10
15397.817 11
15398.407 4
15398.997 4
15399.586 1
15400.176 5
15400.766 5
15401.356 4
15401.945 8
15402.535 16
15403.125 11
15403.715 11
15404.305 11
15404.894 2
15405.484 1
15406.074 7
15406.664 6
15407.254 1
15407.844 10
15408.434 3
15409.024 5
15409.613 2
15410.203 10
15410.793 6
15411.383 1
15411.973 6
15412.563 15
15413.153 12
15413.743 5
15414.333 4
15414.923 4
15415.513 2
15416.103 6
15416.694 9
15417.284 16
15417.874 15
15418.464 4
15419.054 2
15419.644 10
15420.234 8
15420.824 5
15421.414 13
15422.005 11
15422.595 12
15423.185 3
15423.775 4
15424.365 5
15424.956 12
15425.546 7
15426.136 9
15426.726 6
15427.317 6
15427.907 8
15428.497 4
15429.087 2
15429.678 2
15430.268 1
15430.858 2
15431.449 6
15432.039 7
15432.629 3
15433.220 5
15433.810 6
15434.401 4
15434.991 3
15435.581 3
15436.172 3
15436.762 6
15437.353 5
15437.943 3
15438.534 11
15439.124 8
15439.715 5
15440.305 3
15440.896 2
15441.486 2
15442.077 1
15442.667 11
15443.258 14
15443.849 7
15444.439 3
15445.030 2
15445.620 8
15446.211 19
15446.802 12
15447.392 7
15447.983 2
15448.574 5
15449.164 17
15449.755 15
15450.346 4
15450.937 7
15451.527 9
15452.118 3
15452.709 2
15453.299 6
15453.890 8
15454.481 6
15455.072 5
15455.663 11
15456.253 11
15456.844 10
15457.435 3
15458.026 5
15458.617 0
15459.208 1
15459.799 7
15460.390 5
15460.980 3
15461.571 4
15462.162 1
15462.753 6
15463.344 5
15463.935 4
15464.526 6
15465.117 5
15465.708 10
15466.299 5
15466.890 6
15467.481 6
15468.072 2
15468.663 6
15469.254 0
15469.845 8
15470.437 11
15471.028 7
15471.619 8
15472.210 5
15472.801 7
15473.392 4
15473.983 7
15474.575 16
15475.166 12
15475.757 13
15476.348 10
15476.939 9
15477.531 8
15478.122 10
15478.713 4
15479.304 11
15479.896 21
15480.487 10
15481.078 8
15481.669 11
15482.261 7
15482.852 3
15483.443 3
15484.035 6
15484.626 8
15485.217 7
15485.809 2
15486.400 5
15486.992 12
15487.583 12
15488.175 12
15488.766 12
15489.357 4
15489.949 8
15490.540 2
15491.132 11
15491.723 9
15492.315 1
15492.906 1
15493.498 3
15494.089 5
15494.681 7
15495.273 5
15495.864 0
15496.456 1
15497.047 2
15497.639 9
15498.231 10
15498.822 7
15499.414 4
15500.006 3
15500.597 1
15501.189 0
15501.781 2
15502.372 4
15502.964 21
15503.556 16
15504.147 12
15504.739 11
15505.331 11
15505.923 9
15506.514 13
15507.106 9
15507.698 5
15508.290 7
15508.882 1
15509.474 4
15510.065 11
15510.657 11
15511.249 15
15511.841 14
15512.433 6
15513.025 7
15513.617 7
15514.209 3
15514.801 5
15515.393 15
15515.984 13
15516.576 13
15517.168 6
15517.760 5
15518.352 7
15518.944 9
15519.536 7
15520.129 5
15520.721 7
15521.313 8
15521.905 4
15522.497 4
15523.089 5
15523.681 5
15524.273 8
15524.865 3
15525.457 8
15526.050 9
15526.642 9
15527.234 6
15527.826 4
15528.418 4
15529.010 9
15529.603 9
15530.195 21
15530.787 13
15531.379 11
15531.972 8
15532.564 4
15533.156 4
15533.749 2
15534.341 2
15534.933 5
15535.526 4
15536.118 5
15536.710 3
15537.303 2
15537.895 4
15538.487 4
15539.080 2
15539.672 4
15540.265 8
15540.857 4
15541.449 2
15542.042 9
15542.634 7
15543.227 5
15543.819 4
15544.412 6
15545.004 13
15545.597 13
15546.189 5
15546.782 4
15547.375 5
15547.967 4
15548.560 0
15549.152 0
15549.745 8
15550.338 13
15550.930 7
15551.523 2
15552.115 6
15552.708 16
15553.301 16
15553.893 13
15554.486 2
15555.079 5
15555.672 4
15556.264 6
15556.857 3
15557.450 4
15558.043 4
15558.635 6
15559.228 7
15559.821 5
15560.414 2
15561.007 3
15561.599 17
15562.192 17
15562.785 9
15563.378 12
15563.971 12
15564.564 6
15565.157 5
15565.749 7
15566.342 2
15566.935 7
15567.528 4
15568.121 2
15568.714 2
15569.307 4
15569.900 1
15570.493 4
15571.086 7
15571.679 7
15572.272 4
15572.865 4
15573.458 5
15574.051 5
15574.644 7
15575.238 8
15575.831 9
15576.424 14
15577.017 16
15577.610 16
15578.203 12
15578.796 6
15579.390 7
15579.983 5
15580.576 7
15581.169 5
15581.762 5
15582.356 7
15582.949 9
15583.542 9
15584.135 4
15584.729 8
15585.322 5
15585.915 5
15586.508 8
15587.102 9
15587.695 9
15588.288 8
15588.882 13
15589.475 20
15590.068 11
15590.662 3
15591.255 5
15591.849 4
15592.442 7
15593.036 11
15593.629 5
15594.222 7
15594.816 5
15595.409 7
15596.003 8
15596.596 4
15597.190 3
15597.783 5
15598.377 5
15598.970 7
15599.564 7
15600.158 5
15600.751 5
15601.345 10
15601.938 8
15602.532 13
15603.126 14
15603.719 14
15604.313 9
15604.906 5
15605.500 12
15606.094 7
15606.687 10
15607.281 6
15607.875 11
15608.469 8
15609.062 7
15609.656 7
15610.250 8
15610.844 7
15611.437 6
15612.031 3
15612.625 4
15613.219 4
15613.813 6
15614.406 0
15615.000 2
15615.594 2
15616.188 5
15616.782 5
15617.376 1
15617.970 5
15618.564 7
15619.158 8
15619.751 9
15620.345 9
15620.939 15
15621.533 7
15622.127 6
15622.721 3
15623.315 0
15623.909 1
15624.503 0
15625.097 4
15625.691 1
15626.286 2
15626.880 4
15627.474 9
15628.068 6
15628.662 0
15629.256 5
15629.850 10
15630.444 8
15631.038 8
15631.633 9
15632.227 10
15632.821 14
15633.415 12
15634.009 7
15634.604 3
15635.198 8
15635.792 5
15636.386 5
15636.981 12
15637.575 7
15638.169 1
15638.763 5
15639.358 10
15639.952 11
15640.546 9
15641.141 3
15641.735 3
15642.329 10
15642.924 5
15643.518 6
15644.113 7
15644.707 5
15645.301 6
15645.896 6
15646.490 1
15647.085 2
15647.679 4
15648.274 6
15648.868 11
15649.463 10
15650.057 6
15650.652 16
15651.246 8
15651.841 6
15652.435 9
15653.030 11
15653.625 6
15654.219 7
15654.814 9
15655.408 5
15656.003 9
15656.598 5
15657.192 1
15657.787 2
15658.382 16
15658.976 7
15659.571 8
15660.166 13
15660.760 7
15661.355 1
15661.950 6
15662.545 4
15663.139 1
15663.734 3
15664.329 2
15664.924 4
15665.519 3
15666.113 7
15666.708 7
15667.303 6
15667.898 1
15668.493 1
15669.088 1
15669.682 5
15670.277 5
15670.872 3
15671.467 3
15672.062 1
15672.657 5
15673.252 2
15673.847 0
15674.442 2
15675.037 3
15675.632 5
15676.227 1
15676.822 3
15677.417 4
15678.012 3
15678.607 1
15679.202 3
15679.797 1
15680.392 5
15680.987 4
15681.583 1
15682.178 1
15682.773 4
15683.368 1
15683.963 8
15684.558 9
15685.153 14
15685.749 9
15686.344 6
15686.939 3
15687.534 4
15688.130 4
15688.725 7
15689.320 7
15689.915 1
15690.511 5
15691.106 5
15691.701 6
15692.296 13
15692.892 9
15693.487 11
15694.083 10
15694.678 21
15695.273 17
15695.869 10
15696.464 8
15697.059 8
15697.655 10
15698.250 5
15698.846 11
15699.441 11
15700.037 4
15700.632 7
15701.228 10
15701.823 7
15702.419 4
15703.014 4
15703.610 1
15704.205 1
15704.801 4
15705.396 5
15705.992 6
15706.587 7
15707.183 4
15707.779 4
15708.374 5
15708.970 8
15709.566 8
15710.161 9
15710.757 11
15711.353 9
15711.948 9
15712.544 4
15713.140 4
15713.735 6
15714.331 3
15714.927 2
15715.523 5
15716.118 4
15716.714 9
15717.310 8
15717.906 7
15718.502 17
15719.097 16
15719.693 7
15720.289 11
15720.885 9
15721.481 5
15722.077 6
15722.673 6
15723.268 18
15723.864 11
15724.460 10
15725.056 6
15725.652 4
15726.248 3
15726.844 5
15727.440 3
15728.036 1
15728.632 3
15729.228 4
15729.824 4
15730.420 3
15731.016 2
15731.612 8
15732.208 7
15732.804 14
15733.400 10
15733.997 6
15734.593 2
15735.189 7
15735.785 13
15736.381 6
15736.977 3
15737.573 7
15738.170 10
15738.766 5
15739.362 5
15739.958 1
15740.554 5
15741.151 4
15741.747 1
15742.343 6
15742.939 7
15743.536 6
15744.132 5
15744.728 3
15745.325 4
15745.921 2
15746.517 3
15747.114 7
15747.710 6
15748.306 7
15748.903 3
15749.499 3
15750.096 3
15750.692 5
15751.289 5
15751.885 5
15752.481 0
15753.078 0
15753.674 2
15754.271 4
15754.867 12
15755.464 9
15756.060 11
15756.657 7
15757.253 12
15757.850 8
15758.447 5
15759.043 8
15759.640 10
15760.236 9
15760.833 19
15761.430 34
15762.026 26
15762.623 20
15763.220 7
15763.816 1
15764.413 9
15765.010 11
15765.606 17
15766.203 6
15766.800 5
15767.396 8
15767.993 13
15768.590 7
15769.187 2
15769.784 1
15770.380 0
15770.977 1
15771.574 6
15772.171 3
15772.768 1
15773.364 2
15773.961 6
15774.558 2
15775.155 3
15775.752 4
15776.349 2
15776.946 0
15777.543 5
15778.140 2
15778.737 2
15779.334 3
15779.931 5
15780.528 6
15781.125 1
15781.722 5
15782.319 4
15782.916 3
15783.513 0
15784.110 4
15784.707 11
15785.304 4
15785.901 15
15786.498 14
15787.095 15
15787.692 10
15788.289 4
15788.887 3
15789.484 4
15790.081 12
15790.678 10
15791.275 10
15791.872 12
15792.470 6
15793.067 10
15793.664 6
15794.261 8
15794.859 1
15795.456 7
15796.053 9
15796.650 17
15797.248 16
15797.845 8
15798.442 10
15799.040 18
15799.637 13
15800.234 5
15800.832 10
15801.429 5
15802.027 4
15802.624 6
15803.221 18
15803.819 20
15804.416 22
15805.014 13
15805.611 12
15806.209 20
15806.806 8
15807.404 8
15808.001 6
15808.599 2
15809.196 11
15809.794 13
15810.391 8
15810.989 14
15811.586 12
15812.184 7
15812.782 19
15813.379 10
15813.977 7
15814.574 12
15815.172 3
15815.770 6
15816.367 4
15816.965 1
15817.563 5
15818.160 2
15818.758 4
15819.356 2
15819.954 1
15820.551 3
15821.149 5
15821.747 4
15822.345 4
15822.942 4
15823.540 3
15824.138 7
15824.736 19
15825.334 17
15825.931 18
15826.529 15
15827.127 11
15827.725 14
15828.323 10
15828.921 10
15829.519 7
15830.117 14
15830.715 17
15831.313 12
15831.911 9
15832.509 7
15833.107 4
15833.704 6
15834.302 3
15834.901 8
15835.499 6
15836.097 10
15836.695 3
15837.293 1
15837.891 9
15838.489 6
15839.087 3
15839.685 5
15840.283 7
15840.881 2
15841.479 2
15842.078 1
15842.676 4
15843.274 10
15843.872 5
15844.470 9
15845.068 13
15845.667 7
15846.265 6
15846.863 6
15847.461 3
15848.060 3
15848.658 10
15849.256 10
15849.855 5
15850.453 3
15851.051 3
15851.649 5
15852.248 3
15852.846 5
15853.445 1
15854.043 6
15854.641 21
15855.240 17
15855.838 11
15856.437 13
15857.035 7
15857.633 9
15858.232 7
15858.830 6
15859.429 6
15860.027 6
15860.626 0
15861.224 6
15861.823 5
15862.421 4
15863.020 10
15863.618 6
15864.217 7
15864.816 4
15865.414 2
15866.013 18
15866.611 15
15867.210 9
15867.809 8
15868.407 9
15869.006 9
15869.605 6
15870.203 11
15870.802 20
15871.401 23
15871.999 12
15872.598 12
15873.197 10
15873.796 4
15874.394 3
15874.993 6
15875.592 7
15876.191 6
15876.789 3
15877.388 2
15877.987 2
15878.586 4
15879.185 5
15879.784 2
15880.383 7
15880.981 6
15881.580 12
15882.179 14
15882.778 7
15883.377 10
15883.976 9
15884.575 8
15885.174 4
15885.773 5
15886.372 1
15886.971 5
15887.570 0
15888.169 2
15888.768 8
15889.367 2
15889.966 3
15890.565 7
15891.164 4
15891.763 1
15892.362 3
15892.961 17
15893.561 16
15894.160 9
15894.759 7
15895.358 10
15895.957 6
15896.556 9
15897.156 7
15897.755 5
15898.354 3
15898.953 7
15899.552 6
15900.152 5
15900.751 4
15901.350 5
15901.949 3
15902.549 4
15903.148 1
15903.747 0
15904.347 7
15904.946 2
15905.545 6
15906.145 0
15906.744 2
15907.343 6
15907.943 1
15908.542 0
15909.142 6
15909.741 4
15910.341 3
15910.940 3
15911.539 0
15912.139 1
15912.738 1
15913.338 3
15913.937 8
15914.537 7
15915.136 5
15915.736 1
15916.336 2
15916.935 3
15917.535 4
15918.134 1
15918.734 4
15919.333 5
15919.933 4
15920.533 2
15921.132 1
15921.732 1
15922.332 4
15922.931 1
15923.531 7
15924.131 9
15924.730 4
15925.330 1
15925.930 0
15926.530 9
15927.129 10
15927.729 4
15928.329 3
15928.929 11
15929.528 9
15930.128 11
15930.728 15
15931.328 14
15931.928 9
15932.528 5
15933.127 8
15933.727 6
15934.327 5
15934.927 5
15935.527 2
15936.127 6
15936.727 5
15937.327 6
15937.927 15
15938.527 11
15939.127 5
15939.727 7
15940.327 2
15940.927 1
15941.527 5
15942.127 11
15942.727 13
15943.327 14
15943.927 8
15944.527 4
15945.127 5
15945.727 2
15946.327 1
15946.927 8
15947.528 5
15948.128 3
15948.728 4
15949.328 10
15949.928 11
15950.528 9
15951.129 9
15951.729 5
15952.329 9
15952.929 6
15953.530 5
15954.130 2
15954.730 6
15955.330 11
15955.931 12
15956.531 3
15957.131 12
15957.732 13
15958.332 10
15958.932 12
15959.533 6
15960.133 5
15960.733 6
15961.334 6
15961.934 4
15962.535 1
15963.135 1
15963.736 2
15964.336 4
15964.936 3
15965.537 3
15966.137 8
15966.738 3
15967.338 3
15967.939 3
15968.540 9
15969.140 7
15969.741 7
15970.341 10
15970.942 12
15971.542 11
15972.143 11
15972.744 9
15973.344 6
15973.945 13
15974.545 7
15975.146 11
15975.747 9
15976.347 6
15976.948 6
15977.549 8
15978.150 10
15978.750 13
15979.351 7
15979.952 11
15980.553 10
15981.153 10
15981.754 13
15982.355 10
15982.956 18
15983.556 13
15984.157 3
15984.758 9
15985.359 8
15985.960 6
15986.561 5
15987.162 7
15987.762 8
15988.363 12
15988.964 15
15989.565 9
15990.166 12
15990.767 4
15991.368 5
15991.969 7
15992.570 4
15993.171 4
15993.772 7
15994.373 15
15994.974 20
15995.575 16
15996.176 5
15996.777 5
15997.378 4
15997.979 2
15998.580 3
15999.182 3
15999.783 2
16000.384 2
16000.985 3
16001.586 4
16002.187 2
16002.788 3
16003.390 7
16003.991 13
16004.592 7
16005.193 8
16005.795 1
16006.396 2
16006.997 3
16007.598 2
16008.200 14
16008.801 17
16009.402 16
16010.003 15
16010.605 9
16011.206 7
16011.807 16
16012.409 14
16013.010 6
16013.612 8
16014.213 7
16014.814 12
16015.416 8
16016.017 10
16016.619 8
16017.220 3
16017.822 8
16018.423 7
16019.024 3
16019.626 2
16020.227 0
16020.829 6
16021.431 4
16022.032 4
16022.634 6
16023.235 10
16023.837 9
16024.438 12
16025.040 14
16025.641 13
16026.243 15
16026.845 12
16027.446 10
16028.048 5
16028.650 5
16029.251 8
16029.853 4
16030.455 6
16031.056 2
16031.658 7
16032.260 13
16032.862 10
16033.463 7
16034.065 5
16034.667 5
16035.269 10
16035.870 14
16036.472 11
16037.074 11
16037.676 5
16038.278 4
16038.880 9
16039.482 7
16040.083 1
16040.685 3
16041.287 7
16041.889 5
16042.491 7
16043.093 7
16043.695 0
16044.297 8
16044.899 8
16045.501 22
16046.103 21
16046.705 12
16047.307 6
16047.909 7
16048.511 7
16049.113 13
16049.715 4
16050.317 6
16050.919 9
16051.521 7
16052.123 9
16052.725 11
16053.327 9
16053.930 2
16054.532 2
16055.134 8
16055.736 17
16056.338 8
16056.940 5
16057.543 4
16058.145 11
16058.747 10
16059.349 9
16059.952 3
16060.554 1
16061.156 4
16061.758 1
16062.361 0
16062.963 1
16063.565 1
16064.168 3
16064.770 6
16065.372 7
16065.975 1
16066.577 7
16067.179 8
16067.782 3
16068.384 3
16068.987 7
16069.589 6
16070.192 5
16070.794 7
16071.396 12
16071.999 8
16072.601 20
16073.204 11
16073.806 11
16074.409 10
16075.011 9
16075.614 6
16076.217 10
16076.819 5
16077.422 4
16078.024 7
16078.627 5
16079.230 0
16079.832 3
16080.435 7
16081.037 8
16081.640 2
16082.243 1
16082.845 9
16083.448 19
16084.051 12
16084.653 7
16085.256 7
16085.859 11
16086.462 6
16087.064 7
16087.667 4
16088.270 6
16088.873 18
16089.476 11
16090.078 14
16090.681 12
16091.284 9
16091.887 5
16092.490 12
16093.093 5
16093.696 10
16094.298 8
16094.901 7
16095.504 13
16096.107 11
16096.710 15
16097.313 14
16097.916 4
16098.519 6
16099.122 5
16099.725 5
16100.328 0
16100.931 2
16101.534 1
16102.137 2
16102.740 1
16103.343 4
16103.946 11
16104.549 12
16105.152 10
16105.755 13
16106.359 14
16106.962 6
16107.565 4
16108.168 9
16108.771 9
16109.374 2
16109.978 6
16110.581 9
16111.184 9
16111.787 9
16112.390 5
16112.994 9
16113.597 9
16114.200 2
16114.803 2
16115.407 4
16116.010 5
16116.613 4
16117.217 1
16117.820 5
16118.423 3
16119.027 5
16119.630 7
16120.233 2
16120.837 8
16121.440 6
16122.044 4
16122.647 8
16123.250 4
16123.854 2
16124.457 4
16125.061 12
16125.664 8
16126.268 7
16126.871 4
16127.475 7
16128.078 3
16128.682 3
16129.285 5
16129.889 5
16130.493 2
16131.096 5
16131.700 4
16132.303 8
16132.907 4
16133.511 7
16134.114 5
16134.718 4
16135.322 4
16135.925 9
16136.529 10
16137.133 6
16137.736 1
16138.340 9
16138.944 11
16139.547 8
16140.151 5
16140.755 21
16141.359 15
16141.963 21
16142.566 11
16143.170 15
16143.774 21
16144.378 18
16144.982 10
16145.585 5
16146.189 7
16146.793 11
16147.397 24
16148.001 13
16148.605 6
16149.209 11
16149.813 6
16150.417 2
16151.021 9
16151.625 6
16152.229 2
16152.833 7
16153.437 11
16154.041 10
16154.645 14
16155.249 28
16155.853 18
16156.457 8
16157.061 10
16157.665 11
16158.269 6
16158.873 2
16159.477 8
16160.081 10
16160.685 3
16161.290 11
16161.894 5
16162.498 5
16163.102 6
16163.706 4
16164.310 3
16164.915 7
16165.519 7
16166.123 8
16166.727 7
16167.332 4
16167.936 7
16168.540 13
16169.144 10
16169.749 3
16170.353 1
16170.957 1
16171.562 7
16172.166 3
16172.770 6
16173.375 4
16173.979 8
16174.584 8
16175.188 11
16175.792 17
16176.397 13
16177.001 8
16177.606 7
16178.210 2
16178.815 0
16179.419 7
16180.024 14
16180.628 6
16181.233 11
16181.837 10
16182.442 10
16183.046 11
16183.651 13
16184.255 11
16184.860 9
16185.465 7
16186.069 4
16186.674 3
16187.278 7
16187.883 3
16188.488 6
16189.092 13
16189.697 5
16190.302 3
16190.907 3
16191.511 4
16192.116 7
16192.721 10
16193.325 7
16193.930 2
16194.535 1
16195.140 1
16195.744 1
16196.349 3
16196.954 3
16197.559 8
16198.164 7
16198.769 6
16199.373 3
16199.978 0
16200.583 4
16201.188 8
16201.793 5
16202.398 14
16203.003 15
16203.608 8
16204.213 4
16204.818 7
16205.423 19
16206.028 17
16206.633 9
16207.238 4
16207.843 5
16208.448 3
16209.053 2
16209.658 6
16210.263 9
16210.868 5
16211.473 2
16212.078 11
16212.683 9
16213.288 5
16213.893 7
16214.499 8
16215.104 7
16215.709 10
16216.314 8
16216.919 10
16217.524 7
16218.130 5
16218.735 2
16219.340 6
16219.945 2
16220.551 4
16221.156 5
16221.761 7
16222.366 2
16222.972 2
16223.577 6
16224.182 9
16224.788 6
16225.393 8
16225.998 9
16226.604 6
16227.209 8
16227.814 4
16228.420 4
16229.025 12
16229.631 5
16230.236 3
16230.842 9
16231.447 9
16232.052 7
16232.658 6
16233.263 10
16233.869 8
16234.474 8
16235.080 8
16235.686 4
16236.291 2
16236.897 11
16237.502 7
16238.108 6
16238.713 6
16239.319 8
16239.925 6
16240.530 6
16241.136 10
16241.741 14
16242.347 16
16242.953 13
16243.558 13
16244.164 3
16244.770 5
16245.376 5
16245.981 8
16246.587 6
16247.193 2
16247.799 0
16248.404 1
16249.010 14
16249.616 15
16250.222 9
16250.828 8
16251.433 7
16252.039 4
16252.645 3
16253.251 5
16253.857 11
16254.463 3
16255.069 10
16255.674 7
16256.280 3
16256.886 5
16257.492 4
16258.098 9
16258.704 11
16259.310 6
16259.916 4
16260.522 6
16261.128 2
16261.734 9
16262.340 2
16262.946 4
16263.552 6
16264.158 9
16264.764 7
16265.371 5
16265.977 7
16266.583 5
16267.189 3
16267.795 2
16268.401 0
16269.007 9
16269.613 20
16270.220 18
16270.826 15
16271.432 7
16272.038 3
16272.644 8
16273.251 3
16273.857 5
16274.463 4
16275.069 5
16275.676 4
16276.282 8
16276.888 3
16277.495 3
16278.101 4
16278.707 6
16279.314 12
16279.920 8
16280.526 4
16281.133 10
16281.739 8
16282.346 1
16282.952 1
16283.558 2
16284.165 0
16284.771 8
16285.378 12
16285.984 9
16286.591 11
16287.197 10
16287.804 3
16288.410 4
16289.017 3
16289.623 2
16290.230 6
16290.836 7
16291.443 5
16292.050 2
16292.656 5
16293.263 1
16293.869 7
16294.476 2
16295.083 28
16295.689 24
16296.296 24
16296.903 19
16297.509 15
16298.116 9
16298.723 9
16299.329 7
16299.936 8
16300.543 9
16301.150 6
16301.756 6
16302.363 6
16302.970 10
16303.577 4
16304.184 2
16304.790 0
16305.397 6
16306.004 5
16306.611 2
16307.218 8
16307.825 5
16308.432 5
16309.038 2
16309.645 2
16310.252 8
16310.859 9
16311.466 9
16312.073 7
16312.680 4
16313.287 5
16313.894 7
16314.501 11
16315.108 13
16315.715 11
16316.322 10
16316.929 8
16317.536 13
16318.143 8
16318.750 5
16319.358 6
16319.965 6
16320.572 3
16321.179 5
16321.786 3
16322.393 4
16323.000 5
16323.607 6
16324.215 6
16324.822 4
16325.429 6
16326.036 6
16326.644 5
16327.251 11
16327.858 6
16328.465 5
16329.073 7
16329.680 11
16330.287 15
16330.894 3
16331.502 1
16332.109 3
16332.716 6
16333.324 8
16333.931 10
16334.538 12
16335.146 10
16335.753 13
16336.361 20
16336.968 13
16337.576 8
16338.183 2
16338.790 7
16339.398 8
16340.005 7
16340.613 3
16341.220 4
16341.828 4
16342.435 3
16343.043 3
16343.650 11
16344.258 12
16344.866 4
16345.473 8
16346.081 1
16346.688 7
16347.296 9
16347.904 6
16348.511 10
16349.119 9
16349.727 4
16350.334 8
16350.942 8
16351.550 5
16352.157 9
16352.765 5
16353.373 1
16353.980 18
16354.588 8
16355.196 6
16355.804 5
16356.412 2
16357.019 1
16357.627 2
16358.235 1
16358.843 6
16359.451 3
16360.058 6
16360.666 15
16361.274 12
16361.882 8
16362.490 10
16363.098 10
16363.706 2
16364.314 1
16364.922 1
16365.530 3
16366.138 1
16366.746 1
16367.354 7
16367.961 6
16368.570 7
16369.178 9
16369.786 11
16370.394 12
16371.002 18
16371.610 15
16372.218 12
16372.826 2
16373.434 4
16374.042 2
16374.650 7
16375.258 4
16375.866 4
16376.475 7
16377.083 5
16377.691 4
16378.299 2
16378.907 1
16379.516 4
16380.124 6
16380.732 3
16381.340 3
16381.949 2
16382.557 2
16383.165 8
16383.773 5
16384.382 4
16384.990 8
16385.598 10
16386.207 5
16386.815 5
16387.423 2
16388.032 1
16388.640 3
16389.248 2
16389.857 6
16390.465 10
16391.074 7
16391.682 8
16392.291 3
16392.899 9
16393.508 5
16394.116 16
16394.724 13
16395.333 7
16395.942 5
16396.550 1
16397.159 11
16397.767 11
16398.376 11
16398.984 6
16399.593 6
16400.201 5
16400.810 8
16401.419 10
16402.027 8
16402.636 7
16403.245 6
16403.853 7
16404.462 8
16405.071 5
16405.679 10
16406.288 3
16406.897 7
16407.505 6
16408.114 3
16408.723 6
16409.332 7
16409.940 3
16410.549 1
16411.158 1
16411.767 3
16412.376 3
16412.985 4
16413.593 12
16414.202 14
16414.811 8
16415.420 3
16416.029 0
16416.638 1
16417.247 1
16417.856 2
16418.465 11
16419.073 4
16419.682 1
16420.291 0
16420.900 11
16421.509 9
16422.118 3
16422.727 8
16423.336 6
16423.945 4
16424.554 6
16425.164 4
16425.773 3
16426.382 5
16426.991 6
16427.600 1
16428.209 3
16428.818 2
16429.427 4
16430.036 4
16430.646 4
16431.255 6
16431.864 10
16432.473 12
16433.082 17
16433.692 7
16434.301 9
16434.910 6
16435.519 3
16436.128 5
16436.738 7
16437.347 5
16437.956 15
16438.566 12
16439.175 10
16439.784 12
16440.394 8
16441.003 1
16441.612 1
16442.222 5
16442.831 5
16443.440 11
16444.050 13
16444.659 14
16445.269 14
16445.878 19
16446.488 20
16447.097 11
16447.707 5
16448.316 7
16448.926 7
16449.535 2
16450.145 2
16450.754 0
16451.364 3
16451.973 5
16452.583 7
16453.192 5
16453.802 2
16454.412 6
16455.021 2
16455.631 7
16456.240 12
16456.850 5
16457.460 4
16458.069 0
16458.679 0
16459.289 6
16459.898 10
16460.508 6
16461.118 8
16461.728 11
16462.337 11
16462.947 7
16463.557 3
16464.167 3
16464.776 2
16465.386 4
16465.996 4
16466.606 2
16467.216 1
16467.826 2
16468.435 4
16469.045 3
16469.655 3
16470.265 1
16470.875 7
16471.485 5
16472.095 2
16472.705 0
16473.315 4
16473.925 6
16474.535 3
16475.145 8
16475.755 8
16476.365 6
16476.975 7
16477.585 9
16478.195 2
16478.805 5
16479.415 2
16480.025 3
16480.635 3
16481.245 8
16481.855 8
16482.465 5
16483.075 4
16483.686 4
16484.296 7
16484.906 8
16485.516 5
16486.126 12
16486.736 7
16487.347 4
16487.957 5
16488.567 4
16489.177 4
16489.788 3
16490.398 6
16491.008 3
16491.618 10
16492.229 5
16492.839 6
16493.449 7
16494.060 4
16494.670 1
16495.280 6
16495.891 5
16496.501 6
16497.112 4
16497.722 4
16498.332 10
16498.943 11
16499.553 15
16500.164 7
16500.774 5
16501.385 7
16501.995 3
16502.606 5
16503.216 5
16503.827 6
16504.437 3
16505.048 3
16505.658 3
16506.269 2
16506.879 5
16507.490 5
16508.100 2
16508.711 1
16509.322 1
16509.932 1
16510.543 11
16511.154 16
16511.764 13
16512.375 12
16512.986 8
16513.596 13
16514.207 7
16514.818 1
16515.428 8
16516.039 10
16516.650 3
16517.261 6
16517.872 6
16518.482 4
16519.093 11
16519.704 3
16520.315 1
16520.926 4
16521.536 5
16522.147 9
16522.758 6
16523.369 3
16523.980 1
16524.591 3
16525.202 6
16525.813 7
16526.424 8
16527.034 16
16527.645 14
16528.256 10
16528.867 5
16529.478 3
16530.089 13
16530.700 7
16531.311 5
16531.922 4
16532.533 6
16533.145 8
16533.756 9
16534.367 11
16534.978 10
16535.589 1
16536.200 3
16536.811 8
16537.422 12
16538.033 6
16538.645 7
16539.256 9
16539.867 2
16540.478 0
16541.089 0
16541.701 1
16542.312 1
16542.923 10
16543.534 5
16544.145 6
16544.757 1
16545.368 3
16545.979 8
16546.591 10
16547.202 4
16547.813 9
16548.425 8
16549.036 3
16549.647 5
16550.259 6
16550.870 5
16551.481 7
16552.093 6
16552.704 4
16553.316 11
16553.927 13
16554.539 8
16555.150 7
16555.762 13
16556.373 14
16556.985 5
16557.596 10
16558.208 6
16558.819 6
16559.431 9
16560.042 3
16560.654 2
16561.265 2
16561.877 3
16562.489 5
16563.100 4
16563.712 1
16564.323 2
16564.935 6
16565.547 3
16566.158 3
16566.770 3
16567.382 8
16567.993 16
16568.605 12
16569.217 9
16569.829 13
16570.440 9
16571.052 3
16571.664 1
16572.276 2
16572.887 2
16573.499 2
16574.111 2
16574.723 1
16575.335 4
16575.947 7
16576.558 5
16577.170 1
16577.782 1
16578.394 2
16579.006 1
16579.618 6
16580.230 6
16580.842 2
16581.454 4
16582.066 8
16582.678 6
16583.290 6
16583.902 7
16584.514 16
16585.126 19
16585.738 21
16586.350 16
16586.962 8
16587.574 4
16588.186 2
16588.798 4
16589.410 9
16590.022 6
16590.634 11
16591.246 5
16591.858 6
16592.471 11
16593.083 2
16593.695 3
16594.307 3
16594.919 10
16595.532 16
16596.144 5
16596.756 4
16597.368 7
16597.981 6
16598.593 2
16599.205 5
16599.817 4
16600.430 6
16601.042 7
16601.654 5
16602.267 3
16602.879 7
16603.491 3
16604.104 3
16604.716 4
16605.328 4
16605.941 2
16606.553 2
16607.166 6
16607.778 13
16608.391 10
16609.003 10
16609.615 6
16610.228 5
16610.840 9
16611.453 10
16612.065 8
16612.678 9
16613.291 22
16613.903 21
16614.516 7
16615.128 1
16615.741 2
16616.353 6
16616.966 9
16617.579 11
16618.191 7
16618.804 9
16619.416 6
16620.029 3
16620.642 7
16621.254 6
16621.867 2
16622.480 3
16623.093 8
16623.705 4
16624.318 4
16624.931 4
16625.544 4
16626.156 17
16626.769 15
16627.382 10
16627.995 6
16628.608 0
16629.220 2
16629.833 4
16630.446 3
16631.059 6
16631.672 10
16632.285 11
16632.898 7
16633.510 11
16634.123 6
16634.736 7
16635.349 10
16635.962 6
16636.575 4
16637.188 10
16637.801 7
16638.414 4
16639.027 4
16639.640 5
16640.253 5
16640.866 2
16641.479 7
16642.092 8
16642.705 3
16643.319 2
16643.932 3
16644.545 3
16645.158 3
16645.771 10
16646.384 8
16646.997 11
16647.610 13
16648.224 23
16648.837 23
16649.450 16
16650.063 14
16650.677 6
16651.290 5
16651.903 3
16652.516 6
16653.130 5
16653.743 6
16654.356 9
16654.969 13
16655.583 11
16656.196 14
16656.809 16
16657.423 5
16658.036 4
16658.649 4
16659.263 1
16659.876 7
16660.490 5
16661.103 7
16661.716 7
16662.330 4
16662.943 8
16663.557 14
16664.170 8
16664.784 12
16665.397 8
16666.011 10
16666.624 10
16667.238 8
16667.851 3
16668.465 5
16669.078 6
16669.692 3
16670.306 4
16670.919 8
16671.533 4
16672.146 3
16672.760 6
16673.374 11
16673.987 8
16674.601 2
16675.215 2
16675.828 4
16676.442 6
16677.056 6
16677.670 15
16678.283 8
16678.897 11
16679.511 5
16680.125 9
16680.738 7
16681.352 5
16681.966 14
16682.580 11
16683.194 3
16683.807 0
16684.421 2
16685.035 5
16685.649 3
16686.263 8
16686.877 11
16687.491 5
16688.105 3
16688.718 6
16689.332 2
16689.946 2
16690.560 2
16691.174 4
16691.788 4
16692.402 8
16693.016 0
16693.630 3
16694.244 4
16694.858 1
16695.472 9
16696.086 11
16696.700 12
16697.315 3
16697.929 0
16698.543 2
16699.157 7
16699.771 3
16700.385 15
16700.999 15
16701.613 9
16702.228 6
16702.842 4
16703.456 3
16704.070 8
16704.684 6
16705.299 6
16705.913 6
16706.527 1
16707.141 0
16707.756 2
16708.370 1
16708.984 2
16709.599 5
16710.213 5
16710.827 4
16711.442 6
16712.056 6
16712.670 2
16713.285 9
16713.899 4
16714.513 4
16715.128 6
16715.742 15
16716.357 12
16716.971 9
16717.586 5
16718.200 3
16718.815 5
16719.429 5
16720.044 7
16720.658 4
16721.273 4
16721.887 7
16722.502 14
16723.116 15
16723.731 10
16724.345 9
16724.960 9
16725.575 7
16726.189 3
16726.804 4
16727.418 4
16728.033 3
16728.648 2
16729.262 9
16729.877 9
16730.492 10
16731.106 14
16731.721 5
16732.336 3
16732.951 7
16733.565 15
16734.180 20
16734.795 17
16735.410 13
16736.025 8
16736.639 6
16737.254 12
16737.869 6
16738.484 6
16739.099 13
16739.714 9
16740.328 6
16740.943 10
16741.558 11
16742.173 11
16742.788 16
16743.403 10
16744.018 7
16744.633 3
16745.248 3
16745.863 4
16746.478 5
16747.093 4
16747.708 12
16748.323 12
16748.938 6
16749.553 4
16750.168 5
16750.783 12
16751.398 8
16752.013 9
16752.628 7
16753.243 10
16753.858 9
16754.474 16
16755.089 14
16755.704 5
16756.319 2
16756.934 5
16757.549 10
16758.165 9
16758.780 5
16759.395 8
16760.010 11
16760.626 11
16761.241 9
16761.856 5
16762.471 7
16763.087 1
16763.702 10
16764.317 16
16764.933 7
16765.548 12
16766.163 8
16766.779 8
16767.394 5
16768.009 6
16768.625 11
16769.240 5
16769.856 5
16770.471 13
16771.086 2
16771.702 6
16772.317 5
16772.933 3
16773.548 2
16774.164 6
16774.779 8
16775.395 7
16776.010 8
16776.626 10
16777.241 5
16777.857 4
16778.473 0
16779.088 6
16779.704 13
16780.319 14
16780.935 10
16781.551 7
16782.166 7
16782.782 2
16783.398 7
16784.013 11
16784.629 6
16785.245 4
16785.860 9
16786.476 16
16787.092 9
16787.708 10
16788.323 7
16788.939 7
16789.555 10
16790.171 16
16790.786 10
16791.402 7
16792.018 6
16792.634 6
16793.250 8
16793.866 8
16794.481 7
16795.097 10
16795.713 6
16796.329 5
16796.945 10
16797.561 7
16798.177 13
16798.793 6
16799.409 7
16800.025 8
16800.641 8
16801.257 2
16801.873 6
16802.489 7
16803.105 5
16803.721 6
16804.337 5
16804.953 15
16805.569 20
16806.185 14
16806.801 6
16807.417 11
16808.033 12
16808.649 9
16809.266 4
16809.882 8
16810.498 12
16811.114 11
16811.730 8
16812.346 4
16812.963 11
16813.579 11
16814.195 12
16814.811 13
16815.428 14
16816.044 9
16816.660 13
16817.276 9
16817.893 6
16818.509 9
16819.125 22
16819.742 17
16820.358 13
16820.974 16
16821.591 14
16822.207 14
16822.823 14
16823.440 17
16824.056 15
16824.673 11
16825.289 10
16825.906 8
16826.522 6
16827.139 9
16827.755 9
16828.371 14
16828.988 14
16829.604 19
16830.221 17
16830.838 21
16831.454 11
16832.071 9
16832.687 11
16833.304 20
16833.920 29
16834.537 23
16835.154 12
16835.770 8
16836.387 3
16837.003 8
16837.620 19
16838.237 16
16838.853 9
16839.470 15
16840.087 11
16840.704 20
16841.320 11
16841.937 26
16842.554 25
16843.171 16
16843.787 8
16844.404 5
16845.021 4
16845.638 10
16846.255 8
16846.871 7
16847.488 11
16848.105 9
16848.722 16
16849.339 18
16849.956 21
16850.573 10
16851.189 10
16851.806 4
16852.423 8
16853.040 34
16853.657 37
16854.274 17
16854.891 17
16855.508 6
16856.125 14
16856.742 21
16857.359 13
16857.976 22
16858.593 24
16859.210 10
16859.827 28
16860.444 20
16861.061 12
16861.679 22
16862.296 17
16862.913 16
16863.530 9
16864.147 14
16864.764 19
16865.381 18
16865.999 7
16866.616 9
16867.233 22
16867.850 23
16868.467 20
16869.085 26
16869.702 43
16870.319 33
16870.936 41
16871.554 46
16872.171 21
16872.788 21
16873.406 37
16874.023 44
16874.640 33
16875.258 40
16875.875 38
16876.492 39
16877.110 40
16877.727 33
16878.344 30
16878.962 38
16879.579 39
16880.197 36
16880.814 32
16881.432 21
16882.049 27
16882.667 37
16883.284 32
16883.902 44
16884.519 57
16885.137 43
16885.754 40
16886.372 50
16886.989 66
16887.607 57
16888.224 51
16888.842 67
16889.460 68
16890.077 68
16890.695 64
16891.313 52
16891.930 69
16892.548 82
16893.166 83
16893.783 89
16894.401 60
16895.019 82
16895.636 89
16896.254 90
16896.872 78
16897.490 65
16898.107 74
16898.725 69
16899.343 87
16899.961 86
16900.578 80
16901.196 82
16901.814 92
16902.432 105
16903.050 111
16903.668 123
16904.286 106
16904.903 102
16905.521 85
16906.139 85
16906.757 97
16907.375 109
16907.993 114
16908.611 82
16909.229 79
16909.847 85
16910.465 93
16911.083 87
16911.701 81
16912.319 77
16912.937 88
16913.555 96
16914.173 88
16914.791 89
16915.409 101
16916.027 93
16916.645 105
16917.264 123
16917.882 147
16918.500 164
16919.118 184
16919.736 146
16920.354 155
16920.973 180
16921.591 173
16922.209 175
16922.827 200
16923.445 216
16924.064 255
16924.682 266
16925.300 281
16925.918 295
16926.537 354
16927.155 404
16927.773 439
16928.392 465
16929.010 558
16929.628 656
16930.247 737
16930.865 847
16931.483 991
16932.102 1025
16932.720 1142
16933.339 1202
16933.957 1321
16934.575 1598
16935.194 1809
16935.812 1952
16936.431 2039
16937.049 2205
16937.668 2497
16938.286 2818
16938.905 3101
16939.523 3371
16940.142 3741
16940.760 4140
16941.379 4517
16941.997 5011
16942.616 5432
16943.235 5773
16943.853 6205
16944.472 6777
16945.090 7225
16945.709 7671
16946.328 7971
16946.946 8390
16947.565 8725
16948.184 9091
16948.802 9534
16949.421 9797
16950.040 10134
16950.658 10194
16951.277 10347
16951.896 10497
16952.515 10611
16953.134 10611
16953.752 10396
16954.371 10364
16954.990 10135
16955.609 9908
16956.228 9515
16956.846 9141
16957.465 8855
16958.084 8413
16958.703 7984
16959.322 7524
16959.941 6980
16960.560 6560
16961.179 6016
16961.797 5490
16962.416 5068
16963.035 4702
16963.654 4250
16964.273 3813
16964.892 3511
16965.511 3340
16966.130 3061
16966.749 2792
16967.368 2525
16967.987 2322
16968.606 2099
16969.225 1930
16969.845 1806
16970.464 1705
16971.083 1660
16971.702 1594
16972.321 1535
16972.940 1444
16973.559 1352
16974.178 1241
16974.798 1208
16975.417 1153
16976.036 1128
16976.655 1114
16977.274 1084
16977.894 1025
16978.513 1014
16979.132 1049
16979.751 1026
16980.371 981
16980.990 965
16981.609 969
16982.228 921
16982.848 872
16983.467 889
16984.086 901
16984.706 902
16985.325 826
16985.944 848
16986.564 927
16987.183 905
16987.803 845
16988.422 879
16989.041 887
16989.661 895
16990.280 920
16990.900 921
16991.519 900
16992.139 959
16992.758 957
16993.378 887
16993.997 895
16994.617 871
16995.236 849
16995.856 864
16996.475 858
16997.095 835
16997.715 866
16998.334 862
16998.954 884
16999.573 866
17000.193 841
17000.813 877
17001.432 879
17002.052 891
17002.672 869
17003.291 857
17003.911 864
17004.531 846
17005.150 819
17005.770 871
17006.390 824
17007.010 817
17007.629 785
17008.249 797
17008.869 832
17009.489 688
17010.109 660
17010.728 648
17011.348 664
17011.968 643
17012.588 578
17013.208 520
17013.828 524
17014.447 560
17015.067 573
17015.687 568
17016.307 469
17016.927 460
17017.547 454
17018.167 456
17018.787 422
17019.407 407
17020.027 390
17020.647 387
17021.267 362
17021.887 328
17022.507 282
17023.127 282
17023.747 279
17024.367 258
17024.987 297
17025.607 270
17026.227 224
17026.848 212
17027.468 225
17028.088 200
17028.708 202
17029.328 192
17029.948 208
17030.569 209
17031.189 200
17031.809 215
17032.429 217
17033.049 192
17033.670 189
17034.290 226
17034.910 259
17035.530 234
17036.151 214
17036.771 204
17037.391 174
17038.012 151
17038.632 155
17039.252 163
17039.873 154
17040.493 198
17041.113 175
17041.734 166
17042.354 172
17042.974 149
17043.595 185
17044.215 178
17044.836 185
17045.456 180
17046.077 189
17046.697 211
17047.318 166
17047.938 186
17048.559 181
17049.179 158
17049.800 144
17050.420 181
17051.041 195
17051.661 219
17052.282 204
17052.903 181
17053.523 172
17054.144 193
17054.764 185
17055.385 203
17056.006 213
17056.626 228
17057.247 244
17057.868 216
17058.488 234
17059.109 211
17059.730 181
17060.350 178
17060.971 177
17061.592 177
17062.213 155
17062.833 147
17063.454 130
17064.075 134
17064.696 135
17065.317 150
17065.937 153
17066.558 172
17067.179 172
17067.800 177
17068.421 154
17069.042 137
17069.663 141
17070.284 133
17070.904 102
17071.525 96
17072.146 106
17072.767 139
17073.388 140
17074.009 141
17074.630 152
17075.251 150
17075.872 132
17076.493 123
17077.114 136
17077.735 142
17078.356 139
17078.977 137
17079.598 148
17080.220 138
17080.841 122
17081.462 118
17082.083 121
17082.704 112
17083.325 119
17083.946 130
17084.567 134
17085.189 120
17085.810 114
17086.431 113
17087.052 118
17087.673 103
17088.295 111
17088.916 111
17089.537 119
17090.158 121
17090.780 123
17091.401 129
17092.022 117
17092.644 129
17093.265 146
17093.886 146
17094.508 133
17095.129 140
17095.750 124
17096.372 133
17096.993 120
17097.614 135
17098.236 154
17098.857 169
17099.479 143
17100.100 164
17100.722 146
17101.343 156
17101.965 176
17102.586 168
17103.208 142
17103.829 133
17104.451 125
17105.072 147
17105.694 132
17106.315 117
17106.937 159
17107.558 167
17108.180 184
17108.802 161
17109.423 166
17110.045 167
17110.666 195
17111.288 188
17111.910 186
17112.531 179
17113.153 188
17113.775 175
17114.396 151
17115.018 179
17115.640 197
17116.262 190
17116.883 183
17117.505 174
17118.127 176
17118.749 169
17119.371 164
17119.992 139
17120.614 139
17121.236 154
17121.858 160
17122.480 186
17123.102 180
17123.723 194
17124.345 188
17124.967 180
17125.589 146
17126.211 157
17126.833 210
17127.455 213
17128.077 226
17128.699 182
17129.321 159
17129.943 155
17130.565 200
17131.187 193
17131.809 237
17132.431 221
17133.053 205
17133.675 205
17134.297 183
17134.919 214
17135.541 210
17136.163 233
17136.785 239
17137.408 245
17138.030 232
17138.652 250
17139.274 274
17139.896 276
17140.518 282
17141.140 304
17141.763 348
17142.385 360
17143.007 418
17143.629 446
17144.252 435
17144.874 441
17145.496 485
17146.118 539
17146.741 577
17147.363 592
17147.985 618
17148.608 650
17149.230 685
17149.852 704
17150.475 722
17151.097 715
17151.719 744
17152.342 788
17152.964 842
17153.587 909
17154.209 922
17154.832 952
17155.454 958
17156.076 1028
17156.699 1087
17157.321 1084
17157.944 1061
17158.566 1064
17159.189 1077
17159.811 1127
17160.434 1233
17161.057 1229
17161.679 1187
17162.302 1112
17162.924 1057
17163.547 1056
17164.169 1034
17164.792 977
17165.415 999
17166.037 1009
17166.660 943
17167.283 868
17167.905 894
17168.528 884
17169.151 847
17169.773 819
17170.396 733
17171.019 714
17171.642 699
17172.264 688
17172.887 661
17173.510 650
17174.133 623
17174.756 635
17175.378 619
17176.001 628
17176.624 572
17177.247 581
17177.870 557
17178.493 587
17179.115 578
17179.738 625
17180.361 571
17180.984 582
17181.607 528
17182.230 500
17182.853 483
17183.476 443
17184.099 424
17184.722 438
17185.345 407
17185.968 367
17186.591 358
17187.214 316
17187.837 286
17188.460 299
17189.083 262
17189.706 259
17190.329 270
17190.952 249
17191.575 229
17192.199 271
17192.822 250
17193.445 251
17194.068 212
17194.691 189
17195.314 188
17195.937 169
17196.561 191
17197.184 198
17197.807 199
17198.430 206
17199.054 218
17199.677 222
17200.300 218
17200.923 194
17201.547 189
17202.170 191
17202.793 208
17203.417 226
17204.040 212
17204.663 179
17205.287 186
17205.910 172
17206.533 162
17207.157 152
17207.780 183
17208.403 179
17209.027 147
17209.650 136
17210.274 101
17210.897 120
17211.521 130
17212.144 161
17212.768 152
17213.391 146
17214.015 131
17214.638 130
17215.262 123
17215.885 126
17216.509 110
17217.132 121
17217.756 131
17218.380 139
17219.003 119
17219.627 116
17220.250 120
17220.874 118
17221.498 118
17222.121 111
17222.745 82
17223.369 91
17223.992 94
17224.616 109
17225.240 75
17225.864 77
17226.487 98
17227.111 123
17227.735 124
17228.359 112
17228.982 114
17229.606 125
17230.230 108
17230.854 101
17231.478 106
17232.101 108
17232.725 126
17233.349 129
17233.973 124
17234.597 125
17235.221 148
17235.845 128
17236.469 100
17237.093 82
17237.716 74
17238.340 69
17238.964 84
17239.588 92
17240.212 99
17240.836 91
17241.460 85
17242.084 86
17242.708 71
17243.332 80
17243.957 86
17244.581 96
17245.205 108
17245.829 102
17246.453 81
17247.077 69
17247.701 63
17248.325 86
17248.949 75
17249.574 67
17250.198 80
17250.822 73
17251.446 78
17252.070 78
17252.694 68
17253.319 90
17253.943 82
17254.567 106
17255.191 84
17255.816 62
17256.440 68
17257.064 53
17257.689 53
17258.313 67
17258.937 61
17259.562 56
17260.186 58
17260.810 73
17261.435 62
17262.059 67
17262.683 71
17263.308 78
17263.932 62
17264.557 68
17265.181 53
17265.806 34
17266.430 39
17267.054 46
17267.679 82
17268.303 80
17268.928 58
17269.552 56
17270.177 51
17270.802 59
17271.426 49
17272.051 43
17272.675 45
17273.300 64
17273.924 51
17274.549 70
17275.174 56
17275.798 53
17276.423 53
17277.048 41
17277.672 71
17278.297 64
17278.922 61
17279.546 40
17280.171 44
17280.796 65
17281.420 45
17282.045 47
17282.670 45
17283.295 48
17283.919 52
17284.544 62
17285.169 42
17285.794 48
17286.419 52
17287.043 56
17287.668 50
17288.293 44
17288.918 44
17289.543 74
17290.168 72
17290.793 50
17291.418 58
17292.043 53
17292.667 43
17293.292 52
17293.917 52
17294.542 55
17295.167 60
17295.792 42
17296.417 49
17297.042 56
17297.667 44
17298.292 34
17298.917 42
17299.543 48
17300.168 37
17300.793 46
17301.418 36
17302.043 48
17302.668 77
17303.293 72
17303.918 69
17304.543 63
17305.169 47
17305.794 57
17306.419 54
17307.044 57
17307.669 46
17308.295 46
17308.920 44
17309.545 53
17310.170 56
17310.795 61
17311.421 54
17312.046 57
17312.671 63
17313.297 74
17313.922 64
17314.547 42
17315.173 52
17315.798 82
17316.423 76
17317.049 58
17317.674 41
17318.300 54
17318.925 37
17319.550 50
17320.176 63
17320.801 50
17321.427 47
17322.052 68
17322.678 37
17323.303 30
17323.929 49
17324.554 66
17325.180 71
17325.805 79
17326.431 80
17327.056 61
17327.682 39
17328.307 53
17328.933 52
17329.559 54
17330.184 43
17330.810 69
17331.435 67
17332.061 46
17332.687 39
17333.312 36
17333.938 34
17334.564 42
17335.190 56
17335.815 63
17336.441 59
17337.067 58
17337.692 52
17338.318 54
17338.944 62
17339.570 53
17340.196 53
17340.821 39
17341.447 41
17342.073 53
17342.699 72
17343.325 76
17343.951 75
17344.576 70
17345.202 49
17345.828 66
17346.454 66
17347.080 74
17347.706 64
17348.332 66
17348.958 70
17349.584 52
17350.210 54
17350.836 56
17351.462 70
17352.088 74
17352.714 69
17353.340 97
17353.966 106
17354.592 89
17355.218 85
17355.844 87
17356.470 82
17357.096 81
17357.722 81
17358.348 66
17358.975 82
17359.601 87
17360.227 86
17360.853 94
17361.479 89
17362.105 64
17362.732 81
17363.358 88
17363.984 100
17364.610 90
17365.236 100
17365.863 114
17366.489 87
17367.115 64
17367.742 71
17368.368 64
17368.994 51
17369.621 53
17370.247 72
17370.873 91
17371.500 91
17372.126 72
17372.752 74
17373.379 77
17374.005 73
17374.632 58
17375.258 69
17375.884 56
17376.511 58
17377.137 58
17377.764 66
17378.390 67
17379.017 89
17379.643 106
17380.270 83
17380.896 83
17381.523 83
17382.149 75
17382.776 56
17383.402 50
17384.029 66
17384.656 57
17385.282 38
17385.909 34
17386.536 44
17387.162 55
17387.789 56
17388.415 68
17389.042 72
17389.669 54
17390.296 57
17390.922 68
17391.549 56
17392.176 44
17392.802 74
17393.429 65
17394.056 55
17394.683 49
17395.309 46
17395.936 51
17396.563 40
17397.190 37
17397.817 47
17398.444 66
17399.070 68
17399.697 51
17400.324 54
17400.951 67
17401.578 62
17402.205 63
17402.832 70
17403.459 59
17404.086 55
17404.713 46
17405.340 43
17405.967 60
17406.594 53
17407.221 40
17407.848 50
17408.475 61
17409.102 51
17409.729 36
17410.356 34
17410.983 20
17411.610 20
17412.237 25
17412.864 24
17413.491 25
17414.118 37
17414.745 32
17415.373 44
17416.000 35
17416.627 16
17417.254 13
17417.881 24
17418.509 34
17419.136 39
17419.763 26
17420.390 33
17421.017 29
17421.645 39
17422.272 42
17422.899 42
17423.527 36
17424.154 47
17424.781 33
17425.409 31
17426.036 50
17426.663 57
17427.291 51
17427.918 39
17428.545 38
17429.173 41
17429.800 37
17430.428 32
17431.055 28
17431.682 33
17432.310 26
17432.937 25
17433.565 17
17434.192 24
17434.820 25
17435.447 34
17436.075 30
17436.702 26
17437.330 25
17437.957 20
17438.585 18
17439.213 32
17439.840 26
17440.468 34
17441.095 31
17441.723 18
17442.351 12
17442.978 17
17443.606 17
17444.234 32
17444.861 47
17445.489 50
17446.117 34
17446.744 27
17447.372 36
17448.000 40
17448.628 32
17449.255 34
17449.883 34
17450.511 33
17451.139 45
17451.766 46
17452.394 33
17453.022 26
17453.650 14
17454.278 16
17454.906 22
17455.534 22
17456.161 28
17456.789 38
17457.417 34
17458.045 39
17458.673 38
17459.301 28
17459.929 31
17460.557 42
17461.185 40
17461.813 30
17462.441 26
17463.069 25
17463.697 22
17464.325 47
17464.953 38
17465.581 20
17466.209 21
17466.837 16
17467.465 23
17468.093 34
17468.721 28
17469.350 22
17469.978 28
17470.606 24
17471.234 21
17471.862 24
17472.490 30
17473.118 37
17473.747 22
17474.375 22
17475.003 29
17475.631 33
17476.260 27
17476.888 25
17477.516 28
17478.144 26
17478.773 25
17479.401 16
17480.029 18
17480.658 16
17481.286 21
17481.914 23
17482.543 15
17483.171 23
17483.799 18
17484.428 22
17485.056 23
17485.685 22
17486.313 23
17486.941 19
17487.570 18
17488.198 15
17488.827 10
17489.455 23
17490.084 29
17490.712 29
17491.341 25
17491.969 26
17492.598 22
17493.226 16
17493.855 19
17494.484 17
17495.112 18
17495.741 20
17496.369 22
17496.998 31
17497.627 20
17498.255 24
17498.884 21
17499.513 25
17500.141 22
17500.770 43
17501.399 40
17502.027 34
17502.656 29
17503.285 24
17503.913 18
17504.542 38
17505.171 37
17505.800 34
17506.429 38
17507.057 27
17507.686 29
17508.315 34
17508.944 28
17509.573 23
17510.201 25
17510.830 29
17511.459 29
17512.088 29
17512.717 23
17513.346 31
17513.975 33
17514.604 43
17515.233 48
17515.862 27
17516.491 23
17517.120 28
17517.749 24
17518.378 44
17519.007 31
17519.636 22
17520.265 16
17520.894 22
17521.523 24
17522.152 21
17522.781 23
17523.410 25
17524.039 23
17524.668 19
17525.297 26
17525.926 20
17526.556 21
17527.185 28
17527.814 15
17528.443 4
17529.072 12
17529.702 22
17530.331 16
17530.960 13
17531.589 18
17532.218 16
17532.848 38
17533.477 24
17534.106 21
17534.736 23
17535.365 27
17535.994 22
17536.623 14
17537.253 17
17537.882 25
17538.512 29
17539.141 20
17539.770 13
17540.400 19
17541.029 15
17541.659 19
17542.288 16
17542.917 12
17543.547 23
17544.176 12
17544.806 20
17545.435 13
17546.065 29
17546.694 37
17547.324 34
17547.953 29
17548.583 16
17549.212 24
17549.842 17
17550.472 9
17551.101 23
17551.731 30
17552.360 31
17552.990 23
17553.620 20
17554.249 21
17554.879 25
17555.509 39
17556.138 40
17556.768 32
17557.398 26
17558.027 23
17558.657 21
17559.287 24
17559.917 19
17560.546 20
17561.176 26
17561.806 17
17562.436 18
17563.065 37
17563.695 26
17564.325 29
17564.955 32
17565.585 24
17566.215 26
17566.844 30
17567.474 37
17568.104 30
17568.734 25
17569.364 27
17569.994 31
17570.624 25
17571.254 24
17571.884 27
17572.514 21
17573.144 27
17573.774 25
17574.404 38
17575.034 27
17575.664 31
17576.294 37
17576.924 24
17577.554 25
17578.184 27
17578.814 25
17579.444 19
17580.074 17
17580.704 26
17581.335 36
17581.965 58
17582.595 37
17583.225 33
17583.855 29
17584.485 29
17585.116 40
17585.746 40
17586.376 39
17587.006 49
17587.636 41
17588.267 31
17588.897 25
17589.527 24
17590.158 25
17590.788 28
17591.418 33
17592.048 28
17592.679 37
17593.309 29
17593.940 35
17594.570 26
17595.200 18
17595.831 15
17596.461 18
17597.091 21
17597.722 13
17598.352 27
17598.983 28
17599.613 24
17600.244 21
17600.874 17
17601.505 31
17602.135 42
17602.766 37
17603.396 26
17604.027 24
17604.657 26
17605.288 26
17605.918 23
17606.549 14
17607.180 19
17607.810 18
17608.441 24
17609.071 31
17609.702 30
17610.333 23
17610.963 19
17611.594 17
17612.225 18
17612.855 18
17613.486 17
17614.117 18
17614.748 13
17615.378 21
17616.009 19
17616.640 15
17617.271 23
17617.901 31
17618.532 21
17619.163 14
17619.794 17
17620.425 26
17621.055 22
17621.686 19
17622.317 20
17622.948 24
17623.579 18
17624.210 14
17624.841 22
17625.472 26
17626.103 26
17626.734 23
17627.364 18
17627.995 15
17628.626 15
17629.257 21
17629.888 24
17630.519 16
17631.150 9
17631.781 14
17632.413 10
17633.044 21
17633.675 22
17634.306 18
17634.937 20
17635.568 17
17636.199 25
17636.830 15
17637.461 8
17638.092 23
17638.724 49
17639.355 38
17639.986 31
17640.617 32
17641.248 30
17641.880 37
17642.511 35
17643.142 23
17643.773 30
17644.404 41
17645.036 35
17645.667 25
17646.298 16
17646.930 29
17647.561 28
17648.192 29
17648.824 30
17649.455 27
17650.086 21
17650.718 22
17651.349 17
17651.980 14
17652.612 11
17653.243 9
17653.875 14
17654.506 17
17655.138 6
17655.769 8
17656.401 20
17657.032 18
17657.664 17
17658.295 23
17658.927 32
17659.558 21
17660.190 13
17660.821 22
17661.453 23
17662.084 17
17662.716 22
17663.347 11
17663.979 10
17664.611 25
17665.242 33
17665.874 18
17666.506 19
17667.137 20
17667.769 22
17668.401 10
17669.032 16
17669.664 15
17670.296 8
17670.928 10
17671.559 11
17672.191 12
17672.823 14
17673.455 22
17674.086 12
17674.718 14
17675.350 18
17675.982 24
17676.614 23
17677.245 18
17677.877 12
17678.509 15
17679.141 12
17679.773 6
17680.405 18
17681.037 23
17681.669 20
17682.301 28
17682.933 30
17683.565 14
17684.197 16
17684.828 33
17685.460 29
17686.092 16
17686.724 11
17687.357 13
17687.989 12
17688.621 18
17689.253 22
17689.885 21
17690.517 20
17691.149 19
17691.781 20
17692.413 19
17693.045 11
17693.677 20
17694.310 21
17694.942 23
17695.574 11
17696.206 11
17696.838 16
17697.470 16
17698.103 16
17698.735 18
17699.367 20
17699.999 24
17700.632 22
17701.264 29
17701.896 19
17702.529 10
17703.161 26
17703.793 28
17704.425 19
17705.058 20
17705.690 14
17706.323 26
17706.955 29
17707.587 19
17708.220 20
17708.852 16
17709.485 19
17710.117 13
17710.749 13
17711.382 27
17712.014 31
17712.647 28
17713.279 18
17713.912 10
17714.544 18
17715.177 25
17715.809 22
17716.442 26
17717.074 20
17717.707 19
17718.340 15
17718.972 17
17719.605 20
17720.237 17
17720.870 21
17721.503 14
17722.135 7
17722.768 18
17723.401 25
17724.033 28
17724.666 20
17725.299 24
17725.931 17
17726.564 19
17727.197 16
17727.830 23
17728.462 25
17729.095 16
17729.728 16
17730.361 14
17730.994 12
17731.626 11
17732.259 8
17732.892 6
17733.525 10
17734.158 14
17734.791 24
17735.424 21
17736.056 16
17736.689 9
17737.322 9
17737.955 8
17738.588 20
17739.221 15
17739.854 16
17740.487 17
17741.120 20
17741.753 34
17742.386 35
17743.019 24
17743.652 25
17744.285 23
17744.918 19
17745.551 10
17746.184 7
17746.817 18
17747.450 31
17748.084 17
17748.717 27
17749.350 20
17749.983 13
17750.616 21
17751.249 20
17751.882 23
17752.516 14
17753.149 9
17753.782 23
17754.415 22
17755.049 10
17755.682 14
17756.315 12
17756.948 7
17757.582 9
17758.215 22
17758.848 25
17759.481 15
17760.115 26
17760.748 31
17761.381 23
17762.015 18
17762.648 10
17763.282 6
17763.915 22
17764.548 12
17765.182 21
17765.815 23
17766.449 22
17767.082 24
17767.716 20
17768.349 18
17768.983 12
17769.616 12
17770.250 16
17770.883 7
17771.517 10
17772.150 11
17772.784 25
17773.417 15
17774.051 12
17774.684 18
17775.318 15
17775.952 17
17776.585 13
17777.219 15
17777.852 14
17778.486 20
17779.120 25
17779.753 38
17780.387 42
17781.021 37
17781.655 35
17782.288 26
17782.922 22
17783.556 9
17784.190 11
17784.823 7
17785.457 15
17786.091 22
17786.725 16
17787.358 15
17787.992 34
17788.626 32
17789.260 27
17789.894 18
17790.528 22
17791.162 15
17791.795 18
17792.429 14
17793.063 9
17793.697 13
17794.331 33
17794.965 18
17795.599 16
17796.233 20
17796.867 16
17797.501 20
17798.135 30
17798.769 22
17799.403 22
17800.037 22
17800.671 18
17801.305 15
17801.939 11
17802.573 10
17803.207 9
17803.841 19
17804.476 15
17805.110 16
17805.744 17
17806.378 25
17807.012 16
17807.646 7
17808.281 18
17808.915 32
17809.549 24
17810.183 32
17810.817 33
17811.452 21
17812.086 18
17812.720 19
17813.354 21
17813.989 8
17814.623 8
17815.257 25
17815.892 20
17816.526 16
17817.160 18
17817.795 24
17818.429 19
17819.063 24
17819.698 27
17820.332 17
17820.967 17
17821.601 14
17822.235 16
17822.870 20
17823.504 16
17824.139 12
17824.773 12
17825.408 18
17826.042 18
17826.677 12
17827.311 18
17827.946 16
17828.580 17
17829.215 11
17829.849 9
17830.484 14
17831.119 18
17831.753 13
17832.388 16
17833.022 20
17833.657 24
17834.292 19
17834.926 12
17835.561 18
17836.196 14
17836.830 12
17837.465 11
17838.100 14
17838.735 12
17839.369 10
17840.004 7
17840.639 6
17841.274 9
17841.908 18
17842.543 8
17843.178 4
17843.813 5
17844.448 5
17845.082 22
17845.717 18
17846.352 13
17846.987 13
17847.622 25
17848.257 28
17848.892 21
17849.527 13
17850.162 13
17850.796 7
17851.431 9
17852.066 17
17852.701 16
17853.336 16
17853.971 22
17854.606 30
17855.241 20
17855.876 21
17856.511 26
17857.146 20
17857.782 32
17858.417 16
17859.052 26
17859.687 15
17860.322 19
17860.957 15
17861.592 15
17862.227 10
17862.862 8
17863.498 9
17864.133 12
17864.768 15
17865.403 25
17866.038 15
17866.674 7
17867.309 15
17867.944 22
17868.579 15
17869.215 6
17869.850 7
17870.485 6
17871.121 12
17871.756 24
17872.391 23
17873.026 17
17873.662 19
17874.297 21
17874.933 12
17875.568 9
17876.203 11
17876.839 15
17877.474 9
17878.110 11
17878.745 16
17879.380 20
17880.016 21
17880.651 33
17881.287 26
17881.922 14
17882.558 8
17883.193 11
17883.829 15
17884.464 15
17885.100 24
17885.736 19
17886.371 12
17887.007 7
17887.642 10
17888.278 4
17888.914 13
17889.549 15
17890.185 19
17890.820 11
17891.456 16
17892.092 19
17892.727 16
17893.363 19
17893.999 25
17894.635 23
17895.270 27
17895.906 12
17896.542 15
17897.178 12
17897.813 17
17898.449 10
17899.085 15
17899.721 11
17900.357 11
17900.992 20
17901.628 14
17902.264 18
17902.900 14
17903.536 11
17904.172 12
17904.808 9
17905.444 23
17906.079 27
17906.715 11
17907.351 13
17907.987 27
17908.623 23
17909.259 26
17909.895 26
17910.531 20
17911.167 22
17911.803 24
17912.439 13
17913.075 9
17913.711 12
17914.347 15
17914.984 15
17915.620 11
17916.256 11
17916.892 11
17917.528 12
17918.164 18
17918.800 14
17919.436 14
17920.073 25
17920.709 12
17921.345 17
17921.981 12
17922.617 10
17923.254 12
17923.890 20
17924.526 18
17925.162 18
17925.799 12
17926.435 13
17927.071 9
17927.707 13
17928.344 11
17928.980 11
17929.616 10
17930.253 12
17930.889 6
17931.526 8
17932.162 16
17932.798 22
17933.435 17
17934.071 11
17934.708 21
17935.344 27
17935.980 22
17936.617 17
17937.253 19
17937.890 22
17938.526 20
17939.163 13
17939.799 11
17940.436 30
17941.073 32
17941.709 20
17942.346 8
17942.982 4
17943.619 6
17944.255 6
17944.892 12
17945.529 5
17946.165 14
17946.802 17
17947.439 22
17948.075 22
17948.712 21
17949.349 26
17949.985 19
17950.622 12
17951.259 11
17951.895 14
17952.532 17
17953.169 11
17953.806 12
17954.443 15
17955.079 16
17955.716 23
17956.353 30
17956.990 16
17957.627 14
17958.263 12
17958.900 8
17959.537 7
17960.174 7
17960.811 4
17961.448 9
17962.085 5
17962.722 9
17963.359 14
17963.996 15
17964.633 18
17965.270 20
17965.906 26
17966.543 15
17967.180 20
17967.818 17
17968.455 12
17969.092 19
17969.729 21
17970.366 25
17971.003 19
17971.640 11
17972.277 25
17972.914 18
17973.551 16
17974.188 18
17974.825 10
17975.463 8
17976.100 9
17976.737 14
17977.374 9
17978.011 14
17978.649 8
17979.286 15
17979.923 23
17980.560 26
17981.197 18
17981.835 18
17982.472 33
17983.109 28
17983.747 14
17984.384 19
17985.021 9
17985.659 6
17986.296 4
17986.933 4
17987.571 7
17988.208 10
17988.845 10
17989.483 13
17990.120 17
17990.758 12
17991.395 9
17992.033 10
17992.670 15
17993.307 20
17993.945 12
17994.582 13
17995.220 14
17995.857 8
17996.495 12
17997.133 6
17997.770 3
17998.408 7
17999.045 8
17999.683 12
18000.320 12
18000.958 18
18001.596 7
18002.233 17
18002.871 10
18003.508 8
18004.146 10
18004.784 14
18005.422 9
18006.059 7
18006.697 18
18007.335 15
18007.972 19
18008.610 19
18009.248 16
18009.886 16
18010.523 18
18011.161 26
18011.799 17
18012.437 10
18013.075 15
18013.712 12
18014.350 9
18014.988 13
18015.626 11
18016.264 9
18016.902 10
18017.540 13
18018.178 12
18018.815 17
18019.453 19
18020.091 11
18020.729 10
18021.367 5
18022.005 7
18022.643 20
18023.281 9
18023.919 5
18024.557 8
18025.195 12
18025.833 9
18026.471 5
18027.109 11
18027.748 15
18028.386 12
18029.024 7
18029.662 7
18030.300 11
18030.938 7
18031.576 16
18032.214 10
18032.853 19
18033.491 22
18034.129 11
18034.767 14
18035.405 12
18036.044 11
18036.682 6
18037.320 9
18037.958 23
18038.597 23
18039.235 12
18039.873 10
18040.511 7
18041.150 8
18041.788 17
18042.426 15
18043.065 16
18043.703 22
18044.342 15
18044.980 9
18045.618 19
18046.257 11
18046.895 9
18047.534 9
18048.172 10
18048.810 9
18049.449 8
18050.087 21
18050.726 36
18051.364 28
18052.003 22
18052.641 17
18053.280 11
18053.918 4
18054.557 10
18055.196 15
18055.834 9
18056.473 7
18057.111 7
18057.750 5
18058.389 7
18059.027 12
18059.666 5
18060.305 4
18060.943 4
18061.582 9
18062.221 11
18062.859 13
18063.498 10
18064.137 10
18064.775 6
18065.414 13
18066.053 16
18066.692 17
18067.330 15
18067.969 11
18068.608 14
18069.247 15
18069.886 15
18070.525 11
18071.163 15
18071.802 9
18072.441 16
18073.080 13
18073.719 9
18074.358 12
18074.997 11
18075.636 14
18076.275 11
18076.914 10
18077.552 8
18078.191 6
18078.830 10
18079.469 5
18080.108 16
18080.747 10
18081.386 10
18082.025 12
18082.665 12
18083.304 15
18083.943 18
18084.582 12
18085.221 11
18085.860 9
18086.499 17
18087.138 10
18087.777 12
18088.416 14
18089.056 16
18089.695 13
18090.334 20
18090.973 29
18091.612 12
18092.252 9
18092.891 10
18093.530 8
18094.169 8
18094.809 20
18095.448 19
18096.087 19
18096.726 14
18097.366 5
18098.005 6
18098.644 8
18099.284 11
18099.923 15
18100.563 14
18101.202 11
18101.841 10
18102.481 14
18103.120 12
18103.760 2
18104.399 13
18105.038 25
18105.678 27
18106.317 17
18106.957 15
18107.596 12
18108.236 7
18108.875 24
18109.515 16
18110.154 28
18110.794 23
18111.433 20
18112.073 14
18112.713 9
18113.352 13
18113.992 15
18114.631 15
18115.271 17
18115.911 14
18116.550 9
18117.190 7
18117.830 4
18118.469 10
18119.109 18
18119.749 10
18120.388 10
18121.028 7
18121.668 15
18122.308 15
18122.947 10
18123.587 8
18124.227 11
18124.867 8
18125.507 15
18126.146 19
18126.786 14
18127.426 10
18128.066 8
18128.706 15
18129.346 22
18129.986 9
18130.625 16
18131.265 17
18131.905 11
18132.545 22
18133.185 13
18133.825 13
18134.465 16
18135.105 13
18135.745 17
18136.385 11
18137.025 8
18137.665 5
18138.305 8
18138.945 10
18139.585 9
18140.225 21
18140.865 29
18141.505 23
18142.146 15
18142.786 12
18143.426 20
18144.066 19
18144.706 23
18145.346 23
18145.986 17
18146.627 13
18147.267 14
18147.907 10
18148.547 10
18149.187 6
18149.828 7
18150.468 7
18151.108 13
18151.748 19
18152.389 13
18153.029 10
18153.669 8
18154.310 7
18154.950 9
18155.590 16
18156.231 19
18156.871 21
18157.511 26
18158.152 21
18158.792 21
18159.432 8
18160.073 13
18160.713 13
18161.354 25
18161.994 17
18162.635 17
18163.275 13
18163.916 13
18164.556 14
18165.197 5
18165.837 4
18166.478 12
18167.118 8
18167.759 9
18168.399 12
18169.040 8
18169.681 11
18170.321 19
18170.962 14
18171.602 8
18172.243 9
18172.884 13
18173.524 32
18174.165 30
18174.806 19
18175.446 15
18176.087 20
18176.728 12
18177.368 20
18178.009 18
18178.650 18
18179.291 7
18179.931 3
18180.572 7
18181.213 5
18181.854 8
18182.495 9
18183.135 3
18183.776 13
18184.417 13
18185.058 9
18185.699 9
18186.340 16
18186.981 14
18187.621 13
18188.262 12
18188.903 17
18189.544 14
18190.185 13
18190.826 11
18191.467 19
18192.108 9
18192.749 12
18193.390 8
18194.031 8
18194.672 12
18195.313 11
18195.954 9
18196.595 11
18197.236 15
18197.877 13
18198.519 14
18199.160 7
18199.801 7
18200.442 4
18201.083 14
18201.724 18
18202.365 17
18203.007 13
18203.648 12
18204.289 13
18204.930 13
18205.571 13
18206.213 3
18206.854 2
18207.495 10
18208.136 2
18208.778 18
18209.419 10
18210.060 9
18210.701 15
18211.343 25
18211.984 20
18212.625 24
18213.267 21
18213.908 12
18214.550 14
18215.191 10
18215.832 9
18216.474 8
18217.115 8
18217.757 9
18218.398 17
18219.039 11
18219.681 5
18220.322 13
18220.964 13
18221.605 4
18222.247 8
18222.888 10
18223.530 14
18224.172 13
18224.813 11
18225.455 6
18226.096 4
18226.738 12
18227.379 32
18228.021 24
18228.663 15
18229.304 25
18229.946 16
18230.588 10
18231.229 15
18231.871 8
18232.513 5
18233.154 7
18233.796 11
18234.438 18
18235.080 16
18235.721 7
18236.363 9
18237.005 8
18237.647 6
18238.288 8
18238.930 9
18239.572 20
18240.214 22
18240.856 8
18241.498 8
18242.139 9
18242.781 11
18243.423 20
18244.065 20
18244.707 16
18245.349 8
18245.991 13
18246.633 11
18247.275 6
18247.917 8
18248.559 14
18249.201 17
18249.843 17
18250.485 9
18251.127 3
18251.769 8
18252.411 6
18253.053 3
18253.695 4
18254.337 9
18254.979 9
18255.621 4
18256.263 4
18256.905 5
18257.547 5
18258.190 10
18258.832 11
18259.474 2
18260.116 9
18260.758 3
18261.400 12
18262.043 14
18262.685 9
18263.327 10
18263.969 13
18264.612 11
18265.254 12
18265.896 13
18266.539 9
18267.181 9
18267.823 9
18268.465 15
18269.108 15
18269.750 13
18270.392 18
18271.035 20
18271.677 13
18272.320 13
18272.962 12
18273.604 10
18274.247 21
18274.889 14
18275.532 12
18276.174 7
18276.817 6
18277.459 9
18278.102 8
18278.744 5
18279.387 5
18280.029 7
18280.672 11
18281.314 7
18281.957 1
18282.599 7
18283.242 5
18283.885 22
18284.527 19
18285.170 15
18285.812 14
18286.455 13
18287.098 16
18287.740 13
18288.383 11
18289.026 5
18289.668 3
18290.311 7
18290.954 12
18291.597 11
18292.239 8
18292.882 9
18293.525 13
18294.168 17
18294.810 24
18295.453 13
18296.096 16
18296.739 10
18297.382 11
18298.025 8
18298.667 15
18299.310 12
18299.953 9
18300.596 17
18301.239 15
18301.882 11
18302.525 11
18303.168 8
18303.811 7
18304.454 5
18305.097 8
18305.740 8
18306.383 10
18307.026 15
18307.669 5
18308.312 2
18308.955 0
18309.598 2
18310.241 5
18310.884 6
18311.527 6
18312.170 4
18312.813 11
18313.456 10
18314.099 5
18314.742 5
18315.386 6
18316.029 9
18316.672 6
18317.315 9
18317.958 11
18318.602 25
18319.245 22
18319.888 22
18320.531 19
18321.174 19
18321.818 19
18322.461 16
18323.104 9
18323.748 8
18324.391 11
18325.034 5
18325.678 8
18326.321 11
18326.964 13
18327.608 14
18328.251 7
18328.894 6
18329.538 8
18330.181 20
18330.825 14
18331.468 9
18332.111 4
18332.755 8
18333.398 30
18334.042 21
18334.685 16
18335.329 8
18335.972 15
18336.616 13
18337.259 6
18337.903 9
18338.547 18
18339.190 19
18339.834 13
18340.477 10
18341.121 12
18341.764 12
18342.408 11
18343.052 14
18343.695 11
18344.339 9
18344.983 8
18345.626 16
18346.270 8
18346.914 14
18347.557 11
18348.201 3
18348.845 8
18349.489 13
18350.132 12
18350.776 6
18351.420 7
18352.064 10
18352.708 6
18353.351 6
18353.995 6
18354.639 6
18355.283 6
18355.927 9
18356.571 12
18357.215 16
18357.858 15
18358.502 16
18359.146 18
18359.790 9
18360.434 5
18361.078 9
18361.722 9
18362.366 13
18363.010 9
18363.654 7
18364.298 7
18364.942 13
18365.586 8
18366.230 17
18366.874 12
18367.518 15
18368.162 18
18368.806 14
18369.450 9
18370.095 8
18370.739 19
18371.383 16
18372.027 10
18372.671 8
18373.315 7
18373.959 11
18374.604 20
18375.248 11
18375.892 7
18376.536 4
18377.180 6
18377.825 3
18378.469 7
18379.113 9
18379.758 7
18380.402 10
18381.046 13
18381.690 14
18382.335 10
18382.979 9
18383.623 11
18384.268 7
18384.912 5
18385.557 7
18386.201 3
18386.845 14
18387.490 5
18388.134 4
18388.779 15
18389.423 17
18390.068 16
18390.712 22
18391.356 15
18392.001 9
18392.645 4
18393.290 3
18393.935 8
18394.579 9
18395.224 8
18395.868 13
18396.513 7
18397.157 10
18397.802 10
18398.447 12
18399.091 14
18399.736 8
18400.380 8
18401.025 14
18401.670 25
18402.314 20
18402.959 19
18403.604 13
18404.248 11
18404.893 3
18405.538 9
18406.183 12
18406.827 8
18407.472 8
18408.117 6
18408.762 10
18409.407 11
18410.051 23
18410.696 18
18411.341 8
18411.986 3
18412.631 14
18413.276 9
18413.920 9
18414.565 10
18415.210 8
18415.855 13
18416.500 12
18417.145 7
18417.790 18
18418.435 33
18419.080 23
18419.725 21
18420.370 16
18421.015 9
18421.660 9
18422.305 8
18422.950 18
18423.595 18
18424.240 22
18424.885 23
18425.530 15
18426.175 15
18426.820 8
18427.465 10
18428.111 8
18428.756 9
18429.401 17
18430.046 12
18430.691 10
18431.336 23
18431.982 24
18432.627 22
18433.272 8
18433.917 5
18434.562 6
18435.208 18
18435.853 9
18436.498 11
18437.144 9
18437.789 1
18438.434 7
18439.079 5
18439.725 5
18440.370 7
18441.015 20
18441.661 6
18442.306 6
18442.952 10
18443.597 6
18444.242 7
18444.888 3
18445.533 4
18446.179 5
18446.824 9
18447.470 4
18448.115 11
18448.761 12
18449.406 8
18450.052 13
18450.697 31
18451.343 29
18451.988 22
18452.634 20
18453.279 15
18453.925 11
18454.570 9
18455.216 14
18455.862 17
18456.507 8
18457.153 8
18457.799 8
18458.444 10
18459.090 15
18459.736 10
18460.381 8
18461.027 13
18461.673 22
18462.318 20
18462.964 12
18463.610 5
18464.256 9
18464.901 10
18465.547 12
18466.193 9
18466.839 10
18467.485 8
18468.130 8
18468.776 3
18469.422 5
18470.068 8
18470.714 9
18471.360 13
18472.006 12
18472.651 6
18473.297 7
18473.943 8
18474.589 13
18475.235 24
18475.881 10
18476.527 18
18477.173 16
18477.819 12
18478.465 11
18479.111 13
18479.757 9
18480.403 16
18481.049 10
18481.695 6
18482.341 7
18482.987 5
18483.634 4
18484.280 11
18484.926 16
18485.572 11
18486.218 16
18486.864 14
18487.510 5
18488.157 10
18488.803 12
18489.449 8
18490.095 13
18490.741 8
18491.388 2
18492.034 8
18492.680 7
18493.326 7
18493.973 16
18494.619 8
18495.265 6
18495.912 6
18496.558 8
18497.204 16
18497.851 6
18498.497 4
18499.143 4
18499.790 6
18500.436 7
18501.082 19
18501.729 11
18502.375 16
18503.022 17
18503.668 11
18504.315 6
18504.961 9
18505.608 14
18506.254 6
18506.901 5
18507.547 6
18508.194 9
18508.840 1
18509.487 6
18510.133 10
18510.780 7
18511.426 7
18512.073 13
18512.720 12
18513.366 7
18514.013 10
18514.659 9
18515.306 13
18515.953 8
18516.599 10
18517.246 9
18517.893 7
18518.540 8
18519.186 7
18519.833 8
18520.480 9
18521.126 12
18521.773 17
18522.420 10
18523.067 4
18523.714 6
18524.360 7
18525.007 8
18525.654 8
18526.301 18
18526.948 9
18527.595 11
18528.241 7
18528.888 7
18529.535 13
18530.182 14
18530.829 11
18531.476 8
18532.123 7
18532.770 0
18533.417 1
18534.064 5
18534.711 5
18535.358 8
18536.005 15
18536.652 12
18537.299 4
18537.946 5
18538.593 9
18539.240 8
18539.887 5
18540.534 12
18541.181 10
18541.828 4
18542.476 10
18543.123 11
18543.770 9
18544.417 3
18545.064 5
18545.711 4
18546.359 13
18547.006 9
18547.653 12
18548.300 24
18548.947 15
18549.595 4
18550.242 8
18550.889 4
18551.537 12
18552.184 15
18552.831 14
18553.478 12
18554.126 20
18554.773 12
18555.420 14
18556.068 14
18556.715 10
18557.363 6
18558.010 11
18558.657 7
18559.305 19
18559.952 16
18560.600 12
18561.247 14
18561.895 9
18562.542 9
18563.190 7
18563.837 8
18564.485 7
18565.132 9
18565.780 13
18566.427 16
18567.075 15
18567.722 8
18568.370 5
18569.017 3
18569.665 4
18570.313 5
18570.960 2
18571.608 4
18572.255 7
18572.903 16
18573.551 13
18574.198 10
18574.846 3
18575.494 0
18576.142 9
18576.789 10
18577.437 14
18578.085 14
18578.733 14
18579.380 8
18580.028 6
18580.676 18
18581.324 18
18581.972 12
18582.619 7
18583.267 10
18583.915 13
18584.563 10
18585.211 20
18585.859 24
18586.507 10
18587.154 7
18587.802 8
18588.450 6
18589.098 11
18589.746 13
18590.394 6
18591.042 5
18591.690 4
18592.338 7
18592.986 13
18593.634 8
18594.282 8
18594.930 9
18595.578 18
18596.226 14
18596.874 9
18597.522 4
18598.170 11
18598.819 6
18599.467 3
18600.115 4
18600.763 6
18601.411 3
18602.059 9
18602.707 11
18603.356 7
18604.004 7
18604.652 8
18605.300 6
18605.949 8
18606.597 6
18607.245 10
18607.893 3
18608.542 13
18609.190 11
18609.838 7
18610.486 6
18611.135 6
18611.783 9
18612.431 9
18613.080 3
18613.728 6
18614.377 5
18615.025 5
18615.673 5
18616.322 3
18616.970 3
18617.619 2
18618.267 4
18618.915 3
18619.564 10
18620.212 8
18620.861 9
18621.509 8
18622.158 3
18622.806 6
18623.455 7
18624.104 8
18624.752 8
18625.401 8
18626.049 6
18626.698 9
18627.346 9
18627.995 11
18628.644 9
18629.292 11
18629.941 7
18630.590 7
18631.238 1
18631.887 2
18632.536 8
18633.184 8
18633.833 8
18634.482 15
18635.131 11
18635.779 10
18636.428 9
18637.077 6
18637.726 9
18638.374 11
18639.023 13
18639.672 10
18640.321 9
18640.970 2
18641.619 1
18642.267 9
18642.916 5
18643.565 9
18644.214 4
18644.863 12
18645.512 11
18646.161 12
18646.810 5
18647.459 20
18648.108 18
18648.757 10
18649.406 11
18650.055 14
18650.704 12
18651.353 5
18652.002 11
18652.651 9
18653.300 8
18653.949 2
18654.598 5
18655.247 7
18655.896 6
18656.545 4
18657.194 7
18657.844 12
18658.493 12
18659.142 19
18659.791 20
18660.440 12
18661.089 6
18661.739 8
18662.388 1
18663.037 8
18663.686 5
18664.335 4
18664.985 7
18665.634 20
18666.283 11
18666.933 6
18667.582 13
18668.231 21
18668.881 14
18669.530 11
18670.179 6
18670.829 9
18671.478 8
18672.127 5
18672.777 9
18673.426 10
18674.076 7
18674.725 21
18675.374 10
18676.024 15
18676.673 8
18677.323 9
18677.972 8
18678.622 4
18679.271 8
18679.921 9
18680.570 8
18681.220 7
18681.869 2
18682.519 5
18683.169 12
18683.818 4
18684.468 5
18685.117 8
18685.767 5
18686.417 1
18687.066 7
18687.716 6
18688.366 5
18689.015 11
18689.665 6
18690.315 6
18690.964 5
18691.614 6
18692.264 1
18692.914 5
18693.563 12
18694.213 11
18694.863 7
18695.513 8
18696.162 8
18696.812 6
18697.462 12
18698.112 9
18698.762 6
18699.412 3
18700.061 10
18700.711 14
18701.361 10
18702.011 11
18702.661 5
18703.311 5
18703.961 6
18704.611 5
18705.261 7
18705.911 1
18706.561 5
18707.211 3
18707.861 4
18708.511 5
18709.161 8
18709.811 12
18710.461 14
18711.111 13
18711.761 5
18712.411 6
18713.061 12
18713.711 10
18714.361 8
18715.012 2
18715.662 3
18716.312 5
18716.962 12
18717.612 5
18718.262 2
18718.913 1
18719.563 6
18720.213 5
18720.863 6
18721.513 3
18722.164 7
18722.814 7
18723.464 3
18724.114 6
18724.765 11
18725.415 6
18726.065 5
18726.716 1
18727.366 6
18728.016 6
18728.667 10
18729.317 15
18729.968 12
18730.618 2
18731.268 10
18731.919 7
18732.569 3
18733.220 3
18733.870 8
18734.521 15
18735.171 7
18735.822 13
18736.472 16
18737.123 17
18737.773 10
18738.424 11
18739.074 4
18739.725 3
18740.375 6
18741.026 2
18741.676 2
18742.327 4
18742.978 7
18743.628 10
18744.279 10
18744.930 18
18745.580 13
18746.231 12
18746.882 14
18747.532 9
18748.183 6
18748.834 2
18749.484 2
18750.135 2
18750.786 0
18751.437 6
18752.087 3
18752.738 8
18753.389 10
18754.040 6
18754.691 10
18755.341 11
18755.992 17
18756.643 19
18757.294 10
18757.945 12
18758.596 14
18759.247 15
18759.898 11
18760.549 7
18761.199 3
18761.850 3
18762.501 1
18763.152 5
18763.803 4
18764.454 9
18765.105 7
18765.756 1
18766.407 5
18767.058 3
18767.709 9
18768.360 11
18769.011 5
18769.663 3
18770.314 4
18770.965 5
18771.616 6
18772.267 8
18772.918 4
18773.569 6
18774.220 14
18774.872 13
18775.523 4
18776.174 3
18776.825 8
18777.476 5
18778.128 5
18778.779 9
18779.430 11
18780.081 4
18780.733 15
18781.384 12
18782.035 6
18782.686 6
18783.338 3
18783.989 4
18784.640 7
18785.292 21
18785.943 10
18786.594 4
18787.246 11
18787.897 16
18788.549 16
18789.200 16
18789.852 3
18790.503 11
18791.154 12
18791.806 11
18792.457 14
18793.109 12
18793.760 18
18794.412 16
18795.063 10
18795.715 9
18796.366 14
18797.018 10
18797.670 7
18798.321 6
18798.973 6
18799.624 6
18800.276 10
18800.927 10
18801.579 8
18802.231 7
18802.882 5
18803.534 9
18804.186 13
18804.837 7
18805.489 9
18806.141 8
18806.793 9
18807.444 14
18808.096 10
18808.748 13
18809.400 19
18810.051 12
18810.703 6
18811.355 2
18812.007 7
18812.659 8
18813.310 6
18813.962 16
18814.614 18
18815.266 14
18815.918 13
18816.570 18
18817.222 7
18817.874 12
18818.525 17
18819.177 14
18819.829 10
18820.481 5
18821.133 3
18821.785 13
18822.437 7
18823.089 2
18823.741 1
18824.393 11
18825.045 11
18825.697 6
18826.349 2
18827.001 3
18827.654 11
18828.306 4
18828.958 4
18829.610 4
18830.262 3
18830.914 4
18831.566 2
18832.218 2
18832.871 2
18833.523 3
18834.175 7
18834.827 7
18835.479 9
18836.132 11
18836.784 8
18837.436 7
18838.088 2
18838.741 3
18839.393 0
18840.045 2
18840.698 1
18841.350 3
18842.002 5
18842.655 5
18843.307 5
18843.959 2
18844.612 7
18845.264 9
18845.916 13
18846.569 8
18847.221 6
18847.874 2
18848.526 6
18849.179 5
18849.831 7
18850.483 10
18851.136 5
18851.788 2
18852.441 6
18853.094 12
18853.746 8
18854.399 5
18855.051 5
18855.704 3
18856.356 2
18857.009 6
18857.661 2
18858.314 3
18858.967 8
18859.619 16
18860.272 8
18860.925 7
18861.577 10
18862.230 10
18862.883 5
18863.535 7
18864.188 16
18864.841 9
18865.494 11
18866.146 13
18866.799 8
18867.452 10
18868.105 17
18868.757 13
18869.410 12
18870.063 13
18870.716 17
18871.369 19
18872.022 15
18872.674 10
18873.327 2
18873.980 2
18874.633 9
18875.286 14
18875.939 9
18876.592 5
18877.245 11
18877.898 9
18878.551 2
18879.204 1
18879.857 4
18880.510 10
18881.163 14
18881.816 12
18882.469 21
18883.122 17
18883.775 9
18884.428 5
18885.081 3
18885.734 2
18886.387 10
18887.040 13
18887.693 6
18888.346 4
18889.000 11
18889.653 13
18890.306 11
18890.959 14
18891.612 11
18892.265 5
18892.919 5
18893.572 2
18894.225 5
18894.878 7
18895.532 4
18896.185 6
18896.838 11
18897.491 18
18898.145 7
18898.798 1
18899.451 4
18900.105 15
18900.758 8
18901.411 5
18902.065 6
18902.718 4
18903.372 12
18904.025 20
18904.678 17
18905.332 15
18905.985 29
18906.639 22
18907.292 12
18907.946 7
18908.599 11
18909.253 9
18909.906 6
18910.560 6
18911.213 2
18911.867 3
18912.520 9
18913.174 6
18913.827 8
18914.481 2
18915.135 2
18915.788 9
18916.442 8
18917.095 18
18917.749 9
18918.403 18
18919.056 21
18919.710 14
18920.364 10
18921.017 7
18921.671 6
18922.325 6
18922.979 6
18923.632 5
18924.286 12
18924.940 10
18925.594 7
18926.247 10
18926.901 11
18927.555 4
18928.209 9
18928.863 15
18929.516 11
18930.170 7
18930.824 3
18931.478 3
18932.132 5
18932.786 6
18933.440 6
18934.094 2
18934.748 4
18935.402 14
18936.056 3
18936.709 4
18937.363 7
18938.017 7
18938.671 6
18939.325 7
18939.980 2
18940.634 1
18941.288 2
18941.942 3
18942.596 4
18943.250 6
18943.904 10
18944.558 5
18945.212 4
18945.866 5
18946.520 6
18947.175 2
18947.829 6
18948.483 17
18949.137 5
18949.791 3
18950.445 2
18951.100 10
18951.754 8
18952.408 5
18953.062 4
18953.717 7
18954.371 6
18955.025 7
18955.679 15
18956.334 18
18956.988 10
18957.642 9
18958.297 5
18958.951 1
18959.605 5
18960.260 10
18960.914 5
18961.569 6
18962.223 7
18962.877 6
18963.532 8
18964.186 8
18964.841 14
18965.495 9
18966.150 13
18966.804 11
18967.459 8
18968.113 7
18968.768 19
18969.422 10
18970.077 5
18970.731 5
18971.386 2
18972.040 5
18972.695 14
18973.350 12
18974.004 11
18974.659 7
18975.314 2
18975.968 6
18976.623 13
18977.278 5
18977.932 5
18978.587 3
18979.242 1
18979.896 10
18980.551 8
18981.206 8
18981.860 7
18982.515 2
18983.170 0
18983.825 1
18984.480 2
18985.134 3
18985.789 11
18986.444 10
18987.099 7
18987.754 7
18988.409 16
18989.063 14
18989.718 7
18990.373 10
18991.028 2
18991.683 6
18992.338 8
18992.993 5
18993.648 6
18994.303 7
18994.958 5
18995.613 3
18996.268 4
18996.923 6
18997.578 19
18998.233 11
18998.888 11
18999.543 6
19000.198 11
19000.853 21
19001.508 9
19002.163 4
19002.818 2
19003.473 8
19004.129 6
19004.784 10
19005.439 7
19006.094 7
19006.749 4
19007.404 0
19008.060 3
19008.715 6
19009.370 5
19010.025 6
19010.680 12
19011.336 5
19011.991 3
19012.646 3
19013.302 2
19013.957 2
19014.612 0
19015.268 3
19015.923 5
19016.578 2
19017.234 7
19017.889 6
19018.544 5
19019.200 11
19019.855 5
19020.510 5
19021.166 5
19021.821 3
19022.477 2
19023.132 2
19023.788 8
19024.443 4
19025.099 7
19025.754 8
19026.410 4
19027.065 4
19027.721 1
19028.376 5
19029.032 6
19029.687 4
19030.343 2
19030.999 7
19031.654 7
19032.310 7
19032.965 6
19033.621 4
19034.277 4
19034.932 3
19035.588 4
19036.244 4
19036.899 2
19037.555 2
19038.211 8
19038.867 4
19039.522 7
19040.178 5
19040.834 6
19041.490 3
19042.145 7
19042.801 14
19043.457 11
19044.113 7
19044.769 4
19045.425 8
19046.080 4
19046.736 10
19047.392 7
19048.048 6
19048.704 5
19049.360 4
19050.016 9
19050.672 2
19051.328 7
19051.984 5
19052.640 4
19053.296 12
19053.951 6
19054.607 7
19055.264 6
19055.920 8
19056.576 2
19057.232 3
19057.888 8
19058.544 8
19059.200 3
19059.856 2
19060.512 2
19061.168 8
19061.824 5
19062.480 9
19063.137 8
19063.793 7
19064.449 5
19065.105 7
19065.761 24
19066.417 22
19067.074 11
19067.730 3
19068.386 4
19069.042 3
19069.699 2
19070.355 12
19071.011 5
19071.667 7
19072.324 7
19072.980 6
19073.636 14
19074.293 8
19074.949 10
19075.605 12
19076.262 12
19076.918 7
19077.575 1
19078.231 5
19078.887 5
19079.544 2
19080.200 1
19080.857 2
19081.513 1
19082.170 6
19082.826 17
19083.483 17
19084.139 12
19084.796 24
19085.452 15
19086.109 15
19086.765 23
19087.422 9
19088.078 4
19088.735 5
19089.392 4
19090.048 11
19090.705 11
19091.361 6
19092.018 4
19092.675 9
19093.331 12
19093.988 12
19094.645 12
19095.302 6
19095.958 1
19096.615 11
19097.272 12
19097.928 5
19098.585 10
19099.242 18
19099.899 11
19100.556 14
19101.212 16
19101.869 9
19102.526 5
19103.183 5
19103.840 3
19104.497 4
19105.153 4
19105.810 10
19106.467 8
19107.124 2
19107.781 2
19108.438 3
19109.095 5
19109.752 4
19110.409 8
19111.066 12
19111.723 9
19112.380 7
19113.037 12
19113.694 10
19114.351 10
19115.008 8
19115.665 8
19116.322 4
19116.979 7
19117.636 10
19118.293 3
19118.950 7
19119.607 8
19120.264 6
19120.922 9
19121.579 5
19122.236 7
19122.893 3
19123.550 0
19124.207 7
19124.865 12
19125.522 8
19126.179 7
19126.836 5
19127.494 5
19128.151 2
19128.808 11
19129.465 21
19130.123 12
19130.780 13
19131.437 6
19132.095 5
19132.752 1
19133.409 0
19134.067 2
19134.724 2
19135.382 9
19136.039 4
19136.696 5
19137.354 5
19138.011 4
19138.669 6
19139.326 3
19139.984 7
19140.641 10
19141.299 9
19141.956 4
19142.614 7
19143.271 7
19143.929 7
19144.586 6
19145.244 10
19145.901 13
19146.559 7
19147.216 3
19147.874 1
19148.532 3
19149.189 7
19149.847 5
19150.505 8
19151.162 1
19151.820 1
19152.478 4
19153.135 8
19153.793 5
19154.451 6
19155.108 10
19155.766 14
19156.424 8
19157.082 2
19157.739 4
19158.397 10
19159.055 9
19159.713 3
19160.371 0
19161.029 2
19161.686 3
19162.344 7
19163.002 8
19163.660 6
19164.318 3
19164.976 12
19165.634 21
19166.292 3
19166.949 11
19167.607 8
19168.265 7
19168.923 3
19169.581 3
19170.239 6
19170.897 19
19171.555 9
19172.213 8
19172.871 7
19173.529 4
19174.187 7
19174.846 8
19175.504 13
19176.162 7
19176.820 7
19177.478 10
19178.136 12
19178.794 15
19179.452 18
19180.110 4
19180.769 4
19181.427 5
19182.085 5
19182.743 2
19183.401 9
19184.060 3
19184.718 2
19185.376 0
19186.034 0
19186.693 7
19187.351 5
19188.009 4
19188.668 12
19189.326 7
19189.984 5
19190.643 15
19191.301 8
19191.959 0
19192.618 4
19193.276 1
19193.934 5
19194.593 8
19195.251 5
19195.910 5
19196.568 8
19197.226 10
19197.885 11
19198.543 12
19199.202 13
19199.860 7
19200.519 8
19201.177 10
19201.836 4
19202.495 5
19203.153 16
19203.812 11
19204.470 10
19205.129 9
19205.787 19
19206.446 13
19207.105 12
19207.763 17
19208.422 14
19209.081 4
19209.739 5
19210.398 8
19211.057 13
19211.715 12
19212.374 7
19213.033 8
19213.691 6
19214.350 7
19215.009 10
19215.668 3
19216.326 10
19216.985 12
19217.644 8
19218.303 5
19218.962 2
19219.621 7
19220.279 5
19220.938 4
19221.597 4
19222.256 5
19222.915 7
19223.574 6
19224.233 12
19224.892 17
19225.551 13
19226.209 6
19226.868 7
19227.527 5
19228.186 0
19228.845 2
19229.504 9
19230.163 8
19230.822 7
19231.481 4
19232.141 3
19232.800 2
19233.459 2
19234.118 5
19234.777 10
19235.436 10
19236.095 11
19236.754 9
19237.413 4
19238.072 4
19238.732 3
19239.391 3
19240.050 10
19240.709 6
19241.368 7
19242.028 15
19242.687 7
19243.346 9
19244.005 4
19244.665 2
19245.324 8
19245.983 8
19246.642 4
19247.302 2
19247.961 5
19248.620 7
19249.280 4
19249.939 0
19250.598 3
19251.258 11
19251.917 10
19252.577 4
19253.236 7
19253.895 10
19254.555 6
19255.214 10
19255.874 6
19256.533 4
19257.193 4
19257.852 2
19258.512 2
19259.171 2
19259.831 4
19260.490 1
19261.150 3
19261.809 5
19262.469 6
19263.129 5
19263.788 3
19264.448 6
19265.107 4
19265.767 2
19266.427 13
19267.086 12
19267.746 10
19268.406 10
19269.065 15
19269.725 8
19270.385 5
19271.044 14
19271.704 10
19272.364 5
19273.024 2
19273.683 6
19274.343 9
19275.003 3
19275.663 0
19276.322 3
19276.982 4
19277.642 3
19278.302 4
19278.962 5
19279.622 8
19280.282 5
19280.941 9
19281.601 13
19282.261 8
19282.921 8
19283.581 16
19284.241 13
19284.901 8
19285.561 4
19286.221 4
19286.881 2
19287.541 2
19288.201 6
19288.861 13
19289.521 10
19290.181 20
19290.841 20
19291.501 10
19292.161 7
19292.821 20
19293.481 12
19294.141 13
19294.802 2
19295.462 1
19296.122 5
19296.782 3
19297.442 6
19298.102 10
19298.763 6
19299.423 5
19300.083 5
19300.743 6
19301.403 9
19302.064 6
19302.724 4
19303.384 2
19304.044 6
19304.705 13
19305.365 6
19306.025 4
19306.686 7
19307.346 8
19308.006 9
19308.667 8
19309.327 5
19309.988 3
19310.648 4
19311.308 2
19311.969 8
19312.629 11
19313.290 9
19313.950 6
19314.610 6
19315.271 10
19315.931 13
19316.592 7
19317.252 7
19317.913 5
19318.573 5
19319.234 6
19319.895 15
19320.555 6
19321.216 11
19321.876 15
19322.537 12
19323.198 6
19323.858 4
19324.519 9
19325.179 10
19325.840 3
19326.501 6
19327.161 1
19327.822 4
19328.483 11
19329.143 13
19329.804 14
19330.465 7
19331.126 1
19331.786 13
19332.447 11
19333.108 10
19333.769 2
19334.430 14
19335.090 19
19335.751 16
19336.412 9
19337.073 4
19337.734 2
19338.395 11
19339.055 3
19339.716 3
19340.377 3
19341.038 5
19341.699 1
19342.360 3
19343.021 10
19343.682 11
19344.343 3
19345.004 2
19345.665 8
19346.326 11
19346.987 4
19347.648 4
19348.309 3
19348.970 9
19349.631 8
19350.292 11
19350.953 6
19351.614 3
19352.275 11
19352.936 4
19353.598 8
19354.259 5
19354.920 11
19355.581 8
19356.242 8
19356.903 15
19357.565 17
19358.226 7
19358.887 1
19359.548 4
19360.210 9
19360.871 3
19361.532 5
19362.193 4
19362.855 0
19363.516 10
19364.177 15
19364.838 12
19365.500 10
19366.161 7
19366.823 4
19367.484 3
19368.145 4
19368.807 11
19369.468 7
19370.129 3
19370.791 4
19371.452 0
19372.114 11
19372.775 8
19373.437 3
19374.098 8
19374.760 7
19375.421 17
19376.083 15
19376.744 11
19377.406 3
19378.067 0
19378.729 7
19379.390 7
19380.052 3
19380.714 1
19381.375 6
19382.037 2
19382.698 1
19383.360 1
19384.022 8
19384.683 8
19385.345 18
19386.007 14
19386.668 7
19387.330 4
19387.992 4
19388.653 11
19389.315 6
19389.977 5
19390.639 7
19391.300 7
19391.962 9
19392.624 3
19393.286 8
19393.948 12
19394.610 14
19395.271 5
19395.933 2
19396.595 3
19397.257 7
19397.919 8
19398.581 5
19399.243 6
19399.905 7
19400.566 7
19401.228 5
19401.890 4
19402.552 3
19403.214 2
19403.876 8
19404.538 8
19405.200 1
19405.862 10
19406.524 6
19407.186 1
19407.848 4
19408.510 5
19409.173 13
19409.835 12
19410.497 14
19411.159 8
19411.821 4
19412.483 6
19413.145 10
19413.807 10
19414.470 7
19415.132 7
19415.794 5
19416.456 16
19417.118 4
19417.781 1
19418.443 5
19419.105 4
19419.767 10
19420.430 11
19421.092 7
19421.754 10
19422.416 6
19423.079 5
19423.741 7
19424.403 5
19425.066 14
19425.728 17
19426.390 11
19427.053 8
19427.715 3
19428.378 1
19429.040 6
19429.702 8
19430.365 4
19431.027 9
19431.690 8
19432.352 8
19433.015 6
19433.677 3
19434.340 4
19435.002 3
19435.665 1
19436.327 4
19436.990 6
19437.652 8
19438.315 6
19438.978 12
19439.640 13
19440.303 8
19440.965 2
19441.628 4
19442.291 10
19442.953 9
19443.616 4
19444.279 7
19444.941 9
19445.604 10
19446.267 10
19446.929 5
19447.592 10
19448.255 7
19448.918 6
19449.580 2
19450.243 3
19450.906 3
19451.569 1
19452.232 4
19452.894 8
19453.557 3
19454.220 2
19454.883 3
19455.546 11
19456.209 14
19456.872 5
19457.535 5
19458.197 2
19458.860 6
19459.523 7
19460.186 6
19460.849 12
19461.512 12
19462.175 4
19462.838 14
19463.501 11
19464.164 7
19464.827 7
19465.490 2
19466.153 0
19466.816 1
19467.479 2
19468.142 2
19468.806 4
19469.469 3
19470.132 0
19470.795 5
19471.458 8
19472.121 9
19472.784 8
19473.447 4
19474.111 2
19474.774 4
19475.437 1
19476.100 1
19476.763 1
19477.427 5
19478.090 8
19478.753 4
19479.417 10
19480.080 10
19480.743 15
19481.406 6
19482.070 7
19482.733 6
19483.396 6
19484.060 2
19484.723 8
19485.386 7
19486.050 3
19486.713 4
19487.377 3
19488.040 8
19488.704 9
19489.367 12
19490.030 8
19490.694 3
19491.357 3
19492.021 6
19492.684 0
19493.348 15
19494.011 14
19494.675 13
19495.338 13
19496.002 14
19496.666 8
19497.329 15
19497.993 12
19498.656 5
19499.320 4
19499.984 10
19500.647 14
19501.311 9
19501.974 15
19502.638 4
19503.302 2
19503.966 8
19504.629 9
19505.293 14
19505.957 3
19506.620 5
19507.284 7
19507.948 9
19508.612 5
19509.275 9
19509.939 3
19510.603 2
19511.267 4
19511.931 3
19512.595 2
19513.258 5
19513.922 1
19514.586 5
19515.250 1
19515.914 12
19516.578 4
19517.242 0
19517.906 0
19518.570 3
19519.233 8
19519.897 5
19520.561 3
19521.225 0
19521.889 6
19522.553 3
19523.217 1
19523.881 6
19524.545 3
19525.210 3
19525.874 6
19526.538 5
19527.202 2
19527.866 5
19528.530 3
19529.194 7
19529.858 2
19530.522 7
19531.187 7
19531.851 10
19532.515 7
19533.179 10
19533.843 4
19534.507 7
19535.172 2
19535.836 4
19536.500 10
19537.164 5
19537.829 6
19538.493 2
19539.157 2
19539.822 4
19540.486 3
19541.150 6
19541.814 6
19542.479 3
19543.143 4
19543.808 1
19544.472 4
19545.136 4
19545.801 5
19546.465 6
19547.130 7
19547.794 10
19548.458 10
19549.123 15
19549.787 7
19550.452 3
19551.116 8
19551.781 5
19552.445 5
19553.110 7
19553.774 6
19554.439 4
19555.104 2
19555.768 2
19556.433 1
19557.097 3
19557.762 5
19558.426 1
19559.091 1
19559.756 3
19560.420 0
19561.085 3
19561.750 4
19562.414 12
19563.079 9
19563.744 8
19564.409 14
19565.073 13
19565.738 4
19566.403 2
19567.068 4
19567.732 3
19568.397 6
19569.062 8
19569.727 3
19570.392 5
19571.056 11
19571.721 7
19572.386 7
19573.051 8
19573.716 6
19574.381 4
19575.046 5
19575.710 3
19576.375 3
19577.040 1
19577.705 1
19578.370 1
19579.035 5
19579.700 0
19580.365 7
19581.030 5
19581.695 2
19582.360 5
19583.025 4
19583.690 5
19584.355 8
19585.020 7
19585.685 3
19586.351 0
19587.016 1
19587.681 1
19588.346 1
19589.011 4
19589.676 7
19590.341 11
19591.006 8
19591.672 2
19592.337 2
19593.002 6
19593.667 3
19594.333 6
19594.998 1
19595.663 1
19596.328 3
19596.994 2
19597.659 3
19598.324 5
19598.989 6
19599.655 6
19600.320 2
19600.985 5
19601.651 2
19602.316 2
19602.981 5
19603.647 7
19604.312 3
19604.978 5
19605.643 4
19606.308 4
19606.974 2
19607.639 6
19608.305 3
19608.970 3
19609.636 2
19610.301 9
19610.967 6
19611.632 3
19612.298 0
19612.963 4
19613.629 4
19614.295 3
19614.960 5
19615.626 5
19616.291 5
19616.957 7
19617.623 6
19618.288 6
19618.954 4
19619.619 6
19620.285 7
19620.951 7
19621.616 9
19622.282 11
19622.948 3
19623.614 10
19624.279 9
19624.945 8
19625.611 1
19626.277 1
19626.942 6
19627.608 3
19628.274 1
19628.940 7
19629.606 12
19630.271 7
19630.937 7
19631.603 9
19632.269 16
19632.935 3
19633.601 3
19634.267 3
19634.933 1
19635.599 1
19636.264 7
19636.930 8
19637.596 7
19638.262 5
19638.928 6
19639.594 6
19640.260 3
19640.926 6
19641.592 2
19642.258 2
19642.924 7
19643.591 4
19644.257 7
19644.923 8
19645.589 7
19646.255 3
19646.921 7
19647.587 2
19648.253 0
19648.919 7
19649.586 8
19650.252 6
19650.918 1
19651.584 9
19652.250 17
19652.917 13
19653.583 12
19654.249 6
19654.915 2
19655.582 5
19656.248 9
19656.914 5
19657.580 3
19658.247 0
19658.913 1
19659.579 4
19660.246 6
19660.912 1
19661.578 2
19662.245 1
19662.911 0
19663.578 1
19664.244 1
19664.910 0
19665.577 4
19666.243 3
19666.910 8
19667.576 4
19668.243 3
19668.909 6
19669.576 2
19670.242 2
19670.909 0
19671.575 1
19672.242 0
19672.908 0
19673.575 4
19674.242 7
19674.908 11
19675.575 7
19676.241 6
19676.908 1
19677.575 0
19678.241 1
19678.908 6
19679.575 9
19680.241 3
19680.908 5
19681.575 2
19682.241 1
19682.908 6
19683.575 3
19684.242 5
19684.908 4
19685.575 2
19686.242 5
19686.909 1
19687.576 7
19688.242 2
19688.909 7
19689.576 13
19690.243 10
19690.910 7
19691.577 2
19692.243 3
19692.910 2
19693.577 6
19694.244 2
19694.911 10
19695.578 9
19696.245 4
19696.912 5
19697.579 7
19698.246 8
19698.913 12
19699.580 3
19700.247 2
19700.914 4
19701.581 4
19702.248 4
19702.915 6
19703.582 3
19704.249 5
19704.916 6
19705.584 2
19706.251 6
19706.918 7
19707.585 4
19708.252 5
19708.919 6
19709.586 8
19710.254 9
19710.921 10
19711.588 5
19712.255 16
19712.923 17
19713.590 7
19714.257 4
19714.924 5
19715.592 1
19716.259 0
19716.926 1
19717.593 1
19718.261 2
19718.928 0
19719.595 2
19720.263 15
19720.930 15
19721.598 7
19722.265 1
19722.932 0
19723.600 3
19724.267 5
19724.935 5
19725.602 1
19726.270 2
19726.937 8
19727.605 10
19728.272 13
19728.940 12
19729.607 11
19730.275 6
19730.942 4
19731.610 4
19732.277 10
19732.945 8
19733.612 10
19734.280 4
19734.948 2
19735.615 1
19736.283 5
19736.951 10
19737.618 5
19738.286 2
19738.954 8
19739.621 10
19740.289 5
19740.957 7
19741.624 5
19742.292 12
19742.960 6
19743.628 5
19744.295 0
19744.963 2
19745.631 1
19746.299 6
19746.967 11
19747.634 9
19748.302 1
19748.970 2
19749.638 2
19750.306 1
19750.974 3
19751.641 0
19752.309 2
19752.977 4
19753.645 3
19754.313 2
19754.981 3
19755.649 12
19756.317 12
19756.985 4
19757.653 3
19758.321 5
19758.989 0
19759.657 0
19760.325 3
19760.993 14
19761.661 10
19762.329 6
19762.997 3
19763.665 1
19764.334 4
19765.002 8
19765.670 3
19766.338 8
19767.006 7
19767.674 7
19768.342 1
19769.011 1
19769.679 8
19770.347 11
19771.015 7
19771.683 5
19772.352 7
19773.020 15
19773.688 7
19774.356 10
19775.025 4
19775.693 5
19776.361 7
19777.030 7
19777.698 4
19778.366 11
19779.035 10
19779.703 4
19780.371 0
19781.040 6
19781.708 7
19782.377 2
19783.045 0
19783.714 3
19784.382 1
19785.050 6
19785.719 8
19786.387 5
19787.056 11
19787.724 3
19788.393 0
19789.061 2
19789.730 4
19790.398 8
19791.067 9
19791.736 12
19792.404 7
19793.073 5
19793.741 4
19794.410 10
19795.079 11
19795.747 4
19796.416 7
19797.085 11
19797.753 12
19798.422 8
19799.091 12
19799.759 15
19800.428 11
19801.097 7
19801.765 8
19802.434 8
19803.103 12
19803.772 4
19804.441 6
19805.109 8
19805.778 7
19806.447 4
19807.116 5
19807.785 2
19808.453 2
19809.122 4
19809.791 9
19810.460 6
19811.129 1
19811.798 2
19812.467 3
19813.136 0
19813.805 3
19814.474 8
19815.143 18
19815.812 10
19816.481 9
19817.150 5
19817.819 6
19818.488 3
19819.157 2
19819.826 1
19820.495 1
19821.164 8
19821.833 9
19822.502 15
19823.171 10
19823.840 11
19824.509 9
19825.178 9
19825.848 8
19826.517 5
19827.186 3
19827.855 1
19828.524 2
19829.193 0
19829.863 4
19830.532 8
19831.201 4
19831.870 9
19832.540 7
19833.209 5
19833.878 5
19834.547 8
19835.217 6
19835.886 2
19836.555 2
19837.225 3
19837.894 8
19838.563 9
19839.233 13
19839.902 15
19840.572 17
19841.241 11
19841.910 11
19842.580 5
19843.249 10
19843.919 7
19844.588 6
19845.258 1
19845.927 1
19846.597 1
19847.266 10
19847.936 10
19848.605 4
19849.275 0
19849.944 2
19850.614 8
19851.283 17
19851.953 6
19852.623 3
19853.292 2
19853.962 3
19854.631 6
19855.301 3
19855.971 3
19856.640 17
19857.310 13
19857.980 3
19858.649 6
19859.319 6
19859.989 8
19860.659 3
19861.328 5
19861.998 4
19862.668 4
19863.338 4
19864.007 7
19864.677 4
19865.347 0
19866.017 3
19866.687 8
19867.357 2
19868.026 0
19868.696 0
19869.366 6
19870.036 9
19870.706 3
19871.376 1
19872.046 5
19872.716 5
19873.386 17
19874.056 15
19874.726 11
19875.396 14
19876.065 13
19876.736 5
19877.406 3
19878.076 1
19878.746 4
19879.416 5
19880.086 7
19880.756 5
19881.426 4
19882.096 2
19882.766 10
19883.436 7
19884.106 6
19884.776 2
19885.447 6
19886.117 5
19886.787 4
19887.457 5
19888.127 2
19888.797 4
19889.468 6
19890.138 4
19890.808 5
19891.478 5
19892.149 6
19892.819 2
19893.489 2
19894.160 2
19894.830 1
19895.500 1
19896.170 4
19896.841 3
19897.511 5
19898.182 2
19898.852 1
19899.522 4
19900.193 4
19900.863 8
19901.534 5
19902.204 5
19902.874 6
19903.545 5
19904.215 11
19904.886 6
19905.556 3
19906.227 5
19906.897 11
19907.568 6
19908.238 5
19908.909 5
19909.579 0
19910.250 16
19910.921 19
19911.591 13
19912.262 4
19912.932 1
19913.603 5
19914.274 5
19914.944 11
19915.615 9
19916.286 6
19916.956 4
19917.627 7
19918.298 12
19918.968 11
19919.639 13
19920.310 9
19920.981 6
19921.651 4
19922.322 2
19922.993 4
19923.664 4
19924.335 1
19925.005 2
19925.676 3
19926.347 2
19927.018 2
19927.689 5
19928.360 9
19929.030 5
19929.701 9
19930.372 6
19931.043 11
19931.714 8
19932.385 4
19933.056 3
19933.727 2
19934.398 1
19935.069 6
19935.740 8
19936.411 2
19937.082 8
19937.753 4
19938.424 5
19939.095 2
19939.766 5
19940.437 3
19941.108 15
19941.779 10
19942.450 2
19943.122 7
19943.793 3
19944.464 2
19945.135 3
19945.806 6
19946.477 2
19947.149 8
19947.820 12
19948.491 7
19949.162 5
19949.833 3
19950.505 3
19951.176 5
19951.847 9
19952.518 12
19953.190 6
19953.861 4
19954.532 6
19955.204 8
19955.875 1
19956.546 1
19957.218 5
19957.889 7
19958.560 2
19959.232 8
19959.903 9
19960.575 19
19961.246 9
19961.918 2
19962.589 3
19963.260 10
19963.932 13
19964.603 7
19965.275 4
19965.946 3
19966.618 3
19967.289 4
19967.961 1
19968.633 8
19969.304 9
19969.976 10
19970.647 4
19971.319 0
19971.990 8
19972.662 4
19973.334 2
19974.005 2
19974.677 6
19975.349 4
19976.020 2
19976.692 2
19977.364 0
19978.035 3
19978.707 8
19979.379 3
19980.051 15
19980.722 16
19981.394 13
19982.066 9
19982.738 5
19983.409 14
19984.081 14
19984.753 8
19985.425 1
19986.097 1
19986.769 0
19987.440 1
19988.112 2
19988.784 4
19989.456 4
19990.128 1
19990.800 4
19991.472 5
19992.144 7
19992.816 4
19993.488 3
19994.160 8
19994.832 3
19995.504 0
19996.176 2
19996.848 3
19997.520 4
19998.192 4
19998.864 11
19999.536 8
20000.208 4
20000.880 3
20001.552 6
20002.224 4
20002.897 2
20003.569 2
20004.241 2
20004.913 2
20005.585 2
20006.257 2
20006.929 2
20007.602 9
20008.274 7
20008.946 4
20009.618 8
20010.291 10
20010.963 4
20011.635 5
20012.307 7
20012.980 7
20013.652 3
20014.324 5
20014.997 3
20015.669 1
20016.341 12
20017.014 24
20017.686 14
20018.359 13
20019.031 9
20019.703 7
20020.376 7
20021.048 5
20021.721 3
20022.393 0
20023.066 1
20023.738 2
20024.410 2
20025.083 1
20025.755 6
20026.428 4
20027.101 8
20027.773 9
20028.446 9
20029.118 6
20029.791 3
20030.463 6
20031.136 2
20031.809 13
20032.481 13
20033.154 8
20033.826 7
20034.499 4
20035.172 7
20035.844 7
20036.517 11
20037.190 15
20037.863 7
20038.535 9
20039.208 7
20039.881 3
20040.554 1
20041.226 11
20041.899 9
20042.572 6
20043.245 4
20043.917 0
20044.590 2
20045.263 8
20045.936 9
20046.609 4
20047.282 5
20047.955 2
20048.628 3
20049.300 10
20049.973 3
20050.646 3
20051.319 2
20051.992 1
20052.665 2
20053.338 1
20054.011 0
20054.684 2
20055.357 11
20056.030 11
20056.703 5
20057.376 3
20058.049 4
20058.722 11
20059.395 12
20060.068 16
20060.742 14
20061.415 7
20062.088 5
20062.761 3
20063.434 10
20064.107 5
20064.780 2
20065.453 2
20066.127 10
20066.800 5
20067.473 13
20068.146 7
20068.820 4
20069.493 4
20070.166 1
20070.839 1
20071.513 3
20072.186 11
20072.859 11
20073.532 8
20074.206 5
20074.879 1
20075.552 1
20076.226 3
20076.899 3
20077.573 9
20078.246 9
20078.919 8
20079.593 13
20080.266 18
20080.940 13
20081.613 8
20082.287 4
20082.960 6
20083.633 1
20084.307 3
20084.980 6
20085.654 2
20086.328 4
20087.001 11
20087.675 8
20088.348 8
20089.022 6
20089.695 6
20090.369 6
20091.043 1
20091.716 7
20092.390 16
20093.063 15
20093.737 9
20094.411 9
20095.084 8
20095.758 2
20096.432 3
20097.105 1
20097.779 3
20098.453 11
20099.127 4
20099.800 5
20100.474 1
20101.148 2
20101.822 6
20102.496 2
20103.169 2
20103.843 6
20104.517 3
20105.191 0
20105.865 4
20106.539 4
20107.212 9
20107.886 4
20108.560 3
20109.234 3
20109.908 1
20110.582 0
20111.256 2
20111.930 2
20112.604 0
20113.278 0
20113.952 8
20114.626 3
20115.300 5
20115.974 3
20116.648 4
20117.322 4
20117.996 6
20118.670 5
20119.344 4
20120.018 4
20120.692 1
20121.366 1
20122.041 8
20122.715 5
20123.389 4
20124.063 2
20124.737 2
20125.411 9
20126.086 3
20126.760 2
20127.434 4
20128.108 1
20128.782 10
20129.457 12
20130.131 6
20130.805 6
20131.479 8
20132.154 1
20132.828 3
20133.502 7
20134.177 9
20134.851 20
20135.525 6
20136.200 1
20136.874 5
20137.548 7
20138.223 2
20138.897 0
20139.572 9
20140.246 9
20140.921 14
20141.595 5
20142.269 1
20142.944 2
20143.618 2
20144.293 1
20144.967 4
20145.642 5
20146.317 4
20146.991 6
20147.666 8
20148.340 5
20149.015 4
20149.689 3
20150.364 3
20151.039 7
20151.713 5
20152.388 4
20153.062 2
20153.737 6
20154.412 7
20155.086 4
20155.761 5
20156.436 7
20157.111 4
20157.785 3
20158.460 4
20159.135 15
20159.809 12
20160.484 7
20161.159 5
20161.834 4
20162.509 6
20163.183 4
20163.858 0
20164.533 2
20165.208 3
20165.883 3
20166.558 10
20167.233 7
20167.907 10
20168.582 3
20169.257 12
20169.932 11
20170.607 8
20171.282 3
20171.957 2
20172.632 2
20173.307 4
20173.982 5
20174.657 2
20175.332 3
20176.007 6
20176.682 6
20177.357 3
20178.032 11
20178.707 7
20179.382 2
20180.057 5
20180.733 5
20181.408 9
20182.083 12
20182.758 14
20183.433 18
20184.108 8
20184.783 10
20185.459 7
20186.134 3
20186.809 3
20187.484 5
20188.159 6
20188.835 1
20189.510 0
20190.185 6
20190.860 6
20191.536 6
20192.211 2
20192.886 0
20193.562 1
20194.237 2
20194.912 0
20195.588 2
20196.263 2
20196.938 6
20197.614 9
20198.289 6
20198.965 9
20199.640 6
20200.316 2
20200.991 2
20201.666 3
20202.342 7
20203.017 3
20203.693 6
20204.368 6
20205.044 7
20205.719 9
20206.395 6
20207.070 7
20207.746 7
20208.422 8
20209.097 8
20209.773 6
20210.448 8
20211.124 4
20211.800 3
20212.475 5
20213.151 4
20213.827 4
20214.502 3
20215.178 4
20215.854 6
20216.529 3
20217.205 13
20217.881 8
20218.556 5
20219.232 11
20219.908 11
20220.584 11
20221.260 11
20221.935 19
20222.611 11
20223.287 6
20223.963 7
20224.639 7
20225.315 3
20225.990 6
20226.666 10
20227.342 4
20228.018 0
20228.694 0
20229.370 2
20230.046 1
20230.722 9
20231.398 15
20232.074 13
20232.750 11
20233.426 8
20234.102 16
20234.778 11
20235.454 9
20236.130 10
20236.806 9
20237.482 9
20238.158 10
20238.834 6
20239.510 5
20240.186 0
20240.862 2
20241.538 8
20242.214 2
20242.891 13
20243.567 24
20244.243 9
20244.919 3
20245.595 2
20246.272 8
20246.948 11
20247.624 7
20248.300 8
20248.976 8
20249.653 8
20250.329 9
20251.005 8
20251.682 17
20252.358 8
20253.034 5
20253.710 4
20254.387 1
20255.063 2
20255.740 3
20256.416 2
20257.092 5
20257.769 1
20258.445 1
20259.121 5
20259.798 3
20260.474 0
20261.151 5
20261.827 4
20262.504 4
20263.180 4
20263.857 2
20264.533 1
20265.210 1
20265.886 5
20266.563 2
20267.239 6
20267.916 10
20268.592 4
20269.269 10
20269.946 11
20270.622 12
20271.299 9
20271.976 5
20272.652 2
20273.329 4
20274.005 8
20274.682 2
20275.359 1
20276.036 3
20276.712 4
20277.389 8
20278.066 10
20278.742 7
20279.419 1
20280.096 6
20280.773 6
20281.450 7
20282.126 13
20282.803 4
20283.480 3
20284.157 8
20284.834 4
20285.511 3
20286.187 3
20286.864 1
20287.541 8
20288.218 10
20288.895 8
20289.572 9
20290.249 1
20290.926 0
20291.603 4
20292.280 7
20292.957 4
20293.634 7
20294.311 9
20294.988 5
20295.665 11
20296.342 5
20297.019 2
20297.696 4
20298.373 3
20299.050 0
20299.727 0
20300.404 0
20301.081 1
20301.758 6
20302.436 11
20303.113 5
20303.790 7
20304.467 0
20305.144 2
20305.821 1
20306.499 1
20307.176 1
20307.853 1
20308.530 4
20309.208 5
20309.885 2
20310.562 1
20311.239 3
20311.917 3
20312.594 4
20313.271 6
20313.949 4
20314.626 1
20315.303 3
20315.981 4
20316.658 2
20317.336 4
20318.013 1
20318.690 0
20319.368 3
20320.045 4
20320.723 6
20321.400 5
20322.078 5
20322.755 8
20323.433 8
20324.110 6
20324.788 5
20325.465 4
20326.143 0
20326.820 5
20327.498 7
20328.175 5
20328.853 5
20329.530 8
20330.208 3
20330.886 0
20331.563 7
20332.241 2
20332.919 3
20333.596 4
20334.274 5
20334.952 1
20335.629 6
20336.307 6
20336.985 1
20337.662 1
20338.340 1
20339.018 1
20339.696 3
20340.373 3
20341.051 2
20341.729 0
20342.407 2
20343.085 4
20343.762 3
20344.440 0
20345.118 2
20345.796 2
20346.474 2
20347.152 1
20347.830 1
20348.508 1
20349.185 1
20349.863 3
20350.541 3
20351.219 0
20351.897 3
20352.575 4
20353.253 5
20353.931 9
20354.609 9
20355.287 9
20355.965 2
20356.643 2
20357.321 1
20357.999 2
20358.677 2
20359.356 0
20360.034 0
20360.712 1
20361.390 0
20362.068 5
20362.746 4
20363.424 7
20364.103 10
20364.781 6
20365.459 7
20366.137 4
20366.815 2
20367.494 3
20368.172 4
20368.850 3
20369.528 1
20370.207 4
20370.885 2
20371.563 4
20372.241 4
20372.920 1
20373.598 1
20374.276 10
20374.955 17
20375.633 13
20376.311 11
20376.990 8
20377.668 4
20378.347 5
20379.025 4
20379.703 4
20380.382 3
20381.060 4
20381.739 3
20382.417 9
20383.096 5
20383.774 8
20384.453 6
20385.131 3
20385.810 2
20386.488 1
20387.167 11
20387.845 11
20388.524 5
20389.203 6
20389.881 4
20390.560 3
20391.238 1
20391.917 3
20392.596 2
20393.274 2
20393.953 2
20394.632 1
20395.310 2
20395.989 6
20396.668 6
20397.346 5
20398.025 1
20398.704 1
20399.383 1
20400.061 1
20400.740 3
20401.419 1
20402.098 9
20402.777 12
20403.455 8
20404.134 11
20404.813 4
20405.492 3
20406.171 0
20406.850 1
20407.529 2
20408.208 2
20408.886 7
20409.565 16
20410.244 12
20410.923 6
20411.602 1
20412.281 6
20412.960 6
20413.639 8
20414.318 5
20414.997 5
20415.676 4
20416.355 3
20417.034 3
20417.713 4
20418.392 7
20419.071 2
20419.751 4
20420.430 1
20421.109 1
20421.788 5
20422.467 5
20423.146 5
20423.825 10
20424.505 4
20425.184 3
20425.863 2
20426.542 7
20427.221 12
20427.901 4
20428.580 1
20429.259 5
20429.938 5
20430.618 3
20431.297 6
20431.976 2
20432.655 3
20433.335 4
20434.014 3
20434.693 3
20435.373 7
20436.052 5
20436.732 4
20437.411 8
20438.090 9
20438.770 8
20439.449 1
20440.129 1
20440.808 1
20441.487 0
20442.167 5
20442.846 8
20443.526 3
20444.205 2
20444.885 2
20445.564 1
20446.244 2
20446.924 1
20447.603 6
20448.283 7
20448.962 4
20449.642 6
20450.321 7
20451.001 6
20451.681 6
20452.360 3
20453.040 3
20453.720 4
20454.399 4
20455.079 2
20455.759 4
20456.438 1
20457.118 6
20457.798 5
20458.478 4
20459.157 1
20459.837 0
20460.517 6
20461.197 6
20461.876 5
20462.556 4
20463.236 9
20463.916 4
20464.596 8
20465.275 3
20465.955 6
20466.635 0
20467.315 3
20467.995 1
20468.675 5
20469.355 6
20470.035 3
20470.715 4
20471.395 3
20472.075 11
20472.755 3
20473.435 5
20474.115 12
20474.795 10
20475.475 6
20476.155 7
20476.835 7
20477.515 5
20478.195 5
20478.875 6
20479.555 7
20480.235 9
20480.915 5
20481.595 3
20482.275 1
20482.956 7
20483.636 7
20484.316 3
20484.996 3
20485.676 2
20486.356 4
20487.037 6
20487.717 3
20488.397 4
20489.077 11
20489.758 11
20490.438 8
20491.118 4
20491.798 2
20492.479 8
20493.159 9
20493.839 7
20494.520 2
20495.200 2
20495.880 3
20496.561 8
20497.241 4
20497.922 1
20498.602 2
20499.282 1
20499.963 10
20500.643 8
20501.324 2
20502.004 7
20502.685 12
20503.365 10
20504.046 3
20504.726 2
20505.407 3
20506.087 3
20506.768 1
20507.448 1
20508.129 1
20508.809 2
20509.490 2
20510.170 1
20510.851 4
20511.532 6
20512.212 4
20512.893 4
20513.574 6
20514.254 5
20514.935 9
20515.616 4
20516.296 7
20516.977 4
20517.658 5
20518.339 5
20519.019 1
20519.700 0
20520.381 1
20521.062 7
20521.742 8
20522.423 17
20523.104 6
20523.785 6
20524.466 3
20525.146 2
20525.827 5
20526.508 5
20527.189 3
20527.870 5
20528.551 7
20529.232 8
20529.913 6
20530.594 2
20531.275 3
20531.955 2
20532.636 5
20533.317 6
20533.998 2
20534.679 1
20535.360 0
20536.041 2
20536.722 9
20537.404 12
20538.085 12
20538.766 6
20539.447 5
20540.128 5
20540.809 2
20541.490 5
20542.171 3
20542.852 0
20543.533 2
20544.215 0
20544.896 6
20545.577 4
20546.258 4
20546.939 3
20547.621 2
20548.302 2
20548.983 1
20549.664 0
20550.346 3
20551.027 9
20551.708 5
20552.389 12
20553.071 11
20553.752 5
20554.433 5
20555.115 6
20555.796 3
20556.477 5
20557.159 1
20557.840 3
20558.522 7
20559.203 9
20559.884 8
20560.566 10
20561.247 14
20561.929 8
20562.610 4
20563.292 1
20563.973 6
20564.655 12
20565.336 7
20566.018 8
20566.699 6
20567.381 8
20568.062 7
20568.744 3
20569.425 8
20570.107 8
20570.789 3
20571.470 1
20572.152 2
20572.833 4
20573.515 17
20574.197 13
20574.878 9
20575.560 9
20576.242 2
20576.924 4
20577.605 4
20578.287 3
20578.969 3
20579.650 3
20580.332 9
20581.014 8
20581.696 3
20582.378 1
20583.059 2
20583.741 3
20584.423 2
20585.105 8
20585.787 9
20586.469 5
20587.150 11
20587.832 16
20588.514 7
20589.196 6
20589.878 4
20590.560 9
20591.242 6
20591.924 6
20592.606 4
20593.288 3
20593.970 1
20594.652 2
20595.334 4
20596.016 2
20596.698 4
20597.380 6
20598.062 2
20598.744 2
20599.426 6
20600.108 5
20600.790 1
20601.472 0
20602.154 0
20602.837 1
20603.519 0
20604.201 4
20604.883 1
20605.565 1
20606.247 1
20606.930 9
20607.612 4
20608.294 2
20608.976 1
20609.658 7
20610.341 8
20611.023 13
20611.705 4
20612.388 3
20613.070 5
20613.752 2
20614.434 2
20615.117 1
20615.799 4
20616.481 2
20617.164 9
20617.846 13
20618.529 4
20619.211 3
20619.893 3
20620.576 7
20621.258 2
20621.941 7
20622.623 4
20623.306 2
20623.988 2
20624.671 3
20625.353 7
20626.036 7
20626.718 5
20627.401 6
20628.083 2
20628.766 4
20629.448 4
20630.131 3
20630.814 2
20631.496 9
20632.179 4
20632.861 7
20633.544 11
20634.227 7
20634.909 7
20635.592 7
20636.275 4
20636.957 8
20637.640 5
20638.323 5
20639.006 2
20639.688 4
20640.371 8
20641.054 6
20641.737 6
20642.419 2
20643.102 3
20643.785 5
20644.468 4
20645.151 5
20645.833 1
20646.516 1
20647.199 5
20647.882 9
20648.565 7
20649.248 10
20649.931 13
20650.614 2
20651.297 4
20651.980 5
20652.663 3
20653.345 8
20654.028 2
20654.711 5
20655.394 5
20656.077 2
20656.760 0
20657.444 4
20658.127 7
20658.810 3
20659.493 1
20660.176 3
20660.859 6
20661.542 4
20662.225 6
20662.908 3
20663.591 2
20664.274 4
20664.958 1
20665.641 3
20666.324 5
20667.007 2
20667.690 2
20668.374 9
20669.057 9
20669.740 6
20670.423 7
20671.107 5
20671.790 6
20672.473 2
20673.156 1
20673.840 8
20674.523 6
20675.206 8
20675.890 6
20676.573 4
20677.256 2
20677.940 0
20678.623 5
20679.307 5
20679.990 2
20680.673 2
20681.357 8
20682.040 6
20682.724 5
20683.407 7
20684.091 4
20684.774 0
20685.458 2
20686.141 4
20686.825 2
20687.508 3
20688.192 3
20688.875 5
20689.559 9
20690.242 11
20690.926 8
20691.610 1
20692.293 0
20692.977 4
20693.660 7
20694.344 7
20695.028 9
20695.711 8
20696.395 5
20697.079 4
20697.762 4
20698.446 4
20699.130 5
20699.814 1
20700.497 5
20701.181 7
20701.865 5
20702.549 2
20703.232 2
20703.916 6
20704.600 9
20705.284 13
20705.968 10
20706.652 2
20707.335 1
20708.019 0
20708.703 2
20709.387 3
20710.071 3
20710.755 4
20711.439 2
20712.123 5
20712.807 8
20713.491 7
20714.175 7
20714.859 11
20715.543 4
20716.227 6
20716.911 3
20717.595 6
20718.279 4
20718.963 4
20719.647 0
20720.331 3
20721.015 3
20721.699 3
20722.383 2
20723.067 6
20723.751 10
20724.436 9
20725.120 6
20725.804 2
20726.488 4
20727.172 5
20727.856 13
20728.541 6
20729.225 2
20729.909 1
20730.593 2
20731.278 2
20731.962 6
20732.646 4
20733.330 5
20734.015 5
20734.699 5
20735.383 4
20736.068 2
20736.752 3
20737.436 8
20738.121 4
20738.805 4
20739.490 8
20740.174 7
20740.858 6
20741.543 3
20742.227 3
20742.912 9
20743.596 9
20744.281 4
20744.965 2
20745.650 9
20746.334 6
20747.019 7
20747.703 6
20748.388 7
20749.072 9
20749.757 15
20750.441 14
20751.126 8
20751.810 5
20752.495 3
20753.180 1
20753.864 4
20754.549 4
20755.234 15
20755.918 8
20756.603 10
20757.288 9
20757.972 2
20758.657 7
20759.342 10
20760.026 11
20760.711 8
20761.396 8
20762.081 6
20762.765 2
20763.450 1
20764.135 4
20764.820 12
20765.505 10
20766.189 7
20766.874 3
20767.559 2
20768.244 3
20768.929 7
20769.614 4
20770.299 6
20770.984 8
20771.669 12
20772.353 6
20773.038 4
20773.723 6
20774.408 7
20775.093 1
20775.778 2
20776.463 1
20777.148 4
20777.833 2
20778.518 5
20779.203 10
20779.888 3
20780.573 5
20781.259 5
20781.944 2
20782.629 4
20783.314 8
20783.999 3
20784.684 1
20785.369 6
20786.054 10
20786.740 7
20787.425 4
20788.110 3
20788.795 1
20789.480 7
20790.166 8
20790.851 13
20791.536 10
20792.221 9
20792.907 10
20793.592 9
20794.277 6
20794.962 3
20795.648 2
20796.333 6
20797.018 4
20797.704 6
20798.389 2
20799.075 1
20799.760 2
20800.445 3
20801.131 0
20801.816 7
20802.502 8
20803.187 5
20803.872 1
20804.558 4
20805.243 6
20805.929 4
20806.614 2
20807.300 5
20807.985 4
20808.671 2
20809.356 3
20810.042 0
20810.728 4
20811.413 4
20812.099 3
20812.784 2
20813.470 12
20814.156 5
20814.841 0
20815.527 3
20816.212 4
20816.898 5
20817.584 4
20818.270 6
20818.955 7
20819.641 3
20820.327 4
20821.012 7
20821.698 5
20822.384 1
20823.070 2
20823.755 0
20824.441 6
20825.127 2
20825.813 3
20826.499 0
20827.184 2
20827.870 3
20828.556 8
20829.242 5
20829.928 8
20830.614 8
20831.300 6
20831.986 1
20832.672 1
20833.357 6
20834.043 3
20834.729 5
20835.415 4
20836.101 4
20836.787 1
20837.473 3
20838.159 6
20838.845 6
20839.531 11
20840.217 8
20840.904 14
20841.590 12
20842.276 16
20842.962 19
20843.648 11
20844.334 2
20845.020 7
20845.706 18
20846.392 16
20847.079 22
20847.765 15
20848.451 12
20849.137 12
20849.823 7
20850.510 1
20851.196 5
20851.882 7
20852.568 11
20853.255 4
20853.941 1
20854.627 2
20855.313 4
20856.000 8
20856.686 7
20857.372 4
20858.059 2
20858.745 0
20859.431 1
20860.118 0
20860.804 1
20861.491 3
20862.177 7
20862.863 5
20863.550 2
20864.236 1
20864.923 3
20865.609 11
20866.296 9
20866.982 12
20867.669 6
20868.355 6
20869.042 7
20869.728 8
20870.415 8
20871.101 6
20871.788 2
20872.474 3
20873.161 7
20873.848 6
20874.534 1
20875.221 2
20875.908 4
20876.594 4
20877.281 2
20877.968 2
20878.654 5
20879.341 9
20880.028 7
20880.714 9
20881.401 6
20882.088 2
20882.775 1
20883.461 3
20884.148 4
20884.835 2
20885.522 0
20886.208 6
20886.895 9
20887.582 9
20888.269 8
20888.956 4
20889.643 1
20890.330 4
20891.016 2
20891.703 7
20892.390 4
20893.077 5
20893.764 6
20894.451 6
20895.138 6
20895.825 7
20896.512 8
20897.199 4
20897.886 1
20898.573 3
20899.260 5
20899.947 9
20900.634 10
20901.321 4
20902.008 3
20902.695 14
20903.382 8
20904.069 7
20904.756 3
20905.444 3
20906.131 0
20906.818 1
20907.505 2
20908.192 3
20908.879 0
20909.567 6
20910.254 12
20910.941 6
20911.628 7
20912.315 10
20913.003 5
20913.690 5
20914.377 10
20915.064 5
20915.752 2
20916.439 0
20917.126 8
20917.814 1
20918.501 2
20919.188 0
20919.876 0
20920.563 1
20921.250 5
20921.938 4
20922.625 0
20923.313 3
20924.000 7
20924.688 4
20925.375 2
20926.062 1
20926.750 3
20927.437 2
20928.125 5
20928.812 5
20929.500 2
20930.187 0
20930.875 5
20931.563 5
20932.250 8
20932.938 9
20933.625 12
20934.313 11
20935.000 5
20935.688 0
20936.376 0
20937.063 4
20937.751 6
20938.439 3
20939.126 1
20939.814 0
20940.502 1
20941.189 0
20941.877 0
20942.565 0
20943.253 21
20943.940 20
20944.628 13
20945.316 11
20946.004 5
20946.692 5
20947.379 4
20948.067 10
20948.755 2
20949.443 4
20950.131 2
20950.819 3
20951.506 1
20952.194 3
20952.882 7
20953.570 14
20954.258 11
20954.946 8
20955.634 7
20956.322 7
20957.010 4
20957.698 5
20958.386 3
20959.074 4
20959.762 11
20960.450 8
20961.138 8
20961.826 8
20962.514 5
20963.202 2
20963.890 3
20964.578 2
20965.266 4
20965.954 2
20966.643 1
20967.331 1
20968.019 1
20968.707 0
20969.395 6
20970.083 3
20970.772 7
20971.460 4
20972.148 1
20972.836 1
20973.524 7
20974.213 9
20974.901 3
20975.589 2
20976.278 1
20976.966 1
20977.654 2
20978.342 1
20979.031 3
20979.719 5
20980.407 5
20981.096 4
20981.784 2
20982.473 2
20983.161 4
20983.849 3
20984.538 4
20985.226 1
20985.915 8
20986.603 6
20987.292 2
20987.980 0
20988.669 2
20989.357 1
20990.046 2
20990.734 0
20991.423 1
20992.111 3
20992.800 11
20993.488 3
20994.177 7
20994.865 8
20995.554 4
20996.243 0
20996.931 0
20997.620 1
20998.309 3
20998.997 2
20999.686 1
21000.375 1
21001.063 4
21001.752 6
21002.441 2
21003.129 3
21003.818 12
21004.507 15
21005.196 7
21005.884 0
21006.573 3
21007.262 4
21007.951 6
21008.640 3
21009.328 10
21010.017 8
21010.706 7
21011.395 6
21012.084 3
21012.773 1
21013.462 2
21014.151 1
21014.839 3
21015.528 10
21016.217 11
21016.906 6
21017.595 6
21018.284 3
21018.973 0
21019.662 4
21020.351 6
21021.040 5
21021.729 5
21022.418 5
21023.107 4
21023.796 7
21024.486 5
21025.175 5
21025.864 7
21026.553 16
21027.242 13
21027.931 5
21028.620 6
21029.309 2
21029.999 3
21030.688 4
21031.377 4
21032.066 5
21032.755 5
21033.445 7
21034.134 4
21034.823 1
21035.512 1
21036.202 18
21036.891 17
21037.580 12
21038.269 6
21038.959 3
21039.648 4
21040.337 1
21041.027 2
21041.716 4
21042.405 2
21043.095 2
21043.784 2
21044.474 1
21045.163 2
21045.852 10
21046.542 6
21047.231 6
21047.921 8
21048.610 6
21049.300 5
21049.989 5
21050.679 3
21051.368 4
21052.058 2
21052.747 0
21053.437 4
21054.126 7
21054.816 4
21055.506 0
21056.195 6
21056.885 9
21057.574 9
21058.264 12
21058.954 10
21059.643 12
21060.333 8
21061.023 6
21061.712 5
21062.402 6
21063.092 5
21063.781 7
21064.471 3
21065.161 4
21065.851 6
21066.540 4
21067.230 6
21067.920 4
21068.610 7
21069.300 9
21069.989 5
21070.679 2
21071.369 2
21072.059 2
21072.749 6
21073.439 2
21074.129 1
21074.818 3
21075.508 1
21076.198 3
21076.888 3
21077.578 10
21078.268 2
21078.958 5
21079.648 3
21080.338 2
21081.028 0
21081.718 0
21082.408 3
21083.098 2
21083.788 6
21084.478 8
21085.168 12
21085.858 6
21086.548 8
21087.239 9
21087.929 15
21088.619 14
21089.309 9
21089.999 3
21090.689 6
21091.379 2
21092.070 1
21092.760 2
21093.450 0
21094.140 5
21094.830 7
21095.521 5
21096.211 17
21096.901 19
21097.591 8
21098.282 2
21098.972 1
21099.662 4
21100.353 3
21101.043 2
21101.733 4
21102.424 13
21103.114 11
21103.804 5
21104.495 2
21105.185 0
21105.876 4
21106.566 1
21107.256 0
21107.947 2
21108.637 9
21109.328 12
21110.018 10
21110.709 7
21111.399 13
21112.090 14
21112.780 9
21113.471 10
21114.161 8
21114.852 5
21115.543 4
21116.233 1
21116.924 6
21117.614 6
21118.305 2
21118.996 1
21119.686 2
21120.377 3
21121.067 7
21121.758 11
21122.449 3
21123.139 1
21123.830 0
21124.521 4
21125.212 4
21125.902 5
21126.593 6
21127.284 3
21127.975 1
21128.665 1
21129.356 2
21130.047 5
21130.738 2
21131.429 1
21132.119 1
21132.810 5
21133.501 10
21134.192 7
21134.883 4
21135.574 7
21136.265 5
21136.956 4
21137.647 9
21138.338 12
21139.028 6
21139.719 9
21140.410 10
21141.101 5
21141.792 6
21142.483 11
21143.174 5
21143.865 2
21144.556 1
21145.248 7
21145.939 5
21146.630 3
21147.321 6
21148.012 3
21148.703 3
21149.394 1
21150.085 0
21150.776 1
21151.467 4
21152.159 4
21152.850 11
21153.541 8
21154.232 5
21154.923 3
21155.615 2
21156.306 5
21156.997 9
21157.688 2
21158.380 7
21159.071 4
21159.762 3
21160.453 4
21161.145 2
21161.836 1
21162.527 1
21163.219 3
21163.910 1
21164.602 0
21165.293 3
21165.984 2
21166.676 4
21167.367 3
21168.059 10
21168.750 6
21169.441 4
21170.133 6
21170.824 7
21171.516 2
21172.207 1
21172.899 0
21173.590 3
21174.282 4
21174.973 1
21175.665 3
21176.356 5
21177.048 6
21177.740 6
21178.431 1
21179.123 1
21179.814 3
21180.506 4
21181.198 1
21181.889 0
21182.581 3
21183.273 5
21183.964 11
21184.656 13
21185.348 14
21186.040 12
21186.731 4
21187.423 0
21188.115 3
21188.806 2
21189.498 3
21190.190 7
21190.882 4
21191.574 1
21192.265 5
21192.957 4
21193.649 4
21194.341 11
21195.033 11
21195.725 6
21196.417 5
21197.109 5
21197.800 3
21198.492 5
21199.184 10
21199.876 11
21200.568 7
21201.260 5
21201.952 7
21202.644 10
21203.336 3
21204.028 1
21204.720 2
21205.412 8
21206.104 8
21206.796 9
21207.488 4
21208.180 7
21208.873 2
21209.565 1
21210.257 1
21210.949 1
21211.641 2
21212.333 1
21213.025 5
21213.717 4
21214.410 5
21215.102 6
21215.794 7
21216.486 6
21217.178 4
21217.871 0
21218.563 5
21219.255 1
21219.947 3
21220.640 5
21221.332 5
21222.024 0
21222.717 2
21223.409 1
21224.101 5
21224.794 3
21225.486 5
21226.178 8
21226.871 6
21227.563 4
21228.256 2
21228.948 7
21229.640 8
21230.333 2
21231.025 1
21231.718 1
21232.410 6
21233.103 5
21233.795 1
21234.488 6
21235.180 3
21235.873 1
21236.565 6
21237.258 5
21237.950 5
21238.643 9
21239.336 8
21240.028 10
21240.721 3
21241.413 2
21242.106 4
21242.799 5
21243.491 4
21244.184 1
21244.877 1
21245.569 6
21246.262 4
21246.955 8
21247.648 12
21248.340 18
21249.033 13
21249.726 8
21250.419 4
21251.111 3
21251.804 5
21252.497 8
21253.190 10
21253.883 2
21254.575 9
21255.268 14
21255.961 10
21256.654 11
21257.347 7
21258.040 4
21258.733 1
21259.426 11
21260.119 11
21260.811 11
21261.504 10
21262.197 3
21262.890 2
21263.583 1
21264.276 2
21264.969 5
21265.662 7
21266.355 2
21267.048 5
21267.741 0
21268.434 4
21269.128 4
21269.821 2
21270.514 19
21271.207 24
21271.900 9
21272.593 5
21273.286 2
21273.979 7
21274.673 1
21275.366 3
21276.059 7
21276.752 1
21277.445 4
21278.139 6
21278.832 8
21279.525 2
21280.218 11
21280.912 14
21281.605 6
21282.298 3
21282.991 12
21283.685 11
21284.378 14
21285.071 5
21285.765 6
21286.458 8
21287.151 4
21287.845 5
21288.538 4
21289.232 2
21289.925 1
21290.618 0
21291.312 1
21292.005 1
21292.699 4
21293.392 0
21294.086 6
21294.779 9
21295.473 7
21296.166 4
21296.860 0
21297.553 3
21298.247 6
21298.940 9
21299.634 11
21300.328 8
21301.021 7
21301.715 3
21302.408 0
21303.102 1
21303.796 2
21304.489 4
21305.183 9
21305.877 22
21306.570 20
21307.264 12
21307.958 11
21308.651 5
21309.345 5
21310.039 3
21310.733 5
21311.426 3
21312.120 3
21312.814 8
21313.508 5
21314.201 10
21314.895 5
21315.589 1
21316.283 8
21316.977 5
21317.671 7
21318.365 11
21319.058 6
21319.752 8
21320.446 2
21321.140 3
21321.834 0
21322.528 1
21323.222 0
21323.916 4
21324.610 0
21325.304 7
21325.998 4
21326.692 6
21327.386 2
21328.080 8
21328.774 5
21329.468 5
21330.162 3
21330.856 6
21331.550 2
21332.244 5
21332.939 3
21333.633 1
21334.327 7
21335.021 1
21335.715 3
21336.409 4
21337.103 2
21337.798 3
21338.492 3
21339.186 4
21339.880 3
21340.574 5
21341.269 4
21341.963 0
21342.657 2
21343.352 2
21344.046 1
21344.740 14
21345.434 13
21346.129 9
21346.823 6
21347.517 2
21348.212 4
21348.906 2
21349.601 1
21350.295 2
21350.989 7
21351.684 8
21352.378 13
21353.073 12
21353.767 5
21354.462 8
21355.156 1
21355.851 3
21356.545 3
21357.240 4
21357.934 1
21358.629 5
21359.323 4
21360.018 4
21360.712 2
21361.407 3
21362.101 2
21362.796 0
21363.491 3
21364.185 5
21364.880 7
21365.574 6
21366.269 2
21366.964 1
21367.658 3
21368.353 6
21369.048 2
21369.743 7
21370.437 3
21371.132 1
21371.827 1
21372.522 2
21373.216 3
21373.911 9
21374.606 3
21375.301 2
21375.995 3
21376.690 5
21377.385 3
21378.080 1
21378.775 3
21379.470 8
21380.165 5
21380.859 8
21381.554 3
21382.249 1
21382.944 4
21383.639 7
21384.334 7
21385.029 6
21385.724 3
21386.419 0
21387.114 1
21387.809 3
21388.504 1
21389.199 10
21389.894 3
21390.589 3
21391.284 8
21391.979 4
21392.674 2
21393.369 1
21394.065 2
21394.760 4
21395.455 4
21396.150 5
21396.845 2
21397.540 5
21398.235 2
21398.931 3
21399.626 1
21400.321 0
21401.016 1
21401.711 2
21402.407 4
21403.102 5
21403.797 3
21404.492 5
21405.188 7
21405.883 5
21406.578 4
21407.274 3
21407.969 5
21408.664 3
21409.360 3
21410.055 6
21410.750 3
21411.446 7
21412.141 1
21412.837 2
21413.532 4
21414.227 1
21414.923 0
21415.618 2
21416.314 4
21417.009 1
21417.705 2
21418.400 1
21419.096 0
21419.791 6
21420.487 2
21421.182 1
21421.878 5
21422.574 10
21423.269 10
21423.965 4
21424.660 2
21425.356 3
21426.052 3
21426.747 2
21427.443 15
21428.139 9
21428.834 2
21429.530 5
21430.226 7
21430.921 1
21431.617 2
21432.313 5
21433.008 5
21433.704 3
21434.400 5
21435.096 6
21435.792 7
21436.487 5
21437.183 0
21437.879 1
21438.575 9
21439.271 2
21439.966 2
21440.662 7
21441.358 5
21442.054 6
21442.750 7
21443.446 5
21444.142 4
21444.838 5
21445.534 3
21446.230 0
21446.926 1
21447.622 6
21448.318 4
21449.014 3
21449.710 3
21450.406 0
21451.102 1
21451.798 4
21452.494 7
21453.190 9
21453.886 9
21454.582 10
21455.278 9
21455.974 6
21456.670 2
21457.366 6
21458.063 16
21458.759 6
21459.455 3
21460.151 0
21460.847 2
21461.543 1
21462.240 1
21462.936 21
21463.632 17
21464.328 9
21465.025 6
21465.721 5
21466.417 4
21467.113 6
21467.810 1
21468.506 2
21469.202 3
21469.899 3
[truncated: 12,775 more chars]
