# Supplementary material for: LIMPIC: a computational method for the separation of protein MALDI-TOF-MS signals from noise
Source: BMC Bioinformatics. 2007 Mar 26;8:101. doi: 10.1186/1471-2105-8-101 (PMC1847688; doi:10.1186/1471-2105-8-101)
Supplement: Additional File 2 — Compressed archive of 30 text files, containing MALDI-TOF-MS data acquired from in-vitro protein mixtures. The text files are arranged in 6 folders, each referring to a different cytochrome C concentration. [file 1471-2105-8-101-S2.zip › SOL_50_TXT/SOL_calib_06b.txt]

4986.627 0
4986.963 0
4987.298 0
4987.634 0
4987.970 0
4988.305 0
4988.641 0
4988.976 0
4989.312 418
4989.647 423
4989.983 396
4990.319 404
4990.654 371
4990.990 377
4991.326 442
4991.661 493
4991.997 465
4992.333 386
4992.669 322
4993.004 339
4993.340 383
4993.676 393
4994.012 440
4994.347 505
4994.683 507
4995.019 468
4995.355 459
4995.690 453
4996.026 428
4996.362 396
4996.698 436
4997.034 481
4997.370 449
4997.706 421
4998.042 414
4998.377 413
4998.713 359
4999.049 349
4999.385 328
4999.721 348
5000.057 399
5000.393 372
5000.729 373
5001.065 361
5001.401 429
5001.737 435
5002.073 499
5002.409 489
5002.745 486
5003.081 450
5003.417 429
5003.754 461
5004.090 403
5004.426 444
5004.762 495
5005.098 441
5005.434 349
5005.770 351
5006.106 321
5006.443 364
5006.779 364
5007.115 389
5007.451 381
5007.787 357
5008.124 368
5008.460 397
5008.796 348
5009.132 358
5009.469 391
5009.805 335
5010.141 275
5010.478 282
5010.814 308
5011.150 332
5011.487 341
5011.823 381
5012.159 386
5012.496 337
5012.832 324
5013.169 382
5013.505 367
5013.841 345
5014.178 396
5014.514 366
5014.851 327
5015.187 340
5015.524 339
5015.860 417
5016.197 401
5016.533 362
5016.870 296
5017.206 324
5017.543 383
5017.879 431
5018.216 440
5018.553 419
5018.889 484
5019.226 465
5019.562 457
5019.899 447
5020.236 432
5020.572 435
5020.909 437
5021.246 433
5021.582 460
5021.919 471
5022.256 494
5022.593 482
5022.929 450
5023.266 396
5023.603 384
5023.940 383
5024.276 379
5024.613 360
5024.950 345
5025.287 346
5025.624 384
5025.960 399
5026.297 431
5026.634 484
5026.971 496
5027.308 508
5027.645 426
5027.982 363
5028.319 365
5028.655 334
5028.992 347
5029.329 361
5029.666 353
5030.003 378
5030.340 402
5030.677 451
5031.014 440
5031.351 388
5031.688 401
5032.025 397
5032.362 391
5032.699 437
5033.036 454
5033.374 475
5033.711 416
5034.048 402
5034.385 373
5034.722 420
5035.059 411
5035.396 442
5035.733 423
5036.071 426
5036.408 404
5036.745 410
5037.082 337
5037.419 321
5037.757 384
5038.094 353
5038.431 319
5038.768 371
5039.106 406
5039.443 419
5039.780 451
5040.118 419
5040.455 378
5040.792 310
5041.130 343
5041.467 376
5041.804 375
5042.142 376
5042.479 411
5042.816 491
5043.154 488
5043.491 416
5043.829 416
5044.166 396
5044.504 392
5044.841 403
5045.179 419
5045.516 476
5045.854 450
5046.191 410
5046.529 375
5046.866 373
5047.204 394
5047.541 418
5047.879 420
5048.216 438
5048.554 443
5048.892 449
5049.229 379
5049.567 351
5049.904 389
5050.242 432
5050.580 417
5050.917 455
5051.255 467
5051.593 422
5051.930 425
5052.268 451
5052.606 482
5052.944 454
5053.281 405
5053.619 378
5053.957 419
5054.295 389
5054.633 395
5054.970 394
5055.308 396
5055.646 333
5055.984 338
5056.322 320
5056.660 349
5056.997 331
5057.335 309
5057.673 319
5058.011 326
5058.349 368
5058.687 368
5059.025 385
5059.363 335
5059.701 348
5060.039 352
5060.377 375
5060.715 375
5061.053 335
5061.391 348
5061.729 367
5062.067 363
5062.405 382
5062.743 387
5063.081 417
5063.419 466
5063.757 433
5064.095 411
5064.433 405
5064.772 389
5065.110 395
5065.448 399
5065.786 443
5066.124 427
5066.462 398
5066.801 390
5067.139 387
5067.477 376
5067.815 348
5068.154 369
5068.492 336
5068.830 352
5069.168 359
5069.507 417
5069.845 380
5070.183 389
5070.522 437
5070.860 377
5071.198 380
5071.537 363
5071.875 418
5072.213 437
5072.552 402
5072.890 334
5073.229 363
5073.567 405
5073.905 458
5074.244 438
5074.582 397
5074.921 363
5075.259 370
5075.598 381
5075.936 417
5076.275 364
5076.613 308
5076.952 337
5077.290 364
5077.629 434
5077.968 421
5078.306 430
5078.645 380
5078.983 423
5079.322 347
5079.661 349
5079.999 349
5080.338 359
5080.677 337
5081.015 357
5081.354 368
5081.693 342
5082.031 374
5082.370 413
5082.709 416
5083.047 394
5083.386 439
5083.725 410
5084.064 387
5084.403 358
5084.741 369
5085.080 336
5085.419 336
5085.758 347
5086.097 403
5086.436 423
5086.774 366
5087.113 364
5087.452 395
5087.791 447
5088.130 406
5088.469 396
5088.808 404
5089.147 384
5089.486 358
5089.825 437
5090.164 476
5090.503 478
5090.842 446
5091.181 501
5091.520 442
5091.859 357
5092.198 378
5092.537 371
5092.876 365
5093.215 412
5093.554 403
5093.893 429
5094.232 449
5094.571 396
5094.911 436
5095.250 441
5095.589 393
5095.928 367
5096.267 331
5096.606 329
5096.946 342
5097.285 410
5097.624 394
5097.963 383
5098.303 394
5098.642 370
5098.981 357
5099.320 364
5099.660 345
5099.999 327
5100.338 312
5100.678 307
5101.017 370
5101.356 363
5101.696 358
5102.035 367
5102.374 382
5102.714 381
5103.053 359
5103.393 359
5103.732 354
5104.072 399
5104.411 357
5104.750 368
5105.090 346
5105.429 276
5105.769 265
5106.108 292
5106.448 302
5106.787 333
5107.127 349
5107.467 351
5107.806 327
5108.146 356
5108.485 373
5108.825 348
5109.164 348
5109.504 332
5109.844 331
5110.183 326
5110.523 334
5110.863 296
5111.202 290
5111.542 342
5111.882 363
5112.222 304
5112.561 263
5112.901 260
5113.241 314
5113.580 365
5113.920 369
5114.260 369
5114.600 361
5114.940 393
5115.279 373
5115.619 366
5115.959 355
5116.299 398
5116.639 363
5116.979 360
5117.319 357
5117.658 422
5117.998 394
5118.338 347
5118.678 370
5119.018 317
5119.358 361
5119.698 401
5120.038 315
5120.378 326
5120.718 315
5121.058 352
5121.398 348
5121.738 334
5122.078 347
5122.418 315
5122.758 346
5123.098 382
5123.438 356
5123.778 361
5124.119 379
5124.459 367
5124.799 372
5125.139 398
5125.479 436
5125.819 418
5126.159 422
5126.500 450
5126.840 424
5127.180 399
5127.520 405
5127.860 389
5128.201 382
5128.541 392
5128.881 385
5129.222 385
5129.562 394
5129.902 363
5130.242 398
5130.583 396
5130.923 373
5131.263 398
5131.604 406
5131.944 389
5132.285 415
5132.625 419
5132.965 395
5133.306 412
5133.646 419
5133.987 356
5134.327 325
5134.667 329
5135.008 365
5135.348 357
5135.689 341
5136.029 348
5136.370 373
5136.710 354
5137.051 307
5137.392 295
5137.732 330
5138.073 320
5138.413 351
5138.754 357
5139.094 347
5139.435 424
5139.776 424
5140.116 362
5140.457 468
5140.798 427
5141.138 408
5141.479 406
5141.820 374
5142.160 368
5142.501 378
5142.842 376
5143.183 383
5143.523 402
5143.864 374
5144.205 420
5144.546 384
5144.886 389
5145.227 390
5145.568 371
5145.909 401
5146.250 353
5146.591 344
5146.931 315
5147.272 368
5147.613 325
5147.954 278
5148.295 284
5148.636 351
5148.977 299
5149.318 326
5149.659 378
5150.000 435
5150.341 439
5150.682 373
5151.023 363
5151.364 336
5151.705 310
5152.046 303
5152.387 340
5152.728 377
5153.069 376
5153.410 359
5153.751 327
5154.092 266
5154.433 318
5154.774 339
5155.116 302
5155.457 359
5155.798 373
5156.139 333
5156.480 297
5156.821 346
5157.163 367
5157.504 318
5157.845 296
5158.186 327
5158.528 329
5158.869 362
5159.210 367
5159.551 375
5159.893 358
5160.234 369
5160.575 323
5160.917 339
5161.258 314
5161.599 294
5161.941 347
5162.282 363
5162.623 379
5162.965 358
5163.306 349
5163.648 456
5163.989 409
5164.330 375
5164.672 356
5165.013 321
5165.355 302
5165.696 277
5166.038 286
5166.379 286
5166.721 303
5167.062 322
5167.404 310
5167.746 325
5168.087 342
5168.429 304
5168.770 334
5169.112 326
5169.453 330
5169.795 319
5170.137 369
5170.478 305
5170.820 277
5171.162 361
5171.503 352
5171.845 325
5172.187 347
5172.528 321
5172.870 300
5173.212 296
5173.554 283
5173.895 306
5174.237 346
5174.579 361
5174.921 373
5175.263 370
5175.604 352
5175.946 307
5176.288 310
5176.630 344
5176.972 327
5177.314 313
5177.655 342
5177.997 299
5178.339 317
5178.681 334
5179.023 310
5179.365 339
5179.707 356
5180.049 356
5180.391 325
5180.733 360
5181.075 391
5181.417 334
5181.759 287
5182.101 284
5182.443 339
5182.785 354
5183.127 324
5183.469 348
5183.811 400
5184.153 401
5184.495 356
5184.838 362
5185.180 412
5185.522 438
5185.864 418
5186.206 369
5186.548 394
5186.890 397
5187.233 460
5187.575 463
5187.917 401
5188.259 418
5188.602 378
5188.944 377
5189.286 389
5189.628 383
5189.971 347
5190.313 310
5190.655 357
5190.998 357
5191.340 351
5191.682 377
5192.025 360
5192.367 388
5192.709 369
5193.052 341
5193.394 331
5193.737 377
5194.079 366
5194.421 385
5194.764 341
5195.106 344
5195.449 403
5195.791 370
5196.134 422
5196.476 396
5196.819 323
5197.161 303
5197.504 353
5197.846 365
5198.189 356
5198.531 339
5198.874 350
5199.217 372
5199.559 371
5199.902 436
5200.244 444
5200.587 435
5200.930 464
5201.272 446
5201.615 393
5201.958 412
5202.300 401
5202.643 420
5202.986 396
5203.329 385
5203.671 372
5204.014 354
5204.357 357
5204.700 352
5205.042 378
5205.385 358
5205.728 405
5206.071 419
5206.414 415
5206.756 395
5207.099 403
5207.442 361
5207.785 334
5208.128 349
5208.471 336
5208.814 322
5209.157 338
5209.500 340
5209.843 363
5210.185 361
5210.528 372
5210.871 451
5211.214 420
5211.557 391
5211.900 417
5212.243 382
5212.586 386
5212.929 420
5213.273 382
5213.616 346
5213.959 359
5214.302 319
5214.645 255
5214.988 270
5215.331 266
5215.674 285
5216.017 283
5216.361 340
5216.704 330
5217.047 397
5217.390 434
5217.733 372
5218.076 359
5218.420 421
5218.763 427
5219.106 449
5219.449 437
5219.793 376
5220.136 399
5220.479 306
5220.823 329
5221.166 355
5221.509 365
5221.853 375
5222.196 371
5222.539 331
5222.883 351
5223.226 353
5223.569 381
5223.913 362
5224.256 374
5224.600 388
5224.943 362
5225.287 426
5225.630 399
5225.973 414
5226.317 379
5226.660 354
5227.004 328
5227.347 308
5227.691 339
5228.035 357
5228.378 343
5228.722 351
5229.065 353
5229.409 387
5229.752 390
5230.096 424
5230.440 369
5230.783 358
5231.127 359
5231.471 345
5231.814 373
5232.158 349
5232.502 384
5232.845 411
5233.189 429
5233.533 375
5233.876 359
5234.220 361
5234.564 359
5234.908 374
5235.251 359
5235.595 301
5235.939 293
5236.283 301
5236.627 340
5236.970 369
5237.314 385
5237.658 438
5238.002 427
5238.346 375
5238.690 373
5239.034 322
5239.378 327
5239.722 357
5240.065 349
5240.409 323
5240.753 298
5241.097 304
5241.441 317
5241.785 320
5242.129 320
5242.473 330
5242.817 348
5243.161 333
5243.505 366
5243.850 328
5244.194 269
5244.538 271
5244.882 246
5245.226 293
5245.570 366
5245.914 387
5246.258 377
5246.602 368
5246.947 339
5247.291 356
5247.635 337
5247.979 341
5248.323 325
5248.668 340
5249.012 360
5249.356 401
5249.700 332
5250.044 289
5250.389 300
5250.733 356
5251.077 402
5251.422 405
5251.766 367
5252.110 380
5252.455 416
5252.799 421
5253.143 360
5253.488 326
5253.832 287
5254.177 305
5254.521 316
5254.865 337
5255.210 327
5255.554 298
5255.899 286
5256.243 309
5256.588 365
5256.932 405
5257.277 422
5257.621 389
5257.966 382
5258.310 388
5258.655 311
5258.999 303
5259.344 325
5259.688 371
5260.033 376
5260.378 403
5260.722 385
5261.067 354
5261.411 308
5261.756 270
5262.101 250
5262.445 243
5262.790 252
5263.135 278
5263.479 277
5263.824 267
5264.169 284
5264.514 325
5264.858 311
5265.203 311
5265.548 337
5265.893 333
5266.238 305
5266.582 283
5266.927 323
5267.272 355
5267.617 388
5267.962 412
5268.306 364
5268.651 320
5268.996 367
5269.341 350
5269.686 310
5270.031 313
5270.376 298
5270.721 268
5271.066 300
5271.411 316
5271.756 364
5272.101 385
5272.446 418
5272.791 344
5273.136 377
5273.481 387
5273.826 335
5274.171 330
5274.516 336
5274.861 322
5275.206 335
5275.551 283
5275.896 274
5276.241 282
5276.587 308
5276.932 330
5277.277 333
5277.622 353
5277.967 345
5278.312 401
5278.658 353
5279.003 321
5279.348 333
5279.693 349
5280.038 355
5280.384 385
5280.729 393
5281.074 328
5281.420 335
5281.765 317
5282.110 335
5282.455 305
5282.801 298
5283.146 334
5283.491 367
5283.837 320
5284.182 318
5284.528 285
5284.873 268
5285.218 303
5285.564 370
5285.909 336
5286.255 324
5286.600 326
5286.946 343
5287.291 305
5287.637 296
5287.982 396
5288.328 342
5288.673 295
5289.019 271
5289.364 299
5289.710 325
5290.055 273
5290.401 268
5290.747 301
5291.092 303
5291.438 311
5291.783 266
5292.129 325
5292.475 332
5292.820 313
5293.166 280
5293.512 320
5293.857 285
5294.203 261
5294.549 293
5294.895 306
5295.240 282
5295.586 281
5295.932 276
5296.278 298
5296.623 307
5296.969 322
5297.315 319
5297.661 318
5298.007 287
5298.352 267
5298.698 290
5299.044 306
5299.390 281
5299.736 299
5300.082 327
5300.428 374
5300.774 369
5301.120 388
5301.466 412
5301.812 350
5302.157 353
5302.503 349
5302.849 355
5303.195 338
5303.541 281
5303.887 252
5304.234 244
5304.580 301
5304.926 317
5305.272 324
5305.618 326
5305.964 355
5306.310 344
5306.656 346
5307.002 371
5307.348 369
5307.694 343
5308.041 318
5308.387 279
5308.733 283
5309.079 340
5309.425 330
5309.772 320
5310.118 314
5310.464 320
5310.810 293
5311.157 292
5311.503 305
5311.849 294
5312.195 285
5312.542 342
5312.888 286
5313.234 360
5313.581 347
5313.927 305
5314.273 293
5314.620 292
5314.966 302
5315.313 280
5315.659 261
5316.005 293
5316.352 335
5316.698 326
5317.045 314
5317.391 371
5317.738 353
5318.084 350
5318.431 334
5318.777 287
5319.124 248
5319.470 283
5319.817 274
5320.163 330
5320.510 284
5320.856 245
5321.203 260
5321.550 283
5321.896 276
5322.243 292
5322.589 264
5322.936 296
5323.283 331
5323.629 352
5323.976 393
5324.323 365
5324.669 336
5325.016 338
5325.363 379
5325.710 441
5326.056 411
5326.403 394
5326.750 345
5327.097 328
5327.443 349
5327.790 367
5328.137 346
5328.484 372
5328.831 381
5329.178 361
5329.524 294
5329.871 331
5330.218 381
5330.565 372
5330.912 293
5331.259 303
5331.606 310
5331.953 357
5332.300 367
5332.647 300
5332.994 331
5333.341 333
5333.688 280
5334.035 349
5334.382 335
5334.729 336
5335.076 279
5335.423 287
5335.770 323
5336.117 358
5336.464 362
5336.811 355
5337.158 319
5337.505 280
5337.852 261
5338.200 267
5338.547 236
5338.894 285
5339.241 317
5339.588 330
5339.935 293
5340.283 288
5340.630 273
5340.977 332
5341.324 356
5341.672 328
5342.019 301
5342.366 302
5342.713 316
5343.061 354
5343.408 361
5343.755 332
5344.103 339
5344.450 322
5344.797 317
5345.145 306
5345.492 317
5345.839 363
5346.187 339
5346.534 306
5346.882 317
5347.229 338
5347.577 343
5347.924 288
5348.272 256
5348.619 317
5348.966 319
5349.314 387
5349.661 371
5350.009 320
5350.357 306
5350.704 329
5351.052 321
5351.399 382
5351.747 364
5352.094 396
5352.442 370
5352.790 331
5353.137 346
5353.485 310
5353.833 311
5354.180 284
5354.528 327
5354.876 321
5355.223 281
5355.571 286
5355.919 295
5356.266 290
5356.614 278
5356.962 332
5357.310 393
5357.657 388
5358.005 359
5358.353 385
5358.701 344
5359.049 367
5359.396 414
5359.744 391
5360.092 380
5360.440 370
5360.788 386
5361.136 361
5361.484 382
5361.832 330
5362.179 311
5362.527 324
5362.875 332
5363.223 334
5363.571 343
5363.919 355
5364.267 359
5364.615 377
5364.963 355
5365.311 381
5365.659 359
5366.007 349
5366.355 298
5366.703 292
5367.051 348
5367.400 399
5367.748 356
5368.096 370
5368.444 418
5368.792 343
5369.140 308
5369.488 371
5369.837 429
5370.185 432
5370.533 351
5370.881 333
5371.229 354
5371.578 319
5371.926 302
5372.274 351
5372.622 362
5372.971 409
5373.319 424
5373.667 420
5374.015 354
5374.364 310
5374.712 341
5375.060 356
5375.409 351
5375.757 310
5376.105 263
5376.454 278
5376.802 320
5377.151 361
5377.499 405
5377.847 389
5378.196 350
5378.544 371
5378.893 381
5379.241 358
5379.590 334
5379.938 283
5380.287 317
5380.635 395
5380.984 369
5381.332 371
5381.681 367
5382.029 343
5382.378 323
5382.727 351
5383.075 349
5383.424 319
5383.772 376
5384.121 316
5384.470 319
5384.818 361
5385.167 338
5385.516 377
5385.864 334
5386.213 286
5386.562 223
5386.911 254
5387.259 271
5387.608 317
5387.957 354
5388.306 358
5388.654 276
5389.003 262
5389.352 277
5389.701 304
5390.050 308
5390.398 305
5390.747 287
5391.096 265
5391.445 254
5391.794 306
5392.143 317
5392.492 296
5392.840 344
5393.189 358
5393.538 303
5393.887 276
5394.236 275
5394.585 310
5394.934 282
5395.283 260
5395.632 271
5395.981 322
5396.330 309
5396.679 310
5397.028 316
5397.377 337
5397.726 281
5398.076 292
5398.425 330
5398.774 350
5399.123 342
5399.472 319
5399.821 302
5400.170 274
5400.519 349
5400.869 331
5401.218 322
5401.567 323
5401.916 355
5402.265 363
5402.615 353
5402.964 318
5403.313 370
5403.662 390
5404.012 363
5404.361 318
5404.710 296
5405.060 300
5405.409 322
5405.758 327
5406.107 304
5406.457 290
5406.806 261
5407.156 271
5407.505 293
5407.854 271
5408.204 259
5408.553 320
5408.903 319
5409.252 292
5409.602 396
5409.951 408
5410.300 356
5410.650 314
5410.999 335
5411.349 311
5411.698 339
5412.048 306
5412.398 281
5412.747 298
5413.097 322
5413.446 377
5413.796 375
5414.145 321
5414.495 267
5414.845 360
5415.194 341
5415.544 316
5415.894 364
5416.243 383
5416.593 357
5416.943 372
5417.292 431
5417.642 380
5417.992 373
5418.342 361
5418.691 374
5419.041 288
5419.391 281
5419.741 402
5420.090 413
5420.440 393
5420.790 336
5421.140 281
5421.490 262
5421.840 267
5422.189 282
5422.539 296
5422.889 305
5423.239 336
5423.589 305
5423.939 252
5424.289 208
5424.639 223
5424.989 275
5425.339 319
5425.689 279
5426.039 246
5426.389 282
5426.739 294
5427.089 296
5427.439 347
5427.789 321
5428.139 337
5428.489 332
5428.839 276
5429.189 290
5429.539 303
5429.889 347
5430.239 331
5430.589 300
5430.940 290
5431.290 300
5431.640 343
5431.990 308
5432.340 283
5432.690 315
5433.041 312
5433.391 334
5433.741 311
5434.091 306
5434.442 278
5434.792 257
5435.142 255
5435.492 233
5435.843 236
5436.193 225
5436.543 204
5436.894 191
5437.244 256
5437.594 265
5437.945 241
5438.295 282
5438.646 291
5438.996 275
5439.346 287
5439.697 305
5440.047 294
5440.398 347
5440.748 341
5441.099 362
5441.449 311
5441.800 330
5442.150 362
5442.501 346
5442.851 295
5443.202 252
5443.552 286
5443.903 280
5444.253 297
5444.604 279
5444.954 298
5445.305 285
5445.656 345
5446.006 359
5446.357 332
5446.708 326
5447.058 305
5447.409 309
5447.760 272
5448.110 219
5448.461 239
5448.812 263
5449.162 245
5449.513 240
5449.864 285
5450.215 283
5450.566 300
5450.916 284
5451.267 317
5451.618 301
5451.969 272
5452.320 330
5452.670 327
5453.021 308
5453.372 307
5453.723 308
5454.074 316
5454.425 290
5454.776 259
5455.127 316
5455.478 349
5455.828 354
5456.179 342
5456.530 283
5456.881 299
5457.232 296
5457.583 286
5457.934 298
5458.285 302
5458.636 309
5458.987 341
5459.339 352
5459.690 333
5460.041 342
5460.392 338
5460.743 359
5461.094 339
5461.445 375
5461.796 393
5462.147 372
5462.499 372
5462.850 373
5463.201 340
5463.552 338
5463.903 269
5464.255 266
5464.606 358
5464.957 393
5465.308 362
5465.659 308
5466.011 292
5466.362 286
5466.713 277
5467.065 295
5467.416 262
5467.767 243
5468.119 232
5468.470 258
5468.821 240
5469.173 234
5469.524 236
5469.875 228
5470.227 272
5470.578 260
5470.930 231
5471.281 241
5471.633 263
5471.984 314
5472.336 321
5472.687 328
5473.039 373
5473.390 345
5473.742 379
5474.093 346
5474.445 292
5474.796 271
5475.148 284
5475.499 296
5475.851 252
5476.203 291
5476.554 291
5476.906 304
5477.257 315
5477.609 346
5477.961 367
5478.312 347
5478.664 308
5479.016 270
5479.367 296
5479.719 315
5480.071 318
5480.423 291
5480.774 259
5481.126 302
5481.478 316
5481.830 305
5482.181 247
5482.533 263
5482.885 281
5483.237 237
5483.589 209
5483.941 196
5484.292 248
5484.644 247
5484.996 229
5485.348 263
5485.700 248
5486.052 268
5486.404 290
5486.756 276
5487.108 253
5487.460 207
5487.812 225
5488.164 237
5488.516 274
5488.868 241
5489.220 211
5489.572 223
5489.924 245
5490.276 278
5490.628 245
5490.980 199
5491.332 253
5491.684 248
5492.036 237
5492.388 272
5492.740 333
5493.092 382
5493.445 348
5493.797 286
5494.149 355
5494.501 332
5494.853 322
5495.206 255
5495.558 216
5495.910 310
5496.262 279
5496.615 211
5496.967 229
5497.319 260
5497.671 286
5498.024 296
5498.376 305
5498.728 283
5499.081 301
5499.433 309
5499.785 317
5500.138 270
5500.490 268
5500.842 304
5501.195 306
5501.547 325
5501.900 318
5502.252 253
5502.605 221
5502.957 236
5503.309 222
5503.662 238
5504.014 273
5504.367 274
5504.719 282
5505.072 278
5505.425 289
5505.777 261
5506.130 243
5506.482 197
5506.835 215
5507.187 224
5507.540 179
5507.893 214
5508.245 294
5508.598 301
5508.950 318
5509.303 296
5509.656 235
5510.008 221
5510.361 218
5510.714 269
5511.067 321
5511.419 284
5511.772 289
5512.125 269
5512.478 321
5512.830 358
5513.183 336
5513.536 308
5513.889 240
5514.242 231
5514.594 264
5514.947 253
5515.300 232
5515.653 216
5516.006 222
5516.359 255
5516.712 279
5517.064 324
5517.417 279
5517.770 265
5518.123 267
5518.476 292
5518.829 292
5519.182 358
5519.535 275
5519.888 239
5520.241 277
5520.594 289
5520.947 324
5521.300 298
5521.653 275
5522.006 302
5522.359 268
5522.713 291
5523.066 321
5523.419 317
5523.772 346
5524.125 315
5524.478 275
5524.831 270
5525.184 276
5525.538 263
5525.891 265
5526.244 277
5526.597 289
5526.950 271
5527.304 296
5527.657 335
5528.010 318
5528.364 271
5528.717 231
5529.070 236
5529.423 268
5529.777 284
5530.130 291
5530.483 259
5530.837 280
5531.190 323
5531.543 338
5531.897 322
5532.250 312
5532.604 305
5532.957 310
5533.310 254
5533.664 257
5534.017 213
5534.371 263
5534.724 314
5535.078 248
5535.431 262
5535.785 320
5536.138 344
5536.492 320
5536.845 298
5537.199 289
5537.552 273
5537.906 288
5538.260 341
5538.613 345
5538.967 291
5539.320 274
5539.674 308
5540.028 303
5540.381 239
5540.735 235
5541.089 250
5541.442 236
5541.796 238
5542.150 230
5542.504 234
5542.857 205
5543.211 227
5543.565 234
5543.919 289
5544.272 296
5544.626 260
5544.980 332
5545.334 278
5545.687 260
5546.041 253
5546.395 265
5546.749 201
5547.103 228
5547.457 218
5547.811 237
5548.165 290
5548.518 358
5548.872 379
5549.226 348
5549.580 266
5549.934 274
5550.288 280
5550.642 262
5550.996 277
5551.350 294
5551.704 240
5552.058 248
5552.412 246
5552.766 236
5553.120 238
5553.474 223
5553.829 261
5554.183 285
5554.537 265
5554.891 252
5555.245 313
5555.599 310
5555.953 288
5556.307 279
5556.662 287
5557.016 279
5557.370 294
5557.724 339
5558.078 318
5558.433 301
5558.787 297
5559.141 287
5559.495 336
5559.850 303
5560.204 251
5560.558 270
5560.913 268
5561.267 286
5561.621 264
5561.976 222
5562.330 222
5562.684 218
5563.039 216
5563.393 187
5563.747 235
5564.102 200
5564.456 271
5564.811 273
5565.165 253
5565.520 259
5565.874 268
5566.228 253
5566.583 237
5566.937 272
5567.292 272
5567.646 288
5568.001 279
5568.356 264
5568.710 258
5569.065 238
5569.419 197
5569.774 184
5570.128 239
5570.483 293
5570.838 297
5571.192 295
5571.547 254
5571.902 219
5572.256 223
5572.611 232
5572.966 264
5573.320 251
5573.675 241
5574.030 255
5574.385 273
5574.739 304
5575.094 230
5575.449 244
5575.804 268
5576.158 278
5576.513 295
5576.868 277
5577.223 293
5577.578 296
5577.933 300
5578.287 292
5578.642 295
5578.997 343
5579.352 331
5579.707 366
5580.062 348
5580.417 383
5580.772 411
5581.127 368
5581.482 308
5581.837 269
5582.192 309
5582.547 299
5582.902 234
5583.257 323
5583.612 363
5583.967 345
5584.322 337
5584.677 299
5585.032 308
5585.387 290
5585.742 273
5586.097 296
5586.452 270
5586.807 317
5587.163 345
5587.518 330
5587.873 302
5588.228 303
5588.583 347
5588.938 325
5589.294 309
5589.649 276
5590.004 241
5590.359 241
5590.715 249
5591.070 284
5591.425 240
5591.780 280
5592.136 284
5592.491 295
5592.846 285
5593.202 277
5593.557 231
5593.912 239
5594.268 258
5594.623 217
5594.979 178
5595.334 211
5595.689 233
5596.045 316
5596.400 325
5596.756 337
5597.111 287
5597.467 252
5597.822 253
5598.178 270
5598.533 281
5598.889 268
5599.244 285
5599.600 282
5599.955 309
5600.311 285
5600.666 254
5601.022 246
5601.378 255
5601.733 239
5602.089 263
5602.444 288
5602.800 244
5603.156 309
5603.511 359
5603.867 322
5604.223 315
5604.578 264
5604.934 262
5605.290 307
5605.646 264
5606.001 270
5606.357 251
5606.713 274
5607.069 272
5607.424 273
5607.780 265
5608.136 264
5608.492 242
5608.848 276
5609.203 231
5609.559 272
5609.915 279
5610.271 308
5610.627 310
5610.983 269
5611.339 254
5611.695 238
5612.051 235
5612.407 213
5612.762 283
5613.118 290
5613.474 252
5613.830 279
5614.186 259
5614.542 280
5614.898 272
5615.254 269
5615.611 271
5615.967 259
5616.323 229
5616.679 191
5617.035 210
5617.391 255
5617.747 252
5618.103 235
5618.459 213
5618.815 203
5619.172 187
5619.528 216
5619.884 209
5620.240 255
5620.596 299
5620.953 253
5621.309 198
5621.665 227
5622.021 276
5622.378 285
5622.734 272
5623.090 222
5623.446 214
5623.803 211
5624.159 224
5624.515 256
5624.872 256
5625.228 357
5625.584 354
5625.941 342
5626.297 286
5626.654 246
5627.010 245
5627.366 286
5627.723 295
5628.079 299
5628.436 276
5628.792 228
5629.149 245
5629.505 251
5629.862 250
5630.218 294
5630.575 229
5630.931 292
5631.288 292
5631.644 320
5632.001 329
5632.357 305
5632.714 313
5633.071 331
5633.427 356
5633.784 337
5634.140 318
5634.497 311
5634.854 292
5635.210 272
5635.567 266
5635.924 250
5636.280 268
5636.637 298
5636.994 324
5637.351 274
5637.707 254
5638.064 233
5638.421 253
5638.778 282
5639.134 291
5639.491 280
5639.848 264
5640.205 250
5640.562 246
5640.919 297
5641.275 273
5641.632 226
5641.989 227
5642.346 286
5642.703 271
5643.060 297
5643.417 306
5643.774 381
5644.131 358
5644.488 330
5644.845 325
5645.202 320
5645.559 329
5645.916 336
5646.273 309
5646.630 396
5646.987 379
5647.344 494
5647.701 641
5648.058 754
5648.415 843
5648.772 810
5649.129 866
5649.486 947
5649.843 960
5650.201 1075
5650.558 1140
5650.915 1118
5651.272 1140
5651.629 1192
5651.986 1178
5652.344 1163
5652.701 1039
5653.058 887
5653.415 740
5653.773 615
5654.130 629
5654.487 586
5654.844 537
5655.202 498
5655.559 460
5655.916 424
5656.274 410
5656.631 390
5656.988 363
5657.346 385
5657.703 446
5658.061 400
5658.418 391
5658.775 409
5659.133 497
5659.490 510
5659.848 461
5660.205 436
5660.563 442
5660.920 438
5661.278 396
5661.635 385
5661.993 349
5662.350 387
5662.708 337
5663.065 343
5663.423 352
5663.780 379
5664.138 390
5664.495 393
5664.853 372
5665.211 333
5665.568 335
5665.926 407
5666.284 390
5666.641 374
5666.999 329
5667.357 367
5667.714 356
5668.072 306
5668.430 344
5668.787 330
5669.145 354
5669.503 376
5669.861 372
5670.218 366
5670.576 334
5670.934 301
5671.292 347
5671.650 387
5672.008 329
5672.365 322
5672.723 316
5673.081 315
5673.439 391
5673.797 340
5674.155 331
5674.513 305
5674.871 323
5675.228 305
5675.586 263
5675.944 319
5676.302 348
5676.660 363
5677.018 338
5677.376 317
5677.734 337
5678.092 329
5678.450 321
5678.808 315
5679.166 307
5679.525 329
5679.883 282
5680.241 274
5680.599 249
5680.957 253
5681.315 320
5681.673 324
5682.031 261
5682.389 234
5682.748 271
5683.106 302
5683.464 337
5683.822 376
5684.180 345
5684.539 311
5684.897 319
5685.255 363
5685.613 343
5685.972 297
5686.330 331
5686.688 298
5687.047 318
5687.405 325
5687.763 256
5688.121 268
5688.480 322
5688.838 288
5689.197 291
5689.555 286
5689.913 306
5690.272 276
5690.630 297
5690.989 301
5691.347 318
5691.705 311
5692.064 341
5692.422 344
5692.781 334
5693.139 306
5693.498 265
5693.856 299
5694.215 347
5694.573 315
5694.932 312
5695.291 343
5695.649 322
5696.008 309
5696.366 279
5696.725 286
5697.084 260
5697.442 318
5697.801 290
5698.160 266
5698.518 264
5698.877 248
5699.236 261
5699.594 244
5699.953 303
5700.312 304
5700.670 287
5701.029 307
5701.388 340
5701.747 309
5702.105 288
5702.464 315
5702.823 242
5703.182 309
5703.541 277
5703.899 279
5704.258 275
5704.617 252
5704.976 243
5705.335 251
5705.694 299
5706.053 314
5706.412 265
5706.771 290
5707.129 379
5707.488 376
5707.847 337
5708.206 307
5708.565 289
5708.924 317
5709.283 308
5709.642 315
5710.001 283
5710.360 300
5710.719 305
5711.079 261
5711.438 270
5711.797 231
5712.156 253
5712.515 258
5712.874 289
5713.233 328
5713.592 343
5713.951 327
5714.311 301
5714.670 329
5715.029 363
5715.388 316
5715.747 325
5716.107 311
5716.466 294
5716.825 313
5717.184 299
5717.544 300
5717.903 364
5718.262 453
5718.621 511
5718.981 499
5719.340 483
5719.699 487
5720.059 535
5720.418 499
5720.777 495
5721.137 510
5721.496 468
5721.856 408
5722.215 404
5722.574 439
5722.934 445
5723.293 437
5723.653 441
5724.012 435
5724.372 456
5724.731 437
5725.091 433
5725.450 404
5725.810 394
5726.169 377
5726.529 352
5726.888 346
5727.248 364
5727.607 429
5727.967 394
5728.327 339
5728.686 302
5729.046 319
5729.406 296
5729.765 273
5730.125 253
5730.484 271
5730.844 300
5731.204 345
5731.564 359
5731.923 339
5732.283 350
5732.643 351
5733.002 370
5733.362 401
5733.722 380
5734.082 344
5734.442 254
5734.801 351
5735.161 390
5735.521 381
5735.881 317
5736.241 263
5736.601 286
5736.960 260
5737.320 264
5737.680 309
5738.040 291
5738.400 312
5738.760 314
5739.120 250
5739.480 235
5739.840 233
5740.200 215
5740.560 278
5740.920 302
5741.280 273
5741.640 262
5742.000 258
5742.360 217
5742.720 234
5743.080 259
5743.440 243
5743.800 287
5744.160 316
5744.520 308
5744.880 311
5745.241 261
5745.601 253
5745.961 277
5746.321 296
5746.681 327
5747.041 281
5747.402 245
5747.762 293
5748.122 271
5748.482 320
5748.843 338
5749.203 331
5749.563 351
5749.923 337
5750.284 347
5750.644 332
5751.004 298
5751.365 272
5751.725 323
5752.085 307
5752.446 251
5752.806 251
5753.166 227
5753.527 262
5753.887 326
5754.248 350
5754.608 352
5754.968 269
5755.329 267
5755.689 263
5756.050 250
5756.410 236
5756.771 228
5757.131 253
5757.492 286
5757.852 320
5758.213 299
5758.573 273
5758.934 261
5759.295 271
5759.655 245
5760.016 183
5760.376 147
5760.737 209
5761.098 237
5761.458 215
5761.819 231
5762.180 250
5762.540 277
5762.901 266
5763.262 249
5763.622 268
5763.983 293
5764.344 326
5764.704 290
5765.065 250
5765.426 329
5765.787 348
5766.148 381
5766.508 349
5766.869 301
5767.230 304
5767.591 271
5767.952 243
5768.313 239
5768.673 253
5769.034 265
5769.395 260
5769.756 250
5770.117 211
5770.478 240
5770.839 230
5771.200 183
5771.561 165
5771.922 185
5772.283 206
5772.644 213
5773.005 235
5773.366 253
5773.727 281
5774.088 248
5774.449 201
5774.810 214
5775.171 238
5775.532 252
5775.893 286
5776.254 282
5776.615 256
5776.976 254
5777.338 261
5777.699 235
5778.060 275
5778.421 260
5778.782 270
5779.143 245
5779.505 240
5779.866 230
5780.227 243
5780.588 274
5780.950 247
5781.311 267
5781.672 259
5782.033 243
5782.395 232
5782.756 269
5783.117 263
5783.479 231
5783.840 257
5784.201 257
5784.563 258
5784.924 217
5785.285 228
5785.647 250
5786.008 223
5786.370 205
5786.731 263
5787.092 300
5787.454 326
5787.815 296
5788.177 277
5788.538 256
5788.900 307
5789.261 284
5789.623 271
5789.984 232
5790.346 179
5790.708 165
5791.069 213
5791.431 243
5791.792 274
5792.154 306
5792.515 268
5792.877 271
5793.239 250
5793.600 304
5793.962 317
5794.324 352
5794.685 332
5795.047 289
5795.409 300
5795.770 346
5796.132 314
5796.494 328
5796.856 296
5797.217 271
5797.579 258
5797.941 271
5798.303 292
5798.665 268
5799.026 263
5799.388 275
5799.750 348
5800.112 308
5800.474 248
5800.836 242
5801.197 284
5801.559 294
5801.921 286
5802.283 329
5802.645 279
5803.007 232
5803.369 279
5803.731 258
5804.093 264
5804.455 242
5804.817 275
5805.179 274
5805.541 305
5805.903 275
5806.265 251
5806.627 260
5806.989 310
5807.351 318
5807.713 266
5808.075 206
5808.437 211
5808.800 194
5809.162 216
5809.524 258
5809.886 225
5810.248 208
5810.610 256
5810.973 287
5811.335 240
5811.697 231
5812.059 269
5812.421 244
5812.784 252
5813.146 233
5813.508 202
5813.870 200
5814.233 257
5814.595 220
5814.957 276
5815.320 262
5815.682 243
5816.044 279
5816.407 292
5816.769 240
5817.131 202
5817.494 207
5817.856 197
5818.219 230
5818.581 261
5818.943 266
5819.306 244
5819.668 235
5820.031 230
5820.393 232
5820.756 240
5821.118 237
5821.481 252
5821.843 181
5822.206 212
5822.568 233
5822.931 219
5823.294 204
5823.656 210
5824.019 253
5824.381 259
5824.744 295
5825.107 342
5825.469 316
5825.832 267
5826.195 253
5826.557 246
5826.920 267
5827.283 280
5827.645 265
5828.008 256
5828.371 229
5828.733 240
5829.096 249
5829.459 227
5829.822 259
5830.185 223
5830.547 229
5830.910 223
5831.273 205
5831.636 211
5831.999 291
5832.361 301
5832.724 278
5833.087 243
5833.450 219
5833.813 233
5834.176 253
5834.539 259
5834.902 280
5835.265 207
5835.628 193
5835.991 213
5836.354 230
5836.717 242
5837.080 232
5837.443 218
5837.806 255
5838.169 301
5838.532 287
5838.895 241
5839.258 203
5839.621 253
5839.984 266
5840.347 291
5840.710 268
5841.073 255
5841.436 276
5841.800 257
5842.163 302
5842.526 311
5842.889 264
5843.252 280
5843.615 309
5843.979 251
5844.342 217
5844.705 207
5845.068 196
5845.432 202
5845.795 262
5846.158 300
5846.522 261
5846.885 219
5847.248 217
5847.611 263
5847.975 250
5848.338 218
5848.702 237
5849.065 208
5849.428 271
5849.792 294
5850.155 256
5850.518 248
5850.882 224
5851.245 239
5851.609 215
5851.972 238
5852.336 273
5852.699 231
5853.063 219
5853.426 185
5853.790 203
5854.153 218
5854.517 285
5854.880 251
5855.244 260
5855.607 273
5855.971 263
5856.335 273
5856.698 291
5857.062 281
5857.426 308
5857.789 241
5858.153 237
5858.516 214
5858.880 226
5859.244 198
5859.608 181
5859.971 183
5860.335 165
5860.699 170
5861.062 182
5861.426 214
5861.790 227
5862.154 220
5862.518 212
5862.881 223
5863.245 251
5863.609 248
5863.973 233
5864.337 229
5864.701 233
5865.064 209
5865.428 243
5865.792 224
5866.156 202
5866.520 219
5866.884 242
5867.248 292
5867.612 279
5867.976 268
5868.340 268
5868.704 228
5869.068 214
5869.432 189
5869.796 173
5870.160 220
5870.524 214
5870.888 204
5871.252 211
5871.616 218
5871.980 268
5872.344 275
5872.708 241
5873.072 268
5873.436 269
5873.801 269
5874.165 234
5874.529 189
5874.893 219
5875.257 273
5875.621 244
5875.986 184
5876.350 200
5876.714 192
5877.078 167
5877.443 169
5877.807 192
5878.171 192
5878.535 216
5878.900 234
5879.264 271
5879.628 300
5879.993 267
5880.357 252
5880.721 239
5881.086 205
5881.450 232
5881.814 219
5882.179 174
5882.543 180
5882.908 189
5883.272 198
5883.637 201
5884.001 237
5884.366 232
5884.730 265
5885.094 250
5885.459 236
5885.823 283
5886.188 258
5886.553 258
5886.917 274
5887.282 309
5887.646 273
5888.011 248
5888.375 236
5888.740 253
5889.105 275
5889.469 212
5889.834 175
5890.199 179
5890.563 191
5890.928 220
5891.293 209
5891.657 210
5892.022 223
5892.387 225
5892.751 220
5893.116 261
5893.481 230
5893.846 217
5894.210 197
5894.575 215
5894.940 222
5895.305 229
5895.670 214
5896.034 203
5896.399 203
5896.764 231
5897.129 216
5897.494 252
5897.859 233
5898.224 208
5898.588 205
5898.953 214
5899.318 212
5899.683 214
5900.048 225
5900.413 256
5900.778 266
5901.143 268
5901.508 203
5901.873 207
5902.238 248
5902.603 241
5902.968 271
5903.333 297
5903.698 291
5904.063 242
5904.429 274
5904.794 240
5905.159 171
5905.524 211
5905.889 219
5906.254 214
5906.619 204
5906.984 185
5907.350 227
5907.715 195
5908.080 184
5908.445 238
5908.810 244
5909.176 194
5909.541 188
5909.906 212
5910.271 236
5910.637 232
5911.002 254
5911.367 230
5911.733 196
5912.098 207
5912.463 216
5912.829 212
5913.194 226
5913.559 232
5913.925 233
5914.290 254
5914.656 238
5915.021 201
5915.386 220
5915.752 268
5916.117 270
5916.483 211
5916.848 168
5917.214 173
5917.579 148
5917.945 167
5918.310 162
5918.676 182
5919.041 224
5919.407 208
5919.772 227
5920.138 196
5920.504 180
5920.869 194
5921.235 155
5921.600 160
5921.966 219
5922.332 201
5922.697 228
5923.063 227
5923.429 201
5923.794 233
5924.160 247
5924.526 181
5924.891 167
5925.257 210
5925.623 237
5925.989 207
5926.354 241
5926.720 240
5927.086 229
5927.452 252
5927.818 301
5928.183 271
5928.549 256
5928.915 238
5929.281 206
5929.647 217
5930.013 207
5930.379 207
5930.744 243
5931.110 265
5931.476 210
5931.842 179
5932.208 241
5932.574 304
5932.940 243
5933.306 255
5933.672 256
5934.038 265
5934.404 255
5934.770 274
5935.136 230
5935.502 228
5935.868 224
5936.234 219
5936.600 199
5936.966 226
5937.333 184
5937.699 171
5938.065 175
5938.431 208
5938.797 232
5939.163 233
5939.529 219
5939.896 185
5940.262 172
5940.628 176
5940.994 180
5941.360 211
5941.727 213
5942.093 184
5942.459 187
5942.825 167
5943.192 188
5943.558 207
5943.924 241
5944.291 265
5944.657 221
5945.023 214
5945.390 245
5945.756 304
5946.122 320
5946.489 269
5946.855 215
5947.222 201
5947.588 188
5947.954 203
5948.321 244
5948.687 216
5949.054 173
5949.420 161
5949.787 213
5950.153 231
5950.520 220
5950.886 235
5951.253 197
5951.619 178
5951.986 229
5952.352 215
5952.719 220
5953.086 238
5953.452 235
5953.819 242
5954.185 219
5954.552 186
5954.919 176
5955.285 191
5955.652 198
5956.019 182
5956.385 173
5956.752 180
5957.119 202
5957.486 226
5957.852 222
5958.219 232
5958.586 251
5958.953 227
5959.319 215
5959.686 196
5960.053 208
5960.420 210
5960.787 212
5961.153 210
5961.520 221
5961.887 221
5962.254 244
5962.621 213
5962.988 179
5963.355 170
5963.722 203
5964.089 187
5964.455 201
5964.822 208
5965.189 216
5965.556 197
5965.923 173
5966.290 174
5966.657 218
5967.024 197
5967.391 160
5967.758 140
5968.125 118
5968.493 139
5968.860 154
5969.227 185
5969.594 258
5969.961 249
5970.328 209
5970.695 183
5971.062 203
5971.429 250
5971.797 252
5972.164 233
5972.531 225
5972.898 226
5973.265 216
5973.633 202
5974.000 191
5974.367 191
5974.734 207
5975.102 247
5975.469 257
5975.836 251
5976.203 269
5976.571 254
5976.938 275
5977.305 272
5977.673 253
5978.040 262
5978.407 264
5978.775 224
5979.142 190
5979.510 179
5979.877 234
5980.244 194
5980.612 167
5980.979 180
5981.347 210
5981.714 218
5982.082 224
5982.449 201
5982.817 208
5983.184 185
5983.552 166
5983.919 193
5984.287 199
5984.654 261
5985.022 231
5985.390 237
5985.757 233
5986.125 250
5986.492 212
5986.860 191
5987.228 150
5987.595 198
5987.963 268
5988.331 244
5988.698 184
5989.066 164
5989.434 208
5989.801 204
5990.169 241
5990.537 239
5990.905 206
5991.272 223
5991.640 211
5992.008 204
5992.376 222
5992.744 209
5993.111 196
5993.479 195
5993.847 197
5994.215 190
5994.583 201
5994.951 213
5995.319 246
5995.686 177
5996.054 198
5996.422 225
5996.790 204
5997.158 220
5997.526 177
5997.894 188
5998.262 196
5998.630 208
5998.998 253
5999.366 261
5999.734 190
6000.102 187
6000.470 190
6000.838 237
6001.206 248
6001.574 228
6001.942 224
6002.311 219
6002.679 239
6003.047 265
6003.415 240
6003.783 245
6004.151 251
6004.519 266
6004.888 275
6005.256 271
6005.624 225
6005.992 214
6006.360 181
6006.729 195
6007.097 240
6007.465 252
6007.833 247
6008.202 241
6008.570 219
6008.938 216
6009.307 211
6009.675 193
6010.043 184
6010.412 185
6010.780 224
6011.148 247
6011.517 253
6011.885 237
6012.254 186
6012.622 184
6012.990 200
6013.359 284
6013.727 238
6014.096 224
6014.464 189
6014.833 181
6015.201 159
6015.570 142
6015.938 200
6016.307 216
6016.675 186
6017.044 194
6017.412 157
6017.781 118
6018.150 160
6018.518 190
6018.887 183
6019.255 181
6019.624 262
6019.993 266
6020.361 254
6020.730 263
6021.099 233
6021.467 272
6021.836 242
6022.205 212
6022.573 183
6022.942 220
6023.311 215
6023.680 227
6024.048 212
6024.417 256
6024.786 229
6025.155 214
6025.524 194
6025.892 198
6026.261 187
6026.630 182
6026.999 211
6027.368 236
6027.737 220
6028.106 223
6028.475 199
6028.843 176
6029.212 156
6029.581 145
6029.950 196
6030.319 187
6030.688 198
6031.057 237
6031.426 239
6031.795 213
6032.164 207
6032.533 192
6032.902 151
6033.271 154
6033.640 161
6034.009 140
6034.378 158
6034.748 149
6035.117 162
6035.486 157
6035.855 188
6036.224 202
6036.593 274
6036.962 252
6037.332 251
6037.701 229
6038.070 198
6038.439 191
6038.808 178
6039.178 184
6039.547 183
6039.916 171
6040.285 215
6040.655 243
6041.024 209
6041.393 180
6041.763 160
6042.132 170
6042.501 197
6042.871 186
6043.240 138
6043.609 194
6043.979 221
6044.348 185
6044.717 191
6045.087 222
6045.456 229
6045.826 206
6046.195 182
6046.565 213
6046.934 187
6047.303 196
6047.673 192
6048.042 196
6048.412 209
6048.782 199
6049.151 181
6049.521 160
6049.890 192
6050.260 183
6050.629 174
6050.999 142
6051.368 168
6051.738 179
6052.108 185
6052.477 224
6052.847 208
6053.217 233
6053.586 241
6053.956 258
6054.326 227
6054.695 234
6055.065 223
6055.435 166
6055.805 171
6056.174 150
6056.544 159
6056.914 169
6057.284 175
6057.653 210
6058.023 233
6058.393 216
6058.763 186
6059.133 201
6059.503 171
6059.872 163
6060.242 159
6060.612 160
6060.982 220
6061.352 239
6061.722 232
6062.092 229
6062.462 202
6062.832 208
6063.202 241
6063.572 252
6063.942 237
6064.312 237
6064.682 215
6065.052 188
6065.422 212
6065.792 187
6066.162 147
6066.532 183
6066.902 221
6067.272 185
6067.642 181
6068.012 187
6068.382 213
6068.753 197
6069.123 186
6069.493 171
6069.863 212
6070.233 244
6070.603 211
6070.974 246
6071.344 228
6071.714 253
6072.084 217
6072.454 190
6072.825 207
6073.195 203
6073.565 218
6073.936 221
6074.306 218
6074.676 218
6075.046 216
6075.417 214
6075.787 210
6076.158 189
6076.528 147
6076.898 155
6077.269 146
6077.639 155
6078.009 149
6078.380 140
6078.750 151
6079.121 175
6079.491 160
6079.862 189
6080.232 186
6080.603 212
6080.973 216
6081.344 192
6081.714 228
6082.085 239
6082.455 211
6082.826 186
6083.196 192
6083.567 155
6083.938 133
6084.308 173
6084.679 169
6085.049 168
6085.420 164
6085.791 197
6086.161 163
6086.532 146
6086.903 168
6087.274 198
6087.644 234
6088.015 253
6088.386 223
6088.756 192
6089.127 179
6089.498 219
6089.869 157
6090.239 143
6090.610 157
6090.981 188
6091.352 160
6091.723 169
6092.094 178
6092.464 155
6092.835 196
6093.206 188
6093.577 170
6093.948 158
6094.319 163
6094.690 155
6095.061 165
6095.432 182
6095.803 210
6096.174 187
6096.545 162
6096.916 148
6097.287 138
6097.658 133
6098.029 159
6098.400 171
6098.771 172
6099.142 136
6099.513 165
6099.884 178
6100.255 191
6100.626 198
6100.997 171
6101.368 192
6101.739 197
6102.111 232
6102.482 165
6102.853 157
6103.224 166
6103.595 201
6103.967 201
6104.338 230
6104.709 206
6105.080 244
6105.451 215
6105.823 221
6106.194 217
6106.565 207
6106.937 222
6107.308 228
6107.679 196
6108.051 251
6108.422 239
6108.793 199
6109.165 181
6109.536 179
6109.907 162
6110.279 183
6110.650 198
6111.022 177
6111.393 175
6111.764 174
6112.136 183
6112.507 171
6112.879 190
6113.250 218
6113.622 212
6113.993 210
6114.365 204
6114.736 219
6115.108 180
6115.479 185
6115.851 156
6116.223 146
6116.594 180
6116.966 168
6117.337 160
6117.709 150
6118.081 167
6118.452 204
6118.824 176
6119.196 171
6119.567 167
6119.939 169
6120.311 197
6120.682 197
6121.054 190
6121.426 169
6121.798 154
6122.169 170
6122.541 185
6122.913 233
6123.285 194
6123.657 201
6124.028 191
6124.400 150
6124.772 169
6125.144 171
6125.516 154
6125.888 169
6126.259 171
6126.631 157
6127.003 168
6127.375 216
6127.747 190
6128.119 215
6128.491 163
6128.863 164
6129.235 179
6129.607 161
6129.979 149
6130.351 149
6130.723 177
6131.095 213
6131.467 222
6131.839 175
6132.211 200
6132.583 230
6132.955 236
6133.327 241
6133.699 221
6134.072 174
6134.444 162
6134.816 209
6135.188 224
6135.560 216
6135.932 212
6136.305 211
6136.677 205
6137.049 184
6137.421 183
6137.793 165
6138.166 152
6138.538 132
6138.910 155
6139.282 192
6139.655 223
6140.027 220
6140.399 204
6140.772 211
6141.144 216
6141.516 226
6141.889 183
6142.261 168
6142.633 193
6143.006 195
6143.378 176
6143.751 182
6144.123 217
6144.496 199
6144.868 195
6145.240 178
6145.613 195
6145.985 207
6146.358 223
6146.730 206
6147.103 208
6147.475 212
6147.848 289
6148.220 272
6148.593 251
6148.966 228
6149.338 218
6149.711 206
6150.083 177
6150.456 189
6150.829 221
6151.201 210
6151.574 244
6151.947 312
6152.319 270
6152.692 261
6153.065 233
6153.437 238
6153.810 238
6154.183 234
6154.556 227
6154.928 227
6155.301 192
6155.674 205
6156.047 233
6156.419 226
6156.792 223
6157.165 185
6157.538 189
6157.911 176
6158.284 176
6158.656 203
6159.029 195
6159.402 203
6159.775 252
6160.148 203
6160.521 160
6160.894 139
6161.267 203
6161.640 216
6162.013 209
6162.386 215
6162.759 196
6163.132 171
6163.505 179
6163.878 172
6164.251 226
6164.624 241
6164.997 274
6165.370 290
6165.743 279
6166.116 302
6166.489 302
6166.862 293
6167.235 283
6167.609 293
6167.982 267
6168.355 230
6168.728 208
6169.101 236
6169.474 244
6169.848 260
6170.221 296
6170.594 308
6170.967 326
6171.340 410
6171.714 459
6172.087 465
6172.460 409
6172.834 369
6173.207 457
6173.580 534
6173.954 531
6174.327 439
6174.700 520
6175.074 576
6175.447 722
6175.820 839
6176.194 940
6176.567 1145
6176.941 1379
6177.314 1519
6177.687 1787
6178.061 2225
6178.434 2468
6178.808 2751
6179.181 3193
6179.555 3783
6179.928 4378
6180.302 4616
6180.675 4685
6181.049 4668
6181.422 4610
6181.796 4372
6182.170 4159
6182.543 3851
6182.917 3283
6183.290 2896
6183.664 2571
6184.038 2325
6184.411 1956
6184.785 1716
6185.159 1506
6185.532 1246
6185.906 1060
6186.280 868
6186.653 756
6187.027 733
6187.401 722
6187.775 688
6188.148 621
6188.522 592
6188.896 553
6189.270 545
6189.643 456
6190.017 532
6190.391 551
6190.765 521
6191.139 503
6191.513 489
6191.886 428
6192.260 390
6192.634 385
6193.008 399
6193.382 372
6193.756 353
6194.130 362
6194.504 381
6194.878 362
6195.252 403
6195.626 407
6196.000 393
6196.374 382
6196.748 318
6197.122 301
6197.496 362
6197.870 338
6198.244 370
6198.618 396
6198.992 368
6199.366 367
6199.740 297
6200.114 270
6200.489 289
6200.863 346
6201.237 382
6201.611 314
6201.985 277
6202.359 269
6202.734 270
6203.108 264
6203.482 288
6203.856 272
6204.230 284
6204.605 355
6204.979 331
6205.353 276
6205.728 243
6206.102 272
6206.476 287
6206.850 277
6207.225 290
6207.599 247
6207.974 259
6208.348 284
6208.722 321
6209.097 337
6209.471 333
6209.845 343
6210.220 340
6210.594 333
6210.969 289
6211.343 245
6211.718 253
6212.092 247
6212.467 273
6212.841 242
6213.216 240
6213.590 262
6213.965 245
6214.339 259
6214.714 265
6215.088 249
6215.463 230
6215.838 221
6216.212 219
6216.587 199
6216.961 199
6217.336 225
6217.711 233
6218.085 220
6218.460 224
6218.835 243
6219.209 251
6219.584 315
6219.959 309
6220.334 251
6220.708 187
6221.083 203
6221.458 216
6221.833 198
6222.207 208
6222.582 240
6222.957 245
6223.332 245
6223.707 276
6224.081 260
6224.456 228
6224.831 248
6225.206 218
6225.581 224
6225.956 223
6226.331 247
6226.706 252
6227.081 199
6227.455 194
6227.830 191
6228.205 182
6228.580 204
6228.955 192
6229.330 202
6229.705 209
6230.080 257
6230.455 204
6230.830 249
6231.205 256
6231.581 261
6231.956 235
6232.331 265
6232.706 253
6233.081 279
6233.456 274
6233.831 244
6234.206 244
6234.581 222
6234.957 241
6235.332 249
6235.707 234
6236.082 294
6236.457 249
6236.833 204
6237.208 212
6237.583 203
6237.958 207
6238.334 200
6238.709 227
6239.084 222
6239.460 240
6239.835 200
6240.210 212
6240.585 192
6240.961 171
6241.336 191
6241.712 169
6242.087 203
6242.462 200
6242.838 177
6243.213 217
6243.589 264
6243.964 243
6244.339 229
6244.715 235
6245.090 233
6245.466 220
6245.841 231
6246.217 231
6246.592 205
6246.968 193
6247.343 213
6247.719 254
6248.095 264
6248.470 261
6248.846 232
6249.221 219
6249.597 256
6249.973 234
6250.348 210
6250.724 230
6251.099 255
6251.475 235
6251.851 221
6252.227 211
6252.602 195
6252.978 191
6253.354 203
6253.729 262
6254.105 283
6254.481 282
6254.857 273
6255.232 212
6255.608 221
6255.984 241
6256.360 212
6256.736 186
6257.111 183
6257.487 211
6257.863 168
6258.239 211
6258.615 221
6258.991 187
6259.367 205
6259.743 207
6260.119 212
6260.494 206
6260.870 224
6261.246 259
6261.622 260
6261.998 253
6262.374 237
6262.750 211
6263.126 228
6263.502 234
6263.878 257
6264.254 293
6264.630 285
6265.007 276
6265.383 271
6265.759 238
6266.135 243
6266.511 236
6266.887 251
6267.263 286
6267.639 226
6268.016 229
6268.392 242
6268.768 268
6269.144 309
6269.520 254
6269.896 226
6270.273 222
6270.649 213
6271.025 218
6271.401 213
6271.778 266
6272.154 268
6272.530 233
6272.907 267
6273.283 295
6273.659 321
6274.036 302
6274.412 273
6274.788 251
6275.165 227
6275.541 282
6275.917 254
6276.294 258
6276.670 242
6277.047 195
6277.423 230
6277.800 230
6278.176 212
6278.553 238
6278.929 260
6279.306 316
6279.682 343
6280.059 455
6280.435 437
6280.812 400
6281.188 372
6281.565 375
6281.941 494
6282.318 507
6282.695 554
6283.071 534
6283.448 545
6283.824 605
6284.201 590
6284.578 649
6284.954 736
6285.331 703
6285.708 630
6286.084 525
6286.461 569
6286.838 580
6287.215 511
6287.591 492
6287.968 445
6288.345 382
6288.722 384
6289.098 404
6289.475 389
6289.852 358
6290.229 359
6290.606 376
6290.983 358
6291.359 312
6291.736 332
6292.113 402
6292.490 383
6292.867 341
6293.244 345
6293.621 371
6293.998 350
6294.375 337
6294.752 387
6295.129 364
6295.506 333
6295.883 294
6296.260 323
6296.637 296
6297.014 270
6297.391 217
6297.768 196
6298.145 208
6298.522 266
6298.899 289
6299.276 311
6299.653 296
6300.030 236
6300.407 235
6300.785 213
6301.162 195
6301.539 196
6301.916 227
6302.293 240
6302.670 223
6303.048 162
6303.425 170
6303.802 164
6304.179 166
6304.557 195
6304.934 255
6305.311 201
6305.688 206
6306.066 204
6306.443 226
6306.820 224
6307.198 193
6307.575 196
6307.952 169
6308.330 198
6308.707 235
6309.085 278
6309.462 239
6309.839 206
6310.217 206
6310.594 206
6310.972 207
6311.349 205
6311.727 220
6312.104 194
6312.482 159
6312.859 165
6313.237 183
6313.614 187
6313.992 148
6314.369 161
6314.747 153
6315.124 159
6315.502 135
6315.880 166
6316.257 183
6316.635 165
6317.012 137
6317.390 111
6317.768 149
6318.145 154
6318.523 213
6318.901 170
6319.278 129
6319.656 142
6320.034 158
6320.412 205
6320.789 211
6321.167 194
6321.545 197
6321.923 182
6322.300 170
6322.678 191
6323.056 182
6323.434 223
6323.812 209
6324.189 189
6324.567 183
6324.945 170
6325.323 207
6325.701 222
6326.079 228
6326.457 234
6326.835 243
6327.213 215
6327.591 216
6327.968 174
6328.346 157
6328.724 176
6329.102 167
6329.480 194
6329.858 207
6330.236 195
6330.614 207
6330.993 213
6331.371 184
6331.749 191
6332.127 187
6332.505 166
6332.883 168
6333.261 170
6333.639 188
6334.017 233
6334.395 264
6334.774 224
6335.152 227
6335.530 198
6335.908 184
6336.286 172
6336.665 242
6337.043 223
6337.421 207
6337.799 206
6338.178 230
6338.556 213
6338.934 189
6339.312 207
6339.691 236
6340.069 223
6340.447 211
6340.826 204
6341.204 177
6341.582 209
6341.961 191
6342.339 191
6342.718 172
6343.096 161
6343.474 204
6343.853 174
6344.231 161
6344.610 225
6344.988 232
6345.367 239
6345.745 204
6346.124 216
6346.502 236
6346.881 174
6347.259 138
6347.638 151
6348.016 188
6348.395 203
6348.773 212
6349.152 175
6349.531 203
6349.909 179
6350.288 138
6350.666 154
6351.045 161
6351.424 155
6351.802 117
6352.181 123
6352.560 174
6352.938 155
6353.317 157
6353.696 161
6354.075 201
6354.453 193
6354.832 183
6355.211 170
6355.590 161
6355.968 134
6356.347 189
6356.726 150
6357.105 156
6357.484 157
6357.863 143
6358.241 147
6358.620 149
6358.999 174
6359.378 202
6359.757 243
6360.136 210
6360.515 201
6360.894 184
6361.273 176
6361.652 191
6362.031 193
6362.410 181
6362.789 165
6363.168 142
6363.547 162
6363.926 170
6364.305 171
6364.684 179
6365.063 169
6365.442 166
6365.821 170
6366.200 171
6366.579 184
6366.958 188
6367.337 203
6367.717 187
6368.096 163
6368.475 153
6368.854 197
6369.233 208
6369.612 208
6369.992 213
6370.371 204
6370.750 203
6371.129 162
6371.509 175
6371.888 172
6372.267 145
6372.646 175
6373.026 183
6373.405 183
6373.784 158
6374.164 149
6374.543 131
6374.922 168
6375.302 186
6375.681 166
6376.060 152
6376.440 140
6376.819 165
6377.199 155
6377.578 182
6377.958 200
6378.337 203
6378.716 173
6379.096 165
6379.475 144
6379.855 161
6380.234 159
6380.614 192
6380.994 203
6381.373 239
6381.753 281
6382.132 259
6382.512 226
6382.891 201
6383.271 250
6383.651 295
6384.030 235
6384.410 212
6384.789 213
6385.169 220
6385.549 239
6385.929 244
6386.308 221
6386.688 252
6387.068 263
6387.447 239
6387.827 267
6388.207 214
6388.587 208
6388.966 200
6389.346 188
6389.726 191
6390.106 209
6390.486 219
6390.865 201
6391.245 179
6391.625 172
6392.005 159
6392.385 178
6392.765 189
6393.145 211
6393.525 216
6393.904 233
6394.284 206
6394.664 222
6395.044 211
6395.424 213
6395.804 226
6396.184 232
6396.564 238
6396.944 266
6397.324 251
6397.704 260
6398.084 216
6398.464 151
6398.844 160
6399.224 183
6399.605 166
6399.985 163
6400.365 174
6400.745 163
6401.125 204
6401.505 214
6401.885 244
6402.265 206
6402.646 197
6403.026 197
6403.406 187
6403.786 175
6404.166 180
6404.547 195
6404.927 193
6405.307 231
6405.687 228
6406.068 191
6406.448 216
6406.828 189
6407.209 190
6407.589 248
6407.969 260
6408.350 225
6408.730 166
6409.110 183
6409.491 197
6409.871 187
6410.252 200
6410.632 159
6411.012 162
6411.393 174
6411.773 163
6412.154 163
6412.534 170
6412.915 154
6413.295 109
6413.676 159
6414.056 171
6414.437 168
6414.817 170
6415.198 191
6415.578 196
6415.959 173
6416.340 136
6416.720 114
6417.101 133
6417.481 142
6417.862 164
6418.243 158
6418.623 172
6419.004 174
6419.385 186
6419.765 215
6420.146 216
6420.527 246
6420.907 216
6421.288 185
6421.669 179
6422.050 156
6422.430 168
6422.811 131
6423.192 139
6423.573 152
6423.954 178
6424.334 168
6424.715 170
6425.096 196
6425.477 182
6425.858 178
6426.239 201
6426.620 202
6427.001 215
6427.381 196
6427.762 174
6428.143 185
6428.524 170
6428.905 154
6429.286 148
6429.667 188
6430.048 177
6430.429 158
6430.810 157
6431.191 167
6431.572 153
6431.953 134
6432.334 140
6432.715 161
6433.096 191
6433.478 200
6433.859 229
6434.240 223
6434.621 183
6435.002 174
6435.383 151
6435.764 124
6436.146 155
6436.527 187
6436.908 182
6437.289 204
6437.670 256
6438.052 199
6438.433 178
6438.814 161
6439.195 156
6439.577 187
6439.958 194
6440.339 233
6440.720 262
6441.102 213
6441.483 168
6441.864 173
6442.246 182
6442.627 154
6443.009 139
6443.390 162
6443.771 133
6444.153 125
6444.534 146
6444.916 128
6445.297 150
6445.679 146
6446.060 129
6446.441 125
6446.823 135
6447.204 160
6447.586 162
6447.967 176
6448.349 167
6448.731 149
6449.112 156
6449.494 177
6449.875 164
6450.257 169
6450.638 167
6451.020 134
6451.402 144
6451.783 174
6452.165 166
6452.547 134
6452.928 157
6453.310 170
6453.692 174
6454.073 178
6454.455 151
6454.837 138
6455.219 151
6455.600 127
6455.982 169
6456.364 204
6456.746 160
6457.127 138
6457.509 164
6457.891 156
6458.273 166
6458.655 160
6459.036 175
6459.418 167
6459.800 161
6460.182 147
6460.564 166
6460.946 168
6461.328 150
6461.710 122
6462.092 123
6462.474 161
6462.856 167
6463.238 163
6463.620 174
6464.002 186
6464.384 203
6464.766 208
6465.148 208
6465.530 185
6465.912 175
6466.294 181
6466.676 169
6467.058 139
6467.440 134
6467.822 133
6468.204 132
6468.586 203
6468.969 196
6469.351 150
6469.733 152
6470.115 155
6470.497 151
6470.879 129
6471.262 132
6471.644 122
6472.026 122
6472.408 186
6472.791 199
6473.173 193
6473.555 166
6473.937 172
6474.320 169
6474.702 167
6475.084 162
6475.467 156
6475.849 144
6476.231 159
6476.614 164
6476.996 139
6477.379 172
6477.761 159
6478.143 159
6478.526 162
6478.908 158
6479.291 149
6479.673 170
6480.056 151
6480.438 128
6480.821 130
6481.203 156
6481.586 170
6481.968 153
6482.351 132
6482.733 134
6483.116 132
6483.498 110
6483.881 99
6484.263 114
6484.646 153
6485.029 143
6485.411 101
6485.794 120
6486.177 153
6486.559 150
6486.942 183
6487.325 213
6487.707 171
6488.090 148
6488.473 168
6488.855 173
6489.238 135
6489.621 144
6490.004 130
6490.386 147
6490.769 147
6491.152 139
6491.535 136
6491.918 142
6492.301 164
6492.683 156
6493.066 184
6493.449 178
6493.832 161
6494.215 159
6494.598 173
6494.981 181
6495.364 179
6495.747 184
6496.129 200
6496.512 170
6496.895 192
6497.278 186
6497.661 182
6498.044 184
6498.427 148
6498.810 119
6499.193 160
6499.576 147
6499.960 144
6500.343 175
6500.726 148
6501.109 156
6501.492 170
6501.875 142
6502.258 148
6502.641 156
6503.024 130
6503.408 135
6503.791 144
6504.174 130
6504.557 170
6504.940 181
6505.323 161
6505.707 172
6506.090 192
6506.473 194
6506.856 155
6507.240 144
6507.623 169
6508.006 135
6508.390 164
6508.773 185
6509.156 135
6509.540 161
6509.923 221
6510.306 217
6510.690 189
6511.073 198
6511.456 198
6511.840 174
6512.223 196
6512.607 177
6512.990 186
6513.374 187
6513.757 178
6514.141 147
6514.524 163
6514.908 165
6515.291 191
6515.675 192
6516.058 214
6516.442 176
6516.825 191
6517.209 163
6517.592 175
6517.976 202
6518.360 165
6518.743 125
6519.127 139
6519.510 178
6519.894 160
6520.278 151
6520.661 132
6521.045 124
6521.429 139
6521.812 151
6522.196 154
6522.580 152
6522.964 156
6523.347 166
6523.731 147
6524.115 144
6524.499 191
6524.882 200
6525.266 175
6525.650 116
6526.034 123
6526.418 150
6526.802 177
6527.185 201
6527.569 212
6527.953 199
6528.337 155
6528.721 139
6529.105 139
6529.489 138
6529.873 134
6530.257 129
6530.641 125
6531.025 154
6531.409 171
6531.793 160
6532.177 145
6532.561 164
6532.945 149
6533.329 144
6533.713 163
6534.097 150
6534.481 141
6534.865 152
6535.249 138
6535.633 120
6536.017 98
6536.401 137
6536.785 127
6537.170 169
6537.554 172
6537.938 172
6538.322 155
6538.706 150
6539.091 124
6539.475 112
6539.859 119
6540.243 157
6540.628 130
6541.012 159
6541.396 132
6541.780 143
6542.165 127
6542.549 134
6542.933 141
6543.318 136
6543.702 133
6544.086 106
6544.471 99
6544.855 122
6545.239 162
6545.624 140
6546.008 132
6546.393 127
6546.777 125
6547.162 145
6547.546 145
6547.930 133
6548.315 111
6548.699 165
6549.084 161
6549.468 152
6549.853 182
6550.238 191
6550.622 185
6551.007 175
6551.391 174
6551.776 150
6552.160 140
6552.545 139
6552.930 139
6553.314 177
6553.699 187
6554.083 168
6554.468 148
6554.853 149
6555.237 180
6555.622 188
6556.007 143
6556.392 186
6556.776 200
6557.161 206
6557.546 169
6557.931 162
6558.315 173
6558.700 197
6559.085 176
6559.470 195
6559.855 187
6560.239 186
6560.624 141
6561.009 167
6561.394 182
6561.779 182
6562.164 176
6562.549 165
6562.933 164
6563.318 199
6563.703 169
6564.088 174
6564.473 167
6564.858 153
6565.243 145
6565.628 148
6566.013 135
6566.398 149
6566.783 189
6567.168 178
6567.553 167
6567.938 210
6568.323 190
6568.708 205
6569.094 184
6569.479 162
6569.864 169
6570.249 147
6570.634 146
6571.019 119
6571.404 148
6571.789 138
6572.175 119
6572.560 104
6572.945 111
6573.330 129
6573.715 131
6574.101 158
6574.486 172
6574.871 168
6575.257 145
6575.642 116
6576.027 123
6576.412 142
6576.798 127
6577.183 141
6577.568 168
6577.954 163
6578.339 198
6578.724 175
6579.110 143
6579.495 130
6579.881 118
6580.266 126
6580.651 121
6581.037 146
6581.422 152
6581.808 148
6582.193 143
6582.579 157
6582.964 151
6583.350 147
6583.735 140
6584.121 139
6584.506 138
6584.892 183
6585.277 198
6585.663 160
6586.049 148
6586.434 146
6586.820 130
6587.205 104
6587.591 104
6587.977 103
6588.362 93
6588.748 114
6589.134 147
6589.519 142
6589.905 174
6590.291 160
6590.677 147
6591.062 173
6591.448 135
6591.834 171
6592.220 150
6592.605 138
6592.991 138
6593.377 127
6593.763 159
6594.149 135
6594.534 120
6594.920 129
6595.306 105
6595.692 140
6596.078 133
6596.464 134
6596.850 114
6597.235 124
6597.621 141
6598.007 132
6598.393 111
6598.779 110
6599.165 106
6599.551 117
6599.937 135
6600.323 115
6600.709 130
6601.095 158
6601.481 159
6601.867 155
6602.253 152
6602.639 154
6603.026 173
6603.412 200
6603.798 180
6604.184 173
6604.570 188
6604.956 160
6605.342 169
6605.728 151
6606.115 138
6606.501 115
6606.887 169
6607.273 173
6607.659 162
6608.046 170
6608.432 158
6608.818 139
6609.204 112
6609.591 107
6609.977 138
6610.363 126
6610.750 115
6611.136 168
6611.522 146
6611.909 140
6612.295 165
6612.681 166
6613.068 161
6613.454 135
6613.840 117
6614.227 123
6614.613 154
6615.000 125
6615.386 91
6615.773 95
6616.159 109
6616.545 112
6616.932 111
6617.318 103
6617.705 99
6618.092 137
6618.478 142
6618.865 123
6619.251 146
6619.638 137
6620.024 134
6620.411 140
6620.797 124
6621.184 129
6621.571 123
6621.957 129
6622.344 116
6622.731 129
6623.117 134
6623.504 160
6623.891 170
6624.277 155
6624.664 135
6625.051 112
6625.438 105
6625.824 127
6626.211 145
6626.598 142
6626.985 139
6627.371 140
6627.758 132
6628.145 157
6628.532 184
6628.919 186
6629.306 150
6629.692 144
6630.079 152
6630.466 124
6630.853 109
6631.240 115
6631.627 155
6632.014 148
6632.401 164
6632.788 165
6633.175 205
6633.562 196
6633.949 201
6634.336 162
6634.723 148
6635.110 127
6635.497 126
6635.884 134
6636.271 151
6636.658 131
6637.045 149
6637.432 143
6637.819 127
6638.206 127
6638.593 139
6638.980 140
6639.368 160
6639.755 163
6640.142 167
6640.529 140
6640.916 140
6641.303 158
6641.691 204
6642.078 205
6642.465 196
6642.852 166
6643.240 127
6643.627 130
6644.014 110
6644.401 96
6644.789 105
6645.176 90
6645.563 149
6645.951 163
6646.338 162
6646.725 143
6647.113 122
6647.500 169
6647.888 146
6648.275 137
6648.662 138
6649.050 129
6649.437 121
6649.825 127
6650.212 145
6650.600 134
6650.987 132
6651.375 117
6651.762 139
6652.150 149
6652.537 177
6652.925 161
6653.312 152
6653.700 139
6654.087 109
6654.475 113
6654.863 114
6655.250 127
6655.638 113
6656.025 92
6656.413 77
6656.801 92
6657.188 139
6657.576 113
6657.964 104
6658.351 112
6658.739 113
6659.127 114
6659.515 112
6659.902 123
6660.290 135
6660.678 169
6661.066 155
6661.453 158
6661.841 141
6662.229 140
6662.617 158
6663.005 166
6663.392 127
6663.780 117
6664.168 144
6664.556 160
6664.944 160
6665.332 150
6665.720 170
6666.108 111
6666.496 112
6666.884 143
6667.272 162
6667.659 172
6668.047 133
6668.435 98
6668.823 123
6669.211 119
6669.599 121
6669.988 171
6670.376 173
6670.764 143
6671.152 132
6671.540 137
6671.928 121
6672.316 127
6672.704 137
6673.092 149
6673.480 140
6673.868 167
6674.257 174
6674.645 135
6675.033 133
6675.421 115
6675.809 127
6676.198 93
6676.586 123
6676.974 140
6677.362 168
6677.751 170
6678.139 155
6678.527 162
6678.915 174
6679.304 146
6679.692 141
6680.080 137
6680.469 147
6680.857 165
6681.245 134
6681.634 145
6682.022 123
6682.411 132
6682.799 130
6683.187 153
6683.576 127
6683.964 134
6684.353 161
6684.741 142
6685.130 137
6685.518 173
6685.907 149
6686.295 151
6686.684 188
6687.072 147
6687.461 127
6687.849 179
6688.238 165
6688.626 130
6689.015 150
6689.404 167
6689.792 172
6690.181 163
6690.569 188
6690.958 166
6691.347 132
6691.735 148
6692.124 143
6692.513 146
6692.902 109
6693.290 127
6693.679 104
6694.068 131
6694.456 140
6694.845 160
6695.234 156
6695.623 137
6696.012 151
6696.400 145
6696.789 151
6697.178 117
6697.567 128
6697.956 164
6698.344 143
6698.733 125
6699.122 132
6699.511 159
6699.900 135
6700.289 140
6700.678 130
6701.067 142
6701.456 175
6701.845 193
6702.234 182
6702.623 171
6703.012 172
6703.401 142
6703.790 124
6704.179 128
6704.568 125
6704.957 119
6705.346 104
6705.735 128
6706.124 130
6706.513 109
6706.902 93
6707.291 94
6707.680 107
6708.070 120
6708.459 148
6708.848 119
6709.237 102
6709.626 103
6710.015 104
6710.405 98
6710.794 67
6711.183 97
6711.572 109
6711.962 116
6712.351 127
6712.740 131
6713.129 146
6713.519 146
6713.908 126
6714.297 119
6714.687 125
6715.076 158
6715.465 111
6715.855 92
6716.244 84
6716.634 125
6717.023 141
6717.412 107
6717.802 97
6718.191 107
6718.581 129
6718.970 114
6719.360 107
6719.749 109
6720.139 138
6720.528 148
6720.918 193
6721.307 184
6721.697 163
6722.086 128
6722.476 124
6722.865 126
6723.255 140
6723.644 131
6724.034 106
6724.424 100
6724.813 123
6725.203 115
6725.593 123
6725.982 110
6726.372 127
6726.762 109
6727.151 110
6727.541 131
6727.931 136
6728.320 145
6728.710 97
6729.100 88
6729.490 96
6729.880 99
6730.269 123
6730.659 146
6731.049 149
6731.439 141
6731.829 152
6732.218 143
6732.608 130
6732.998 110
6733.388 102
6733.778 133
6734.168 172
6734.558 154
6734.948 137
6735.338 149
6735.727 127
6736.117 111
6736.507 103
6736.897 76
6737.287 97
6737.677 119
6738.067 140
6738.457 121
6738.847 101
6739.237 105
6739.627 144
6740.018 160
6740.408 201
6740.798 182
6741.188 124
6741.578 142
6741.968 133
6742.358 163
6742.748 151
6743.138 134
6743.529 135
6743.919 131
6744.309 111
6744.699 117
6745.089 154
6745.480 187
6745.870 181
6746.260 145
6746.650 156
6747.041 139
6747.431 151
6747.821 105
6748.212 82
6748.602 86
6748.992 88
6749.383 94
6749.773 102
6750.163 132
6750.554 137
6750.944 134
6751.334 119
6751.725 133
6752.115 134
6752.506 125
6752.896 132
6753.287 83
6753.677 115
6754.067 134
6754.458 131
6754.848 121
6755.239 136
6755.629 126
6756.020 111
6756.411 119
6756.801 121
6757.192 142
6757.582 145
6757.973 164
6758.363 177
6758.754 152
6759.145 129
6759.535 108
6759.926 98
6760.317 109
6760.707 109
6761.098 92
6761.489 74
6761.879 100
6762.270 102
6762.661 104
6763.051 131
6763.442 123
6763.833 95
6764.224 82
6764.614 118
6765.005 125
6765.396 128
6765.787 138
6766.178 148
6766.569 153
6766.959 172
6767.350 149
6767.741 149
6768.132 113
6768.523 85
6768.914 86
6769.305 88
6769.696 90
6770.087 82
6770.477 76
6770.868 107
6771.259 135
6771.650 128
6772.041 118
6772.432 99
6772.823 102
6773.214 118
6773.605 149
6773.997 156
6774.388 156
6774.779 155
6775.170 155
6775.561 142
6775.952 131
6776.343 118
6776.734 125
6777.125 128
6777.516 129
6777.908 130
6778.299 140
6778.690 133
6779.081 125
6779.472 93
6779.864 117
6780.255 146
6780.646 118
6781.037 110
6781.429 106
6781.820 106
6782.211 137
6782.602 147
6782.994 134
6783.385 130
6783.776 145
6784.168 160
6784.559 188
6784.950 177
6785.342 131
6785.733 139
6786.125 162
6786.516 195
6786.907 169
6787.299 139
6787.690 126
6788.082 121
6788.473 127
6788.865 147
6789.256 155
6789.648 135
6790.039 144
6790.431 145
6790.822 120
6791.214 124
6791.605 104
6791.997 103
6792.388 132
6792.780 122
6793.172 107
6793.563 118
6793.955 99
6794.347 89
6794.738 104
6795.130 129
6795.522 119
6795.913 122
6796.305 129
6796.697 141
6797.088 152
6797.480 177
6797.872 117
6798.264 106
6798.655 106
6799.047 136
6799.439 119
6799.831 98
6800.222 105
6800.614 112
6801.006 129
6801.398 132
6801.790 130
6802.182 101
6802.573 113
6802.965 131
6803.357 111
6803.749 129
6804.141 132
6804.533 116
6804.925 126
6805.317 148
6805.709 172
6806.101 121
6806.493 86
6806.885 112
6807.277 101
6807.669 115
6808.061 100
6808.453 120
6808.845 92
6809.237 83
6809.629 81
6810.021 94
6810.413 102
6810.805 105
6811.198 125
6811.590 115
6811.982 114
6812.374 119
6812.766 146
6813.158 131
6813.550 111
6813.943 110
6814.335 149
6814.727 154
6815.119 141
6815.512 97
6815.904 119
6816.296 149
6816.688 113
6817.081 80
6817.473 83
6817.865 118
6818.258 118
6818.650 109
6819.042 95
6819.435 114
6819.827 138
6820.219 130
6820.612 120
6821.004 123
6821.397 122
6821.789 85
6822.181 106
6822.574 135
6822.966 137
6823.359 126
6823.751 106
6824.144 114
6824.536 143
6824.929 147
6825.321 119
6825.714 91
6826.106 67
6826.499 75
6826.892 106
6827.284 120
6827.677 88
6828.069 94
6828.462 109
6828.855 109
6829.247 136
6829.640 135
6830.033 100
6830.425 104
6830.818 96
6831.211 83
6831.603 77
6831.996 87
6832.389 88
6832.782 84
6833.174 93
6833.567 88
6833.960 117
6834.353 126
6834.745 136
6835.138 140
6835.531 134
6835.924 99
6836.317 98
6836.710 101
6837.102 88
6837.495 104
6837.888 101
6838.281 75
6838.674 86
6839.067 103
6839.460 105
6839.853 125
6840.246 113
6840.639 118
6841.032 108
6841.425 85
6841.818 83
6842.211 108
6842.604 162
6842.997 160
6843.390 146
6843.783 175
6844.176 161
6844.569 156
6844.962 129
6845.355 106
6845.748 129
6846.141 165
6846.535 148
6846.928 147
6847.321 118
6847.714 104
6848.107 87
6848.500 101
6848.894 107
6849.287 113
6849.680 110
6850.073 89
6850.467 86
6850.860 91
6851.253 92
6851.646 87
6852.040 78
6852.433 107
6852.826 124
6853.220 104
6853.613 88
6854.006 102
6854.400 117
6854.793 137
6855.186 118
6855.580 102
6855.973 118
6856.367 84
6856.760 131
6857.154 112
6857.547 83
6857.940 107
6858.334 108
6858.727 106
6859.121 92
6859.514 96
6859.908 96
6860.301 88
6860.695 82
6861.089 96
6861.482 110
6861.876 117
6862.269 109
6862.663 92
6863.056 117
6863.450 118
6863.844 115
6864.237 133
6864.631 121
6865.025 97
6865.418 75
6865.812 88
6866.206 98
6866.599 95
6866.993 91
6867.387 113
6867.781 106
6868.174 106
6868.568 102
6868.962 99
6869.356 103
6869.750 108
6870.143 112
6870.537 121
6870.931 114
6871.325 105
6871.719 116
6872.113 104
6872.507 110
6872.900 122
6873.294 118
6873.688 148
6874.082 110
6874.476 108
6874.870 132
6875.264 129
6875.658 124
6876.052 114
6876.446 101
6876.840 154
6877.234 145
6877.628 119
6878.022 113
6878.416 112
6878.810 96
6879.204 77
6879.598 77
6879.992 94
6880.387 96
6880.781 107
6881.175 139
6881.569 147
6881.963 127
6882.357 109
6882.751 109
6883.146 114
6883.540 133
6883.934 167
6884.328 129
6884.722 159
6885.117 217
6885.511 177
6885.905 145
6886.299 152
6886.694 147
6887.088 115
6887.482 136
6887.877 137
6888.271 126
6888.665 98
6889.060 92
6889.454 92
6889.848 113
6890.243 136
6890.637 143
6891.032 122
6891.426 72
6891.821 88
6892.215 105
6892.609 122
6893.004 139
6893.398 121
6893.793 93
6894.187 96
6894.582 117
6894.976 108
6895.371 119
6895.765 113
6896.160 112
6896.555 150
6896.949 120
6897.344 110
6897.738 103
6898.133 112
6898.528 84
6898.922 90
6899.317 78
6899.712 79
6900.106 100
6900.501 104
6900.896 116
6901.290 126
6901.685 101
6902.080 90
6902.475 74
6902.869 90
6903.264 110
6903.659 107
6904.054 94
6904.448 89
6904.843 80
6905.238 109
6905.633 123
6906.028 124
6906.423 125
6906.817 108
6907.212 114
6907.607 127
6908.002 116
6908.397 115
6908.792 104
6909.187 76
6909.582 100
6909.977 154
6910.372 148
6910.767 192
6911.162 147
6911.557 116
6911.952 97
6912.347 145
6912.742 118
6913.137 129
6913.532 137
6913.927 118
6914.322 80
6914.717 87
6915.112 105
6915.507 134
6915.902 106
6916.298 111
6916.693 105
6917.088 103
6917.483 102
6917.878 93
6918.273 83
6918.669 107
6919.064 112
6919.459 112
6919.854 108
6920.249 74
6920.645 69
6921.040 95
6921.435 97
6921.831 88
6922.226 69
6922.621 96
6923.017 126
6923.412 123
6923.807 100
6924.203 86
6924.598 70
6924.993 86
6925.389 79
6925.784 82
6926.180 72
6926.575 66
6926.970 66
6927.366 95
6927.761 99
6928.157 84
6928.552 89
6928.948 100
6929.343 114
6929.739 138
6930.134 127
6930.530 104
6930.925 95
6931.321 120
6931.717 114
6932.112 101
6932.508 107
6932.903 128
6933.299 123
6933.695 96
6934.090 108
6934.486 107
6934.882 109
6935.277 118
6935.673 156
6936.069 177
6936.464 135
6936.860 134
6937.256 126
6937.652 141
6938.047 130
6938.443 112
6938.839 104
6939.235 115
6939.630 97
6940.026 90
6940.422 105
6940.818 94
6941.214 85
6941.610 71
6942.005 56
6942.401 84
6942.797 102
6943.193 102
6943.589 105
6943.985 106
6944.381 120
6944.777 156
6945.173 147
6945.569 126
6945.965 108
6946.361 107
6946.757 156
6947.153 152
6947.549 119
6947.945 131
6948.341 136
6948.737 111
6949.133 121
6949.529 94
6949.925 117
6950.321 139
6950.717 117
6951.114 115
6951.510 99
6951.906 95
6952.302 82
6952.698 95
6953.094 103
6953.491 101
6953.887 103
6954.283 126
6954.679 126
6955.075 91
6955.472 84
6955.868 87
6956.264 85
6956.660 112
6957.057 142
6957.453 117
6957.849 108
6958.246 114
6958.642 126
6959.038 91
6959.435 97
6959.831 109
6960.228 107
6960.624 115
6961.020 126
6961.417 117
6961.813 92
6962.210 91
6962.606 89
6963.003 88
6963.399 110
6963.796 96
6964.192 123
6964.589 111
6964.985 97
6965.382 99
6965.778 121
6966.175 121
6966.571 77
6966.968 112
6967.364 124
6967.761 119
6968.158 109
6968.554 108
6968.951 110
6969.348 116
6969.744 109
6970.141 91
6970.538 102
6970.934 102
6971.331 92
6971.728 112
6972.124 110
6972.521 128
6972.918 94
6973.315 76
6973.711 80
6974.108 117
6974.505 106
6974.902 108
6975.299 89
6975.695 112
6976.092 108
6976.489 129
6976.886 145
6977.283 112
6977.680 76
6978.077 95
6978.474 115
6978.870 105
6979.267 119
6979.664 132
6980.061 88
6980.458 123
6980.855 93
6981.252 105
6981.649 90
6982.046 100
6982.443 118
6982.840 92
6983.237 96
6983.634 89
6984.031 90
6984.429 102
6984.826 117
6985.223 128
6985.620 124
6986.017 105
6986.414 90
6986.811 98
6987.208 83
6987.606 94
6988.003 100
6988.400 110
6988.797 138
6989.194 137
6989.592 130
6989.989 111
6990.386 92
6990.783 80
6991.181 70
6991.578 60
6991.975 86
6992.372 81
6992.770 87
6993.167 102
6993.564 98
6993.962 87
6994.359 113
6994.756 119
6995.154 120
6995.551 104
6995.949 127
6996.346 120
6996.743 143
6997.141 151
6997.538 142
6997.936 103
6998.333 82
6998.731 101
6999.128 134
6999.526 129
6999.923 113
7000.321 134
7000.718 111
7001.116 96
7001.513 126
7001.911 118
7002.309 120
7002.706 142
7003.104 145
7003.501 145
7003.899 146
7004.297 118
7004.694 95
7005.092 87
7005.490 118
7005.887 127
7006.285 110
7006.683 109
7007.080 109
7007.478 96
7007.876 88
7008.274 111
7008.671 92
7009.069 75
7009.467 94
7009.865 115
7010.263 82
7010.660 88
7011.058 91
7011.456 137
7011.854 124
7012.252 133
7012.650 109
7013.048 89
7013.446 103
7013.843 112
7014.241 110
7014.639 111
7015.037 131
7015.435 116
7015.833 157
7016.231 133
7016.629 140
7017.027 123
7017.425 93
7017.823 80
7018.221 100
7018.619 70
7019.017 72
7019.415 72
7019.813 92
7020.212 114
7020.610 112
7021.008 121
7021.406 130
7021.804 98
7022.202 102
7022.600 108
7022.998 133
7023.397 144
7023.795 128
7024.193 124
7024.591 102
7024.990 100
7025.388 132
7025.786 110
7026.184 112
7026.583 99
7026.981 104
7027.379 101
7027.777 92
7028.176 96
7028.574 121
7028.972 114
7029.371 101
7029.769 81
7030.167 115
7030.566 136
7030.964 133
7031.363 118
7031.761 106
7032.160 126
7032.558 116
7032.956 125
7033.355 133
7033.753 134
7034.152 141
7034.550 127
7034.949 106
7035.347 107
7035.746 122
7036.144 131
7036.543 87
7036.942 82
7037.340 100
7037.739 116
7038.137 116
7038.536 89
7038.935 75
7039.333 95
7039.732 87
7040.130 87
7040.529 94
7040.928 88
7041.327 83
7041.725 103
7042.124 107
7042.523 124
7042.921 112
7043.320 96
7043.719 83
7044.118 79
7044.516 95
7044.915 106
7045.314 100
7045.713 117
7046.112 107
7046.511 103
7046.909 114
7047.308 120
7047.707 158
7048.106 111
7048.505 118
7048.904 122
7049.303 89
7049.702 85
7050.101 86
7050.499 75
7050.898 65
7051.297 65
7051.696 58
7052.095 54
7052.494 66
7052.893 69
7053.292 64
7053.691 80
7054.091 91
7054.490 151
7054.889 140
7055.288 94
7055.687 96
7056.086 108
7056.485 112
7056.884 107
7057.283 98
7057.683 88
7058.082 87
7058.481 125
7058.880 128
7059.279 104
7059.678 117
7060.078 114
7060.477 130
7060.876 120
7061.275 130
7061.675 107
7062.074 99
7062.473 111
7062.873 103
7063.272 119
7063.671 100
7064.070 78
7064.470 73
7064.869 82
7065.269 94
7065.668 85
7066.067 108
7066.467 134
7066.866 93
7067.266 115
7067.665 110
7068.064 99
7068.464 71
7068.863 90
7069.263 104
7069.662 99
7070.062 128
7070.461 136
7070.861 138
7071.260 107
7071.660 105
7072.060 106
7072.459 115
7072.859 144
7073.258 140
7073.658 126
7074.057 106
7074.457 125
7074.857 108
7075.256 96
7075.656 116
7076.056 99
7076.455 86
7076.855 100
7077.255 100
7077.655 85
7078.054 87
7078.454 81
7078.854 86
7079.254 119
7079.653 139
7080.053 119
7080.453 104
7080.853 87
7081.252 88
7081.652 107
7082.052 105
7082.452 103
7082.852 92
7083.252 76
7083.652 62
7084.052 84
7084.451 78
7084.851 95
7085.251 103
7085.651 93
7086.051 99
7086.451 109
7086.851 99
7087.251 69
7087.651 69
7088.051 112
7088.451 90
7088.851 66
7089.251 78
7089.651 79
7090.051 74
7090.451 56
7090.852 36
7091.252 73
7091.652 70
7092.052 54
7092.452 73
7092.852 58
7093.252 62
7093.652 66
7094.053 82
7094.453 115
7094.853 109
7095.253 107
7095.653 110
7096.054 68
7096.454 85
7096.854 102
7097.254 92
7097.655 94
7098.055 76
7098.455 68
7098.856 88
7099.256 86
7099.656 88
7100.057 67
7100.457 73
7100.857 102
7101.258 119
7101.658 92
7102.059 97
7102.459 128
7102.859 111
7103.260 90
7103.660 102
7104.061 104
7104.461 93
7104.862 129
7105.262 122
7105.663 105
7106.063 100
7106.464 87
7106.864 93
7107.265 76
7107.665 79
7108.066 99
7108.467 94
7108.867 104
7109.268 123
7109.668 106
7110.069 95
7110.470 98
7110.870 93
7111.271 82
7111.672 121
7112.072 99
7112.473 118
7112.874 109
7113.275 111
7113.675 103
7114.076 85
7114.477 112
7114.878 105
7115.278 76
7115.679 63
7116.080 60
7116.481 76
7116.882 80
7117.282 79
7117.683 75
7118.084 96
7118.485 60
7118.886 73
7119.287 97
7119.688 88
7120.089 82
7120.489 107
7120.890 99
7121.291 76
7121.692 68
7122.093 67
7122.494 60
7122.895 66
7123.296 60
7123.697 68
7124.098 93
7124.499 108
7124.900 116
7125.301 99
7125.702 68
7126.104 72
7126.505 92
7126.906 95
7127.307 87
7127.708 88
7128.109 82
7128.510 84
7128.911 81
7129.313 72
7129.714 51
7130.115 48
7130.516 70
7130.917 65
7131.319 72
7131.720 67
7132.121 61
7132.522 71
7132.924 78
7133.325 85
7133.726 85
7134.128 87
7134.529 112
7134.930 116
7135.332 106
7135.733 92
7136.134 76
7136.536 59
7136.937 95
7137.338 77
7137.740 58
7138.141 62
7138.543 59
7138.944 42
7139.346 49
7139.747 54
7140.149 79
7140.550 85
7140.952 88
7141.353 80
7141.755 70
7142.156 82
7142.558 88
7142.959 87
7143.361 82
7143.762 109
7144.164 114
7144.566 84
7144.967 78
7145.369 69
7145.770 76
7146.172 104
7146.574 123
7146.975 102
7147.377 106
7147.779 101
7148.181 88
7148.582 70
7148.984 68
7149.386 66
7149.787 59
7150.189 66
7150.591 86
7150.993 106
7151.395 85
7151.796 54
7152.198 57
7152.600 73
7153.002 73
7153.404 72
7153.806 81
7154.207 94
7154.609 98
7155.011 103
7155.413 108
7155.815 116
7156.217 96
7156.619 68
7157.021 66
7157.423 54
7157.825 57
7158.227 80
7158.629 95
7159.031 79
7159.433 71
7159.835 66
7160.237 89
7160.639 106
7161.041 83
7161.443 71
7161.845 63
7162.247 74
7162.649 93
7163.051 87
7163.454 127
7163.856 109
7164.258 77
7164.660 80
7165.062 97
7165.464 100
7165.867 97
7166.269 85
7166.671 85
7167.073 101
7167.476 93
7167.878 71
7168.280 91
7168.682 122
7169.085 104
7169.487 94
7169.889 93
7170.292 98
7170.694 93
7171.096 77
7171.499 102
7171.901 119
7172.303 113
7172.706 99
7173.108 98
7173.511 86
7173.913 82
7174.315 93
7174.718 75
7175.120 72
7175.523 70
7175.925 60
7176.328 63
7176.730 63
7177.133 78
7177.535 84
7177.938 90
7178.340 84
7178.743 79
7179.146 79
7179.548 81
7179.951 71
7180.353 73
7180.756 78
7181.159 83
7181.561 76
7181.964 63
7182.367 64
7182.769 97
7183.172 96
7183.575 92
7183.977 96
7184.380 82
7184.783 114
7185.186 86
7185.588 99
7185.991 110
7186.394 124
7186.797 98
7187.199 83
7187.602 83
7188.005 76
7188.408 91
7188.811 113
7189.214 141
7189.616 128
7190.019 99
7190.422 113
7190.825 98
7191.228 72
7191.631 113
7192.034 88
7192.437 80
7192.840 75
7193.243 105
7193.646 90
7194.049 71
7194.452 56
7194.855 62
7195.258 93
7195.661 78
7196.064 99
7196.467 111
7196.870 117
7197.273 92
7197.676 95
7198.079 110
7198.482 108
7198.885 110
7199.289 109
7199.692 114
7200.095 99
7200.498 63
7200.901 69
7201.304 77
7201.708 113
7202.111 108
7202.514 137
7202.917 168
7203.321 170
7203.724 129
7204.127 119
7204.530 110
7204.934 92
7205.337 94
7205.740 94
7206.144 97
7206.547 103
7206.950 80
7207.354 80
7207.757 88
7208.160 78
7208.564 106
7208.967 112
7209.371 107
7209.774 99
7210.178 88
7210.581 91
7210.984 66
7211.388 76
7211.791 76
7212.195 68
7212.598 87
7213.002 101
7213.405 119
7213.809 111
7214.213 100
7214.616 88
7215.020 89
7215.423 66
7215.827 79
7216.231 128
7216.634 109
7217.038 91
7217.441 96
7217.845 101
7218.249 79
7218.652 69
7219.056 75
7219.460 96
7219.864 99
7220.267 93
7220.671 93
7221.075 111
7221.478 92
7221.882 78
7222.286 77
7222.690 92
7223.094 86
7223.497 66
7223.901 85
7224.305 78
7224.709 72
7225.113 74
7225.517 66
7225.921 65
7226.324 69
7226.728 89
7227.132 106
7227.536 82
7227.940 90
7228.344 64
7228.748 81
7229.152 93
7229.556 84
7229.960 87
7230.364 73
7230.768 67
7231.172 48
7231.576 72
7231.980 63
7232.384 61
7232.788 60
7233.192 75
7233.596 61
7234.001 99
7234.405 97
7234.809 87
7235.213 87
7235.617 99
7236.021 101
7236.425 113
7236.830 80
7237.234 104
7237.638 123
7238.042 119
7238.447 131
7238.851 95
7239.255 103
7239.659 121
7240.064 91
7240.468 81
7240.872 89
7241.276 68
7241.681 80
7242.085 106
7242.489 89
7242.894 118
7243.298 103
7243.703 85
7244.107 93
7244.511 96
7244.916 97
7245.320 87
7245.725 85
7246.129 85
7246.534 102
7246.938 99
7247.342 84
7247.747 87
7248.151 82
7248.556 50
7248.961 81
7249.365 101
7249.770 105
7250.174 87
7250.579 90
7250.983 60
7251.388 69
7251.792 51
7252.197 80
7252.602 92
7253.006 96
7253.411 99
7253.816 79
7254.220 74
7254.625 79
7255.030 92
7255.434 95
7255.839 89
7256.244 93
7256.649 109
7257.053 100
7257.458 92
7257.863 88
7258.268 84
7258.672 87
7259.077 84
7259.482 70
7259.887 74
7260.292 73
7260.697 53
7261.102 66
7261.506 63
7261.911 64
7262.316 78
7262.721 89
7263.126 119
7263.531 100
7263.936 103
7264.341 83
7264.746 76
7265.151 66
7265.556 62
7265.961 64
7266.366 88
7266.771 109
7267.176 99
7267.581 80
7267.986 104
7268.391 93
7268.796 94
7269.201 95
7269.606 89
7270.011 87
7270.416 112
7270.822 84
7271.227 91
7271.632 102
7272.037 79
7272.442 67
7272.847 63
7273.253 73
7273.658 64
7274.063 83
7274.468 108
7274.874 119
7275.279 141
7275.684 143
7276.089 103
7276.495 83
7276.900 89
7277.305 107
7277.711 90
7278.116 81
7278.521 93
7278.927 85
7279.332 110
7279.737 112
7280.143 90
7280.548 98
7280.954 109
7281.359 90
7281.765 73
7282.170 59
7282.575 56
7282.981 51
7283.386 61
7283.792 74
7284.197 107
7284.603 133
7285.008 100
7285.414 87
7285.820 103
7286.225 96
7286.631 99
7287.036 93
7287.442 89
7287.847 76
7288.253 92
7288.659 96
7289.064 83
7289.470 67
7289.876 78
7290.281 86
7290.687 83
7291.093 55
7291.498 55
7291.904 56
7292.310 36
7292.716 51
7293.121 59
7293.527 67
7293.933 75
7294.339 87
7294.745 85
7295.150 90
7295.556 98
7295.962 77
7296.368 104
7296.774 135
7297.180 118
7297.585 96
7297.991 72
7298.397 74
7298.803 101
7299.209 123
7299.615 107
7300.021 69
7300.427 102
7300.833 127
7301.239 100
7301.645 85
7302.051 86
7302.457 76
7302.863 78
7303.269 82
7303.675 63
7304.081 73
7304.487 71
7304.893 78
7305.299 71
7305.705 43
7306.112 57
7306.518 87
7306.924 111
7307.330 113
7307.736 89
7308.142 86
7308.549 93
7308.955 82
7309.361 79
7309.767 95
7310.173 96
7310.580 68
7310.986 69
7311.392 77
7311.798 95
7312.205 88
7312.611 89
7313.017 85
7313.424 79
7313.830 67
7314.236 72
7314.643 59
7315.049 66
7315.455 70
7315.862 63
7316.268 84
7316.675 75
7317.081 60
7317.487 109
7317.894 104
7318.300 78
7318.707 55
7319.113 71
7319.520 82
7319.926 119
7320.333 109
7320.739 86
7321.146 98
7321.552 74
7321.959 63
7322.365 72
7322.772 99
7323.179 63
7323.585 60
7323.992 66
7324.399 64
7324.805 58
7325.212 49
7325.618 60
7326.025 69
7326.432 85
7326.838 80
7327.245 87
7327.652 100
7328.059 109
7328.465 107
7328.872 112
7329.279 97
7329.686 71
7330.092 90
7330.499 103
7330.906 81
7331.313 87
7331.720 80
7332.127 63
7332.533 79
7332.940 75
7333.347 72
7333.754 59
7334.161 78
7334.568 100
7334.975 82
7335.382 101
7335.789 71
7336.196 87
7336.602 90
7337.009 91
7337.416 90
7337.823 85
7338.230 105
7338.637 96
7339.045 72
7339.452 75
7339.859 97
7340.266 88
7340.673 80
7341.080 77
7341.487 83
7341.894 88
7342.301 80
7342.708 74
7343.115 109
7343.523 94
7343.930 81
7344.337 98
7344.744 113
7345.151 105
7345.559 88
7345.966 66
7346.373 72
7346.780 101
7347.188 99
7347.595 94
7348.002 121
7348.409 103
7348.817 118
7349.224 110
7349.631 90
7350.039 92
7350.446 75
7350.853 60
7351.261 93
7351.668 87
7352.075 113
7352.483 100
7352.890 94
7353.298 90
7353.705 112
7354.113 116
7354.520 94
7354.928 64
7355.335 85
7355.743 81
7356.150 91
7356.558 109
7356.965 105
7357.373 110
7357.780 92
7358.188 76
7358.595 84
7359.003 69
7359.410 82
7359.818 96
7360.226 98
7360.633 115
7361.041 119
7361.449 93
7361.856 78
7362.264 96
7362.672 96
7363.079 87
7363.487 78
7363.895 88
7364.302 62
7364.710 71
7365.118 85
7365.526 95
7365.934 84
7366.341 85
7366.749 71
7367.157 60
7367.565 77
7367.973 99
7368.380 111
7368.788 117
7369.196 137
7369.604 126
7370.012 134
7370.420 122
7370.828 106
7371.236 99
7371.644 97
7372.052 83
7372.459 54
7372.867 74
7373.275 93
7373.683 94
7374.091 84
7374.499 56
7374.907 53
7375.315 83
7375.724 136
7376.132 99
7376.540 81
7376.948 54
7377.356 58
7377.764 61
7378.172 75
7378.580 64
7378.988 74
7379.396 72
7379.805 62
7380.213 46
7380.621 55
7381.029 61
7381.437 75
7381.846 87
7382.254 102
7382.662 106
7383.070 82
7383.479 93
7383.887 97
7384.295 97
7384.703 112
7385.112 91
7385.520 105
7385.928 133
7386.337 135
7386.745 115
7387.153 98
7387.562 91
7387.970 113
7388.379 90
7388.787 79
7389.195 65
7389.604 63
7390.012 76
7390.421 64
7390.829 71
7391.238 72
7391.646 63
7392.055 49
7392.463 54
7392.872 58
7393.280 70
7393.689 71
7394.097 83
7394.506 74
7394.914 85
7395.323 80
7395.732 71
7396.140 83
7396.549 84
7396.958 58
7397.366 76
7397.775 90
7398.184 78
7398.592 83
7399.001 60
7399.410 81
7399.818 89
7400.227 77
7400.636 60
7401.044 68
7401.453 68
7401.862 100
7402.271 101
7402.680 81
7403.088 69
7403.497 75
7403.906 88
7404.315 73
7404.724 70
7405.133 73
7405.541 90
7405.950 86
7406.359 71
7406.768 100
7407.177 101
7407.586 109
7407.995 99
7408.404 118
7408.813 118
7409.222 92
7409.631 67
7410.040 58
7410.449 76
7410.858 75
7411.267 58
7411.676 43
7412.085 61
7412.494 73
7412.903 89
7413.312 69
7413.721 73
7414.130 57
7414.539 74
7414.949 91
7415.358 84
7415.767 95
7416.176 78
7416.585 51
7416.994 28
7417.404 35
7417.813 40
7418.222 82
7418.631 89
7419.041 76
7419.450 83
7419.859 84
7420.268 73
7420.678 68
7421.087 77
7421.496 83
7421.906 82
7422.315 78
7422.724 109
7423.134 76
7423.543 58
7423.952 77
7424.362 77
7424.771 75
7425.181 63
7425.590 82
7425.999 66
7426.409 70
7426.818 67
7427.228 74
7427.637 81
7428.047 61
7428.456 57
7428.866 46
7429.275 44
7429.685 81
7430.094 81
7430.504 77
7430.913 59
7431.323 52
7431.733 53
7432.142 69
7432.552 94
7432.962 101
7433.371 99
7433.781 81
7434.190 92
7434.600 91
7435.010 76
7435.420 82
7435.829 103
7436.239 81
7436.649 66
7437.058 119
7437.468 104
7437.878 100
7438.288 81
7438.697 76
7439.107 64
7439.517 78
7439.927 103
7440.337 69
7440.747 57
7441.156 65
7441.566 74
7441.976 80
7442.386 78
7442.796 75
7443.206 84
7443.616 75
7444.026 96
7444.436 101
7444.846 107
7445.256 79
7445.666 82
7446.076 81
7446.486 68
7446.896 60
7447.306 78
7447.716 84
7448.126 60
7448.536 62
7448.946 80
7449.356 77
7449.766 75
7450.176 74
7450.586 94
7450.996 78
7451.406 61
7451.817 68
7452.227 77
7452.637 81
7453.047 84
7453.457 69
7453.867 91
7454.278 88
7454.688 75
7455.098 78
7455.508 76
7455.919 95
7456.329 95
7456.739 86
7457.150 85
7457.560 79
7457.970 69
7458.380 79
7458.791 89
7459.201 88
7459.612 84
7460.022 74
7460.432 78
7460.843 81
7461.253 62
7461.663 78
7462.074 90
7462.484 77
7462.895 79
7463.305 82
7463.716 81
7464.126 84
7464.537 67
7464.947 54
7465.358 71
7465.768 65
7466.179 58
7466.589 56
7467.000 62
7467.411 91
7467.821 62
7468.232 51
7468.642 47
7469.053 56
7469.464 63
7469.874 55
7470.285 71
7470.696 76
7471.106 81
7471.517 59
7471.928 65
7472.338 90
7472.749 57
7473.160 51
7473.570 57
7473.981 76
7474.392 92
7474.803 54
7475.214 52
7475.624 50
7476.035 69
7476.446 76
7476.857 83
7477.268 73
7477.679 66
7478.089 66
7478.500 79
7478.911 75
7479.322 66
7479.733 83
7480.144 73
7480.555 61
7480.966 70
7481.377 65
7481.788 71
7482.199 67
7482.610 71
7483.021 64
7483.432 47
7483.843 56
7484.254 87
7484.665 93
7485.076 96
7485.487 73
7485.898 56
7486.309 53
7486.720 73
7487.131 59
7487.543 76
7487.954 77
7488.365 72
7488.776 84
7489.187 66
7489.598 63
7490.010 48
7490.421 46
7490.832 49
7491.243 62
7491.654 61
7492.066 60
7492.477 61
7492.888 77
7493.300 74
7493.711 61
7494.122 72
7494.533 81
7494.945 82
7495.356 92
7495.767 101
7496.179 76
7496.590 89
7497.002 72
7497.413 62
7497.824 68
7498.236 64
7498.647 93
7499.059 83
7499.470 66
7499.882 74
7500.293 53
7500.705 57
7501.116 90
7501.528 89
7501.939 76
7502.351 74
7502.762 64
7503.174 76
7503.585 65
7503.997 64
7504.409 98
7504.820 80
7505.232 59
7505.643 55
7506.055 72
7506.467 56
7506.878 86
7507.290 88
7507.702 103
7508.113 133
7508.525 109
7508.937 95
7509.348 73
7509.760 93
7510.172 113
7510.584 99
7510.996 79
7511.407 86
7511.819 78
7512.231 65
7512.643 58
7513.055 59
7513.466 95
7513.878 94
7514.290 80
7514.702 77
7515.114 93
7515.526 99
7515.938 120
7516.350 85
7516.762 85
7517.173 119
7517.585 126
7517.997 122
7518.409 97
7518.821 74
7519.233 97
7519.645 82
7520.057 82
7520.469 76
7520.881 75
7521.293 76
7521.706 76
7522.118 72
7522.530 115
7522.942 111
7523.354 114
7523.766 104
7524.178 90
7524.590 109
7525.002 92
7525.415 73
7525.827 81
7526.239 77
7526.651 58
7527.063 59
7527.476 62
7527.888 71
7528.300 89
7528.712 79
7529.125 67
7529.537 50
7529.949 53
7530.362 65
7530.774 79
7531.186 69
7531.598 56
7532.011 84
7532.423 81
7532.836 63
7533.248 72
7533.660 73
7534.073 69
7534.485 79
7534.898 86
7535.310 68
7535.722 86
7536.135 100
7536.547 88
7536.960 92
7537.372 92
7537.785 114
7538.197 129
7538.610 118
7539.022 100
7539.435 111
7539.848 113
7540.260 73
7540.673 77
7541.085 72
7541.498 114
7541.911 91
7542.323 98
7542.736 78
7543.148 64
7543.561 73
7543.974 77
7544.387 71
7544.799 87
7545.212 75
7545.625 74
7546.037 86
7546.450 77
7546.863 81
7547.276 76
7547.688 81
7548.101 81
7548.514 118
7548.927 81
7549.340 73
7549.752 90
7550.165 75
7550.578 79
7550.991 63
7551.404 67
7551.817 77
7552.230 67
7552.643 75
7553.056 90
7553.468 77
7553.881 82
7554.294 70
7554.707 74
7555.120 76
7555.533 74
7555.946 53
7556.359 69
7556.772 45
7557.185 37
7557.598 47
7558.011 50
7558.425 46
7558.838 60
7559.251 60
7559.664 64
7560.077 77
7560.490 96
7560.903 95
7561.316 89
7561.730 102
7562.143 83
7562.556 58
7562.969 59
7563.382 52
7563.795 45
7564.209 65
7564.622 81
7565.035 91
7565.448 98
7565.862 87
7566.275 91
7566.688 77
7567.102 65
7567.515 46
7567.928 32
7568.342 68
7568.755 65
7569.168 61
7569.582 65
7569.995 56
7570.408 41
7570.822 45
7571.235 54
7571.649 47
7572.062 58
7572.476 72
7572.889 88
7573.303 76
7573.716 55
7574.130 38
7574.543 45
7574.957 67
7575.370 69
7575.784 71
7576.197 86
7576.611 109
7577.024 92
7577.438 75
7577.852 87
7578.265 70
7578.679 81
7579.092 64
7579.506 85
7579.920 68
7580.333 55
7580.747 52
7581.161 60
7581.574 69
7581.988 55
7582.402 60
7582.816 54
7583.229 65
7583.643 81
7584.057 77
7584.471 72
7584.885 55
7585.298 52
7585.712 55
7586.126 81
7586.540 85
7586.954 100
7587.368 79
7587.781 70
7588.195 94
7588.609 77
7589.023 73
7589.437 74
7589.851 79
7590.265 82
7590.679 80
7591.093 102
7591.507 84
7591.921 65
7592.335 89
7592.749 102
7593.163 78
7593.577 70
7593.991 71
7594.405 105
7594.819 89
7595.233 75
7595.647 49
7596.061 49
7596.475 55
7596.889 54
7597.304 59
7597.718 48
7598.132 52
7598.546 51
7598.960 59
7599.374 57
7599.789 86
7600.203 87
7600.617 71
7601.031 64
7601.445 65
7601.860 75
7602.274 76
7602.688 71
7603.103 73
7603.517 89
7603.931 62
7604.345 86
7604.760 60
7605.174 53
7605.589 50
7606.003 45
7606.417 47
7606.832 47
7607.246 67
7607.660 79
7608.075 58
7608.489 59
7608.904 73
7609.318 77
7609.733 82
7610.147 85
7610.562 61
7610.976 51
7611.391 51
7611.805 50
7612.220 51
7612.634 57
7613.049 52
7613.463 61
7613.878 81
7614.293 88
7614.707 97
7615.122 76
7615.536 76
7615.951 81
7616.366 90
7616.780 74
7617.195 85
7617.610 54
7618.024 54
7618.439 49
7618.854 75
7619.269 76
7619.683 79
7620.098 88
7620.513 85
7620.928 106
7621.342 77
7621.757 66
7622.172 59
7622.587 68
7623.002 62
7623.417 47
7623.831 66
7624.246 57
7624.661 85
7625.076 69
7625.491 51
7625.906 52
7626.321 62
7626.736 101
7627.151 72
7627.566 77
7627.981 68
7628.396 65
7628.811 96
7629.226 85
7629.641 86
7630.056 65
7630.471 77
7630.886 65
7631.301 42
7631.716 56
7632.131 53
7632.546 38
7632.961 47
7633.376 65
7633.791 69
7634.206 81
7634.622 70
7635.037 74
7635.452 56
7635.867 56
7636.282 61
7636.697 66
7637.113 68
7637.528 67
7637.943 70
7638.358 83
7638.774 73
7639.189 51
7639.604 43
7640.019 56
7640.435 67
7640.850 58
7641.265 70
7641.681 58
7642.096 48
7642.511 48
7642.927 35
7643.342 37
7643.758 53
7644.173 78
7644.588 97
7645.004 78
7645.419 79
7645.835 68
7646.250 61
7646.666 83
7647.081 73
7647.497 57
7647.912 91
7648.328 80
7648.743 59
7649.159 79
7649.574 59
7649.990 60
7650.405 55
7650.821 48
7651.237 79
7651.652 94
7652.068 78
7652.484 74
7652.899 75
7653.315 75
7653.730 77
7654.146 73
7654.562 83
7654.978 77
7655.393 90
7655.809 64
7656.225 57
7656.640 51
7657.056 58
7657.472 47
7657.888 48
7658.304 72
7658.719 75
7659.135 70
7659.551 65
7659.967 62
7660.383 65
7660.799 62
7661.214 76
7661.630 80
7662.046 80
7662.462 76
7662.878 69
7663.294 58
7663.710 93
7664.126 90
7664.542 66
7664.958 48
7665.374 24
7665.790 56
7666.206 83
7666.622 76
7667.038 75
7667.454 64
7667.870 82
7668.286 93
7668.702 106
7669.118 109
7669.534 95
7669.950 89
7670.366 58
7670.783 67
7671.199 60
7671.615 48
7672.031 84
7672.447 78
7672.863 74
7673.280 65
7673.696 45
7674.112 50
7674.528 67
7674.944 56
7675.361 67
7675.777 57
7676.193 63
7676.610 74
7677.026 76
7677.442 79
7677.858 67
7678.275 53
7678.691 75
7679.107 65
7679.524 51
7679.940 45
7680.357 39
7680.773 55
7681.189 60
7681.606 66
7682.022 67
7682.439 98
7682.855 104
7683.272 67
7683.688 48
7684.105 60
7684.521 57
7684.938 60
7685.354 61
7685.771 59
7686.187 31
7686.604 44
7687.020 37
7687.437 51
7687.854 61
7688.270 74
7688.687 93
7689.103 91
7689.520 82
7689.937 86
7690.353 72
7690.770 67
7691.187 70
7691.603 56
7692.020 41
7692.437 57
7692.854 77
7693.270 65
7693.687 67
7694.104 71
7694.521 58
7694.937 88
7695.354 86
7695.771 80
7696.188 83
7696.605 71
7697.021 48
7697.438 53
7697.855 68
7698.272 65
7698.689 48
7699.106 56
7699.523 51
7699.940 70
7700.357 47
7700.773 44
7701.190 63
7701.607 62
7702.024 51
7702.441 79
7702.858 93
7703.275 77
7703.692 63
7704.109 56
7704.526 59
7704.943 71
7705.361 77
7705.778 91
7706.195 87
7706.612 70
7707.029 47
7707.446 47
7707.863 56
7708.280 53
7708.697 47
7709.115 63
7709.532 71
7709.949 60
7710.366 61
7710.783 52
7711.201 72
7711.618 77
7712.035 78
7712.452 45
7712.870 38
7713.287 65
7713.704 54
7714.122 49
7714.539 54
7714.956 91
7715.374 99
7715.791 93
7716.208 96
7716.626 69
7717.043 59
7717.460 57
7717.878 86
7718.295 83
7718.713 103
7719.130 95
7719.548 78
7719.965 69
7720.382 71
7720.800 93
7721.217 99
7721.635 81
7722.052 75
7722.470 52
7722.888 54
7723.305 54
7723.723 53
7724.140 58
7724.558 51
7724.975 57
7725.393 64
7725.811 68
7726.228 58
7726.646 54
7727.064 77
7727.481 83
7727.899 80
7728.317 69
7728.734 54
7729.152 52
7729.570 73
7729.987 78
7730.405 86
7730.823 70
7731.241 78
7731.658 77
7732.076 69
7732.494 70
7732.912 51
7733.330 46
7733.748 44
7734.165 52
7734.583 95
7735.001 88
7735.419 73
7735.837 60
7736.255 75
7736.673 64
7737.091 75
7737.509 75
7737.926 55
7738.344 74
7738.762 64
7739.180 73
7739.598 60
7740.016 71
7740.434 62
7740.852 65
7741.270 81
7741.688 60
7742.107 48
7742.525 62
7742.943 54
7743.361 56
7743.779 67
7744.197 69
7744.615 69
7745.033 94
7745.451 82
7745.870 54
7746.288 53
7746.706 71
7747.124 118
7747.542 111
7747.961 100
7748.379 82
7748.797 70
7749.215 66
7749.634 49
7750.052 62
7750.470 65
7750.888 59
7751.307 53
7751.725 65
7752.143 62
7752.562 53
7752.980 43
7753.398 66
7753.817 83
7754.235 72
7754.654 89
7755.072 92
7755.490 83
7755.909 75
7756.327 59
7756.746 46
7757.164 53
7757.583 57
7758.001 51
7758.420 75
7758.838 44
7759.257 47
7759.675 60
7760.094 44
7760.512 51
7760.931 45
7761.349 59
7761.768 57
7762.187 49
7762.605 52
7763.024 70
7763.443 56
7763.861 46
7764.280 57
7764.698 59
7765.117 72
7765.536 71
7765.955 63
7766.373 47
7766.792 47
7767.211 56
7767.629 64
7768.048 70
7768.467 64
7768.886 65
7769.305 56
7769.723 51
7770.142 65
7770.561 97
7770.980 104
7771.399 51
7771.818 61
7772.236 50
7772.655 51
7773.074 67
7773.493 70
7773.912 69
7774.331 65
7774.750 88
7775.169 71
7775.588 62
7776.007 67
7776.426 50
7776.845 42
7777.264 52
7777.683 44
7778.102 50
7778.521 45
7778.940 48
7779.359 75
7779.778 83
7780.197 75
7780.616 53
7781.035 62
7781.454 51
7781.874 48
7782.293 63
7782.712 54
7783.131 72
7783.550 75
7783.969 71
7784.389 131
7784.808 118
7785.227 121
7785.646 102
7786.066 77
7786.485 87
7786.904 83
7787.323 63
7787.743 61
7788.162 50
7788.581 66
7789.001 83
7789.420 63
7789.839 43
7790.259 34
7790.678 43
7791.097 38
7791.517 63
7791.936 53
7792.356 46
7792.775 53
7793.194 68
7793.614 60
7794.033 62
7794.453 62
7794.872 41
7795.292 71
7795.711 68
7796.131 47
7796.550 52
7796.970 52
7797.389 60
7797.809 63
7798.229 44
7798.648 58
7799.068 85
7799.487 76
7799.907 75
7800.327 68
7800.746 48
7801.166 61
7801.586 59
7802.005 42
7802.425 48
7802.845 51
7803.264 50
7803.684 53
7804.104 44
7804.523 45
7804.943 50
7805.363 46
7805.783 58
7806.203 62
7806.622 50
7807.042 47
7807.462 33
7807.882 33
7808.302 31
7808.722 54
7809.141 82
7809.561 72
7809.981 82
7810.401 74
7810.821 62
7811.241 74
7811.661 50
7812.081 56
7812.501 37
7812.921 28
7813.341 47
7813.761 53
7814.181 76
7814.601 68
7815.021 59
7815.441 89
7815.861 66
7816.281 49
7816.701 56
7817.121 38
7817.541 52
7817.961 43
7818.381 45
7818.801 81
7819.222 78
7819.642 80
7820.062 74
7820.482 82
7820.902 73
7821.322 68
7821.743 58
7822.163 73
7822.583 79
7823.003 67
7823.423 52
7823.844 64
7824.264 58
7824.684 63
7825.105 61
7825.525 53
7825.945 62
7826.366 57
7826.786 68
7827.206 72
7827.627 77
7828.047 99
7828.467 90
7828.888 74
7829.308 55
7829.729 80
7830.149 81
7830.569 72
7830.990 67
7831.410 57
7831.831 60
7832.251 50
7832.672 59
7833.092 61
7833.513 38
7833.933 40
7834.354 46
7834.774 46
7835.195 33
7835.616 29
7836.036 53
7836.457 86
7836.877 78
7837.298 53
7837.719 64
7838.139 50
7838.560 57
7838.981 66
7839.401 66
7839.822 55
7840.243 68
7840.663 62
7841.084 51
7841.505 37
7841.926 63
7842.346 74
7842.767 69
7843.188 74
7843.609 69
7844.030 56
7844.450 48
7844.871 49
7845.292 45
7845.713 51
7846.134 44
7846.555 39
7846.975 62
7847.396 84
7847.817 77
7848.238 63
7848.659 58
7849.080 64
7849.501 73
7849.922 67
7850.343 98
7850.764 75
7851.185 84
7851.606 93
7852.027 87
7852.448 60
7852.869 57
7853.290 63
7853.711 71
7854.132 48
7854.553 56
7854.974 53
7855.395 37
7855.817 53
7856.238 85
7856.659 82
7857.080 86
7857.501 72
7857.922 67
7858.343 76
7858.765 83
7859.186 55
7859.607 47
7860.028 56
7860.450 66
7860.871 61
7861.292 68
7861.713 86
7862.135 65
7862.556 59
7862.977 57
7863.399 61
7863.820 58
7864.241 70
7864.663 78
7865.084 81
7865.505 62
7865.927 63
7866.348 52
7866.770 69
7867.191 76
7867.612 99
7868.034 101
7868.455 83
7868.877 86
7869.298 65
7869.720 53
7870.141 45
7870.563 31
7870.984 48
7871.406 65
7871.827 54
7872.249 60
7872.671 67
7873.092 70
7873.514 96
7873.935 82
7874.357 79
7874.779 65
7875.200 53
7875.622 45
7876.043 52
7876.465 67
7876.887 58
7877.309 56
7877.730 35
7878.152 32
7878.574 43
7878.995 42
7879.417 56
7879.839 69
7880.261 85
7880.682 77
7881.104 76
7881.526 57
7881.948 52
7882.370 68
7882.792 67
7883.213 60
7883.635 70
7884.057 73
7884.479 59
7884.901 56
7885.323 45
7885.745 70
7886.167 98
7886.589 81
7887.011 77
7887.433 60
7887.855 51
7888.277 68
7888.699 68
7889.121 58
7889.543 55
7889.965 65
7890.387 59
7890.809 54
7891.231 42
7891.653 46
7892.075 45
7892.497 59
7892.919 69
7893.341 51
7893.763 39
7894.186 44
7894.608 66
7895.030 69
7895.452 51
7895.874 65
7896.296 76
7896.719 77
7897.141 81
7897.563 74
7897.985 56
7898.408 46
7898.830 46
7899.252 63
7899.674 68
7900.097 69
7900.519 37
7900.941 32
7901.364 45
7901.786 74
7902.208 63
7902.631 74
7903.053 77
7903.476 59
7903.898 77
7904.320 66
7904.743 71
7905.165 56
7905.588 53
7906.010 40
7906.433 48
7906.855 75
7907.278 75
7907.700 66
7908.123 76
7908.545 70
7908.968 59
7909.390 63
7909.813 57
7910.235 64
7910.658 75
7911.081 72
7911.503 62
7911.926 61
7912.348 36
7912.771 44
7913.194 35
7913.616 28
7914.039 57
7914.462 67
7914.884 69
7915.307 64
7915.730 59
7916.153 56
7916.575 68
7916.998 69
7917.421 89
7917.844 70
7918.266 63
7918.689 72
7919.112 57
7919.535 64
7919.958 51
7920.381 47
7920.803 59
7921.226 57
7921.649 53
7922.072 54
7922.495 50
7922.918 66
7923.341 51
7923.764 50
7924.187 52
7924.610 63
7925.033 73
7925.456 55
7925.879 43
7926.302 38
7926.725 45
7927.148 54
7927.571 58
7927.994 42
7928.417 45
7928.840 38
7929.263 45
7929.686 81
7930.109 61
7930.532 42
7930.955 25
7931.378 30
7931.802 45
7932.225 86
7932.648 62
7933.071 42
7933.494 49
7933.918 48
7934.341 65
7934.764 94
7935.187 95
7935.611 79
7936.034 71
7936.457 64
7936.880 63
7937.304 45
7937.727 36
7938.150 67
7938.574 46
7938.997 56
7939.420 66
7939.844 51
7940.267 33
7940.690 62
7941.114 54
7941.537 35
7941.961 52
7942.384 57
7942.808 51
7943.231 56
7943.654 69
7944.078 79
7944.501 53
7944.925 57
7945.348 67
7945.772 54
7946.195 41
7946.619 47
7947.043 49
7947.466 52
7947.890 53
7948.313 59
7948.737 57
7949.161 47
7949.584 42
7950.008 51
7950.431 51
7950.855 43
7951.279 57
7951.702 46
7952.126 34
7952.550 58
7952.974 60
7953.397 35
7953.821 25
7954.245 41
7954.668 33
7955.092 33
7955.516 44
7955.940 60
7956.364 63
7956.787 65
7957.211 74
7957.635 53
7958.059 44
7958.483 60
7958.907 55
7959.331 64
7959.754 52
7960.178 37
7960.602 36
7961.026 50
7961.450 64
7961.874 67
7962.298 73
7962.722 61
7963.146 54
7963.570 61
7963.994 64
7964.418 82
7964.842 87
7965.266 70
7965.690 46
7966.114 54
7966.538 61
7966.962 44
7967.387 38
7967.811 38
7968.235 59
7968.659 56
7969.083 42
7969.507 33
7969.931 46
7970.356 50
7970.780 44
7971.204 61
7971.628 49
7972.052 54
7972.477 75
7972.901 69
7973.325 64
7973.749 69
7974.174 75
7974.598 63
7975.022 50
7975.447 41
7975.871 64
7976.295 83
7976.720 61
7977.144 58
7977.568 51
7977.993 51
7978.417 56
7978.841 62
7979.266 71
7979.690 59
7980.115 72
7980.539 62
7980.964 67
7981.388 67
7981.813 48
7982.237 24
7982.662 30
7983.086 54
7983.511 53
7983.935 73
7984.360 77
7984.784 67
7985.209 47
7985.633 44
7986.058 65
7986.483 57
7986.907 35
7987.332 57
7987.756 45
7988.181 67
7988.606 77
7989.030 72
7989.455 62
7989.880 77
7990.305 97
7990.729 98
7991.154 104
7991.579 108
7992.004 91
7992.428 76
7992.853 102
7993.278 78
7993.703 71
7994.127 58
7994.552 50
7994.977 52
7995.402 80
7995.827 67
7996.252 48
7996.677 42
7997.101 53
7997.526 55
7997.951 65
7998.376 66
7998.801 76
7999.226 61
7999.651 85
8000.076 65
8000.501 56
8000.926 52
8001.351 65
8001.776 55
8002.201 45
8002.626 40
8003.051 51
8003.476 58
8003.901 61
8004.326 48
8004.751 52
8005.176 73
8005.602 65
8006.027 51
8006.452 63
8006.877 74
8007.302 49
8007.727 47
8008.152 46
8008.578 48
8009.003 35
8009.428 44
8009.853 47
8010.279 51
8010.704 43
8011.129 50
8011.554 56
8011.980 64
8012.405 58
8012.830 41
8013.256 36
8013.681 43
8014.106 38
8014.532 18
8014.957 27
8015.382 57
8015.808 64
8016.233 63
8016.658 43
8017.084 43
8017.509 56
8017.935 60
8018.360 54
8018.786 47
8019.211 30
8019.637 54
8020.062 57
8020.488 55
8020.913 70
8021.339 83
8021.764 83
8022.190 69
8022.615 47
8023.041 45
8023.467 59
8023.892 64
8024.318 67
8024.743 67
8025.169 52
8025.595 55
8026.020 63
8026.446 73
8026.872 79
8027.297 83
8027.723 65
8028.149 69
8028.574 70
8029.000 67
8029.426 57
8029.852 66
8030.277 79
8030.703 71
8031.129 60
8031.555 65
8031.981 79
8032.406 59
8032.832 50
8033.258 81
8033.684 61
8034.110 49
8034.536 38
8034.962 45
8035.388 33
8035.813 41
8036.239 38
8036.665 48
8037.091 45
8037.517 34
8037.943 40
8038.369 54
8038.795 65
8039.221 72
8039.647 68
8040.073 54
8040.499 48
8040.925 56
8041.351 63
8041.777 47
8042.204 40
8042.630 51
8043.056 48
8043.482 58
8043.908 51
8044.334 44
8044.760 43
8045.186 35
8045.613 46
8046.039 45
8046.465 47
8046.891 64
8047.317 60
8047.744 76
8048.170 59
8048.596 60
8049.022 73
8049.449 79
8049.875 60
8050.301 45
8050.728 46
8051.154 40
8051.580 31
8052.007 43
8052.433 59
8052.859 55
8053.286 52
8053.712 29
8054.138 41
8054.565 39
8054.991 54
8055.418 49
8055.844 30
8056.271 61
8056.697 69
8057.124 61
8057.550 40
8057.977 47
8058.403 56
8058.830 62
8059.256 60
8059.683 40
8060.109 48
8060.536 57
8060.962 65
8061.389 45
8061.816 36
8062.242 38
8062.669 40
8063.096 43
8063.522 55
8063.949 57
8064.375 37
8064.802 33
8065.229 44
8065.656 58
8066.082 42
8066.509 58
8066.936 54
8067.363 59
8067.789 48
8068.216 44
8068.643 67
8069.070 46
8069.496 41
8069.923 48
8070.350 52
8070.777 55
8071.204 51
8071.631 37
8072.058 24
8072.484 20
8072.911 20
8073.338 29
8073.765 43
8074.192 41
8074.619 47
8075.046 66
8075.473 72
8075.900 56
8076.327 48
8076.754 62
8077.181 66
8077.608 66
8078.035 47
8078.462 51
8078.889 68
8079.316 67
8079.743 70
8080.170 50
8080.597 53
8081.024 65
8081.452 70
8081.879 67
8082.306 55
8082.733 55
8083.160 36
8083.587 34
8084.015 37
8084.442 30
8084.869 42
8085.296 41
8085.723 44
8086.151 40
8086.578 31
8087.005 43
8087.433 45
8087.860 59
8088.287 48
8088.714 62
8089.142 49
8089.569 64
8089.996 70
8090.424 66
8090.851 56
8091.279 54
8091.706 112
8092.133 100
8092.561 65
8092.988 77
8093.416 74
8093.843 48
8094.271 51
8094.698 61
8095.125 63
8095.553 74
8095.980 81
8096.408 50
8096.836 46
8097.263 38
8097.691 47
8098.118 71
8098.546 86
8098.973 58
8099.401 62
8099.829 59
8100.256 61
8100.684 67
8101.111 43
8101.539 54
8101.967 49
8102.394 34
8102.822 40
8103.250 54
8103.678 53
8104.105 49
8104.533 40
8104.961 48
8105.388 34
8105.816 53
8106.244 61
8106.672 45
8107.100 42
8107.527 40
8107.955 62
8108.383 51
8108.811 47
8109.239 50
8109.667 57
8110.095 55
8110.522 51
8110.950 54
8111.378 54
8111.806 35
8112.234 33
8112.662 37
8113.090 69
8113.518 65
8113.946 79
8114.374 70
8114.802 66
8115.230 66
8115.658 63
8116.086 75
8116.514 64
8116.942 49
8117.370 47
8117.798 63
8118.226 55
8118.654 55
8119.083 46
8119.511 67
8119.939 62
8120.367 61
8120.795 70
8121.223 55
8121.652 48
8122.080 53
8122.508 75
8122.936 65
8123.364 52
8123.793 46
8124.221 36
8124.649 58
8125.077 56
8125.506 39
8125.934 44
8126.362 57
8126.791 68
8127.219 75
8127.647 69
8128.076 50
8128.504 27
8128.932 36
8129.361 48
8129.789 48
8130.218 71
8130.646 67
8131.074 57
8131.503 54
8131.931 71
8132.360 68
8132.788 64
8133.217 61
8133.645 56
8134.074 65
8134.502 59
8134.931 62
8135.359 54
8135.788 72
8136.217 80
8136.645 54
8137.074 54
8137.502 59
8137.931 57
8138.360 58
8138.788 51
8139.217 38
8139.645 63
8140.074 62
8140.503 43
8140.932 52
8141.360 54
8141.789 66
8142.218 64
8142.646 62
8143.075 57
8143.504 29
8143.933 22
8144.361 34
8144.790 36
8145.219 19
8145.648 38
8146.077 42
8146.506 44
8146.934 49
8147.363 49
8147.792 50
8148.221 49
8148.650 45
8149.079 57
8149.508 55
8149.937 70
8150.366 77
8150.795 54
8151.223 43
8151.652 49
8152.081 59
8152.510 61
8152.939 50
8153.368 44
8153.798 44
8154.227 42
8154.656 21
8155.085 36
8155.514 33
8155.943 36
8156.372 49
8156.801 43
8157.230 34
8157.659 45
8158.088 58
8158.518 46
8158.947 57
8159.376 55
8159.805 41
8160.234 44
8160.664 45
8161.093 45
8161.522 53
8161.951 70
8162.380 39
8162.810 27
8163.239 34
8163.668 47
8164.098 42
8164.527 62
8164.956 68
8165.386 76
8165.815 69
8166.244 75
8166.674 63
8167.103 51
8167.532 46
8167.962 37
8168.391 63
8168.821 64
8169.250 60
8169.680 53
8170.109 41
8170.538 55
8170.968 57
8171.397 39
8171.827 51
8172.256 50
8172.686 45
8173.116 52
8173.545 52
8173.975 47
8174.404 38
8174.834 37
8175.263 61
8175.693 61
8176.123 43
8176.552 53
8176.982 44
8177.412 51
8177.841 61
8178.271 50
8178.701 33
8179.130 49
8179.560 43
8179.990 28
8180.419 33
8180.849 52
8181.279 46
8181.709 59
8182.138 56
8182.568 43
8182.998 25
8183.428 45
8183.858 54
8184.288 34
8184.717 32
8185.147 47
8185.577 42
8186.007 47
8186.437 69
8186.867 70
8187.297 65
8187.727 78
8188.157 50
8188.586 35
8189.016 35
8189.446 33
8189.876 35
8190.306 38
8190.736 28
8191.166 32
8191.596 53
8192.026 48
8192.456 52
8192.887 49
8193.317 36
8193.747 37
8194.177 27
8194.607 20
8195.037 26
8195.467 38
8195.897 47
8196.327 31
8196.758 20
8197.188 42
8197.618 33
8198.048 30
8198.478 41
8198.909 48
8199.339 50
8199.769 49
8200.199 28
8200.629 31
8201.060 35
8201.490 48
8201.920 68
8202.351 67
8202.781 51
8203.211 45
8203.642 38
8204.072 30
8204.502 50
8204.933 58
8205.363 57
8205.794 40
8206.224 57
8206.654 51
8207.085 48
8207.515 43
8207.946 41
8208.376 53
8208.807 59
8209.237 78
8209.668 73
8210.098 75
8210.529 60
8210.959 47
8211.390 45
8211.820 55
8212.251 59
8212.681 69
8213.112 57
8213.543 86
8213.973 95
8214.404 91
8214.834 112
8215.265 109
8215.696 81
8216.126 79
8216.557 102
8216.988 108
8217.418 86
8217.849 64
8218.280 75
8218.711 67
8219.141 77
8219.572 94
8220.003 81
8220.434 66
8220.864 67
8221.295 52
8221.726 56
8222.157 36
8222.588 43
8223.019 38
8223.449 62
8223.880 82
8224.311 47
8224.742 31
8225.173 50
8225.604 83
8226.035 61
8226.466 47
8226.897 59
8227.328 42
8227.759 34
8228.190 39
8228.621 57
8229.052 73
8229.483 69
8229.914 70
8230.345 52
8230.776 48
8231.207 31
8231.638 29
8232.069 23
8232.500 25
8232.931 45
8233.362 60
8233.793 52
8234.225 47
8234.656 48
8235.087 45
8235.518 43
8235.949 48
8236.380 36
8236.812 33
8237.243 35
8237.674 32
8238.105 40
8238.537 50
8238.968 59
8239.399 39
8239.830 46
8240.262 40
8240.693 40
8241.124 26
8241.556 33
8241.987 43
8242.418 54
8242.850 47
8243.281 35
8243.713 29
8244.144 67
8244.575 50
8245.007 30
8245.438 38
8245.870 66
8246.301 56
8246.733 31
8247.164 31
8247.596 51
8248.027 51
8248.459 54
8248.890 62
8249.322 56
8249.753 39
8250.185 43
8250.616 43
8251.048 53
8251.480 54
8251.911 40
8252.343 38
8252.774 30
8253.206 32
8253.638 46
8254.069 54
8254.501 58
8254.933 43
8255.364 44
8255.796 57
8256.228 43
8256.660 42
8257.091 54
8257.523 55
8257.955 56
8258.387 69
8258.818 59
8259.250 35
8259.682 28
8260.114 31
8260.546 39
8260.977 40
8261.409 36
8261.841 28
8262.273 35
8262.705 53
8263.137 56
8263.569 47
8264.001 60
8264.433 50
8264.864 42
8265.296 49
8265.728 52
8266.160 42
8266.592 27
8267.024 31
8267.456 51
8267.888 43
8268.320 36
8268.752 48
8269.185 47
8269.617 65
8270.049 71
8270.481 55
8270.913 59
8271.345 71
8271.777 58
8272.209 49
8272.641 50
8273.074 46
8273.506 49
8273.938 55
8274.370 56
8274.802 78
8275.234 66
8275.667 53
8276.099 46
8276.531 44
8276.963 38
8277.396 58
8277.828 71
8278.260 55
8278.693 73
8279.125 68
8279.557 63
8279.990 55
8280.422 44
8280.854 51
8281.287 62
8281.719 34
8282.151 34
8282.584 48
8283.016 33
8283.449 44
8283.881 55
8284.314 64
8284.746 56
8285.179 51
8285.611 45
8286.044 55
8286.476 44
8286.909 46
8287.341 54
8287.774 55
8288.206 36
8288.639 34
8289.071 42
8289.504 56
8289.936 69
8290.369 60
8290.802 43
8291.234 47
8291.667 35
8292.100 51
8292.532 65
8292.965 56
8293.398 65
8293.830 72
8294.263 63
8294.696 56
8295.129 68
8295.561 44
8295.994 53
8296.427 48
8296.860 39
8297.292 39
8297.725 46
8298.158 57
8298.591 53
8299.024 29
8299.456 19
8299.889 41
8300.322 47
8300.755 60
8301.188 73
8301.621 71
8302.054 68
8302.487 85
8302.920 59
8303.353 39
8303.786 41
8304.219 47
8304.651 41
8305.084 37
8305.517 47
8305.951 52
8306.384 47
8306.817 38
8307.250 40
8307.683 38
8308.116 36
8308.549 45
8308.982 54
8309.415 46
8309.848 64
8310.281 53
8310.714 61
8311.148 63
8311.581 80
8312.014 60
8312.447 48
8312.880 37
8313.313 46
8313.747 54
8314.180 38
8314.613 35
8315.046 36
8315.480 32
8315.913 27
8316.346 22
8316.780 18
8317.213 25
8317.646 46
8318.080 51
8318.513 47
8318.946 58
8319.380 52
8319.813 37
8320.246 41
8320.680 48
8321.113 50
8321.547 39
8321.980 42
8322.413 61
8322.847 53
8323.280 54
8323.714 40
8324.147 44
8324.581 45
8325.014 42
8325.448 35
8325.881 33
8326.315 41
8326.749 53
8327.182 58
8327.616 47
8328.049 63
8328.483 46
8328.916 51
8329.350 45
8329.784 34
8330.217 51
8330.651 85
8331.085 96
8331.518 63
8331.952 43
8332.386 34
8332.819 35
8333.253 32
8333.687 28
8334.121 35
8334.554 35
8334.988 64
8335.422 53
8335.856 63
8336.290 50
8336.723 70
8337.157 60
8337.591 61
8338.025 63
8338.459 50
8338.893 65
8339.327 80
8339.760 55
8340.194 46
8340.628 32
8341.062 50
8341.496 47
8341.930 44
8342.364 34
8342.798 32
8343.232 52
8343.666 42
8344.100 47
8344.534 36
8344.968 37
8345.402 29
8345.836 33
8346.270 32
8346.704 26
8347.138 28
8347.572 48
8348.007 55
8348.441 53
8348.875 59
8349.309 54
8349.743 39
8350.177 38
8350.612 32
8351.046 44
8351.480 44
8351.914 43
8352.348 35
8352.783 22
8353.217 24
8353.651 48
8354.085 53
8354.520 34
8354.954 36
8355.388 21
8355.823 59
8356.257 53
8356.691 47
8357.126 29
8357.560 55
8357.994 71
8358.429 57
8358.863 58
8359.297 57
8359.732 58
8360.166 68
8360.601 66
8361.035 52
8361.470 52
8361.904 57
8362.339 65
8362.773 73
8363.208 66
8363.642 41
8364.077 39
8364.511 34
8364.946 43
8365.380 68
8365.815 64
8366.249 34
8366.684 64
8367.119 51
8367.553 37
8367.988 42
8368.423 27
8368.857 30
8369.292 32
8369.726 38
8370.161 44
8370.596 33
8371.031 41
8371.465 48
8371.900 37
8372.335 33
8372.770 28
8373.204 54
8373.639 40
8374.074 48
8374.509 43
8374.943 44
8375.378 35
8375.813 27
8376.248 44
8376.683 50
8377.118 66
8377.553 66
8377.987 70
8378.422 78
8378.857 80
8379.292 77
8379.727 67
8380.162 61
8380.597 49
8381.032 39
8381.467 41
8381.902 40
8382.337 50
8382.772 49
8383.207 43
8383.642 45
8384.077 41
8384.512 38
8384.947 46
8385.382 47
8385.817 43
8386.252 54
8386.688 51
8387.123 65
8387.558 66
8387.993 58
8388.428 59
8388.863 38
8389.299 43
8389.734 51
8390.169 47
8390.604 61
8391.039 74
8391.475 56
8391.910 63
8392.345 66
8392.780 53
8393.216 37
8393.651 47
8394.086 43
8394.522 48
8394.957 45
8395.392 46
8395.828 41
8396.263 46
8396.698 45
8397.134 37
8397.569 60
8398.005 70
8398.440 51
8398.875 47
8399.311 52
8399.746 56
8400.182 70
8400.617 74
8401.053 72
8401.488 60
8401.924 52
8402.359 53
8402.795 49
8403.230 35
8403.666 35
8404.101 43
8404.537 70
8404.973 76
8405.408 50
8405.844 52
8406.279 56
8406.715 62
8407.151 66
8407.586 63
8408.022 59
8408.458 63
8408.893 51
8409.329 55
8409.765 33
8410.201 41
8410.636 38
8411.072 50
8411.508 41
8411.944 29
8412.379 37
8412.815 53
8413.251 83
8413.687 56
8414.123 45
8414.558 54
8414.994 68
8415.430 58
8415.866 52
8416.302 59
8416.738 44
8417.174 29
8417.610 25
8418.045 34
8418.481 35
8418.917 34
8419.353 58
8419.789 75
8420.225 60
8420.661 45
8421.097 47
8421.533 47
8421.969 58
8422.405 67
8422.841 66
8423.277 83
8423.714 73
8424.150 46
8424.586 64
8425.022 87
8425.458 71
8425.894 64
8426.330 71
8426.766 88
8427.203 71
8427.639 49
8428.075 73
8428.511 72
8428.947 67
8429.384 60
8429.820 69
8430.256 68
8430.692 78
8431.129 61
8431.565 63
8432.001 55
8432.437 45
8432.874 35
8433.310 82
8433.746 81
8434.183 83
8434.619 80
8435.055 80
8435.492 58
8435.928 54
8436.365 59
8436.801 68
8437.237 59
8437.674 36
8438.110 59
8438.547 67
8438.983 58
8439.420 79
8439.856 86
8440.293 104
8440.729 82
8441.166 79
8441.602 67
8442.039 75
8442.475 50
8442.912 49
8443.349 88
8443.785 110
8444.222 100
8444.658 109
8445.095 104
8445.532 108
8445.968 123
8446.405 136
8446.842 127
8447.278 130
8447.715 159
8448.152 125
8448.588 152
8449.025 131
8449.462 117
8449.899 100
8450.335 102
8450.772 118
8451.209 105
8451.646 121
8452.083 133
8452.519 120
8452.956 115
8453.393 112
8453.830 82
8454.267 100
8454.704 104
8455.141 111
8455.577 91
8456.014 83
8456.451 92
8456.888 83
8457.325 93
8457.762 83
8458.199 55
8458.636 94
8459.073 99
8459.510 104
8459.947 104
8460.384 101
8460.821 97
8461.258 105
8461.695 115
8462.132 120
8462.569 115
8463.006 118
8463.444 120
8463.881 129
8464.318 140
8464.755 152
8465.192 143
8465.629 137
8466.066 217
8466.504 244
8466.941 229
8467.378 221
8467.815 245
8468.252 278
8468.690 286
8469.127 263
8469.564 334
8470.001 418
8470.439 543
8470.876 674
8471.313 942
8471.751 1196
8472.188 1605
8472.625 2102
8473.063 2904
8473.500 3818
8473.937 5146
8474.375 6354
8474.812 7535
8475.250 8496
8475.687 9349
8476.124 10154
8476.562 10564
8476.999 10335
8477.437 10002
8477.874 9381
8478.312 8525
8478.749 7625
8479.187 6646
8479.624 5645
8480.062 4845
8480.499 4076
8480.937 3472
8481.374 2905
8481.812 2558
8482.250 2147
8482.687 1771
8483.125 1496
8483.562 1222
8484.000 1013
8484.438 962
8484.875 837
8485.313 754
8485.751 675
8486.188 648
8486.626 670
8487.064 646
8487.501 586
8487.939 541
8488.377 539
8488.815 549
8489.252 465
8489.690 421
8490.128 395
8490.566 381
8491.004 405
8491.441 411
8491.879 417
8492.317 405
8492.755 423
8493.193 407
8493.631 397
8494.069 363
8494.507 374
8494.944 361
8495.382 389
8495.820 373
8496.258 353
8496.696 389
8497.134 424
8497.572 362
8498.010 334
8498.448 326
8498.886 316
8499.324 334
8499.762 346
8500.200 386
8500.638 343
8501.076 346
8501.515 312
8501.953 337
8502.391 374
8502.829 343
8503.267 307
8503.705 317
8504.143 302
8504.581 315
8505.020 329
8505.458 313
8505.896 295
8506.334 304
8506.772 272
8507.211 252
8507.649 256
8508.087 300
8508.525 278
8508.964 219
8509.402 188
8509.840 190
8510.279 163
8510.717 208
8511.155 196
8511.594 200
8512.032 189
8512.470 208
8512.909 225
8513.347 224
8513.785 253
8514.224 254
8514.662 192
8515.101 175
8515.539 155
8515.978 193
8516.416 174
8516.855 178
8517.293 187
8517.732 201
8518.170 176
8518.609 171
8519.047 160
8519.486 158
8519.924 197
8520.363 202
8520.801 187
8521.240 168
8521.679 152
8522.117 151
8522.556 166
8522.994 107
8523.433 115
8523.872 133
8524.310 137
8524.749 137
8525.188 144
8525.626 140
8526.065 146
8526.504 118
8526.943 111
8527.381 118
8527.820 121
8528.259 146
8528.698 133
8529.137 131
8529.575 126
8530.014 152
8530.453 139
8530.892 137
8531.331 109
8531.770 112
8532.208 110
8532.647 148
8533.086 121
8533.525 161
8533.964 177
8534.403 154
8534.842 144
8535.281 129
8535.720 114
8536.159 115
8536.598 84
8537.037 93
8537.476 80
8537.915 90
8538.354 120
8538.793 94
8539.232 77
8539.671 109
8540.110 118
8540.549 147
8540.988 157
8541.427 131
8541.866 122
8542.306 110
8542.745 124
8543.184 131
8543.623 125
8544.062 110
8544.501 104
8544.941 133
8545.380 146
8545.819 148
8546.258 117
8546.698 106
8547.137 110
8547.576 110
8548.015 104
8548.455 105
8548.894 109
8549.333 112
8549.773 103
8550.212 118
8550.651 98
8551.091 74
8551.530 99
8551.969 107
8552.409 96
8552.848 98
8553.288 123
8553.727 141
8554.166 138
8554.606 162
8555.045 124
8555.485 139
8555.924 122
8556.364 124
8556.803 170
8557.243 167
8557.682 136
8558.122 140
8558.561 129
8559.001 166
8559.441 189
8559.880 201
8560.320 179
8560.759 121
8561.199 125
8561.639 131
8562.078 154
8562.518 158
8562.958 118
8563.397 91
8563.837 153
8564.277 145
8564.716 154
8565.156 188
8565.596 175
8566.036 148
8566.475 175
8566.915 150
8567.355 140
8567.795 141
8568.234 129
8568.674 149
8569.114 161
8569.554 184
8569.994 189
8570.434 199
8570.873 165
8571.313 145
8571.753 168
8572.193 200
8572.633 215
8573.073 228
8573.513 225
8573.953 228
8574.393 242
8574.833 285
8575.273 328
8575.713 401
8576.153 448
8576.593 583
8577.033 707
8577.473 837
8577.913 936
8578.353 990
8578.793 1085
8579.233 1169
8579.673 1196
8580.113 1133
8580.553 1101
8580.993 1074
8581.434 1020
8581.874 964
8582.314 886
8582.754 792
8583.194 723
8583.634 692
8584.075 656
8584.515 661
8584.955 624
8585.395 597
8585.836 585
8586.276 521
8586.716 496
8587.156 503
8587.597 478
8588.037 526
8588.477 522
8588.918 531
8589.358 538
8589.798 480
8590.239 431
8590.679 390
8591.119 430
8591.560 457
8592.000 403
8592.441 365
8592.881 281
8593.322 224
8593.762 199
8594.203 206
8594.643 172
8595.083 158
8595.524 179
8595.964 234
8596.405 209
8596.846 215
8597.286 172
8597.727 200
8598.167 217
8598.608 184
8599.048 167
8599.489 160
8599.930 188
8600.370 211
8600.811 197
8601.251 193
8601.692 192
8602.133 182
8602.573 171
8603.014 203
8603.455 208
8603.896 194
8604.336 143
8604.777 114
8605.218 145
8605.659 182
8606.099 222
8606.540 257
8606.981 213
8607.422 140
8607.863 130
8608.303 153
8608.744 116
8609.185 98
8609.626 105
8610.067 129
8610.508 136
8610.949 147
8611.389 129
8611.830 117
8612.271 136
8612.712 126
8613.153 92
8613.594 120
8614.035 122
8614.476 137
8614.917 133
8615.358 113
8615.799 143
8616.240 126
8616.681 122
8617.122 122
8617.563 122
8618.004 108
8618.445 101
8618.887 104
8619.328 130
8619.769 141
8620.210 122
8620.651 103
8621.092 109
8621.533 119
8621.975 124
8622.416 124
8622.857 149
8623.298 129
8623.739 108
8624.181 133
8624.622 130
8625.063 115
8625.504 111
8625.946 99
8626.387 120
8626.828 99
8627.270 105
8627.711 104
8628.152 93
8628.594 102
8629.035 105
8629.476 103
8629.918 99
8630.359 139
8630.800 125
8631.242 127
8631.683 100
8632.125 114
8632.566 123
8633.008 109
8633.449 97
8633.891 77
8634.332 83
8634.774 81
8635.215 86
8635.657 91
8636.098 115
8636.540 90
8636.981 115
8637.423 127
8637.864 87
8638.306 64
8638.748 58
8639.189 55
8639.631 80
8640.072 103
8640.514 100
8640.956 113
8641.397 143
8641.839 129
8642.281 94
8642.723 87
8643.164 81
8643.606 73
8644.048 83
8644.489 73
8644.931 108
8645.373 119
8645.815 86
8646.257 71
8646.698 74
8647.140 87
8647.582 112
8648.024 89
8648.466 93
8648.908 86
8649.349 93
8649.791 71
8650.233 63
8650.675 66
8651.117 55
8651.559 50
8652.001 60
8652.443 84
8652.885 86
8653.327 107
8653.769 89
8654.211 66
8654.653 67
8655.095 54
8655.537 54
8655.979 75
8656.421 71
8656.863 76
8657.305 65
8657.747 46
8658.189 65
8658.631 80
8659.074 83
8659.516 95
8659.958 92
8660.400 128
8660.842 116
8661.284 101
8661.727 98
8662.169 82
8662.611 78
8663.053 71
8663.495 92
8663.938 87
8664.380 79
8664.822 116
8665.265 130
8665.707 108
8666.149 101
8666.591 89
8667.034 92
8667.476 92
8667.918 82
8668.361 68
8668.803 69
8669.246 99
8669.688 128
8670.130 110
8670.573 107
8671.015 102
8671.458 97
8671.900 90
8672.343 81
8672.785 76
8673.228 85
8673.670 85
8674.113 105
8674.555 84
8674.998 91
8675.440 102
8675.883 100
8676.325 99
8676.768 93
8677.210 70
8677.653 92
8678.096 83
8678.538 93
8678.981 87
8679.424 103
8679.866 106
8680.309 146
8680.752 171
8681.194 167
8681.637 150
8682.080 148
8682.522 116
8682.965 112
8683.408 117
8683.851 113
8684.293 111
8684.736 100
8685.179 112
8685.622 112
8686.065 117
8686.507 117
8686.950 134
8687.393 145
8687.836 152
8688.279 135
8688.722 139
8689.165 124
8689.607 151
8690.050 133
8690.493 115
8690.936 143
8691.379 193
8691.822 193
8692.265 167
8692.708 167
8693.151 175
8693.594 167
8694.037 121
8694.480 107
8694.923 104
8695.366 96
8695.809 138
8696.252 154
8696.695 127
8697.138 138
8697.582 161
8698.025 157
8698.468 141
8698.911 144
8699.354 144
8699.797 130
8700.240 123
8700.684 96
8701.127 96
8701.570 68
8702.013 66
8702.457 62
8702.900 77
8703.343 92
8703.786 92
8704.230 84
8704.673 93
8705.116 90
8705.559 128
8706.003 124
8706.446 127
8706.889 102
8707.333 93
8707.776 61
8708.220 76
8708.663 100
8709.106 85
8709.550 84
8709.993 82
8710.437 81
8710.880 98
8711.323 88
8711.767 101
8712.210 111
8712.654 130
8713.097 122
8713.541 88
8713.984 72
8714.428 65
8714.872 80
8715.315 56
8715.759 66
8716.202 62
8716.646 42
8717.089 38
8717.533 44
8717.977 56
8718.420 53
8718.864 59
8719.308 76
8719.751 61
8720.195 65
8720.639 51
8721.082 74
8721.526 71
8721.970 64
8722.414 73
8722.857 67
8723.301 59
8723.745 62
8724.189 58
8724.632 48
8725.076 69
8725.520 72
8725.964 68
8726.408 65
8726.852 70
8727.295 52
8727.739 65
8728.183 83
8728.627 64
8729.071 80
8729.515 74
8729.959 49
8730.403 52
8730.847 42
8731.291 33
8731.735 62
8732.179 63
8732.623 84
8733.067 85
8733.511 52
8733.955 59
8734.399 67
8734.843 77
8735.287 69
8735.731 81
8736.175 71
8736.619 47
8737.063 71
8737.507 81
8737.951 108
8738.396 98
8738.840 95
8739.284 103
8739.728 98
8740.172 83
8740.617 68
8741.061 50
8741.505 74
8741.949 78
8742.393 74
8742.838 62
8743.282 72
8743.726 90
8744.171 87
8744.615 71
8745.059 59
8745.503 51
8745.948 58
8746.392 49
8746.837 43
8747.281 70
8747.725 89
8748.170 71
8748.614 57
8749.058 62
8749.503 59
8749.947 59
8750.392 54
8750.836 44
8751.281 54
8751.725 49
8752.170 43
8752.614 44
8753.059 31
8753.503 58
8753.948 59
8754.392 49
8754.837 72
8755.281 71
8755.726 49
8756.171 39
8756.615 58
8757.060 73
8757.505 56
8757.949 52
8758.394 32
8758.838 61
8759.283 54
8759.728 54
8760.173 43
8760.617 49
8761.062 52
8761.507 59
8761.951 53
8762.396 68
8762.841 66
8763.286 53
8763.731 43
8764.175 54
8764.620 63
8765.065 65
8765.510 48
8765.955 55
8766.399 46
8766.844 32
8767.289 31
8767.734 25
8768.179 40
8768.624 57
8769.069 78
8769.514 76
8769.959 66
8770.404 53
8770.849 50
8771.294 52
8771.739 51
8772.184 58
8772.629 41
8773.074 54
8773.519 58
8773.964 51
8774.409 54
8774.854 59
8775.299 75
8775.744 91
8776.189 84
8776.634 82
8777.079 76
8777.525 83
8777.970 81
8778.415 92
8778.860 90
8779.305 87
8779.750 89
8780.196 97
8780.641 88
8781.086 83
8781.531 85
8781.977 119
8782.422 127
8782.867 106
8783.312 99
8783.758 82
8784.203 87
8784.648 127
8785.094 105
8785.539 90
8785.984 65
8786.430 66
8786.875 58
8787.320 61
8787.766 64
8788.211 67
8788.657 53
8789.102 44
8789.548 55
8789.993 71
8790.438 73
8790.884 79
8791.329 83
8791.775 75
8792.220 70
8792.666 59
8793.111 71
8793.557 60
8794.003 90
8794.448 82
8794.894 70
8795.339 79
8795.785 53
8796.231 73
8796.676 65
8797.122 61
8797.567 48
8798.013 53
8798.459 65
8798.904 72
8799.350 73
8799.796 74
8800.242 73
8800.687 73
8801.133 67
8801.579 51
8802.024 49
8802.470 59
8802.916 62
8803.362 37
8803.808 48
8804.253 49
8804.699 72
8805.145 78
8805.591 58
8806.037 62
8806.483 60
8806.929 64
8807.374 55
8807.820 50
8808.266 53
8808.712 50
8809.158 57
8809.604 57
8810.050 71
8810.496 75
8810.942 78
8811.388 78
8811.834 63
8812.280 82
8812.726 77
8813.172 66
8813.618 59
8814.064 30
8814.510 33
8814.956 59
8815.403 57
8815.849 60
8816.295 64
8816.741 63
8817.187 58
8817.633 62
8818.079 60
8818.526 56
8818.972 65
8819.418 63
8819.864 79
8820.310 80
8820.757 82
8821.203 69
8821.649 60
8822.095 42
8822.542 49
8822.988 39
8823.434 37
8823.880 41
8824.327 38
8824.773 39
8825.219 33
8825.666 22
8826.112 44
8826.559 48
8827.005 46
8827.451 57
8827.898 61
8828.344 67
8828.791 54
8829.237 69
8829.684 45
8830.130 38
8830.577 57
8831.023 49
8831.470 51
8831.916 48
8832.363 38
8832.809 30
8833.256 32
8833.702 44
8834.149 63
8834.595 58
8835.042 58
8835.489 55
8835.935 40
8836.382 42
8836.828 60
8837.275 70
8837.722 72
8838.168 68
8838.615 60
8839.062 55
8839.509 34
8839.955 44
8840.402 67
8840.849 82
8841.295 68
8841.742 85
8842.189 84
8842.636 60
8843.083 66
8843.529 63
8843.976 52
8844.423 50
8844.870 41
8845.317 44
8845.764 50
8846.210 31
8846.657 49
8847.104 53
8847.551 56
8847.998 55
8848.445 53
8848.892 68
8849.339 56
8849.786 44
8850.233 50
8850.680 76
8851.127 51
8851.574 54
8852.021 49
8852.468 70
8852.915 64
8853.362 50
8853.809 57
8854.256 52
8854.703 53
8855.150 48
8855.597 44
8856.045 40
8856.492 43
8856.939 46
8857.386 46
8857.833 36
8858.280 38
8858.728 48
8859.175 41
8859.622 37
8860.069 75
8860.516 60
8860.964 51
8861.411 44
8861.858 60
8862.306 42
8862.753 36
8863.200 32
8863.647 28
8864.095 36
8864.542 36
8864.989 34
8865.437 41
8865.884 43
8866.332 53
8866.779 48
8867.226 51
8867.674 46
8868.121 41
8868.569 40
8869.016 35
8869.464 32
8869.911 39
8870.359 45
8870.806 52
8871.254 45
8871.701 44
8872.149 47
8872.596 62
8873.044 54
8873.491 55
8873.939 62
8874.386 57
8874.834 55
8875.282 67
8875.729 64
8876.177 58
8876.625 51
8877.072 58
8877.520 47
8877.968 35
8878.415 55
8878.863 60
8879.311 55
8879.758 53
8880.206 38
8880.654 38
8881.102 44
8881.549 54
8881.997 48
8882.445 53
8882.893 61
8883.341 50
8883.788 57
8884.236 52
8884.684 31
8885.132 36
8885.580 41
8886.028 60
8886.476 71
8886.923 82
8887.371 71
8887.819 66
8888.267 75
8888.715 75
8889.163 67
8889.611 52
8890.059 58
8890.507 58
8890.955 46
8891.403 60
8891.851 64
8892.299 70
8892.747 89
8893.195 51
8893.643 53
8894.091 55
8894.540 36
8894.988 58
8895.436 44
8895.884 41
8896.332 64
8896.780 56
8897.228 55
8897.676 40
8898.125 25
8898.573 39
8899.021 37
8899.469 24
8899.918 54
8900.366 53
8900.814 44
8901.262 47
8901.711 60
8902.159 62
8902.607 45
8903.055 44
8903.504 58
8903.952 53
8904.400 67
8904.849 63
8905.297 67
8905.746 89
8906.194 70
8906.642 60
8907.091 47
8907.539 57
8907.988 78
8908.436 78
8908.885 81
8909.333 53
8909.781 47
8910.230 36
8910.678 40
8911.127 46
8911.575 48
8912.024 38
8912.473 38
8912.921 29
8913.370 34
8913.818 33
8914.267 37
8914.715 29
8915.164 43
8915.613 30
8916.061 36
8916.510 33
8916.959 36
8917.407 31
8917.856 39
8918.305 44
8918.753 49
8919.202 40
8919.651 33
8920.100 38
8920.548 36
8920.997 41
8921.446 42
8921.895 51
8922.343 39
8922.792 58
8923.241 49
8923.690 69
8924.139 66
8924.588 66
8925.036 69
8925.485 84
8925.934 74
8926.383 56
8926.832 51
8927.281 49
8927.730 36
8928.179 62
8928.628 76
8929.077 80
8929.526 63
8929.975 42
8930.424 39
8930.873 61
8931.322 67
8931.771 65
8932.220 65
8932.669 67
8933.118 52
8933.567 50
8934.016 41
8934.465 24
8934.914 23
8935.363 25
8935.813 29
8936.262 25
8936.711 21
8937.160 17
8937.609 23
8938.058 21
8938.508 49
8938.957 51
8939.406 44
8939.855 56
8940.304 54
8940.754 54
8941.203 43
8941.652 49
8942.102 40
8942.551 36
8943.000 40
8943.450 56
8943.899 48
8944.348 45
8944.798 40
8945.247 30
8945.696 31
8946.146 33
8946.595 26
8947.045 40
8947.494 39
8947.943 31
8948.393 34
8948.842 25
8949.292 29
8949.741 27
8950.191 26
8950.640 35
8951.090 22
8951.539 31
8951.989 35
8952.438 60
8952.888 51
8953.338 43
8953.787 60
8954.237 74
8954.686 56
8955.136 61
8955.586 67
8956.035 73
8956.485 52
8956.935 41
8957.384 36
8957.834 42
8958.284 31
8958.733 29
8959.183 42
8959.633 40
8960.083 45
8960.532 34
8960.982 34
8961.432 42
8961.882 39
8962.331 39
8962.781 55
8963.231 40
8963.681 61
8964.131 51
8964.581 49
8965.030 60
8965.480 45
8965.930 47
8966.380 59
8966.830 52
8967.280 66
8967.730 68
8968.180 51
8968.630 53
8969.080 54
8969.530 46
8969.980 42
8970.430 33
8970.880 27
8971.330 30
8971.780 34
8972.230 35
8972.680 41
8973.130 37
8973.580 44
8974.030 48
8974.480 57
8974.930 54
8975.380 52
8975.831 49
8976.281 44
8976.731 52
8977.181 46
8977.631 31
8978.081 35
8978.532 25
8978.982 25
8979.432 28
8979.882 44
8980.333 50
8980.783 53
8981.233 50
8981.683 55
8982.134 40
8982.584 33
8983.034 55
8983.485 58
8983.935 44
8984.385 40
8984.836 49
8985.286 54
8985.737 56
8986.187 43
8986.637 43
8987.088 27
8987.538 48
8987.989 46
8988.439 49
8988.890 50
8989.340 48
8989.791 47
8990.241 46
8990.692 47
8991.142 45
8991.593 36
8992.043 40
8992.494 25
8992.944 42
8993.395 38
8993.845 20
8994.296 20
8994.747 13
8995.197 34
8995.648 22
8996.099 28
8996.549 28
8997.000 27
8997.451 34
8997.901 45
8998.352 24
8998.803 31
8999.253 50
8999.704 49
9000.155 50
9000.606 50
9001.056 57
9001.507 51
9001.958 37
9002.409 29
9002.860 50
9003.310 36
9003.761 58
9004.212 61
9004.663 59
9005.114 65
9005.565 49
9006.016 37
9006.466 39
9006.917 42
9007.368 22
9007.819 22
9008.270 29
9008.721 30
9009.172 26
9009.623 26
9010.074 27
9010.525 27
9010.976 26
9011.427 20
9011.878 21
9012.329 24
9012.780 25
9013.231 34
9013.683 16
9014.134 18
9014.585 21
9015.036 46
9015.487 42
9015.938 35
9016.389 46
9016.840 36
9017.292 36
9017.743 36
9018.194 33
9018.645 38
9019.096 35
9019.548 26
9019.999 41
9020.450 63
9020.901 49
9021.353 44
9021.804 45
9022.255 30
9022.707 31
9023.158 40
9023.609 28
9024.061 37
9024.512 46
9024.963 49
9025.415 52
9025.866 46
9026.318 38
9026.769 34
9027.220 41
9027.672 36
9028.123 34
9028.575 46
9029.026 44
9029.478 36
9029.929 52
9030.381 51
9030.832 58
9031.284 55
9031.735 37
9032.187 37
9032.638 31
9033.090 30
9033.541 25
9033.993 25
9034.445 27
9034.896 38
9035.348 32
9035.800 28
9036.251 43
9036.703 51
9037.155 51
9037.606 53
9038.058 61
9038.510 65
9038.961 50
9039.413 36
9039.865 35
9040.317 52
9040.768 54
9041.220 31
9041.672 31
9042.124 35
9042.576 26
9043.027 44
9043.479 47
9043.931 32
9044.383 32
9044.835 40
9045.287 34
9045.738 33
9046.190 29
9046.642 33
9047.094 43
9047.546 30
9047.998 18
9048.450 29
9048.902 32
9049.354 34
9049.806 35
9050.258 33
9050.710 39
9051.162 35
9051.614 41
9052.066 44
9052.518 38
9052.970 31
9053.422 23
9053.874 39
9054.327 37
9054.779 31
9055.231 26
9055.683 41
9056.135 30
9056.587 34
9057.039 33
9057.492 42
9057.944 34
9058.396 55
9058.848 59
9059.300 48
9059.753 47
9060.205 49
9060.657 22
9061.109 22
9061.562 33
9062.014 32
9062.466 35
9062.919 35
9063.371 32
9063.823 47
9064.276 41
9064.728 38
9065.180 30
9065.633 36
9066.085 42
9066.538 43
9066.990 59
9067.442 44
9067.895 38
9068.347 34
9068.800 27
9069.252 48
9069.705 46
9070.157 49
9070.610 34
9071.062 41
9071.515 38
9071.967 34
9072.420 56
9072.872 53
9073.325 43
9073.778 34
9074.230 32
9074.683 45
9075.135 41
9075.588 29
9076.041 30
9076.493 43
9076.946 40
9077.399 44
9077.851 46
9078.304 26
9078.757 36
9079.210 50
9079.662 48
9080.115 25
9080.568 31
9081.021 39
9081.473 44
9081.926 39
9082.379 38
9082.832 34
9083.285 42
9083.737 45
9084.190 33
9084.643 21
9085.096 17
9085.549 24
9086.002 32
9086.455 24
9086.908 27
9087.360 29
9087.813 36
9088.266 36
9088.719 38
9089.172 34
9089.625 20
9090.078 21
9090.531 17
9090.984 27
9091.437 36
9091.890 50
9092.343 33
9092.796 40
9093.250 32
9093.703 37
9094.156 33
9094.609 23
9095.062 19
9095.515 33
9095.968 38
9096.421 34
9096.875 17
9097.328 24
9097.781 29
9098.234 24
9098.687 31
9099.140 44
9099.594 35
9100.047 41
9100.500 33
9100.953 41
9101.407 38
9101.860 24
9102.313 36
9102.767 46
9103.220 33
9103.673 59
9104.127 77
9104.580 57
9105.033 60
9105.487 54
9105.940 51
9106.394 48
9106.847 33
9107.300 29
9107.754 45
9108.207 30
9108.661 28
9109.114 37
9109.568 51
9110.021 46
9110.475 43
9110.928 42
9111.382 53
9111.835 39
9112.289 37
9112.742 46
9113.196 37
9113.649 37
9114.103 59
9114.557 75
9115.010 59
9115.464 55
9115.918 50
9116.371 53
9116.825 67
9117.279 69
9117.732 48
9118.186 42
9118.640 41
9119.093 26
9119.547 35
9120.001 52
9120.455 48
9120.908 36
9121.362 30
9121.816 24
9122.270 31
9122.723 51
9123.177 39
9123.631 42
9124.085 50
9124.539 37
9124.993 34
9125.447 30
9125.900 59
9126.354 58
9126.808 39
9127.262 26
9127.716 19
9128.170 16
9128.624 20
9129.078 30
9129.532 21
9129.986 22
9130.440 19
9130.894 41
9131.348 41
9131.802 19
9132.256 30
9132.710 31
9133.164 29
9133.618 42
9134.072 35
9134.526 43
9134.981 40
9135.435 37
9135.889 47
9136.343 56
9136.797 60
9137.251 59
9137.705 63
9138.160 64
9138.614 57
9139.068 42
9139.522 39
9139.976 36
9140.431 29
9140.885 29
9141.339 33
9141.794 46
9142.248 64
9142.702 54
9143.156 45
9143.611 52
9144.065 48
9144.519 42
9144.974 34
9145.428 23
9145.883 30
9146.337 47
9146.791 46
9147.246 45
9147.700 34
9148.155 47
9148.609 56
9149.064 57
9149.518 51
9149.973 39
9150.427 30
9150.882 58
9151.336 52
9151.791 65
9152.245 56
9152.700 39
9153.154 36
9153.609 27
9154.063 23
9154.518 35
9154.973 47
9155.427 43
9155.882 22
9156.336 31
9156.791 54
9157.246 65
9157.700 63
9158.155 75
9158.610 41
9159.065 38
9159.519 51
9159.974 43
9160.429 35
9160.884 37
9161.338 27
9161.793 38
9162.248 49
9162.703 44
9163.157 27
9163.612 33
9164.067 27
9164.522 24
9164.977 42
9165.432 28
9165.887 18
9166.341 19
9166.796 21
9167.251 18
9167.706 14
9168.161 22
9168.616 18
9169.071 30
9169.526 46
9169.981 48
9170.436 39
9170.891 35
9171.346 29
9171.801 24
9172.256 35
9172.711 34
9173.166 33
9173.621 31
9174.076 34
9174.531 35
9174.986 31
9175.442 36
9175.897 79
9176.352 67
9176.807 45
9177.262 43
9177.717 47
9178.173 35
9178.628 48
9179.083 68
9179.538 65
9179.993 47
9180.449 40
9180.904 21
9181.359 28
9181.814 24
9182.270 17
9182.725 24
9183.180 24
9183.636 37
9184.091 38
9184.546 30
9185.002 31
9185.457 50
9185.912 47
9186.368 31
9186.823 39
9187.279 44
9187.734 43
9188.189 27
9188.645 50
9189.100 53
9189.556 46
9190.011 35
9190.467 34
9190.922 27
9191.378 24
9191.833 27
9192.289 24
9192.744 31
9193.200 51
9193.656 56
9194.111 57
9194.567 40
9195.022 31
9195.478 36
9195.934 23
9196.389 35
9196.845 26
9197.300 26
9197.756 37
9198.212 38
9198.667 41
9199.123 41
9199.579 37
9200.035 20
9200.490 32
9200.946 38
9201.402 33
9201.858 26
9202.313 26
9202.769 31
9203.225 27
9203.681 16
9204.137 27
9204.593 45
9205.048 57
9205.504 30
9205.960 33
9206.416 34
9206.872 50
9207.328 41
9207.784 47
9208.240 55
9208.696 32
9209.152 32
9209.607 31
9210.063 35
9210.519 40
9210.975 32
9211.431 35
9211.887 34
9212.343 24
9212.800 33
9213.256 38
9213.712 30
9214.168 27
9214.624 36
9215.080 15
9215.536 27
9215.992 38
9216.448 33
9216.904 29
9217.361 30
9217.817 27
9218.273 40
9218.729 47
9219.185 38
9219.641 24
9220.098 25
9220.554 19
9221.010 34
9221.466 41
9221.923 45
9222.379 46
9222.835 40
9223.292 40
9223.748 43
9224.204 51
9224.661 41
9225.117 22
9225.573 22
9226.030 21
9226.486 36
9226.942 41
9227.399 30
9227.855 25
9228.312 26
9228.768 36
9229.225 24
9229.681 24
9230.137 25
9230.594 18
9231.050 38
9231.507 32
9231.963 23
9232.420 35
9232.877 18
9233.333 24
9233.790 26
9234.246 23
9234.703 27
9235.159 32
9235.616 27
9236.073 51
9236.529 42
9236.986 29
9237.443 28
9237.899 51
9238.356 42
9238.813 62
9239.269 59
9239.726 64
9240.183 43
9240.639 51
9241.096 50
9241.553 45
9242.010 30
9242.466 38
9242.923 44
9243.380 49
9243.837 44
9244.294 32
9244.750 25
9245.207 29
9245.664 29
9246.121 39
9246.578 30
9247.035 30
9247.492 32
9247.949 30
9248.406 26
9248.862 34
9249.319 37
9249.776 33
9250.233 40
9250.690 42
9251.147 25
9251.604 21
9252.061 37
9252.518 41
9252.975 44
9253.432 41
9253.889 37
9254.347 30
9254.804 33
9255.261 59
9255.718 51
9256.175 41
9256.632 28
9257.089 16
9257.546 21
9258.003 31
9258.461 28
9258.918 36
9259.375 33
9259.832 17
9260.289 37
9260.747 43
9261.204 28
9261.661 27
9262.118 23
9262.576 25
9263.033 30
9263.490 24
9263.948 16
9264.405 10
9264.862 18
9265.320 19
9265.777 26
9266.234 38
9266.692 46
9267.149 38
9267.606 29
9268.064 28
9268.521 47
9268.979 46
9269.436 25
9269.894 20
9270.351 25
9270.809 17
9271.266 28
9271.724 28
9272.181 17
9272.639 14
9273.096 19
9273.554 25
9274.011 17
9274.469 18
9274.926 17
9275.384 12
9275.841 22
9276.299 26
9276.757 51
9277.214 43
9277.672 43
9278.130 67
9278.587 58
9279.045 34
9279.503 23
9279.960 31
9280.418 25
9280.876 33
9281.334 39
9281.791 24
9282.249 37
9282.707 40
9283.165 35
9283.622 52
9284.080 49
9284.538 42
9284.996 62
9285.454 53
9285.912 37
9286.369 31
9286.827 40
9287.285 30
9287.743 26
9288.201 26
9288.659 19
9289.117 36
9289.575 28
9290.033 34
9290.491 25
9290.949 40
9291.407 48
9291.865 37
9292.323 26
9292.781 22
9293.239 32
9293.697 33
9294.155 29
9294.613 20
9295.071 17
9295.529 17
9295.987 27
9296.445 34
9296.903 37
9297.361 43
9297.820 44
9298.278 54
9298.736 55
9299.194 45
9299.652 55
9300.110 60
9300.569 34
9301.027 43
9301.485 35
9301.943 30
9302.402 27
9302.860 28
9303.318 32
9303.776 27
9304.235 25
9304.693 47
9305.151 42
9305.610 33
9306.068 30
9306.526 54
9306.985 54
9307.443 45
9307.901 36
9308.360 28
9308.818 28
9309.277 22
9309.735 24
9310.194 25
9310.652 33
9311.111 43
9311.569 49
9312.027 45
9312.486 45
9312.945 45
9313.403 31
9313.862 31
9314.320 33
9314.779 29
9315.237 28
9315.696 20
9316.154 30
9316.613 20
9317.072 27
9317.530 34
9317.989 51
9318.448 50
9318.906 47
9319.365 33
9319.824 30
9320.282 16
9320.741 25
9321.200 40
9321.658 46
9322.117 66
9322.576 62
9323.035 35
9323.493 26
9323.952 48
9324.411 34
9324.870 28
9325.329 21
9325.787 24
9326.246 22
9326.705 34
9327.164 35
9327.623 29
9328.082 31
9328.541 27
9329.000 22
9329.459 14
9329.917 19
9330.376 24
9330.835 33
9331.294 19
9331.753 22
9332.212 31
9332.671 22
9333.130 26
9333.589 25
9334.048 23
9334.507 49
9334.966 48
9335.425 37
9335.885 39
9336.344 31
9336.803 41
9337.262 40
9337.721 61
9338.180 49
9338.639 40
9339.098 33
9339.558 33
9340.017 35
9340.476 39
9340.935 42
9341.394 39
9341.854 52
9342.313 36
9342.772 25
9343.231 17
9343.691 40
9344.150 45
9344.609 37
9345.069 25
9345.528 38
9345.987 36
9346.446 27
9346.906 34
9347.365 44
9347.825 47
9348.284 43
9348.743 37
9349.203 33
9349.662 35
9350.122 34
9350.581 31
9351.040 34
9351.500 38
9351.959 46
9352.419 39
9352.878 21
9353.338 25
9353.797 30
9354.257 14
9354.716 14
9355.176 43
9355.636 41
9356.095 38
9356.555 22
9357.014 46
9357.474 45
9357.934 46
9358.393 26
9358.853 25
9359.313 33
9359.772 27
9360.232 33
9360.692 36
9361.151 27
9361.611 22
9362.071 28
9362.530 34
9362.990 20
9363.450 25
9363.910 38
9364.369 39
9364.829 28
9365.289 24
9365.749 31
9366.209 37
9366.668 33
9367.128 34
9367.588 46
9368.048 24
9368.508 29
9368.968 20
9369.428 24
9369.888 26
9370.348 34
9370.808 42
9371.267 33
9371.727 31
9372.187 29
9372.647 18
9373.107 34
9373.567 45
9374.027 31
9374.487 31
9374.947 33
9375.407 31
9375.868 37
9376.328 26
9376.788 27
9377.248 27
9377.708 36
9378.168 18
9378.628 23
9379.088 33
9379.548 23
9380.009 31
9380.469 21
9380.929 30
9381.389 17
9381.849 28
9382.310 60
9382.770 36
9383.230 20
9383.690 19
9384.151 19
9384.611 30
9385.071 35
9385.531 37
9385.992 59
9386.452 32
9386.912 23
9387.373 34
9387.833 49
9388.293 36
9388.754 23
9389.214 21
9389.675 15
9390.135 29
9390.595 28
9391.056 32
9391.516 30
9391.977 31
9392.437 19
9392.898 24
9393.358 10
9393.819 24
9394.279 25
9394.740 32
9395.200 35
9395.661 46
9396.121 49
9396.582 27
9397.043 37
9397.503 35
9397.964 39
9398.424 52
9398.885 50
9399.346 47
9399.806 35
9400.267 25
9400.728 27
9401.188 39
9401.649 37
9402.110 29
9402.570 41
9403.031 45
9403.492 30
9403.953 21
9404.413 28
9404.874 36
9405.335 37
9405.796 24
9406.256 24
9406.717 32
9407.178 34
9407.639 39
9408.100 29
9408.561 38
9409.022 45
9409.482 35
9409.943 27
9410.404 33
9410.865 27
9411.326 29
9411.787 43
9412.248 44
9412.709 42
9413.170 43
9413.631 42
9414.092 35
9414.553 21
9415.014 38
9415.475 47
9415.936 39
9416.397 31
9416.858 19
9417.319 17
9417.780 21
9418.241 29
9418.702 65
9419.164 73
9419.625 54
9420.086 35
9420.547 32
9421.008 28
9421.469 25
9421.931 35
9422.392 21
9422.853 21
9423.314 27
9423.775 21
9424.237 13
9424.698 24
9425.159 22
9425.620 18
9426.082 24
9426.543 28
9427.004 40
9427.466 43
9427.927 49
9428.388 37
9428.850 47
9429.311 43
9429.772 38
9430.234 30
9430.695 46
9431.157 32
9431.618 34
9432.080 45
9432.541 59
9433.002 66
9433.464 60
9433.925 36
9434.387 51
9434.848 40
9435.310 42
9435.771 51
9436.233 55
9436.695 34
9437.156 31
9437.618 19
9438.079 24
9438.541 24
9439.002 28
9439.464 26
9439.926 16
9440.387 21
9440.849 36
9441.311 49
9441.772 38
9442.234 41
9442.696 37
9443.157 35
9443.619 31
9444.081 26
9444.543 43
9445.004 49
9445.466 27
9445.928 24
9446.390 29
9446.851 39
9447.313 32
9447.775 33
9448.237 40
9448.699 36
9449.161 67
9449.622 47
9450.084 24
9450.546 26
9451.008 23
9451.470 17
9451.932 39
9452.394 41
9452.856 33
9453.318 40
9453.780 33
9454.242 27
9454.704 22
9455.166 20
9455.628 35
9456.090 37
9456.552 28
9457.014 19
9457.476 17
9457.938 14
9458.400 13
9458.862 17
9459.324 17
9459.786 32
9460.249 35
9460.711 42
9461.173 38
9461.635 39
9462.097 38
9462.559 26
9463.022 37
9463.484 27
9463.946 45
9464.408 41
9464.870 37
9465.333 30
9465.795 13
9466.257 35
9466.719 34
9467.182 38
9467.644 39
9468.106 41
9468.569 29
9469.031 27
9469.493 28
9469.956 38
9470.418 45
9470.881 35
9471.343 25
9471.805 21
9472.268 16
9472.730 20
9473.193 21
9473.655 11
9474.118 17
9474.580 34
9475.042 28
9475.505 29
9475.968 37
9476.430 40
9476.893 42
9477.355 40
9477.818 16
9478.280 16
9478.743 27
9479.205 35
9479.668 41
9480.131 44
9480.593 27
9481.056 16
9481.518 13
9481.981 29
9482.444 22
9482.906 24
9483.369 47
9483.832 29
9484.295 27
9484.757 21
9485.220 24
9485.683 27
9486.146 32
9486.608 36
9487.071 38
9487.534 29
9487.997 26
9488.460 15
9488.922 23
9489.385 33
9489.848 30
9490.311 35
9490.774 40
9491.237 43
9491.700 41
9492.162 41
9492.625 64
9493.088 66
9493.551 61
9494.014 50
9494.477 28
9494.940 23
9495.403 27
9495.866 35
9496.329 23
9496.792 35
9497.255 32
9497.718 26
9498.181 29
9498.644 30
9499.107 19
9499.570 18
9500.034 15
9500.497 25
9500.960 27
9501.423 42
9501.886 41
9502.349 22
9502.812 25
9503.276 20
9503.739 24
9504.202 24
9504.665 24
9505.128 40
9505.592 31
9506.055 25
9506.518 33
9506.981 22
9507.445 31
9507.908 46
9508.371 34
9508.835 39
9509.298 32
9509.761 32
9510.225 30
9510.688 23
9511.151 24
9511.615 37
9512.078 32
9512.541 47
9513.005 43
9513.468 40
9513.932 36
9514.395 37
9514.859 32
9515.322 30
9515.786 22
9516.249 23
9516.713 30
9517.176 40
9517.640 31
9518.103 17
9518.567 27
9519.030 44
9519.494 42
9519.957 31
9520.421 26
9520.885 22
9521.348 12
9521.812 34
9522.275 34
9522.739 32
9523.203 25
9523.666 28
9524.130 24
9524.594 38
9525.057 57
9525.521 33
9525.985 13
9526.449 15
9526.912 47
9527.376 43
9527.840 34
9528.304 37
9528.768 44
9529.231 38
9529.695 21
9530.159 22
9530.623 17
9531.087 22
9531.551 31
9532.014 43
9532.478 43
9532.942 30
9533.406 18
9533.870 24
9534.334 34
9534.798 28
9535.262 27
9535.726 25
9536.190 29
9536.654 23
9537.118 19
9537.582 35
9538.046 43
9538.510 30
9538.974 19
9539.438 25
9539.902 17
9540.366 12
9540.830 21
9541.294 21
9541.758 36
9542.223 29
9542.687 43
9543.151 35
9543.615 16
9544.079 5
9544.543 9
9545.008 15
9545.472 14
9545.936 25
9546.400 26
9546.864 22
9547.329 22
9547.793 22
9548.257 21
9548.721 26
9549.186 22
9549.650 24
9550.114 17
9550.579 36
9551.043 36
9551.507 27
9551.972 30
9552.436 28
9552.900 25
9553.365 20
9553.829 18
9554.294 19
9554.758 19
9555.223 17
9555.687 23
9556.151 33
9556.616 30
9557.080 34
9557.545 35
9558.009 29
9558.474 29
9558.938 31
9559.403 44
9559.868 46
9560.332 28
9560.797 16
9561.261 9
9561.726 24
9562.191 36
9562.655 18
9563.120 38
9563.584 33
9564.049 34
9564.514 31
9564.978 33
9565.443 26
9565.908 24
9566.372 25
9566.837 36
9567.302 37
9567.767 18
9568.231 25
9568.696 18
9569.161 27
9569.626 32
9570.091 37
9570.555 25
9571.020 40
9571.485 39
9571.950 39
9572.415 40
9572.880 27
9573.345 24
9573.809 23
9574.274 24
9574.739 28
9575.204 32
9575.669 27
9576.134 23
9576.599 26
9577.064 30
9577.529 28
9577.994 18
9578.459 18
9578.924 17
9579.389 25
9579.854 30
9580.319 43
9580.784 23
9581.249 16
9581.714 19
9582.179 16
9582.644 13
9583.110 22
9583.575 23
9584.040 22
9584.505 11
9584.970 17
9585.435 23
9585.901 27
9586.366 14
9586.831 10
9587.296 18
9587.761 28
9588.227 34
9588.692 25
9589.157 30
9589.622 32
9590.088 22
9590.553 33
9591.018 27
9591.484 21
9591.949 36
9592.414 37
9592.880 17
9593.345 24
9593.810 18
9594.276 15
9594.741 18
9595.207 29
9595.672 25
9596.137 42
9596.603 26
9597.068 21
9597.534 21
9597.999 13
9598.465 19
9598.930 16
9599.396 9
9599.861 18
9600.327 16
9600.792 14
9601.258 34
9601.724 26
9602.189 25
9602.655 19
9603.120 38
9603.586 44
9604.052 26
9604.517 19
9604.983 18
9605.448 17
9605.914 18
9606.380 21
9606.845 14
9607.311 20
9607.777 33
9608.243 26
9608.708 39
9609.174 40
9609.640 34
9610.106 24
9610.571 24
9611.037 28
9611.503 46
9611.969 37
9612.435 32
9612.901 29
9613.366 35
9613.832 25
9614.298 26
9614.764 38
9615.230 43
9615.696 28
9616.162 52
9616.628 53
9617.094 31
9617.560 34
9618.025 42
9618.491 42
9618.957 31
9619.423 29
9619.889 24
9620.355 33
9620.822 43
9621.288 34
9621.754 35
9622.220 33
9622.686 49
9623.152 37
9623.618 32
9624.084 25
9624.550 24
9625.016 19
9625.482 17
9625.949 30
9626.415 29
9626.881 32
9627.347 19
9627.813 19
9628.280 26
9628.746 16
9629.212 8
9629.678 16
9630.145 30
9630.611 38
9631.077 29
9631.543 34
9632.010 46
9632.476 48
9632.942 41
9633.409 24
9633.875 19
9634.341 25
9634.808 38
9635.274 42
9635.740 21
9636.207 26
9636.673 31
9637.140 25
9637.606 17
9638.073 20
9638.539 30
9639.006 19
9639.472 14
9639.938 19
9640.405 25
9640.872 33
9641.338 20
9641.805 20
9642.271 20
9642.738 31
9643.204 23
9643.671 39
9644.137 28
9644.604 33
9645.071 30
9645.537 14
9646.004 13
9646.471 10
9646.937 14
9647.404 30
9647.871 15
9648.337 15
9648.804 36
9649.271 32
9649.737 32
9650.204 33
9650.671 39
9651.138 22
9651.605 24
9652.071 41
9652.538 33
9653.005 28
9653.472 24
9653.939 13
9654.405 27
9654.872 27
9655.339 28
9655.806 40
9656.273 20
9656.740 18
9657.207 18
9657.674 31
9658.141 19
9658.608 18
9659.074 30
9659.541 27
9660.008 21
9660.475 20
9660.942 23
9661.409 19
9661.876 22
9662.343 20
9662.811 10
9663.278 11
9663.745 7
9664.212 21
9664.679 23
9665.146 26
9665.613 25
9666.080 27
9666.547 49
9667.014 36
9667.482 28
9667.949 46
9668.416 34
9668.883 26
9669.350 28
9669.818 22
9670.285 35
9670.752 44
9671.219 33
9671.687 29
9672.154 32
9672.621 31
9673.088 21
9673.556 21
9674.023 23
9674.490 26
9674.958 26
9675.425 18
9675.892 19
9676.360 21
9676.827 28
9677.295 37
9677.762 19
9678.229 41
9678.697 37
9679.164 30
9679.632 21
9680.099 14
9680.567 15
9681.034 22
9681.502 20
9681.969 33
9682.437 17
9682.904 19
9683.372 40
9683.839 51
9684.307 42
9684.774 36
9685.242 33
9685.710 36
9686.177 32
9686.645 25
9687.112 15
9687.580 11
9688.048 22
9688.515 20
9688.983 25
9689.451 18
9689.919 23
9690.386 26
9690.854 26
9691.322 24
9691.789 27
9692.257 19
9692.725 23
9693.193 21
9693.661 13
9694.128 30
9694.596 33
9695.064 44
9695.532 48
9696.000 37
9696.468 17
9696.935 16
9697.403 27
9697.871 30
9698.339 24
9698.807 34
9699.275 31
9699.743 37
9700.211 25
9700.679 21
9701.147 18
9701.615 7
9702.083 12
9702.551 16
9703.019 25
9703.487 19
9703.955 39
9704.423 37
9704.891 26
9705.359 17
9705.827 33
9706.295 38
9706.763 53
9707.231 35
9707.700 25
9708.168 28
9708.636 18
9709.104 18
9709.572 19
9710.040 33
9710.509 29
9710.977 21
9711.445 22
9711.913 21
9712.381 15
9712.850 20
9713.318 11
9713.786 15
9714.255 12
9714.723 21
9715.191 14
9715.659 26
9716.128 37
9716.596 36
9717.065 23
9717.533 24
9718.001 15
9718.470 16
9718.938 20
9719.406 14
9719.875 19
9720.343 25
9720.812 26
9721.280 26
9721.749 35
9722.217 28
9722.686 19
9723.154 13
9723.623 7
9724.091 26
9724.560 40
9725.028 39
9725.497 48
9725.965 31
9726.434 31
9726.903 33
9727.371 25
9727.840 27
9728.308 24
9728.777 26
9729.246 28
9729.714 15
9730.183 17
9730.652 21
9731.120 22
9731.589 31
9732.058 29
9732.527 27
9732.995 23
9733.464 40
9733.933 35
9734.402 22
9734.870 17
9735.339 30
9735.808 26
9736.277 31
9736.746 21
9737.215 13
9737.683 20
9738.152 25
9738.621 17
9739.090 24
9739.559 21
9740.028 13
9740.497 11
9740.966 18
9741.435 20
9741.904 17
9742.373 15
9742.842 28
9743.310 19
9743.779 24
9744.249 16
9744.718 15
9745.187 48
9745.656 57
9746.125 31
9746.594 31
9747.063 25
9747.532 35
9748.001 47
9748.470 26
9748.939 34
9749.408 24
9749.878 31
9750.347 21
9750.816 12
9751.285 22
9751.754 36
9752.223 42
9752.693 38
9753.162 32
9753.631 22
9754.100 28
9754.570 35
9755.039 23
9755.508 13
9755.977 16
9756.447 18
9756.916 26
9757.385 34
9757.855 22
9758.324 26
9758.793 28
9759.263 15
9759.732 22
9760.202 32
9760.671 23
9761.140 21
9761.610 6
9762.079 5
9762.549 17
9763.018 22
9763.488 13
9763.957 25
9764.427 21
9764.896 25
9765.366 35
9765.835 26
9766.305 16
9766.774 13
9767.244 30
9767.713 20
9768.183 9
9768.653 17
9769.122 28
9769.592 24
9770.061 15
9770.531 10
9771.001 27
9771.470 26
9771.940 21
9772.410 20
9772.880 21
9773.349 27
9773.819 17
9774.289 18
9774.758 13
9775.228 12
9775.698 28
9776.168 21
9776.638 14
9777.107 19
9777.577 23
9778.047 19
9778.517 26
9778.987 24
9779.456 36
9779.926 28
9780.396 24
9780.866 27
9781.336 20
9781.806 26
9782.276 30
9782.746 27
9783.216 30
9783.686 31
9784.156 32
9784.626 20
9785.096 33
9785.566 42
9786.036 35
9786.506 25
9786.976 14
9787.446 22
9787.916 28
9788.386 27
9788.856 24
9789.326 28
9789.796 31
9790.266 25
9790.736 41
9791.207 39
9791.677 32
9792.147 21
9792.617 21
9793.087 27
9793.557 39
9794.028 21
9794.498 14
9794.968 12
9795.438 32
9795.909 36
9796.379 33
9796.849 22
9797.319 14
9797.790 18
9798.260 21
9798.730 23
9799.201 26
9799.671 40
9800.141 24
9800.612 26
9801.082 20
9801.553 25
9802.023 18
9802.493 14
9802.964 35
9803.434 31
9803.905 20
9804.375 16
9804.846 15
9805.316 16
9805.787 25
9806.257 26
9806.728 34
9807.198 35
9807.669 18
9808.139 9
9808.610 27
9809.080 31
9809.551 37
9810.021 36
9810.492 32
9810.963 20
9811.433 19
9811.904 27
9812.375 18
9812.845 22
9813.316 24
9813.787 31
9814.257 16
9814.728 23
9815.199 35
9815.669 35
9816.140 41
9816.611 31
9817.082 21
9817.552 24
9818.023 23
9818.494 23
9818.965 46
9819.436 45
9819.906 37
9820.377 46
9820.848 40
9821.319 39
9821.790 39
9822.261 45
9822.732 66
9823.203 64
9823.673 41
9824.144 39
9824.615 49
9825.086 55
9825.557 52
9826.028 59
9826.499 56
9826.970 48
9827.441 40
9827.912 23
9828.383 41
9828.854 42
9829.325 38
9829.796 44
9830.268 37
9830.739 33
9831.210 52
9831.681 46
9832.152 36
9832.623 28
9833.094 29
9833.565 28
9834.037 41
9834.508 29
9834.979 22
9835.450 17
9835.921 13
9836.393 19
9836.864 34
9837.335 39
9837.806 39
9838.278 34
9838.749 31
9839.220 31
9839.691 28
9840.163 33
9840.634 40
9841.105 39
9841.577 33
9842.048 32
9842.519 26
9842.991 26
9843.462 31
9843.934 27
9844.405 29
9844.876 20
9845.348 22
9845.819 31
9846.291 45
9846.762 30
9847.234 22
9847.705 19
9848.177 22
9848.648 42
9849.120 40
9849.591 39
9850.063 51
9850.534 40
9851.006 26
9851.478 22
9851.949 25
9852.421 22
9852.892 23
9853.364 28
9853.836 39
9854.307 38
9854.779 21
9855.251 12
9855.722 33
9856.194 19
9856.666 31
9857.138 38
9857.609 35
9858.081 34
9858.553 27
9859.025 49
9859.496 50
9859.968 38
9860.440 40
9860.912 53
9861.384 44
9861.855 29
9862.327 23
9862.799 26
9863.271 32
9863.743 17
9864.215 23
9864.687 15
9865.158 22
9865.630 17
9866.102 12
9866.574 22
9867.046 28
9867.518 29
9867.990 34
9868.462 13
9868.934 13
9869.406 12
9869.878 14
9870.350 20
9870.822 22
9871.294 17
9871.766 19
9872.239 23
9872.711 16
9873.183 24
9873.655 19
9874.127 21
9874.599 29
9875.071 31
9875.543 23
9876.016 26
9876.488 28
9876.960 30
9877.432 40
9877.904 38
9878.377 26
9878.849 25
9879.321 22
9879.793 4
9880.266 16
9880.738 23
9881.210 31
9881.683 38
9882.155 33
9882.627 27
9883.099 39
9883.572 35
9884.044 28
9884.517 23
9884.989 16
9885.461 22
9885.934 18
9886.406 25
9886.879 35
9887.351 28
9887.824 20
9888.296 16
9888.768 26
9889.241 22
9889.713 15
9890.186 19
9890.658 24
9891.131 21
9891.604 17
9892.076 25
9892.549 36
9893.021 27
9893.494 25
9893.966 28
9894.439 35
9894.912 51
9895.384 25
9895.857 20
9896.330 23
9896.802 24
9897.275 27
9897.748 32
9898.220 24
9898.693 19
9899.166 23
9899.639 19
9900.111 17
9900.584 18
9901.057 12
9901.530 22
9902.002 30
9902.475 34
9902.948 51
9903.421 29
9903.894 17
9904.366 25
9904.839 27
9905.312 27
9905.785 34
9906.258 33
9906.731 23
9907.204 18
9907.677 15
9908.150 21
9908.623 31
9909.096 26
9909.569 23
9910.042 23
9910.515 24
9910.988 30
9911.461 20
9911.934 14
9912.407 6
9912.880 3
9913.353 5
9913.826 6
9914.299 20
9914.772 32
9915.245 37
9915.718 37
9916.191 29
9916.665 18
9917.138 33
9917.611 14
9918.084 15
9918.557 28
9919.030 27
9919.504 29
9919.977 30
9920.450 57
9920.923 38
9921.397 22
9921.870 17
9922.343 23
9922.816 33
9923.290 38
9923.763 33
9924.236 44
9924.710 31
9925.183 16
9925.656 16
9926.130 40
9926.603 32
9927.077 47
9927.550 23
9928.023 15
9928.497 16
9928.970 21
9929.444 20
9929.917 21
9930.391 16
9930.864 18
9931.338 24
9931.811 21
9932.285 25
9932.758 25
9933.232 25
9933.705 33
9934.179 25
9934.652 41
9935.126 32
9935.599 30
9936.073 24
9936.547 26
9937.020 13
9937.494 9
9937.968 16
9938.441 34
9938.915 46
9939.389 36
9939.862 35
9940.336 44
9940.810 37
9941.283 25
9941.757 26
9942.231 20
9942.705 25
9943.178 30
9943.652 25
9944.126 28
9944.600 27
9945.074 35
9945.548 47
9946.021 34
9946.495 25
9946.969 24
9947.443 29
9947.917 27
9948.391 20
9948.865 25
9949.339 32
9949.813 24
9950.286 18
9950.760 12
9951.234 18
9951.708 23
9952.182 24
9952.656 31
9953.130 27
9953.604 13
9954.078 15
9954.552 16
9955.027 18
9955.501 18
9955.975 16
9956.449 11
9956.923 8
9957.397 14
9957.871 11
9958.345 15
9958.819 17
9959.294 14
9959.768 23
9960.242 31
9960.716 33
9961.190 20
9961.664 50
9962.139 47
9962.613 30
9963.087 24
9963.561 24
9964.036 14
9964.510 21
9964.984 24
9965.459 29
9965.933 38
9966.407 22
9966.882 23
9967.356 20
9967.830 21
9968.305 28
9968.779 27
9969.253 26
9969.728 30
9970.202 41
9970.677 35
9971.151 22
9971.626 12
9972.100 15
9972.575 23
9973.049 18
9973.524 31
9973.998 24
9974.473 39
9974.947 33
9975.422 29
9975.896 15
9976.371 27
9976.845 16
9977.320 14
9977.794 25
9978.269 15
9978.744 26
9979.218 31
9979.693 24
9980.168 18
9980.642 27
9981.117 33
9981.592 19
9982.066 16
9982.541 35
9983.016 24
9983.491 26
9983.965 28
9984.440 16
9984.915 10
9985.390 25
9985.864 15
9986.339 9
9986.814 28
9987.289 23
9987.764 28
9988.239 28
9988.713 16
9989.188 14
9989.663 17
9990.138 14
9990.613 21
9991.088 28
9991.563 25
9992.038 21
9992.513 25
9992.988 31
9993.463 32
9993.938 17
9994.413 11
9994.888 17
9995.363 26
9995.838 10
9996.313 22
9996.788 34
9997.263 34
9997.738 34
9998.213 25
9998.688 14
9999.163 17
9999.638 18
10000.113 25
10000.588 13
10001.064 12
10001.539 9
10002.014 13
10002.489 19
10002.964 22
10003.440 19
10003.915 31
10004.390 22
10004.865 22
10005.340 36
10005.816 31
10006.291 20
10006.766 15
10007.242 23
10007.717 36
10008.192 36
10008.668 27
10009.143 27
10009.618 36
10010.094 26
10010.569 21
10011.044 33
10011.520 28
10011.995 23
10012.471 31
10012.946 30
10013.422 34
10013.897 35
10014.372 34
10014.848 41
10015.323 38
10015.799 28
10016.274 30
10016.750 19
10017.225 7
10017.701 13
10018.177 10
10018.652 25
10019.128 14
10019.603 12
10020.079 14
10020.555 30
10021.030 26
10021.506 16
10021.981 28
10022.457 17
10022.933 24
10023.408 37
10023.884 27
10024.360 17
10024.836 21
10025.311 24
10025.787 15
10026.263 22
10026.739 19
10027.214 16
10027.690 25
10028.166 23
10028.642 28
10029.118 36
10029.593 35
10030.069 31
10030.545 25
10031.021 15
10031.497 24
10031.973 19
10032.449 16
10032.924 12
10033.400 10
10033.876 18
10034.352 22
10034.828 26
10035.304 22
10035.780 31
10036.256 32
10036.732 21
10037.208 17
10037.684 12
10038.160 6
10038.636 9
10039.112 12
10039.588 25
10040.064 44
10040.541 36
10041.017 19
10041.493 7
10041.969 10
10042.445 9
10042.921 13
10043.397 9
10043.873 28
10044.350 41
10044.826 32
10045.302 30
10045.778 41
10046.254 33
10046.731 23
10047.207 20
10047.683 20
10048.159 24
10048.636 28
10049.112 25
10049.588 22
10050.065 26
10050.541 26
10051.017 16
10051.494 5
10051.970 10
10052.446 14
10052.923 13
10053.399 18
10053.876 28
10054.352 19
10054.828 12
10055.305 13
10055.781 15
10056.258 26
10056.734 27
10057.211 19
10057.687 33
10058.164 48
10058.640 37
10059.117 20
10059.593 27
10060.070 34
10060.546 35
10061.023 44
10061.500 42
10061.976 28
10062.453 34
10062.929 32
10063.406 30
10063.883 16
10064.359 10
10064.836 16
10065.313 20
10065.789 12
10066.266 34
10066.743 18
10067.219 24
10067.696 26
10068.173 21
10068.650 19
10069.126 25
10069.603 36
10070.080 29
10070.557 30
10071.034 25
10071.510 23
10071.987 25
10072.464 26
10072.941 28
10073.418 25
10073.895 23
10074.372 18
10074.849 15
10075.325 17
10075.802 12
10076.279 8
10076.756 5
10077.233 14
10077.710 19
10078.187 17
10078.664 14
10079.141 17
10079.618 38
10080.095 30
10080.572 29
10081.049 25
10081.526 25
10082.003 27
10082.480 15
10082.958 21
10083.435 23
10083.912 18
10084.389 16
10084.866 14
10085.343 7
10085.820 9
10086.298 13
10086.775 18
10087.252 29
10087.729 27
10088.206 25
10088.684 21
10089.161 20
10089.638 17
10090.115 31
10090.593 22
10091.070 17
10091.547 25
10092.024 22
10092.502 32
10092.979 30
10093.456 39
10093.934 22
10094.411 23
10094.889 26
10095.366 30
10095.843 39
10096.321 18
10096.798 23
10097.276 28
10097.753 29
10098.230 20
10098.708 29
10099.185 27
10099.663 32
10100.140 15
10100.618 21
10101.095 10
10101.573 23
10102.051 23
10102.528 30
10103.006 38
10103.483 34
10103.961 22
10104.438 8
10104.916 22
10105.394 39
10105.871 36
10106.349 26
10106.827 28
10107.304 30
10107.782 27
10108.260 15
10108.737 9
10109.215 11
10109.693 6
10110.170 8
10110.648 13
10111.126 10
10111.604 10
10112.082 11
10112.559 14
10113.037 26
10113.515 29
10113.993 18
10114.471 11
10114.948 15
10115.426 19
10115.904 23
10116.382 25
10116.860 27
10117.338 30
10117.816 29
10118.294 36
10118.772 27
10119.250 30
10119.728 17
10120.206 16
10120.684 20
10121.162 11
10121.640 15
10122.118 17
10122.596 16
10123.074 8
10123.552 19
10124.030 22
10124.508 30
10124.986 30
10125.464 23
10125.942 21
10126.420 14
10126.898 6
10127.377 13
10127.855 17
10128.333 12
10128.811 17
10129.289 20
10129.767 11
10130.246 11
10130.724 32
10131.202 22
10131.680 29
10132.159 37
10132.637 39
10133.115 36
10133.593 30
10134.072 23
10134.550 30
10135.028 65
10135.507 65
10135.985 42
10136.463 31
10136.942 21
10137.420 14
10137.898 21
10138.377 24
10138.855 13
10139.334 11
10139.812 13
10140.291 34
10140.769 32
10141.248 33
10141.726 44
10142.205 37
10142.683 26
10143.162 14
10143.640 8
10144.119 8
10144.597 13
10145.076 19
10145.554 21
10146.033 19
10146.511 13
10146.990 27
10147.469 30
10147.947 20
10148.426 30
10148.905 22
10149.383 37
10149.862 48
10150.341 46
10150.819 24
10151.298 20
10151.777 6
10152.255 26
10152.734 33
10153.213 25
10153.692 34
10154.170 29
10154.649 23
10155.128 17
10155.607 16
10156.086 13
10156.565 8
10157.043 21
10157.522 22
10158.001 12
10158.480 11
10158.959 19
10159.438 11
10159.917 19
10160.396 18
10160.875 16
10161.353 18
10161.832 13
10162.311 15
10162.790 13
10163.269 13
10163.748 11
10164.227 22
10164.706 26
10165.185 26
10165.664 21
10166.144 16
10166.623 13
10167.102 27
10167.581 25
10168.060 30
10168.539 21
10169.018 11
10169.497 12
10169.976 10
10170.456 18
10170.935 27
10171.414 23
10171.893 17
10172.372 11
10172.852 21
10173.331 31
10173.810 23
10174.289 17
10174.768 19
10175.248 12
10175.727 12
10176.206 7
10176.686 7
10177.165 8
10177.644 17
10178.124 26
10178.603 36
10179.082 32
10179.562 25
10180.041 15
10180.520 6
10181.000 16
10181.479 17
10181.959 10
10182.438 13
10182.918 19
10183.397 12
10183.877 14
10184.356 17
10184.836 11
10185.315 20
10185.795 23
10186.274 25
10186.754 21
10187.233 20
10187.713 21
10188.192 16
10188.672 15
10189.152 13
10189.631 16
10190.111 20
10190.590 31
10191.070 19
10191.550 27
10192.029 26
10192.509 19
10192.989 21
10193.468 28
10193.948 32
10194.428 21
10194.908 30
10195.387 25
10195.867 38
10196.347 27
10196.827 23
10197.306 8
10197.786 23
10198.266 17
10198.746 9
10199.226 3
10199.706 14
10200.185 16
10200.665 14
10201.145 16
10201.625 14
10202.105 12
10202.585 9
10203.065 24
10203.545 17
10204.025 18
10204.505 21
10204.985 24
10205.465 26
10205.945 22
10206.425 15
10206.905 23
10207.385 18
10207.865 32
10208.345 31
10208.825 24
10209.305 19
10209.785 42
10210.265 34
10210.745 26
10211.225 32
10211.705 11
10212.186 20
10212.666 5
10213.146 9
10213.626 19
10214.106 16
10214.586 11
10215.067 11
10215.547 8
10216.027 16
10216.507 20
10216.988 19
10217.468 12
10217.948 8
10218.428 8
10218.909 2
10219.389 13
10219.869 20
10220.350 21
10220.830 23
10221.310 16
10221.791 16
10222.271 19
10222.751 16
10223.232 18
10223.712 23
10224.193 23
10224.673 31
10225.154 21
10225.634 23
10226.114 17
10226.595 21
10227.075 7
10227.556 3
10228.036 3
10228.517 7
10228.998 9
10229.478 15
10229.959 24
10230.439 8
10230.920 15
10231.400 8
10231.881 8
10232.362 12
10232.842 5
10233.323 16
10233.804 25
10234.284 30
10234.765 27
10235.246 18
10235.726 18
10236.207 21
10236.688 19
10237.168 16
10237.649 6
10238.130 14
10238.611 13
10239.091 11
10239.572 6
10240.053 11
10240.534 14
10241.015 25
10241.495 36
10241.976 19
10242.457 17
10242.938 16
10243.419 19
10243.900 18
10244.381 11
10244.862 7
10245.342 16
10245.823 19
10246.304 11
10246.785 23
10247.266 18
10247.747 19
10248.228 24
10248.709 6
10249.190 9
10249.671 10
10250.152 3
10250.633 9
10251.114 20
10251.595 26
10252.077 20
10252.558 17
10253.039 12
10253.520 19
10254.001 29
10254.482 26
10254.963 25
10255.444 20
10255.926 17
10256.407 25
10256.888 23
10257.369 14
10257.850 14
10258.332 13
10258.813 29
10259.294 26
10259.775 22
10260.257 16
10260.738 17
10261.219 26
10261.700 28
10262.182 23
10262.663 21
10263.144 16
10263.626 7
10264.107 10
10264.588 19
10265.070 20
10265.551 19
10266.033 22
10266.514 24
10266.995 27
10267.477 30
10267.958 20
10268.440 14
10268.921 29
10269.403 16
10269.884 10
10270.366 23
10270.847 36
10271.329 25
10271.810 23
10272.292 33
10272.774 34
10273.255 18
10273.737 18
10274.218 17
10274.700 9
10275.181 13
10275.663 12
10276.145 16
10276.626 20
10277.108 22
10277.590 19
10278.071 20
10278.553 18
10279.035 8
10279.517 20
10279.998 24
10280.480 18
10280.962 18
10281.444 21
10281.925 14
10282.407 11
10282.889 21
10283.371 22
10283.853 29
10284.334 26
10284.816 29
10285.298 34
10285.780 34
10286.262 18
10286.744 20
10287.226 10
10287.708 7
10288.189 1
10288.671 4
10289.153 6
10289.635 16
10290.117 14
10290.599 14
10291.081 15
10291.563 12
10292.045 6
10292.527 13
10293.009 13
10293.491 10
10293.973 15
10294.455 14
10294.938 12
10295.420 18
10295.902 11
10296.384 11
10296.866 10
10297.348 11
10297.830 5
10298.312 3
10298.795 4
10299.277 4
10299.759 14
10300.241 22
10300.723 34
10301.206 39
10301.688 27
10302.170 27
10302.652 22
10303.135 17
10303.617 24
10304.099 25
10304.582 22
10305.064 17
10305.546 18
10306.029 33
10306.511 23
10306.993 26
10307.476 31
10307.958 36
10308.440 29
10308.923 20
10309.405 13
10309.888 31
10310.370 20
10310.853 28
10311.335 39
10311.818 18
10312.300 21
10312.783 21
10313.265 25
10313.748 21
10314.230 18
10314.713 10
10315.195 14
10315.678 11
10316.160 21
10316.643 25
10317.126 17
10317.608 10
10318.091 9
10318.573 27
10319.056 15
10319.539 21
10320.021 17
10320.504 19
10320.987 15
10321.469 13
10321.952 13
10322.435 32
10322.918 36
10323.400 28
10323.883 18
10324.366 23
10324.849 23
10325.331 11
10325.814 8
10326.297 11
10326.780 13
10327.263 21
10327.746 22
10328.228 17
10328.711 13
10329.194 15
10329.677 25
10330.160 13
10330.643 12
10331.126 14
10331.609 8
10332.092 21
10332.575 17
10333.058 17
10333.541 22
10334.024 21
10334.507 28
10334.990 19
10335.473 33
10335.956 27
10336.439 15
10336.922 6
10337.405 20
10337.888 20
10338.371 20
10338.854 25
10339.337 19
10339.821 9
10340.304 14
10340.787 21
10341.270 16
10341.753 10
10342.236 18
10342.720 17
10343.203 25
10343.686 19
10344.169 16
10344.652 16
10345.136 14
10345.619 31
10346.102 30
10346.586 26
10347.069 32
10347.552 26
10348.035 18
10348.519 24
10349.002 18
10349.486 20
10349.969 14
10350.452 11
10350.936 22
10351.419 13
10351.902 15
10352.386 15
10352.869 23
10353.353 12
10353.836 17
10354.320 16
10354.803 27
10355.287 44
10355.770 34
10356.254 21
10356.737 28
10357.221 20
10357.704 23
10358.188 19
10358.671 11
10359.155 14
10359.639 12
10360.122 15
10360.606 15
10361.089 14
10361.573 13
10362.057 10
10362.540 12
10363.024 10
10363.508 21
10363.991 16
10364.475 10
10364.959 13
10365.443 26
10365.926 22
10366.410 15
10366.894 18
10367.378 19
10367.861 21
10368.345 22
10368.829 19
10369.313 9
10369.797 7
10370.281 10
10370.764 18
10371.248 16
10371.732 22
10372.216 18
10372.700 19
10373.184 39
10373.668 30
10374.152 13
10374.636 8
10375.120 2
10375.604 2
10376.088 12
10376.572 8
10377.056 13
10377.540 17
10378.024 18
10378.508 13
10378.992 18
10379.476 19
10379.960 15
10380.444 10
10380.928 29
10381.412 20
10381.896 16
10382.380 19
10382.864 15
10383.349 21
10383.833 21
10384.317 24
10384.801 24
10385.285 21
10385.769 32
10386.254 32
10386.738 43
10387.222 27
10387.706 28
10388.191 21
10388.675 6
10389.159 11
10389.644 16
10390.128 16
10390.612 29
10391.096 30
10391.581 21
10392.065 25
10392.550 13
10393.034 22
10393.518 18
10394.003 14
10394.487 15
10394.971 27
10395.456 39
10395.940 30
10396.425 20
10396.909 14
10397.394 19
10397.878 13
10398.363 9
10398.847 16
10399.332 15
10399.816 6
10400.301 16
10400.785 20
10401.270 14
10401.755 12
10402.239 17
10402.724 12
10403.208 17
10403.693 18
10404.178 23
10404.662 18
10405.147 27
10405.632 30
10406.116 28
10406.601 16
10407.086 11
10407.570 17
10408.055 30
10408.540 26
10409.025 22
10409.509 18
10409.994 26
10410.479 26
10410.964 22
10411.448 15
10411.933 20
10412.418 20
10412.903 9
10413.388 23
10413.873 26
10414.357 31
10414.842 37
10415.327 28
10415.812 15
10416.297 18
10416.782 29
10417.267 28
10417.752 16
10418.237 10
10418.722 16
10419.207 25
10419.692 15
10420.177 10
10420.662 11
10421.147 9
10421.632 8
10422.117 17
10422.602 15
10423.087 12
10423.572 15
10424.057 19
10424.542 24
10425.027 31
10425.513 35
10425.998 28
10426.483 16
10426.968 14
10427.453 10
10427.938 23
10428.424 20
10428.909 22
10429.394 27
10429.879 18
10430.365 13
10430.850 23
10431.335 16
10431.820 24
10432.306 19
10432.791 28
10433.276 29
10433.762 37
10434.247 33
10434.732 19
10435.218 15
10435.703 7
10436.188 19
10436.674 10
10437.159 9
10437.644 11
10438.130 15
10438.615 14
10439.101 7
10439.586 15
10440.072 12
10440.557 15
10441.043 13
10441.528 12
10442.014 13
10442.499 20
10442.985 19
10443.470 13
10443.956 16
10444.441 17
10444.927 9
10445.413 5
10445.898 17
10446.384 16
10446.869 10
10447.355 13
10447.841 24
10448.326 15
10448.812 15
10449.298 14
10449.783 19
10450.269 16
10450.755 12
10451.241 25
10451.726 24
10452.212 19
10452.698 6
10453.184 8
10453.669 10
10454.155 8
10454.641 13
10455.127 8
10455.613 10
10456.098 19
10456.584 22
10457.070 22
10457.556 29
10458.042 22
10458.528 14
10459.014 21
10459.500 20
10459.986 25
10460.472 26
10460.958 18
10461.443 21
10461.929 24
10462.415 21
10462.901 19
10463.387 14
10463.873 7
10464.360 3
10464.846 10
10465.332 17
10465.818 21
10466.304 17
10466.790 19
10467.276 7
10467.762 8
10468.248 25
10468.734 26
10469.220 19
10469.707 14
10470.193 10
10470.679 12
10471.165 19
10471.651 9
10472.138 5
10472.624 25
10473.110 21
10473.596 12
10474.083 13
10474.569 16
10475.055 13
10475.541 21
10476.028 12
10476.514 9
10477.000 7
10477.487 19
10477.973 22
10478.459 22
10478.946 13
10479.432 16
10479.918 24
10480.405 19
10480.891 24
10481.378 11
10481.864 21
10482.351 16
10482.837 22
10483.324 34
10483.810 27
10484.297 26
10484.783 41
10485.270 22
10485.756 16
10486.243 31
10486.729 19
10487.216 25
10487.702 23
10488.189 24
10488.676 17
10489.162 15
10489.649 17
10490.135 8
10490.622 5
10491.109 8
10491.595 13
10492.082 26
10492.569 29
10493.055 18
10493.542 17
10494.029 27
10494.516 30
10495.002 24
10495.489 22
10495.976 24
10496.463 23
10496.949 13
10497.436 14
10497.923 16
10498.410 23
10498.897 21
10499.383 24
10499.870 27
10500.357 22
10500.844 24
10501.331 30
10501.818 17
10502.305 17
10502.792 10
10503.279 11
10503.766 8
10504.253 12
10504.740 16
10505.227 13
10505.714 14
10506.201 15
10506.688 16
10507.175 27
10507.662 35
10508.149 21
10508.636 16
10509.123 25
10509.610 32
10510.097 36
10510.584 36
10511.071 19
10511.558 24
10512.045 20
10512.533 13
10513.020 7
10513.507 14
10513.994 21
10514.481 16
10514.968 7
10515.456 9
10515.943 10
10516.430 13
10516.917 23
10517.405 13
10517.892 22
10518.379 16
10518.867 19
10519.354 28
10519.841 22
10520.329 18
10520.816 24
10521.303 22
10521.791 19
10522.278 11
10522.765 4
10523.253 12
10523.740 23
10524.228 11
10524.715 5
10525.202 17
10525.690 23
10526.177 31
10526.665 20
10527.152 18
10527.640 13
10528.127 11
10528.615 12
10529.102 19
10529.590 11
10530.077 10
10530.565 16
10531.053 14
10531.540 8
10532.028 3
10532.515 11
10533.003 14
10533.491 5
10533.978 6
10534.466 22
10534.954 22
10535.441 24
10535.929 21
10536.417 32
10536.904 21
10537.392 13
10537.880 20
10538.368 17
10538.855 20
10539.343 19
10539.831 11
10540.319 15
10540.807 22
10541.294 12
10541.782 12
10542.270 11
10542.758 19
10543.246 12
10543.734 13
10544.222 12
10544.709 15
10545.197 16
10545.685 14
10546.173 11
10546.661 10
10547.149 12
10547.637 13
10548.125 16
10548.613 19
10549.101 14
10549.589 17
10550.077 27
10550.565 22
10551.053 13
10551.541 15
10552.029 21
10552.517 16
10553.005 15
10553.493 17
10553.982 14
10554.470 10
10554.958 19
10555.446 22
10555.934 17
10556.422 17
10556.910 18
10557.399 22
10557.887 13
10558.375 8
10558.863 9
10559.352 8
10559.840 8
10560.328 13
10560.816 17
10561.305 16
10561.793 24
10562.281 18
10562.769 17
10563.258 8
10563.746 4
10564.234 15
10564.723 19
10565.211 12
10565.700 9
10566.188 7
10566.676 17
10567.165 13
10567.653 9
10568.142 9
10568.630 16
10569.119 19
10569.607 17
10570.096 31
10570.584 37
10571.072 51
10571.561 43
10572.050 25
10572.538 28
10573.027 30
10573.515 20
10574.004 17
10574.492 17
10574.981 22
10575.470 24
10575.958 20
10576.447 19
10576.935 13
10577.424 9
10577.913 14
10578.401 22
10578.890 20
10579.379 16
10579.868 14
10580.356 10
10580.845 8
10581.334 12
10581.822 17
10582.311 26
10582.800 23
10583.289 16
10583.778 16
10584.266 11
10584.755 7
10585.244 15
10585.733 20
10586.222 36
10586.711 28
10587.199 22
10587.688 25
10588.177 18
10588.666 13
10589.155 29
10589.644 27
10590.133 21
10590.622 10
10591.111 7
10591.600 15
10592.089 16
10592.578 17
10593.067 18
10593.556 22
10594.045 13
10594.534 7
10595.023 10
10595.512 13
10596.001 12
10596.490 12
10596.979 35
10597.468 22
10597.958 31
10598.447 46
10598.936 31
10599.425 19
10599.914 13
10600.403 4
10600.893 10
10601.382 10
10601.871 14
10602.360 18
10602.849 18
10603.339 11
10603.828 12
10604.317 26
10604.807 27
10605.296 12
10605.785 8
10606.274 11
10606.764 14
10607.253 11
10607.742 14
10608.232 12
10608.721 5
10609.211 11
10609.700 19
10610.189 13
10610.679 17
10611.168 12
10611.658 9
10612.147 15
10612.637 15
10613.126 14
10613.616 11
10614.105 12
10614.595 9
10615.084 16
10615.574 10
10616.063 9
10616.553 8
10617.042 16
10617.532 26
10618.021 21
10618.511 7
10619.001 6
10619.490 20
10619.980 15
10620.470 10
10620.959 14
10621.449 11
10621.939 11
10622.428 11
10622.918 6
10623.408 10
10623.897 6
10624.387 7
10624.877 25
10625.367 14
10625.856 7
10626.346 16
10626.836 15
10627.326 15
10627.816 23
10628.305 26
10628.795 25
10629.285 13
10629.775 6
10630.265 4
10630.755 6
10631.245 14
10631.735 4
10632.224 10
10632.714 20
10633.204 16
10633.694 13
10634.184 16
10634.674 17
10635.164 14
10635.654 8
10636.144 14
10636.634 17
10637.124 13
10637.614 6
10638.104 7
10638.594 13
10639.084 11
10639.575 7
10640.065 7
10640.555 13
10641.045 11
10641.535 17
10642.025 11
10642.515 15
10643.005 23
10643.496 19
10643.986 16
10644.476 26
10644.966 17
10645.456 20
10645.947 15
10646.437 25
10646.927 22
10647.417 19
10647.908 15
10648.398 19
10648.888 22
10649.379 27
10649.869 21
10650.359 19
10650.850 32
10651.340 25
10651.830 31
10652.321 28
10652.811 18
10653.301 9
10653.792 11
10654.282 14
10654.773 14
10655.263 9
10655.754 22
10656.244 16
10656.735 24
10657.225 29
10657.716 18
10658.206 19
10658.697 14
10659.187 33
10659.678 30
10660.168 23
10660.659 17
10661.149 18
10661.640 12
10662.131 12
10662.621 11
10663.112 14
10663.602 12
10664.093 18
10664.584 20
10665.074 21
10665.565 13
10666.056 25
10666.547 10
10667.037 9
10667.528 6
10668.019 7
10668.509 9
10669.000 9
10669.491 12
10669.982 31
10670.473 25
10670.963 21
10671.454 14
10671.945 12
10672.436 20
10672.927 20
10673.418 32
10673.908 30
10674.399 17
10674.890 13
10675.381 4
10675.872 1
10676.363 5
10676.854 14
10677.345 35
10677.836 33
10678.327 37
10678.818 22
10679.309 12
10679.800 15
10680.291 8
10680.782 11
10681.273 12
10681.764 16
10682.255 21
10682.746 25
10683.237 21
10683.728 8
10684.219 11
10684.711 24
10685.202 24
10685.693 20
10686.184 10
10686.675 3
10687.166 13
10687.658 16
10688.149 20
10688.640 18
10689.131 16
10689.622 16
10690.114 22
10690.605 16
10691.096 19
10691.587 21
10692.079 15
10692.570 17
10693.061 32
10693.553 28
10694.044 23
10694.535 22
10695.027 12
10695.518 14
10696.010 27
10696.501 17
10696.992 24
10697.484 30
10697.975 23
10698.467 30
10698.958 23
10699.450 17
10699.941 12
10700.432 18
10700.924 20
10701.415 14
10701.907 12
10702.399 6
10702.890 18
10703.382 13
10703.873 8
10704.365 8
10704.856 14
10705.348 12
10705.840 13
10706.331 13
10706.823 13
10707.314 12
10707.806 9
10708.298 11
10708.789 22
10709.281 31
10709.773 20
10710.265 18
10710.756 16
10711.248 9
10711.740 7
10712.231 9
10712.723 10
10713.215 20
10713.707 6
10714.199 4
10714.690 4
10715.182 9
10715.674 15
10716.166 17
10716.658 16
10717.150 9
10717.642 10
10718.133 16
10718.625 10
10719.117 14
10719.609 12
10720.101 12
10720.593 6
10721.085 8
10721.577 7
10722.069 8
10722.561 9
10723.053 5
10723.545 5
10724.037 18
10724.529 16
10725.021 17
10725.513 19
10726.005 22
10726.497 25
10726.989 27
10727.481 27
10727.974 13
10728.466 8
10728.958 3
10729.450 9
10729.942 9
10730.434 14
10730.927 14
10731.419 12
10731.911 12
10732.403 16
10732.895 19
10733.388 17
10733.880 11
10734.372 38
10734.864 29
10735.357 20
10735.849 25
10736.341 19
10736.834 9
10737.326 6
10737.818 15
10738.311 22
10738.803 21
10739.295 11
10739.788 27
10740.280 31
10740.773 24
10741.265 19
10741.757 17
10742.250 19
10742.742 14
10743.235 12
10743.727 7
10744.220 5
10744.712 18
10745.205 21
10745.697 16
10746.190 10
10746.682 6
10747.175 24
10747.668 16
10748.160 6
10748.653 3
10749.145 15
10749.638 21
10750.131 14
10750.623 10
10751.116 14
10751.608 12
10752.101 11
10752.594 17
10753.086 10
10753.579 13
10754.072 11
10754.565 18
10755.057 11
10755.550 16
10756.043 15
10756.536 11
10757.028 16
10757.521 15
10758.014 10
10758.507 9
10759.000 5
10759.493 11
10759.985 9
10760.478 5
10760.971 11
10761.464 15
10761.957 28
10762.450 20
10762.943 21
10763.436 8
10763.929 5
10764.422 6
10764.914 4
10765.407 6
10765.900 5
10766.393 3
10766.886 6
10767.379 5
10767.873 1
10768.366 3
10768.859 13
10769.352 5
10769.845 9
10770.338 11
10770.831 11
10771.324 6
10771.817 7
10772.310 12
10772.803 14
10773.297 19
10773.790 28
10774.283 16
10774.776 10
10775.269 10
10775.763 12
10776.256 10
10776.749 16
10777.242 22
10777.735 8
10778.229 2
10778.722 10
10779.215 10
10779.709 14
10780.202 15
10780.695 12
10781.189 8
10781.682 12
10782.175 15
10782.669 15
10783.162 13
10783.655 8
10784.149 11
10784.642 9
10785.136 12
10785.629 12
10786.123 7
10786.616 18
10787.109 18
10787.603 23
10788.096 26
10788.590 20
10789.083 17
10789.577 11
10790.071 5
10790.564 18
10791.058 30
10791.551 26
10792.045 17
10792.538 5
10793.032 4
10793.526 5
10794.019 12
10794.513 16
10795.007 6
10795.500 6
10795.994 7
10796.488 4
10796.981 20
10797.475 27
10797.969 25
10798.462 18
10798.956 4
10799.450 8
10799.944 12
10800.437 6
10800.931 8
10801.425 11
10801.919 13
10802.413 6
10802.907 16
10803.400 24
10803.894 20
10804.388 17
10804.882 13
10805.376 26
10805.870 21
10806.364 12
10806.858 12
10807.352 11
10807.845 15
10808.339 15
10808.833 14
10809.327 16
10809.821 12
10810.315 18
10810.809 15
10811.303 12
10811.797 14
10812.291 19
10812.786 22
10813.280 18
10813.774 26
10814.268 25
10814.762 24
10815.256 21
10815.750 29
10816.244 16
10816.738 15
10817.233 14
10817.727 18
10818.221 15
10818.715 13
10819.209 19
10819.704 22
10820.198 23
10820.692 19
10821.186 10
10821.681 25
10822.175 15
10822.669 11
10823.163 3
10823.658 8
10824.152 15
10824.646 19
10825.141 12
10825.635 19
10826.129 19
10826.624 24
10827.118 14
10827.613 16
10828.107 12
10828.601 16
10829.096 12
10829.590 14
10830.085 3
10830.579 6
10831.074 15
10831.568 9
10832.063 27
10832.557 22
10833.052 15
10833.546 11
10834.041 7
10834.535 4
10835.030 7
10835.524 15
10836.019 16
10836.514 8
10837.008 8
10837.503 10
10837.997 9
10838.492 7
10838.987 14
10839.481 17
10839.976 14
10840.471 8
10840.965 6
10841.460 12
10841.955 12
10842.450 21
10842.944 9
10843.439 8
10843.934 8
10844.429 20
10844.923 12
10845.418 4
10845.913 1
10846.408 5
10846.903 15
10847.398 4
10847.892 5
10848.387 9
10848.882 11
10849.377 6
10849.872 2
10850.367 5
10850.862 8
10851.357 7
10851.852 14
10852.347 4
10852.842 14
10853.337 23
10853.832 18
10854.327 15
10854.822 12
10855.317 31
10855.812 18
10856.307 18
10856.802 19
10857.297 22
10857.792 20
10858.287 19
10858.782 11
10859.277 16
10859.772 16
10860.268 18
10860.763 12
10861.258 5
10861.753 3
10862.248 5
10862.744 3
10863.239 15
10863.734 33
10864.229 13
10864.724 19
10865.220 19
10865.715 30
10866.210 18
10866.705 11
10867.201 13
10867.696 20
10868.191 19
10868.687 33
10869.182 21
10869.677 17
10870.173 7
10870.668 9
10871.164 12
10871.659 12
10872.154 19
10872.650 21
10873.145 14
10873.641 9
10874.136 14
10874.632 8
10875.127 12
10875.623 17
10876.118 7
10876.614 9
10877.109 6
10877.605 13
10878.100 20
10878.596 28
10879.091 19
10879.587 36
10880.083 26
10880.578 13
10881.074 11
10881.569 23
10882.065 23
10882.561 33
10883.056 29
10883.552 34
10884.048 16
10884.543 22
10885.039 18
10885.535 12
10886.031 9
10886.526 9
10887.022 13
10887.518 10
10888.014 12
10888.509 11
10889.005 13
10889.501 22
10889.997 27
10890.493 21
10890.988 19
10891.484 13
10891.980 16
10892.476 10
10892.972 10
10893.468 8
10893.964 14
10894.460 8
10894.956 10
10895.452 8
10895.947 12
10896.443 12
10896.939 14
10897.435 17
10897.931 15
10898.427 19
10898.923 15
10899.419 9
10899.916 16
10900.412 17
10900.908 27
10901.404 26
10901.900 29
10902.396 34
10902.892 21
10903.388 12
10903.884 5
10904.380 6
10904.877 4
10905.373 9
10905.869 8
10906.365 5
10906.861 13
10907.358 8
10907.854 2
10908.350 5
10908.846 17
10909.342 16
10909.839 19
10910.335 27
10910.831 20
10911.328 12
10911.824 19
10912.320 36
10912.817 34
10913.313 27
10913.809 17
10914.306 8
10914.802 6
10915.298 10
10915.795 6
10916.291 5
10916.788 9
10917.284 7
10917.781 15
10918.277 13
10918.774 26
10919.270 20
10919.767 17
10920.263 20
10920.760 10
10921.256 21
10921.753 38
10922.249 33
10922.746 32
10923.242 30
10923.739 22
10924.236 21
10924.732 14
10925.229 18
10925.725 5
10926.222 11
10926.719 7
10927.215 5
10927.712 8
10928.209 15
10928.705 10
10929.202 18
10929.699 33
10930.196 28
10930.692 14
10931.189 3
10931.686 2
10932.183 10
10932.679 7
10933.176 10
10933.673 15
10934.170 38
10934.667 23
10935.164 13
10935.660 10
10936.157 10
10936.654 12
10937.151 12
10937.648 6
10938.145 9
10938.642 13
10939.139 7
10939.636 12
10940.133 28
10940.630 28
10941.127 12
10941.624 14
10942.121 16
10942.618 8
10943.115 7
10943.612 7
10944.109 18
10944.606 30
10945.103 15
10945.600 10
10946.097 1
10946.594 10
10947.091 23
10947.588 16
10948.085 15
10948.583 17
10949.080 8
10949.577 8
10950.074 11
10950.571 18
10951.069 17
10951.566 21
10952.063 11
10952.560 3
10953.057 12
10953.555 4
10954.052 4
10954.549 15
10955.047 19
10955.544 13
10956.041 14
10956.539 23
10957.036 23
10957.533 19
10958.031 14
10958.528 16
10959.025 21
10959.523 16
10960.020 11
10960.518 14
10961.015 12
10961.512 14
10962.010 18
10962.507 14
10963.005 12
10963.502 26
10964.000 10
10964.497 15
10964.995 15
10965.492 9
10965.990 2
10966.488 3
10966.985 7
10967.483 23
10967.980 9
10968.478 6
10968.975 8
10969.473 12
10969.971 20
10970.468 13
10970.966 8
10971.464 8
10971.961 7
10972.459 17
10972.957 10
10973.455 4
10973.952 4
10974.450 9
10974.948 6
10975.445 15
10975.943 13
10976.441 17
10976.939 15
10977.437 13
10977.934 10
10978.432 13
10978.930 13
10979.428 15
10979.926 9
10980.424 13
10980.922 9
10981.419 13
10981.917 8
10982.415 13
10982.913 7
10983.411 9
10983.909 18
10984.407 14
10984.905 10
10985.403 11
10985.901 12
10986.399 12
10986.897 22
10987.395 14
10987.893 17
10988.391 15
10988.889 21
10989.387 19
10989.885 33
10990.384 25
10990.882 20
10991.380 9
10991.878 10
10992.376 9
10992.874 13
10993.372 15
10993.871 8
10994.369 15
10994.867 11
10995.365 6
10995.863 11
10996.362 16
10996.860 8
10997.358 10
10997.856 11
10998.355 16
10998.853 16
10999.351 21
10999.850 31
11000.348 28
11000.846 16
11001.345 9
11001.843 21
11002.341 15
11002.840 17
11003.338 16
11003.836 18
11004.335 10
11004.833 1
11005.332 2
11005.830 12
11006.329 25
11006.827 22
11007.326 21
11007.824 16
11008.323 27
11008.821 17
11009.320 17
11009.818 14
11010.317 12
11010.815 15
11011.314 10
11011.812 3
11012.311 7
11012.810 18
11013.308 26
11013.807 18
11014.306 13
11014.804 14
11015.303 16
11015.802 23
11016.300 20
11016.799 24
11017.298 8
11017.796 5
11018.295 8
11018.794 11
11019.293 11
11019.791 12
11020.290 7
11020.789 13
11021.288 12
11021.787 10
11022.285 12
11022.784 13
11023.283 8
11023.782 6
11024.281 11
11024.780 4
11025.279 6
11025.777 8
11026.276 18
11026.775 16
11027.274 16
11027.773 23
11028.272 17
11028.771 19
11029.270 21
11029.769 21
11030.268 14
11030.767 15
11031.266 16
11031.765 28
11032.264 36
11032.763 30
11033.262 22
11033.761 17
11034.260 11
11034.760 16
11035.259 8
11035.758 16
11036.257 5
11036.756 1
11037.255 7
11037.754 5
11038.254 8
11038.753 16
11039.252 11
11039.751 19
11040.250 18
11040.750 19
11041.249 19
11041.748 16
11042.247 11
11042.747 21
11043.246 31
11043.745 24
11044.245 15
11044.744 12
11045.243 10
11045.743 9
11046.242 10
11046.741 12
11047.241 14
11047.740 15
11048.240 8
11048.739 15
11049.238 9
11049.738 24
11050.237 23
11050.737 15
11051.236 28
11051.736 31
11052.235 20
11052.735 18
11053.234 12
11053.734 9
11054.233 11
11054.733 3
11055.232 8
11055.732 6
11056.232 2
11056.731 10
11057.231 9
11057.730 4
11058.230 5
11058.730 2
11059.229 7
11059.729 4
11060.229 11
11060.728 7
11061.228 4
11061.728 6
11062.228 12
11062.727 9
11063.227 11
11063.727 7
11064.227 12
11064.726 13
11065.226 18
11065.726 28
11066.226 39
11066.726 26
11067.225 23
11067.725 21
11068.225 19
11068.725 9
11069.225 9
11069.725 6
11070.225 8
11070.725 11
11071.225 14
11071.724 9
11072.224 12
11072.724 19
11073.224 18
11073.724 35
11074.224 26
11074.724 23
11075.224 7
11075.724 11
11076.224 26
11076.725 22
11077.225 11
11077.725 12
11078.225 8
11078.725 12
11079.225 6
11079.725 6
11080.225 3
11080.725 10
11081.225 18
11081.726 21
11082.226 16
11082.726 14
11083.226 10
11083.726 11
11084.227 5
11084.727 5
11085.227 7
11085.727 13
11086.228 6
11086.728 13
11087.228 10
11087.728 11
11088.229 9
11088.729 6
11089.229 14
11089.730 21
11090.230 12
11090.731 7
11091.231 9
11091.731 10
11092.232 17
11092.732 14
11093.233 15
11093.733 9
11094.233 11
11094.734 7
11095.234 5
11095.735 6
11096.235 8
11096.736 10
11097.236 5
11097.737 13
11098.237 10
11098.738 12
11099.238 8
11099.739 14
11100.240 9
11100.740 10
11101.241 9
11101.741 6
11102.242 7
11102.743 6
11103.243 10
11103.744 6
11104.245 10
11104.745 5
11105.246 12
11105.747 16
11106.248 12
11106.748 10
11107.249 5
11107.750 7
11108.250 21
11108.751 18
11109.252 19
11109.753 12
11110.254 11
11110.754 7
11111.255 12
11111.756 17
11112.257 22
11112.758 26
11113.259 13
11113.760 14
11114.261 6
11114.761 8
11115.262 12
11115.763 4
11116.264 18
11116.765 14
11117.266 18
11117.767 21
11118.268 13
11118.769 9
11119.270 7
11119.771 5
11120.272 3
11120.773 9
11121.274 11
11121.775 11
11122.276 5
11122.778 5
11123.279 12
11123.780 14
11124.281 19
11124.782 19
11125.283 13
11125.784 12
11126.285 9
11126.787 10
11127.288 10
11127.789 15
11128.290 13
11128.791 18
11129.293 23
11129.794 19
11130.295 16
11130.796 15
11131.298 19
11131.799 9
11132.300 5
11132.802 17
11133.303 17
11133.804 15
11134.306 9
11134.807 5
11135.308 9
11135.810 6
11136.311 9
11136.813 19
11137.314 16
11137.815 10
11138.317 13
11138.818 4
11139.320 3
11139.821 0
11140.323 4
11140.824 5
11141.326 10
11141.827 8
11142.329 8
11142.830 7
11143.332 17
11143.833 19
11144.335 15
11144.837 13
11145.338 19
11145.840 11
11146.341 22
11146.843 19
11147.345 14
11147.846 11
11148.348 14
11148.850 23
11149.351 17
11149.853 12
11150.355 9
11150.857 12
11151.358 8
11151.860 3
11152.362 6
11152.864 14
11153.365 19
11153.867 13
11154.369 12
11154.871 9
11155.373 9
11155.874 13
11156.376 10
11156.878 7
11157.380 6
11157.882 6
11158.384 21
11158.886 24
11159.388 34
11159.889 26
11160.391 31
11160.893 20
11161.395 19
11161.897 24
11162.399 15
11162.901 15
11163.403 4
11163.905 4
11164.407 12
11164.909 21
11165.411 21
11165.913 10
11166.416 20
11166.918 16
11167.420 12
11167.922 10
11168.424 11
11168.926 9
11169.428 9
11169.930 11
11170.433 10
11170.935 12
11171.437 25
11171.939 21
11172.441 13
11172.944 7
11173.446 12
11173.948 13
11174.450 12
11174.952 17
11175.455 2
11175.957 11
11176.459 12
11176.962 10
11177.464 6
11177.966 9
11178.469 21
11178.971 21
11179.473 24
11179.976 22
11180.478 15
11180.981 8
11181.483 12
11181.985 13
11182.488 11
11182.990 9
11183.493 15
11183.995 18
11184.498 12
11185.000 11
11185.503 17
11186.005 23
11186.508 15
11187.010 9
11187.513 5
11188.015 3
11188.518 11
11189.020 15
11189.523 8
11190.026 19
11190.528 14
11191.031 9
11191.534 12
11192.036 13
11192.539 11
11193.042 12
11193.544 19
11194.047 14
11194.550 3
11195.052 6
11195.555 9
11196.058 12
11196.561 21
11197.063 17
11197.566 13
11198.069 21
11198.572 18
11199.074 15
11199.577 17
11200.080 13
11200.583 17
11201.086 11
11201.589 15
11202.091 30
11202.594 20
11203.097 15
11203.600 15
11204.103 16
11204.606 16
11205.109 14
11205.612 10
11206.115 14
11206.618 21
11207.121 27
11207.624 18
11208.127 12
11208.630 12
11209.133 8
11209.636 7
11210.139 6
11210.642 11
11211.145 12
11211.648 13
11212.151 8
11212.654 11
11213.158 10
11213.661 15
11214.164 12
11214.667 11
11215.170 15
11215.673 13
11216.177 9
11216.680 6
11217.183 16
11217.686 16
11218.189 18
11218.693 5
11219.196 5
11219.699 7
11220.202 14
11220.706 11
11221.209 12
11221.712 5
11222.216 10
11222.719 22
11223.222 21
11223.726 27
11224.229 27
11224.732 25
11225.236 20
11225.739 21
11226.243 14
11226.746 8
11227.250 8
11227.753 8
11228.256 14
11228.760 10
11229.263 6
11229.767 17
11230.270 29
11230.774 24
11231.277 11
11231.781 9
11232.285 4
11232.788 9
11233.292 12
11233.795 15
11234.299 20
11234.802 9
11235.306 10
11235.810 9
11236.313 15
11236.817 11
11237.321 7
11237.824 13
11238.328 9
11238.832 9
11239.335 9
11239.839 3
11240.343 7
11240.847 9
11241.350 14
11241.854 7
11242.358 11
11242.862 13
11243.366 4
11243.869 11
11244.373 16
11244.877 12
11245.381 6
11245.885 6
11246.389 12
11246.892 7
11247.396 2
11247.900 8
11248.404 5
11248.908 5
11249.412 2
11249.916 8
11250.420 7
11250.924 4
11251.428 2
11251.932 5
11252.436 1
11252.940 8
11253.444 16
11253.948 17
11254.452 10
11254.956 12
11255.460 12
11255.964 8
11256.468 3
11256.972 3
11257.476 11
11257.981 10
11258.485 17
11258.989 20
11259.493 13
11259.997 7
11260.501 10
11261.006 19
11261.510 12
11262.014 17
11262.518 11
11263.022 11
11263.527 15
11264.031 10
11264.535 4
11265.040 7
11265.544 10
11266.048 19
11266.552 15
11267.057 7
11267.561 4
11268.065 13
11268.570 9
11269.074 15
11269.579 16
11270.083 10
11270.587 9
11271.092 6
11271.596 8
11272.101 19
11272.605 13
11273.110 12
11273.614 10
11274.119 10
11274.623 9
11275.128 11
11275.632 12
11276.137 13
11276.641 23
11277.146 21
11277.650 14
11278.155 10
11278.659 13
11279.164 17
11279.669 20
11280.173 19
11280.678 22
11281.183 12
11281.687 8
11282.192 11
11282.697 31
11283.201 29
11283.706 13
11284.211 9
11284.715 18
11285.220 16
11285.725 7
11286.230 5
11286.734 6
11287.239 12
11287.744 9
11288.249 4
11288.754 15
11289.258 16
11289.763 14
11290.268 33
11290.773 30
11291.278 14
11291.783 10
11292.288 18
11292.793 14
11293.297 11
11293.802 19
11294.307 13
11294.812 12
11295.317 14
11295.822 14
11296.327 18
11296.832 12
11297.337 4
11297.842 12
11298.347 6
11298.852 22
11299.357 17
11299.862 9
11300.367 15
11300.873 12
11301.378 14
11301.883 18
11302.388 6
11302.893 4
11303.398 8
11303.903 10
11304.408 5
11304.914 7
11305.419 11
11305.924 11
11306.429 13
11306.934 11
11307.440 14
11307.945 7
11308.450 11
11308.955 10
11309.461 24
11309.966 22
11310.471 19
11310.977 7
11311.482 11
11311.987 8
11312.493 7
11312.998 7
11313.503 19
11314.009 19
11314.514 8
11315.020 5
11315.525 9
11316.030 23
11316.536 17
11317.041 12
11317.547 11
11318.052 13
11318.558 18
11319.063 24
11319.569 17
11320.074 18
11320.580 10
11321.085 18
11321.591 13
11322.096 14
11322.602 10
11323.108 14
11323.613 20
11324.119 26
11324.624 17
11325.130 16
11325.636 9
11326.141 8
11326.647 8
11327.153 4
11327.658 12
11328.164 20
11328.670 19
11329.175 19
11329.681 15
11330.187 18
11330.693 22
11331.198 15
11331.704 10
11332.210 7
11332.716 7
11333.222 13
11333.727 9
11334.233 15
11334.739 7
11335.245 10
11335.751 9
11336.257 28
11336.763 21
11337.268 17
11337.774 7
11338.280 10
11338.786 10
11339.292 22
11339.798 17
11340.304 11
11340.810 16
11341.316 14
11341.822 20
11342.328 11
11342.834 19
11343.340 5
11343.846 11
11344.352 18
11344.858 12
11345.364 3
11345.870 8
11346.377 6
11346.883 4
11347.389 9
11347.895 17
11348.401 7
11348.907 9
11349.413 5
11349.920 13
11350.426 18
11350.932 15
11351.438 5
11351.944 9
11352.451 20
11352.957 16
11353.463 15
11353.969 11
11354.476 10
11354.982 14
11355.488 17
11355.995 18
11356.501 15
11357.007 12
11357.514 13
11358.020 15
11358.526 23
11359.033 18
11359.539 26
11360.046 26
11360.552 20
11361.058 16
11361.565 13
11362.071 13
11362.578 15
11363.084 9
11363.591 13
11364.097 17
11364.604 16
11365.110 22
11365.617 16
11366.123 3
11366.630 10
11367.136 17
11367.643 16
11368.150 15
11368.656 9
11369.163 18
11369.669 8
11370.176 2
11370.683 6
11371.189 13
11371.696 27
11372.203 21
11372.709 14
11373.216 14
11373.723 21
11374.229 24
11374.736 18
11375.243 11
11375.750 12
11376.256 9
11376.763 11
11377.270 15
11377.777 12
11378.284 11
11378.790 8
11379.297 15
11379.804 16
11380.311 19
11380.818 27
11381.325 19
11381.832 18
11382.339 32
11382.845 26
11383.352 19
11383.859 13
11384.366 6
11384.873 8
11385.380 9
11385.887 4
11386.394 4
11386.901 11
11387.408 10
11387.915 12
11388.422 11
11388.929 7
11389.436 16
11389.943 16
11390.451 14
11390.958 12
11391.465 11
11391.972 10
11392.479 15
11392.986 21
11393.493 19
11394.000 9
11394.508 16
11395.015 12
11395.522 9
11396.029 11
11396.536 12
11397.044 13
11397.551 11
11398.058 9
11398.565 17
11399.073 8
11399.580 4
11400.087 10
11400.595 11
11401.102 8
11401.609 19
11402.117 6
11402.624 11
11403.131 11
11403.639 6
11404.146 9
11404.653 10
11405.161 9
11405.668 15
11406.176 10
11406.683 5
11407.191 4
11407.698 4
11408.206 6
11408.713 14
11409.221 15
11409.728 11
11410.236 8
11410.743 6
11411.251 13
11411.758 9
11412.266 10
11412.773 8
11413.281 11
11413.789 12
11414.296 14
11414.804 19
11415.311 15
11415.819 10
11416.327 11
11416.834 12
11417.342 9
11417.850 10
11418.358 11
11418.865 13
11419.373 13
11419.881 4
11420.388 10
11420.896 8
11421.404 2
11421.912 13
11422.420 13
11422.927 7
11423.435 6
11423.943 10
11424.451 6
11424.959 15
11425.467 12
11425.974 11
11426.482 10
11426.990 12
11427.498 7
11428.006 9
11428.514 9
11429.022 2
11429.530 4
11430.038 6
11430.546 3
11431.054 6
11431.562 12
11432.070 19
11432.578 17
11433.086 22
11433.594 26
11434.102 20
11434.610 10
11435.118 4
11435.626 13
11436.134 12
11436.642 9
11437.151 13
11437.659 23
11438.167 20
11438.675 13
11439.183 12
11439.691 7
11440.199 16
11440.708 12
11441.216 5
11441.724 6
11442.232 4
11442.741 7
11443.249 16
11443.757 11
11444.265 6
11444.774 5
11445.282 7
11445.790 2
11446.299 7
11446.807 15
11447.315 14
11447.824 20
11448.332 18
11448.840 19
11449.349 14
11449.857 4
11450.366 5
11450.874 7
11451.383 4
11451.891 11
11452.399 7
11452.908 5
11453.416 9
11453.925 10
11454.433 8
11454.942 16
11455.450 7
11455.959 13
11456.468 18
11456.976 10
11457.485 8
11457.993 9
11458.502 6
11459.010 14
11459.519 8
11460.028 4
11460.536 7
11461.045 9
11461.554 10
11462.062 10
11462.571 13
11463.080 11
11463.588 8
11464.097 23
11464.606 23
11465.115 20
11465.623 19
11466.132 11
11466.641 9
11467.150 10
11467.658 10
11468.167 19
11468.676 6
11469.185 10
11469.694 11
11470.203 6
11470.712 7
11471.220 13
11471.729 13
11472.238 8
11472.747 13
11473.256 10
11473.765 6
11474.274 1
11474.783 12
11475.292 12
11475.801 7
11476.310 12
11476.819 14
11477.328 12
11477.837 15
11478.346 13
11478.855 22
11479.364 13
11479.873 15
11480.382 9
11480.891 13
11481.400 10
11481.909 13
11482.419 10
11482.928 15
11483.437 11
11483.946 15
11484.455 6
11484.964 20
11485.474 15
11485.983 9
11486.492 19
11487.001 29
11487.510 16
11488.020 11
11488.529 15
11489.038 7
11489.548 4
11490.057 10
11490.566 23
11491.075 20
11491.585 20
11492.094 11
11492.603 7
11493.113 2
11493.622 5
11494.132 14
11494.641 12
11495.150 12
11495.660 10
11496.169 6
11496.679 3
11497.188 1
11497.698 4
11498.207 8
11498.717 7
11499.226 9
11499.736 11
11500.245 15
11500.755 18
11501.264 12
11501.774 18
11502.283 9
11502.793 5
11503.302 20
11503.812 25
11504.322 10
11504.831 2
11505.341 12
11505.851 30
11506.360 16
11506.870 15
11507.380 20
11507.889 12
11508.399 7
11508.909 6
11509.418 3
11509.928 8
11510.438 5
11510.948 3
11511.457 3
11511.967 6
11512.477 4
11512.987 4
11513.497 6
11514.006 2
11514.516 7
11515.026 11
11515.536 9
11516.046 5
11516.556 11
11517.066 12
11517.576 12
11518.085 13
11518.595 12
11519.105 14
11519.615 16
11520.125 3
11520.635 5
11521.145 6
11521.655 10
11522.165 12
11522.675 7
11523.185 4
11523.695 9
11524.205 11
11524.715 8
11525.225 8
11525.736 7
11526.246 28
11526.756 16
11527.266 10
11527.776 9
11528.286 3
11528.796 4
11529.307 9
11529.817 3
11530.327 1
11530.837 8
11531.347 12
11531.857 6
11532.368 8
11532.878 13
11533.388 10
11533.898 7
11534.409 6
11534.919 10
11535.429 8
11535.940 10
11536.450 9
11536.960 15
11537.471 16
11537.981 16
11538.491 11
11539.002 8
11539.512 6
11540.023 10
11540.533 11
11541.043 9
11541.554 4
11542.064 4
11542.575 5
11543.085 9
11543.596 12
11544.106 13
11544.617 12
11545.127 25
11545.638 23
11546.148 24
11546.659 17
11547.169 13
11547.680 12
11548.191 4
11548.701 6
11549.212 12
11549.722 9
11550.233 7
11550.744 4
11551.254 8
11551.765 8
11552.276 5
11552.786 19
11553.297 15
11553.808 19
11554.318 13
11554.829 22
11555.340 14
11555.851 11
11556.361 15
11556.872 13
11557.383 6
11557.894 5
11558.405 8
11558.915 11
11559.426 6
11559.937 8
11560.448 1
11560.959 4
11561.470 9
11561.981 5
11562.491 11
11563.002 13
11563.513 12
11564.024 21
11564.535 19
11565.046 9
11565.557 8
11566.068 24
11566.579 14
11567.090 17
11567.601 7
11568.112 7
11568.623 12
11569.134 7
11569.645 2
11570.156 13
11570.667 6
11571.178 15
11571.690 20
11572.201 17
11572.712 14
11573.223 10
11573.734 14
11574.245 8
11574.756 8
11575.268 6
11575.779 7
11576.290 4
11576.801 9
11577.312 14
11577.824 10
11578.335 20
11578.846 11
11579.357 18
11579.869 20
11580.380 22
11580.891 13
11581.403 11
11581.914 20
11582.425 10
11582.937 7
11583.448 4
11583.959 13
11584.471 15
11584.982 13
11585.494 4
11586.005 4
11586.516 4
11587.028 10
11587.539 5
11588.051 10
11588.562 9
11589.074 6
11589.585 9
11590.097 11
11590.608 5
11591.120 5
11591.631 5
11592.143 2
11592.654 4
11593.166 6
11593.678 6
11594.189 13
11594.701 10
11595.212 12
11595.724 7
11596.236 3
11596.747 8
11597.259 6
11597.771 9
11598.282 19
11598.794 30
11599.306 22
11599.818 21
11600.329 10
11600.841 11
11601.353 10
11601.865 4
11602.376 2
11602.888 11
11603.400 10
11603.912 13
11604.424 19
11604.935 24
11605.447 17
11605.959 20
11606.471 17
11606.983 25
11607.495 24
11608.007 19
11608.519 12
11609.030 11
11609.542 13
11610.054 11
11610.566 6
11611.078 10
11611.590 9
11612.102 10
11612.614 12
11613.126 31
11613.638 28
11614.150 15
11614.662 9
11615.174 12
11615.687 11
11616.199 6
11616.711 6
11617.223 4
11617.735 5
11618.247 5
11618.759 6
11619.271 17
11619.784 23
11620.296 20
11620.808 17
11621.320 7
11621.832 12
11622.345 9
11622.857 9
11623.369 5
11623.881 3
11624.393 7
11624.906 5
11625.418 1
11625.930 2
11626.443 9
11626.955 7
11627.467 9
11627.980 7
11628.492 7
11629.004 12
11629.517 7
11630.029 6
11630.542 6
11631.054 6
11631.566 11
11632.079 25
11632.591 22
11633.104 13
11633.616 14
11634.129 8
11634.641 6
11635.154 10
11635.666 7
11636.179 7
11636.691 5
11637.204 5
11637.716 3
11638.229 7
11638.741 9
11639.254 9
11639.767 9
11640.279 10
11640.792 17
11641.305 30
11641.817 19
11642.330 10
11642.843 7
11643.355 15
11643.868 10
11644.381 9
11644.893 5
11645.406 18
11645.919 13
11646.432 4
11646.944 10
11647.457 11
11647.970 7
11648.483 9
11648.995 19
11649.508 21
11650.021 11
11650.534 14
11651.047 8
11651.560 5
11652.073 10
11652.585 10
11653.098 6
11653.611 6
11654.124 3
11654.637 3
11655.150 4
11655.663 18
11656.176 14
11656.689 8
11657.202 12
11657.715 16
11658.228 11
11658.741 10
11659.254 12
11659.767 6
11660.280 9
11660.793 2
11661.306 7
11661.819 15
11662.332 11
11662.845 17
11663.359 14
11663.872 16
11664.385 13
11664.898 5
11665.411 5
11665.924 7
11666.438 5
11666.951 2
11667.464 6
11667.977 14
11668.490 12
11669.004 12
11669.517 16
11670.030 20
11670.544 19
11671.057 18
11671.570 9
11672.083 1
11672.597 3
11673.110 5
11673.623 5
11674.137 6
11674.650 4
11675.164 7
11675.677 10
11676.190 18
11676.704 14
11677.217 17
11677.731 22
11678.244 21
11678.758 18
11679.271 18
11679.784 17
11680.298 15
11680.811 9
11681.325 6
11681.839 18
11682.352 8
11682.866 15
11683.379 14
11683.893 15
11684.406 8
11684.920 7
11685.434 23
11685.947 18
11686.461 19
11686.974 13
11687.488 9
11688.002 10
11688.515 11
11689.029 12
11689.543 11
11690.057 12
11690.570 9
11691.084 22
11691.598 10
11692.111 6
11692.625 15
11693.139 6
11693.653 13
11694.167 5
11694.680 4
11695.194 3
11695.708 1
11696.222 7
11696.736 3
11697.250 3
11697.764 9
11698.277 9
11698.791 4
11699.305 14
11699.819 12
11700.333 8
11700.847 10
11701.361 17
11701.875 14
11702.389 7
11702.903 14
11703.417 15
11703.931 18
11704.445 9
11704.959 8
11705.473 5
11705.987 9
11706.501 13
11707.015 13
11707.529 15
11708.043 13
11708.558 10
11709.072 5
11709.586 8
11710.100 9
11710.614 9
11711.128 2
11711.643 6
11712.157 16
11712.671 10
11713.185 8
11713.699 13
11714.214 15
11714.728 10
11715.242 12
11715.756 10
11716.271 13
11716.785 10
11717.299 6
11717.814 7
11718.328 9
11718.842 6
11719.357 3
11719.871 7
11720.385 14
11720.900 6
11721.414 6
11721.929 7
11722.443 12
11722.957 13
11723.472 9
11723.986 6
11724.501 8
11725.015 6
11725.530 8
11726.044 2
11726.559 6
11727.073 10
11727.588 7
11728.102 2
11728.617 6
11729.131 13
11729.646 19
11730.161 10
11730.675 7
11731.190 13
11731.704 32
11732.219 28
11732.734 12
11733.248 9
11733.763 9
11734.278 12
11734.792 15
11735.307 6
11735.822 10
11736.337 9
11736.851 9
11737.366 11
11737.881 21
11738.396 6
11738.910 7
11739.425 8
11739.940 9
11740.455 9
11740.970 8
11741.484 7
11741.999 8
11742.514 12
11743.029 8
11743.544 19
11744.059 7
11744.574 3
11745.089 5
11745.604 10
11746.119 14
11746.633 10
11747.148 10
11747.663 17
11748.178 14
11748.693 13
11749.208 14
11749.723 14
11750.238 14
11750.753 4
11751.269 3
11751.784 8
11752.299 8
11752.814 11
11753.329 20
11753.844 12
11754.359 6
11754.874 6
11755.389 6
11755.905 11
11756.420 7
11756.935 4
11757.450 10
11757.965 12
11758.480 6
11758.996 6
11759.511 7
11760.026 5
11760.541 10
11761.057 9
11761.572 4
11762.087 14
11762.603 6
11763.118 8
11763.633 9
11764.149 3
11764.664 4
11765.179 8
11765.695 11
11766.210 9
11766.725 12
11767.241 8
11767.756 15
11768.272 19
11768.787 12
11769.302 7
11769.818 7
11770.333 4
11770.849 5
11771.364 5
11771.880 5
11772.395 11
11772.911 7
11773.426 3
11773.942 18
11774.458 17
11774.973 8
11775.489 4
11776.004 14
11776.520 14
11777.036 15
11777.551 7
11778.067 20
11778.582 11
11779.098 12
11779.614 6
11780.129 4
11780.645 8
11781.161 4
11781.677 3
11782.192 5
11782.708 7
11783.224 17
11783.740 15
11784.255 11
11784.771 8
11785.287 7
11785.803 6
11786.319 11
11786.834 4
11787.350 13
11787.866 6
11788.382 10
11788.898 9
11789.414 2
11789.930 8
11790.446 11
11790.961 12
11791.477 17
11791.993 6
11792.509 9
11793.025 7
11793.541 6
11794.057 2
11794.573 7
11795.089 12
11795.605 12
11796.121 12
11796.637 9
11797.153 9
11797.669 4
11798.186 5
11798.702 6
11799.218 2
11799.734 11
11800.250 18
11800.766 14
11801.282 11
11801.798 9
11802.315 4
11802.831 1
11803.347 6
11803.863 9
11804.379 2
11804.896 5
11805.412 16
11805.928 24
11806.444 18
11806.961 7
11807.477 7
11807.993 14
11808.510 16
11809.026 24
11809.542 23
11810.059 8
11810.575 12
11811.091 7
11811.608 8
11812.124 23
11812.640 20
11813.157 13
11813.673 13
11814.190 12
11814.706 14
11815.223 7
11815.739 12
11816.255 8
11816.772 10
11817.288 10
11817.805 12
11818.321 8
11818.838 6
11819.355 1
11819.871 2
11820.388 7
11820.904 19
11821.421 19
11821.937 10
11822.454 10
11822.971 9
11823.487 5
11824.004 4
11824.521 8
11825.037 5
11825.554 5
11826.071 13
11826.587 22
11827.104 12
11827.621 2
11828.137 5
11828.654 8
11829.171 6
11829.688 6
11830.205 13
11830.721 3
11831.238 10
11831.755 12
11832.272 8
11832.789 3
11833.305 14
11833.822 11
11834.339 2
11834.856 6
11835.373 5
11835.890 4
11836.407 8
11836.924 7
11837.441 14
11837.958 15
11838.475 14
11838.992 16
11839.508 15
11840.025 6
11840.542 5
11841.060 8
11841.577 10
11842.094 8
11842.611 3
11843.128 10
11843.645 5
11844.162 1
11844.679 5
11845.196 6
11845.713 9
11846.230 8
11846.747 13
11847.265 7
11847.782 6
11848.299 11
11848.816 7
11849.333 7
11849.851 5
11850.368 7
11850.885 11
11851.402 4
11851.919 9
11852.437 11
11852.954 12
11853.471 20
11853.989 9
11854.506 11
11855.023 8
11855.541 3
11856.058 8
11856.575 13
11857.093 11
11857.610 10
11858.127 6
11858.645 5
11859.162 11
11859.680 6
11860.197 5
11860.715 10
11861.232 11
11861.749 8
11862.267 6
11862.784 5
11863.302 9
11863.819 7
11864.337 6
11864.854 6
11865.372 7
11865.890 15
11866.407 11
11866.925 11
11867.442 21
11867.960 16
11868.478 10
11868.995 9
11869.513 8
11870.030 12
11870.548 10
11871.066 16
11871.583 11
11872.101 10
11872.619 4
11873.137 3
11873.654 13
11874.172 3
11874.690 0
11875.208 10
11875.725 2
11876.243 4
11876.761 10
11877.279 7
11877.797 0
11878.314 0
11878.832 7
11879.350 10
11879.868 17
11880.386 12
11880.904 7
11881.422 5
11881.939 8
11882.457 11
11882.975 10
11883.493 19
11884.011 7
11884.529 9
11885.047 12
11885.565 14
11886.083 9
11886.601 8
11887.119 6
11887.637 5
11888.155 7
11888.673 12
11889.191 8
11889.709 5
11890.228 14
11890.746 10
11891.264 4
11891.782 7
11892.300 4
11892.818 9
11893.336 13
11893.854 11
11894.373 6
11894.891 8
11895.409 12
11895.927 15
11896.445 8
11896.964 3
11897.482 2
11898.000 2
11898.519 2
11899.037 4
11899.555 13
11900.073 10
11900.592 6
11901.110 3
11901.628 8
11902.147 9
11902.665 10
11903.183 10
11903.702 7
11904.220 4
11904.739 2
11905.257 7
11905.775 10
11906.294 5
11906.812 16
11907.331 13
11907.849 12
11908.368 15
11908.886 21
11909.405 11
11909.923 10
11910.442 7
11910.960 10
11911.479 13
11911.997 11
11912.516 6
11913.035 6
11913.553 12
11914.072 10
11914.590 14
11915.109 15
11915.628 15
11916.146 13
11916.665 27
11917.184 23
11917.702 7
11918.221 13
11918.740 13
11919.259 7
11919.777 2
11920.296 6
11920.815 5
11921.334 1
11921.852 7
11922.371 8
11922.890 14
11923.409 17
11923.928 15
11924.446 14
11924.965 11
11925.484 6
11926.003 3
11926.522 6
11927.041 4
11927.560 8
11928.079 7
11928.597 1
11929.116 5
11929.635 1
11930.154 2
11930.673 3
11931.192 3
11931.711 3
11932.230 1
11932.749 4
11933.268 3
11933.787 3
11934.306 3
11934.825 9
11935.344 16
11935.864 11
11936.383 17
11936.902 8
11937.421 15
11937.940 13
11938.459 18
11938.978 10
11939.497 6
11940.017 2
11940.536 8
11941.055 9
11941.574 10
11942.093 21
11942.613 15
11943.132 14
11943.651 12
11944.170 18
11944.690 10
11945.209 18
11945.728 16
11946.248 6
11946.767 4
11947.286 3
11947.806 3
11948.325 8
11948.844 10
11949.364 13
11949.883 11
11950.402 7
11950.922 27
11951.441 37
11951.961 26
11952.480 20
11953.000 9
11953.519 9
11954.039 18
11954.558 24
11955.078 24
11955.597 16
11956.117 14
11956.636 9
11957.156 15
11957.675 11
11958.195 9
11958.714 6
11959.234 9
11959.754 4
11960.273 13
11960.793 9
11961.312 15
11961.832 11
11962.352 9
11962.871 7
11963.391 16
11963.911 11
11964.430 7
11964.950 9
11965.470 11
11965.990 6
11966.509 2
11967.029 12
11967.549 8
11968.069 1
11968.589 1
11969.108 0
11969.628 5
11970.148 6
11970.668 8
11971.188 9
11971.707 4
11972.227 10
11972.747 8
11973.267 7
11973.787 6
11974.307 9
11974.827 10
11975.347 3
11975.867 4
11976.387 5
11976.907 4
11977.427 3
11977.947 7
11978.467 15
11978.987 7
11979.507 7
11980.027 12
11980.547 7
11981.067 10
11981.587 12
11982.107 13
11982.627 12
11983.147 9
11983.667 8
11984.188 14
11984.708 16
11985.228 8
11985.748 4
11986.268 9
11986.788 18
11987.309 5
11987.829 5
11988.349 14
11988.869 19
11989.389 13
11989.910 10
11990.430 3
11990.950 6
11991.471 12
11991.991 4
11992.511 3
11993.032 6
11993.552 1
11994.072 1
11994.593 17
11995.113 16
11995.633 6
11996.154 5
11996.674 3
11997.195 5
11997.715 6
11998.235 3
11998.756 4
11999.276 1
11999.797 8
12000.317 6
12000.838 15
12001.358 12
12001.879 1
12002.399 6
12002.920 5
12003.440 5
12003.961 3
12004.481 1
12005.002 5
12005.523 6
12006.043 6
12006.564 3
12007.085 2
12007.605 5
12008.126 13
12008.646 11
12009.167 15
12009.688 12
12010.209 9
12010.729 4
12011.250 9
12011.771 14
12012.291 9
12012.812 2
12013.333 10
12013.854 12
12014.375 14
12014.895 7
12015.416 11
12015.937 9
12016.458 16
12016.979 18
12017.499 5
12018.020 6
12018.541 10
12019.062 6
12019.583 4
12020.104 12
12020.625 14
12021.146 16
12021.667 9
12022.188 5
12022.709 4
12023.230 2
12023.751 2
12024.272 4
12024.793 5
12025.314 2
12025.835 2
12026.356 5
12026.877 7
12027.398 10
12027.919 5
12028.440 5
12028.961 5
12029.482 4
12030.003 6
12030.524 2
12031.046 4
12031.567 11
12032.088 7
12032.609 16
12033.130 11
12033.652 10
12034.173 12
12034.694 14
12035.215 8
12035.736 9
12036.258 15
12036.779 10
12037.300 5
12037.822 0
12038.343 0
12038.864 6
12039.386 7
12039.907 10
12040.428 10
12040.950 13
12041.471 11
12041.992 7
12042.514 18
12043.035 15
12043.557 11
12044.078 8
12044.599 5
12045.121 4
12045.642 2
12046.164 0
12046.685 3
12047.207 10
12047.728 3
12048.250 0
12048.771 6
12049.293 9
12049.814 5
12050.336 11
12050.858 9
12051.379 3
12051.901 11
12052.422 15
12052.944 7
12053.466 6
12053.987 9
12054.509 12
12055.031 15
12055.552 7
12056.074 4
12056.596 6
12057.117 5
12057.639 10
12058.161 10
12058.683 19
12059.204 8
12059.726 6
12060.248 8
12060.770 2
12061.292 6
12061.813 13
12062.335 6
12062.857 11
12063.379 12
12063.901 11
12064.423 5
12064.944 3
12065.466 4
12065.988 7
12066.510 14
12067.032 10
12067.554 3
12068.076 9
12068.598 8
12069.120 9
12069.642 11
12070.164 16
12070.686 10
12071.208 5
12071.730 12
12072.252 14
12072.774 10
12073.296 8
12073.818 4
12074.340 2
12074.862 3
12075.384 4
12075.907 4
12076.429 10
12076.951 8
12077.473 4
12077.995 1
12078.517 16
12079.040 21
12079.562 26
12080.084 15
12080.606 12
12081.128 13
12081.651 11
12082.173 7
12082.695 9
12083.217 13
12083.740 15
12084.262 16
12084.784 16
12085.307 19
12085.829 14
12086.351 8
12086.874 10
12087.396 8
12087.918 9
12088.441 9
12088.963 7
12089.486 6
12090.008 8
12090.530 4
12091.053 11
12091.575 11
12092.098 7
12092.620 9
12093.143 8
12093.665 3
12094.188 15
12094.710 15
12095.233 16
12095.755 17
12096.278 15
12096.801 7
12097.323 8
12097.846 6
12098.368 4
12098.891 15
12099.414 17
12099.936 10
12100.459 7
12100.982 18
12101.504 13
12102.027 9
12102.550 5
12103.072 8
12103.595 8
12104.118 4
12104.640 12
12105.163 12
12105.686 14
12106.209 10
12106.732 4
12107.254 3
12107.777 2
12108.300 7
12108.823 12
12109.346 14
12109.868 8
12110.391 10
12110.914 11
12111.437 9
12111.960 6
12112.483 5
12113.006 14
12113.529 12
12114.052 14
12114.575 11
12115.098 17
12115.621 13
12116.144 9
12116.667 4
12117.190 2
12117.713 8
12118.236 11
12118.759 5
12119.282 6
12119.805 8
12120.328 2
12120.851 4
12121.374 7
12121.897 5
12122.420 12
12122.943 8
12123.467 19
12123.990 22
12124.513 12
12125.036 4
12125.559 10
12126.082 13
12126.606 17
12127.129 11
12127.652 13
12128.175 12
12128.699 13
12129.222 4
12129.745 10
12130.269 5
12130.792 4
12131.315 5
12131.838 18
12132.362 19
12132.885 10
12133.409 10
12133.932 8
12134.455 3
12134.979 4
12135.502 3
12136.025 6
12136.549 18
12137.072 11
12137.596 10
12138.119 8
12138.643 5
12139.166 11
12139.690 12
12140.213 15
12140.737 16
12141.260 13
12141.784 17
12142.307 7
12142.831 13
12143.354 19
12143.878 14
12144.402 4
12144.925 5
12145.449 7
12145.973 11
12146.496 16
12147.020 10
12147.543 4
12148.067 3
12148.591 12
12149.115 5
12149.638 1
12150.162 11
12150.686 5
12151.209 10
12151.733 9
12152.257 4
12152.781 4
12153.305 3
12153.828 4
12154.352 4
12154.876 6
12155.400 10
12155.924 9
12156.448 2
12156.971 13
12157.495 11
12158.019 9
12158.543 6
12159.067 12
12159.591 14
12160.115 12
12160.639 1
12161.163 8
12161.687 8
12162.211 6
12162.735 8
12163.259 4
12163.783 13
12164.307 9
12164.831 12
12165.355 3
12165.879 5
12166.403 5
12166.927 4
12167.451 6
12167.975 7
12168.499 12
12169.023 14
12169.548 5
12170.072 18
12170.596 9
12171.120 12
12171.644 7
12172.168 5
12172.693 14
12173.217 12
12173.741 6
12174.265 3
12174.790 6
12175.314 4
12175.838 2
12176.362 2
12176.887 8
12177.411 7
12177.935 10
12178.460 10
12178.984 8
12179.508 8
12180.033 11
12180.557 6
12181.082 2
12181.606 4
12182.130 7
12182.655 8
12183.179 9
12183.704 10
12184.228 12
12184.753 4
12185.277 10
12185.802 18
12186.326 8
12186.851 7
12187.375 18
12187.900 15
12188.424 9
12188.949 10
12189.473 10
12189.998 7
12190.522 5
12191.047 7
12191.572 5
12192.096 4
12192.621 12
12193.146 17
12193.670 11
12194.195 10
12194.720 5
12195.244 6
12195.769 3
12196.294 7
12196.818 14
12197.343 8
12197.868 10
12198.393 15
12198.917 10
12199.442 11
12199.967 16
12200.492 8
12201.017 15
12201.541 17
12202.066 25
12202.591 12
12203.116 6
12203.641 3
12204.166 6
12204.691 6
12205.216 15
12205.740 16
12206.265 8
12206.790 6
12207.315 3
12207.840 6
12208.365 8
12208.890 5
12209.415 19
12209.940 18
12210.465 19
12210.990 16
12211.515 9
12212.040 15
12212.565 15
12213.090 11
12213.616 4
12214.141 11
12214.666 13
12215.191 11
12215.716 7
12216.241 4
12216.766 1
12217.292 8
12217.817 12
12218.342 11
12218.867 7
12219.392 12
12219.918 9
12220.443 15
12220.968 6
12221.493 6
12222.019 5
12222.544 3
12223.069 7
12223.594 18
12224.120 18
12224.645 13
12225.170 17
12225.696 5
12226.221 19
12226.746 25
12227.272 14
12227.797 8
12228.323 5
12228.848 4
12229.373 9
12229.899 18
12230.424 22
12230.950 16
12231.475 14
12232.001 6
12232.526 6
12233.052 12
12233.577 18
12234.103 26
12234.628 9
12235.154 6
12235.679 12
12236.205 4
12236.731 6
12237.256 15
12237.782 17
12238.307 9
12238.833 12
12239.359 7
12239.884 13
12240.410 18
12240.936 12
12241.461 8
12241.987 6
12242.513 14
12243.038 6
12243.564 12
12244.090 19
12244.616 10
12245.141 9
12245.667 1
12246.193 6
12246.719 19
12247.245 17
12247.770 9
12248.296 10
12248.822 14
12249.348 11
12249.874 3
12250.400 8
12250.926 7
12251.452 4
12251.977 5
12252.503 8
12253.029 4
12253.555 9
12254.081 11
12254.607 12
12255.133 7
12255.659 11
12256.185 17
12256.711 3
12257.237 2
12257.763 9
12258.289 9
12258.815 9
12259.341 9
12259.867 12
12260.394 14
12260.920 15
12261.446 19
12261.972 9
12262.498 3
12263.024 7
12263.550 16
12264.076 13
12264.603 11
12265.129 16
12265.655 10
12266.181 7
12266.708 4
12267.234 4
12267.760 7
12268.286 15
12268.813 12
12269.339 12
12269.865 12
12270.391 9
12270.918 10
12271.444 7
12271.970 14
12272.497 19
12273.023 10
12273.549 17
12274.076 16
12274.602 14
12275.129 17
12275.655 18
12276.182 9
12276.708 10
12277.234 16
12277.761 11
12278.287 16
12278.814 10
12279.340 16
12279.867 15
12280.393 18
12280.920 11
12281.446 24
12281.973 23
12282.500 14
12283.026 9
12283.553 8
12284.079 9
12284.606 13
12285.133 23
12285.659 23
12286.186 22
12286.713 19
12287.239 16
12287.766 17
12288.293 20
12288.819 15
12289.346 14
12289.873 23
12290.399 31
12290.926 28
12291.453 18
12291.980 6
12292.506 3
12293.033 6
12293.560 6
12294.087 10
12294.614 4
12295.141 2
12295.667 5
12296.194 11
12296.721 13
12297.248 15
12297.775 17
12298.302 11
12298.829 11
12299.356 4
12299.883 5
12300.410 11
12300.936 19
12301.463 20
12301.990 18
12302.517 14
12303.044 17
12303.571 20
12304.098 15
12304.626 22
12305.153 24
12305.680 16
12306.207 14
12306.734 12
12307.261 14
12307.788 12
12308.315 9
12308.842 25
12309.369 34
12309.897 32
12310.424 33
12310.951 51
12311.478 61
12312.005 65
12312.532 44
12313.060 41
12313.587 58
12314.114 55
12314.641 43
12315.169 44
12315.696 49
12316.223 65
12316.751 68
12317.278 54
12317.805 40
12318.333 27
12318.860 31
12319.387 27
12319.915 32
12320.442 42
12320.969 47
12321.497 43
12322.024 38
12322.552 43
12323.079 37
12323.606 37
12324.134 40
12324.661 24
12325.189 44
12325.716 38
12326.244 37
12326.771 28
12327.299 23
12327.826 22
12328.354 26
12328.882 34
12329.409 33
12329.937 35
12330.464 46
12330.992 34
12331.520 34
12332.047 49
12332.575 53
12333.102 52
12333.630 62
12334.158 50
12334.685 71
12335.213 64
12335.741 59
12336.269 91
12336.796 103
12337.324 131
12337.852 131
12338.380 124
12338.907 117
12339.435 149
12339.963 155
12340.491 165
12341.019 181
12341.546 205
12342.074 222
12342.602 251
12343.130 326
12343.658 345
12344.186 347
12344.714 343
12345.241 377
12345.769 424
12346.297 431
12346.825 437
12347.353 498
12347.881 614
12348.409 667
12348.937 755
12349.465 869
12349.993 974
12350.521 1144
12351.049 1320
12351.577 1541
12352.105 1788
12352.633 2050
12353.161 2331
12353.690 2678
12354.218 3184
12354.746 3729
12355.274 4269
12355.802 4946
12356.330 5615
12356.858 6434
12357.387 6828
12357.915 7490
12358.443 8052
12358.971 8548
12359.499 9010
12360.028 9175
12360.556 9308
12361.084 9273
12361.612 9419
12362.141 9189
12362.669 8951
12363.197 8384
12363.725 7905
12364.254 7421
12364.782 6890
12365.310 6375
12365.839 5852
12366.367 5258
12366.895 4708
12367.424 4111
12367.952 3678
12368.481 3314
12369.009 2890
12369.538 2489
12370.066 2134
12370.594 1797
12371.123 1515
12371.651 1256
12372.180 1107
12372.708 1012
12373.237 890
12373.765 798
12374.294 735
12374.822 716
12375.351 604
12375.880 551
12376.408 485
12376.937 390
12377.465 398
12377.994 399
12378.523 378
12379.051 360
12379.580 329
12380.108 306
12380.637 277
12381.166 247
12381.694 216
12382.223 187
12382.752 184
12383.281 174
12383.809 171
12384.338 185
12384.867 181
12385.396 183
12385.924 174
12386.453 184
12386.982 158
12387.511 142
12388.040 139
12388.568 100
12389.097 99
12389.626 93
12390.155 68
12390.684 94
12391.213 97
12391.742 92
12392.271 77
12392.800 66
12393.328 78
12393.857 78
12394.386 74
12394.915 77
12395.444 77
12395.973 79
12396.502 90
12397.031 95
12397.560 93
12398.089 76
12398.618 73
12399.147 64
12399.677 66
12400.206 65
12400.735 81
12401.264 83
12401.793 85
12402.322 93
12402.851 72
12403.380 77
12403.910 73
12404.439 68
12404.968 73
12405.497 56
12406.026 40
12406.556 42
12407.085 42
12407.614 51
12408.143 49
12408.673 31
12409.202 31
12409.731 33
12410.260 26
12410.790 26
12411.319 48
12411.848 51
12412.378 47
12412.907 50
12413.436 48
12413.966 55
12414.495 48
12415.025 36
12415.554 40
12416.083 49
12416.613 50
12417.142 43
12417.672 31
12418.201 50
12418.731 40
12419.260 34
12419.790 28
12420.319 40
12420.849 54
12421.378 61
12421.908 60
12422.437 59
12422.967 45
12423.496 52
12424.026 48
12424.556 35
12425.085 35
12425.615 37
12426.145 38
12426.674 31
12427.204 32
12427.734 32
12428.263 39
12428.793 33
12429.323 33
12429.852 21
12430.382 33
12430.912 45
12431.442 30
12431.971 33
12432.501 29
12433.031 29
12433.561 38
12434.090 29
12434.620 25
12435.150 31
12435.680 18
12436.210 15
12436.740 18
12437.269 21
12437.799 26
12438.329 33
12438.859 36
12439.389 33
12439.919 27
12440.449 31
12440.979 37
12441.509 26
12442.039 23
12442.569 27
12443.099 34
12443.629 15
12444.159 14
12444.689 17
12445.219 18
12445.749 26
12446.279 21
12446.809 22
12447.339 36
12447.869 33
12448.399 33
12448.930 32
12449.460 22
12449.990 14
12450.520 11
12451.050 12
12451.580 21
12452.111 14
12452.641 20
12453.171 14
12453.701 26
12454.231 16
12454.762 24
12455.292 17
12455.822 18
12456.352 20
12456.883 16
12457.413 21
12457.943 16
12458.474 21
12459.004 20
12459.534 26
12460.065 31
12460.595 21
12461.125 19
12461.656 23
12462.186 21
12462.717 18
12463.247 14
12463.778 20
12464.308 17
12464.838 17
12465.369 14
12465.899 27
12466.430 26
12466.960 29
12467.491 13
12468.021 22
12468.552 16
12469.083 12
12469.613 12
12470.144 15
12470.674 10
12471.205 9
12471.735 11
12472.266 14
12472.797 24
12473.327 20
12473.858 26
12474.389 20
12474.919 26
12475.450 34
12475.981 40
12476.511 37
12477.042 29
12477.573 14
12478.104 9
12478.634 26
12479.165 21
12479.696 21
12480.227 24
12480.757 19
12481.288 14
12481.819 22
12482.350 26
12482.881 35
12483.412 25
12483.943 17
12484.473 13
12485.004 15
12485.535 7
12486.066 17
12486.597 25
12487.128 17
12487.659 18
12488.190 16
12488.721 7
12489.252 11
12489.783 29
12490.314 18
12490.845 19
12491.376 17
12491.907 16
12492.438 13
12492.969 22
12493.500 24
12494.031 20
12494.562 18
12495.093 16
12495.624 23
12496.156 17
12496.687 18
12497.218 22
12497.749 24
12498.280 26
12498.811 29
12499.343 12
12499.874 27
12500.405 26
12500.936 29
12501.467 23
12501.999 18
12502.530 16
12503.061 10
12503.593 19
12504.124 7
12504.655 8
12505.186 22
12505.718 31
12506.249 42
12506.780 23
12507.312 29
12507.843 33
12508.375 25
12508.906 24
12509.437 16
12509.969 13
12510.500 21
12511.032 18
12511.563 20
12512.095 21
12512.626 26
12513.158 28
12513.689 28
12514.221 25
12514.752 33
12515.284 26
12515.815 21
12516.347 21
12516.878 30
12517.410 31
12517.941 31
12518.473 29
12519.005 21
12519.536 14
12520.068 16
12520.600 25
12521.131 24
12521.663 28
12522.195 35
12522.726 35
12523.258 33
12523.790 32
12524.321 19
12524.853 27
12525.385 38
12525.917 26
12526.448 30
12526.980 39
12527.512 43
12528.044 39
12528.576 35
12529.107 40
12529.639 31
12530.171 23
12530.703 15
12531.235 16
12531.767 29
12532.299 35
12532.831 40
12533.362 44
12533.894 37
12534.426 58
12534.958 45
12535.490 42
12536.022 31
12536.554 50
12537.086 33
12537.618 34
12538.150 29
12538.682 18
12539.214 13
12539.746 11
12540.278 20
12540.810 16
12541.343 17
12541.875 16
12542.407 24
12542.939 20
12543.471 16
12544.003 28
12544.535 27
12545.067 47
12545.600 41
12546.132 42
12546.664 29
12547.196 29
12547.728 25
12548.261 30
12548.793 39
12549.325 37
12549.857 31
12550.390 57
12550.922 46
12551.454 40
12551.987 60
12552.519 57
12553.051 68
12553.584 63
12554.116 64
12554.648 81
12555.181 64
12555.713 60
12556.245 60
12556.778 77
12557.310 98
12557.843 115
12558.375 145
12558.908 135
12559.440 145
12559.973 169
12560.505 204
12561.038 229
12561.570 198
12562.103 205
12562.635 223
12563.168 258
12563.700 300
12564.233 332
12564.765 318
12565.298 294
12565.831 317
12566.363 341
12566.896 380
12567.429 404
12567.961 396
12568.494 390
12569.027 381
12569.559 355
12570.092 355
12570.625 362
12571.157 307
12571.690 254
12572.223 205
12572.756 229
12573.288 195
12573.821 191
12574.354 189
12574.887 163
12575.419 156
12575.952 165
12576.485 176
12577.018 159
12577.551 126
12578.084 118
12578.617 101
12579.149 90
12579.682 108
12580.215 121
12580.748 139
12581.281 127
12581.814 166
12582.347 167
12582.880 158
12583.413 147
12583.946 127
12584.479 116
12585.012 122
12585.545 113
12586.078 113
12586.611 88
12587.144 79
12587.677 74
12588.210 55
12588.743 68
12589.276 79
12589.810 65
12590.343 75
12590.876 84
12591.409 62
12591.942 67
12592.475 54
12593.008 44
12593.542 46
12594.075 44
12594.608 41
12595.141 44
12595.675 50
12596.208 48
12596.741 29
12597.274 29
12597.808 41
12598.341 30
12598.874 28
12599.407 34
12599.941 38
12600.474 38
12601.008 33
12601.541 39
12602.074 40
12602.608 31
12603.141 23
12603.674 25
12604.208 27
12604.741 24
12605.275 28
12605.808 19
12606.342 24
12606.875 32
12607.409 33
12607.942 27
12608.476 28
12609.009 22
12609.543 27
12610.076 37
12610.610 31
12611.143 25
12611.677 19
12612.210 19
12612.744 16
12613.278 17
12613.811 18
12614.345 12
12614.879 15
12615.412 17
12615.946 17
12616.480 26
12617.013 24
12617.547 23
12618.081 43
12618.614 29
12619.148 22
12619.682 16
12620.216 17
12620.749 13
12621.283 9
12621.817 13
12622.351 13
12622.885 25
12623.418 26
12623.952 20
12624.486 27
12625.020 21
12625.554 12
12626.088 14
12626.622 20
12627.155 14
12627.689 16
12628.223 19
12628.757 20
12629.291 19
12629.825 7
12630.359 3
12630.893 16
12631.427 13
12631.961 9
12632.495 3
12633.029 8
12633.563 15
12634.097 15
12634.631 14
12635.165 12
12635.699 20
12636.234 18
12636.768 13
12637.302 15
12637.836 21
12638.370 20
12638.904 8
12639.438 11
12639.973 14
12640.507 6
12641.041 7
12641.575 22
12642.109 19
12642.644 20
12643.178 16
12643.712 15
12644.246 12
12644.781 12
12645.315 12
12645.849 18
12646.383 24
12646.918 21
12647.452 16
12647.986 21
12648.521 15
12649.055 17
12649.590 11
12650.124 14
12650.658 14
12651.193 24
12651.727 13
12652.262 16
12652.796 13
12653.331 12
12653.865 11
12654.399 19
12654.934 22
12655.468 12
12656.003 8
12656.537 10
12657.072 15
12657.607 9
12658.141 5
12658.676 20
12659.210 18
12659.745 13
12660.279 16
12660.814 12
12661.349 12
12661.883 12
12662.418 16
12662.953 19
12663.487 10
12664.022 5
12664.557 14
12665.091 9
12665.626 8
12666.161 15
12666.696 10
12667.230 13
12667.765 5
12668.300 4
12668.835 25
12669.369 20
12669.904 26
12670.439 16
12670.974 11
12671.509 16
12672.044 13
12672.578 14
12673.113 9
12673.648 8
12674.183 10
12674.718 18
12675.253 16
12675.788 10
12676.323 11
12676.858 8
12677.393 10
12677.928 20
12678.463 19
12678.998 26
12679.533 21
12680.068 14
12680.603 10
12681.138 9
12681.673 15
12682.208 7
12682.743 10
12683.278 9
12683.813 12
12684.348 10
12684.883 17
12685.419 15
12685.954 28
12686.489 17
12687.024 13
12687.559 18
12688.094 43
12688.630 35
12689.165 21
12689.700 19
12690.235 8
12690.770 16
12691.306 15
12691.841 16
12692.376 19
12692.912 9
12693.447 11
12693.982 5
12694.517 9
12695.053 12
12695.588 10
12696.124 10
12696.659 10
12697.194 10
12697.730 9
12698.265 9
12698.800 9
12699.336 4
12699.871 13
12700.407 14
12700.942 25
12701.478 24
12702.013 18
12702.549 18
12703.084 25
12703.620 22
12704.155 17
12704.691 18
12705.226 22
12705.762 14
12706.297 14
12706.833 15
12707.369 10
12707.904 7
12708.440 14
12708.976 18
12709.511 14
12710.047 18
12710.582 19
12711.118 15
12711.654 16
12712.190 11
12712.725 9
12713.261 7
12713.797 15
12714.332 16
12714.868 12
12715.404 6
12715.940 8
12716.476 9
12717.011 14
12717.547 12
12718.083 8
12718.619 8
12719.155 4
12719.690 8
12720.226 17
12720.762 14
12721.298 24
12721.834 17
12722.370 8
12722.906 10
12723.442 12
12723.978 25
12724.514 19
12725.050 19
12725.586 9
12726.122 25
12726.658 24
12727.194 16
12727.730 19
12728.266 9
12728.802 33
12729.338 37
12729.874 20
12730.410 20
12730.946 17
12731.482 12
12732.018 12
12732.554 9
12733.091 15
12733.627 13
12734.163 7
12734.699 17
12735.235 19
12735.771 20
12736.308 10
12736.844 4
12737.380 12
12737.916 19
12738.453 14
12738.989 12
12739.525 11
12740.061 20
12740.598 12
12741.134 9
12741.670 10
12742.207 8
12742.743 22
12743.279 18
12743.816 11
12744.352 13
12744.888 15
12745.425 28
12745.961 21
12746.498 16
12747.034 14
12747.571 12
12748.107 18
12748.643 23
12749.180 18
12749.716 13
12750.253 10
12750.789 27
12751.326 18
12751.862 7
12752.399 13
12752.936 5
12753.472 11
12754.009 20
12754.545 12
12755.082 13
12755.619 16
12756.155 15
12756.692 12
12757.228 6
12757.765 1
12758.302 1
12758.838 10
12759.375 22
12759.912 33
12760.449 21
12760.985 16
12761.522 9
12762.059 15
12762.595 15
12763.132 13
12763.669 13
12764.206 16
12764.743 24
12765.279 19
12765.816 20
12766.353 12
12766.890 12
12767.427 18
12767.964 16
12768.501 14
12769.037 16
12769.574 16
12770.111 29
12770.648 37
12771.185 48
12771.722 37
12772.259 24
12772.796 26
12773.333 27
12773.870 18
12774.407 18
12774.944 16
12775.481 12
12776.018 15
12776.555 18
12777.092 19
12777.629 16
12778.166 18
12778.703 9
12779.241 19
12779.778 18
12780.315 20
12780.852 25
12781.389 18
12781.926 28
12782.463 23
12783.001 26
12783.538 29
12784.075 23
12784.612 18
12785.150 29
12785.687 29
12786.224 18
12786.761 19
12787.299 14
12787.836 20
12788.373 24
12788.910 20
12789.448 21
12789.985 22
12790.522 12
12791.060 20
12791.597 15
12792.135 13
12792.672 12
12793.209 16
12793.747 21
12794.284 30
12794.822 32
12795.359 24
12795.897 28
12796.434 17
12796.972 17
12797.509 22
12798.047 11
12798.584 8
12799.122 6
12799.659 13
12800.197 25
12800.734 18
12801.272 15
12801.809 10
12802.347 12
12802.885 15
12803.422 25
12803.960 22
12804.497 24
12805.035 22
12805.573 15
12806.110 10
12806.648 6
12807.186 18
12807.723 19
12808.261 14
12808.799 7
12809.337 15
12809.874 19
12810.412 12
12810.950 9
12811.488 8
12812.026 7
12812.563 23
12813.101 23
12813.639 21
12814.177 22
12814.715 19
12815.253 16
12815.790 22
12816.328 11
12816.866 7
12817.404 11
12817.942 5
12818.480 5
12819.018 16
12819.556 16
12820.094 11
12820.632 26
12821.170 25
12821.708 18
12822.246 8
12822.784 8
12823.322 11
12823.860 11
12824.398 16
12824.936 11
12825.474 15
12826.012 14
12826.550 16
12827.088 11
12827.627 20
12828.165 11
12828.703 5
12829.241 6
12829.779 12
12830.317 11
12830.856 7
12831.394 12
12831.932 12
12832.470 14
12833.008 9
12833.547 10
12834.085 18
12834.623 16
12835.161 7
12835.700 11
12836.238 16
12836.776 7
12837.315 13
12837.853 18
12838.391 18
12838.930 17
12839.468 15
12840.007 21
12840.545 17
12841.083 10
12841.622 3
12842.160 7
12842.699 11
12843.237 12
12843.776 8
12844.314 11
12844.852 9
12845.391 15
12845.930 9
12846.468 9
12847.007 17
12847.545 7
12848.084 11
12848.622 6
12849.161 5
12849.699 6
12850.238 14
12850.777 13
12851.315 4
12851.854 6
12852.392 10
12852.931 5
12853.470 10
12854.008 12
12854.547 9
12855.086 14
12855.625 8
12856.163 10
12856.702 11
12857.241 9
12857.780 5
12858.318 13
12858.857 13
12859.396 16
12859.935 9
12860.473 12
12861.012 13
12861.551 12
12862.090 17
12862.629 16
12863.168 11
12863.707 6
12864.245 7
12864.784 3
12865.323 0
12865.862 3
12866.401 9
12866.940 2
12867.479 5
12868.018 1
12868.557 3
12869.096 10
12869.635 11
12870.174 6
12870.713 19
12871.252 15
12871.791 19
12872.330 11
12872.869 11
12873.408 12
12873.947 3
12874.487 8
12875.026 19
12875.565 18
12876.104 16
12876.643 9
12877.182 9
12877.721 13
12878.261 4
12878.800 6
12879.339 9
12879.878 11
12880.417 6
12880.957 8
12881.496 4
12882.035 6
12882.575 17
12883.114 16
12883.653 15
12884.192 9
12884.732 13
12885.271 13
12885.810 33
12886.350 18
12886.889 6
12887.429 4
12887.968 10
12888.507 13
12889.047 11
12889.586 11
12890.126 10
12890.665 14
12891.204 8
12891.744 4
12892.283 6
12892.823 3
12893.362 2
12893.902 9
12894.441 13
12894.981 15
12895.521 6
12896.060 6
12896.600 3
12897.139 2
12897.679 2
12898.218 18
12898.758 20
12899.298 7
12899.837 6
12900.377 3
12900.917 5
12901.456 6
12901.996 5
12902.536 6
12903.075 4
12903.615 3
12904.155 10
12904.695 10
12905.234 4
12905.774 10
12906.314 6
12906.854 7
12907.393 11
12907.933 7
12908.473 9
12909.013 6
12909.553 5
12910.093 4
12910.632 5
12911.172 8
12911.712 9
12912.252 12
12912.792 18
12913.332 26
12913.872 21
12914.412 10
12914.952 4
12915.492 8
12916.032 9
12916.572 11
12917.112 12
12917.652 8
12918.192 14
12918.732 8
12919.272 12
12919.812 11
12920.352 9
12920.892 11
12921.432 9
12921.972 5
12922.512 5
12923.052 11
12923.592 10
12924.133 5
12924.673 8
12925.213 2
12925.753 5
12926.293 7
12926.834 5
12927.374 8
12927.914 12
12928.454 6
12928.994 6
12929.535 6
12930.075 10
12930.615 7
12931.156 5
12931.696 7
12932.236 9
12932.776 5
12933.317 12
12933.857 10
12934.398 13
12934.938 6
12935.478 3
12936.019 10
12936.559 11
12937.099 8
12937.640 6
12938.180 4
12938.721 8
12939.261 9
12939.802 10
12940.342 8
12940.883 12
12941.423 21
12941.964 11
12942.504 9
12943.045 11
12943.585 23
12944.126 20
12944.666 17
12945.207 17
12945.748 11
12946.288 16
12946.829 6
12947.370 4
12947.910 8
12948.451 14
12948.991 10
12949.532 15
12950.073 14
12950.614 12
12951.154 12
12951.695 8
12952.236 10
12952.776 9
12953.317 6
12953.858 5
12954.399 3
12954.940 4
12955.480 15
12956.021 10
12956.562 7
12957.103 14
12957.644 11
12958.184 7
12958.725 6
12959.266 7
12959.807 7
12960.348 11
12960.889 19
12961.430 39
12961.971 26
12962.512 20
12963.053 17
12963.594 12
12964.135 3
12964.676 2
12965.217 3
12965.758 12
12966.299 4
12966.840 4
12967.381 7
12967.922 3
12968.463 4
12969.004 6
12969.545 3
12970.086 2
12970.627 5
12971.168 21
12971.710 18
12972.251 9
12972.792 11
12973.333 6
12973.874 8
12974.415 3
12974.957 4
12975.498 8
12976.039 8
12976.580 15
12977.122 25
12977.663 18
12978.204 5
12978.745 6
12979.287 10
12979.828 9
12980.369 8
12980.911 22
12981.452 17
12981.993 15
12982.535 21
12983.076 20
12983.617 20
12984.159 21
12984.700 12
12985.242 14
12985.783 13
12986.325 6
12986.866 7
12987.407 5
12987.949 8
12988.490 7
12989.032 5
12989.573 9
12990.115 12
12990.656 11
12991.198 9
12991.740 14
12992.281 10
12992.823 6
12993.364 8
12993.906 10
12994.448 18
12994.989 14
12995.531 13
12996.072 24
12996.614 16
12997.156 15
12997.697 17
12998.239 7
12998.781 10
12999.323 16
12999.864 19
13000.406 12
13000.948 9
13001.490 14
13002.031 13
13002.573 9
13003.115 10
13003.657 6
13004.198 10
13004.740 7
13005.282 7
13005.824 17
13006.366 12
13006.908 10
13007.450 3
13007.992 13
13008.533 12
13009.075 15
13009.617 11
13010.159 8
13010.701 10
13011.243 14
13011.785 16
13012.327 11
13012.869 20
13013.411 13
13013.953 12
13014.495 17
13015.037 12
13015.579 5
13016.121 14
13016.663 7
13017.205 4
13017.748 9
13018.290 7
13018.832 13
13019.374 17
13019.916 25
13020.458 17
13021.000 7
13021.543 10
13022.085 11
13022.627 12
13023.169 6
13023.711 10
13024.254 5
13024.796 8
13025.338 6
13025.880 8
13026.423 3
13026.965 5
13027.507 5
13028.050 6
13028.592 7
13029.134 5
13029.677 17
13030.219 14
13030.761 12
13031.304 12
13031.846 11
13032.388 8
13032.931 5
13033.473 7
13034.016 1
13034.558 13
13035.101 8
13035.643 3
13036.186 7
13036.728 5
13037.271 3
13037.813 6
13038.356 10
13038.898 12
13039.441 4
13039.983 7
13040.526 11
13041.068 9
13041.611 10
13042.154 12
13042.696 7
13043.239 9
13043.781 9
13044.324 10
13044.867 12
13045.409 13
13045.952 17
13046.495 13
13047.038 11
13047.580 10
13048.123 8
13048.666 6
13049.208 4
13049.751 6
13050.294 6
13050.837 13
13051.380 9
13051.922 10
13052.465 20
13053.008 15
13053.551 13
13054.094 5
13054.637 9
13055.180 9
13055.722 5
13056.265 5
13056.808 5
13057.351 7
13057.894 8
13058.437 6
13058.980 9
13059.523 7
13060.066 7
13060.609 3
13061.152 3
13061.695 3
13062.238 7
13062.781 3
13063.324 15
13063.867 5
13064.410 4
13064.953 7
13065.496 7
13066.039 12
13066.583 11
13067.126 13
13067.669 10
13068.212 11
13068.755 14
13069.298 5
13069.841 8
13070.385 6
13070.928 2
13071.471 12
13072.014 12
13072.558 11
13073.101 13
13073.644 4
13074.187 2
13074.731 9
13075.274 9
13075.817 9
13076.360 5
13076.904 7
13077.447 0
13077.990 2
13078.534 15
13079.077 11
13079.621 6
13080.164 10
13080.707 17
13081.251 14
13081.794 7
13082.338 7
13082.881 6
13083.425 4
13083.968 9
13084.512 3
13085.055 2
13085.599 1
13086.142 6
13086.686 15
13087.229 13
13087.773 6
13088.316 11
13088.860 12
13089.403 9
13089.947 8
13090.491 17
13091.034 13
13091.578 10
13092.122 21
13092.665 16
13093.209 8
13093.753 9
13094.296 11
13094.840 16
13095.384 11
13095.927 16
13096.471 21
13097.015 16
13097.559 11
13098.102 12
13098.646 4
13099.190 2
13099.734 7
13100.278 4
13100.821 1
13101.365 3
13101.909 2
13102.453 9
13102.997 4
13103.541 5
13104.085 3
13104.628 6
13105.172 2
13105.716 3
13106.260 8
13106.804 9
13107.348 5
13107.892 3
13108.436 9
13108.980 19
13109.524 13
13110.068 12
13110.612 19
13111.156 21
13111.700 19
13112.244 8
13112.788 8
13113.332 7
13113.877 16
13114.421 18
13114.965 12
13115.509 8
13116.053 8
13116.597 8
13117.141 10
13117.686 3
13118.230 1
13118.774 11
13119.318 23
13119.862 34
13120.407 15
13120.951 10
13121.495 9
13122.039 10
13122.584 22
13123.128 16
13123.672 5
13124.217 6
13124.761 3
13125.305 2
13125.850 5
13126.394 9
13126.938 10
13127.483 8
13128.027 2
13128.571 5
13129.116 8
13129.660 4
13130.205 15
13130.749 19
13131.294 12
13131.838 6
13132.383 2
13132.927 5
13133.472 8
13134.016 5
13134.561 5
13135.105 14
13135.650 14
13136.194 14
13136.739 13
13137.283 4
13137.828 7
13138.373 5
13138.917 10
13139.462 8
13140.006 7
13140.551 12
13141.096 15
13141.640 15
13142.185 12
13142.730 8
13143.274 10
13143.819 11
13144.364 10
13144.909 0
13145.453 3
13145.998 10
13146.543 18
13147.088 20
13147.633 13
13148.177 9
13148.722 7
13149.267 10
13149.812 4
13150.357 3
13150.902 4
13151.446 17
13151.991 13
13152.536 5
13153.081 7
13153.626 8
13154.171 4
13154.716 6
13155.261 7
13155.806 12
13156.351 6
13156.896 6
13157.441 3
13157.986 6
13158.531 13
13159.076 8
13159.621 13
13160.166 12
13160.711 23
13161.256 21
13161.801 19
13162.346 9
13162.891 11
13163.436 14
13163.982 3
13164.527 3
13165.072 7
13165.617 4
13166.162 8
13166.707 12
13167.253 4
13167.798 3
13168.343 3
13168.888 7
13169.434 9
13169.979 8
13170.524 6
13171.069 10
13171.615 0
13172.160 5
13172.705 8
13173.251 10
13173.796 8
13174.341 9
13174.887 4
13175.432 6
13175.977 11
13176.523 15
13177.068 10
13177.614 16
13178.159 11
13178.704 2
13179.250 6
13179.795 4
13180.341 2
13180.886 2
13181.432 5
13181.977 9
13182.523 3
13183.068 10
13183.614 11
13184.159 10
13184.705 17
13185.251 10
13185.796 8
13186.342 7
13186.887 2
13187.433 10
13187.979 10
13188.524 11
13189.070 11
13189.616 20
13190.161 12
13190.707 18
13191.253 14
13191.798 13
13192.344 17
13192.890 11
13193.436 10
13193.981 19
13194.527 15
13195.073 5
13195.619 2
13196.164 9
13196.710 9
13197.256 8
13197.802 17
13198.348 10
13198.894 5
13199.440 3
13199.985 3
13200.531 6
13201.077 8
13201.623 9
13202.169 20
13202.715 24
13203.261 26
13203.807 21
13204.353 17
13204.899 15
13205.445 16
13205.991 6
13206.537 8
13207.083 12
13207.629 13
13208.175 10
13208.721 8
13209.267 15
13209.813 21
13210.359 24
13210.905 15
13211.451 12
13211.998 8
13212.544 12
13213.090 17
13213.636 10
13214.182 17
13214.728 12
13215.275 11
13215.821 4
13216.367 7
13216.913 8
13217.459 10
13218.006 10
13218.552 9
13219.098 9
13219.645 19
13220.191 18
13220.737 8
13221.283 15
13221.830 16
13222.376 8
13222.922 9
13223.469 17
13224.015 13
13224.562 7
13225.108 9
13225.654 6
13226.201 6
13226.747 1
13227.294 6
13227.840 9
13228.387 3
13228.933 9
13229.480 4
13230.026 11
13230.573 9
13231.119 11
13231.666 9
13232.212 10
13232.759 12
13233.305 27
13233.852 13
13234.399 7
13234.945 3
13235.492 2
13236.038 11
13236.585 13
13237.132 6
13237.678 17
13238.225 9
13238.772 7
13239.318 7
13239.865 8
13240.412 5
13240.958 12
13241.505 5
13242.052 12
13242.599 9
13243.145 9
13243.692 7
13244.239 5
13244.786 9
13245.333 9
13245.879 7
13246.426 6
13246.973 7
13247.520 7
13248.067 3
13248.614 2
13249.161 3
13249.708 10
13250.255 10
13250.801 11
13251.348 24
13251.895 25
13252.442 13
13252.989 14
13253.536 10
13254.083 12
13254.630 13
13255.177 13
13255.724 12
13256.271 12
13256.818 9
13257.365 12
13257.913 10
13258.460 8
13259.007 2
13259.554 3
13260.101 0
13260.648 1
13261.195 2
13261.742 0
13262.290 6
13262.837 9
13263.384 4
13263.931 1
13264.478 1
13265.026 7
13265.573 8
13266.120 7
13266.667 4
13267.215 4
13267.762 8
13268.309 8
13268.856 8
13269.404 24
13269.951 24
13270.498 15
13271.046 16
13271.593 8
13272.140 6
13272.688 1
13273.235 8
13273.783 17
13274.330 21
13274.877 11
13275.425 5
13275.972 1
13276.520 8
13277.067 4
13277.615 2
13278.162 21
13278.710 17
13279.257 8
13279.805 1
13280.352 5
13280.900 4
13281.447 2
13281.995 2
13282.543 1
13283.090 12
13283.638 8
13284.185 7
13284.733 7
13285.281 11
13285.828 21
13286.376 24
13286.924 24
13287.471 13
13288.019 2
13288.567 12
13289.114 14
13289.662 9
13290.210 13
13290.758 17
13291.305 13
13291.853 14
13292.401 14
13292.949 10
13293.497 7
13294.044 7
13294.592 7
13295.140 8
13295.688 9
13296.236 4
13296.784 4
13297.332 5
13297.880 2
13298.427 6
13298.975 3
13299.523 10
13300.071 9
13300.619 8
13301.167 3
13301.715 9
13302.263 15
13302.811 13
13303.359 10
13303.907 16
13304.455 10
13305.003 11
13305.551 17
13306.099 19
13306.647 10
13307.196 8
13307.744 5
13308.292 2
13308.840 21
13309.388 23
13309.936 13
13310.484 10
13311.032 6
13311.581 12
13312.129 6
13312.677 4
13313.225 3
13313.773 3
13314.322 5
13314.870 5
13315.418 2
13315.967 3
13316.515 2
13317.063 2
13317.611 9
13318.160 11
13318.708 16
13319.256 7
13319.805 13
13320.353 14
13320.901 9
13321.450 9
13321.998 7
13322.547 4
13323.095 4
13323.644 3
13324.192 1
13324.740 6
13325.289 9
13325.837 6
13326.386 4
13326.934 5
13327.483 11
13328.031 9
13328.580 6
13329.128 6
13329.677 3
13330.226 10
13330.774 5
13331.323 4
13331.871 5
13332.420 6
13332.969 7
13333.517 21
13334.066 18
13334.614 27
13335.163 16
13335.712 16
13336.261 13
13336.809 11
13337.358 7
13337.907 5
13338.455 13
13339.004 14
13339.553 11
13340.102 5
13340.650 9
13341.199 7
13341.748 3
13342.297 1
13342.846 4
13343.394 5
13343.943 10
13344.492 8
13345.041 5
13345.590 10
13346.139 11
13346.688 10
13347.237 13
13347.786 8
13348.335 11
13348.883 17
13349.432 15
13349.981 12
13350.530 10
13351.079 15
13351.628 18
13352.177 19
13352.726 18
13353.275 19
13353.825 10
13354.374 10
13354.923 6
13355.472 6
13356.021 8
13356.570 12
13357.119 7
13357.668 24
13358.217 21
13358.766 20
13359.316 8
13359.865 1
13360.414 9
13360.963 10
13361.512 4
13362.062 7
13362.611 5
13363.160 5
13363.709 4
13364.259 7
13364.808 8
13365.357 5
13365.906 5
13366.456 2
13367.005 1
13367.554 5
13368.104 8
13368.653 10
13369.203 11
13369.752 9
13370.301 3
13370.851 4
13371.400 4
13371.950 3
13372.499 0
13373.048 3
13373.598 6
13374.147 3
13374.697 3
13375.246 5
13375.796 3
13376.345 11
13376.895 5
13377.444 8
13377.994 15
13378.543 17
13379.093 8
13379.643 20
13380.192 17
13380.742 12
13381.291 6
13381.841 4
13382.391 3
13382.940 10
13383.490 15
13384.040 9
13384.589 2
13385.139 15
13385.689 14
13386.238 11
13386.788 7
13387.338 3
13387.888 3
13388.437 3
13388.987 2
13389.537 7
13390.087 2
13390.637 2
13391.186 7
13391.736 6
13392.286 15
13392.836 12
13393.386 8
13393.936 13
13394.486 8
13395.035 4
13395.585 6
13396.135 11
13396.685 12
13397.235 4
13397.785 5
13398.335 5
13398.885 1
13399.435 5
13399.985 15
13400.535 14
13401.085 11
13401.635 6
13402.185 9
13402.735 5
13403.285 4
13403.835 16
13404.385 22
13404.936 15
13405.486 9
13406.036 14
13406.586 15
13407.136 5
13407.686 5
13408.236 7
13408.787 3
13409.337 1
13409.887 5
13410.437 3
13410.987 4
13411.538 6
13412.088 15
13412.638 20
13413.188 24
13413.739 18
13414.289 14
13414.839 24
13415.390 15
13415.940 16
13416.490 14
13417.041 8
13417.591 2
13418.141 5
13418.692 7
13419.242 8
13419.793 7
13420.343 6
13420.893 5
13421.444 5
13421.994 13
13422.545 7
13423.095 1
13423.646 3
13424.196 5
13424.747 2
13425.297 5
13425.848 7
13426.398 8
13426.949 4
13427.499 3
13428.050 5
13428.601 9
13429.151 5
13429.702 12
13430.252 19
13430.803 11
13431.354 7
13431.904 2
13432.455 4
13433.006 6
13433.556 10
13434.107 12
13434.658 7
13435.208 9
13435.759 13
13436.310 2
13436.861 4
13437.411 5
13437.962 5
13438.513 8
13439.064 5
13439.615 2
13440.165 11
13440.716 16
13441.267 17
13441.818 14
13442.369 7
13442.920 4
13443.471 5
13444.022 4
13444.572 5
13445.123 4
13445.674 8
13446.225 18
13446.776 18
13447.327 6
13447.878 6
13448.429 5
13448.980 4
13449.531 9
13450.082 5
13450.633 2
13451.184 6
13451.735 12
13452.286 18
13452.837 15
13453.389 8
13453.940 11
13454.491 11
13455.042 7
13455.593 1
13456.144 5
13456.695 8
13457.247 7
13457.798 1
13458.349 6
13458.900 4
13459.451 5
13460.003 2
13460.554 4
13461.105 8
13461.656 7
13462.208 7
13462.759 9
13463.310 6
13463.861 1
13464.413 5
13464.964 11
13465.515 13
13466.067 17
13466.618 14
13467.170 9
13467.721 10
13468.272 9
13468.824 4
13469.375 7
13469.927 6
13470.478 4
13471.030 17
13471.581 16
13472.132 12
13472.684 7
13473.235 10
13473.787 7
13474.338 10
13474.890 7
13475.442 3
13475.993 7
13476.545 15
13477.096 15
13477.648 6
13478.199 1
13478.751 2
13479.303 5
13479.854 1
13480.406 12
13480.958 11
13481.509 3
13482.061 5
13482.613 10
13483.164 11
13483.716 4
13484.268 6
13484.820 3
13485.371 5
13485.923 7
13486.475 16
13487.027 9
13487.578 4
13488.130 8
13488.682 8
13489.234 9
13489.786 5
13490.338 11
13490.889 8
13491.441 3
13491.993 3
13492.545 4
13493.097 6
13493.649 1
13494.201 7
13494.753 8
13495.305 7
13495.857 4
13496.409 24
13496.961 17
13497.513 11
13498.065 18
13498.617 12
13499.169 10
13499.721 3
13500.273 11
13500.825 4
13501.377 1
13501.929 2
13502.481 2
13503.033 2
13503.585 2
13504.137 10
13504.690 11
13505.242 10
13505.794 5
13506.346 8
13506.898 12
13507.450 24
13508.003 20
13508.555 11
13509.107 16
13509.659 12
13510.212 12
13510.764 13
13511.316 7
13511.868 4
13512.421 11
13512.973 5
13513.525 4
13514.078 5
13514.630 12
13515.182 17
13515.735 5
13516.287 4
13516.840 7
13517.392 5
13517.944 5
13518.497 6
13519.049 8
13519.602 15
13520.154 16
13520.707 8
13521.259 7
13521.812 4
13522.364 13
13522.917 14
13523.469 15
13524.022 10
13524.574 15
13525.127 19
13525.679 16
13526.232 14
13526.785 9
13527.337 15
13527.890 5
13528.442 3
13528.995 8
13529.548 7
13530.100 2
13530.653 1
13531.206 11
13531.758 3
13532.311 4
13532.864 11
13533.417 9
13533.969 1
13534.522 3
13535.075 6
13535.628 14
13536.180 24
13536.733 17
13537.286 29
13537.839 22
13538.392 14
13538.945 9
13539.497 25
13540.050 24
13540.603 14
13541.156 11
13541.709 9
13542.262 13
13542.815 8
13543.368 11
13543.921 13
13544.474 10
13545.027 6
13545.580 2
13546.133 4
13546.686 11
13547.239 14
13547.792 14
13548.345 8
13548.898 19
13549.451 17
13550.004 12
13550.557 18
13551.110 15
13551.663 19
13552.216 17
13552.769 25
13553.322 12
13553.876 7
13554.429 5
13554.982 8
13555.535 15
13556.088 12
13556.641 11
13557.195 9
13557.748 9
13558.301 2
13558.854 1
13559.408 1
13559.961 2
13560.514 4
13561.067 1
13561.621 8
13562.174 7
13562.727 10
13563.281 10
13563.834 10
13564.387 4
13564.941 9
13565.494 8
13566.048 3
13566.601 5
13567.154 12
13567.708 18
13568.261 21
13568.815 17
13569.368 12
13569.922 12
13570.475 9
13571.029 4
13571.582 8
13572.136 3
13572.689 2
13573.243 7
13573.796 9
13574.350 9
13574.904 13
13575.457 12
13576.011 6
13576.564 0
13577.118 4
13577.672 6
13578.225 6
13578.779 7
13579.333 4
13579.886 5
13580.440 5
13580.994 4
13581.547 8
13582.101 21
13582.655 11
13583.209 12
13583.762 11
13584.316 5
13584.870 5
13585.424 9
13585.977 10
13586.531 7
13587.085 5
13587.639 5
13588.193 4
13588.747 2
13589.300 1
13589.854 1
13590.408 1
13590.962 6
13591.516 2
13592.070 5
13592.624 4
13593.178 5
13593.732 4
13594.286 4
13594.840 2
13595.394 10
13595.948 12
13596.502 7
13597.056 12
13597.610 17
13598.164 13
13598.718 10
13599.272 12
13599.826 16
13600.380 4
13600.934 10
13601.488 7
13602.043 17
13602.597 14
13603.151 12
13603.705 7
13604.259 5
13604.813 3
13605.368 10
13605.922 12
13606.476 8
13607.030 4
13607.585 9
13608.139 8
13608.693 5
13609.247 6
13609.802 7
13610.356 4
13610.910 2
13611.465 4
13612.019 5
13612.573 4
13613.128 7
13613.682 10
13614.236 9
13614.791 4
13615.345 5
13615.900 9
13616.454 20
13617.008 17
13617.563 17
13618.117 11
13618.672 12
13619.226 21
13619.781 7
13620.335 9
13620.890 8
13621.444 15
13621.999 13
13622.553 7
13623.108 11
13623.662 19
13624.217 13
13624.772 7
13625.326 3
13625.881 5
13626.435 9
13626.990 8
13627.545 7
13628.099 5
13628.654 7
13629.209 6
13629.763 3
13630.318 4
13630.873 2
13631.428 7
13631.982 12
13632.537 16
13633.092 16
13633.647 15
13634.201 7
13634.756 5
13635.311 2
13635.866 2
13636.421 0
13636.976 10
13637.530 15
13638.085 8
13638.640 6
13639.195 4
13639.750 5
13640.305 14
13640.860 7
13641.415 7
13641.970 6
13642.525 6
13643.080 8
13643.635 11
13644.190 3
13644.745 2
13645.300 2
13645.855 5
13646.410 6
13646.965 4
13647.520 3
13648.075 3
13648.630 5
13649.185 9
13649.740 9
13650.295 5
13650.850 6
13651.405 4
13651.961 1
13652.516 0
13653.071 5
13653.626 5
13654.181 6
13654.736 6
13655.292 2
13655.847 4
13656.402 11
13656.957 4
13657.513 3
13658.068 9
13658.623 21
13659.178 22
13659.734 10
13660.289 5
13660.844 10
13661.400 4
13661.955 7
13662.510 8
13663.066 3
13663.621 7
13664.177 11
13664.732 4
13665.287 2
13665.843 2
13666.398 2
13666.954 5
13667.509 5
13668.065 9
13668.620 12
13669.176 10
13669.731 7
13670.287 9
13670.842 3
13671.398 3
13671.953 12
13672.509 7
13673.064 3
13673.620 6
13674.176 7
13674.731 4
13675.287 6
13675.842 12
13676.398 13
13676.954 10
13677.509 21
13678.065 14
13678.621 4
13679.176 9
13679.732 8
13680.288 8
13680.844 8
13681.399 8
13681.955 6
13682.511 3
13683.067 1
13683.622 9
13684.178 7
13684.734 8
13685.290 16
13685.846 7
13686.402 8
13686.957 6
13687.513 2
13688.069 6
13688.625 5
13689.181 5
13689.737 10
13690.293 9
13690.849 3
13691.405 2
13691.961 20
13692.517 14
13693.073 13
13693.629 5
13694.185 1
13694.741 3
13695.297 10
13695.853 5
13696.409 2
13696.965 5
13697.521 4
13698.077 3
13698.633 2
13699.189 8
13699.745 9
13700.301 7
13700.858 2
13701.414 4
13701.970 2
13702.526 1
13703.082 6
13703.638 17
13704.195 13
13704.751 6
13705.307 5
13705.863 9
13706.420 1
13706.976 7
13707.532 8
13708.088 5
13708.645 11
13709.201 13
13709.757 9
13710.314 8
13710.870 21
13711.426 8
13711.983 4
13712.539 7
13713.095 5
13713.652 13
13714.208 9
13714.765 7
13715.321 7
13715.878 11
13716.434 15
13716.990 11
13717.547 5
13718.103 13
13718.660 7
13719.216 11
13719.773 9
13720.330 3
13720.886 3
13721.443 5
13721.999 7
13722.556 8
13723.112 10
13723.669 12
13724.226 9
13724.782 4
13725.339 3
13725.895 9
13726.452 3
13727.009 6
13727.565 7
13728.122 9
13728.679 10
13729.236 6
13729.792 10
13730.349 10
13730.906 14
13731.463 9
13732.019 11
13732.576 3
13733.133 2
13733.690 3
13734.247 9
13734.803 7
13735.360 11
13735.917 5
13736.474 8
13737.031 8
13737.588 10
13738.145 9
13738.701 5
13739.258 6
13739.815 5
13740.372 5
13740.929 8
13741.486 2
13742.043 3
13742.600 10
13743.157 5
13743.714 6
13744.271 8
13744.828 10
13745.385 6
13745.942 2
13746.499 1
13747.056 11
13747.614 12
13748.171 5
13748.728 4
13749.285 1
13749.842 4
13750.399 1
13750.956 3
13751.513 7
13752.071 3
13752.628 7
13753.185 6
13753.742 7
13754.299 5
13754.857 4
13755.414 14
13755.971 11
13756.528 3
13757.086 4
13757.643 4
13758.200 2
13758.758 8
13759.315 6
13759.872 7
13760.430 7
13760.987 4
13761.544 3
13762.102 1
13762.659 9
13763.217 12
13763.774 12
13764.331 9
13764.889 5
13765.446 6
13766.004 10
13766.561 8
13767.119 8
13767.676 28
13768.234 30
13768.791 21
13769.349 14
13769.906 7
13770.464 11
13771.021 15
13771.579 11
13772.137 10
13772.694 7
13773.252 4
13773.809 6
13774.367 6
13774.925 8
13775.482 7
13776.040 4
13776.598 6
13777.155 6
13777.713 11
13778.271 14
13778.828 8
13779.386 9
13779.944 8
13780.502 9
13781.059 3
13781.617 15
13782.175 9
13782.733 2
13783.291 3
13783.848 10
13784.406 7
13784.964 8
13785.522 12
13786.080 5
13786.638 2
13787.196 1
13787.753 3
13788.311 11
13788.869 10
13789.427 8
13789.985 4
13790.543 1
13791.101 3
13791.659 8
13792.217 11
13792.775 9
13793.333 4
13793.891 14
13794.449 13
13795.007 3
13795.565 6
13796.123 5
13796.681 7
13797.239 3
13797.798 10
13798.356 12
13798.914 9
13799.472 3
13800.030 5
13800.588 4
13801.146 4
13801.705 6
13802.263 6
13802.821 7
13803.379 7
13803.937 4
13804.496 0
13805.054 5
13805.612 6
13806.170 3
13806.729 12
13807.287 6
13807.845 12
13808.404 7
13808.962 6
13809.520 5
13810.079 6
13810.637 15
13811.195 15
13811.754 12
13812.312 10
13812.871 11
13813.429 6
13813.987 6
13814.546 14
13815.104 12
13815.663 13
13816.221 12
13816.780 11
13817.338 13
13817.897 3
13818.455 5
13819.014 7
13819.572 3
13820.131 2
13820.690 3
13821.248 8
13821.807 10
13822.365 7
13822.924 19
13823.483 9
13824.041 8
13824.600 10
13825.158 13
13825.717 10
13826.276 5
13826.834 2
13827.393 9
13827.952 3
13828.511 3
13829.069 5
13829.628 3
13830.187 5
13830.746 6
13831.304 5
13831.863 2
13832.422 5
13832.981 1
13833.540 4
13834.098 5
13834.657 6
13835.216 1
13835.775 4
13836.334 5
13836.893 3
13837.452 12
13838.011 11
13838.570 9
13839.129 3
13839.687 1
13840.246 2
13840.805 8
13841.364 6
13841.923 3
13842.482 3
13843.041 3
13843.600 6
13844.159 8
13844.719 5
13845.278 4
13845.837 2
13846.396 2
13846.955 12
13847.514 7
13848.073 2
13848.632 6
13849.191 14
13849.750 9
13850.310 3
13850.869 4
13851.428 11
13851.987 9
13852.546 7
13853.106 8
13853.665 4
13854.224 2
13854.783 1
13855.343 8
13855.902 6
13856.461 2
13857.021 3
13857.580 11
13858.139 5
13858.698 7
13859.258 17
13859.817 19
13860.377 16
13860.936 10
13861.495 5
13862.055 4
13862.614 6
13863.174 3
13863.733 1
13864.292 5
13864.852 8
13865.411 8
13865.971 3
13866.530 1
13867.090 12
13867.649 22
13868.209 6
13868.768 3
13869.328 0
13869.888 3
13870.447 3
13871.007 2
13871.566 4
13872.126 14
13872.685 8
13873.245 9
13873.805 9
13874.364 8
13874.924 6
13875.484 7
13876.043 4
13876.603 5
13877.163 5
13877.723 9
13878.282 20
13878.842 17
13879.402 21
13879.961 16
13880.521 15
13881.081 13
13881.641 3
13882.201 1
13882.760 7
13883.320 6
13883.880 1
13884.440 6
13885.000 8
13885.560 9
13886.120 9
13886.680 7
13887.239 4
13887.799 6
13888.359 7
13888.919 3
13889.479 2
13890.039 3
13890.599 10
13891.159 6
13891.719 1
13892.279 9
13892.839 8
13893.399 6
13893.959 11
13894.519 7
13895.079 5
13895.639 2
13896.200 5
13896.760 5
13897.320 2
13897.880 3
13898.440 11
13899.000 8
13899.560 7
13900.120 5
13900.681 7
13901.241 9
13901.801 14
13902.361 22
13902.921 19
13903.482 13
13904.042 16
13904.602 8
13905.162 6
13905.723 5
13906.283 4
13906.843 4
13907.404 6
13907.964 9
13908.524 0
13909.085 3
13909.645 7
13910.205 6
13910.766 7
13911.326 7
13911.887 11
13912.447 2
13913.007 3
13913.568 2
13914.128 1
13914.689 2
13915.249 6
13915.810 8
13916.370 11
13916.931 8
13917.491 6
13918.052 5
13918.612 5
13919.173 5
13919.733 10
13920.294 9
13920.855 10
13921.415 4
13921.976 10
13922.536 10
13923.097 8
13923.658 4
13924.218 6
13924.779 13
13925.340 12
13925.900 15
13926.461 14
13927.022 7
13927.583 3
13928.143 1
13928.704 1
13929.265 6
13929.826 2
13930.386 4
13930.947 8
13931.508 5
13932.069 6
13932.630 11
13933.190 5
13933.751 7
13934.312 3
13934.873 7
13935.434 10
13935.995 4
13936.556 4
13937.117 1
13937.677 4
13938.238 3
13938.799 4
13939.360 3
13939.921 4
13940.482 7
13941.043 6
13941.604 4
13942.165 6
13942.726 13
13943.287 11
13943.848 9
13944.409 13
13944.971 25
13945.532 21
13946.093 17
13946.654 12
13947.215 9
13947.776 8
13948.337 5
13948.898 1
13949.459 2
13950.021 4
13950.582 0
13951.143 0
13951.704 0
13952.265 2
13952.827 2
13953.388 5
13953.949 6
13954.510 8
13955.072 3
13955.633 0
13956.194 5
13956.756 8
13957.317 10
13957.878 11
13958.440 3
13959.001 7
13959.562 7
13960.124 10
13960.685 9
13961.247 6
13961.808 9
13962.369 15
13962.931 22
13963.492 14
13964.054 9
13964.615 3
13965.177 2
13965.738 4
13966.300 13
13966.861 6
13967.423 4
13967.984 10
13968.546 14
13969.107 8
13969.669 1
13970.230 1
13970.792 0
13971.354 7
13971.915 13
13972.477 10
13973.038 5
13973.600 9
13974.162 7
13974.723 3
13975.285 3
13975.847 4
13976.409 8
13976.970 19
13977.532 15
13978.094 13
13978.655 10
13979.217 13
13979.779 7
13980.341 13
13980.903 10
13981.464 6
13982.026 4
13982.588 1
13983.150 3
13983.712 3
13984.274 1
13984.835 3
13985.397 0
13985.959 2
13986.521 5
13987.083 13
13987.645 7
13988.207 9
13988.769 9
13989.331 9
13989.893 12
13990.455 11
13991.017 9
13991.579 5
13992.141 2
13992.703 1
13993.265 20
13993.827 27
13994.389 20
13994.951 14
13995.513 7
13996.075 11
13996.637 1
13997.200 3
13997.762 9
13998.324 7
13998.886 10
13999.448 6
14000.010 1
14000.572 5
14001.135 6
14001.697 5
14002.259 12
14002.821 13
14003.384 18
14003.946 12
14004.508 7
14005.070 8
14005.633 1
14006.195 2
14006.757 5
14007.320 5
14007.882 5
14008.444 4
14009.007 4
14009.569 3
14010.131 2
14010.694 10
14011.256 8
14011.819 9
14012.381 15
14012.943 12
14013.506 5
14014.068 8
14014.631 7
14015.193 2
14015.756 1
14016.318 10
14016.881 9
14017.443 7
14018.006 8
14018.568 8
14019.131 9
14019.694 9
14020.256 11
14020.819 6
14021.381 5
14021.944 4
14022.507 3
14023.069 3
14023.632 3
14024.195 1
14024.757 3
14025.320 1
14025.883 2
14026.445 2
14027.008 2
14027.571 4
14028.134 3
14028.696 10
14029.259 9
14029.822 8
14030.385 11
14030.947 6
14031.510 2
14032.073 6
14032.636 5
14033.199 7
14033.762 2
14034.324 13
14034.887 15
14035.450 18
14036.013 14
14036.576 22
14037.139 15
14037.702 19
14038.265 21
14038.828 10
14039.391 7
14039.954 4
14040.517 5
14041.080 1
14041.643 3
14042.206 4
14042.769 2
14043.332 2
14043.895 10
14044.458 11
14045.021 4
14045.584 4
14046.147 2
14046.710 7
14047.274 8
14047.837 3
14048.400 0
14048.963 4
14049.526 3
14050.089 9
14050.653 7
14051.216 0
14051.779 0
14052.342 7
14052.905 4
14053.469 1
14054.032 2
14054.595 9
14055.158 8
14055.722 9
14056.285 5
14056.848 3
14057.412 3
14057.975 1
14058.538 2
14059.102 8
14059.665 9
14060.229 16
14060.792 10
14061.355 11
14061.919 11
14062.482 11
14063.046 5
14063.609 5
14064.173 13
14064.736 7
14065.300 7
14065.863 5
14066.427 5
14066.990 5
14067.554 3
14068.117 2
14068.681 2
14069.244 2
14069.808 5
14070.371 3
14070.935 11
14071.499 15
14072.062 10
14072.626 12
14073.190 12
14073.753 15
14074.317 11
14074.881 8
14075.444 4
14076.008 5
14076.572 6
14077.135 11
14077.699 5
14078.263 8
14078.827 6
14079.390 7
14079.954 9
14080.518 6
14081.082 8
14081.646 4
14082.209 6
14082.773 6
14083.337 2
14083.901 5
14084.465 7
14085.029 0
14085.593 4
14086.156 7
14086.720 9
14087.284 6
14087.848 2
14088.412 1
14088.976 2
14089.540 10
14090.104 3
14090.668 3
14091.232 4
14091.796 7
14092.360 6
14092.924 4
14093.488 1
14094.052 0
14094.616 5
14095.180 13
14095.745 7
14096.309 2
14096.873 5
14097.437 2
14098.001 9
14098.565 7
14099.129 10
14099.694 7
14100.258 1
14100.822 4
14101.386 24
14101.950 19
14102.515 11
14103.079 17
14103.643 24
14104.207 6
14104.772 10
14105.336 5
14105.900 1
14106.465 1
14107.029 5
14107.593 2
14108.158 5
14108.722 10
14109.286 9
14109.851 8
14110.415 10
14110.979 12
14111.544 5
14112.108 6
14112.673 9
14113.237 11
14113.802 5
14114.366 1
14114.931 1
14115.495 0
14116.060 1
14116.624 1
14117.189 6
14117.753 8
14118.318 2
14118.882 0
14119.447 3
14120.011 5
14120.576 1
14121.141 2
14121.705 1
14122.270 3
14122.834 3
14123.399 5
14123.964 4
14124.528 6
14125.093 9
14125.658 7
14126.223 1
14126.787 6
14127.352 9
14127.917 7
14128.482 1
14129.046 5
14129.611 10
14130.176 4
14130.741 3
14131.305 8
14131.870 5
14132.435 5
14133.000 3
14133.565 3
14134.130 3
14134.695 1
14135.259 5
14135.824 6
14136.389 10
14136.954 5
14137.519 8
14138.084 9
14138.649 12
14139.214 6
14139.779 5
14140.344 4
14140.909 5
14141.474 10
14142.039 7
14142.604 4
14143.169 0
14143.734 11
14144.299 10
14144.864 6
14145.429 8
14145.994 10
14146.560 9
14147.125 7
14147.690 1
14148.255 3
14148.820 12
14149.385 8
14149.950 20
14150.516 16
14151.081 7
14151.646 3
14152.211 3
14152.776 11
14153.342 9
14153.907 6
14154.472 5
14155.038 10
14155.603 9
14156.168 6
14156.733 5
14157.299 6
14157.864 3
14158.429 0
14158.995 7
14159.560 3
14160.126 9
14160.691 14
14161.256 7
14161.822 3
14162.387 4
14162.953 2
14163.518 1
14164.084 1
14164.649 1
14165.215 1
14165.780 1
14166.346 3
14166.911 11
14167.477 6
14168.042 4
14168.608 4
14169.173 18
14169.739 13
14170.304 4
14170.870 6
14171.436 6
14172.001 3
14172.567 2
14173.133 2
14173.698 0
14174.264 1
14174.830 8
14175.395 3
14175.961 4
14176.527 2
14177.092 0
14177.658 6
14178.224 9
14178.790 7
14179.355 6
14179.921 4
14180.487 1
14181.053 10
14181.619 6
14182.184 8
14182.750 5
14183.316 6
14183.882 5
14184.448 5
14185.014 4
14185.580 3
14186.145 6
14186.711 5
14187.277 4
14187.843 6
14188.409 6
14188.975 2
14189.541 0
14190.107 6
14190.673 6
14191.239 9
14191.805 4
14192.371 2
14192.937 7
14193.503 6
14194.069 6
14194.635 3
14195.201 4
14195.768 10
14196.334 9
14196.900 5
14197.466 3
14198.032 2
14198.598 12
14199.164 9
14199.730 5
14200.297 6
14200.863 5
14201.429 6
14201.995 4
14202.562 2
14203.128 10
14203.694 3
14204.260 4
14204.827 6
14205.393 7
14205.959 8
14206.525 8
14207.092 2
14207.658 5
14208.224 7
14208.791 6
14209.357 0
14209.924 3
14210.490 4
14211.056 4
14211.623 1
14212.189 6
14212.756 3
14213.322 6
14213.888 14
14214.455 6
14215.021 6
14215.588 10
14216.154 10
14216.721 20
14217.287 12
14217.854 8
14218.421 11
14218.987 7
14219.554 6
14220.120 6
14220.687 6
14221.253 7
14221.820 5
14222.387 3
14222.953 10
14223.520 13
14224.087 11
14224.653 6
14225.220 2
14225.787 10
14226.353 16
14226.920 5
14227.487 5
14228.054 18
14228.620 21
14229.187 10
14229.754 6
14230.321 5
14230.887 8
14231.454 14
14232.021 5
14232.588 6
14233.155 5
14233.722 9
14234.288 5
14234.855 9
14235.422 12
14235.989 11
14236.556 6
14237.123 4
14237.690 4
14238.257 3
14238.824 4
14239.391 10
14239.958 6
14240.525 7
14241.092 13
14241.659 5
14242.226 10
14242.793 2
14243.360 5
14243.927 4
14244.494 9
14245.061 5
14245.628 6
14246.195 6
14246.762 7
14247.329 4
14247.896 9
14248.464 17
14249.031 12
14249.598 6
14250.165 5
14250.732 4
14251.300 11
14251.867 5
14252.434 5
14253.001 5
14253.568 4
14254.136 11
14254.703 12
14255.270 9
14255.838 13
14256.405 7
14256.972 6
14257.539 8
14258.107 3
14258.674 17
14259.242 4
14259.809 1
14260.376 0
14260.944 3
14261.511 6
14262.078 8
14262.646 1
14263.213 0
14263.781 0
14264.348 1
14264.916 0
14265.483 1
14266.051 0
14266.618 7
14267.186 10
14267.753 9
14268.321 2
14268.888 3
14269.456 6
14270.023 3
14270.591 5
14271.159 1
14271.726 4
14272.294 6
14272.862 5
14273.429 10
14273.997 9
14274.564 17
14275.132 26
14275.700 13
14276.268 10
14276.835 5
14277.403 7
14277.971 11
14278.538 19
14279.106 8
14279.674 6
14280.242 8
14280.810 5
14281.377 1
14281.945 4
14282.513 4
14283.081 4
14283.649 6
14284.216 2
14284.784 6
14285.352 4
14285.920 2
14286.488 2
14287.056 0
14287.624 4
14288.192 3
14288.760 12
14289.328 11
14289.896 11
14290.464 11
14291.032 15
14291.600 12
14292.168 13
14292.736 8
14293.304 7
14293.872 6
14294.440 0
14295.008 2
14295.576 7
14296.144 13
14296.712 15
14297.280 8
14297.848 9
14298.417 2
14298.985 2
14299.553 5
14300.121 2
14300.689 14
14301.257 13
14301.826 6
14302.394 3
14302.962 2
14303.530 2
14304.099 8
14304.667 7
14305.235 6
14305.803 5
14306.372 6
14306.940 8
14307.508 3
14308.077 1
14308.645 7
14309.213 8
14309.782 8
14310.350 4
14310.918 3
14311.487 3
14312.055 12
14312.624 7
14313.192 3
14313.761 11
14314.329 4
14314.897 3
14315.466 2
14316.034 7
14316.603 10
14317.171 8
14317.740 10
14318.308 3
14318.877 5
14319.446 5
14320.014 7
14320.583 3
14321.151 3
14321.720 7
14322.289 8
14322.857 11
14323.426 6
14323.994 9
14324.563 7
14325.132 7
14325.700 15
14326.269 13
14326.838 13
14327.407 14
14327.975 8
14328.544 19
14329.113 7
14329.681 4
14330.250 4
14330.819 3
14331.388 0
14331.957 7
14332.525 3
14333.094 6
14333.663 5
14334.232 4
14334.801 3
14335.370 6
14335.939 5
14336.507 8
14337.076 6
14337.645 1
14338.214 2
14338.783 3
14339.352 9
14339.921 6
14340.490 9
14341.059 7
14341.628 3
14342.197 3
14342.766 2
14343.335 2
14343.904 3
14344.473 5
14345.042 8
14345.611 4
14346.180 0
14346.749 1
14347.319 0
14347.888 0
14348.457 7
14349.026 13
14349.595 8
14350.164 4
14350.733 8
14351.303 8
14351.872 6
14352.441 2
14353.010 2
14353.580 10
14354.149 7
14354.718 3
14355.287 2
14355.857 2
14356.426 12
14356.995 2
14357.564 2
14358.134 3
14358.703 6
14359.272 6
14359.842 5
14360.411 1
14360.981 1
14361.550 2
14362.119 5
14362.689 7
14363.258 7
14363.828 5
14364.397 4
14364.967 8
14365.536 6
14366.106 2
14366.675 1
14367.244 2
14367.814 3
14368.384 1
14368.953 6
14369.523 3
14370.092 9
14370.662 7
14371.231 17
14371.801 20
14372.371 8
14372.940 3
14373.510 15
14374.079 6
14374.649 4
14375.219 8
14375.788 9
14376.358 6
14376.928 0
14377.497 0
14378.067 2
14378.637 1
14379.207 2
14379.776 2
14380.346 7
14380.916 13
14381.486 5
14382.056 3
14382.625 17
14383.195 14
14383.765 10
14384.335 13
14384.905 3
14385.475 1
14386.044 5
14386.614 2
14387.184 1
14387.754 2
14388.324 2
14388.894 4
14389.464 3
14390.034 5
14390.604 8
14391.174 8
14391.744 4
14392.314 3
14392.884 5
14393.454 7
14394.024 5
14394.594 4
14395.164 6
14395.734 1
14396.304 6
14396.874 0
14397.444 6
14398.014 7
14398.585 6
14399.155 5
14399.725 7
14400.295 1
14400.865 2
14401.435 4
14402.006 6
14402.576 3
14403.146 6
14403.716 8
14404.286 11
14404.857 8
14405.427 4
14405.997 4
14406.567 4
14407.138 5
14407.708 2
14408.278 6
14408.849 15
14409.419 16
14409.989 10
14410.560 10
14411.130 6
14411.701 10
14412.271 4
14412.841 3
14413.412 1
14413.982 3
14414.553 2
14415.123 2
14415.694 5
14416.264 5
14416.834 4
14417.405 4
14417.976 6
14418.546 4
14419.117 2
14419.687 2
14420.258 2
14420.828 13
14421.399 12
14421.969 14
14422.540 14
14423.111 6
14423.681 6
14424.252 2
14424.822 2
14425.393 4
14425.964 8
14426.534 13
14427.105 10
14427.676 4
14428.247 9
14428.817 10
14429.388 6
14429.959 3
14430.530 6
14431.100 6
14431.671 7
14432.242 4
14432.813 1
14433.383 3
14433.954 16
14434.525 33
14435.096 28
14435.667 20
14436.238 17
14436.809 16
14437.379 10
14437.950 2
14438.521 12
14439.092 8
14439.663 21
14440.234 28
14440.805 13
14441.376 4
14441.947 8
14442.518 2
14443.089 4
14443.660 4
14444.231 7
14444.802 4
14445.373 10
14445.944 6
14446.515 4
14447.086 8
14447.657 9
14448.229 2
14448.800 0
14449.371 0
14449.942 6
14450.513 10
14451.084 9
14451.655 7
14452.227 11
14452.798 12
14453.369 11
14453.940 31
14454.511 39
14455.083 25
14455.654 11
14456.225 16
14456.797 11
14457.368 10
14457.939 6
14458.510 10
14459.082 6
14459.653 8
14460.224 9
14460.796 8
14461.367 8
14461.939 8
14462.510 4
14463.081 6
14463.653 4
14464.224 4
14464.796 3
14465.367 2
14465.938 5
14466.510 2
14467.081 10
14467.653 7
14468.224 2
14468.796 8
14469.367 7
14469.939 5
14470.511 2
14471.082 8
14471.654 4
14472.225 5
14472.797 4
14473.368 4
14473.940 1
14474.512 9
14475.083 7
14475.655 5
14476.227 11
14476.798 6
14477.370 2
14477.942 2
14478.513 4
14479.085 2
14479.657 8
14480.229 3
14480.800 4
14481.372 8
14481.944 30
14482.516 22
14483.087 15
14483.659 8
14484.231 3
14484.803 9
14485.375 9
14485.947 2
14486.518 1
14487.090 1
14487.662 2
14488.234 4
14488.806 9
14489.378 9
14489.950 4
14490.522 6
14491.094 5
14491.666 1
14492.238 3
14492.810 5
14493.382 9
14493.954 8
14494.526 5
14495.098 5
14495.670 2
14496.242 4
14496.814 7
14497.386 8
14497.958 7
14498.530 6
14499.102 3
14499.674 2
14500.246 1
14500.819 0
14501.391 4
14501.963 7
14502.535 3
14503.107 2
14503.680 2
14504.252 2
14504.824 2
14505.396 1
14505.968 5
14506.541 1
14507.113 0
14507.685 0
14508.258 0
14508.830 3
14509.402 15
14509.974 16
14510.547 8
14511.119 5
14511.692 1
14512.264 0
14512.836 0
14513.409 0
14513.981 1
14514.553 2
14515.126 2
14515.698 7
14516.271 5
14516.843 3
14517.416 14
14517.988 10
14518.561 6
14519.133 6
14519.706 3
14520.278 4
14520.851 4
14521.423 1
14521.996 5
14522.568 3
14523.141 7
14523.714 6
14524.286 1
14524.859 0
14525.432 1
14526.004 6
14526.577 5
14527.149 7
14527.722 5
14528.295 2
14528.868 2
14529.440 6
14530.013 6
14530.586 4
14531.158 10
14531.731 6
14532.304 6
14532.877 12
14533.450 8
14534.022 7
14534.595 10
14535.168 9
14535.741 5
14536.314 6
14536.887 4
14537.459 6
14538.032 3
14538.605 11
14539.178 3
14539.751 10
14540.324 13
14540.897 9
14541.470 2
14542.043 3
14542.616 3
14543.189 4
14543.762 4
14544.335 3
14544.908 0
14545.481 6
14546.054 7
14546.627 3
14547.200 3
14547.773 4
14548.346 6
14548.919 9
14549.492 12
14550.065 8
14550.638 8
14551.212 5
14551.785 3
14552.358 2
14552.931 2
14553.504 6
14554.077 7
14554.651 3
14555.224 3
14555.797 11
14556.370 8
14556.944 7
14557.517 11
14558.090 8
14558.663 2
14559.237 7
14559.810 2
14560.383 7
14560.957 10
14561.530 4
14562.103 7
14562.677 6
14563.250 1
14563.823 2
14564.397 2
14564.970 1
14565.544 5
14566.117 5
14566.691 8
14567.264 9
14567.837 0
14568.411 5
14568.984 4
14569.558 5
14570.131 2
14570.705 3
14571.279 6
14571.852 19
14572.426 13
14572.999 11
14573.573 14
14574.146 13
14574.720 6
14575.294 3
14575.867 3
14576.441 5
14577.014 5
14577.588 2
14578.162 3
14578.735 2
14579.309 6
14579.883 4
14580.457 3
14581.030 3
14581.604 1
14582.178 8
14582.752 2
14583.325 2
14583.899 5
14584.473 11
14585.047 5
14585.621 7
14586.194 3
14586.768 1
14587.342 1
14587.916 0
14588.490 3
14589.064 3
14589.638 1
14590.211 4
14590.785 6
14591.359 8
14591.933 9
14592.507 5
14593.081 0
14593.655 0
14594.229 4
14594.803 1
14595.377 4
14595.951 8
14596.525 9
14597.099 3
14597.673 3
14598.247 5
14598.821 4
14599.395 2
14599.970 7
14600.544 1
14601.118 2
14601.692 3
14602.266 9
14602.840 7
14603.414 5
14603.989 4
14604.563 2
14605.137 3
14605.711 8
14606.285 4
14606.860 6
14607.434 5
14608.008 10
14608.582 12
14609.157 2
14609.731 2
14610.305 6
14610.880 4
14611.454 7
14612.028 4
14612.603 2
14613.177 8
14613.751 7
14614.326 3
14614.900 3
14615.474 2
14616.049 5
14616.623 8
14617.198 4
14617.772 10
14618.347 6
14618.921 10
14619.496 6
14620.070 5
14620.645 2
14621.219 1
14621.794 6
14622.368 11
14622.943 6
14623.517 4
14624.092 2
14624.666 11
14625.241 15
14625.816 7
14626.390 7
14626.965 12
14627.539 3
14628.114 6
14628.689 5
14629.263 10
14629.838 19
14630.413 15
14630.988 4
14631.562 1
14632.137 0
14632.712 1
14633.287 3
14633.861 7
14634.436 11
14635.011 5
14635.586 8
14636.160 3
14636.735 9
14637.310 8
14637.885 8
14638.460 10
14639.035 8
14639.610 4
14640.184 3
14640.759 15
14641.334 10
14641.909 7
14642.484 10
14643.059 5
14643.634 3
14644.209 2
14644.784 3
14645.359 1
14645.934 14
14646.509 21
14647.084 8
14647.659 8
14648.234 5
14648.809 2
14649.384 0
14649.959 4
14650.534 4
14651.109 8
14651.685 3
14652.260 9
14652.835 8
14653.410 14
14653.985 15
14654.560 11
14655.135 5
14655.711 5
14656.286 6
14656.861 10
14657.436 17
14658.012 10
14658.587 4
14659.162 15
14659.737 18
14660.313 12
14660.888 21
14661.463 6
14662.039 1
14662.614 3
14663.189 2
14663.765 4
14664.340 0
14664.915 4
14665.491 4
14666.066 4
14666.641 9
14667.217 6
14667.792 7
14668.368 5
14668.943 6
14669.519 6
14670.094 10
14670.670 6
14671.245 5
14671.821 1
14672.396 2
14672.972 2
14673.547 4
14674.123 8
14674.698 3
14675.274 3
14675.849 6
14676.425 10
14677.001 14
14677.576 7
14678.152 6
14678.728 6
14679.303 8
14679.879 1
14680.455 2
14681.030 15
14681.606 7
14682.182 6
14682.757 6
14683.333 3
14683.909 8
14684.485 5
14685.060 5
14685.636 3
14686.212 0
14686.788 8
14687.364 11
14687.939 10
14688.515 8
14689.091 7
14689.667 1
14690.243 4
14690.819 3
14691.395 2
14691.971 3
14692.546 9
14693.122 6
14693.698 9
14694.274 4
14694.850 3
14695.426 4
14696.002 7
14696.578 4
14697.154 2
14697.730 4
14698.306 3
14698.882 2
14699.458 8
14700.034 5
14700.610 11
14701.187 13
14701.763 26
14702.339 52
14702.915 39
14703.491 26
14704.067 17
14704.643 21
14705.219 16
14705.796 10
14706.372 15
14706.948 9
14707.524 5
14708.100 11
14708.677 10
14709.253 10
14709.829 8
14710.405 10
14710.982 15
14711.558 15
14712.134 9
14712.711 7
14713.287 14
14713.863 10
14714.440 7
14715.016 6
14715.592 12
14716.169 5
14716.745 6
14717.321 4
14717.898 1
14718.474 5
14719.051 5
14719.627 2
14720.204 1
14720.780 3
14721.357 11
14721.933 2
14722.510 3
14723.086 7
14723.663 9
14724.239 5
14724.816 5
14725.392 8
14725.969 11
14726.545 5
14727.122 10
14727.699 6
14728.275 10
14728.852 3
14729.428 1
14730.005 1
14730.582 5
14731.158 6
14731.735 8
14732.312 6
14732.889 9
14733.465 17
14734.042 23
14734.619 36
14735.195 23
14735.772 10
14736.349 11
14736.926 5
14737.503 1
14738.079 5
14738.656 5
14739.233 6
14739.810 14
14740.387 19
14740.964 11
14741.540 5
14742.117 1
14742.694 1
14743.271 7
14743.848 10
14744.425 6
14745.002 6
14745.579 8
14746.156 8
14746.733 3
14747.310 1
14747.887 1
14748.464 1
14749.041 2
14749.618 6
14750.195 6
14750.772 3
14751.349 0
14751.926 1
14752.503 7
14753.080 10
14753.657 5
14754.235 4
14754.812 4
14755.389 1
14755.966 0
14756.543 2
14757.120 15
14757.697 15
14758.275 9
14758.852 10
14759.429 14
14760.006 2
14760.584 7
14761.161 7
14761.738 11
14762.315 12
14762.893 12
14763.470 11
14764.047 10
14764.625 6
14765.202 4
14765.779 13
14766.357 9
14766.934 8
14767.511 7
14768.089 14
14768.666 3
14769.244 2
14769.821 1
14770.399 1
14770.976 3
14771.553 6
14772.131 7
14772.708 2
14773.286 1
14773.863 5
14774.441 4
14775.018 4
14775.596 7
14776.174 20
14776.751 16
14777.329 10
14777.906 8
14778.484 8
14779.061 9
14779.639 17
14780.217 17
14780.794 13
14781.372 2
14781.950 1
14782.527 3
14783.105 3
14783.683 3
14784.260 9
14784.838 8
14785.416 4
14785.994 6
14786.571 15
14787.149 7
14787.727 5
14788.305 2
14788.883 2
14789.460 2
14790.038 2
14790.616 1
14791.194 4
14791.772 3
14792.350 1
14792.927 8
14793.505 12
14794.083 4
14794.661 2
14795.239 2
14795.817 5
14796.395 13
14796.973 10
14797.551 14
14798.129 16
14798.707 12
14799.285 9
14799.863 11
14800.441 8
14801.019 3
14801.597 4
14802.175 6
14802.753 0
14803.331 0
14803.909 4
14804.487 4
14805.065 2
14805.644 4
14806.222 3
14806.800 3
14807.378 6
14807.956 4
14808.534 10
14809.113 10
14809.691 5
14810.269 2
14810.847 1
14811.426 2
14812.004 4
14812.582 13
14813.160 5
14813.739 2
14814.317 7
14814.895 7
14815.474 1
14816.052 1
14816.630 31
14817.209 39
14817.787 19
14818.365 11
14818.944 8
14819.522 8
14820.100 1
14820.679 5
14821.257 7
14821.836 19
14822.414 15
14822.993 6
14823.571 8
14824.150 4
14824.728 5
14825.307 5
14825.885 1
14826.464 0
14827.042 0
14827.621 1
14828.199 13
14828.778 6
14829.357 5
14829.935 1
14830.514 2
14831.092 6
14831.671 4
14832.250 3
14832.828 2
14833.407 2
14833.986 5
14834.564 3
14835.143 0
14835.722 0
14836.301 1
14836.879 12
14837.458 6
14838.037 15
14838.616 5
14839.194 3
14839.773 4
14840.352 3
14840.931 2
14841.510 11
14842.088 8
14842.667 8
14843.246 6
14843.825 4
14844.404 11
14844.983 9
14845.562 3
14846.141 1
14846.719 3
14847.298 3
14847.877 3
14848.456 8
14849.035 13
14849.614 25
14850.193 14
14850.772 5
14851.351 8
14851.930 8
14852.509 6
14853.088 7
14853.668 7
14854.247 5
14854.826 2
14855.405 0
14855.984 7
14856.563 9
14857.142 2
14857.721 2
14858.300 0
14858.880 5
14859.459 5
14860.038 4
14860.617 0
14861.196 2
14861.776 1
14862.355 4
14862.934 7
14863.513 6
14864.093 3
14864.672 6
14865.251 1
14865.830 5
14866.410 6
14866.989 10
14867.568 4
14868.148 1
14868.727 1
14869.307 2
14869.886 2
14870.465 0
14871.045 0
14871.624 7
14872.204 3
14872.783 7
14873.362 9
14873.942 9
14874.521 2
14875.101 1
14875.680 1
14876.260 0
14876.839 2
14877.419 9
14877.998 7
14878.578 2
14879.158 2
14879.737 7
14880.317 8
14880.896 5
14881.476 8
14882.055 8
14882.635 1
14883.215 6
14883.794 2
14884.374 2
14884.954 0
14885.533 4
14886.113 6
14886.693 9
14887.273 14
14887.852 9
14888.432 7
14889.012 4
14889.592 5
14890.171 5
14890.751 1
14891.331 4
14891.911 2
14892.491 5
14893.070 4
14893.650 2
14894.230 4
14894.810 2
14895.390 8
14895.970 8
14896.550 5
14897.129 16
14897.709 16
14898.289 13
14898.869 6
14899.449 7
14900.029 2
14900.609 6
14901.189 3
14901.769 4
14902.349 3
14902.929 1
14903.509 10
14904.089 5
14904.669 10
14905.249 16
14905.829 7
14906.410 9
14906.990 7
14907.570 2
14908.150 1
14908.730 3
14909.310 7
14909.890 6
14910.471 11
14911.051 6
14911.631 8
14912.211 7
14912.791 5
14913.372 3
14913.952 2
14914.532 7
14915.112 16
14915.693 7
14916.273 6
14916.853 7
14917.433 0
14918.014 4
14918.594 4
14919.174 4
14919.755 0
14920.335 1
14920.916 0
14921.496 1
14922.076 2
14922.657 3
14923.237 5
14923.818 2
14924.398 0
14924.978 0
14925.559 0
14926.139 5
14926.720 7
14927.300 7
14927.881 6
14928.461 3
14929.042 3
14929.622 4
14930.203 1
14930.784 2
14931.364 9
14931.945 7
14932.525 3
14933.106 5
14933.687 6
14934.267 2
14934.848 2
14935.429 0
14936.009 3
14936.590 2
14937.171 0
14937.751 0
14938.332 1
14938.913 7
14939.493 2
14940.074 2
14940.655 6
14941.236 5
14941.816 2
14942.397 5
14942.978 9
14943.559 4
14944.140 3
14944.721 2
14945.301 0
14945.882 2
14946.463 5
14947.044 3
14947.625 2
14948.206 3
14948.787 2
14949.368 21
14949.949 12
14950.530 7
14951.110 3
14951.691 2
14952.272 10
14952.853 7
14953.434 7
14954.015 6
14954.596 11
14955.178 8
14955.759 9
14956.340 5
14956.921 5
14957.502 7
14958.083 5
14958.664 3
14959.245 2
14959.826 2
14960.407 3
14960.989 5
14961.570 2
14962.151 10
14962.732 9
14963.313 4
14963.894 4
14964.476 3
14965.057 8
14965.638 2
14966.219 0
14966.801 0
14967.382 2
14967.963 3
14968.545 1
14969.126 4
14969.707 6
14970.289 13
14970.870 11
14971.451 13
14972.033 9
14972.614 10
14973.195 9
14973.777 9
14974.358 2
14974.940 0
14975.521 2
14976.102 2
14976.684 2
14977.265 3
14977.847 5
14978.428 6
14979.010 9
14979.591 5
14980.173 4
14980.754 14
14981.336 12
14981.918 3
14982.499 6
14983.081 6
14983.662 3
14984.244 2
14984.825 0
14985.407 0
14985.989 4
14986.570 6
14987.152 3
14987.734 6
14988.315 9
14988.897 3
14989.479 2
14990.061 3
14990.642 4
14991.224 5
14991.806 3
14992.388 4
14992.969 5
14993.551 4
14994.133 5
14994.715 1
14995.296 4
14995.878 1
14996.460 3
14997.042 12
14997.624 10
14998.206 2
14998.788 0
14999.370 2
14999.951 2
15000.533 5
15001.115 1
15001.697 5
15002.279 5
15002.861 2
15003.443 0
15004.025 1
15004.607 1
15005.189 2
15005.771 7
15006.353 6
15006.935 2
15007.517 2
15008.099 5
15008.681 1
15009.264 0
15009.846 6
15010.428 4
15011.010 4
15011.592 6
15012.174 3
15012.756 0
15013.338 7
15013.921 3
15014.503 4
15015.085 1
15015.667 0
15016.249 1
15016.832 5
15017.414 8
15017.996 4
15018.578 2
15019.161 2
15019.743 5
15020.325 12
15020.908 10
15021.490 10
15022.072 3
15022.655 3
15023.237 1
15023.819 5
15024.402 3
15024.984 4
15025.567 7
15026.149 4
15026.731 11
15027.314 10
15027.896 3
15028.479 2
15029.061 5
15029.644 1
15030.226 3
15030.809 3
15031.391 1
15031.974 7
15032.556 6
15033.139 13
15033.721 5
15034.304 5
15034.887 2
15035.469 5
15036.052 6
15036.634 4
15037.217 3
15037.800 9
15038.382 6
15038.965 0
15039.548 8
15040.130 7
15040.713 9
15041.296 7
15041.879 8
15042.461 7
15043.044 3
15043.627 3
15044.210 4
15044.792 3
15045.375 12
15045.958 12
15046.541 6
15047.124 10
15047.706 8
15048.289 5
15048.872 11
15049.455 10
15050.038 2
15050.621 1
15051.204 3
15051.786 3
15052.369 1
15052.952 6
15053.535 4
15054.118 1
15054.701 5
15055.284 3
15055.867 0
15056.450 3
15057.033 6
15057.616 4
15058.199 3
15058.782 8
15059.365 3
15059.948 3
15060.532 0
15061.115 3
15061.698 8
15062.281 9
15062.864 3
15063.447 5
15064.030 5
15064.613 11
15065.197 9
15065.780 11
15066.363 6
15066.946 4
15067.529 6
15068.113 3
15068.696 1
15069.279 0
15069.862 6
15070.446 4
15071.029 2
15071.612 4
15072.196 2
15072.779 3
15073.362 2
15073.946 4
15074.529 5
15075.112 5
15075.696 6
15076.279 16
15076.862 9
15077.446 15
15078.029 7
15078.613 8
15079.196 4
15079.780 14
15080.363 16
15080.947 11
15081.530 7
15082.114 1
15082.697 1
15083.281 11
15083.864 23
15084.448 17
15085.031 20
15085.615 11
15086.198 9
15086.782 10
15087.366 5
15087.949 3
15088.533 0
15089.116 0
15089.700 1
15090.284 2
15090.867 6
15091.451 5
15092.035 8
15092.618 5
15093.202 8
15093.786 5
15094.370 6
15094.953 3
15095.537 3
15096.121 6
15096.705 7
15097.288 2
15097.872 6
15098.456 4
15099.040 9
15099.624 9
15100.208 4
15100.791 2
15101.375 5
15101.959 2
15102.543 2
15103.127 2
15103.711 2
15104.295 5
15104.879 2
15105.463 6
15106.047 7
15106.631 1
15107.215 2
15107.799 2
15108.383 1
15108.967 5
15109.551 8
15110.135 6
15110.719 4
15111.303 5
15111.887 2
15112.471 10
15113.055 4
15113.639 10
15114.223 4
15114.808 3
15115.392 10
15115.976 5
15116.560 3
15117.144 1
15117.728 1
15118.313 0
15118.897 4
15119.481 2
15120.065 3
15120.649 1
15121.234 0
15121.818 0
15122.402 0
15122.987 1
15123.571 3
15124.155 5
15124.739 1
15125.324 5
15125.908 8
15126.493 6
15127.077 3
15127.661 16
15128.246 10
15128.830 4
15129.414 3
15129.999 6
15130.583 11
15131.168 5
15131.752 0
15132.337 1
15132.921 4
15133.506 1
15134.090 4
15134.675 9
15135.259 5
15135.844 17
15136.428 12
15137.013 12
15137.597 7
15138.182 9
15138.767 8
15139.351 4
15139.936 5
15140.521 0
15141.105 5
15141.690 2
15142.274 6
15142.859 15
15143.444 4
15144.029 6
15144.613 1
15145.198 2
15145.783 2
15146.367 10
15146.952 13
15147.537 18
15148.122 15
15148.706 12
15149.291 6
15149.876 6
15150.461 5
15151.046 4
15151.631 9
15152.215 5
15152.800 1
15153.385 5
15153.970 3
15154.555 4
15155.140 5
15155.725 0
15156.310 0
15156.895 5
15157.480 12
15158.065 14
15158.650 8
15159.235 3
15159.820 7
15160.405 9
15160.990 11
15161.575 8
15162.160 1
15162.745 1
15163.330 1
15163.915 2
15164.500 11
15165.085 11
15165.670 8
15166.255 2
15166.840 2
15167.426 3
15168.011 9
15168.596 3
15169.181 4
15169.766 7
15170.352 2
15170.937 1
15171.522 3
15172.107 2
15172.692 3
15173.278 10
15173.863 11
15174.448 7
15175.034 6
15175.619 7
15176.204 9
15176.790 5
15177.375 0
15177.960 0
15178.546 5
15179.131 4
15179.716 5
15180.302 3
15180.887 4
15181.473 1
15182.058 2
15182.643 1
15183.229 4
15183.814 10
15184.400 5
15184.985 10
15185.571 8
15186.156 3
15186.742 2
15187.327 4
15187.913 1
15188.498 3
15189.084 6
15189.670 5
15190.255 6
15190.841 4
15191.426 9
15192.012 5
15192.598 5
15193.183 4
15193.769 3
15194.355 7
15194.940 7
15195.526 2
15196.112 15
15196.697 17
15197.283 16
15197.869 10
15198.455 2
15199.040 3
15199.626 4
15200.212 4
15200.798 1
15201.384 0
15201.969 1
15202.555 1
15203.141 6
15203.727 8
15204.313 4
15204.899 3
15205.484 1
15206.070 3
15206.656 1
15207.242 1
15207.828 5
15208.414 6
15209.000 10
15209.586 3
15210.172 2
15210.758 8
15211.344 7
15211.930 1
15212.516 5
15213.102 1
15213.688 2
15214.274 7
15214.860 3
15215.446 3
15216.032 1
15216.618 6
15217.204 11
15217.791 7
15218.377 13
15218.963 13
15219.549 2
15220.135 5
15220.721 10
15221.308 16
15221.894 13
15222.480 9
15223.066 5
15223.652 5
15224.239 4
15224.825 6
15225.411 2
15225.997 0
15226.584 2
15227.170 2
15227.756 6
15228.343 3
15228.929 2
15229.515 5
15230.102 8
15230.688 2
15231.274 3
15231.861 6
15232.447 7
15233.034 3
15233.620 0
15234.206 11
15234.793 6
15235.379 5
15235.966 1
15236.552 3
15237.139 3
15237.725 6
15238.312 7
15238.898 16
15239.485 6
15240.071 4
15240.658 8
15241.245 6
15241.831 5
15242.418 4
15243.004 2
15243.591 5
15244.178 2
15244.764 2
15245.351 7
15245.938 10
15246.524 5
15247.111 4
15247.698 7
15248.284 11
15248.871 4
15249.458 2
15250.044 2
15250.631 0
15251.218 1
15251.805 5
15252.392 3
15252.978 14
15253.565 10
15254.152 5
15254.739 4
15255.326 4
15255.912 2
15256.499 3
15257.086 5
15257.673 5
15258.260 9
15258.847 4
15259.434 14
15260.021 12
15260.608 8
15261.195 4
15261.782 7
15262.369 2
15262.956 1
15263.543 1
15264.130 0
15264.717 1
15265.304 4
15265.891 5
15266.478 3
15267.065 3
15267.652 1
15268.239 5
15268.826 7
15269.413 4
15270.000 2
15270.587 2
15271.175 2
15271.762 1
15272.349 3
15272.936 8
15273.523 12
15274.111 5
15274.698 1
15275.285 2
15275.872 2
15276.459 2
15277.047 1
15277.634 4
15278.221 1
15278.809 7
15279.396 1
15279.983 7
15280.570 10
15281.158 8
15281.745 5
15282.333 10
15282.920 3
15283.507 5
15284.095 2
15284.682 4
15285.269 4
15285.857 0
15286.444 4
15287.032 17
15287.619 11
15288.207 9
15288.794 6
15289.382 9
15289.969 11
15290.557 3
15291.144 2
15291.732 4
15292.319 3
15292.907 0
15293.495 2
15294.082 4
15294.670 6
15295.257 9
15295.845 10
15296.433 4
15297.020 5
15297.608 2
15298.196 1
15298.783 2
15299.371 3
15299.959 1
15300.546 1
15301.134 1
15301.722 0
15302.309 12
15302.897 4
15303.485 3
15304.073 9
15304.661 3
15305.248 6
15305.836 4
15306.424 4
15307.012 4
15307.600 8
15308.188 3
15308.775 2
15309.363 2
15309.951 5
15310.539 2
15311.127 5
15311.715 2
15312.303 3
15312.891 6
15313.479 2
15314.067 10
15314.655 13
15315.243 3
15315.831 4
15316.419 10
15317.007 7
15317.595 3
15318.183 10
15318.771 5
15319.359 8
15319.947 2
15320.535 2
15321.123 0
15321.711 0
15322.299 1
15322.888 3
15323.476 5
15324.064 0
15324.652 3
15325.240 6
15325.828 1
15326.417 4
15327.005 6
15327.593 2
15328.181 5
15328.770 3
15329.358 4
15329.946 1
15330.534 7
15331.123 7
15331.711 6
15332.299 8
15332.888 3
15333.476 3
15334.064 7
15334.653 4
15335.241 1
15335.830 0
15336.418 2
15337.006 2
15337.595 3
15338.183 0
15338.772 3
15339.360 4
15339.949 3
15340.537 2
15341.126 7
15341.714 1
15342.303 0
15342.891 5
15343.480 3
15344.068 18
15344.657 16
15345.245 12
15345.834 13
15346.422 12
15347.011 5
15347.600 3
15348.188 0
15348.777 3
15349.366 3
15349.954 7
15350.543 8
15351.132 10
15351.720 6
15352.309 1
15352.898 1
15353.486 7
15354.075 6
15354.664 7
15355.253 6
15355.841 4
15356.430 7
15357.019 5
15357.608 0
15358.197 7
15358.785 7
15359.374 5
15359.963 7
15360.552 2
15361.141 1
15361.730 2
15362.319 1
15362.908 0
15363.496 0
15364.085 0
15364.674 3
15365.263 4
15365.852 8
15366.441 3
15367.030 1
15367.619 3
15368.208 10
15368.797 14
15369.386 11
15369.975 8
15370.564 6
15371.153 3
15371.743 1
15372.332 1
15372.921 0
15373.510 5
15374.099 4
15374.688 2
15375.277 0
15375.866 0
15376.456 3
15377.045 4
15377.634 7
15378.223 9
15378.812 20
15379.402 21
15379.991 11
15380.580 12
15381.169 17
15381.759 15
15382.348 11
15382.937 8
15383.526 7
15384.116 13
15384.705 7
15385.294 7
15385.884 3
15386.473 3
15387.062 9
15387.652 6
15388.241 5
15388.831 7
15389.420 3
15390.009 0
15390.599 3
15391.188 14
15391.778 15
15392.367 12
15392.957 7
15393.546 5
15394.136 4
15394.725 3
15395.315 4
15395.904 2
15396.494 8
15397.083 8
15397.673 5
15398.263 15
15398.852 9
15399.442 5
15400.031 5
15400.621 3
15401.211 18
15401.800 27
15402.390 23
15402.980 15
15403.569 7
15404.159 2
15404.749 9
15405.339 19
15405.928 14
15406.518 5
15407.108 6
15407.697 1
15408.287 3
15408.877 10
15409.467 5
15410.057 4
15410.646 0
15411.236 0
15411.826 0
15412.416 1
15413.006 12
15413.596 8
15414.186 10
15414.776 7
15415.365 1
15415.955 2
15416.545 0
15417.135 0
15417.725 1
15418.315 4
15418.905 2
15419.495 1
15420.085 2
15420.675 5
15421.265 2
15421.855 1
15422.445 1
15423.035 8
15423.625 9
15424.215 6
15424.806 5
15425.396 2
15425.986 3
15426.576 9
15427.166 5
15427.756 4
15428.346 4
15428.937 0
15429.527 2
15430.117 2
15430.707 8
15431.297 10
15431.888 5
15432.478 6
15433.068 3
15433.658 9
15434.249 4
15434.839 3
15435.429 3
15436.019 5
15436.610 0
15437.200 1
15437.790 5
15438.381 7
15438.971 1
15439.562 4
15440.152 2
15440.742 6
15441.333 7
15441.923 0
15442.514 0
15443.104 1
15443.694 2
15444.285 2
15444.875 0
15445.466 9
15446.056 6
15446.647 3
15447.237 5
15447.828 11
15448.419 6
15449.009 2
15449.600 4
15450.190 3
15450.781 6
15451.371 7
15451.962 6
15452.553 5
15453.143 9
15453.734 4
15454.325 2
15454.915 0
15455.506 0
15456.097 1
15456.687 7
15457.278 7
15457.869 2
15458.459 0
15459.050 4
15459.641 4
15460.232 8
15460.823 3
15461.413 9
15462.004 5
15462.595 3
15463.186 0
15463.777 2
15464.367 4
15464.958 10
15465.549 4
15466.140 2
15466.731 0
15467.322 1
15467.913 7
15468.504 12
15469.095 9
15469.686 8
15470.277 4
15470.868 6
15471.458 10
15472.049 10
15472.640 2
15473.232 2
15473.823 3
15474.414 3
15475.005 1
15475.596 3
15476.187 4
15476.778 5
15477.369 7
15477.960 9
15478.551 11
15479.142 8
15479.733 6
15480.325 7
15480.916 4
15481.507 5
15482.098 0
15482.689 1
15483.281 2
15483.872 3
15484.463 5
15485.054 4
15485.645 3
15486.237 6
15486.828 10
15487.419 5
15488.011 3
15488.602 5
15489.193 2
15489.785 2
15490.376 2
15490.967 1
15491.559 4
15492.150 13
15492.741 7
15493.333 9
15493.924 6
15494.516 1
15495.107 1
15495.699 2
15496.290 5
15496.881 1
15497.473 2
15498.064 3
15498.656 1
15499.247 8
15499.839 5
15500.431 3
15501.022 1
15501.614 0
15502.205 3
15502.797 1
15503.388 4
15503.980 4
15504.572 0
15505.163 5
15505.755 4
15506.346 9
15506.938 2
15507.530 3
15508.122 6
15508.713 5
15509.305 2
15509.897 2
15510.488 0
15511.080 7
15511.672 7
15512.264 6
15512.855 8
15513.447 12
15514.039 6
15514.631 3
15515.223 0
15515.814 0
15516.406 4
15516.998 2
15517.590 1
15518.182 1
15518.774 4
15519.366 6
15519.958 3
15520.549 1
15521.141 4
15521.733 6
15522.325 3
15522.917 5
15523.509 4
15524.101 2
15524.693 2
15525.285 1
15525.877 1
15526.469 2
15527.061 0
15527.653 0
15528.245 0
15528.838 3
15529.430 6
15530.022 10
15530.614 8
15531.206 3
15531.798 4
15532.390 2
15532.982 5
15533.575 11
15534.167 8
15534.759 4
15535.351 4
15535.943 7
15536.536 7
15537.128 5
15537.720 1
15538.312 0
15538.905 1
15539.497 6
15540.089 9
15540.681 4
15541.274 3
15541.866 9
15542.458 4
15543.051 4
15543.643 2
15544.236 3
15544.828 2
15545.420 1
15546.013 6
15546.605 3
15547.198 7
15547.790 12
15548.382 22
15548.975 15
15549.567 21
15550.160 18
15550.752 8
15551.345 5
15551.937 4
15552.530 7
15553.122 4
15553.715 2
15554.308 0
15554.900 0
15555.493 6
15556.085 1
15556.678 3
15557.271 2
15557.863 6
15558.456 5
15559.049 6
15559.641 4
15560.234 15
15560.827 6
15561.419 7
15562.012 8
15562.605 6
15563.197 3
15563.790 6
15564.383 10
15564.976 3
15565.568 6
15566.161 4
15566.754 2
15567.347 1
15567.940 2
15568.533 1
15569.125 6
15569.718 7
15570.311 1
15570.904 2
15571.497 0
15572.090 3
15572.683 10
15573.276 6
15573.869 4
15574.461 0
15575.054 3
15575.647 4
15576.240 1
15576.833 1
15577.426 1
15578.019 3
15578.612 3
15579.205 6
15579.799 4
15580.392 6
15580.985 7
15581.578 11
15582.171 6
15582.764 0
15583.357 9
15583.950 4
15584.543 1
15585.136 4
15585.730 0
15586.323 3
15586.916 5
15587.509 2
15588.102 2
15588.696 2
15589.289 0
15589.882 4
15590.475 7
15591.069 7
15591.662 15
15592.255 9
15592.848 7
15593.442 3
15594.035 1
15594.628 4
15595.222 5
15595.815 5
15596.408 14
15597.002 9
15597.595 5
15598.189 5
15598.782 2
15599.375 7
15599.969 1
15600.562 2
15601.156 4
15601.749 3
15602.343 3
15602.936 5
15603.530 1
15604.123 6
15604.717 7
15605.310 8
15605.904 5
15606.497 2
15607.091 5
15607.685 9
15608.278 5
15608.872 2
15609.465 3
15610.059 9
15610.653 6
15611.246 3
15611.840 2
15612.434 2
15613.027 1
15613.621 0
15614.215 0
15614.808 1
15615.402 3
15615.996 1
15616.590 2
15617.183 1
15617.777 1
15618.371 10
15618.965 13
15619.559 9
15620.152 11
15620.746 9
15621.340 3
15621.934 1
15622.528 3
15623.122 2
15623.715 2
15624.309 1
15624.903 4
15625.497 4
15626.091 2
15626.685 3
15627.279 6
15627.873 7
15628.467 5
15629.061 6
15629.655 22
15630.249 19
15630.843 13
15631.437 5
15632.031 1
15632.625 3
15633.219 8
15633.813 7
15634.407 7
15635.001 5
15635.596 0
15636.190 0
15636.784 0
15637.378 0
15637.972 4
15638.566 4
15639.160 3
15639.755 1
15640.349 4
15640.943 5
15641.537 1
15642.131 5
15642.726 5
15643.320 0
15643.914 0
15644.509 1
15645.103 5
15645.697 1
15646.291 1
15646.886 3
15647.480 2
15648.074 4
15648.669 2
15649.263 1
15649.858 5
15650.452 1
15651.046 5
15651.641 3
15652.235 7
15652.830 14
15653.424 12
15654.019 5
15654.613 6
15655.207 9
15655.802 5
15656.396 5
15656.991 7
15657.586 7
15658.180 13
15658.775 10
15659.369 6
15659.964 3
15660.558 1
15661.153 3
15661.748 28
15662.342 34
15662.937 30
15663.531 22
15664.126 10
15664.721 10
15665.315 9
15665.910 5
15666.505 7
15667.100 18
15667.694 10
15668.289 4
15668.884 1
15669.478 4
15670.073 2
15670.668 3
15671.263 1
15671.858 3
15672.452 5
15673.047 1
15673.642 1
15674.237 8
15674.832 8
15675.427 6
15676.021 4
15676.616 2
15677.211 4
15677.806 2
15678.401 2
15678.996 5
15679.591 3
15680.186 2
15680.781 5
15681.376 3
15681.971 13
15682.566 12
15683.161 16
15683.756 12
15684.351 9
15684.946 3
15685.541 5
15686.136 8
15686.731 3
15687.326 3
15687.921 0
15688.517 3
15689.112 6
15689.707 2
15690.302 1
15690.897 4
15691.492 7
15692.087 12
15692.683 8
15693.278 5
15693.873 4
15694.468 7
15695.064 6
15695.659 2
15696.254 2
15696.849 2
15697.445 3
15698.040 4
15698.635 3
15699.231 5
15699.826 12
15700.421 9
15701.017 3
15701.612 9
15702.207 4
15702.803 12
15703.398 6
15703.993 2
15704.589 7
15705.184 7
15705.780 11
15706.375 8
15706.971 3
15707.566 1
15708.162 9
15708.757 3
15709.353 1
15709.948 0
15710.544 6
15711.139 27
15711.735 22
15712.330 23
15712.926 17
15713.522 6
15714.117 8
15714.713 11
15715.308 7
15715.904 9
15716.500 4
15717.095 4
15717.691 4
15718.287 1
15718.882 8
15719.478 7
15720.074 0
15720.669 5
15721.265 7
15721.861 10
15722.457 2
15723.052 3
15723.648 3
15724.244 1
15724.840 6
15725.436 4
15726.032 5
15726.627 2
15727.223 4
15727.819 2
15728.415 7
15729.011 7
15729.607 4
15730.203 1
15730.799 9
15731.394 10
15731.990 10
15732.586 8
15733.182 7
15733.778 0
15734.374 1
15734.970 2
15735.566 8
15736.162 5
15736.758 5
15737.354 2
15737.950 5
15738.546 8
15739.143 11
15739.739 11
15740.335 16
15740.931 18
15741.527 6
15742.123 5
15742.719 4
15743.315 0
15743.912 0
15744.508 7
15745.104 7
15745.700 8
15746.296 4
15746.893 1
15747.489 0
15748.085 4
15748.681 4
15749.278 2
15749.874 3
15750.470 4
15751.066 7
15751.663 4
15752.259 2
15752.855 12
15753.452 7
15754.048 3
15754.644 0
15755.241 6
15755.837 0
15756.434 3
15757.030 0
15757.626 1
15758.223 3
15758.819 8
15759.416 10
15760.012 3
15760.609 3
15761.205 2
15761.802 1
15762.398 4
15762.995 7
15763.591 9
15764.188 2
15764.784 0
15765.381 8
15765.978 11
15766.574 5
15767.171 3
15767.767 2
15768.364 2
15768.961 0
15769.557 1
15770.154 2
15770.751 15
15771.347 7
15771.944 8
15772.541 5
15773.137 11
15773.734 4
15774.331 3
15774.928 4
15775.524 3
15776.121 5
15776.718 6
15777.315 4
15777.912 5
15778.508 6
15779.105 3
15779.702 4
15780.299 6
15780.896 2
15781.493 3
15782.090 2
15782.686 4
15783.283 2
15783.880 0
15784.477 0
15785.074 0
15785.671 2
15786.268 9
15786.865 17
15787.462 9
15788.059 11
15788.656 7
15789.253 6
15789.850 3
15790.447 11
15791.044 14
15791.641 5
15792.238 10
15792.835 6
15793.433 4
15794.030 0
15794.627 7
15795.224 6
15795.821 3
15796.418 11
15797.015 14
15797.613 4
15798.210 2
15798.807 2
15799.404 3
15800.001 6
15800.599 3
15801.196 4
15801.793 6
15802.390 6
15802.988 2
15803.585 3
15804.182 9
15804.780 3
15805.377 10
15805.974 15
15806.572 6
15807.169 2
15807.766 0
15808.364 3
15808.961 1
15809.559 3
15810.156 1
15810.753 3
15811.351 3
15811.948 0
15812.546 3
15813.143 3
15813.741 3
15814.338 0
15814.936 5
15815.533 3
15816.131 3
15816.728 6
15817.326 2
15817.923 2
15818.521 2
15819.119 12
15819.716 11
15820.314 12
15820.911 4
15821.509 2
15822.107 2
15822.704 2
15823.302 4
15823.900 1
15824.497 2
15825.095 0
15825.693 1
15826.290 5
15826.888 3
15827.486 3
15828.084 8
15828.681 8
15829.279 9
15829.877 22
15830.475 25
15831.073 16
15831.670 16
15832.268 10
15832.866 5
15833.464 4
15834.062 5
15834.660 4
15835.258 2
15835.856 29
15836.453 27
15837.051 15
15837.649 13
15838.247 10
15838.845 7
15839.443 3
15840.041 5
15840.639 5
15841.237 10
15841.835 10
15842.433 5
15843.031 9
15843.629 4
15844.227 1
15844.825 4
15845.424 6
15846.022 4
15846.620 11
15847.218 4
15847.816 10
15848.414 5
15849.012 7
15849.610 3
15850.209 10
15850.807 5
15851.405 4
15852.003 6
15852.601 6
15853.200 6
15853.798 6
15854.396 5
15854.994 8
15855.593 5
15856.191 6
15856.789 6
15857.388 4
15857.986 6
15858.584 12
15859.183 20
15859.781 16
15860.379 12
15860.978 9
15861.576 2
15862.174 7
15862.773 7
15863.371 3
15863.970 4
15864.568 2
15865.167 8
15865.765 4
15866.364 2
15866.962 7
15867.561 6
15868.159 1
15868.758 1
15869.356 5
15869.955 4
15870.553 8
15871.152 7
15871.750 15
15872.349 8
15872.948 7
15873.546 3
15874.145 2
15874.743 5
15875.342 17
15875.941 16
15876.539 13
15877.138 15
15877.737 17
15878.336 14
15878.934 9
15879.533 7
15880.132 9
15880.730 4
15881.329 2
15881.928 4
15882.527 5
15883.126 1
15883.724 1
15884.323 0
15884.922 4
15885.521 12
15886.120 6
15886.719 1
15887.317 2
15887.916 3
15888.515 5
15889.114 8
15889.713 6
15890.312 5
15890.911 12
15891.510 3
15892.109 5
15892.708 12
15893.307 12
15893.906 7
15894.505 2
15895.104 8
15895.703 16
15896.302 7
15896.901 0
15897.500 1
15898.099 1
15898.698 3
15899.297 0
15899.896 3
15900.496 19
15901.095 12
15901.694 5
15902.293 2
15902.892 1
15903.491 2
15904.090 3
15904.690 5
15905.289 11
15905.888 8
15906.487 8
15907.087 2
15907.686 6
15908.285 3
15908.884 1
15909.484 3
15910.083 1
15910.682 2
15911.282 7
15911.881 12
15912.480 14
15913.080 9
15913.679 6
15914.278 0
15914.878 1
15915.477 6
15916.077 6
15916.676 2
15917.276 2
15917.875 6
15918.474 3
15919.074 7
15919.673 6
15920.273 8
15920.872 6
15921.472 1
15922.071 8
15922.671 12
15923.271 13
15923.870 5
15924.470 2
15925.069 6
15925.669 5
15926.268 0
15926.868 0
15927.468 5
15928.067 5
15928.667 2
15929.267 4
15929.866 4
15930.466 0
15931.066 4
15931.665 7
15932.265 5
15932.865 2
15933.465 0
15934.064 7
15934.664 6
15935.264 7
15935.864 11
15936.463 6
15937.063 12
15937.663 16
15938.263 8
15938.863 6
15939.463 4
15940.063 7
15940.662 11
15941.262 10
15941.862 8
15942.462 5
15943.062 1
15943.662 4
15944.262 2
15944.862 9
15945.462 4
15946.062 0
15946.662 2
15947.262 3
15947.862 4
15948.462 8
15949.062 1
15949.662 1
15950.262 1
15950.862 2
15951.462 4
15952.062 1
15952.662 1
15953.262 3
15953.863 4
15954.463 3
15955.063 10
15955.663 18
15956.263 9
15956.863 8
15957.464 6
15958.064 5
15958.664 1
15959.264 1
15959.864 2
15960.465 6
15961.065 5
15961.665 8
15962.266 5
15962.866 3
15963.466 4
15964.066 4
15964.667 2
15965.267 2
15965.867 1
15966.468 2
15967.068 0
15967.669 5
15968.269 1
15968.869 6
15969.470 10
15970.070 8
15970.671 12
15971.271 14
15971.872 11
15972.472 5
15973.073 7
15973.673 7
15974.274 5
15974.874 8
15975.475 13
15976.075 26
15976.676 13
15977.276 16
15977.877 20
15978.477 12
15979.078 7
15979.679 11
15980.279 28
15980.880 15
15981.481 14
15982.081 12
15982.682 10
15983.283 10
15983.883 19
15984.484 17
15985.085 12
15985.685 7
15986.286 9
15986.887 5
15987.488 15
15988.088 10
15988.689 9
15989.290 9
15989.891 8
15990.492 5
15991.092 3
15991.693 7
15992.294 5
15992.895 2
15993.496 4
15994.097 9
15994.698 7
15995.299 9
15995.899 6
15996.500 6
15997.101 7
15997.702 10
15998.303 5
15998.904 4
15999.505 1
16000.106 2
16000.707 0
16001.308 1
16001.909 3
16002.510 0
16003.111 9
16003.712 4
16004.313 5
16004.915 5
16005.516 8
16006.117 14
16006.718 14
16007.319 8
16007.920 2
16008.521 4
16009.122 1
16009.724 0
16010.325 9
16010.926 9
16011.527 5
16012.128 16
16012.730 8
16013.331 12
16013.932 14
16014.533 7
16015.135 4
16015.736 2
16016.337 2
16016.939 3
16017.540 2
16018.141 2
16018.743 2
16019.344 5
16019.945 1
16020.547 5
16021.148 4
16021.750 4
16022.351 1
16022.952 7
16023.554 10
16024.155 7
16024.757 4
16025.358 0
16025.960 4
16026.561 6
16027.163 5
16027.764 1
16028.366 2
16028.967 4
16029.569 3
16030.170 4
16030.772 4
16031.374 0
16031.975 1
16032.577 6
16033.178 3
16033.780 3
16034.382 3
16034.983 0
16035.585 1
16036.187 0
16036.788 0
16037.390 1
16037.992 9
16038.593 7
16039.195 4
16039.797 2
16040.399 2
16041.000 6
16041.602 12
16042.204 8
16042.806 9
16043.408 8
16044.009 3
16044.611 4
16045.213 5
16045.815 10
16046.417 5
16047.019 5
16047.620 3
16048.222 3
16048.824 3
16049.426 3
16050.028 24
16050.630 17
16051.232 14
16051.834 8
16052.436 7
16053.038 3
16053.640 3
16054.242 2
16054.844 1
16055.446 4
16056.048 4
16056.650 3
16057.252 3
16057.854 2
16058.456 14
16059.058 10
16059.661 4
16060.263 3
16060.865 4
16061.467 1
16062.069 3
16062.671 2
16063.274 7
16063.876 7
16064.478 4
16065.080 7
16065.682 7
16066.285 7
16066.887 7
16067.489 12
16068.091 3
16068.694 2
16069.296 5
16069.898 5
16070.501 8
16071.103 10
16071.705 1
16072.308 3
16072.910 12
16073.512 11
16074.115 3
16074.717 3
16075.320 2
16075.922 5
16076.524 14
16077.127 10
16077.729 8
16078.332 4
16078.934 3
16079.537 4
16080.139 3
16080.742 2
16081.344 1
16081.947 4
16082.549 4
16083.152 3
16083.754 5
16084.357 4
16084.960 9
16085.562 1
16086.165 2
16086.767 1
16087.370 4
16087.973 0
16088.575 3
16089.178 5
16089.781 7
16090.383 3
16090.986 0
16091.589 2
16092.191 1
16092.794 4
16093.397 8
16094.000 5
16094.602 11
16095.205 11
16095.808 6
16096.411 5
16097.014 2
16097.616 3
16098.219 3
16098.822 1
16099.425 1
16100.028 3
16100.631 4
16101.234 3
16101.837 2
16102.439 8
16103.042 5
16103.645 3
16104.248 1
16104.851 4
16105.454 14
16106.057 10
16106.660 16
16107.263 5
16107.866 1
16108.469 0
16109.072 9
16109.675 18
16110.278 16
16110.881 15
16111.485 5
16112.088 4
16112.691 2
16113.294 0
16113.897 2
16114.500 2
16115.103 2
16115.706 10
16116.310 3
16116.913 2
16117.516 5
16118.119 4
16118.722 6
16119.326 6
16119.929 1
16120.532 3
16121.135 4
16121.739 4
16122.342 3
16122.945 2
16123.549 3
16124.152 2
16124.755 1
16125.359 2
16125.962 5
16126.565 3
16127.169 8
16127.772 7
16128.375 3
16128.979 0
16129.582 1
16130.186 8
16130.789 23
16131.393 14
16131.996 6
16132.600 13
16133.203 13
16133.807 7
16134.410 9
16135.014 4
16135.617 1
16136.221 3
16136.824 2
16137.428 1
16138.031 9
16138.635 11
16139.239 6
16139.842 5
16140.446 10
16141.049 10
16141.653 5
16142.257 6
16142.860 4
16143.464 3
16144.068 1
16144.672 0
16145.275 2
16145.879 4
16146.483 2
16147.086 11
16147.690 10
16148.294 5
16148.898 7
16149.502 3
16150.105 5
16150.709 12
16151.313 4
16151.917 9
16152.521 21
16153.125 11
16153.728 12
16154.332 2
16154.936 1
16155.540 6
16156.144 3
16156.748 3
16157.352 7
16157.956 6
16158.560 3
16159.164 2
16159.768 1
16160.372 3
16160.976 3
16161.580 4
16162.184 7
16162.788 7
16163.392 4
16163.996 20
16164.600 15
16165.204 10
16165.808 15
16166.412 6
16167.017 6
16167.621 5
16168.225 7
16168.829 9
16169.433 6
16170.037 1
16170.642 1
16171.246 1
16171.850 1
16172.454 8
16173.058 12
16173.663 9
16174.267 5
16174.871 8
16175.475 11
16176.080 4
16176.684 5
16177.288 4
16177.893 1
16178.497 0
16179.101 2
16179.706 2
16180.310 3
16180.914 0
16181.519 6
16182.123 1
16182.728 7
16183.332 7
16183.937 5
16184.541 3
16185.145 1
16185.750 0
16186.354 1
16186.959 2
16187.563 5
16188.168 4
16188.772 4
16189.377 2
16189.982 5
16190.586 7
16191.191 5
16191.795 0
16192.400 2
16193.004 12
16193.609 7
16194.214 5
16194.818 2
16195.423 3
16196.028 1
16196.632 1
16197.237 6
16197.842 9
16198.446 15
16199.051 11
16199.656 13
16200.261 14
16200.865 9
16201.470 8
16202.075 4
16202.680 7
16203.285 8
16203.889 4
16204.494 4
16205.099 3
16205.704 2
16206.309 19
16206.914 20
16207.518 9
16208.123 1
16208.728 3
16209.333 5
16209.938 4
16210.543 6
16211.148 6
16211.753 7
16212.358 3
16212.963 8
16213.568 2
16214.173 2
16214.778 6
16215.383 10
16215.988 12
16216.593 11
16217.198 3
16217.803 5
16218.408 6
16219.013 6
16219.618 2
16220.223 2
16220.829 3
16221.434 10
16222.039 5
16222.644 4
16223.249 1
16223.854 2
16224.460 7
16225.065 16
16225.670 27
16226.275 25
16226.881 14
16227.486 10
16228.091 7
16228.696 7
16229.302 4
16229.907 0
16230.512 0
16231.117 4
16231.723 1
16232.328 4
16232.934 7
16233.539 4
16234.144 0
16234.750 4
16235.355 7
16235.960 8
16236.566 5
16237.171 6
16237.777 2
16238.382 1
16238.988 0
16239.593 8
16240.199 3
16240.804 2
16241.410 3
16242.015 2
16242.621 4
16243.226 3
16243.832 3
16244.437 6
16245.043 4
16245.649 3
16246.254 3
16246.860 6
16247.465 8
16248.071 4
16248.677 4
16249.282 0
16249.888 0
16250.494 1
16251.099 0
16251.705 7
16252.311 2
16252.916 3
16253.522 6
16254.128 7
16254.734 8
16255.339 3
16255.945 3
16256.551 3
16257.157 4
16257.763 9
16258.369 19
16258.974 15
16259.580 10
16260.186 12
16260.792 3
16261.398 2
16262.004 0
16262.610 7
16263.216 4
16263.821 8
16264.427 1
16265.033 3
16265.639 4
16266.245 5
16266.851 2
16267.457 0
16268.063 0
16268.669 3
16269.275 2
16269.881 4
16270.487 7
16271.093 8
16271.700 2
16272.306 0
16272.912 2
16273.518 3
16274.124 2
16274.730 1
16275.336 2
16275.942 1
16276.549 1
16277.155 4
16277.761 2
16278.367 0
16278.973 1
16279.580 1
16280.186 0
16280.792 3
16281.398 8
16282.005 5
16282.611 1
16283.217 0
16283.823 1
16284.430 0
16285.036 3
16285.642 8
16286.249 2
16286.855 2
16287.461 0
16288.068 1
16288.674 2
16289.281 7
16289.887 1
16290.493 1
16291.100 3
16291.706 0
16292.313 4
16292.919 3
16293.526 3
16294.132 1
16294.739 0
16295.345 7
16295.952 14
16296.558 11
16297.165 7
16297.771 4
16298.378 2
16298.985 4
16299.591 0
16300.198 3
16300.804 4
16301.411 3
16302.018 2
16302.624 6
16303.231 2
16303.838 4
16304.444 6
16305.051 3
16305.658 2
16306.264 3
16306.871 5
16307.478 4
16308.085 0
16308.691 0
16309.298 2
16309.905 2
16310.512 7
16311.119 9
16311.725 12
16312.332 21
16312.939 9
16313.546 4
16314.153 5
16314.760 2
16315.367 0
16315.974 3
16316.580 6
16317.187 5
16317.794 2
16318.401 4
16319.008 2
16319.615 2
16320.222 4
16320.829 0
16321.436 6
16322.043 4
16322.650 5
16323.257 4
16323.864 4
16324.471 6
16325.078 1
16325.685 3
16326.293 3
16326.900 1
16327.507 1
16328.114 0
16328.721 3
16329.328 4
16329.935 0
16330.542 2
16331.150 8
16331.757 9
16332.364 10
16332.971 5
16333.578 1
16334.186 4
16334.793 7
16335.400 3
16336.008 9
16336.615 4
16337.222 4
16337.829 0
16338.437 0
16339.044 6
16339.651 13
16340.259 10
16340.866 3
16341.473 5
16342.081 2
16342.688 3
16343.296 9
16343.903 12
16344.510 6
16345.118 3
16345.725 4
16346.333 7
16346.940 6
16347.548 7
16348.155 2
16348.763 1
16349.370 2
16349.978 8
16350.585 6
16351.193 2
16351.801 8
16352.408 9
16353.016 5
16353.623 5
16354.231 5
16354.839 4
16355.446 1
16356.054 0
16356.661 0
16357.269 8
16357.877 3
16358.484 1
16359.092 5
16359.700 1
16360.308 4
16360.915 2
16361.523 8
16362.131 4
16362.739 1
16363.346 11
16363.954 5
16364.562 3
16365.170 12
16365.778 7
16366.385 4
16366.993 2
16367.601 1
16368.209 14
16368.817 12
16369.425 6
16370.033 4
16370.641 4
16371.249 7
16371.856 4
16372.464 2
16373.072 2
16373.680 0
16374.288 8
16374.896 6
16375.504 0
16376.112 0
16376.720 2
16377.328 8
16377.936 9
16378.545 15
16379.153 20
16379.761 10
16380.369 3
16380.977 3
16381.585 9
16382.193 3
16382.801 7
16383.409 4
16384.018 2
16384.626 4
16385.234 10
16385.842 4
16386.450 2
16387.059 3
16387.667 1
16388.275 1
16388.883 1
16389.492 3
16390.100 2
16390.708 3
16391.316 1
16391.925 5
16392.533 3
16393.141 2
16393.750 1
16394.358 0
16394.966 2
16395.575 1
16396.183 1
16396.792 0
16397.400 1
16398.008 4
16398.617 6
16399.225 3
16399.834 0
16400.442 2
16401.051 8
16401.659 13
16402.268 9
16402.876 6
16403.485 5
16404.093 3
16404.702 2
16405.310 2
16405.919 1
16406.528 7
16407.136 15
16407.745 11
16408.353 6
16408.962 7
16409.571 4
16410.179 5
16410.788 4
16411.397 3
16412.005 8
16412.614 6
16413.223 10
16413.831 14
16414.440 12
16415.049 3
16415.658 4
16416.266 15
16416.875 14
16417.484 5
16418.093 4
16418.702 9
16419.310 9
16419.919 13
16420.528 10
16421.137 3
16421.746 5
16422.355 4
16422.964 3
16423.572 1
16424.181 2
16424.790 3
16425.399 3
16426.008 0
16426.617 1
16427.226 5
16427.835 0
16428.444 1
16429.053 3
16429.662 1
16430.271 4
16430.880 4
16431.489 1
16432.098 0
16432.707 0
16433.316 1
16433.925 0
16434.534 6
16435.144 3
16435.753 1
16436.362 1
16436.971 2
16437.580 5
16438.189 5
16438.799 6
16439.408 7
16440.017 6
16440.626 2
16441.235 3
16441.845 3
16442.454 7
16443.063 5
16443.672 8
16444.282 7
16444.891 2
16445.500 3
16446.110 5
16446.719 2
16447.328 4
16447.938 4
16448.547 1
16449.156 0
16449.766 6
16450.375 4
16450.984 1
16451.594 6
16452.203 8
16452.813 9
16453.422 11
16454.032 7
16454.641 2
16455.251 1
16455.860 7
16456.470 8
16457.079 4
16457.689 3
16458.298 12
16458.908 5
16459.517 5
16460.127 10
16460.736 3
16461.346 7
16461.956 2
16462.565 0
16463.175 0
16463.785 2
16464.394 9
16465.004 4
16465.614 1
16466.223 2
16466.833 3
16467.443 1
16468.052 4
16468.662 6
16469.272 4
16469.882 5
16470.491 1
16471.101 4
16471.711 7
16472.321 5
16472.931 1
16473.540 5
16474.150 2
16474.760 1
16475.370 0
16475.980 2
16476.590 1
16477.200 0
16477.809 3
16478.419 1
16479.029 16
16479.639 7
16480.249 2
16480.859 0
16481.469 6
16482.079 6
16482.689 2
16483.299 3
16483.909 2
16484.519 2
16485.129 3
16485.739 5
16486.349 5
16486.959 3
16487.569 2
16488.179 0
16488.790 4
16489.400 5
16490.010 8
16490.620 12
16491.230 5
16491.840 3
16492.450 0
16493.061 2
16493.671 3
16494.281 3
16494.891 20
16495.501 10
16496.112 10
16496.722 4
16497.332 5
16497.943 7
16498.553 9
16499.163 5
16499.773 3
16500.384 1
16500.994 5
16501.604 5
16502.215 8
16502.825 8
16503.435 1
16504.046 4
16504.656 9
16505.267 10
16505.877 11
16506.488 2
16507.098 2
16507.708 8
16508.319 2
16508.929 5
16509.540 2
16510.150 0
16510.761 2
16511.371 2
16511.982 1
16512.592 1
16513.203 2
16513.814 6
16514.424 11
16515.035 25
16515.645 13
16516.256 9
16516.867 5
16517.477 3
16518.088 2
16518.699 2
16519.309 2
16519.920 6
16520.531 7
16521.141 5
16521.752 1
16522.363 0
16522.973 0
16523.584 2
16524.195 2
16524.806 3
16525.417 4
16526.027 3
16526.638 1
16527.249 10
16527.860 7
16528.471 3
16529.081 9
16529.692 6
16530.303 2
16530.914 5
16531.525 5
16532.136 5
16532.747 10
16533.358 9
16533.969 4
16534.580 2
16535.191 8
16535.802 6
16536.413 2
16537.024 0
16537.635 4
16538.246 12
16538.857 6
16539.468 0
16540.079 11
16540.690 6
16541.301 5
16541.912 4
16542.523 1
16543.134 0
16543.745 2
16544.356 6
16544.967 8
16545.579 4
16546.190 1
16546.801 2
16547.412 6
16548.023 12
16548.635 5
16549.246 2
16549.857 5
16550.468 6
16551.080 1
16551.691 0
16552.302 7
16552.913 4
16553.525 10
16554.136 11
16554.747 10
16555.359 1
16555.970 10
16556.581 9
16557.193 16
16557.804 8
16558.415 9
16559.027 5
16559.638 6
16560.250 5
16560.861 5
16561.473 8
16562.084 11
16562.696 7
16563.307 1
16563.919 0
16564.530 0
16565.142 2
16565.753 0
16566.365 7
16566.976 9
16567.588 7
16568.199 4
16568.811 7
16569.422 2
16570.034 1
16570.646 9
16571.257 8
16571.869 22
16572.481 20
16573.092 15
16573.704 13
16574.316 12
16574.927 12
16575.539 6
16576.151 5
16576.762 5
16577.374 0
16577.986 5
16578.598 4
16579.210 5
16579.821 1
16580.433 6
16581.045 5
16581.657 3
16582.269 0
16582.880 4
16583.492 4
16584.104 1
16584.716 2
16585.328 9
16585.940 5
16586.552 3
16587.164 5
16587.776 2
16588.388 2
16588.999 2
16589.611 5
16590.223 4
16590.835 8
16591.447 10
16592.059 7
16592.671 8
16593.283 4
16593.896 2
16594.508 3
16595.120 6
16595.732 3
16596.344 5
16596.956 20
16597.568 16
16598.180 10
16598.792 5
16599.404 2
16600.017 0
16600.629 1
16601.241 2
16601.853 2
16602.465 2
16603.078 8
16603.690 7
16604.302 3
16604.914 2
16605.527 1
16606.139 8
16606.751 12
16607.363 10
16607.976 9
16608.588 17
16609.200 8
16609.813 2
16610.425 11
16611.037 9
16611.650 2
16612.262 0
16612.875 1
16613.487 1
16614.099 3
16614.712 2
16615.324 5
16615.937 7
16616.549 1
16617.162 3
16617.774 2
16618.387 5
16618.999 6
16619.612 6
16620.224 8
16620.837 1
16621.449 2
16622.062 2
16622.674 1
16623.287 1
16623.900 10
16624.512 8
16625.125 2
16625.737 1
16626.350 4
16626.963 3
16627.575 9
16628.188 10
16628.801 11
16629.413 7
16630.026 2
16630.639 1
16631.252 4
16631.864 1
16632.477 4
16633.090 8
16633.703 4
16634.315 10
16634.928 11
16635.541 13
16636.154 11
16636.767 5
16637.380 4
16637.992 13
16638.605 8
16639.218 4
16639.831 10
16640.444 8
16641.057 13
16641.670 22
16642.283 4
16642.896 3
16643.509 1
16644.122 3
16644.735 7
16645.348 3
16645.961 2
16646.574 4
16647.187 1
16647.800 3
16648.413 8
16649.026 3
16649.639 6
16650.252 3
16650.865 2
16651.478 7
16652.091 13
16652.704 12
16653.318 6
16653.931 2
16654.544 2
16655.157 7
16655.770 14
16656.383 6
16656.997 4
16657.610 0
16658.223 7
16658.836 14
16659.450 8
16660.063 4
16660.676 2
16661.289 4
16661.903 0
16662.516 1
16663.129 2
16663.743 1
16664.356 3
16664.969 14
16665.583 12
16666.196 7
16666.810 4
16667.423 4
16668.036 6
16668.650 5
16669.263 7
16669.877 2
16670.490 1
16671.104 3
16671.717 8
16672.331 6
16672.944 4
16673.558 2
16674.171 0
16674.785 1
16675.398 12
16676.012 12
16676.625 5
16677.239 5
16677.853 4
16678.466 5
16679.080 0
16679.693 1
16680.307 1
16680.921 5
16681.534 4
16682.148 7
16682.762 10
16683.375 9
16683.989 3
16684.603 5
16685.216 7
16685.830 8
16686.444 3
16687.058 2
16687.672 0
16688.285 8
16688.899 10
16689.513 9
16690.127 6
16690.741 4
16691.354 3
16691.968 2
16692.582 2
16693.196 5
16693.810 5
16694.424 10
16695.038 4
16695.652 2
16696.266 12
16696.879 10
16697.493 7
16698.107 3
16698.721 1
16699.335 10
16699.949 6
16700.563 5
16701.177 9
16701.791 5
16702.405 2
16703.020 3
16703.634 5
16704.248 5
16704.862 6
16705.476 0
16706.090 2
16706.704 1
16707.318 1
16707.932 1
16708.547 0
16709.161 1
16709.775 2
16710.389 1
16711.003 1
16711.617 5
16712.232 5
16712.846 3
16713.460 0
16714.074 4
16714.689 5
16715.303 1
16715.917 4
16716.532 2
16717.146 2
16717.760 0
16718.375 0
16718.989 1
16719.603 0
16720.218 0
16720.832 8
16721.446 11
16722.061 5
16722.675 8
16723.290 8
16723.904 5
16724.519 2
16725.133 2
16725.747 1
16726.362 4
16726.976 2
16727.591 1
16728.205 7
16728.820 18
16729.435 6
16730.049 3
16730.664 4
16731.278 8
16731.893 11
16732.507 2
16733.122 7
16733.737 8
16734.351 6
16734.966 5
16735.581 1
16736.195 6
16736.810 8
16737.425 2
16738.039 7
16738.654 9
16739.269 6
16739.883 6
16740.498 4
16741.113 15
16741.728 11
16742.343 6
16742.957 8
16743.572 7
16744.187 4
16744.802 4
16745.417 4
16746.031 3
16746.646 0
16747.261 0
16747.876 5
16748.491 4
16749.106 8
16749.721 6
16750.336 8
16750.951 4
16751.566 6
16752.180 6
16752.795 6
16753.410 4
16754.025 4
16754.640 2
16755.255 6
16755.870 5
16756.486 11
16757.101 6
16757.716 7
16758.331 9
16758.946 12
16759.561 8
16760.176 3
16760.791 5
16761.406 5
16762.021 7
16762.637 5
16763.252 5
16763.867 6
16764.482 6
16765.097 5
16765.712 8
16766.328 5
16766.943 3
16767.558 8
16768.173 6
16768.789 2
16769.404 0
16770.019 15
16770.634 32
16771.250 19
16771.865 22
16772.480 16
16773.096 7
16773.711 3
16774.327 1
16774.942 2
16775.557 4
16776.173 1
16776.788 4
16777.403 2
16778.019 10
16778.634 12
16779.250 19
16779.865 15
16780.481 11
16781.096 4
16781.712 4
16782.327 11
16782.943 9
16783.558 5
16784.174 3
16784.789 5
16785.405 13
16786.021 9
16786.636 13
16787.252 4
16787.867 1
16788.483 5
16789.099 12
16789.714 7
16790.330 3
16790.946 7
16791.561 7
16792.177 10
16792.793 1
16793.408 4
16794.024 2
16794.640 1
16795.256 1
16795.871 1
16796.487 3
16797.103 3
16797.719 7
16798.335 5
16798.950 4
16799.566 3
16800.182 6
16800.798 8
16801.414 10
16802.030 4
16802.645 3
16803.261 9
16803.877 9
16804.493 3
16805.109 15
16805.725 14
16806.341 13
16806.957 8
16807.573 4
16808.189 9
16808.805 14
16809.421 12
16810.037 15
16810.653 11
16811.269 10
16811.885 7
16812.501 7
16813.117 4
16813.733 13
16814.349 11
16814.966 12
16815.582 9
16816.198 5
16816.814 12
16817.430 10
16818.046 15
16818.662 18
16819.279 11
16819.895 10
16820.511 5
16821.127 1
16821.743 9
16822.360 5
16822.976 10
16823.592 16
16824.209 16
16824.825 13
16825.441 10
16826.057 8
16826.674 10
16827.290 5
16827.906 13
16828.523 13
16829.139 11
16829.756 8
16830.372 11
16830.988 15
16831.605 13
16832.221 16
16832.838 12
16833.454 14
16834.071 8
16834.687 4
16835.303 6
16835.920 3
16836.536 1
16837.153 5
16837.770 13
16838.386 11
16839.003 4
16839.619 7
16840.236 14
16840.852 12
16841.469 15
16842.086 10
16842.702 17
16843.319 11
16843.935 10
16844.552 17
16845.169 15
16845.785 17
16846.402 19
16847.019 16
16847.635 15
16848.252 6
16848.869 11
16849.486 22
16850.102 13
16850.719 10
16851.336 14
16851.953 22
16852.570 13
16853.186 11
16853.803 10
16854.420 7
16855.037 11
16855.654 16
16856.271 20
16856.887 14
16857.504 12
16858.121 16
16858.738 17
16859.355 18
16859.972 22
16860.589 12
16861.206 22
16861.823 28
16862.440 18
16863.057 29
16863.674 20
16864.291 15
16864.908 25
16865.525 20
16866.142 25
16866.759 14
16867.376 22
16867.993 30
16868.610 32
16869.227 57
16869.844 69
16870.462 50
16871.079 39
16871.696 30
16872.313 25
16872.930 31
16873.547 35
16874.165 27
16874.782 26
16875.399 31
16876.016 45
16876.633 66
16877.251 56
16877.868 57
16878.485 70
16879.103 54
16879.720 53
16880.337 43
16880.954 50
16881.572 58
16882.189 47
16882.806 38
16883.424 35
16884.041 50
16884.659 43
16885.276 79
16885.893 57
16886.511 59
16887.128 38
16887.746 38
16888.363 63
16888.981 76
16889.598 79
16890.216 67
16890.833 86
16891.451 83
16892.068 69
16892.686 50
16893.303 57
16893.921 69
16894.538 84
16895.156 79
16895.773 121
16896.391 119
16897.009 116
16897.626 108
16898.244 114
16898.862 127
16899.479 100
16900.097 108
16900.715 109
16901.332 130
16901.950 141
16902.568 108
16903.185 119
16903.803 130
16904.421 113
16905.039 92
16905.656 118
16906.274 135
16906.892 113
16907.510 153
16908.128 143
16908.745 127
16909.363 144
16909.981 123
16910.599 129
16911.217 165
16911.835 181
16912.453 185
16913.070 201
16913.688 207
16914.306 239
16914.924 243
16915.542 256
16916.160 281
16916.778 303
16917.396 317
16918.014 305
16918.632 335
16919.250 397
16919.868 416
16920.486 426
16921.104 470
16921.722 497
16922.340 483
16922.959 524
16923.577 588
16924.195 645
16924.813 693
16925.431 692
16926.049 792
16926.667 904
16927.285 994
16927.904 1001
16928.522 1147
16929.140 1332
16929.758 1397
16930.376 1484
16930.995 1569
16931.613 1725
16932.231 1932
16932.849 2148
16933.468 2238
16934.086 2500
16934.704 2758
16935.323 3022
16935.941 3216
16936.559 3554
16937.178 3691
16937.796 3947
16938.414 4224
16939.033 4469
16939.651 4681
16940.269 4959
16940.888 5146
16941.506 5488
16942.125 5678
16942.743 5890
16943.362 6339
16943.980 6620
16944.599 6969
16945.217 7402
16945.836 7792
16946.454 8195
16947.073 8576
16947.691 8925
16948.310 9287
16948.928 9650
16949.547 9893
16950.165 10067
16950.784 10239
16951.403 10387
16952.021 10291
16952.640 10525
16953.258 10470
16953.877 10215
16954.496 10154
16955.114 10059
16955.733 9974
16956.352 9580
16956.971 9145
16957.589 8745
16958.208 8488
16958.827 8055
16959.445 7709
16960.064 7311
16960.683 6841
16961.302 6538
16961.921 6171
16962.539 5719
16963.158 5274
16963.777 4947
16964.396 4506
16965.015 4089
16965.634 3777
16966.252 3421
16966.871 3143
16967.490 2782
16968.109 2528
16968.728 2273
16969.347 2098
16969.966 1961
16970.585 1784
16971.204 1661
16971.823 1521
16972.442 1422
16973.061 1334
16973.680 1283
16974.299 1154
16974.918 1045
16975.537 960
16976.156 867
16976.775 920
16977.394 906
16978.013 842
16978.632 774
16979.251 759
16979.871 748
16980.490 737
16981.109 744
16981.728 698
16982.347 686
16982.966 683
16983.586 708
16984.205 669
16984.824 671
16985.443 628
16986.062 631
16986.682 625
16987.301 590
16987.920 603
16988.539 604
16989.159 603
16989.778 655
16990.397 659
16991.017 619
16991.636 590
16992.255 604
16992.875 578
16993.494 521
16994.114 503
16994.733 516
16995.352 509
16995.972 492
16996.591 456
16997.211 434
16997.830 454
16998.450 442
16999.069 472
16999.688 473
17000.308 431
17000.927 465
17001.547 473
17002.167 492
17002.786 493
17003.406 447
17004.025 441
17004.645 429
17005.264 417
17005.884 427
17006.504 423
17007.123 383
17007.743 372
17008.362 360
17008.982 327
17009.602 320
17010.221 326
17010.841 311
17011.461 380
17012.081 389
17012.700 368
17013.320 346
17013.940 342
17014.560 335
17015.179 320
17015.799 293
17016.419 257
17017.039 221
17017.658 216
17018.278 202
17018.898 238
17019.518 231
17020.138 221
17020.758 206
17021.378 203
17021.997 231
17022.617 221
17023.237 207
17023.857 213
17024.477 215
17025.097 240
17025.717 234
17026.337 196
17026.957 180
17027.577 171
17028.197 196
17028.817 210
17029.437 184
17030.057 171
17030.677 143
17031.297 136
17031.917 155
17032.537 159
17033.157 166
17033.778 138
17034.398 153
17035.018 145
17035.638 138
17036.258 134
17036.878 129
17037.498 134
17038.119 158
17038.739 137
17039.359 125
17039.979 130
17040.599 140
17041.220 138
17041.840 101
17042.460 83
17043.080 74
17043.701 71
17044.321 70
17044.941 82
17045.562 101
17046.182 95
17046.802 82
17047.423 90
17048.043 111
17048.663 109
17049.284 92
17049.904 90
17050.525 102
17051.145 120
17051.765 114
17052.386 120
17053.006 110
17053.627 125
17054.247 132
17054.868 137
17055.488 127
17056.109 113
17056.729 86
17057.350 102
17057.970 93
17058.591 99
17059.212 105
17059.832 103
17060.453 99
17061.073 95
17061.694 94
17062.315 81
17062.935 95
17063.556 82
17064.177 86
17064.797 84
17065.418 83
17066.039 93
17066.659 86
17067.280 80
17067.901 64
17068.521 85
17069.142 120
17069.763 82
17070.384 70
17071.004 72
17071.625 81
17072.246 88
17072.867 99
17073.488 89
17074.109 93
17074.729 85
17075.350 72
17075.971 70
17076.592 81
17077.213 75
17077.834 71
17078.455 84
17079.076 75
17079.697 75
17080.318 78
17080.939 77
17081.560 77
17082.181 89
17082.801 95
17083.423 89
17084.044 84
17084.665 69
17085.286 70
17085.907 56
17086.528 78
17087.149 85
17087.770 100
17088.391 76
17089.012 66
17089.633 64
17090.254 82
17090.875 70
17091.497 71
17092.118 84
17092.739 100
17093.360 96
17093.981 93
17094.603 103
17095.224 93
17095.845 93
17096.466 88
17097.088 96
17097.709 119
17098.330 123
17098.951 132
17099.573 124
17100.194 123
17100.815 126
17101.437 109
17102.058 116
17102.679 115
17103.301 135
17103.922 128
17104.544 117
17105.165 121
17105.786 129
17106.408 138
17107.029 152
17107.651 135
17108.272 147
17108.894 137
17109.515 135
17110.137 137
17110.758 136
17111.380 143
17112.001 190
17112.623 149
17113.244 162
17113.866 174
17114.487 167
17115.109 175
17115.730 168
17116.352 161
17116.974 143
17117.595 146
17118.217 173
17118.839 174
17119.460 182
17120.082 190
17120.704 189
17121.325 185
17121.947 201
17122.569 184
17123.191 168
17123.812 147
17124.434 133
17125.056 141
17125.678 149
17126.299 168
17126.921 171
17127.543 191
17128.165 179
17128.787 219
17129.408 222
17130.030 227
17130.652 226
17131.274 214
17131.896 208
17132.518 223
17133.140 276
17133.762 292
17134.384 306
17135.006 329
17135.627 294
17136.249 341
17136.871 404
17137.493 378
17138.115 408
17138.737 387
17139.359 394
17139.982 369
17140.604 361
17141.226 376
17141.848 417
17142.470 450
17143.092 468
17143.714 452
17144.336 443
17144.958 493
17145.580 570
17146.202 640
17146.825 627
17147.447 643
17148.069 701
17148.691 708
17149.313 748
17149.936 731
17150.558 740
17151.180 805
17151.802 873
17152.425 868
17153.047 883
17153.669 934
17154.291 973
17154.914 974
17155.536 888
17156.158 952
17156.781 952
17157.403 949
17158.025 947
17158.648 931
17159.270 973
17159.893 980
17160.515 999
17161.137 1004
17161.760 1008
17162.382 929
17163.005 904
17163.627 901
17164.250 862
17164.872 898
17165.495 885
17166.117 866
17166.740 871
17167.362 870
17167.985 806
17168.607 761
17169.230 731
17169.852 660
17170.475 664
17171.098 618
17171.720 612
17172.343 685
17172.966 657
17173.588 608
17174.211 592
17174.834 530
17175.456 498
17176.079 441
17176.702 432
17177.324 444
17177.947 402
17178.570 390
17179.192 401
17179.815 415
17180.438 372
17181.061 364
17181.684 359
17182.306 291
17182.929 329
17183.552 351
17184.175 326
17184.798 305
17185.421 288
17186.043 290
17186.666 269
17187.289 255
17187.912 235
17188.535 227
17189.158 194
17189.781 208
17190.404 213
17191.027 215
17191.650 206
17192.273 199
17192.896 190
17193.519 141
17194.142 146
17194.765 146
17195.388 138
17196.011 117
17196.634 117
17197.257 116
17197.880 99
17198.503 124
17199.126 134
17199.749 105
17200.373 107
17200.996 127
17201.619 115
17202.242 122
17202.865 124
17203.488 120
17204.112 113
17204.735 115
17205.358 111
17205.981 129
17206.605 111
17207.228 104
17207.851 84
17208.474 75
17209.098 81
17209.721 91
17210.344 109
17210.968 78
17211.591 85
17212.214 97
17212.838 105
17213.461 104
17214.084 98
17214.708 92
17215.331 84
17215.955 95
17216.578 127
17217.201 122
17217.825 122
17218.448 106
17219.072 70
17219.695 95
17220.319 92
17220.942 89
17221.566 77
17222.189 94
17222.813 81
17223.436 75
17224.060 87
17224.683 91
17225.307 78
17225.931 73
17226.554 72
17227.178 56
17227.801 56
17228.425 63
17229.049 69
17229.672 79
17230.296 79
17230.920 67
17231.543 78
17232.167 65
17232.791 68
17233.415 68
17234.038 61
17234.662 67
17235.286 67
17235.910 83
17236.533 78
17237.157 65
17237.781 71
17238.405 69
17239.029 83
17239.653 97
17240.276 91
17240.900 84
17241.524 89
17242.148 67
17242.772 56
17243.396 48
17244.020 49
17244.644 50
17245.268 55
17245.892 53
17246.516 78
17247.140 59
17247.764 44
17248.388 50
17249.012 48
17249.636 44
17250.260 55
17250.884 49
17251.508 42
17252.132 62
17252.756 56
17253.380 53
17254.004 60
17254.628 47
17255.252 67
17255.876 58
17256.501 62
17257.125 41
17257.749 35
17258.373 45
17258.997 37
17259.621 38
17260.246 48
17260.870 46
17261.494 42
17262.118 34
17262.743 36
17263.367 28
17263.991 28
17264.615 24
17265.240 20
17265.864 27
17266.488 31
17267.113 35
17267.737 45
17268.361 49
17268.986 50
17269.610 56
17270.235 56
17270.859 75
17271.483 49
17272.108 37
17272.732 32
17273.357 22
17273.981 44
17274.606 47
17275.230 34
17275.855 34
17276.479 47
17277.104 41
17277.728 49
17278.353 44
17278.977 50
17279.602 52
17280.226 53
17280.851 63
17281.476 61
17282.100 55
17282.725 60
17283.350 52
17283.974 43
17284.599 31
17285.223 38
17285.848 40
17286.473 42
17287.098 29
17287.722 17
17288.347 23
17288.972 41
17289.596 34
17290.221 41
17290.846 33
17291.471 33
17292.096 48
17292.720 74
17293.345 65
17293.970 40
17294.595 44
17295.220 42
17295.845 37
17296.469 39
17297.094 28
17297.719 40
17298.344 29
17298.969 34
17299.594 37
17300.219 45
17300.844 44
17301.469 43
17302.094 30
17302.719 18
17303.344 26
17303.969 43
17304.594 41
17305.219 51
17305.844 48
17306.469 54
17307.094 48
17307.719 37
17308.344 52
17308.969 35
17309.594 42
17310.219 52
17310.844 42
17311.470 49
17312.095 55
17312.720 50
17313.345 35
17313.970 31
17314.595 41
17315.221 33
17315.846 43
17316.471 41
17317.096 35
17317.722 29
17318.347 31
17318.972 32
17319.597 45
17320.223 31
17320.848 15
17321.473 23
17322.099 29
17322.724 55
17323.349 49
17323.975 58
17324.600 48
17325.226 36
17325.851 41
17326.476 35
17327.102 34
17327.727 37
17328.353 33
17328.978 52
17329.604 39
17330.229 54
17330.855 50
17331.480 70
17332.106 74
17332.731 81
17333.357 98
17333.982 63
17334.608 68
17335.233 74
17335.859 95
17336.484 80
17337.110 59
17337.736 77
17338.361 68
17338.987 47
17339.613 33
17340.238 43
17340.864 71
17341.490 63
17342.115 74
17342.741 75
17343.367 87
17343.992 74
17344.618 65
17345.244 60
17345.870 71
17346.495 79
17347.121 74
17347.747 62
17348.373 60
17348.999 69
17349.624 80
17350.250 61
17350.876 53
17351.502 46
17352.128 56
17352.754 72
17353.380 61
17354.006 43
17354.631 86
17355.257 86
17355.883 81
17356.509 80
17357.135 89
17357.761 100
17358.387 77
17359.013 62
17359.639 66
17360.265 75
17360.891 70
17361.517 62
17362.143 78
17362.769 68
17363.396 72
17364.022 85
17364.648 99
17365.274 87
17365.900 81
17366.526 86
17367.152 95
17367.778 79
17368.405 97
17369.031 76
17369.657 71
17370.283 78
17370.909 64
17371.536 50
17372.162 40
17372.788 56
17373.414 55
17374.041 96
17374.667 93
17375.293 108
17375.919 114
17376.546 91
17377.172 73
17377.798 74
17378.425 73
17379.051 81
17379.677 77
17380.304 70
17380.930 67
17381.557 64
17382.183 81
17382.809 90
17383.436 84
17384.062 57
17384.689 58
17385.315 66
17385.942 49
17386.568 45
17387.195 56
17387.821 62
17388.448 79
17389.074 67
17389.701 65
17390.327 67
17390.954 64
17391.581 77
17392.207 71
17392.834 71
17393.460 72
17394.087 76
17394.714 64
17395.340 48
17395.967 49
17396.594 47
17397.220 41
17397.847 41
17398.474 38
17399.101 55
17399.727 50
17400.354 49
17400.981 49
17401.608 56
17402.234 44
17402.861 34
17403.488 33
17404.115 27
17404.742 46
17405.368 75
17405.995 56
17406.622 57
17407.249 46
17407.876 53
17408.503 68
17409.130 59
17409.756 42
17410.383 21
17411.010 23
17411.637 43
17412.264 40
17412.891 40
17413.518 41
17414.145 51
17414.772 35
17415.399 54
17416.026 60
17416.653 41
17417.280 49
17417.907 43
17418.534 20
17419.162 45
17419.789 41
17420.416 25
17421.043 34
17421.670 42
17422.297 23
17422.924 30
17423.551 40
17424.179 39
17424.806 40
17425.433 40
17426.060 53
17426.687 59
17427.315 41
17427.942 35
17428.569 32
17429.196 33
17429.824 34
17430.451 33
17431.078 44
17431.706 31
17432.333 24
17432.960 22
17433.588 21
17434.215 21
17434.842 22
17435.470 13
17436.097 17
17436.724 16
17437.352 31
17437.979 42
17438.607 34
17439.234 40
17439.862 38
17440.489 28
17441.116 21
17441.744 14
17442.371 17
17442.999 17
17443.626 14
17444.254 19
17444.882 19
17445.509 17
17446.137 33
17446.764 39
17447.392 26
17448.019 28
17448.647 23
17449.275 21
17449.902 35
17450.530 35
17451.158 26
17451.785 28
17452.413 33
17453.041 29
17453.668 25
17454.296 28
17454.924 42
17455.552 42
17456.179 29
17456.807 18
17457.435 33
17458.063 31
17458.690 25
17459.318 24
17459.946 24
17460.574 21
17461.202 22
17461.830 18
17462.457 25
17463.085 13
17463.713 22
17464.341 11
17464.969 20
17465.597 13
17466.225 12
17466.853 17
17467.481 17
17468.109 25
17468.737 27
17469.365 21
17469.993 27
17470.621 15
17471.249 15
17471.877 20
17472.505 17
17473.133 32
17473.761 30
17474.389 27
17475.017 29
17475.645 23
17476.273 20
17476.901 15
17477.529 17
17478.158 27
17478.786 16
17479.414 12
17480.042 7
17480.670 14
17481.298 10
17481.927 7
17482.555 13
17483.183 13
17483.811 15
17484.440 11
17485.068 14
17485.696 19
17486.324 13
17486.953 30
17487.581 33
17488.209 20
17488.838 21
17489.466 19
17490.094 15
17490.723 20
17491.351 16
17491.980 12
17492.608 9
17493.236 18
17493.865 11
17494.493 12
17495.122 17
17495.750 17
17496.379 17
17497.007 11
17497.636 6
17498.264 12
17498.893 12
17499.521 6
17500.150 5
17500.778 3
17501.407 3
17502.035 9
17502.664 14
17503.292 24
17503.921 22
17504.550 22
17505.178 22
17505.807 28
17506.436 22
17507.064 18
17507.693 31
17508.322 30
17508.950 29
17509.579 19
17510.208 26
17510.836 20
17511.465 22
17512.094 27
17512.723 17
17513.351 7
17513.980 8
17514.609 4
17515.238 13
17515.867 18
17516.496 18
17517.124 13
17517.753 17
17518.382 20
17519.011 18
17519.640 14
17520.269 21
17520.898 18
17521.527 15
17522.156 16
17522.784 14
17523.413 7
17524.042 22
17524.671 23
17525.300 33
17525.929 45
17526.558 39
17527.187 32
17527.816 24
17528.445 20
17529.075 14
17529.704 18
17530.333 13
17530.962 9
17531.591 21
17532.220 30
17532.849 18
17533.478 18
17534.107 21
17534.737 29
17535.366 29
17535.995 26
17536.624 26
17537.253 22
17537.882 29
17538.512 22
17539.141 24
17539.770 22
17540.399 23
17541.029 20
17541.658 20
17542.287 16
17542.917 19
17543.546 31
17544.175 31
17544.805 23
17545.434 21
17546.063 23
17546.693 12
17547.322 19
17547.951 15
17548.581 33
17549.210 23
17549.840 22
17550.469 45
17551.099 37
17551.728 37
17552.358 29
17552.987 35
17553.617 22
17554.246 23
17554.876 25
17555.505 39
17556.135 50
17556.764 43
17557.394 34
17558.023 33
17558.653 26
17559.282 13
17559.912 15
17560.542 12
17561.171 11
17561.801 12
17562.431 14
17563.060 25
17563.690 29
17564.320 21
17564.949 27
17565.579 27
17566.209 28
17566.839 29
17567.468 38
17568.098 45
17568.728 33
17569.358 50
17569.987 58
17570.617 57
17571.247 54
17571.877 47
17572.507 33
17573.136 46
17573.766 36
17574.396 30
17575.026 25
17575.656 41
17576.286 39
17576.916 28
17577.546 20
17578.176 21
17578.806 23
17579.436 30
17580.066 29
17580.696 26
17581.326 26
17581.956 21
17582.586 19
17583.216 15
17583.846 15
17584.476 8
17585.106 7
17585.736 5
17586.366 10
17586.996 10
17587.626 14
17588.256 20
17588.886 16
17589.516 14
17590.147 31
17590.777 39
17591.407 32
17592.037 28
17592.667 24
17593.298 23
17593.928 28
17594.558 24
17595.188 14
17595.818 9
17596.449 33
17597.079 28
17597.709 25
17598.340 36
17598.970 31
17599.600 30
17600.231 36
17600.861 42
17601.491 36
17602.122 25
17602.752 18
17603.382 18
17604.013 13
17604.643 10
17605.274 8
17605.904 14
17606.535 18
17607.165 10
17607.795 22
17608.426 19
17609.056 22
17609.687 15
17610.317 11
17610.948 20
17611.578 20
17612.209 20
17612.840 18
17613.470 12
17614.101 9
17614.731 27
17615.362 32
17615.993 31
17616.623 27
17617.254 31
17617.884 34
17618.515 24
17619.146 19
17619.776 10
17620.407 6
17621.038 11
17621.669 22
17622.299 21
17622.930 6
17623.561 8
17624.192 8
17624.822 11
17625.453 8
17626.084 9
17626.715 33
17627.346 42
17627.976 37
17628.607 19
17629.238 26
17629.869 26
17630.500 14
17631.131 17
17631.762 25
17632.392 32
17633.023 23
17633.654 25
17634.285 39
17634.916 23
17635.547 30
17636.178 25
17636.809 16
17637.440 25
17638.071 21
17638.702 19
17639.333 16
17639.964 8
17640.595 9
17641.226 13
17641.857 25
17642.489 15
17643.120 17
17643.751 33
17644.382 41
17645.013 38
17645.644 25
17646.275 37
17646.906 36
17647.538 34
17648.169 29
17648.800 26
17649.431 21
17650.062 19
17650.694 17
17651.325 24
17651.956 18
17652.587 13
17653.219 12
17653.850 17
17654.481 17
17655.113 15
17655.744 11
17656.375 6
17657.007 5
17657.638 21
17658.269 14
17658.901 12
17659.532 9
17660.164 24
17660.795 34
17661.426 25
17662.058 12
17662.689 16
17663.321 27
17663.952 38
17664.584 39
17665.215 24
17665.847 20
17666.478 11
17667.110 7
17667.741 17
17668.373 24
17669.004 16
17669.636 23
17670.268 22
17670.899 20
17671.531 15
17672.162 25
17672.794 17
17673.426 21
17674.057 30
17674.689 28
17675.321 27
17675.952 26
17676.584 13
17677.216 20
17677.847 20
17678.479 22
17679.111 34
17679.743 33
17680.374 31
17681.006 23
17681.638 20
17682.270 14
17682.902 11
17683.533 12
17684.165 10
17684.797 19
17685.429 21
17686.061 11
17686.693 24
17687.325 16
17687.957 18
17688.588 26
17689.220 21
17689.852 25
17690.484 25
17691.116 16
17691.748 19
17692.380 21
17693.012 38
17693.644 28
17694.276 34
17694.908 25
17695.540 18
17696.172 12
17696.804 10
17697.436 15
17698.068 19
17698.701 21
17699.333 8
17699.965 10
17700.597 18
17701.229 19
17701.861 15
17702.493 7
17703.126 9
17703.758 7
17704.390 12
17705.022 27
17705.654 29
17706.287 19
17706.919 15
17707.551 8
17708.183 4
17708.816 15
17709.448 18
17710.080 15
17710.712 8
17711.345 11
17711.977 18
17712.609 14
17713.242 16
17713.874 9
17714.507 12
17715.139 20
17715.771 17
17716.404 18
17717.036 19
17717.669 16
17718.301 16
17718.933 9
17719.566 14
17720.198 23
17720.831 27
17721.463 24
17722.096 17
17722.728 18
17723.361 18
17723.994 17
17724.626 12
17725.259 10
17725.891 11
17726.524 22
17727.156 16
17727.789 15
17728.422 25
17729.054 31
17729.687 32
17730.320 22
17730.952 31
17731.585 30
17732.218 28
17732.850 23
17733.483 21
17734.116 21
17734.748 15
17735.381 20
17736.014 18
17736.647 16
17737.280 17
17737.912 18
17738.545 10
17739.178 9
17739.811 12
17740.444 8
17741.076 11
17741.709 13
17742.342 23
17742.975 13
17743.608 19
17744.241 24
17744.874 24
17745.507 20
17746.140 21
17746.773 10
17747.406 11
17748.039 12
17748.672 3
17749.305 3
17749.938 8
17750.571 7
17751.204 24
17751.837 27
17752.470 11
17753.103 10
17753.736 27
17754.369 34
17755.002 25
17755.635 21
17756.268 27
17756.901 26
17757.534 22
17758.168 21
17758.801 19
17759.434 25
17760.067 40
17760.700 31
17761.334 29
17761.967 26
17762.600 27
17763.233 25
17763.867 12
17764.500 13
17765.133 8
17765.766 5
17766.400 9
17767.033 25
17767.666 26
17768.300 23
17768.933 23
17769.566 20
17770.200 17
17770.833 9
17771.466 7
17772.100 8
17772.733 16
17773.367 13
17774.000 7
17774.634 12
17775.267 16
17775.901 17
17776.534 24
17777.168 27
17777.801 24
17778.435 27
17779.068 25
17779.702 13
17780.335 7
17780.969 16
17781.602 9
17782.236 5
17782.869 12
17783.503 20
17784.137 14
17784.770 6
17785.404 5
17786.038 10
17786.671 16
17787.305 18
17787.939 17
17788.572 18
17789.206 25
17789.840 27
17790.473 28
17791.107 19
17791.741 22
17792.375 28
17793.008 23
17793.642 21
17794.276 22
17794.910 33
17795.544 26
17796.178 17
17796.811 16
17797.445 20
17798.079 20
17798.713 17
17799.347 16
17799.981 11
17800.615 16
17801.249 18
17801.883 18
17802.516 19
17803.150 16
17803.784 16
17804.418 26
17805.052 20
17805.686 15
17806.320 13
17806.954 24
17807.588 19
17808.222 21
17808.857 14
17809.491 9
17810.125 19
17810.759 16
17811.393 19
17812.027 10
17812.661 12
17813.295 13
17813.929 6
17814.564 12
17815.198 17
17815.832 26
17816.466 29
17817.100 44
17817.734 35
17818.369 35
17819.003 23
17819.637 16
17820.271 16
17820.906 14
17821.540 18
17822.174 14
17822.809 21
17823.443 27
17824.077 21
17824.712 26
17825.346 18
17825.980 14
17826.615 9
17827.249 15
17827.883 21
17828.518 16
17829.152 16
17829.787 14
17830.421 17
17831.056 11
17831.690 15
17832.325 13
17832.959 12
17833.594 20
17834.228 22
17834.863 22
17835.497 23
17836.132 20
17836.766 16
17837.401 10
17838.035 18
17838.670 11
17839.304 16
17839.939 26
17840.574 20
17841.208 25
17841.843 18
17842.478 24
17843.112 15
17843.747 12
17844.382 7
17845.016 5
17845.651 10
17846.286 8
17846.921 8
17847.555 8
17848.190 4
17848.825 10
17849.460 24
17850.094 23
17850.729 14
17851.364 21
17851.999 12
17852.634 19
17853.269 18
17853.903 15
17854.538 8
17855.173 6
17855.808 5
17856.443 15
17857.078 20
17857.713 13
17858.348 11
17858.983 8
17859.618 8
17860.253 11
17860.888 5
17861.523 5
17862.158 18
17862.793 24
17863.428 15
17864.063 15
17864.698 17
17865.333 26
17865.968 26
17866.603 38
17867.238 26
17867.873 25
17868.508 29
17869.143 27
17869.778 32
17870.414 36
17871.049 24
17871.684 12
17872.319 20
17872.954 11
17873.590 10
17874.225 10
17874.860 20
17875.495 27
17876.131 18
17876.766 11
17877.401 15
17878.036 11
17878.672 11
17879.307 8
17879.942 14
17880.578 16
17881.213 18
17881.848 30
17882.484 22
17883.119 20
17883.754 17
17884.390 21
17885.025 17
17885.661 12
17886.296 15
17886.932 12
17887.567 11
17888.202 15
17888.838 13
17889.473 26
17890.109 31
17890.744 24
17891.380 20
17892.016 13
17892.651 10
17893.287 5
17893.922 13
17894.558 10
17895.193 11
17895.829 16
17896.465 12
17897.100 13
17897.736 16
17898.371 19
17899.007 16
17899.643 20
17900.278 12
17900.914 16
17901.550 19
17902.186 12
17902.821 21
17903.457 19
17904.093 15
17904.729 18
17905.364 14
17906.000 13
17906.636 18
17907.272 10
17907.908 10
17908.543 11
17909.179 9
17909.815 10
17910.451 8
17911.087 9
17911.723 10
17912.359 8
17912.995 6
17913.630 8
17914.266 10
17914.902 5
17915.538 14
17916.174 11
17916.810 12
17917.446 11
17918.082 22
17918.718 21
17919.354 16
17919.990 18
17920.626 8
17921.262 5
17921.898 20
17922.534 27
17923.171 37
17923.807 40
17924.443 26
17925.079 14
17925.715 7
17926.351 10
17926.987 10
17927.623 11
17928.260 7
17928.896 7
17929.532 0
17930.168 2
17930.805 9
17931.441 10
17932.077 7
17932.713 7
17933.350 23
17933.986 17
17934.622 17
17935.258 16
17935.895 17
17936.531 6
17937.167 8
17937.804 9
17938.440 9
17939.076 9
17939.713 14
17940.349 20
17940.986 22
17941.622 13
17942.258 5
17942.895 4
17943.531 9
17944.168 10
17944.804 12
17945.441 17
17946.077 18
17946.714 15
17947.350 24
17947.987 31
17948.623 17
17949.260 22
17949.896 36
17950.533 23
17951.170 24
17951.806 21
17952.443 24
17953.079 22
17953.716 16
17954.353 13
17954.989 27
17955.626 27
17956.263 17
17956.899 4
17957.536 4
17958.173 8
17958.810 13
17959.446 17
17960.083 9
17960.720 8
17961.357 27
17961.993 26
17962.630 20
17963.267 17
17963.904 4
17964.541 3
17965.177 13
17965.814 3
17966.451 4
17967.088 15
17967.725 15
17968.362 12
17968.999 11
17969.635 11
17970.272 11
17970.909 13
17971.546 8
17972.183 9
17972.820 7
17973.457 14
17974.094 19
17974.731 9
17975.368 3
17976.005 1
17976.642 11
17977.279 10
17977.916 7
17978.553 8
17979.191 13
17979.828 16
17980.465 15
17981.102 9
17981.739 16
17982.376 13
17983.013 4
17983.650 6
17984.288 16
17984.925 21
17985.562 22
17986.199 23
17986.836 22
17987.474 16
17988.111 12
17988.748 9
17989.385 9
17990.023 2
17990.660 7
17991.297 10
17991.935 13
17992.572 14
17993.209 17
17993.847 20
17994.484 16
17995.121 16
17995.759 14
17996.396 9
17997.033 10
17997.671 6
17998.308 9
17998.946 12
17999.583 9
18000.221 15
18000.858 26
18001.496 13
18002.133 6
18002.770 7
18003.408 10
18004.046 6
18004.683 2
18005.321 4
18005.958 3
18006.596 11
18007.233 5
18007.871 16
18008.508 17
18009.146 11
18009.784 13
18010.421 7
18011.059 10
18011.697 12
18012.334 13
18012.972 5
18013.610 11
18014.247 15
18014.885 21
18015.523 21
18016.161 20
18016.798 24
18017.436 18
18018.074 24
18018.712 24
18019.349 24
18019.987 22
18020.625 11
18021.263 14
18021.901 19
18022.539 14
18023.176 12
18023.814 17
18024.452 13
18025.090 12
18025.728 12
18026.366 21
18027.004 17
18027.642 13
18028.280 13
18028.918 17
18029.556 22
18030.194 21
18030.832 18
18031.470 18
18032.108 19
18032.746 10
18033.384 12
18034.022 8
18034.660 5
18035.298 15
18035.936 16
18036.574 9
18037.212 16
18037.850 21
18038.488 25
18039.127 21
18039.765 15
18040.403 22
18041.041 20
18041.679 16
18042.317 16
18042.956 21
18043.594 28
18044.232 22
18044.870 24
18045.509 14
18046.147 20
18046.785 13
18047.423 12
18048.062 17
18048.700 4
18049.338 19
18049.977 25
18050.615 13
18051.253 17
18051.892 20
18052.530 17
18053.169 10
18053.807 13
18054.445 19
18055.084 15
18055.722 20
18056.361 22
18056.999 20
18057.638 10
18058.276 16
18058.915 7
18059.553 6
18060.192 3
18060.830 10
18061.469 13
18062.107 21
18062.746 18
18063.384 9
18064.023 6
18064.662 11
18065.300 12
18065.939 14
18066.577 11
18067.216 11
18067.855 11
18068.493 15
18069.132 25
18069.771 10
18070.409 9
18071.048 13
18071.687 5
18072.326 8
18072.964 15
18073.603 11
18074.242 6
18074.881 6
18075.519 10
18076.158 19
18076.797 27
18077.436 17
18078.075 17
18078.714 12
18079.352 6
18079.991 5
18080.630 11
18081.269 7
18081.908 7
18082.547 4
18083.186 5
18083.825 4
18084.464 14
18085.103 20
18085.742 9
18086.380 22
18087.019 20
18087.658 14
18088.297 12
18088.937 12
18089.576 7
18090.215 7
18090.854 8
18091.493 1
18092.132 7
18092.771 13
18093.410 7
18094.049 7
18094.688 6
18095.327 14
18095.967 24
18096.606 15
18097.245 8
18097.884 22
18098.523 19
18099.162 11
18099.802 1
18100.441 8
18101.080 6
18101.719 13
18102.359 16
18102.998 14
18103.637 17
18104.276 12
18104.916 10
18105.555 8
18106.194 7
18106.834 15
18107.473 10
18108.112 14
18108.752 8
18109.391 6
18110.031 9
18110.670 6
18111.309 5
18111.949 6
18112.588 10
18113.228 12
18113.867 8
18114.507 4
18115.146 15
18115.786 23
18116.425 25
18117.065 20
18117.704 11
18118.344 5
18118.983 19
18119.623 23
18120.262 14
18120.902 5
18121.542 17
18122.181 24
18122.821 18
18123.461 22
18124.100 16
18124.740 17
18125.379 16
18126.019 17
18126.659 18
18127.299 17
18127.938 13
18128.578 12
18129.218 9
18129.857 15
18130.497 15
18131.137 10
18131.777 7
18132.417 6
18133.056 10
18133.696 11
18134.336 9
18134.976 10
18135.616 4
18136.256 5
18136.895 27
18137.535 23
18138.175 22
18138.815 14
18139.455 14
18140.095 10
18140.735 1
18141.375 12
18142.015 9
18142.655 17
18143.295 8
18143.935 13
18144.575 11
18145.215 8
18145.855 19
18146.495 19
18147.135 12
18147.775 8
18148.415 12
18149.055 8
18149.695 15
18150.335 11
18150.975 11
18151.616 13
18152.256 13
18152.896 11
18153.536 6
18154.176 8
18154.816 8
18155.457 13
18156.097 14
18156.737 20
18157.377 23
18158.017 19
18158.658 12
18159.298 12
18159.938 18
18160.579 19
18161.219 15
18161.859 11
18162.499 12
18163.140 18
18163.780 18
18164.420 10
18165.061 6
18165.701 2
18166.342 7
18166.982 8
18167.622 14
18168.263 10
18168.903 18
18169.544 16
18170.184 10
18170.825 8
18171.465 15
18172.106 19
18172.746 10
18173.387 12
18174.027 7
18174.668 10
18175.308 6
18175.949 8
18176.589 11
18177.230 11
18177.871 16
18178.511 14
18179.152 5
18179.792 9
18180.433 10
18181.074 11
18181.714 19
18182.355 29
18182.996 18
18183.636 15
18184.277 10
18184.918 7
18185.559 13
18186.199 11
18186.840 5
18187.481 15
18188.122 16
18188.762 18
18189.403 16
18190.044 14
18190.685 21
18191.326 33
18191.966 14
18192.607 14
18193.248 11
18193.889 25
18194.530 16
18195.171 22
18195.812 21
18196.453 5
18197.094 10
18197.735 32
18198.375 24
18199.016 26
18199.657 24
18200.298 22
18200.939 27
18201.580 20
18202.221 21
18202.862 16
18203.503 12
18204.145 6
18204.786 5
18205.427 7
18206.068 16
18206.709 8
18207.350 11
18207.991 10
18208.632 26
18209.273 22
18209.915 19
18210.556 23
18211.197 18
18211.838 16
18212.479 13
18213.120 13
18213.762 17
18214.403 13
18215.044 9
18215.685 14
18216.327 10
18216.968 12
18217.609 12
18218.251 11
18218.892 19
18219.533 14
18220.175 13
18220.816 15
18221.457 10
18222.099 4
18222.740 8
18223.381 9
18224.023 9
18224.664 8
18225.306 8
18225.947 8
18226.589 12
18227.230 5
18227.872 14
18228.513 20
18229.154 18
18229.796 13
18230.438 10
18231.079 8
18231.721 9
18232.362 7
18233.004 5
18233.645 3
18234.287 9
18234.928 15
18235.570 11
18236.212 11
18236.853 9
18237.495 8
18238.137 13
18238.778 18
18239.420 19
18240.062 12
18240.703 14
18241.345 9
18241.987 9
18242.628 12
18243.270 12
18243.912 12
18244.554 14
18245.196 9
18245.837 16
18246.479 18
18247.121 13
18247.763 19
18248.405 14
18249.046 13
18249.688 15
18250.330 11
18250.972 5
18251.614 9
18252.256 14
18252.898 11
18253.540 9
18254.182 8
18254.824 3
18255.466 5
18256.107 6
18256.749 3
18257.391 8
18258.033 21
18258.675 10
18259.317 11
18259.960 3
18260.602 6
18261.244 3
18261.886 6
18262.528 10
18263.170 11
18263.812 12
18264.454 10
18265.096 10
18265.738 7
18266.381 7
18267.023 3
18267.665 9
18268.307 7
18268.949 4
18269.591 13
18270.234 3
18270.876 10
18271.518 15
18272.160 30
18272.803 16
18273.445 10
18274.087 4
18274.729 12
18275.372 5
18276.014 3
18276.656 4
18277.299 11
18277.941 15
18278.584 15
18279.226 12
18279.868 9
18280.511 7
18281.153 8
18281.795 18
18282.438 16
18283.080 12
18283.723 8
18284.365 7
18285.008 12
18285.650 17
18286.293 18
18286.935 13
18287.578 6
18288.220 4
18288.863 10
18289.505 10
18290.148 7
18290.791 3
18291.433 13
18292.076 15
18292.718 11
18293.361 8
18294.004 12
18294.646 6
18295.289 7
18295.932 0
18296.574 7
18297.217 22
18297.860 12
18298.502 10
18299.145 8
18299.788 7
18300.431 9
18301.073 17
18301.716 12
18302.359 9
18303.002 9
18303.645 8
18304.287 6
18304.930 14
18305.573 13
18306.216 9
18306.859 11
18307.502 9
18308.144 3
18308.787 9
18309.430 11
18310.073 5
18310.716 9
18311.359 10
18312.002 6
18312.645 0
18313.288 5
18313.931 2
18314.574 9
18315.217 14
18315.860 11
18316.503 13
18317.146 16
18317.789 14
18318.432 19
18319.075 23
18319.718 13
18320.361 14
18321.004 13
18321.648 5
18322.291 4
18322.934 5
18323.577 3
18324.220 2
18324.863 2
18325.507 3
18326.150 4
18326.793 7
18327.436 11
18328.079 12
18328.723 13
18329.366 4
18330.009 4
18330.652 13
18331.296 13
18331.939 16
18332.582 20
18333.226 19
18333.869 13
18334.512 14
18335.156 10
18335.799 12
18336.443 10
18337.086 8
18337.729 8
18338.373 6
18339.016 11
18339.660 17
18340.303 12
18340.946 5
18341.590 9
18342.233 9
18342.877 4
18343.520 6
18344.164 6
18344.807 2
18345.451 5
18346.095 2
18346.738 2
18347.382 2
18348.025 2
18348.669 3
18349.312 10
18349.956 8
18350.600 10
18351.243 18
18351.887 18
18352.531 11
18353.174 12
18353.818 13
18354.462 26
18355.105 10
18355.749 8
18356.393 5
18357.037 4
18357.680 3
18358.324 10
18358.968 7
18359.612 4
18360.255 6
18360.899 6
18361.543 6
18362.187 4
18362.831 12
18363.475 6
18364.119 15
18364.762 18
18365.406 20
18366.050 9
18366.694 12
18367.338 8
18367.982 6
18368.626 11
18369.270 9
18369.914 10
18370.558 2
18371.202 11
18371.846 16
18372.490 10
18373.134 7
18373.778 6
18374.422 6
18375.066 12
18375.710 13
18376.354 7
18376.998 8
18377.642 13
18378.286 7
18378.931 18
18379.575 17
18380.219 8
18380.863 13
18381.507 12
18382.151 6
18382.796 6
18383.440 8
18384.084 10
18384.728 7
18385.372 10
18386.017 21
18386.661 17
18387.305 9
18387.949 4
18388.594 9
18389.238 14
18389.882 18
18390.527 15
18391.171 16
18391.815 14
18392.460 10
18393.104 6
18393.749 10
18394.393 5
18395.037 13
18395.682 14
18396.326 9
18396.971 11
18397.615 10
18398.260 13
18398.904 4
18399.549 5
18400.193 2
18400.838 7
18401.482 7
18402.127 2
18402.771 4
18403.416 18
18404.060 26
18404.705 17
18405.349 19
18405.994 14
18406.639 7
18407.283 6
18407.928 9
18408.572 14
18409.217 15
18409.862 18
18410.506 13
18411.151 10
18411.796 18
18412.441 15
18413.085 8
18413.730 2
18414.375 2
18415.020 6
18415.664 15
18416.309 10
18416.954 13
18417.599 14
18418.244 8
18418.888 3
18419.533 1
18420.178 8
18420.823 8
18421.468 10
18422.113 11
18422.758 11
18423.402 4
18424.047 7
18424.692 3
18425.337 3
18425.982 10
18426.627 7
18427.272 6
18427.917 2
18428.562 10
18429.207 20
18429.852 13
18430.497 8
18431.142 14
18431.787 11
18432.432 9
18433.077 9
18433.722 6
18434.368 4
18435.013 7
18435.658 8
18436.303 18
18436.948 18
18437.593 9
18438.238 14
18438.884 13
18439.529 14
18440.174 8
18440.819 5
18441.464 4
18442.110 8
18442.755 4
18443.400 5
18444.045 7
18444.691 5
18445.336 10
18445.981 14
18446.626 6
18447.272 4
18447.917 5
18448.562 2
18449.208 11
18449.853 11
18450.499 11
18451.144 14
18451.789 9
18452.435 4
18453.080 2
18453.726 0
18454.371 12
18455.017 11
18455.662 13
18456.307 14
18456.953 16
18457.598 9
18458.244 10
18458.890 6
18459.535 11
18460.181 5
18460.826 5
18461.472 9
18462.117 7
18462.763 6
18463.409 5
18464.054 5
18464.700 1
18465.345 0
18465.991 0
18466.637 8
18467.282 13
18467.928 13
18468.574 11
18469.219 13
18469.865 10
18470.511 11
18471.157 11
18471.802 12
18472.448 4
18473.094 2
18473.740 18
18474.386 15
18475.031 13
18475.677 19
18476.323 17
18476.969 9
18477.615 10
18478.261 16
18478.906 8
18479.552 7
18480.198 7
18480.844 6
18481.490 9
18482.136 11
18482.782 5
18483.428 5
18484.074 11
18484.720 16
18485.366 13
18486.012 9
18486.658 8
18487.304 15
18487.950 23
18488.596 11
18489.242 5
18489.888 1
18490.534 3
18491.180 7
18491.826 6
18492.472 2
18493.118 6
18493.765 3
18494.411 15
18495.057 26
18495.703 20
18496.349 14
18496.995 13
18497.642 6
18498.288 3
18498.934 5
18499.580 11
18500.227 25
18500.873 19
18501.519 16
18502.165 16
18502.812 5
18503.458 2
18504.104 3
18504.751 9
18505.397 9
18506.043 13
18506.690 11
18507.336 2
18507.982 11
18508.629 3
18509.275 6
18509.922 10
18510.568 23
18511.215 15
18511.861 7
18512.507 4
18513.154 4
18513.800 9
18514.447 34
18515.093 21
18515.740 26
18516.386 20
18517.033 21
18517.680 21
18518.326 9
18518.973 11
18519.619 12
18520.266 12
18520.912 11
18521.559 3
18522.206 12
18522.852 12
18523.499 12
18524.146 20
18524.792 21
18525.439 16
18526.086 20
18526.732 13
18527.379 18
18528.026 16
18528.673 8
18529.319 10
18529.966 8
18530.613 4
18531.260 8
18531.907 7
18532.553 12
18533.200 6
18533.847 1
18534.494 5
18535.141 9
18535.788 7
18536.434 13
18537.081 17
18537.728 9
18538.375 9
18539.022 1
18539.669 5
18540.316 4
18540.963 7
18541.610 5
18542.257 8
18542.904 7
18543.551 6
18544.198 8
18544.845 5
18545.492 7
18546.139 9
18546.786 4
18547.433 11
18548.080 14
18548.727 21
18549.374 16
18550.022 7
18550.669 7
18551.316 8
18551.963 9
18552.610 10
18553.257 15
18553.904 8
18554.552 14
18555.199 7
18555.846 7
18556.493 8
18557.141 2
18557.788 9
18558.435 7
18559.082 7
18559.730 10
18560.377 6
18561.024 7
18561.672 2
18562.319 7
18562.966 7
18563.614 7
18564.261 9
18564.908 8
18565.556 12
18566.203 20
18566.850 7
18567.498 6
18568.145 16
18568.793 16
18569.440 22
18570.088 22
18570.735 16
18571.383 16
18572.030 11
18572.678 3
18573.325 6
18573.973 8
18574.620 8
18575.268 9
18575.915 5
18576.563 9
18577.211 8
18577.858 13
18578.506 11
18579.153 6
18579.801 4
18580.449 4
18581.096 3
18581.744 3
18582.392 2
18583.039 3
18583.687 4
18584.335 3
18584.983 7
18585.630 10
18586.278 8
18586.926 10
18587.574 6
18588.221 5
18588.869 5
18589.517 1
18590.165 8
18590.813 16
18591.460 12
18592.108 7
18592.756 2
18593.404 5
18594.052 6
18594.700 3
18595.348 5
18595.996 10
18596.644 11
18597.291 11
18597.939 16
18598.587 16
18599.235 3
18599.883 3
18600.531 1
18601.179 1
18601.827 7
18602.475 4
18603.123 14
18603.772 13
18604.420 7
18605.068 10
18605.716 16
18606.364 10
18607.012 9
18607.660 12
18608.308 14
18608.956 13
18609.604 1
18610.253 6
18610.901 6
18611.549 4
18612.197 8
18612.845 7
18613.494 10
18614.142 22
18614.790 18
18615.438 16
18616.087 10
18616.735 9
18617.383 9
18618.032 11
18618.680 13
18619.328 9
18619.976 3
18620.625 1
18621.273 3
18621.922 2
18622.570 6
18623.218 15
18623.867 19
18624.515 14
18625.164 16
18625.812 19
18626.460 15
18627.109 16
18627.757 13
18628.406 9
18629.054 8
18629.703 11
18630.351 14
18631.000 10
18631.648 6
18632.297 8
18632.946 12
18633.594 8
18634.243 9
18634.891 9
18635.540 5
18636.189 3
18636.837 3
18637.486 8
18638.134 9
18638.783 7
18639.432 12
18640.080 10
18640.729 10
18641.378 9
18642.027 10
18642.675 14
18643.324 12
18643.973 7
18644.622 3
18645.270 3
18645.919 9
18646.568 15
18647.217 6
18647.866 8
18648.514 10
18649.163 8
18649.812 14
18650.461 8
18651.110 10
18651.759 10
18652.408 9
18653.057 5
18653.705 10
18654.354 12
18655.003 8
18655.652 9
18656.301 7
18656.950 15
18657.599 5
18658.248 11
18658.897 16
18659.546 15
18660.195 15
18660.844 10
18661.493 15
18662.143 10
18662.792 10
18663.441 11
18664.090 11
18664.739 12
18665.388 14
18666.037 14
18666.686 8
18667.335 7
18667.985 7
18668.634 3
18669.283 2
18669.932 2
18670.581 9
18671.231 3
18671.880 6
18672.529 18
18673.178 20
18673.828 10
18674.477 8
18675.126 4
18675.776 4
18676.425 10
18677.074 9
18677.724 7
18678.373 7
18679.022 6
18679.672 6
18680.321 15
18680.970 12
18681.620 14
18682.269 7
18682.919 6
18683.568 20
18684.218 28
18684.867 20
18685.517 6
18686.166 9
18686.815 2
18687.465 2
18688.115 4
18688.764 11
18689.414 6
18690.063 7
18690.713 14
18691.362 15
18692.012 10
18692.661 7
18693.311 7
18693.961 16
18694.610 16
18695.260 8
18695.910 10
18696.559 6
18697.209 7
18697.859 7
18698.508 7
18699.158 10
18699.808 6
18700.458 10
18701.107 13
18701.757 14
18702.407 9
18703.057 4
18703.706 1
18704.356 10
18705.006 9
18705.656 6
18706.306 4
18706.956 11
18707.605 23
18708.255 22
18708.905 15
18709.555 9
18710.205 9
18710.855 11
18711.505 6
18712.155 19
18712.805 14
18713.455 10
18714.105 6
18714.755 11
18715.405 19
18716.055 14
18716.705 10
18717.355 17
18718.005 18
18718.655 14
18719.305 15
18719.955 11
18720.605 12
18721.255 11
18721.905 13
18722.555 6
18723.205 8
18723.856 7
18724.506 7
18725.156 19
18725.806 20
18726.456 23
18727.106 10
18727.757 4
18728.407 6
18729.057 12
18729.707 16
18730.358 11
18731.008 13
18731.658 24
18732.308 21
18732.959 11
18733.609 14
18734.259 12
18734.910 13
18735.560 9
18736.210 5
18736.861 11
18737.511 13
18738.161 8
18738.812 8
18739.462 7
18740.113 15
18740.763 18
18741.414 16
18742.064 20
18742.715 14
18743.365 10
18744.016 11
18744.666 19
18745.317 16
18745.967 17
18746.618 9
18747.268 2
18747.919 1
18748.569 5
18749.220 8
18749.870 3
18750.521 3
18751.172 7
18751.822 11
18752.473 14
18753.124 14
18753.774 12
18754.425 11
18755.076 10
18755.726 10
18756.377 18
18757.028 16
18757.678 14
18758.329 13
18758.980 12
18759.631 6
18760.281 14
18760.932 18
18761.583 19
18762.234 16
18762.885 7
18763.535 9
18764.186 4
18764.837 4
18765.488 11
18766.139 12
18766.790 5
18767.441 8
18768.092 7
18768.743 6
18769.393 12
18770.044 12
18770.695 11
18771.346 10
18771.997 4
18772.648 12
18773.299 9
18773.950 9
18774.601 9
18775.252 5
18775.903 6
18776.554 2
18777.206 5
18777.857 8
18778.508 5
18779.159 4
18779.810 6
18780.461 4
18781.112 5
18781.763 13
18782.414 12
18783.066 17
18783.717 14
18784.368 14
18785.019 6
18785.670 12
18786.322 15
18786.973 14
18787.624 16
18788.275 14
18788.927 4
18789.578 12
18790.229 7
18790.881 3
18791.532 8
18792.183 9
18792.835 11
18793.486 7
18794.137 5
18794.789 2
18795.440 5
18796.091 11
18796.743 19
18797.394 16
18798.046 11
18798.697 7
18799.349 10
18800.000 19
18800.651 9
18801.303 1
18801.954 20
18802.606 19
18803.257 10
18803.909 9
18804.561 14
18805.212 10
18805.864 8
18806.515 6
18807.167 5
18807.818 4
18808.470 3
18809.122 0
18809.773 0
18810.425 3
18811.077 7
18811.728 10
18812.380 8
18813.032 6
18813.683 3
18814.335 6
18814.987 7
18815.638 16
18816.290 16
18816.942 14
18817.594 10
18818.245 6
18818.897 3
18819.549 10
18820.201 7
18820.853 6
18821.505 7
18822.156 12
18822.808 2
18823.460 4
18824.112 8
18824.764 4
18825.416 6
18826.068 6
18826.720 7
18827.372 4
18828.024 4
18828.675 4
18829.327 10
18829.979 6
18830.631 9
18831.283 3
18831.935 4
18832.587 8
18833.239 6
18833.892 7
18834.544 14
18835.196 18
18835.848 18
18836.500 15
18837.152 6
18837.804 4
18838.456 9
18839.108 12
18839.760 6
18840.413 8
18841.065 7
18841.717 19
18842.369 17
18843.021 5
18843.674 10
18844.326 17
18844.978 7
18845.630 7
18846.283 7
18846.935 5
18847.587 13
18848.239 21
18848.892 8
18849.544 8
18850.196 10
18850.849 6
18851.501 6
18852.153 13
18852.806 4
18853.458 4
18854.111 5
18854.763 5
18855.415 9
18856.068 10
18856.720 10
18857.373 11
18858.025 7
18858.678 8
18859.330 4
18859.983 2
18860.635 4
18861.288 9
18861.940 2
18862.593 4
18863.245 6
18863.898 10
18864.551 12
18865.203 12
18865.856 9
18866.508 10
18867.161 5
18867.814 3
18868.466 4
18869.119 6
18869.772 6
18870.424 3
18871.077 3
18871.730 9
18872.382 9
18873.035 8
18873.688 8
18874.341 5
18874.993 6
18875.646 6
18876.299 9
18876.952 12
18877.605 14
18878.257 7
18878.910 10
18879.563 9
18880.216 6
18880.869 0
18881.522 8
18882.174 3
18882.827 10
18883.480 10
18884.133 14
18884.786 9
18885.439 18
18886.092 12
18886.745 14
18887.398 15
18888.051 14
18888.704 13
18889.357 12
18890.010 9
18890.663 3
18891.316 4
18891.969 5
18892.622 24
18893.275 14
18893.928 12
18894.581 8
18895.235 5
18895.888 11
18896.541 3
18897.194 5
18897.847 6
18898.500 6
18899.153 5
18899.807 5
18900.460 7
18901.113 15
18901.766 5
18902.419 2
18903.073 7
18903.726 11
18904.379 4
18905.033 2
18905.686 1
18906.339 7
18906.992 10
18907.646 6
18908.299 11
18908.952 23
18909.606 17
18910.259 6
18910.913 10
18911.566 9
18912.219 3
18912.873 18
18913.526 11
18914.180 8
18914.833 6
18915.487 10
18916.140 8
18916.793 1
18917.447 1
18918.100 4
18918.754 4
18919.408 4
18920.061 6
18920.715 5
18921.368 2
18922.022 8
18922.675 8
18923.329 9
18923.983 4
18924.636 6
18925.290 8
18925.943 8
18926.597 12
18927.251 11
18927.904 5
18928.558 15
18929.212 19
18929.866 14
18930.519 4
18931.173 7
18931.827 9
18932.480 8
18933.134 7
18933.788 8
18934.442 3
18935.096 7
18935.749 14
18936.403 15
18937.057 5
18937.711 1
18938.365 1
18939.019 1
18939.672 22
18940.326 17
18940.980 7
18941.634 8
18942.288 6
18942.942 5
18943.596 11
18944.250 6
18944.904 3
18945.558 5
18946.212 2
18946.866 3
18947.520 5
18948.174 7
18948.828 7
18949.482 7
18950.136 5
18950.790 8
18951.444 7
18952.098 4
18952.752 11
18953.407 13
18954.061 6
18954.715 8
18955.369 7
18956.023 9
18956.677 5
18957.331 5
18957.986 17
18958.640 10
18959.294 8
18959.948 12
18960.603 15
18961.257 8
18961.911 15
18962.565 12
18963.220 4
18963.874 5
18964.528 6
18965.183 16
18965.837 7
18966.491 6
18967.146 5
18967.800 2
18968.454 3
18969.109 3
18969.763 7
18970.417 1
18971.072 7
18971.726 3
18972.381 5
18973.035 3
18973.690 6
18974.344 2
18974.999 0
18975.653 6
18976.308 5
18976.962 7
18977.617 6
18978.271 12
18978.926 4
18979.580 9
18980.235 13
18980.890 14
18981.544 8
18982.199 7
18982.853 3
18983.508 4
18984.163 5
18984.817 2
18985.472 1
18986.127 5
18986.781 9
18987.436 5
18988.091 11
18988.745 6
18989.400 13
18990.055 19
18990.710 24
18991.364 14
18992.019 16
18992.674 12
18993.329 9
18993.984 8
18994.638 5
18995.293 5
18995.948 5
18996.603 8
18997.258 8
18997.913 13
18998.568 9
18999.223 4
18999.878 1
19000.532 0
19001.187 0
19001.842 5
19002.497 7
19003.152 7
19003.807 7
19004.462 8
19005.117 17
19005.772 15
19006.427 9
19007.082 10
19007.737 15
19008.392 16
19009.048 15
19009.703 21
19010.358 16
19011.013 14
19011.668 16
19012.323 15
19012.978 10
19013.633 7
19014.289 9
19014.944 4
19015.599 4
19016.254 5
19016.909 7
19017.564 3
19018.220 17
19018.875 9
19019.530 7
19020.185 6
19020.841 5
19021.496 13
19022.151 9
19022.807 6
19023.462 2
19024.117 4
19024.773 9
19025.428 5
19026.083 3
19026.739 3
19027.394 3
19028.050 6
19028.705 6
19029.360 7
19030.016 5
19030.671 0
19031.327 2
19031.982 3
19032.638 6
19033.293 12
19033.949 13
19034.604 6
19035.260 3
19035.915 1
19036.571 3
19037.226 1
19037.882 9
19038.538 6
19039.193 9
19039.849 12
19040.504 17
19041.160 14
19041.816 8
19042.471 6
19043.127 7
19043.783 4
19044.438 6
19045.094 13
19045.750 15
19046.405 8
19047.061 8
19047.717 10
19048.373 10
19049.028 3
19049.684 2
19050.340 0
19050.996 6
19051.652 13
19052.307 17
19052.963 11
19053.619 14
19054.275 10
19054.931 6
19055.587 5
19056.242 2
19056.898 9
19057.554 5
19058.210 4
19058.866 3
19059.522 9
19060.178 6
19060.834 6
19061.490 4
19062.146 10
19062.802 12
19063.458 4
19064.114 7
19064.770 5
19065.426 7
19066.082 6
19066.738 3
19067.394 2
19068.050 10
19068.706 15
19069.363 13
19070.019 6
19070.675 2
19071.331 2
19071.987 9
19072.643 22
19073.300 15
19073.956 17
19074.612 9
19075.268 6
19075.924 7
19076.581 6
19077.237 5
19077.893 4
19078.549 4
19079.206 4
19079.862 3
19080.518 4
19081.175 1
19081.831 3
19082.487 3
19083.144 0
19083.800 6
19084.456 9
19085.113 5
19085.769 8
19086.425 9
19087.082 6
19087.738 3
19088.395 9
19089.051 2
19089.708 6
19090.364 4
19091.021 16
19091.677 10
19092.334 2
19092.990 11
19093.647 7
19094.303 11
19094.960 8
19095.616 5
19096.273 0
19096.930 9
19097.586 20
19098.243 8
19098.899 4
19099.556 0
19100.213 4
19100.869 9
19101.526 8
19102.183 1
19102.839 0
19103.496 11
19104.153 18
19104.809 12
19105.466 9
19106.123 3
19106.780 7
19107.436 9
19108.093 4
19108.750 8
19109.407 10
19110.064 10
19110.720 9
19111.377 22
19112.034 17
19112.691 12
19113.348 8
19114.005 4
19114.662 6
19115.319 4
19115.975 5
19116.632 8
19117.289 15
19117.946 14
19118.603 14
19119.260 12
19119.917 11
19120.574 12
19121.231 10
19121.888 30
19122.545 21
19123.202 19
19123.859 16
19124.516 9
19125.173 6
19125.830 3
19126.488 3
19127.145 2
19127.802 6
19128.459 5
19129.116 5
19129.773 4
19130.430 9
19131.088 5
19131.745 6
19132.402 2
19133.059 2
19133.716 3
19134.374 0
19135.031 2
19135.688 5
19136.345 9
19137.003 4
19137.660 4
19138.317 4
19138.975 3
19139.632 3
19140.289 5
19140.947 7
19141.604 8
19142.261 9
19142.919 4
19143.576 3
19144.233 4
19144.891 7
19145.548 12
19146.206 4
19146.863 4
19147.521 12
19148.178 9
19148.836 6
19149.493 1
19150.150 2
19150.808 14
19151.466 17
19152.123 14
19152.781 15
19153.438 17
19154.096 21
19154.753 19
19155.411 18
19156.069 17
19156.726 18
19157.384 17
19158.041 12
19158.699 14
19159.357 19
19160.014 8
19160.672 7
19161.330 4
19161.987 7
19162.645 5
19163.303 6
19163.961 2
19164.618 2
19165.276 8
19165.934 7
19166.592 7
19167.249 1
19167.907 4
19168.565 3
19169.223 6
19169.881 2
19170.539 3
19171.196 7
19171.854 7
19172.512 39
19173.170 29
19173.828 24
19174.486 17
19175.144 13
19175.802 7
19176.460 3
19177.118 4
19177.776 5
19178.434 6
19179.092 3
19179.750 0
19180.408 0
19181.066 10
19181.724 5
19182.382 4
19183.040 8
19183.698 2
19184.356 7
19185.014 17
19185.672 23
19186.330 19
19186.989 18
19187.647 17
19188.305 14
19188.963 14
19189.621 8
19190.279 11
19190.938 7
19191.596 16
19192.254 5
19192.912 11
19193.571 16
19194.229 11
19194.887 5
19195.545 8
19196.204 12
19196.862 5
19197.520 7
19198.179 3
19198.837 7
19199.495 9
19200.154 3
19200.812 3
19201.470 1
19202.129 0
19202.787 1
19203.446 2
19204.104 12
19204.762 6
19205.421 2
19206.079 9
19206.738 14
19207.396 7
19208.055 9
19208.713 10
19209.372 5
19210.030 3
19210.689 2
19211.347 9
19212.006 6
19212.665 6
19213.323 5
19213.982 1
19214.640 1
19215.299 11
19215.958 10
19216.616 5
19217.275 9
19217.934 5
19218.592 0
19219.251 6
19219.910 10
19220.568 9
19221.227 9
19221.886 11
19222.544 10
19223.203 3
19223.862 3
19224.521 3
19225.180 12
19225.838 14
19226.497 10
19227.156 4
19227.815 0
19228.474 3
19229.133 4
19229.791 18
19230.450 8
19231.109 5
19231.768 20
19232.427 29
19233.086 20
19233.745 13
19234.404 8
19235.063 9
19235.722 2
19236.381 11
19237.040 7
19237.699 5
19238.358 3
19239.017 5
19239.676 10
19240.335 9
19240.994 4
19241.653 6
19242.312 1
19242.971 8
19243.630 12
19244.289 8
19244.948 5
19245.608 3
19246.267 4
19246.926 6
19247.585 1
19248.244 4
19248.903 6
19249.563 2
19250.222 2
19250.881 4
19251.540 8
19252.200 23
19252.859 11
19253.518 4
19254.177 4
19254.837 4
19255.496 5
19256.155 6
19256.815 2
19257.474 3
19258.133 3
19258.793 3
19259.452 2
19260.111 5
19260.771 5
19261.430 8
19262.090 7
19262.749 7
19263.409 3
19264.068 4
19264.727 5
19265.387 5
19266.046 8
19266.706 9
19267.365 6
19268.025 6
19268.684 5
19269.344 2
19270.004 4
19270.663 4
19271.323 5
19271.982 14
19272.642 18
19273.302 15
19273.961 5
19274.621 15
19275.280 10
19275.940 10
19276.600 3
19277.259 5
19277.919 3
19278.579 5
19279.239 3
19279.898 3
19280.558 3
19281.218 10
19281.878 15
19282.537 8
19283.197 3
19283.857 9
19284.517 7
19285.176 9
19285.836 7
19286.496 4
19287.156 8
19287.816 4
19288.476 1
19289.136 4
19289.795 6
19290.455 5
19291.115 8
19291.775 16
19292.435 5
19293.095 9
19293.755 0
19294.415 3
19295.075 8
19295.735 9
19296.395 5
19297.055 5
19297.715 12
19298.375 10
19299.035 9
19299.695 10
19300.355 10
19301.015 13
19301.676 10
19302.336 6
19302.996 6
19303.656 9
19304.316 5
19304.976 3
19305.636 5
19306.297 7
19306.957 20
19307.617 18
19308.277 10
19308.937 3
19309.598 10
19310.258 8
19310.918 7
19311.578 4
19312.239 4
19312.899 4
19313.559 2
19314.219 3
19314.880 7
19315.540 7
19316.201 3
19316.861 2
19317.521 6
19318.182 9
19318.842 8
19319.502 3
19320.163 4
19320.823 5
19321.484 13
19322.144 3
19322.805 1
19323.465 6
19324.126 10
19324.786 8
19325.447 8
19326.107 2
19326.768 5
19327.428 7
19328.089 2
19328.749 4
19329.410 5
19330.070 0
19330.731 8
19331.392 8
19332.052 6
19332.713 11
19333.373 11
19334.034 8
19334.695 17
19335.355 12
19336.016 4
19336.677 6
19337.338 8
19337.998 4
19338.659 8
19339.320 12
19339.980 11
19340.641 8
19341.302 8
19341.963 9
19342.624 16
19343.284 18
19343.945 19
19344.606 10
19345.267 20
19345.928 15
19346.589 10
19347.249 11
19347.910 4
19348.571 10
19349.232 6
19349.893 4
19350.554 5
19351.215 5
19351.876 1
19352.537 2
19353.198 3
19353.859 7
19354.520 2
19355.181 0
19355.842 0
19356.503 2
19357.164 5
19357.825 6
19358.486 3
19359.147 5
19359.808 5
19360.469 7
19361.130 10
19361.792 3
19362.453 4
19363.114 11
19363.775 7
19364.436 8
19365.097 5
19365.759 5
19366.420 7
19367.081 6
19367.742 13
19368.403 18
19369.065 9
19369.726 2
19370.387 1
19371.048 3
19371.710 2
19372.371 0
19373.032 5
19373.694 7
19374.355 10
19375.016 5
19375.678 1
19376.339 12
19377.001 11
19377.662 13
19378.323 9
19378.985 9
19379.646 7
19380.308 10
19380.969 2
19381.631 4
19382.292 5
19382.954 1
19383.615 0
19384.277 0
19384.938 2
19385.600 4
19386.261 6
19386.923 8
19387.584 5
19388.246 3
19388.907 4
19389.569 2
19390.231 0
19390.892 15
19391.554 9
19392.215 5
19392.877 1
19393.539 3
19394.200 3
19394.862 0
19395.524 5
19396.186 5
19396.847 4
19397.509 9
19398.171 7
19398.833 5
19399.494 6
19400.156 4
19400.818 4
19401.480 6
19402.141 5
19402.803 9
19403.465 5
19404.127 6
19404.789 6
19405.451 5
19406.113 5
19406.774 5
19407.436 12
19408.098 3
19408.760 4
19409.422 17
19410.084 12
19410.746 4
19411.408 5
19412.070 14
19412.732 14
19413.394 5
19414.056 6
19414.718 4
19415.380 3
19416.042 0
19416.704 5
19417.366 9
19418.028 10
19418.690 7
19419.353 6
19420.015 9
19420.677 8
19421.339 9
19422.001 8
19422.663 9
19423.325 6
19423.988 1
19424.650 5
19425.312 5
19425.974 4
19426.636 10
19427.299 5
19427.961 3
19428.623 1
19429.286 3
19429.948 1
19430.610 0
19431.272 4
19431.935 7
19432.597 8
19433.259 11
19433.922 13
19434.584 15
19435.247 9
19435.909 7
19436.571 4
19437.234 4
19437.896 7
19438.559 9
19439.221 8
19439.883 4
19440.546 2
19441.208 6
19441.871 7
19442.533 1
19443.196 3
19443.858 3
19444.521 6
19445.184 11
19445.846 13
19446.509 6
19447.171 8
19447.834 7
19448.496 6
19449.159 11
19449.822 3
19450.484 4
19451.147 4
19451.810 7
19452.472 8
19453.135 6
19453.798 12
19454.460 10
19455.123 4
19455.786 0
19456.449 1
19457.111 4
19457.774 8
19458.437 7
19459.100 3
19459.762 7
19460.425 4
19461.088 4
19461.751 7
19462.414 9
19463.077 8
19463.739 8
19464.402 6
19465.065 6
19465.728 23
19466.391 19
19467.054 12
19467.717 6
19468.380 14
19469.043 12
19469.706 8
19470.369 6
19471.032 9
19471.695 7
19472.358 4
19473.021 3
19473.684 6
19474.347 5
19475.010 4
19475.673 3
19476.336 2
19476.999 19
19477.662 13
19478.325 6
19478.988 5
19479.651 6
19480.315 6
19480.978 2
19481.641 7
19482.304 4
19482.967 7
19483.631 3
19484.294 8
19484.957 2
19485.620 5
19486.283 10
19486.947 5
19487.610 1
19488.273 9
19488.937 15
19489.600 24
19490.263 28
19490.926 16
19491.590 14
19492.253 12
19492.917 5
19493.580 7
19494.243 3
19494.907 2
19495.570 1
19496.233 2
19496.897 3
19497.560 2
19498.224 1
19498.887 10
19499.551 7
19500.214 12
19500.878 6
19501.541 6
19502.205 6
19502.868 9
19503.532 16
19504.195 18
19504.859 12
19505.522 17
19506.186 22
19506.850 15
19507.513 7
19508.177 16
19508.841 7
19509.504 6
19510.168 3
19510.831 4
19511.495 3
19512.159 4
19512.823 17
19513.486 23
19514.150 19
19514.814 9
19515.477 2
19516.141 4
19516.805 8
19517.469 5
19518.133 5
19518.796 8
19519.460 7
19520.124 8
19520.788 10
19521.452 7
19522.115 13
19522.779 4
19523.443 5
19524.107 9
19524.771 9
19525.435 6
19526.099 7
19526.763 19
19527.427 11
19528.091 12
19528.755 15
19529.419 4
19530.083 4
19530.747 2
19531.411 2
19532.075 0
19532.739 0
19533.403 9
19534.067 9
19534.731 6
19535.395 4
19536.059 6
19536.723 4
19537.387 4
19538.051 1
19538.716 4
19539.380 8
19540.044 12
19540.708 11
19541.372 9
19542.036 4
19542.701 2
19543.365 9
19544.029 8
19544.693 15
19545.358 17
19546.022 11
19546.686 15
19547.350 13
19548.015 10
19548.679 8
19549.343 6
19550.008 10
19550.672 12
19551.336 9
19552.001 10
19552.665 5
19553.329 6
19553.994 12
19554.658 10
19555.323 9
19555.987 3
19556.652 4
19557.316 4
19557.980 6
19558.645 8
19559.309 1
19559.974 1
19560.638 7
19561.303 7
19561.967 11
19562.632 10
19563.297 3
19563.961 8
19564.626 7
19565.290 2
19565.955 2
19566.620 3
19567.284 13
19567.949 8
19568.613 9
19569.278 4
19569.943 6
19570.607 6
19571.272 7
19571.937 3
19572.602 1
19573.266 0
19573.931 3
19574.596 2
19575.260 6
19575.925 7
19576.590 10
19577.255 7
19577.920 3
19578.584 4
19579.249 7
19579.914 6
19580.579 4
19581.244 5
19581.909 5
19582.574 4
19583.238 14
19583.903 10
19584.568 7
19585.233 17
19585.898 17
19586.563 9
19587.228 21
19587.893 26
19588.558 17
19589.223 19
19589.888 13
19590.553 12
19591.218 16
19591.883 14
19592.548 16
19593.213 15
19593.878 14
19594.543 5
19595.209 8
19595.874 5
19596.539 8
19597.204 6
19597.869 9
19598.534 9
19599.199 8
19599.864 14
19600.530 11
19601.195 9
19601.860 11
19602.525 10
19603.191 16
19603.856 7
19604.521 9
19605.186 10
19605.852 2
19606.517 2
19607.182 7
19607.847 7
19608.513 0
19609.178 0
19609.843 10
19610.509 14
19611.174 13
19611.840 6
19612.505 3
19613.170 10
19613.836 10
19614.501 3
19615.167 4
19615.832 7
19616.498 7
19617.163 5
19617.829 3
19618.494 0
19619.160 3
19619.825 12
19620.491 7
19621.156 14
19621.822 5
19622.487 5
19623.153 5
19623.818 5
19624.484 3
19625.150 4
19625.815 3
19626.481 2
19627.146 2
19627.812 3
19628.478 1
19629.143 2
19629.809 0
19630.475 8
19631.141 2
19631.806 1
19632.472 14
19633.138 32
19633.803 21
19634.469 13
19635.135 13
19635.801 7
19636.467 4
19637.132 9
19637.798 9
19638.464 10
19639.130 6
19639.796 10
19640.462 9
19641.127 2
19641.793 7
19642.459 5
19643.125 11
19643.791 1
19644.457 0
19645.123 2
19645.789 8
19646.455 9
19647.121 12
19647.787 4
19648.453 5
19649.119 3
19649.785 5
19650.451 9
19651.117 6
19651.783 6
19652.449 9
19653.115 12
19653.781 8
19654.447 6
19655.113 8
19655.780 8
19656.446 7
19657.112 4
19657.778 4
19658.444 7
19659.110 9
19659.777 2
19660.443 11
19661.109 13
19661.775 5
19662.441 2
19663.108 3
19663.774 6
19664.440 8
19665.107 4
19665.773 14
19666.439 8
19667.105 4
19667.772 5
19668.438 2
19669.104 0
19669.771 1
19670.437 8
19671.104 9
19671.770 2
19672.436 4
19673.103 4
19673.769 4
19674.436 3
19675.102 4
19675.769 2
19676.435 10
19677.102 11
19677.768 11
19678.435 6
19679.101 8
19679.768 10
19680.434 7
19681.101 6
19681.767 2
19682.434 3
19683.100 10
19683.767 4
19684.434 4
19685.100 6
19685.767 14
19686.434 12
19687.100 15
19687.767 13
19688.434 12
19689.100 11
19689.767 4
19690.434 4
19691.100 1
19691.767 3
19692.434 4
19693.101 3
19693.767 6
19694.434 14
19695.101 17
19695.768 15
19696.435 8
19697.101 4
19697.768 6
19698.435 11
19699.102 8
19699.769 9
19700.436 12
19701.103 6
19701.769 6
19702.436 10
19703.103 10
19703.770 9
19704.437 6
19705.104 5
19705.771 9
19706.438 1
19707.105 0
19707.772 1
19708.439 7
19709.106 9
19709.773 4
19710.440 5
19711.107 2
19711.774 4
19712.441 2
19713.109 1
19713.776 4
19714.443 9
19715.110 4
19715.777 2
19716.444 3
19717.111 5
19717.779 3
19718.446 0
19719.113 6
19719.780 3
19720.447 2
19721.115 2
19721.782 5
19722.449 5
19723.116 4
19723.784 2
19724.451 1
19725.118 1
19725.785 2
19726.453 8
19727.120 6
19727.787 5
19728.455 2
19729.122 5
19729.790 7
19730.457 1
19731.124 7
19731.792 2
19732.459 5
19733.127 5
19733.794 1
19734.462 6
19735.129 9
19735.796 5
19736.464 8
19737.131 5
19737.799 5
19738.466 2
19739.134 2
19739.802 3
19740.469 6
19741.137 3
19741.804 5
19742.472 5
19743.139 5
19743.807 1
19744.475 4
19745.142 10
19745.810 17
19746.478 5
19747.145 7
19747.813 5
19748.481 1
19749.148 0
19749.816 0
19750.484 6
19751.152 4
19751.819 4
19752.487 1
19753.155 9
19753.823 11
19754.490 4
19755.158 6
19755.826 3
19756.494 10
19757.162 6
19757.830 4
19758.497 0
19759.165 2
19759.833 1
19760.501 5
19761.169 1
19761.837 6
19762.505 2
19763.173 6
19763.841 5
19764.509 4
19765.177 6
19765.845 9
19766.513 21
19767.181 15
19767.849 8
19768.517 13
19769.185 10
19769.853 17
19770.521 10
19771.189 5
19771.857 9
19772.525 1
19773.193 6
19773.861 6
19774.530 10
19775.198 7
19775.866 5
19776.534 2
19777.202 2
19777.870 2
19778.539 2
19779.207 0
19779.875 3
19780.543 5
19781.212 6
19781.880 1
19782.548 0
19783.216 0
19783.885 2
19784.553 8
19785.221 11
19785.890 9
19786.558 3
19787.226 2
19787.895 2
19788.563 7
19789.231 4
19789.900 7
19790.568 5
19791.237 5
19791.905 7
19792.573 9
19793.242 11
19793.910 7
19794.579 7
19795.247 3
19795.916 3
19796.584 0
19797.253 1
19797.921 11
19798.590 6
19799.258 6
19799.927 9
19800.596 7
19801.264 6
19801.933 2
19802.601 4
19803.270 2
19803.939 5
19804.607 15
19805.276 18
19805.945 12
19806.613 6
19807.282 3
19807.951 3
19808.619 3
19809.288 1
19809.957 4
19810.626 2
19811.294 5
19811.963 11
19812.632 10
19813.301 13
19813.969 1
19814.638 3
19815.307 0
19815.976 3
19816.645 5
19817.314 18
19817.982 12
19818.651 6
19819.320 9
19819.989 11
19820.658 4
19821.327 7
19821.996 8
19822.665 0
19823.334 1
19824.003 2
19824.672 5
19825.341 8
19826.010 6
19826.679 4
19827.348 8
19828.017 9
19828.686 7
19829.355 4
19830.024 4
19830.693 3
19831.362 5
19832.031 3
19832.700 1
19833.370 4
19834.039 4
19834.708 4
19835.377 9
19836.046 10
19836.715 13
19837.385 5
19838.054 3
19838.723 6
19839.392 6
19840.061 4
19840.731 2
19841.400 1
19842.069 1
19842.738 2
19843.408 3
19844.077 4
19844.746 3
19845.416 9
19846.085 8
19846.754 6
19847.424 1
19848.093 2
19848.763 1
19849.432 1
19850.101 1
19850.771 0
19851.440 3
19852.110 7
19852.779 11
19853.449 11
19854.118 7
19854.788 16
19855.457 9
19856.127 7
19856.796 5
19857.466 5
19858.135 5
19858.805 13
19859.474 16
19860.144 20
19860.813 15
19861.483 4
19862.153 5
19862.822 8
19863.492 10
19864.162 13
19864.831 5
19865.501 4
19866.171 3
19866.840 1
19867.510 5
19868.180 1
19868.849 0
19869.519 0
19870.189 2
19870.859 11
19871.528 11
19872.198 9
19872.868 15
19873.538 12
19874.208 8
19874.877 4
19875.547 4
19876.217 8
19876.887 3
19877.557 3
19878.227 3
19878.897 4
19879.567 2
19880.236 7
19880.906 4
19881.576 1
19882.246 1
19882.916 3
19883.586 1
19884.256 2
19884.926 8
19885.596 7
19886.266 9
19886.936 6
19887.606 6
19888.276 7
19888.946 6
19889.616 4
19890.287 6
19890.957 1
19891.627 2
19892.297 6
19892.967 7
19893.637 2
19894.307 11
19894.977 16
19895.648 7
19896.318 11
19896.988 10
19897.658 5
19898.328 7
19898.999 6
19899.669 9
19900.339 11
19901.009 10
19901.680 12
19902.350 12
19903.020 4
19903.691 2
19904.361 6
19905.031 5
19905.702 15
19906.372 20
19907.042 7
19907.713 5
19908.383 0
19909.054 1
19909.724 2
19910.394 6
19911.065 10
19911.735 2
19912.406 10
19913.076 7
19913.747 7
19914.417 9
19915.088 4
19915.758 8
19916.429 10
19917.099 7
19917.770 1
19918.440 4
19919.111 5
19919.782 2
19920.452 2
19921.123 3
19921.793 0
19922.464 5
19923.135 0
19923.805 2
19924.476 6
19925.147 3
19925.817 3
19926.488 6
19927.159 10
19927.829 3
19928.500 1
19929.171 3
19929.842 2
19930.512 4
19931.183 6
19931.854 1
19932.525 3
19933.196 1
19933.866 2
19934.537 1
19935.208 8
19935.879 10
19936.550 8
19937.221 4
19937.892 2
19938.562 7
19939.233 0
19939.904 0
19940.575 5
19941.246 5
19941.917 4
19942.588 8
19943.259 7
19943.930 2
19944.601 0
19945.272 1
19945.943 4
19946.614 1
19947.285 6
19947.956 1
19948.627 1
19949.298 5
19949.969 2
19950.641 3
19951.312 1
19951.983 0
19952.654 1
19953.325 1
19953.996 6
19954.667 3
19955.339 5
19956.010 4
19956.681 9
19957.352 9
19958.023 17
19958.695 10
19959.366 14
19960.037 10
19960.708 8
19961.380 3
19962.051 5
19962.722 1
19963.394 7
19964.065 6
19964.736 5
19965.408 6
19966.079 5
19966.750 1
19967.422 2
19968.093 3
19968.765 6
19969.436 8
19970.107 11
19970.779 7
19971.450 2
19972.122 3
19972.793 2
19973.465 0
19974.136 8
19974.808 5
19975.479 4
19976.151 5
19976.822 2
19977.494 3
19978.165 9
19978.837 7
19979.509 5
19980.180 1
19980.852 2
19981.523 3
19982.195 2
19982.867 6
19983.538 3
19984.210 1
19984.882 7
19985.553 14
19986.225 13
19986.897 10
19987.569 9
19988.240 8
19988.912 2
19989.584 4
19990.256 5
19990.927 7
19991.599 4
19992.271 6
19992.943 2
19993.615 6
19994.286 4
19994.958 7
19995.630 2
19996.302 4
19996.974 7
19997.646 13
19998.318 9
19998.990 9
19999.661 3
20000.333 4
20001.005 7
20001.677 6
20002.349 3
20003.021 7
20003.693 6
20004.365 4
20005.037 3
20005.709 5
20006.381 8
20007.053 3
20007.725 6
20008.398 6
20009.070 6
20009.742 4
20010.414 4
20011.086 1
20011.758 13
20012.430 14
20013.102 4
20013.775 1
20014.447 1
20015.119 1
20015.791 5
20016.463 4
20017.136 7
20017.808 7
20018.480 8
20019.152 6
20019.825 9
20020.497 9
20021.169 16
20021.841 14
20022.514 6
20023.186 5
20023.858 1
20024.531 2
20025.203 3
20025.875 0
20026.548 4
20027.220 9
20027.893 7
20028.565 3
20029.237 1
20029.910 9
20030.582 3
20031.255 2
20031.927 1
20032.600 1
20033.272 4
20033.945 11
20034.617 11
20035.290 4
20035.962 5
20036.635 9
20037.307 12
20037.980 8
20038.653 3
20039.325 4
20039.998 1
20040.670 9
20041.343 5
20042.016 3
20042.688 4
20043.361 5
20044.034 1
20044.706 0
20045.379 10
20046.052 10
20046.724 7
20047.397 6
20048.070 8
20048.743 7
20049.415 3
20050.088 2
20050.761 12
20051.434 5
20052.106 6
20052.779 7
20053.452 3
20054.125 1
20054.798 1
20055.471 11
20056.144 7
20056.816 5
20057.489 3
20058.162 8
20058.835 8
20059.508 6
20060.181 3
20060.854 2
20061.527 4
20062.200 9
20062.873 11
20063.546 10
20064.219 5
20064.892 7
20065.565 5
20066.238 10
20066.911 9
20067.584 12
20068.257 8
20068.930 10
20069.603 11
20070.277 5
20070.950 5
20071.623 3
20072.296 4
20072.969 3
20073.642 2
20074.315 4
20074.989 4
20075.662 6
20076.335 7
20077.008 11
20077.682 7
20078.355 1
20079.028 4
20079.701 2
20080.375 0
20081.048 1
20081.721 4
20082.394 3
20083.068 4
20083.741 2
20084.414 1
20085.088 6
20085.761 9
20086.435 9
20087.108 8
20087.781 5
20088.455 9
20089.128 13
20089.802 17
20090.475 15
20091.149 7
20091.822 5
20092.496 1
20093.169 0
20093.843 3
20094.516 5
20095.190 4
20095.863 9
20096.537 11
20097.210 4
20097.884 4
20098.557 4
20099.231 4
20099.905 5
20100.578 7
20101.252 2
20101.926 0
20102.599 1
20103.273 5
20103.947 8
20104.620 6
20105.294 5
20105.968 7
20106.641 12
20107.315 5
20107.989 5
20108.663 7
20109.336 5
20110.010 5
20110.684 0
20111.358 3
20112.031 4
20112.705 6
20113.379 2
20114.053 5
20114.727 11
20115.401 4
20116.075 1
20116.748 5
20117.422 6
20118.096 6
20118.770 6
20119.444 8
20120.118 5
20120.792 5
20121.466 10
20122.140 8
20122.814 6
20123.488 4
20124.162 1
20124.836 3
20125.510 1
20126.184 4
20126.858 3
20127.532 12
20128.206 5
20128.880 4
20129.555 12
20130.229 5
20130.903 7
20131.577 7
20132.251 2
20132.925 4
20133.599 1
20134.274 1
20134.948 3
20135.622 1
20136.296 5
20136.970 4
20137.645 1
20138.319 6
20138.993 7
20139.667 2
20140.342 2
20141.016 5
20141.690 3
20142.365 3
20143.039 7
20143.713 4
20144.388 9
20145.062 12
20145.736 8
20146.411 9
20147.085 4
20147.760 5
20148.434 3
20149.108 4
20149.783 1
20150.457 3
20151.132 0
20151.806 0
20152.481 2
20153.155 3
20153.830 2
20154.504 3
20155.179 4
20155.853 2
20156.528 1
20157.203 2
20157.877 3
20158.552 10
20159.226 6
20159.901 6
20160.576 3
20161.250 4
20161.925 5
20162.599 1
20163.274 1
20163.949 1
20164.624 0
20165.298 4
20165.973 5
20166.648 1
20167.322 2
20167.997 4
20168.672 4
20169.347 1
20170.021 1
20170.696 4
20171.371 4
20172.046 1
20172.721 7
20173.396 6
20174.070 5
20174.745 8
20175.420 6
20176.095 6
20176.770 3
20177.445 7
20178.120 9
20178.795 3
20179.470 0
20180.145 14
20180.820 13
20181.494 5
20182.169 1
20182.844 1
20183.519 5
20184.195 3
20184.870 2
20185.545 4
20186.220 7
20186.895 3
20187.570 6
20188.245 6
20188.920 10
20189.595 5
20190.270 3
20190.945 2
20191.620 4
20192.296 3
20192.971 2
20193.646 2
20194.321 2
20194.996 0
20195.672 3
20196.347 5
20197.022 8
20197.697 10
20198.373 7
20199.048 5
20199.723 6
20200.398 4
20201.074 3
20201.749 2
20202.424 9
20203.100 6
20203.775 4
20204.450 1
20205.126 5
20205.801 9
20206.476 6
20207.152 3
20207.827 4
20208.503 3
20209.178 1
20209.854 0
20210.529 12
20211.205 7
20211.880 6
20212.555 7
20213.231 4
20213.907 2
20214.582 6
20215.258 11
20215.933 5
20216.609 15
20217.284 11
20217.960 8
20218.635 16
20219.311 17
20219.987 6
20220.662 6
20221.338 6
20222.014 2
20222.689 0
20223.365 1
20224.041 6
20224.716 5
20225.392 1
20226.068 7
20226.743 11
20227.419 7
20228.095 5
20228.771 5
20229.446 7
20230.122 3
20230.798 6
20231.474 5
20232.150 0
20232.826 1
20233.501 2
20234.177 1
20234.853 6
20235.529 3
20236.205 2
20236.881 0
20237.557 0
20238.233 0
20238.909 0
20239.584 0
20240.260 4
20240.936 4
20241.612 9
20242.288 10
20242.964 4
20243.640 8
20244.316 5
20244.992 1
20245.668 1
20246.345 0
20247.021 0
20247.697 10
20248.373 16
20249.049 6
20249.725 4
20250.401 8
20251.077 2
20251.753 0
20252.430 5
20253.106 6
20253.782 2
20254.458 4
20255.134 2
20255.811 6
20256.487 3
20257.163 3
20257.839 0
20258.515 5
20259.192 2
20259.868 3
20260.544 7
20261.221 3
20261.897 0
20262.573 9
20263.250 4
20263.926 4
20264.602 0
20265.279 2
20265.955 8
20266.632 3
20267.308 7
20267.984 4
20268.661 3
20269.337 3
20270.014 11
20270.690 6
20271.367 1
20272.043 5
20272.720 1
20273.396 1
20274.073 1
20274.749 0
20275.426 3
20276.102 3
20276.779 0
20277.455 2
20278.132 3
20278.809 1
20279.485 2
20280.162 1
20280.838 1
20281.515 1
20282.192 1
20282.868 8
20283.545 8
20284.222 4
20284.898 5
20285.575 9
20286.252 10
20286.929 7
20287.605 11
20288.282 17
20288.959 11
20289.636 5
20290.312 5
20290.989 2
20291.666 2
20292.343 4
20293.020 15
20293.697 12
20294.373 6
20295.050 11
20295.727 8
20296.404 2
20297.081 2
20297.758 1
20298.435 1
20299.112 2
20299.789 9
20300.466 3
20301.143 3
20301.820 4
20302.497 0
20303.174 1
20303.851 0
20304.528 1
20305.205 4
20305.882 16
20306.559 11
20307.236 9
20307.913 2
20308.590 0
20309.267 0
20309.944 1
20310.621 12
20311.299 8
20311.976 5
20312.653 3
20313.330 3
20314.007 3
20314.684 3
20315.362 8
20316.039 4
20316.716 3
20317.393 6
20318.071 6
20318.748 5
20319.425 1
20320.102 2
20320.780 5
20321.457 7
20322.134 2
20322.812 4
20323.489 3
20324.166 3
20324.844 0
20325.521 1
20326.199 6
20326.876 2
20327.553 1
20328.231 0
20328.908 5
20329.586 9
20330.263 3
20330.941 4
20331.618 4
20332.296 1
20332.973 2
20333.651 9
20334.328 4
20335.006 1
20335.683 6
20336.361 5
20337.038 15
20337.716 10
20338.393 2
20339.071 0
20339.749 2
20340.426 5
20341.104 6
20341.782 6
20342.459 13
20343.137 12
20343.815 12
20344.492 13
20345.170 6
20345.848 4
20346.525 1
20347.203 5
20347.881 10
20348.559 8
20349.237 5
20349.914 2
20350.592 4
20351.270 1
20351.948 2
20352.626 9
20353.303 5
20353.981 5
20354.659 10
20355.337 6
20356.015 3
20356.693 3
20357.371 4
20358.049 8
20358.727 1
20359.404 5
20360.082 3
20360.760 5
20361.438 4
20362.116 3
20362.794 3
20363.472 5
20364.150 0
20364.828 0
20365.506 1
20366.184 3
20366.863 1
20367.541 8
20368.219 8
20368.897 11
20369.575 8
20370.253 4
20370.931 5
20371.609 9
20372.288 14
20372.966 5
20373.644 6
20374.322 8
20375.000 6
20375.678 4
20376.357 2
20377.035 1
20377.713 1
20378.391 1
20379.070 4
20379.748 2
20380.426 7
20381.105 7
20381.783 2
20382.461 7
20383.140 7
20383.818 5
20384.496 6
20385.175 3
20385.853 5
20386.531 5
20387.210 8
20387.888 0
20388.567 2
20389.245 2
20389.924 2
20390.602 3
20391.280 5
20391.959 1
20392.637 1
20393.316 3
20393.994 6
20394.673 1
20395.352 1
20396.030 0
20396.709 0
20397.387 5
20398.066 2
20398.744 5
20399.423 9
20400.102 13
20400.780 9
20401.459 4
20402.138 6
20402.816 0
20403.495 1
20404.174 1
20404.852 0
20405.531 1
20406.210 3
20406.888 5
20407.567 3
20408.246 0
20408.925 0
20409.604 1
20410.282 8
20410.961 2
20411.640 2
20412.319 0
20412.998 1
20413.676 2
20414.355 0
20415.034 2
20415.713 1
20416.392 1
20417.071 4
20417.750 4
20418.429 4
20419.108 1
20419.787 2
20420.465 1
20421.144 3
20421.823 1
20422.502 0
20423.181 0
20423.860 1
20424.539 5
20425.219 5
20425.898 0
20426.577 3
20427.256 5
20427.935 5
20428.614 3
20429.293 2
20429.972 1
20430.651 2
20431.330 1
20432.010 3
20432.689 1
20433.368 3
20434.047 3
20434.726 9
20435.405 4
20436.085 1
20436.764 7
20437.443 4
20438.122 5
20438.802 2
20439.481 0
20440.160 3
20440.839 9
20441.519 2
20442.198 5
20442.877 3
20443.557 6
20444.236 10
20444.916 3
20445.595 8
20446.274 7
20446.954 6
20447.633 9
20448.312 10
20448.992 9
20449.671 5
20450.351 7
20451.030 4
20451.710 5
20452.389 2
20453.069 2
20453.748 9
20454.428 7
20455.107 3
20455.787 3
20456.466 6
20457.146 7
20457.826 4
20458.505 2
20459.185 2
20459.864 4
20460.544 4
20461.224 3
20461.903 1
20462.583 3
20463.263 12
20463.942 7
20464.622 3
20465.302 1
20465.981 0
20466.661 2
20467.341 2
20468.021 5
20468.700 5
20469.380 4
20470.060 7
20470.740 4
20471.420 1
20472.099 12
20472.779 10
20473.459 3
20474.139 4
20474.819 3
20475.499 2
20476.178 0
20476.858 3
20477.538 3
20478.218 0
20478.898 8
20479.578 6
20480.258 0
20480.938 5
20481.618 6
20482.298 3
20482.978 8
20483.658 6
20484.338 3
20485.018 0
20485.698 4
20486.378 0
20487.058 4
20487.738 5
20488.418 7
20489.098 8
20489.779 11
20490.459 11
20491.139 7
20491.819 1
20492.499 0
20493.179 0
20493.859 1
20494.540 2
20495.220 5
20495.900 3
20496.580 0
20497.260 0
20497.941 1
20498.621 1
20499.301 1
20499.982 0
20500.662 1
20501.342 2
20502.022 1
20502.703 9
20503.383 16
20504.063 20
20504.744 15
20505.424 9
20506.105 8
20506.785 5
20507.465 2
20508.146 2
20508.826 2
20509.507 1
20510.187 1
20510.868 4
20511.548 3
20512.228 5
20512.909 6
20513.589 6
20514.270 5
20514.951 9
20515.631 1
20516.312 5
20516.992 3
20517.673 3
20518.353 4
20519.034 5
20519.715 6
20520.395 4
20521.076 2
20521.756 4
20522.437 5
20523.118 1
20523.798 3
20524.479 2
20525.160 4
20525.840 4
20526.521 4
20527.202 3
20527.883 3
20528.563 3
20529.244 2
20529.925 3
20530.606 4
20531.287 8
20531.967 3
20532.648 3
20533.329 5
20534.010 9
20534.691 2
20535.372 0
20536.052 2
20536.733 4
20537.414 5
20538.095 11
20538.776 6
20539.457 2
20540.138 4
20540.819 5
20541.500 5
20542.181 2
20542.862 5
20543.543 3
20544.224 3
20544.905 1
20545.586 1
20546.267 2
20546.948 0
20547.629 3
20548.310 5
20548.991 1
20549.672 3
20550.353 2
20551.035 2
20551.716 2
20552.397 8
20553.078 7
20553.759 1
20554.440 3
20555.122 4
20555.803 3
20556.484 2
20557.165 2
20557.846 11
20558.528 9
20559.209 3
20559.890 1
20560.572 9
20561.253 7
20561.934 4
20562.615 4
20563.297 7
20563.978 2
20564.659 1
20565.341 1
20566.022 1
20566.704 0
20567.385 2
20568.066 2
20568.748 7
20569.429 5
20570.111 6
20570.792 5
20571.474 5
20572.155 3
20572.837 4
20573.518 5
20574.200 7
20574.881 2
20575.563 5
20576.244 5
20576.926 7
20577.607 13
20578.289 7
20578.970 3
20579.652 9
20580.334 4
20581.015 1
20581.697 1
20582.379 7
20583.060 4
20583.742 3
20584.424 3
20585.105 4
20585.787 2
20586.469 4
20587.150 6
20587.832 5
20588.514 1
20589.196 1
20589.877 7
20590.559 3
20591.241 2
20591.923 1
20592.605 4
20593.286 4
20593.968 4
20594.650 4
20595.332 1
20596.014 0
20596.696 3
20597.378 1
20598.060 7
20598.741 5
20599.423 1
20600.105 0
20600.787 1
20601.469 3
20602.151 1
20602.833 6
20603.515 4
20604.197 1
20604.879 3
20605.561 9
20606.243 3
20606.925 5
20607.607 7
20608.289 3
20608.972 1
20609.654 3
20610.336 5
20611.018 1
20611.700 9
20612.382 4
20613.064 3
20613.746 7
20614.429 9
20615.111 7
20615.793 3
20616.475 2
20617.157 1
20617.840 2
20618.522 5
20619.204 2
20619.886 3
20620.569 2
20621.251 2
20621.933 3
20622.616 3
20623.298 0
20623.980 0
20624.663 0
20625.345 7
20626.027 6
20626.710 5
20627.392 7
20628.074 2
20628.757 4
20629.439 5
20630.122 5
20630.804 6
20631.487 5
20632.169 3
20632.852 4
20633.534 6
20634.217 3
20634.899 1
20635.582 3
20636.264 11
20636.947 9
20637.629 6
20638.312 5
20638.994 7
20639.677 10
20640.360 7
20641.042 6
20641.725 8
20642.408 1
20643.090 4
20643.773 1
20644.456 0
20645.138 3
20645.821 3
20646.504 6
20647.186 4
20647.869 4
20648.552 1
20649.235 2
20649.917 1
20650.600 1
20651.283 1
20651.966 2
20652.648 1
20653.331 0
20654.014 1
20654.697 0
20655.380 0
20656.063 2
20656.746 3
20657.428 3
20658.111 0
20658.794 5
20659.477 6
20660.160 12
20660.843 8
20661.526 6
20662.209 5
20662.892 3
20663.575 4
20664.258 4
20664.941 6
20665.624 9
20666.307 9
20666.990 11
20667.673 3
20668.356 5
20669.039 8
20669.722 4
20670.405 4
20671.089 9
20671.772 12
20672.455 5
20673.138 1
20673.821 3
20674.504 2
20675.187 0
20675.871 0
20676.554 2
20677.237 10
20677.920 18
20678.603 21
20679.287 22
20679.970 13
20680.653 3
20681.337 0
20682.020 2
20682.703 4
20683.386 8
20684.070 6
20684.753 1
20685.436 3
20686.120 1
20686.803 0
20687.487 4
20688.170 3
20688.853 6
20689.537 4
20690.220 8
20690.904 10
20691.587 7
20692.271 7
20692.954 3
20693.638 8
20694.321 3
20695.005 1
20695.688 1
20696.372 2
20697.055 1
20697.739 1
20698.422 10
20699.106 3
20699.789 4
20700.473 10
20701.157 5
20701.840 3
20702.524 2
20703.208 5
20703.891 4
20704.575 3
20705.259 1
20705.942 1
20706.626 0
20707.310 3
20707.993 6
20708.677 7
20709.361 2
20710.045 3
20710.728 1
20711.412 5
20712.096 13
20712.780 13
20713.464 5
20714.147 4
20714.831 2
20715.515 3
20716.199 9
20716.883 7
20717.567 4
20718.250 0
20718.934 2
20719.618 1
20720.302 1
20720.986 0
20721.670 3
20722.354 4
20723.038 2
20723.722 0
20724.406 2
20725.090 2
20725.774 7
20726.458 14
20727.142 7
20727.826 12
20728.510 5
20729.194 5
20729.878 3
20730.562 0
20731.247 2
20731.931 4
20732.615 1
20733.299 0
20733.983 0
20734.667 6
20735.351 11
20736.036 8
20736.720 4
20737.404 1
20738.088 8
20738.772 3
20739.457 6
20740.141 11
20740.825 6
20741.510 9
20742.194 19
20742.878 32
20743.562 20
20744.247 14
20744.931 11
20745.615 6
20746.300 4
20746.984 1
20747.668 1
20748.353 3
20749.037 0
20749.722 1
20750.406 2
20751.091 2
20751.775 3
20752.459 4
20753.144 2
20753.828 1
20754.513 1
20755.197 0
20755.882 1
20756.566 0
20757.251 0
20757.935 1
20758.620 0
20759.305 2
20759.989 13
20760.674 12
20761.358 9
20762.043 22
20762.728 13
20763.412 7
20764.097 3
20764.782 2
20765.466 3
20766.151 4
20766.836 5
20767.520 2
20768.205 1
20768.890 1
20769.574 7
20770.259 6
20770.944 4
20771.629 3
20772.314 1
20772.998 3
20773.683 5
20774.368 4
20775.053 1
20775.738 6
20776.422 5
20777.107 5
20777.792 16
20778.477 8
20779.162 6
20779.847 4
20780.532 1
20781.217 7
20781.902 10
20782.587 9
20783.272 12
20783.957 12
20784.642 3
20785.327 7
20786.012 6
20786.697 4
20787.382 2
20788.067 6
20788.752 5
20789.437 8
20790.122 2
20790.807 3
20791.492 6
20792.177 12
20792.862 5
20793.547 14
20794.233 9
20794.918 2
20795.603 5
20796.288 7
20796.973 6
20797.658 5
20798.344 7
20799.029 13
20799.714 7
20800.399 2
20801.085 3
20801.770 5
20802.455 3
20803.140 0
20803.826 4
20804.511 7
20805.196 8
20805.882 4
20806.567 1
20807.252 0
20807.938 1
20808.623 7
20809.309 5
20809.994 2
20810.679 4
20811.365 3
20812.050 2
20812.736 1
20813.421 3
20814.107 1
20814.792 2
20815.478 1
20816.163 2
20816.849 4
20817.534 4
20818.220 1
20818.905 2
20819.591 0
20820.276 12
20820.962 11
20821.648 12
20822.333 5
20823.019 7
20823.704 10
20824.390 2
20825.076 6
20825.761 8
20826.447 5
20827.133 3
20827.818 1
20828.504 4
20829.190 5
20829.876 0
20830.561 6
20831.247 8
20831.933 3
20832.619 2
20833.304 4
20833.990 2
20834.676 1
20835.362 0
20836.048 0
20836.734 1
20837.419 4
20838.105 0
20838.791 1
20839.477 5
20840.163 5
20840.849 0
20841.535 0
20842.221 3
20842.907 6
20843.593 1
20844.279 2
20844.965 1
20845.651 2
20846.337 3
20847.023 6
20847.709 6
20848.395 14
20849.081 13
20849.767 23
20850.453 17
20851.139 10
20851.825 5
20852.511 4
20853.197 3
20853.883 5
20854.569 5
20855.256 4
20855.942 1
20856.628 5
20857.314 8
20858.000 13
20858.686 8
20859.373 10
20860.059 7
20860.745 5
20861.431 13
20862.118 21
20862.804 10
20863.490 10
20864.177 11
20864.863 8
20865.549 5
20866.235 5
20866.922 4
20867.608 9
20868.295 5
20868.981 1
20869.667 0
20870.354 5
20871.040 5
20871.727 5
20872.413 2
20873.099 0
20873.786 2
20874.472 1
20875.159 6
20875.845 5
20876.532 4
20877.218 1
20877.905 0
20878.591 1
20879.278 2
20879.964 8
20880.651 5
20881.338 1
20882.024 5
20882.711 7
20883.397 4
20884.084 0
20884.771 3
20885.457 1
20886.144 0
20886.831 0
20887.517 1
20888.204 4
20888.891 9
20889.577 9
20890.264 10
20890.951 6
20891.638 2
20892.324 2
20893.011 0
20893.698 1
20894.385 0
20895.071 0
20895.758 2
20896.445 2
20897.132 0
20897.819 8
20898.506 4
20899.193 0
20899.879 2
20900.566 3
20901.253 1
20901.940 6
20902.627 3
20903.314 2
20904.001 4
20904.688 10
20905.375 6
20906.062 3
20906.749 0
20907.436 0
20908.123 3
20908.810 2
20909.497 2
20910.184 3
20910.871 5
20911.558 3
20912.245 0
20912.932 2
20913.619 1
20914.307 4
20914.994 2
20915.681 0
20916.368 1
20917.055 0
20917.742 0
20918.429 3
20919.117 1
20919.804 1
20920.491 0
20921.178 0
20921.866 5
20922.553 5
20923.240 3
20923.927 2
20924.615 0
20925.302 2
20925.989 1
20926.677 0
20927.364 1
20928.051 0
20928.739 6
20929.426 2
20930.113 1
20930.801 1
20931.488 13
20932.176 14
20932.863 5
20933.550 1
20934.238 3
20934.925 6
20935.613 8
20936.300 3
20936.988 3
20937.675 3
20938.363 1
20939.050 0
20939.738 1
20940.425 4
20941.113 4
20941.801 0
20942.488 1
20943.176 0
20943.863 0
20944.551 4
20945.239 3
20945.926 2
20946.614 2
20947.302 1
20947.989 2
20948.677 0
20949.365 3
20950.052 7
20950.740 7
20951.428 3
20952.115 1
20952.803 3
20953.491 2
20954.179 1
20954.867 2
20955.554 3
20956.242 7
20956.930 5
20957.618 5
20958.306 8
20958.994 1
20959.681 5
20960.369 1
20961.057 0
20961.745 1
20962.433 1
20963.121 6
20963.809 2
20964.497 2
20965.185 9
20965.873 6
20966.561 5
20967.249 5
20967.937 4
20968.625 1
20969.313 0
20970.001 6
20970.689 8
20971.377 7
20972.065 10
20972.753 10
20973.441 8
20974.129 6
20974.817 2
20975.505 3
20976.193 1
20976.882 1
20977.570 0
20978.258 2
20978.946 1
20979.634 2
20980.323 1
20981.011 0
20981.699 8
20982.387 4
20983.075 4
20983.764 4
20984.452 6
20985.140 12
20985.829 13
20986.517 16
20987.205 10
20987.894 8
20988.582 4
20989.270 6
20989.959 5
20990.647 3
20991.335 1
20992.024 1
20992.712 4
20993.401 0
20994.089 0
20994.777 3
20995.466 5
20996.154 0
20996.843 0
20997.531 0
20998.220 0
20998.908 6
20999.597 6
21000.285 3
21000.974 1
21001.662 1
21002.351 4
21003.040 8
21003.728 6
21004.417 0
21005.105 1
21005.794 2
21006.483 2
21007.171 1
21007.860 0
21008.549 1
21009.237 3
21009.926 3
21010.615 5
21011.303 3
21011.992 1
21012.681 3
21013.370 8
21014.058 6
21014.747 3
21015.436 0
21016.125 1
21016.813 0
21017.502 2
21018.191 0
21018.880 1
21019.569 1
21020.258 0
21020.946 3
21021.635 6
21022.324 5
21023.013 3
21023.702 4
21024.391 6
21025.080 6
21025.769 4
21026.458 0
21027.147 5
21027.836 5
21028.525 7
21029.214 6
21029.903 4
21030.592 2
21031.281 0
21031.970 4
21032.659 9
21033.348 2
21034.037 2
21034.726 3
21035.415 0
21036.104 4
21036.794 3
21037.483 0
21038.172 1
21038.861 11
21039.550 7
21040.239 3
21040.929 0
21041.618 2
21042.307 12
21042.996 9
21043.685 9
21044.375 9
21045.064 6
21045.753 5
21046.443 0
21047.132 2
21047.821 0
21048.510 0
21049.200 1
21049.889 3
21050.579 1
21051.268 1
21051.957 10
21052.647 7
21053.336 3
21054.025 0
21054.715 1
21055.404 5
21056.094 2
21056.783 2
21057.473 3
21058.162 5
21058.852 1
21059.541 4
21060.231 4
21060.920 4
21061.610 2
21062.299 0
21062.989 1
21063.678 4
21064.368 3
21065.058 7
21065.747 14
21066.437 10
21067.126 6
21067.816 7
21068.506 5
21069.195 1
21069.885 6
21070.575 11
21071.264 4
21071.954 2
21072.644 3
21073.334 2
21074.023 5
21074.713 0
21075.403 0
21076.093 3
21076.782 6
21077.472 8
21078.162 3
21078.852 3
21079.542 5
21080.231 3
21080.921 1
21081.611 1
21082.301 1
21082.991 1
21083.681 3
21084.371 7
21085.061 6
21085.751 5
21086.440 0
21087.130 7
21087.820 2
21088.510 3
21089.200 1
21089.890 5
21090.580 2
21091.270 1
21091.960 1
21092.650 4
21093.341 4
21094.031 1
21094.721 1
21095.411 0
21096.101 1
21096.791 4
21097.481 14
21098.171 5
21098.861 0
21099.551 0
21100.242 0
21100.932 2
21101.622 6
21102.312 9
21103.002 4
21103.693 2
21104.383 2
21105.073 0
21105.763 1
21106.454 7
21107.144 4
21107.834 2
21108.525 0
21109.215 1
21109.905 7
21110.596 0
21111.286 0
21111.976 2
21112.667 1
21113.357 0
21114.047 0
21114.738 3
21115.428 1
21116.119 0
21116.809 2
21117.500 5
21118.190 5
21118.880 2
21119.571 5
21120.261 1
21120.952 0
21121.642 1
21122.333 5
21123.023 5
21123.714 2
21124.405 1
21125.095 0
21125.786 0
21126.476 1
21127.167 0
21127.858 0
21128.548 5
21129.239 3
21129.930 5
21130.620 10
21131.311 11
21132.002 4
21132.692 1
21133.383 0
21134.074 0
21134.764 1
21135.455 0
21136.146 0
21136.837 6
21137.527 10
21138.218 2
21138.909 0
21139.600 0
21140.291 1
21140.981 0
21141.672 2
21142.363 1
21143.054 9
21143.745 0
21144.436 3
21145.127 3
21145.818 0
21146.509 0
21147.199 0
21147.890 3
21148.581 2
21149.272 0
21149.963 2
21150.654 3
21151.345 2
21152.036 4
21152.727 2
21153.418 6
21154.109 3
21154.801 3
21155.492 0
21156.183 4
21156.874 4
21157.565 3
21158.256 3
21158.947 4
21159.638 7
21160.329 1
21161.021 2
21161.712 5
21162.403 2
21163.094 1
21163.785 0
21164.477 1
21165.168 3
21165.859 2
21166.550 0
21167.241 5
21167.933 2
21168.624 0
21169.315 2
21170.007 2
21170.698 1
21171.389 5
21172.081 2
21172.772 15
21173.463 11
21174.155 4
21174.846 2
21175.538 3
21176.229 1
21176.920 5
21177.612 3
21178.303 7
21178.995 10
21179.686 4
21180.378 0
21181.069 10
21181.761 9
21182.452 6
21183.144 6
21183.835 2
21184.527 1
21185.218 1
21185.910 0
21186.601 1
21187.293 1
21187.985 2
21188.676 2
21189.368 1
21190.059 0
21190.751 5
21191.443 5
21192.134 0
21192.826 4
21193.518 3
21194.209 1
21194.901 1
21195.593 0
21196.285 0
21196.976 3
21197.668 3
21198.360 1
21199.052 1
21199.744 1
21200.435 1
21201.127 1
21201.819 1
21202.511 1
21203.203 0
21203.895 2
21204.586 8
21205.278 5
21205.970 6
21206.662 3
21207.354 3
21208.046 1
21208.738 0
21209.430 0
21210.122 3
21210.814 0
21211.506 4
21212.198 5
21212.890 6
21213.582 0
21214.274 0
21214.966 1
21215.658 2
21216.350 5
21217.042 2
21217.734 0
21218.426 6
21219.118 8
21219.810 4
21220.503 7
21221.195 2
21221.887 2
21222.579 2
21223.271 1
21223.963 2
21224.656 0
21225.348 3
21226.040 1
21226.732 0
21227.424 2
21228.117 2
21228.809 5
21229.501 2
21230.194 0
21230.886 0
21231.578 0
21232.270 3
21232.963 5
21233.655 3
21234.348 2
21235.040 0
21235.732 2
21236.425 12
21237.117 14
21237.809 7
21238.502 7
21239.194 3
21239.887 4
21240.579 5
21241.272 2
21241.964 4
21242.657 1
21243.349 2
21244.042 2
21244.734 2
21245.427 4
21246.119 4
21246.812 3
21247.504 2
21248.197 2
21248.890 7
21249.582 12
21250.275 13
21250.967 6
21251.660 4
21252.353 11
21253.045 4
21253.738 4
21254.431 5
21255.123 1
21255.816 3
21256.509 5
21257.202 2
21257.894 1
21258.587 0
21259.280 0
21259.973 3
21260.665 2
21261.358 0
21262.051 5
21262.744 1
21263.437 3
21264.130 8
21264.822 5
21265.515 7
21266.208 1
21266.901 2
21267.594 2
21268.287 7
21268.980 5
21269.673 3
21270.366 1
21271.059 1
21271.752 6
21272.445 5
21273.137 1
21273.830 0
21274.524 0
21275.217 0
21275.910 0
21276.603 0
21277.296 3
21277.989 2
21278.682 1
21279.375 0
21280.068 0
21280.761 1
21281.454 9
21282.147 10
21282.841 3
21283.534 5
21284.227 7
21284.920 1
21285.613 1
21286.306 1
21287.000 0
21287.693 1
21288.386 0
21289.079 0
21289.773 2
21290.466 1
21291.159 3
21291.852 5
21292.546 6
21293.239 7
21293.932 5
21294.626 8
21295.319 9
21296.012 11
21296.706 7
21297.399 1
21298.093 1
21298.786 7
21299.479 7
21300.173 0
21300.866 3
21301.560 2
21302.253 0
21302.947 0
21303.640 1
21304.334 6
21305.027 4
21305.721 2
21306.414 2
21307.108 0
21307.801 1
21308.495 2
21309.188 1
21309.882 4
21310.576 2
21311.269 7
21311.963 5
21312.657 1
21313.350 1
21314.044 0
21314.737 1
21315.431 0
21316.125 3
21316.819 4
21317.512 3
21318.206 1
21318.900 0
21319.593 4
21320.287 5
21320.981 3
21321.675 3
21322.369 4
21323.062 0
21323.756 2
21324.450 0
21325.144 7
21325.838 7
21326.532 11
21327.225 10
21327.919 5
21328.613 4
21329.307 6
21330.001 5
21330.695 0
21331.389 0
21332.083 5
21332.777 11
21333.471 6
21334.165 1
21334.859 0
21335.553 0
21336.247 1
21336.941 2
21337.635 2
21338.329 3
21339.023 5
21339.717 2
21340.411 1
21341.105 4
21341.799 3
21342.493 4
21343.187 2
21343.882 1
21344.576 3
21345.270 6
21345.964 3
21346.658 0
21347.352 0
21348.047 1
21348.741 6
21349.435 3
21350.129 1
21350.824 2
21351.518 0
21352.212 0
21352.906 3
21353.601 0
21354.295 2
21354.989 2
21355.684 4
21356.378 2
21357.072 3
21357.767 7
21358.461 4
21359.156 3
21359.850 6
21360.544 4
21361.239 3
21361.933 4
21362.628 2
21363.322 0
21364.017 2
21364.711 0
21365.406 2
21366.100 0
21366.795 0
21367.489 3
21368.184 3
21368.878 2
21369.573 5
21370.267 6
21370.962 5
21371.656 5
21372.351 1
21373.046 3
21373.740 7
21374.435 7
21375.130 8
21375.824 7
21376.519 4
21377.214 12
21377.908 6
21378.603 6
21379.298 5
21379.992 5
21380.687 7
21381.382 7
21382.077 4
21382.771 2
21383.466 2
21384.161 4
21384.856 2
21385.551 2
21386.246 0
21386.940 1
21387.635 7
21388.330 6
21389.025 3
21389.720 2
21390.415 2
21391.110 2
21391.805 11
21392.499 15
21393.194 9
21393.889 7
21394.584 1
21395.279 1
21395.974 1
21396.669 4
21397.364 6
21398.059 10
21398.754 5
21399.449 0
21400.144 1
21400.840 1
21401.535 0
21402.230 4
21402.925 4
21403.620 4
21404.315 3
21405.010 2
21405.705 1
21406.400 2
21407.096 3
21407.791 4
21408.486 3
21409.181 0
21409.876 0
21410.572 0
21411.267 5
21411.962 4
21412.657 1
21413.353 2
21414.048 0
21414.743 8
21415.438 13
21416.134 4
21416.829 3
21417.524 1
21418.220 4
21418.915 3
21419.611 4
21420.306 7
21421.001 9
21421.697 4
21422.392 5
21423.088 7
21423.783 2
21424.478 1
21425.174 8
21425.869 4
21426.565 1
21427.260 0
21427.956 0
21428.651 15
21429.347 12
21430.042 6
21430.738 4
21431.434 1
21432.129 2
21432.825 6
21433.520 4
21434.216 5
21434.912 4
21435.607 4
21436.303 7
21436.998 6
21437.694 0
21438.390 0
21439.086 0
21439.781 0
21440.477 1
21441.173 4
21441.868 3
21442.564 1
21443.260 1
21443.956 1
21444.651 2
21445.347 1
21446.043 0
21446.739 0
21447.435 0
21448.130 1
21448.826 2
21449.522 2
21450.218 0
21450.914 0
21451.610 4
21452.306 3
21453.002 4
21453.698 3
21454.393 2
21455.089 3
21455.785 2
21456.481 5
21457.177 3
21457.873 6
21458.569 4
21459.265 8
21459.961 9
21460.657 10
21461.353 2
21462.049 1
21462.746 4
21463.442 4
21464.138 2
21464.834 0
21465.530 0
21466.226 5
21466.922 2
21467.618 2
21468.315 2
21469.011 2
21469.707 2
21470.403 5
21471.099 4
21471.795 2
21472.492 0
21473.188 0
21473.884 0
21474.580 2
21475.277 4
21475.973 2
21476.669 2
21477.366 1
21478.062 0
21478.758 10
21479.455 3
21480.151 1
21480.847 5
21481.544 0
21482.240 0
21482.936 4
21483.633 6
21484.329 1
21485.026 9
21485.722 9
21486.419 2
21487.115 1
21487.812 3
21488.508 11
21489.205 7
21489.901 5
21490.598 2
21491.294 3
21491.991 7
21492.687 2
21493.384 2
21494.080 2
21494.777 4
21495.474 4
21496.170 3
21496.867 4
21497.563 3
21498.260 3
21498.957 1
21499.653 1
21500.350 1
21501.047 3
21501.743 2
21502.440 1
21503.137 0
21503.834 2
21504.530 1
21505.227 1
21505.924 1
21506.621 2
21507.318 1
21508.014 0
21508.711 0
21509.408 1
21510.105 2
21510.802 1
21511.499 7
21512.195 8
21512.892 2
21513.589 7
21514.286 10
21514.983 4
21515.680 2
21516.377 6
21517.074 10
21517.771 3
21518.468 0
21519.165 4
21519.862 10
21520.559 7
21521.256 6
21521.953 1
21522.650 1
21523.347 1
21524.044 7
21524.741 10
21525.438 2
[truncated: 11,636 more chars]
