# Supplementary material for: LIMPIC: a computational method for the separation of protein MALDI-TOF-MS signals from noise
Source: BMC Bioinformatics. 2007 Mar 26;8:101. doi: 10.1186/1471-2105-8-101 (PMC1847688; doi:10.1186/1471-2105-8-101)
Supplement: Additional File 2 — Compressed archive of 30 text files, containing MALDI-TOF-MS data acquired from in-vitro protein mixtures. The text files are arranged in 6 folders, each referring to a different cytochrome C concentration. [file 1471-2105-8-101-S2.zip › SOL_50_TXT/SOL_calib_06c.txt]

4990.610 0
4990.946 0
4991.282 0
4991.618 0
4991.953 0
4992.289 0
4992.625 0
4992.961 0
4993.297 2539
4993.632 2545
4993.968 2446
4994.304 2395
4994.640 2374
4994.976 2262
4995.312 2268
4995.647 2317
4995.983 2353
4996.319 2524
4996.655 2615
4996.991 2606
4997.327 2528
4997.663 2492
4997.999 2571
4998.335 2542
4998.671 2719
4999.007 2702
4999.343 2583
4999.679 2548
5000.015 2590
5000.351 2672
5000.687 2645
5001.023 2491
5001.359 2580
5001.695 2660
5002.031 2487
5002.368 2447
5002.704 2497
5003.040 2581
5003.376 2543
5003.712 2471
5004.048 2446
5004.384 2593
5004.721 2565
5005.057 2533
5005.393 2536
5005.729 2648
5006.066 2559
5006.402 2579
5006.738 2590
5007.074 2437
5007.411 2371
5007.747 2514
5008.083 2551
5008.419 2611
5008.756 2473
5009.092 2490
5009.428 2649
5009.765 2463
5010.101 2491
5010.438 2540
5010.774 2553
5011.110 2543
5011.447 2532
5011.783 2480
5012.120 2416
5012.456 2469
5012.793 2408
5013.129 2357
5013.466 2520
5013.802 2524
5014.139 2669
5014.475 2568
5014.812 2549
5015.148 2588
5015.485 2483
5015.821 2399
5016.158 2454
5016.494 2388
5016.831 2539
5017.168 2579
5017.504 2606
5017.841 2491
5018.178 2382
5018.514 2499
5018.851 2531
5019.188 2525
5019.524 2446
5019.861 2495
5020.198 2574
5020.534 2673
5020.871 2726
5021.208 2707
5021.545 2580
5021.881 2491
5022.218 2417
5022.555 2436
5022.892 2325
5023.229 2270
5023.565 2267
5023.902 2386
5024.239 2441
5024.576 2483
5024.913 2490
5025.250 2414
5025.586 2437
5025.923 2502
5026.260 2575
5026.597 2498
5026.934 2456
5027.271 2348
5027.608 2237
5027.945 2289
5028.282 2414
5028.619 2407
5028.956 2383
5029.293 2447
5029.630 2569
5029.967 2627
5030.304 2522
5030.641 2679
5030.978 2570
5031.315 2567
5031.652 2533
5031.990 2467
5032.327 2608
5032.664 2744
5033.001 2696
5033.338 2526
5033.675 2535
5034.012 2523
5034.350 2527
5034.687 2512
5035.024 2466
5035.361 2373
5035.698 2394
5036.036 2443
5036.373 2394
5036.710 2390
5037.047 2416
5037.385 2323
5037.722 2408
5038.059 2623
5038.397 2551
5038.734 2451
5039.071 2407
5039.409 2467
5039.746 2553
5040.083 2403
5040.421 2431
5040.758 2541
5041.096 2624
5041.433 2538
5041.771 2527
5042.108 2554
5042.445 2482
5042.783 2423
5043.120 2477
5043.458 2504
5043.795 2386
5044.133 2564
5044.470 2488
5044.808 2365
5045.145 2461
5045.483 2562
5045.821 2650
5046.158 2550
5046.496 2603
5046.833 2553
5047.171 2599
5047.509 2592
5047.846 2615
5048.184 2501
5048.522 2373
5048.859 2491
5049.197 2459
5049.535 2545
5049.872 2562
5050.210 2661
5050.548 2685
5050.885 2602
5051.223 2645
5051.561 2545
5051.899 2458
5052.237 2555
5052.574 2554
5052.912 2489
5053.250 2688
5053.588 2504
5053.926 2522
5054.263 2511
5054.601 2424
5054.939 2461
5055.277 2444
5055.615 2473
5055.953 2430
5056.291 2395
5056.629 2333
5056.967 2459
5057.305 2604
5057.643 2564
5057.981 2424
5058.319 2385
5058.657 2265
5058.995 2456
5059.333 2501
5059.671 2479
5060.009 2561
5060.347 2571
5060.685 2546
5061.023 2415
5061.361 2479
5061.699 2381
5062.037 2282
5062.375 2376
5062.713 2438
5063.052 2441
5063.390 2463
5063.728 2495
5064.066 2568
5064.404 2621
5064.742 2451
5065.081 2490
5065.419 2557
5065.757 2544
5066.095 2599
5066.434 2470
5066.772 2344
5067.110 2497
5067.448 2537
5067.787 2416
5068.125 2404
5068.463 2434
5068.802 2425
5069.140 2343
5069.478 2284
5069.817 2324
5070.155 2314
5070.494 2359
5070.832 2307
5071.170 2498
5071.509 2645
5071.847 2550
5072.186 2429
5072.524 2293
5072.863 2448
5073.201 2438
5073.540 2520
5073.878 2564
5074.217 2620
5074.555 2562
5074.894 2474
5075.232 2565
5075.571 2517
5075.909 2502
5076.248 2467
5076.587 2355
5076.925 2272
5077.264 2294
5077.602 2322
5077.941 2434
5078.280 2420
5078.618 2426
5078.957 2380
5079.296 2318
5079.634 2356
5079.973 2475
5080.312 2527
5080.651 2562
5080.989 2604
5081.328 2542
5081.667 2516
5082.006 2555
5082.344 2490
5082.683 2344
5083.022 2424
5083.361 2646
5083.700 2634
5084.038 2606
5084.377 2484
5084.716 2420
5085.055 2389
5085.394 2476
5085.733 2602
5086.072 2573
5086.411 2599
5086.750 2419
5087.089 2411
5087.428 2453
5087.767 2296
5088.105 2416
5088.444 2483
5088.783 2407
5089.123 2250
5089.462 2307
5089.801 2381
5090.140 2454
5090.479 2418
5090.818 2394
5091.157 2384
5091.496 2276
5091.835 2407
5092.174 2371
5092.513 2300
5092.852 2258
5093.192 2315
5093.531 2380
5093.870 2312
5094.209 2198
5094.548 2303
5094.887 2279
5095.227 2203
5095.566 2303
5095.905 2364
5096.244 2386
5096.584 2453
5096.923 2390
5097.262 2430
5097.602 2444
5097.941 2462
5098.280 2497
5098.619 2400
5098.959 2293
5099.298 2306
5099.638 2332
5099.977 2353
5100.316 2400
5100.656 2451
5100.995 2535
5101.335 2345
5101.674 2332
5102.013 2231
5102.353 2205
5102.692 2343
5103.032 2224
5103.371 2209
5103.711 2284
5104.050 2290
5104.390 2380
5104.729 2332
5105.069 2412
5105.408 2457
5105.748 2495
5106.088 2552
5106.427 2388
5106.767 2300
5107.106 2317
5107.446 2330
5107.786 2315
5108.125 2281
5108.465 2233
5108.805 2278
5109.144 2243
5109.484 2213
5109.824 2302
5110.163 2365
5110.503 2386
5110.843 2236
5111.183 2215
5111.522 2271
5111.862 2366
5112.202 2411
5112.542 2416
5112.881 2493
5113.221 2466
5113.561 2301
5113.901 2211
5114.241 2254
5114.581 2152
5114.921 2266
5115.260 2271
5115.600 2220
5115.940 2255
5116.280 2261
5116.620 2129
5116.960 2281
5117.300 2291
5117.640 2262
5117.980 2308
5118.320 2408
5118.660 2432
5119.000 2394
5119.340 2361
5119.680 2405
5120.020 2474
5120.360 2447
5120.700 2307
5121.040 2348
5121.380 2367
5121.720 2326
5122.060 2331
5122.401 2304
5122.741 2335
5123.081 2355
5123.421 2264
5123.761 2270
5124.101 2087
5124.442 2095
5124.782 2221
5125.122 2341
5125.462 2298
5125.802 2216
5126.143 2149
5126.483 2133
5126.823 2049
5127.163 2119
5127.504 2126
5127.844 2199
5128.184 2277
5128.525 2452
5128.865 2329
5129.205 2183
5129.546 2271
5129.886 2287
5130.226 2410
5130.567 2400
5130.907 2500
5131.248 2534
5131.588 2562
5131.929 2588
5132.269 2509
5132.609 2382
5132.950 2259
5133.290 2360
5133.631 2316
5133.971 2229
5134.312 2223
5134.652 2266
5134.993 2257
5135.334 2285
5135.674 2274
5136.015 2369
5136.355 2230
5136.696 2130
5137.036 2181
5137.377 2131
5137.718 2152
5138.058 2317
5138.399 2282
5138.740 2232
5139.080 2250
5139.421 2376
5139.762 2536
5140.102 2429
5140.443 2477
5140.784 2327
5141.125 2314
5141.465 2318
5141.806 2303
5142.147 2236
5142.488 2203
5142.828 2199
5143.169 2244
5143.510 2306
5143.851 2210
5144.192 2356
5144.533 2304
5144.873 2153
5145.214 2172
5145.555 2334
5145.896 2406
5146.237 2264
5146.578 2221
5146.919 2191
5147.260 2219
5147.601 2311
5147.942 2383
5148.283 2283
5148.624 2259
5148.965 2227
5149.306 2293
5149.647 2306
5149.988 2304
5150.329 2282
5150.670 2363
5151.011 2385
5151.352 2365
5151.693 2461
5152.034 2420
5152.375 2440
5152.716 2648
5153.058 2728
5153.399 2523
5153.740 2323
5154.081 2199
5154.422 2198
5154.763 2255
5155.105 2350
5155.446 2413
5155.787 2335
5156.128 2345
5156.470 2278
5156.811 2274
5157.152 2240
5157.493 2269
5157.835 2273
5158.176 2273
5158.517 2156
5158.859 2169
5159.200 2298
5159.541 2419
5159.883 2296
5160.224 2315
5160.565 2305
5160.907 2297
5161.248 2372
5161.590 2392
5161.931 2467
5162.273 2479
5162.614 2426
5162.955 2314
5163.297 2223
5163.638 2217
5163.980 2266
5164.321 2235
5164.663 2201
5165.005 2185
5165.346 2320
5165.688 2459
5166.029 2483
5166.371 2353
5166.712 2270
5167.054 2174
5167.396 2140
5167.737 2177
5168.079 2097
5168.420 2097
5168.762 2182
5169.104 2344
5169.445 2275
5169.787 2290
5170.129 2522
5170.471 2441
5170.812 2448
5171.154 2419
5171.496 2370
5171.838 2310
5172.179 2226
5172.521 2283
5172.863 2271
5173.205 2184
5173.546 2221
5173.888 2369
5174.230 2277
5174.572 2265
5174.914 2271
5175.256 2259
5175.598 2131
5175.939 2208
5176.281 2253
5176.623 2253
5176.965 2240
5177.307 2238
5177.649 2203
5177.991 2197
5178.333 2315
5178.675 2326
5179.017 2344
5179.359 2197
5179.701 2135
5180.043 2132
5180.385 2099
5180.727 2075
5181.069 2038
5181.411 2176
5181.753 2162
5182.095 2197
5182.438 2282
5182.780 2315
5183.122 2199
5183.464 2219
5183.806 2188
5184.148 2231
5184.490 2196
5184.833 2067
5185.175 2107
5185.517 1986
5185.859 2004
5186.202 2022
5186.544 2118
5186.886 2158
5187.228 2299
5187.571 2202
5187.913 2205
5188.255 2170
5188.597 2234
5188.940 2170
5189.282 2151
5189.624 2098
5189.967 2194
5190.309 2203
5190.652 2244
5190.994 2266
5191.336 2201
5191.679 2250
5192.021 2171
5192.364 2144
5192.706 2166
5193.049 2104
5193.391 2267
5193.733 2255
5194.076 2330
5194.418 2374
5194.761 2347
5195.103 2244
5195.446 2363
5195.789 2452
5196.131 2370
5196.474 2332
5196.816 2331
5197.159 2281
5197.501 2283
5197.844 2246
5198.187 2222
5198.529 2242
5198.872 2274
5199.215 2214
5199.557 2194
5199.900 2270
5200.243 2244
5200.585 2245
5200.928 2156
5201.271 2110
5201.614 2230
5201.956 2242
5202.299 2211
5202.642 2216
5202.985 2092
5203.327 2076
5203.670 2049
5204.013 2144
5204.356 2154
5204.699 2137
5205.042 2201
5205.384 2167
5205.727 2189
5206.070 2172
5206.413 2189
5206.756 2107
5207.099 2140
5207.442 2221
5207.785 2182
5208.128 2240
5208.471 2311
5208.814 2302
5209.157 2200
5209.500 2115
5209.843 2124
5210.186 2321
5210.529 2328
5210.872 2220
5211.215 2201
5211.558 2132
5211.901 2221
5212.244 2295
5212.587 2219
5212.930 2243
5213.273 2300
5213.617 2246
5213.960 2255
5214.303 2251
5214.646 2199
5214.989 2099
5215.332 1954
5215.676 2028
5216.019 2117
5216.362 2191
5216.705 2245
5217.049 2251
5217.392 2219
5217.735 2091
5218.078 1992
5218.422 2037
5218.765 2087
5219.108 2144
5219.452 2066
5219.795 2053
5220.138 2091
5220.482 2039
5220.825 2126
5221.168 2137
5221.512 2167
5221.855 2186
5222.199 2177
5222.542 2174
5222.886 2229
5223.229 2252
5223.572 2201
5223.916 2198
5224.259 2121
5224.603 2100
5224.946 2138
5225.290 2174
5225.633 2165
5225.977 2230
5226.321 2313
5226.664 2332
5227.008 2215
5227.351 2237
5227.695 2200
5228.038 2228
5228.382 2159
5228.726 2246
5229.069 2220
5229.413 2241
5229.757 2210
5230.100 2265
5230.444 2186
5230.788 2108
5231.131 2091
5231.475 2033
5231.819 2158
5232.163 2126
5232.506 2082
5232.850 2096
5233.194 2147
5233.538 2163
5233.882 2101
5234.225 2028
5234.569 1944
5234.913 1932
5235.257 2077
5235.601 2141
5235.945 2068
5236.288 2038
5236.632 2240
5236.976 2225
5237.320 2180
5237.664 2143
5238.008 2072
5238.352 2078
5238.696 2054
5239.040 2073
5239.384 2130
5239.728 2181
5240.072 2226
5240.416 2299
5240.760 2197
5241.104 2277
5241.448 2223
5241.792 2053
5242.136 2077
5242.480 2123
5242.824 2128
5243.168 2164
5243.513 2274
5243.857 2195
5244.201 2070
5244.545 2047
5244.889 1974
5245.233 1938
5245.578 2010
5245.922 2106
5246.266 2036
5246.610 1993
5246.954 1914
5247.299 1953
5247.643 2131
5247.987 2118
5248.331 2363
5248.676 2297
5249.020 2112
5249.364 2218
5249.709 2211
5250.053 2221
5250.397 2211
5250.742 1972
5251.086 1986
5251.430 2096
5251.775 2026
5252.119 2053
5252.464 1906
5252.808 1897
5253.152 1861
5253.497 1887
5253.841 1988
5254.186 2042
5254.530 2029
5254.875 1998
5255.219 1881
5255.564 1851
5255.908 1836
5256.253 1891
5256.597 2031
5256.942 2075
5257.287 2156
5257.631 2058
5257.976 2143
5258.320 2129
5258.665 1990
5259.010 1927
5259.354 1996
5259.699 2053
5260.043 2040
5260.388 2061
5260.733 2065
5261.078 2074
5261.422 2093
5261.767 2037
5262.112 2048
5262.456 2091
5262.801 2110
5263.146 2143
5263.491 2122
5263.835 2212
5264.180 2254
5264.525 2205
5264.870 2084
5265.215 2054
5265.560 2023
5265.904 2123
5266.249 2140
5266.594 2117
5266.939 1994
5267.284 1952
5267.629 1975
5267.974 1944
5268.319 1991
5268.664 2041
5269.009 2102
5269.354 2153
5269.699 2176
5270.044 2055
5270.389 2051
5270.734 2015
5271.079 2082
5271.424 2080
5271.769 1963
5272.114 1943
5272.459 2044
5272.804 2061
5273.149 2033
5273.494 2170
5273.839 2186
5274.184 2019
5274.529 2059
5274.875 2008
5275.220 1993
5275.565 2124
5275.910 2079
5276.255 1941
5276.600 2014
5276.946 1985
5277.291 1947
5277.636 2037
5277.981 2050
5278.327 2190
5278.672 2194
5279.017 2228
5279.362 2281
5279.708 2276
5280.053 2261
5280.398 2202
5280.744 2094
5281.089 2157
5281.434 2080
5281.780 2026
5282.125 1983
5282.471 2018
5282.816 1990
5283.161 2061
5283.507 2084
5283.852 2096
5284.198 2061
5284.543 2089
5284.889 2169
5285.234 2147
5285.580 2093
5285.925 2046
5286.271 2052
5286.616 2138
5286.962 2100
5287.307 2015
5287.653 1977
5287.998 1933
5288.344 2006
5288.690 2001
5289.035 2002
5289.381 2061
5289.726 2032
5290.072 2123
5290.418 2079
5290.763 1969
5291.109 1973
5291.455 2040
5291.800 2003
5292.146 2041
5292.492 2031
5292.838 2047
5293.183 1922
5293.529 1918
5293.875 1905
5294.221 1969
5294.566 2043
5294.912 2029
5295.258 2087
5295.604 2057
5295.950 1983
5296.296 2021
5296.641 2070
5296.987 2096
5297.333 1997
5297.679 1994
5298.025 2037
5298.371 2097
5298.717 2147
5299.063 2155
5299.409 2232
5299.755 2208
5300.101 2161
5300.447 2194
5300.793 2272
5301.139 2122
5301.485 2174
5301.831 2182
5302.177 2166
5302.523 2144
5302.869 2189
5303.215 2126
5303.561 2048
5303.907 2060
5304.253 2042
5304.599 2105
5304.945 2072
5305.292 2067
5305.638 2026
5305.984 2152
5306.330 2100
5306.676 2038
5307.022 2190
5307.369 2304
5307.715 2182
5308.061 2117
5308.407 2032
5308.754 2000
5309.100 2035
5309.446 1999
5309.792 2122
5310.139 2160
5310.485 2262
5310.831 2250
5311.178 2172
5311.524 1990
5311.870 1863
5312.217 1933
5312.563 2045
5312.909 1976
5313.256 1947
5313.602 1960
5313.949 1995
5314.295 2100
5314.642 2105
5314.988 2176
5315.334 2200
5315.681 2242
5316.027 2078
5316.374 1999
5316.720 2134
5317.067 2116
5317.413 2218
5317.760 2193
5318.107 2092
5318.453 1997
5318.800 1997
5319.146 2044
5319.493 2021
5319.840 2014
5320.186 1888
5320.533 1935
5320.879 1964
5321.226 1997
5321.573 2087
5321.919 1958
5322.266 1933
5322.613 2041
5322.960 2037
5323.306 2014
5323.653 1987
5324.000 2024
5324.347 2015
5324.693 2088
5325.040 2118
5325.387 2197
5325.734 2129
5326.080 2054
5326.427 2038
5326.774 2054
5327.121 2114
5327.468 2163
5327.815 2122
5328.162 2013
5328.509 1997
5328.855 1968
5329.202 1957
5329.549 1947
5329.896 1902
5330.243 1842
5330.590 1904
5330.937 1941
5331.284 2011
5331.631 2043
5331.978 2047
5332.325 1962
5332.672 1900
5333.019 1992
5333.366 1894
5333.713 1972
5334.060 1976
5334.407 1917
5334.755 1985
5335.102 2063
5335.449 1996
5335.796 1884
5336.143 1951
5336.490 2015
5336.837 2053
5337.185 2050
5337.532 1931
5337.879 1779
5338.226 1849
5338.573 1895
5338.921 1832
5339.268 1958
5339.615 1900
5339.962 1907
5340.310 1927
5340.657 1912
5341.004 1940
5341.352 2089
5341.699 2050
5342.046 2011
5342.394 2101
5342.741 2250
5343.088 2166
5343.436 2197
5343.783 2296
5344.130 2212
5344.478 2153
5344.825 2061
5345.173 2000
5345.520 1986
5345.868 1953
5346.215 1979
5346.563 1952
5346.910 1936
5347.258 1996
5347.605 2068
5347.953 2116
5348.300 2034
5348.648 1897
5348.995 1911
5349.343 1976
5349.690 2066
5350.038 2007
5350.386 2020
5350.733 1998
5351.081 2027
5351.429 2090
5351.776 2061
5352.124 2029
5352.472 2126
5352.819 2179
5353.167 2110
5353.515 2089
5353.862 2063
5354.210 2011
5354.558 2010
5354.906 1960
5355.253 1907
5355.601 1917
5355.949 1989
5356.297 2006
5356.645 1944
5356.992 1887
5357.340 1860
5357.688 1910
5358.036 1894
5358.384 1849
5358.732 1825
5359.080 1910
5359.427 1842
5359.775 1874
5360.123 1854
5360.471 1831
5360.819 1966
5361.167 1919
5361.515 1875
5361.863 1791
5362.211 1889
5362.559 1833
5362.907 1908
5363.255 2029
5363.603 2019
5363.951 2036
5364.299 2008
5364.647 2087
5364.995 2080
5365.343 1935
5365.692 1930
5366.040 1971
5366.388 1906
5366.736 1937
5367.084 1933
5367.432 1948
5367.780 1865
5368.129 1865
5368.477 1860
5368.825 2089
5369.173 2092
5369.521 2092
5369.870 2142
5370.218 2091
5370.566 1995
5370.914 1917
5371.263 1915
5371.611 2020
5371.959 1913
5372.308 1941
5372.656 1877
5373.004 1813
5373.353 1928
5373.701 2023
5374.049 2083
5374.398 1987
5374.746 1886
5375.095 1973
5375.443 1977
5375.791 2005
5376.140 2166
5376.488 2065
5376.837 1997
5377.185 2017
5377.534 2101
5377.882 2047
5378.231 1893
5378.579 1921
5378.928 2018
5379.276 2051
5379.625 2107
5379.974 2104
5380.322 2075
5380.671 2152
5381.019 2130
5381.368 1962
5381.717 1920
5382.065 1770
5382.414 1868
5382.762 1968
5383.111 1989
5383.460 1982
5383.808 2074
5384.157 1953
5384.506 1941
5384.855 2038
5385.203 2202
5385.552 2190
5385.901 2226
5386.250 2139
5386.598 2024
5386.947 1946
5387.296 1849
5387.645 1858
5387.994 1845
5388.342 1781
5388.691 1983
5389.040 1978
5389.389 1953
5389.738 1866
5390.087 1914
5390.436 1935
5390.785 1951
5391.134 1961
5391.483 1990
5391.831 1984
5392.180 1936
5392.529 1945
5392.878 2021
5393.227 2036
5393.576 2035
5393.925 2042
5394.274 1994
5394.623 1929
5394.973 2015
5395.322 1965
5395.671 1911
5396.020 1968
5396.369 2053
5396.718 2046
5397.067 2071
5397.416 1928
5397.765 1938
5398.115 1822
5398.464 1751
5398.813 1853
5399.162 1921
5399.511 1987
5399.860 1930
5400.210 1903
5400.559 1957
5400.908 1924
5401.257 1996
5401.607 1934
5401.956 1919
5402.305 1935
5402.655 1894
5403.004 1838
5403.353 1748
5403.703 1851
5404.052 1906
5404.401 2004
5404.751 2157
5405.100 2168
5405.449 2024
5405.799 2094
5406.148 2039
5406.498 1986
5406.847 1890
5407.196 1859
5407.546 1812
5407.895 1863
5408.245 1973
5408.594 1926
5408.944 1854
5409.293 1874
5409.643 1973
5409.992 1971
5410.342 2029
5410.692 2043
5411.041 2061
5411.391 1998
5411.740 2039
5412.090 1936
5412.440 1990
5412.789 2064
5413.139 1991
5413.488 1975
5413.838 1966
5414.188 1932
5414.537 1895
5414.887 1971
5415.237 2056
5415.587 2001
5415.936 2017
5416.286 2196
5416.636 2190
5416.986 2121
5417.335 2026
5417.685 2074
5418.035 2111
5418.385 2027
5418.735 2044
5419.084 2043
5419.434 1998
5419.784 2052
5420.134 2143
5420.484 2159
5420.834 2050
5421.184 2080
5421.534 1947
5421.883 1744
5422.233 1825
5422.583 1880
5422.933 1925
5423.283 1839
5423.633 1841
5423.983 1825
5424.333 1841
5424.683 1742
5425.033 1783
5425.383 1935
5425.733 2025
5426.083 2089
5426.433 2001
5426.784 1947
5427.134 1986
5427.484 1885
5427.834 1899
5428.184 1914
5428.534 1991
5428.884 2110
5429.234 2018
5429.585 2061
5429.935 1965
5430.285 1896
5430.635 1858
5430.985 1829
5431.336 1816
5431.686 1775
5432.036 1855
5432.386 1893
5432.737 1894
5433.087 1903
5433.437 1848
5433.788 1910
5434.138 2011
5434.488 2045
5434.838 2014
5435.189 1972
5435.539 1919
5435.890 1833
5436.240 1784
5436.590 1851
5436.941 1885
5437.291 1939
5437.642 1925
5437.992 1884
5438.343 1887
5438.693 1891
5439.043 1896
5439.394 1900
5439.744 1900
5440.095 1948
5440.445 1945
5440.796 1849
5441.147 1749
5441.497 1804
5441.848 1932
5442.198 2129
5442.549 2071
5442.899 2016
5443.250 1987
5443.601 1877
5443.951 1842
5444.302 1971
5444.653 2051
5445.003 1873
5445.354 1946
5445.705 1936
5446.055 1910
5446.406 1875
5446.757 1924
5447.107 1973
5447.458 1969
5447.809 1925
5448.160 1776
5448.511 1873
5448.861 1926
5449.212 1859
5449.563 1813
5449.914 1818
5450.265 1854
5450.615 1927
5450.966 1905
5451.317 1954
5451.668 2081
5452.019 2052
5452.370 2095
5452.721 1966
5453.072 1939
5453.423 1900
5453.774 1901
5454.125 1865
5454.476 1799
5454.826 1895
5455.177 1865
5455.528 1948
5455.880 2064
5456.231 2114
5456.582 2143
5456.933 2154
5457.284 2044
5457.635 1988
5457.986 1949
5458.337 1913
5458.688 1961
5459.039 1952
5459.390 1918
5459.741 1965
5460.093 1912
5460.444 1840
5460.795 1921
5461.146 1852
5461.497 1826
5461.849 1867
5462.200 1879
5462.551 1874
5462.902 1727
5463.253 1807
5463.605 1806
5463.956 1811
5464.307 1823
5464.659 1868
5465.010 1929
5465.361 1787
5465.713 1766
5466.064 1780
5466.415 1772
5466.767 1804
5467.118 1732
5467.469 1846
5467.821 1836
5468.172 1803
5468.524 1862
5468.875 1781
5469.227 1797
5469.578 1754
5469.929 1815
5470.281 1896
5470.632 1809
5470.984 1811
5471.335 1780
5471.687 1800
5472.038 1804
5472.390 1773
5472.742 1832
5473.093 1922
5473.445 1844
5473.796 1919
5474.148 1906
5474.500 1857
5474.851 1871
5475.203 1890
5475.554 1891
5475.906 1912
5476.258 1926
5476.609 1799
5476.961 1848
5477.313 1742
5477.665 1754
5478.016 1839
5478.368 1816
5478.720 1915
5479.072 1915
5479.423 1974
5479.775 1949
5480.127 1983
5480.479 1894
5480.831 1930
5481.182 1923
5481.534 1824
5481.886 1837
5482.238 1875
5482.590 1899
5482.942 1900
5483.294 1896
5483.646 1896
5483.997 1885
5484.349 1909
5484.701 1869
5485.053 1897
5485.405 1837
5485.757 1898
5486.109 1824
5486.461 1803
5486.813 1723
5487.165 1717
5487.517 1766
5487.869 1819
5488.221 1753
5488.573 1713
5488.926 1643
5489.278 1728
5489.630 1711
5489.982 1681
5490.334 1710
5490.686 1823
5491.038 1852
5491.390 1841
5491.743 1808
5492.095 1890
5492.447 1900
5492.799 1818
5493.151 1810
5493.504 1845
5493.856 1797
5494.208 1770
5494.560 1739
5494.913 1898
5495.265 1849
5495.617 1815
5495.969 1711
5496.322 1612
5496.674 1582
5497.026 1712
5497.379 1691
5497.731 1730
5498.084 1708
5498.436 1721
5498.788 1838
5499.141 1739
5499.493 1600
5499.846 1507
5500.198 1526
5500.550 1658
5500.903 1659
5501.255 1713
5501.608 1738
5501.960 1730
5502.313 1755
5502.665 1895
5503.018 1968
5503.370 1903
5503.723 2044
5504.076 1987
5504.428 1833
5504.781 1725
5505.133 1706
5505.486 1750
5505.839 1787
5506.191 1789
5506.544 1861
5506.896 1794
5507.249 1784
5507.602 1795
5507.955 1770
5508.307 1839
5508.660 1896
5509.013 1918
5509.365 1907
5509.718 1786
5510.071 1728
5510.424 1732
5510.776 1802
5511.129 1812
5511.482 1827
5511.835 1726
5512.188 1610
5512.540 1717
5512.893 1736
5513.246 1743
5513.599 1651
5513.952 1546
5514.305 1519
5514.658 1533
5515.011 1579
5515.364 1594
5515.717 1720
5516.069 1717
5516.422 1847
5516.775 1777
5517.128 1777
5517.481 1904
5517.834 1817
5518.187 1766
5518.540 1797
5518.893 1773
5519.246 1623
5519.600 1610
5519.953 1652
5520.306 1786
5520.659 1875
5521.012 1858
5521.365 1805
5521.718 1716
5522.071 1758
5522.424 1851
5522.778 1864
5523.131 1766
5523.484 1685
5523.837 1725
5524.190 1807
5524.544 1705
5524.897 1679
5525.250 1730
5525.603 1816
5525.957 1789
5526.310 1723
5526.663 1781
5527.016 1772
5527.370 1845
5527.723 1802
5528.076 1764
5528.430 1661
5528.783 1608
5529.136 1673
5529.490 1778
5529.843 1773
5530.197 1749
5530.550 1741
5530.903 1706
5531.257 1679
5531.610 1732
5531.964 1746
5532.317 1768
5532.671 1685
5533.024 1653
5533.378 1654
5533.731 1751
5534.085 1795
5534.438 1822
5534.792 1881
5535.145 1803
5535.499 1828
5535.853 1726
5536.206 1799
5536.560 1759
5536.913 1695
5537.267 1814
5537.621 1819
5537.974 1851
5538.328 1827
5538.682 1693
5539.035 1685
5539.389 1711
5539.743 1748
5540.096 1702
5540.450 1837
5540.804 1748
5541.158 1739
5541.511 1771
5541.865 1801
5542.219 1793
5542.573 1837
5542.927 1833
5543.280 1805
5543.634 1800
5543.988 1632
5544.342 1623
5544.696 1658
5545.050 1734
5545.403 1789
5545.757 1661
5546.111 1723
5546.465 1902
5546.819 1850
5547.173 1745
5547.527 1735
5547.881 1710
5548.235 1638
5548.589 1575
5548.943 1652
5549.297 1654
5549.651 1652
5550.005 1688
5550.359 1713
5550.713 1673
5551.067 1675
5551.421 1575
5551.775 1685
5552.129 1817
5552.484 1789
5552.838 1716
5553.192 1856
5553.546 1806
5553.900 1725
5554.254 1667
5554.608 1637
5554.963 1723
5555.317 1846
5555.671 1819
5556.025 1790
5556.380 1703
5556.734 1700
5557.088 1748
5557.442 1914
5557.797 1986
5558.151 1980
5558.505 1903
5558.859 1840
5559.214 1825
5559.568 1722
5559.922 1690
5560.277 1661
5560.631 1634
5560.986 1629
5561.340 1607
5561.694 1588
5562.049 1691
5562.403 1685
5562.758 1708
5563.112 1564
5563.467 1574
5563.821 1647
5564.176 1774
5564.530 1865
5564.885 1905
5565.239 1904
5565.594 1789
5565.948 1794
5566.303 1770
5566.657 1716
5567.012 1686
5567.366 1675
5567.721 1735
5568.076 1753
5568.430 1757
5568.785 1705
5569.140 1779
5569.494 1732
5569.849 1721
5570.203 1697
5570.558 1678
5570.913 1602
5571.268 1693
5571.622 1658
5571.977 1701
5572.332 1846
5572.687 1815
5573.041 1750
5573.396 1606
5573.751 1647
5574.106 1769
5574.460 1896
5574.815 1862
5575.170 1811
5575.525 1768
5575.880 1777
5576.235 1742
5576.590 1751
5576.944 1804
5577.299 1844
5577.654 1798
5578.009 1834
5578.364 1786
5578.719 1911
5579.074 1792
5579.429 1690
5579.784 1802
5580.139 1741
5580.494 1789
5580.849 1779
5581.204 1770
5581.559 1775
5581.914 1716
5582.269 1763
5582.624 1744
5582.979 1626
5583.334 1657
5583.690 1689
5584.045 1651
5584.400 1677
5584.755 1667
5585.110 1587
5585.465 1667
5585.820 1685
5586.176 1817
5586.531 1788
5586.886 1726
5587.241 1699
5587.596 1769
5587.952 1634
5588.307 1653
5588.662 1519
5589.017 1448
5589.373 1447
5589.728 1495
5590.083 1593
5590.439 1727
5590.794 1740
5591.149 1667
5591.505 1550
5591.860 1519
5592.215 1501
5592.571 1583
5592.926 1626
5593.282 1664
5593.637 1817
5593.992 1712
5594.348 1666
5594.703 1713
5595.059 1681
5595.414 1672
5595.770 1659
5596.125 1724
5596.481 1717
5596.836 1656
5597.192 1693
5597.547 1559
5597.903 1480
5598.259 1567
5598.614 1621
5598.970 1696
5599.325 1728
5599.681 1694
5600.037 1612
5600.392 1780
5600.748 1688
5601.103 1645
5601.459 1654
5601.815 1586
5602.171 1625
5602.526 1802
5602.882 1893
5603.238 1836
5603.593 1763
5603.949 1720
5604.305 1741
5604.661 1789
5605.016 1823
5605.372 1683
5605.728 1631
5606.084 1600
5606.440 1527
5606.796 1546
5607.151 1556
5607.507 1592
5607.863 1638
5608.219 1680
5608.575 1732
5608.931 1713
5609.287 1777
5609.643 1791
5609.999 1729
5610.355 1669
5610.711 1608
5611.066 1613
5611.422 1590
5611.778 1605
5612.134 1640
5612.490 1687
5612.847 1741
5613.203 1745
5613.559 1660
5613.915 1609
5614.271 1598
5614.627 1577
5614.983 1736
5615.339 1833
5615.695 1806
5616.051 1835
5616.407 1845
5616.764 1886
5617.120 1780
5617.476 1697
5617.832 1672
5618.188 1673
5618.545 1685
5618.901 1623
5619.257 1700
5619.613 1730
5619.970 1683
5620.326 1626
5620.682 1744
5621.038 1861
5621.395 1793
5621.751 1688
5622.107 1691
5622.464 1728
5622.820 1678
5623.176 1534
5623.533 1459
5623.889 1544
5624.245 1672
5624.602 1679
5624.958 1605
5625.315 1622
5625.671 1568
5626.028 1673
5626.384 1697
5626.741 1629
5627.097 1571
5627.454 1478
5627.810 1507
5628.167 1521
5628.523 1633
5628.880 1680
5629.236 1751
5629.593 1757
5629.949 1804
5630.306 1829
5630.662 1770
5631.019 1768
5631.376 1675
5631.732 1719
5632.089 1696
5632.446 1751
5632.802 1798
5633.159 1747
5633.516 1749
5633.872 1739
5634.229 1771
5634.586 1682
5634.942 1651
5635.299 1683
5635.656 1662
5636.013 1678
5636.370 1698
5636.726 1675
5637.083 1760
5637.440 1715
5637.797 1735
5638.154 1822
5638.510 1795
5638.867 1693
5639.224 1655
5639.581 1664
5639.938 1713
5640.295 1723
5640.652 1697
5641.009 1683
5641.366 1708
5641.723 1685
5642.079 1660
5642.436 1740
5642.793 1794
5643.150 1837
5643.507 1888
5643.864 1855
5644.221 1865
5644.578 2012
5644.936 2109
5645.293 2101
5645.650 2056
5646.007 1924
5646.364 1980
5646.721 1853
5647.078 1874
5647.435 1913
5647.792 1962
5648.149 2069
5648.507 2135
5648.864 2202
5649.221 2088
5649.578 2247
5649.935 2391
5650.293 2552
5650.650 2594
5651.007 2561
5651.364 2648
5651.722 2669
5652.079 2489
5652.436 2534
5652.793 2582
5653.151 2519
5653.508 2325
5653.865 2349
5654.223 2211
5654.580 2059
5654.937 2001
5655.295 1991
5655.652 1896
5656.010 1899
5656.367 1936
5656.724 1847
5657.082 1866
5657.439 1842
5657.797 1790
5658.154 1819
5658.512 1735
5658.869 1785
5659.227 1765
5659.584 1726
5659.942 1724
5660.299 1766
5660.657 1754
5661.014 1852
5661.372 1829
5661.729 1757
5662.087 1774
5662.445 1780
5662.802 1719
5663.160 1653
5663.518 1742
5663.875 1824
5664.233 1815
5664.590 1805
5664.948 1783
5665.306 1780
5665.664 1908
5666.021 1871
5666.379 1944
5666.737 1914
5667.094 1904
5667.452 1904
5667.810 1919
5668.168 1937
5668.526 1825
5668.883 1834
5669.241 1759
5669.599 1721
5669.957 1722
5670.315 1828
5670.673 1751
5671.030 1712
5671.388 1725
5671.746 1885
5672.104 1715
5672.462 1700
5672.820 1772
5673.178 1774
5673.536 1723
5673.894 1664
5674.252 1694
5674.610 1709
5674.968 1772
5675.326 1737
5675.684 1726
5676.042 1630
5676.400 1768
5676.758 1783
5677.116 1743
5677.474 1698
5677.832 1700
5678.190 1713
5678.548 1701
5678.906 1711
5679.265 1652
5679.623 1629
5679.981 1609
5680.339 1573
5680.697 1578
5681.055 1728
5681.414 1755
5681.772 1640
5682.130 1622
5682.488 1706
5682.847 1656
5683.205 1652
5683.563 1592
5683.921 1608
5684.280 1691
5684.638 1755
5684.996 1712
5685.355 1703
5685.713 1726
5686.071 1843
5686.430 1774
5686.788 1736
5687.146 1784
5687.505 1664
5687.863 1621
5688.222 1783
5688.580 1787
5688.938 1787
5689.297 1705
5689.655 1718
5690.014 1753
5690.372 1807
5690.731 1800
5691.089 1848
5691.448 1826
5691.806 1800
5692.165 1731
5692.523 1658
5692.882 1727
5693.240 1656
5693.599 1698
5693.958 1713
5694.316 1639
5694.675 1627
5695.034 1631
5695.392 1568
5695.751 1711
5696.109 1754
5696.468 1735
5696.827 1770
5697.186 1869
5697.544 1865
5697.903 1804
5698.262 1771
5698.620 1675
5698.979 1564
5699.338 1623
5699.697 1709
5700.055 1717
5700.414 1828
5700.773 1758
5701.132 1717
5701.491 1788
5701.850 1777
5702.208 1709
5702.567 1638
5702.926 1632
5703.285 1672
5703.644 1751
5704.003 1824
5704.362 1814
5704.721 1712
5705.080 1647
5705.439 1656
5705.798 1685
5706.157 1787
5706.516 1744
5706.875 1736
5707.234 1741
5707.593 1743
5707.952 1636
5708.311 1679
5708.670 1674
5709.029 1578
5709.388 1579
5709.747 1636
5710.106 1665
5710.465 1714
5710.824 1792
5711.183 1726
5711.543 1767
5711.902 1782
5712.261 1773
5712.620 1697
5712.979 1706
5713.339 1697
5713.698 1603
5714.057 1581
5714.416 1665
5714.775 1686
5715.135 1650
5715.494 1630
5715.853 1666
5716.213 1636
5716.572 1652
5716.931 1600
5717.290 1621
5717.650 1624
5718.009 1630
5718.369 1710
5718.728 1706
5719.087 1764
5719.447 1856
5719.806 1937
5720.166 1903
5720.525 1775
5720.884 1796
5721.244 1812
5721.603 1715
5721.963 1594
5722.322 1705
5722.682 1780
5723.041 1690
5723.401 1727
5723.760 1732
5724.120 1834
5724.479 1738
5724.839 1802
5725.199 1725
5725.558 1638
5725.918 1656
5726.277 1626
5726.637 1677
5726.997 1716
5727.356 1786
5727.716 1773
5728.076 1742
5728.435 1774
5728.795 1646
5729.155 1603
5729.514 1625
5729.874 1697
5730.234 1780
5730.594 1713
5730.953 1714
5731.313 1640
5731.673 1570
5732.033 1528
5732.392 1561
5732.752 1555
5733.112 1484
5733.472 1542
5733.832 1639
5734.192 1667
5734.552 1666
5734.911 1679
5735.271 1655
5735.631 1761
5735.991 1701
5736.351 1674
5736.711 1724
5737.071 1642
5737.431 1658
5737.791 1661
5738.151 1645
5738.511 1725
5738.871 1660
5739.231 1751
5739.591 1794
5739.951 1804
5740.311 1737
5740.671 1728
5741.031 1746
5741.391 1650
5741.751 1489
5742.111 1531
5742.472 1625
5742.832 1483
5743.192 1285
5743.552 1242
5743.912 1344
5744.272 1415
5744.632 1519
5744.993 1512
5745.353 1483
5745.713 1686
5746.073 1675
5746.434 1606
5746.794 1592
5747.154 1597
5747.514 1682
5747.875 1680
5748.235 1739
5748.595 1707
5748.956 1704
5749.316 1676
5749.676 1701
5750.037 1642
5750.397 1656
5750.757 1762
5751.118 1673
5751.478 1748
5751.839 1871
5752.199 1933
5752.559 1841
5752.920 1781
5753.280 1742
5753.641 1650
5754.001 1621
5754.362 1540
5754.722 1554
5755.083 1486
5755.443 1500
5755.804 1507
5756.164 1626
5756.525 1586
5756.885 1525
5757.246 1493
5757.607 1440
5757.967 1566
5758.328 1652
5758.689 1630
5759.049 1659
5759.410 1683
5759.770 1600
5760.131 1556
5760.492 1730
5760.853 1813
5761.213 1780
5761.574 1612
5761.935 1501
5762.295 1531
5762.656 1523
5763.017 1570
5763.378 1670
5763.738 1650
5764.099 1794
5764.460 1778
5764.821 1696
5765.182 1690
5765.543 1727
5765.903 1753
5766.264 1654
5766.625 1590
5766.986 1584
5767.347 1504
5767.708 1505
5768.069 1587
5768.430 1603
5768.791 1625
5769.152 1581
5769.513 1494
5769.874 1596
5770.235 1519
5770.596 1552
5770.957 1630
5771.318 1563
5771.679 1562
5772.040 1585
5772.401 1603
5772.762 1544
5773.123 1600
5773.484 1541
5773.845 1598
5774.206 1556
5774.567 1623
5774.928 1598
5775.290 1525
5775.651 1511
5776.012 1418
5776.373 1369
5776.734 1437
5777.095 1428
5777.457 1461
5777.818 1544
5778.179 1460
5778.540 1407
5778.902 1540
5779.263 1504
5779.624 1517
5779.985 1545
5780.347 1547
5780.708 1558
5781.069 1548
5781.431 1520
5781.792 1580
5782.153 1631
5782.515 1523
5782.876 1535
5783.238 1590
5783.599 1610
5783.960 1628
5784.322 1676
5784.683 1658
5785.045 1621
5785.406 1487
5785.768 1545
5786.129 1533
5786.491 1529
5786.852 1490
5787.214 1531
5787.575 1522
5787.937 1450
5788.298 1440
5788.660 1570
5789.021 1734
5789.383 1662
5789.745 1586
5790.106 1663
5790.468 1632
5790.829 1575
5791.191 1604
5791.553 1574
5791.914 1734
5792.276 1576
5792.638 1554
5793.000 1606
5793.361 1644
5793.723 1598
5794.085 1512
5794.446 1560
5794.808 1507
5795.170 1487
5795.532 1477
5795.894 1493
5796.255 1480
5796.617 1562
5796.979 1531
5797.341 1469
5797.703 1494
5798.064 1594
5798.426 1690
5798.788 1622
5799.150 1670
5799.512 1701
5799.874 1661
5800.236 1687
5800.598 1632
5800.960 1592
5801.322 1606
5801.684 1613
5802.046 1566
5802.408 1596
5802.770 1542
5803.132 1594
5803.494 1580
5803.856 1639
5804.218 1619
5804.580 1556
5804.942 1592
5805.304 1591
5805.666 1485
5806.028 1624
5806.390 1695
5806.752 1638
5807.115 1563
5807.477 1474
5807.839 1345
5808.201 1362
5808.563 1395
5808.925 1471
5809.288 1441
5809.650 1402
5810.012 1443
5810.374 1446
5810.737 1411
5811.099 1442
5811.461 1493
5811.823 1516
5812.186 1483
5812.548 1504
5812.910 1537
5813.273 1522
5813.635 1462
5813.997 1433
5814.360 1362
5814.722 1410
5815.085 1506
5815.447 1556
5815.809 1542
5816.172 1699
5816.534 1689
5816.897 1599
5817.259 1554
5817.622 1538
5817.984 1502
5818.347 1480
5818.709 1580
5819.072 1558
5819.434 1591
5819.797 1620
5820.159 1644
5820.522 1655
5820.884 1692
5821.247 1642
5821.609 1602
5821.972 1648
5822.335 1476
5822.697 1443
5823.060 1455
5823.423 1550
5823.785 1655
5824.148 1590
5824.511 1587
5824.873 1576
5825.236 1603
5825.599 1562
5825.961 1470
5826.324 1475
5826.687 1449
5827.050 1488
5827.412 1528
5827.775 1598
5828.138 1580
5828.501 1580
5828.864 1605
5829.226 1636
5829.589 1550
5829.952 1528
5830.315 1535
5830.678 1656
5831.041 1583
5831.404 1492
5831.767 1433
5832.129 1584
5832.492 1562
5832.855 1506
5833.218 1552
5833.581 1619
5833.944 1678
5834.307 1637
5834.670 1543
5835.033 1441
5835.396 1437
5835.759 1502
5836.122 1469
5836.485 1453
5836.848 1491
5837.212 1524
5837.575 1531
5837.938 1562
5838.301 1464
5838.664 1442
5839.027 1510
5839.390 1522
5839.753 1581
5840.117 1536
5840.480 1554
5840.843 1497
5841.206 1559
5841.569 1521
5841.933 1580
5842.296 1586
5842.659 1534
5843.022 1477
5843.386 1572
5843.749 1603
5844.112 1466
5844.475 1408
5844.839 1471
5845.202 1520
5845.565 1588
5845.929 1634
5846.292 1545
5846.655 1471
5847.019 1600
5847.382 1634
5847.746 1548
5848.109 1487
5848.473 1556
5848.836 1568
5849.199 1441
5849.563 1456
5849.926 1504
5850.290 1563
5850.653 1532
5851.017 1483
5851.380 1449
5851.744 1462
5852.107 1416
5852.471 1413
5852.835 1522
5853.198 1511
5853.562 1442
5853.925 1451
5854.289 1459
5854.652 1518
5855.016 1562
5855.380 1508
5855.743 1358
5856.107 1398
5856.471 1417
5856.834 1471
5857.198 1487
5857.562 1500
5857.926 1499
5858.289 1539
5858.653 1478
5859.017 1562
5859.381 1677
5859.744 1612
5860.108 1593
5860.472 1638
5860.836 1560
5861.200 1482
5861.563 1423
5861.927 1344
5862.291 1333
5862.655 1378
5863.019 1537
5863.383 1498
5863.747 1545
5864.111 1492
5864.474 1392
5864.838 1443
5865.202 1359
5865.566 1454
5865.930 1446
5866.294 1450
5866.658 1555
5867.022 1512
5867.386 1358
5867.750 1352
5868.114 1429
5868.478 1379
5868.842 1419
5869.207 1483
5869.571 1354
5869.935 1354
5870.299 1455
5870.663 1434
5871.027 1440
5871.391 1451
5871.755 1484
5872.119 1449
5872.484 1319
5872.848 1450
5873.212 1479
5873.576 1330
5873.940 1287
5874.305 1266
5874.669 1351
5875.033 1349
5875.397 1443
5875.762 1480
5876.126 1463
5876.490 1420
5876.855 1457
5877.219 1368
5877.583 1337
5877.948 1278
5878.312 1294
5878.676 1377
5879.041 1446
5879.405 1383
5879.769 1326
5880.134 1386
5880.498 1457
5880.863 1551
5881.227 1567
5881.592 1535
5881.956 1524
5882.321 1511
5882.685 1424
5883.050 1379
5883.414 1428
5883.779 1500
5884.143 1559
5884.508 1583
5884.872 1510
5885.237 1518
5885.601 1419
5885.966 1381
5886.331 1334
5886.695 1334
5887.060 1367
5887.424 1432
5887.789 1491
5888.154 1404
5888.518 1442
5888.883 1418
5889.248 1415
5889.612 1468
5889.977 1509
5890.342 1507
5890.707 1450
5891.071 1427
5891.436 1417
5891.801 1489
5892.166 1461
5892.531 1452
5892.895 1488
5893.260 1476
5893.625 1467
5893.990 1378
5894.355 1343
5894.720 1452
5895.084 1484
5895.449 1477
5895.814 1431
5896.179 1402
5896.544 1497
5896.909 1539
5897.274 1516
5897.639 1523
5898.004 1486
5898.369 1542
5898.734 1510
5899.099 1450
5899.464 1453
5899.829 1518
5900.194 1513
5900.559 1474
5900.924 1391
5901.289 1369
5901.654 1475
5902.019 1446
5902.384 1414
5902.749 1408
5903.114 1464
5903.480 1382
5903.845 1394
5904.210 1463
5904.575 1505
5904.940 1491
5905.305 1411
5905.671 1430
5906.036 1464
5906.401 1481
5906.766 1313
5907.131 1203
5907.497 1162
5907.862 1208
5908.227 1160
5908.593 1228
5908.958 1367
5909.323 1318
5909.689 1382
5910.054 1424
5910.419 1341
5910.785 1232
5911.150 1276
5911.515 1185
5911.881 1231
5912.246 1366
5912.612 1435
5912.977 1453
5913.342 1500
5913.708 1543
5914.073 1471
5914.439 1400
5914.804 1411
5915.170 1395
5915.535 1419
5915.901 1386
5916.266 1505
5916.632 1491
5916.997 1429
5917.363 1374
5917.729 1363
5918.094 1368
5918.460 1399
5918.825 1518
5919.191 1396
5919.557 1409
5919.922 1394
5920.288 1403
5920.653 1441
5921.019 1402
5921.385 1463
5921.751 1459
5922.116 1408
5922.482 1341
5922.848 1358
5923.213 1359
5923.579 1376
5923.945 1382
5924.311 1378
5924.677 1298
5925.042 1330
5925.408 1351
5925.774 1329
5926.140 1351
5926.506 1361
5926.871 1324
5927.237 1334
5927.603 1308
5927.969 1359
5928.335 1435
5928.701 1462
5929.067 1486
5929.433 1409
5929.799 1350
5930.165 1369
5930.531 1285
5930.897 1319
5931.263 1355
5931.629 1348
5931.995 1265
5932.361 1186
5932.727 1278
5933.093 1371
5933.459 1447
5933.825 1424
5934.191 1326
5934.557 1279
5934.923 1385
5935.289 1456
5935.655 1445
5936.022 1518
5936.388 1493
5936.754 1454
5937.120 1464
5937.486 1430
5937.852 1339
5938.219 1292
5938.585 1273
5938.951 1193
5939.317 1245
5939.684 1317
5940.050 1357
5940.416 1357
5940.782 1330
5941.149 1368
5941.515 1434
5941.881 1443
5942.248 1417
5942.614 1451
5942.980 1420
5943.347 1419
5943.713 1368
5944.079 1332
5944.446 1499
5944.812 1522
5945.179 1406
5945.545 1349
5945.911 1345
5946.278 1363
5946.644 1421
5947.011 1434
5947.377 1392
5947.744 1435
5948.110 1436
5948.477 1471
5948.843 1463
5949.210 1430
5949.577 1317
5949.943 1220
5950.310 1294
5950.676 1306
5951.043 1350
5951.409 1379
5951.776 1445
5952.143 1473
5952.509 1370
5952.876 1309
5953.243 1350
5953.609 1336
5953.976 1377
5954.343 1286
5954.709 1228
5955.076 1211
5955.443 1248
5955.810 1311
5956.176 1291
5956.543 1397
5956.910 1406
5957.277 1452
5957.644 1385
5958.010 1377
5958.377 1409
5958.744 1348
5959.111 1283
5959.478 1328
5959.845 1311
5960.212 1184
5960.578 1194
5960.945 1301
5961.312 1342
5961.679 1309
5962.046 1268
5962.413 1244
5962.780 1326
5963.147 1270
5963.514 1297
5963.881 1336
5964.248 1477
5964.615 1507
5964.982 1453
5965.349 1344
5965.716 1341
5966.083 1304
5966.450 1358
5966.817 1327
5967.184 1292
5967.552 1265
5967.919 1242
5968.286 1385
5968.653 1355
5969.020 1349
5969.387 1363
5969.754 1376
5970.122 1442
5970.489 1374
5970.856 1297
5971.223 1235
5971.590 1273
5971.958 1289
5972.325 1274
5972.692 1281
5973.060 1329
5973.427 1355
5973.794 1298
5974.161 1343
5974.529 1425
5974.896 1472
5975.263 1468
5975.631 1472
5975.998 1464
5976.366 1465
5976.733 1352
5977.100 1384
5977.468 1383
5977.835 1430
5978.203 1397
5978.570 1315
5978.937 1240
5979.305 1246
5979.672 1318
5980.040 1315
5980.407 1312
5980.775 1233
5981.142 1274
5981.510 1382
5981.878 1422
5982.245 1371
5982.613 1360
5982.980 1349
5983.348 1284
5983.715 1327
5984.083 1388
5984.451 1361
5984.818 1409
5985.186 1389
5985.554 1263
5985.921 1240
5986.289 1132
5986.657 1175
5987.024 1214
5987.392 1332
5987.760 1458
5988.128 1365
5988.495 1332
5988.863 1348
5989.231 1361
5989.599 1368
5989.966 1391
5990.334 1301
5990.702 1268
5991.070 1274
5991.438 1255
5991.806 1271
5992.174 1328
5992.541 1357
5992.909 1303
5993.277 1269
5993.645 1347
5994.013 1343
5994.381 1318
5994.749 1354
5995.117 1271
5995.485 1286
5995.853 1278
5996.221 1269
5996.589 1231
5996.957 1303
5997.325 1279
5997.693 1285
5998.061 1260
5998.429 1346
5998.797 1212
5999.165 1280
5999.533 1410
5999.901 1388
6000.269 1438
6000.638 1451
6001.006 1364
6001.374 1267
6001.742 1334
6002.110 1392
6002.478 1457
6002.846 1446
6003.215 1402
6003.583 1495
6003.951 1480
6004.319 1475
6004.688 1440
6005.056 1563
6005.424 1456
6005.792 1417
6006.161 1356
6006.529 1374
6006.897 1460
6007.266 1561
6007.634 1473
6008.002 1334
6008.371 1358
6008.739 1304
6009.107 1287
6009.476 1289
6009.844 1300
6010.213 1192
6010.581 1284
6010.950 1212
6011.318 1200
6011.686 1202
6012.055 1251
6012.423 1215
6012.792 1254
6013.160 1340
6013.529 1302
6013.898 1383
6014.266 1320
6014.635 1357
6015.003 1341
6015.372 1253
6015.740 1298
6016.109 1288
6016.478 1253
6016.846 1288
6017.215 1228
6017.583 1299
6017.952 1302
6018.321 1321
6018.689 1354
6019.058 1428
6019.427 1364
6019.796 1304
6020.164 1350
6020.533 1404
6020.902 1361
6021.270 1335
6021.639 1239
6022.008 1309
6022.377 1292
6022.746 1366
6023.114 1314
6023.483 1304
6023.852 1307
6024.221 1278
6024.590 1323
6024.959 1318
6025.328 1257
6025.696 1188
6026.065 1232
6026.434 1330
6026.803 1263
6027.172 1229
6027.541 1232
6027.910 1217
6028.279 1322
6028.648 1336
6029.017 1271
6029.386 1246
6029.755 1298
6030.124 1287
6030.493 1296
6030.862 1270
6031.231 1196
6031.600 1217
6031.969 1208
6032.338 1223
6032.708 1258
6033.077 1232
6033.446 1217
6033.815 1166
6034.184 1127
6034.553 1194
6034.922 1241
6035.292 1195
6035.661 1262
6036.030 1257
6036.399 1177
6036.768 1235
6037.138 1242
6037.507 1298
6037.876 1421
6038.246 1354
6038.615 1289
6038.984 1333
6039.353 1367
6039.723 1348
6040.092 1377
6040.461 1335
6040.831 1238
6041.200 1257
6041.570 1296
6041.939 1315
6042.308 1286
6042.678 1219
6043.047 1168
6043.417 1134
6043.786 1221
6044.155 1289
6044.525 1302
6044.894 1327
6045.264 1308
6045.633 1218
6046.003 1223
6046.372 1213
6046.742 1275
6047.112 1283
6047.481 1224
6047.851 1263
6048.220 1222
6048.590 1215
6048.959 1220
6049.329 1302
6049.699 1257
6050.068 1206
6050.438 1207
6050.808 1201
6051.177 1294
6051.547 1312
6051.917 1305
6052.286 1310
6052.656 1247
6053.026 1252
6053.396 1269
6053.765 1270
6054.135 1159
6054.505 1172
6054.875 1289
6055.244 1277
6055.614 1278
6055.984 1343
6056.354 1343
6056.724 1396
6057.094 1340
6057.463 1246
6057.833 1318
6058.203 1304
6058.573 1193
6058.943 1137
6059.313 1128
6059.683 1163
6060.053 1217
6060.423 1238
6060.793 1219
6061.163 1210
6061.533 1208
6061.903 1190
6062.273 1203
6062.643 1080
6063.013 1109
6063.383 1142
6063.753 1205
6064.123 1324
6064.493 1306
6064.863 1356
6065.233 1272
6065.603 1175
6065.973 1191
6066.344 1325
6066.714 1298
6067.084 1266
6067.454 1334
6067.824 1214
6068.194 1215
6068.565 1282
6068.935 1252
6069.305 1239
6069.675 1220
6070.046 1286
6070.416 1240
6070.786 1168
6071.156 1153
6071.527 1229
6071.897 1284
6072.267 1268
6072.638 1279
6073.008 1235
6073.378 1251
6073.749 1277
6074.119 1308
6074.489 1424
6074.860 1448
6075.230 1368
6075.601 1322
6075.971 1311
6076.341 1278
6076.712 1251
6077.082 1248
6077.453 1231
6077.823 1260
6078.194 1203
6078.564 1278
6078.935 1272
6079.305 1210
6079.676 1212
6080.046 1102
6080.417 1148
6080.788 1179
6081.158 1184
6081.529 1184
6081.899 1182
6082.270 1192
6082.641 1157
6083.011 1223
6083.382 1236
6083.753 1271
6084.123 1287
6084.494 1205
6084.865 1224
6085.235 1148
6085.606 1079
6085.977 1122
6086.348 1201
6086.718 1245
6087.089 1219
6087.460 1175
6087.831 1206
6088.201 1166
6088.572 1171
6088.943 1300
6089.314 1322
6089.685 1322
6090.056 1246
6090.426 1211
6090.797 1218
6091.168 1212
6091.539 1228
6091.910 1231
6092.281 1299
6092.652 1208
6093.023 1139
6093.394 1220
6093.765 1187
6094.136 1125
6094.507 1073
6094.878 1160
6095.249 1208
6095.620 1283
6095.991 1278
6096.362 1350
6096.733 1349
6097.104 1302
6097.475 1285
6097.846 1187
6098.217 1205
6098.588 1230
6098.960 1203
6099.331 1313
6099.702 1333
6100.073 1286
6100.444 1300
6100.815 1188
6101.187 1220
6101.558 1217
6101.929 1256
6102.300 1282
6102.671 1252
6103.043 1208
6103.414 1236
6103.785 1248
6104.157 1313
6104.528 1343
6104.899 1341
6105.270 1340
6105.642 1217
6106.013 1156
6106.385 1170
6106.756 1187
6107.127 1170
6107.499 1207
6107.870 1266
6108.241 1263
6108.613 1220
6108.984 1278
6109.356 1163
6109.727 1174
6110.099 1266
6110.470 1281
6110.842 1292
6111.213 1271
6111.585 1281
6111.956 1233
6112.328 1233
6112.699 1252
6113.071 1280
6113.442 1342
6113.814 1291
6114.186 1314
6114.557 1241
6114.929 1167
6115.300 1240
6115.672 1370
6116.044 1362
6116.415 1309
6116.787 1271
6117.159 1269
6117.530 1244
6117.902 1213
6118.274 1162
6118.646 1127
6119.017 1060
6119.389 1136
6119.761 1120
6120.133 1156
6120.504 1179
6120.876 1209
6121.248 1253
6121.620 1207
6121.992 1157
6122.363 1196
6122.735 1196
6123.107 1163
6123.479 1245
6123.851 1278
6124.223 1202
6124.595 1233
6124.967 1287
6125.339 1274
6125.710 1247
6126.082 1233
6126.454 1274
6126.826 1312
6127.198 1249
6127.570 1318
6127.942 1252
6128.314 1245
6128.686 1297
6129.058 1312
6129.431 1290
6129.803 1362
6130.175 1291
6130.547 1295
6130.919 1256
6131.291 1214
6131.663 1248
6132.035 1294
6132.407 1314
6132.780 1427
6133.152 1369
6133.524 1374
6133.896 1286
6134.268 1240
6134.640 1210
6135.013 1205
6135.385 1246
6135.757 1210
6136.129 1169
6136.502 1171
6136.874 1210
6137.246 1252
6137.619 1151
6137.991 1189
6138.363 1173
6138.736 1117
6139.108 1099
6139.480 1098
6139.853 1196
6140.225 1281
6140.597 1214
6140.970 1193
6141.342 1208
6141.715 1289
6142.087 1353
6142.460 1315
6142.832 1241
6143.204 1161
6143.577 1262
6143.949 1269
6144.322 1230
6144.694 1189
6145.067 1159
6145.440 1143
6145.812 1226
6146.185 1228
6146.557 1350
6146.930 1371
6147.302 1376
6147.675 1398
6148.048 1309
6148.420 1271
6148.793 1330
6149.166 1404
6149.538 1436
6149.911 1321
6150.284 1271
6150.656 1204
6151.029 1155
6151.402 1174
6151.774 1209
6152.147 1298
6152.520 1252
6152.893 1219
6153.265 1148
6153.638 1118
6154.011 1190
6154.384 1262
6154.757 1244
6155.130 1311
6155.502 1276
6155.875 1242
6156.248 1320
6156.621 1350
6156.994 1259
6157.367 1185
6157.740 1152
6158.113 1198
6158.486 1157
6158.858 1084
6159.231 1151
6159.604 1193
6159.977 1278
6160.350 1259
6160.723 1234
6161.096 1236
6161.469 1301
6161.842 1358
6162.215 1321
6162.589 1270
6162.962 1329
6163.335 1258
6163.708 1263
6164.081 1253
6164.454 1293
6164.827 1274
6165.200 1315
6165.573 1293
6165.947 1216
6166.320 1198
6166.693 1340
6167.066 1318
6167.439 1245
6167.813 1221
6168.186 1207
6168.559 1260
6168.932 1241
6169.306 1326
6169.679 1357
6170.052 1360
6170.425 1282
6170.799 1282
6171.172 1387
6171.545 1472
6171.919 1477
6172.292 1453
6172.665 1343
6173.039 1444
6173.412 1480
6173.786 1527
6174.159 1477
6174.532 1435
6174.906 1546
6175.279 1629
6175.653 1673
6176.026 1797
6176.400 1795
6176.773 1831
6177.147 1915
6177.520 1923
6177.894 1952
6178.267 2234
6178.641 2495
6179.014 2606
6179.388 2743
6179.761 2796
6180.135 2882
6180.509 3035
6180.882 3068
6181.256 3006
6181.630 2940
6182.003 2983
6182.377 2792
6182.751 2702
6183.124 2643
6183.498 2470
6183.872 2243
6184.245 2229
6184.619 2218
6184.993 2180
6185.366 2167
6185.740 2019
6186.114 1902
6186.488 1755
6186.862 1753
6187.235 1727
6187.609 1670
6187.983 1707
6188.357 1749
6188.731 1697
6189.105 1548
6189.478 1509
6189.852 1530
6190.226 1522
6190.600 1474
6190.974 1545
6191.348 1470
6191.722 1503
6192.096 1505
6192.470 1644
6192.844 1665
6193.218 1597
6193.592 1522
6193.966 1548
6194.340 1474
6194.714 1450
6195.088 1417
6195.462 1426
6195.836 1380
6196.210 1274
6196.584 1353
6196.958 1295
6197.332 1326
6197.707 1371
6198.081 1365
6198.455 1325
6198.829 1313
6199.203 1391
6199.577 1360
6199.951 1434
6200.326 1341
6200.700 1330
6201.074 1397
6201.448 1364
6201.823 1339
6202.197 1257
6202.571 1430
6202.945 1307
6203.320 1309
6203.694 1296
6204.068 1277
6204.443 1293
6204.817 1272
6205.191 1412
6205.566 1384
6205.940 1311
6206.314 1280
6206.689 1242
6207.063 1259
6207.438 1327
6207.812 1425
6208.186 1430
6208.561 1411
6208.935 1301
6209.310 1259
6209.684 1263
6210.059 1278
6210.433 1294
6210.808 1425
6211.182 1370
6211.557 1434
6211.931 1451
6212.306 1392
6212.681 1363
6213.055 1285
6213.430 1275
6213.804 1353
6214.179 1321
6214.554 1223
6214.928 1225
6215.303 1163
6215.678 1152
6216.052 1227
6216.427 1280
6216.802 1289
6217.176 1250
6217.551 1225
6217.926 1305
6218.301 1254
6218.675 1197
6219.050 1264
6219.425 1276
6219.800 1213
6220.174 1227
6220.549 1217
6220.924 1140
6221.299 1185
6221.674 1181
6222.049 1276
6222.423 1316
6222.798 1382
6223.173 1308
6223.548 1323
6223.923 1255
6224.298 1237
6224.673 1279
6225.048 1219
6225.423 1199
6225.798 1225
6226.173 1238
6226.548 1302
6226.923 1291
6227.298 1213
6227.673 1225
6228.048 1162
6228.423 1159
6228.798 1129
6229.173 1192
6229.548 1251
6229.923 1273
6230.298 1356
6230.673 1389
6231.048 1364
6231.424 1309
6231.799 1231
6232.174 1179
6232.549 1251
6232.924 1245
6233.299 1214
6233.675 1152
6234.050 1201
6234.425 1210
6234.800 1125
6235.176 1132
6235.551 1157
6235.926 1193
6236.301 1164
6236.677 1121
6237.052 1136
6237.427 1192
6237.803 1249
6238.178 1262
6238.553 1294
6238.929 1222
6239.304 1288
6239.679 1311
6240.055 1362
6240.430 1354
6240.806 1233
6241.181 1315
6241.557 1314
6241.932 1237
6242.307 1247
6242.683 1204
6243.058 1314
6243.434 1321
6243.809 1330
6244.185 1304
6244.560 1317
6244.936 1292
6245.312 1265
6245.687 1268
6246.063 1296
6246.438 1330
6246.814 1283
6247.190 1220
6247.565 1176
6247.941 1209
6248.316 1243
6248.692 1287
6249.068 1230
6249.443 1199
6249.819 1289
6250.195 1305
6250.571 1263
6250.946 1242
6251.322 1284
6251.698 1212
6252.074 1178
6252.449 1162
6252.825 1038
6253.201 1131
6253.577 1213
6253.952 1224
6254.328 1180
6254.704 1244
6255.080 1160
6255.456 1073
6255.832 1003
6256.208 1068
6256.583 1109
6256.959 1175
6257.335 1243
6257.711 1178
6258.087 1154
6258.463 1108
6258.839 1164
6259.215 1172
6259.591 1082
6259.967 1139
6260.343 1142
6260.719 1167
6261.095 1213
6261.471 1215
6261.847 1210
6262.223 1216
6262.599 1222
6262.975 1234
6263.351 1206
6263.728 1167
6264.104 1161
6264.480 1159
6264.856 1093
6265.232 1092
6265.608 1184
6265.984 1239
6266.361 1300
6266.737 1287
6267.113 1258
6267.489 1248
6267.866 1364
6268.242 1353
6268.618 1286
6268.994 1289
6269.371 1280
6269.747 1182
6270.123 1180
6270.499 1240
6270.876 1340
6271.252 1321
6271.628 1281
6272.005 1276
6272.381 1337
6272.758 1281
6273.134 1232
6273.510 1166
6273.887 1151
6274.263 1204
6274.640 1228
6275.016 1177
6275.393 1193
6275.769 1257
6276.145 1248
6276.522 1194
6276.898 1266
6277.275 1269
6277.652 1268
6278.028 1259
6278.405 1156
6278.781 1197
6279.158 1191
6279.534 1141
6279.911 1230
6280.288 1247
6280.664 1242
6281.041 1227
6281.417 1190
6281.794 1248
6282.171 1294
6282.547 1356
6282.924 1430
6283.301 1426
6283.677 1403
6284.054 1492
6284.431 1434
6284.808 1421
6285.184 1449
6285.561 1439
6285.938 1512
6286.315 1423
6286.692 1446
6287.068 1479
6287.445 1385
6287.822 1405
6288.199 1377
6288.576 1309
6288.953 1343
6289.329 1331
6289.706 1316
6290.083 1331
6290.460 1433
6290.837 1387
6291.214 1230
6291.591 1344
6291.968 1414
6292.345 1389
6292.722 1381
6293.099 1390
6293.476 1391
6293.853 1365
6294.230 1334
6294.607 1304
6294.984 1310
6295.361 1268
6295.738 1332
6296.115 1298
6296.492 1242
6296.869 1193
6297.246 1118
6297.624 1250
6298.001 1298
6298.378 1264
6298.755 1297
6299.132 1225
6299.509 1298
6299.887 1308
6300.264 1285
6300.641 1180
6301.018 1187
6301.395 1115
6301.773 1077
6302.150 1072
6302.527 1170
6302.904 1133
6303.282 1220
6303.659 1188
6304.036 1182
6304.414 1134
6304.791 1231
6305.168 1179
6305.546 1150
6305.923 1118
6306.301 1109
6306.678 1127
6307.055 1122
6307.433 1153
6307.810 1190
6308.188 1215
6308.565 1286
6308.943 1269
6309.320 1190
6309.697 1261
6310.075 1253
6310.452 1246
6310.830 1211
6311.208 1192
6311.585 1266
6311.963 1292
6312.340 1223
6312.718 1153
6313.095 1196
6313.473 1171
6313.851 1152
6314.228 1146
6314.606 1092
6314.983 1039
6315.361 1106
6315.739 1077
6316.116 1004
6316.494 1046
6316.872 1116
6317.250 1189
6317.627 1196
6318.005 1203
6318.383 1105
6318.761 1090
6319.138 1099
6319.516 1063
6319.894 1047
6320.272 1036
6320.649 1132
6321.027 1259
6321.405 1220
6321.783 1137
6322.161 1112
6322.539 1188
6322.917 1192
6323.294 1289
6323.672 1207
6324.050 1180
6324.428 1143
6324.806 1182
6325.184 1171
6325.562 1158
6325.940 1159
6326.318 1040
6326.696 975
6327.074 1033
6327.452 956
6327.830 941
6328.208 1042
6328.586 1103
6328.964 1113
6329.342 1114
6329.720 1144
6330.098 1185
6330.477 1179
6330.855 1139
6331.233 1066
6331.611 1024
6331.989 1070
6332.367 1105
6332.745 1033
6333.124 1013
6333.502 1022
6333.880 1021
6334.258 1097
6334.636 1203
6335.015 1197
6335.393 1185
6335.771 1191
6336.150 1258
6336.528 1288
6336.906 1275
6337.284 1203
6337.663 1175
6338.041 1207
6338.419 1207
6338.798 1294
6339.176 1313
6339.555 1295
6339.933 1245
6340.311 1346
6340.690 1282
6341.068 1195
6341.447 1162
6341.825 1168
6342.203 1179
6342.582 1164
6342.960 1192
6343.339 1199
6343.717 1152
6344.096 1150
6344.474 1154
6344.853 1106
6345.232 1082
6345.610 1101
6345.989 1130
6346.367 1099
6346.746 1104
6347.124 1126
6347.503 1110
6347.882 1051
6348.260 1041
6348.639 1090
6349.018 1211
6349.396 1213
6349.775 1165
6350.154 1196
6350.532 1133
6350.911 1092
6351.290 1121
6351.669 1124
6352.047 1059
6352.426 1089
6352.805 1057
6353.184 1001
6353.562 1025
6353.941 1050
6354.320 1076
6354.699 1042
6355.078 1066
6355.457 1126
6355.835 1147
6356.214 1127
6356.593 1120
6356.972 1165
6357.351 1153
6357.730 1204
6358.109 1193
6358.488 1122
6358.867 1149
6359.246 1122
6359.625 1097
6360.004 1076
6360.383 1040
6360.762 1026
6361.141 1029
6361.520 1028
6361.899 1051
6362.278 1037
6362.657 1038
6363.036 1109
6363.415 1176
6363.794 1115
6364.173 1098
6364.552 1172
6364.932 1153
6365.311 1167
6365.690 1126
6366.069 1077
6366.448 1083
6366.827 1109
6367.207 1048
6367.586 1020
6367.965 1030
6368.344 1044
6368.724 1125
6369.103 1098
6369.482 1042
6369.861 991
6370.241 1069
6370.620 981
6370.999 975
6371.379 1031
6371.758 1053
6372.137 1054
6372.517 1024
6372.896 1024
6373.275 1052
6373.655 1082
6374.034 1070
6374.414 1183
6374.793 1146
6375.172 1151
6375.552 1145
6375.931 1053
6376.311 1072
6376.690 1066
6377.070 1112
6377.449 1033
6377.829 959
6378.208 1068
6378.588 1111
6378.967 1198
6379.347 1140
6379.727 1075
6380.106 1049
6380.486 1035
6380.865 1105
6381.245 1122
6381.625 1166
6382.004 1111
6382.384 1146
6382.764 1141
6383.143 1182
6383.523 1153
6383.903 1117
6384.282 1140
6384.662 1098
6385.042 1096
6385.422 1016
6385.801 1062
6386.181 1087
6386.561 1065
6386.941 1101
6387.320 1155
6387.700 1198
6388.080 1271
6388.460 1251
6388.840 1283
6389.220 1178
6389.599 1138
6389.979 1146
6390.359 1115
6390.739 1166
6391.119 1142
6391.499 1142
6391.879 1138
6392.259 1023
6392.639 967
6393.019 1004
6393.399 1049
6393.779 1044
6394.159 1048
6394.539 1097
6394.919 1112
6395.299 1168
6395.679 1157
6396.059 1170
6396.439 1254
6396.819 1179
6397.199 1174
6397.579 1241
6397.959 1295
6398.340 1270
6398.720 1249
6399.100 1246
6399.480 1286
6399.860 1297
6400.240 1186
6400.621 1092
6401.001 1156
6401.381 1179
6401.761 1128
6402.141 1047
6402.522 1007
6402.902 966
6403.282 1057
6403.663 1115
6404.043 1113
6404.423 1164
6404.803 1178
6405.184 1041
6405.564 1007
6405.945 1037
6406.325 1119
6406.705 1076
6407.086 1024
6407.466 1011
6407.846 1025
6408.227 1013
6408.607 988
6408.988 996
6409.368 1027
6409.749 982
6410.129 1017
6410.510 1107
6410.890 1071
6411.271 1072
6411.651 1064
6412.032 1141
6412.412 1095
6412.793 1011
6413.173 1060
6413.554 1075
6413.935 1051
6414.315 912
6414.696 998
6415.076 944
6415.457 925
6415.838 931
6416.218 1040
6416.599 1152
6416.980 1080
6417.360 1078
6417.741 1043
6418.122 1014
6418.503 1054
6418.883 985
6419.264 919
6419.645 1026
6420.026 1020
6420.406 1019
6420.787 1097
6421.168 1065
6421.549 1059
6421.930 1039
6422.310 1052
6422.691 1023
6423.072 1057
6423.453 1136
6423.834 1101
6424.215 1092
6424.596 1085
6424.977 1080
6425.358 995
6425.738 932
6426.119 966
6426.500 1016
6426.881 1025
6427.262 1097
6427.643 1093
6428.024 1081
6428.405 1100
6428.786 998
6429.167 1023
6429.548 1071
6429.930 1004
6430.311 1030
6430.692 1004
6431.073 924
6431.454 941
6431.835 959
6432.216 924
6432.597 904
6432.978 957
6433.360 980
6433.741 1048
6434.122 1003
6434.503 924
6434.884 952
6435.266 989
6435.647 978
6436.028 1055
6436.409 1064
6436.791 933
6437.172 921
6437.553 916
6437.935 888
6438.316 948
6438.697 1006
6439.079 1054
6439.460 1112
6439.841 1059
6440.223 1111
6440.604 1107
6440.985 1125
6441.367 1114
6441.748 1071
6442.130 936
6442.511 990
6442.892 1043
6443.274 961
6443.655 990
6444.037 1028
6444.418 966
6444.800 963
6445.181 1061
6445.563 1072
6445.944 1055
6446.326 965
6446.708 967
6447.089 1035
6447.471 995
6447.852 948
6448.234 991
6448.616 1022
6448.997 1024
6449.379 1016
6449.760 1076
6450.142 1080
6450.524 1020
6450.906 1054
6451.287 1058
6451.669 1088
6452.051 1091
6452.432 1035
6452.814 948
6453.196 920
6453.578 934
6453.959 973
6454.341 997
6454.723 963
6455.105 935
6455.487 943
6455.868 978
6456.250 1000
6456.632 1043
6457.014 1001
6457.396 970
6457.778 897
6458.160 929
6458.542 1031
6458.924 1023
6459.305 1024
6459.687 1074
6460.069 1137
6460.451 1075
6460.833 1112
6461.215 1043
6461.597 1074
6461.979 1067
6462.361 1049
6462.743 1120
6463.125 1073
6463.508 1042
6463.890 960
6464.272 981
6464.654 1026
6465.036 932
6465.418 855
6465.800 862
6466.182 888
6466.564 860
6466.947 893
6467.329 948
6467.711 921
6468.093 899
6468.475 844
6468.858 832
6469.240 874
6469.622 901
6470.004 897
6470.386 904
6470.769 894
6471.151 899
6471.533 908
6471.916 889
6472.298 961
6472.680 1092
6473.063 1058
6473.445 1022
6473.827 1010
6474.210 1055
6474.592 988
6474.975 930
6475.357 934
6475.739 978
6476.122 902
6476.504 806
6476.887 870
6477.269 948
6477.652 969
6478.034 869
6478.417 910
6478.799 904
6479.182 886
6479.564 985
6479.947 1087
6480.329 1100
6480.712 1097
6481.094 1143
6481.477 1106
6481.860 1004
6482.242 1048
6482.625 973
6483.007 963
6483.390 1009
6483.773 1054
6484.155 1062
6484.538 996
6484.921 994
6485.304 992
6485.686 956
6486.069 1060
6486.452 1024
6486.834 971
6487.217 1015
6487.600 1036
6487.983 998
6488.366 1042
6488.748 1001
6489.131 1023
6489.514 974
6489.897 881
6490.280 930
6490.663 915
6491.045 947
6491.428 1003
6491.811 965
6492.194 953
6492.577 964
6492.960 950
6493.343 1045
6493.726 1039
6494.109 1024
6494.492 1029
6494.875 976
6495.258 902
6495.641 945
6496.024 924
6496.407 893
6496.790 868
6497.173 875
6497.556 1010
6497.939 959
6498.322 907
6498.705 962
6499.088 877
6499.471 973
6499.855 988
6500.238 990
6500.621 964
6501.004 964
6501.387 939
6501.770 897
6502.154 883
6502.537 875
6502.920 962
6503.303 1046
6503.687 1066
6504.070 1024
6504.453 982
6504.836 974
6505.220 966
6505.603 980
6505.986 942
6506.370 953
6506.753 979
6507.136 1001
6507.520 1013
6507.903 1108
6508.286 1076
6508.670 972
6509.053 1072
6509.437 1024
6509.820 903
6510.203 924
6510.587 893
6510.970 912
6511.354 977
6511.737 990
6512.121 975
6512.504 954
6512.888 906
6513.271 885
6513.655 991
6514.038 990
6514.422 957
6514.806 952
6515.189 996
6515.573 991
6515.956 1035
6516.340 982
6516.724 962
6517.107 960
6517.491 1049
6517.875 1009
6518.258 925
6518.642 882
6519.026 904
6519.409 922
6519.793 888
6520.177 921
6520.560 1031
6520.944 1032
6521.328 970
6521.712 1049
6522.096 1075
6522.479 967
6522.863 908
6523.247 995
6523.631 1004
6524.015 914
6524.398 881
6524.782 884
6525.166 953
6525.550 1006
6525.934 962
6526.318 1031
6526.702 994
6527.086 985
6527.470 965
6527.854 1027
6528.238 1000
6528.622 979
6529.006 893
6529.390 926
6529.774 951
6530.158 930
6530.542 875
6530.926 887
6531.310 893
6531.694 918
6532.078 908
6532.462 905
6532.846 972
6533.230 1001
6533.614 984
6533.999 944
6534.383 955
6534.767 1038
6535.151 1034
6535.535 1003
6535.919 985
6536.304 969
6536.688 961
6537.072 991
6537.456 1009
6537.841 972
6538.225 1046
6538.609 1046
6538.993 900
6539.378 969
6539.762 886
6540.146 887
6540.531 869
6540.915 866
6541.299 934
6541.684 974
6542.068 945
6542.452 969
6542.837 1012
6543.221 986
6543.606 916
6543.990 876
6544.374 897
6544.759 939
6545.143 938
6545.528 928
6545.912 987
6546.297 961
6546.681 1003
6547.066 1002
6547.450 999
6547.835 937
6548.220 918
6548.604 955
6548.989 977
6549.373 1023
6549.758 1000
6550.142 979
6550.527 984
6550.912 992
6551.296 1004
6551.681 1048
6552.066 1111
6552.450 1105
6552.835 1052
6553.220 1011
6553.604 1039
6553.989 1082
6554.374 1057
6554.759 1028
6555.143 1007
6555.528 954
6555.913 1041
6556.298 1009
6556.683 968
6557.067 1046
6557.452 1020
6557.837 990
6558.222 951
6558.607 917
6558.992 922
6559.376 941
6559.761 983
6560.146 991
6560.531 966
6560.916 928
6561.301 914
6561.686 893
6562.071 840
6562.456 807
6562.841 865
6563.226 925
6563.611 820
6563.996 898
6564.381 967
6564.766 978
6565.151 950
6565.536 858
6565.921 872
6566.306 882
6566.691 865
6567.077 910
6567.462 912
6567.847 885
6568.232 895
6568.617 1015
6569.002 1127
6569.387 1149
6569.773 1116
6570.158 1034
6570.543 1076
6570.928 1131
6571.313 1155
6571.699 1012
6572.084 914
6572.469 939
6572.854 886
6573.240 934
6573.625 934
6574.010 922
6574.396 827
6574.781 886
6575.166 978
6575.552 935
6575.937 957
6576.322 942
6576.708 936
6577.093 895
6577.479 977
6577.864 1001
6578.250 1092
6578.635 992
6579.020 992
6579.406 1047
6579.791 999
6580.177 914
6580.562 976
6580.948 989
6581.333 900
6581.719 896
6582.105 822
6582.490 820
6582.876 858
6583.261 944
6583.647 1024
6584.032 1028
6584.418 1097
6584.804 1041
6585.189 1036
6585.575 975
6585.961 932
6586.346 917
6586.732 897
6587.118 915
6587.503 883
6587.889 893
6588.275 875
6588.661 833
6589.046 885
6589.432 866
6589.818 850
6590.204 829
6590.589 927
6590.975 907
6591.361 831
6591.747 787
6592.133 863
6592.519 936
6592.904 976
6593.290 980
6593.676 886
6594.062 942
6594.448 909
6594.834 969
6595.220 999
6595.606 950
6595.992 984
6596.378 842
6596.764 794
6597.150 870
6597.536 923
6597.922 899
6598.308 956
6598.694 953
6599.080 875
6599.466 862
6599.852 891
6600.238 961
6600.624 918
6601.010 872
6601.396 880
6601.782 856
6602.169 900
6602.555 889
6602.941 857
6603.327 882
6603.713 958
6604.099 957
6604.486 909
6604.872 897
6605.258 950
6605.644 897
6606.031 877
6606.417 892
6606.803 874
6607.189 834
6607.576 831
6607.962 838
6608.348 867
6608.735 899
6609.121 944
6609.507 916
6609.894 965
6610.280 900
6610.666 859
6611.053 831
6611.439 812
6611.826 814
6612.212 785
6612.598 880
6612.985 864
6613.371 887
6613.758 866
6614.144 894
6614.531 960
6614.917 926
6615.304 950
6615.690 937
6616.077 882
6616.464 912
6616.850 876
6617.237 885
6617.623 948
6618.010 964
6618.396 992
6618.783 991
6619.170 989
6619.556 990
6619.943 1032
6620.330 989
6620.716 917
6621.103 934
6621.490 924
6621.876 884
6622.263 906
6622.650 908
6623.037 906
6623.423 910
6623.810 908
6624.197 926
6624.584 845
6624.971 896
6625.357 973
6625.744 945
6626.131 897
6626.518 860
6626.905 794
6627.292 853
6627.678 834
6628.065 784
6628.452 863
6628.839 959
6629.226 924
6629.613 919
6630.000 906
6630.387 901
6630.774 882
6631.161 812
6631.548 845
6631.935 827
6632.322 892
6632.709 894
6633.096 864
6633.483 852
6633.870 859
6634.257 898
6634.644 962
6635.031 963
6635.418 979
6635.806 955
6636.193 888
6636.580 928
6636.967 1013
6637.354 930
6637.741 916
6638.129 911
6638.516 833
6638.903 857
6639.290 811
6639.677 840
6640.065 887
6640.452 999
6640.839 1021
6641.226 989
6641.614 907
6642.001 875
6642.388 935
6642.776 839
6643.163 779
6643.550 764
6643.938 837
6644.325 893
6644.712 843
6645.100 844
6645.487 840
6645.875 883
6646.262 885
6646.649 943
6647.037 967
6647.424 913
6647.812 864
6648.199 845
6648.587 838
6648.974 844
6649.362 796
6649.749 870
6650.137 934
6650.524 825
6650.912 812
6651.300 810
6651.687 943
6652.075 968
6652.462 972
6652.850 937
6653.238 972
6653.625 999
6654.013 983
6654.400 931
6654.788 887
6655.176 840
6655.564 802
6655.951 880
6656.339 963
6656.727 874
6657.114 902
6657.502 834
6657.890 858
6658.278 948
6658.665 915
6659.053 969
6659.441 967
6659.829 909
6660.217 879
6660.605 932
6660.992 861
6661.380 839
6661.768 875
6662.156 952
6662.544 935
6662.932 819
6663.320 761
6663.708 800
6664.096 823
6664.484 842
6664.872 861
6665.260 800
6665.648 798
6666.036 850
6666.424 845
6666.812 890
6667.200 853
6667.588 891
6667.976 898
6668.364 911
6668.752 927
6669.140 928
6669.528 860
6669.916 930
6670.304 964
6670.692 884
6671.081 866
6671.469 876
6671.857 862
6672.245 835
6672.633 769
6673.021 870
6673.410 943
6673.798 909
6674.186 895
6674.574 904
6674.963 916
6675.351 905
6675.739 818
6676.127 830
6676.516 765
6676.904 800
6677.292 811
6677.681 830
6678.069 869
6678.457 950
6678.846 884
6679.234 871
6679.623 906
6680.011 963
6680.399 935
6680.788 905
6681.176 920
6681.565 869
6681.953 875
6682.342 908
6682.730 881
6683.119 850
6683.507 789
6683.896 756
6684.284 745
6684.673 869
6685.061 943
6685.450 864
6685.838 936
6686.227 881
6686.616 794
6687.004 750
6687.393 806
6687.781 884
6688.170 981
6688.559 952
6688.947 889
6689.336 832
6689.725 877
6690.113 865
6690.502 812
6690.891 789
6691.280 759
6691.668 770
6692.057 827
6692.446 818
6692.835 788
6693.223 771
6693.612 849
6694.001 875
6694.390 794
6694.779 802
6695.168 833
6695.556 822
6695.945 810
6696.334 794
6696.723 866
6697.112 911
6697.501 873
6697.890 839
6698.279 843
6698.668 835
6699.057 873
6699.446 762
6699.835 714
6700.224 776
6700.613 891
6701.002 888
6701.391 820
6701.780 804
6702.169 848
6702.558 890
6702.947 907
6703.336 868
6703.725 824
6704.114 858
6704.503 864
6704.892 811
6705.282 813
6705.671 801
6706.060 805
6706.449 892
6706.838 811
6707.227 758
6707.617 758
6708.006 789
6708.395 717
6708.784 737
6709.174 773
6709.563 768
6709.952 827
6710.341 828
6710.731 884
6711.120 919
6711.509 937
6711.899 866
6712.288 879
6712.677 872
6713.067 816
6713.456 856
6713.845 823
6714.235 914
6714.624 924
6715.014 886
6715.403 905
6715.793 798
6716.182 735
6716.571 775
6716.961 845
6717.350 871
6717.740 943
6718.129 904
6718.519 830
6718.909 858
6719.298 844
6719.688 827
6720.077 867
6720.467 870
6720.856 830
6721.246 821
6721.636 854
6722.025 811
6722.415 814
6722.804 833
6723.194 753
6723.584 771
6723.974 827
6724.363 847
6724.753 827
6725.143 893
6725.532 974
6725.922 914
6726.312 862
6726.702 846
6727.091 805
6727.481 832
6727.871 833
6728.261 924
6728.651 883
6729.040 841
6729.430 862
6729.820 896
6730.210 944
6730.600 854
6730.990 862
6731.380 844
6731.769 824
6732.159 868
6732.549 859
6732.939 847
6733.329 860
6733.719 852
6734.109 821
6734.499 778
6734.889 795
6735.279 846
6735.669 821
6736.059 806
6736.449 887
6736.839 861
6737.229 933
6737.619 876
6738.010 813
6738.400 840
6738.790 851
6739.180 914
6739.570 932
6739.960 889
6740.350 923
6740.740 937
6741.131 886
6741.521 868
6741.911 842
6742.301 875
6742.691 909
6743.082 1023
6743.472 1103
6743.862 998
6744.252 980
6744.643 988
6745.033 1027
6745.423 951
6745.814 1024
6746.204 960
6746.594 939
6746.985 872
6747.375 858
6747.765 852
6748.156 850
6748.546 841
6748.937 834
6749.327 882
6749.717 944
6750.108 888
6750.498 903
6750.889 898
6751.279 921
6751.670 861
6752.060 903
6752.451 898
6752.841 877
6753.232 935
6753.622 877
6754.013 889
6754.403 803
6754.794 789
6755.185 817
6755.575 826
6755.966 876
6756.356 819
6756.747 825
6757.138 803
6757.528 781
6757.919 725
6758.310 732
6758.700 764
6759.091 815
6759.482 855
6759.872 856
6760.263 839
6760.654 807
6761.045 803
6761.435 820
6761.826 842
6762.217 809
6762.608 765
6762.999 765
6763.389 805
6763.780 823
6764.171 917
6764.562 891
6764.953 847
6765.344 776
6765.735 780
6766.126 805
6766.516 800
6766.907 779
6767.298 831
6767.689 800
6768.080 784
6768.471 826
6768.862 802
6769.253 813
6769.644 857
6770.035 884
6770.426 894
6770.817 851
6771.208 866
6771.599 871
6771.990 861
6772.381 770
6772.773 883
6773.164 939
6773.555 959
6773.946 891
6774.337 866
6774.728 881
6775.119 840
6775.511 793
6775.902 761
6776.293 769
6776.684 789
6777.075 809
6777.467 806
6777.858 854
6778.249 809
6778.640 814
6779.032 763
6779.423 735
6779.814 727
6780.205 741
6780.597 748
6780.988 817
6781.379 864
6781.771 806
6782.162 795
6782.554 808
6782.945 847
6783.336 844
6783.728 848
6784.119 817
6784.511 792
6784.902 881
6785.293 864
6785.685 822
6786.076 742
6786.468 779
6786.859 803
6787.251 772
6787.642 737
6788.034 737
6788.426 686
6788.817 736
6789.209 751
6789.600 734
6789.992 699
6790.383 719
6790.775 714
6791.167 770
6791.558 877
6791.950 873
6792.342 754
6792.733 758
6793.125 798
6793.517 836
6793.908 809
6794.300 838
6794.692 849
6795.083 876
6795.475 864
6795.867 815
6796.259 789
6796.651 716
6797.042 738
6797.434 896
6797.826 873
6798.218 874
6798.610 847
6799.001 830
6799.393 835
6799.785 820
6800.177 817
6800.569 792
6800.961 799
6801.353 823
6801.745 832
6802.137 812
6802.529 845
6802.921 780
6803.313 791
6803.705 821
6804.097 782
6804.489 808
6804.881 856
6805.273 835
6805.665 801
6806.057 865
6806.449 920
6806.841 840
6807.233 785
6807.625 734
6808.017 691
6808.409 723
6808.801 796
6809.194 874
6809.586 849
6809.978 838
6810.370 884
6810.762 801
6811.154 797
6811.547 730
6811.939 713
6812.331 709
6812.723 762
6813.116 857
6813.508 894
6813.900 815
6814.292 827
6814.685 801
6815.077 779
6815.469 762
6815.862 878
6816.254 897
6816.646 881
6817.039 909
6817.431 912
6817.824 865
6818.216 864
6818.608 793
6819.001 764
6819.393 775
6819.786 783
6820.178 811
6820.571 768
6820.963 741
6821.356 693
6821.748 702
6822.141 813
6822.533 844
6822.926 770
6823.318 773
6823.711 827
6824.103 829
6824.496 782
6824.888 745
6825.281 728
6825.674 739
6826.066 731
6826.459 718
6826.852 689
6827.244 739
6827.637 839
6828.030 829
6828.422 760
6828.815 761
6829.208 802
6829.600 782
6829.993 781
6830.386 796
6830.779 744
6831.172 744
6831.564 681
6831.957 665
6832.350 741
6832.743 775
6833.136 766
6833.528 730
6833.921 769
6834.314 818
6834.707 961
6835.100 934
6835.493 887
6835.886 844
6836.279 830
6836.672 767
6837.065 707
6837.457 726
6837.850 734
6838.243 708
6838.636 773
6839.029 819
6839.422 710
6839.815 657
6840.208 686
6840.602 701
6840.995 644
6841.388 773
6841.781 810
6842.174 808
6842.567 879
6842.960 873
6843.353 836
6843.746 798
6844.139 811
6844.533 810
6844.926 791
6845.319 723
6845.712 725
6846.105 660
6846.499 763
6846.892 806
6847.285 778
6847.678 845
6848.072 851
6848.465 832
6848.858 861
6849.251 872
6849.645 825
6850.038 784
6850.431 779
6850.825 785
6851.218 817
6851.611 801
6852.005 780
6852.398 720
6852.792 773
6853.185 740
6853.578 738
6853.972 811
6854.365 843
6854.759 856
6855.152 816
6855.546 763
6855.939 746
6856.333 749
6856.726 830
6857.120 817
6857.513 790
6857.907 731
6858.300 691
6858.694 677
6859.087 757
6859.481 812
6859.875 828
6860.268 794
6860.662 799
6861.055 845
6861.449 846
6861.843 833
6862.236 807
6862.630 823
6863.024 865
6863.418 860
6863.811 799
6864.205 864
6864.599 814
6864.992 781
6865.386 741
6865.780 746
6866.174 786
6866.568 704
6866.961 749
6867.355 724
6867.749 823
6868.143 802
6868.537 722
6868.931 772
6869.324 826
6869.718 807
6870.112 860
6870.506 847
6870.900 816
6871.294 766
6871.688 731
6872.082 742
6872.476 739
6872.870 852
6873.264 767
6873.658 792
6874.052 726
6874.446 757
6874.840 745
6875.234 774
6875.628 788
6876.022 776
6876.416 884
6876.810 906
6877.204 885
6877.598 855
6877.992 849
6878.387 737
6878.781 718
6879.175 738
6879.569 773
6879.963 724
6880.357 777
6880.752 792
6881.146 792
6881.540 734
6881.934 837
6882.328 816
6882.723 726
6883.117 699
6883.511 741
6883.906 760
6884.300 748
6884.694 713
6885.088 709
6885.483 742
6885.877 755
6886.271 757
6886.666 743
6887.060 746
6887.455 764
6887.849 775
6888.243 875
6888.638 853
6889.032 893
6889.427 946
6889.821 955
6890.216 877
6890.610 830
6891.005 805
6891.399 787
6891.794 783
6892.188 754
6892.583 751
6892.977 717
6893.372 721
6893.766 741
6894.161 777
6894.556 796
6894.950 708
6895.345 636
6895.739 699
6896.134 714
6896.529 711
6896.923 722
6897.318 662
6897.713 683
6898.107 646
6898.502 606
6898.897 677
6899.292 732
6899.686 745
6900.081 792
6900.476 778
6900.871 795
6901.265 727
6901.660 681
6902.055 741
6902.450 823
6902.845 821
6903.239 732
6903.634 711
6904.029 682
6904.424 703
6904.819 737
6905.214 790
6905.609 728
6906.004 691
6906.399 705
6906.794 733
6907.189 775
6907.583 735
6907.978 773
6908.373 856
6908.768 857
6909.163 760
6909.558 750
6909.954 749
6910.349 767
6910.744 777
6911.139 771
6911.534 749
6911.929 832
6912.324 891
6912.719 864
6913.114 822
6913.509 831
6913.904 731
6914.300 700
6914.695 751
6915.090 775
6915.485 766
6915.880 858
6916.276 862
6916.671 767
6917.066 782
6917.461 767
6917.857 756
6918.252 773
6918.647 766
6919.042 703
6919.438 669
6919.833 717
6920.228 767
6920.624 773
6921.019 739
6921.414 772
6921.810 840
6922.205 824
6922.601 851
6922.996 768
6923.391 779
6923.787 773
6924.182 739
6924.578 772
6924.973 889
6925.369 849
6925.764 851
6926.160 778
6926.555 715
6926.951 747
6927.346 784
6927.742 764
6928.137 759
6928.533 774
6928.928 811
6929.324 822
6929.720 768
6930.115 756
6930.511 786
6930.906 735
6931.302 690
6931.698 635
6932.093 705
6932.489 699
6932.885 749
6933.280 761
6933.676 757
6934.072 749
6934.468 699
6934.863 755
6935.259 746
6935.655 774
6936.051 825
6936.446 797
6936.842 765
6937.238 669
6937.634 665
6938.030 728
6938.426 707
6938.821 694
6939.217 636
6939.613 712
6940.009 759
6940.405 799
6940.801 783
6941.197 815
6941.593 747
6941.989 714
6942.385 770
6942.781 800
6943.177 851
6943.573 784
6943.969 713
6944.365 676
6944.761 693
6945.157 663
6945.553 721
6945.949 702
6946.345 658
6946.741 663
6947.137 609
6947.533 692
6947.929 771
6948.325 729
6948.722 787
6949.118 771
6949.514 789
6949.910 843
6950.306 830
6950.702 805
6951.099 776
6951.495 711
6951.891 687
6952.287 691
6952.684 754
6953.080 797
6953.476 770
6953.872 783
6954.269 752
6954.665 769
6955.061 769
6955.458 742
6955.854 752
6956.250 796
6956.647 800
6957.043 784
6957.439 786
6957.836 762
6958.232 730
6958.629 665
6959.025 717
6959.422 732
6959.818 677
6960.215 674
6960.611 690
6961.008 723
6961.404 765
6961.801 741
6962.197 766
6962.594 655
6962.990 620
6963.387 648
6963.783 721
6964.180 707
6964.576 676
6964.973 673
6965.370 706
6965.766 657
6966.163 654
6966.560 709
6966.956 722
6967.353 669
6967.750 610
6968.146 657
6968.543 736
6968.940 757
6969.336 723
6969.733 771
6970.130 727
6970.527 631
6970.923 698
6971.320 796
6971.717 786
6972.114 755
6972.511 785
6972.907 770
6973.304 765
6973.701 735
6974.098 728
6974.495 754
6974.892 719
6975.289 746
6975.686 718
6976.082 765
6976.479 723
6976.876 744
6977.273 681
6977.670 680
6978.067 676
6978.464 744
6978.861 799
6979.258 753
6979.655 734
6980.052 765
6980.449 719
6980.846 693
6981.243 686
6981.641 763
6982.038 701
6982.435 714
6982.832 777
6983.229 775
6983.626 790
6984.023 832
6984.420 826
6984.818 773
6985.215 827
6985.612 753
6986.009 757
6986.406 762
6986.804 787
6987.201 812
6987.598 786
6987.995 743
6988.393 724
6988.790 739
6989.187 691
6989.584 749
6989.982 691
6990.379 681
6990.776 704
6991.174 688
6991.571 677
6991.969 647
6992.366 690
6992.763 765
6993.161 711
6993.558 669
6993.956 698
6994.353 653
6994.750 661
6995.148 695
6995.545 676
6995.943 632
6996.340 631
6996.738 686
6997.135 671
6997.533 685
6997.930 732
6998.328 742
6998.726 673
6999.123 682
6999.521 640
6999.918 732
7000.316 722
7000.714 747
7001.111 716
7001.509 655
7001.906 664
7002.304 581
7002.702 549
7003.099 553
7003.497 557
7003.895 611
7004.293 630
7004.690 696
7005.088 642
7005.486 678
7005.884 724
7006.281 719
7006.679 768
7007.077 821
7007.475 761
7007.873 670
7008.270 646
7008.668 605
7009.066 645
7009.464 663
7009.862 685
7010.260 724
7010.658 734
7011.056 744
7011.454 746
7011.851 815
7012.249 824
7012.647 759
7013.045 686
7013.443 639
7013.841 648
7014.239 633
7014.637 627
7015.035 693
7015.433 748
7015.831 799
7016.230 794
7016.628 762
7017.026 774
7017.424 871
7017.822 863
7018.220 790
7018.618 783
7019.016 741
7019.414 741
7019.813 795
7020.211 759
7020.609 735
7021.007 748
7021.405 715
7021.804 665
7022.202 754
7022.600 781
7022.998 836
7023.397 833
7023.795 856
7024.193 844
7024.591 822
7024.990 807
7025.388 782
7025.786 759
7026.185 747
7026.583 714
7026.981 674
7027.380 668
7027.778 660
7028.177 668
7028.575 617
7028.973 679
7029.372 674
7029.770 650
7030.169 655
7030.567 670
7030.966 715
7031.364 692
7031.763 670
7032.161 732
7032.560 788
7032.958 751
7033.357 724
7033.755 700
7034.154 734
7034.552 724
7034.951 674
7035.350 680
7035.748 719
7036.147 718
7036.546 710
7036.944 644
7037.343 646
7037.741 698
7038.140 618
7038.539 689
7038.938 755
7039.336 674
7039.735 676
7040.134 657
7040.533 613
7040.931 616
7041.330 665
7041.729 752
7042.128 746
7042.526 700
7042.925 707
7043.324 684
7043.723 722
7044.122 662
7044.521 614
7044.919 681
7045.318 740
7045.717 742
7046.116 716
7046.515 667
7046.914 634
7047.313 693
7047.712 670
7048.111 667
7048.510 651
7048.909 670
7049.308 697
7049.707 689
7050.106 691
7050.505 649
7050.904 572
7051.303 603
7051.702 649
7052.101 614
7052.500 635
7052.899 710
7053.298 738
7053.698 804
7054.097 762
7054.496 753
7054.895 752
7055.294 705
7055.693 734
7056.093 640
7056.492 594
7056.891 586
7057.290 577
7057.689 636
7058.089 660
7058.488 641
7058.887 554
7059.286 609
7059.686 644
7060.085 638
7060.484 719
7060.884 693
7061.283 706
7061.682 706
7062.082 711
7062.481 670
7062.880 605
7063.280 611
7063.679 716
7064.079 816
7064.478 842
7064.878 766
7065.277 724
7065.676 709
7066.076 704
7066.475 732
7066.875 776
7067.274 772
7067.674 809
7068.073 735
7068.473 661
7068.873 682
7069.272 670
7069.672 654
7070.071 679
7070.471 715
7070.870 700
7071.270 744
7071.670 716
7072.069 709
7072.469 735
7072.869 701
7073.268 685
7073.668 608
7074.068 615
7074.467 675
7074.867 685
7075.267 710
7075.667 696
7076.066 672
7076.466 691
7076.866 768
7077.266 780
7077.665 756
7078.065 698
7078.465 631
7078.865 685
7079.265 722
7079.665 691
7080.065 674
7080.464 605
7080.864 606
7081.264 582
7081.664 601
7082.064 592
7082.464 635
7082.864 663
7083.264 649
7083.664 660
7084.064 623
7084.464 620
7084.864 666
7085.264 598
7085.664 541
7086.064 643
7086.464 660
7086.864 696
7087.264 732
7087.664 739
7088.064 746
7088.464 685
7088.864 699
7089.265 769
7089.665 704
7090.065 687
7090.465 702
7090.865 724
7091.265 691
7091.666 654
7092.066 713
7092.466 707
7092.866 744
7093.266 754
7093.667 662
7094.067 620
7094.467 687
7094.868 659
7095.268 625
7095.668 634
7096.068 657
7096.469 649
7096.869 661
7097.269 684
7097.670 698
7098.070 630
7098.471 652
7098.871 638
7099.271 613
7099.672 673
7100.072 657
7100.473 666
7100.873 679
7101.274 714
7101.674 718
7102.075 681
7102.475 670
7102.876 702
7103.276 672
7103.677 706
7104.077 745
7104.478 763
7104.878 824
7105.279 784
7105.679 718
7106.080 718
7106.481 668
7106.881 715
7107.282 683
7107.683 669
7108.083 682
7108.484 612
7108.885 622
7109.285 686
7109.686 697
7110.087 711
7110.487 666
7110.888 656
7111.289 643
7111.690 581
7112.090 631
7112.491 618
7112.892 634
7113.293 671
7113.694 671
7114.094 633
7114.495 638
7114.896 652
7115.297 674
7115.698 733
7116.099 761
7116.500 778
7116.901 743
7117.301 702
7117.702 652
7118.103 601
7118.504 584
7118.905 581
7119.306 583
7119.707 607
7120.108 634
7120.509 645
7120.910 698
7121.311 675
7121.712 689
7122.113 682
7122.514 695
7122.915 688
7123.317 671
7123.718 699
7124.119 654
7124.520 722
7124.921 687
7125.322 641
7125.723 619
7126.124 691
7126.526 723
7126.927 732
7127.328 730
7127.729 681
7128.130 719
7128.532 683
7128.933 632
7129.334 666
7129.735 618
7130.137 662
7130.538 731
7130.939 762
7131.341 798
7131.742 800
7132.143 789
7132.545 771
7132.946 693
7133.347 713
7133.749 702
7134.150 598
7134.552 578
7134.953 585
7135.354 556
7135.756 558
7136.157 595
7136.559 600
7136.960 603
7137.362 632
7137.763 653
7138.165 653
7138.566 623
7138.968 660
7139.369 727
7139.771 630
7140.172 630
7140.574 649
7140.976 591
7141.377 604
7141.779 707
7142.180 741
7142.582 682
7142.984 650
7143.385 600
7143.787 580
7144.189 619
7144.590 646
7144.992 640
7145.394 639
7145.795 651
7146.197 613
7146.599 633
7147.001 607
7147.402 604
7147.804 609
7148.206 632
7148.608 671
7149.010 685
7149.411 663
7149.813 657
7150.215 620
7150.617 602
7151.019 644
7151.421 607
7151.823 588
7152.224 650
7152.626 710
7153.028 659
7153.430 609
7153.832 623
7154.234 700
7154.636 676
7155.038 629
7155.440 636
7155.842 630
7156.244 642
7156.646 666
7157.048 643
7157.450 660
7157.852 649
7158.254 639
7158.656 697
7159.058 699
7159.461 662
7159.863 597
7160.265 600
7160.667 632
7161.069 690
7161.471 720
7161.873 724
7162.276 762
7162.678 786
7163.080 751
7163.482 714
7163.884 687
7164.287 737
7164.689 770
7165.091 749
7165.493 750
7165.896 703
7166.298 743
7166.700 681
7167.103 622
7167.505 697
7167.907 832
7168.310 808
7168.712 763
7169.114 728
7169.517 654
7169.919 717
7170.322 644
7170.724 659
7171.126 705
7171.529 660
7171.931 671
7172.334 572
7172.736 589
7173.139 662
7173.541 683
7173.944 725
7174.346 748
7174.749 669
7175.151 661
7175.554 646
7175.956 635
7176.359 641
7176.762 682
7177.164 687
7177.567 727
7177.969 727
7178.372 665
7178.775 579
7179.177 556
7179.580 557
7179.983 624
7180.385 634
7180.788 602
7181.191 634
7181.594 614
7181.996 591
7182.399 671
7182.802 679
7183.205 587
7183.607 578
7184.010 633
7184.413 645
7184.816 590
7185.219 596
7185.621 603
7186.024 608
7186.427 630
7186.830 608
7187.233 631
7187.636 669
7188.039 622
7188.442 654
7188.845 624
7189.247 666
7189.650 657
7190.053 681
7190.456 624
7190.859 588
7191.262 614
7191.665 652
7192.068 622
7192.471 664
7192.874 726
7193.277 721
7193.681 719
7194.084 639
7194.487 697
7194.890 655
7195.293 614
7195.696 615
7196.099 600
7196.502 577
7196.905 626
7197.309 671
7197.712 720
7198.115 717
7198.518 729
7198.921 733
7199.325 696
7199.728 643
7200.131 565
7200.534 583
7200.938 596
7201.341 603
7201.744 680
7202.147 658
7202.551 568
7202.954 535
7203.357 540
7203.761 599
7204.164 619
7204.567 628
7204.971 591
7205.374 612
7205.778 647
7206.181 617
7206.584 646
7206.988 629
7207.391 647
7207.795 653
7208.198 658
7208.602 690
7209.005 685
7209.409 613
7209.812 601
7210.216 589
7210.619 592
7211.023 598
7211.426 607
7211.830 591
7212.234 611
7212.637 623
7213.041 655
7213.444 697
7213.848 709
7214.252 659
7214.655 699
7215.059 690
7215.463 641
7215.866 618
7216.270 620
7216.674 593
7217.077 577
7217.481 621
7217.885 595
7218.289 572
7218.692 569
7219.096 602
7219.500 586
7219.904 623
7220.308 625
7220.711 671
7221.115 725
7221.519 680
7221.923 688
7222.327 687
7222.731 670
7223.135 615
7223.538 629
7223.942 617
7224.346 619
7224.750 691
7225.154 656
7225.558 655
7225.962 640
7226.366 597
7226.770 591
7227.174 541
7227.578 553
7227.982 521
7228.386 569
7228.790 571
7229.194 557
7229.598 564
7230.002 620
7230.406 608
7230.811 613
7231.215 624
7231.619 612
7232.023 657
7232.427 721
7232.831 656
7233.235 683
7233.640 637
7234.044 570
7234.448 583
7234.852 561
7235.256 610
7235.661 668
7236.065 661
7236.469 576
7236.873 562
7237.278 565
7237.682 540
7238.086 569
7238.491 609
7238.895 638
7239.299 652
7239.704 622
7240.108 602
7240.512 627
7240.917 619
7241.321 590
7241.726 624
7242.130 601
7242.534 624
7242.939 623
7243.343 639
7243.748 687
7244.152 714
7244.557 666
7244.961 631
7245.366 612
7245.770 620
7246.175 695
7246.579 664
7246.984 633
7247.388 590
7247.793 606
7248.198 573
7248.602 557
7249.007 574
7249.411 586
7249.816 580
7250.221 676
7250.625 672
7251.030 659
7251.435 668
7251.839 563
7252.244 602
7252.649 579
7253.053 578
7253.458 522
7253.863 521
7254.268 606
7254.672 580
7255.077 572
7255.482 621
7255.887 600
7256.292 581
7256.696 564
7257.101 596
7257.506 567
7257.911 623
7258.316 617
7258.721 578
7259.126 571
7259.531 594
7259.935 570
7260.340 573
7260.745 602
7261.150 600
7261.555 576
7261.960 642
7262.365 604
7262.770 617
7263.175 586
7263.580 622
7263.985 583
7264.390 693
7264.795 656
7265.200 609
7265.605 607
7266.011 532
7266.416 513
7266.821 487
7267.226 483
7267.631 565
7268.036 622
7268.441 603
7268.846 561
7269.252 581
7269.657 674
7270.062 627
7270.467 629
7270.872 614
7271.278 596
7271.683 598
7272.088 609
7272.493 647
7272.899 642
7273.304 617
7273.709 619
7274.115 607
7274.520 659
7274.925 620
7275.331 589
7275.736 628
7276.141 615
7276.547 651
7276.952 661
7277.357 638
7277.763 628
7278.168 605
7278.574 622
7278.979 653
7279.385 613
7279.790 543
7280.196 506
7280.601 533
7281.007 559
7281.412 544
7281.818 624
7282.223 641
7282.629 655
7283.034 630
7283.440 576
7283.845 570
7284.251 632
7284.657 602
7285.062 579
7285.468 585
7285.873 633
7286.279 657
7286.685 730
7287.090 683
7287.496 692
7287.902 695
7288.308 620
7288.713 587
7289.119 592
7289.525 595
7289.930 508
7290.336 505
7290.742 541
7291.148 495
7291.554 484
7291.959 511
7292.365 542
7292.771 509
7293.177 517
7293.583 549
7293.989 554
7294.394 510
7294.800 528
7295.206 486
7295.612 517
7296.018 529
7296.424 496
7296.830 530
7297.236 545
7297.642 618
7298.048 607
7298.454 604
7298.860 585
7299.266 591
7299.672 613
7300.078 600
7300.484 617
7300.890 614
7301.296 591
7301.702 605
7302.108 691
7302.514 599
7302.920 564
7303.327 515
7303.733 501
7304.139 551
7304.545 585
7304.951 589
7305.357 585
7305.763 637
7306.170 670
7306.576 583
7306.982 537
7307.388 583
7307.795 606
7308.201 586
7308.607 574
7309.013 592
7309.420 557
7309.826 558
7310.232 512
7310.639 520
7311.045 560
7311.451 583
7311.858 603
7312.264 637
7312.670 604
7313.077 534
7313.483 542
7313.890 570
7314.296 609
7314.703 606
7315.109 595
7315.515 576
7315.922 592
7316.328 657
7316.735 603
7317.141 573
7317.548 525
7317.954 515
7318.361 515
7318.768 530
7319.174 588
7319.581 625
7319.987 578
7320.394 592
7320.800 650
7321.207 679
7321.614 671
7322.020 615
7322.427 628
7322.834 638
7323.240 574
7323.647 578
7324.054 599
7324.460 599
7324.867 563
7325.274 537
7325.681 578
7326.087 552
7326.494 535
7326.901 540
7327.308 547
7327.715 563
7328.121 533
7328.528 524
7328.935 536
7329.342 574
7329.749 607
7330.156 589
7330.562 574
7330.969 576
7331.376 569
7331.783 613
7332.190 693
7332.597 711
7333.004 692
7333.411 623
7333.818 594
7334.225 629
7334.632 673
7335.039 673
7335.446 617
7335.853 591
7336.260 657
7336.667 707
7337.074 706
7337.481 773
7337.888 721
7338.295 638
7338.702 567
7339.110 510
7339.517 561
7339.924 545
7340.331 551
7340.738 579
7341.145 584
7341.552 601
7341.960 553
7342.367 588
7342.774 627
7343.181 631
7343.589 641
7343.996 649
7344.403 611
7344.810 555
7345.218 607
7345.625 593
7346.032 546
7346.440 596
7346.847 615
7347.254 619
7347.662 616
7348.069 628
7348.476 679
7348.884 636
7349.291 633
7349.698 569
7350.106 567
7350.513 597
7350.921 569
7351.328 527
7351.736 534
7352.143 581
7352.551 595
7352.958 554
7353.366 519
7353.773 462
7354.181 504
7354.588 538
7354.996 583
7355.403 613
7355.811 629
7356.219 618
7356.626 637
7357.034 671
7357.441 606
7357.849 554
7358.257 539
7358.664 577
7359.072 609
7359.480 600
7359.887 577
7360.295 601
7360.703 616
7361.111 608
7361.518 545
7361.926 555
7362.334 592
7362.742 570
7363.149 607
7363.557 616
7363.965 587
7364.373 568
7364.781 560
7365.188 585
7365.596 533
7366.004 556
7366.412 580
7366.820 630
7367.228 665
7367.636 724
7368.044 737
7368.452 656
7368.859 663
7369.267 735
7369.675 690
7370.083 721
7370.491 703
7370.899 663
7371.307 620
7371.715 595
7372.123 549
7372.531 568
7372.940 594
7373.348 566
7373.756 565
7374.164 567
7374.572 601
7374.980 589
7375.388 599
7375.796 557
7376.204 585
7376.612 571
7377.021 539
7377.429 485
7377.837 443
7378.245 479
7378.653 533
7379.062 545
7379.470 597
7379.878 588
7380.286 589
7380.695 563
7381.103 546
7381.511 567
7381.920 576
7382.328 544
7382.736 597
7383.145 627
7383.553 604
7383.961 552
7384.370 509
7384.778 505
7385.186 582
7385.595 623
7386.003 617
7386.412 585
7386.820 611
7387.228 594
7387.637 612
7388.045 634
7388.454 573
7388.862 570
7389.271 576
7389.679 628
7390.088 625
7390.496 570
7390.905 599
7391.314 592
7391.722 555
7392.131 606
7392.539 606
7392.948 575
7393.357 502
7393.765 497
7394.174 502
7394.582 496
7394.991 552
7395.400 537
7395.809 642
7396.217 647
7396.626 642
7397.035 599
7397.443 653
7397.852 618
7398.261 593
7398.670 611
7399.078 601
7399.487 602
7399.896 585
7400.305 586
7400.714 571
7401.122 563
7401.531 612
7401.940 601
7402.349 579
7402.758 595
7403.167 588
7403.576 587
7403.985 652
7404.394 630
7404.802 617
7405.211 576
7405.620 583
7406.029 573
7406.438 540
7406.847 548
7407.256 553
7407.665 584
7408.074 585
7408.483 570
7408.892 565
7409.301 587
7409.711 597
7410.120 580
7410.529 556
7410.938 530
7411.347 650
7411.756 673
7412.165 635
7412.574 631
7412.983 604
7413.393 633
7413.802 633
7414.211 622
7414.620 532
7415.029 527
7415.439 552
7415.848 511
7416.257 524
7416.666 549
7417.076 586
7417.485 625
7417.894 612
7418.304 590
7418.713 548
7419.122 582
7419.532 605
7419.941 635
7420.350 640
7420.760 598
7421.169 579
7421.578 519
7421.988 491
7422.397 479
7422.807 528
7423.216 569
7423.626 525
7424.035 489
7424.445 523
7424.854 569
7425.264 560
7425.673 575
7426.083 546
7426.492 531
7426.902 529
7427.311 556
7427.721 552
7428.130 524
7428.540 526
7428.950 538
7429.359 529
7429.769 569
7430.178 605
7430.588 596
7430.998 654
7431.407 626
7431.817 628
7432.227 604
7432.636 536
7433.046 467
7433.456 462
7433.866 519
7434.275 525
7434.685 542
7435.095 573
7435.505 569
7435.914 568
7436.324 560
7436.734 520
7437.144 479
7437.554 489
7437.964 513
7438.373 529
7438.783 525
7439.193 522
7439.603 543
7440.013 590
7440.423 592
7440.833 527
7441.243 523
7441.653 537
7442.063 471
7442.473 484
7442.883 556
7443.293 623
7443.703 650
7444.113 697
7444.523 640
7444.933 606
7445.343 646
7445.753 598
7446.163 585
7446.573 598
7446.983 545
7447.393 584
7447.803 598
7448.213 596
7448.624 605
7449.034 590
7449.444 567
7449.854 579
7450.264 561
7450.675 501
7451.085 548
7451.495 557
7451.905 546
7452.315 517
7452.726 536
7453.136 501
7453.546 494
7453.957 536
7454.367 590
7454.777 639
7455.187 598
7455.598 618
7456.008 606
7456.418 562
7456.829 592
7457.239 554
7457.650 607
7458.060 537
7458.470 562
7458.881 519
7459.291 528
7459.702 509
7460.112 558
7460.523 521
7460.933 514
7461.344 495
7461.754 483
7462.165 485
7462.575 531
7462.986 520
7463.396 541
7463.807 547
7464.217 554
7464.628 598
7465.039 549
7465.449 560
7465.860 534
7466.270 530
7466.681 498
7467.092 525
7467.502 571
7467.913 541
7468.324 475
7468.734 544
7469.145 569
7469.556 574
7469.967 590
7470.377 560
7470.788 559
7471.199 539
7471.610 476
7472.020 493
7472.431 501
7472.842 562
7473.253 587
7473.664 570
7474.075 561
7474.485 503
7474.896 542
7475.307 576
7475.718 544
7476.129 556
7476.540 539
7476.951 560
7477.362 562
7477.773 533
7478.184 578
7478.595 584
7479.006 575
7479.416 556
7479.827 582
7480.239 579
7480.650 547
7481.061 584
7481.472 585
7481.883 557
7482.294 606
7482.705 522
7483.116 523
7483.527 554
7483.938 526
7484.349 522
7484.760 565
7485.172 532
7485.583 440
7485.994 445
7486.405 497
7486.816 547
7487.227 501
7487.639 508
7488.050 565
7488.461 586
7488.872 570
7489.284 580
7489.695 558
7490.106 546
7490.517 494
7490.929 472
7491.340 499
7491.751 522
7492.163 498
7492.574 495
7492.985 599
7493.397 627
7493.808 510
7494.220 514
7494.631 547
7495.042 573
7495.454 548
7495.865 533
7496.277 523
7496.688 500
7497.100 509
7497.511 511
7497.923 566
7498.334 601
7498.746 632
7499.157 574
7499.569 542
7499.980 504
7500.392 430
7500.803 457
7501.215 467
7501.627 506
7502.038 526
7502.450 591
7502.862 622
7503.273 558
7503.685 556
7504.097 581
7504.508 530
7504.920 574
7505.332 564
7505.743 594
7506.155 607
7506.567 587
7506.978 577
7507.390 603
7507.802 573
7508.214 525
7508.626 530
7509.037 550
7509.449 500
7509.861 516
7510.273 511
7510.685 488
7511.097 475
7511.508 483
7511.920 506
7512.332 495
7512.744 498
7513.156 511
7513.568 508
7513.980 549
7514.392 545
7514.804 561
7515.216 588
7515.628 563
7516.040 516
7516.452 504
7516.864 487
7517.276 505
7517.688 532
7518.100 516
7518.512 510
7518.924 513
7519.336 562
7519.748 557
7520.160 581
7520.572 629
7520.985 668
7521.397 559
7521.809 562
7522.221 512
7522.633 438
7523.045 448
7523.458 484
7523.870 486
7524.282 536
7524.694 561
7525.106 613
7525.519 695
7525.931 618
7526.343 492
7526.756 466
7527.168 510
7527.580 496
7527.992 514
7528.405 525
7528.817 550
7529.230 505
7529.642 484
7530.054 560
7530.467 571
7530.879 547
7531.291 538
7531.704 534
7532.116 599
7532.529 566
7532.941 615
7533.354 552
7533.766 541
7534.179 558
7534.591 529
7535.004 515
7535.416 466
7535.829 485
7536.241 489
7536.654 536
7537.066 450
7537.479 502
7537.892 495
7538.304 508
7538.717 485
7539.129 475
7539.542 493
7539.955 597
7540.367 572
7540.780 586
7541.193 565
7541.605 550
7542.018 522
7542.431 532
7542.844 519
7543.256 503
7543.669 586
7544.082 676
7544.495 657
7544.907 633
7545.320 603
7545.733 570
7546.146 516
7546.559 547
7546.972 541
7547.384 528
7547.797 480
7548.210 472
7548.623 482
7549.036 484
7549.449 477
7549.862 538
7550.275 615
7550.688 543
7551.101 486
7551.513 474
7551.926 440
7552.339 450
7552.752 481
7553.165 464
7553.578 500
7553.992 477
7554.405 452
7554.818 444
7555.231 435
7555.644 429
7556.057 474
7556.470 500
7556.883 494
7557.296 503
7557.709 515
7558.122 545
7558.536 586
7558.949 539
7559.362 488
7559.775 515
7560.188 516
7560.602 563
7561.015 571
7561.428 530
7561.841 459
7562.255 483
7562.668 494
7563.081 536
7563.494 522
7563.908 511
7564.321 515
7564.734 492
7565.148 445
7565.561 488
7565.974 454
7566.388 473
7566.801 586
7567.215 555
7567.628 486
7568.041 532
7568.455 548
7568.868 539
7569.282 529
7569.695 536
7570.109 503
7570.522 495
7570.936 527
7571.349 575
7571.763 557
7572.176 540
7572.590 569
7573.003 599
7573.417 608
7573.830 544
7574.244 518
7574.658 562
7575.071 546
7575.485 583
7575.898 581
7576.312 585
7576.726 561
7577.139 569
7577.553 514
7577.967 465
7578.380 466
7578.794 497
7579.208 499
7579.622 519
7580.035 512
7580.449 532
7580.863 554
7581.277 536
7581.690 500
7582.104 475
7582.518 466
7582.932 513
7583.346 533
7583.760 534
7584.173 491
7584.587 490
7585.001 538
7585.415 527
7585.829 502
7586.243 491
7586.657 517
7587.071 533
7587.485 533
7587.899 504
7588.313 470
7588.727 467
7589.141 487
7589.555 492
7589.969 509
7590.383 511
7590.797 480
7591.211 503
7591.625 468
7592.039 438
7592.453 424
7592.867 484
7593.281 472
7593.695 493
7594.109 490
7594.524 506
7594.938 562
7595.352 570
7595.766 602
7596.180 613
7596.594 614
7597.009 581
7597.423 528
7597.837 553
7598.251 519
7598.666 512
7599.080 539
7599.494 595
7599.908 530
7600.323 480
7600.737 448
7601.151 501
7601.566 472
7601.980 482
7602.394 489
7602.809 486
7603.223 547
7603.637 534
7604.052 502
7604.466 485
7604.881 465
7605.295 460
7605.710 512
7606.124 532
7606.539 522
7606.953 500
7607.367 498
7607.782 493
7608.196 531
7608.611 540
7609.026 452
7609.440 451
7609.855 441
7610.269 440
7610.684 421
7611.098 462
7611.513 521
7611.928 541
7612.342 532
7612.757 495
7613.172 464
7613.586 485
7614.001 481
7614.416 439
7614.830 438
7615.245 448
7615.660 548
7616.074 509
7616.489 469
7616.904 485
7617.319 495
7617.733 510
7618.148 499
7618.563 468
7618.978 481
7619.393 438
7619.807 385
7620.222 470
7620.637 511
7621.052 475
7621.467 451
7621.882 487
7622.297 505
7622.712 508
7623.126 489
7623.541 460
7623.956 497
7624.371 440
7624.786 475
7625.201 500
7625.616 491
7626.031 511
7626.446 493
7626.861 500
7627.276 534
7627.691 532
7628.106 511
7628.521 540
7628.937 495
7629.352 513
7629.767 529
7630.182 479
7630.597 501
7631.012 577
7631.427 536
7631.842 547
7632.258 512
7632.673 449
7633.088 486
7633.503 534
7633.918 525
7634.334 544
7634.749 544
7635.164 547
7635.579 467
7635.995 476
7636.410 509
7636.825 492
7637.240 507
7637.656 496
7638.071 525
7638.486 590
7638.902 547
7639.317 485
7639.732 492
7640.148 466
7640.563 472
7640.979 535
7641.394 503
7641.809 483
7642.225 499
7642.640 503
7643.056 488
7643.471 516
7643.887 500
7644.302 520
7644.718 484
7645.133 485
7645.549 450
7645.964 405
7646.380 440
7646.795 483
7647.211 548
7647.627 538
7648.042 530
7648.458 543
7648.873 620
7649.289 572
7649.705 633
7650.120 664
7650.536 551
7650.952 540
7651.367 493
7651.783 531
7652.199 506
7652.615 521
7653.030 504
7653.446 454
7653.862 455
7654.278 503
7654.693 535
7655.109 566
7655.525 534
7655.941 486
7656.357 538
7656.772 575
7657.188 538
7657.604 494
7658.020 475
7658.436 495
7658.852 499
7659.268 470
7659.684 451
7660.099 453
7660.515 446
7660.931 449
7661.347 490
7661.763 484
7662.179 493
7662.595 488
7663.011 494
7663.427 480
7663.843 482
7664.259 459
7664.675 443
7665.091 467
7665.507 452
7665.924 481
7666.340 450
7666.756 405
7667.172 412
7667.588 426
7668.004 435
7668.420 432
7668.836 485
7669.253 488
7669.669 467
7670.085 495
7670.501 483
7670.917 539
7671.334 526
7671.750 504
7672.166 499
7672.582 485
7672.999 485
7673.415 523
7673.831 574
7674.248 590
7674.664 599
7675.080 595
7675.497 568
7675.913 503
7676.329 489
7676.746 463
7677.162 465
7677.578 486
7677.995 497
7678.411 433
7678.828 459
7679.244 467
7679.661 450
7680.077 421
7680.494 396
7680.910 490
7681.327 537
7681.743 548
7682.160 492
7682.576 478
7682.993 479
7683.409 529
7683.826 466
7684.242 415
7684.659 447
7685.076 427
7685.492 389
7685.909 391
7686.325 393
7686.742 482
7687.159 529
7687.575 561
7687.992 500
7688.409 569
7688.825 506
7689.242 435
7689.659 408
7690.076 396
7690.492 418
7690.909 444
7691.326 536
7691.743 499
7692.160 493
7692.576 410
7692.993 429
7693.410 443
7693.827 531
7694.244 451
7694.661 453
7695.077 498
7695.494 496
7695.911 491
7696.328 488
7696.745 538
7697.162 546
7697.579 528
7697.996 501
7698.413 478
7698.830 481
7699.247 488
7699.664 435
7700.081 454
7700.498 471
7700.915 425
7701.332 431
7701.749 398
7702.166 446
7702.583 441
7703.000 514
7703.417 525
7703.834 491
7704.251 491
7704.669 552
7705.086 566
7705.503 502
7705.920 495
7706.337 526
7706.754 473
7707.172 464
7707.589 481
7708.006 492
7708.423 485
7708.841 462
7709.258 463
7709.675 532
7710.092 521
7710.510 549
7710.927 632
7711.344 600
7711.762 538
7712.179 490
7712.596 476
7713.014 496
7713.431 553
7713.848 569
7714.266 482
7714.683 443
7715.101 451
7715.518 494
7715.935 526
7716.353 549
7716.770 487
7717.188 412
7717.605 422
7718.023 464
7718.440 468
7718.858 499
7719.275 492
7719.693 506
7720.110 503
7720.528 534
7720.946 540
7721.363 574
7721.781 513
7722.198 507
7722.616 527
7723.034 520
7723.451 524
7723.869 523
7724.287 483
7724.704 496
7725.122 542
7725.540 533
7725.957 509
7726.375 453
7726.793 474
7727.210 459
7727.628 410
7728.046 414
7728.464 452
7728.882 518
7729.299 486
7729.717 518
7730.135 538
7730.553 504
7730.971 500
7731.389 547
7731.806 479
7732.224 481
7732.642 471
7733.060 474
7733.478 597
7733.896 509
7734.314 535
7734.732 478
7735.150 482
7735.568 481
7735.986 465
7736.404 430
7736.822 437
7737.240 447
7737.658 517
7738.076 544
7738.494 506
7738.912 495
7739.330 539
7739.748 475
7740.166 534
7740.584 566
7741.002 503
7741.420 520
7741.839 514
7742.257 525
7742.675 575
7743.093 562
7743.511 553
7743.929 500
7744.348 508
7744.766 545
7745.184 505
7745.602 486
7746.021 495
7746.439 454
7746.857 482
7747.275 502
7747.694 500
7748.112 492
7748.530 479
7748.949 478
7749.367 564
7749.785 555
7750.204 511
7750.622 456
7751.040 469
7751.459 471
7751.877 479
7752.296 545
7752.714 512
7753.133 462
7753.551 455
7753.969 484
7754.388 512
7754.806 510
7755.225 513
7755.643 482
7756.062 507
7756.480 513
7756.899 515
7757.318 516
7757.736 541
7758.155 525
7758.573 501
7758.992 497
7759.410 539
7759.829 526
7760.248 524
7760.666 470
7761.085 443
7761.504 480
7761.922 515
7762.341 564
7762.760 535
7763.179 554
7763.597 493
7764.016 464
7764.435 489
7764.853 483
7765.272 506
7765.691 515
7766.110 540
7766.529 510
7766.947 479
7767.366 462
7767.785 472
7768.204 544
7768.623 497
7769.042 513
7769.461 543
7769.879 534
7770.298 505
7770.717 436
7771.136 405
7771.555 457
7771.974 496
7772.393 551
7772.812 557
7773.231 552
7773.650 555
7774.069 552
7774.488 555
7774.907 553
7775.326 539
7775.745 550
7776.164 564
7776.583 528
7777.002 485
7777.421 531
7777.841 499
7778.260 471
7778.679 462
7779.098 424
7779.517 411
7779.936 409
7780.355 445
7780.775 484
7781.194 485
7781.613 493
7782.032 495
7782.452 556
7782.871 525
7783.290 533
7783.709 492
7784.129 476
7784.548 461
7784.967 415
7785.386 399
7785.806 408
7786.225 421
7786.644 479
7787.064 450
7787.483 453
7787.903 430
7788.322 451
7788.741 455
7789.161 504
7789.580 529
7790.000 478
7790.419 405
7790.839 385
7791.258 431
7791.677 430
7792.097 417
7792.516 382
7792.936 438
7793.356 396
7793.775 366
7794.195 358
7794.614 403
7795.034 381
7795.453 443
7795.873 426
7796.293 427
7796.712 506
7797.132 462
7797.551 460
7797.971 465
7798.391 454
7798.810 445
7799.230 528
7799.650 530
7800.069 484
7800.489 478
7800.909 440
7801.329 463
7801.748 452
7802.168 439
7802.588 441
7803.008 470
7803.428 495
7803.847 450
7804.267 480
7804.687 470
7805.107 455
7805.527 458
7805.947 432
7806.366 426
7806.786 489
7807.206 535
7807.626 516
7808.046 543
7808.466 517
7808.886 490
7809.306 530
7809.726 568
7810.146 602
7810.566 530
7810.986 421
7811.406 405
7811.826 432
7812.246 494
7812.666 466
7813.086 424
7813.506 510
7813.926 478
7814.346 483
7814.766 531
7815.186 506
7815.607 527
7816.027 440
7816.447 398
7816.867 377
7817.287 443
7817.707 441
7818.128 410
7818.548 384
7818.968 380
7819.388 385
7819.808 384
7820.229 383
7820.649 392
7821.069 412
7821.489 401
7821.910 432
7822.330 449
7822.750 491
7823.171 474
7823.591 411
7824.011 445
7824.432 457
7824.852 461
7825.273 456
7825.693 483
7826.113 453
7826.534 500
7826.954 569
7827.375 530
7827.795 559
7828.216 515
7828.636 449
7829.057 477
7829.477 471
7829.898 475
7830.318 463
7830.739 405
7831.159 446
7831.580 451
7832.000 445
7832.421 466
7832.841 490
7833.262 450
7833.683 429
7834.103 429
7834.524 396
7834.944 478
7835.365 532
7835.786 523
7836.206 468
7836.627 479
7837.048 444
7837.469 424
7837.889 399
7838.310 455
7838.731 458
7839.152 498
7839.572 502
7839.993 469
7840.414 425
7840.835 386
7841.256 411
7841.676 445
7842.097 454
7842.518 477
7842.939 473
7843.360 526
7843.781 498
7844.202 497
7844.622 460
7845.043 469
7845.464 492
7845.885 488
7846.306 463
7846.727 453
7847.148 431
7847.569 413
7847.990 420
7848.411 421
7848.832 405
7849.253 423
7849.674 424
7850.095 421
7850.516 484
7850.937 498
7851.358 460
7851.780 409
7852.201 391
7852.622 429
7853.043 444
7853.464 474
7853.885 452
7854.306 463
7854.727 453
7855.149 452
7855.570 471
7855.991 471
7856.412 449
7856.834 423
7857.255 440
7857.676 393
7858.097 417
7858.519 437
7858.940 496
7859.361 495
7859.782 477
7860.204 466
7860.625 432
7861.046 480
7861.468 475
7861.889 461
7862.311 432
7862.732 443
7863.153 440
7863.575 450
7863.996 487
7864.418 493
7864.839 521
7865.261 479
7865.682 453
7866.103 484
7866.525 483
7866.946 487
7867.368 505
7867.790 531
7868.211 515
7868.633 489
7869.054 478
7869.476 418
7869.897 395
7870.319 379
7870.741 404
7871.162 401
7871.584 400
7872.005 475
7872.427 465
7872.849 452
7873.270 434
7873.692 446
7874.114 429
7874.535 433
7874.957 406
7875.379 441
7875.801 440
7876.222 425
7876.644 458
7877.066 472
7877.488 544
7877.909 551
7878.331 523
7878.753 501
7879.175 507
7879.597 469
7880.019 440
7880.441 454
7880.862 474
7881.284 507
7881.706 467
7882.128 511
7882.550 489
7882.972 450
7883.394 455
7883.816 502
7884.238 459
7884.660 474
7885.082 472
7885.504 464
7885.926 461
7886.348 461
7886.770 374
7887.192 361
7887.614 346
7888.036 393
7888.458 420
7888.880 431
7889.302 439
7889.724 391
7890.146 393
7890.569 420
7890.991 444
7891.413 428
7891.835 404
7892.257 449
7892.679 437
7893.102 411
7893.524 447
7893.946 417
7894.368 433
7894.791 423
7895.213 429
7895.635 406
7896.057 422
7896.480 395
7896.902 448
7897.324 412
7897.747 430
7898.169 489
7898.591 504
7899.014 456
7899.436 462
7899.858 422
7900.281 478
7900.703 488
7901.126 487
7901.548 452
7901.971 364
7902.393 360
7902.815 372
7903.238 353
7903.660 349
7904.083 382
7904.505 397
7904.928 399
7905.350 404
7905.773 392
7906.196 418
7906.618 437
7907.041 415
7907.463 404
7907.886 437
7908.308 391
7908.731 381
7909.154 406
7909.576 419
7909.999 383
7910.422 408
7910.844 481
7911.267 498
7911.690 519
7912.112 473
7912.535 494
7912.958 436
7913.381 445
7913.803 500
7914.226 521
7914.649 423
7915.072 471
7915.495 487
7915.917 499
7916.340 425
7916.763 361
7917.186 405
7917.609 450
7918.032 480
7918.454 488
7918.877 468
7919.300 449
7919.723 501
7920.146 461
7920.569 389
7920.992 380
7921.415 398
7921.838 450
7922.261 433
7922.684 455
7923.107 508
7923.530 444
7923.953 404
7924.376 434
7924.799 491
7925.222 483
7925.645 452
7926.068 414
7926.491 402
7926.914 450
7927.338 441
7927.761 390
7928.184 416
7928.607 429
7929.030 419
7929.453 395
7929.876 385
7930.300 417
7930.723 484
7931.146 485
7931.569 449
7931.993 446
7932.416 411
7932.839 387
7933.262 361
7933.686 401
7934.109 469
7934.532 436
7934.956 436
7935.379 477
7935.802 455
7936.226 487
7936.649 513
7937.072 480
7937.496 449
7937.919 437
7938.343 462
7938.766 415
7939.189 395
7939.613 354
7940.036 384
7940.460 488
7940.883 451
7941.307 492
7941.730 476
7942.154 484
7942.577 491
7943.001 525
7943.424 480
7943.848 402
7944.271 434
7944.695 495
7945.119 487
7945.542 477
7945.966 478
7946.389 457
7946.813 414
7947.237 400
7947.660 474
7948.084 469
7948.508 467
7948.931 522
7949.355 562
7949.779 495
7950.203 466
7950.626 482
7951.050 464
7951.474 441
7951.898 354
7952.321 432
7952.745 465
7953.169 444
7953.593 462
7954.017 490
7954.441 484
7954.864 458
7955.288 414
7955.712 328
7956.136 306
7956.560 375
7956.984 462
7957.408 428
7957.832 462
7958.256 476
7958.680 496
7959.104 498
7959.527 440
7959.951 423
7960.375 408
7960.799 401
7961.223 394
7961.648 454
7962.072 445
7962.496 453
7962.920 497
7963.344 477
7963.768 450
7964.192 473
7964.616 522
7965.040 440
7965.464 406
7965.888 424
7966.313 413
7966.737 434
7967.161 390
7967.585 440
7968.009 505
7968.434 480
7968.858 451
7969.282 432
7969.706 408
7970.131 429
7970.555 404
7970.979 385
7971.403 346
7971.828 340
7972.252 365
7972.676 456
7973.101 550
7973.525 472
7973.949 454
7974.374 380
7974.798 367
7975.222 402
7975.647 390
7976.071 443
7976.496 415
7976.920 405
7977.345 417
7977.769 477
7978.194 478
7978.618 442
7979.043 407
7979.467 415
7979.892 400
7980.316 402
7980.741 384
7981.165 402
7981.590 416
7982.014 412
7982.439 405
7982.863 443
7983.288 462
7983.713 494
7984.137 499
7984.562 448
7984.987 421
7985.411 447
7985.836 394
7986.261 357
7986.685 355
7987.110 394
7987.535 397
7987.960 330
7988.384 360
7988.809 393
7989.234 406
7989.659 443
7990.083 405
7990.508 401
7990.933 354
7991.358 353
7991.783 376
7992.207 401
7992.632 448
7993.057 446
7993.482 406
7993.907 456
7994.332 494
7994.757 477
7995.182 416
7995.607 399
7996.032 403
7996.457 408
7996.882 404
7997.306 402
7997.731 395
7998.156 375
7998.581 377
7999.007 439
7999.432 440
7999.857 403
8000.282 387
8000.707 408
8001.132 458
8001.557 497
8001.982 524
8002.407 516
8002.832 421
8003.257 435
8003.683 432
8004.108 394
8004.533 409
8004.958 373
8005.383 371
8005.808 368
8006.234 424
8006.659 397
8007.084 413
8007.509 418
8007.935 429
8008.360 387
8008.785 383
8009.211 404
8009.636 443
8010.061 442
8010.486 420
8010.912 422
8011.337 408
8011.763 419
8012.188 403
8012.613 411
8013.039 390
8013.464 383
8013.890 365
8014.315 400
8014.740 398
8015.166 414
8015.591 398
8016.017 393
8016.442 402
8016.868 414
8017.293 385
8017.719 414
8018.144 419
8018.570 464
8018.995 408
8019.421 441
8019.847 454
8020.272 450
8020.698 470
8021.123 433
8021.549 419
8021.975 381
8022.400 451
8022.826 464
8023.252 427
8023.677 426
8024.103 404
8024.529 411
8024.954 422
8025.380 430
8025.806 442
8026.232 446
8026.657 418
8027.083 426
8027.509 445
8027.935 456
8028.361 409
8028.786 413
8029.212 479
8029.638 490
8030.064 443
8030.490 430
8030.916 398
8031.341 395
8031.767 407
8032.193 371
8032.619 456
8033.045 437
8033.471 437
8033.897 462
8034.323 399
8034.749 387
8035.175 446
8035.601 429
8036.027 413
8036.453 404
8036.879 374
8037.305 422
8037.731 391
8038.157 397
8038.583 413
8039.009 423
8039.435 414
8039.862 421
8040.288 427
8040.714 393
8041.140 403
8041.566 422
8041.992 462
8042.418 390
8042.845 415
8043.271 382
8043.697 437
8044.123 408
8044.549 388
8044.976 372
8045.402 388
8045.828 409
8046.255 429
8046.681 460
8047.107 458
8047.533 410
8047.960 413
8048.386 402
8048.812 397
8049.239 383
8049.665 399
8050.092 441
8050.518 409
8050.944 422
8051.371 397
8051.797 438
8052.224 416
8052.650 404
8053.077 466
8053.503 438
8053.929 400
8054.356 394
8054.782 403
8055.209 402
8055.636 378
8056.062 378
8056.489 414
8056.915 401
8057.342 395
8057.768 374
8058.195 303
8058.622 301
8059.048 356
8059.475 407
8059.901 365
8060.328 346
8060.755 357
8061.181 329
8061.608 326
8062.035 389
8062.461 434
8062.888 426
8063.315 399
8063.742 384
8064.168 445
8064.595 488
8065.022 461
8065.449 484
8065.876 487
8066.302 450
8066.729 401
8067.156 407
8067.583 464
8068.010 478
8068.437 457
8068.863 402
8069.290 401
8069.717 434
8070.144 399
8070.571 431
8070.998 471
8071.425 436
8071.852 423
8072.279 396
8072.706 362
8073.133 372
8073.560 346
8073.987 367
8074.414 380
8074.841 378
8075.268 375
8075.695 367
8076.122 387
8076.549 385
8076.976 364
8077.403 328
8077.830 364
8078.258 397
8078.685 379
8079.112 437
8079.539 408
8079.966 403
8080.393 423
8080.821 386
8081.248 378
8081.675 384
8082.102 431
8082.529 438
8082.957 409
8083.384 425
8083.811 476
8084.239 432
8084.666 380
8085.093 371
8085.520 358
8085.948 364
8086.375 391
8086.802 335
8087.230 344
8087.657 372
8088.085 376
8088.512 400
8088.939 393
8089.367 355
8089.794 326
8090.222 353
8090.649 359
8091.077 356
8091.504 340
8091.932 376
8092.359 359
8092.787 337
8093.214 345
8093.642 364
8094.069 363
8094.497 375
8094.924 361
8095.352 422
8095.779 423
8096.207 401
8096.635 374
8097.062 398
8097.490 408
8097.918 359
8098.345 343
8098.773 336
8099.201 343
8099.628 370
8100.056 386
8100.484 389
8100.911 390
8101.339 407
8101.767 421
8102.195 405
8102.622 371
8103.050 424
8103.478 442
8103.906 470
8104.334 460
8104.761 390
8105.189 353
8105.617 349
8106.045 334
8106.473 350
8106.901 381
8107.329 336
8107.757 401
8108.184 385
8108.612 374
8109.040 409
8109.468 403
8109.896 383
8110.324 389
8110.752 377
8111.180 373
8111.608 406
8112.036 401
8112.464 402
8112.892 370
8113.320 383
8113.748 397
8114.176 335
8114.605 374
8115.033 379
8115.461 400
8115.889 463
8116.317 496
8116.745 515
8117.173 527
8117.601 443
8118.030 405
8118.458 425
8118.886 391
8119.314 373
8119.742 358
8120.171 407
8120.599 368
8121.027 369
8121.455 401
8121.884 401
8122.312 396
8122.740 376
8123.169 376
8123.597 383
8124.025 409
8124.454 397
8124.882 377
8125.310 381
8125.739 357
8126.167 364
8126.596 378
8127.024 396
8127.452 433
8127.881 407
8128.309 353
8128.738 410
8129.166 387
8129.595 403
8130.023 438
8130.452 424
8130.880 412
8131.309 422
8131.737 397
8132.166 365
8132.594 379
8133.023 456
8133.451 460
8133.880 427
8134.309 461
8134.737 461
8135.166 380
8135.595 357
8136.023 333
8136.452 308
8136.881 364
8137.309 390
8137.738 376
8138.167 405
8138.595 425
8139.024 420
8139.453 438
8139.882 430
8140.310 415
8140.739 423
8141.168 389
8141.597 396
8142.026 429
8142.454 440
8142.883 398
8143.312 345
8143.741 405
8144.170 370
8144.599 317
8145.027 275
8145.456 291
8145.885 319
8146.314 338
8146.743 405
8147.172 384
8147.601 338
8148.030 298
8148.459 324
8148.888 386
8149.317 393
8149.746 351
8150.175 404
8150.604 429
8151.033 411
8151.462 437
8151.891 397
8152.320 419
8152.749 413
8153.178 390
8153.608 402
8154.037 361
8154.466 421
8154.895 416
8155.324 381
8155.753 391
8156.183 368
8156.612 374
8157.041 395
8157.470 401
8157.899 395
8158.329 405
8158.758 392
8159.187 396
8159.616 384
8160.046 378
8160.475 342
8160.904 350
8161.334 374
8161.763 362
8162.192 385
8162.622 411
8163.051 374
8163.480 430
8163.910 427
8164.339 453
8164.769 380
8165.198 371
8165.627 390
8166.057 386
8166.486 436
8166.916 431
8167.345 389
8167.775 363
8168.204 464
8168.634 453
8169.063 386
8169.493 383
8169.922 379
8170.352 360
8170.781 378
8171.211 363
8171.641 367
8172.070 353
8172.500 343
8172.929 337
8173.359 311
8173.789 351
8174.218 384
8174.648 450
8175.078 377
8175.507 338
8175.937 371
8176.367 379
8176.796 351
8177.226 367
8177.656 387
8178.086 388
8178.515 389
8178.945 373
8179.375 364
8179.805 366
8180.235 338
8180.664 337
8181.094 361
8181.524 400
8181.954 374
8182.384 346
8182.814 331
8183.244 379
8183.674 405
8184.103 410
8184.533 346
8184.963 345
8185.393 344
8185.823 395
8186.253 367
8186.683 348
8187.113 336
8187.543 324
8187.973 371
8188.403 414
8188.833 485
8189.263 393
8189.693 352
8190.123 379
8190.554 364
8190.984 339
8191.414 369
8191.844 386
8192.274 481
8192.704 497
8193.134 430
8193.564 402
8193.995 355
8194.425 349
8194.855 349
8195.285 356
8195.715 310
8196.146 311
8196.576 323
8197.006 335
8197.436 374
8197.867 336
8198.297 413
8198.727 416
8199.158 363
8199.588 387
8200.018 408
8200.449 375
8200.879 383
8201.309 421
8201.740 389
8202.170 428
8202.601 446
8203.031 461
8203.461 427
8203.892 414
8204.322 400
8204.753 375
8205.183 421
8205.614 414
8206.044 413
8206.475 414
8206.905 352
8207.336 362
8207.766 399
8208.197 390
8208.627 437
8209.058 422
8209.488 403
8209.919 382
8210.350 351
8210.780 357
8211.211 363
8211.642 387
8212.072 380
8212.503 346
8212.934 405
8213.364 420
8213.795 436
8214.226 405
8214.656 321
8215.087 354
8215.518 438
8215.949 432
8216.379 400
8216.810 342
8217.241 376
8217.672 437
8218.102 460
8218.533 477
8218.964 457
8219.395 466
8219.826 468
8220.257 414
8220.688 390
8221.118 379
8221.549 380
8221.980 389
8222.411 410
8222.842 419
8223.273 382
8223.704 372
8224.135 356
8224.566 349
8224.997 359
8225.428 329
8225.859 341
8226.290 354
8226.721 344
8227.152 351
8227.583 350
8228.014 319
8228.445 325
8228.876 371
8229.307 338
8229.738 364
8230.170 375
8230.601 408
8231.032 330
8231.463 367
8231.894 411
8232.325 396
8232.757 379
8233.188 336
8233.619 294
8234.050 285
8234.481 316
8234.913 345
8235.344 362
8235.775 372
8236.207 382
8236.638 393
8237.069 368
8237.500 338
8237.932 364
8238.363 400
8238.794 394
8239.226 393
8239.657 401
8240.089 376
8240.520 378
8240.951 402
8241.383 355
8241.814 360
8242.246 345
8242.677 303
8243.109 295
8243.540 356
8243.972 355
8244.403 344
8244.835 384
8245.266 427
8245.698 452
8246.129 429
8246.561 384
8246.992 428
8247.424 411
8247.855 385
8248.287 345
8248.719 345
8249.150 364
8249.582 381
8250.013 368
8250.445 340
8250.877 307
8251.308 342
8251.740 361
8252.172 375
8252.604 381
8253.035 364
8253.467 330
8253.899 325
8254.331 383
8254.762 406
8255.194 385
8255.626 373
8256.058 372
8256.489 385
8256.921 372
8257.353 367
8257.785 425
8258.217 404
8258.649 399
8259.081 380
8259.512 358
8259.944 339
8260.376 343
8260.808 371
8261.240 348
8261.672 362
8262.104 312
8262.536 306
8262.968 321
8263.400 359
8263.832 357
8264.264 351
8264.696 449
8265.128 441
8265.560 416
8265.992 425
8266.424 379
8266.856 349
8267.288 333
8267.721 330
8268.153 331
8268.585 356
8269.017 323
8269.449 367
8269.881 388
8270.313 361
8270.746 337
8271.178 321
8271.610 385
8272.042 359
8272.474 402
8272.907 381
8273.339 374
8273.771 372
8274.203 366
8274.636 372
8275.068 365
8275.500 399
8275.933 397
8276.365 387
8276.797 386
8277.230 396
8277.662 363
8278.094 355
8278.527 345
8278.959 349
8279.392 374
8279.824 386
8280.257 411
8280.689 386
8281.121 384
8281.554 405
8281.986 393
8282.419 337
8282.851 345
8283.284 370
8283.716 342
8284.149 344
8284.581 347
8285.014 355
8285.447 331
8285.879 340
8286.312 347
8286.744 348
8287.177 327
8287.610 339
8288.042 386
8288.475 396
8288.908 350
8289.340 348
8289.773 311
8290.206 348
8290.638 331
8291.071 348
8291.504 353
8291.936 335
8292.369 347
8292.802 328
8293.235 343
8293.668 361
8294.100 387
8294.533 404
8294.966 380
8295.399 349
8295.832 345
8296.264 366
8296.697 392
8297.130 358
8297.563 372
8297.996 366
8298.429 349
8298.862 387
8299.295 330
8299.728 373
8300.161 393
8300.594 412
8301.027 417
8301.460 391
8301.893 369
8302.326 418
8302.759 418
8303.192 407
8303.625 453
8304.058 436
8304.491 428
8304.924 365
8305.357 377
8305.790 393
8306.223 438
8306.656 394
8307.089 378
8307.523 404
8307.956 395
8308.389 377
8308.822 341
8309.255 343
8309.688 373
8310.122 356
8310.555 384
8310.988 369
8311.421 371
8311.855 367
8312.288 353
8312.721 399
8313.154 410
8313.588 350
8314.021 352
8314.454 310
8314.888 327
8315.321 379
8315.754 408
8316.188 348
8316.621 357
8317.055 385
8317.488 391
8317.921 356
8318.355 396
8318.788 387
8319.222 324
8319.655 295
8320.089 329
8320.522 337
8320.956 335
8321.389 358
8321.823 312
8322.256 321
8322.690 336
8323.123 331
8323.557 352
8323.990 377
8324.424 372
8324.858 379
8325.291 364
8325.725 335
8326.158 327
8326.592 344
8327.026 299
8327.459 317
8327.893 372
8328.327 388
8328.760 386
8329.194 334
8329.628 354
8330.062 358
8330.495 344
8330.929 382
8331.363 389
8331.797 363
8332.230 365
8332.664 376
8333.098 415
8333.532 341
8333.966 302
8334.400 337
8334.833 386
8335.267 364
8335.701 357
8336.135 374
8336.569 350
8337.003 371
8337.437 343
8337.871 352
8338.305 364
8338.739 313
8339.173 301
8339.607 329
8340.041 340
8340.475 365
8340.909 415
8341.343 385
8341.777 309
8342.211 327
8342.645 383
8343.079 405
8343.513 387
8343.947 391
8344.381 378
8344.815 376
8345.249 337
8345.683 351
8346.118 346
8346.552 355
8346.986 372
8347.420 272
8347.854 263
8348.289 301
8348.723 357
8349.157 370
8349.591 330
8350.025 333
8350.460 395
8350.894 353
8351.328 344
8351.763 319
8352.197 351
8352.631 363
8353.066 344
8353.500 326
8353.934 298
8354.369 295
8354.803 358
8355.237 333
8355.672 413
8356.106 433
8356.541 445
8356.975 415
8357.409 377
8357.844 359
8358.278 330
8358.713 322
8359.147 322
8359.582 301
8360.016 327
8360.451 306
8360.885 293
8361.320 329
8361.755 339
8362.189 333
8362.624 316
8363.058 310
8363.493 318
8363.927 346
8364.362 407
8364.797 399
8365.231 397
8365.666 371
8366.101 362
8366.535 391
8366.970 391
8367.405 355
8367.839 355
8368.274 420
8368.709 427
8369.144 431
8369.578 415
8370.013 432
8370.448 380
8370.883 384
8371.318 365
8371.752 362
8372.187 369
8372.622 326
8373.057 336
8373.492 334
8373.927 378
8374.362 410
8374.796 400
8375.231 386
8375.666 368
8376.101 371
8376.536 388
8376.971 364
8377.406 358
8377.841 381
8378.276 381
8378.711 359
8379.146 332
8379.581 351
8380.016 374
8380.451 382
8380.886 382
8381.321 385
8381.756 376
8382.191 389
8382.626 399
8383.062 413
8383.497 411
8383.932 395
8384.367 340
8384.802 370
8385.237 338
8385.672 378
8386.108 406
8386.543 383
8386.978 348
8387.413 321
8387.849 337
8388.284 338
8388.719 350
8389.154 372
8389.590 356
8390.025 314
8390.460 307
8390.895 310
8391.331 270
8391.766 283
8392.201 324
8392.637 368
8393.072 363
8393.508 330
8393.943 330
8394.378 351
8394.814 358
8395.249 372
8395.685 370
8396.120 357
8396.556 360
8396.991 362
8397.427 364
8397.862 370
8398.298 351
8398.733 346
8399.169 370
8399.604 375
8400.040 373
8400.475 358
8400.911 375
8401.346 374
8401.782 369
8402.218 341
8402.653 333
8403.089 334
8403.524 338
8403.960 351
8404.396 320
8404.831 325
8405.267 363
8405.703 368
8406.139 350
8406.574 401
8407.010 415
8407.446 373
8407.881 394
8408.317 394
8408.753 437
8409.189 417
8409.625 408
8410.060 363
8410.496 334
8410.932 388
8411.368 393
8411.804 354
8412.240 354
8412.676 346
8413.111 344
8413.547 399
8413.983 391
8414.419 341
8414.855 324
8415.291 308
8415.727 315
8416.163 342
8416.599 315
8417.035 283
8417.471 343
8417.907 356
8418.343 360
8418.779 382
8419.215 386
8419.651 355
8420.087 376
8420.523 395
8420.959 371
8421.395 386
8421.832 333
8422.268 355
8422.704 341
8423.140 335
8423.576 395
8424.012 430
8424.448 475
8424.885 434
8425.321 388
8425.757 360
8426.193 397
8426.630 399
8427.066 375
8427.502 344
8427.938 317
8428.375 347
8428.811 447
8429.247 388
8429.684 362
8430.120 327
8430.556 388
8430.993 412
8431.429 363
8431.865 348
8432.302 372
8432.738 330
8433.174 342
8433.611 317
8434.047 353
8434.484 323
8434.920 314
8435.357 330
8435.793 385
8436.230 410
8436.666 407
8437.103 474
8437.539 494
8437.976 408
8438.412 392
8438.849 377
8439.285 434
8439.722 420
8440.159 373
8440.595 376
8441.032 388
8441.468 356
8441.905 343
8442.342 344
8442.778 304
8443.215 328
8443.652 310
8444.088 332
8444.525 425
8444.962 430
8445.398 457
8445.835 471
8446.272 485
8446.709 525
8447.145 477
8447.582 489
8448.019 479
8448.456 493
8448.893 480
8449.329 426
8449.766 383
8450.203 406
8450.640 432
8451.077 487
8451.514 476
8451.951 473
8452.388 510
8452.824 555
8453.261 523
8453.698 530
8454.135 515
8454.572 539
8455.009 519
8455.446 512
8455.883 461
8456.320 457
8456.757 424
8457.194 423
8457.631 498
8458.068 539
8458.505 555
8458.943 523
8459.380 510
8459.817 466
8460.254 445
8460.691 440
8461.128 452
8461.565 412
8462.002 442
8462.440 468
8462.877 559
8463.314 592
8463.751 552
8464.188 533
8464.625 528
8465.063 620
8465.500 631
8465.937 602
8466.374 686
8466.812 659
8467.249 679
8467.686 714
8468.124 666
8468.561 694
8468.998 726
8469.436 804
8469.873 890
8470.310 1030
8470.748 1062
8471.185 1279
8471.623 1590
8472.060 1895
8472.497 2431
8472.935 2971
8473.372 3793
8473.810 4781
8474.247 5870
8474.685 6763
8475.122 7855
8475.560 8638
8475.997 9432
8476.435 9750
8476.872 9861
8477.310 9660
8477.747 9101
8478.185 8451
8478.623 7770
8479.060 7016
8479.498 6088
8479.935 5300
8480.373 4603
8480.811 4026
8481.248 3576
8481.686 3091
8482.124 2781
8482.561 2460
8482.999 2205
8483.437 1988
8483.874 1830
8484.312 1697
8484.750 1494
8485.188 1453
8485.625 1437
8486.063 1407
8486.501 1461
8486.939 1420
8487.377 1310
8487.814 1251
8488.252 1200
8488.690 1123
8489.128 1074
8489.566 1095
8490.004 1068
8490.442 1088
8490.879 1089
8491.317 1068
8491.755 1068
8492.193 1044
8492.631 1079
8493.069 1092
8493.507 1109
8493.945 1080
8494.383 1036
8494.821 1096
8495.259 1077
8495.697 1091
8496.135 1092
8496.573 1133
8497.011 1084
8497.449 1015
8497.887 969
8498.325 940
8498.764 1058
8499.202 1020
8499.640 1031
8500.078 1031
8500.516 1036
8500.954 1039
8501.392 1127
8501.831 1209
8502.269 1285
8502.707 1351
8503.145 1522
8503.583 1562
8504.022 1447
8504.460 1484
8504.898 1392
8505.336 1333
8505.775 1243
8506.213 1207
8506.651 1105
8507.090 981
8507.528 899
8507.966 852
8508.405 835
8508.843 836
8509.281 824
8509.720 783
8510.158 810
8510.597 699
8511.035 671
8511.473 642
8511.912 674
8512.350 663
8512.789 701
8513.227 771
8513.666 778
8514.104 744
8514.543 806
8514.981 798
8515.420 773
8515.858 820
8516.297 812
8516.735 754
8517.174 690
8517.613 702
8518.051 758
8518.490 719
8518.928 680
8519.367 680
8519.806 708
8520.244 739
8520.683 701
8521.122 709
8521.560 712
8521.999 633
8522.438 672
8522.876 632
8523.315 670
8523.754 656
8524.193 661
8524.631 674
8525.070 740
8525.509 718
8525.948 642
8526.387 666
8526.825 661
8527.264 689
8527.703 707
8528.142 743
8528.581 718
8529.020 671
8529.459 631
8529.898 720
8530.336 685
8530.775 695
8531.214 700
8531.653 635
8532.092 618
8532.531 636
8532.970 721
8533.409 740
8533.848 718
8534.287 674
8534.726 629
8535.165 628
8535.604 632
8536.043 623
8536.482 629
8536.922 586
8537.361 658
8537.800 613
8538.239 583
8538.678 540
8539.117 576
8539.556 580
8539.995 531
8540.435 518
8540.874 525
8541.313 566
8541.752 594
8542.191 639
8542.631 552
8543.070 540
8543.509 548
8543.948 539
8544.388 553
8544.827 571
8545.266 582
8545.706 592
8546.145 650
8546.584 654
8547.024 613
8547.463 571
8547.902 560
8548.342 592
8548.781 544
8549.221 539
8549.660 549
8550.099 545
8550.539 540
8550.978 614
8551.418 624
8551.857 557
8552.297 546
8552.736 576
8553.176 587
8553.615 608
8554.055 624
8554.494 613
8554.934 644
8555.373 666
8555.813 654
8556.252 705
8556.692 601
8557.132 627
8557.571 655
8558.011 624
8558.451 631
8558.890 711
8559.330 699
8559.769 694
8560.209 662
8560.649 672
8561.089 591
8561.528 515
8561.968 511
8562.408 584
8562.848 603
8563.287 598
8563.727 644
8564.167 645
8564.607 605
8565.046 644
8565.486 611
8565.926 600
8566.366 623
8566.806 602
8567.246 584
8567.686 521
8568.125 589
8568.565 618
8569.005 585
8569.445 599
8569.885 614
8570.325 657
8570.765 607
8571.205 583
8571.645 587
8572.085 579
8572.525 642
8572.965 632
8573.405 664
8573.845 700
8574.285 695
8574.725 710
8575.165 737
8575.605 824
8576.045 934
8576.485 905
8576.925 978
8577.366 1096
8577.806 1240
8578.246 1330
8578.686 1395
8579.126 1496
8579.566 1490
8580.007 1495
8580.447 1563
8580.887 1475
8581.327 1421
8581.767 1461
8582.208 1362
8582.648 1279
8583.088 1216
8583.529 1199
8583.969 1122
8584.409 1054
8584.849 1019
8585.290 1003
8585.730 1047
8586.170 1126
8586.611 1204
8587.051 1135
8587.492 1103
8587.932 1095
8588.372 1005
8588.813 998
8589.253 907
8589.694 950
8590.134 945
8590.575 880
8591.015 851
8591.455 873
8591.896 848
8592.336 842
8592.777 866
8593.218 804
8593.658 721
8594.099 691
8594.539 716
8594.980 715
8595.420 656
8595.861 666
8596.302 646
8596.742 647
8597.183 666
8597.623 712
8598.064 672
8598.505 640
8598.945 613
8599.386 601
8599.827 641
8600.268 686
8600.708 726
8601.149 703
8601.590 662
8602.031 610
8602.471 631
8602.912 615
8603.353 653
8603.794 736
8604.234 715
8604.675 710
8605.116 718
8605.557 653
8605.998 652
8606.439 653
8606.880 629
8607.320 666
8607.761 713
8608.202 794
8608.643 718
8609.084 663
8609.525 659
8609.966 602
8610.407 651
8610.848 650
8611.289 587
8611.730 619
8612.171 598
8612.612 580
8613.053 597
8613.494 588
8613.935 603
8614.376 616
8614.817 612
8615.258 582
8615.700 566
8616.141 637
8616.582 647
8617.023 616
8617.464 527
8617.905 498
8618.346 481
8618.788 537
8619.229 577
8619.670 590
8620.111 555
8620.552 610
8620.994 581
8621.435 537
8621.876 513
8622.317 543
8622.759 587
8623.200 591
8623.641 599
8624.083 631
8624.524 614
8624.965 568
8625.407 541
8625.848 558
8626.289 589
8626.731 564
8627.172 532
8627.614 568
8628.055 516
8628.496 532
8628.938 549
8629.379 587
8629.821 582
8630.262 585
8630.704 532
8631.145 484
8631.587 554
8632.028 573
8632.470 569
8632.911 556
8633.353 519
8633.795 486
8634.236 487
8634.678 559
8635.119 516
8635.561 578
8636.003 568
8636.444 508
8636.886 500
8637.328 489
8637.769 496
8638.211 484
8638.653 468
8639.094 458
8639.536 465
8639.978 522
8640.419 503
8640.861 486
8641.303 430
8641.745 426
8642.186 452
8642.628 438
8643.070 468
8643.512 463
8643.954 498
8644.396 494
8644.837 478
8645.279 473
8645.721 423
8646.163 435
8646.605 435
8647.047 458
8647.489 471
8647.931 528
8648.373 609
8648.815 605
8649.257 617
8649.699 633
8650.141 609
8650.583 624
8651.025 577
8651.467 559
8651.909 576
8652.351 555
8652.793 494
8653.235 425
8653.677 417
8654.119 427
8654.561 443
8655.003 453
8655.445 417
8655.887 465
8656.330 464
8656.772 479
8657.214 479
8657.656 495
8658.098 446
8658.540 521
8658.983 513
8659.425 499
8659.867 545
8660.309 569
8660.752 531
8661.194 502
8661.636 547
8662.078 558
8662.521 555
8662.963 536
8663.405 493
8663.848 492
8664.290 449
8664.732 433
8665.175 419
8665.617 433
8666.060 415
8666.502 424
8666.944 450
8667.387 474
8667.829 499
8668.272 514
8668.714 527
8669.157 464
8669.599 442
8670.042 484
8670.484 516
8670.927 508
8671.369 492
8671.812 513
8672.254 532
8672.697 491
8673.139 525
8673.582 511
8674.025 497
8674.467 513
8674.910 496
8675.352 493
8675.795 467
8676.238 461
8676.680 511
8677.123 553
8677.566 475
8678.008 493
8678.451 489
8678.894 522
8679.337 559
8679.779 520
8680.222 544
8680.665 519
8681.108 511
8681.550 524
8681.993 521
8682.436 549
8682.879 537
8683.322 534
8683.764 540
8684.207 554
8684.650 548
8685.093 531
8685.536 475
8685.979 529
8686.422 556
8686.865 599
8687.308 607
8687.751 551
8688.194 509
8688.637 491
8689.080 509
8689.522 485
8689.966 540
8690.409 553
8690.852 590
8691.295 572
8691.738 560
8692.181 602
8692.624 533
8693.067 517
8693.510 532
8693.953 525
8694.396 495
8694.839 463
8695.282 452
8695.726 442
8696.169 414
8696.612 396
8697.055 471
8697.498 481
8697.941 538
8698.385 538
8698.828 507
8699.271 473
8699.714 474
8700.158 498
8700.601 507
8701.044 541
8701.488 548
8701.931 601
8702.374 505
8702.817 462
8703.261 453
8703.704 512
8704.148 502
8704.591 500
8705.034 492
8705.478 438
8705.921 447
8706.365 389
8706.808 391
8707.251 439
8707.695 549
8708.138 525
8708.582 469
8709.025 430
8709.469 419
8709.912 405
8710.356 421
8710.799 422
8711.243 367
8711.686 403
8712.130 449
8712.574 381
8713.017 378
8713.461 356
8713.904 355
8714.348 392
8714.792 370
8715.235 419
8715.679 433
8716.123 416
8716.566 374
8717.010 387
8717.454 457
8717.897 482
8718.341 506
8718.785 491
8719.229 424
8719.672 416
8720.116 404
8720.560 397
8721.004 373
8721.448 383
8721.891 380
8722.335 401
8722.779 426
8723.223 397
8723.667 383
8724.111 401
8724.554 421
8724.998 366
8725.442 348
8725.886 424
8726.330 458
8726.774 453
8727.218 495
8727.662 465
8728.106 455
8728.550 428
8728.994 469
8729.438 470
8729.882 402
8730.326 360
8730.770 321
8731.214 376
8731.658 447
8732.102 479
8732.546 477
8732.990 366
8733.435 363
8733.879 380
8734.323 409
8734.767 375
8735.211 419
8735.655 416
8736.099 417
8736.544 411
8736.988 375
8737.432 406
8737.876 440
8738.320 444
8738.765 429
8739.209 451
8739.653 460
8740.097 413
8740.542 394
8740.986 376
8741.430 427
8741.875 380
8742.319 386
8742.763 399
8743.208 371
8743.652 379
8744.097 425
8744.541 425
8744.985 391
8745.430 409
8745.874 428
8746.319 383
8746.763 390
8747.207 377
8747.652 416
8748.096 399
8748.541 409
8748.985 381
8749.430 400
8749.874 371
8750.319 352
8750.764 408
8751.208 381
8751.653 353
8752.097 351
8752.542 299
8752.986 350
8753.431 388
8753.876 386
8754.320 397
8754.765 362
8755.210 392
8755.654 442
8756.099 422
8756.544 427
8756.988 404
8757.433 439
8757.878 456
8758.323 433
8758.767 435
8759.212 395
8759.657 424
8760.102 419
8760.547 424
8760.991 441
8761.436 429
8761.881 430
8762.326 421
8762.771 380
8763.216 341
8763.660 417
8764.105 383
8764.550 343
8764.995 288
8765.440 304
8765.885 320
8766.330 305
8766.775 306
8767.220 347
8767.665 338
8768.110 341
8768.555 310
8769.000 338
8769.445 392
8769.890 392
8770.335 359
8770.780 355
8771.225 389
8771.670 378
8772.115 420
8772.560 429
8773.005 435
8773.451 455
8773.896 426
8774.341 379
8774.786 372
8775.231 368
8775.676 352
8776.122 422
8776.567 415
8777.012 392
8777.457 383
8777.902 396
8778.348 381
8778.793 364
8779.238 350
8779.683 416
8780.129 433
8780.574 442
8781.019 437
8781.465 392
8781.910 451
8782.355 442
8782.801 417
8783.246 365
8783.692 320
8784.137 379
8784.582 364
8785.028 370
8785.473 477
8785.919 469
8786.364 429
8786.810 383
8787.255 400
8787.701 398
8788.146 414
8788.592 423
8789.037 424
8789.483 452
8789.928 422
8790.374 338
8790.819 346
8791.265 378
8791.710 413
8792.156 385
8792.602 426
8793.047 402
8793.493 374
8793.939 372
8794.384 368
8794.830 344
8795.276 335
8795.721 350
8796.167 324
8796.613 313
8797.058 354
8797.504 325
8797.950 368
8798.396 395
8798.841 416
8799.287 367
8799.733 396
8800.179 394
8800.625 430
8801.070 426
8801.516 440
8801.962 456
8802.408 389
8802.854 420
8803.300 411
8803.746 424
8804.191 412
8804.637 434
8805.083 407
8805.529 417
8805.975 425
8806.421 427
8806.867 421
8807.313 322
8807.759 349
8808.205 358
8808.651 408
8809.097 412
8809.543 425
8809.989 384
8810.435 400
8810.881 516
8811.327 495
8811.774 406
8812.220 414
8812.666 452
8813.112 445
8813.558 433
8814.004 420
8814.450 435
8814.897 404
8815.343 385
8815.789 402
8816.235 399
8816.681 411
8817.128 420
8817.574 420
8818.020 393
8818.466 401
8818.913 390
8819.359 372
8819.805 387
8820.252 403
8820.698 403
8821.144 362
8821.591 382
8822.037 396
8822.483 383
8822.930 353
8823.376 353
8823.822 373
8824.269 407
8824.715 368
8825.162 355
8825.608 342
8826.055 324
8826.501 371
8826.948 345
8827.394 335
8827.841 329
8828.287 330
8828.734 349
8829.180 349
8829.627 354
8830.073 382
8830.520 422
8830.966 443
8831.413 413
8831.860 365
8832.306 334
8832.753 367
8833.199 353
8833.646 316
8834.093 334
8834.539 350
8834.986 410
8835.433 395
8835.880 368
8836.326 360
8836.773 370
8837.220 344
8837.666 336
8838.113 358
8838.560 403
8839.007 375
8839.454 349
8839.900 364
8840.347 349
8840.794 332
8841.241 345
8841.688 372
8842.135 371
8842.581 363
8843.028 395
8843.475 365
8843.922 323
8844.369 301
8844.816 262
8845.263 284
8845.710 306
8846.157 329
8846.604 311
8847.051 304
8847.498 344
8847.945 370
8848.392 323
8848.839 317
8849.286 280
8849.733 301
8850.180 338
8850.627 372
8851.074 372
8851.521 400
8851.968 449
8852.416 428
8852.863 397
8853.310 370
8853.757 326
8854.204 362
8854.651 375
8855.099 360
8855.546 357
8855.993 362
8856.440 320
8856.887 339
8857.335 377
8857.782 359
8858.229 331
8858.677 333
8859.124 364
8859.571 360
8860.018 362
8860.466 392
8860.913 401
8861.360 359
8861.808 351
8862.255 342
8862.703 366
8863.150 383
8863.597 373
8864.045 342
8864.492 353
8864.940 345
8865.387 345
8865.835 331
8866.282 306
8866.730 286
8867.177 312
8867.625 311
8868.072 334
8868.520 332
8868.967 306
8869.415 304
8869.862 317
8870.310 312
8870.757 358
8871.205 336
8871.653 314
8872.100 400
8872.548 405
8872.996 415
8873.443 358
8873.891 325
8874.339 308
8874.786 312
8875.234 338
8875.682 369
8876.129 343
8876.577 348
8877.025 335
8877.473 394
8877.920 396
8878.368 398
8878.816 390
8879.264 360
8879.712 322
8880.159 374
8880.607 399
8881.055 355
8881.503 332
8881.951 328
8882.399 354
8882.847 337
8883.294 311
8883.742 363
8884.190 347
8884.638 328
8885.086 365
8885.534 367
8885.982 303
8886.430 306
8886.878 340
8887.326 324
8887.774 377
8888.222 369
8888.670 353
8889.118 358
8889.566 340
8890.014 329
8890.462 349
8890.911 358
8891.359 356
8891.807 407
8892.255 356
8892.703 355
8893.151 365
8893.599 328
8894.047 356
8894.496 354
8894.944 334
8895.392 298
8895.840 285
8896.289 323
8896.737 310
8897.185 355
8897.633 361
8898.082 320
8898.530 319
8898.978 363
8899.426 365
8899.875 338
8900.323 335
8900.771 347
8901.220 333
8901.668 339
8902.117 325
8902.565 294
8903.013 297
8903.462 319
8903.910 325
8904.359 331
8904.807 297
8905.256 261
8905.704 282
8906.152 297
8906.601 344
8907.049 387
8907.498 323
8907.946 257
8908.395 299
8908.844 313
8909.292 316
8909.741 340
8910.189 293
8910.638 338
8911.086 345
8911.535 335
8911.984 292
8912.432 354
8912.881 340
8913.330 307
8913.778 344
8914.227 327
8914.676 305
8915.124 300
8915.573 305
8916.022 324
8916.471 371
8916.919 314
8917.368 275
8917.817 326
8918.266 347
8918.714 368
8919.163 374
8919.612 365
8920.061 321
8920.510 296
8920.959 291
8921.407 288
8921.856 278
8922.305 264
8922.754 269
8923.203 292
8923.652 302
8924.101 292
8924.550 307
8924.999 317
8925.448 299
8925.897 281
8926.346 255
8926.795 259
8927.244 294
8927.693 315
8928.142 312
8928.591 329
8929.040 312
8929.489 310
8929.938 328
8930.387 327
8930.836 346
8931.285 352
8931.734 315
8932.184 295
8932.633 311
8933.082 313
8933.531 320
8933.980 360
8934.429 304
8934.879 270
8935.328 276
8935.777 248
8936.226 306
8936.676 366
8937.125 350
8937.574 314
8938.023 329
8938.473 324
8938.922 331
8939.371 350
8939.821 355
8940.270 306
8940.719 292
8941.169 302
8941.618 269
8942.067 263
8942.517 257
8942.966 308
8943.416 316
8943.865 321
8944.314 295
8944.764 326
8945.213 316
8945.663 283
8946.112 295
8946.562 302
8947.011 288
8947.461 266
8947.910 263
8948.360 257
8948.809 353
8949.259 336
8949.709 336
8950.158 300
8950.608 276
8951.057 292
8951.507 249
8951.957 298
8952.406 287
8952.856 301
8953.306 308
8953.755 329
8954.205 330
8954.655 309
8955.104 353
8955.554 330
8956.004 362
8956.454 319
8956.903 324
8957.353 340
8957.803 362
8958.253 324
8958.702 297
8959.152 254
8959.602 261
8960.052 257
8960.502 310
8960.952 289
8961.401 275
8961.851 330
8962.301 312
8962.751 355
8963.201 298
8963.651 308
8964.101 364
8964.551 331
8965.001 307
8965.451 289
8965.901 296
8966.351 321
8966.801 323
8967.251 311
8967.701 326
8968.151 308
8968.601 319
8969.051 311
8969.501 298
8969.951 358
8970.401 371
8970.851 340
8971.301 363
8971.752 318
8972.202 266
8972.652 292
8973.102 303
8973.552 305
8974.002 328
8974.453 363
8974.903 335
8975.353 292
8975.803 299
8976.253 302
8976.704 274
8977.154 268
8977.604 270
8978.055 286
8978.505 300
8978.955 276
8979.405 291
8979.856 279
8980.306 245
8980.756 271
8981.207 286
8981.657 272
8982.108 223
8982.558 253
8983.008 283
8983.459 300
8983.909 281
8984.360 299
8984.810 317
8985.261 298
8985.711 313
8986.162 319
8986.612 315
8987.063 307
8987.513 320
8987.964 328
8988.414 350
8988.865 364
8989.315 371
8989.766 337
8990.217 266
8990.667 266
8991.118 285
8991.568 305
8992.019 374
8992.470 350
8992.920 357
8993.371 326
8993.822 331
8994.272 338
8994.723 314
8995.174 334
8995.624 296
8996.075 301
8996.526 318
8996.977 329
8997.428 314
8997.878 303
8998.329 354
8998.780 336
8999.231 317
8999.682 309
9000.132 311
9000.583 343
9001.034 306
9001.485 259
9001.936 282
9002.387 303
9002.838 304
9003.289 321
9003.740 334
9004.190 335
9004.641 306
9005.092 294
9005.543 320
9005.994 297
9006.445 296
9006.896 311
9007.347 339
9007.798 297
9008.249 307
9008.700 283
9009.152 292
9009.603 303
9010.054 331
9010.505 315
9010.956 343
9011.407 306
9011.858 308
9012.309 302
9012.760 319
9013.212 323
9013.663 276
9014.114 288
9014.565 296
9015.016 334
9015.468 344
9015.919 298
9016.370 339
9016.821 344
9017.273 291
9017.724 329
9018.175 345
9018.627 301
9019.078 274
9019.529 259
9019.980 280
9020.432 288
9020.883 235
9021.335 227
9021.786 298
9022.237 327
9022.689 338
9023.140 306
9023.592 269
9024.043 283
9024.494 314
9024.946 349
9025.397 336
9025.849 342
9026.300 333
9026.752 317
9027.203 282
9027.655 236
9028.106 312
9028.558 341
9029.010 355
9029.461 327
9029.913 247
9030.364 275
9030.816 244
9031.268 293
9031.719 313
9032.171 290
9032.622 321
9033.074 306
9033.526 297
9033.977 295
9034.429 268
9034.881 293
9035.333 298
9035.784 321
9036.236 295
9036.688 272
9037.140 301
9037.591 300
9038.043 297
9038.495 309
9038.947 335
9039.399 331
9039.850 284
9040.302 341
9040.754 339
9041.206 338
9041.658 330
9042.110 269
9042.562 249
9043.014 285
9043.466 286
9043.917 286
9044.369 281
9044.821 257
9045.273 272
9045.725 276
9046.177 252
9046.629 270
9047.081 316
9047.533 298
9047.985 280
9048.437 305
9048.889 294
9049.342 286
9049.794 254
9050.246 299
9050.698 295
9051.150 276
9051.602 286
9052.054 297
9052.506 249
9052.959 247
9053.411 227
9053.863 263
9054.315 262
9054.767 261
9055.219 314
9055.672 327
9056.124 295
9056.576 293
9057.028 324
9057.481 283
9057.933 270
9058.385 273
9058.838 290
9059.290 303
9059.742 290
9060.195 291
9060.647 252
9061.099 229
9061.552 278
9062.004 280
9062.456 224
9062.909 240
9063.361 279
9063.814 280
9064.266 230
9064.719 231
9065.171 256
9065.624 258
9066.076 293
9066.529 298
9066.981 293
9067.434 309
9067.886 274
9068.339 228
9068.791 261
9069.244 287
9069.696 292
9070.149 280
9070.602 305
9071.054 329
9071.507 323
9071.959 286
9072.412 266
9072.865 290
9073.317 331
9073.770 275
9074.223 321
9074.675 282
9075.128 290
9075.581 314
9076.034 312
9076.486 298
9076.939 281
9077.392 251
9077.845 280
9078.297 257
9078.750 244
9079.203 244
9079.656 216
9080.109 197
9080.562 187
9081.014 194
9081.467 230
9081.920 268
9082.373 266
9082.826 269
9083.279 290
9083.732 297
9084.185 308
9084.638 311
9085.091 277
9085.544 281
9085.997 258
9086.450 251
9086.903 252
9087.356 260
9087.809 242
9088.262 274
9088.715 294
9089.168 298
9089.621 302
9090.074 317
9090.527 320
9090.980 324
9091.433 332
9091.887 323
9092.340 287
9092.793 288
9093.246 284
9093.699 323
9094.152 326
9094.606 353
9095.059 298
9095.512 261
9095.965 289
9096.418 284
9096.872 260
9097.325 264
9097.778 253
9098.232 254
9098.685 271
9099.138 250
9099.591 287
9100.045 333
9100.498 339
9100.952 305
9101.405 276
9101.858 283
9102.312 299
9102.765 296
9103.218 287
9103.672 259
9104.125 291
9104.579 313
9105.032 278
9105.486 268
9105.939 283
9106.393 281
9106.846 257
9107.300 276
9107.753 334
9108.207 342
9108.660 366
9109.114 325
9109.567 299
9110.021 295
9110.475 302
9110.928 272
9111.382 250
9111.835 249
9112.289 249
9112.743 248
9113.196 266
9113.650 267
9114.104 292
9114.557 283
9115.011 247
9115.465 252
9115.919 280
9116.372 302
9116.826 295
9117.280 298
9117.734 271
9118.187 269
9118.641 268
9119.095 236
9119.549 228
9120.003 225
9120.457 229
9120.910 245
9121.364 263
9121.818 253
9122.272 244
9122.726 231
9123.180 253
9123.634 282
9124.088 268
9124.542 291
9124.996 325
9125.450 314
9125.904 291
9126.358 280
9126.812 279
9127.266 266
9127.720 263
9128.174 302
9128.628 269
9129.082 253
9129.536 339
9129.990 337
9130.444 301
9130.898 264
9131.352 288
9131.806 298
9132.260 350
9132.715 331
9133.169 297
9133.623 303
9134.077 293
9134.531 277
9134.985 276
9135.440 233
9135.894 229
9136.348 226
9136.802 265
9137.257 300
9137.711 251
9138.165 226
9138.620 264
9139.074 301
9139.528 336
9139.982 294
9140.437 283
9140.891 301
9141.346 293
9141.800 292
9142.254 284
9142.709 260
9143.163 290
9143.618 306
9144.072 268
9144.526 219
9144.981 267
9145.435 271
9145.890 274
9146.344 259
9146.799 256
9147.253 225
9147.708 191
9148.162 224
9148.617 253
9149.071 247
9149.526 229
9149.981 250
9150.435 264
9150.890 265
9151.344 297
9151.799 291
9152.254 238
9152.708 242
9153.163 229
9153.618 274
9154.072 285
9154.527 317
9154.982 323
9155.436 309
9155.891 345
9156.346 334
9156.801 311
9157.255 271
9157.710 224
9158.165 223
9158.620 213
9159.074 238
9159.529 248
9159.984 272
9160.439 247
9160.894 249
9161.349 277
9161.804 362
9162.258 353
9162.713 295
9163.168 305
9163.623 289
9164.078 300
9164.533 230
9164.988 231
9165.443 247
9165.898 263
9166.353 252
9166.808 295
9167.263 302
9167.718 264
9168.173 267
9168.628 272
9169.083 271
9169.538 242
9169.993 257
9170.448 226
9170.903 246
9171.358 285
9171.814 261
9172.269 306
9172.724 300
9173.179 288
9173.634 281
9174.089 237
9174.544 227
9175.000 261
9175.455 281
9175.910 285
9176.365 256
9176.821 266
9177.276 248
9177.731 263
9178.186 263
9178.642 233
9179.097 219
9179.552 234
9180.008 235
9180.463 257
9180.918 289
9181.374 283
9181.829 257
9182.284 253
9182.740 259
9183.195 262
9183.651 310
9184.106 285
9184.561 234
9185.017 245
9185.472 237
9185.928 243
9186.383 285
9186.839 250
9187.294 245
9187.750 267
9188.205 247
9188.661 260
9189.116 259
9189.572 244
9190.028 215
9190.483 216
9190.939 262
9191.394 294
9191.850 279
9192.306 267
9192.761 233
9193.217 242
9193.673 240
9194.128 256
9194.584 277
9195.040 274
9195.495 294
9195.951 276
9196.407 268
9196.862 224
9197.318 226
9197.774 239
9198.230 274
9198.686 291
9199.141 271
9199.597 286
9200.053 313
9200.509 290
9200.965 271
9201.420 252
9201.876 261
9202.332 274
9202.788 269
9203.244 246
9203.700 257
9204.156 274
9204.612 243
9205.068 267
9205.524 285
9205.980 322
9206.436 276
9206.892 245
9207.348 250
9207.804 240
9208.260 234
9208.716 250
9209.172 251
9209.628 247
9210.084 285
9210.540 305
9210.996 259
9211.452 244
9211.908 267
9212.364 302
9212.820 287
9213.277 268
9213.733 262
9214.189 217
9214.645 234
9215.101 249
9215.558 267
9216.014 277
9216.470 267
9216.926 266
9217.382 233
9217.839 278
9218.295 259
9218.751 273
9219.208 263
9219.664 262
9220.120 272
9220.576 284
9221.033 259
9221.489 269
9221.946 253
9222.402 255
9222.858 259
9223.315 249
9223.771 271
9224.228 220
9224.684 232
9225.140 267
9225.597 272
9226.053 247
9226.510 242
9226.966 250
9227.423 254
9227.879 222
9228.336 213
9228.792 198
9229.249 230
9229.705 240
9230.162 223
9230.619 200
9231.075 194
9231.532 200
9231.988 232
9232.445 220
9232.902 170
9233.358 191
9233.815 240
9234.272 247
9234.728 235
9235.185 243
9235.642 207
9236.098 211
9236.555 282
9237.012 271
9237.469 233
9237.925 266
9238.382 240
9238.839 177
9239.296 197
9239.752 265
9240.209 279
9240.666 242
9241.123 272
9241.580 278
9242.037 264
9242.493 236
9242.950 217
9243.407 214
9243.864 224
9244.321 221
9244.778 209
9245.235 219
9245.692 221
9246.149 204
9246.606 237
9247.063 234
9247.520 239
9247.977 232
9248.434 238
9248.891 243
9249.348 231
9249.805 226
9250.262 236
9250.719 235
9251.176 232
9251.633 262
9252.090 290
9252.547 303
9253.005 242
9253.462 242
9253.919 290
9254.376 277
9254.833 252
9255.290 262
9255.748 273
9256.205 236
9256.662 261
9257.119 251
9257.576 230
9258.034 210
9258.491 211
9258.948 207
9259.406 220
9259.863 238
9260.320 225
9260.777 213
9261.235 211
9261.692 257
9262.150 254
9262.607 257
9263.064 268
9263.522 251
9263.979 268
9264.436 254
9264.894 199
9265.351 207
9265.809 248
9266.266 269
9266.724 288
9267.181 288
9267.639 295
9268.096 300
9268.554 304
9269.011 246
9269.469 259
9269.926 225
9270.384 225
9270.841 277
9271.299 256
9271.757 250
9272.214 271
9272.672 321
9273.129 287
9273.587 255
9274.045 254
9274.502 218
9274.960 238
9275.418 188
9275.875 208
9276.333 240
9276.791 255
9277.249 240
9277.706 239
9278.164 252
9278.622 256
9279.080 283
9279.537 246
9279.995 263
9280.453 278
9280.911 246
9281.369 233
9281.826 229
9282.284 203
9282.742 233
9283.200 246
9283.658 252
9284.116 250
9284.574 235
9285.032 194
9285.490 229
9285.948 268
9286.405 286
9286.863 239
9287.321 216
9287.779 272
9288.237 301
9288.695 252
9289.153 306
9289.611 301
9290.069 320
9290.528 289
9290.986 240
9291.444 263
9291.902 258
9292.360 199
9292.818 184
9293.276 193
9293.734 193
9294.192 193
9294.651 240
9295.109 270
9295.567 276
9296.025 237
9296.483 231
9296.942 263
9297.400 277
9297.858 260
9298.316 260
9298.774 247
9299.233 265
9299.691 242
9300.149 243
9300.608 236
9301.066 271
9301.524 261
9301.983 263
9302.441 274
9302.899 283
9303.358 328
9303.816 302
9304.274 261
9304.733 286
9305.191 249
9305.650 268
9306.108 258
9306.567 254
9307.025 233
9307.484 224
9307.942 214
9308.400 227
9308.859 249
9309.318 211
9309.776 185
9310.235 199
9310.693 237
9311.152 255
9311.610 286
9312.069 276
9312.527 279
9312.986 234
9313.445 223
9313.903 224
9314.362 232
9314.821 243
9315.279 242
9315.738 239
9316.197 226
9316.655 218
9317.114 229
9317.573 204
9318.031 189
9318.490 206
9318.949 227
9319.408 229
9319.867 229
9320.325 236
9320.784 253
9321.243 220
9321.702 198
9322.161 206
9322.619 230
9323.078 233
9323.537 239
9323.996 246
9324.455 216
9324.914 210
9325.373 239
9325.832 205
9326.291 202
9326.750 198
9327.209 204
9327.667 170
9328.126 226
9328.585 208
9329.044 189
9329.503 153
9329.962 195
9330.422 201
9330.881 193
9331.340 210
9331.799 216
9332.258 228
9332.717 252
9333.176 236
9333.635 268
9334.094 272
9334.553 270
9335.013 265
9335.472 247
9335.931 265
9336.390 271
9336.849 244
9337.308 225
9337.768 222
9338.227 219
9338.686 221
9339.145 215
9339.605 221
9340.064 237
9340.523 223
9340.983 203
9341.442 207
9341.901 233
9342.360 240
9342.820 237
9343.279 232
9343.739 225
9344.198 226
9344.657 231
9345.117 244
9345.576 270
9346.036 292
9346.495 303
9346.954 266
9347.414 223
9347.873 202
9348.333 185
9348.792 176
9349.252 210
9349.711 224
9350.171 206
9350.630 212
9351.090 200
9351.549 201
9352.009 197
9352.469 197
9352.928 227
9353.388 244
9353.847 198
9354.307 219
9354.767 269
9355.226 275
9355.686 242
9356.146 245
9356.605 233
9357.065 259
9357.525 251
9357.984 233
9358.444 234
9358.904 216
9359.364 235
9359.823 253
9360.283 303
9360.743 275
9361.203 275
9361.663 278
9362.122 218
9362.582 281
9363.042 296
9363.502 262
9363.962 250
9364.422 248
9364.882 257
9365.341 250
9365.801 227
9366.261 249
9366.721 251
9367.181 228
9367.641 251
9368.101 273
9368.561 225
9369.021 234
9369.481 248
9369.941 235
9370.401 241
9370.861 241
9371.321 233
9371.781 243
9372.241 232
9372.701 212
9373.161 189
9373.621 195
9374.082 197
9374.542 233
9375.002 191
9375.462 184
9375.922 200
9376.382 137
9376.842 193
9377.303 225
9377.763 201
9378.223 231
9378.683 259
9379.144 258
9379.604 289
9380.064 289
9380.524 257
9380.985 233
9381.445 249
9381.905 229
9382.365 250
9382.826 264
9383.286 268
9383.746 271
9384.207 281
9384.667 303
9385.128 279
9385.588 255
9386.048 249
9386.509 247
9386.969 234
9387.430 214
9387.890 258
9388.351 258
9388.811 253
9389.272 246
9389.732 247
9390.193 246
9390.653 236
9391.114 257
9391.574 240
9392.035 221
9392.495 208
9392.956 257
9393.416 234
9393.877 253
9394.338 219
9394.798 184
9395.259 168
9395.719 232
9396.180 232
9396.641 227
9397.101 241
9397.562 243
9398.023 225
9398.484 238
9398.944 212
9399.405 226
9399.866 269
9400.326 322
9400.787 298
9401.248 249
9401.709 249
9402.170 238
9402.630 255
9403.091 231
9403.552 202
9404.013 218
9404.474 235
9404.935 254
9405.396 270
9405.856 247
9406.317 267
9406.778 250
9407.239 240
9407.700 235
9408.161 238
9408.622 256
9409.083 237
9409.544 192
9410.005 185
9410.466 184
9410.927 239
9411.388 274
9411.849 244
9412.310 268
9412.771 236
9413.232 223
9413.693 209
9414.154 258
9414.615 265
9415.077 230
9415.538 197
9415.999 204
9416.460 193
9416.921 193
9417.382 207
9417.843 225
9418.305 197
9418.766 187
9419.227 206
9419.688 208
9420.150 246
9420.611 238
9421.072 214
9421.533 238
9421.995 244
9422.456 204
9422.917 225
9423.379 255
9423.840 230
9424.301 234
9424.763 220
9425.224 235
9425.685 222
9426.147 213
9426.608 233
9427.070 225
9427.531 219
9427.992 180
9428.454 211
9428.915 233
9429.377 262
9429.838 249
9430.300 254
9430.761 253
9431.223 218
9431.684 190
9432.146 210
9432.607 208
9433.069 212
9433.530 174
9433.992 179
9434.454 180
9434.915 181
9435.377 218
9435.838 251
9436.300 235
9436.762 232
9437.223 198
9437.685 182
9438.147 194
9438.608 246
9439.070 257
9439.532 233
9439.994 218
9440.455 201
9440.917 249
9441.379 265
9441.841 234
9442.302 212
9442.764 215
9443.226 205
9443.688 179
9444.150 221
9444.611 248
9445.073 242
9445.535 233
9445.997 172
9446.459 198
9446.921 199
9447.383 240
9447.845 225
9448.307 231
9448.768 208
9449.230 233
9449.692 240
9450.154 226
9450.616 223
9451.078 216
9451.540 204
9452.002 207
9452.464 205
9452.926 193
9453.388 159
9453.851 163
9454.313 204
9454.775 235
9455.237 212
9455.699 212
9456.161 244
9456.623 212
9457.085 201
9457.547 221
9458.010 242
9458.472 220
9458.934 261
9459.396 233
9459.858 192
9460.321 209
9460.783 190
9461.245 196
9461.707 215
9462.170 247
9462.632 226
9463.094 212
9463.556 207
9464.019 197
9464.481 203
9464.943 214
9465.406 250
9465.868 244
9466.331 219
9466.793 197
9467.255 198
9467.718 179
9468.180 219
9468.643 204
9469.105 213
9469.567 203
9470.030 220
9470.492 243
9470.955 244
9471.417 253
9471.880 250
9472.342 255
9472.805 235
9473.267 218
9473.730 219
9474.192 205
9474.655 204
9475.118 188
9475.580 233
9476.043 200
9476.505 242
9476.968 205
9477.431 170
9477.893 164
9478.356 168
9478.819 197
9479.281 214
9479.744 210
9480.207 230
9480.670 218
9481.132 229
9481.595 243
9482.058 214
9482.521 189
9482.983 219
9483.446 215
9483.909 221
9484.372 216
9484.834 228
9485.297 202
9485.760 198
9486.223 212
9486.686 206
9487.149 244
9487.612 232
9488.075 222
9488.537 189
9489.000 223
9489.463 204
9489.926 238
9490.389 212
9490.852 199
9491.315 207
9491.778 169
9492.241 173
9492.704 179
9493.167 200
9493.630 237
9494.093 247
9494.556 245
9495.019 230
9495.482 208
9495.946 197
9496.409 202
9496.872 208
9497.335 243
9497.798 200
9498.261 217
9498.724 204
9499.188 211
9499.651 206
9500.114 225
9500.577 225
9501.040 241
9501.504 232
9501.967 218
9502.430 220
9502.893 231
9503.357 206
9503.820 228
9504.283 202
9504.746 203
9505.210 207
9505.673 185
9506.136 189
9506.600 179
9507.063 174
9507.527 167
9507.990 193
9508.453 233
9508.917 246
9509.380 244
9509.844 243
9510.307 233
9510.770 224
9511.234 252
9511.697 253
9512.161 232
9512.624 217
9513.088 186
9513.551 182
9514.015 185
9514.478 167
9514.942 197
9515.406 209
9515.869 200
9516.333 207
9516.796 222
9517.260 226
9517.724 205
9518.187 219
9518.651 248
9519.115 241
9519.578 218
9520.042 214
9520.506 222
9520.969 182
9521.433 171
9521.897 179
9522.360 211
9522.824 188
9523.288 193
9523.752 194
9524.215 192
9524.679 218
9525.143 208
9525.607 192
9526.071 188
9526.535 195
9526.998 218
9527.462 218
9527.926 219
9528.390 174
9528.854 174
9529.318 211
9529.782 203
9530.246 233
9530.710 227
9531.174 227
9531.637 226
9532.101 215
9532.565 190
9533.029 181
9533.493 200
9533.957 143
9534.421 207
9534.886 222
9535.350 228
9535.814 221
9536.278 193
9536.742 218
9537.206 246
9537.670 218
9538.134 180
9538.598 200
9539.062 200
9539.527 171
9539.991 175
9540.455 187
9540.919 163
9541.383 192
9541.847 217
9542.312 233
9542.776 201
9543.240 231
9543.704 206
9544.169 180
9544.633 205
9545.097 221
9545.562 231
9546.026 188
9546.490 176
9546.955 211
9547.419 265
9547.883 259
9548.348 266
9548.812 292
9549.276 253
9549.741 216
9550.205 173
9550.670 200
9551.134 207
9551.598 213
9552.063 206
9552.527 208
9552.992 190
9553.456 193
9553.921 195
9554.385 220
9554.850 219
9555.314 215
9555.779 178
9556.244 181
9556.708 227
9557.173 209
9557.637 197
9558.102 202
9558.567 237
9559.031 264
9559.496 252
9559.960 219
9560.425 210
9560.890 197
9561.354 199
9561.819 195
9562.284 215
9562.749 233
9563.213 244
9563.678 236
9564.143 222
9564.608 242
9565.072 208
9565.537 223
9566.002 215
9566.467 211
9566.932 227
9567.396 207
9567.861 194
9568.326 178
9568.791 189
9569.256 181
9569.721 152
9570.186 150
9570.650 171
9571.115 172
9571.580 199
9572.045 221
9572.510 230
9572.975 228
9573.440 216
9573.905 193
9574.370 223
9574.835 198
9575.300 198
9575.765 186
9576.230 233
9576.695 272
9577.160 253
9577.625 213
9578.091 191
9578.556 212
9579.021 225
9579.486 206
9579.951 162
9580.416 175
9580.881 197
9581.346 190
9581.812 187
9582.277 226
9582.742 233
9583.207 230
9583.673 203
9584.138 207
9584.603 191
9585.068 162
9585.534 175
9585.999 178
9586.464 176
9586.929 183
9587.395 170
9587.860 168
9588.325 210
9588.791 203
9589.256 252
9589.721 237
9590.187 227
9590.652 224
9591.118 203
9591.583 158
9592.048 200
9592.514 217
9592.979 192
9593.445 178
9593.910 189
9594.376 227
9594.841 224
9595.307 212
9595.772 180
9596.238 215
9596.703 209
9597.169 205
9597.635 238
9598.100 214
9598.566 184
9599.031 171
9599.497 186
9599.963 195
9600.428 204
9600.894 189
9601.359 209
9601.825 204
9602.291 220
9602.756 242
9603.222 218
9603.688 215
9604.154 208
9604.619 207
9605.085 194
9605.551 179
9606.017 205
9606.482 188
9606.948 188
9607.414 199
9607.880 192
9608.346 197
9608.811 169
9609.277 172
9609.743 181
9610.209 167
9610.675 147
9611.141 190
9611.607 185
9612.073 201
9612.539 184
9613.004 171
9613.470 185
9613.936 178
9614.402 190
9614.868 227
9615.334 229
9615.800 242
9616.266 200
9616.732 191
9617.198 209
9617.664 217
9618.131 234
9618.597 187
9619.063 173
9619.529 153
9619.995 140
9620.461 183
9620.927 174
9621.393 200
9621.859 223
9622.326 226
9622.792 196
9623.258 205
9623.724 235
9624.190 221
9624.657 210
9625.123 208
9625.589 198
9626.055 213
9626.522 208
9626.988 182
9627.454 188
9627.920 177
9628.387 198
9628.853 185
9629.319 194
9629.786 197
9630.252 215
9630.718 203
9631.185 209
9631.651 245
9632.118 241
9632.584 200
9633.050 181
9633.517 193
9633.983 186
9634.450 204
9634.916 222
9635.383 191
9635.849 194
9636.316 204
9636.782 211
9637.249 226
9637.715 189
9638.182 195
9638.648 199
9639.115 218
9639.582 236
9640.048 257
9640.515 230
9640.981 234
9641.448 218
9641.915 200
9642.381 186
9642.848 182
9643.315 220
9643.781 192
9644.248 175
9644.715 180
9645.181 227
9645.648 231
9646.115 209
9646.582 193
9647.048 224
9647.515 232
9647.982 200
9648.449 214
9648.915 239
9649.382 257
9649.849 233
9650.316 208
9650.783 241
9651.250 221
9651.717 191
9652.183 180
9652.650 188
9653.117 169
9653.584 214
9654.051 209
9654.518 163
9654.985 200
9655.452 200
9655.919 195
9656.386 198
9656.853 212
9657.320 253
9657.787 235
9658.254 215
9658.721 200
9659.188 218
9659.655 204
9660.122 206
9660.589 212
9661.056 197
9661.524 195
9661.991 187
9662.458 191
9662.925 157
9663.392 166
9663.859 166
9664.326 188
9664.794 200
9665.261 218
9665.728 231
9666.195 202
9666.662 174
9667.130 175
9667.597 177
9668.064 174
9668.532 192
9668.999 204
9669.466 210
9669.933 211
9670.401 201
9670.868 198
9671.335 223
9671.803 196
9672.270 176
9672.738 203
9673.205 207
9673.672 170
9674.140 159
9674.607 203
9675.075 226
9675.542 199
9676.010 158
9676.477 179
9676.945 166
9677.412 147
9677.880 163
9678.347 148
9678.815 158
9679.282 168
9679.750 182
9680.217 185
9680.685 194
9681.152 205
9681.620 190
9682.088 178
9682.555 235
9683.023 224
9683.490 190
9683.958 204
9684.426 204
9684.893 219
9685.361 178
9685.829 160
9686.297 200
9686.764 191
9687.232 197
9687.700 186
9688.168 166
9688.635 176
9689.103 202
9689.571 198
9690.039 208
9690.506 232
9690.974 221
9691.442 212
9691.910 221
9692.378 222
9692.846 175
9693.314 210
9693.781 230
9694.249 256
9694.717 244
9695.185 209
9695.653 265
9696.121 233
9696.589 204
9697.057 230
9697.525 193
9697.993 206
9698.461 190
9698.929 215
9699.397 214
9699.865 207
9700.333 206
9700.801 195
9701.269 172
9701.737 189
9702.205 179
9702.674 174
9703.142 186
9703.610 204
9704.078 235
9704.546 235
9705.014 198
9705.482 200
9705.951 234
9706.419 250
9706.887 238
9707.355 194
9707.823 206
9708.292 220
9708.760 187
9709.228 203
9709.696 186
9710.165 178
9710.633 201
9711.101 203
9711.570 206
9712.038 216
9712.506 186
9712.975 169
9713.443 178
9713.911 177
9714.380 181
9714.848 208
9715.317 201
9715.785 199
9716.253 211
9716.722 213
9717.190 226
9717.659 193
9718.127 159
9718.596 145
9719.064 134
9719.533 118
9720.001 162
9720.470 156
9720.938 143
9721.407 173
9721.876 164
9722.344 182
9722.813 191
9723.281 191
9723.750 200
9724.219 197
9724.687 198
9725.156 180
9725.624 150
9726.093 140
9726.562 172
9727.031 211
9727.499 203
9727.968 202
9728.437 213
9728.905 208
9729.374 201
9729.843 183
9730.312 271
9730.780 299
9731.249 258
9731.718 236
9732.187 183
9732.656 192
9733.125 200
9733.593 213
9734.062 224
9734.531 207
9735.000 211
9735.469 226
9735.938 191
9736.407 162
9736.876 191
9737.345 211
9737.814 199
9738.283 197
9738.751 190
9739.220 174
9739.689 185
9740.158 157
9740.627 161
9741.097 160
9741.566 192
9742.035 182
9742.504 150
9742.973 176
9743.442 182
9743.911 207
9744.380 193
9744.849 190
9745.318 201
9745.787 223
9746.257 222
9746.726 206
9747.195 162
9747.664 183
9748.133 204
9748.603 199
9749.072 188
9749.541 192
9750.010 206
9750.480 180
9750.949 159
9751.418 149
9751.887 148
9752.357 161
9752.826 195
9753.295 209
9753.765 157
9754.234 152
9754.703 152
9755.173 166
9755.642 180
9756.111 164
9756.581 193
9757.050 194
9757.520 182
9757.989 187
9758.459 177
9758.928 189
9759.398 190
9759.867 169
9760.337 215
9760.806 177
9761.276 174
9761.745 213
9762.215 192
9762.684 190
9763.154 186
9763.623 202
9764.093 191
9764.562 196
9765.032 215
9765.502 183
9765.971 179
9766.441 253
9766.911 220
9767.380 208
9767.850 145
9768.320 148
9768.789 144
9769.259 169
9769.729 181
9770.198 207
9770.668 189
9771.138 190
9771.608 209
9772.078 223
9772.547 196
9773.017 208
9773.487 191
9773.957 214
9774.427 201
9774.896 168
9775.366 157
9775.836 185
9776.306 177
9776.776 190
9777.246 196
9777.716 187
9778.186 209
9778.656 211
9779.126 235
9779.595 231
9780.065 220
9780.535 214
9781.005 195
9781.475 226
9781.945 234
9782.415 225
9782.885 181
9783.356 256
9783.826 261
9784.296 230
9784.766 243
9785.236 229
9785.706 217
9786.176 193
9786.646 204
9787.116 203
9787.586 194
9788.057 174
9788.527 166
9788.997 181
9789.467 171
9789.937 173
9790.408 168
9790.878 213
9791.348 228
9791.818 190
9792.289 203
9792.759 196
9793.229 169
9793.699 169
9794.170 198
9794.640 195
9795.110 169
9795.581 202
9796.051 232
9796.521 199
9796.992 193
9797.462 204
9797.933 191
9798.403 208
9798.873 224
9799.344 196
9799.814 176
9800.285 160
9800.755 202
9801.226 205
9801.696 149
9802.167 170
9802.637 183
9803.108 166
9803.578 151
9804.049 149
9804.519 159
9804.990 152
9805.460 183
9805.931 166
9806.402 154
9806.872 173
9807.343 204
9807.814 203
9808.284 163
9808.755 139
9809.225 152
9809.696 158
9810.167 171
9810.638 188
9811.108 203
9811.579 218
9812.050 235
9812.520 201
9812.991 156
9813.462 149
9813.933 167
9814.404 156
9814.874 176
9815.345 153
9815.816 178
9816.287 206
9816.758 193
9817.229 228
9817.699 219
9818.170 211
9818.641 190
9819.112 197
9819.583 214
9820.054 214
9820.525 222
9820.996 228
9821.467 224
9821.938 245
9822.409 214
9822.880 203
9823.351 187
9823.822 221
9824.293 275
9824.764 226
9825.235 178
9825.706 160
9826.177 216
9826.648 183
9827.119 174
9827.590 189
9828.061 183
9828.533 212
9829.004 213
9829.475 219
9829.946 190
9830.417 189
9830.888 197
9831.360 188
9831.831 186
9832.302 191
9832.773 183
9833.245 180
9833.716 208
9834.187 219
9834.658 226
9835.130 191
9835.601 167
9836.072 178
9836.544 192
9837.015 168
9837.486 156
9837.958 150
9838.429 183
9838.900 164
9839.372 163
9839.843 190
9840.315 195
9840.786 203
9841.257 186
9841.729 197
9842.200 180
9842.672 188
9843.143 215
9843.615 234
9844.086 217
9844.558 232
9845.029 211
9845.501 237
9845.972 214
9846.444 162
9846.916 188
9847.387 187
9847.859 164
9848.330 172
9848.802 162
9849.274 122
9849.745 167
9850.217 195
9850.688 189
9851.160 184
9851.632 209
9852.104 218
9852.575 198
9853.047 205
9853.519 219
9853.990 205
9854.462 189
9854.934 189
9855.406 190
9855.878 168
9856.349 181
9856.821 202
9857.293 213
9857.765 252
9858.237 223
9858.708 208
9859.180 189
9859.652 204
9860.124 181
9860.596 213
9861.068 227
9861.540 201
9862.012 225
9862.484 194
9862.956 190
9863.428 175
9863.900 161
9864.372 193
9864.844 227
9865.316 192
9865.788 205
9866.260 203
9866.732 175
9867.204 169
9867.676 129
9868.148 147
9868.620 206
9869.092 202
9869.564 210
9870.036 191
9870.508 218
9870.981 215
9871.453 198
9871.925 212
9872.397 201
9872.869 198
9873.342 168
9873.814 143
9874.286 160
9874.758 160
9875.230 181
9875.703 181
9876.175 142
9876.647 153
9877.120 181
9877.592 179
9878.064 178
9878.537 187
9879.009 164
9879.481 147
9879.954 164
9880.426 201
9880.898 216
9881.371 191
9881.843 164
9882.316 178
9882.788 153
9883.260 148
9883.733 159
9884.205 177
9884.678 202
9885.150 204
9885.623 228
9886.095 203
9886.568 171
9887.040 162
9887.513 165
9887.985 163
9888.458 163
9888.931 172
9889.403 217
9889.876 221
9890.348 203
9890.821 196
9891.294 178
9891.766 174
9892.239 175
9892.712 204
9893.184 186
9893.657 173
9894.130 212
9894.602 188
9895.075 176
9895.548 184
9896.021 177
9896.493 213
9896.966 206
9897.439 153
9897.912 141
9898.384 166
9898.857 166
9899.330 190
9899.803 204
9900.276 180
9900.749 169
9901.222 142
9901.694 151
9902.167 159
9902.640 150
9903.113 149
9903.586 137
9904.059 168
9904.532 167
9905.005 149
9905.478 176
9905.951 201
9906.424 162
9906.897 189
9907.370 186
9907.843 185
9908.316 196
9908.789 208
9909.262 167
9909.735 159
9910.208 165
9910.681 180
9911.154 149
9911.628 187
9912.101 170
9912.574 147
9913.047 131
9913.520 156
9913.993 147
9914.466 158
9914.940 164
9915.413 188
9915.886 203
9916.359 240
9916.833 218
9917.306 201
9917.779 173
9918.252 174
9918.726 170
9919.199 190
9919.672 220
9920.146 178
9920.619 165
9921.092 174
9921.566 188
9922.039 180
9922.512 143
9922.986 137
9923.459 145
9923.933 181
9924.406 213
9924.879 195
9925.353 202
9925.826 206
9926.300 204
9926.773 195
9927.247 209
9927.720 236
9928.194 234
9928.667 216
9929.141 234
9929.614 217
9930.088 172
9930.562 149
9931.035 140
9931.509 146
9931.982 162
9932.456 169
9932.930 179
9933.403 202
9933.877 205
9934.351 183
9934.824 195
9935.298 213
9935.772 178
9936.245 171
9936.719 160
9937.193 140
9937.666 142
9938.140 170
9938.614 175
9939.088 166
9939.562 165
9940.035 167
9940.509 138
9940.983 150
9941.457 152
9941.931 156
9942.404 131
9942.878 134
9943.352 225
9943.826 239
9944.300 214
9944.774 219
9945.248 205
9945.722 183
9946.196 164
9946.670 151
9947.144 196
9947.618 158
9948.092 178
9948.566 178
9949.040 179
9949.514 180
9949.988 214
9950.462 218
9950.936 201
9951.410 213
9951.884 203
9952.358 171
9952.832 179
9953.306 198
9953.780 138
9954.254 155
9954.729 188
9955.203 183
9955.677 155
9956.151 152
9956.625 172
9957.099 173
9957.574 206
9958.048 200
9958.522 187
9958.996 191
9959.471 196
9959.945 163
9960.419 169
9960.894 164
9961.368 158
9961.842 177
9962.316 207
9962.791 223
9963.265 240
9963.740 276
9964.214 205
9964.688 189
9965.163 209
9965.637 201
9966.111 193
9966.586 212
9967.060 195
9967.535 182
9968.009 174
9968.484 161
9968.958 190
9969.433 217
9969.907 197
9970.382 182
9970.856 174
9971.331 196
9971.805 192
9972.280 200
9972.754 228
9973.229 246
9973.704 228
9974.178 178
9974.653 174
9975.128 181
9975.602 192
9976.077 181
9976.552 144
9977.026 159
9977.501 153
9977.976 152
9978.450 129
9978.925 145
9979.400 165
9979.874 182
9980.349 171
9980.824 229
9981.299 166
9981.774 127
9982.248 132
9982.723 134
9983.198 138
9983.673 175
9984.148 171
9984.623 182
9985.097 185
9985.572 197
9986.047 211
9986.522 161
9986.997 144
9987.472 157
9987.947 182
9988.422 195
9988.897 176
9989.372 182
9989.847 190
9990.322 188
9990.797 177
9991.272 168
9991.747 166
9992.222 170
9992.697 163
9993.172 155
9993.647 142
9994.122 147
9994.597 144
9995.072 147
9995.547 178
9996.023 191
9996.498 165
9996.973 186
9997.448 220
9997.923 214
9998.398 174
9998.874 180
9999.349 198
9999.824 199
10000.299 177
10000.774 223
10001.250 220
10001.725 181
10002.200 164
10002.675 170
10003.151 200
10003.626 197
10004.101 188
10004.577 146
10005.052 174
10005.527 146
10006.003 173
10006.478 183
10006.954 214
10007.429 194
10007.904 220
10008.380 222
10008.855 253
10009.331 221
10009.806 192
10010.282 207
10010.757 216
10011.233 203
10011.708 195
10012.184 167
10012.659 162
10013.135 181
10013.610 184
10014.086 173
10014.561 151
10015.037 140
10015.512 135
10015.988 155
10016.464 159
10016.939 198
10017.415 178
10017.891 153
10018.366 151
10018.842 158
10019.318 156
10019.793 150
10020.269 139
10020.745 155
10021.220 126
10021.696 147
10022.172 175
10022.648 168
10023.123 169
10023.599 176
10024.075 161
10024.551 154
10025.027 189
10025.503 166
10025.978 160
10026.454 193
10026.930 232
10027.406 186
10027.882 176
10028.358 163
10028.834 152
10029.310 123
10029.785 156
10030.261 145
10030.737 177
10031.213 173
10031.689 164
10032.165 143
10032.641 160
10033.117 169
10033.593 169
10034.069 163
10034.545 150
10035.021 171
10035.498 175
10035.974 184
10036.450 188
10036.926 157
10037.402 149
10037.878 211
10038.354 219
10038.830 201
10039.306 205
10039.783 155
10040.259 165
10040.735 178
10041.211 226
10041.687 215
10042.164 191
10042.640 188
10043.116 145
10043.592 169
10044.069 162
10044.545 159
10045.021 145
10045.498 160
10045.974 133
10046.450 120
10046.926 125
10047.403 117
10047.879 118
10048.356 113
10048.832 124
10049.308 154
10049.785 224
10050.261 201
10050.738 174
10051.214 209
10051.690 173
10052.167 167
10052.643 162
10053.120 162
10053.596 152
10054.073 149
10054.549 173
10055.026 161
10055.502 142
10055.979 148
10056.456 182
10056.932 190
10057.409 198
10057.885 173
10058.362 166
10058.839 160
10059.315 147
10059.792 138
10060.269 193
10060.745 178
10061.222 177
10061.699 149
10062.175 139
10062.652 136
10063.129 160
10063.605 140
10064.082 131
10064.559 125
10065.036 161
10065.512 161
10065.989 170
10066.466 143
10066.943 157
10067.420 151
10067.896 134
10068.373 156
10068.850 171
10069.327 191
10069.804 163
10070.281 151
10070.758 169
10071.235 174
10071.712 158
10072.188 163
10072.665 146
10073.142 123
10073.619 133
10074.096 164
10074.573 182
10075.050 172
10075.527 151
10076.004 160
10076.481 164
10076.958 132
10077.436 128
10077.913 160
10078.390 180
10078.867 158
10079.344 159
10079.821 182
10080.298 166
10080.775 166
10081.252 168
10081.730 186
10082.207 202
10082.684 191
10083.161 161
10083.638 158
10084.116 169
10084.593 183
10085.070 151
10085.547 127
10086.025 138
10086.502 137
10086.979 163
10087.456 152
10087.934 137
10088.411 147
10088.888 160
10089.366 180
10089.843 195
10090.320 175
10090.798 150
10091.275 162
10091.753 182
10092.230 175
10092.707 190
10093.185 176
10093.662 149
10094.140 157
10094.617 172
10095.095 154
10095.572 146
10096.050 136
10096.527 134
10097.005 149
10097.482 182
10097.960 175
10098.437 172
10098.915 158
10099.392 128
10099.870 156
10100.348 174
10100.825 164
10101.303 166
10101.781 203
10102.258 176
10102.736 152
10103.213 200
10103.691 177
10104.169 174
10104.647 183
10105.124 179
10105.602 164
10106.080 140
10106.557 153
10107.035 176
10107.513 153
10107.991 150
10108.469 140
10108.946 173
10109.424 172
10109.902 140
10110.380 144
10110.858 140
10111.336 161
10111.813 146
10112.291 167
10112.769 172
10113.247 148
10113.725 136
10114.203 145
10114.681 177
10115.159 178
10115.637 158
10116.115 192
10116.593 164
10117.071 154
10117.549 168
10118.027 168
10118.505 158
10118.983 140
10119.461 138
10119.939 144
10120.417 146
10120.895 172
10121.373 161
10121.851 153
10122.330 165
10122.808 144
10123.286 171
10123.764 184
10124.242 171
10124.720 190
10125.198 168
10125.677 136
10126.155 144
10126.633 145
10127.111 153
10127.590 123
10128.068 125
10128.546 173
10129.024 175
10129.503 169
10129.981 176
10130.459 149
10130.938 141
10131.416 148
10131.894 127
10132.373 153
10132.851 149
10133.329 129
10133.808 143
10134.286 147
10134.765 178
10135.243 159
10135.721 162
10136.200 146
10136.678 143
10137.157 138
10137.635 117
10138.114 144
10138.592 167
10139.071 145
10139.549 152
10140.028 157
10140.506 140
10140.985 181
10141.464 166
10141.942 192
10142.421 183
10142.899 158
10143.378 151
10143.857 157
10144.335 165
10144.814 138
10145.293 130
10145.771 123
10146.250 144
10146.729 155
10147.207 152
10147.686 130
10148.165 151
10148.644 160
10149.122 153
10149.601 161
10150.080 163
10150.559 136
10151.037 140
10151.516 132
10151.995 136
10152.474 149
10152.953 141
10153.432 122
10153.910 118
10154.389 162
10154.868 208
10155.347 201
10155.826 210
10156.305 167
10156.784 145
10157.263 162
10157.742 138
10158.221 119
10158.700 122
10159.179 145
10159.658 175
10160.137 145
10160.616 144
10161.095 130
10161.574 136
10162.053 136
10162.532 139
10163.011 173
10163.490 197
10163.969 199
10164.448 183
10164.927 180
10165.407 167
10165.886 155
10166.365 172
10166.844 163
10167.323 167
10167.802 177
10168.282 175
10168.761 159
10169.240 155
10169.719 151
10170.199 126
10170.678 129
10171.157 118
10171.636 132
10172.116 122
10172.595 121
10173.074 106
10173.554 137
10174.033 130
10174.512 118
10174.992 153
10175.471 149
10175.951 114
10176.430 121
10176.909 136
10177.389 134
10177.868 144
10178.348 135
10178.827 140
10179.307 163
10179.786 171
10180.265 140
10180.745 142
10181.224 130
10181.704 140
10182.184 167
10182.663 155
10183.143 199
10183.622 181
10184.102 164
10184.581 184
10185.061 169
10185.541 158
10186.020 178
10186.500 223
10186.979 212
10187.459 185
10187.939 191
10188.418 190
10188.898 185
10189.378 155
10189.858 170
10190.337 157
10190.817 158
10191.297 145
10191.777 177
10192.256 168
10192.736 189
10193.216 188
10193.696 158
10194.176 153
10194.655 157
10195.135 137
10195.615 126
10196.095 129
10196.575 129
10197.055 136
10197.535 128
10198.014 163
10198.494 129
10198.974 150
10199.454 173
10199.934 167
10200.414 178
10200.894 158
10201.374 144
10201.854 173
10202.334 173
10202.814 173
10203.294 169
10203.774 181
10204.254 142
10204.734 163
10205.214 152
10205.694 173
10206.175 168
10206.655 159
10207.135 136
10207.615 129
10208.095 139
10208.575 146
10209.055 127
10209.536 132
10210.016 144
10210.496 182
10210.976 153
10211.456 152
10211.937 161
10212.417 160
10212.897 156
10213.377 154
10213.858 164
10214.338 178
10214.818 164
10215.299 152
10215.779 145
10216.259 128
10216.740 120
10217.220 125
10217.700 125
10218.181 108
10218.661 113
10219.141 145
10219.622 148
10220.102 180
10220.583 178
10221.063 155
10221.544 149
10222.024 130
10222.505 122
10222.985 123
10223.466 153
10223.946 163
10224.427 164
10224.907 159
10225.388 155
10225.868 173
10226.349 178
10226.829 146
10227.310 143
10227.791 144
10228.271 159
10228.752 161
10229.232 127
10229.713 148
10230.194 166
10230.674 157
10231.155 167
10231.636 167
10232.117 143
10232.597 147
10233.078 169
10233.559 155
10234.039 143
10234.520 122
10235.001 126
10235.482 126
10235.963 133
10236.443 120
10236.924 145
10237.405 149
10237.886 156
10238.367 152
10238.848 155
10239.329 153
10239.809 149
10240.290 160
10240.771 190
10241.252 183
10241.733 187
10242.214 137
10242.695 191
10243.176 189
10243.657 178
10244.138 156
10244.619 126
10245.100 148
10245.581 120
10246.062 103
10246.543 101
10247.024 118
10247.505 138
10247.986 150
10248.467 151
10248.948 174
10249.430 156
10249.911 159
10250.392 160
10250.873 155
10251.354 165
10251.835 169
10252.316 171
10252.798 173
10253.279 128
10253.760 150
10254.241 159
10254.723 127
10255.204 101
10255.685 114
10256.166 136
10256.648 129
10257.129 113
10257.610 111
10258.091 125
10258.573 128
10259.054 143
10259.536 159
10260.017 151
10260.498 134
10260.980 141
10261.461 123
10261.942 130
10262.424 141
10262.905 125
10263.387 132
10263.868 144
10264.350 115
10264.831 157
10265.313 157
10265.794 143
10266.276 130
10266.757 149
10267.239 146
10267.720 142
10268.202 161
10268.683 163
10269.165 164
10269.646 172
10270.128 143
10270.610 159
10271.091 150
10271.573 124
10272.055 144
10272.536 145
10273.018 126
10273.500 126
10273.981 149
10274.463 152
10274.945 178
10275.426 137
10275.908 126
10276.390 125
10276.872 128
10277.353 152
10277.835 154
10278.317 161
10278.799 158
10279.281 177
10279.762 205
10280.244 197
10280.726 183
10281.208 172
10281.690 145
10282.172 152
10282.654 138
10283.136 156
10283.617 156
10284.099 181
10284.581 159
10285.063 168
10285.545 189
10286.027 167
10286.509 147
10286.991 142
10287.473 151
10287.955 178
10288.437 166
10288.919 144
10289.401 124
10289.883 135
10290.365 114
10290.847 113
10291.330 133
10291.812 139
10292.294 129
10292.776 124
10293.258 115
10293.740 157
10294.222 167
10294.705 167
10295.187 167
10295.669 172
10296.151 171
10296.633 163
10297.116 137
10297.598 167
10298.080 147
10298.562 154
10299.045 159
10299.527 147
10300.009 127
10300.492 134
10300.974 120
10301.456 128
10301.939 115
10302.421 140
10302.903 166
10303.386 153
10303.868 135
10304.350 118
10304.833 126
10305.315 137
10305.798 118
10306.280 121
10306.763 132
10307.245 131
10307.728 135
10308.210 139
10308.693 199
10309.175 195
10309.658 165
10310.140 152
10310.623 176
10311.105 174
10311.588 152
10312.070 172
10312.553 171
10313.036 155
10313.518 143
10314.001 134
10314.483 153
10314.966 186
10315.449 179
10315.931 157
10316.414 144
10316.897 154
10317.380 148
10317.862 134
10318.345 176
10318.828 172
10319.310 167
10319.793 142
10320.276 156
10320.759 178
10321.242 154
10321.724 131
10322.207 123
10322.690 141
10323.173 140
10323.656 168
10324.139 152
10324.621 120
10325.104 179
10325.587 176
10326.070 163
10326.553 165
10327.036 152
10327.519 148
10328.002 160
10328.485 136
10328.968 157
10329.451 141
10329.934 157
10330.417 133
10330.900 152
10331.383 147
10331.866 133
10332.349 169
10332.832 141
10333.315 148
10333.798 166
10334.281 145
10334.764 152
10335.248 187
10335.731 159
10336.214 156
10336.697 143
10337.180 148
10337.663 145
10338.147 182
10338.630 201
10339.113 187
10339.596 186
10340.079 144
10340.563 140
10341.046 146
10341.529 129
10342.012 141
10342.496 141
10342.979 168
10343.462 130
10343.946 123
10344.429 134
10344.912 119
10345.396 143
10345.879 152
10346.363 158
10346.846 173
10347.329 174
10347.813 180
10348.296 178
10348.780 150
10349.263 151
10349.747 133
10350.230 130
10350.713 140
10351.197 140
10351.680 130
10352.164 133
10352.648 129
10353.131 117
10353.615 134
10354.098 140
10354.582 140
10355.065 128
10355.549 149
10356.033 156
10356.516 129
10357.000 150
10357.483 152
10357.967 151
10358.451 160
10358.934 159
10359.418 143
10359.902 169
10360.386 156
10360.869 137
10361.353 122
10361.837 140
10362.320 151
10362.804 141
10363.288 161
10363.772 165
10364.256 176
10364.739 163
10365.223 139
10365.707 127
10366.191 127
10366.675 119
10367.159 116
10367.643 138
10368.126 174
10368.610 172
10369.094 171
10369.578 171
10370.062 170
10370.546 183
10371.030 166
10371.514 150
10371.998 158
10372.482 137
10372.966 127
10373.450 147
10373.934 147
10374.418 157
10374.902 148
10375.386 147
10375.870 138
10376.354 122
10376.838 138
10377.323 137
10377.807 126
10378.291 107
10378.775 132
10379.259 139
10379.743 91
10380.227 119
10380.712 162
10381.196 153
10381.680 128
10382.164 103
10382.648 130
10383.133 147
10383.617 143
10384.101 127
10384.585 114
10385.070 108
10385.554 110
10386.038 119
10386.523 125
10387.007 136
10387.491 145
10387.976 135
10388.460 127
10388.944 121
10389.429 116
10389.913 148
10390.398 146
10390.882 162
10391.366 162
10391.851 164
10392.335 176
10392.820 150
10393.304 129
10393.789 110
10394.273 118
10394.758 125
10395.242 153
10395.727 148
10396.211 124
10396.696 133
10397.181 149
10397.665 155
10398.150 151
10398.634 153
10399.119 132
10399.604 104
10400.088 112
10400.573 134
10401.058 141
10401.542 152
10402.027 143
10402.512 138
10402.996 136
10403.481 114
10403.966 117
10404.450 123
10404.935 123
10405.420 128
10405.905 124
10406.390 146
10406.874 139
10407.359 162
10407.844 181
10408.329 182
10408.814 176
10409.298 166
10409.783 135
10410.268 133
10410.753 110
10411.238 119
10411.723 124
10412.208 142
10412.693 108
10413.178 120
10413.663 119
10414.148 121
10414.633 130
10415.118 134
10415.603 148
10416.088 135
10416.573 132
10417.058 124
10417.543 123
10418.028 131
10418.513 155
10418.998 155
10419.483 163
10419.968 168
10420.453 152
10420.938 133
10421.423 122
10421.909 106
10422.394 130
10422.879 167
10423.364 153
10423.849 157
10424.334 152
10424.820 111
10425.305 141
10425.790 130
10426.275 119
10426.761 114
10427.246 154
10427.731 149
10428.216 128
10428.702 122
10429.187 133
10429.672 162
10430.158 169
10430.643 130
10431.128 125
10431.614 132
10432.099 128
10432.585 118
10433.070 126
10433.555 158
10434.041 183
10434.526 186
10435.012 176
10435.497 157
10435.983 139
10436.468 129
10436.954 111
10437.439 116
10437.925 135
10438.410 123
10438.896 150
10439.381 147
10439.867 140
10440.352 121
10440.838 129
10441.324 153
10441.809 157
10442.295 147
10442.780 159
10443.266 144
10443.752 157
10444.237 142
10444.723 142
10445.209 138
10445.694 130
10446.180 123
10446.666 129
10447.152 139
10447.637 140
10448.123 144
10448.609 157
10449.095 140
10449.580 121
10450.066 168
10450.552 150
10451.038 154
10451.524 117
10452.010 114
10452.495 129
10452.981 124
10453.467 124
10453.953 119
10454.439 119
10454.925 134
10455.411 132
10455.897 147
10456.383 167
10456.869 156
10457.355 181
10457.841 206
10458.327 207
10458.813 192
10459.299 157
10459.785 129
10460.271 90
10460.757 122
10461.243 130
10461.729 149
10462.215 187
10462.701 163
10463.187 175
10463.673 150
10464.159 160
10464.645 151
10465.132 155
10465.618 174
10466.104 177
10466.590 153
10467.076 165
10467.563 161
10468.049 159
10468.535 157
10469.021 156
10469.507 141
10469.994 133
10470.480 122
10470.966 120
10471.453 109
10471.939 114
10472.425 94
10472.912 119
10473.398 133
10473.884 185
10474.371 164
10474.857 148
10475.343 133
10475.830 148
10476.316 144
10476.803 156
10477.289 193
10477.775 171
10478.262 128
10478.748 112
10479.235 109
10479.721 128
10480.208 121
10480.694 104
10481.181 107
10481.667 103
10482.154 115
10482.641 126
10483.127 112
10483.614 124
10484.100 109
10484.587 137
10485.073 166
10485.560 135
10486.047 145
10486.533 154
10487.020 154
10487.507 144
10487.993 145
10488.480 139
10488.967 143
10489.453 141
10489.940 126
10490.427 109
10490.914 114
10491.400 129
10491.887 126
10492.374 126
10492.861 125
10493.348 127
10493.834 125
10494.321 148
10494.808 154
10495.295 118
10495.782 109
10496.269 115
10496.756 107
10497.242 120
10497.729 129
10498.216 132
10498.703 115
10499.190 123
10499.677 122
10500.164 128
10500.651 124
10501.138 124
10501.625 145
10502.112 180
10502.599 135
10503.086 106
10503.573 116
10504.060 112
10504.547 109
10505.034 137
10505.521 142
10506.008 135
10506.496 138
10506.983 149
10507.470 159
10507.957 139
10508.444 133
10508.931 128
10509.418 153
10509.906 150
10510.393 155
10510.880 151
10511.367 138
10511.855 139
10512.342 153
10512.829 151
10513.316 137
10513.804 140
10514.291 166
10514.778 169
10515.265 147
10515.753 153
10516.240 155
10516.727 146
10517.215 159
10517.702 125
10518.190 128
10518.677 167
10519.164 153
10519.652 147
10520.139 176
10520.627 157
10521.114 169
10521.602 169
10522.089 158
10522.577 172
10523.064 162
10523.552 128
10524.039 123
10524.527 146
10525.014 149
10525.502 129
10525.989 152
10526.477 158
10526.964 149
10527.452 170
10527.940 177
10528.427 159
10528.915 150
10529.402 164
10529.890 187
10530.378 166
10530.865 149
10531.353 159
10531.841 166
10532.329 169
10532.816 145
10533.304 122
10533.792 127
10534.279 122
10534.767 152
10535.255 129
10535.743 141
10536.231 161
10536.718 159
10537.206 143
10537.694 114
10538.182 119
10538.670 130
10539.158 127
10539.646 125
10540.133 102
10540.621 125
10541.109 117
10541.597 126
10542.085 136
10542.573 132
10543.061 121
10543.549 123
10544.037 109
10544.525 109
10545.013 121
10545.501 131
10545.989 132
10546.477 125
10546.965 131
10547.453 127
10547.941 126
10548.429 114
10548.917 137
10549.405 133
10549.894 126
10550.382 125
10550.870 150
10551.358 133
10551.846 124
10552.334 120
10552.822 130
10553.311 133
10553.799 155
10554.287 160
10554.775 146
10555.264 145
10555.752 180
10556.240 175
10556.728 195
10557.217 183
10557.705 199
10558.193 192
10558.682 155
10559.170 121
10559.658 104
10560.147 115
10560.635 100
10561.123 105
10561.612 107
10562.100 123
10562.588 168
10563.077 162
10563.565 138
10564.054 122
10564.542 171
10565.031 181
10565.519 169
10566.008 146
10566.496 150
10566.985 180
10567.473 155
10567.962 149
10568.450 153
10568.939 174
10569.427 146
10569.916 122
10570.405 104
10570.893 100
10571.382 114
10571.870 85
10572.359 109
10572.848 156
10573.336 148
10573.825 117
10574.314 74
10574.802 86
10575.291 76
10575.780 93
10576.268 124
10576.757 112
10577.246 131
10577.735 147
10578.223 165
10578.712 155
10579.201 163
10579.690 162
10580.179 128
10580.668 129
10581.156 124
10581.645 141
10582.134 142
10582.623 142
10583.112 132
10583.601 140
10584.090 135
10584.579 147
10585.067 161
10585.556 148
10586.045 139
10586.534 134
10587.023 104
10587.512 80
10588.001 86
10588.490 98
10588.979 93
10589.468 124
10589.957 133
10590.446 128
10590.935 125
10591.425 137
10591.914 145
10592.403 123
10592.892 116
10593.381 140
10593.870 143
10594.359 151
10594.848 165
10595.338 171
10595.827 142
10596.316 148
10596.805 158
10597.294 139
10597.784 106
10598.273 126
10598.762 137
10599.251 143
10599.741 158
10600.230 144
10600.719 100
10601.208 121
10601.698 124
10602.187 154
10602.676 149
10603.166 135
10603.655 137
10604.144 149
10604.634 132
10605.123 164
10605.613 141
10606.102 130
10606.591 155
10607.081 129
10607.570 122
10608.060 140
10608.549 122
10609.039 144
10609.528 128
10610.018 119
10610.507 147
10610.997 186
10611.486 166
10611.976 143
10612.465 162
10612.955 151
10613.445 119
10613.934 133
10614.424 133
10614.913 130
10615.403 108
10615.893 124
10616.382 157
10616.872 141
10617.362 128
10617.851 137
10618.341 134
10618.831 145
10619.320 150
10619.810 154
10620.300 127
10620.790 125
10621.279 157
10621.769 124
10622.259 99
10622.749 103
10623.239 108
10623.728 107
10624.218 109
10624.708 100
10625.198 101
10625.688 131
10626.178 145
10626.668 132
10627.157 96
10627.647 102
10628.137 124
10628.627 129
10629.117 149
10629.607 159
10630.097 216
10630.587 214
10631.077 167
10631.567 150
10632.057 148
10632.547 156
10633.037 141
10633.527 146
10634.017 138
10634.507 116
10634.997 136
10635.487 121
10635.978 131
10636.468 129
10636.958 105
10637.448 128
10637.938 144
10638.428 135
10638.918 133
10639.409 125
10639.899 99
10640.389 105
10640.879 137
10641.369 140
10641.860 137
10642.350 117
10642.840 137
10643.330 131
10643.821 168
10644.311 160
10644.801 153
10645.292 164
10645.782 148
10646.272 132
10646.763 112
10647.253 124
10647.743 133
10648.234 141
10648.724 134
10649.215 141
10649.705 151
10650.195 156
10650.686 137
10651.176 128
10651.667 112
10652.157 118
10652.648 165
10653.138 180
10653.629 141
10654.119 138
10654.610 148
10655.100 147
10655.591 154
10656.081 160
10656.572 141
10657.063 136
10657.553 150
10658.044 136
10658.534 141
10659.025 130
10659.516 157
10660.006 141
10660.497 144
10660.988 148
10661.478 120
10661.969 113
10662.460 128
10662.951 100
10663.441 93
10663.932 96
10664.423 101
10664.914 108
10665.404 124
10665.895 136
10666.386 163
10666.877 137
10667.368 136
10667.858 148
10668.349 149
10668.840 129
10669.331 138
10669.822 148
10670.313 160
10670.804 154
10671.295 132
10671.785 129
10672.276 132
10672.767 101
10673.258 94
10673.749 100
10674.240 111
10674.731 119
10675.222 135
10675.713 146
10676.204 122
10676.695 135
10677.186 137
10677.677 117
10678.169 116
10678.660 108
10679.151 175
10679.642 132
10680.133 120
10680.624 121
10681.115 142
10681.606 171
10682.098 142
10682.589 132
10683.080 130
10683.571 104
10684.062 95
10684.554 113
10685.045 160
10685.536 178
10686.027 136
10686.519 154
10687.010 153
10687.501 127
10687.992 104
10688.484 115
10688.975 105
10689.466 109
10689.958 125
10690.449 125
10690.940 144
10691.432 131
10691.923 123
10692.415 126
10692.906 114
10693.397 98
10693.889 119
10694.380 137
10694.872 148
10695.363 144
10695.855 137
10696.346 131
10696.838 112
10697.329 119
10697.821 157
10698.312 180
10698.804 159
10699.295 127
10699.787 114
10700.279 124
10700.770 101
10701.262 95
10701.753 133
10702.245 132
10702.737 108
10703.228 152
10703.720 180
10704.212 137
10704.703 153
10705.195 155
10705.687 150
10706.178 138
10706.670 134
10707.162 114
10707.654 142
10708.145 118
10708.637 119
10709.129 118
10709.621 132
10710.112 133
10710.604 130
10711.096 118
10711.588 129
10712.080 129
10712.572 145
10713.064 147
10713.555 163
10714.047 155
10714.539 154
10715.031 148
10715.523 162
10716.015 144
10716.507 144
10716.999 135
10717.491 164
10717.983 180
10718.475 158
10718.967 158
10719.459 141
10719.951 115
10720.443 113
10720.935 112
10721.427 98
10721.919 109
10722.411 143
10722.903 128
10723.396 124
10723.888 117
10724.380 111
10724.872 148
10725.364 147
10725.856 157
10726.348 170
10726.841 169
10727.333 158
10727.825 152
10728.317 145
10728.810 155
10729.302 150
10729.794 131
10730.286 121
10730.779 118
10731.271 136
10731.763 135
10732.255 132
10732.748 128
10733.240 113
10733.733 120
10734.225 128
10734.717 160
10735.210 168
10735.702 172
10736.194 170
10736.687 166
10737.179 190
10737.672 173
10738.164 125
10738.657 119
10739.149 107
10739.642 121
10740.134 112
10740.627 149
10741.119 139
10741.612 125
10742.104 158
10742.597 159
10743.089 144
10743.582 142
10744.074 135
10744.567 129
10745.060 126
10745.552 134
10746.045 132
10746.538 101
10747.030 101
10747.523 122
10748.016 137
10748.508 137
10749.001 143
10749.494 112
10749.986 82
10750.479 96
10750.972 127
10751.465 127
10751.957 128
10752.450 109
10752.943 123
10753.436 114
10753.929 142
10754.421 180
10754.914 163
10755.407 164
10755.900 206
10756.393 152
10756.886 134
10757.379 141
10757.871 148
10758.364 162
10758.857 164
10759.350 162
10759.843 136
10760.336 145
10760.829 125
10761.322 117
10761.815 102
10762.308 108
10762.801 146
10763.294 159
10763.787 142
10764.280 163
10764.773 157
10765.266 138
10765.759 129
10766.252 125
10766.746 109
10767.239 127
10767.732 117
10768.225 89
10768.718 101
10769.211 132
10769.704 143
10770.198 132
10770.691 115
10771.184 136
10771.677 138
10772.171 127
10772.664 109
10773.157 101
10773.650 90
10774.144 111
10774.637 112
10775.130 105
10775.623 118
10776.117 118
10776.610 116
10777.103 100
10777.597 105
10778.090 104
10778.584 103
10779.077 103
10779.570 129
10780.064 168
10780.557 134
10781.051 113
10781.544 109
10782.037 97
10782.531 125
10783.024 137
10783.518 122
10784.011 122
10784.505 125
10784.998 150
10785.492 148
10785.986 90
10786.479 102
10786.973 109
10787.466 135
10787.960 123
10788.453 118
10788.947 126
10789.441 136
10789.934 150
10790.428 159
10790.922 129
10791.415 115
10791.909 132
10792.403 137
10792.896 121
10793.390 102
10793.884 103
10794.378 138
10794.871 122
10795.365 113
10795.859 141
10796.353 148
10796.846 159
10797.340 136
10797.834 142
10798.328 132
10798.822 131
10799.316 142
10799.809 137
10800.303 132
10800.797 132
10801.291 145
10801.785 154
10802.279 128
10802.773 138
10803.267 136
10803.761 95
10804.255 84
10804.749 109
10805.243 115
10805.737 145
10806.231 146
10806.725 161
10807.219 151
10807.713 129
10808.207 117
10808.701 119
10809.195 117
10809.689 103
10810.183 111
10810.677 106
10811.171 84
10811.665 109
10812.160 132
10812.654 116
10813.148 120
10813.642 105
10814.136 100
10814.630 96
10815.125 125
10815.619 141
10816.113 118
10816.607 104
10817.102 102
10817.596 109
10818.090 150
10818.585 138
10819.079 143
10819.573 135
10820.067 105
10820.562 119
10821.056 143
10821.550 174
10822.045 155
10822.539 149
10823.034 166
10823.528 153
10824.022 114
10824.517 144
10825.011 180
10825.506 134
10826.000 144
10826.495 142
10826.989 138
10827.484 105
10827.978 112
10828.473 130
10828.967 133
10829.462 134
10829.956 113
10830.451 105
10830.945 104
10831.440 101
10831.935 105
10832.429 125
10832.924 122
10833.418 147
10833.913 129
10834.408 129
10834.902 146
10835.397 135
10835.892 149
10836.387 124
10836.881 121
10837.376 98
10837.871 128
10838.365 127
10838.860 105
10839.355 116
10839.850 102
10840.344 91
10840.839 93
10841.334 110
10841.829 103
10842.324 150
10842.819 130
10843.313 135
10843.808 124
10844.303 138
10844.798 122
10845.293 144
10845.788 145
10846.283 132
10846.778 125
10847.273 106
10847.768 134
10848.263 139
10848.758 110
10849.253 114
10849.748 124
10850.243 118
10850.738 135
10851.233 117
10851.728 101
10852.223 118
10852.718 147
10853.213 155
10853.708 139
10854.203 144
10854.698 121
10855.193 83
10855.689 113
10856.184 128
10856.679 119
10857.174 110
10857.669 130
10858.164 171
10858.660 158
10859.155 118
10859.650 100
10860.145 121
10860.641 143
10861.136 101
10861.631 107
10862.126 104
10862.622 113
10863.117 122
10863.612 137
10864.108 150
10864.603 169
10865.098 149
10865.594 156
10866.089 145
10866.584 158
10867.080 149
10867.575 125
10868.071 143
10868.566 154
10869.062 150
10869.557 153
10870.052 118
10870.548 114
10871.043 141
10871.539 123
10872.034 143
10872.530 131
10873.025 136
10873.521 188
10874.017 143
10874.512 145
10875.008 132
10875.503 147
10875.999 134
10876.495 142
10876.990 165
10877.486 150
10877.981 146
10878.477 165
10878.973 168
10879.468 162
10879.964 133
10880.460 125
10880.956 147
10881.451 105
10881.947 107
10882.443 98
10882.939 115
10883.434 128
10883.930 155
10884.426 139
10884.922 120
10885.417 94
10885.913 125
10886.409 133
10886.905 157
10887.401 129
10887.897 109
10888.393 112
10888.888 112
10889.384 83
10889.880 78
10890.376 98
10890.872 118
10891.368 129
10891.864 145
10892.360 141
10892.856 131
10893.352 116
10893.848 112
10894.344 129
10894.840 125
10895.336 117
10895.832 115
10896.328 106
10896.824 105
10897.320 160
10897.817 164
10898.313 158
10898.809 131
10899.305 118
10899.801 136
10900.297 112
10900.793 104
10901.290 120
10901.786 144
10902.282 136
10902.778 130
10903.274 153
10903.771 131
10904.267 123
10904.763 118
10905.259 110
10905.756 79
10906.252 73
10906.748 111
10907.245 134
10907.741 127
10908.237 100
10908.734 124
10909.230 134
10909.726 121
10910.223 104
10910.719 98
10911.215 141
10911.712 118
10912.208 123
10912.705 126
10913.201 117
10913.698 126
10914.194 136
10914.691 136
10915.187 150
10915.684 143
10916.180 150
10916.677 127
10917.173 98
10917.670 80
10918.166 87
10918.663 90
10919.159 94
10919.656 120
10920.153 109
10920.649 127
10921.146 162
10921.643 127
10922.139 111
10922.636 104
10923.132 101
10923.629 121
10924.126 115
10924.623 108
10925.119 117
10925.616 106
10926.113 98
10926.610 100
10927.106 110
10927.603 115
10928.100 107
10928.597 104
10929.093 115
10929.590 122
10930.087 134
10930.584 109
10931.081 121
10931.578 115
10932.075 106
10932.571 100
10933.068 134
10933.565 120
10934.062 85
10934.559 103
10935.056 131
10935.553 128
10936.050 107
10936.547 113
10937.044 112
10937.541 85
10938.038 101
10938.535 111
10939.032 110
10939.529 111
10940.026 112
10940.523 111
10941.020 113
10941.517 115
10942.014 92
10942.512 98
10943.009 115
10943.506 135
10944.003 116
10944.500 131
10944.997 96
10945.494 120
10945.992 113
10946.489 116
10946.986 114
10947.483 120
10947.981 117
10948.478 106
10948.975 136
10949.472 123
10949.970 100
10950.467 88
10950.964 83
10951.462 108
10951.959 128
10952.456 119
10952.954 137
10953.451 132
10953.948 113
10954.446 133
10954.943 116
10955.441 123
10955.938 110
10956.435 107
10956.933 99
10957.430 95
10957.928 110
10958.425 145
10958.923 147
10959.420 121
10959.918 131
10960.415 140
10960.913 113
10961.410 116
10961.908 104
10962.405 112
10962.903 109
10963.401 133
10963.898 131
10964.396 125
10964.893 157
10965.391 170
10965.889 140
10966.386 131
10966.884 148
10967.382 136
10967.879 131
10968.377 113
10968.875 112
10969.373 105
10969.870 97
10970.368 79
10970.866 100
10971.364 111
10971.861 99
10972.359 117
10972.857 126
10973.355 113
10973.853 105
10974.350 107
10974.848 115
10975.346 94
10975.844 105
10976.342 101
10976.840 111
10977.338 138
10977.836 167
10978.333 145
10978.831 148
10979.329 134
10979.827 119
10980.325 149
10980.823 164
10981.321 143
10981.819 106
10982.317 128
10982.815 135
10983.313 157
10983.811 137
10984.309 131
10984.808 94
10985.306 81
10985.804 103
10986.302 110
10986.800 122
10987.298 99
10987.796 130
10988.294 130
10988.793 92
10989.291 93
10989.789 124
10990.287 129
10990.785 138
10991.284 137
10991.782 124
10992.280 114
10992.778 107
10993.277 87
10993.775 92
10994.273 126
10994.771 131
10995.270 102
10995.768 106
10996.266 122
10996.765 113
10997.263 120
10997.761 117
10998.260 152
10998.758 118
10999.257 97
10999.755 96
11000.253 88
11000.752 136
11001.250 120
11001.749 123
11002.247 130
11002.746 126
11003.244 110
11003.743 107
11004.241 78
11004.740 95
11005.238 110
11005.737 120
11006.235 121
11006.734 105
11007.233 83
11007.731 88
11008.230 107
11008.728 93
11009.227 102
11009.726 99
11010.224 84
11010.723 99
11011.222 103
11011.720 111
11012.219 164
11012.718 161
11013.216 142
11013.715 142
11014.214 121
11014.713 106
11015.211 97
11015.710 117
11016.209 126
11016.708 108
11017.207 98
11017.705 104
11018.204 112
11018.703 105
11019.202 93
11019.701 118
11020.200 131
11020.699 124
11021.197 111
11021.696 111
11022.195 138
11022.694 118
11023.193 103
11023.692 110
11024.191 133
11024.690 158
11025.189 120
11025.688 123
11026.187 102
11026.686 84
11027.185 87
11027.684 103
11028.183 113
11028.682 107
11029.181 96
11029.680 96
11030.180 109
11030.679 126
11031.178 116
11031.677 106
11032.176 103
11032.675 112
11033.174 141
11033.674 135
11034.173 134
11034.672 133
11035.171 108
11035.670 118
11036.170 126
11036.669 120
11037.168 120
11037.667 118
11038.167 105
11038.666 105
11039.165 97
11039.665 96
11040.164 89
11040.663 91
11041.163 115
11041.662 119
11042.161 113
11042.661 112
11043.160 93
11043.660 111
11044.159 106
11044.658 125
11045.158 127
11045.657 125
11046.157 135
11046.656 134
11047.156 124
11047.655 89
11048.155 100
11048.654 114
11049.154 88
11049.653 94
11050.153 114
11050.652 105
11051.152 86
11051.652 90
11052.151 123
11052.651 161
11053.150 169
11053.650 151
11054.150 124
11054.649 140
11055.149 111
11055.649 93
11056.148 96
11056.648 110
11057.148 109
11057.648 117
11058.147 106
11058.647 139
11059.147 130
11059.647 110
11060.146 95
11060.646 121
11061.146 111
11061.646 108
11062.146 92
11062.645 99
11063.145 109
11063.645 101
11064.145 123
11064.645 115
11065.145 105
11065.645 105
11066.145 95
11066.644 96
11067.144 98
11067.644 106
11068.144 115
11068.644 135
11069.144 117
11069.644 111
11070.144 127
11070.644 142
11071.144 134
11071.644 103
11072.144 114
11072.644 113
11073.145 95
11073.645 138
11074.145 136
11074.645 119
11075.145 109
11075.645 101
11076.145 119
11076.645 127
11077.146 119
11077.646 118
11078.146 131
11078.646 130
11079.146 140
11079.646 143
11080.147 122
11080.647 102
11081.147 110
11081.647 115
11082.148 102
11082.648 169
11083.148 145
11083.649 138
11084.149 133
11084.649 100
11085.150 87
11085.650 114
11086.150 129
11086.651 125
11087.151 136
11087.652 152
11088.152 150
11088.652 137
11089.153 120
11089.653 100
11090.154 120
11090.654 160
11091.155 130
11091.655 136
11092.156 133
11092.656 120
11093.157 107
11093.657 91
11094.158 95
11094.658 101
11095.159 104
11095.659 107
11096.160 117
11096.661 116
11097.161 124
11097.662 111
11098.163 94
11098.663 97
11099.164 104
11099.665 101
11100.165 115
11100.666 117
11101.167 128
11101.667 111
11102.168 86
11102.669 90
11103.170 91
11103.670 74
11104.171 83
11104.672 79
11105.173 101
11105.673 104
11106.174 82
11106.675 89
11107.176 90
11107.677 91
11108.178 81
11108.679 94
11109.179 111
11109.680 96
11110.181 84
11110.682 96
11111.183 103
11111.684 131
11112.185 140
11112.686 140
11113.187 149
11113.688 175
11114.189 134
11114.690 105
11115.191 90
11115.692 104
11116.193 107
11116.694 95
11117.195 103
11117.696 118
11118.197 121
11118.698 158
11119.200 129
11119.701 140
11120.202 167
11120.703 159
11121.204 144
11121.705 136
11122.206 116
11122.708 103
11123.209 89
11123.710 105
11124.211 84
11124.712 84
11125.214 108
11125.715 106
11126.216 108
11126.718 96
11127.219 106
11127.720 116
11128.221 136
11128.723 126
11129.224 82
11129.725 115
11130.227 130
11130.728 114
11131.230 108
11131.731 110
11132.232 130
11132.734 152
11133.235 127
11133.737 112
11134.238 96
11134.740 84
11135.241 115
11135.743 126
11136.244 127
11136.746 122
11137.247 103
11137.749 113
11138.250 103
11138.752 100
11139.253 95
11139.755 87
11140.256 89
11140.758 85
11141.260 116
11141.761 99
11142.263 126
11142.764 125
11143.266 145
11143.768 126
11144.269 120
11144.771 98
11145.273 92
11145.775 111
11146.276 98
11146.778 117
11147.280 129
11147.782 145
11148.283 108
11148.785 79
11149.287 87
11149.789 111
11150.290 112
11150.792 124
11151.294 121
11151.796 99
11152.298 94
11152.800 90
11153.302 81
11153.803 100
11154.305 110
11154.807 102
11155.309 125
11155.811 159
11156.313 146
11156.815 104
11157.317 103
11157.819 105
11158.321 96
11158.823 102
11159.325 120
11159.827 126
11160.329 121
11160.831 83
11161.333 95
11161.835 110
11162.337 131
11162.839 122
11163.342 116
11163.844 100
11164.346 85
11164.848 137
11165.350 109
11165.852 107
11166.354 97
11166.857 112
11167.359 118
11167.861 101
11168.363 87
11168.865 90
11169.368 87
11169.870 98
11170.372 110
11170.874 102
11171.377 100
11171.879 104
11172.381 107
11172.884 113
11173.386 112
11173.888 120
11174.391 121
11174.893 116
11175.395 98
11175.898 96
11176.400 89
11176.903 73
11177.405 125
11177.908 144
11178.410 130
11178.912 97
11179.415 108
11179.917 90
11180.420 107
11180.922 136
11181.425 170
11181.927 162
11182.430 153
11182.932 148
11183.435 147
11183.938 132
11184.440 126
11184.943 115
11185.445 123
11185.948 111
11186.451 96
11186.953 102
11187.456 109
11187.959 119
11188.461 112
11188.964 114
11189.467 112
11189.969 123
11190.472 145
11190.975 126
11191.477 112
11191.980 111
11192.483 99
11192.986 104
11193.489 105
11193.991 111
11194.494 117
11194.997 130
11195.500 128
11196.003 96
11196.505 84
11197.008 88
11197.511 97
11198.014 100
11198.517 107
11199.020 103
11199.523 107
11200.026 100
11200.529 106
11201.032 133
11201.535 163
11202.038 137
11202.541 100
11203.044 99
11203.547 111
11204.050 119
11204.553 104
11205.056 123
11205.559 144
11206.062 144
11206.565 144
11207.068 137
11207.571 129
11208.074 116
11208.577 103
11209.080 87
11209.584 103
11210.087 125
11210.590 114
11211.093 102
11211.596 104
11212.099 112
11212.603 129
11213.106 122
11213.609 116
11214.112 134
11214.616 104
11215.119 124
11215.622 129
11216.125 110
11216.629 121
11217.132 122
11217.635 121
11218.139 111
11218.642 91
11219.145 81
11219.649 100
11220.152 77
11220.656 88
11221.159 86
11221.662 76
11222.166 58
11222.669 67
11223.173 83
11223.676 101
11224.180 134
11224.683 154
11225.187 108
11225.690 118
11226.194 119
11226.697 137
11227.201 137
11227.704 131
11228.208 153
11228.711 131
11229.215 111
11229.719 125
11230.222 141
11230.726 121
11231.229 141
11231.733 116
11232.237 101
11232.740 121
11233.244 117
11233.748 115
11234.251 91
11234.755 111
11235.259 118
11235.763 119
11236.266 104
11236.770 91
11237.274 133
11237.778 140
11238.281 118
11238.785 114
11239.289 97
11239.793 87
11240.297 77
11240.801 94
11241.304 105
11241.808 122
11242.312 107
11242.816 112
11243.320 93
11243.824 98
11244.328 86
11244.832 91
11245.336 120
11245.840 129
11246.344 132
11246.848 122
11247.352 114
11247.856 91
11248.360 90
11248.864 85
11249.368 78
11249.872 104
11250.376 102
11250.880 111
11251.384 93
11251.888 80
11252.392 86
11252.896 107
11253.400 120
11253.904 111
11254.409 103
11254.913 110
11255.417 103
11255.921 117
11256.425 98
11256.929 110
11257.434 97
11257.938 96
11258.442 136
11258.946 137
11259.451 120
11259.955 111
11260.459 84
11260.964 73
11261.468 97
11261.972 126
11262.477 107
11262.981 95
11263.485 84
11263.990 63
11264.494 66
11264.998 80
11265.503 117
11266.007 119
11266.512 115
11267.016 140
11267.520 126
11268.025 99
11268.529 116
11269.034 95
11269.538 97
11270.043 114
11270.547 103
11271.052 135
11271.556 114
11272.061 86
11272.565 87
11273.070 90
11273.575 84
11274.079 113
11274.584 115
11275.088 109
11275.593 77
11276.098 92
11276.602 101
11277.107 100
11277.612 113
11278.116 125
11278.621 106
11279.126 109
11279.630 123
11280.135 92
11280.640 88
11281.145 78
11281.649 109
11282.154 102
11282.659 110
11283.164 118
11283.669 102
11284.173 119
11284.678 129
11285.183 131
11285.688 92
11286.193 97
11286.698 95
11287.202 137
11287.707 118
11288.212 110
11288.717 81
11289.222 95
11289.727 115
11290.232 137
11290.737 132
11291.242 120
11291.747 88
11292.252 78
11292.757 118
11293.262 129
11293.767 106
11294.272 96
11294.777 112
11295.282 135
11295.787 109
11296.292 111
11296.797 97
11297.303 91
11297.808 87
11298.313 79
11298.818 86
11299.323 97
11299.828 116
11300.333 118
11300.839 141
11301.344 163
11301.849 145
11302.354 155
11302.859 137
11303.365 116
11303.870 118
11304.375 94
11304.881 101
11305.386 117
11305.891 103
11306.396 121
11306.902 129
11307.407 110
11307.912 111
11308.418 129
11308.923 139
11309.429 119
11309.934 92
11310.439 108
11310.945 107
11311.450 102
11311.956 97
11312.461 112
11312.967 110
11313.472 113
11313.977 131
11314.483 148
11314.988 148
11315.494 142
11315.999 125
11316.505 87
11317.011 74
11317.516 70
11318.022 78
11318.527 92
11319.033 93
11319.539 97
11320.044 105
11320.550 109
11321.055 126
11321.561 113
11322.067 122
11322.572 114
11323.078 110
11323.584 119
11324.089 133
11324.595 101
11325.101 97
11325.607 95
11326.112 85
11326.618 101
11327.124 105
11327.630 95
11328.136 103
11328.641 100
11329.147 110
11329.653 112
11330.159 92
11330.665 78
11331.171 93
11331.676 99
11332.182 121
11332.688 136
11333.194 137
11333.700 139
11334.206 134
11334.712 136
11335.218 105
11335.724 118
11336.230 93
11336.736 86
11337.242 75
11337.748 121
11338.254 115
11338.760 119
11339.266 127
11339.772 106
11340.278 138
11340.784 119
11341.290 87
11341.796 70
11342.302 89
11342.809 110
11343.315 83
11343.821 81
11344.327 111
11344.833 98
11345.339 102
11345.846 118
11346.352 114
11346.858 110
11347.364 103
11347.870 83
11348.377 127
11348.883 113
11349.389 107
11349.896 76
11350.402 86
11350.908 90
11351.414 92
11351.921 118
11352.427 100
11352.933 102
11353.440 108
11353.946 99
11354.453 110
11354.959 116
11355.465 124
11355.972 100
11356.478 100
11356.985 92
11357.491 88
11357.998 112
11358.504 86
11359.011 100
11359.517 103
11360.024 98
11360.530 84
11361.037 95
11361.543 81
11362.050 101
11362.556 107
11363.063 106
11363.569 97
11364.076 120
11364.583 115
11365.089 103
11365.596 126
11366.103 88
11366.609 98
11367.116 137
11367.623 134
11368.129 116
11368.636 89
11369.143 79
11369.649 70
11370.156 80
11370.663 76
11371.170 78
11371.676 106
11372.183 91
11372.690 67
11373.197 78
11373.704 83
11374.210 92
11374.717 101
11375.224 104
11375.731 108
11376.238 125
11376.745 104
11377.252 121
11377.758 106
11378.265 107
11378.772 105
11379.279 85
11379.786 95
11380.293 65
11380.800 86
11381.307 98
11381.814 90
11382.321 94
11382.828 125
11383.335 98
11383.842 112
11384.349 151
11384.856 138
11385.363 125
11385.870 124
11386.378 113
11386.885 101
11387.392 102
11387.899 81
11388.406 95
11388.913 107
11389.420 116
11389.928 103
11390.435 84
11390.942 85
11391.449 83
11391.956 90
11392.464 88
11392.971 102
11393.478 93
11393.985 86
11394.493 92
11395.000 104
11395.507 95
11396.015 111
11396.522 110
11397.029 118
11397.537 122
11398.044 136
11398.551 103
11399.059 96
11399.566 116
11400.073 79
11400.581 98
11401.088 129
11401.596 112
11402.103 104
11402.611 107
11403.118 107
11403.626 102
11404.133 91
11404.641 96
11405.148 101
11405.656 83
11406.163 78
11406.671 64
11407.178 73
11407.686 69
11408.193 80
11408.701 73
11409.209 72
11409.716 74
11410.224 98
11410.731 124
11411.239 101
11411.747 95
11412.254 83
11412.762 96
11413.270 77
11413.778 93
11414.285 84
11414.793 88
11415.301 93
11415.808 88
11416.316 107
11416.824 129
11417.332 102
11417.840 126
11418.347 131
11418.855 113
11419.363 98
11419.871 117
11420.379 109
11420.887 107
11421.395 93
11421.902 82
11422.410 92
11422.918 87
11423.426 92
11423.934 78
11424.442 88
11424.950 93
11425.458 104
11425.966 101
11426.474 87
11426.982 98
11427.490 95
11427.998 99
11428.506 97
11429.014 127
11429.522 124
11430.030 133
11430.538 101
11431.046 92
11431.554 103
11432.063 117
11432.571 119
11433.079 113
11433.587 114
11434.095 97
11434.603 86
11435.111 106
11435.620 107
11436.128 108
11436.636 114
11437.144 107
11437.652 97
11438.161 109
11438.669 105
11439.177 104
11439.686 80
11440.194 67
11440.702 72
11441.210 83
11441.719 72
11442.227 66
11442.735 98
11443.244 111
11443.752 84
11444.261 79
11444.769 79
11445.277 84
11445.786 88
11446.294 90
11446.803 95
11447.311 102
11447.820 103
11448.328 97
11448.837 90
11449.345 67
11449.854 71
11450.362 78
11450.871 122
11451.379 112
11451.888 84
11452.396 84
11452.905 84
11453.413 81
11453.922 95
11454.431 116
11454.939 103
11455.448 105
11455.957 100
11456.465 82
11456.974 82
11457.483 81
11457.991 99
11458.500 121
11459.009 106
11459.517 96
11460.026 68
11460.535 69
11461.044 61
11461.552 73
11462.061 65
11462.570 67
11463.079 75
11463.588 99
11464.096 73
11464.605 91
11465.114 105
11465.623 83
11466.132 139
11466.641 136
11467.150 140
11467.658 160
11468.167 140
11468.676 145
11469.185 104
11469.694 103
11470.203 126
11470.712 114
11471.221 78
11471.730 89
11472.239 92
11472.748 98
11473.257 100
11473.766 111
11474.275 121
11474.784 128
11475.293 139
11475.802 132
11476.312 101
11476.821 97
11477.330 84
11477.839 93
11478.348 106
11478.857 124
11479.366 127
11479.876 111
11480.385 119
11480.894 127
11481.403 94
11481.912 98
11482.422 100
11482.931 113
11483.440 144
11483.949 117
11484.459 107
11484.968 94
11485.477 101
11485.986 105
11486.496 101
11487.005 95
11487.514 99
11488.024 100
11488.533 90
11489.043 98
11489.552 116
11490.061 100
11490.571 104
11491.080 105
11491.590 103
11492.099 133
11492.609 131
11493.118 122
11493.627 103
11494.137 85
11494.646 89
11495.156 101
11495.666 128
11496.175 122
11496.685 85
11497.194 82
11497.704 94
11498.213 106
11498.723 103
11499.232 96
11499.742 95
11500.252 101
11500.761 101
11501.271 89
11501.781 116
11502.290 123
11502.800 97
11503.310 86
11503.819 113
11504.329 104
11504.839 105
11505.349 89
11505.858 85
11506.368 98
11506.878 113
11507.388 125
11507.897 127
11508.407 123
11508.917 101
11509.427 92
11509.937 112
11510.447 111
11510.956 108
11511.466 117
11511.976 108
11512.486 94
11512.996 82
11513.506 84
11514.016 89
11514.526 96
11515.036 105
11515.546 113
11516.056 111
11516.566 104
11517.076 90
11517.586 84
11518.096 89
11518.606 93
11519.116 122
11519.626 87
11520.136 82
11520.646 92
11521.156 70
11521.666 79
11522.176 99
11522.686 97
11523.197 99
11523.707 80
11524.217 101
11524.727 88
11525.237 66
11525.747 78
11526.258 100
11526.768 87
11527.278 83
11527.788 97
11528.299 94
11528.809 102
11529.319 84
11529.829 71
11530.340 83
11530.850 101
11531.360 96
11531.871 90
11532.381 106
11532.891 106
11533.402 121
11533.912 123
11534.422 130
11534.933 155
11535.443 142
11535.954 90
11536.464 63
11536.974 62
11537.485 69
11537.995 121
11538.506 119
11539.016 124
11539.527 98
11540.037 90
11540.548 91
11541.058 104
11541.569 104
11542.079 101
11542.590 92
11543.101 98
11543.611 86
11544.122 68
11544.632 68
11545.143 88
11545.654 95
11546.164 81
11546.675 97
11547.186 95
11547.696 90
11548.207 85
11548.718 97
11549.228 116
11549.739 124
11550.250 141
11550.761 117
11551.271 90
11551.782 71
11552.293 78
11552.804 101
11553.314 105
11553.825 116
11554.336 99
11554.847 107
11555.358 104
11555.869 104
11556.380 126
11556.890 102
11557.401 103
11557.912 89
11558.423 87
11558.934 68
11559.445 89
11559.956 83
11560.467 85
11560.978 75
11561.489 98
11562.000 106
11562.511 107
11563.022 118
11563.533 122
11564.044 118
11564.555 111
11565.066 122
11565.577 94
11566.088 75
11566.599 95
11567.110 101
11567.621 76
11568.133 72
11568.644 95
11569.155 96
11569.666 93
11570.177 78
11570.688 85
11571.200 103
11571.711 116
11572.222 94
11572.733 74
11573.244 92
11573.756 136
11574.267 111
11574.778 89
11575.290 83
11575.801 114
11576.312 106
11576.823 91
11577.335 89
11577.846 89
11578.358 114
11578.869 137
11579.380 127
11579.892 122
11580.403 119
11580.914 90
11581.426 94
11581.937 89
11582.449 126
11582.960 127
11583.472 113
11583.983 109
11584.495 102
11585.006 101
11585.518 98
11586.029 89
11586.541 120
11587.052 96
11587.564 92
11588.075 95
11588.587 92
11589.099 74
11589.610 76
11590.122 95
11590.633 86
11591.145 95
11591.657 91
11592.168 83
11592.680 66
11593.192 81
11593.703 89
11594.215 78
11594.727 94
11595.239 130
11595.750 100
11596.262 100
11596.774 86
11597.286 85
11597.797 79
11598.309 81
11598.821 88
11599.333 78
11599.845 90
11600.356 99
11600.868 110
11601.380 102
11601.892 71
11602.404 74
11602.916 87
11603.428 76
11603.940 72
11604.452 75
11604.963 82
11605.475 80
11605.987 77
11606.499 87
11607.011 97
11607.523 109
11608.035 109
11608.547 114
11609.059 118
11609.571 92
11610.083 91
11610.596 79
11611.108 81
11611.620 96
11612.132 113
11612.644 104
11613.156 111
11613.668 123
11614.180 79
11614.692 84
11615.205 92
11615.717 94
11616.229 120
11616.741 122
11617.253 82
11617.766 92
11618.278 84
11618.790 78
11619.302 96
11619.815 95
11620.327 110
11620.839 97
11621.352 84
11621.864 78
11622.376 76
11622.888 81
11623.401 98
11623.913 97
11624.426 69
11624.938 76
11625.450 122
11625.963 137
11626.475 133
11626.988 111
11627.500 103
11628.012 106
11628.525 100
11629.037 130
11629.550 118
11630.062 96
11630.575 74
11631.087 62
11631.600 64
11632.112 81
11632.625 83
11633.138 63
11633.650 63
11634.163 65
11634.675 83
11635.188 107
11635.701 78
11636.213 94
11636.726 96
11637.238 109
11637.751 112
11638.264 73
11638.776 75
11639.289 84
11639.802 95
11640.315 97
11640.827 98
11641.340 134
11641.853 133
11642.366 97
11642.878 82
11643.391 64
11643.904 93
11644.417 133
11644.930 133
11645.442 122
11645.955 94
11646.468 89
11646.981 80
11647.494 74
11648.007 78
11648.520 93
11649.033 89
11649.546 92
11650.058 88
11650.571 64
11651.084 84
11651.597 78
11652.110 80
11652.623 103
11653.136 85
11653.649 85
11654.162 90
11654.675 103
11655.188 104
11655.701 93
11656.215 117
11656.728 111
11657.241 94
11657.754 90
11658.267 97
11658.780 123
11659.293 103
11659.806 97
11660.320 111
11660.833 93
11661.346 82
11661.859 92
11662.372 88
11662.885 104
11663.399 114
11663.912 115
11664.425 94
11664.938 106
11665.452 104
11665.965 114
11666.478 103
11666.992 107
11667.505 90
11668.018 85
11668.532 70
11669.045 80
11669.558 95
11670.072 74
11670.585 86
11671.098 63
11671.612 64
11672.125 69
11672.639 95
11673.152 115
11673.666 108
11674.179 99
11674.693 99
11675.206 81
11675.720 85
11676.233 89
11676.747 74
11677.260 80
11677.774 78
11678.287 70
11678.801 82
11679.314 89
11679.828 96
11680.342 87
11680.855 92
11681.369 92
11681.882 89
11682.396 87
11682.910 116
11683.423 91
11683.937 95
11684.451 98
11684.964 89
11685.478 92
11685.992 89
11686.506 110
11687.019 105
11687.533 91
11688.047 98
11688.561 98
11689.074 127
11689.588 139
11690.102 130
11690.616 126
11691.130 100
11691.644 93
11692.157 103
11692.671 85
11693.185 97
11693.699 106
11694.213 103
11694.727 92
11695.241 120
11695.755 129
11696.269 140
11696.783 136
11697.297 114
11697.811 90
11698.325 89
11698.839 87
11699.353 106
11699.867 109
11700.381 107
11700.895 111
11701.409 83
11701.923 113
11702.437 113
11702.951 122
11703.465 110
11703.979 92
11704.494 88
11705.008 91
11705.522 95
11706.036 121
11706.550 105
11707.064 97
11707.579 122
11708.093 118
11708.607 123
11709.121 99
11709.635 96
11710.150 95
11710.664 95
11711.178 87
11711.693 92
11712.207 93
11712.721 77
11713.235 99
11713.750 119
11714.264 99
11714.779 95
11715.293 82
11715.807 73
11716.322 70
11716.836 67
11717.350 60
11717.865 79
11718.379 93
11718.894 88
11719.408 67
11719.923 64
11720.437 76
11720.952 73
11721.466 73
11721.981 105
11722.495 121
11723.010 102
11723.524 92
11724.039 120
11724.553 94
11725.068 83
11725.583 86
11726.097 78
11726.612 101
11727.126 77
11727.641 78
11728.156 81
11728.670 106
11729.185 99
11729.700 90
11730.214 76
11730.729 78
11731.244 96
11731.759 85
11732.273 82
11732.788 56
11733.303 73
11733.818 81
11734.332 100
11734.847 89
11735.362 73
11735.877 93
11736.392 89
11736.907 78
11737.421 64
11737.936 62
11738.451 85
11738.966 94
11739.481 91
11739.996 85
11740.511 91
11741.026 86
11741.541 80
11742.056 99
11742.571 111
11743.086 87
11743.601 99
11744.116 112
11744.631 106
11745.146 91
11745.661 69
11746.176 71
11746.691 110
11747.206 109
11747.721 106
11748.236 110
11748.751 88
11749.266 80
11749.781 101
11750.296 69
11750.812 80
11751.327 76
11751.842 82
11752.357 79
11752.872 88
11753.387 87
11753.903 92
11754.418 92
11754.933 106
11755.448 113
11755.964 108
11756.479 92
11756.994 91
11757.510 70
11758.025 71
11758.540 88
11759.055 83
11759.571 94
11760.086 83
11760.602 92
11761.117 78
11761.632 100
11762.148 113
11762.663 86
11763.179 86
11763.694 92
11764.209 84
11764.725 108
11765.240 92
11765.756 84
11766.271 115
11766.787 112
11767.302 120
11767.818 117
11768.333 95
11768.849 91
11769.364 77
11769.880 51
11770.396 58
11770.911 76
11771.427 75
11771.942 79
11772.458 84
11772.974 105
11773.489 79
11774.005 93
11774.521 90
11775.036 84
11775.552 81
11776.068 106
11776.583 148
11777.099 125
11777.615 94
11778.131 87
11778.646 110
11779.162 111
11779.678 121
11780.194 108
11780.709 129
11781.225 136
11781.741 125
11782.257 106
11782.773 99
11783.289 104
11783.805 86
11784.320 69
11784.836 99
11785.352 102
11785.868 97
11786.384 96
11786.900 83
11787.416 84
11787.932 72
11788.448 66
11788.964 64
11789.480 74
11789.996 81
11790.512 77
11791.028 85
11791.544 78
11792.060 75
11792.576 81
11793.092 72
11793.608 86
11794.124 102
11794.640 99
11795.157 81
11795.673 75
11796.189 69
11796.705 79
11797.221 76
11797.737 55
11798.253 58
11798.770 84
11799.286 97
11799.802 110
11800.318 92
11800.835 79
11801.351 82
11801.867 95
11802.383 90
11802.900 75
11803.416 88
11803.932 103
11804.449 100
11804.965 101
11805.481 88
11805.998 77
11806.514 59
11807.030 93
11807.547 98
11808.063 107
11808.580 93
11809.096 63
11809.612 97
11810.129 71
11810.645 97
11811.162 97
11811.678 92
11812.195 88
11812.711 62
11813.228 70
11813.744 87
11814.261 79
11814.777 72
11815.294 63
11815.811 72
11816.327 74
11816.844 81
11817.360 94
11817.877 104
11818.394 120
11818.910 102
11819.427 105
11819.944 111
11820.460 106
11820.977 116
11821.494 107
11822.010 81
11822.527 63
11823.044 74
11823.560 78
11824.077 83
11824.594 81
11825.111 91
11825.628 80
11826.144 98
11826.661 94
11827.178 96
11827.695 86
11828.212 80
11828.728 99
11829.245 86
11829.762 101
11830.279 94
11830.796 88
11831.313 101
11831.830 84
11832.347 77
11832.864 93
11833.381 89
11833.898 89
11834.415 62
11834.932 74
11835.449 85
11835.966 89
11836.483 101
11837.000 108
11837.517 113
11838.034 85
11838.551 90
11839.068 104
11839.585 84
11840.102 83
11840.619 82
11841.136 112
11841.653 110
11842.171 87
11842.688 79
11843.205 91
11843.722 88
11844.239 84
11844.756 92
11845.274 100
11845.791 110
11846.308 71
11846.825 85
11847.343 82
11847.860 83
11848.377 73
11848.895 87
11849.412 107
11849.929 116
11850.446 99
11850.964 96
11851.481 116
11851.999 115
11852.516 100
11853.033 98
11853.551 92
11854.068 90
11854.585 75
11855.103 94
11855.620 100
11856.138 100
11856.655 98
11857.173 96
11857.690 103
11858.208 131
11858.725 140
11859.243 140
11859.760 102
11860.278 76
11860.795 67
11861.313 71
11861.831 62
11862.348 97
11862.866 91
11863.383 105
11863.901 107
11864.419 100
11864.936 75
11865.454 45
11865.972 50
11866.489 85
11867.007 68
11867.525 96
11868.042 72
11868.560 76
11869.078 94
11869.596 75
11870.113 98
11870.631 92
11871.149 65
11871.667 80
11872.184 68
11872.702 83
11873.220 88
11873.738 77
11874.256 92
11874.774 68
11875.291 65
11875.809 86
11876.327 78
11876.845 71
11877.363 98
11877.881 86
11878.399 92
11878.917 99
11879.435 92
11879.953 105
11880.471 92
11880.989 105
11881.507 100
11882.025 91
11882.543 86
11883.061 95
11883.579 82
11884.097 83
11884.615 98
11885.133 93
11885.651 113
11886.169 111
11886.687 76
11887.206 89
11887.724 106
11888.242 69
11888.760 78
11889.278 75
11889.796 64
11890.315 75
11890.833 81
11891.351 80
11891.869 93
11892.387 105
11892.906 98
11893.424 99
11893.942 125
11894.461 119
11894.979 103
11895.497 96
11896.015 103
11896.534 107
11897.052 104
11897.570 94
11898.089 76
11898.607 75
11899.126 60
11899.644 75
11900.162 62
11900.681 102
11901.199 89
11901.718 69
11902.236 66
11902.755 70
11903.273 81
11903.792 95
11904.310 106
11904.829 96
11905.347 81
11905.866 59
11906.384 43
11906.903 62
11907.421 95
11907.940 77
11908.459 77
11908.977 75
11909.496 90
11910.014 81
11910.533 81
11911.052 90
11911.570 88
11912.089 76
11912.608 72
11913.126 67
11913.645 73
11914.164 77
11914.683 74
11915.201 64
11915.720 68
11916.239 93
11916.758 79
11917.276 78
11917.795 83
11918.314 105
11918.833 104
11919.352 91
11919.870 77
11920.389 80
11920.908 98
11921.427 95
11921.946 81
11922.465 118
11922.984 121
11923.503 92
11924.022 74
11924.540 86
11925.059 69
11925.578 77
11926.097 65
11926.616 71
11927.135 67
11927.654 95
11928.173 88
11928.692 80
11929.211 94
11929.731 101
11930.250 88
11930.769 85
11931.288 75
11931.807 96
11932.326 90
11932.845 72
11933.364 70
11933.883 62
11934.403 84
11934.922 94
11935.441 95
11935.960 106
11936.479 102
11936.998 101
11937.518 87
11938.037 72
11938.556 95
11939.075 79
11939.595 79
11940.114 100
11940.633 79
11941.153 60
11941.672 68
11942.191 100
11942.711 90
11943.230 90
11943.749 77
11944.269 79
11944.788 71
11945.307 71
11945.827 87
11946.346 78
11946.866 86
11947.385 79
11947.905 64
11948.424 67
11948.943 64
11949.463 68
11949.982 81
11950.502 79
11951.022 107
11951.541 92
11952.061 87
11952.580 79
11953.100 70
11953.619 70
11954.139 55
11954.658 69
11955.178 103
11955.698 88
11956.217 84
11956.737 80
11957.257 95
11957.776 90
11958.296 95
11958.816 105
11959.335 89
11959.855 78
11960.375 69
11960.894 70
11961.414 101
11961.934 84
11962.454 78
11962.974 69
11963.493 71
11964.013 76
11964.533 77
11965.053 81
11965.573 85
11966.092 86
11966.612 100
11967.132 82
11967.652 53
11968.172 72
11968.692 89
11969.212 75
11969.732 70
11970.252 50
11970.772 57
11971.291 80
11971.811 74
11972.331 83
11972.851 78
11973.371 70
11973.891 78
11974.411 96
11974.932 91
11975.452 106
11975.972 66
11976.492 82
11977.012 89
11977.532 70
11978.052 91
11978.572 97
11979.092 97
11979.612 98
11980.133 106
11980.653 94
11981.173 84
11981.693 95
11982.213 92
11982.733 78
11983.254 87
11983.774 77
11984.294 67
11984.814 60
11985.335 54
11985.855 59
11986.375 69
11986.895 84
11987.416 84
11987.936 70
11988.456 71
11988.977 76
11989.497 64
11990.018 72
11990.538 57
11991.058 61
11991.579 59
11992.099 65
11992.619 80
11993.140 68
11993.660 65
11994.181 59
11994.701 77
11995.222 81
11995.742 94
11996.263 83
11996.783 86
11997.304 94
11997.824 81
11998.345 81
11998.865 86
11999.386 54
11999.907 78
12000.427 90
12000.948 92
12001.468 89
12001.989 80
12002.510 66
12003.030 74
12003.551 59
12004.072 56
12004.592 63
12005.113 80
12005.634 76
12006.154 83
12006.675 83
12007.196 64
12007.717 84
12008.237 100
12008.758 89
12009.279 111
12009.800 121
12010.321 114
12010.841 90
12011.362 87
12011.883 73
12012.404 72
12012.925 79
12013.446 64
12013.966 100
12014.487 100
12015.008 91
12015.529 94
12016.050 76
12016.571 93
12017.092 101
12017.613 91
12018.134 95
12018.655 100
12019.176 88
12019.697 77
12020.218 86
12020.739 79
12021.260 97
12021.781 65
12022.302 65
12022.823 87
12023.344 86
12023.865 107
12024.387 93
12024.908 75
12025.429 54
12025.950 65
12026.471 74
12026.992 79
12027.513 84
12028.035 81
12028.556 91
12029.077 115
12029.598 87
12030.119 83
12030.641 69
12031.162 59
12031.683 94
12032.205 81
12032.726 94
12033.247 92
12033.768 79
12034.290 92
12034.811 115
12035.332 96
12035.854 93
12036.375 65
12036.897 65
12037.418 39
12037.939 50
12038.461 52
12038.982 72
12039.504 71
12040.025 94
12040.547 97
12041.068 97
12041.589 99
12042.111 94
12042.632 79
12043.154 55
12043.676 55
12044.197 70
12044.719 93
12045.240 95
12045.762 83
12046.283 87
12046.805 74
12047.327 81
12047.848 78
12048.370 83
12048.891 95
12049.413 88
12049.935 75
12050.456 60
12050.978 90
12051.500 92
12052.022 63
12052.543 98
12053.065 114
12053.587 93
12054.108 92
12054.630 77
12055.152 83
12055.674 75
12056.196 69
12056.717 76
12057.239 65
12057.761 64
12058.283 61
12058.805 73
12059.327 66
12059.848 64
12060.370 75
12060.892 98
12061.414 74
12061.936 98
12062.458 107
12062.980 105
12063.502 89
12064.024 94
12064.546 77
12065.068 69
12065.590 62
12066.112 67
12066.634 75
12067.156 71
12067.678 74
12068.200 72
12068.722 79
12069.244 80
12069.766 76
12070.288 95
12070.811 109
12071.333 86
12071.855 73
12072.377 76
12072.899 78
12073.421 66
12073.943 65
12074.466 78
12074.988 63
12075.510 53
12076.032 66
12076.555 73
12077.077 84
12077.599 86
12078.121 74
12078.644 93
12079.166 79
12079.688 54
12080.211 52
12080.733 45
12081.255 38
12081.778 36
12082.300 61
12082.822 65
12083.345 84
12083.867 83
12084.389 66
12084.912 79
12085.434 62
12085.957 89
12086.479 90
12087.002 75
12087.524 74
12088.047 74
12088.569 84
12089.092 71
12089.614 85
12090.137 92
12090.659 114
12091.182 105
12091.704 84
12092.227 73
12092.750 62
12093.272 78
12093.795 75
12094.317 76
12094.840 93
12095.363 109
12095.885 113
12096.408 113
12096.931 85
12097.453 110
12097.976 104
12098.499 81
12099.022 94
12099.544 98
12100.067 91
12100.590 109
12101.113 92
12101.635 90
12102.158 90
12102.681 67
12103.204 80
12103.727 63
12104.249 71
12104.772 68
12105.295 62
12105.818 86
12106.341 86
12106.864 71
12107.387 70
12107.910 63
12108.432 80
12108.955 78
12109.478 74
12110.001 72
12110.524 74
12111.047 89
12111.570 97
12112.093 97
12112.616 82
12113.139 87
12113.662 106
12114.185 106
12114.708 87
12115.232 98
12115.755 76
12116.278 60
12116.801 73
12117.324 76
12117.847 74
12118.370 87
12118.893 106
12119.417 101
12119.940 126
12120.463 113
12120.986 90
12121.509 89
12122.033 90
12122.556 95
12123.079 70
12123.602 69
12124.126 73
12124.649 86
12125.172 71
12125.695 76
12126.219 82
12126.742 89
12127.265 92
12127.789 69
12128.312 68
12128.835 75
12129.359 67
12129.882 60
12130.406 83
12130.929 78
12131.452 68
12131.976 88
12132.499 83
12133.023 61
12133.546 81
12134.070 85
12134.593 107
12135.117 103
12135.640 93
12136.164 107
12136.687 60
12137.211 77
12137.734 86
12138.258 72
12138.782 79
12139.305 58
12139.829 83
12140.352 71
12140.876 94
12141.400 98
12141.923 88
12142.447 86
12142.971 63
12143.494 78
12144.018 80
12144.542 66
12145.065 78
12145.589 62
12146.113 68
12146.637 89
12147.160 96
12147.684 89
12148.208 82
12148.732 68
12149.256 74
12149.779 75
12150.303 66
12150.827 76
12151.351 85
12151.875 99
12152.399 72
12152.923 78
12153.447 91
12153.970 83
12154.494 102
12155.018 104
12155.542 84
12156.066 101
12156.590 92
12157.114 89
12157.638 89
12158.162 66
12158.686 83
12159.210 98
12159.734 100
12160.258 87
12160.782 90
12161.306 82
12161.830 71
12162.355 84
12162.879 75
12163.403 71
12163.927 76
12164.451 83
12164.975 73
12165.499 73
12166.023 89
12166.548 78
12167.072 87
12167.596 76
12168.120 100
12168.645 84
12169.169 68
12169.693 66
12170.217 47
12170.742 71
12171.266 72
12171.790 81
12172.314 76
12172.839 77
12173.363 73
12173.887 77
12174.412 86
12174.936 94
12175.460 74
12175.985 59
12176.509 56
12177.034 56
12177.558 59
12178.083 87
12178.607 95
12179.131 69
12179.656 62
12180.180 66
12180.705 69
12181.229 83
12181.754 73
12182.278 58
12182.803 68
12183.327 77
12183.852 85
12184.377 80
12184.901 79
12185.426 96
12185.950 88
12186.475 68
12187.000 65
12187.524 51
12188.049 55
12188.573 76
12189.098 101
12189.623 90
12190.148 108
12190.672 88
12191.197 73
12191.722 58
12192.246 54
12192.771 56
12193.296 65
12193.821 90
12194.345 87
12194.870 111
12195.395 112
12195.920 98
12196.445 81
12196.970 84
12197.494 92
12198.019 88
12198.544 96
12199.069 60
12199.594 64
12200.119 67
12200.644 55
12201.169 66
12201.694 73
12202.218 75
12202.743 89
12203.268 94
12203.793 77
12204.318 75
12204.843 73
12205.368 63
12205.893 49
12206.418 63
12206.944 78
12207.469 75
12207.994 105
12208.519 88
12209.044 74
12209.569 72
12210.094 107
12210.619 113
12211.144 62
12211.670 79
12212.195 85
12212.720 81
12213.245 93
12213.770 72
12214.295 75
12214.821 61
12215.346 54
12215.871 73
12216.396 76
12216.922 88
12217.447 112
12217.972 127
12218.498 106
12219.023 101
12219.548 99
12220.073 90
12220.599 76
12221.124 75
12221.650 63
12222.175 66
12222.700 74
12223.226 79
12223.751 74
12224.277 59
12224.802 62
12225.327 88
12225.853 105
12226.378 79
12226.904 113
12227.429 87
12227.955 102
12228.480 105
12229.006 118
12229.531 112
12230.057 85
12230.583 79
12231.108 97
12231.634 96
12232.159 88
12232.685 102
12233.210 99
12233.736 93
12234.262 93
12234.787 87
12235.313 80
12235.839 77
12236.364 76
12236.890 83
12237.416 72
12237.942 75
12238.467 64
12238.993 56
12239.519 64
12240.045 83
12240.570 90
12241.096 78
12241.622 73
12242.148 73
12242.673 76
12243.199 67
12243.725 71
12244.251 68
12244.777 73
12245.303 71
12245.829 75
12246.355 57
12246.880 70
12247.406 53
12247.932 51
12248.458 56
12248.984 77
12249.510 58
12250.036 60
12250.562 82
12251.088 93
12251.614 88
12252.140 98
12252.666 93
12253.192 81
12253.718 64
12254.244 87
12254.770 91
12255.297 80
12255.823 72
12256.349 84
12256.875 76
12257.401 75
12257.927 78
12258.453 73
12258.979 91
12259.506 78
12260.032 78
12260.558 85
12261.084 64
12261.610 88
12262.137 102
12262.663 96
12263.189 103
12263.715 98
12264.242 82
12264.768 87
12265.294 111
12265.821 94
12266.347 68
12266.873 63
12267.400 82
12267.926 109
12268.452 112
12268.979 97
12269.505 91
12270.032 83
12270.558 104
12271.084 109
12271.611 76
12272.137 69
12272.664 76
12273.190 95
12273.717 106
12274.243 79
12274.770 77
12275.296 97
12275.823 113
12276.349 86
12276.876 93
12277.402 86
12277.929 69
12278.456 80
12278.982 80
12279.509 74
12280.035 79
12280.562 108
12281.089 97
12281.615 119
12282.142 92
12282.669 78
12283.195 116
12283.722 123
12284.249 102
12284.776 119
12285.302 107
12285.829 99
12286.356 86
12286.883 103
12287.409 99
12287.936 100
12288.463 88
12288.990 86
12289.517 87
12290.043 72
12290.570 81
12291.097 70
12291.624 70
12292.151 53
12292.678 61
12293.205 64
12293.732 84
12294.258 91
12294.785 76
12295.312 104
12295.839 85
12296.366 90
12296.893 77
12297.420 114
12297.947 113
12298.474 103
12299.001 78
12299.528 72
12300.055 84
12300.582 86
12301.110 75
12301.637 78
12302.164 96
12302.691 95
12303.218 89
12303.745 91
12304.272 111
12304.799 100
12305.327 113
12305.854 101
12306.381 93
12306.908 86
12307.435 83
12307.963 98
12308.490 93
12309.017 88
12309.544 110
12310.072 99
12310.599 108
12311.126 109
12311.653 93
12312.181 96
12312.708 78
12313.235 78
12313.763 97
12314.290 93
12314.817 96
12315.345 110
12315.872 131
12316.400 129
12316.927 137
12317.454 126
12317.982 101
12318.509 97
12319.037 114
12319.564 113
12320.092 130
12320.619 117
12321.147 79
12321.674 71
12322.202 74
12322.729 91
12323.257 77
12323.784 118
12324.312 105
12324.839 124
12325.367 97
12325.895 91
12326.422 93
12326.950 98
12327.478 110
12328.005 117
12328.533 128
12329.061 152
12329.588 126
12330.116 86
12330.644 87
12331.171 108
12331.699 96
12332.227 93
12332.755 98
12333.282 99
12333.810 108
12334.338 122
12334.866 113
12335.393 111
12335.921 110
12336.449 112
12336.977 147
12337.505 143
12338.033 117
12338.561 113
12339.088 114
12339.616 136
12340.144 143
12340.672 175
12341.200 193
12341.728 197
12342.256 209
12342.784 188
12343.312 166
12343.840 176
12344.368 184
12344.896 214
12345.424 238
12345.952 227
12346.480 244
12347.008 221
12347.536 235
12348.064 258
12348.592 302
12349.120 338
12349.648 361
12350.177 349
12350.705 341
12351.233 405
12351.761 445
12352.289 493
12352.817 611
12353.346 691
12353.874 855
12354.402 968
12354.930 1087
12355.458 1219
12355.987 1488
12356.515 1743
12357.043 1960
12357.572 2210
12358.100 2353
12358.628 2455
12359.156 2683
12359.685 2899
12360.213 2985
12360.741 3064
12361.270 2982
12361.798 2842
12362.327 2702
12362.855 2612
12363.383 2431
12363.912 2269
12364.440 2056
12364.969 1795
12365.497 1602
12366.026 1376
12366.554 1185
12367.082 1049
12367.611 955
12368.139 800
12368.668 697
12369.197 599
12369.725 520
12370.254 478
12370.782 421
12371.311 450
12371.839 434
12372.368 424
12372.897 403
12373.425 355
12373.954 365
12374.482 329
12375.011 308
12375.540 292
12376.068 299
12376.597 276
12377.126 294
12377.655 285
12378.183 277
12378.712 286
12379.241 279
12379.769 282
12380.298 313
12380.827 249
12381.356 211
12381.885 211
12382.413 245
12382.942 228
12383.471 245
12384.000 238
12384.529 204
12385.058 176
12385.587 191
12386.115 197
12386.644 176
12387.173 183
12387.702 164
12388.231 187
12388.760 183
12389.289 181
12389.818 168
12390.347 160
12390.876 154
12391.405 144
12391.934 163
12392.463 180
12392.992 146
12393.521 147
12394.050 135
12394.579 157
12395.108 152
12395.637 140
12396.166 154
12396.696 164
12397.225 141
12397.754 163
12398.283 159
12398.812 154
12399.341 144
12399.871 158
12400.400 151
12400.929 134
12401.458 133
12401.987 137
12402.517 162
12403.046 152
12403.575 151
12404.104 165
12404.634 155
12405.163 142
12405.692 125
12406.222 127
12406.751 126
12407.280 122
12407.810 127
12408.339 151
12408.868 127
12409.398 126
12409.927 110
12410.457 124
12410.986 145
12411.515 139
12412.045 171
12412.574 129
12413.104 145
12413.633 161
12414.163 163
12414.692 147
12415.222 125
12415.751 149
12416.281 176
12416.810 136
12417.340 160
12417.869 206
12418.399 215
12418.929 197
12419.458 160
12419.988 192
12420.517 209
12421.047 168
12421.577 150
12422.106 137
12422.636 130
12423.166 132
12423.695 126
12424.225 139
12424.755 124
12425.285 120
12425.814 126
12426.344 123
12426.874 140
12427.404 138
12427.933 119
12428.463 106
12428.993 108
12429.523 122
12430.053 121
12430.582 92
12431.112 101
12431.642 108
12432.172 95
12432.702 88
12433.232 97
12433.762 98
12434.292 89
12434.822 85
12435.352 76
12435.882 92
12436.411 105
12436.941 105
12437.471 124
12438.001 100
12438.531 102
12439.061 79
12439.591 72
12440.122 109
12440.652 125
12441.182 113
12441.712 99
12442.242 122
12442.772 95
12443.302 91
12443.832 111
12444.362 112
12444.892 103
12445.423 112
12445.953 115
12446.483 87
12447.013 72
12447.543 86
12448.074 82
12448.604 86
12449.134 78
12449.664 99
12450.194 106
12450.725 85
12451.255 82
12451.785 97
12452.316 87
12452.846 62
12453.376 77
12453.907 89
12454.437 70
12454.967 91
12455.498 85
12456.028 84
12456.558 55
12457.089 67
12457.619 74
12458.150 80
12458.680 97
12459.211 95
12459.741 89
12460.271 86
12460.802 77
12461.332 112
12461.863 122
12462.393 126
12462.924 96
12463.455 96
12463.985 107
12464.516 96
12465.046 118
12465.577 114
12466.107 107
12466.638 106
12467.169 108
12467.699 78
12468.230 66
12468.761 69
12469.291 88
12469.822 86
12470.353 69
12470.883 69
12471.414 81
12471.945 103
12472.475 106
12473.006 123
12473.537 93
12474.068 120
12474.598 109
12475.129 99
12475.660 127
12476.191 103
12476.722 71
12477.253 91
12477.783 99
12478.314 94
12478.845 106
12479.376 75
12479.907 107
12480.438 123
12480.969 88
12481.500 82
12482.031 90
12482.561 104
12483.092 119
12483.623 104
12484.154 95
12484.685 92
12485.216 80
12485.747 110
12486.278 147
12486.809 123
12487.340 108
12487.872 97
12488.403 117
12488.934 116
12489.465 105
12489.996 107
12490.527 87
12491.058 84
12491.589 105
12492.120 102
12492.652 106
12493.183 118
12493.714 103
12494.245 90
12494.776 113
12495.308 104
12495.839 108
12496.370 70
12496.901 87
12497.433 104
12497.964 129
12498.495 87
12499.026 68
12499.558 94
12500.089 86
12500.620 71
12501.152 81
12501.683 73
12502.214 93
12502.746 93
12503.277 97
12503.809 110
12504.340 90
12504.871 98
12505.403 91
12505.934 96
12506.466 105
12506.997 100
12507.529 78
12508.060 79
12508.592 85
12509.123 87
12509.655 106
12510.186 75
12510.718 82
12511.249 101
12511.781 82
12512.312 88
12512.844 110
12513.376 95
12513.907 102
12514.439 128
12514.970 102
12515.502 119
12516.034 88
12516.565 85
12517.097 79
12517.629 84
12518.161 79
12518.692 74
12519.224 79
12519.756 76
12520.287 62
12520.819 77
12521.351 112
12521.883 117
12522.415 101
12522.946 113
12523.478 114
12524.010 99
12524.542 104
12525.074 115
12525.606 130
12526.137 128
12526.669 116
12527.201 114
12527.733 95
12528.265 97
12528.797 85
12529.329 78
12529.861 89
12530.393 96
12530.925 93
12531.457 134
12531.989 126
12532.521 117
12533.053 115
12533.585 105
12534.117 120
12534.649 127
12535.181 115
12535.713 126
12536.245 145
12536.777 131
12537.309 130
12537.841 124
12538.374 132
12538.906 90
12539.438 93
12539.970 84
12540.502 87
12541.034 92
12541.567 95
12542.099 96
12542.631 90
12543.163 88
12543.695 97
12544.228 99
12544.760 86
12545.292 86
12545.825 101
12546.357 120
12546.889 90
12547.422 90
12547.954 95
12548.486 79
12549.019 130
12549.551 123
12550.083 117
12550.616 105
12551.148 118
12551.680 114
12552.213 120
12552.745 109
12553.278 99
12553.810 91
12554.343 98
12554.875 92
12555.408 93
12555.940 125
12556.473 118
12557.005 107
12557.538 146
12558.070 155
12558.603 128
12559.135 107
12559.668 96
12560.201 130
12560.733 128
12561.266 130
12561.798 183
12562.331 170
12562.864 167
12563.396 172
12563.929 161
12564.462 195
12564.994 251
12565.527 227
12566.060 214
12566.593 252
12567.125 241
12567.658 228
12568.191 200
12568.724 210
12569.256 193
12569.789 217
12570.322 241
12570.855 215
12571.388 205
12571.921 173
12572.453 145
12572.986 181
12573.519 148
12574.052 137
12574.585 156
12575.118 137
12575.651 148
12576.184 142
12576.717 138
12577.250 123
12577.783 94
12578.316 125
12578.849 129
12579.382 151
12579.915 151
12580.448 140
12580.981 119
12581.514 111
12582.047 110
12582.580 132
12583.113 137
12583.646 150
12584.179 174
12584.712 149
12585.245 147
12585.778 154
12586.312 150
12586.845 118
12587.378 130
12587.911 153
12588.444 156
12588.977 169
12589.511 152
12590.044 124
12590.577 115
12591.110 111
12591.644 107
12592.177 110
12592.710 117
12593.244 140
12593.777 125
12594.310 121
12594.843 128
12595.377 108
12595.910 102
12596.444 107
12596.977 116
12597.510 122
12598.044 93
12598.577 87
12599.111 108
12599.644 99
12600.177 105
12600.711 79
12601.244 83
12601.778 98
12602.311 88
12602.845 88
12603.378 79
12603.912 91
12604.445 116
12604.979 85
12605.512 107
12606.046 103
12606.580 105
12607.113 97
12607.647 76
12608.180 70
12608.714 80
12609.248 75
12609.781 76
12610.315 95
12610.849 93
12611.382 91
12611.916 85
12612.450 87
12612.983 84
12613.517 107
12614.051 104
12614.585 116
12615.118 129
12615.652 105
12616.186 114
12616.720 103
12617.253 69
12617.787 70
12618.321 67
12618.855 80
12619.389 86
12619.923 90
12620.456 83
12620.990 61
12621.524 95
12622.058 91
12622.592 102
12623.126 85
12623.660 85
12624.194 120
12624.728 114
12625.262 98
12625.796 79
12626.330 79
12626.864 74
12627.398 82
12627.932 88
12628.466 116
12629.000 135
12629.534 125
12630.068 110
12630.602 84
12631.136 84
12631.670 77
12632.204 102
12632.739 89
12633.273 89
12633.807 75
12634.341 73
12634.875 65
12635.409 84
12635.944 75
12636.478 86
12637.012 84
12637.546 86
12638.081 75
12638.615 80
12639.149 73
12639.683 71
12640.218 77
12640.752 83
12641.286 89
12641.821 65
12642.355 64
12642.889 66
12643.424 78
12643.958 105
12644.492 88
12645.027 76
12645.561 102
12646.096 115
12646.630 133
12647.164 117
12647.699 105
12648.233 88
12648.768 92
12649.302 75
12649.837 81
12650.371 93
12650.906 95
12651.440 93
12651.975 86
12652.509 101
12653.044 92
12653.578 91
12654.113 77
12654.648 68
12655.182 66
12655.717 115
12656.252 115
12656.786 99
12657.321 73
12657.855 81
12658.390 64
12658.925 65
12659.459 80
12659.994 80
12660.529 74
12661.064 75
12661.598 84
12662.133 120
12662.668 98
12663.203 81
12663.737 67
12664.272 84
12664.807 84
12665.342 63
12665.877 54
12666.412 54
12666.946 77
12667.481 90
12668.016 103
12668.551 99
12669.086 79
12669.621 69
12670.156 61
12670.691 81
12671.226 100
12671.761 97
12672.296 97
12672.831 86
12673.366 88
12673.901 86
12674.436 77
12674.971 82
12675.506 77
12676.041 51
12676.576 55
12677.111 50
12677.646 50
12678.181 58
12678.716 67
12679.251 76
12679.786 88
12680.321 86
12680.857 96
12681.392 83
12681.927 99
12682.462 110
12682.997 92
12683.532 78
12684.068 97
12684.603 82
12685.138 97
12685.673 87
12686.209 73
12686.744 77
12687.279 65
12687.814 68
12688.350 73
12688.885 64
12689.420 92
12689.956 86
12690.491 74
12691.026 73
12691.562 100
12692.097 97
12692.633 86
12693.168 87
12693.703 66
12694.239 74
12694.774 63
12695.310 95
12695.845 99
12696.381 101
12696.916 105
12697.452 86
12697.987 74
12698.523 63
12699.058 91
12699.594 100
12700.129 96
12700.665 108
12701.200 95
12701.736 97
12702.272 71
12702.807 79
12703.343 57
12703.878 70
12704.414 55
12704.950 64
12705.485 94
12706.021 113
12706.557 113
12707.093 105
12707.628 90
12708.164 83
12708.700 112
12709.235 120
12709.771 98
12710.307 101
12710.843 101
12711.379 126
12711.914 110
12712.450 80
12712.986 60
12713.522 52
12714.058 54
12714.593 52
12715.129 74
12715.665 64
12716.201 66
12716.737 78
12717.273 72
12717.809 80
12718.345 80
12718.881 86
12719.417 80
12719.953 91
12720.489 61
12721.025 58
12721.561 64
12722.097 70
12722.633 66
12723.169 54
12723.705 76
12724.241 93
12724.777 65
12725.313 63
12725.849 76
12726.385 87
12726.921 100
12727.457 101
12727.994 89
12728.530 106
12729.066 105
12729.602 93
12730.138 84
12730.674 101
12731.211 101
12731.747 102
12732.283 70
12732.819 83
12733.356 77
12733.892 77
12734.428 71
12734.964 92
12735.501 117
12736.037 109
12736.573 91
12737.110 93
12737.646 92
12738.182 87
12738.719 96
12739.255 102
12739.792 103
12740.328 103
12740.864 86
12741.401 75
12741.937 62
12742.474 73
12743.010 56
12743.547 62
12744.083 71
12744.620 65
12745.156 78
12745.693 85
12746.229 97
12746.766 78
12747.302 75
12747.839 70
12748.375 71
12748.912 85
12749.448 78
12749.985 85
12750.522 98
12751.058 72
12751.595 76
12752.132 85
12752.668 69
12753.205 78
12753.742 99
12754.278 89
12754.815 72
12755.352 56
12755.888 75
12756.425 97
12756.962 91
12757.499 102
12758.035 103
12758.572 92
12759.109 81
12759.646 84
12760.183 70
12760.719 68
12761.256 51
12761.793 37
12762.330 41
12762.867 58
12763.404 61
12763.941 76
12764.478 80
12765.014 63
12765.551 59
12766.088 80
12766.625 64
12767.162 65
12767.699 51
12768.236 79
12768.773 89
12769.310 89
12769.847 85
12770.384 84
12770.921 94
12771.458 101
12771.995 68
12772.533 74
12773.070 82
12773.607 80
12774.144 72
12774.681 76
12775.218 92
12775.755 86
12776.292 71
12776.830 63
12777.367 57
12777.904 81
12778.441 75
12778.978 70
12779.516 110
12780.053 113
12780.590 97
12781.127 108
12781.665 74
12782.202 78
12782.739 113
12783.276 94
12783.814 87
12784.351 87
12784.888 87
12785.426 84
12785.963 67
12786.501 55
12787.038 59
12787.575 52
12788.113 63
12788.650 65
12789.188 61
12789.725 61
12790.262 75
12790.800 101
12791.337 103
12791.875 92
12792.412 74
12792.950 76
12793.487 78
12794.025 89
12794.562 74
12795.100 74
12795.638 88
12796.175 94
12796.713 88
12797.250 67
12797.788 82
12798.326 88
12798.863 77
12799.401 71
12799.938 78
12800.476 77
12801.014 77
12801.551 87
12802.089 123
12802.627 117
12803.165 76
12803.702 54
12804.240 88
12804.778 83
12805.316 69
12805.853 92
12806.391 81
12806.929 89
12807.467 62
12808.005 88
12808.542 89
12809.080 84
12809.618 94
12810.156 99
12810.694 68
12811.232 62
12811.770 58
12812.308 73
12812.845 86
12813.383 96
12813.921 98
12814.459 103
12814.997 93
12815.535 92
12816.073 99
12816.611 90
12817.149 73
12817.687 72
12818.225 72
12818.763 71
12819.301 84
12819.840 66
12820.378 57
12820.916 78
12821.454 87
12821.992 88
12822.530 81
12823.068 80
12823.606 84
12824.145 79
12824.683 68
12825.221 52
12825.759 73
12826.297 68
12826.835 53
12827.374 71
12827.912 61
12828.450 74
12828.988 83
12829.527 84
12830.065 83
12830.603 68
12831.142 60
12831.680 87
12832.218 78
12832.757 63
12833.295 57
12833.833 51
12834.372 85
12834.910 78
12835.448 75
12835.987 76
12836.525 89
12837.064 76
12837.602 69
12838.141 80
12838.679 64
12839.218 80
12839.756 97
12840.295 88
12840.833 81
12841.372 58
12841.910 60
12842.449 72
12842.987 79
12843.526 77
12844.064 71
12844.603 70
12845.142 91
12845.680 88
12846.219 75
12846.757 77
12847.296 88
12847.835 84
12848.373 68
12848.912 89
12849.451 111
12849.990 85
12850.528 69
12851.067 54
12851.606 58
12852.144 64
12852.683 50
12853.222 63
12853.761 85
12854.300 97
12854.838 79
12855.377 66
12855.916 48
12856.455 42
12856.994 57
12857.533 82
12858.071 96
12858.610 78
12859.149 90
12859.688 92
12860.227 90
12860.766 82
12861.305 73
12861.844 72
12862.383 68
12862.922 62
12863.461 86
12864.000 97
12864.539 67
12865.078 98
12865.617 98
12866.156 107
12866.695 96
12867.234 90
12867.773 69
12868.312 73
12868.851 89
12869.390 85
12869.929 80
12870.469 97
12871.008 104
12871.547 71
12872.086 79
12872.625 75
12873.164 70
12873.704 77
12874.243 91
12874.782 80
12875.321 73
12875.861 69
12876.400 72
12876.939 66
12877.478 74
12878.018 70
12878.557 45
12879.096 61
12879.636 55
12880.175 35
12880.714 65
12881.254 84
12881.793 105
12882.332 111
12882.872 78
12883.411 75
12883.951 89
12884.490 93
12885.029 79
12885.569 85
12886.108 83
12886.648 78
12887.187 70
12887.727 67
12888.266 68
12888.806 70
12889.345 82
12889.885 69
12890.424 71
12890.964 78
12891.504 87
12892.043 78
12892.583 60
12893.122 69
12893.662 72
12894.202 78
12894.741 98
12895.281 69
12895.821 54
12896.360 54
12896.900 62
12897.440 74
12897.979 61
12898.519 93
12899.059 97
12899.598 92
12900.138 77
12900.678 72
12901.218 104
12901.758 80
12902.297 71
12902.837 76
12903.377 63
12903.917 62
12904.457 56
12904.997 49
12905.536 52
12906.076 73
12906.616 93
12907.156 88
12907.696 82
12908.236 86
12908.776 61
12909.316 58
12909.856 67
12910.396 54
12910.936 61
12911.476 47
12912.016 71
12912.556 68
12913.096 70
12913.636 56
12914.176 42
12914.716 83
12915.256 72
12915.796 72
12916.336 68
12916.876 61
12917.416 62
12917.956 83
12918.497 78
12919.037 89
12919.577 85
12920.117 92
12920.657 108
12921.197 73
12921.738 55
12922.278 51
12922.818 61
12923.358 64
12923.899 59
12924.439 66
12924.979 76
12925.519 72
12926.060 63
12926.600 112
12927.140 92
12927.681 71
12928.221 77
12928.761 77
12929.302 73
12929.842 80
12930.382 73
12930.923 72
12931.463 64
12932.004 63
12932.544 63
12933.085 63
12933.625 68
12934.165 84
12934.706 77
12935.246 70
12935.787 73
12936.327 70
12936.868 67
12937.408 64
12937.949 70
12938.490 61
12939.030 50
12939.571 67
12940.111 68
12940.652 69
12941.193 82
12941.733 72
12942.274 102
12942.814 65
12943.355 62
12943.896 64
12944.436 62
12944.977 66
12945.518 74
12946.059 95
12946.599 70
12947.140 71
12947.681 51
12948.221 53
12948.762 59
12949.303 87
12949.844 77
12950.385 78
12950.925 79
12951.466 81
12952.007 91
12952.548 79
12953.089 67
12953.630 62
12954.171 103
12954.711 95
12955.252 86
12955.793 70
12956.334 75
12956.875 70
12957.416 63
12957.957 63
12958.498 58
12959.039 61
12959.580 60
12960.121 75
12960.662 90
12961.203 78
12961.744 75
12962.285 56
12962.826 67
12963.367 46
12963.908 57
12964.449 78
12964.991 74
12965.532 68
12966.073 87
12966.614 102
12967.155 104
12967.696 92
12968.237 90
12968.779 90
12969.320 89
12969.861 82
12970.402 68
12970.944 70
12971.485 74
12972.026 82
12972.567 76
12973.109 68
12973.650 65
12974.191 64
12974.732 89
12975.274 78
12975.815 73
12976.356 64
12976.898 72
12977.439 91
12977.981 97
12978.522 83
12979.063 61
12979.605 62
12980.146 59
12980.688 76
12981.229 91
12981.771 86
12982.312 75
12982.853 60
12983.395 73
12983.936 69
12984.478 63
12985.020 70
12985.561 59
12986.103 63
12986.644 72
12987.186 85
12987.727 63
12988.269 80
12988.811 67
12989.352 69
12989.894 80
12990.435 99
12990.977 75
12991.519 68
12992.060 86
12992.602 87
12993.144 56
12993.685 66
12994.227 70
12994.769 87
12995.311 82
12995.852 73
12996.394 77
12996.936 72
12997.478 70
12998.020 77
12998.561 94
12999.103 89
12999.645 95
13000.187 80
13000.729 61
13001.271 51
13001.812 64
13002.354 96
13002.896 78
13003.438 70
13003.980 95
13004.522 74
13005.064 45
13005.606 45
13006.148 68
13006.690 61
13007.232 73
13007.774 56
13008.316 47
13008.858 62
13009.400 72
13009.942 85
13010.484 84
13011.026 85
13011.568 78
13012.110 72
13012.652 60
13013.194 58
13013.737 45
13014.279 62
13014.821 49
13015.363 60
13015.905 59
13016.447 56
13016.990 48
13017.532 56
13018.074 46
13018.616 52
13019.158 70
13019.701 69
13020.243 62
13020.785 106
13021.327 111
13021.870 90
13022.412 81
13022.954 76
13023.497 75
13024.039 81
13024.581 65
13025.124 53
13025.666 50
13026.209 67
13026.751 53
13027.293 63
13027.836 66
13028.378 51
13028.921 63
13029.463 77
13030.006 89
13030.548 80
13031.091 63
13031.633 57
13032.176 41
13032.718 57
13033.261 62
13033.803 60
13034.346 79
13034.888 77
13035.431 72
13035.973 75
13036.516 70
13037.059 67
13037.601 73
13038.144 62
13038.687 73
13039.229 89
13039.772 93
13040.315 82
13040.857 89
13041.400 79
13041.943 80
13042.485 66
13043.028 70
13043.571 77
13044.114 73
13044.656 74
13045.199 59
13045.742 103
13046.285 109
13046.828 88
13047.370 60
13047.913 66
13048.456 73
13048.999 89
13049.542 71
13050.085 72
13050.628 66
13051.170 70
13051.713 78
13052.256 78
13052.799 43
13053.342 59
13053.885 70
13054.428 80
13054.971 100
13055.514 105
13056.057 86
13056.600 77
13057.143 81
13057.686 51
13058.229 46
13058.772 49
13059.315 45
13059.858 64
13060.402 66
13060.945 69
13061.488 70
13062.031 53
13062.574 63
13063.117 77
13063.660 82
13064.204 52
13064.747 53
13065.290 66
13065.833 78
13066.376 81
13066.920 73
13067.463 90
13068.006 70
13068.549 78
13069.093 74
13069.636 62
13070.179 58
13070.722 71
13071.266 98
13071.809 105
13072.352 79
13072.896 60
13073.439 45
13073.983 54
13074.526 62
13075.069 51
13075.613 62
13076.156 61
13076.700 61
13077.243 78
13077.787 81
13078.330 75
13078.873 84
13079.417 57
13079.960 55
13080.504 80
13081.048 73
13081.591 76
13082.135 77
13082.678 87
13083.222 85
13083.765 78
13084.309 60
13084.853 57
13085.396 56
13085.940 58
13086.483 59
13087.027 59
13087.571 66
13088.114 72
13088.658 72
13089.202 72
13089.745 73
13090.289 68
13090.833 69
13091.377 72
13091.920 55
13092.464 48
13093.008 56
13093.552 74
13094.095 69
13094.639 77
13095.183 69
13095.727 79
13096.271 86
13096.815 70
13097.359 63
13097.902 64
13098.446 72
13098.990 85
13099.534 88
13100.078 50
13100.622 71
13101.166 79
13101.710 65
13102.254 69
13102.798 64
13103.342 54
13103.886 58
13104.430 68
13104.974 77
13105.518 73
13106.062 56
13106.606 51
13107.150 39
13107.694 57
13108.238 67
13108.782 78
13109.326 87
13109.870 81
13110.415 76
13110.959 65
13111.503 67
13112.047 48
13112.591 74
13113.135 76
13113.680 66
13114.224 53
13114.768 54
13115.312 60
13115.857 64
13116.401 59
13116.945 66
13117.489 55
13118.034 46
13118.578 58
13119.122 74
13119.667 91
13120.211 87
13120.755 86
13121.300 81
13121.844 72
13122.388 72
13122.933 73
13123.477 52
13124.022 58
13124.566 69
13125.111 57
13125.655 73
13126.199 64
13126.744 64
13127.288 81
13127.833 80
13128.377 63
13128.922 83
13129.466 92
13130.011 84
13130.556 87
13131.100 65
13131.645 70
13132.189 90
13132.734 75
13133.278 81
13133.823 90
13134.368 111
13134.912 109
13135.457 113
13136.002 103
13136.546 73
13137.091 73
13137.636 58
13138.180 66
13138.725 48
13139.270 49
13139.815 51
13140.359 50
13140.904 46
13141.449 49
13141.994 55
13142.539 56
13143.083 50
13143.628 38
13144.173 49
13144.718 39
13145.263 68
13145.808 57
13146.352 50
13146.897 51
13147.442 52
13147.987 82
13148.532 95
13149.077 73
13149.622 41
13150.167 34
13150.712 68
13151.257 55
13151.802 54
13152.347 65
13152.892 70
13153.437 81
13153.982 82
13154.527 68
13155.072 50
13155.617 64
13156.162 85
13156.707 78
13157.252 76
13157.798 79
13158.343 51
13158.888 54
13159.433 68
13159.978 53
13160.523 59
13161.068 43
13161.614 33
13162.159 57
13162.704 79
13163.249 86
13163.795 80
13164.340 82
13164.885 56
13165.430 64
13165.976 67
13166.521 72
13167.066 87
13167.612 79
13168.157 66
13168.702 66
13169.248 68
13169.793 53
13170.338 59
13170.884 57
13171.429 64
13171.975 73
13172.520 62
13173.065 63
13173.611 66
13174.156 60
13174.702 51
13175.247 66
13175.793 78
13176.338 99
13176.884 93
13177.429 78
13177.975 74
13178.520 93
13179.066 67
13179.611 74
13180.157 89
13180.703 114
13181.248 91
13181.794 76
13182.339 68
13182.885 62
13183.431 57
13183.976 75
13184.522 70
13185.068 76
13185.613 62
13186.159 67
13186.705 68
13187.251 64
13187.796 82
13188.342 73
13188.888 78
13189.434 82
13189.979 59
13190.525 70
13191.071 52
13191.617 45
13192.163 76
13192.709 58
13193.254 59
13193.800 60
13194.346 49
13194.892 48
13195.438 37
13195.984 51
13196.530 69
13197.076 74
13197.622 63
13198.168 54
13198.713 56
13199.259 62
13199.805 71
13200.351 78
13200.897 76
13201.443 78
13201.990 79
13202.536 75
13203.082 91
13203.628 87
13204.174 72
13204.720 62
13205.266 64
13205.812 66
13206.358 81
13206.904 55
13207.450 63
13207.997 72
13208.543 81
13209.089 61
13209.635 63
13210.181 78
13210.728 59
13211.274 57
13211.820 77
13212.366 71
13212.913 59
13213.459 59
13214.005 69
13214.551 63
13215.098 56
13215.644 61
13216.190 78
13216.737 94
13217.283 68
13217.829 92
13218.376 85
13218.922 73
13219.468 97
13220.015 68
13220.561 61
13221.108 54
13221.654 77
13222.201 77
13222.747 72
13223.294 64
13223.840 67
13224.387 53
13224.933 56
13225.480 56
13226.026 72
13226.573 76
13227.119 70
13227.666 52
13228.212 51
13228.759 42
13229.305 49
13229.852 56
13230.399 76
13230.945 67
13231.492 60
13232.039 73
13232.585 74
13233.132 79
13233.679 51
13234.225 37
13234.772 46
13235.319 63
13235.866 60
13236.412 53
13236.959 55
13237.506 47
13238.053 48
13238.599 39
13239.146 50
13239.693 71
13240.240 86
13240.787 81
13241.333 71
13241.880 53
13242.427 60
13242.974 53
13243.521 42
13244.068 68
13244.615 72
13245.162 60
13245.709 47
13246.256 47
13246.803 47
13247.349 57
13247.896 76
13248.443 79
13248.990 65
13249.537 61
13250.085 71
13250.632 83
13251.179 72
13251.726 56
13252.273 53
13252.820 69
13253.367 65
13253.914 48
13254.461 47
13255.008 62
13255.555 68
13256.103 70
13256.650 63
13257.197 78
13257.744 53
13258.291 60
13258.838 73
13259.386 71
13259.933 81
13260.480 67
13261.027 53
13261.575 46
13262.122 60
13262.669 74
13263.216 69
13263.764 68
13264.311 61
13264.858 78
13265.406 83
13265.953 75
13266.501 80
13267.048 94
13267.595 78
13268.143 74
13268.690 69
13269.238 77
13269.785 71
13270.332 60
13270.880 42
13271.427 47
13271.975 55
13272.522 58
13273.070 66
13273.617 74
13274.165 47
13274.712 49
13275.260 73
13275.807 79
13276.355 57
13276.903 48
13277.450 45
13277.998 49
13278.545 66
13279.093 51
13279.641 49
13280.188 51
13280.736 74
13281.284 67
13281.831 62
13282.379 66
13282.927 61
13283.474 73
13284.022 104
13284.570 106
13285.118 102
13285.665 82
13286.213 67
13286.761 77
13287.309 93
13287.857 81
13288.404 81
13288.952 82
13289.500 78
13290.048 69
13290.596 57
13291.144 68
13291.691 61
13292.239 50
13292.787 40
13293.335 46
13293.883 54
13294.431 59
13294.979 60
13295.527 53
13296.075 53
13296.623 56
13297.171 49
13297.719 70
13298.267 60
13298.815 83
13299.363 91
13299.911 90
13300.459 84
13301.007 59
13301.555 58
13302.103 49
13302.652 60
13303.200 52
13303.748 60
13304.296 64
13304.844 68
13305.392 75
13305.940 70
13306.489 70
13307.037 88
13307.585 88
13308.133 69
13308.681 96
13309.230 86
13309.778 71
13310.326 57
13310.874 89
13311.423 110
13311.971 80
13312.519 70
13313.068 70
13313.616 92
13314.164 92
13314.713 73
13315.261 64
13315.810 69
13316.358 63
13316.906 65
13317.455 59
13318.003 59
13318.552 96
13319.100 107
13319.648 100
13320.197 101
13320.745 88
13321.294 88
13321.842 95
13322.391 48
13322.939 64
13323.488 103
13324.037 72
13324.585 56
13325.134 44
13325.682 50
13326.231 50
13326.779 57
13327.328 52
13327.877 49
13328.425 57
13328.974 52
13329.523 72
13330.071 63
13330.620 50
13331.169 39
13331.717 41
13332.266 69
13332.815 71
13333.364 66
13333.912 57
13334.461 44
13335.010 57
13335.559 55
13336.108 43
13336.656 46
13337.205 35
13337.754 45
13338.303 68
13338.852 64
13339.401 56
13339.949 55
13340.498 44
13341.047 29
13341.596 61
13342.145 73
13342.694 70
13343.243 61
13343.792 72
13344.341 46
13344.890 64
13345.439 64
13345.988 43
13346.537 30
13347.086 41
13347.635 40
13348.184 40
13348.733 46
13349.282 52
13349.831 58
13350.380 59
13350.929 49
13351.478 70
13352.028 56
13352.577 50
13353.126 50
13353.675 57
13354.224 71
13354.773 66
13355.323 77
13355.872 77
13356.421 58
13356.970 62
13357.519 62
13358.069 47
13358.618 50
13359.167 56
13359.717 54
13360.266 50
13360.815 43
13361.364 41
13361.914 73
13362.463 63
13363.012 59
13363.562 77
13364.111 63
13364.661 52
13365.210 41
13365.759 49
13366.309 39
13366.858 40
13367.408 57
13367.957 63
13368.507 67
13369.056 50
13369.606 52
13370.155 50
13370.705 64
13371.254 53
13371.804 50
13372.353 43
13372.903 55
13373.452 64
13374.002 76
13374.551 65
13375.101 62
13375.651 72
13376.200 61
13376.750 70
13377.300 67
13377.849 54
13378.399 54
13378.949 56
13379.498 58
13380.048 58
13380.598 75
13381.147 89
13381.697 72
13382.247 49
13382.797 41
13383.346 51
13383.896 43
13384.446 43
13384.996 71
13385.546 89
13386.095 81
13386.645 66
13387.195 62
13387.745 71
13388.295 67
13388.845 55
13389.395 72
13389.945 71
13390.494 64
13391.044 59
13391.594 55
13392.144 62
13392.694 44
13393.244 33
13393.794 42
13394.344 36
13394.894 44
13395.444 39
13395.994 57
13396.544 67
13397.094 73
13397.644 62
13398.194 52
13398.745 58
13399.295 56
13399.845 52
13400.395 45
13400.945 41
13401.495 53
13402.045 46
13402.595 36
13403.146 41
13403.696 59
13404.246 68
13404.796 67
13405.346 61
13405.897 43
13406.447 51
13406.997 53
13407.547 49
13408.098 48
13408.648 52
13409.198 78
13409.749 73
13410.299 72
13410.849 70
13411.400 75
13411.950 74
13412.500 78
13413.051 71
13413.601 77
13414.152 83
13414.702 73
13415.252 68
13415.803 74
13416.353 59
13416.904 76
13417.454 82
13418.005 81
13418.555 82
13419.106 56
13419.656 75
13420.207 87
13420.757 72
13421.308 76
13421.858 70
13422.409 82
13422.959 90
13423.510 85
13424.061 94
13424.611 98
13425.162 79
13425.713 82
13426.263 73
13426.814 58
13427.365 63
13427.915 66
13428.466 59
13429.017 70
13429.567 60
13430.118 75
13430.669 56
13431.220 68
13431.770 71
13432.321 64
13432.872 39
13433.423 55
13433.973 61
13434.524 68
13435.075 67
13435.626 70
13436.177 66
13436.728 77
13437.279 77
13437.829 85
13438.380 89
13438.931 57
13439.482 43
13440.033 41
13440.584 49
13441.135 62
13441.686 51
13442.237 48
13442.788 46
13443.339 37
13443.890 58
13444.441 51
13444.992 49
13445.543 49
13446.094 67
13446.645 51
13447.196 54
13447.747 66
13448.298 49
13448.850 42
13449.401 49
13449.952 38
13450.503 61
13451.054 42
13451.605 52
13452.156 80
13452.708 67
13453.259 46
13453.810 33
13454.361 37
13454.913 50
13455.464 50
13456.015 52
13456.566 56
13457.118 54
13457.669 46
13458.220 67
13458.772 68
13459.323 71
13459.874 51
13460.426 66
13460.977 43
13461.528 43
13462.080 41
13462.631 44
13463.182 39
13463.734 39
13464.285 50
13464.837 69
13465.388 68
13465.940 60
13466.491 43
13467.043 57
13467.594 53
13468.146 59
13468.697 57
13469.249 45
13469.800 35
13470.352 48
13470.903 52
13471.455 58
13472.007 70
13472.558 75
13473.110 67
13473.661 74
13474.213 70
13474.765 61
13475.316 52
13475.868 75
13476.420 72
13476.971 65
13477.523 44
13478.075 67
13478.626 65
13479.178 57
13479.730 56
13480.282 57
13480.833 68
13481.385 84
13481.937 90
13482.489 66
13483.041 61
13483.592 43
13484.144 46
13484.696 46
13485.248 60
13485.800 55
13486.352 55
13486.904 59
13487.456 79
13488.007 81
13488.559 69
13489.111 45
13489.663 61
13490.215 47
13490.767 51
13491.319 74
13491.871 66
13492.423 67
13492.975 82
13493.527 65
13494.079 56
13494.631 52
13495.183 51
13495.735 66
13496.288 98
13496.840 73
13497.392 61
13497.944 70
13498.496 53
13499.048 56
13499.600 64
13500.152 44
13500.705 42
13501.257 40
13501.809 43
13502.361 54
13502.913 51
13503.466 65
13504.018 86
13504.570 73
13505.122 82
13505.675 88
13506.227 67
13506.779 59
13507.332 56
13507.884 74
13508.436 100
13508.989 91
13509.541 79
13510.093 72
13510.646 77
13511.198 56
13511.750 56
13512.303 67
13512.855 54
13513.408 61
13513.960 54
13514.513 41
13515.065 59
13515.618 59
13516.170 50
13516.723 106
13517.275 93
13517.828 76
13518.380 77
13518.933 60
13519.485 49
13520.038 58
13520.590 66
13521.143 55
13521.696 38
13522.248 35
13522.801 52
13523.353 63
13523.906 59
13524.459 50
13525.011 64
13525.564 73
13526.117 72
13526.670 58
13527.222 71
13527.775 49
13528.328 49
13528.880 52
13529.433 73
13529.986 57
13530.539 52
13531.092 52
13531.644 51
13532.197 82
13532.750 80
13533.303 80
13533.856 67
13534.409 76
13534.961 72
13535.514 55
13536.067 39
13536.620 47
13537.173 44
13537.726 40
13538.279 45
13538.832 67
13539.385 58
13539.938 48
13540.491 56
13541.044 57
13541.597 46
13542.150 69
13542.703 59
13543.256 68
13543.809 60
13544.362 65
13544.915 57
13545.468 40
13546.021 39
13546.574 59
13547.128 72
13547.681 76
13548.234 71
13548.787 99
13549.340 99
13549.893 67
13550.447 82
13551.000 68
13551.553 75
13552.106 74
13552.659 58
13553.213 62
13553.766 61
13554.319 73
13554.872 97
13555.426 72
13555.979 76
13556.532 77
13557.086 69
13557.639 63
13558.192 61
13558.746 83
13559.299 76
13559.853 93
13560.406 70
13560.959 56
13561.513 79
13562.066 80
13562.620 74
13563.173 62
13563.727 72
13564.280 72
13564.833 78
13565.387 49
13565.940 47
13566.494 50
13567.048 47
13567.601 48
13568.155 61
13568.708 65
13569.262 59
13569.815 54
13570.369 56
13570.923 44
13571.476 52
13572.030 58
13572.583 113
13573.137 110
13573.691 69
13574.244 60
13574.798 62
13575.352 72
13575.906 58
13576.459 65
13577.013 65
13577.567 62
13578.120 52
13578.674 49
13579.228 27
13579.782 39
13580.336 39
13580.889 52
13581.443 68
13581.997 75
13582.551 80
13583.105 65
13583.659 71
13584.213 69
13584.766 54
13585.320 57
13585.874 58
13586.428 53
13586.982 55
13587.536 61
13588.090 86
13588.644 84
13589.198 76
13589.752 66
13590.306 75
13590.860 52
13591.414 59
13591.968 52
13592.522 62
13593.076 71
13593.630 57
13594.184 49
13594.738 62
13595.292 68
13595.847 60
13596.401 44
13596.955 48
13597.509 55
13598.063 58
13598.617 67
13599.172 55
13599.726 52
13600.280 51
13600.834 49
13601.388 47
13601.943 63
13602.497 59
13603.051 42
13603.605 47
13604.160 71
13604.714 58
13605.268 51
13605.823 62
13606.377 39
13606.931 69
13607.486 74
13608.040 92
13608.594 89
13609.149 72
13609.703 82
13610.258 78
13610.812 81
13611.366 65
13611.921 72
13612.475 70
13613.030 51
13613.584 41
13614.139 45
13614.693 51
13615.248 49
13615.802 56
13616.357 74
13616.911 56
13617.466 58
13618.021 42
13618.575 69
13619.130 71
13619.684 73
13620.239 64
13620.794 53
13621.348 59
13621.903 63
13622.457 71
13623.012 55
13623.567 60
13624.122 61
13624.676 66
13625.231 56
13625.786 48
13626.340 61
13626.895 63
13627.450 59
13628.005 67
13628.559 52
13629.114 60
13629.669 82
13630.224 68
13630.779 45
13631.334 51
13631.888 58
13632.443 64
13632.998 73
13633.553 59
13634.108 66
13634.663 71
13635.218 56
13635.773 48
13636.328 63
13636.883 74
13637.438 52
13637.993 61
13638.548 59
13639.103 60
13639.658 67
13640.213 70
13640.768 60
13641.323 70
13641.878 68
13642.433 59
13642.988 67
13643.543 80
13644.098 64
13644.653 49
13645.208 43
13645.763 45
13646.319 51
13646.874 52
13647.429 61
13647.984 63
13648.539 58
13649.094 43
13649.650 50
13650.205 40
13650.760 33
13651.315 36
13651.871 73
13652.426 61
13652.981 72
13653.536 65
13654.092 75
13654.647 80
13655.202 59
13655.758 55
13656.313 53
13656.868 48
13657.424 60
13657.979 58
13658.535 67
13659.090 45
13659.645 51
13660.201 68
13660.756 43
13661.312 40
13661.867 50
13662.423 44
13662.978 35
13663.534 37
13664.089 47
13664.645 66
13665.200 50
13665.756 54
13666.311 33
13666.867 43
13667.422 56
13667.978 87
13668.534 104
13669.089 65
13669.645 59
13670.200 49
13670.756 51
13671.312 57
13671.867 59
13672.423 73
13672.979 78
13673.534 63
13674.090 58
13674.646 45
13675.202 51
13675.757 52
13676.313 36
13676.869 38
13677.425 44
13677.980 39
13678.536 43
13679.092 28
13679.648 43
13680.204 43
13680.759 53
13681.315 59
13681.871 50
13682.427 47
13682.983 58
13683.539 41
13684.095 58
13684.651 57
13685.207 75
13685.763 59
13686.319 52
13686.875 63
13687.431 81
13687.987 88
13688.543 70
13689.099 58
13689.655 65
13690.211 51
13690.767 44
13691.323 65
13691.879 62
13692.435 43
13692.991 53
13693.547 44
13694.103 36
13694.659 30
13695.215 30
13695.772 33
13696.328 51
13696.884 48
13697.440 45
13697.996 67
13698.552 79
13699.109 78
13699.665 69
13700.221 65
13700.777 63
13701.334 41
13701.890 66
13702.446 53
13703.003 45
13703.559 55
13704.115 62
13704.671 68
13705.228 56
13705.784 54
13706.341 59
13706.897 50
13707.453 50
13708.010 47
13708.566 57
13709.123 63
13709.679 69
13710.235 65
13710.792 61
13711.348 48
13711.905 56
13712.461 79
13713.018 80
13713.574 45
13714.131 53
13714.687 60
13715.244 44
13715.800 31
13716.357 49
13716.914 71
13717.470 63
13718.027 44
13718.583 35
13719.140 63
13719.697 64
13720.253 56
13720.810 61
13721.367 79
13721.923 77
13722.480 71
13723.037 61
13723.593 72
13724.150 82
13724.707 81
13725.264 69
13725.820 44
13726.377 38
13726.934 31
13727.491 37
13728.048 45
13728.604 43
13729.161 55
13729.718 55
13730.275 41
13730.832 52
13731.389 47
13731.945 57
13732.502 74
13733.059 84
13733.616 90
13734.173 59
13734.730 52
13735.287 70
13735.844 83
13736.401 50
13736.958 67
13737.515 109
13738.072 99
13738.629 93
13739.186 94
13739.743 84
13740.300 66
13740.857 79
13741.414 65
13741.971 62
13742.528 45
13743.086 60
13743.643 44
13744.200 27
13744.757 33
13745.314 46
13745.871 35
13746.428 46
13746.986 63
13747.543 48
13748.100 62
13748.657 45
13749.214 52
13749.772 65
13750.329 50
13750.886 70
13751.444 57
13752.001 46
13752.558 55
13753.115 64
13753.673 39
13754.230 56
13754.787 39
13755.345 37
13755.902 39
13756.460 60
13757.017 74
13757.574 67
13758.132 58
13758.689 67
13759.247 82
13759.804 84
13760.362 63
13760.919 64
13761.476 63
13762.034 59
13762.591 72
13763.149 61
13763.707 55
13764.264 37
13764.822 49
13765.379 64
13765.937 66
13766.494 61
13767.052 70
13767.610 49
13768.167 61
13768.725 54
13769.282 49
13769.840 43
13770.398 46
13770.955 36
13771.513 40
13772.071 41
13772.628 38
13773.186 61
13773.744 59
13774.302 70
13774.859 71
13775.417 87
13775.975 54
13776.533 59
13777.091 73
13777.648 72
13778.206 57
13778.764 50
13779.322 41
13779.880 43
13780.438 53
13780.995 44
13781.553 47
13782.111 48
13782.669 43
13783.227 55
13783.785 100
13784.343 91
13784.901 56
13785.459 46
13786.017 72
13786.575 72
13787.133 87
13787.691 59
13788.249 61
13788.807 84
13789.365 79
13789.923 65
13790.481 53
13791.039 53
13791.597 48
13792.155 62
13792.713 65
13793.272 71
13793.830 78
13794.388 50
13794.946 65
13795.504 42
13796.062 50
13796.621 45
13797.179 49
13797.737 62
13798.295 69
13798.853 71
13799.412 60
13799.970 49
13800.528 58
13801.087 58
13801.645 49
13802.203 21
13802.761 41
13803.320 46
13803.878 51
13804.436 46
13804.995 46
13805.553 63
13806.112 78
13806.670 67
13807.228 64
13807.787 85
13808.345 80
13808.904 87
13809.462 82
13810.021 77
13810.579 59
13811.138 57
13811.696 42
13812.255 52
13812.813 60
13813.372 47
13813.930 42
13814.489 35
13815.047 45
13815.606 58
13816.164 48
13816.723 32
13817.282 44
13817.840 38
13818.399 48
13818.958 67
13819.516 70
13820.075 62
13820.634 38
13821.192 36
13821.751 57
13822.310 97
13822.868 77
13823.427 55
13823.986 63
13824.545 73
13825.103 45
13825.662 64
13826.221 70
13826.780 55
13827.339 46
13827.897 38
13828.456 41
13829.015 42
13829.574 21
13830.133 27
13830.692 39
13831.251 36
13831.810 52
13832.368 54
13832.927 51
13833.486 51
13834.045 53
13834.604 66
13835.163 52
13835.722 40
13836.281 44
13836.840 43
13837.399 50
13837.958 51
13838.517 47
13839.076 41
13839.635 52
13840.194 66
13840.754 71
13841.313 64
13841.872 67
13842.431 67
13842.990 57
13843.549 53
13844.108 55
13844.667 46
13845.227 60
13845.786 67
13846.345 58
13846.904 45
13847.463 38
13848.023 29
13848.582 38
13849.141 48
13849.700 60
13850.260 66
13850.819 49
13851.378 51
13851.938 46
13852.497 45
13853.056 54
13853.616 51
13854.175 46
13854.734 47
13855.294 45
13855.853 32
13856.412 71
13856.972 91
13857.531 73
13858.091 64
13858.650 56
13859.210 58
13859.769 57
13860.329 58
13860.888 75
13861.448 51
13862.007 45
13862.567 62
13863.126 73
13863.686 56
13864.245 36
13864.805 43
13865.364 50
13865.924 59
13866.484 59
13867.043 60
13867.603 48
13868.163 57
13868.722 44
13869.282 61
13869.842 67
13870.401 63
13870.961 73
13871.521 65
13872.080 49
13872.640 45
13873.200 43
13873.760 50
13874.319 44
13874.879 35
13875.439 41
13875.999 44
13876.558 45
13877.118 59
13877.678 50
13878.238 41
13878.798 53
13879.358 38
13879.918 43
13880.477 53
13881.037 57
13881.597 44
13882.157 55
13882.717 48
13883.277 43
13883.837 63
13884.397 56
13884.957 53
13885.517 48
13886.077 55
13886.637 50
13887.197 30
13887.757 24
13888.317 32
13888.877 49
13889.437 58
13889.997 68
13890.557 78
13891.117 73
13891.678 37
13892.238 47
13892.798 54
13893.358 59
13893.918 47
13894.478 50
13895.038 51
13895.599 57
13896.159 60
13896.719 60
13897.279 50
13897.840 51
13898.400 59
13898.960 47
13899.520 35
13900.081 49
13900.641 49
13901.201 57
13901.761 44
13902.322 27
13902.882 23
13903.443 36
13904.003 41
13904.563 56
13905.124 50
13905.684 63
13906.244 48
13906.805 41
13907.365 36
13907.926 39
13908.486 36
13909.047 35
13909.607 40
13910.168 55
13910.728 77
13911.289 97
13911.849 88
13912.410 70
13912.970 44
13913.531 32
13914.091 36
13914.652 44
13915.212 45
13915.773 40
13916.334 69
13916.894 62
13917.455 64
13918.016 54
13918.576 52
13919.137 42
13919.698 25
13920.258 47
13920.819 55
13921.380 43
13921.940 65
13922.501 45
13923.062 46
13923.623 50
13924.183 49
13924.744 40
13925.305 31
13925.866 50
13926.427 61
13926.987 50
13927.548 59
13928.109 63
13928.670 66
13929.231 82
13929.792 73
13930.353 49
13930.913 57
13931.474 57
13932.035 37
13932.596 34
13933.157 43
13933.718 52
13934.279 54
13934.840 36
13935.401 40
13935.962 56
13936.523 70
13937.084 64
13937.645 68
13938.206 57
13938.767 53
13939.328 45
13939.889 35
13940.451 40
13941.012 46
13941.573 56
13942.134 54
13942.695 48
13943.256 50
13943.817 55
13944.379 46
13944.940 43
13945.501 61
13946.062 67
13946.623 55
13947.185 68
13947.746 70
13948.307 55
13948.868 72
13949.430 79
13949.991 67
13950.552 70
13951.114 67
13951.675 59
13952.236 55
13952.798 39
13953.359 47
13953.920 44
13954.482 80
13955.043 74
13955.604 90
13956.166 85
13956.727 69
13957.289 60
13957.850 35
13958.412 40
13958.973 35
13959.535 47
13960.096 43
13960.658 38
13961.219 50
13961.781 48
13962.342 52
13962.904 54
13963.465 62
13964.027 48
13964.588 85
13965.150 77
13965.712 76
13966.273 66
13966.835 74
13967.396 54
13967.958 42
13968.520 58
13969.081 69
13969.643 69
13970.205 64
13970.766 72
13971.328 56
13971.890 43
13972.452 37
13973.013 54
13973.575 70
13974.137 63
13974.699 68
13975.261 78
13975.822 80
13976.384 45
13976.946 46
13977.508 45
13978.070 37
13978.632 45
13979.193 60
13979.755 74
13980.317 58
13980.879 46
13981.441 52
13982.003 68
13982.565 60
13983.127 55
13983.689 62
13984.251 60
13984.813 57
13985.375 59
13985.937 38
13986.499 28
13987.061 50
13987.623 57
13988.185 47
13988.747 37
13989.309 54
13989.871 64
13990.433 67
13990.995 63
13991.558 50
13992.120 35
13992.682 50
13993.244 79
13993.806 62
13994.368 65
13994.930 58
13995.493 40
13996.055 35
13996.617 46
13997.179 44
13997.742 49
13998.304 57
13998.866 55
13999.428 46
13999.991 41
14000.553 48
14001.115 48
14001.678 47
14002.240 51
14002.802 55
14003.365 52
14003.927 39
14004.489 64
14005.052 56
14005.614 47
14006.177 47
14006.739 56
14007.302 61
14007.864 62
14008.426 57
14008.989 63
14009.551 54
14010.114 66
14010.676 87
14011.239 78
14011.801 54
14012.364 53
14012.927 63
14013.489 63
14014.052 74
14014.614 66
14015.177 52
14015.739 45
14016.302 30
14016.865 41
14017.427 53
14017.990 57
14018.553 74
14019.115 75
14019.678 57
14020.241 51
14020.803 53
14021.366 57
14021.929 54
14022.492 64
14023.054 58
14023.617 55
14024.180 53
14024.743 62
14025.306 50
14025.868 46
14026.431 54
14026.994 75
14027.557 78
14028.120 80
14028.683 115
14029.245 99
14029.808 67
14030.371 48
14030.934 47
14031.497 39
14032.060 42
14032.623 44
14033.186 47
14033.749 56
14034.312 61
14034.875 53
14035.438 47
14036.001 28
14036.564 43
14037.127 37
14037.690 46
14038.253 59
14038.816 45
14039.379 56
14039.942 74
14040.505 56
14041.069 57
14041.632 56
14042.195 50
14042.758 57
14043.321 62
14043.884 47
14044.447 44
14045.011 61
14045.574 65
14046.137 43
14046.700 38
14047.264 38
14047.827 45
14048.390 47
14048.953 54
14049.517 54
14050.080 40
14050.643 40
14051.207 54
14051.770 46
14052.333 52
14052.897 39
14053.460 38
14054.023 49
14054.587 48
14055.150 38
14055.714 36
14056.277 44
14056.840 58
14057.404 65
14057.967 68
14058.531 53
14059.094 53
14059.658 56
14060.221 64
14060.785 68
14061.348 63
14061.912 47
14062.475 48
14063.039 52
14063.602 51
14064.166 43
14064.730 42
14065.293 45
14065.857 38
14066.420 60
14066.984 56
14067.548 47
14068.111 53
14068.675 34
14069.239 45
14069.802 51
14070.366 37
14070.930 50
14071.494 49
14072.057 42
14072.621 36
14073.185 31
14073.749 43
14074.312 44
14074.876 67
14075.440 66
14076.004 64
14076.568 53
14077.131 40
14077.695 35
14078.259 58
14078.823 61
14079.387 51
14079.951 52
14080.515 54
14081.079 44
14081.643 50
14082.207 60
14082.770 63
14083.334 61
14083.898 63
14084.462 47
14085.026 38
14085.590 32
14086.154 34
14086.718 45
14087.283 41
14087.847 49
14088.411 57
14088.975 41
14089.539 43
14090.103 53
14090.667 45
14091.231 40
14091.795 53
14092.359 48
14092.924 55
14093.488 61
14094.052 59
14094.616 65
14095.180 52
14095.745 45
14096.309 38
14096.873 41
14097.437 36
14098.001 33
14098.566 29
14099.130 66
14099.694 41
14100.259 40
14100.823 45
14101.387 64
14101.952 55
14102.516 49
14103.080 54
14103.645 41
14104.209 33
14104.773 43
14105.338 58
14105.902 58
14106.467 50
14107.031 43
14107.596 61
14108.160 46
14108.724 57
14109.289 68
14109.853 61
14110.418 30
14110.982 28
14111.547 32
14112.112 34
14112.676 54
14113.241 50
14113.805 43
14114.370 47
14114.934 50
14115.499 36
14116.064 26
14116.628 30
14117.193 33
14117.758 36
14118.322 33
14118.887 31
14119.452 37
14120.016 45
14120.581 51
14121.146 73
14121.710 65
14122.275 54
14122.840 63
14123.405 50
14123.969 32
14124.534 45
14125.099 37
14125.664 47
14126.229 66
14126.794 65
14127.358 58
14127.923 53
14128.488 58
14129.053 59
14129.618 65
14130.183 65
14130.748 62
14131.313 43
14131.878 50
14132.442 81
14133.007 69
14133.572 52
14134.137 56
14134.702 68
14135.267 58
14135.832 59
14136.397 63
14136.962 54
14137.528 42
14138.093 38
14138.658 49
14139.223 69
14139.788 61
14140.353 55
14140.918 60
14141.483 80
14142.048 76
14142.613 63
14143.179 73
14143.744 66
14144.309 51
14144.874 52
14145.439 51
14146.005 39
14146.570 50
14147.135 37
14147.700 54
14148.266 53
14148.831 43
14149.396 38
14149.961 41
14150.527 72
14151.092 78
14151.657 57
14152.223 55
14152.788 55
14153.353 58
14153.919 37
14154.484 46
14155.050 57
14155.615 59
14156.180 65
14156.746 45
14157.311 53
14157.877 67
14158.442 56
14159.008 42
14159.573 37
14160.139 33
14160.704 41
14161.270 38
14161.835 37
14162.401 60
14162.966 48
14163.532 33
14164.097 33
14164.663 18
14165.229 25
14165.794 62
14166.360 81
14166.926 68
14167.491 50
14168.057 35
14168.623 62
14169.188 48
14169.754 51
14170.320 60
14170.885 59
14171.451 61
14172.017 50
14172.583 36
14173.148 59
14173.714 64
14174.280 52
14174.846 42
14175.411 36
14175.977 46
14176.543 49
14177.109 55
14177.675 43
14178.241 59
14178.806 50
14179.372 73
14179.938 57
14180.504 47
14181.070 55
14181.636 54
14182.202 52
14182.768 51
14183.334 59
14183.900 46
14184.466 47
14185.032 43
14185.598 36
14186.164 41
14186.730 33
14187.296 49
14187.862 33
14188.428 36
14188.994 28
14189.560 38
14190.126 28
14190.692 34
14191.259 43
14191.825 38
14192.391 22
14192.957 48
14193.523 48
14194.089 38
14194.655 46
14195.222 56
14195.788 43
14196.354 40
14196.920 55
14197.487 53
14198.053 57
14198.619 50
14199.185 61
14199.752 60
14200.318 49
14200.884 41
14201.451 30
14202.017 29
14202.583 50
14203.150 50
14203.716 58
14204.282 39
14204.849 44
14205.415 62
14205.982 49
14206.548 41
14207.114 38
14207.681 32
14208.247 20
14208.814 28
14209.380 42
14209.947 56
14210.513 48
14211.080 48
14211.646 53
14212.213 55
14212.779 71
14213.346 66
14213.913 56
14214.479 59
14215.046 46
14215.612 29
14216.179 48
14216.746 61
14217.312 54
14217.879 39
14218.446 40
14219.012 45
14219.579 50
14220.146 40
14220.712 61
14221.279 54
14221.846 76
14222.413 65
14222.979 49
14223.546 40
14224.113 29
14224.680 31
14225.246 30
14225.813 30
14226.380 44
14226.947 31
14227.514 34
14228.081 39
14228.647 41
14229.214 70
14229.781 72
14230.348 68
14230.915 58
14231.482 63
14232.049 44
14232.616 46
14233.183 40
14233.750 28
14234.317 36
14234.884 44
14235.451 40
14236.018 57
14236.585 56
14237.152 40
14237.719 56
14238.286 65
14238.853 55
14239.420 49
14239.987 47
14240.554 62
14241.121 57
14241.688 41
14242.256 47
14242.823 36
14243.390 46
14243.957 47
14244.524 46
14245.091 41
14245.659 51
14246.226 73
14246.793 60
14247.360 74
14247.928 58
14248.495 55
14249.062 60
14249.629 33
14250.197 47
14250.764 53
14251.331 52
14251.899 50
14252.466 51
14253.033 39
14253.601 42
14254.168 51
14254.735 57
14255.303 45
14255.870 48
14256.438 41
14257.005 44
14257.573 44
14258.140 55
14258.707 36
14259.275 44
14259.842 51
14260.410 63
14260.977 74
14261.545 51
14262.112 25
14262.680 34
14263.248 26
14263.815 31
14264.383 58
14264.950 68
14265.518 68
14266.086 47
14266.653 48
14267.221 54
14267.788 55
14268.356 48
14268.924 50
14269.491 48
14270.059 47
14270.627 37
14271.195 44
14271.762 52
14272.330 35
14272.898 45
14273.465 27
14274.033 37
14274.601 59
14275.169 60
14275.737 84
14276.304 85
14276.872 64
14277.440 50
14278.008 30
14278.576 27
14279.144 48
14279.712 42
14280.279 69
14280.847 67
14281.415 70
14281.983 56
14282.551 50
14283.119 39
14283.687 35
14284.255 47
14284.823 42
14285.391 56
14285.959 51
14286.527 46
14287.095 61
14287.663 46
14288.231 31
14288.799 33
14289.367 22
14289.935 24
14290.503 52
14291.072 60
14291.640 52
14292.208 49
14292.776 53
14293.344 62
14293.912 58
14294.480 42
14295.049 57
14295.617 52
14296.185 63
14296.753 54
14297.321 74
14297.890 75
14298.458 62
14299.026 46
14299.595 37
14300.163 60
14300.731 78
14301.299 60
14301.868 49
14302.436 44
14303.004 54
14303.573 60
14304.141 59
14304.710 43
14305.278 55
14305.846 48
14306.415 38
14306.983 44
14307.552 45
14308.120 37
14308.688 46
14309.257 36
14309.825 46
14310.394 50
14310.962 54
14311.531 69
14312.099 59
14312.668 54
14313.237 57
14313.805 46
14314.374 29
14314.942 30
14315.511 43
14316.079 45
14316.648 34
14317.217 41
14317.785 46
14318.354 52
14318.923 68
14319.491 74
14320.060 47
14320.629 43
14321.197 52
14321.766 46
14322.335 66
14322.904 63
14323.472 59
14324.041 55
14324.610 80
14325.179 65
14325.747 58
14326.316 67
14326.885 79
14327.454 57
14328.023 53
14328.592 41
14329.160 52
14329.729 46
14330.298 42
14330.867 54
14331.436 60
14332.005 56
14332.574 38
14333.143 35
14333.712 43
14334.281 37
14334.850 42
14335.419 40
14335.988 40
14336.557 51
14337.126 46
14337.695 51
14338.264 52
14338.833 43
14339.402 55
14339.971 52
14340.540 49
14341.109 49
14341.678 48
14342.247 39
14342.817 44
14343.386 26
14343.955 38
14344.524 44
14345.093 58
14345.662 57
14346.232 41
14346.801 60
14347.370 62
14347.939 63
14348.509 60
14349.078 61
14349.647 47
14350.216 44
14350.786 62
14351.355 77
14351.924 70
14352.494 51
14353.063 55
14353.632 40
14354.202 36
14354.771 35
14355.340 35
14355.910 41
14356.479 29
14357.049 32
14357.618 35
14358.188 47
14358.757 55
14359.326 41
14359.896 52
14360.465 51
14361.035 59
14361.604 48
14362.174 41
14362.743 35
14363.313 38
14363.883 50
14364.452 61
14365.022 45
14365.591 40
14366.161 29
14366.730 36
14367.300 35
14367.870 50
14368.439 43
14369.009 34
14369.579 28
14370.148 42
14370.718 37
14371.288 44
14371.857 42
14372.427 46
14372.997 44
14373.567 42
14374.136 44
14374.706 35
14375.276 27
14375.846 36
14376.416 46
14376.985 36
14377.555 35
14378.125 35
14378.695 48
14379.265 72
14379.835 72
14380.405 61
14380.974 32
14381.544 42
14382.114 44
14382.684 42
14383.254 53
14383.824 45
14384.394 39
14384.964 27
14385.534 39
14386.104 47
14386.674 40
14387.244 42
14387.814 50
14388.384 36
14388.954 23
14389.524 41
14390.094 52
14390.664 45
14391.234 41
14391.804 36
14392.375 45
14392.945 42
14393.515 54
14394.085 47
14394.655 51
14395.225 44
14395.796 52
14396.366 57
14396.936 57
14397.506 50
14398.076 43
14398.647 56
14399.217 43
14399.787 36
14400.357 32
14400.928 41
14401.498 41
14402.068 52
14402.639 56
14403.209 53
14403.779 61
14404.350 49
14404.920 52
14405.490 58
14406.061 58
14406.631 82
14407.202 60
14407.772 61
14408.342 55
14408.913 45
14409.483 45
14410.054 42
14410.624 45
14411.195 44
14411.765 45
14412.336 35
14412.906 37
14413.477 40
14414.047 37
14414.618 52
14415.189 48
14415.759 42
14416.330 36
14416.900 42
14417.471 40
14418.042 33
14418.612 42
14419.183 54
14419.754 53
14420.324 48
14420.895 47
14421.466 47
14422.036 55
14422.607 57
14423.178 45
14423.748 46
14424.319 38
14424.890 63
14425.461 50
14426.032 27
14426.602 28
14427.173 47
14427.744 33
14428.315 25
14428.886 42
14429.456 49
14430.027 60
14430.598 52
14431.169 51
14431.740 48
14432.311 32
14432.882 43
14433.453 36
14434.024 56
14434.595 64
14435.166 48
14435.737 46
14436.308 36
14436.879 51
14437.450 39
14438.021 40
14438.592 39
14439.163 44
14439.734 73
14440.305 66
14440.876 38
14441.447 49
14442.018 45
14442.589 38
14443.160 32
14443.731 39
14444.303 47
14444.874 61
14445.445 45
14446.016 42
14446.587 41
14447.158 37
14447.730 38
14448.301 32
14448.872 34
14449.443 35
14450.015 51
14450.586 60
14451.157 58
14451.728 45
14452.300 35
14452.871 42
14453.442 42
14454.014 49
14454.585 46
14455.156 47
14455.728 61
14456.299 60
14456.871 54
14457.442 55
14458.013 78
14458.585 60
14459.156 55
14459.728 47
14460.299 55
14460.871 61
14461.442 51
14462.014 50
14462.585 56
14463.157 57
14463.728 90
14464.300 80
14464.871 83
14465.443 69
14466.014 63
14466.586 51
14467.158 46
14467.729 49
14468.301 54
14468.872 38
14469.444 43
14470.016 47
14470.587 56
14471.159 51
14471.731 42
14472.303 58
14472.874 50
14473.446 69
14474.018 83
14474.589 70
14475.161 43
14475.733 35
14476.305 44
14476.877 38
14477.448 39
14478.020 47
14478.592 61
14479.164 69
14479.736 82
14480.307 70
14480.879 56
14481.451 39
14482.023 41
14482.595 40
14483.167 33
14483.739 53
14484.311 59
14484.883 42
14485.455 50
14486.027 65
14486.599 60
14487.171 60
14487.743 61
14488.315 69
14488.887 58
14489.459 63
14490.031 56
14490.603 57
14491.175 63
14491.747 59
14492.319 60
14492.891 45
14493.463 55
14494.035 62
14494.608 77
14495.180 64
14495.752 51
14496.324 29
14496.896 31
14497.468 35
14498.041 23
14498.613 27
14499.185 25
14499.757 36
14500.330 57
14500.902 60
14501.474 53
14502.046 58
14502.619 57
14503.191 57
14503.763 47
14504.336 53
14504.908 74
14505.480 55
14506.053 54
14506.625 58
14507.197 48
14507.770 54
14508.342 55
14508.915 48
14509.487 49
14510.060 46
14510.632 52
14511.205 77
14511.777 72
14512.349 62
14512.922 47
14513.494 53
14514.067 34
14514.640 37
14515.212 43
14515.785 51
14516.357 42
14516.930 43
14517.502 43
14518.075 36
14518.648 56
14519.220 69
14519.793 57
14520.366 42
14520.938 45
14521.511 42
14522.084 38
14522.656 38
14523.229 48
14523.802 51
14524.374 59
14524.947 60
14525.520 63
14526.093 62
14526.665 63
14527.238 76
14527.811 54
14528.384 63
14528.957 66
14529.529 65
14530.102 60
14530.675 37
14531.248 43
14531.821 56
14532.394 54
14532.967 49
14533.540 34
14534.112 28
14534.685 43
14535.258 43
14535.831 59
14536.404 53
14536.977 42
14537.550 66
14538.123 58
14538.696 40
14539.269 40
14539.842 49
14540.415 32
14540.988 36
14541.561 39
14542.134 53
14542.708 63
14543.281 45
14543.854 48
14544.427 65
14545.000 67
14545.573 60
14546.146 32
14546.719 39
14547.293 31
14547.866 41
14548.439 39
14549.012 37
14549.585 53
14550.159 58
14550.732 48
14551.305 57
14551.878 31
14552.452 43
14553.025 44
14553.598 57
14554.172 55
14554.745 42
14555.318 40
14555.892 27
14556.465 38
14557.038 44
14557.612 42
14558.185 48
14558.759 86
14559.332 82
14559.905 62
14560.479 58
14561.052 43
14561.626 34
14562.199 40
14562.773 52
14563.346 50
14563.920 39
14564.493 20
14565.067 12
14565.640 34
14566.214 34
14566.787 32
14567.361 45
14567.935 62
14568.508 56
14569.082 40
14569.655 50
14570.229 43
14570.803 56
14571.376 53
14571.950 41
14572.524 50
14573.097 51
14573.671 47
14574.245 38
14574.818 58
14575.392 56
14575.966 55
14576.540 50
14577.113 51
14577.687 50
14578.261 44
14578.835 66
14579.409 63
14579.982 50
14580.556 55
14581.130 59
14581.704 58
14582.278 43
14582.852 44
14583.426 49
14584.000 45
14584.573 56
14585.147 57
14585.721 46
14586.295 45
14586.869 54
14587.443 48
14588.017 48
14588.591 43
14589.165 58
14589.739 50
14590.313 53
14590.887 49
14591.461 58
14592.035 54
14592.609 41
14593.183 26
14593.758 36
14594.332 38
14594.906 43
14595.480 33
14596.054 46
14596.628 29
14597.202 39
14597.777 40
14598.351 43
14598.925 52
14599.499 69
14600.073 70
14600.648 50
14601.222 36
14601.796 67
14602.370 56
14602.945 55
14603.519 66
14604.093 63
14604.667 56
14605.242 43
14605.816 53
14606.390 45
14606.965 57
14607.539 50
14608.114 60
14608.688 42
14609.262 44
14609.837 55
14610.411 56
14610.986 50
14611.560 48
14612.134 61
14612.709 60
14613.283 37
14613.858 34
14614.432 40
14615.007 50
14615.581 33
14616.156 53
14616.731 56
14617.305 42
14617.880 52
14618.454 44
14619.029 35
14619.603 24
14620.178 26
14620.753 39
14621.327 33
14621.902 48
14622.477 48
14623.051 42
14623.626 31
14624.201 34
14624.775 65
14625.350 85
14625.925 57
14626.499 69
14627.074 57
14627.649 56
14628.224 59
14628.799 88
14629.373 70
14629.948 63
14630.523 69
14631.098 52
14631.673 47
14632.247 49
14632.822 56
14633.397 60
14633.972 56
14634.547 44
14635.122 45
14635.697 45
14636.272 52
14636.847 56
14637.422 59
14637.997 52
14638.572 44
14639.147 41
14639.722 43
14640.297 39
14640.872 37
14641.447 45
14642.022 45
14642.597 31
14643.172 26
14643.747 25
14644.322 27
14644.897 17
14645.472 30
14646.047 41
14646.622 49
14647.198 25
14647.773 38
14648.348 37
14648.923 43
14649.498 45
14650.073 39
14650.649 38
14651.224 28
14651.799 34
14652.374 40
14652.950 72
14653.525 58
14654.100 69
14654.675 61
14655.251 64
14655.826 70
14656.401 38
14656.977 40
14657.552 58
14658.127 48
14658.703 48
14659.278 33
14659.854 53
14660.429 54
14661.004 46
14661.580 53
14662.155 47
14662.731 48
14663.306 50
14663.882 44
14664.457 37
14665.033 38
14665.608 41
14666.184 40
14666.759 58
14667.335 53
14667.910 56
14668.486 48
14669.061 63
14669.637 49
14670.212 36
14670.788 51
14671.364 37
14671.939 39
14672.515 34
14673.091 37
14673.666 40
14674.242 46
14674.818 54
14675.393 60
14675.969 52
14676.545 44
14677.120 47
14677.696 46
14678.272 30
14678.848 25
14679.424 47
14679.999 43
14680.575 40
14681.151 47
14681.727 44
14682.303 40
14682.878 42
14683.454 35
14684.030 37
14684.606 29
14685.182 33
14685.758 30
14686.334 36
14686.910 43
14687.486 34
14688.061 43
14688.637 36
14689.213 51
14689.789 48
14690.365 57
14690.941 49
14691.517 61
14692.093 62
14692.669 59
14693.246 72
14693.822 73
14694.398 68
14694.974 71
14695.550 99
14696.126 83
14696.702 77
14697.278 70
14697.854 50
14698.430 57
14699.007 73
14699.583 65
14700.159 57
14700.735 66
14701.311 53
14701.888 52
14702.464 44
14703.040 38
14703.616 41
14704.193 52
14704.769 49
14705.345 63
14705.921 61
14706.498 40
14707.074 26
14707.650 28
14708.227 36
14708.803 43
14709.379 39
14709.956 47
14710.532 50
14711.109 58
14711.685 52
14712.261 27
14712.838 36
14713.414 32
14713.991 48
14714.567 76
14715.144 44
14715.720 37
14716.297 46
14716.873 53
14717.450 48
14718.026 45
14718.603 32
14719.179 30
14719.756 26
14720.332 38
14720.909 44
14721.486 52
14722.062 47
14722.639 47
14723.215 44
14723.792 38
14724.369 46
14724.945 60
14725.522 75
14726.099 64
14726.675 55
14727.252 42
14727.829 46
14728.406 42
14728.982 36
14729.559 53
14730.136 53
14730.713 62
14731.290 52
14731.866 45
14732.443 33
14733.020 48
14733.597 50
14734.174 45
14734.750 36
14735.327 34
14735.904 41
14736.481 45
14737.058 46
14737.635 42
14738.212 40
14738.789 34
14739.366 39
14739.943 34
14740.520 38
14741.097 64
14741.674 59
14742.251 59
14742.828 64
14743.405 65
14743.982 61
14744.559 64
14745.136 47
14745.713 52
14746.290 63
14746.867 63
14747.444 52
14748.021 55
14748.598 65
14749.176 47
14749.753 57
14750.330 55
14750.907 60
14751.484 59
14752.062 54
14752.639 57
14753.216 60
14753.793 66
14754.370 69
14754.948 47
14755.525 46
14756.102 35
14756.679 34
14757.257 31
14757.834 37
14758.411 53
14758.989 61
14759.566 67
14760.143 80
14760.721 66
14761.298 38
14761.876 39
14762.453 42
14763.030 49
14763.608 58
14764.185 37
14764.763 38
14765.340 46
14765.918 43
14766.495 51
14767.073 53
14767.650 44
14768.228 45
14768.805 51
14769.383 45
14769.960 50
14770.538 55
14771.115 34
14771.693 29
14772.271 43
14772.848 45
14773.426 57
14774.003 39
14774.581 37
14775.159 37
14775.736 30
14776.314 47
14776.892 37
14777.469 43
14778.047 40
14778.625 53
14779.203 46
14779.780 40
14780.358 35
14780.936 35
14781.514 41
14782.091 37
14782.669 36
14783.247 62
14783.825 82
14784.403 62
14784.980 51
14785.558 40
14786.136 55
14786.714 54
14787.292 42
14787.870 45
14788.448 57
14789.026 52
14789.604 46
14790.182 36
14790.759 42
14791.337 35
14791.915 28
14792.493 44
14793.071 40
14793.649 34
14794.227 41
14794.805 49
14795.384 43
14795.962 32
14796.540 38
14797.118 36
14797.696 42
14798.274 51
14798.852 45
14799.430 42
14800.008 45
14800.586 54
14801.165 56
14801.743 43
14802.321 36
14802.899 43
14803.477 37
14804.056 37
14804.634 51
14805.212 41
14805.790 35
14806.369 26
14806.947 37
14807.525 41
14808.103 32
14808.682 32
14809.260 43
14809.838 49
14810.417 50
14810.995 48
14811.573 56
14812.152 56
14812.730 60
14813.309 51
14813.887 61
14814.465 68
14815.044 64
14815.622 56
14816.201 53
14816.779 50
14817.358 44
14817.936 47
14818.515 44
14819.093 50
14819.672 60
14820.250 57
14820.829 52
14821.407 43
14821.986 72
14822.564 53
14823.143 36
14823.722 37
14824.300 29
14824.879 28
14825.457 35
14826.036 36
14826.615 26
14827.193 27
14827.772 38
14828.351 44
14828.929 70
14829.508 70
14830.087 51
14830.666 34
14831.244 30
14831.823 27
14832.402 32
14832.981 32
14833.559 33
14834.138 43
14834.717 33
14835.296 39
14835.875 40
14836.454 39
14837.032 33
14837.611 40
14838.190 45
14838.769 41
14839.348 48
14839.927 60
14840.506 63
14841.085 46
14841.664 34
14842.243 48
14842.822 48
14843.401 56
14843.980 48
14844.559 54
14845.138 55
14845.717 60
14846.296 50
14846.875 39
14847.454 43
14848.033 48
14848.612 44
14849.191 33
14849.770 52
14850.349 63
14850.928 67
14851.508 49
14852.087 42
14852.666 59
14853.245 56
14853.824 42
14854.403 38
14854.983 43
14855.562 32
14856.141 35
14856.720 42
14857.300 51
14857.879 52
14858.458 37
14859.037 29
14859.617 41
14860.196 57
14860.775 63
14861.355 61
14861.934 46
14862.513 55
14863.093 61
14863.672 39
14864.251 41
14864.831 44
14865.410 32
14865.990 45
14866.569 53
14867.149 67
14867.728 77
14868.307 55
14868.887 38
14869.466 40
14870.046 42
14870.625 43
14871.205 60
14871.785 60
14872.364 50
14872.944 27
14873.523 35
14874.103 30
14874.682 28
14875.262 12
14875.842 24
14876.421 40
14877.001 69
14877.581 72
14878.160 56
14878.740 67
14879.320 50
14879.899 44
14880.479 29
14881.059 45
14881.638 51
14882.218 34
14882.798 38
14883.378 43
14883.957 54
14884.537 60
14885.117 53
14885.697 46
14886.277 40
14886.856 36
14887.436 48
14888.016 56
14888.596 59
14889.176 41
14889.756 50
14890.336 48
14890.916 33
14891.495 28
14892.075 30
14892.655 37
14893.235 40
14893.815 41
14894.395 35
14894.975 38
14895.555 42
14896.135 39
14896.715 39
14897.295 42
14897.875 40
14898.455 45
14899.035 38
14899.616 32
14900.196 51
14900.776 65
14901.356 49
14901.936 37
14902.516 57
14903.096 67
14903.676 68
14904.257 59
14904.837 45
14905.417 44
14905.997 52
14906.577 54
14907.158 46
14907.738 34
14908.318 27
14908.898 34
14909.479 36
14910.059 44
14910.639 36
14911.219 37
14911.800 34
14912.380 37
14912.960 42
14913.541 34
14914.121 31
14914.701 57
14915.282 58
14915.862 54
14916.443 63
14917.023 52
14917.604 43
14918.184 53
14918.764 51
14919.345 56
14919.925 53
14920.506 39
14921.086 39
14921.667 38
14922.247 34
14922.828 28
14923.408 39
14923.989 56
14924.570 52
14925.150 40
14925.731 57
14926.311 64
14926.892 40
14927.472 37
14928.053 45
14928.634 36
14929.214 18
14929.795 33
14930.376 38
14930.956 46
14931.537 60
14932.118 68
14932.699 62
14933.279 63
14933.860 68
14934.441 49
14935.022 51
14935.602 45
14936.183 38
14936.764 26
14937.345 34
14937.926 32
14938.506 36
14939.087 45
14939.668 32
14940.249 21
14940.830 31
14941.411 47
14941.992 36
14942.573 40
14943.153 33
14943.734 43
14944.315 41
14944.896 43
14945.477 38
14946.058 33
14946.639 51
14947.220 49
14947.801 55
14948.382 66
14948.963 52
14949.544 53
14950.125 43
14950.707 42
14951.288 48
14951.869 42
14952.450 40
14953.031 41
14953.612 35
14954.193 59
14954.774 56
14955.355 32
14955.937 44
14956.518 39
14957.099 43
14957.680 30
14958.261 34
14958.843 42
14959.424 45
14960.005 40
14960.586 40
14961.168 35
14961.749 33
14962.330 44
14962.912 54
14963.493 49
14964.074 53
14964.656 55
14965.237 56
14965.818 46
14966.400 35
14966.981 61
14967.562 52
14968.144 39
14968.725 36
14969.307 49
14969.888 52
14970.470 64
14971.051 71
14971.633 58
14972.214 48
14972.796 43
14973.377 46
14973.959 58
14974.540 45
14975.122 38
14975.703 38
14976.285 35
14976.866 46
14977.448 45
14978.030 30
14978.611 37
14979.193 47
14979.774 58
14980.356 55
14980.938 49
14981.519 41
14982.101 37
14982.683 38
14983.265 41
14983.846 39
14984.428 35
14985.010 33
14985.591 43
14986.173 56
14986.755 62
14987.337 51
14987.919 33
14988.500 40
14989.082 46
14989.664 48
14990.246 50
14990.828 48
14991.410 46
14991.991 44
14992.573 55
14993.155 57
14993.737 46
14994.319 42
14994.901 47
14995.483 52
14996.065 55
14996.647 52
14997.229 51
14997.811 43
14998.393 45
14998.975 50
14999.557 47
15000.139 33
15000.721 42
15001.303 42
15001.885 41
15002.467 50
15003.049 47
15003.631 40
15004.213 31
15004.795 41
15005.378 27
15005.960 35
15006.542 56
15007.124 75
15007.706 93
15008.288 65
15008.871 41
15009.453 42
15010.035 44
15010.617 39
15011.200 40
15011.782 35
15012.364 29
15012.946 40
15013.529 46
15014.111 47
15014.693 54
15015.276 45
15015.858 50
15016.440 51
15017.023 40
15017.605 38
15018.187 27
15018.770 35
15019.352 54
15019.935 36
15020.517 46
15021.099 65
15021.682 42
15022.264 32
15022.847 36
15023.429 45
15024.012 40
15024.594 36
15025.177 37
15025.759 37
15026.342 39
15026.924 53
15027.507 50
15028.090 61
15028.672 54
15029.255 55
15029.837 58
15030.420 47
15031.003 39
15031.585 39
15032.168 44
15032.751 37
15033.333 50
15033.916 44
15034.499 30
15035.081 27
15035.664 35
15036.247 24
15036.830 30
15037.412 56
15037.995 45
15038.578 28
15039.161 23
15039.743 23
15040.326 29
15040.909 37
15041.492 37
15042.075 44
15042.658 54
15043.240 34
15043.823 42
15044.406 38
15044.989 40
15045.572 52
15046.155 65
15046.738 52
15047.321 36
15047.904 41
15048.487 34
15049.070 34
15049.653 42
15050.236 37
15050.819 38
15051.402 47
15051.985 47
15052.568 32
15053.151 45
15053.734 68
15054.317 65
15054.900 59
15055.483 59
15056.066 63
15056.649 64
15057.233 45
15057.816 41
15058.399 36
15058.982 26
15059.565 32
15060.148 48
15060.732 45
15061.315 41
15061.898 42
15062.481 45
15063.065 38
15063.648 36
15064.231 35
15064.814 54
15065.398 66
15065.981 67
15066.564 57
15067.148 62
15067.731 52
15068.314 44
15068.898 47
15069.481 55
15070.065 45
15070.648 42
15071.231 28
15071.815 40
15072.398 36
15072.982 34
15073.565 39
15074.149 43
15074.732 45
15075.315 51
15075.899 42
15076.482 41
15077.066 40
15077.650 41
15078.233 37
15078.817 58
15079.400 40
15079.984 32
15080.567 47
15081.151 44
15081.735 44
15082.318 45
15082.902 51
15083.485 47
15084.069 48
15084.653 46
15085.236 48
15085.820 31
15086.404 39
15086.988 48
15087.571 39
15088.155 30
15088.739 39
15089.323 42
15089.906 33
15090.490 55
15091.074 54
15091.658 74
15092.242 64
15092.825 61
15093.409 47
15093.993 37
15094.577 43
15095.161 56
15095.745 52
15096.329 57
15096.912 54
15097.496 54
15098.080 62
15098.664 48
15099.248 37
15099.832 54
15100.416 47
15101.000 49
15101.584 39
15102.168 34
15102.752 27
15103.336 44
15103.920 50
15104.504 42
15105.088 30
15105.672 35
15106.256 35
15106.841 26
15107.425 31
15108.009 40
15108.593 49
15109.177 41
15109.761 37
15110.345 31
15110.930 40
15111.514 47
15112.098 40
15112.682 56
15113.266 67
15113.851 55
15114.435 52
15115.019 58
15115.603 66
15116.188 48
15116.772 56
15117.356 70
15117.941 56
15118.525 52
15119.109 47
15119.694 51
15120.278 33
15120.862 37
15121.447 42
15122.031 39
15122.615 55
15123.200 51
15123.784 43
15124.369 34
15124.953 37
15125.538 45
15126.122 44
15126.707 62
15127.291 46
15127.876 30
15128.460 38
15129.045 43
15129.629 37
15130.214 48
15130.798 41
15131.383 29
15131.967 56
15132.552 55
15133.137 42
15133.721 28
15134.306 43
15134.891 32
15135.475 26
15136.060 35
15136.645 43
15137.229 45
15137.814 34
15138.399 34
15138.983 52
15139.568 39
15140.153 29
15140.738 29
15141.322 35
15141.907 38
15142.492 44
15143.077 36
15143.661 38
15144.246 42
15144.831 49
15145.416 47
15146.001 47
15146.586 40
15147.171 45
15147.755 31
15148.340 42
15148.925 43
15149.510 52
15150.095 52
15150.680 42
15151.265 31
15151.850 55
15152.435 78
15153.020 57
15153.605 46
15154.190 46
15154.775 66
15155.360 52
15155.945 37
15156.530 39
15157.115 51
15157.700 53
15158.285 46
15158.870 56
15159.456 53
15160.041 56
15160.626 43
15161.211 27
15161.796 37
15162.381 36
15162.966 29
15163.552 36
15164.137 49
15164.722 42
15165.307 24
15165.893 26
15166.478 21
15167.063 34
15167.648 25
15168.234 22
15168.819 26
15169.404 36
15169.990 64
15170.575 50
15171.160 53
15171.746 70
15172.331 71
15172.916 70
15173.502 54
15174.087 51
15174.672 44
15175.258 41
15175.843 58
15176.429 48
15177.014 32
15177.600 33
15178.185 26
15178.771 40
15179.356 44
15179.942 54
15180.527 52
15181.113 50
15181.698 55
15182.284 48
15182.869 47
15183.455 48
15184.041 44
15184.626 29
15185.212 39
15185.797 27
15186.383 36
15186.969 41
15187.554 48
15188.140 54
15188.726 39
15189.311 28
15189.897 46
15190.483 39
15191.068 57
15191.654 46
15192.240 30
15192.826 44
15193.411 49
15193.997 44
15194.583 37
15195.169 32
15195.755 44
15196.340 63
15196.926 60
15197.512 38
15198.098 27
15198.684 41
15199.270 48
15199.856 64
15200.442 60
15201.027 51
15201.613 44
15202.199 44
15202.785 47
15203.371 42
15203.957 52
15204.543 40
15205.129 21
15205.715 15
15206.301 25
15206.887 44
15207.473 57
15208.059 77
15208.645 66
15209.231 63
15209.818 62
15210.404 63
15210.990 68
15211.576 58
15212.162 58
15212.748 43
15213.334 52
15213.920 55
15214.507 56
15215.093 43
15215.679 38
15216.265 38
15216.851 38
15217.438 42
15218.024 31
15218.610 29
15219.196 41
15219.783 32
15220.369 30
15220.955 34
15221.542 36
15222.128 33
15222.714 40
15223.301 61
15223.887 41
15224.473 27
15225.060 24
15225.646 47
15226.233 46
15226.819 37
15227.405 64
15227.992 68
15228.578 48
15229.165 43
15229.751 30
15230.338 28
15230.924 35
15231.511 32
15232.097 58
15232.684 50
15233.270 36
15233.857 47
15234.443 53
15235.030 48
15235.616 42
15236.203 58
15236.790 75
15237.376 66
15237.963 46
15238.550 39
15239.136 59
15239.723 62
15240.310 52
15240.896 44
15241.483 49
15242.070 43
15242.656 55
15243.243 36
15243.830 22
15244.417 31
15245.003 38
15245.590 35
15246.177 45
15246.764 51
15247.350 61
15247.937 48
15248.524 29
15249.111 38
15249.698 51
15250.285 28
15250.872 27
15251.458 23
15252.045 40
15252.632 42
15253.219 63
15253.806 53
15254.393 55
15254.980 40
15255.567 35
15256.154 38
15256.741 49
15257.328 50
15257.915 50
15258.502 36
15259.089 49
15259.676 50
15260.263 36
15260.850 55
15261.437 45
15262.024 46
15262.611 55
15263.199 48
15263.786 43
15264.373 48
15264.960 34
15265.547 45
15266.134 40
15266.721 33
15267.309 35
15267.896 59
15268.483 68
15269.070 59
15269.658 55
15270.245 41
15270.832 44
15271.419 37
15272.007 46
15272.594 36
15273.181 51
15273.768 56
15274.356 58
15274.943 58
15275.531 53
15276.118 46
15276.705 33
15277.293 38
15277.880 25
15278.467 38
15279.055 42
15279.642 36
15280.230 43
15280.817 42
15281.405 78
15281.992 86
15282.580 87
15283.167 85
15283.755 75
15284.342 56
15284.930 52
15285.517 42
15286.105 39
15286.692 38
15287.280 60
15287.867 45
15288.455 36
15289.043 50
15289.630 33
15290.218 26
15290.806 26
15291.393 57
15291.981 50
15292.569 47
15293.156 67
15293.744 47
15294.332 53
15294.919 39
15295.507 21
15296.095 21
15296.683 22
15297.270 51
15297.858 55
15298.446 41
15299.034 72
15299.622 65
15300.209 54
15300.797 69
15301.385 53
15301.973 44
15302.561 28
15303.149 47
15303.737 41
15304.324 47
15304.912 53
15305.500 29
15306.088 28
15306.676 26
15307.264 26
15307.852 22
15308.440 31
15309.028 41
15309.616 51
15310.204 42
15310.792 44
15311.380 69
15311.968 58
15312.556 44
15313.144 41
15313.732 64
15314.321 69
15314.909 63
15315.497 61
15316.085 68
15316.673 44
15317.261 37
15317.849 30
15318.438 35
15319.026 42
15319.614 47
15320.202 46
15320.790 24
15321.379 26
15321.967 49
15322.555 55
15323.143 46
15323.732 46
15324.320 64
15324.908 51
15325.496 40
15326.085 41
15326.673 64
15327.261 63
15327.850 50
15328.438 60
15329.027 47
15329.615 45
15330.203 46
15330.792 60
15331.380 45
15331.969 58
15332.557 31
15333.146 31
15333.734 48
15334.322 58
15334.911 46
15335.499 34
15336.088 17
15336.676 28
15337.265 33
15337.854 31
15338.442 35
15339.031 37
15339.619 57
15340.208 46
15340.796 52
15341.385 45
15341.974 27
15342.562 53
15343.151 58
15343.740 51
15344.328 64
15344.917 48
15345.506 62
15346.094 52
15346.683 41
15347.272 39
15347.861 44
15348.449 78
15349.038 84
15349.627 67
15350.216 53
15350.804 48
15351.393 28
15351.982 31
15352.571 42
15353.160 50
15353.749 32
15354.337 29
15354.926 43
15355.515 42
15356.104 40
15356.693 32
15357.282 41
15357.871 40
15358.460 34
15359.049 28
15359.638 36
15360.227 43
15360.816 41
15361.405 42
15361.994 43
15362.583 49
15363.172 66
15363.761 62
15364.350 64
15364.939 40
15365.528 36
15366.117 60
15366.706 42
15367.295 34
15367.884 41
15368.474 41
15369.063 40
15369.652 38
15370.241 26
15370.830 35
15371.419 32
15372.009 35
15372.598 24
15373.187 29
15373.776 25
15374.366 24
15374.955 45
15375.544 56
15376.133 64
15376.723 56
15377.312 47
15377.901 33
15378.491 35
15379.080 48
15379.669 41
15380.259 41
15380.848 45
15381.437 47
15382.027 59
15382.616 56
15383.206 47
15383.795 45
15384.384 49
15384.974 52
15385.563 54
15386.153 61
15386.742 36
15387.332 41
15387.921 29
15388.511 18
15389.100 44
15389.690 56
15390.279 48
15390.869 50
15391.459 33
15392.048 15
15392.638 38
15393.227 41
15393.817 61
15394.407 52
15394.996 45
15395.586 42
15396.176 41
15396.765 28
15397.355 31
15397.945 19
15398.534 27
15399.124 45
15399.714 53
15400.304 59
15400.893 51
15401.483 46
15402.073 39
15402.663 55
15403.252 40
15403.842 39
15404.432 56
15405.022 68
15405.612 61
15406.202 49
15406.791 34
15407.381 33
15407.971 22
15408.561 25
15409.151 27
15409.741 42
15410.331 36
15410.921 25
15411.511 38
15412.101 42
15412.691 50
15413.281 49
15413.871 47
15414.461 40
15415.051 30
15415.641 41
15416.231 51
15416.821 62
15417.411 58
15418.001 56
15418.591 52
15419.181 36
15419.771 31
15420.362 27
15420.952 30
15421.542 41
15422.132 46
15422.722 33
15423.312 39
15423.903 44
15424.493 50
15425.083 49
15425.673 37
15426.263 29
15426.854 35
15427.444 24
15428.034 16
15428.624 30
15429.215 55
15429.805 49
15430.395 34
15430.986 39
15431.576 51
15432.166 41
15432.757 41
15433.347 43
15433.938 37
15434.528 30
15435.118 16
15435.709 9
15436.299 19
15436.890 44
15437.480 47
15438.071 41
15438.661 43
15439.252 40
15439.842 41
15440.433 34
15441.023 28
15441.614 28
15442.204 21
15442.795 19
15443.385 32
15443.976 22
15444.566 30
15445.157 49
15445.748 50
15446.338 38
15446.929 44
15447.520 40
15448.110 23
15448.701 37
15449.292 50
15449.882 54
15450.473 46
15451.064 42
15451.654 41
15452.245 35
15452.836 24
15453.427 37
15454.017 29
15454.608 39
15455.199 33
15455.790 45
15456.381 31
15456.971 33
15457.562 32
15458.153 38
15458.744 64
15459.335 58
15459.926 48
15460.517 39
15461.108 46
15461.698 49
15462.289 45
15462.880 37
15463.471 45
15464.062 52
15464.653 42
15465.244 50
15465.835 39
15466.426 35
15467.017 39
15467.608 36
15468.199 38
15468.790 51
15469.381 43
15469.973 47
15470.564 46
15471.155 35
15471.746 39
15472.337 27
15472.928 23
15473.519 29
15474.110 29
15474.702 21
15475.293 15
15475.884 27
15476.475 34
15477.066 37
15477.658 45
15478.249 59
15478.840 47
15479.431 31
15480.023 44
15480.614 30
15481.205 38
15481.796 35
15482.388 27
15482.979 22
15483.570 25
15484.162 28
15484.753 50
15485.344 74
15485.936 58
15486.527 52
15487.119 61
15487.710 67
15488.301 48
15488.893 43
15489.484 32
15490.076 45
15490.667 57
15491.259 41
15491.850 24
15492.442 43
15493.033 38
15493.625 48
15494.216 40
15494.808 42
15495.399 43
15495.991 39
15496.583 50
15497.174 50
15497.766 45
15498.357 50
15498.949 43
15499.541 36
15500.132 25
15500.724 33
15501.316 33
15501.907 34
15502.499 45
15503.091 34
15503.683 41
15504.274 56
15504.866 56
15505.458 47
15506.049 40
15506.641 33
15507.233 31
15507.825 41
15508.417 42
15509.008 42
15509.600 48
15510.192 56
15510.784 44
15511.376 48
15511.968 34
15512.560 29
15513.152 37
15513.743 26
15514.335 30
15514.927 36
15515.519 40
15516.111 39
15516.703 40
15517.295 46
15517.887 44
15518.479 51
15519.071 43
15519.663 27
15520.255 31
15520.847 69
15521.439 74
15522.031 45
15522.623 36
15523.216 40
15523.808 38
15524.400 39
15524.992 36
15525.584 33
15526.176 51
15526.768 45
15527.361 63
15527.953 68
15528.545 50
15529.137 44
15529.729 34
15530.322 34
15530.914 49
15531.506 45
15532.098 46
15532.691 47
15533.283 42
15533.875 44
15534.467 52
15535.060 48
15535.652 35
15536.244 47
15536.837 33
15537.429 36
15538.022 39
15538.614 40
15539.206 51
15539.799 44
15540.391 37
15540.984 33
15541.576 30
15542.168 46
15542.761 77
15543.353 69
15543.946 53
15544.538 40
15545.131 38
15545.723 45
15546.316 38
15546.909 35
15547.501 40
15548.094 28
15548.686 26
15549.279 42
15549.871 53
15550.464 48
15551.057 43
15551.649 42
15552.242 37
15552.835 37
15553.427 34
15554.020 38
15554.613 44
15555.205 39
15555.798 60
15556.391 44
15556.983 53
15557.576 51
15558.169 37
15558.762 46
15559.355 58
15559.947 35
15560.540 34
15561.133 25
15561.726 18
15562.319 24
15562.911 34
15563.504 37
15564.097 34
15564.690 33
15565.283 31
15565.876 54
15566.469 60
15567.062 59
15567.655 51
15568.248 37
15568.841 29
15569.434 39
15570.027 32
15570.620 25
15571.213 43
15571.806 62
15572.399 55
15572.992 30
15573.585 45
15574.178 48
15574.771 55
15575.364 47
15575.957 41
15576.550 33
15577.143 49
15577.736 44
15578.329 62
15578.923 56
15579.516 33
15580.109 35
15580.702 42
15581.295 28
15581.889 29
15582.482 34
15583.075 49
15583.668 56
15584.262 37
15584.855 20
15585.448 42
15586.041 31
15586.635 26
15587.228 36
15587.821 47
15588.415 49
15589.008 53
15589.601 75
15590.195 60
15590.788 56
15591.381 51
15591.975 44
15592.568 33
15593.162 46
15593.755 65
15594.349 51
15594.942 38
15595.536 31
15596.129 31
15596.723 29
15597.316 32
15597.910 53
15598.503 53
15599.097 49
15599.690 42
15600.284 49
15600.877 75
15601.471 79
15602.064 65
15602.658 57
15603.252 45
15603.845 38
15604.439 31
15605.033 45
15605.626 39
15606.220 29
15606.814 28
15607.407 45
15608.001 34
15608.595 33
15609.188 34
15609.782 31
15610.376 30
15610.970 37
15611.563 41
15612.157 43
15612.751 48
15613.345 39
15613.939 36
15614.533 40
15615.126 32
15615.720 40
15616.314 41
15616.908 47
15617.502 50
15618.096 39
15618.690 45
15619.284 35
15619.878 34
15620.471 23
15621.065 28
15621.659 37
15622.253 35
15622.847 48
15623.441 35
15624.035 51
15624.629 46
15625.223 28
15625.817 39
15626.412 37
15627.006 31
15627.600 31
15628.194 27
15628.788 34
15629.382 38
15629.976 35
15630.570 40
15631.164 39
15631.759 27
15632.353 43
15632.947 28
15633.541 37
15634.135 45
15634.729 38
15635.324 44
15635.918 59
15636.512 46
15637.106 42
15637.701 36
15638.295 41
15638.889 47
15639.484 44
15640.078 41
15640.672 44
15641.267 37
15641.861 44
15642.455 34
15643.050 33
15643.644 36
15644.238 62
15644.833 55
15645.427 41
15646.022 44
15646.616 36
15647.211 42
15647.805 44
15648.400 37
15648.994 41
15649.589 41
15650.183 45
15650.778 50
15651.372 37
15651.967 42
15652.561 54
15653.156 49
15653.750 26
15654.345 35
15654.940 26
15655.534 38
15656.129 31
15656.723 25
15657.318 24
15657.913 16
15658.507 20
15659.102 19
15659.697 25
15660.291 33
15660.886 42
15661.481 37
15662.076 55
15662.670 66
15663.265 39
15663.860 41
15664.455 38
15665.049 46
15665.644 37
15666.239 37
15666.834 44
15667.429 39
15668.024 40
15668.618 37
15669.213 47
15669.808 39
15670.403 35
15670.998 39
15671.593 33
15672.188 36
15672.783 42
15673.378 44
15673.973 36
15674.568 38
15675.163 31
15675.758 45
15676.353 44
15676.948 52
15677.543 61
15678.138 44
15678.733 50
15679.328 37
15679.923 39
15680.518 51
15681.113 35
15681.708 37
15682.303 54
15682.898 40
15683.494 28
15684.089 30
15684.684 24
15685.279 26
15685.874 29
15686.469 38
15687.065 33
15687.660 45
15688.255 44
15688.850 50
15689.446 48
15690.041 34
15690.636 41
15691.231 33
15691.827 44
15692.422 44
15693.017 49
15693.613 50
15694.208 36
15694.803 34
15695.399 50
15695.994 54
15696.590 46
15697.185 48
15697.780 35
15698.376 53
15698.971 46
15699.567 36
15700.162 25
15700.758 36
15701.353 35
15701.949 42
15702.544 29
15703.140 36
15703.735 42
15704.331 38
15704.926 33
15705.522 43
15706.117 40
15706.713 29
15707.308 38
15707.904 30
15708.500 35
15709.095 29
15709.691 22
15710.287 19
15710.882 29
15711.478 45
15712.074 35
15712.669 27
15713.265 45
15713.861 44
15714.456 33
15715.052 50
15715.648 37
15716.244 23
15716.839 24
15717.435 35
15718.031 43
15718.627 42
15719.223 45
15719.818 38
15720.414 58
15721.010 43
15721.606 42
15722.202 32
15722.798 47
15723.394 39
15723.990 42
15724.586 54
15725.181 47
15725.777 38
15726.373 34
15726.969 37
15727.565 42
15728.161 33
15728.757 49
15729.353 47
15729.949 50
15730.545 66
15731.141 69
15731.737 65
15732.334 56
15732.930 67
15733.526 54
15734.122 47
15734.718 32
15735.314 21
15735.910 22
15736.506 20
15737.102 22
15737.699 52
15738.295 55
15738.891 47
15739.487 40
15740.083 34
15740.680 26
15741.276 39
15741.872 55
15742.468 54
15743.065 46
15743.661 39
15744.257 25
15744.854 34
15745.450 41
15746.046 33
15746.643 32
15747.239 31
15747.835 30
15748.432 33
15749.028 31
15749.624 31
15750.221 32
15750.817 42
15751.414 28
15752.010 28
15752.607 35
15753.203 30
15753.799 27
15754.396 43
15754.992 48
15755.589 50
15756.185 36
15756.782 45
15757.379 45
15757.975 44
15758.572 34
15759.168 33
15759.765 46
15760.361 42
15760.958 35
15761.555 41
15762.151 38
15762.748 41
15763.345 48
15763.941 31
15764.538 46
15765.135 59
15765.731 57
15766.328 66
15766.925 39
15767.521 25
15768.118 27
15768.715 35
15769.312 17
15769.909 12
15770.505 27
15771.102 53
15771.699 52
15772.296 51
15772.893 41
15773.489 26
15774.086 22
15774.683 40
15775.280 33
15775.877 60
15776.474 48
15777.071 57
15777.668 46
15778.265 43
15778.862 43
15779.458 27
15780.055 41
15780.652 54
15781.249 55
15781.846 49
15782.443 34
15783.040 25
15783.638 37
15784.235 40
15784.832 34
15785.429 37
15786.026 49
15786.623 47
15787.220 40
15787.817 49
15788.414 49
15789.011 39
15789.609 39
15790.206 46
15790.803 63
15791.400 48
15791.997 46
15792.594 58
15793.192 52
15793.789 44
15794.386 33
15794.983 29
15795.581 29
15796.178 32
15796.775 37
15797.373 36
15797.970 38
15798.567 64
15799.164 49
15799.762 34
15800.359 24
15800.957 19
15801.554 27
15802.151 42
15802.749 52
15803.346 47
15803.944 40
15804.541 26
15805.138 31
15805.736 32
15806.333 21
15806.931 23
15807.528 23
15808.126 14
15808.723 19
15809.321 25
15809.918 48
15810.516 48
15811.113 40
15811.711 36
15812.309 27
15812.906 39
15813.504 57
15814.101 39
15814.699 61
15815.297 52
15815.894 49
15816.492 42
15817.090 44
15817.687 40
15818.285 49
15818.883 52
15819.480 42
15820.078 29
15820.676 32
15821.274 44
15821.871 52
15822.469 31
15823.067 39
15823.665 36
15824.263 35
15824.860 33
15825.458 39
15826.056 41
15826.654 67
15827.252 51
15827.850 47
15828.448 34
15829.045 53
15829.643 38
15830.241 25
15830.839 25
15831.437 21
15832.035 26
15832.633 41
15833.231 37
15833.829 43
15834.427 55
15835.025 26
15835.623 33
15836.221 63
15836.819 60
15837.417 46
15838.015 29
15838.613 29
15839.211 27
15839.810 31
15840.408 27
15841.006 42
15841.604 42
15842.202 39
15842.800 32
15843.398 36
15843.997 41
15844.595 37
15845.193 36
15845.791 30
15846.389 29
15846.988 42
15847.586 46
15848.184 54
15848.782 49
15849.381 52
15849.979 57
15850.577 43
15851.176 27
15851.774 26
15852.372 25
15852.971 18
15853.569 45
15854.167 59
15854.766 46
15855.364 45
15855.962 40
15856.561 31
15857.159 34
15857.758 46
15858.356 45
15858.955 29
15859.553 35
15860.152 35
15860.750 48
15861.349 38
15861.947 32
15862.546 24
15863.144 35
15863.743 37
15864.341 27
15864.940 31
15865.538 36
15866.137 30
15866.736 37
15867.334 32
15867.933 45
15868.532 44
15869.130 35
15869.729 34
15870.328 35
15870.926 37
15871.525 39
15872.124 39
15872.722 52
15873.321 41
15873.920 29
15874.519 50
15875.117 59
15875.716 45
15876.315 28
15876.914 19
15877.513 27
15878.111 39
15878.710 49
15879.309 35
15879.908 28
15880.507 34
15881.106 33
15881.705 43
15882.303 29
15882.902 37
15883.501 41
15884.100 50
15884.699 54
15885.298 55
15885.897 54
15886.496 38
15887.095 38
15887.694 49
15888.293 34
15888.892 44
15889.491 38
15890.090 56
15890.689 56
15891.288 54
15891.887 54
15892.486 46
15893.086 34
15893.685 29
15894.284 35
15894.883 38
15895.482 35
15896.081 41
15896.680 45
15897.280 36
15897.879 29
15898.478 34
15899.077 58
15899.676 54
15900.276 44
15900.875 48
15901.474 60
15902.074 44
15902.673 53
15903.272 41
15903.871 37
15904.471 34
15905.070 46
15905.669 34
15906.269 46
15906.868 49
15907.467 42
15908.067 61
15908.666 48
15909.266 47
15909.865 55
15910.465 50
15911.064 46
15911.663 48
15912.263 54
15912.862 80
15913.462 73
15914.061 39
15914.661 28
15915.260 24
15915.860 37
15916.459 42
15917.059 30
15917.659 33
15918.258 42
15918.858 43
15919.457 56
15920.057 45
15920.657 54
15921.256 51
15921.856 37
15922.456 42
15923.055 49
15923.655 27
15924.255 30
15924.854 39
15925.454 47
15926.054 50
15926.653 68
15927.253 68
15927.853 68
15928.453 49
15929.053 33
15929.652 44
15930.252 30
15930.852 41
15931.452 34
15932.052 30
15932.651 51
15933.251 57
15933.851 63
15934.451 63
15935.051 41
15935.651 40
15936.251 43
15936.851 44
15937.451 42
15938.051 40
15938.651 29
15939.251 16
15939.851 28
15940.451 31
15941.051 43
15941.651 46
15942.251 45
15942.851 34
15943.451 31
15944.051 31
15944.651 40
15945.251 37
15945.851 40
15946.451 32
15947.051 41
15947.651 31
15948.252 30
15948.852 31
15949.452 35
15950.052 38
15950.652 38
15951.252 38
15951.853 40
15952.453 46
15953.053 56
15953.653 50
15954.254 53
15954.854 39
15955.454 29
15956.054 34
15956.655 44
15957.255 50
15957.855 36
15958.456 21
15959.056 31
15959.656 44
15960.257 38
15960.857 36
15961.458 28
15962.058 48
15962.658 36
15963.259 39
15963.859 35
15964.460 36
15965.060 30
15965.661 37
15966.261 39
15966.862 33
15967.462 48
15968.063 51
15968.663 60
15969.264 66
15969.864 43
15970.465 37
15971.065 33
15971.666 24
15972.266 26
15972.867 42
15973.468 53
15974.068 53
15974.669 39
15975.270 32
15975.870 36
15976.471 49
15977.072 45
15977.672 40
15978.273 49
15978.874 47
15979.475 49
15980.075 54
15980.676 46
15981.277 57
15981.878 62
15982.478 49
15983.079 38
15983.680 40
15984.281 36
15984.882 32
15985.482 21
15986.083 25
15986.684 24
15987.285 52
15987.886 33
15988.487 40
15989.088 52
15989.689 43
15990.290 25
15990.891 29
15991.492 25
15992.092 25
15992.693 34
15993.294 34
15993.895 40
15994.496 39
15995.097 26
15995.699 30
15996.300 28
15996.901 41
15997.502 25
15998.103 31
15998.704 57
15999.305 39
15999.906 33
16000.507 26
16001.108 18
16001.709 44
16002.311 50
16002.912 41
16003.513 36
16004.114 28
16004.715 27
16005.317 40
16005.918 43
16006.519 37
16007.120 34
16007.722 34
16008.323 54
16008.924 44
16009.525 32
16010.127 49
16010.728 81
16011.329 57
16011.931 42
16012.532 51
16013.133 21
16013.735 36
16014.336 32
16014.938 27
16015.539 35
16016.140 49
16016.742 32
16017.343 21
16017.945 33
16018.546 42
16019.148 39
16019.749 36
16020.351 32
16020.952 32
16021.554 32
16022.155 37
16022.757 34
16023.358 32
16023.960 43
16024.561 42
16025.163 36
16025.765 34
16026.366 34
16026.968 23
16027.570 24
16028.171 30
16028.773 35
16029.375 39
16029.976 50
16030.578 43
16031.180 37
16031.781 33
16032.383 28
16032.985 35
16033.587 41
16034.188 62
16034.790 56
16035.392 42
16035.994 36
16036.595 27
16037.197 34
16037.799 30
16038.401 55
16039.003 46
16039.605 56
16040.206 32
16040.808 33
16041.410 46
16042.012 43
16042.614 53
16043.216 64
16043.818 46
16044.420 36
16045.022 42
16045.624 33
16046.226 35
16046.828 37
16047.430 43
16048.032 48
16048.634 39
16049.236 42
16049.838 55
16050.440 36
16051.042 21
16051.644 29
16052.246 52
16052.848 50
16053.450 44
16054.053 43
16054.655 30
16055.257 32
16055.859 47
16056.461 34
16057.063 34
16057.666 38
16058.268 34
16058.870 41
16059.472 33
16060.075 36
16060.677 41
16061.279 34
16061.881 24
16062.484 33
16063.086 38
16063.688 52
16064.291 53
16064.893 35
16065.495 37
16066.098 28
16066.700 36
16067.302 43
16067.905 57
16068.507 47
16069.110 56
16069.712 62
16070.314 38
16070.917 36
16071.519 39
16072.122 24
16072.724 44
16073.327 52
16073.929 44
16074.532 42
16075.134 63
16075.737 53
16076.339 34
16076.942 37
16077.545 40
16078.147 36
16078.750 41
16079.352 39
16079.955 46
16080.558 36
16081.160 53
16081.763 42
16082.365 45
16082.968 46
16083.571 50
16084.174 51
16084.776 50
16085.379 40
16085.982 38
16086.584 34
16087.187 29
16087.790 35
16088.393 45
16088.996 38
16089.598 60
16090.201 46
16090.804 36
16091.407 34
16092.010 40
16092.612 40
16093.215 39
16093.818 37
16094.421 23
16095.024 26
16095.627 39
16096.230 37
16096.833 42
16097.436 59
16098.039 57
16098.642 55
16099.245 60
16099.848 42
16100.451 43
16101.054 33
16101.657 34
16102.260 22
16102.863 29
16103.466 29
16104.069 61
16104.672 45
16105.275 43
16105.878 23
16106.481 48
16107.084 68
16107.687 73
16108.291 63
16108.894 40
16109.497 45
16110.100 39
16110.703 41
16111.307 50
16111.910 47
16112.513 29
16113.116 38
16113.719 40
16114.323 60
16114.926 50
16115.529 30
16116.133 30
16116.736 38
16117.339 42
16117.943 37
16118.546 40
16119.149 71
16119.753 61
16120.356 41
16120.959 39
16121.563 41
16122.166 38
16122.770 31
16123.373 29
16123.976 50
16124.580 44
16125.183 57
16125.787 49
16126.390 35
16126.994 44
16127.597 51
16128.201 51
16128.804 47
16129.408 32
16130.011 21
16130.615 45
16131.219 47
16131.822 35
16132.426 32
16133.029 26
16133.633 34
16134.237 28
16134.840 28
16135.444 32
16136.048 25
16136.651 34
16137.255 36
16137.859 24
16138.462 22
16139.066 62
16139.670 56
16140.274 50
16140.877 57
16141.481 57
16142.085 54
16142.689 23
16143.292 21
16143.896 31
16144.500 37
16145.104 49
16145.708 36
16146.312 45
16146.916 30
16147.519 30
16148.123 30
16148.727 30
16149.331 32
16149.935 46
16150.539 51
16151.143 42
16151.747 33
16152.351 30
16152.955 51
16153.559 56
16154.163 52
16154.767 40
16155.371 27
16155.975 21
16156.579 36
16157.183 30
16157.787 40
16158.391 53
16158.995 38
16159.599 34
16160.204 28
16160.808 27
16161.412 28
16162.016 26
16162.620 38
16163.224 52
16163.828 53
16164.433 32
16165.037 34
16165.641 25
16166.245 26
16166.850 36
16167.454 32
16168.058 29
16168.662 40
16169.267 41
16169.871 47
16170.475 40
16171.080 58
16171.684 71
16172.288 55
16172.893 46
16173.497 37
16174.101 40
16174.706 60
16175.310 70
16175.915 50
16176.519 54
16177.123 31
16177.728 36
16178.332 54
16178.937 31
16179.541 25
16180.146 36
16180.750 58
16181.355 67
16181.959 58
16182.564 45
16183.168 53
16183.773 54
16184.377 43
16184.982 49
16185.587 48
16186.191 43
16186.796 44
16187.401 64
16188.005 55
16188.610 43
16189.214 44
16189.819 36
16190.424 43
16191.029 39
16191.633 39
16192.238 34
16192.843 28
16193.447 23
16194.052 24
16194.657 26
16195.262 31
16195.866 48
16196.471 50
16197.076 52
16197.681 43
16198.286 46
16198.891 37
16199.495 35
16200.100 31
16200.705 45
16201.310 37
16201.915 44
16202.520 36
16203.125 35
16203.730 28
16204.335 39
16204.940 43
16205.545 46
16206.150 35
16206.755 35
16207.360 37
16207.965 48
16208.570 37
16209.175 37
16209.780 35
16210.385 36
16210.990 36
16211.595 54
16212.200 52
16212.805 50
16213.410 48
16214.015 33
16214.620 32
16215.226 36
16215.831 40
16216.436 40
16217.041 30
16217.646 55
16218.251 40
16218.857 29
16219.462 43
16220.067 32
16220.672 41
16221.278 41
16221.883 33
16222.488 37
16223.093 41
16223.699 67
16224.304 65
16224.909 42
16225.515 46
16226.120 62
16226.725 49
16227.331 40
16227.936 60
16228.542 51
16229.147 50
16229.752 38
16230.358 40
16230.963 29
16231.569 32
16232.174 49
16232.780 58
16233.385 41
16233.991 44
16234.596 39
16235.202 52
16235.807 50
16236.413 45
16237.018 27
16237.624 33
16238.229 45
16238.835 41
16239.441 39
16240.046 41
16240.652 43
16241.257 53
16241.863 48
16242.469 48
16243.074 27
16243.680 24
16244.286 32
16244.892 58
16245.497 42
16246.103 51
16246.709 51
16247.314 42
16247.920 45
16248.526 38
16249.132 43
16249.738 44
16250.343 43
16250.949 30
16251.555 36
16252.161 43
16252.767 51
16253.372 41
16253.978 22
16254.584 23
16255.190 32
16255.796 36
16256.402 33
16257.008 41
16257.614 34
16258.220 33
16258.826 22
16259.432 20
16260.038 25
16260.644 31
16261.250 30
16261.856 22
16262.462 44
16263.068 59
16263.674 55
16264.280 40
16264.886 34
16265.492 23
16266.098 41
16266.704 27
16267.310 22
16267.916 33
16268.523 44
16269.129 34
16269.735 37
16270.341 28
16270.947 35
16271.553 32
16272.160 41
16272.766 45
16273.372 43
16273.978 50
16274.585 54
16275.191 39
16275.797 45
16276.403 55
16277.010 42
16277.616 30
16278.222 27
16278.829 23
16279.435 48
16280.041 52
16280.648 54
16281.254 46
16281.860 35
16282.467 49
16283.073 45
16283.680 27
16284.286 29
16284.893 57
16285.499 52
16286.106 39
16286.712 48
16287.318 32
16287.925 35
16288.532 37
16289.138 36
16289.745 39
16290.351 42
16290.958 44
16291.564 46
16292.171 47
16292.777 37
16293.384 41
16293.991 26
16294.597 39
16295.204 42
16295.811 37
16296.417 33
16297.024 46
16297.631 26
16298.237 25
16298.844 33
16299.451 18
16300.057 21
16300.664 23
16301.271 28
16301.878 30
16302.484 33
16303.091 35
16303.698 39
16304.305 28
16304.912 45
16305.518 79
16306.125 74
16306.732 49
16307.339 41
16307.946 27
16308.553 29
16309.160 31
16309.767 41
16310.373 36
16310.980 32
16311.587 42
16312.194 32
16312.801 46
16313.408 53
16314.015 59
16314.622 45
16315.229 25
16315.836 31
16316.443 32
16317.050 27
16317.657 46
16318.264 46
16318.872 39
16319.479 28
16320.086 19
16320.693 26
16321.300 41
16321.907 21
16322.514 35
16323.121 58
16323.729 57
16324.336 45
16324.943 25
16325.550 32
16326.157 40
16326.765 39
16327.372 42
16327.979 41
16328.586 34
16329.194 35
16329.801 49
16330.408 35
16331.015 46
16331.623 56
16332.230 36
16332.837 42
16333.445 44
16334.052 40
16334.659 39
16335.267 49
16335.874 37
16336.482 34
16337.089 37
16337.696 39
16338.304 35
16338.911 33
16339.519 30
16340.126 39
16340.734 22
16341.341 28
16341.949 36
16342.556 26
16343.164 32
16343.771 49
16344.379 36
16344.986 53
16345.594 64
16346.202 56
16346.809 58
16347.417 53
16348.024 43
16348.632 26
16349.240 49
16349.847 62
16350.455 48
16351.063 47
16351.670 49
16352.278 57
16352.886 62
16353.494 56
16354.101 53
16354.709 37
16355.317 38
16355.925 34
16356.532 21
16357.140 43
16357.748 59
16358.356 42
16358.964 41
16359.571 42
16360.179 37
16360.787 54
16361.395 63
16362.003 42
16362.611 27
16363.219 18
16363.827 18
16364.434 25
16365.042 25
16365.650 21
16366.258 37
16366.866 37
16367.474 31
16368.082 36
16368.690 46
16369.298 35
16369.906 33
16370.514 46
16371.122 41
16371.730 50
16372.338 54
16372.947 34
16373.555 40
16374.163 35
16374.771 36
16375.379 38
16375.987 36
16376.595 33
16377.203 36
16377.812 40
16378.420 32
16379.028 34
16379.636 35
16380.244 36
16380.853 35
16381.461 50
16382.069 43
16382.677 40
16383.286 45
16383.894 42
16384.502 35
16385.111 33
16385.719 20
16386.327 34
16386.936 28
16387.544 24
16388.152 39
16388.761 44
16389.369 37
16389.977 33
16390.586 40
16391.194 32
16391.803 31
16392.411 29
16393.020 44
16393.628 45
16394.237 29
16394.845 39
16395.454 40
16396.062 36
16396.671 38
16397.279 43
16397.888 46
16398.496 52
16399.105 59
16399.713 40
16400.322 28
16400.931 29
16401.539 35
16402.148 38
16402.756 41
16403.365 55
16403.974 50
16404.582 52
16405.191 38
16405.800 50
16406.408 49
16407.017 30
16407.626 36
16408.235 26
16408.843 37
16409.452 42
16410.061 49
16410.670 38
16411.278 33
16411.887 26
16412.496 23
16413.105 35
16413.714 40
16414.323 40
16414.931 26
16415.540 23
16416.149 19
16416.758 22
16417.367 15
16417.976 28
16418.585 37
16419.194 32
16419.803 39
16420.412 29
16421.021 31
16421.630 36
16422.239 33
16422.848 29
16423.457 38
16424.066 21
16424.675 39
16425.284 36
16425.893 31
16426.502 27
16427.111 38
16427.720 37
16428.329 35
16428.938 27
16429.548 18
16430.157 27
16430.766 72
16431.375 66
16431.984 61
16432.593 47
16433.203 31
16433.812 45
16434.421 45
16435.030 44
16435.639 41
16436.249 32
16436.858 50
16437.467 42
16438.077 48
16438.686 82
16439.295 63
16439.904 50
16440.514 44
16441.123 49
16441.733 41
16442.342 38
16442.951 41
16443.561 34
16444.170 25
16444.779 36
16445.389 34
16445.998 33
16446.608 26
16447.217 27
16447.827 40
16448.436 42
16449.046 49
16449.655 48
16450.265 29
16450.874 49
16451.484 49
16452.093 38
16452.703 34
16453.312 40
16453.922 43
16454.532 48
16455.141 31
16455.751 37
16456.360 33
16456.970 21
16457.580 24
16458.189 36
16458.799 33
16459.409 36
16460.019 31
16460.628 23
16461.238 25
16461.848 36
16462.457 25
16463.067 35
16463.677 53
16464.287 37
16464.896 36
16465.506 34
16466.116 38
16466.726 60
16467.336 60
16467.946 68
16468.555 47
16469.165 43
16469.775 51
16470.385 38
16470.995 29
16471.605 30
16472.215 39
16472.825 30
16473.435 24
16474.045 25
16474.655 38
16475.265 31
16475.875 22
16476.485 23
16477.095 39
16477.705 36
16478.315 30
16478.925 42
16479.535 43
16480.145 45
16480.755 60
16481.365 52
16481.975 45
16482.585 43
16483.195 31
16483.805 41
16484.416 40
16485.026 43
16485.636 43
16486.246 37
16486.856 28
16487.467 30
16488.077 39
16488.687 26
16489.297 28
16489.907 36
16490.518 32
16491.128 30
16491.738 34
16492.349 48
16492.959 34
16493.569 39
16494.180 29
16494.790 22
16495.400 41
16496.011 56
16496.621 38
16497.231 31
16497.842 40
16498.452 38
16499.063 38
16499.673 38
16500.283 50
16500.894 46
16501.504 31
16502.115 34
16502.725 36
16503.336 27
16503.946 19
16504.557 26
16505.167 36
16505.778 52
16506.388 50
16506.999 45
16507.610 45
16508.220 33
16508.831 48
16509.441 51
16510.052 31
16510.663 26
16511.273 40
16511.884 31
16512.495 31
16513.105 30
16513.716 44
16514.327 30
16514.937 32
16515.548 42
16516.159 50
16516.770 48
16517.380 71
16517.991 62
16518.602 78
16519.213 60
16519.824 48
16520.434 39
16521.045 34
16521.656 40
16522.267 29
16522.878 39
16523.489 34
16524.099 33
16524.710 44
16525.321 32
16525.932 27
16526.543 38
16527.154 56
16527.765 44
16528.376 41
16528.987 39
16529.598 34
16530.209 33
16530.820 44
16531.431 35
16532.042 35
16532.653 50
16533.264 43
16533.875 36
16534.486 32
16535.097 28
16535.708 25
16536.319 39
16536.931 47
16537.542 46
16538.153 45
16538.764 34
16539.375 27
16539.986 23
16540.598 29
16541.209 42
16541.820 49
16542.431 49
16543.042 48
16543.654 48
16544.265 47
16544.876 40
16545.487 27
16546.099 29
16546.710 49
16547.321 46
16547.933 43
16548.544 49
16549.155 27
16549.767 28
16550.378 36
16550.989 37
16551.601 37
16552.212 27
16552.824 32
16553.435 30
16554.047 44
16554.658 31
16555.269 30
16555.881 31
16556.492 37
16557.104 39
16557.715 35
16558.327 34
16558.938 27
16559.550 29
16560.162 32
16560.773 45
16561.385 41
16561.996 34
16562.608 35
16563.219 22
16563.831 14
16564.443 29
16565.054 29
16565.666 37
16566.278 46
16566.889 41
16567.501 50
16568.113 48
16568.724 44
16569.336 39
16569.948 46
16570.560 51
16571.171 49
16571.783 44
16572.395 38
16573.007 28
16573.618 47
16574.230 42
16574.842 38
16575.454 47
16576.066 45
16576.678 37
16577.289 36
16577.901 36
16578.513 39
16579.125 63
16579.737 80
16580.349 66
16580.961 54
16581.573 44
16582.185 37
16582.797 34
16583.409 45
16584.021 53
16584.633 40
16585.245 47
16585.857 40
16586.469 47
16587.081 31
16587.693 20
16588.305 15
16588.917 18
16589.529 25
16590.141 41
16590.753 43
16591.365 35
16591.978 38
16592.590 39
16593.202 27
16593.814 22
16594.426 43
16595.038 61
16595.651 60
16596.263 49
16596.875 31
16597.487 44
16598.100 32
16598.712 42
16599.324 32
16599.936 31
16600.549 34
16601.161 52
16601.773 52
16602.386 52
16602.998 48
16603.610 44
16604.223 41
16604.835 38
16605.447 43
16606.060 57
16606.672 53
16607.285 29
16607.897 27
16608.510 42
16609.122 82
16609.734 74
16610.347 55
16610.959 52
16611.572 38
16612.184 30
16612.797 15
16613.409 28
16614.022 41
16614.635 59
16615.247 44
16615.860 35
16616.472 47
16617.085 47
16617.697 43
16618.310 58
16618.923 47
16619.535 49
16620.148 36
16620.761 31
16621.373 25
16621.986 42
16622.599 43
16623.211 35
16623.824 41
16624.437 43
16625.050 49
16625.662 58
16626.275 54
16626.888 46
16627.501 27
16628.114 23
16628.726 30
16629.339 52
16629.952 59
16630.565 55
16631.178 50
16631.791 54
16632.403 60
16633.016 62
16633.629 57
16634.242 61
16634.855 45
16635.468 34
16636.081 29
16636.694 33
16637.307 37
16637.920 39
16638.533 33
16639.146 49
16639.759 32
16640.372 32
16640.985 36
16641.598 28
16642.211 31
16642.824 29
16643.437 27
16644.050 19
16644.663 32
16645.277 46
16645.890 51
16646.503 46
16647.116 26
16647.729 36
16648.342 37
16648.956 30
16649.569 34
16650.182 44
16650.795 40
16651.408 36
16652.022 42
16652.635 46
16653.248 37
16653.861 52
16654.475 56
16655.088 54
16655.701 44
16656.315 35
16656.928 38
16657.541 62
16658.155 51
16658.768 62
16659.381 53
16659.995 62
16660.608 54
16661.222 49
16661.835 35
16662.448 38
16663.062 31
16663.675 25
16664.289 47
16664.902 47
16665.516 47
16666.129 33
16666.743 31
16667.356 55
16667.970 59
16668.583 57
16669.197 46
16669.811 47
16670.424 26
16671.038 23
16671.651 28
16672.265 21
16672.879 22
16673.492 24
16674.106 40
16674.720 40
16675.333 40
16675.947 37
16676.561 41
16677.174 27
16677.788 40
16678.402 43
16679.015 55
16679.629 47
16680.243 54
16680.857 46
16681.471 37
16682.084 40
16682.698 44
16683.312 42
16683.926 46
16684.540 45
16685.153 50
16685.767 34
16686.381 37
16686.995 36
16687.609 23
16688.223 29
16688.837 33
16689.451 54
16690.065 61
16690.679 55
16691.293 39
16691.907 53
16692.521 31
16693.135 30
16693.749 45
16694.363 33
16694.977 40
16695.591 30
16696.205 27
16696.819 25
16697.433 41
16698.047 31
16698.661 36
16699.275 33
16699.889 40
16700.503 45
16701.118 36
16701.732 32
16702.346 30
16702.960 32
16703.574 28
16704.188 28
16704.803 34
16705.417 40
16706.031 46
16706.645 36
16707.260 50
16707.874 46
16708.488 37
16709.103 31
16709.717 49
16710.331 39
16710.945 38
16711.560 61
16712.174 58
16712.789 54
16713.403 50
16714.017 49
16714.632 43
16715.246 41
16715.860 31
16716.475 28
16717.089 25
16717.704 21
16718.318 29
16718.933 34
16719.547 25
16720.162 33
16720.776 49
16721.391 43
16722.005 55
16722.620 72
16723.234 47
16723.849 47
16724.463 34
16725.078 21
16725.693 37
16726.307 46
16726.922 40
16727.537 29
16728.151 39
16728.766 37
16729.380 32
16729.995 17
16730.610 26
16731.225 42
16731.839 45
16732.454 29
16733.069 46
16733.683 39
16734.298 37
16734.913 38
16735.528 34
16736.143 24
16736.757 28
16737.372 32
16737.987 31
16738.602 21
16739.217 30
16739.832 48
16740.446 49
16741.061 51
16741.676 42
16742.291 21
16742.906 43
16743.521 65
16744.136 43
16744.751 38
16745.366 33
16745.981 51
16746.596 43
16747.211 45
16747.826 45
16748.441 37
16749.056 35
16749.671 67
16750.286 54
16750.901 52
16751.516 27
16752.131 29
16752.746 28
16753.361 37
16753.976 42
16754.591 48
16755.207 45
16755.822 30
16756.437 29
16757.052 24
16757.667 27
16758.282 43
16758.898 53
16759.513 46
16760.128 39
16760.743 38
16761.359 53
16761.974 56
16762.589 35
16763.204 40
16763.820 42
16764.435 33
16765.050 44
16765.666 34
16766.281 31
16766.896 26
16767.512 37
16768.127 46
16768.743 41
16769.358 32
16769.973 31
16770.589 32
16771.204 34
16771.820 42
16772.435 46
16773.051 41
16773.666 53
16774.282 54
16774.897 42
16775.513 52
16776.128 34
16776.744 54
16777.359 62
16777.975 59
16778.590 50
16779.206 51
16779.821 32
16780.437 40
16781.053 31
16781.668 40
16782.284 51
16782.900 48
16783.515 50
16784.131 60
16784.747 39
16785.362 33
16785.978 35
16786.594 53
16787.209 56
16787.825 59
16788.441 62
16789.057 33
16789.672 28
16790.288 43
16790.904 34
16791.520 27
16792.136 36
16792.751 45
16793.367 38
16793.983 41
16794.599 52
16795.215 51
16795.831 45
16796.447 45
16797.063 45
16797.678 45
16798.294 58
16798.910 61
16799.526 68
16800.142 66
16800.758 46
16801.374 43
16801.990 58
16802.606 44
16803.222 57
16803.838 60
16804.454 56
16805.070 62
16805.686 52
16806.303 54
16806.919 45
16807.535 54
16808.151 72
16808.767 68
16809.383 67
16809.999 41
16810.615 31
16811.232 61
16811.848 60
16812.464 57
16813.080 56
16813.696 47
16814.313 49
16814.929 51
16815.545 44
16816.161 38
16816.778 45
16817.394 37
16818.010 42
16818.626 39
16819.243 53
16819.859 65
16820.475 54
16821.092 35
16821.708 32
16822.324 27
16822.941 40
16823.557 35
16824.174 52
16824.790 64
16825.407 50
16826.023 32
16826.639 31
16827.256 35
16827.872 36
16828.489 50
16829.105 68
16829.722 60
16830.338 51
16830.955 55
16831.571 52
16832.188 74
16832.805 83
16833.421 79
16834.038 56
16834.654 53
16835.271 42
16835.887 42
16836.504 60
16837.121 51
16837.737 44
16838.354 43
16838.971 50
16839.587 59
16840.204 36
16840.821 28
16841.438 62
16842.054 64
16842.671 61
16843.288 62
16843.905 66
16844.521 81
16845.138 86
16845.755 77
16846.372 66
16846.989 57
16847.605 36
16848.222 41
16848.839 55
16849.456 57
16850.073 53
16850.690 37
16851.307 47
16851.924 51
16852.540 59
16853.157 61
16853.774 55
16854.391 53
16855.008 47
16855.625 66
16856.242 68
16856.859 69
16857.476 68
16858.093 61
16858.710 57
16859.327 36
16859.944 54
16860.561 57
16861.179 67
16861.796 71
16862.413 63
16863.030 74
16863.647 64
16864.264 70
16864.881 76
16865.498 84
16866.116 72
16866.733 73
16867.350 42
16867.967 51
16868.584 60
16869.202 64
16869.819 66
16870.436 82
16871.053 97
16871.671 71
16872.288 72
16872.905 82
16873.523 108
16874.140 83
16874.757 89
16875.375 85
16875.992 91
16876.609 87
16877.227 116
16877.844 95
16878.461 116
16879.079 102
16879.696 87
16880.314 70
16880.931 93
16881.549 113
16882.166 95
16882.784 97
16883.401 123
16884.019 115
16884.636 122
16885.254 127
16885.871 152
16886.489 131
16887.106 133
16887.724 112
16888.341 133
16888.959 131
16889.577 127
16890.194 109
16890.812 114
16891.429 112
16892.047 106
16892.665 112
16893.282 124
16893.900 165
16894.518 153
16895.135 130
16895.753 136
16896.371 142
16896.989 154
16897.606 143
16898.224 130
16898.842 118
16899.460 166
16900.077 154
16900.695 142
16901.313 129
16901.931 111
16902.549 173
16903.167 191
16903.784 176
16904.402 148
16905.020 174
16905.638 189
16906.256 214
16906.874 177
16907.492 198
16908.110 234
16908.728 229
16909.346 232
16909.964 230
16910.582 226
16911.200 221
16911.818 217
16912.436 208
16913.054 203
16913.672 214
16914.290 243
16914.908 230
16915.526 221
16916.144 206
16916.762 249
16917.380 272
16917.998 266
16918.617 241
16919.235 236
16919.853 246
16920.471 270
16921.089 293
16921.707 321
16922.326 337
16922.944 326
16923.562 358
16924.180 363
16924.798 447
16925.417 496
16926.035 543
16926.653 602
16927.272 650
16927.890 716
16928.508 741
16929.126 768
16929.745 834
16930.363 850
16930.982 883
16931.600 1014
16932.218 1078
16932.837 1223
16933.455 1362
16934.073 1502
16934.692 1607
16935.310 1658
16935.929 1755
16936.547 1880
16937.166 2078
16937.784 2305
16938.403 2394
16939.021 2655
16939.640 2925
16940.258 3128
16940.877 3392
16941.495 3796
16942.114 4139
16942.732 4440
16943.351 4984
16943.970 5308
16944.588 5610
16945.207 6079
16945.825 6422
16946.444 6974
16947.063 7428
16947.681 7846
16948.300 8358
16948.919 8740
16949.537 9095
16950.156 9474
16950.775 9761
16951.394 10017
16952.012 9995
16952.631 9814
16953.250 9776
16953.869 9733
16954.487 9673
16955.106 9510
16955.725 9161
16956.344 8663
16956.963 8150
16957.582 7740
16958.200 7329
16958.819 6715
16959.438 6182
16960.057 5597
16960.676 5035
16961.295 4607
16961.914 4205
16962.533 3916
16963.152 3583
16963.771 3315
16964.390 3015
16965.009 2756
16965.628 2618
16966.247 2365
16966.866 2154
16967.485 1941
16968.104 1772
16968.723 1725
16969.342 1536
16969.961 1439
16970.580 1336
16971.199 1259
16971.818 1218
16972.437 1108
16973.056 1114
16973.675 1092
16974.295 1088
16974.914 1063
16975.533 1050
16976.152 1042
16976.771 971
16977.391 952
16978.010 875
16978.629 896
16979.248 918
16979.867 946
16980.487 878
16981.106 886
16981.725 833
16982.345 868
16982.964 855
16983.583 821
16984.203 787
16984.822 781
16985.441 824
16986.061 789
16986.680 776
16987.299 791
16987.919 765
16988.538 749
16989.158 709
16989.777 738
16990.396 795
16991.016 778
16991.635 813
16992.255 823
16992.874 785
16993.494 761
16994.113 796
16994.733 792
16995.352 835
16995.972 890
16996.591 878
16997.211 822
16997.831 806
16998.450 813
16999.070 827
16999.689 844
17000.309 809
17000.929 798
17001.548 802
17002.168 824
17002.788 799
17003.407 822
17004.027 875
17004.647 883
17005.266 831
17005.886 869
17006.506 861
17007.126 807
17007.745 761
17008.365 684
17008.985 692
17009.605 711
17010.225 693
17010.844 689
17011.464 684
17012.084 639
17012.704 604
17013.324 544
17013.944 508
17014.563 506
17015.183 477
17015.803 460
17016.423 491
17017.043 453
17017.663 447
17018.283 416
17018.903 413
17019.523 388
17020.143 356
17020.763 362
17021.383 355
17022.003 338
17022.623 355
17023.243 353
17023.863 359
17024.483 320
17025.103 270
17025.723 270
17026.343 284
17026.963 319
17027.584 363
17028.204 347
17028.824 306
17029.444 278
17030.064 300
17030.684 301
17031.305 281
17031.925 242
17032.545 230
17033.165 215
17033.785 200
17034.406 256
17035.026 263
17035.646 259
17036.266 244
17036.887 229
17037.507 250
17038.127 280
17038.748 282
17039.368 268
17039.988 267
17040.609 261
17041.229 232
17041.849 240
17042.470 271
17043.090 244
17043.711 261
17044.331 267
17044.951 259
17045.572 266
17046.192 243
17046.813 254
17047.433 266
17048.054 242
17048.674 224
17049.295 218
17049.915 241
17050.536 234
17051.156 234
17051.777 241
17052.398 247
17053.018 253
17053.639 245
17054.259 285
17054.880 276
17055.501 320
17056.121 290
17056.742 282
17057.363 237
17057.983 210
17058.604 204
17059.225 220
17059.845 222
17060.466 197
17061.087 218
17061.708 214
17062.328 254
17062.949 236
17063.570 197
17064.191 218
17064.811 205
17065.432 225
17066.053 192
17066.674 191
17067.295 195
17067.916 191
17068.536 188
17069.157 182
17069.778 187
17070.399 199
17071.020 203
17071.641 213
17072.262 206
17072.883 169
17073.504 179
17074.125 190
17074.746 214
17075.367 197
17075.988 182
17076.609 182
17077.230 156
17077.851 174
17078.472 234
17079.093 240
17079.714 199
17080.335 217
17080.956 208
17081.577 167
17082.198 159
17082.819 233
17083.441 285
17084.062 278
17084.683 241
17085.304 229
17085.925 199
17086.546 211
17087.168 199
17087.789 240
17088.410 203
17089.031 188
17089.652 145
17090.274 173
17090.895 179
17091.516 203
17092.138 223
17092.759 244
17093.380 228
17094.002 209
17094.623 212
17095.244 209
17095.866 220
17096.487 204
17097.108 230
17097.730 215
17098.351 199
17098.973 206
17099.594 203
17100.215 199
17100.837 219
17101.458 265
17102.080 252
17102.701 236
17103.323 226
17103.944 201
17104.566 226
17105.187 227
17105.809 217
17106.430 210
17107.052 238
17107.674 255
17108.295 245
17108.917 289
17109.538 315
17110.160 313
17110.782 310
17111.403 264
17112.025 269
17112.647 287
17113.268 285
17113.890 264
17114.512 282
17115.133 299
17115.755 299
17116.377 251
17116.999 236
17117.620 222
17118.242 246
17118.864 265
17119.486 233
17120.107 232
17120.729 241
17121.351 264
17121.973 275
17122.595 254
17123.217 252
17123.839 291
17124.460 337
17125.082 330
17125.704 315
17126.326 306
17126.948 282
17127.570 266
17128.192 256
17128.814 250
17129.436 274
17130.058 282
17130.680 276
17131.302 277
17131.924 324
17132.546 313
17133.168 283
17133.790 267
17134.412 292
17135.034 336
17135.656 319
17136.278 303
17136.900 325
17137.523 325
17138.145 344
17138.767 365
17139.389 407
17140.011 408
17140.633 400
17141.255 443
17141.878 415
17142.500 487
17143.122 490
17143.744 445
17144.367 405
17144.989 432
17145.611 516
17146.233 567
17146.856 528
17147.478 545
17148.100 587
17148.723 602
17149.345 636
17149.967 638
17150.590 704
17151.212 698
17151.834 770
17152.457 813
17153.079 853
17153.702 814
17154.324 752
17154.946 833
17155.569 851
17156.191 855
17156.814 886
17157.436 919
17158.059 949
17158.681 885
17159.304 872
17159.926 858
17160.549 841
17161.171 825
17161.794 811
17162.416 814
17163.039 788
17163.662 726
17164.284 728
17164.907 652
17165.530 619
17166.152 631
17166.775 662
17167.397 663
17168.020 638
17168.643 568
17169.266 567
17169.888 578
17170.511 538
17171.134 575
17171.756 557
17172.379 510
17173.002 508
17173.625 515
17174.247 519
17174.870 495
17175.493 491
17176.116 449
17176.739 430
17177.362 474
17177.984 471
17178.607 448
17179.230 410
17179.853 440
17180.476 418
17181.099 419
17181.722 377
17182.345 403
17182.968 395
17183.591 346
17184.214 362
17184.837 326
17185.460 287
17186.082 316
17186.706 336
17187.329 296
17187.952 350
17188.575 338
17189.198 313
17189.821 247
17190.444 283
17191.067 268
17191.690 259
17192.313 253
17192.936 234
17193.559 251
17194.183 264
17194.806 253
17195.429 245
17196.052 230
17196.675 261
17197.298 274
17197.922 237
17198.545 243
17199.168 236
17199.791 260
17200.415 250
17201.038 239
17201.661 239
17202.284 258
17202.908 249
17203.531 230
17204.154 235
17204.778 207
17205.401 220
17206.024 184
17206.648 193
17207.271 209
17207.895 236
17208.518 221
17209.141 228
17209.765 190
17210.388 196
17211.012 182
17211.635 158
17212.259 169
17212.882 182
17213.506 206
17214.129 203
17214.753 231
17215.376 219
17216.000 224
17216.623 200
17217.247 180
17217.870 180
17218.494 198
17219.118 218
17219.741 210
17220.365 210
17220.988 202
17221.612 219
17222.236 205
17222.859 204
17223.483 193
17224.107 166
17224.730 203
17225.354 211
17225.978 205
17226.602 193
17227.225 175
17227.849 157
17228.473 166
17229.097 151
17229.720 143
17230.344 172
17230.968 175
17231.592 181
17232.216 181
17232.840 186
17233.463 182
17234.087 185
17234.711 200
17235.335 167
17235.959 152
17236.583 126
17237.207 112
17237.831 141
17238.455 143
17239.079 152
17239.703 160
17240.327 171
17240.951 164
17241.575 173
17242.199 168
17242.823 159
17243.447 156
17244.071 140
17244.695 132
17245.319 150
17245.943 152
17246.567 124
17247.191 108
17247.815 124
17248.439 148
17249.064 143
17249.688 132
17250.312 120
17250.936 109
17251.560 107
17252.184 125
17252.809 151
17253.433 162
17254.057 183
17254.681 178
17255.306 186
17255.930 143
17256.554 114
17257.178 126
17257.803 132
17258.427 156
17259.051 142
17259.676 144
17260.300 188
17260.924 163
17261.549 179
17262.173 164
17262.797 142
17263.422 130
17264.046 135
17264.671 145
17265.295 144
17265.920 132
17266.544 160
17267.168 165
17267.793 140
17268.417 145
17269.042 156
17269.666 154
17270.291 138
17270.915 135
17271.540 149
17272.165 133
17272.789 157
17273.414 153
17274.038 147
17274.663 127
17275.288 103
17275.912 131
17276.537 118
17277.161 132
17277.786 137
17278.411 151
17279.035 153
17279.660 145
17280.285 138
17280.910 114
17281.534 114
17282.159 131
17282.784 108
17283.409 105
17284.033 125
17284.658 114
17285.283 120
17285.908 147
17286.533 161
17287.157 150
17287.782 126
17288.407 121
17289.032 99
17289.657 114
17290.282 123
17290.907 119
17291.531 136
17292.156 132
17292.781 104
17293.406 106
17294.031 123
17294.656 118
17295.281 150
17295.906 135
17296.531 122
17297.156 137
17297.781 151
17298.406 150
17299.031 170
17299.656 163
17300.281 181
17300.906 122
17301.532 127
17302.157 134
17302.782 161
17303.407 173
17304.032 165
17304.657 114
17305.282 109
17305.907 116
17306.533 108
17307.158 102
17307.783 119
17308.408 111
17309.033 103
17309.659 121
17310.284 127
17310.909 116
17311.534 116
17312.160 113
17312.785 144
17313.410 137
17314.036 106
17314.661 122
17315.286 151
17315.912 128
17316.537 109
17317.162 113
17317.788 118
17318.413 131
17319.039 143
17319.664 152
17320.289 132
17320.915 100
17321.540 116
17322.166 114
17322.791 111
17323.417 102
17324.042 132
17324.668 135
17325.293 128
17325.919 95
17326.544 103
17327.170 115
17327.795 110
17328.421 106
17329.047 112
17329.672 103
17330.298 101
17330.923 114
17331.549 110
17332.175 112
17332.800 142
17333.426 138
17334.052 151
17334.677 156
17335.303 145
17335.929 143
17336.554 123
17337.180 121
17337.806 128
17338.432 139
17339.057 116
17339.683 146
17340.309 138
17340.935 137
17341.561 139
17342.186 123
17342.812 110
17343.438 114
17344.064 125
17344.690 127
17345.316 123
17345.942 117
17346.567 163
17347.193 174
17347.819 171
17348.445 156
17349.071 131
17349.697 120
17350.323 166
17350.949 170
17351.575 146
17352.201 160
17352.827 148
17353.453 117
17354.079 112
17354.705 107
17355.331 144
17355.957 134
17356.583 166
17357.210 160
17357.836 170
17358.462 162
17359.088 143
17359.714 128
17360.340 129
17360.966 161
17361.592 158
17362.219 132
17362.845 95
17363.471 122
17364.097 125
17364.724 134
17365.350 156
17365.976 148
17366.602 147
17367.229 149
17367.855 166
17368.481 155
17369.107 137
17369.734 138
17370.360 170
17370.986 155
17371.613 147
17372.239 134
17372.866 133
17373.492 163
17374.118 186
17374.745 146
17375.371 175
17375.998 169
17376.624 181
17377.250 163
17377.877 156
17378.503 131
17379.130 144
17379.756 153
17380.383 127
17381.009 136
17381.636 140
17382.262 115
17382.889 138
17383.516 152
17384.142 140
17384.769 126
17385.395 148
17386.022 168
17386.649 177
17387.275 145
17387.902 129
17388.529 161
17389.155 130
17389.782 155
17390.409 176
17391.035 153
17391.662 122
17392.289 138
17392.915 133
17393.542 135
17394.169 121
17394.796 132
17395.423 123
17396.049 94
17396.676 105
17397.303 111
17397.930 112
17398.557 112
17399.183 105
17399.810 110
17400.437 119
17401.064 138
17401.691 132
17402.318 93
17402.945 113
17403.572 130
17404.199 107
17404.826 117
17405.453 119
17406.080 122
17406.707 100
17407.334 99
17407.961 96
17408.588 97
17409.215 135
17409.842 129
17410.469 139
17411.096 113
17411.723 71
17412.350 92
17412.977 105
17413.604 104
17414.231 109
17414.858 120
17415.485 134
17416.113 121
17416.740 134
17417.367 152
17417.994 158
17418.621 142
17419.249 122
17419.876 91
17420.503 112
17421.130 143
17421.758 151
17422.385 157
17423.012 122
17423.639 117
17424.267 125
17424.894 103
17425.521 107
17426.149 120
17426.776 121
17427.403 109
17428.031 97
17428.658 123
17429.285 110
17429.913 102
17430.540 112
17431.168 97
17431.795 105
17432.423 102
17433.050 89
17433.678 109
17434.305 129
17434.933 126
17435.560 104
17436.188 108
17436.815 113
17437.443 112
17438.070 105
17438.698 129
17439.325 124
17439.953 110
17440.580 115
17441.208 115
17441.836 97
17442.463 93
17443.091 93
17443.719 105
17444.346 116
17444.974 122
17445.602 136
17446.229 125
17446.857 105
17447.485 110
17448.112 102
17448.740 83
17449.368 70
17449.996 78
17450.624 60
17451.251 110
17451.879 106
17452.507 104
17453.135 112
17453.763 100
17454.390 99
17455.018 73
17455.646 83
17456.274 101
17456.902 86
17457.530 71
17458.158 64
17458.786 65
17459.414 90
17460.041 92
17460.669 92
17461.297 70
17461.925 79
17462.553 80
17463.181 91
17463.809 86
17464.437 75
17465.065 68
17465.694 55
17466.322 50
17466.950 62
17467.578 82
17468.206 97
17468.834 117
17469.462 117
17470.090 97
17470.718 120
17471.346 113
17471.975 115
17472.603 110
17473.231 111
17473.859 110
17474.487 95
17475.116 93
17475.744 92
17476.372 65
17477.000 93
17477.629 92
17478.257 95
17478.885 97
17479.513 69
17480.142 63
17480.770 83
17481.398 94
17482.027 97
17482.655 95
17483.283 99
17483.912 106
17484.540 99
17485.169 103
17485.797 109
17486.425 106
17487.054 94
17487.682 101
17488.311 109
17488.939 96
17489.568 77
17490.196 99
17490.825 99
17491.453 100
17492.082 100
17492.710 102
17493.339 98
17493.967 100
17494.596 98
17495.224 67
17495.853 77
17496.482 66
17497.110 75
17497.739 67
17498.367 59
17498.996 67
17499.625 99
17500.253 90
17500.882 75
17501.511 86
17502.140 70
17502.768 87
17503.397 100
17504.026 106
17504.654 121
17505.283 118
17505.912 92
17506.541 106
17507.170 103
17507.798 111
17508.427 110
17509.056 107
17509.685 73
17510.314 80
17510.943 68
17511.571 88
17512.200 86
17512.829 88
17513.458 82
17514.087 68
17514.716 76
17515.345 65
17515.974 64
17516.603 81
17517.232 97
17517.861 99
17518.490 122
17519.119 93
17519.748 86
17520.377 90
17521.006 86
17521.635 96
17522.264 104
17522.893 101
17523.522 78
17524.151 92
17524.780 90
17525.409 81
17526.039 77
17526.668 75
17527.297 93
17527.926 112
17528.555 106
17529.184 87
17529.814 86
17530.443 95
17531.072 75
17531.701 74
17532.330 63
17532.960 93
17533.589 93
17534.218 90
17534.848 93
17535.477 115
17536.106 102
17536.735 87
17537.365 69
17537.994 61
17538.623 73
17539.253 74
17539.882 74
17540.512 82
17541.141 94
17541.770 90
17542.400 113
17543.029 104
17543.659 86
17544.288 99
17544.918 68
17545.547 66
17546.177 110
17546.806 118
17547.436 93
17548.065 80
17548.695 83
17549.324 83
17549.954 74
17550.583 93
17551.213 107
17551.843 113
17552.472 115
17553.102 98
17553.731 102
17554.361 104
17554.991 94
17555.620 61
17556.250 66
17556.880 56
17557.509 69
17558.139 86
17558.769 77
17559.399 95
17560.028 80
17560.658 79
17561.288 86
17561.918 72
17562.547 77
17563.177 90
17563.807 89
17564.437 97
17565.067 77
17565.696 94
17566.326 96
17566.956 103
17567.586 113
17568.216 91
17568.846 80
17569.476 85
17570.106 72
17570.736 82
17571.366 82
17571.996 90
17572.625 107
17573.255 107
17573.885 85
17574.515 65
17575.145 89
17575.775 101
17576.406 113
17577.036 114
17577.666 108
17578.296 106
17578.926 109
17579.556 109
17580.186 76
17580.816 92
17581.446 102
17582.076 71
17582.706 81
17583.337 101
17583.967 96
17584.597 106
17585.227 115
17585.857 109
17586.488 112
17587.118 113
17587.748 101
17588.378 88
17589.009 91
17589.639 92
17590.269 98
17590.899 76
17591.530 77
17592.160 97
17592.790 97
17593.421 76
17594.051 69
17594.681 87
17595.312 71
17595.942 93
17596.573 82
17597.203 78
17597.833 101
17598.464 66
17599.094 46
17599.725 61
17600.355 80
17600.986 88
17601.616 82
17602.247 83
17602.877 103
17603.508 81
17604.138 83
17604.769 88
17605.399 80
17606.030 81
17606.660 78
17607.291 82
17607.922 85
17608.552 76
17609.183 93
17609.813 94
17610.444 97
17611.075 80
17611.705 83
17612.336 81
17612.967 83
17613.597 78
17614.228 84
17614.859 84
17615.490 98
17616.120 101
17616.751 100
17617.382 80
17618.013 82
17618.643 77
17619.274 95
17619.905 96
17620.536 121
17621.167 115
17621.798 114
17622.428 100
17623.059 84
17623.690 98
17624.321 84
17624.952 73
17625.583 59
17626.214 62
17626.845 84
17627.476 82
17628.107 80
17628.738 58
17629.369 69
17630.000 86
17630.631 95
17631.262 86
17631.893 68
17632.524 84
17633.155 77
17633.786 77
17634.417 75
17635.048 84
17635.679 99
17636.310 62
17636.941 65
17637.572 72
17638.204 83
17638.835 84
17639.466 80
17640.097 78
17640.728 83
17641.359 84
17641.991 93
17642.622 100
17643.253 120
17643.884 84
17644.516 83
17645.147 91
17645.778 74
17646.409 68
17647.041 68
17647.672 62
17648.303 68
17648.935 62
17649.566 92
17650.197 91
17650.829 68
17651.460 76
17652.092 66
17652.723 76
17653.354 93
17653.986 89
17654.617 92
17655.249 75
17655.880 70
17656.512 64
17657.143 79
17657.775 71
17658.406 72
17659.038 60
17659.669 77
17660.301 75
17660.932 88
17661.564 79
17662.195 51
17662.827 71
17663.458 78
17664.090 83
17664.722 78
17665.353 67
17665.985 77
17666.617 77
17667.248 73
17667.880 83
17668.512 83
17669.143 81
17669.775 59
17670.407 69
17671.038 64
17671.670 66
17672.302 76
17672.934 77
17673.565 71
17674.197 53
17674.829 57
17675.461 72
17676.093 72
17676.724 58
17677.356 79
17677.988 62
17678.620 57
17679.252 68
17679.884 75
17680.516 81
17681.148 89
17681.780 56
17682.411 55
17683.043 70
17683.675 55
17684.307 52
17684.939 77
17685.571 61
17686.203 62
17686.835 76
17687.467 73
17688.099 77
17688.731 78
17689.363 68
17689.995 54
17690.628 66
17691.260 80
17691.892 82
17692.524 84
17693.156 79
17693.788 70
17694.420 77
17695.052 87
17695.685 85
17696.317 76
17696.949 91
17697.581 94
17698.213 71
17698.846 76
17699.478 89
17700.110 87
17700.742 80
17701.375 109
17702.007 81
17702.639 79
17703.271 97
17703.904 86
17704.536 66
17705.168 57
17705.801 65
17706.433 48
17707.066 69
17707.698 77
17708.330 64
17708.963 54
17709.595 69
17710.228 61
17710.860 49
17711.492 76
17712.125 82
17712.757 75
17713.390 89
17714.022 63
17714.655 47
17715.287 42
17715.920 67
17716.552 85
17717.185 64
17717.818 72
17718.450 64
17719.083 43
17719.715 38
17720.348 57
17720.981 65
17721.613 61
17722.246 66
17722.878 70
17723.511 74
17724.144 56
17724.777 60
17725.409 55
17726.042 44
17726.675 68
17727.307 86
17727.940 68
17728.573 51
17729.206 62
17729.838 80
17730.471 63
17731.104 76
17731.737 55
17732.370 70
17733.002 65
17733.635 36
17734.268 71
17734.901 85
17735.534 76
17736.167 84
17736.800 74
17737.433 54
17738.066 77
17738.698 80
17739.331 89
17739.964 78
17740.597 81
17741.230 70
17741.863 60
17742.496 75
17743.129 60
17743.762 40
17744.395 55
17745.028 74
17745.662 72
17746.295 80
17746.928 74
17747.561 57
17748.194 70
17748.827 93
17749.460 76
17750.093 63
17750.726 82
17751.360 85
17751.993 66
17752.626 57
17753.259 49
17753.892 50
17754.526 50
17755.159 72
17755.792 69
17756.425 70
17757.059 65
17757.692 71
17758.325 61
17758.958 66
17759.592 72
17760.225 57
17760.858 39
17761.492 52
17762.125 55
17762.758 41
17763.392 50
17764.025 79
17764.659 77
17765.292 76
17765.925 50
17766.559 48
17767.192 45
17767.826 59
17768.459 86
17769.093 97
17769.726 85
17770.360 67
17770.993 69
17771.627 43
17772.260 47
17772.894 57
17773.527 50
17774.161 54
17774.794 64
17775.428 67
17776.062 52
17776.695 57
17777.329 67
17777.963 53
17778.596 64
17779.230 56
17779.864 63
17780.497 83
17781.131 80
17781.765 59
17782.398 48
17783.032 58
17783.666 69
17784.300 90
17784.933 60
17785.567 83
17786.201 72
17786.835 53
17787.468 41
17788.102 57
17788.736 57
17789.370 66
17790.004 74
17790.638 59
17791.272 85
17791.905 75
17792.539 59
17793.173 88
17793.807 82
17794.441 81
17795.075 61
17795.709 36
17796.343 39
17796.977 36
17797.611 60
17798.245 44
17798.879 55
17799.513 52
17800.147 71
17800.781 75
17801.415 70
17802.049 74
17802.683 59
17803.317 54
17803.951 50
17804.585 44
17805.220 49
17805.854 25
17806.488 52
17807.122 61
17807.756 66
17808.390 48
17809.025 68
17809.659 71
17810.293 54
17810.927 46
17811.561 51
17812.196 56
17812.830 73
17813.464 83
17814.098 72
17814.733 76
17815.367 71
17816.001 86
17816.636 80
17817.270 70
17817.904 59
17818.539 66
17819.173 67
17819.807 67
17820.442 85
17821.076 72
17821.711 78
17822.345 67
17822.980 63
17823.614 77
17824.248 77
17824.883 53
17825.517 54
17826.152 37
17826.786 42
17827.421 41
17828.055 50
17828.690 58
17829.325 55
17829.959 59
17830.594 68
17831.228 63
17831.863 67
17832.497 78
17833.132 71
17833.767 52
17834.401 52
17835.036 67
17835.671 54
17836.305 62
17836.940 52
17837.575 46
17838.209 62
17838.844 60
17839.479 59
17840.114 67
17840.748 60
17841.383 66
17842.018 66
17842.653 50
17843.288 35
17843.922 53
17844.557 52
17845.192 71
17845.827 80
17846.462 68
17847.097 46
17847.731 46
17848.366 71
17849.001 73
17849.636 49
17850.271 73
17850.906 52
17851.541 44
17852.176 50
17852.811 45
17853.446 36
17854.081 53
17854.716 65
17855.351 50
17855.986 66
17856.621 56
17857.256 65
17857.891 72
17858.526 65
17859.161 66
17859.796 87
17860.431 73
17861.066 64
17861.702 56
17862.337 38
17862.972 43
17863.607 52
17864.242 61
17864.877 48
17865.513 59
17866.148 55
17866.783 51
17867.418 44
17868.053 60
17868.689 59
17869.324 53
17869.959 53
17870.595 36
17871.230 47
17871.865 34
17872.500 46
17873.136 57
17873.771 47
17874.406 46
17875.042 66
17875.677 61
17876.313 49
17876.948 47
17877.583 38
17878.219 34
17878.854 56
17879.490 58
17880.125 68
17880.761 56
17881.396 48
17882.032 48
17882.667 52
17883.303 69
17883.938 75
17884.574 85
17885.209 68
17885.845 60
17886.480 71
17887.116 66
17887.751 67
17888.387 64
17889.023 47
17889.658 41
17890.294 32
17890.930 42
17891.565 37
17892.201 47
17892.837 49
17893.472 66
17894.108 63
17894.744 81
17895.379 65
17896.015 50
17896.651 80
17897.287 91
17897.922 88
17898.558 63
17899.194 62
17899.830 69
17900.466 77
17901.101 54
17901.737 80
17902.373 96
17903.009 96
17903.645 80
17904.281 94
17904.917 96
17905.553 95
17906.188 83
17906.824 94
17907.460 90
17908.096 87
17908.732 82
17909.368 69
17910.004 68
17910.640 51
17911.276 63
17911.912 69
17912.548 71
17913.184 43
17913.820 51
17914.456 55
17915.093 57
17915.729 67
17916.365 45
17917.001 63
17917.637 56
17918.273 43
17918.909 38
17919.545 38
17920.182 39
17920.818 47
17921.454 101
17922.090 89
17922.726 70
17923.363 56
17923.999 57
17924.635 49
17925.271 62
17925.908 52
17926.544 65
17927.180 65
17927.816 60
17928.453 87
17929.089 82
17929.725 66
17930.362 56
17930.998 57
17931.634 52
17932.271 52
17932.907 46
17933.544 63
17934.180 83
17934.816 72
17935.453 57
17936.089 50
17936.726 54
17937.362 52
17937.999 57
17938.635 50
17939.272 60
17939.908 54
17940.545 40
17941.181 52
17941.818 78
17942.454 62
17943.091 69
17943.728 47
17944.364 54
17945.001 50
17945.637 46
17946.274 50
17946.911 39
17947.547 48
17948.184 48
17948.821 46
17949.457 55
17950.094 64
17950.731 62
17951.367 57
17952.004 78
17952.641 78
17953.278 85
17953.914 95
17954.551 64
17955.188 57
17955.825 64
17956.462 54
17957.098 65
17957.735 57
17958.372 60
17959.009 50
17959.646 53
17960.283 60
17960.920 59
17961.556 55
17962.193 46
17962.830 62
17963.467 52
17964.104 48
17964.741 36
17965.378 47
17966.015 47
17966.652 73
17967.289 76
17967.926 56
17968.563 38
17969.200 61
17969.837 53
17970.474 78
17971.111 81
17971.748 59
17972.385 62
17973.023 38
17973.660 35
17974.297 43
17974.934 60
17975.571 66
17976.208 59
17976.845 58
17977.483 40
17978.120 42
17978.757 56
17979.394 47
17980.031 47
17980.669 61
17981.306 57
17981.943 50
17982.580 63
17983.218 58
17983.855 39
17984.492 45
17985.130 41
17985.767 59
17986.404 53
17987.042 70
17987.679 61
17988.316 38
17988.954 46
17989.591 57
17990.229 65
17990.866 49
17991.503 50
17992.141 53
17992.778 65
17993.416 55
17994.053 46
17994.691 44
17995.328 35
17995.966 39
17996.603 58
17997.241 69
17997.878 76
17998.516 59
17999.154 50
17999.791 59
18000.429 49
18001.066 57
18001.704 74
18002.342 65
18002.979 60
18003.617 54
18004.254 31
18004.892 43
18005.530 54
18006.167 59
18006.805 63
18007.443 66
18008.081 69
18008.718 51
18009.356 46
18009.994 48
18010.632 44
18011.269 36
18011.907 44
18012.545 56
18013.183 53
18013.821 85
18014.458 71
18015.096 50
18015.734 51
18016.372 62
18017.010 50
18017.648 63
18018.286 69
18018.924 68
18019.562 57
18020.199 48
18020.837 62
18021.475 45
18022.113 51
18022.751 58
18023.389 41
18024.027 46
18024.665 47
18025.303 51
18025.941 43
18026.579 51
18027.218 57
18027.856 52
18028.494 57
18029.132 45
18029.770 38
18030.408 54
18031.046 55
18031.684 65
18032.322 66
18032.961 64
18033.599 40
18034.237 44
18034.875 50
18035.513 57
18036.152 41
18036.790 39
18037.428 45
18038.066 60
18038.705 48
18039.343 69
18039.981 63
18040.619 80
18041.258 64
18041.896 67
18042.534 58
18043.173 35
18043.811 49
18044.450 55
18045.088 52
18045.726 67
18046.365 61
18047.003 46
18047.642 55
18048.280 70
18048.918 67
18049.557 61
18050.195 43
18050.834 41
18051.472 42
18052.111 41
18052.749 59
18053.388 68
18054.026 55
18054.665 72
18055.303 52
18055.942 40
18056.581 39
18057.219 38
18057.858 53
18058.496 57
18059.135 68
18059.774 76
18060.412 63
18061.051 71
18061.690 50
18062.328 34
18062.967 47
18063.606 55
18064.244 63
18064.883 58
18065.522 61
18066.161 61
18066.799 59
18067.438 76
18068.077 55
18068.716 60
18069.355 58
18069.993 47
18070.632 38
18071.271 42
18071.910 58
18072.549 40
18073.188 50
18073.827 58
18074.466 34
18075.104 43
18075.743 66
18076.382 79
18077.021 73
18077.660 74
18078.299 55
18078.938 58
18079.577 44
18080.216 46
18080.855 40
18081.494 42
18082.133 36
18082.772 39
18083.411 73
18084.050 60
18084.689 63
18085.328 56
18085.968 77
18086.607 70
18087.246 69
18087.885 59
18088.524 65
18089.163 56
18089.802 64
18090.442 47
18091.081 51
18091.720 48
18092.359 52
18092.998 43
18093.638 32
18094.277 49
18094.916 46
18095.555 40
18096.195 37
18096.834 47
18097.473 38
18098.113 43
18098.752 53
18099.391 60
18100.031 58
18100.670 58
18101.309 58
18101.949 39
18102.588 74
18103.228 74
18103.867 48
18104.506 54
18105.146 63
18105.785 55
18106.425 56
18107.064 43
18107.704 43
18108.343 57
18108.983 56
18109.622 40
18110.262 61
18110.901 53
18111.541 48
18112.180 54
18112.820 63
18113.460 41
18114.099 43
18114.739 53
18115.378 51
18116.018 49
18116.658 48
18117.297 40
18117.937 42
18118.577 55
18119.216 62
18119.856 59
18120.496 49
18121.136 59
18121.775 73
18122.415 74
18123.055 47
18123.695 39
18124.334 40
18124.974 32
18125.614 25
18126.254 31
18126.894 49
18127.533 46
18128.173 36
18128.813 37
18129.453 50
18130.093 55
18130.733 51
18131.373 40
18132.013 57
18132.652 57
18133.292 43
18133.932 58
18134.572 65
18135.212 46
18135.852 54
18136.492 47
18137.132 28
18137.772 42
18138.412 31
18139.052 55
18139.692 58
18140.332 69
18140.973 62
18141.613 61
18142.253 59
18142.893 53
18143.533 40
18144.173 50
18144.813 55
18145.453 52
18146.094 48
18146.734 37
18147.374 39
18148.014 42
18148.654 50
18149.294 49
18149.935 59
18150.575 47
18151.215 74
18151.855 66
18152.496 43
18153.136 51
18153.776 55
18154.417 46
18155.057 38
18155.697 43
18156.338 61
18156.978 51
18157.618 39
18158.259 45
18158.899 49
18159.540 27
18160.180 48
18160.820 61
18161.461 41
18162.101 36
18162.742 48
18163.382 56
18164.023 41
18164.663 33
18165.304 46
18165.944 44
18166.585 36
18167.225 42
18167.866 34
18168.506 33
18169.147 44
18169.787 41
18170.428 39
18171.069 38
18171.709 40
18172.350 31
18172.991 40
18173.631 54
18174.272 42
18174.913 33
18175.553 29
18176.194 32
18176.835 34
18177.475 46
18178.116 50
18178.757 62
18179.398 40
18180.038 35
18180.679 45
18181.320 42
18181.961 42
18182.601 36
18183.242 35
18183.883 50
18184.524 49
18185.165 53
18185.806 38
18186.447 34
18187.087 56
18187.728 58
18188.369 43
18189.010 42
18189.651 39
18190.292 41
18190.933 43
18191.574 42
18192.215 43
18192.856 46
18193.497 39
18194.138 39
18194.779 41
18195.420 59
18196.061 56
18196.702 58
18197.343 50
18197.984 37
18198.625 43
18199.266 40
18199.907 44
18200.549 43
18201.190 39
18201.831 65
18202.472 65
18203.113 50
18203.754 37
18204.396 48
18205.037 42
18205.678 34
18206.319 69
18206.960 59
18207.602 38
18208.243 36
18208.884 35
18209.526 24
18210.167 33
18210.808 51
18211.449 64
18212.091 55
18212.732 59
18213.373 47
18214.015 55
18214.656 53
18215.298 54
18215.939 49
18216.580 47
18217.222 51
18217.863 61
18218.505 67
18219.146 55
18219.788 48
18220.429 54
18221.070 50
18221.712 61
18222.353 51
18222.995 59
18223.637 56
18224.278 54
18224.920 54
18225.561 54
18226.203 51
18226.844 47
18227.486 54
18228.128 54
18228.769 64
18229.411 40
18230.052 44
18230.694 44
18231.336 43
18231.977 53
18232.619 55
18233.261 63
18233.903 65
18234.544 55
18235.186 61
18235.828 40
18236.469 40
18237.111 36
18237.753 44
18238.395 39
18239.037 54
18239.678 41
18240.320 40
18240.962 54
18241.604 54
18242.246 52
18242.888 50
18243.530 30
18244.171 29
18244.813 31
18245.455 41
18246.097 48
18246.739 41
18247.381 45
18248.023 49
18248.665 53
18249.307 39
18249.949 30
18250.591 33
18251.233 40
18251.875 37
18252.517 45
18253.159 48
18253.801 64
18254.443 57
18255.085 54
18255.727 43
18256.369 43
18257.012 45
18257.654 43
18258.296 30
18258.938 31
18259.580 38
18260.222 41
18260.865 62
18261.507 56
18262.149 57
18262.791 46
18263.433 49
18264.076 70
18264.718 74
18265.360 48
18266.002 47
18266.645 45
18267.287 45
18267.929 41
18268.572 35
18269.214 37
18269.856 47
18270.499 70
18271.141 84
18271.783 73
18272.426 67
18273.068 73
18273.711 60
18274.353 47
18274.995 61
18275.638 58
18276.280 48
18276.923 46
18277.565 38
18278.208 37
18278.850 37
18279.493 30
18280.135 36
18280.778 56
18281.420 53
18282.063 54
18282.705 43
18283.348 34
18283.991 30
18284.633 54
18285.276 62
18285.919 54
18286.561 39
18287.204 52
18287.846 61
18288.489 58
18289.132 47
18289.774 39
18290.417 40
18291.060 34
18291.703 48
18292.345 47
18292.988 47
18293.631 51
18294.274 47
18294.916 37
18295.559 42
18296.202 47
18296.845 41
18297.488 49
18298.131 47
18298.773 47
18299.416 42
18300.059 42
18300.702 39
18301.345 64
18301.988 58
18302.631 53
18303.274 53
18303.917 63
18304.560 60
18305.202 46
18305.845 50
18306.488 45
18307.131 41
18307.774 35
18308.417 42
18309.060 35
18309.704 55
18310.347 53
18310.990 54
18311.633 42
18312.276 46
18312.919 54
18313.562 44
18314.205 43
18314.848 35
18315.491 25
18316.135 31
18316.778 37
18317.421 49
18318.064 37
18318.707 47
18319.351 56
18319.994 46
18320.637 55
18321.280 50
18321.923 32
18322.567 34
18323.210 44
18323.853 43
18324.497 60
18325.140 50
18325.783 36
18326.427 49
18327.070 57
18327.713 46
18328.357 64
18329.000 72
18329.643 61
18330.287 66
18330.930 57
18331.574 54
18332.217 46
18332.861 41
18333.504 32
18334.148 29
18334.791 36
18335.434 45
18336.078 57
18336.722 61
18337.365 37
18338.009 32
18338.652 46
18339.296 58
18339.939 58
18340.583 60
18341.226 40
18341.870 44
18342.514 34
18343.157 71
18343.801 60
18344.445 50
18345.088 50
18345.732 47
18346.376 38
18347.019 43
18347.663 45
18348.307 38
18348.950 44
18349.594 39
18350.238 48
18350.882 49
18351.525 46
18352.169 53
18352.813 65
18353.457 60
18354.101 47
18354.745 45
18355.388 59
18356.032 43
18356.676 39
18357.320 27
18357.964 30
18358.608 37
18359.252 28
18359.896 45
18360.540 33
18361.183 36
18361.827 46
18362.471 64
18363.115 51
18363.759 59
18364.403 55
18365.047 49
18365.691 47
18366.335 39
18366.980 50
18367.624 65
18368.268 57
18368.912 58
18369.556 83
18370.200 55
18370.844 48
18371.488 52
18372.132 60
18372.776 50
18373.421 32
18374.065 31
18374.709 57
18375.353 56
18375.997 41
18376.642 29
18377.286 35
18377.930 44
18378.574 27
18379.219 29
18379.863 44
18380.507 33
18381.151 22
18381.796 43
18382.440 64
18383.084 57
18383.729 53
18384.373 63
18385.017 50
18385.662 41
18386.306 37
18386.951 34
18387.595 40
18388.239 36
18388.884 36
18389.528 38
18390.173 38
18390.817 41
18391.462 36
18392.106 32
18392.751 28
18393.395 36
18394.040 45
18394.684 41
18395.329 49
18395.973 42
18396.618 37
18397.262 42
18397.907 48
18398.552 45
18399.196 48
18399.841 55
18400.486 36
18401.130 38
18401.775 38
18402.419 50
18403.064 53
18403.709 36
18404.354 26
18404.998 40
18405.643 30
18406.288 15
18406.932 25
18407.577 37
18408.222 53
18408.867 46
18409.512 45
18410.156 42
18410.801 41
18411.446 42
18412.091 36
18412.736 42
18413.381 59
18414.025 56
18414.670 51
18415.315 51
18415.960 47
18416.605 55
18417.250 39
18417.895 43
18418.540 31
18419.185 28
18419.830 40
18420.475 54
18421.120 68
18421.765 51
18422.410 43
18423.055 44
18423.700 39
18424.345 33
18424.990 41
18425.635 56
18426.280 50
18426.925 35
18427.570 44
18428.215 41
18428.861 66
18429.506 52
18430.151 39
18430.796 35
18431.441 40
18432.086 49
18432.732 43
18433.377 51
18434.022 38
18434.667 66
18435.313 60
18435.958 56
18436.603 56
18437.248 45
18437.894 53
18438.539 51
18439.184 39
18439.830 39
18440.475 40
18441.120 39
18441.766 40
18442.411 45
18443.056 39
18443.702 44
18444.347 56
18444.993 65
18445.638 46
18446.283 40
18446.929 42
18447.574 47
18448.220 62
18448.865 77
18449.511 46
18450.156 32
18450.802 41
18451.447 60
18452.093 54
18452.738 66
18453.384 54
18454.030 54
18454.675 59
18455.321 61
18455.966 51
18456.612 48
18457.258 54
18457.903 48
18458.549 49
18459.194 32
18459.840 39
18460.486 34
18461.132 36
18461.777 40
18462.423 54
18463.069 45
18463.714 49
18464.360 49
18465.006 67
18465.652 59
18466.298 45
18466.943 49
18467.589 54
18468.235 47
18468.881 30
18469.527 39
18470.172 46
18470.818 25
18471.464 24
18472.110 39
18472.756 42
18473.402 47
18474.048 49
18474.694 36
18475.340 43
18475.986 39
18476.632 34
18477.278 36
18477.924 28
18478.570 52
18479.216 45
18479.862 54
18480.508 49
18481.154 55
18481.800 50
18482.446 50
18483.092 50
18483.738 48
18484.384 57
18485.030 56
18485.676 37
18486.322 31
18486.969 42
18487.615 34
18488.261 37
18488.907 41
18489.553 37
18490.200 28
18490.846 28
18491.492 54
18492.138 54
18492.784 28
18493.431 38
18494.077 21
18494.723 22
18495.370 32
18496.016 48
18496.662 50
18497.309 56
18497.955 51
18498.601 40
18499.248 39
18499.894 33
18500.540 39
18501.187 38
18501.833 31
18502.480 26
18503.126 40
18503.772 27
18504.419 24
18505.065 34
18505.712 47
18506.358 51
18507.005 46
18507.651 53
18508.298 56
18508.944 29
18509.591 22
18510.237 20
18510.884 35
18511.531 36
18512.177 53
18512.824 59
18513.470 40
18514.117 49
18514.764 49
18515.410 27
18516.057 47
18516.704 53
18517.350 60
18517.997 51
18518.644 47
18519.290 64
18519.937 51
18520.584 41
18521.231 32
18521.877 29
18522.524 30
18523.171 12
18523.818 22
18524.465 57
18525.111 61
18525.758 53
18526.405 69
18527.052 47
18527.699 62
18528.346 48
18528.992 46
18529.639 44
18530.286 54
18530.933 32
18531.580 38
18532.227 32
18532.874 44
18533.521 53
18534.168 39
18534.815 56
18535.462 60
18536.109 54
18536.756 73
18537.403 67
18538.050 47
18538.697 40
18539.344 45
18539.991 51
18540.638 52
18541.285 42
18541.932 45
18542.580 44
18543.227 28
18543.874 43
18544.521 50
18545.168 43
18545.815 40
18546.463 37
18547.110 32
18547.757 20
18548.404 37
18549.051 43
18549.699 41
18550.346 50
18550.993 76
18551.640 55
18552.288 42
18552.935 49
18553.582 40
18554.230 50
18554.877 43
18555.524 45
18556.172 62
18556.819 48
18557.466 50
18558.114 58
18558.761 53
18559.409 42
18560.056 42
18560.703 34
18561.351 37
18561.998 47
18562.646 61
18563.293 45
18563.941 43
18564.588 40
18565.236 28
18565.883 21
18566.531 38
18567.178 43
18567.826 55
18568.474 44
18569.121 37
18569.769 34
18570.416 26
18571.064 38
18571.712 32
18572.359 43
18573.007 38
18573.655 42
18574.302 40
18574.950 32
18575.598 40
18576.245 43
18576.893 41
18577.541 31
18578.188 47
18578.836 48
18579.484 41
18580.132 39
18580.780 40
18581.427 48
18582.075 36
18582.723 22
18583.371 46
18584.019 47
18584.666 49
18585.314 56
18585.962 43
18586.610 46
18587.258 43
18587.906 44
18588.554 46
18589.202 34
18589.850 28
18590.498 39
18591.146 45
18591.794 67
18592.442 40
18593.090 37
18593.738 31
18594.386 38
18595.034 34
18595.682 41
18596.330 63
18596.978 53
18597.626 58
18598.274 62
18598.922 55
18599.570 36
18600.218 29
18600.866 31
18601.515 42
18602.163 71
18602.811 53
18603.459 65
18604.107 50
18604.756 37
18605.404 26
18606.052 33
18606.700 55
18607.348 53
18607.997 32
18608.645 50
18609.293 32
18609.942 28
18610.590 36
18611.238 45
18611.886 41
18612.535 35
18613.183 33
18613.832 46
18614.480 52
18615.128 50
18615.777 38
18616.425 35
18617.073 23
18617.722 43
18618.370 49
18619.019 50
18619.667 60
18620.316 40
18620.964 27
18621.613 48
18622.261 50
18622.910 41
18623.558 39
18624.207 48
18624.855 51
18625.504 51
18626.153 56
18626.801 32
18627.450 49
18628.098 54
18628.747 60
18629.396 48
18630.044 39
18630.693 41
18631.342 40
18631.990 38
18632.639 61
18633.288 40
18633.936 36
18634.585 38
18635.234 39
18635.883 44
18636.531 41
18637.180 39
18637.829 51
18638.478 57
18639.126 46
18639.775 50
18640.424 45
18641.073 45
18641.722 51
18642.371 64
18643.019 56
18643.668 43
18644.317 54
18644.966 42
18645.615 26
18646.264 22
18646.913 30
18647.562 40
18648.211 46
18648.860 45
18649.509 49
18650.158 38
18650.807 47
18651.456 59
18652.105 39
18652.754 40
18653.403 43
18654.052 27
18654.701 33
18655.350 24
18655.999 43
18656.648 41
18657.297 37
18657.947 36
18658.596 35
18659.245 23
18659.894 38
18660.543 26
18661.192 35
18661.842 37
18662.491 43
18663.140 47
18663.789 68
18664.438 56
18665.088 38
18665.737 35
18666.386 25
18667.036 28
18667.685 40
18668.334 41
18668.983 45
18669.633 58
18670.282 39
18670.931 48
18671.581 51
18672.230 54
18672.880 47
18673.529 37
18674.178 43
18674.828 41
18675.477 40
18676.127 50
18676.776 54
18677.426 40
18678.075 40
18678.725 31
18679.374 21
18680.024 14
18680.673 28
18681.323 46
18681.972 57
18682.622 63
18683.271 47
18683.921 40
18684.571 50
18685.220 43
18685.870 30
18686.519 32
18687.169 44
18687.819 31
18688.468 46
18689.118 42
18689.768 37
18690.417 41
18691.067 47
18691.717 50
18692.367 47
18693.016 36
18693.666 33
18694.316 38
18694.966 44
18695.615 53
18696.265 52
18696.915 41
18697.565 45
18698.215 36
18698.864 31
18699.514 23
18700.164 39
18700.814 47
18701.464 25
18702.114 23
18702.764 38
18703.414 39
18704.064 46
18704.713 44
18705.363 44
18706.013 36
18706.663 20
18707.313 30
18707.963 37
18708.613 48
18709.263 51
18709.913 43
18710.563 31
18711.214 37
18711.864 48
18712.514 50
18713.164 40
18713.814 28
18714.464 27
18715.114 26
18715.764 25
18716.414 50
18717.064 58
18717.715 49
18718.365 39
18719.015 58
18719.665 54
18720.315 33
18720.966 29
18721.616 40
18722.266 52
18722.916 51
18723.567 41
18724.217 64
18724.867 45
18725.518 37
18726.168 49
18726.818 51
18727.469 48
18728.119 42
18728.769 32
18729.420 40
18730.070 51
18730.720 41
18731.371 36
18732.021 28
18732.672 39
18733.322 37
18733.973 31
18734.623 49
18735.273 60
18735.924 49
18736.574 35
18737.225 32
18737.875 56
18738.526 47
18739.177 48
18739.827 51
18740.478 51
18741.128 40
18741.779 39
18742.429 40
18743.080 33
18743.731 34
18744.381 29
18745.032 38
18745.683 29
18746.333 73
18746.984 64
18747.635 52
18748.285 55
18748.936 32
18749.587 46
18750.237 59
18750.888 63
18751.539 58
18752.190 46
18752.840 39
18753.491 30
18754.142 29
18754.793 21
18755.444 34
18756.095 36
18756.745 39
18757.396 46
18758.047 51
18758.698 27
18759.349 39
18760.000 41
18760.651 46
18761.302 49
18761.953 57
18762.603 49
18763.254 42
18763.905 33
18764.556 33
18765.207 38
18765.858 46
18766.509 48
18767.160 36
18767.811 40
18768.463 46
18769.114 47
18769.765 48
18770.416 43
18771.067 38
18771.718 42
18772.369 34
18773.020 31
18773.671 37
18774.322 45
18774.974 34
18775.625 39
18776.276 47
18776.927 40
18777.578 40
18778.230 46
18778.881 63
18779.532 55
18780.183 33
18780.835 24
18781.486 27
18782.137 30
18782.788 29
18783.440 26
18784.091 30
18784.742 44
18785.394 36
18786.045 37
18786.696 47
18787.348 34
18787.999 43
18788.651 36
18789.302 26
18789.953 30
18790.605 38
18791.256 42
18791.908 39
18792.559 32
18793.211 26
18793.862 30
18794.514 41
18795.165 44
18795.817 44
18796.468 29
18797.120 28
18797.771 43
18798.423 27
18799.075 26
18799.726 42
18800.378 42
18801.029 30
18801.681 31
18802.333 20
18802.984 30
18803.636 57
18804.288 66
18804.939 52
18805.591 60
18806.243 45
18806.894 30
18807.546 34
18808.198 41
18808.850 41
18809.501 44
18810.153 29
18810.805 37
18811.457 35
18812.108 40
18812.760 49
18813.412 32
18814.064 38
18814.716 53
18815.368 54
18816.020 37
18816.671 36
18817.323 34
18817.975 33
18818.627 37
18819.279 46
18819.931 56
18820.583 39
18821.235 38
18821.887 34
18822.539 30
18823.191 28
18823.843 21
18824.495 20
18825.147 15
18825.799 22
18826.451 31
18827.103 44
18827.755 49
18828.407 57
18829.059 54
18829.711 56
18830.364 35
18831.016 55
18831.668 38
18832.320 36
18832.972 33
18833.624 36
18834.277 40
18834.929 57
18835.581 37
18836.233 59
18836.885 58
18837.538 44
18838.190 41
18838.842 43
18839.494 30
18840.147 33
18840.799 34
18841.451 33
18842.104 23
18842.756 20
18843.408 35
18844.061 39
18844.713 43
18845.365 57
18846.018 58
18846.670 35
18847.323 34
18847.975 43
18848.628 42
18849.280 38
18849.932 30
18850.585 37
18851.237 29
18851.890 28
18852.542 37
18853.195 44
18853.847 37
18854.500 24
18855.153 24
18855.805 25
18856.458 32
18857.110 25
18857.763 25
18858.415 28
18859.068 31
18859.721 25
18860.373 43
18861.026 70
18861.679 49
18862.331 40
18862.984 44
18863.637 31
18864.289 39
18864.942 49
18865.595 46
18866.248 47
18866.900 40
18867.553 34
18868.206 33
18868.859 42
18869.511 40
18870.164 58
18870.817 60
18871.470 59
18872.123 54
18872.776 54
18873.429 53
18874.081 56
18874.734 56
18875.387 35
18876.040 37
18876.693 47
18877.346 27
18877.999 27
18878.652 26
18879.305 34
18879.958 54
18880.611 49
18881.264 29
18881.917 42
18882.570 30
18883.223 31
18883.876 28
18884.529 33
18885.182 23
18885.835 22
18886.488 30
18887.141 38
18887.794 64
18888.448 48
18889.101 56
18889.754 39
18890.407 31
18891.060 42
18891.713 45
18892.367 36
18893.020 42
18893.673 32
18894.326 27
18894.979 25
18895.633 33
18896.286 24
18896.939 24
18897.593 24
18898.246 49
18898.899 41
18899.552 40
18900.206 48
18900.859 46
18901.512 49
18902.166 54
18902.819 34
18903.473 39
18904.126 49
18904.779 33
18905.433 23
18906.086 21
18906.740 24
18907.393 38
18908.047 52
18908.700 43
18909.354 45
18910.007 45
18910.661 55
18911.314 65
18911.968 61
18912.621 55
18913.275 32
18913.928 39
18914.582 32
18915.235 21
18915.889 24
18916.543 36
18917.196 35
18917.850 42
18918.504 37
18919.157 29
18919.811 44
18920.465 41
18921.118 29
18921.772 40
18922.426 68
18923.079 48
18923.733 46
18924.387 40
18925.041 41
18925.694 28
18926.348 36
18927.002 44
18927.656 49
18928.310 70
18928.963 44
18929.617 41
18930.271 38
18930.925 58
18931.579 55
18932.233 41
18932.887 39
18933.541 29
18934.194 29
18934.848 24
18935.502 27
18936.156 33
18936.810 47
18937.464 31
18938.118 44
18938.772 26
18939.426 21
18940.080 28
18940.734 39
18941.388 35
18942.042 56
18942.696 44
18943.350 49
18944.005 44
18944.659 53
18945.313 46
18945.967 38
18946.621 34
18947.275 23
18947.929 36
18948.583 39
18949.238 34
18949.892 45
18950.546 35
18951.200 36
18951.854 32
18952.509 48
18953.163 41
18953.817 49
18954.471 48
18955.126 39
18955.780 43
18956.434 43
18957.089 33
18957.743 46
18958.397 43
18959.052 28
18959.706 36
18960.360 61
18961.015 65
18961.669 50
18962.324 35
18962.978 34
18963.632 29
18964.287 37
18964.941 31
18965.596 26
18966.250 35
18966.905 37
18967.559 28
18968.214 26
18968.868 29
18969.523 28
18970.177 23
18970.832 25
18971.486 41
18972.141 59
18972.795 52
18973.450 39
18974.105 39
18974.759 31
18975.414 45
18976.069 34
18976.723 42
18977.378 40
18978.033 30
18978.687 28
18979.342 25
18979.997 22
18980.651 23
18981.306 41
18981.961 45
18982.616 32
18983.270 34
18983.925 27
18984.580 24
18985.235 25
18985.890 32
18986.544 40
18987.199 40
18987.854 32
18988.509 32
18989.164 39
18989.819 43
18990.473 38
18991.128 32
18991.783 25
18992.438 28
18993.093 22
18993.748 33
18994.403 35
18995.058 23
18995.713 57
18996.368 30
18997.023 37
18997.678 47
18998.333 38
18998.988 24
18999.643 25
19000.298 21
19000.953 21
19001.608 19
19002.263 39
19002.918 31
19003.574 36
19004.229 22
19004.884 23
19005.539 27
19006.194 23
19006.849 23
19007.505 20
19008.160 27
19008.815 39
19009.470 51
19010.125 58
19010.781 54
19011.436 43
19012.091 39
19012.746 25
19013.402 18
19014.057 27
19014.712 30
19015.368 14
19016.023 30
19016.678 33
19017.334 31
19017.989 43
19018.644 44
19019.300 33
19019.955 42
19020.611 40
19021.266 30
19021.921 35
19022.577 33
19023.232 41
19023.888 46
19024.543 38
19025.199 39
19025.854 30
19026.510 47
19027.165 46
19027.821 45
19028.476 44
19029.132 40
19029.787 34
19030.443 32
19031.099 43
19031.754 49
19032.410 43
19033.065 52
19033.721 52
19034.377 58
19035.032 51
19035.688 30
19036.344 20
19036.999 22
19037.655 44
19038.311 60
19038.966 46
19039.622 47
19040.278 41
19040.934 34
19041.589 25
19042.245 25
19042.901 30
19043.557 34
19044.213 28
19044.869 28
19045.524 15
19046.180 33
19046.836 45
19047.492 38
19048.148 36
19048.804 29
19049.460 48
19050.116 50
19050.771 39
19051.427 48
19052.083 52
19052.739 54
19053.395 41
19054.051 28
19054.707 22
19055.363 32
19056.019 33
19056.675 45
19057.331 38
19057.987 52
19058.643 80
19059.300 60
19059.956 45
19060.612 38
19061.268 47
19061.924 39
19062.580 20
19063.236 26
19063.892 21
19064.548 23
19065.205 32
19065.861 51
19066.517 35
19067.173 34
19067.829 35
19068.486 27
19069.142 38
19069.798 30
19070.454 43
19071.111 47
19071.767 46
19072.423 37
19073.080 40
19073.736 34
19074.392 34
19075.049 45
19075.705 57
19076.361 49
19077.018 37
19077.674 28
19078.331 53
19078.987 49
19079.643 53
19080.300 61
19080.956 41
19081.613 30
19082.269 27
19082.926 22
19083.582 37
19084.239 38
19084.895 38
19085.552 41
19086.208 34
19086.865 34
19087.521 64
19088.178 59
19088.834 32
19089.491 32
19090.148 34
19090.804 39
19091.461 40
19092.118 52
19092.774 55
19093.431 43
19094.088 29
19094.744 47
19095.401 48
19096.058 49
19096.714 40
19097.371 48
19098.028 38
19098.685 56
19099.341 46
19099.998 42
19100.655 43
19101.312 60
19101.968 50
19102.625 39
19103.282 31
19103.939 24
19104.596 36
19105.253 21
19105.910 28
19106.566 21
19107.223 17
19107.880 30
19108.537 44
19109.194 26
19109.851 16
19110.508 21
19111.165 17
19111.822 28
19112.479 27
19113.136 23
19113.793 21
19114.450 25
19115.107 29
19115.764 43
19116.421 42
19117.078 27
19117.735 30
19118.392 20
19119.049 20
19119.707 31
19120.364 40
19121.021 41
19121.678 52
19122.335 47
19122.992 64
19123.649 46
19124.307 30
19124.964 27
19125.621 43
19126.278 52
19126.936 43
19127.593 59
19128.250 62
19128.907 47
19129.565 37
19130.222 34
19130.879 31
19131.536 24
19132.194 17
19132.851 22
19133.509 27
19134.166 27
19134.823 20
19135.481 17
19136.138 40
19136.795 41
19137.453 41
19138.110 33
19138.768 34
19139.425 25
19140.083 23
19140.740 22
19141.398 37
19142.055 33
19142.713 37
19143.370 47
19144.028 48
19144.685 50
19145.343 30
19146.000 31
19146.658 41
19147.315 36
19147.973 30
19148.631 50
19149.288 38
19149.946 19
19150.604 25
19151.261 30
19151.919 51
19152.577 37
19153.234 19
19153.892 19
19154.550 42
19155.207 52
19155.865 29
19156.523 30
19157.181 29
19157.838 40
19158.496 37
19159.154 26
19159.812 31
19160.470 23
19161.127 30
19161.785 35
19162.443 34
19163.101 29
19163.759 26
19164.417 25
19165.075 29
19165.732 45
19166.390 30
19167.048 30
19167.706 17
19168.364 22
19169.022 36
19169.680 34
19170.338 28
19170.996 26
19171.654 37
19172.312 43
19172.970 41
19173.628 29
19174.286 28
19174.944 41
19175.602 35
19176.260 33
19176.919 53
19177.577 34
19178.235 33
19178.893 41
19179.551 30
19180.209 31
19180.867 40
19181.525 29
19182.184 34
19182.842 41
19183.500 33
19184.158 47
19184.817 29
19185.475 33
19186.133 50
19186.791 31
19187.450 45
19188.108 37
19188.766 29
19189.424 28
19190.083 15
19190.741 43
19191.399 35
19192.058 43
19192.716 35
19193.375 40
19194.033 33
19194.691 36
19195.350 34
19196.008 43
19196.667 30
19197.325 26
19197.983 32
19198.642 32
19199.300 30
19199.959 52
19200.617 34
19201.276 36
19201.934 37
19202.593 33
19203.252 33
19203.910 37
19204.569 55
19205.227 65
19205.886 41
19206.544 34
19207.203 45
19207.862 61
19208.520 45
19209.179 39
19209.838 41
19210.496 46
19211.155 47
19211.814 24
19212.472 19
19213.131 25
19213.790 48
19214.449 60
19215.107 55
19215.766 55
19216.425 53
19217.084 49
19217.742 42
19218.401 32
19219.060 48
19219.719 47
19220.378 45
19221.037 39
19221.695 34
19222.354 32
19223.013 38
19223.672 46
19224.331 57
19224.990 52
19225.649 32
19226.308 29
19226.967 26
19227.626 18
19228.285 32
19228.944 24
19229.603 20
19230.262 26
19230.921 24
19231.580 28
19232.239 35
19232.898 63
19233.557 51
19234.216 33
19234.875 21
19235.534 28
19236.193 20
19236.852 19
19237.512 36
19238.171 41
19238.830 36
19239.489 37
19240.148 29
19240.807 32
19241.467 35
19242.126 41
19242.785 44
19243.444 34
19244.103 34
19244.763 44
19245.422 40
19246.081 30
19246.741 27
19247.400 29
19248.059 30
19248.719 30
19249.378 34
19250.037 29
19250.697 35
19251.356 29
19252.015 39
19252.675 37
19253.334 37
19253.994 32
19254.653 33
19255.312 32
19255.972 28
19256.631 20
19257.291 38
19257.950 57
19258.610 40
19259.269 35
19259.929 31
19260.588 33
19261.248 35
19261.907 22
19262.567 26
19263.227 31
19263.886 42
19264.546 42
19265.205 32
19265.865 33
19266.525 28
19267.184 35
19267.844 55
19268.504 42
19269.163 37
19269.823 30
19270.483 35
19271.142 42
19271.802 36
19272.462 36
19273.121 37
19273.781 27
19274.441 27
19275.101 43
19275.761 39
19276.420 25
19277.080 16
19277.740 21
19278.400 18
19279.060 24
19279.720 20
19280.379 29
19281.039 30
19281.699 31
19282.359 35
19283.019 34
19283.679 39
19284.339 37
19284.999 45
19285.659 43
19286.319 44
19286.979 31
19287.639 35
19288.299 33
19288.959 29
19289.619 52
19290.279 62
19290.939 38
19291.599 32
19292.259 32
19292.919 30
19293.579 46
19294.239 55
19294.899 46
19295.559 42
19296.220 43
19296.880 50
19297.540 34
19298.200 28
19298.860 26
19299.520 31
19300.181 28
19300.841 22
19301.501 31
19302.161 43
19302.822 45
19303.482 40
19304.142 54
19304.802 42
19305.463 33
19306.123 41
19306.783 26
19307.444 31
19308.104 28
19308.764 42
19309.425 48
19310.085 50
19310.745 43
19311.406 35
19312.066 28
19312.727 17
19313.387 17
19314.048 28
19314.708 31
19315.369 35
19316.029 26
19316.689 23
19317.350 37
19318.010 35
19318.671 34
19319.332 34
19319.992 31
19320.653 34
19321.313 35
19321.974 36
19322.634 35
19323.295 40
19323.956 40
19324.616 24
19325.277 30
19325.938 34
19326.598 25
19327.259 33
19327.920 40
19328.580 31
19329.241 19
19329.902 25
19330.562 51
19331.223 55
19331.884 53
19332.545 38
19333.205 44
19333.866 56
19334.527 38
19335.188 50
19335.849 44
19336.509 49
19337.170 54
19337.831 42
19338.492 30
19339.153 27
19339.814 27
19340.475 43
19341.135 37
19341.796 26
19342.457 25
19343.118 28
19343.779 25
19344.440 26
19345.101 25
19345.762 34
19346.423 49
19347.084 46
19347.745 34
19348.406 47
19349.067 39
19349.728 38
19350.389 42
19351.050 38
19351.712 35
19352.373 18
19353.034 25
19353.695 34
19354.356 33
19355.017 27
19355.678 38
19356.339 35
19357.001 50
19357.662 34
19358.323 23
19358.984 39
19359.645 36
19360.307 36
19360.968 39
19361.629 32
19362.290 49
19362.952 47
19363.613 39
19364.274 34
19364.936 21
19365.597 26
19366.258 47
19366.920 33
19367.581 43
19368.242 26
19368.904 29
19369.565 24
19370.227 31
19370.888 60
19371.549 54
19372.211 51
19372.872 35
19373.534 36
19374.195 39
19374.857 27
19375.518 36
19376.180 43
19376.841 47
19377.503 44
19378.164 44
19378.826 37
19379.487 23
19380.149 31
19380.811 32
19381.472 38
19382.134 54
19382.795 51
19383.457 32
19384.119 24
19384.780 25
19385.442 24
19386.104 34
19386.765 38
19387.427 36
19388.089 34
19388.750 45
19389.412 35
19390.074 25
19390.736 26
19391.397 33
19392.059 28
19392.721 18
19393.383 26
19394.045 38
19394.706 34
19395.368 43
19396.030 35
19396.692 51
19397.354 44
19398.016 27
19398.678 22
19399.339 28
19400.001 49
19400.663 51
19401.325 42
19401.987 33
19402.649 28
19403.311 20
19403.973 19
19404.635 27
19405.297 36
19405.959 31
19406.621 23
19407.283 26
19407.945 28
19408.607 31
19409.269 33
19409.931 39
19410.593 30
19411.256 21
19411.918 28
19412.580 32
19413.242 46
19413.904 41
19414.566 42
19415.228 42
19415.891 43
19416.553 23
19417.215 17
19417.877 29
19418.539 23
19419.202 19
19419.864 19
19420.526 18
19421.188 19
19421.851 22
19422.513 25
19423.175 26
19423.838 31
19424.500 32
19425.162 24
19425.825 24
19426.487 31
19427.149 40
19427.812 41
19428.474 46
19429.137 40
19429.799 22
19430.461 15
19431.124 28
19431.786 35
19432.449 36
19433.111 32
19433.774 27
19434.436 33
19435.099 29
19435.761 31
19436.424 36
19437.086 26
19437.749 27
19438.412 27
19439.074 51
19439.737 38
19440.399 37
19441.062 29
19441.725 20
19442.387 9
19443.050 20
19443.712 25
19444.375 40
19445.038 42
19445.701 38
19446.363 27
19447.026 31
19447.689 23
19448.351 15
19449.014 20
19449.677 20
19450.340 30
19451.002 26
19451.665 22
19452.328 19
19452.991 18
19453.654 17
19454.317 23
19454.979 19
19455.642 23
19456.305 28
19456.968 27
19457.631 25
19458.294 26
19458.957 28
19459.620 31
19460.283 23
19460.945 36
19461.608 31
19462.271 31
19462.934 40
19463.597 34
19464.260 33
19464.923 19
19465.586 25
19466.250 36
19466.913 38
19467.576 30
19468.239 34
19468.902 35
19469.565 33
19470.228 29
19470.891 48
19471.554 40
19472.217 26
19472.881 22
19473.544 25
19474.207 28
19474.870 20
19475.533 40
19476.196 31
19476.860 48
19477.523 41
19478.186 39
19478.849 17
19479.513 18
19480.176 20
19480.839 40
19481.503 26
19482.166 28
19482.829 33
19483.493 31
19484.156 20
19484.819 20
19485.483 31
19486.146 36
19486.809 39
19487.473 24
19488.136 27
19488.800 50
19489.463 45
19490.126 31
19490.790 37
19491.453 46
19492.117 46
19492.780 38
19493.444 31
19494.107 34
19494.771 37
19495.434 37
19496.098 39
19496.762 21
19497.425 19
19498.089 11
19498.752 37
19499.416 55
19500.080 42
19500.743 39
19501.407 31
19502.070 16
19502.734 21
19503.398 32
19504.061 34
19504.725 32
19505.389 35
19506.053 47
19506.716 45
19507.380 40
19508.044 34
19508.708 46
19509.371 46
19510.035 36
19510.699 31
19511.363 30
19512.027 31
19512.690 24
19513.354 26
19514.018 28
19514.682 18
19515.346 18
19516.010 38
19516.674 46
19517.338 39
19518.001 28
19518.665 19
19519.329 16
19519.993 19
19520.657 23
19521.321 31
19521.985 49
19522.649 48
19523.313 36
19523.977 38
19524.641 37
19525.305 35
19525.969 45
19526.633 26
19527.298 22
19527.962 24
19528.626 23
19529.290 26
19529.954 23
19530.618 34
19531.282 27
19531.946 16
19532.611 38
19533.275 44
19533.939 37
19534.603 33
19535.267 31
19535.932 30
19536.596 30
19537.260 19
19537.924 20
19538.589 18
19539.253 35
19539.917 37
19540.581 31
19541.246 42
19541.910 36
19542.574 30
19543.239 25
19543.903 28
19544.568 21
19545.232 20
19545.896 39
19546.561 44
19547.225 41
19547.890 33
19548.554 42
19549.218 45
19549.883 33
19550.547 22
19551.212 23
19551.876 31
19552.541 21
19553.205 21
19553.870 30
19554.534 45
19555.199 32
19555.864 32
19556.528 25
19557.193 28
19557.857 31
19558.522 28
19559.187 36
19559.851 27
19560.516 32
19561.181 27
19561.845 18
19562.510 22
19563.175 22
19563.839 23
19564.504 29
19565.169 26
19565.833 25
19566.498 24
19567.163 24
19567.828 28
19568.492 47
19569.157 46
19569.822 40
19570.487 37
19571.152 31
19571.817 30
19572.481 36
19573.146 33
19573.811 42
19574.476 44
19575.141 51
19575.806 28
19576.471 21
19577.136 26
19577.801 40
19578.466 36
19579.130 34
19579.795 48
19580.460 42
19581.125 33
19581.790 27
19582.455 22
19583.120 30
19583.786 35
19584.451 38
19585.116 20
19585.781 26
19586.446 28
19587.111 27
19587.776 32
19588.441 27
19589.106 24
19589.771 38
19590.437 22
19591.102 15
19591.767 31
19592.432 31
19593.097 25
19593.762 28
19594.428 24
19595.093 35
19595.758 39
19596.423 35
19597.089 39
19597.754 32
19598.419 31
19599.085 47
19599.750 36
19600.415 21
19601.081 27
19601.746 42
19602.411 26
19603.077 25
19603.742 29
19604.407 46
19605.073 44
19605.738 32
19606.404 37
19607.069 18
19607.734 18
19608.400 20
19609.065 33
19609.731 38
19610.396 28
19611.062 30
19611.727 28
19612.393 25
19613.058 30
19613.724 18
19614.390 26
19615.055 27
19615.721 34
19616.386 35
19617.052 20
19617.717 18
19618.383 21
19619.049 20
19619.714 19
19620.380 29
19621.046 40
19621.711 37
19622.377 30
19623.043 36
19623.709 30
19624.374 36
19625.040 37
19625.706 30
19626.372 22
19627.037 25
19627.703 25
19628.369 33
19629.035 26
19629.700 38
19630.366 30
19631.032 40
19631.698 33
19632.364 22
19633.030 16
19633.696 22
19634.362 31
19635.027 21
19635.693 21
19636.359 24
19637.025 19
19637.691 32
19638.357 31
19639.023 19
19639.689 28
19640.355 37
19641.021 54
19641.687 36
19642.353 34
19643.019 38
19643.685 45
19644.351 31
19645.017 25
19645.684 13
19646.350 22
19647.016 21
19647.682 29
19648.348 22
19649.014 22
19649.680 19
19650.346 8
19651.013 17
19651.679 21
19652.345 19
19653.011 14
19653.677 23
19654.344 29
19655.010 36
19655.676 33
19656.342 41
19657.009 21
19657.675 25
19658.341 30
19659.008 30
19659.674 26
19660.340 16
19661.007 21
19661.673 36
19662.339 42
19663.006 33
19663.672 34
19664.339 30
19665.005 33
19665.671 29
19666.338 23
19667.004 15
19667.671 21
19668.337 23
19669.004 19
19669.670 26
19670.337 27
19671.003 34
19671.670 32
19672.336 21
19673.003 30
19673.669 50
19674.336 48
19675.003 55
19675.669 39
19676.336 37
19677.002 31
19677.669 22
19678.336 26
19679.002 28
19679.669 22
19680.336 26
19681.002 54
19681.669 52
19682.336 33
19683.003 46
19683.669 38
19684.336 37
19685.003 48
19685.670 48
19686.336 49
19687.003 39
19687.670 27
19688.337 31
19689.004 22
19689.670 31
19690.337 46
19691.004 29
19691.671 34
19692.338 60
19693.005 60
19693.672 61
19694.339 40
19695.005 33
19695.672 41
19696.339 28
19697.006 33
19697.673 39
19698.340 36
19699.007 28
19699.674 24
19700.341 36
19701.008 29
19701.675 36
19702.342 34
19703.009 34
19703.677 23
19704.344 37
19705.011 61
19705.678 46
19706.345 34
19707.012 31
19707.679 27
19708.346 32
19709.013 41
19709.681 48
19710.348 37
19711.015 28
19711.682 34
19712.349 19
19713.017 20
19713.684 24
19714.351 30
19715.018 31
19715.686 17
19716.353 20
19717.020 26
19717.688 16
19718.355 32
19719.022 25
19719.690 23
19720.357 25
19721.024 24
19721.692 45
19722.359 65
19723.027 50
19723.694 52
19724.361 37
19725.029 38
19725.696 29
19726.364 41
19727.031 45
19727.699 42
19728.366 34
19729.034 45
19729.701 39
19730.369 29
19731.036 24
19731.704 41
19732.371 35
19733.039 34
19733.706 32
19734.374 32
19735.042 26
19735.709 27
19736.377 23
19737.044 21
19737.712 14
19738.380 29
19739.047 54
19739.715 55
19740.383 52
19741.051 36
19741.718 22
19742.386 14
19743.054 14
19743.721 24
19744.389 23
19745.057 15
19745.725 20
19746.393 14
19747.060 12
19747.728 10
19748.396 28
19749.064 23
19749.732 25
19750.400 24
19751.067 24
19751.735 47
19752.403 47
19753.071 49
19753.739 50
19754.407 38
19755.075 49
19755.743 42
19756.411 40
19757.079 28
19757.747 16
19758.415 29
19759.083 26
19759.751 25
19760.419 43
19761.087 39
19761.755 40
19762.423 28
19763.091 18
19763.759 27
19764.427 27
19765.095 22
19765.764 27
19766.432 35
19767.100 22
19767.768 28
19768.436 33
19769.104 26
19769.773 32
19770.441 28
19771.109 24
19771.777 23
19772.445 26
19773.114 22
19773.782 15
19774.450 18
19775.118 49
19775.787 54
19776.455 33
19777.123 25
19777.792 25
19778.460 27
19779.128 31
19779.797 27
19780.465 30
19781.133 17
19781.802 26
19782.470 21
19783.139 39
19783.807 36
19784.476 20
19785.144 21
19785.812 32
19786.481 46
19787.149 39
19787.818 32
19788.486 26
19789.155 32
19789.823 22
19790.492 23
19791.161 21
19791.829 18
19792.498 17
19793.166 21
19793.835 29
19794.503 31
19795.172 22
19795.841 30
19796.509 42
19797.178 36
19797.847 32
19798.515 20
19799.184 36
19799.853 51
19800.521 26
19801.190 22
19801.859 26
19802.528 32
19803.196 31
19803.865 23
19804.534 27
19805.203 26
19805.872 33
19806.540 28
19807.209 33
19807.878 35
19808.547 40
19809.216 26
19809.885 29
19810.553 38
19811.222 21
19811.891 21
19812.560 20
19813.229 30
19813.898 33
19814.567 42
19815.236 36
19815.905 34
19816.574 36
19817.243 30
19817.912 35
19818.581 32
19819.250 22
19819.919 20
19820.588 27
19821.257 25
19821.926 34
19822.595 38
19823.264 51
19823.933 44
19824.602 42
19825.272 45
19825.941 66
19826.610 55
19827.279 60
19827.948 50
19828.617 30
19829.287 22
19829.956 23
19830.625 23
19831.294 22
19831.963 23
19832.633 24
19833.302 24
19833.971 22
19834.641 38
19835.310 48
19835.979 39
19836.648 20
19837.318 33
19837.987 23
19838.657 19
19839.326 18
19839.995 24
19840.665 35
19841.334 27
19842.003 26
19842.673 22
19843.342 14
19844.012 27
19844.681 20
19845.351 37
19846.020 30
19846.690 17
19847.359 26
19848.029 28
19848.698 30
19849.368 37
19850.037 42
19850.707 55
19851.376 59
19852.046 47
19852.716 52
19853.385 39
19854.055 53
19854.724 59
19855.394 45
19856.064 41
19856.733 36
19857.403 27
19858.073 40
19858.742 35
19859.412 42
19860.082 36
19860.751 29
19861.421 28
19862.091 29
19862.761 18
19863.430 24
19864.100 24
19864.770 44
19865.440 44
19866.110 29
19866.780 25
19867.449 22
19868.119 49
19868.789 57
19869.459 45
19870.129 44
19870.799 50
19871.469 55
19872.139 27
19872.808 32
19873.478 29
19874.148 19
19874.818 27
19875.488 25
19876.158 33
19876.828 24
19877.498 27
19878.168 29
19878.838 35
19879.508 37
19880.178 16
19880.848 15
19881.519 20
19882.189 26
19882.859 32
19883.529 21
19884.199 25
19884.869 39
19885.539 38
19886.209 37
19886.880 47
19887.550 53
19888.220 44
19888.890 34
19889.560 30
19890.231 26
19890.901 25
19891.571 16
19892.241 22
19892.912 30
19893.582 30
19894.252 29
19894.922 19
19895.593 28
19896.263 19
19896.933 32
19897.604 27
19898.274 21
19898.944 7
19899.615 12
19900.285 15
19900.956 14
19901.626 10
19902.297 9
19902.967 25
19903.637 19
19904.308 30
19904.978 32
19905.649 37
19906.319 32
19906.990 34
19907.660 41
19908.331 35
19909.001 52
19909.672 41
19910.342 25
19911.013 14
19911.684 23
19912.354 44
19913.025 42
19913.695 28
19914.366 37
19915.037 33
19915.707 41
19916.378 31
19917.049 35
19917.719 26
19918.390 33
19919.061 25
19919.732 26
19920.402 20
19921.073 15
19921.744 27
19922.415 22
19923.085 31
19923.756 49
19924.427 47
19925.098 44
19925.769 36
19926.439 20
19927.110 36
19927.781 35
19928.452 30
19929.123 16
19929.794 33
19930.465 38
19931.135 32
19931.806 33
19932.477 33
19933.148 29
19933.819 38
19934.490 54
19935.161 49
19935.832 22
19936.503 24
19937.174 33
19937.845 25
19938.516 28
19939.187 41
19939.858 30
19940.529 22
19941.200 24
19941.872 24
19942.543 32
19943.214 29
19943.885 18
19944.556 20
19945.227 36
19945.898 22
19946.570 32
19947.241 30
19947.912 23
19948.583 16
19949.254 13
19949.926 24
19950.597 29
19951.268 43
19951.939 22
19952.611 30
19953.282 34
19953.953 35
19954.624 36
19955.296 21
19955.967 15
19956.638 25
19957.310 33
19957.981 38
19958.653 28
19959.324 21
19959.995 19
19960.667 32
19961.338 21
19962.010 20
19962.681 26
19963.352 27
19964.024 28
19964.695 20
19965.367 29
19966.038 30
19966.710 27
19967.381 28
19968.053 52
19968.725 41
19969.396 33
19970.068 38
19970.739 31
19971.411 28
19972.082 39
19972.754 20
19973.426 20
19974.097 20
19974.769 32
19975.441 28
19976.112 30
19976.784 38
19977.456 35
19978.127 25
19978.799 18
19979.471 37
19980.142 40
19980.814 39
19981.486 41
19982.158 25
19982.830 28
19983.501 34
19984.173 43
19984.845 40
19985.517 22
19986.189 31
19986.860 16
19987.532 15
19988.204 12
19988.876 16
19989.548 12
19990.220 19
19990.892 19
19991.564 30
19992.236 31
19992.908 40
19993.580 40
19994.252 45
19994.924 44
19995.596 46
19996.268 53
19996.940 50
19997.612 45
19998.284 28
19998.956 28
19999.628 17
20000.300 30
20000.972 43
20001.644 34
20002.316 25
20002.988 22
20003.660 18
20004.332 32
20005.005 33
20005.677 23
20006.349 19
20007.021 11
20007.693 24
20008.366 40
20009.038 37
20009.710 38
20010.382 30
20011.055 30
20011.727 39
20012.399 44
20013.071 54
20013.744 38
20014.416 27
20015.088 18
20015.761 10
20016.433 22
20017.105 32
20017.778 15
20018.450 9
20019.122 12
20019.795 25
20020.467 32
20021.140 43
20021.812 29
20022.485 18
20023.157 36
20023.829 30
20024.502 23
20025.174 26
20025.847 23
20026.519 32
20027.192 31
20027.865 33
20028.537 28
20029.210 31
20029.882 30
20030.555 44
20031.227 49
20031.900 50
20032.573 32
20033.245 32
20033.918 26
20034.591 29
20035.263 25
20035.936 19
20036.609 26
20037.281 39
20037.954 33
20038.627 37
20039.299 43
20039.972 31
20040.645 35
20041.318 35
20041.990 32
20042.663 27
20043.336 19
20044.009 25
20044.682 28
20045.354 23
20046.027 26
20046.700 22
20047.373 21
20048.046 18
20048.719 32
20049.392 26
20050.065 35
20050.738 40
20051.410 43
20052.083 38
20052.756 37
20053.429 35
20054.102 31
20054.775 39
20055.448 33
20056.121 30
20056.794 24
20057.467 13
20058.140 18
20058.813 16
20059.487 22
20060.160 34
20060.833 26
20061.506 21
20062.179 43
20062.852 42
20063.525 36
20064.198 54
20064.871 34
20065.545 24
20066.218 38
20066.891 34
20067.564 30
20068.237 26
20068.911 29
20069.584 33
20070.257 33
20070.930 31
20071.604 26
20072.277 33
20072.950 30
20073.624 25
20074.297 15
20074.970 16
20075.644 24
20076.317 30
20076.990 48
20077.664 53
20078.337 38
20079.010 40
20079.684 33
20080.357 27
20081.031 45
20081.704 53
20082.378 37
20083.051 34
20083.724 19
20084.398 19
20085.071 25
20085.745 25
20086.418 22
20087.092 30
20087.766 37
20088.439 21
20089.113 32
20089.786 35
20090.460 27
20091.133 33
20091.807 32
20092.481 37
20093.154 45
20093.828 36
20094.502 24
20095.175 21
20095.849 31
20096.523 25
20097.196 33
20097.870 48
20098.544 37
20099.218 28
20099.891 28
20100.565 32
20101.239 39
20101.913 40
20102.586 23
20103.260 25
20103.934 34
20104.608 31
20105.282 25
20105.955 32
20106.629 28
20107.303 22
20107.977 43
20108.651 31
20109.325 29
20109.999 32
20110.673 41
20111.347 24
20112.021 21
20112.695 30
20113.369 19
20114.043 19
20114.717 20
20115.391 32
20116.065 25
20116.739 22
20117.413 35
20118.087 29
20118.761 28
20119.435 29
20120.109 24
20120.783 38
20121.457 29
20122.131 20
20122.805 19
20123.479 31
20124.154 29
20124.828 42
20125.502 34
20126.176 41
20126.850 47
20127.525 49
20128.199 34
20128.873 27
20129.547 29
20130.221 28
20130.896 29
20131.570 29
20132.244 22
20132.919 37
20133.593 28
20134.267 25
20134.942 24
20135.616 18
20136.290 15
20136.965 23
20137.639 23
20138.313 35
20138.988 36
20139.662 17
20140.337 25
20141.011 40
20141.686 40
20142.360 36
20143.034 35
20143.709 30
20144.383 16
20145.058 22
20145.732 25
20146.407 31
20147.081 23
20147.756 19
20148.431 29
20149.105 33
20149.780 37
20150.454 51
20151.129 40
20151.804 49
20152.478 59
20153.153 50
20153.827 35
20154.502 15
20155.177 23
20155.851 33
20156.526 42
20157.201 35
20157.876 37
20158.550 28
20159.225 33
20159.900 25
20160.575 28
20161.249 33
20161.924 19
20162.599 7
20163.274 5
20163.949 23
20164.623 33
20165.298 34
20165.973 25
20166.648 27
20167.323 40
20167.998 37
20168.673 39
20169.347 33
20170.022 27
20170.697 28
20171.372 22
20172.047 15
20172.722 35
20173.397 45
20174.072 44
20174.747 30
20175.422 22
20176.097 22
20176.772 38
20177.447 33
20178.122 56
20178.797 55
20179.472 45
20180.148 46
20180.823 30
20181.498 13
20182.173 30
20182.848 31
20183.523 20
20184.198 17
20184.874 28
20185.549 27
20186.224 28
20186.899 22
20187.574 17
20188.250 25
20188.925 18
20189.600 18
20190.275 19
20190.951 35
20191.626 33
20192.301 19
20192.976 25
20193.652 42
20194.327 39
20195.002 17
20195.678 19
20196.353 21
20197.028 21
20197.704 31
20198.379 60
20199.055 59
20199.730 58
20200.405 42
20201.081 33
20201.756 22
20202.432 27
20203.107 26
20203.783 30
20204.458 34
20205.134 34
20205.809 19
20206.485 16
[truncated: 37,740 more chars]
