# Supplementary material for: LIMPIC: a computational method for the separation of protein MALDI-TOF-MS signals from noise
Source: BMC Bioinformatics. 2007 Mar 26;8:101. doi: 10.1186/1471-2105-8-101 (PMC1847688; doi:10.1186/1471-2105-8-101)
Supplement: Additional File 2 — Compressed archive of 30 text files, containing MALDI-TOF-MS data acquired from in-vitro protein mixtures. The text files are arranged in 6 folders, each referring to a different cytochrome C concentration. [file 1471-2105-8-101-S2.zip › SOL_50_TXT/SOL_calib_06d.txt]

4990.229 0
4990.564 0
4990.900 0
4991.236 0
4991.571 0
4991.907 0
4992.243 0
4992.579 0
4992.914 518
4993.250 480
4993.586 479
4993.922 523
4994.258 498
4994.593 447
4994.929 449
4995.265 433
4995.601 383
4995.937 417
4996.273 518
4996.608 497
4996.944 433
4997.280 405
4997.616 428
4997.952 396
4998.288 370
4998.624 357
4998.960 374
4999.296 402
4999.632 373
4999.968 374
5000.304 397
5000.640 414
5000.976 388
5001.312 380
5001.648 397
5001.984 385
5002.320 367
5002.656 400
5002.992 365
5003.328 393
5003.665 396
5004.001 360
5004.337 356
5004.673 335
5005.009 332
5005.345 358
5005.681 363
5006.018 353
5006.354 364
5006.690 350
5007.026 350
5007.363 397
5007.699 412
5008.035 369
5008.371 350
5008.708 416
5009.044 435
5009.380 457
5009.717 464
5010.053 453
5010.389 408
5010.726 364
5011.062 343
5011.398 370
5011.735 380
5012.071 380
5012.408 384
5012.744 407
5013.080 375
5013.417 393
5013.753 393
5014.090 408
5014.426 456
5014.763 430
5015.099 414
5015.436 402
5015.772 401
5016.109 395
5016.445 376
5016.782 393
5017.118 352
5017.455 387
5017.792 447
5018.128 456
5018.465 422
5018.801 390
5019.138 453
5019.475 472
5019.811 419
5020.148 417
5020.485 385
5020.821 354
5021.158 361
5021.495 345
5021.832 368
5022.168 466
5022.505 424
5022.842 464
5023.179 443
5023.515 429
5023.852 422
5024.189 417
5024.526 397
5024.863 454
5025.199 501
5025.536 433
5025.873 454
5026.210 411
5026.547 390
5026.884 406
5027.221 334
5027.558 353
5027.895 384
5028.231 368
5028.568 379
5028.905 371
5029.242 413
5029.579 389
5029.916 380
5030.253 390
5030.590 374
5030.927 399
5031.264 360
5031.601 409
5031.939 397
5032.276 405
5032.613 451
5032.950 469
5033.287 467
5033.624 469
5033.961 489
5034.298 417
5034.635 417
5034.973 405
5035.310 427
5035.647 437
5035.984 408
5036.321 444
5036.659 429
5036.996 431
5037.333 413
5037.670 405
5038.008 422
5038.345 390
5038.682 341
5039.020 348
5039.357 299
5039.694 282
5040.031 343
5040.369 407
5040.706 404
5041.044 407
5041.381 393
5041.718 410
5042.056 407
5042.393 428
5042.731 382
5043.068 390
5043.405 404
5043.743 412
5044.080 428
5044.418 401
5044.755 348
5045.093 354
5045.430 346
5045.768 373
5046.105 403
5046.443 362
5046.781 412
5047.118 405
5047.456 406
5047.793 397
5048.131 369
5048.469 390
5048.806 476
5049.144 462
5049.481 459
5049.819 488
5050.157 432
5050.494 378
5050.832 387
5051.170 428
5051.508 421
5051.845 380
5052.183 394
5052.521 394
5052.859 398
5053.196 406
5053.534 400
5053.872 427
5054.210 395
5054.548 384
5054.885 395
5055.223 397
5055.561 387
5055.899 342
5056.237 325
5056.575 307
5056.913 366
5057.251 427
5057.588 412
5057.926 392
5058.264 367
5058.602 323
5058.940 363
5059.278 319
5059.616 333
5059.954 385
5060.292 424
5060.630 481
5060.968 377
5061.306 330
5061.644 330
5061.982 359
5062.321 356
5062.659 380
5062.997 389
5063.335 420
5063.673 432
5064.011 408
5064.349 408
5064.687 357
5065.026 391
5065.364 386
5065.702 379
5066.040 334
5066.378 413
5066.717 454
5067.055 404
5067.393 401
5067.731 426
5068.070 402
5068.408 444
5068.746 425
5069.085 400
5069.423 405
5069.761 404
5070.100 454
5070.438 426
5070.776 455
5071.115 515
5071.453 453
5071.791 392
5072.130 350
5072.468 336
5072.807 381
5073.145 397
5073.484 393
5073.822 398
5074.160 377
5074.499 360
5074.837 390
5075.176 440
5075.514 486
5075.853 476
5076.192 467
5076.530 433
5076.869 399
5077.207 423
5077.546 415
5077.884 405
5078.223 364
5078.562 385
5078.900 427
5079.239 421
5079.578 419
5079.916 382
5080.255 351
5080.594 358
5080.932 359
5081.271 330
5081.610 333
5081.949 336
5082.287 371
5082.626 386
5082.965 391
5083.304 354
5083.642 402
5083.981 384
5084.320 352
5084.659 363
5084.998 379
5085.336 412
5085.675 434
5086.014 427
5086.353 409
5086.692 383
5087.031 412
5087.370 436
5087.709 413
5088.048 387
5088.387 403
5088.726 400
5089.065 360
5089.404 347
5089.743 398
5090.082 409
5090.421 411
5090.760 407
5091.099 423
5091.438 491
5091.777 498
5092.116 481
5092.455 440
5092.794 394
5093.133 369
5093.472 361
5093.811 383
5094.150 318
5094.490 323
5094.829 350
5095.168 373
5095.507 413
5095.846 392
5096.186 360
5096.525 355
5096.864 346
5097.203 338
5097.543 312
5097.882 317
5098.221 338
5098.560 379
5098.900 396
5099.239 450
5099.578 426
5099.918 421
5100.257 427
5100.596 486
5100.936 485
5101.275 449
5101.614 397
5101.954 428
5102.293 442
5102.633 440
5102.972 347
5103.312 324
5103.651 334
5103.990 357
5104.330 376
5104.669 375
5105.009 358
5105.348 357
5105.688 390
5106.028 371
5106.367 372
5106.707 375
5107.046 438
5107.386 434
5107.725 384
5108.065 349
5108.405 360
5108.744 392
5109.084 405
5109.424 505
5109.763 513
5110.103 565
5110.443 572
5110.782 491
5111.122 450
5111.462 452
5111.801 379
5112.141 373
5112.481 353
5112.821 344
5113.160 409
5113.500 380
5113.840 369
5114.180 376
5114.520 356
5114.859 357
5115.199 355
5115.539 402
5115.879 404
5116.219 442
5116.559 447
5116.899 439
5117.239 404
5117.578 412
5117.918 431
5118.258 384
5118.598 348
5118.938 351
5119.278 419
5119.618 457
5119.958 453
5120.298 415
5120.638 343
5120.978 344
5121.318 310
5121.658 318
5121.998 305
5122.339 348
5122.679 367
5123.019 431
5123.359 422
5123.699 388
5124.039 369
5124.379 345
5124.719 331
5125.060 376
5125.400 370
5125.740 408
5126.080 406
5126.420 362
5126.761 341
5127.101 384
5127.441 426
5127.781 402
5128.122 385
5128.462 416
5128.802 461
5129.142 494
5129.483 426
5129.823 366
5130.163 339
5130.504 371
5130.844 370
5131.185 372
5131.525 381
5131.865 367
5132.206 395
5132.546 370
5132.887 344
5133.227 346
5133.567 429
5133.908 421
5134.248 406
5134.589 418
5134.929 405
5135.270 409
5135.610 358
5135.951 371
5136.291 349
5136.632 325
5136.973 398
5137.313 430
5137.654 419
5137.994 432
5138.335 467
5138.676 488
5139.016 478
5139.357 404
5139.698 359
5140.038 345
5140.379 338
5140.720 345
5141.060 314
5141.401 383
5141.742 402
5142.082 364
5142.423 356
5142.764 371
5143.105 419
5143.445 382
5143.786 435
5144.127 480
5144.468 451
5144.809 384
5145.150 375
5145.490 403
5145.831 410
5146.172 385
5146.513 410
5146.854 547
5147.195 522
5147.536 525
5147.877 486
5148.218 447
5148.558 439
5148.899 374
5149.240 406
5149.581 395
5149.922 388
5150.263 386
5150.604 369
5150.945 313
5151.286 316
5151.628 345
5151.969 391
5152.310 408
5152.651 397
5152.992 418
5153.333 428
5153.674 472
5154.015 398
5154.356 344
5154.697 367
5155.039 415
5155.380 446
5155.721 489
5156.062 463
5156.403 434
5156.745 456
5157.086 444
5157.427 414
5157.768 421
5158.110 438
5158.451 400
5158.792 393
5159.133 404
5159.475 361
5159.816 399
5160.157 429
5160.499 395
5160.840 366
5161.181 382
5161.523 355
5161.864 284
5162.206 301
5162.547 279
5162.888 306
5163.230 392
5163.571 436
5163.913 431
5164.254 409
5164.596 352
5164.937 381
5165.279 390
5165.620 378
5165.962 363
5166.303 312
5166.645 327
5166.986 298
5167.328 312
5167.670 350
5168.011 355
5168.353 347
5168.694 387
5169.036 365
5169.378 336
5169.719 357
5170.061 337
5170.403 348
5170.744 333
5171.086 347
5171.428 351
5171.769 341
5172.111 311
5172.453 350
5172.795 361
5173.136 367
5173.478 340
5173.820 350
5174.162 387
5174.504 331
5174.845 326
5175.187 346
5175.529 361
5175.871 341
5176.213 353
5176.555 328
5176.896 375
5177.238 379
5177.580 364
5177.922 346
5178.264 387
5178.606 340
5178.948 306
5179.290 317
5179.632 364
5179.974 340
5180.316 297
5180.658 293
5181.000 325
5181.342 352
5181.684 365
5182.026 359
5182.368 396
5182.710 405
5183.052 379
5183.394 341
5183.737 378
5184.079 376
5184.421 371
5184.763 349
5185.105 343
5185.447 335
5185.789 358
5186.132 359
5186.474 342
5186.816 365
5187.158 344
5187.501 369
5187.843 296
5188.185 269
5188.527 309
5188.870 296
5189.212 297
5189.554 318
5189.896 399
5190.239 390
5190.581 418
5190.923 412
5191.266 438
5191.608 451
5191.951 436
5192.293 441
5192.635 387
5192.978 382
5193.320 401
5193.663 381
5194.005 365
5194.348 386
5194.690 350
5195.033 300
5195.375 340
5195.718 355
5196.060 349
5196.403 352
5196.745 360
5197.088 372
5197.430 350
5197.773 351
5198.115 383
5198.458 379
5198.801 354
5199.143 329
5199.486 390
5199.828 381
5200.171 368
5200.514 393
5200.856 415
5201.199 402
5201.542 309
5201.885 354
5202.227 404
5202.570 436
5202.913 404
5203.256 402
5203.598 374
5203.941 353
5204.284 386
5204.627 428
5204.969 401
5205.312 417
5205.655 386
5205.998 379
5206.341 403
5206.684 383
5207.027 401
5207.369 377
5207.712 379
5208.055 428
5208.398 472
5208.741 412
5209.084 350
5209.427 394
5209.770 365
5210.113 354
5210.456 365
5210.799 390
5211.142 376
5211.485 329
5211.828 368
5212.171 350
5212.514 366
5212.857 415
5213.200 372
5213.543 407
5213.886 384
5214.230 363
5214.573 416
5214.916 340
5215.259 317
5215.602 288
5215.945 279
5216.289 280
5216.632 285
5216.975 311
5217.318 308
5217.661 285
5218.005 292
5218.348 316
5218.691 366
5219.034 390
5219.378 427
5219.721 414
5220.064 397
5220.408 446
5220.751 436
5221.094 419
5221.438 377
5221.781 390
5222.124 376
5222.468 335
5222.811 330
5223.155 308
5223.498 270
5223.841 273
5224.185 317
5224.528 368
5224.872 324
5225.215 313
5225.559 319
5225.902 334
5226.246 341
5226.589 311
5226.933 289
5227.276 305
5227.620 363
5227.963 345
5228.307 290
5228.651 323
5228.994 296
5229.338 344
5229.681 357
5230.025 330
5230.369 354
5230.712 345
5231.056 350
5231.400 367
5231.743 372
5232.087 371
5232.431 376
5232.775 377
5233.118 381
5233.462 414
5233.806 417
5234.150 426
5234.493 376
5234.837 335
5235.181 330
5235.525 337
5235.869 353
5236.212 310
5236.556 327
5236.900 344
5237.244 348
5237.588 318
5237.932 336
5238.276 331
5238.620 333
5238.964 353
5239.307 323
5239.651 291
5239.995 284
5240.339 306
5240.683 313
5241.027 318
5241.371 349
5241.715 338
5242.059 341
5242.403 361
5242.748 365
5243.092 314
5243.436 292
5243.780 276
5244.124 329
5244.468 390
5244.812 396
5245.156 355
5245.500 337
5245.844 292
5246.189 307
5246.533 288
5246.877 351
5247.221 394
5247.565 439
5247.910 488
5248.254 436
5248.598 373
5248.942 325
5249.287 349
5249.631 317
5249.975 323
5250.320 336
5250.664 327
5251.008 304
5251.352 290
5251.697 243
5252.041 265
5252.386 302
5252.730 297
5253.074 319
5253.419 356
5253.763 353
5254.108 341
5254.452 315
5254.796 350
5255.141 282
5255.485 256
5255.830 275
5256.174 280
5256.519 281
5256.863 308
5257.208 352
5257.552 312
5257.897 338
5258.242 378
5258.586 401
5258.931 356
5259.275 379
5259.620 397
5259.965 388
5260.309 333
5260.654 300
5260.998 330
5261.343 347
5261.688 390
5262.032 373
5262.377 384
5262.722 385
5263.067 358
5263.411 360
5263.756 367
5264.101 361
5264.446 361
5264.790 313
5265.135 356
5265.480 340
5265.825 334
5266.170 325
5266.514 385
5266.859 362
5267.204 373
5267.549 418
5267.894 387
5268.239 369
5268.584 319
5268.929 318
5269.273 311
5269.618 326
5269.963 332
5270.308 336
5270.653 348
5270.998 291
5271.343 291
5271.688 293
5272.033 364
5272.378 357
5272.723 340
5273.068 362
5273.413 340
5273.758 318
5274.104 357
5274.449 390
5274.794 411
5275.139 391
5275.484 346
5275.829 326
5276.174 322
5276.519 280
5276.865 263
5277.210 287
5277.555 318
5277.900 309
5278.245 287
5278.591 322
5278.936 324
5279.281 322
5279.626 348
5279.972 380
5280.317 328
5280.662 327
5281.007 346
5281.353 310
5281.698 293
5282.043 318
5282.389 344
5282.734 337
5283.080 393
5283.425 365
5283.770 358
5284.116 349
5284.461 336
5284.807 314
5285.152 330
5285.497 350
5285.843 384
5286.188 382
5286.534 348
5286.879 311
5287.225 257
5287.570 233
5287.916 261
5288.261 314
5288.607 329
5288.953 400
5289.298 401
5289.644 372
5289.989 415
5290.335 360
5290.681 300
5291.026 283
5291.372 307
5291.718 366
5292.063 353
5292.409 335
5292.755 327
5293.100 307
5293.446 325
5293.792 353
5294.137 308
5294.483 289
5294.829 312
5295.175 286
5295.520 267
5295.866 294
5296.212 281
5296.558 254
5296.904 234
5297.250 240
5297.595 254
5297.941 277
5298.287 262
5298.633 265
5298.979 299
5299.325 287
5299.671 302
5300.017 276
5300.363 297
5300.709 328
5301.054 333
5301.400 330
5301.746 332
5302.092 358
5302.438 351
5302.784 317
5303.130 316
5303.477 318
5303.823 258
5304.169 242
5304.515 218
5304.861 239
5305.207 270
5305.553 325
5305.899 336
5306.245 340
5306.591 304
5306.938 261
5307.284 256
5307.630 307
5307.976 353
5308.322 344
5308.668 288
5309.015 280
5309.361 270
5309.707 285
5310.053 297
5310.400 251
5310.746 226
5311.092 253
5311.439 262
5311.785 308
5312.131 320
5312.478 333
5312.824 380
5313.170 334
5313.517 318
5313.863 314
5314.209 303
5314.556 292
5314.902 297
5315.249 306
5315.595 320
5315.941 334
5316.288 315
5316.634 326
5316.981 311
5317.327 300
5317.674 327
5318.020 301
5318.367 306
5318.713 365
5319.060 376
5319.407 348
5319.753 370
5320.100 354
5320.446 332
5320.793 329
5321.139 341
5321.486 286
5321.833 351
5322.179 386
5322.526 393
5322.873 382
5323.219 422
5323.566 383
5323.913 392
5324.260 413
5324.606 380
5324.953 339
5325.300 335
5325.647 340
5325.993 322
5326.340 302
5326.687 313
5327.034 280
5327.380 320
5327.727 266
5328.074 252
5328.421 312
5328.768 331
5329.115 292
5329.462 300
5329.809 338
5330.155 284
5330.502 298
5330.849 279
5331.196 303
5331.543 309
5331.890 311
5332.237 338
5332.584 294
5332.931 304
5333.278 334
5333.625 325
5333.972 341
5334.319 336
5334.666 325
5335.013 299
5335.360 269
5335.708 295
5336.055 277
5336.402 269
5336.749 255
5337.096 251
5337.443 241
5337.790 244
5338.137 248
5338.485 268
5338.832 316
5339.179 321
5339.526 366
5339.873 284
5340.221 288
5340.568 310
5340.915 365
5341.262 368
5341.610 350
5341.957 301
5342.304 281
5342.652 301
5342.999 321
5343.346 304
5343.694 300
5344.041 323
5344.388 344
5344.736 370
5345.083 386
5345.431 344
5345.778 339
5346.125 370
5346.473 338
5346.820 317
5347.168 286
5347.515 298
5347.863 312
5348.210 326
5348.558 306
5348.905 310
5349.253 344
5349.600 375
5349.948 385
5350.295 365
5350.643 337
5350.991 325
5351.338 312
5351.686 314
5352.033 330
5352.381 335
5352.729 351
5353.076 347
5353.424 336
5353.772 274
5354.119 227
5354.467 277
5354.815 306
5355.163 324
5355.510 343
5355.858 346
5356.206 345
5356.554 359
5356.901 347
5357.249 314
5357.597 303
5357.945 293
5358.293 281
5358.640 299
5358.988 278
5359.336 292
5359.684 262
5360.032 284
5360.380 261
5360.728 276
5361.076 316
5361.423 305
5361.771 286
5362.119 282
5362.467 290
5362.815 334
5363.163 315
5363.511 294
5363.859 232
5364.207 219
5364.555 255
5364.903 344
5365.251 320
5365.599 331
5365.947 353
5366.296 375
5366.644 367
5366.992 338
5367.340 349
5367.688 322
5368.036 279
5368.384 257
5368.732 229
5369.081 221
5369.429 230
5369.777 226
5370.125 245
5370.473 281
5370.822 268
5371.170 299
5371.518 300
5371.866 293
5372.215 337
5372.563 374
5372.911 353
5373.260 370
5373.608 365
5373.956 380
5374.305 340
5374.653 314
5375.001 347
5375.350 353
5375.698 344
5376.046 322
5376.395 295
5376.743 299
5377.092 345
5377.440 373
5377.789 422
5378.137 359
5378.486 345
5378.834 350
5379.183 359
5379.531 353
5379.880 302
5380.228 279
5380.577 297
5380.925 278
5381.274 286
5381.622 283
5381.971 299
5382.320 318
5382.668 325
5383.017 337
5383.365 354
5383.714 373
5384.063 327
5384.411 299
5384.760 301
5385.109 288
5385.457 310
5385.806 361
5386.155 351
5386.504 343
5386.852 328
5387.201 342
5387.550 338
5387.899 358
5388.248 364
5388.596 384
5388.945 419
5389.294 373
5389.643 380
5389.992 346
5390.341 329
5390.689 286
5391.038 249
5391.387 248
5391.736 302
5392.085 337
5392.434 362
5392.783 358
5393.132 374
5393.481 385
5393.830 381
5394.179 344
5394.528 282
5394.877 289
5395.226 268
5395.575 248
5395.924 264
5396.273 311
5396.622 348
5396.971 317
5397.320 311
5397.669 294
5398.018 279
5398.367 296
5398.717 276
5399.066 245
5399.415 224
5399.764 280
5400.113 284
5400.462 308
5400.812 326
5401.161 341
5401.510 337
5401.859 333
5402.209 312
5402.558 320
5402.907 350
5403.256 332
5403.606 312
5403.955 330
5404.304 355
5404.654 313
5405.003 341
5405.352 296
5405.702 313
5406.051 304
5406.400 314
5406.750 286
5407.099 316
5407.449 326
5407.798 325
5408.147 325
5408.497 311
5408.846 286
5409.196 291
5409.545 274
5409.895 292
5410.244 310
5410.594 275
5410.943 304
5411.293 328
5411.642 321
5411.992 281
5412.342 328
5412.691 347
5413.041 337
5413.390 276
5413.740 251
5414.090 290
5414.439 258
5414.789 311
5415.139 344
5415.488 339
5415.838 316
5416.188 322
5416.537 319
5416.887 333
5417.237 327
5417.586 315
5417.936 290
5418.286 276
5418.636 248
5418.986 220
5419.335 264
5419.685 291
5420.035 293
5420.385 309
5420.735 311
5421.085 320
5421.434 344
5421.784 290
5422.134 298
5422.484 248
5422.834 229
5423.184 246
5423.534 270
5423.884 305
5424.234 358
5424.584 354
5424.934 345
5425.284 295
5425.634 304
5425.984 315
5426.334 285
5426.684 248
5427.034 283
5427.384 271
5427.734 291
5428.084 347
5428.434 322
5428.784 313
5429.134 307
5429.484 286
5429.835 289
5430.185 303
5430.535 307
5430.885 313
5431.235 305
5431.585 256
5431.936 287
5432.286 339
5432.636 310
5432.986 334
5433.337 336
5433.687 308
5434.037 335
5434.387 316
5434.738 314
5435.088 282
5435.438 267
5435.789 287
5436.139 358
5436.489 333
5436.840 314
5437.190 291
5437.540 280
5437.891 289
5438.241 286
5438.592 305
5438.942 341
5439.293 316
5439.643 259
5439.993 256
5440.344 317
5440.694 356
5441.045 376
5441.395 331
5441.746 308
5442.096 347
5442.447 324
5442.798 312
5443.148 320
5443.499 369
5443.849 330
5444.200 291
5444.551 237
5444.901 239
5445.252 277
5445.602 304
5445.953 311
5446.304 270
5446.654 274
5447.005 289
5447.356 306
5447.707 310
5448.057 291
5448.408 263
5448.759 246
5449.110 250
5449.460 291
5449.811 293
5450.162 272
5450.513 300
5450.863 282
5451.214 267
5451.565 287
5451.916 300
5452.267 339
5452.618 328
5452.969 303
5453.319 267
5453.670 281
5454.021 304
5454.372 344
5454.723 306
5455.074 266
5455.425 291
5455.776 266
5456.127 230
5456.478 241
5456.829 295
5457.180 284
5457.531 252
5457.882 260
5458.233 298
5458.584 303
5458.935 291
5459.286 278
5459.638 277
5459.989 298
5460.340 308
5460.691 272
5461.042 317
5461.393 330
5461.744 372
5462.096 394
5462.447 382
5462.798 409
5463.149 414
5463.500 388
5463.852 377
5464.203 363
5464.554 364
5464.905 399
5465.257 375
5465.608 338
5465.959 330
5466.310 320
5466.662 330
5467.013 328
5467.364 356
5467.716 322
5468.067 298
5468.419 293
5468.770 282
5469.121 289
5469.473 257
5469.824 256
5470.176 235
5470.527 234
5470.879 295
5471.230 295
5471.582 259
5471.933 274
5472.285 279
5472.636 290
5472.988 290
5473.339 258
5473.691 249
5474.042 239
5474.394 268
5474.745 291
5475.097 295
5475.449 314
5475.800 359
5476.152 332
5476.503 298
5476.855 284
5477.207 302
5477.558 292
5477.910 259
5478.262 303
5478.613 305
5478.965 310
5479.317 348
5479.669 303
5480.020 260
5480.372 239
5480.724 306
5481.076 346
5481.428 357
5481.779 318
5482.131 311
5482.483 311
5482.835 320
5483.187 332
5483.539 292
5483.890 292
5484.242 281
5484.594 304
5484.946 322
5485.298 335
5485.650 334
5486.002 369
5486.354 316
5486.706 260
5487.058 235
5487.410 262
5487.762 276
5488.114 263
5488.466 247
5488.818 250
5489.170 275
5489.522 326
5489.874 334
5490.226 303
5490.578 254
5490.930 270
5491.282 277
5491.635 262
5491.987 247
5492.339 272
5492.691 272
5493.043 279
5493.395 257
5493.748 240
5494.100 251
5494.452 298
5494.804 314
5495.156 328
5495.509 315
5495.861 302
5496.213 264
5496.565 274
5496.918 265
5497.270 275
5497.622 314
5497.975 313
5498.327 297
5498.679 270
5499.032 273
5499.384 295
5499.737 317
5500.089 349
5500.441 375
5500.794 359
5501.146 318
5501.499 289
5501.851 316
5502.204 280
5502.556 281
5502.909 301
5503.261 323
5503.614 334
5503.966 326
5504.319 317
5504.671 321
5505.024 355
5505.376 367
5505.729 372
5506.081 349
5506.434 304
5506.787 296
5507.139 332
5507.492 340
5507.844 323
5508.197 280
5508.550 303
5508.902 289
5509.255 290
5509.608 284
5509.961 268
5510.313 281
5510.666 262
5511.019 299
5511.372 310
5511.724 338
5512.077 309
5512.430 314
5512.783 315
5513.135 311
5513.488 289
5513.841 270
5514.194 299
5514.547 335
5514.900 309
5515.253 266
5515.606 290
5515.958 280
5516.311 260
5516.664 298
5517.017 289
5517.370 278
5517.723 278
5518.076 295
5518.429 290
5518.782 313
5519.135 279
5519.488 275
5519.841 308
5520.194 288
5520.547 259
5520.900 273
5521.253 267
5521.606 257
5521.959 282
5522.313 289
5522.666 334
5523.019 298
5523.372 270
5523.725 276
5524.078 294
5524.431 263
5524.785 250
5525.138 253
5525.491 226
5525.844 278
5526.198 276
5526.551 290
5526.904 294
5527.257 253
5527.611 259
5527.964 279
5528.317 290
5528.670 296
5529.024 236
5529.377 225
5529.730 206
5530.084 252
5530.437 300
5530.791 325
5531.144 356
5531.497 343
5531.851 286
5532.204 305
5532.558 312
5532.911 297
5533.264 323
5533.618 364
5533.971 312
5534.325 310
5534.678 332
5535.032 288
5535.385 285
5535.739 270
5536.093 262
5536.446 277
5536.800 248
5537.153 235
5537.507 259
5537.860 290
5538.214 286
5538.568 270
5538.921 279
5539.275 303
5539.629 322
5539.982 279
5540.336 282
5540.690 316
5541.043 334
5541.397 280
5541.751 275
5542.105 261
5542.458 233
5542.812 227
5543.166 250
5543.520 263
5543.873 288
5544.227 290
5544.581 276
5544.935 285
5545.289 290
5545.643 259
5545.996 249
5546.350 259
5546.704 214
5547.058 193
5547.412 228
5547.766 244
5548.120 244
5548.474 234
5548.828 239
5549.182 243
5549.536 246
5549.890 277
5550.244 242
5550.598 265
5550.952 298
5551.306 300
5551.660 251
5552.014 248
5552.368 243
5552.722 269
5553.076 291
5553.430 304
5553.784 304
5554.138 301
5554.493 289
5554.847 265
5555.201 254
5555.555 265
5555.909 274
5556.263 248
5556.618 239
5556.972 253
5557.326 217
5557.680 242
5558.034 230
5558.389 248
5558.743 236
5559.097 241
5559.452 238
5559.806 263
5560.160 286
5560.515 288
5560.869 293
5561.223 309
5561.578 317
5561.932 278
5562.286 260
5562.641 281
5562.995 303
5563.350 301
5563.704 271
5564.058 288
5564.413 274
5564.767 282
5565.122 285
5565.476 258
5565.831 236
5566.185 278
5566.540 304
5566.894 248
5567.249 236
5567.603 238
5567.958 276
5568.313 291
5568.667 281
5569.022 278
5569.376 288
5569.731 267
5570.086 254
5570.440 260
5570.795 305
5571.150 315
5571.504 344
5571.859 366
5572.214 354
5572.568 352
5572.923 322
5573.278 309
5573.633 318
5573.987 294
5574.342 310
5574.697 313
5575.052 315
5575.406 338
5575.761 338
5576.116 310
5576.471 352
5576.826 331
5577.181 318
5577.535 303
5577.890 243
5578.245 276
5578.600 301
5578.955 281
5579.310 253
5579.665 230
5580.020 237
5580.375 250
5580.730 253
5581.085 279
5581.440 278
5581.795 302
5582.150 313
5582.505 280
5582.860 290
5583.215 283
5583.570 229
5583.925 218
5584.280 192
5584.635 218
5584.990 230
5585.345 252
5585.700 250
5586.056 311
5586.411 322
5586.766 291
5587.121 285
5587.476 298
5587.831 240
5588.187 214
5588.542 236
5588.897 213
5589.252 241
5589.608 252
5589.963 240
5590.318 287
5590.673 305
5591.029 313
5591.384 295
5591.739 261
5592.095 268
5592.450 284
5592.805 270
5593.161 230
5593.516 254
5593.872 279
5594.227 273
5594.582 286
5594.938 262
5595.293 282
5595.649 298
5596.004 266
5596.360 247
5596.715 255
5597.071 265
5597.426 296
5597.782 282
5598.137 217
5598.493 243
5598.848 258
5599.204 287
5599.559 259
5599.915 234
5600.270 259
5600.626 319
5600.982 294
5601.337 263
5601.693 244
5602.049 257
5602.404 235
5602.760 271
5603.116 317
5603.471 307
5603.827 279
5604.183 282
5604.538 296
5604.894 280
5605.250 265
5605.606 295
5605.961 302
5606.317 294
5606.673 286
5607.029 259
5607.385 263
5607.740 243
5608.096 253
5608.452 289
5608.808 266
5609.164 258
5609.520 267
5609.876 290
5610.232 253
5610.587 240
5610.943 229
5611.299 238
5611.655 253
5612.011 289
5612.367 267
5612.723 242
5613.079 246
5613.435 264
5613.791 262
5614.147 293
5614.503 282
5614.859 239
5615.215 238
5615.571 271
5615.928 321
5616.284 275
5616.640 228
5616.996 233
5617.352 260
5617.708 256
5618.064 232
5618.420 247
5618.777 203
5619.133 230
5619.489 209
5619.845 209
5620.201 280
5620.558 294
5620.914 257
5621.270 240
5621.626 239
5621.983 257
5622.339 281
5622.695 300
5623.052 319
5623.408 274
5623.764 234
5624.121 218
5624.477 242
5624.833 210
5625.190 248
5625.546 270
5625.903 250
5626.259 270
5626.615 307
5626.972 280
5627.328 262
5627.685 252
5628.041 253
5628.398 224
5628.754 193
5629.111 209
5629.467 251
5629.824 291
5630.180 308
5630.537 326
5630.893 284
5631.250 341
5631.607 336
5631.963 317
5632.320 268
5632.676 211
5633.033 213
5633.390 210
5633.746 222
5634.103 232
5634.460 232
5634.816 265
5635.173 285
5635.530 323
5635.886 302
5636.243 287
5636.600 280
5636.957 275
5637.313 287
5637.670 252
5638.027 298
5638.384 291
5638.741 261
5639.097 241
5639.454 246
5639.811 250
5640.168 256
5640.525 293
5640.882 316
5641.239 304
5641.595 356
5641.952 400
5642.309 382
5642.666 424
5643.023 356
5643.380 361
5643.737 298
5644.094 289
5644.451 368
5644.808 397
5645.165 333
5645.522 341
5645.879 377
5646.236 415
5646.593 426
5646.950 417
5647.307 426
5647.665 504
5648.022 503
5648.379 474
5648.736 555
5649.093 694
5649.450 735
5649.807 754
5650.164 788
5650.522 867
5650.879 771
5651.236 788
5651.593 865
5651.950 740
5652.308 755
5652.665 803
5653.022 770
5653.380 718
5653.737 691
5654.094 607
5654.451 587
5654.809 538
5655.166 526
5655.523 476
5655.881 425
5656.238 382
5656.595 427
5656.953 389
5657.310 389
5657.668 326
5658.025 371
5658.382 388
5658.740 342
5659.097 330
5659.455 326
5659.812 363
5660.170 360
5660.527 305
5660.885 295
5661.242 298
5661.600 296
5661.957 294
5662.315 303
5662.673 321
5663.030 272
5663.388 296
5663.745 347
5664.103 357
5664.461 333
5664.818 346
5665.176 394
5665.533 409
5665.891 386
5666.249 428
5666.607 440
5666.964 444
5667.322 477
5667.680 410
5668.037 446
5668.395 436
5668.753 388
5669.111 362
5669.468 372
5669.826 370
5670.184 373
5670.542 408
5670.900 378
5671.258 411
5671.615 389
5671.973 333
5672.331 304
5672.689 315
5673.047 344
5673.405 341
5673.763 304
5674.121 277
5674.479 277
5674.836 297
5675.194 325
5675.552 333
5675.910 312
5676.268 338
5676.626 352
5676.984 403
5677.342 378
5677.700 309
5678.059 300
5678.417 330
5678.775 333
5679.133 345
5679.491 327
5679.849 320
5680.207 327
5680.565 350
5680.923 312
5681.282 332
5681.640 357
5681.998 434
5682.356 421
5682.714 374
5683.072 398
5683.431 419
5683.789 374
5684.147 366
5684.505 346
5684.864 317
5685.222 318
5685.580 388
5685.939 401
5686.297 427
5686.655 372
5687.013 342
5687.372 348
5687.730 398
5688.089 416
5688.447 365
5688.805 347
5689.164 344
5689.522 362
5689.881 310
5690.239 278
5690.597 280
5690.956 298
5691.314 355
5691.673 332
5692.031 299
5692.390 306
5692.748 351
5693.107 326
5693.465 270
5693.824 262
5694.183 291
5694.541 290
5694.900 296
5695.258 301
5695.617 308
5695.975 327
5696.334 332
5696.693 328
5697.051 346
5697.410 295
5697.769 287
5698.127 244
5698.486 251
5698.845 227
5699.204 287
5699.562 266
5699.921 232
5700.280 259
5700.639 271
5700.997 265
5701.356 297
5701.715 302
5702.074 311
5702.433 305
5702.791 354
5703.150 335
5703.509 335
5703.868 307
5704.227 371
5704.586 353
5704.945 354
5705.303 349
5705.662 376
5706.021 359
5706.380 340
5706.739 368
5707.098 331
5707.457 331
5707.816 361
5708.175 388
5708.534 381
5708.893 372
5709.252 336
5709.611 293
5709.970 315
5710.329 308
5710.688 306
5711.048 308
5711.407 348
5711.766 304
5712.125 317
5712.484 359
5712.843 355
5713.202 340
5713.561 355
5713.921 316
5714.280 310
5714.639 257
5714.998 265
5715.358 278
5715.717 272
5716.076 247
5716.435 237
5716.795 288
5717.154 323
5717.513 391
5717.872 410
5718.232 383
5718.591 436
5718.950 467
5719.310 440
5719.669 402
5720.028 371
5720.388 377
5720.747 412
5721.107 411
5721.466 427
5721.825 458
5722.185 412
5722.544 381
5722.904 384
5723.263 329
5723.623 311
5723.982 362
5724.342 337
5724.701 300
5725.061 309
5725.420 412
5725.780 389
5726.140 345
5726.499 311
5726.859 368
5727.218 366
5727.578 418
5727.937 414
5728.297 345
5728.657 290
5729.016 292
5729.376 347
5729.736 332
5730.095 348
5730.455 320
5730.815 274
5731.175 268
5731.534 229
5731.894 235
5732.254 205
5732.614 226
5732.973 224
5733.333 231
5733.693 210
5734.053 219
5734.413 222
5734.772 235
5735.132 266
5735.492 261
5735.852 290
5736.212 312
5736.572 356
5736.932 307
5737.292 249
5737.652 245
5738.011 242
5738.371 238
5738.731 213
5739.091 223
5739.451 238
5739.811 246
5740.171 288
5740.531 292
5740.891 255
5741.251 255
5741.611 228
5741.971 259
5742.332 284
5742.692 263
5743.052 310
5743.412 312
5743.772 314
5744.132 306
5744.492 273
5744.852 310
5745.213 309
5745.573 349
5745.933 405
5746.293 382
5746.653 331
5747.014 359
5747.374 305
5747.734 303
5748.094 322
5748.455 331
5748.815 321
5749.175 255
5749.535 244
5749.896 251
5750.256 262
5750.616 255
5750.977 273
5751.337 286
5751.697 289
5752.058 271
5752.418 255
5752.779 242
5753.139 239
5753.499 291
5753.860 288
5754.220 288
5754.581 312
5754.941 287
5755.302 296
5755.662 311
5756.023 285
5756.383 275
5756.744 251
5757.104 245
5757.465 272
5757.825 293
5758.186 279
5758.546 310
5758.907 283
5759.268 313
5759.628 284
5759.989 258
5760.350 308
5760.710 333
5761.071 286
5761.432 255
5761.792 281
5762.153 215
5762.514 201
5762.874 265
5763.235 287
5763.596 303
5763.957 307
5764.317 243
5764.678 232
5765.039 223
5765.400 228
5765.760 262
5766.121 332
5766.482 359
5766.843 344
5767.204 322
5767.565 268
5767.926 245
5768.286 218
5768.647 229
5769.008 196
5769.369 206
5769.730 261
5770.091 264
5770.452 253
5770.813 249
5771.174 262
5771.535 220
5771.896 219
5772.257 265
5772.618 295
5772.979 283
5773.340 251
5773.701 262
5774.062 279
5774.423 301
5774.784 311
5775.145 267
5775.506 262
5775.868 255
5776.229 265
5776.590 263
5776.951 259
5777.312 253
5777.673 249
5778.035 263
5778.396 272
5778.757 268
5779.118 279
5779.479 263
5779.841 212
5780.202 250
5780.563 301
5780.924 332
5781.286 338
5781.647 348
5782.008 364
5782.370 332
5782.731 330
5783.092 301
5783.454 283
5783.815 288
5784.177 282
5784.538 273
5784.899 266
5785.261 288
5785.622 279
5785.984 300
5786.345 320
5786.707 292
5787.068 249
5787.429 233
5787.791 246
5788.152 236
5788.514 240
5788.876 242
5789.237 198
5789.599 193
5789.960 205
5790.322 234
5790.683 253
5791.045 246
5791.407 321
5791.768 299
5792.130 296
5792.491 229
5792.853 234
5793.215 273
5793.576 304
5793.938 297
5794.300 274
5794.662 271
5795.023 344
5795.385 382
5795.747 370
5796.108 322
5796.470 306
5796.832 322
5797.194 320
5797.556 349
5797.917 318
5798.279 295
5798.641 281
5799.003 257
5799.365 292
5799.727 298
5800.088 290
5800.450 271
5800.812 277
5801.174 261
5801.536 261
5801.898 249
5802.260 237
5802.622 283
5802.984 344
5803.346 299
5803.708 244
5804.070 231
5804.432 250
5804.794 261
5805.156 236
5805.518 269
5805.880 274
5806.242 295
5806.604 274
5806.966 208
5807.328 193
5807.691 218
5808.053 261
5808.415 275
5808.777 280
5809.139 253
5809.501 213
5809.863 212
5810.226 178
5810.588 177
5810.950 212
5811.312 255
5811.675 327
5812.037 331
5812.399 303
5812.761 333
5813.124 325
5813.486 314
5813.848 349
5814.211 323
5814.573 275
5814.935 256
5815.298 252
5815.660 264
5816.022 338
5816.385 345
5816.747 326
5817.110 336
5817.472 299
5817.834 282
5818.197 260
5818.559 238
5818.922 259
5819.284 261
5819.647 207
5820.009 189
5820.372 208
5820.734 213
5821.097 196
5821.459 214
5821.822 217
5822.184 231
5822.547 251
5822.910 228
5823.272 239
5823.635 267
5823.997 272
5824.360 259
5824.723 266
5825.085 232
5825.448 228
5825.811 219
5826.173 198
5826.536 251
5826.899 285
5827.262 260
5827.624 270
5827.987 265
5828.350 234
5828.713 236
5829.075 249
5829.438 232
5829.801 247
5830.164 265
5830.527 241
5830.889 226
5831.252 228
5831.615 289
5831.978 258
5832.341 250
5832.704 261
5833.067 231
5833.430 210
5833.793 214
5834.155 200
5834.518 296
5834.881 315
5835.244 261
5835.607 212
5835.970 172
5836.333 186
5836.696 171
5837.059 188
5837.422 238
5837.785 217
5838.149 209
5838.512 250
5838.875 265
5839.238 242
5839.601 215
5839.964 218
5840.327 261
5840.690 271
5841.053 264
5841.417 258
5841.780 242
5842.143 245
5842.506 233
5842.869 235
5843.233 264
5843.596 290
5843.959 273
5844.322 279
5844.686 245
5845.049 251
5845.412 256
5845.775 273
5846.139 266
5846.502 248
5846.865 210
5847.229 249
5847.592 261
5847.956 240
5848.319 223
5848.682 274
5849.046 283
5849.409 240
5849.773 223
5850.136 236
5850.499 265
5850.863 251
5851.226 223
5851.590 203
5851.953 239
5852.317 244
5852.680 260
5853.044 185
5853.407 218
5853.771 224
5854.135 261
5854.498 269
5854.862 255
5855.225 255
5855.589 280
5855.952 298
5856.316 286
5856.680 295
5857.043 267
5857.407 226
5857.771 253
5858.134 288
5858.498 247
5858.862 202
5859.226 220
5859.589 247
5859.953 276
5860.317 259
5860.681 294
5861.044 285
5861.408 282
5861.772 308
5862.136 329
5862.500 344
5862.863 305
5863.227 290
5863.591 285
5863.955 265
5864.319 247
5864.683 226
5865.047 202
5865.410 202
5865.774 237
5866.138 206
5866.502 199
5866.866 200
5867.230 203
5867.594 179
5867.958 187
5868.322 199
5868.686 206
5869.050 216
5869.414 209
5869.778 208
5870.142 242
5870.506 279
5870.870 284
5871.235 247
5871.599 225
5871.963 243
5872.327 221
5872.691 203
5873.055 260
5873.419 296
5873.784 236
5874.148 244
5874.512 241
5874.876 214
5875.240 237
5875.605 282
5875.969 275
5876.333 232
5876.697 202
5877.062 238
5877.426 242
5877.790 246
5878.154 329
5878.519 296
5878.883 280
5879.247 242
5879.612 219
5879.976 246
5880.341 248
5880.705 245
5881.069 294
5881.434 252
5881.798 198
5882.163 146
5882.527 189
5882.891 179
5883.256 176
5883.620 178
5883.985 185
5884.349 194
5884.714 237
5885.078 211
5885.443 222
5885.807 267
5886.172 302
5886.537 290
5886.901 208
5887.266 187
5887.630 236
5887.995 246
5888.360 228
5888.724 209
5889.089 236
5889.454 239
5889.818 227
5890.183 214
5890.548 251
5890.912 226
5891.277 218
5891.642 216
5892.006 226
5892.371 235
5892.736 213
5893.101 173
5893.465 197
5893.830 211
5894.195 219
5894.560 217
5894.925 203
5895.290 209
5895.654 180
5896.019 205
5896.384 219
5896.749 217
5897.114 212
5897.479 209
5897.844 221
5898.209 235
5898.574 230
5898.939 226
5899.303 210
5899.668 189
5900.033 198
5900.398 234
5900.763 244
5901.128 287
5901.493 264
5901.859 251
5902.224 265
5902.589 295
5902.954 287
5903.319 272
5903.684 265
5904.049 253
5904.414 247
5904.779 237
5905.144 270
5905.510 226
5905.875 231
5906.240 205
5906.605 249
5906.970 219
5907.335 208
5907.701 205
5908.066 199
5908.431 192
5908.796 204
5909.162 213
5909.527 175
5909.892 179
5910.258 265
5910.623 324
5910.988 295
5911.354 276
5911.719 230
5912.084 214
5912.450 208
5912.815 207
5913.180 239
5913.546 220
5913.911 227
5914.277 226
5914.642 242
5915.007 219
5915.373 225
5915.738 208
5916.104 178
5916.469 190
5916.835 225
5917.200 210
5917.566 240
5917.931 214
5918.297 246
5918.663 231
5919.028 213
5919.394 204
5919.759 241
5920.125 230
5920.491 224
5920.856 211
5921.222 192
5921.587 213
5921.953 260
5922.319 258
5922.684 241
5923.050 212
5923.416 174
5923.782 160
5924.147 198
5924.513 207
5924.879 230
5925.245 251
5925.610 261
5925.976 291
5926.342 313
5926.708 238
5927.074 239
5927.439 192
5927.805 182
5928.171 201
5928.537 260
5928.903 279
5929.269 276
5929.635 236
5930.000 236
5930.366 231
5930.732 240
5931.098 251
5931.464 270
5931.830 249
5932.196 223
5932.562 216
5932.928 241
5933.294 229
5933.660 224
5934.026 221
5934.392 210
5934.758 229
5935.124 178
5935.490 163
5935.857 197
5936.223 199
5936.589 184
5936.955 229
5937.321 245
5937.687 240
5938.053 211
5938.419 194
5938.786 228
5939.152 248
5939.518 241
5939.884 225
5940.250 216
5940.617 191
5940.983 207
5941.349 238
5941.715 230
5942.082 176
5942.448 193
5942.814 221
5943.181 226
5943.547 232
5943.913 235
5944.280 186
5944.646 221
5945.012 235
5945.379 242
5945.745 242
5946.112 207
5946.478 217
5946.844 207
5947.211 216
5947.577 205
5947.944 179
5948.310 181
5948.677 196
5949.043 201
5949.410 209
5949.776 229
5950.143 225
5950.509 205
5950.876 208
5951.242 197
5951.609 210
5951.976 208
5952.342 209
5952.709 179
5953.075 162
5953.442 211
5953.809 230
5954.175 218
5954.542 178
5954.909 221
5955.275 235
5955.642 236
5956.009 222
5956.376 191
5956.742 236
5957.109 215
5957.476 212
5957.843 218
5958.209 223
5958.576 217
5958.943 186
5959.310 166
5959.677 172
5960.043 200
5960.410 187
5960.777 196
5961.144 203
5961.511 184
5961.878 211
5962.245 209
5962.612 251
5962.978 237
5963.345 181
5963.712 181
5964.079 169
5964.446 186
5964.813 195
5965.180 228
5965.547 265
5965.914 256
5966.281 214
5966.648 198
5967.015 218
5967.382 215
5967.750 224
5968.117 241
5968.484 240
5968.851 275
5969.218 232
5969.585 190
5969.952 184
5970.319 197
5970.686 204
5971.054 180
5971.421 185
5971.788 168
5972.155 201
5972.522 220
5972.890 211
5973.257 175
5973.624 188
5973.991 192
5974.359 225
5974.726 200
5975.093 197
5975.461 206
5975.828 221
5976.195 259
5976.563 228
5976.930 189
5977.297 206
5977.665 190
5978.032 196
5978.399 193
5978.767 174
5979.134 168
5979.502 179
5979.869 202
5980.237 224
5980.604 212
5980.972 210
5981.339 218
5981.707 194
5982.074 207
5982.442 234
5982.809 207
5983.177 197
5983.544 224
5983.912 229
5984.279 199
5984.647 170
5985.015 168
5985.382 209
5985.750 204
5986.117 269
5986.485 242
5986.853 222
5987.220 202
5987.588 206
5987.956 191
5988.324 189
5988.691 220
5989.059 252
5989.427 226
5989.794 229
5990.162 214
5990.530 196
5990.898 197
5991.266 194
5991.633 219
5992.001 215
5992.369 253
5992.737 281
5993.105 266
5993.473 202
5993.840 177
5994.208 155
5994.576 206
5994.944 242
5995.312 200
5995.680 259
5996.048 240
5996.416 226
5996.784 249
5997.152 244
5997.520 219
5997.888 197
5998.256 195
5998.624 198
5998.992 210
5999.360 209
5999.728 222
6000.096 206
6000.464 234
6000.832 249
6001.200 269
6001.568 249
6001.936 236
6002.305 222
6002.673 228
6003.041 246
6003.409 247
6003.777 219
6004.145 236
6004.514 239
6004.882 255
6005.250 249
6005.618 239
6005.987 246
6006.355 275
6006.723 260
6007.091 264
6007.460 282
6007.828 229
6008.196 200
6008.565 232
6008.933 202
6009.301 176
6009.670 188
6010.038 203
6010.406 179
6010.775 179
6011.143 188
6011.512 215
6011.880 246
6012.248 229
6012.617 241
6012.985 231
6013.354 245
6013.722 194
6014.091 162
6014.459 179
6014.828 183
6015.196 164
6015.565 156
6015.933 219
6016.302 210
6016.671 210
6017.039 201
6017.408 199
6017.776 210
6018.145 176
6018.514 193
6018.882 177
6019.251 212
6019.620 181
6019.988 193
6020.357 218
6020.726 218
6021.094 210
6021.463 198
6021.832 201
6022.201 184
6022.569 182
6022.938 179
6023.307 201
6023.676 181
6024.044 225
6024.413 250
6024.782 239
6025.151 246
6025.520 300
6025.889 249
6026.257 215
6026.626 224
6026.995 247
6027.364 271
6027.733 248
6028.102 211
6028.471 199
6028.840 197
6029.209 222
6029.578 235
6029.947 218
6030.316 226
6030.685 226
6031.054 224
6031.423 206
6031.792 214
6032.161 219
6032.530 223
6032.899 226
6033.268 202
6033.637 242
6034.006 238
6034.375 198
6034.745 179
6035.114 208
6035.483 230
6035.852 219
6036.221 208
6036.590 187
6036.960 173
6037.329 198
6037.698 224
6038.067 226
6038.436 241
6038.806 233
6039.175 223
6039.544 186
6039.913 184
6040.283 157
6040.652 206
6041.021 223
6041.391 209
6041.760 188
6042.129 159
6042.499 197
6042.868 201
6043.238 215
6043.607 242
6043.976 272
6044.346 291
6044.715 287
6045.085 276
6045.454 237
6045.824 224
6046.193 207
6046.563 223
6046.932 229
6047.302 203
6047.671 187
6048.041 185
6048.410 202
6048.780 213
6049.149 237
6049.519 232
6049.888 231
6050.258 207
6050.628 185
6050.997 183
6051.367 214
6051.737 208
6052.106 195
6052.476 184
6052.846 210
6053.215 207
6053.585 204
6053.955 193
6054.324 183
6054.694 151
6055.064 128
6055.434 176
6055.803 181
6056.173 191
6056.543 202
6056.913 182
6057.283 211
6057.652 219
6058.022 199
6058.392 197
6058.762 186
6059.132 182
6059.502 209
6059.872 210
6060.241 217
6060.611 201
6060.981 156
6061.351 152
6061.721 193
6062.091 213
6062.461 202
6062.831 214
6063.201 208
6063.571 269
6063.941 229
6064.311 173
6064.681 165
6065.051 152
6065.421 167
6065.791 173
6066.161 213
6066.532 197
6066.902 179
6067.272 170
6067.642 177
6068.012 192
6068.382 218
6068.752 230
6069.123 213
6069.493 205
6069.863 205
6070.233 202
6070.603 211
6070.974 202
6071.344 214
6071.714 229
6072.084 201
6072.455 198
6072.825 215
6073.195 271
6073.566 218
6073.936 187
6074.306 223
6074.677 258
6075.047 234
6075.417 214
6075.788 206
6076.158 185
6076.528 204
6076.899 183
6077.269 196
6077.640 227
6078.010 215
6078.381 239
6078.751 229
6079.122 263
6079.492 255
6079.863 248
6080.233 215
6080.604 223
6080.974 183
6081.345 191
6081.715 200
6082.086 247
6082.456 273
6082.827 228
6083.198 199
6083.568 176
6083.939 168
6084.310 173
6084.680 183
6085.051 222
6085.422 240
6085.792 204
6086.163 189
6086.534 208
6086.904 209
6087.275 176
6087.646 182
6088.017 175
6088.387 162
6088.758 167
6089.129 174
6089.500 198
6089.870 177
6090.241 166
6090.612 171
6090.983 216
6091.354 201
6091.725 204
6092.096 266
6092.466 288
6092.837 247
6093.208 242
6093.579 304
6093.950 280
6094.321 241
6094.692 216
6095.063 194
6095.434 169
6095.805 196
6096.176 172
6096.547 197
6096.918 177
6097.289 228
6097.660 243
6098.031 226
6098.402 220
6098.773 183
6099.144 219
6099.515 235
6099.887 224
6100.258 220
6100.629 215
6101.000 216
6101.371 202
6101.742 231
6102.113 191
6102.485 174
6102.856 204
6103.227 237
6103.598 206
6103.970 184
6104.341 182
6104.712 193
6105.083 202
6105.455 228
6105.826 242
6106.197 243
6106.569 221
6106.940 237
6107.311 253
6107.683 262
6108.054 229
6108.425 211
6108.797 192
6109.168 163
6109.539 168
6109.911 161
6110.282 159
6110.654 146
6111.025 155
6111.397 212
6111.768 201
6112.140 204
6112.511 207
6112.883 207
6113.254 254
6113.626 262
6113.997 238
6114.369 219
6114.740 170
6115.112 192
6115.483 188
6115.855 192
6116.227 187
6116.598 203
6116.970 178
6117.342 182
6117.713 168
6118.085 167
6118.457 193
6118.828 224
6119.200 198
6119.572 183
6119.943 238
6120.315 208
6120.687 196
6121.059 192
6121.430 156
6121.802 146
6122.174 139
6122.546 162
6122.918 184
6123.289 219
6123.661 209
6124.033 197
6124.405 225
6124.777 216
6125.149 198
6125.521 204
6125.893 189
6126.264 199
6126.636 223
6127.008 229
6127.380 223
6127.752 203
6128.124 238
6128.496 252
6128.868 218
6129.240 181
6129.612 153
6129.984 172
6130.356 235
6130.728 284
6131.100 269
6131.472 240
6131.845 222
6132.217 201
6132.589 198
6132.961 206
6133.333 181
6133.705 161
6134.077 179
6134.449 190
6134.822 185
6135.194 204
6135.566 221
6135.938 225
6136.310 279
6136.683 242
6137.055 252
6137.427 245
6137.799 268
6138.172 284
6138.544 217
6138.916 217
6139.289 218
6139.661 195
6140.033 190
6140.406 212
6140.778 190
6141.150 175
6141.523 145
6141.895 153
6142.267 135
6142.640 171
6143.012 177
6143.385 175
6143.757 180
6144.130 174
6144.502 172
6144.875 169
6145.247 207
6145.620 219
6145.992 201
6146.365 167
6146.737 178
6147.110 137
6147.482 153
6147.855 164
6148.227 171
6148.600 196
6148.973 210
6149.345 231
6149.718 223
6150.090 219
6150.463 248
6150.836 227
6151.208 194
6151.581 198
6151.954 228
6152.327 223
6152.699 201
6153.072 192
6153.445 178
6153.817 209
6154.190 222
6154.563 220
6154.936 231
6155.309 204
6155.681 178
6156.054 185
6156.427 211
6156.800 224
6157.173 217
6157.546 208
6157.918 230
6158.291 263
6158.664 228
6159.037 240
6159.410 268
6159.783 228
6160.156 207
6160.529 202
6160.902 207
6161.275 251
6161.648 231
6162.021 193
6162.394 195
6162.767 225
6163.140 232
6163.513 219
6163.886 195
6164.259 249
6164.632 270
6165.005 259
6165.378 249
6165.751 196
6166.125 189
6166.498 228
6166.871 230
6167.244 229
6167.617 212
6167.990 147
6168.364 171
6168.737 208
6169.110 278
6169.483 263
6169.856 244
6170.230 255
6170.603 265
6170.976 328
6171.349 339
6171.723 304
6172.096 280
6172.469 296
6172.843 313
6173.216 275
6173.589 248
6173.963 304
6174.336 412
6174.709 478
6175.083 495
6175.456 506
6175.830 549
6176.203 553
6176.577 536
6176.950 605
6177.323 715
6177.697 886
6178.070 1007
6178.444 1050
6178.817 1115
6179.191 1218
6179.564 1202
6179.938 1295
6180.312 1279
6180.685 1458
6181.059 1630
6181.432 1621
6181.806 1571
6182.179 1456
6182.553 1451
6182.927 1404
6183.300 1242
6183.674 1100
6184.048 1037
6184.421 932
6184.795 822
6185.169 690
6185.542 733
6185.916 737
6186.290 639
6186.664 547
6187.037 509
6187.411 491
6187.785 462
6188.159 410
6188.533 456
6188.906 481
6189.280 449
6189.654 439
6190.028 383
6190.402 359
6190.776 376
6191.149 371
6191.523 398
6191.897 418
6192.271 400
6192.645 402
6193.019 380
6193.393 329
6193.767 313
6194.141 330
6194.515 323
6194.889 307
6195.263 323
6195.637 284
6196.011 248
6196.385 228
6196.759 197
6197.133 205
6197.507 228
6197.881 226
6198.255 204
6198.629 204
6199.004 296
6199.378 257
6199.752 256
6200.126 279
6200.500 296
6200.874 310
6201.248 331
6201.623 322
6201.997 285
6202.371 314
6202.745 292
6203.120 292
6203.494 284
6203.868 273
6204.242 279
6204.617 284
6204.991 317
6205.365 293
6205.740 290
6206.114 273
6206.488 271
6206.863 282
6207.237 224
6207.611 288
6207.986 331
6208.360 365
6208.735 313
6209.109 309
6209.483 284
6209.858 232
6210.232 178
6210.607 210
6210.981 196
6211.356 281
6211.730 307
6212.105 306
6212.479 273
6212.854 262
6213.228 253
6213.603 246
6213.977 234
6214.352 241
6214.727 223
6215.101 234
6215.476 232
6215.850 239
6216.225 217
6216.600 221
6216.974 214
6217.349 211
6217.724 195
6218.098 207
6218.473 253
6218.848 254
6219.223 251
6219.597 237
6219.972 201
6220.347 202
6220.722 198
6221.096 184
6221.471 200
6221.846 221
6222.221 238
6222.596 216
6222.970 156
6223.345 184
6223.720 235
6224.095 232
6224.470 211
6224.845 196
6225.220 189
6225.595 192
6225.970 208
6226.344 220
6226.719 190
6227.094 214
6227.469 242
6227.844 249
6228.219 234
6228.594 231
6228.969 225
6229.344 222
6229.719 186
6230.095 193
6230.470 202
6230.845 230
6231.220 262
6231.595 245
6231.970 229
6232.345 211
6232.720 183
6233.095 211
6233.470 247
6233.846 229
6234.221 192
6234.596 238
6234.971 229
6235.346 210
6235.722 207
6236.097 196
6236.472 202
6236.847 205
6237.223 229
6237.598 233
6237.973 204
6238.349 241
6238.724 226
6239.099 222
6239.475 264
6239.850 296
6240.225 278
6240.601 275
6240.976 312
6241.351 295
6241.727 264
6242.102 233
6242.478 234
6242.853 217
6243.228 188
6243.604 161
6243.979 148
6244.355 173
6244.730 153
6245.106 177
6245.481 191
6245.857 204
6246.232 225
6246.608 234
6246.984 212
6247.359 228
6247.735 240
6248.110 208
6248.486 195
6248.862 192
6249.237 204
6249.613 198
6249.988 195
6250.364 181
6250.740 162
6251.116 170
6251.491 153
6251.867 173
6252.243 203
6252.618 202
6252.994 228
6253.370 216
6253.746 208
6254.121 244
6254.497 257
6254.873 229
6255.249 262
6255.625 224
6256.000 223
6256.376 180
6256.752 194
6257.128 229
6257.504 236
6257.880 267
6258.256 234
6258.632 221
6259.008 176
6259.383 189
6259.759 223
6260.135 212
6260.511 181
6260.887 193
6261.263 207
6261.639 191
6262.015 177
6262.391 223
6262.767 231
6263.143 230
6263.519 237
6263.896 235
6264.272 229
6264.648 225
6265.024 243
6265.400 235
6265.776 211
6266.152 223
6266.528 200
6266.904 189
6267.281 273
6267.657 246
6268.033 264
6268.409 231
6268.785 244
6269.162 236
6269.538 233
6269.914 198
6270.290 187
6270.667 198
6271.043 175
6271.419 148
6271.796 163
6272.172 225
6272.548 242
6272.925 201
6273.301 197
6273.677 209
6274.054 200
6274.430 185
6274.806 196
6275.183 203
6275.559 223
6275.936 212
6276.312 221
6276.689 186
6277.065 190
6277.442 210
6277.818 207
6278.195 225
6278.571 265
6278.948 238
6279.324 246
6279.701 270
6280.077 279
6280.454 256
6280.830 284
6281.207 306
6281.584 330
6281.960 378
6282.337 388
6282.713 386
6283.090 356
6283.467 347
6283.843 365
6284.220 331
6284.597 309
6284.973 351
6285.350 314
6285.727 330
6286.104 338
6286.480 343
6286.857 328
6287.234 368
6287.611 373
6287.987 319
6288.364 276
6288.741 301
6289.118 329
6289.495 288
6289.872 279
6290.248 277
6290.625 262
6291.002 283
6291.379 292
6291.756 279
6292.133 285
6292.510 301
6292.887 293
6293.264 291
6293.641 333
6294.018 287
6294.395 303
6294.772 284
6295.149 289
6295.526 275
6295.903 286
6296.280 265
6296.657 219
6297.034 177
6297.411 136
6297.788 150
6298.165 196
6298.542 232
6298.919 233
6299.296 224
6299.674 192
6300.051 162
6300.428 165
6300.805 180
6301.182 197
6301.559 191
6301.937 211
6302.314 235
6302.691 221
6303.068 234
6303.446 260
6303.823 294
6304.200 277
6304.577 242
6304.955 214
6305.332 164
6305.709 166
6306.087 162
6306.464 170
6306.841 184
6307.219 164
6307.596 169
6307.974 154
6308.351 205
6308.728 227
6309.106 194
6309.483 199
6309.861 175
6310.238 169
6310.616 137
6310.993 132
6311.371 153
6311.748 169
6312.126 174
6312.503 162
6312.881 174
6313.258 222
6313.636 247
6314.013 251
6314.391 226
6314.768 205
6315.146 211
6315.524 186
6315.901 185
6316.279 169
6316.657 203
6317.034 215
6317.412 202
6317.790 220
6318.167 205
6318.545 171
6318.923 198
6319.300 193
6319.678 224
6320.056 240
6320.434 228
6320.812 204
6321.189 201
6321.567 150
6321.945 159
6322.323 190
6322.701 178
6323.078 178
6323.456 179
6323.834 208
6324.212 227
6324.590 234
6324.968 218
6325.346 207
6325.724 189
6326.102 185
6326.479 173
6326.857 177
6327.235 225
6327.613 226
6327.991 192
6328.369 173
6328.747 209
6329.125 220
6329.503 189
6329.881 185
6330.260 171
6330.638 162
6331.016 151
6331.394 167
6331.772 164
6332.150 179
6332.528 189
6332.906 208
6333.284 197
6333.663 166
6334.041 165
6334.419 162
6334.797 154
6335.175 162
6335.554 188
6335.932 237
6336.310 226
6336.688 190
6337.066 208
6337.445 181
6337.823 174
6338.201 144
6338.580 156
6338.958 201
6339.336 235
6339.715 233
6340.093 226
6340.471 216
6340.850 184
6341.228 170
6341.606 183
6341.985 161
6342.363 185
6342.742 179
6343.120 194
6343.499 208
6343.877 191
6344.256 182
6344.634 204
6345.013 198
6345.391 213
6345.770 209
6346.148 176
6346.527 145
6346.905 212
6347.284 227
6347.662 197
6348.041 187
6348.419 160
6348.798 177
6349.177 173
6349.555 189
6349.934 193
6350.313 174
6350.691 152
6351.070 136
6351.449 135
6351.827 146
6352.206 160
6352.585 159
6352.964 155
6353.342 139
6353.721 136
6354.100 162
6354.479 189
6354.857 210
6355.236 193
6355.615 241
6355.994 215
6356.373 218
6356.752 206
6357.130 185
6357.509 189
6357.888 185
6358.267 182
6358.646 220
6359.025 230
6359.404 240
6359.783 233
6360.162 189
6360.541 168
6360.920 171
6361.299 215
6361.678 188
6362.057 200
6362.436 194
6362.815 210
6363.194 221
6363.573 200
6363.952 185
6364.331 147
6364.710 162
6365.089 159
6365.468 197
6365.847 165
6366.226 194
6366.605 202
6366.985 231
6367.364 228
6367.743 221
6368.122 213
6368.501 175
6368.881 168
6369.260 154
6369.639 131
6370.018 173
6370.397 200
6370.777 214
6371.156 194
6371.535 202
6371.915 241
6372.294 231
6372.673 215
6373.053 194
6373.432 207
6373.811 193
6374.191 173
6374.570 178
6374.949 160
6375.329 176
6375.708 181
6376.088 186
6376.467 201
6376.847 168
6377.226 159
6377.605 169
6377.985 171
6378.364 167
6378.744 173
6379.123 185
6379.503 164
6379.882 147
6380.262 196
6380.642 217
6381.021 231
6381.401 238
6381.780 225
6382.160 183
6382.540 156
6382.919 150
6383.299 167
6383.678 181
6384.058 176
6384.438 190
6384.817 192
6385.197 198
6385.577 193
6385.957 221
6386.336 187
6386.716 198
6387.096 242
6387.476 235
6387.855 222
6388.235 207
6388.615 180
6388.995 186
6389.375 232
6389.754 261
6390.134 270
6390.514 291
6390.894 260
6391.274 231
6391.654 220
6392.034 196
6392.413 201
6392.793 224
6393.173 246
6393.553 237
6393.933 205
6394.313 187
6394.693 189
6395.073 165
6395.453 166
6395.833 184
6396.213 201
6396.593 242
6396.973 257
6397.353 225
6397.733 217
6398.113 237
6398.494 219
6398.874 199
6399.254 183
6399.634 161
6400.014 171
6400.394 156
6400.774 176
6401.154 193
6401.535 200
6401.915 242
6402.295 229
6402.675 220
6403.055 184
6403.436 175
6403.816 184
6404.196 161
6404.576 156
6404.957 149
6405.337 158
6405.717 169
6406.098 200
6406.478 223
6406.858 226
6407.239 243
6407.619 214
6407.999 217
6408.380 213
6408.760 237
6409.141 227
6409.521 192
6409.901 153
6410.282 136
6410.662 135
6411.043 176
6411.423 195
6411.804 184
6412.184 143
6412.565 136
6412.945 161
6413.326 203
6413.706 212
6414.087 217
6414.467 178
6414.848 185
6415.229 159
6415.609 163
6415.990 149
6416.370 166
6416.751 167
6417.132 156
6417.512 160
6417.893 151
6418.274 175
6418.654 187
6419.035 172
6419.416 190
6419.796 168
6420.177 190
6420.558 187
6420.939 143
6421.319 173
6421.700 179
6422.081 187
6422.462 168
6422.843 183
6423.223 205
6423.604 187
6423.985 166
6424.366 186
6424.747 168
6425.128 196
6425.509 182
6425.890 182
6426.270 188
6426.651 169
6427.032 147
6427.413 166
6427.794 160
6428.175 149
6428.556 128
6428.937 117
6429.318 132
6429.699 163
6430.080 202
6430.461 204
6430.842 178
6431.223 184
6431.604 225
6431.986 216
6432.367 214
6432.748 194
6433.129 162
6433.510 172
6433.891 159
6434.272 135
6434.653 119
6435.035 135
6435.416 147
6435.797 146
6436.178 158
6436.559 160
6436.941 126
6437.322 128
6437.703 153
6438.084 148
6438.466 142
6438.847 112
6439.228 126
6439.610 153
6439.991 159
6440.372 159
6440.753 192
6441.135 183
6441.516 178
6441.898 158
6442.279 191
6442.660 161
6443.042 143
6443.423 153
6443.805 157
6444.186 152
6444.568 134
6444.949 129
6445.330 135
6445.712 151
6446.093 179
6446.475 168
6446.856 140
6447.238 128
6447.620 136
6448.001 150
6448.383 160
6448.764 175
6449.146 178
6449.527 161
6449.909 154
6450.291 172
6450.672 154
6451.054 163
6451.436 136
6451.817 137
6452.199 185
6452.581 165
6452.962 204
6453.344 188
6453.726 162
6454.108 148
6454.489 136
6454.871 133
6455.253 139
6455.635 122
6456.016 124
6456.398 142
6456.780 126
6457.162 139
6457.544 151
6457.926 136
6458.307 150
6458.689 187
6459.071 179
6459.453 188
6459.835 179
6460.217 178
6460.599 184
6460.981 160
6461.363 158
6461.745 141
6462.127 165
6462.509 150
6462.891 125
6463.273 177
6463.655 199
6464.037 184
6464.419 169
6464.801 184
6465.183 198
6465.565 211
6465.947 259
6466.329 221
6466.711 221
6467.093 226
6467.475 208
6467.858 204
6468.240 188
6468.622 188
6469.004 195
6469.386 169
6469.768 168
6470.151 152
6470.533 159
6470.915 162
6471.297 131
6471.680 172
6472.062 159
6472.444 168
6472.826 201
6473.209 192
6473.591 179
6473.973 135
6474.356 107
6474.738 127
6475.120 195
6475.503 187
6475.885 174
6476.268 141
6476.650 153
6477.032 165
6477.415 147
6477.797 150
6478.180 121
6478.562 132
6478.945 148
6479.327 153
6479.710 171
6480.092 164
6480.475 160
6480.857 160
6481.240 160
6481.622 170
6482.005 150
6482.387 138
6482.770 116
6483.153 127
6483.535 130
6483.918 126
6484.300 128
6484.683 149
6485.066 140
6485.448 109
6485.831 113
6486.214 147
6486.596 176
6486.979 198
6487.362 188
6487.745 166
6488.127 175
6488.510 160
6488.893 160
6489.276 147
6489.658 119
6490.041 126
6490.424 143
6490.807 152
6491.190 154
6491.572 136
6491.955 141
6492.338 152
6492.721 127
6493.104 133
6493.487 163
6493.870 212
6494.253 218
6494.636 213
6495.019 161
6495.402 124
6495.785 130
6496.167 152
6496.550 157
6496.933 173
6497.316 165
6497.700 146
6498.083 149
6498.466 187
6498.849 174
6499.232 165
6499.615 153
6499.998 148
6500.381 162
6500.764 195
6501.147 185
6501.530 187
6501.914 185
6502.297 196
6502.680 198
6503.063 171
6503.446 142
6503.829 157
6504.213 171
6504.596 156
6504.979 154
6505.362 127
6505.746 165
6506.129 190
6506.512 200
6506.895 200
6507.279 146
6507.662 124
6508.045 139
6508.429 173
6508.812 171
6509.195 151
6509.579 139
6509.962 129
6510.346 153
6510.729 145
6511.112 169
6511.496 152
6511.879 153
6512.263 125
6512.646 97
6513.030 115
6513.413 125
6513.797 124
6514.180 140
6514.564 182
6514.947 203
6515.331 208
6515.714 217
6516.098 184
6516.481 182
6516.865 174
6517.249 185
6517.632 196
6518.016 228
6518.400 212
6518.783 186
6519.167 193
6519.551 172
6519.934 194
6520.318 171
6520.702 166
6521.085 164
6521.469 170
6521.853 168
6522.236 200
6522.620 222
6523.004 196
6523.388 185
6523.772 170
6524.155 135
6524.539 162
6524.923 131
6525.307 150
6525.691 137
6526.075 156
6526.458 142
6526.842 123
6527.226 140
6527.610 145
6527.994 158
6528.378 156
6528.762 129
6529.146 122
6529.530 129
6529.914 115
6530.298 138
6530.682 147
6531.066 178
6531.450 188
6531.834 166
6532.218 153
6532.602 156
6532.986 162
6533.370 150
6533.754 144
6534.138 139
6534.522 148
6534.906 171
6535.291 168
6535.675 187
6536.059 182
6536.443 147
6536.827 146
6537.211 147
6537.596 148
6537.980 189
6538.364 167
6538.748 159
6539.132 144
6539.517 122
6539.901 119
6540.285 107
6540.670 105
6541.054 124
6541.438 112
6541.823 122
6542.207 136
6542.591 129
6542.976 155
6543.360 145
6543.744 140
6544.129 136
6544.513 120
6544.897 129
6545.282 167
6545.666 163
6546.051 127
6546.435 144
6546.820 145
6547.204 164
6547.589 169
6547.973 173
6548.358 173
6548.742 173
6549.127 149
6549.511 162
6549.896 189
6550.280 203
6550.665 192
6551.050 172
6551.434 183
6551.819 178
6552.203 186
6552.588 197
6552.973 190
6553.357 171
6553.742 152
6554.127 185
6554.511 164
6554.896 182
6555.281 160
6555.666 159
6556.050 184
6556.435 192
6556.820 174
6557.205 168
6557.589 190
6557.974 200
6558.359 192
6558.744 169
6559.129 138
6559.514 176
6559.898 170
6560.283 176
6560.668 165
6561.053 144
6561.438 137
6561.823 137
6562.208 177
6562.593 195
6562.978 172
6563.363 209
6563.748 160
6564.132 161
6564.517 225
6564.902 208
6565.287 195
6565.673 187
6566.058 195
6566.443 189
6566.828 158
6567.213 169
6567.598 163
6567.983 159
6568.368 167
6568.753 151
6569.138 123
6569.523 138
6569.908 144
6570.294 154
6570.679 158
6571.064 149
6571.449 168
6571.834 127
6572.220 92
6572.605 103
6572.990 101
6573.375 110
6573.761 107
6574.146 157
6574.531 180
6574.916 149
6575.302 139
6575.687 151
6576.072 158
6576.458 139
6576.843 140
6577.228 117
6577.614 96
6577.999 108
6578.385 115
6578.770 145
6579.155 140
6579.541 130
6579.926 119
6580.312 135
6580.697 112
6581.083 132
6581.468 150
6581.854 119
6582.239 122
6582.625 125
6583.010 125
6583.396 99
6583.781 108
6584.167 92
6584.552 90
6584.938 118
6585.324 120
6585.709 119
6586.095 102
6586.480 135
6586.866 139
6587.252 121
6587.637 118
6588.023 132
6588.409 132
6588.794 132
6589.180 158
6589.566 122
6589.952 106
6590.337 105
6590.723 105
6591.109 113
6591.495 120
6591.880 115
6592.266 135
6592.652 150
6593.038 197
6593.424 202
6593.810 171
6594.195 157
6594.581 148
6594.967 154
6595.353 149
6595.739 154
6596.125 155
6596.511 158
6596.897 149
6597.283 122
6597.669 133
6598.055 121
6598.441 119
6598.827 147
6599.213 142
6599.599 140
6599.985 138
6600.371 137
6600.757 150
6601.143 131
6601.529 116
6601.915 106
6602.301 115
6602.687 140
6603.073 136
6603.459 161
6603.846 146
6604.232 163
6604.618 129
6605.004 131
6605.390 128
6605.776 121
6606.163 142
6606.549 163
6606.935 158
6607.321 135
6607.708 151
6608.094 166
6608.480 146
6608.866 126
6609.253 112
6609.639 152
6610.025 160
6610.412 161
6610.798 169
6611.184 159
6611.571 149
6611.957 150
6612.343 133
6612.730 136
6613.116 134
6613.503 107
6613.889 127
6614.276 143
6614.662 161
6615.048 161
6615.435 137
6615.821 124
6616.208 123
6616.594 108
6616.981 106
6617.368 141
6617.754 143
6618.141 120
6618.527 110
6618.914 128
6619.300 127
6619.687 117
6620.074 109
6620.460 121
6620.847 100
6621.233 109
6621.620 89
6622.007 97
6622.394 108
6622.780 88
6623.167 114
6623.554 112
6623.940 126
6624.327 129
6624.714 100
6625.101 116
6625.487 105
6625.874 113
6626.261 111
6626.648 148
6627.035 133
6627.421 126
6627.808 139
6628.195 158
6628.582 146
6628.969 142
6629.356 173
6629.743 167
6630.129 184
6630.516 157
6630.903 154
6631.290 134
6631.677 138
6632.064 135
6632.451 133
6632.838 136
6633.225 152
6633.612 182
6633.999 159
6634.386 141
6634.773 146
6635.160 145
6635.547 169
6635.934 161
6636.322 158
6636.709 156
6637.096 147
6637.483 165
6637.870 154
6638.257 175
6638.644 163
6639.031 139
6639.419 123
6639.806 168
6640.193 174
6640.580 177
6640.967 153
6641.355 130
6641.742 149
6642.129 178
6642.516 184
6642.904 151
6643.291 151
6643.678 127
6644.066 116
6644.453 105
6644.840 146
6645.228 154
6645.615 184
6646.002 201
6646.390 148
6646.777 120
6647.165 141
6647.552 131
6647.939 112
6648.327 122
6648.714 129
6649.102 141
6649.489 151
6649.877 128
6650.264 128
6650.652 144
6651.039 143
6651.427 138
6651.814 112
6652.202 110
6652.589 116
6652.977 119
6653.365 137
6653.752 117
6654.140 107
6654.527 110
6654.915 142
6655.303 145
6655.690 163
6656.078 161
6656.466 150
6656.853 152
6657.241 166
6657.629 134
6658.016 159
6658.404 182
6658.792 186
6659.180 194
6659.567 170
6659.955 168
6660.343 134
6660.731 128
6661.119 124
6661.506 110
6661.894 114
6662.282 125
6662.670 157
6663.058 170
6663.446 176
6663.834 160
6664.222 152
6664.609 152
6664.997 146
6665.385 123
6665.773 121
6666.161 120
6666.549 119
6666.937 149
6667.325 143
6667.713 151
6668.101 154
6668.489 108
6668.877 111
6669.265 135
6669.653 116
6670.041 104
6670.429 132
6670.818 165
6671.206 159
6671.594 136
6671.982 134
6672.370 146
6672.758 186
6673.146 224
6673.535 198
6673.923 166
6674.311 159
6674.699 165
6675.087 220
6675.476 182
6675.864 142
6676.252 134
6676.640 168
6677.029 149
6677.417 185
6677.805 198
6678.193 186
6678.582 189
6678.970 182
6679.358 194
6679.747 189
6680.135 182
6680.524 151
6680.912 181
6681.300 190
6681.689 166
6682.077 154
6682.466 149
6682.854 163
6683.242 131
6683.631 173
6684.019 157
6684.408 154
6684.796 145
6685.185 132
6685.573 151
6685.962 138
6686.351 161
6686.739 161
6687.128 138
6687.516 120
6687.905 146
6688.293 153
6688.682 142
6689.071 117
6689.459 115
6689.848 139
6690.237 134
6690.625 148
6691.014 128
6691.403 139
6691.791 120
6692.180 123
6692.569 129
6692.957 123
6693.346 117
6693.735 132
6694.124 110
6694.513 130
6694.901 119
6695.290 136
6695.679 108
6696.068 116
6696.457 142
6696.845 174
6697.234 167
6697.623 152
6698.012 156
6698.401 163
6698.790 156
6699.179 201
6699.568 202
6699.957 200
6700.346 191
6700.735 179
6701.124 149
6701.513 134
6701.902 143
6702.291 183
6702.680 151
6703.069 133
6703.458 125
6703.847 155
6704.236 138
6704.625 152
6705.014 125
6705.403 130
6705.792 143
6706.181 175
6706.570 153
6706.960 140
6707.349 163
6707.738 163
6708.127 159
6708.516 158
6708.905 137
6709.295 122
6709.684 161
6710.073 148
6710.462 133
6710.852 113
6711.241 96
6711.630 124
6712.019 126
6712.409 104
6712.798 145
6713.187 153
6713.577 174
6713.966 158
6714.355 118
6714.745 98
6715.134 110
6715.523 109
6715.913 98
6716.302 82
6716.692 84
6717.081 108
6717.471 93
6717.860 101
6718.250 119
6718.639 116
6719.029 125
6719.418 117
6719.808 164
6720.197 201
6720.587 214
6720.976 169
6721.366 153
6721.755 140
6722.145 138
6722.534 124
6722.924 121
6723.314 92
6723.703 98
6724.093 107
6724.483 88
6724.872 103
6725.262 110
6725.652 136
6726.041 147
6726.431 142
6726.821 125
6727.210 116
6727.600 152
6727.990 115
6728.380 122
6728.769 133
6729.159 140
6729.549 160
6729.939 154
6730.329 151
6730.719 125
6731.108 109
6731.498 119
6731.888 103
6732.278 133
6732.668 152
6733.058 150
6733.448 143
6733.838 166
6734.228 152
6734.617 137
6735.007 147
6735.397 134
6735.787 132
6736.177 161
6736.567 137
6736.957 114
6737.347 81
6737.737 114
6738.127 126
6738.518 143
6738.908 130
6739.298 131
6739.688 138
6740.078 136
6740.468 132
6740.858 115
6741.248 112
6741.638 97
6742.029 97
6742.419 121
6742.809 138
6743.199 172
6743.589 177
6743.980 116
6744.370 110
6744.760 132
6745.150 175
6745.540 152
6745.931 116
6746.321 107
6746.711 101
6747.102 112
6747.492 117
6747.882 129
6748.273 144
6748.663 164
6749.053 129
6749.444 138
6749.834 166
6750.224 166
6750.615 152
6751.005 135
6751.396 120
6751.786 119
6752.177 163
6752.567 186
6752.958 223
6753.348 174
6753.739 140
6754.129 138
6754.520 129
6754.910 107
6755.301 85
6755.691 75
6756.082 80
6756.472 66
6756.863 76
6757.254 76
6757.644 92
6758.035 114
6758.425 129
6758.816 114
6759.207 98
6759.597 130
6759.988 125
6760.379 122
6760.769 147
6761.160 173
6761.551 204
6761.942 178
6762.332 165
6762.723 133
6763.114 125
6763.505 133
6763.895 153
6764.286 131
6764.677 127
6765.068 141
6765.459 114
6765.850 121
6766.240 133
6766.631 145
6767.022 151
6767.413 119
6767.804 122
6768.195 120
6768.586 141
6768.977 149
6769.368 167
6769.759 152
6770.150 129
6770.541 127
6770.932 112
6771.323 90
6771.714 110
6772.105 120
6772.496 117
6772.887 91
6773.278 129
6773.669 137
6774.060 125
6774.451 131
6774.842 115
6775.233 105
6775.624 101
6776.016 86
6776.407 116
6776.798 126
6777.189 139
6777.580 130
6777.971 150
6778.363 163
6778.754 150
6779.145 171
6779.536 178
6779.928 152
6780.319 146
6780.710 152
6781.101 132
6781.493 96
6781.884 72
6782.275 82
6782.667 84
6783.058 119
6783.449 153
6783.841 150
6784.232 142
6784.623 165
6785.015 123
6785.406 125
6785.798 149
6786.189 127
6786.581 148
6786.972 133
6787.364 140
6787.755 123
6788.147 123
6788.538 152
6788.930 145
6789.321 159
6789.713 187
6790.104 177
6790.496 153
6790.887 138
6791.279 135
6791.670 140
6792.062 140
6792.454 144
6792.845 167
6793.237 161
6793.629 129
6794.020 158
6794.412 144
6794.804 159
6795.195 182
6795.587 168
6795.979 128
6796.370 88
6796.762 120
6797.154 128
6797.546 122
6797.937 113
6798.329 84
6798.721 104
6799.113 97
6799.505 112
6799.896 148
6800.288 136
6800.680 137
6801.072 151
6801.464 123
6801.856 112
6802.248 103
6802.640 110
6803.032 93
6803.423 140
6803.815 136
6804.207 136
6804.599 136
6804.991 108
6805.383 100
6805.775 127
6806.167 143
6806.559 161
6806.951 161
6807.343 141
6807.735 104
6808.127 111
6808.520 105
6808.912 112
6809.304 91
6809.696 82
6810.088 76
6810.480 89
6810.872 115
6811.264 154
6811.657 135
6812.049 136
6812.441 119
6812.833 120
6813.225 121
6813.618 96
6814.010 107
6814.402 123
6814.794 139
6815.187 156
6815.579 127
6815.971 119
6816.363 122
6816.756 122
6817.148 92
6817.540 93
6817.933 108
6818.325 104
6818.718 111
6819.110 103
6819.502 109
6819.895 99
6820.287 78
6820.680 83
6821.072 106
6821.464 103
6821.857 146
6822.249 149
6822.642 146
6823.034 137
6823.427 134
6823.819 133
6824.212 158
6824.604 151
6824.997 154
6825.390 185
6825.782 214
6826.175 164
6826.567 132
6826.960 139
6827.353 139
6827.745 131
6828.138 106
6828.530 110
6828.923 93
6829.316 122
6829.709 152
6830.101 157
6830.494 166
6830.887 176
6831.279 196
6831.672 154
6832.065 128
6832.458 143
6832.850 158
6833.243 139
6833.636 158
6834.029 138
6834.422 130
6834.814 146
6835.207 121
6835.600 127
6835.993 137
6836.386 118
6836.779 119
6837.172 94
6837.565 149
6837.958 139
6838.350 118
6838.743 144
6839.136 134
6839.529 143
6839.922 150
6840.315 144
6840.708 141
6841.101 131
6841.494 115
6841.887 122
6842.280 116
6842.674 130
6843.067 140
6843.460 118
6843.853 112
6844.246 113
6844.639 124
6845.032 121
6845.425 121
6845.818 133
6846.212 134
6846.605 125
6846.998 127
6847.391 136
6847.784 164
6848.178 144
6848.571 137
6848.964 128
6849.357 131
6849.751 127
6850.144 119
6850.537 121
6850.930 127
6851.324 113
6851.717 122
6852.110 112
6852.504 130
6852.897 125
6853.290 117
6853.684 112
6854.077 112
6854.471 83
6854.864 132
6855.257 129
6855.651 137
6856.044 144
6856.438 125
6856.831 107
6857.225 85
6857.618 85
6858.012 110
6858.405 134
6858.799 131
6859.192 114
6859.586 136
6859.979 142
6860.373 137
6860.766 165
6861.160 161
6861.554 142
6861.947 129
6862.341 100
6862.735 88
6863.128 115
6863.522 132
6863.916 109
6864.309 132
6864.703 112
6865.097 159
6865.490 181
6865.884 151
6866.278 147
6866.672 118
6867.065 109
6867.459 123
6867.853 118
6868.247 124
6868.640 125
6869.034 116
6869.428 81
6869.822 94
6870.216 112
6870.610 135
6871.004 149
6871.397 121
6871.791 108
6872.185 95
6872.579 91
6872.973 84
6873.367 90
6873.761 106
6874.155 119
6874.549 130
6874.943 123
6875.337 101
6875.731 100
6876.125 121
6876.519 124
6876.913 121
6877.307 128
6877.701 129
6878.095 127
6878.489 120
6878.883 163
6879.277 149
6879.672 105
6880.066 96
6880.460 126
6880.854 130
6881.248 150
6881.642 152
6882.037 130
6882.431 128
6882.825 137
6883.219 125
6883.613 148
6884.008 150
6884.402 149
6884.796 160
6885.190 169
6885.585 153
6885.979 141
6886.373 123
6886.768 130
6887.162 139
6887.556 149
6887.951 147
6888.345 126
6888.739 144
6889.134 120
6889.528 110
6889.923 124
6890.317 133
6890.712 121
6891.106 121
6891.500 116
6891.895 99
6892.289 140
6892.684 163
6893.078 128
6893.473 123
6893.867 132
6894.262 145
6894.657 121
6895.051 155
6895.446 164
6895.840 142
6896.235 113
6896.629 98
6897.024 98
6897.419 83
6897.813 71
6898.208 86
6898.603 107
6898.997 91
6899.392 108
6899.787 122
6900.181 130
6900.576 147
6900.971 146
6901.366 148
6901.760 132
6902.155 121
6902.550 128
6902.945 118
6903.339 108
6903.734 105
6904.129 105
6904.524 108
6904.919 127
6905.314 144
6905.709 127
6906.103 130
6906.498 115
6906.893 124
6907.288 110
6907.683 101
6908.078 93
6908.473 142
6908.868 146
6909.263 166
6909.658 146
6910.053 154
6910.448 137
6910.843 143
6911.238 135
6911.633 110
6912.028 95
6912.423 98
6912.818 101
6913.213 118
6913.608 112
6914.003 86
6914.398 101
6914.794 152
6915.189 126
6915.584 121
6915.979 129
6916.374 120
6916.769 104
6917.165 125
6917.560 114
6917.955 111
6918.350 118
6918.745 124
6919.141 129
6919.536 118
6919.931 131
6920.326 104
6920.722 96
6921.117 102
6921.512 124
6921.908 127
6922.303 106
6922.698 109
6923.094 119
6923.489 100
6923.885 95
6924.280 127
6924.675 145
6925.071 106
6925.466 112
6925.862 127
6926.257 158
6926.653 128
6927.048 114
6927.444 94
6927.839 95
6928.235 82
6928.630 82
6929.026 69
6929.421 76
6929.817 88
6930.212 82
6930.608 96
6931.003 100
6931.399 111
6931.795 96
6932.190 116
6932.586 146
6932.982 147
6933.377 166
6933.773 134
6934.169 120
6934.564 113
6934.960 116
6935.356 115
6935.751 133
6936.147 131
6936.543 131
6936.939 113
6937.334 118
6937.730 124
6938.126 129
6938.522 111
6938.918 120
6939.313 134
6939.709 99
6940.105 76
6940.501 68
6940.897 85
6941.293 91
6941.689 90
6942.084 120
6942.480 112
6942.876 124
6943.272 117
6943.668 96
6944.064 104
6944.460 137
6944.856 113
6945.252 120
6945.648 130
6946.044 108
6946.440 141
6946.836 133
6947.232 113
6947.628 118
6948.024 129
6948.421 126
6948.817 123
6949.213 129
6949.609 120
6950.005 112
6950.401 91
6950.797 115
6951.193 119
6951.590 90
6951.986 87
6952.382 90
6952.778 101
6953.174 120
6953.571 106
6953.967 105
6954.363 116
6954.759 116
6955.156 99
6955.552 109
6955.948 103
6956.345 161
6956.741 137
6957.137 113
6957.534 100
6957.930 96
6958.326 121
6958.723 115
6959.119 104
6959.515 98
6959.912 115
6960.308 101
6960.705 113
6961.101 136
6961.498 150
6961.894 137
6962.291 145
6962.687 134
6963.084 124
6963.480 125
6963.877 125
6964.273 127
6964.670 106
6965.066 116
6965.463 154
6965.859 114
6966.256 131
6966.653 114
6967.049 126
6967.446 130
6967.843 133
6968.239 85
6968.636 73
6969.032 96
6969.429 108
6969.826 128
6970.223 105
6970.619 104
6971.016 137
6971.413 136
6971.810 118
6972.206 129
6972.603 164
6973.000 153
6973.397 139
6973.793 116
6974.190 118
6974.587 123
6974.984 117
6975.381 112
6975.778 116
6976.175 107
6976.571 86
6976.968 67
6977.365 69
6977.762 94
6978.159 101
6978.556 81
6978.953 57
6979.350 54
6979.747 81
6980.144 114
6980.541 97
6980.938 110
6981.335 117
6981.732 139
6982.129 138
6982.526 117
6982.923 105
6983.320 101
6983.717 86
6984.114 89
6984.512 110
6984.909 109
6985.306 118
6985.703 80
6986.100 72
6986.497 83
6986.894 87
6987.292 136
6987.689 167
6988.086 173
6988.483 150
6988.881 151
6989.278 134
6989.675 120
6990.072 113
6990.470 109
6990.867 99
6991.264 90
6991.661 87
6992.059 67
6992.456 81
6992.854 87
6993.251 113
6993.648 112
6994.046 109
6994.443 108
6994.840 91
6995.238 107
6995.635 110
6996.033 131
6996.430 124
6996.828 124
6997.225 126
6997.623 131
6998.020 123
6998.418 107
6998.815 112
6999.213 107
6999.610 63
7000.008 69
7000.405 91
7000.803 103
7001.200 110
7001.598 127
7001.996 132
7002.393 151
7002.791 126
7003.189 104
7003.586 103
7003.984 106
7004.382 129
7004.779 123
7005.177 116
7005.575 116
7005.972 134
7006.370 124
7006.768 111
7007.166 148
7007.563 145
7007.961 99
7008.359 100
7008.757 96
7009.155 120
7009.552 149
7009.950 144
7010.348 121
7010.746 91
7011.144 104
7011.542 100
7011.940 99
7012.337 126
7012.735 111
7013.133 80
7013.531 83
7013.929 53
7014.327 86
7014.725 94
7015.123 88
7015.521 143
7015.919 123
7016.317 120
7016.715 107
7017.113 89
7017.511 63
7017.909 82
7018.307 87
7018.705 87
7019.104 106
7019.502 127
7019.900 122
7020.298 108
7020.696 119
7021.094 118
7021.492 89
7021.891 109
7022.289 105
7022.687 111
7023.085 128
7023.483 120
7023.882 97
7024.280 76
7024.678 95
7025.076 104
7025.475 104
7025.873 134
7026.271 132
7026.670 125
7027.068 111
7027.466 132
7027.864 158
7028.263 124
7028.661 109
7029.060 100
7029.458 92
7029.856 78
7030.255 87
7030.653 100
7031.052 106
7031.450 96
7031.849 85
7032.247 89
7032.645 75
7033.044 81
7033.442 109
7033.841 129
7034.240 139
7034.638 136
7035.037 159
7035.435 110
7035.834 114
7036.232 119
7036.631 94
7037.030 108
7037.428 97
7037.827 101
7038.225 126
7038.624 139
7039.023 151
7039.421 119
7039.820 122
7040.219 146
7040.617 137
7041.016 128
7041.415 120
7041.814 120
7042.212 117
7042.611 96
7043.010 87
7043.409 86
7043.807 115
7044.206 118
7044.605 117
7045.004 123
7045.403 140
7045.802 132
7046.200 119
7046.599 118
7046.998 119
7047.397 100
7047.796 90
7048.195 89
7048.594 87
7048.993 99
7049.392 91
7049.791 99
7050.190 110
7050.589 104
7050.988 84
7051.387 93
7051.786 132
7052.185 135
7052.584 125
7052.983 133
7053.382 99
7053.781 79
7054.180 73
7054.579 84
7054.978 88
7055.377 106
7055.777 72
7056.176 117
7056.575 93
7056.974 95
7057.373 91
7057.772 89
7058.172 94
7058.571 95
7058.970 101
7059.369 122
7059.769 142
7060.168 153
7060.567 127
7060.966 103
7061.366 110
7061.765 92
7062.164 71
7062.564 78
7062.963 83
7063.362 107
7063.762 115
7064.161 123
7064.560 95
7064.960 97
7065.359 114
7065.759 96
7066.158 86
7066.557 99
7066.957 89
7067.356 96
7067.756 105
7068.155 98
7068.555 121
7068.954 139
7069.354 138
7069.753 101
7070.153 91
7070.552 118
7070.952 124
7071.352 134
7071.751 113
7072.151 100
7072.550 94
7072.950 91
7073.350 87
7073.749 95
7074.149 139
7074.549 130
7074.948 152
7075.348 139
7075.748 118
7076.147 95
7076.547 69
7076.947 76
7077.347 86
7077.746 104
7078.146 105
7078.546 96
7078.946 109
7079.345 103
7079.745 95
7080.145 82
7080.545 86
7080.945 98
7081.345 81
7081.744 96
7082.144 109
7082.544 110
7082.944 90
7083.344 98
7083.744 113
7084.144 135
7084.544 130
7084.944 116
7085.344 92
7085.744 101
7086.144 127
7086.544 139
7086.944 166
7087.344 168
7087.744 123
7088.144 101
7088.544 96
7088.944 98
7089.344 106
7089.744 117
7090.144 114
7090.544 152
7090.945 154
7091.345 142
7091.745 143
7092.145 146
7092.545 139
7092.945 136
7093.346 116
7093.746 105
7094.146 112
7094.546 104
7094.946 88
7095.347 78
7095.747 111
7096.147 113
7096.548 113
7096.948 101
7097.348 138
7097.748 123
7098.149 94
7098.549 111
7098.949 112
7099.350 122
7099.750 101
7100.151 112
7100.551 83
7100.951 81
7101.352 83
7101.752 92
7102.153 114
7102.553 121
7102.954 123
7103.354 109
7103.755 78
7104.155 71
7104.556 63
7104.956 59
7105.357 69
7105.757 93
7106.158 100
7106.558 91
7106.959 113
7107.359 112
7107.760 122
7108.161 127
7108.561 93
7108.962 89
7109.363 109
7109.763 110
7110.164 101
7110.565 95
7110.965 105
7111.366 85
7111.767 68
7112.167 89
7112.568 92
7112.969 89
7113.370 111
7113.770 124
7114.171 122
7114.572 103
7114.973 115
7115.374 135
7115.774 101
7116.175 93
7116.576 104
7116.977 104
7117.378 95
7117.779 70
7118.180 63
7118.581 51
7118.981 81
7119.382 101
7119.783 86
7120.184 91
7120.585 89
7120.986 76
7121.387 96
7121.788 105
7122.189 113
7122.590 110
7122.991 108
7123.392 147
7123.793 140
7124.194 122
7124.596 114
7124.997 146
7125.398 122
7125.799 115
7126.200 123
7126.601 122
7127.002 123
7127.403 104
7127.805 102
7128.206 119
7128.607 122
7129.008 104
7129.409 93
7129.811 110
7130.212 98
7130.613 128
7131.014 125
7131.416 124
7131.817 116
7132.218 128
7132.619 152
7133.021 150
7133.422 133
7133.823 114
7134.225 98
7134.626 96
7135.027 75
7135.429 101
7135.830 104
7136.232 91
7136.633 87
7137.034 78
7137.436 97
7137.837 120
7138.239 114
7138.640 105
7139.042 99
7139.443 122
7139.845 143
7140.246 137
7140.648 133
7141.049 118
7141.451 111
7141.852 116
7142.254 150
7142.656 128
7143.057 91
7143.459 100
7143.860 99
7144.262 98
7144.664 91
7145.065 78
7145.467 76
7145.869 67
7146.270 87
7146.672 111
7147.074 102
7147.475 83
7147.877 88
7148.279 109
7148.681 89
7149.082 84
7149.484 114
7149.886 120
7150.288 125
7150.690 132
7151.091 131
7151.493 132
7151.895 128
7152.297 93
7152.699 90
7153.101 96
7153.503 94
7153.905 99
7154.306 133
7154.708 113
7155.110 149
7155.512 138
7155.914 103
7156.316 88
7156.718 91
7157.120 104
7157.522 126
7157.924 120
7158.326 121
7158.728 130
7159.130 129
7159.532 109
7159.934 126
7160.336 105
7160.739 133
7161.141 129
7161.543 126
7161.945 121
7162.347 112
7162.749 108
7163.151 114
7163.553 133
7163.956 106
7164.358 107
7164.760 104
7165.162 107
7165.565 112
7165.967 106
7166.369 84
7166.771 58
7167.174 76
7167.576 69
7167.978 64
7168.380 91
7168.783 97
7169.185 83
7169.587 67
7169.990 76
7170.392 69
7170.794 86
7171.197 87
7171.599 99
7172.002 122
7172.404 98
7172.807 73
7173.209 88
7173.611 111
7174.014 88
7174.416 98
7174.819 69
7175.221 56
7175.624 53
7176.026 58
7176.429 90
7176.831 93
7177.234 86
7177.637 93
7178.039 100
7178.442 104
7178.844 100
7179.247 91
7179.650 126
7180.052 98
7180.455 92
7180.857 71
7181.260 61
7181.663 67
7182.066 70
7182.468 68
7182.871 78
7183.274 83
7183.676 88
7184.079 119
7184.482 108
7184.885 79
7185.287 83
7185.690 113
7186.093 110
7186.496 89
7186.899 61
7187.302 72
7187.704 79
7188.107 72
7188.510 92
7188.913 84
7189.316 91
7189.719 90
7190.122 105
7190.525 85
7190.928 82
7191.331 76
7191.733 91
7192.136 98
7192.539 120
7192.942 96
7193.345 92
7193.748 91
7194.151 104
7194.555 106
7194.958 90
7195.361 91
7195.764 82
7196.167 89
7196.570 91
7196.973 93
7197.376 89
7197.779 100
7198.182 72
7198.586 76
7198.989 85
7199.392 91
7199.795 97
7200.198 104
7200.601 101
7201.005 105
7201.408 94
7201.811 83
7202.214 96
7202.618 87
7203.021 102
7203.424 101
7203.828 105
7204.231 81
7204.634 59
7205.037 47
7205.441 66
7205.844 85
7206.248 94
7206.651 111
7207.054 104
7207.458 114
7207.861 90
7208.265 99
7208.668 83
7209.071 90
7209.475 95
7209.878 104
7210.282 91
7210.685 95
7211.089 84
7211.492 90
7211.896 81
7212.299 70
7212.703 75
7213.107 94
7213.510 76
7213.914 100
7214.317 123
7214.721 93
7215.124 101
7215.528 104
7215.932 100
7216.335 101
7216.739 111
7217.143 98
7217.546 104
7217.950 102
7218.354 92
7218.758 86
7219.161 86
7219.565 114
7219.969 101
7220.373 85
7220.776 74
7221.180 74
7221.584 106
7221.988 110
7222.392 98
7222.795 118
7223.199 106
7223.603 102
7224.007 81
7224.411 87
7224.815 89
7225.219 85
7225.622 89
7226.026 102
7226.430 94
7226.834 83
7227.238 89
7227.642 94
7228.046 96
7228.450 91
7228.854 97
7229.258 85
7229.662 100
7230.066 112
7230.470 90
7230.874 121
7231.278 135
7231.682 105
7232.087 107
7232.491 127
7232.895 130
7233.299 130
7233.703 128
7234.107 143
7234.511 142
7234.915 110
7235.320 92
7235.724 70
7236.128 99
7236.532 113
7236.936 107
7237.341 91
7237.745 93
7238.149 104
7238.554 95
7238.958 80
7239.362 87
7239.766 106
7240.171 99
7240.575 97
7240.979 70
7241.384 79
7241.788 92
7242.192 104
7242.597 112
7243.001 130
7243.406 135
7243.810 129
7244.214 131
7244.619 113
7245.023 126
7245.428 106
7245.832 99
7246.237 73
7246.641 83
7247.046 82
7247.450 94
7247.855 85
7248.259 90
7248.664 101
7249.069 86
7249.473 82
7249.878 77
7250.282 94
7250.687 103
7251.091 91
7251.496 97
7251.901 82
7252.305 76
7252.710 89
7253.115 89
7253.519 95
7253.924 102
7254.329 117
7254.734 141
7255.138 131
7255.543 113
7255.948 110
7256.353 137
7256.757 123
7257.162 102
7257.567 73
7257.972 75
7258.377 76
7258.781 73
7259.186 120
7259.591 119
7259.996 124
7260.401 102
7260.806 78
7261.211 83
7261.616 104
7262.021 84
7262.425 100
7262.830 100
7263.235 99
7263.640 97
7264.045 118
7264.450 114
7264.855 113
7265.260 125
7265.665 121
7266.070 90
7266.475 95
7266.880 95
7267.286 93
7267.691 79
7268.096 75
7268.501 88
7268.906 98
7269.311 78
7269.716 66
7270.121 71
7270.527 67
7270.932 77
7271.337 85
7271.742 106
7272.147 93
7272.553 74
7272.958 80
7273.363 81
7273.768 69
7274.174 67
7274.579 92
7274.984 105
7275.389 76
7275.795 54
7276.200 45
7276.605 62
7277.011 84
7277.416 102
7277.821 114
7278.227 134
7278.632 114
7279.038 93
7279.443 78
7279.848 84
7280.254 99
7280.659 96
7281.065 103
7281.470 123
7281.876 110
7282.281 94
7282.687 98
7283.092 91
7283.498 108
7283.903 103
7284.309 99
7284.714 102
7285.120 102
7285.525 100
7285.931 116
7286.337 98
7286.742 107
7287.148 91
7287.554 94
7287.959 104
7288.365 96
7288.771 81
7289.176 101
7289.582 123
7289.988 106
7290.393 95
7290.799 102
7291.205 80
7291.611 58
7292.016 63
7292.422 86
7292.828 98
7293.234 120
7293.639 113
7294.045 108
7294.451 94
7294.857 85
7295.263 84
7295.669 94
7296.075 88
7296.480 94
7296.886 96
7297.292 84
7297.698 83
7298.104 80
7298.510 88
7298.916 95
7299.322 116
7299.728 106
7300.134 73
7300.540 79
7300.946 84
7301.352 71
7301.758 94
7302.164 89
7302.570 93
7302.976 116
7303.382 97
7303.788 102
7304.194 90
7304.600 102
7305.007 115
7305.413 115
7305.819 104
7306.225 83
7306.631 67
7307.037 85
7307.444 113
7307.850 105
7308.256 114
7308.662 135
7309.068 120
7309.475 103
7309.881 110
7310.287 108
7310.693 102
7311.100 101
7311.506 89
7311.912 84
7312.319 99
7312.725 122
7313.131 111
7313.538 100
7313.944 99
7314.350 94
7314.757 102
7315.163 77
7315.570 71
7315.976 73
7316.383 100
7316.789 90
7317.195 100
7317.602 119
7318.008 156
7318.415 141
7318.821 110
7319.228 123
7319.634 127
7320.041 88
7320.448 72
7320.854 63
7321.261 69
7321.667 92
7322.074 70
7322.480 58
7322.887 40
7323.294 42
7323.700 69
7324.107 64
7324.514 77
7324.920 75
7325.327 78
7325.734 68
7326.140 108
7326.547 122
7326.954 93
7327.361 90
7327.767 104
7328.174 116
7328.581 110
7328.988 99
7329.395 84
7329.801 100
7330.208 118
7330.615 103
7331.022 93
7331.429 83
7331.836 86
7332.242 88
7332.649 106
7333.056 93
7333.463 65
7333.870 61
7334.277 70
7334.684 99
7335.091 99
7335.498 102
7335.905 113
7336.312 93
7336.719 55
7337.126 62
7337.533 68
7337.940 79
7338.347 124
7338.754 109
7339.161 107
7339.568 82
7339.975 75
7340.382 85
7340.790 70
7341.197 75
7341.604 75
7342.011 109
7342.418 135
7342.825 102
7343.232 90
7343.640 80
7344.047 94
7344.454 88
7344.861 94
7345.269 76
7345.676 76
7346.083 80
7346.490 77
7346.898 104
7347.305 96
7347.712 88
7348.120 115
7348.527 96
7348.934 87
7349.342 73
7349.749 63
7350.156 62
7350.564 69
7350.971 43
7351.378 65
7351.786 81
7352.193 80
7352.601 95
7353.008 79
7353.416 104
7353.823 100
7354.231 109
7354.638 99
7355.046 89
7355.453 121
7355.861 127
7356.268 104
7356.676 109
7357.083 80
7357.491 68
7357.899 83
7358.306 101
7358.714 117
7359.121 114
7359.529 116
7359.937 100
7360.344 74
7360.752 82
7361.160 66
7361.567 59
7361.975 65
7362.383 65
7362.790 91
7363.198 118
7363.606 119
7364.014 107
7364.421 99
7364.829 88
7365.237 102
7365.645 85
7366.053 85
7366.461 79
7366.868 83
7367.276 88
7367.684 95
7368.092 86
7368.500 66
7368.908 98
7369.316 115
7369.724 81
7370.131 81
7370.539 86
7370.947 109
7371.355 82
7371.763 69
7372.171 73
7372.579 94
7372.987 105
7373.395 94
7373.803 84
7374.211 79
7374.619 79
7375.027 61
7375.436 62
7375.844 57
7376.252 76
7376.660 55
7377.068 57
7377.476 66
7377.884 71
7378.292 85
7378.701 118
7379.109 102
7379.517 91
7379.925 98
7380.333 78
7380.742 73
7381.150 80
7381.558 78
7381.966 80
7382.375 80
7382.783 77
7383.191 72
7383.599 93
7384.008 84
7384.416 89
7384.824 92
7385.233 88
7385.641 84
7386.049 66
7386.458 54
7386.866 73
7387.275 94
7387.683 111
7388.091 79
7388.500 83
7388.908 88
7389.317 119
7389.725 96
7390.134 89
7390.542 100
7390.951 103
7391.359 110
7391.768 104
7392.176 108
7392.585 120
7392.993 101
7393.402 111
7393.811 98
7394.219 103
7394.628 76
7395.036 79
7395.445 109
7395.854 101
7396.262 104
7396.671 69
7397.080 61
7397.488 64
7397.897 81
7398.306 81
7398.714 75
7399.123 91
7399.532 78
7399.941 71
7400.349 73
7400.758 63
7401.167 85
7401.576 82
7401.985 107
7402.393 142
7402.802 147
7403.211 113
7403.620 109
7404.029 81
7404.438 82
7404.847 81
7405.256 88
7405.664 90
7406.073 90
7406.482 107
7406.891 81
7407.300 110
7407.709 104
7408.118 98
7408.527 82
7408.936 115
7409.345 137
7409.754 103
7410.163 86
7410.572 90
7410.981 91
7411.390 92
7411.799 77
7412.209 69
7412.618 68
7413.027 77
7413.436 87
7413.845 90
7414.254 73
7414.663 66
7415.072 61
7415.482 67
7415.891 75
7416.300 69
7416.709 79
7417.118 79
7417.528 80
7417.937 77
7418.346 87
7418.756 101
7419.165 116
7419.574 106
7419.983 95
7420.393 91
7420.802 89
7421.211 78
7421.621 51
7422.030 66
7422.439 52
7422.849 62
7423.258 96
7423.668 104
7424.077 109
7424.486 109
7424.896 104
7425.305 106
7425.715 112
7426.124 94
7426.534 91
7426.943 72
7427.353 83
7427.762 75
7428.172 65
7428.581 67
7428.991 56
7429.401 81
7429.810 68
7430.220 73
7430.629 100
7431.039 81
7431.449 72
7431.858 69
7432.268 62
7432.677 49
7433.087 86
7433.497 84
7433.906 69
7434.316 54
7434.726 52
7435.136 67
7435.545 94
7435.955 101
7436.365 81
7436.775 66
7437.184 84
7437.594 97
7438.004 85
7438.414 91
7438.824 73
7439.233 103
7439.643 112
7440.053 111
7440.463 98
7440.873 84
7441.283 98
7441.693 91
7442.103 76
7442.513 94
7442.923 94
7443.332 89
7443.742 60
7444.152 65
7444.562 86
7444.972 60
7445.382 64
7445.792 63
7446.202 78
7446.612 77
7447.023 79
7447.433 81
7447.843 109
7448.253 102
7448.663 99
7449.073 89
7449.483 73
7449.893 68
7450.303 65
7450.713 66
7451.124 72
7451.534 85
7451.944 92
7452.354 112
7452.764 93
7453.175 77
7453.585 69
7453.995 82
7454.405 107
7454.816 113
7455.226 103
7455.636 92
7456.046 79
7456.457 79
7456.867 67
7457.277 72
7457.688 65
7458.098 64
7458.509 67
7458.919 85
7459.329 86
7459.740 89
7460.150 102
7460.561 102
7460.971 88
7461.381 91
7461.792 92
7462.202 110
7462.613 106
7463.023 103
7463.434 99
7463.844 109
7464.255 89
7464.665 66
7465.076 65
7465.486 73
7465.897 87
7466.308 93
7466.718 105
7467.129 131
7467.539 100
7467.950 81
7468.361 77
7468.771 78
7469.182 77
7469.593 77
7470.003 82
7470.414 64
7470.825 71
7471.235 92
7471.646 92
7472.057 80
7472.468 107
7472.878 103
7473.289 96
7473.700 93
7474.111 85
7474.522 88
7474.932 83
7475.343 85
7475.754 78
7476.165 95
7476.576 94
7476.987 76
7477.398 76
7477.808 69
7478.219 95
7478.630 89
7479.041 81
7479.452 60
7479.863 60
7480.274 70
7480.685 80
7481.096 87
7481.507 104
7481.918 96
7482.329 82
7482.740 76
7483.151 81
7483.562 73
7483.973 52
7484.384 48
7484.795 75
7485.207 72
7485.618 83
7486.029 95
7486.440 80
7486.851 99
7487.262 111
7487.673 75
7488.085 77
7488.496 96
7488.907 80
7489.318 73
7489.729 68
7490.141 75
7490.552 91
7490.963 111
7491.374 102
7491.786 116
7492.197 94
7492.608 104
7493.020 101
7493.431 77
7493.842 100
7494.254 79
7494.665 77
7495.076 91
7495.488 67
7495.899 66
7496.311 67
7496.722 75
7497.133 79
7497.545 73
7497.956 86
7498.368 109
7498.779 85
7499.191 64
7499.602 58
7500.014 57
7500.425 66
7500.837 78
7501.248 99
7501.660 109
7502.071 84
7502.483 110
7502.895 71
7503.306 65
7503.718 70
7504.129 58
7504.541 60
7504.953 63
7505.364 77
7505.776 92
7506.188 87
7506.599 63
7507.011 91
7507.423 106
7507.834 97
7508.246 102
7508.658 92
7509.070 81
7509.481 99
7509.893 91
7510.305 83
7510.717 77
7511.129 70
7511.540 111
7511.952 96
7512.364 122
7512.776 114
7513.188 115
7513.600 103
7514.012 93
7514.424 77
7514.835 61
7515.247 54
7515.659 61
7516.071 76
7516.483 78
7516.895 93
7517.307 113
7517.719 109
7518.131 90
7518.543 76
7518.955 75
7519.367 70
7519.779 59
7520.191 95
7520.603 108
7521.015 82
7521.428 63
7521.840 49
7522.252 56
7522.664 62
7523.076 81
7523.488 83
7523.900 102
7524.313 88
7524.725 72
7525.137 79
7525.549 69
7525.961 61
7526.374 66
7526.786 93
7527.198 83
7527.610 87
7528.023 103
7528.435 101
7528.847 79
7529.260 45
7529.672 55
7530.084 56
7530.497 74
7530.909 71
7531.321 74
7531.734 88
7532.146 77
7532.558 75
7532.971 78
7533.383 85
7533.796 117
7534.208 115
7534.621 78
7535.033 60
7535.445 109
7535.858 114
7536.270 128
7536.683 94
7537.096 73
7537.508 81
7537.921 60
7538.333 44
7538.746 60
7539.158 58
7539.571 93
7539.983 101
7540.396 82
7540.809 64
7541.221 66
7541.634 64
7542.047 53
7542.459 58
7542.872 81
7543.285 77
7543.697 93
7544.110 85
7544.523 93
7544.936 78
7545.348 78
7545.761 116
7546.174 97
7546.587 105
7546.999 88
7547.412 65
7547.825 65
7548.238 57
7548.651 57
7549.064 82
7549.476 75
7549.889 106
7550.302 115
7550.715 96
7551.128 72
7551.541 77
7551.954 61
7552.367 66
7552.780 82
7553.193 94
7553.606 123
7554.019 107
7554.432 97
7554.845 95
7555.258 87
7555.671 71
7556.084 95
7556.497 81
7556.910 87
7557.323 80
7557.736 76
7558.149 85
7558.562 86
7558.975 70
7559.389 78
7559.802 86
7560.215 82
7560.628 87
7561.041 96
7561.454 91
7561.868 106
7562.281 90
7562.694 95
7563.107 90
7563.520 115
7563.934 121
7564.347 103
7564.760 79
7565.174 58
7565.587 45
7566.000 63
7566.414 77
7566.827 91
7567.240 88
7567.654 72
7568.067 51
7568.480 68
7568.894 60
7569.307 60
7569.721 58
7570.134 67
7570.547 68
7570.961 61
7571.374 65
7571.788 87
7572.201 76
7572.615 74
7573.028 65
7573.442 56
7573.855 65
7574.269 84
7574.682 95
7575.096 87
7575.509 92
7575.923 80
7576.337 84
7576.750 80
7577.164 83
7577.578 79
7577.991 64
7578.405 72
7578.818 77
7579.232 67
7579.646 72
7580.060 81
7580.473 65
7580.887 74
7581.301 86
7581.714 95
7582.128 99
7582.542 87
7582.956 67
7583.370 82
7583.783 75
7584.197 66
7584.611 64
7585.025 76
7585.439 93
7585.852 78
7586.266 84
7586.680 86
7587.094 71
7587.508 64
7587.922 60
7588.336 64
7588.750 60
7589.164 74
7589.578 74
7589.992 71
7590.406 60
7590.820 62
7591.234 80
7591.648 80
7592.062 68
7592.476 60
7592.890 48
7593.304 78
7593.718 97
7594.132 100
7594.546 97
7594.960 76
7595.374 77
7595.788 88
7596.203 96
7596.617 89
7597.031 74
7597.445 93
7597.859 91
7598.273 71
7598.688 82
7599.102 69
7599.516 53
7599.930 82
7600.345 92
7600.759 80
7601.173 74
7601.587 59
7602.002 56
7602.416 71
7602.830 64
7603.245 45
7603.659 54
7604.073 59
7604.488 69
7604.902 78
7605.316 82
7605.731 92
7606.145 82
7606.560 74
7606.974 90
7607.389 95
7607.803 102
7608.217 86
7608.632 71
7609.046 75
7609.461 81
7609.875 89
7610.290 66
7610.704 75
7611.119 80
7611.534 75
7611.948 86
7612.363 93
7612.777 71
7613.192 82
7613.606 85
7614.021 74
7614.436 67
7614.850 60
7615.265 51
7615.680 57
7616.094 58
7616.509 53
7616.924 54
7617.338 49
7617.753 51
7618.168 74
7618.583 60
7618.997 69
7619.412 79
7619.827 80
7620.242 65
7620.657 52
7621.071 50
7621.486 58
7621.901 66
7622.316 73
7622.731 96
7623.146 79
7623.561 104
7623.975 87
7624.390 91
7624.805 101
7625.220 95
7625.635 86
7626.050 107
7626.465 111
7626.880 110
7627.295 103
7627.710 77
7628.125 71
7628.540 91
7628.955 94
7629.370 104
7629.785 106
7630.200 81
7630.615 116
7631.030 105
7631.445 82
7631.861 67
7632.276 66
7632.691 73
7633.106 70
7633.521 55
7633.936 61
7634.351 73
7634.767 63
7635.182 50
7635.597 43
7636.012 47
7636.427 77
7636.843 62
7637.258 68
7637.673 75
7638.089 43
7638.504 48
7638.919 68
7639.334 65
7639.750 65
7640.165 59
7640.580 86
7640.996 70
7641.411 72
7641.827 98
7642.242 120
7642.657 116
7643.073 100
7643.488 87
7643.904 84
7644.319 91
7644.735 78
7645.150 97
7645.565 105
7645.981 87
7646.396 91
7646.812 70
7647.228 67
7647.643 63
7648.059 50
7648.474 43
7648.890 73
7649.305 68
7649.721 65
7650.137 69
7650.552 70
7650.968 64
7651.383 54
7651.799 62
7652.215 59
7652.630 63
7653.046 79
7653.462 97
7653.877 94
7654.293 77
7654.709 72
7655.125 75
7655.540 78
7655.956 87
7656.372 110
7656.788 103
7657.204 108
7657.619 83
7658.035 74
7658.451 105
7658.867 103
7659.283 103
7659.699 83
7660.114 76
7660.530 96
7660.946 68
7661.362 61
7661.778 58
7662.194 76
7662.610 73
7663.026 82
7663.442 95
7663.858 93
7664.274 75
7664.690 71
7665.106 88
7665.522 75
7665.938 61
7666.354 77
7666.770 74
7667.186 79
7667.602 96
7668.018 88
7668.434 73
7668.850 62
7669.267 72
7669.683 89
7670.099 94
7670.515 72
7670.931 68
7671.347 69
7671.764 59
7672.180 45
7672.596 60
7673.012 60
7673.428 75
7673.845 71
7674.261 63
7674.677 63
7675.093 52
7675.510 59
7675.926 52
7676.342 73
7676.759 85
7677.175 62
7677.591 59
7678.008 60
7678.424 61
7678.841 53
7679.257 52
7679.673 56
7680.090 62
7680.506 87
7680.923 71
7681.339 52
7681.756 73
7682.172 66
7682.588 74
7683.005 99
7683.421 83
7683.838 89
7684.255 95
7684.671 92
7685.088 81
7685.504 93
7685.921 68
7686.337 60
7686.754 60
7687.171 58
7687.587 67
7688.004 69
7688.420 59
7688.837 94
7689.254 88
7689.670 96
7690.087 73
7690.504 79
7690.921 82
7691.337 86
7691.754 66
7692.171 68
7692.588 92
7693.004 83
7693.421 69
7693.838 54
7694.255 75
7694.671 81
7695.088 65
7695.505 79
7695.922 59
7696.339 66
7696.756 83
7697.173 95
7697.589 83
7698.006 48
7698.423 38
7698.840 67
7699.257 77
7699.674 95
7700.091 93
7700.508 73
7700.925 60
7701.342 57
7701.759 64
7702.176 52
7702.593 46
7703.010 40
7703.427 58
7703.844 54
7704.261 57
7704.678 38
7705.095 46
7705.513 54
7705.930 67
7706.347 78
7706.764 81
7707.181 60
7707.598 58
7708.015 51
7708.433 46
7708.850 68
7709.267 60
7709.684 63
7710.101 92
7710.519 80
7710.936 64
7711.353 55
7711.771 51
7712.188 45
7712.605 71
7713.022 87
7713.440 94
7713.857 84
7714.274 72
7714.692 67
7715.109 51
7715.526 50
7715.944 52
7716.361 45
7716.779 62
7717.196 52
7717.614 59
7718.031 70
7718.448 77
7718.866 95
7719.283 75
7719.701 72
7720.118 68
7720.536 55
7720.953 60
7721.371 59
7721.789 61
7722.206 63
7722.624 69
7723.041 72
7723.459 79
7723.876 86
7724.294 75
7724.712 72
7725.129 62
7725.547 48
7725.965 52
7726.382 45
7726.800 67
7727.218 75
7727.635 74
7728.053 91
7728.471 86
7728.889 83
7729.306 89
7729.724 82
7730.142 65
7730.560 69
7730.977 73
7731.395 57
7731.813 51
7732.231 59
7732.649 72
7733.067 51
7733.484 39
7733.902 50
7734.320 59
7734.738 60
7735.156 45
7735.574 49
7735.992 58
7736.410 76
7736.828 97
7737.246 87
7737.664 84
7738.082 101
7738.500 84
7738.918 80
7739.336 80
7739.754 76
7740.172 66
7740.590 54
7741.008 56
7741.426 58
7741.844 86
7742.262 98
7742.680 100
7743.098 94
7743.516 99
7743.935 86
7744.353 87
7744.771 77
7745.189 55
7745.607 38
7746.026 37
7746.444 32
7746.862 55
7747.280 70
7747.698 74
7748.117 79
7748.535 66
7748.953 71
7749.372 53
7749.790 54
7750.208 89
7750.626 66
7751.045 51
7751.463 53
7751.882 70
7752.300 81
7752.718 101
7753.137 104
7753.555 101
7753.974 79
7754.392 67
7754.810 85
7755.229 84
7755.647 70
7756.066 58
7756.484 66
7756.903 97
7757.321 91
7757.740 74
7758.158 52
7758.577 56
7758.995 65
7759.414 82
7759.833 77
7760.251 81
7760.670 69
7761.088 85
7761.507 86
7761.926 55
7762.344 52
7762.763 55
7763.182 84
7763.600 80
7764.019 80
7764.438 72
7764.856 86
7765.275 77
7765.694 73
7766.112 81
7766.531 82
7766.950 91
7767.369 75
7767.788 69
7768.206 71
7768.625 67
7769.044 97
7769.463 88
7769.882 82
7770.301 71
7770.719 75
7771.138 53
7771.557 44
7771.976 58
7772.395 59
7772.814 62
7773.233 43
7773.652 43
7774.071 45
7774.490 52
7774.909 79
7775.328 100
7775.747 90
7776.166 50
7776.585 44
7777.004 64
7777.423 81
7777.842 91
7778.261 84
7778.680 78
7779.099 74
7779.518 61
7779.937 74
7780.356 61
7780.776 48
7781.195 39
7781.614 43
7782.033 52
7782.452 69
7782.871 86
7783.291 76
7783.710 65
7784.129 68
7784.548 57
7784.968 63
7785.387 82
7785.806 78
7786.225 64
7786.645 66
7787.064 67
7787.483 50
7787.903 66
7788.322 76
7788.741 52
7789.161 50
7789.580 73
7790.000 54
7790.419 70
7790.838 65
7791.258 61
7791.677 61
7792.097 70
7792.516 53
7792.936 50
7793.355 59
7793.774 72
7794.194 78
7794.614 86
7795.033 75
7795.453 81
7795.872 103
7796.292 97
7796.711 75
7797.131 64
7797.550 56
7797.970 72
7798.390 79
7798.809 77
7799.229 74
7799.649 82
7800.068 66
7800.488 66
7800.908 89
7801.327 98
7801.747 72
7802.167 67
7802.586 60
7803.006 54
7803.426 57
7803.846 56
7804.265 61
7804.685 52
7805.105 66
7805.525 58
7805.945 74
7806.364 59
7806.784 46
7807.204 53
7807.624 66
7808.044 61
7808.464 69
7808.884 80
7809.304 97
7809.723 72
7810.143 67
7810.563 61
7810.983 43
7811.403 60
7811.823 59
7812.243 70
7812.663 49
7813.083 54
7813.503 65
7813.923 69
7814.343 63
7814.763 54
7815.183 45
7815.603 42
7816.024 38
7816.444 37
7816.864 54
7817.284 60
7817.704 78
7818.124 103
7818.544 87
7818.964 81
7819.385 98
7819.805 89
7820.225 85
7820.645 77
7821.065 89
7821.486 67
7821.906 69
7822.326 87
7822.746 66
7823.167 67
7823.587 46
7824.007 60
7824.428 66
7824.848 43
7825.268 40
7825.689 42
7826.109 52
7826.529 58
7826.950 66
7827.370 55
7827.791 58
7828.211 71
7828.631 65
7829.052 85
7829.472 75
7829.893 52
7830.313 53
7830.734 69
7831.154 65
7831.575 68
7831.995 51
7832.416 69
7832.836 52
7833.257 65
7833.677 60
7834.098 71
7834.519 65
7834.939 60
7835.360 62
7835.780 55
7836.201 49
7836.622 41
7837.042 33
7837.463 50
7837.884 70
7838.304 86
7838.725 62
7839.146 61
7839.566 55
7839.987 58
7840.408 58
7840.829 69
7841.249 64
7841.670 84
7842.091 57
7842.512 44
7842.933 35
7843.353 18
7843.774 41
7844.195 53
7844.616 58
7845.037 56
7845.458 46
7845.879 65
7846.299 60
7846.720 71
7847.141 101
7847.562 80
7847.983 56
7848.404 54
7848.825 42
7849.246 45
7849.667 62
7850.088 75
7850.509 78
7850.930 85
7851.351 82
7851.772 83
7852.193 62
7852.614 73
7853.035 65
7853.456 57
7853.878 36
7854.299 67
7854.720 72
7855.141 54
7855.562 54
7855.983 47
7856.404 37
7856.826 40
7857.247 47
7857.668 45
7858.089 59
7858.510 42
7858.932 50
7859.353 39
7859.774 57
7860.195 48
7860.617 47
7861.038 55
7861.459 55
7861.881 44
7862.302 32
7862.723 42
7863.145 70
7863.566 78
7863.987 74
7864.409 50
7864.830 66
7865.252 65
7865.673 56
7866.094 50
7866.516 61
7866.937 59
7867.359 55
7867.780 91
7868.202 60
7868.623 61
7869.045 66
7869.466 68
7869.888 80
7870.309 56
7870.731 38
7871.153 62
7871.574 75
7871.996 66
7872.417 75
7872.839 76
7873.261 68
7873.682 74
7874.104 74
7874.525 77
7874.947 70
7875.369 69
7875.790 94
7876.212 84
7876.634 77
7877.056 64
7877.477 63
7877.899 55
7878.321 46
7878.743 52
7879.164 45
7879.586 58
7880.008 75
7880.430 87
7880.852 79
7881.273 69
7881.695 61
7882.117 58
7882.539 62
7882.961 67
7883.383 59
7883.805 69
7884.227 60
7884.649 77
7885.071 63
7885.492 87
7885.914 95
7886.336 76
7886.758 61
7887.180 52
7887.602 34
7888.024 52
7888.446 45
7888.868 47
7889.291 71
7889.713 97
7890.135 96
7890.557 83
7890.979 59
7891.401 49
7891.823 43
7892.245 52
7892.667 47
7893.090 59
7893.512 68
7893.934 75
7894.356 69
7894.778 63
7895.200 86
7895.623 99
7896.045 77
7896.467 64
7896.889 59
7897.312 74
7897.734 58
7898.156 78
7898.579 59
7899.001 53
7899.423 46
7899.845 66
7900.268 52
7900.690 62
7901.113 58
7901.535 71
7901.957 69
7902.380 58
7902.802 44
7903.225 28
7903.647 35
7904.069 33
7904.492 67
7904.914 78
7905.337 70
7905.759 88
7906.182 85
7906.604 78
7907.027 85
7907.449 76
7907.872 77
7908.295 79
7908.717 68
7909.140 57
7909.562 89
7909.985 80
7910.407 70
7910.830 56
7911.253 64
7911.675 78
7912.098 83
7912.521 80
7912.943 84
7913.366 103
7913.789 123
7914.212 94
7914.634 59
7915.057 58
7915.480 59
7915.903 59
7916.325 53
7916.748 54
7917.171 56
7917.594 73
7918.016 76
7918.439 82
7918.862 74
7919.285 71
7919.708 72
7920.131 52
7920.554 56
7920.977 54
7921.399 66
7921.822 48
7922.245 40
7922.668 32
7923.091 49
7923.514 47
7923.937 64
7924.360 51
7924.783 57
7925.206 53
7925.629 36
7926.052 46
7926.475 72
7926.898 65
7927.321 64
7927.744 55
7928.168 68
7928.591 51
7929.014 60
7929.437 46
7929.860 46
7930.283 45
7930.706 45
7931.129 52
7931.553 39
7931.976 50
7932.399 73
7932.822 80
7933.245 89
7933.669 86
7934.092 93
7934.515 83
7934.939 77
7935.362 57
7935.785 59
7936.208 70
7936.632 65
7937.055 72
7937.478 63
7937.902 58
7938.325 46
7938.748 58
7939.172 66
7939.595 58
7940.019 47
7940.442 42
7940.865 52
7941.289 102
7941.712 136
7942.136 109
7942.559 116
7942.983 105
7943.406 100
7943.830 83
7944.253 91
7944.677 69
7945.100 78
7945.524 68
7945.948 63
7946.371 53
7946.795 79
7947.218 65
7947.642 51
7948.065 40
7948.489 30
7948.913 48
7949.336 68
7949.760 64
7950.184 69
7950.607 57
7951.031 50
7951.455 61
7951.879 98
7952.302 91
7952.726 78
7953.150 95
7953.574 87
7953.997 71
7954.421 61
7954.845 70
7955.269 67
7955.693 55
7956.116 46
7956.540 48
7956.964 69
7957.388 65
7957.812 84
7958.236 73
7958.660 96
7959.084 91
7959.508 95
7959.931 66
7960.355 66
7960.779 54
7961.203 79
7961.627 80
7962.051 82
7962.475 66
7962.899 57
7963.323 53
7963.747 74
7964.171 69
7964.595 66
7965.020 57
7965.444 67
7965.868 63
7966.292 56
7966.716 49
7967.140 54
7967.564 45
7967.988 39
7968.413 39
7968.837 59
7969.261 43
7969.685 37
7970.109 59
7970.534 68
7970.958 72
7971.382 61
7971.806 60
7972.231 50
7972.655 35
7973.079 53
7973.503 50
7973.928 64
7974.352 56
7974.776 75
7975.201 65
7975.625 72
7976.049 69
7976.474 60
7976.898 53
7977.323 62
7977.747 68
7978.171 75
7978.596 65
7979.020 64
7979.445 52
7979.869 51
7980.294 47
7980.718 66
7981.143 89
7981.567 82
7981.992 52
7982.416 47
7982.841 47
7983.265 43
7983.690 45
7984.114 57
7984.539 90
7984.964 95
7985.388 67
7985.813 56
7986.238 60
7986.662 46
7987.087 57
7987.512 71
7987.936 55
7988.361 62
7988.786 64
7989.210 72
7989.635 92
7990.060 72
7990.485 73
7990.909 72
7991.334 72
7991.759 78
7992.184 89
7992.608 74
7993.033 68
7993.458 77
7993.883 72
7994.308 77
7994.733 108
7995.158 102
7995.582 121
7996.007 116
7996.432 99
7996.857 85
7997.282 74
7997.707 62
7998.132 66
7998.557 74
7998.982 77
7999.407 62
7999.832 56
8000.257 40
8000.682 52
8001.107 56
8001.532 49
8001.957 55
8002.382 76
8002.807 83
8003.232 66
8003.657 60
8004.082 60
8004.508 63
8004.933 63
8005.358 63
8005.783 74
8006.208 76
8006.633 78
8007.059 72
8007.484 81
8007.909 82
8008.334 68
8008.759 71
8009.185 63
8009.610 61
8010.035 90
8010.461 78
8010.886 73
8011.311 70
8011.736 63
8012.162 54
8012.587 43
8013.012 45
8013.438 54
8013.863 51
8014.289 48
8014.714 45
8015.139 34
8015.565 52
8015.990 58
8016.416 60
8016.841 65
8017.267 75
8017.692 56
8018.117 53
8018.543 76
8018.968 63
8019.394 41
8019.820 40
8020.245 47
8020.671 55
8021.096 78
8021.522 85
8021.947 104
8022.373 82
8022.799 74
8023.224 46
8023.650 46
8024.075 55
8024.501 52
8024.927 61
8025.352 81
8025.778 79
8026.204 85
8026.630 65
8027.055 50
8027.481 61
8027.907 66
8028.332 59
8028.758 73
8029.184 65
8029.610 48
8030.036 62
8030.461 80
8030.887 96
8031.313 86
8031.739 86
8032.165 73
8032.591 51
8033.016 57
8033.442 56
8033.868 58
8034.294 66
8034.720 66
8035.146 47
8035.572 50
8035.998 67
8036.424 63
8036.850 60
8037.276 62
8037.702 70
8038.128 63
8038.554 49
8038.980 44
8039.406 48
8039.832 70
8040.258 83
8040.684 84
8041.110 75
8041.536 49
8041.963 58
8042.389 79
8042.815 79
8043.241 64
8043.667 63
8044.093 49
8044.519 48
8044.946 61
8045.372 57
8045.798 77
8046.224 93
8046.651 64
8047.077 65
8047.503 69
8047.929 81
8048.356 70
8048.782 57
8049.208 54
8049.635 65
8050.061 87
8050.487 94
8050.914 86
8051.340 90
8051.766 64
8052.193 67
8052.619 70
8053.046 82
8053.472 58
8053.898 63
8054.325 62
8054.751 66
8055.178 76
8055.604 73
8056.031 68
8056.457 47
8056.884 36
8057.310 39
8057.737 58
8058.163 58
8058.590 57
8059.016 63
8059.443 68
8059.870 64
8060.296 73
8060.723 61
8061.149 47
8061.576 39
8062.003 47
8062.429 57
8062.856 75
8063.283 91
8063.709 92
8064.136 87
8064.563 89
8064.990 69
8065.416 52
8065.843 55
8066.270 47
8066.697 55
8067.123 52
8067.550 46
8067.977 53
8068.404 65
8068.831 58
8069.257 35
8069.684 44
8070.111 55
8070.538 64
8070.965 68
8071.392 56
8071.819 58
8072.246 51
8072.673 65
8073.099 49
8073.526 47
8073.953 64
8074.380 70
8074.807 94
8075.234 106
8075.661 98
8076.088 95
8076.515 80
8076.942 72
8077.369 51
8077.797 48
8078.224 66
8078.651 59
8079.078 73
8079.505 62
8079.932 73
8080.359 63
8080.786 70
8081.213 67
8081.641 68
8082.068 60
8082.495 40
8082.922 56
8083.349 45
8083.777 30
8084.204 46
8084.631 49
8085.058 50
8085.486 44
8085.913 40
8086.340 39
8086.767 49
8087.195 38
8087.622 41
8088.049 52
8088.477 44
8088.904 42
8089.332 61
8089.759 64
8090.186 62
8090.614 63
8091.041 48
8091.469 44
8091.896 59
8092.323 62
8092.751 58
8093.178 75
8093.606 98
8094.033 87
8094.461 81
8094.888 64
8095.316 48
8095.743 47
8096.171 50
8096.599 39
8097.026 53
8097.454 78
8097.881 80
8098.309 65
8098.736 60
8099.164 48
8099.592 55
8100.019 83
8100.447 87
8100.875 69
8101.302 49
8101.730 34
8102.158 26
8102.586 50
8103.013 52
8103.441 66
8103.869 58
8104.297 67
8104.724 48
8105.152 49
8105.580 60
8106.008 53
8106.436 53
8106.863 56
8107.291 65
8107.719 80
8108.147 61
8108.575 65
8109.003 57
8109.431 72
8109.858 97
8110.286 101
8110.714 85
8111.142 90
8111.570 95
8111.998 80
8112.426 60
8112.854 56
8113.282 58
8113.710 58
8114.138 55
8114.566 72
8114.994 88
8115.422 70
8115.850 50
8116.279 64
8116.707 72
8117.135 72
8117.563 73
8117.991 76
8118.419 62
8118.847 59
8119.275 60
8119.704 49
8120.132 55
8120.560 48
8120.988 46
8121.416 51
8121.845 48
8122.273 51
8122.701 56
8123.129 80
8123.558 75
8123.986 73
8124.414 56
8124.842 49
8125.271 61
8125.699 83
8126.127 79
8126.556 81
8126.984 84
8127.413 75
8127.841 63
8128.269 70
8128.698 81
8129.126 89
8129.555 78
8129.983 53
8130.411 58
8130.840 42
8131.268 42
8131.697 37
8132.125 28
8132.554 36
8132.982 27
8133.411 43
8133.839 51
8134.268 63
8134.697 60
8135.125 54
8135.554 66
8135.982 55
8136.411 51
8136.840 43
8137.268 48
8137.697 83
8138.126 78
8138.554 58
8138.983 52
8139.412 54
8139.840 41
8140.269 30
8140.698 29
8141.126 28
8141.555 39
8141.984 48
8142.413 43
8142.842 50
8143.270 42
8143.699 33
8144.128 76
8144.557 105
8144.986 103
8145.414 72
8145.843 65
8146.272 43
8146.701 48
8147.130 54
8147.559 68
8147.988 59
8148.417 52
8148.846 42
8149.275 32
8149.704 38
8150.132 32
8150.561 38
8150.990 46
8151.419 54
8151.848 59
8152.278 76
8152.707 77
8153.136 80
8153.565 63
8153.994 49
8154.423 42
8154.852 61
8155.281 69
8155.710 67
8156.139 68
8156.568 61
8156.998 64
8157.427 76
8157.856 73
8158.285 44
8158.714 56
8159.143 52
8159.573 46
8160.002 49
8160.431 54
8160.860 43
8161.290 56
8161.719 47
8162.148 44
8162.578 56
8163.007 56
8163.436 36
8163.866 36
8164.295 36
8164.724 41
8165.154 52
8165.583 52
8166.012 53
8166.442 49
8166.871 65
8167.301 52
8167.730 61
8168.159 64
8168.589 52
8169.018 56
8169.448 64
8169.877 51
8170.307 46
8170.736 62
8171.166 61
8171.595 75
8172.025 63
8172.455 72
8172.884 57
8173.314 45
8173.743 42
8174.173 47
8174.603 60
8175.032 76
8175.462 74
8175.891 65
8176.321 55
8176.751 65
8177.180 62
8177.610 83
8178.040 82
8178.470 79
8178.899 74
8179.329 49
8179.759 49
8180.189 50
8180.618 62
8181.048 46
8181.478 47
8181.908 63
8182.338 73
8182.767 64
8183.197 66
8183.627 71
8184.057 62
8184.487 70
8184.917 50
8185.347 71
8185.776 66
8186.206 76
8186.636 90
8187.066 69
8187.496 63
8187.926 53
8188.356 40
8188.786 35
8189.216 40
8189.646 50
8190.076 53
8190.506 47
8190.936 41
8191.366 55
8191.796 42
8192.226 36
8192.657 49
8193.087 61
8193.517 56
8193.947 37
8194.377 49
8194.807 58
8195.237 53
8195.668 63
8196.098 66
8196.528 79
8196.958 65
8197.388 83
8197.819 79
8198.249 35
8198.679 39
8199.109 35
8199.540 36
8199.970 26
8200.400 60
8200.830 66
8201.261 102
8201.691 86
8202.121 81
8202.552 66
8202.982 38
8203.412 52
8203.843 74
8204.273 73
8204.704 71
8205.134 74
8205.564 87
8205.995 82
8206.425 62
8206.856 61
8207.286 55
8207.717 91
8208.147 80
8208.578 64
8209.008 43
8209.439 38
8209.869 68
8210.300 78
8210.731 84
8211.161 82
8211.592 81
8212.022 69
8212.453 52
8212.883 39
8213.314 45
8213.745 33
8214.175 49
8214.606 59
8215.037 76
8215.467 77
8215.898 65
8216.329 59
8216.760 61
8217.190 69
8217.621 73
8218.052 74
8218.483 60
8218.913 38
8219.344 33
8219.775 35
8220.206 42
8220.637 45
8221.067 37
8221.498 43
8221.929 41
8222.360 57
8222.791 50
8223.222 49
8223.653 54
8224.084 67
8224.514 68
8224.945 55
8225.376 74
8225.807 80
8226.238 60
8226.669 56
8227.100 61
8227.531 65
8227.962 51
8228.393 60
8228.824 59
8229.255 55
8229.686 76
8230.118 57
8230.549 62
8230.980 59
8231.411 55
8231.842 47
8232.273 49
8232.704 49
8233.135 47
8233.567 54
8233.998 51
8234.429 59
8234.860 41
8235.291 47
8235.723 45
8236.154 51
8236.585 41
8237.016 49
8237.447 69
8237.879 59
8238.310 54
8238.741 45
8239.173 63
8239.604 86
8240.035 65
8240.467 57
8240.898 52
8241.329 47
8241.761 54
8242.192 53
8242.624 46
8243.055 74
8243.486 65
8243.918 60
8244.349 64
8244.781 54
8245.212 50
8245.644 34
8246.075 41
8246.507 47
8246.938 76
8247.370 85
8247.801 73
8248.233 60
8248.664 66
8249.096 64
8249.527 66
8249.959 67
8250.391 68
8250.822 65
8251.254 66
8251.686 58
8252.117 38
8252.549 41
8252.980 39
8253.412 36
8253.844 28
8254.276 31
8254.707 25
8255.139 38
8255.571 23
8256.002 30
8256.434 33
8256.866 41
8257.298 54
8257.730 63
8258.161 58
8258.593 55
8259.025 61
8259.457 39
8259.889 38
8260.321 25
8260.752 57
8261.184 71
8261.616 63
8262.048 75
8262.480 53
8262.912 53
8263.344 50
8263.776 47
8264.208 42
8264.640 50
8265.072 77
8265.504 65
8265.936 71
8266.368 77
8266.800 71
8267.232 54
8267.664 59
8268.096 62
8268.528 70
8268.960 52
8269.392 57
8269.824 71
8270.257 49
8270.689 41
8271.121 47
8271.553 51
8271.985 41
8272.417 38
8272.850 29
8273.282 42
8273.714 65
8274.146 78
8274.578 99
8275.011 83
8275.443 74
8275.875 55
8276.307 53
8276.740 54
8277.172 45
8277.604 65
8278.037 51
8278.469 64
8278.901 81
8279.334 63
8279.766 56
8280.198 63
8280.631 53
8281.063 54
8281.496 52
8281.928 50
8282.361 33
8282.793 24
8283.225 35
8283.658 37
8284.090 49
8284.523 72
8284.955 66
8285.388 50
8285.820 55
8286.253 34
8286.686 45
8287.118 49
8287.551 51
8287.983 50
8288.416 60
8288.848 52
8289.281 39
8289.714 48
8290.146 44
8290.579 38
8291.012 42
8291.444 58
8291.877 60
8292.310 55
8292.742 39
8293.175 47
8293.608 54
8294.041 76
8294.473 83
8294.906 71
8295.339 63
8295.772 54
8296.204 54
8296.637 75
8297.070 90
8297.503 94
8297.936 71
8298.369 72
8298.802 74
8299.234 82
8299.667 53
8300.100 50
8300.533 51
8300.966 53
8301.399 49
8301.832 35
8302.265 39
8302.698 38
8303.131 51
8303.564 56
8303.997 73
8304.430 84
8304.863 55
8305.296 65
8305.729 64
8306.162 69
8306.595 57
8307.028 36
8307.461 53
8307.894 54
8308.327 53
8308.761 72
8309.194 64
8309.627 38
8310.060 38
8310.493 47
8310.926 57
8311.360 59
8311.793 53
8312.226 65
8312.659 59
8313.092 54
8313.526 70
8313.959 60
8314.392 55
8314.826 42
8315.259 42
8315.692 64
8316.125 66
8316.559 71
8316.992 74
8317.425 71
8317.859 47
8318.292 40
8318.726 50
8319.159 72
8319.592 52
8320.026 52
8320.459 66
8320.893 62
8321.326 49
8321.760 42
8322.193 53
8322.627 50
8323.060 53
8323.494 60
8323.927 64
8324.361 58
8324.794 48
8325.228 55
8325.661 59
8326.095 52
8326.528 58
8326.962 46
8327.396 63
8327.829 74
8328.263 65
8328.697 62
8329.130 60
8329.564 56
8329.998 48
8330.431 49
8330.865 65
8331.299 61
8331.732 56
8332.166 36
8332.600 44
8333.034 86
8333.467 87
8333.901 84
8334.335 62
8334.769 58
8335.203 66
8335.636 69
8336.070 75
8336.504 62
8336.938 70
8337.372 69
8337.806 56
8338.240 50
8338.674 42
8339.107 51
8339.541 47
8339.975 44
8340.409 77
8340.843 70
8341.277 64
8341.711 54
8342.145 57
8342.579 57
8343.013 62
8343.447 45
8343.881 66
8344.315 59
8344.749 62
8345.183 64
8345.618 60
8346.052 57
8346.486 50
8346.920 61
8347.354 55
8347.788 49
8348.222 44
8348.656 28
8349.091 43
8349.525 51
8349.959 74
8350.393 54
8350.827 57
8351.262 55
8351.696 38
8352.130 48
8352.564 51
8352.999 61
8353.433 70
8353.867 55
8354.302 50
8354.736 38
8355.170 25
8355.605 29
8356.039 54
8356.473 77
8356.908 67
8357.342 59
8357.777 42
8358.211 46
8358.645 38
8359.080 43
8359.514 69
8359.949 68
8360.383 53
8360.818 54
8361.252 47
8361.687 57
8362.121 50
8362.556 41
8362.990 56
8363.425 50
8363.859 45
8364.294 50
8364.728 39
8365.163 35
8365.598 52
8366.032 65
8366.467 65
8366.902 83
8367.336 76
8367.771 86
8368.206 75
8368.640 77
8369.075 75
8369.510 52
8369.944 61
8370.379 58
8370.814 62
8371.249 60
8371.683 63
8372.118 66
8372.553 99
8372.988 103
8373.423 72
8373.857 68
8374.292 74
8374.727 65
8375.162 49
8375.597 51
8376.032 49
8376.466 50
8376.901 37
8377.336 23
8377.771 40
8378.206 38
8378.641 50
8379.076 52
8379.511 58
8379.946 56
8380.381 52
8380.816 52
8381.251 66
8381.686 59
8382.121 42
8382.556 53
8382.991 61
8383.426 41
8383.861 49
8384.296 38
8384.731 37
8385.167 35
8385.602 32
8386.037 44
8386.472 47
8386.907 58
8387.342 46
8387.778 48
8388.213 58
8388.648 70
8389.083 85
8389.518 57
8389.954 51
8390.389 48
8390.824 41
8391.259 52
8391.695 37
8392.130 27
8392.565 31
8393.001 37
8393.436 61
8393.871 90
8394.307 83
8394.742 60
8395.177 79
8395.613 81
8396.048 75
8396.484 73
8396.919 55
8397.354 52
8397.790 79
8398.225 65
8398.661 78
8399.096 83
8399.532 75
8399.967 90
8400.403 95
8400.838 95
8401.274 89
8401.709 65
8402.145 60
8402.580 42
8403.016 39
8403.452 38
8403.887 47
8404.323 47
8404.758 45
8405.194 64
8405.630 66
8406.065 55
8406.501 40
8406.937 25
8407.372 33
8407.808 53
8408.244 64
8408.679 68
8409.115 79
8409.551 65
8409.987 58
8410.422 81
8410.858 79
8411.294 78
8411.730 49
8412.166 46
8412.601 46
8413.037 49
8413.473 68
8413.909 70
8414.345 53
8414.781 43
8415.217 55
8415.653 50
8416.088 49
8416.524 52
8416.960 39
8417.396 46
8417.832 68
8418.268 69
8418.704 76
8419.140 88
8419.576 54
8420.012 64
8420.448 69
8420.884 70
8421.320 55
8421.756 71
8422.192 93
8422.629 83
8423.065 75
8423.501 86
8423.937 94
8424.373 70
8424.809 50
8425.245 49
8425.681 48
8426.118 60
8426.554 67
8426.990 52
8427.426 42
8427.862 55
8428.299 76
8428.735 66
8429.171 55
8429.607 47
8430.044 58
8430.480 62
8430.916 45
8431.353 86
8431.789 77
8432.225 68
8432.662 63
8433.098 59
8433.534 91
8433.971 111
8434.407 101
8434.844 69
8435.280 63
8435.716 86
8436.153 67
8436.589 51
8437.026 90
8437.462 87
8437.899 79
8438.335 83
8438.772 92
8439.208 91
8439.645 68
8440.081 90
8440.518 96
8440.954 90
8441.391 82
8441.827 70
8442.264 71
8442.701 63
8443.137 73
8443.574 80
8444.011 62
8444.447 98
8444.884 106
8445.320 111
8445.757 139
8446.194 123
8446.631 138
8447.067 123
8447.504 125
8447.941 130
8448.378 125
8448.814 100
8449.251 93
8449.688 125
8450.125 146
8450.561 140
8450.998 117
8451.435 146
8451.872 164
8452.309 148
8452.746 144
8453.183 145
8453.619 138
8454.056 127
8454.493 142
8454.930 142
8455.367 143
8455.804 128
8456.241 125
8456.678 123
8457.115 101
8457.552 85
8457.989 86
8458.426 99
8458.863 102
8459.300 112
8459.737 135
8460.174 115
8460.611 105
8461.048 122
8461.485 121
8461.922 117
8462.359 103
8462.797 115
8463.234 153
8463.671 164
8464.108 166
8464.545 188
8464.982 213
8465.420 209
8465.857 186
8466.294 216
8466.731 248
8467.168 252
8467.606 267
8468.043 305
8468.480 290
8468.917 289
8469.355 362
8469.792 412
8470.229 474
8470.667 679
8471.104 829
8471.541 1008
8471.979 1337
8472.416 1702
8472.854 2147
8473.291 2823
8473.728 3561
8474.166 4387
8474.603 5227
8475.041 6022
8475.478 6692
8475.916 7168
8476.353 7374
8476.790 7364
8477.228 7093
8477.665 6973
8478.103 6607
8478.541 6337
8478.978 5851
8479.416 5420
8479.853 4959
8480.291 4444
8480.728 3838
8481.166 3476
8481.604 3062
8482.041 2721
8482.479 2505
8482.916 2282
8483.354 1997
8483.792 1670
8484.229 1500
8484.667 1429
8485.105 1321
8485.543 1150
8485.980 1087
8486.418 1049
8486.856 921
8487.293 803
8487.731 752
8488.169 703
8488.607 653
8489.045 607
8489.482 545
8489.920 563
8490.358 554
8490.796 572
8491.234 548
8491.672 533
8492.110 544
8492.547 517
8492.985 524
8493.423 504
8493.861 544
8494.299 568
8494.737 551
8495.175 558
8495.613 514
8496.051 487
8496.489 470
8496.927 481
8497.365 447
8497.803 453
8498.241 471
8498.679 461
8499.117 480
8499.555 557
8499.993 586
8500.431 546
8500.869 539
8501.308 488
8501.746 517
8502.184 539
8502.622 563
8503.060 610
8503.498 587
8503.937 588
8504.375 633
8504.813 667
8505.251 649
8505.689 592
8506.128 542
8506.566 491
8507.004 499
8507.442 467
8507.881 446
8508.319 365
8508.757 352
8509.196 355
8509.634 349
8510.072 321
8510.511 299
8510.949 295
8511.387 269
8511.826 266
8512.264 306
8512.703 316
8513.141 261
8513.579 240
8514.018 240
8514.456 222
8514.895 192
8515.333 189
8515.772 202
8516.210 197
8516.649 254
8517.087 231
8517.526 210
8517.964 212
8518.403 203
8518.841 213
8519.280 214
8519.719 223
8520.157 196
8520.596 203
8521.035 203
8521.473 212
8521.912 227
8522.350 236
8522.789 186
8523.228 169
8523.666 160
8524.105 141
8524.544 174
8524.983 184
8525.421 184
8525.860 187
8526.299 201
8526.738 231
8527.176 220
8527.615 250
8528.054 248
8528.493 222
8528.932 175
8529.371 222
8529.809 205
8530.248 184
8530.687 194
8531.126 235
8531.565 267
8532.004 290
8532.443 246
8532.882 207
8533.321 199
8533.760 217
8534.198 201
8534.637 198
8535.076 193
8535.515 202
8535.954 220
8536.393 201
8536.832 201
8537.272 221
8537.711 218
8538.150 212
8538.589 180
8539.028 169
8539.467 181
8539.906 176
8540.345 190
8540.784 196
8541.223 180
8541.663 164
8542.102 150
8542.541 122
8542.980 151
8543.419 141
8543.859 126
8544.298 100
8544.737 101
8545.176 139
8545.615 139
8546.055 147
8546.494 133
8546.933 150
8547.373 124
8547.812 139
8548.251 133
8548.691 112
8549.130 123
8549.569 121
8550.009 121
8550.448 130
8550.887 140
8551.327 145
8551.766 159
8552.206 165
8552.645 175
8553.085 166
8553.524 205
8553.963 218
8554.403 203
8554.842 209
8555.282 183
8555.721 217
8556.161 208
8556.601 242
8557.040 224
8557.480 252
8557.919 230
8558.359 234
8558.798 210
8559.238 176
8559.678 181
8560.117 188
8560.557 169
8560.997 202
8561.436 210
8561.876 195
8562.316 189
8562.755 184
8563.195 182
8563.635 184
8564.074 200
8564.514 187
8564.954 211
8565.394 214
8565.833 237
8566.273 256
8566.713 262
8567.153 211
8567.593 231
8568.033 263
8568.472 274
8568.912 243
8569.352 230
8569.792 225
8570.232 195
8570.672 218
8571.112 204
8571.552 179
8571.992 202
8572.431 202
8572.871 214
8573.311 216
8573.751 263
8574.191 311
8574.631 338
8575.071 342
8575.511 339
8575.951 385
8576.391 475
8576.832 489
8577.272 581
8577.712 714
8578.152 804
8578.592 901
8579.032 895
8579.472 920
8579.912 971
8580.352 901
8580.793 955
8581.233 985
8581.673 919
8582.113 907
8582.553 871
8582.994 757
8583.434 675
8583.874 626
8584.314 631
8584.755 698
8585.195 677
8585.635 591
8586.075 526
8586.516 502
8586.956 477
8587.396 450
8587.837 463
8588.277 524
8588.717 476
8589.158 422
8589.598 432
8590.039 433
8590.479 450
8590.919 418
8591.360 427
8591.800 366
8592.241 361
8592.681 328
8593.122 311
8593.562 277
8594.003 300
8594.443 317
8594.884 312
8595.324 309
8595.765 280
8596.205 327
8596.646 318
8597.086 294
8597.527 285
8597.968 269
8598.408 243
8598.849 230
8599.289 250
8599.730 259
8600.171 219
8600.611 201
8601.052 213
8601.493 193
8601.933 195
8602.374 220
8602.815 173
8603.256 195
8603.696 193
8604.137 195
8604.578 203
8605.019 249
8605.460 209
8605.900 190
8606.341 219
8606.782 182
8607.223 208
8607.664 263
8608.104 263
8608.545 264
8608.986 236
8609.427 236
8609.868 218
8610.309 202
8610.750 225
8611.191 241
8611.632 245
8612.073 197
8612.514 187
8612.955 155
8613.396 144
8613.837 143
8614.278 126
8614.719 146
8615.160 130
8615.601 120
8616.042 151
8616.483 135
8616.924 153
8617.365 144
8617.806 175
8618.247 176
8618.689 150
8619.130 152
8619.571 157
8620.012 175
8620.453 138
8620.894 161
8621.336 139
8621.777 124
8622.218 118
8622.659 128
8623.100 154
8623.542 155
8623.983 171
8624.424 160
8624.866 143
8625.307 128
8625.748 125
8626.189 167
8626.631 152
8627.072 136
8627.513 127
8627.955 105
8628.396 113
8628.838 140
8629.279 150
8629.720 137
8630.162 139
8630.603 136
8631.045 150
8631.486 138
8631.928 137
8632.369 165
8632.811 143
8633.252 150
8633.694 147
8634.135 160
8634.577 149
8635.018 160
8635.460 160
8635.901 142
8636.343 138
8636.785 98
8637.226 135
8637.668 127
8638.109 114
8638.551 131
8638.993 150
8639.434 134
8639.876 125
8640.318 121
8640.759 125
8641.201 157
8641.643 139
8642.085 108
8642.526 109
8642.968 113
8643.410 121
8643.852 133
8644.293 120
8644.735 106
8645.177 99
8645.619 103
8646.061 114
8646.502 85
8646.944 91
8647.386 85
8647.828 82
8648.270 95
8648.712 117
8649.154 119
8649.596 134
8650.038 146
8650.480 125
8650.922 109
8651.363 81
8651.805 76
8652.247 77
8652.689 88
8653.131 90
8653.573 101
8654.016 84
8654.458 93
8654.900 105
8655.342 128
8655.784 140
8656.226 144
8656.668 136
8657.110 135
8657.552 108
8657.994 104
8658.436 121
8658.879 109
8659.321 101
8659.763 113
8660.205 107
8660.647 95
8661.090 83
8661.532 99
8661.974 82
8662.416 84
8662.859 122
8663.301 103
8663.743 126
8664.185 134
8664.628 117
8665.070 94
8665.512 101
8665.955 98
8666.397 127
8666.839 123
8667.282 100
8667.724 108
8668.167 114
8668.609 94
8669.051 114
8669.494 147
8669.936 119
8670.379 106
8670.821 114
8671.264 149
8671.706 151
8672.149 145
8672.591 130
8673.034 118
8673.476 114
8673.919 79
8674.361 79
8674.804 103
8675.246 110
8675.689 97
8676.132 67
8676.574 76
8677.017 88
8677.459 82
8677.902 96
8678.345 119
8678.787 130
8679.230 148
8679.673 163
8680.115 153
8680.558 155
8681.001 188
8681.444 183
8681.886 207
8682.329 151
8682.772 152
8683.215 161
8683.657 133
8684.100 180
8684.543 173
8684.986 173
8685.429 171
8685.872 171
8686.314 170
8686.757 170
8687.200 155
8687.643 130
8688.086 165
8688.529 169
8688.972 182
8689.415 203
8689.858 191
8690.301 191
8690.744 181
8691.187 196
8691.630 223
8692.073 226
8692.516 160
8692.959 129
8693.402 122
8693.845 151
8694.288 172
8694.731 173
8695.174 162
8695.617 166
8696.060 169
8696.503 157
8696.946 136
8697.390 132
8697.833 114
8698.276 163
8698.719 143
8699.162 157
8699.605 130
8700.049 109
8700.492 122
8700.935 123
8701.378 114
8701.822 139
8702.265 164
8702.708 153
8703.151 128
8703.595 99
8704.038 115
8704.481 96
8704.925 93
8705.368 101
8705.811 88
8706.255 91
8706.698 74
8707.142 83
8707.585 94
8708.028 90
8708.472 74
8708.915 88
8709.359 98
8709.802 97
8710.246 84
8710.689 73
8711.133 87
8711.576 80
8712.020 77
8712.463 90
8712.907 89
8713.350 99
8713.794 91
8714.237 86
8714.681 53
8715.124 87
8715.568 104
8716.012 91
8716.455 75
8716.899 60
8717.343 76
8717.786 95
8718.230 90
8718.674 111
8719.117 100
8719.561 81
8720.005 78
8720.448 69
8720.892 67
8721.336 77
8721.780 73
8722.223 73
8722.667 116
8723.111 103
8723.555 86
8723.999 79
8724.442 61
8724.886 68
8725.330 76
8725.774 87
8726.218 89
8726.662 91
8727.106 89
8727.550 89
8727.993 66
8728.437 65
8728.881 70
8729.325 90
8729.769 97
8730.213 101
8730.657 102
8731.101 87
8731.545 82
8731.989 71
8732.433 61
8732.877 78
8733.321 88
8733.765 85
8734.210 95
8734.654 114
8735.098 102
8735.542 111
8735.986 115
8736.430 98
8736.874 90
8737.318 71
8737.763 93
8738.207 92
8738.651 96
8739.095 75
8739.539 73
8739.984 66
8740.428 53
8740.872 65
8741.316 75
8741.761 86
8742.205 77
8742.649 53
8743.093 60
8743.538 66
8743.982 66
8744.426 56
8744.871 61
8745.315 57
8745.760 60
8746.204 59
8746.648 94
8747.093 117
8747.537 85
8747.982 70
8748.426 80
8748.870 77
8749.315 71
8749.759 84
8750.204 100
8750.648 84
8751.093 82
8751.537 64
8751.982 44
8752.426 67
8752.871 100
8753.316 87
8753.760 103
8754.205 90
8754.649 89
8755.094 68
8755.539 67
8755.983 58
8756.428 85
8756.872 79
8757.317 73
8757.762 72
8758.206 83
8758.651 61
8759.096 76
8759.541 80
8759.985 73
8760.430 92
8760.875 80
8761.320 68
8761.764 70
8762.209 75
8762.654 64
8763.099 66
8763.544 69
8763.988 51
8764.433 62
8764.878 65
8765.323 67
8765.768 77
8766.213 80
8766.658 71
8767.103 76
8767.547 85
8767.992 77
8768.437 59
8768.882 56
8769.327 53
8769.772 60
8770.217 50
8770.662 48
8771.107 59
8771.552 48
8771.997 57
8772.442 55
8772.887 49
8773.333 38
8773.778 47
8774.223 69
8774.668 64
8775.113 84
8775.558 91
8776.003 62
8776.448 70
8776.893 56
8777.339 53
8777.784 64
8778.229 73
8778.674 66
8779.119 57
8779.565 63
8780.010 103
8780.455 109
8780.900 98
8781.346 77
8781.791 80
8782.236 72
8782.682 81
8783.127 89
8783.572 79
8784.018 98
8784.463 83
8784.908 97
8785.354 84
8785.799 72
8786.244 83
8786.690 89
8787.135 74
8787.581 84
8788.026 80
8788.472 88
8788.917 81
8789.363 82
8789.808 66
8790.254 79
8790.699 85
8791.145 83
8791.590 66
8792.036 58
8792.481 64
8792.927 66
8793.372 45
8793.818 52
8794.264 55
8794.709 63
8795.155 73
8795.600 68
8796.046 54
8796.492 43
8796.937 56
8797.383 87
8797.829 96
8798.274 85
8798.720 104
8799.166 100
8799.612 94
8800.057 82
8800.503 77
8800.949 91
8801.395 118
8801.841 143
8802.286 129
8802.732 125
8803.178 117
8803.624 114
8804.070 113
8804.516 79
8804.961 59
8805.407 86
8805.853 79
8806.299 74
8806.745 92
8807.191 90
8807.637 75
8808.083 69
8808.529 57
8808.975 73
8809.421 60
8809.867 56
8810.313 74
8810.759 77
8811.205 72
8811.651 77
8812.097 77
8812.543 87
8812.989 105
8813.435 132
8813.881 94
8814.327 97
8814.773 111
8815.220 95
8815.666 68
8816.112 67
8816.558 91
8817.004 78
8817.450 78
8817.897 70
8818.343 74
8818.789 69
8819.235 56
8819.681 69
8820.128 75
8820.574 79
8821.020 78
8821.467 86
8821.913 80
8822.359 69
8822.806 65
8823.252 61
8823.698 64
8824.145 70
8824.591 82
8825.037 88
8825.484 68
8825.930 54
8826.377 53
8826.823 48
8827.269 59
8827.716 72
8828.162 55
8828.609 53
8829.055 60
8829.502 51
8829.948 73
8830.395 59
8830.841 69
8831.288 96
8831.734 74
8832.181 42
8832.627 38
8833.074 48
8833.521 62
8833.967 102
8834.414 85
8834.861 74
8835.307 78
8835.754 73
8836.200 66
8836.647 79
8837.094 68
8837.541 66
8837.987 83
8838.434 68
8838.881 72
8839.327 61
8839.774 48
8840.221 41
8840.668 45
8841.115 45
8841.561 60
8842.008 37
8842.455 36
8842.902 34
8843.349 26
8843.795 41
8844.242 36
8844.689 34
8845.136 56
8845.583 45
8846.030 51
8846.477 37
8846.924 38
8847.371 67
8847.818 76
8848.265 71
8848.712 78
8849.159 72
8849.606 62
8850.053 62
8850.500 53
8850.947 65
8851.394 60
8851.841 55
8852.288 52
8852.735 57
8853.182 49
8853.629 59
8854.076 69
8854.523 64
8854.970 77
8855.418 58
8855.865 45
8856.312 42
8856.759 48
8857.206 55
8857.654 76
8858.101 73
8858.548 67
8858.995 80
8859.442 66
8859.890 57
8860.337 63
8860.784 58
8861.232 66
8861.679 79
8862.126 77
8862.574 76
8863.021 66
8863.468 66
8863.916 55
8864.363 56
8864.810 40
8865.258 50
8865.705 59
8866.153 61
8866.600 58
8867.047 42
8867.495 42
8867.942 42
8868.390 60
8868.837 64
8869.285 58
8869.732 50
8870.180 48
8870.627 58
8871.075 54
8871.522 38
8871.970 68
8872.418 66
8872.865 74
8873.313 57
8873.760 50
8874.208 59
8874.656 61
8875.103 47
8875.551 38
8875.999 29
8876.446 31
8876.894 38
8877.342 27
8877.789 37
8878.237 50
8878.685 50
8879.133 59
8879.580 60
8880.028 57
8880.476 67
8880.924 87
8881.372 110
8881.819 101
8882.267 81
8882.715 67
8883.163 60
8883.611 52
8884.059 62
8884.506 70
8884.954 73
8885.402 65
8885.850 55
8886.298 54
8886.746 70
8887.194 42
8887.642 47
8888.090 66
8888.538 80
8888.986 70
8889.434 88
8889.882 85
8890.330 77
8890.778 92
8891.226 68
8891.674 61
8892.122 46
8892.570 37
8893.018 65
8893.466 78
8893.915 73
8894.363 62
8894.811 77
8895.259 81
8895.707 77
8896.155 64
8896.604 59
8897.052 53
8897.500 54
8897.948 52
8898.396 66
8898.845 77
8899.293 78
8899.741 56
8900.189 41
8900.638 51
8901.086 72
8901.534 76
8901.983 74
8902.431 81
8902.879 88
8903.328 76
8903.776 60
8904.224 78
8904.673 69
8905.121 67
8905.570 77
8906.018 66
8906.466 71
8906.915 66
8907.363 52
8907.812 55
8908.260 69
8908.709 54
8909.157 48
8909.606 55
8910.054 63
8910.503 74
8910.951 60
8911.400 76
8911.849 64
8912.297 61
8912.746 49
8913.194 62
8913.643 83
8914.092 79
8914.540 67
8914.989 70
8915.438 69
8915.886 52
8916.335 52
8916.784 57
8917.232 58
8917.681 47
8918.130 40
8918.578 53
8919.027 72
8919.476 59
8919.925 39
8920.374 56
8920.822 61
8921.271 53
8921.720 44
8922.169 34
8922.618 30
8923.066 55
8923.515 49
8923.964 54
8924.413 51
8924.862 43
8925.311 53
8925.760 43
8926.209 48
8926.658 59
8927.107 56
8927.556 66
8928.005 73
8928.454 48
8928.903 51
8929.352 40
8929.801 38
8930.250 39
8930.699 46
8931.148 37
8931.597 48
8932.046 45
8932.495 57
8932.944 55
8933.393 51
8933.842 62
8934.291 60
8934.741 71
8935.190 75
8935.639 56
8936.088 43
8936.537 73
8936.987 57
8937.436 60
8937.885 66
8938.334 68
8938.783 56
8939.233 46
8939.682 57
8940.131 46
8940.581 34
8941.030 36
8941.479 33
8941.928 43
8942.378 50
8942.827 76
8943.277 78
8943.726 65
8944.175 53
8944.625 63
8945.074 65
8945.524 69
8945.973 85
8946.422 66
8946.872 55
8947.321 55
8947.771 50
8948.220 55
8948.670 58
8949.119 41
8949.569 38
8950.018 42
8950.468 46
8950.917 54
8951.367 54
8951.817 40
8952.266 36
8952.716 48
8953.165 50
8953.615 56
8954.065 51
8954.514 50
8954.964 64
8955.414 50
8955.863 43
8956.313 39
8956.763 32
8957.212 39
8957.662 72
8958.112 64
8958.562 53
8959.011 38
8959.461 52
8959.911 38
8960.361 36
8960.810 51
8961.260 86
8961.710 77
8962.160 56
8962.610 53
8963.060 51
8963.509 76
8963.959 64
8964.409 50
8964.859 43
8965.309 37
8965.759 32
8966.209 35
8966.659 49
8967.109 51
8967.559 38
8968.009 44
8968.459 47
8968.909 42
8969.359 39
8969.809 38
8970.259 39
8970.709 34
8971.159 62
8971.609 85
8972.059 75
8972.509 81
8972.959 79
8973.409 66
8973.860 62
8974.310 64
8974.760 51
8975.210 58
8975.660 55
8976.110 48
8976.561 57
8977.011 42
8977.461 39
8977.911 44
8978.361 44
8978.812 36
8979.262 46
8979.712 48
8980.163 45
8980.613 37
8981.063 47
8981.513 52
8981.964 50
8982.414 57
8982.864 46
8983.315 54
8983.765 47
8984.216 49
8984.666 39
8985.116 33
8985.567 28
8986.017 48
8986.468 59
8986.918 59
8987.369 50
8987.819 46
8988.270 54
8988.720 40
8989.171 33
8989.621 25
8990.072 31
8990.522 25
8990.973 39
8991.423 40
8991.874 40
8992.325 34
8992.775 48
8993.226 56
8993.676 61
8994.127 60
8994.578 48
8995.028 31
8995.479 55
8995.930 59
8996.380 53
8996.831 46
8997.282 49
8997.732 38
8998.183 34
8998.634 48
8999.085 47
8999.535 41
8999.986 33
9000.437 32
9000.888 40
9001.339 43
9001.790 52
9002.240 61
9002.691 48
9003.142 59
9003.593 53
9004.044 54
9004.495 67
9004.946 59
9005.397 40
9005.847 32
9006.298 40
9006.749 38
9007.200 41
9007.651 41
9008.102 57
9008.553 51
9009.004 44
9009.455 62
9009.906 66
9010.357 51
9010.808 54
9011.260 38
9011.711 38
9012.162 22
9012.613 42
9013.064 36
9013.515 40
9013.966 39
9014.417 25
9014.868 38
9015.320 44
9015.771 42
9016.222 43
9016.673 47
9017.124 46
9017.576 49
9018.027 57
9018.478 46
9018.929 43
9019.381 58
9019.832 59
9020.283 38
9020.734 27
9021.186 32
9021.637 47
9022.088 56
9022.540 46
9022.991 21
9023.443 28
9023.894 41
9024.345 55
9024.797 49
9025.248 48
9025.700 60
9026.151 72
9026.602 71
9027.054 59
9027.505 40
9027.957 30
9028.408 55
9028.860 45
9029.311 40
9029.763 41
9030.214 45
9030.666 43
9031.118 49
9031.569 46
9032.021 41
9032.472 53
9032.924 45
9033.376 37
9033.827 54
9034.279 56
9034.730 62
9035.182 55
9035.634 52
9036.085 31
9036.537 40
9036.989 35
9037.441 42
9037.892 42
9038.344 39
9038.796 44
9039.248 51
9039.699 54
9040.151 52
9040.603 59
9041.055 36
9041.507 50
9041.958 67
9042.410 61
9042.862 51
9043.314 40
9043.766 32
9044.218 39
9044.670 51
9045.122 48
9045.574 53
9046.025 60
9046.477 53
9046.929 47
9047.381 62
9047.833 72
9048.285 60
9048.737 54
9049.189 39
9049.641 39
9050.093 42
9050.545 30
9050.997 45
9051.450 52
9051.902 46
9052.354 35
9052.806 31
9053.258 32
9053.710 34
9054.162 32
9054.614 36
9055.066 48
9055.519 52
9055.971 43
9056.423 43
9056.875 38
9057.327 63
9057.780 59
9058.232 47
9058.684 51
9059.136 58
9059.589 48
9060.041 52
9060.493 74
9060.946 83
9061.398 80
9061.850 59
9062.303 47
9062.755 34
9063.207 37
9063.660 38
9064.112 44
9064.564 59
9065.017 73
9065.469 58
9065.922 65
9066.374 50
9066.827 46
9067.279 38
9067.732 46
9068.184 56
9068.637 54
9069.089 36
9069.542 39
9069.994 45
9070.447 34
9070.899 47
9071.352 43
9071.804 41
9072.257 43
9072.710 38
9073.162 39
9073.615 30
9074.067 38
9074.520 32
9074.973 34
9075.425 51
9075.878 81
9076.331 69
9076.783 42
9077.236 35
9077.689 30
9078.142 28
9078.594 43
9079.047 57
9079.500 59
9079.953 55
9080.405 55
9080.858 52
9081.311 61
9081.764 56
9082.217 40
9082.670 44
9083.122 60
9083.575 66
9084.028 64
9084.481 66
9084.934 57
9085.387 59
9085.840 52
9086.293 45
9086.746 43
9087.199 50
9087.652 51
9088.105 53
9088.558 70
9089.011 62
9089.464 35
9089.917 48
9090.370 60
9090.823 59
9091.276 53
9091.729 58
9092.182 62
9092.635 61
9093.088 38
9093.541 29
9093.995 21
9094.448 29
9094.901 36
9095.354 29
9095.807 36
9096.260 30
9096.714 28
9097.167 32
9097.620 38
9098.073 55
9098.526 53
9098.980 48
9099.433 46
9099.886 46
9100.340 56
9100.793 61
9101.246 63
9101.699 52
9102.153 43
9102.606 56
9103.060 81
9103.513 38
9103.966 33
9104.420 45
9104.873 46
9105.326 45
9105.780 40
9106.233 59
9106.687 47
9107.140 36
9107.594 35
9108.047 49
9108.501 59
9108.954 57
9109.408 64
9109.861 44
9110.315 39
9110.768 33
9111.222 36
9111.675 38
9112.129 63
9112.583 59
9113.036 54
9113.490 39
9113.943 39
9114.397 45
9114.851 37
9115.304 41
9115.758 39
9116.212 37
9116.665 29
9117.119 25
9117.573 12
9118.027 20
9118.480 27
9118.934 33
9119.388 36
9119.842 40
9120.295 44
9120.749 50
9121.203 40
9121.657 55
9122.111 59
9122.565 46
9123.018 54
9123.472 66
9123.926 54
9124.380 39
9124.834 38
9125.288 31
9125.742 35
9126.196 54
9126.650 46
9127.104 46
9127.558 48
9128.012 34
9128.466 29
9128.920 36
9129.374 48
9129.828 35
9130.282 32
9130.736 48
9131.190 38
9131.644 34
9132.098 35
9132.552 48
9133.006 53
9133.460 35
9133.914 21
9134.368 28
9134.823 49
9135.277 34
9135.731 47
9136.185 52
9136.639 50
9137.093 44
9137.548 49
9138.002 41
9138.456 46
9138.910 69
9139.365 57
9139.819 51
9140.273 34
9140.727 34
9141.182 36
9141.636 29
9142.090 39
9142.545 39
9142.999 19
9143.453 33
9143.908 57
9144.362 73
9144.817 55
9145.271 55
9145.725 35
9146.180 27
9146.634 47
9147.089 38
9147.543 36
9147.998 48
9148.452 42
9148.907 27
9149.361 21
9149.816 32
9150.270 51
9150.725 55
9151.179 56
9151.634 42
9152.088 42
9152.543 43
9152.998 47
9153.452 37
9153.907 36
9154.362 38
9154.816 50
9155.271 47
9155.726 59
9156.180 71
9156.635 48
9157.090 48
9157.544 54
9157.999 45
9158.454 44
9158.908 37
9159.363 30
9159.818 42
9160.273 52
9160.728 38
9161.182 38
9161.637 40
9162.092 34
9162.547 44
9163.002 36
9163.457 39
9163.911 44
9164.366 35
9164.821 31
9165.276 35
9165.731 35
9166.186 33
9166.641 41
9167.096 52
9167.551 50
9168.006 45
9168.461 49
9168.916 44
9169.371 46
9169.826 46
9170.281 49
9170.736 73
9171.191 82
9171.646 73
9172.101 52
9172.556 45
9173.011 38
9173.466 29
9173.921 30
9174.377 36
9174.832 34
9175.287 41
9175.742 29
9176.197 27
9176.652 40
9177.108 51
9177.563 51
9178.018 43
9178.473 41
9178.928 39
9179.384 41
9179.839 31
9180.294 20
9180.750 24
9181.205 27
9181.660 32
9182.115 33
9182.571 33
9183.026 46
9183.482 34
9183.937 29
9184.392 39
9184.848 60
9185.303 55
9185.758 46
9186.214 50
9186.669 70
9187.125 51
9187.580 55
9188.036 60
9188.491 49
9188.947 34
9189.402 56
9189.858 37
9190.313 46
9190.769 41
9191.224 38
9191.680 51
9192.135 45
9192.591 45
9193.047 45
9193.502 43
9193.958 46
9194.413 47
9194.869 44
9195.325 40
9195.780 45
9196.236 32
9196.692 35
9197.147 29
9197.603 25
9198.059 18
9198.515 28
9198.970 25
9199.426 18
9199.882 33
9200.338 40
9200.793 49
9201.249 48
9201.705 37
9202.161 30
9202.617 41
9203.072 48
9203.528 34
9203.984 36
9204.440 42
9204.896 43
9205.352 38
9205.808 37
9206.264 37
9206.720 28
9207.176 30
9207.631 39
9208.087 40
9208.543 58
9208.999 67
9209.455 56
9209.911 41
9210.367 53
9210.823 55
9211.280 68
9211.736 84
9212.192 70
9212.648 63
9213.104 33
9213.560 37
9214.016 27
9214.472 37
9214.928 33
9215.384 33
9215.841 45
9216.297 44
9216.753 59
9217.209 50
9217.665 39
9218.122 36
9218.578 40
9219.034 62
9219.490 70
9219.947 50
9220.403 30
9220.859 26
9221.315 33
9221.772 42
9222.228 43
9222.684 48
9223.141 36
9223.597 52
9224.053 42
9224.510 35
9224.966 43
9225.422 35
9225.879 35
9226.335 53
9226.792 44
9227.248 35
9227.705 33
9228.161 34
9228.618 34
9229.074 30
9229.531 36
9229.987 57
9230.444 59
9230.900 51
9231.357 30
9231.813 36
9232.270 44
9232.726 43
9233.183 45
9233.640 27
9234.096 36
9234.553 38
9235.009 41
9235.466 37
9235.923 29
9236.379 52
9236.836 54
9237.293 45
9237.749 34
9238.206 42
9238.663 48
9239.120 52
9239.576 33
9240.033 30
9240.490 52
9240.947 64
9241.403 59
9241.860 46
9242.317 50
9242.774 38
9243.231 34
9243.687 23
9244.144 41
9244.601 33
9245.058 35
9245.515 37
9245.972 41
9246.429 36
9246.886 37
9247.343 37
9247.800 46
9248.257 65
9248.714 44
9249.171 40
9249.628 49
9250.085 55
9250.542 45
9250.999 30
9251.456 41
9251.913 52
9252.370 38
9252.827 31
9253.284 39
9253.741 49
9254.198 47
9254.655 35
9255.112 25
9255.569 49
9256.027 44
9256.484 44
9256.941 41
9257.398 44
9257.855 35
9258.313 54
9258.770 57
9259.227 45
9259.684 40
9260.141 28
9260.599 52
9261.056 43
9261.513 42
9261.971 36
9262.428 24
9262.885 26
9263.343 36
9263.800 65
9264.257 52
9264.715 39
9265.172 30
9265.629 26
9266.087 54
9266.544 62
9267.002 46
9267.459 34
9267.916 32
9268.374 40
9268.831 36
9269.289 38
9269.746 30
9270.204 28
9270.661 17
9271.119 17
9271.576 25
9272.034 45
9272.492 57
9272.949 36
9273.407 37
9273.864 48
9274.322 44
9274.779 42
9275.237 32
9275.695 21
9276.152 32
9276.610 29
9277.068 23
9277.525 22
9277.983 28
9278.441 29
9278.898 34
9279.356 39
9279.814 37
9280.272 34
9280.729 26
9281.187 32
9281.645 21
9282.103 24
9282.561 40
9283.018 44
9283.476 44
9283.934 36
9284.392 34
9284.850 41
9285.308 30
9285.766 19
9286.223 32
9286.681 32
9287.139 23
9287.597 7
9288.055 21
9288.513 20
9288.971 27
9289.429 38
9289.887 33
9290.345 41
9290.803 30
9291.261 46
9291.719 49
9292.177 48
9292.635 45
9293.093 43
9293.551 37
9294.009 27
9294.468 43
9294.926 55
9295.384 51
9295.842 53
9296.300 52
9296.758 39
9297.216 36
9297.675 36
9298.133 38
9298.591 23
9299.049 39
9299.507 55
9299.966 43
9300.424 40
9300.882 41
9301.340 64
9301.799 56
9302.257 31
9302.715 50
9303.174 54
9303.632 44
9304.090 62
9304.549 53
9305.007 48
9305.465 43
9305.924 58
9306.382 50
9306.840 54
9307.299 38
9307.757 56
9308.216 48
9308.674 35
9309.133 40
9309.591 44
9310.050 43
9310.508 42
9310.967 38
9311.425 40
9311.884 50
9312.342 44
9312.801 60
9313.259 68
9313.718 51
9314.176 40
9314.635 32
9315.094 36
9315.552 52
9316.011 51
9316.470 44
9316.928 45
9317.387 31
9317.845 27
9318.304 31
9318.763 45
9319.222 39
9319.680 31
9320.139 42
9320.598 46
9321.057 59
9321.515 72
9321.974 56
9322.433 38
9322.892 38
9323.350 34
9323.809 31
9324.268 44
9324.727 41
9325.186 52
9325.645 65
9326.104 47
9326.562 57
9327.021 57
9327.480 51
9327.939 40
9328.398 41
9328.857 29
9329.316 23
9329.775 25
9330.234 29
9330.693 23
9331.152 28
9331.611 47
9332.070 40
9332.529 29
9332.988 41
9333.447 38
9333.906 39
9334.365 40
9334.824 30
9335.283 24
9335.743 15
9336.202 35
9336.661 43
9337.120 40
9337.579 49
9338.038 46
9338.498 44
9338.957 57
9339.416 37
9339.875 29
9340.334 36
9340.794 33
9341.253 29
9341.712 47
9342.171 46
9342.631 28
9343.090 33
9343.549 34
9344.009 45
9344.468 33
9344.927 41
9345.387 56
9345.846 55
9346.305 45
9346.765 49
9347.224 47
9347.684 37
9348.143 30
9348.602 24
9349.062 47
9349.521 31
9349.981 21
9350.440 55
9350.900 60
9351.359 53
9351.819 48
9352.278 36
9352.738 31
9353.197 37
9353.657 39
9354.116 36
9354.576 38
9355.036 53
9355.495 42
9355.955 50
9356.414 57
9356.874 32
9357.334 31
9357.793 40
9358.253 33
9358.713 46
9359.172 44
9359.632 54
9360.092 50
9360.552 56
9361.011 55
9361.471 68
9361.931 80
9362.391 61
9362.850 44
9363.310 54
9363.770 48
9364.230 24
9364.690 20
9365.149 33
9365.609 27
9366.069 32
9366.529 31
9366.989 35
9367.449 49
9367.909 66
9368.369 60
9368.829 34
9369.288 40
9369.748 34
9370.208 59
9370.668 46
9371.128 42
9371.588 39
9372.048 50
9372.508 52
9372.968 63
9373.428 43
9373.888 43
9374.349 36
9374.809 31
9375.269 43
9375.729 43
9376.189 50
9376.649 51
9377.109 59
9377.569 35
9378.029 29
9378.490 36
9378.950 42
9379.410 30
9379.870 27
9380.330 31
9380.791 49
9381.251 62
9381.711 76
9382.171 49
9382.632 43
9383.092 24
9383.552 30
9384.012 53
9384.473 47
9384.933 41
9385.393 38
9385.854 33
9386.314 39
9386.774 35
9387.235 34
9387.695 28
9388.156 29
9388.616 33
9389.076 46
9389.537 43
9389.997 35
9390.458 39
9390.918 21
9391.379 16
9391.839 12
9392.300 34
9392.760 40
9393.221 36
9393.681 39
9394.142 35
9394.602 36
9395.063 25
9395.524 20
9395.984 19
9396.445 29
9396.905 28
9397.366 29
9397.827 33
9398.287 23
9398.748 32
9399.209 50
9399.669 49
9400.130 44
9400.591 59
9401.051 52
9401.512 42
9401.973 38
9402.434 47
9402.894 48
9403.355 49
9403.816 54
9404.277 46
9404.738 42
9405.198 34
9405.659 44
9406.120 41
9406.581 29
9407.042 18
9407.503 18
9407.964 19
9408.425 21
9408.885 26
9409.346 44
9409.807 42
9410.268 37
9410.729 20
9411.190 34
9411.651 40
9412.112 42
9412.573 33
9413.034 25
9413.495 32
9413.956 38
9414.417 53
9414.878 45
9415.339 42
9415.800 28
9416.262 31
9416.723 45
9417.184 52
9417.645 46
9418.106 31
9418.567 41
9419.028 42
9419.489 32
9419.951 31
9420.412 43
9420.873 40
9421.334 43
9421.795 35
9422.257 24
9422.718 27
9423.179 26
9423.640 39
9424.102 44
9424.563 60
9425.024 54
9425.486 46
9425.947 34
9426.408 28
9426.870 23
9427.331 18
9427.792 23
9428.254 18
9428.715 33
9429.177 30
9429.638 36
9430.099 27
9430.561 22
9431.022 33
9431.484 39
9431.945 48
9432.407 38
9432.868 25
9433.330 33
9433.791 35
9434.253 39
9434.714 41
9435.176 57
9435.637 49
9436.099 79
9436.561 71
9437.022 49
9437.484 35
9437.945 35
9438.407 34
9438.869 21
9439.330 31
9439.792 33
9440.254 39
9440.715 38
9441.177 41
9441.639 48
9442.101 42
9442.562 34
9443.024 31
9443.486 38
9443.948 34
9444.409 39
9444.871 37
9445.333 46
9445.795 57
9446.257 44
9446.718 39
9447.180 39
9447.642 35
9448.104 29
9448.566 19
9449.028 21
9449.490 17
9449.952 24
9450.414 43
9450.875 42
9451.337 40
9451.799 46
9452.261 53
9452.723 46
9453.185 44
9453.647 35
9454.109 24
9454.571 30
9455.033 29
9455.495 30
9455.957 35
9456.420 40
9456.882 49
9457.344 42
9457.806 61
9458.268 44
9458.730 16
9459.192 28
9459.654 34
9460.117 39
9460.579 37
9461.041 31
9461.503 37
9461.965 43
9462.428 40
9462.890 30
9463.352 22
9463.814 27
9464.277 33
9464.739 20
9465.201 32
9465.663 50
9466.126 46
9466.588 52
9467.050 55
9467.513 55
9467.975 31
9468.437 24
9468.900 30
9469.362 24
9469.825 21
9470.287 35
9470.749 23
9471.212 27
9471.674 28
9472.137 25
9472.599 28
9473.062 37
9473.524 33
9473.987 34
9474.449 28
9474.912 25
9475.374 25
9475.837 23
9476.299 14
9476.762 24
9477.225 46
9477.687 44
9478.150 36
9478.612 17
9479.075 26
9479.538 40
9480.000 44
9480.463 48
9480.926 38
9481.388 30
9481.851 35
9482.314 42
9482.776 36
9483.239 56
9483.702 54
9484.165 37
9484.627 57
9485.090 54
9485.553 44
9486.016 52
9486.478 46
9486.941 41
9487.404 31
9487.867 28
9488.330 25
9488.793 26
9489.256 37
9489.718 37
9490.181 32
9490.644 25
9491.107 24
9491.570 26
9492.033 32
9492.496 33
9492.959 35
9493.422 46
9493.885 22
9494.348 13
9494.811 27
9495.274 24
9495.737 21
9496.200 26
9496.663 34
9497.126 34
9497.589 20
9498.052 24
9498.515 22
9498.979 41
9499.442 47
9499.905 41
9500.368 44
9500.831 58
9501.294 42
9501.757 53
9502.221 49
9502.684 54
9503.147 53
9503.610 40
9504.073 39
9504.537 52
9505.000 46
9505.463 37
9505.927 31
9506.390 23
9506.853 32
9507.316 44
9507.780 42
9508.243 39
9508.706 30
9509.170 20
9509.633 32
9510.097 22
9510.560 31
9511.023 22
9511.487 35
9511.950 46
9512.414 38
9512.877 40
9513.341 30
9513.804 29
9514.268 28
9514.731 49
9515.195 54
9515.658 38
9516.122 32
9516.585 29
9517.049 29
9517.512 22
9517.976 22
9518.439 29
9518.903 33
9519.367 37
9519.830 33
9520.294 35
9520.757 26
9521.221 20
9521.685 35
9522.148 42
9522.612 56
9523.076 42
9523.540 34
9524.003 31
9524.467 44
9524.931 35
9525.395 23
9525.858 11
9526.322 15
9526.786 35
9527.250 34
9527.713 42
9528.177 39
9528.641 37
9529.105 41
9529.569 44
9530.033 58
9530.497 53
9530.960 39
9531.424 19
9531.888 53
9532.352 50
9532.816 35
9533.280 30
9533.744 24
9534.208 31
9534.672 33
9535.136 30
9535.600 55
9536.064 53
9536.528 44
9536.992 38
9537.456 28
9537.920 38
9538.384 47
9538.848 39
9539.312 37
9539.777 37
9540.241 40
9540.705 34
9541.169 39
9541.633 48
9542.097 37
9542.561 33
9543.026 49
9543.490 41
9543.954 30
9544.418 36
9544.882 37
9545.347 30
9545.811 25
9546.275 23
9546.739 20
9547.204 26
9547.668 24
9548.132 17
9548.597 17
9549.061 23
9549.525 38
9549.990 36
9550.454 33
9550.918 25
9551.383 21
9551.847 31
9552.312 27
9552.776 19
9553.240 26
9553.705 15
9554.169 29
9554.634 33
9555.098 23
9555.563 22
9556.027 27
9556.492 34
9556.956 41
9557.421 52
9557.885 42
9558.350 24
9558.815 26
9559.279 22
9559.744 9
9560.208 20
9560.673 21
9561.138 36
9561.602 41
9562.067 32
9562.531 35
9562.996 44
9563.461 33
9563.925 23
9564.390 19
9564.855 23
9565.320 39
9565.784 43
9566.249 47
9566.714 26
9567.179 23
9567.643 35
9568.108 23
9568.573 16
9569.038 31
9569.503 34
9569.968 14
9570.432 26
9570.897 35
9571.362 45
9571.827 55
9572.292 41
9572.757 36
9573.222 30
9573.687 31
9574.152 31
9574.617 31
9575.081 28
9575.546 24
9576.011 14
9576.476 17
9576.941 34
9577.406 26
9577.871 29
9578.337 30
9578.802 30
9579.267 26
9579.732 27
9580.197 30
9580.662 28
9581.127 32
9581.592 28
9582.057 28
9582.522 33
9582.988 23
9583.453 14
9583.918 29
9584.383 37
9584.848 30
9585.314 34
9585.779 25
9586.244 27
9586.709 27
9587.174 26
9587.640 23
9588.105 48
9588.570 54
9589.036 46
9589.501 32
9589.966 61
9590.432 51
9590.897 43
9591.362 31
9591.828 28
9592.293 44
9592.758 38
9593.224 48
9593.689 38
9594.155 44
9594.620 48
9595.086 59
9595.551 53
9596.016 32
9596.482 20
9596.947 29
9597.413 38
9597.878 54
9598.344 54
9598.810 58
9599.275 43
9599.741 39
9600.206 41
9600.672 34
9601.137 21
9601.603 40
9602.069 45
9602.534 43
9603.000 31
9603.466 35
9603.931 41
9604.397 42
9604.863 27
9605.328 32
9605.794 23
9606.260 26
9606.725 19
9607.191 17
9607.657 23
9608.123 29
9608.588 24
9609.054 33
9609.520 29
9609.986 24
9610.452 24
9610.917 35
9611.383 32
9611.849 34
9612.315 21
9612.781 33
9613.247 40
9613.713 37
9614.179 31
9614.645 36
9615.110 63
9615.576 72
9616.042 53
9616.508 48
9616.974 38
9617.440 30
9617.906 43
9618.372 39
9618.838 18
9619.304 36
9619.770 36
9620.236 29
9620.703 21
9621.169 21
9621.635 22
9622.101 33
9622.567 25
9623.033 24
9623.499 22
9623.965 26
9624.432 59
9624.898 53
9625.364 34
9625.830 36
9626.296 19
9626.762 34
9627.229 33
9627.695 34
9628.161 24
9628.627 32
9629.094 33
9629.560 29
9630.026 21
9630.493 33
9630.959 28
9631.425 28
9631.892 20
9632.358 36
9632.824 32
9633.291 52
9633.757 30
9634.223 33
9634.690 44
9635.156 42
9635.623 45
9636.089 44
9636.556 39
9637.022 32
9637.489 27
9637.955 35
9638.422 22
9638.888 23
9639.355 31
9639.821 25
9640.288 34
9640.754 18
9641.221 20
9641.687 16
9642.154 25
9642.621 29
9643.087 28
9643.554 30
9644.020 36
9644.487 29
9644.954 32
9645.420 27
9645.887 23
9646.354 24
9646.820 21
9647.287 41
9647.754 29
9648.221 16
9648.687 22
9649.154 19
9649.621 18
9650.088 27
9650.554 37
9651.021 42
9651.488 59
9651.955 46
9652.422 39
9652.889 39
9653.355 31
9653.822 20
9654.289 42
9654.756 45
9655.223 36
9655.690 44
9656.157 34
9656.624 42
9657.091 30
9657.558 45
9658.025 39
9658.492 28
9658.959 24
9659.426 12
9659.893 37
9660.360 32
9660.827 40
9661.294 37
9661.761 42
9662.228 45
9662.695 32
9663.162 17
9663.629 23
9664.096 19
9664.563 36
9665.031 37
9665.498 34
9665.965 56
9666.432 46
9666.899 42
9667.366 42
9667.834 24
9668.301 34
9668.768 36
9669.235 28
9669.703 27
9670.170 47
9670.637 47
9671.104 36
9671.572 63
9672.039 88
9672.506 83
9672.974 52
9673.441 38
9673.908 37
9674.376 38
9674.843 35
9675.311 25
9675.778 24
9676.245 27
9676.713 27
9677.180 19
9677.648 17
9678.115 25
9678.583 30
9679.050 22
9679.518 25
9679.985 29
9680.453 25
9680.920 26
9681.388 25
9681.855 24
9682.323 29
9682.790 35
9683.258 22
9683.726 13
9684.193 24
9684.661 21
9685.128 21
9685.596 15
9686.064 21
9686.531 31
9686.999 33
9687.467 31
9687.934 20
9688.402 37
9688.870 28
9689.337 23
9689.805 20
9690.273 15
9690.741 18
9691.209 30
9691.676 23
9692.144 23
9692.612 22
9693.080 23
9693.548 16
9694.015 25
9694.483 33
9694.951 24
9695.419 38
9695.887 36
9696.355 52
9696.823 45
9697.291 41
9697.759 32
9698.226 47
9698.694 38
9699.162 43
9699.630 37
9700.098 35
9700.566 36
9701.034 33
9701.502 31
9701.970 31
9702.438 24
9702.907 28
9703.375 24
9703.843 22
9704.311 32
9704.779 33
9705.247 19
9705.715 25
9706.183 38
9706.651 41
9707.120 26
9707.588 19
9708.056 25
9708.524 16
9708.992 20
9709.460 18
9709.929 20
9710.397 22
9710.865 25
9711.333 28
9711.802 29
9712.270 30
9712.738 20
9713.207 24
9713.675 31
9714.143 35
9714.612 20
9715.080 19
9715.548 45
9716.017 42
9716.485 30
9716.953 19
9717.422 26
9717.890 23
9718.359 28
9718.827 30
9719.296 24
9719.764 33
9720.233 31
9720.701 25
9721.170 16
9721.638 23
9722.107 21
9722.575 25
9723.044 33
9723.512 27
9723.981 19
9724.449 16
9724.918 24
9725.386 21
9725.855 15
9726.324 28
9726.792 33
9727.261 28
9727.730 19
9728.198 18
9728.667 16
9729.136 18
9729.604 21
9730.073 18
9730.542 18
9731.011 16
9731.479 22
9731.948 22
9732.417 18
9732.886 38
9733.354 42
9733.823 40
9734.292 46
9734.761 41
9735.230 37
9735.698 39
9736.167 31
9736.636 23
9737.105 17
9737.574 15
9738.043 35
9738.512 29
9738.981 28
9739.450 25
9739.919 27
9740.388 30
9740.857 30
9741.326 34
9741.795 53
9742.264 52
9742.733 46
9743.202 24
9743.671 26
9744.140 19
9744.609 32
9745.078 35
9745.547 30
9746.016 29
9746.485 27
9746.954 31
9747.423 31
9747.892 34
9748.362 35
9748.831 33
9749.300 25
9749.769 22
9750.238 15
9750.708 23
9751.177 25
9751.646 29
9752.115 22
9752.584 32
9753.054 17
9753.523 20
9753.992 18
9754.462 33
9754.931 43
9755.400 47
9755.870 34
9756.339 37
9756.808 35
9757.278 27
9757.747 32
9758.216 24
9758.686 27
9759.155 30
9759.625 27
9760.094 10
9760.563 16
9761.033 33
9761.502 44
9761.972 35
9762.441 49
9762.911 45
9763.380 32
9763.850 34
9764.319 29
9764.789 25
9765.259 25
9765.728 22
9766.198 17
9766.667 17
9767.137 26
9767.607 42
9768.076 31
9768.546 46
9769.015 36
9769.485 42
9769.955 37
9770.424 27
9770.894 19
9771.364 33
9771.834 53
9772.303 37
9772.773 30
9773.243 33
9773.713 20
9774.182 18
9774.652 21
9775.122 24
9775.592 27
9776.061 45
9776.531 54
9777.001 51
9777.471 43
9777.941 33
9778.411 33
9778.881 24
9779.351 12
9779.820 15
9780.290 18
9780.760 35
9781.230 35
9781.700 24
9782.170 29
9782.640 22
9783.110 28
9783.580 26
9784.050 44
9784.520 32
9784.990 22
9785.460 19
9785.930 12
9786.400 4
9786.870 12
9787.340 27
9787.811 21
9788.281 32
9788.751 34
9789.221 33
9789.691 59
9790.161 50
9790.631 35
9791.102 25
9791.572 33
9792.042 40
9792.512 57
9792.982 47
9793.453 49
9793.923 38
9794.393 24
9794.863 12
9795.334 20
9795.804 16
9796.274 30
9796.745 38
9797.215 37
9797.685 24
9798.156 32
9798.626 30
9799.096 31
9799.567 21
9800.037 35
9800.508 43
9800.978 42
9801.448 34
9801.919 35
9802.389 23
9802.860 31
9803.330 31
9803.801 26
9804.271 32
9804.742 40
9805.212 29
9805.683 23
9806.153 21
9806.624 26
9807.094 44
9807.565 24
9808.036 35
9808.506 27
9808.977 41
9809.447 49
9809.918 48
9810.389 48
9810.859 39
9811.330 35
9811.801 35
9812.271 34
9812.742 35
9813.213 41
9813.683 37
9814.154 40
9814.625 38
9815.096 27
9815.566 46
9816.037 41
9816.508 40
9816.979 48
9817.450 40
9817.920 32
9818.391 24
9818.862 20
9819.333 28
9819.804 42
9820.275 32
9820.746 68
9821.216 100
9821.687 85
9822.158 65
9822.629 72
9823.100 69
9823.571 67
9824.042 91
9824.513 68
9824.984 53
9825.455 50
9825.926 65
9826.397 51
9826.868 54
9827.339 49
9827.810 66
9828.281 62
9828.752 55
9829.224 53
9829.695 58
9830.166 43
9830.637 22
9831.108 35
9831.579 48
9832.050 52
9832.521 52
9832.993 29
9833.464 30
9833.935 25
9834.406 35
9834.878 23
9835.349 17
9835.820 20
9836.291 22
9836.763 25
9837.234 30
9837.705 49
9838.176 54
9838.648 56
9839.119 50
9839.590 45
9840.062 38
9840.533 37
9841.005 52
9841.476 36
9841.947 27
9842.419 35
9842.890 44
9843.362 57
9843.833 55
9844.304 49
9844.776 50
9845.247 43
9845.719 30
9846.190 16
9846.662 34
9847.133 28
9847.605 37
9848.076 24
9848.548 34
9849.020 29
9849.491 33
9849.963 47
9850.434 41
9850.906 31
9851.378 42
9851.849 30
9852.321 32
9852.793 30
9853.264 22
9853.736 22
9854.208 17
9854.679 40
9855.151 43
9855.623 46
9856.094 52
9856.566 39
9857.038 46
9857.510 36
9857.982 38
9858.453 34
9858.925 25
9859.397 29
9859.869 41
9860.341 30
9860.812 38
9861.284 36
9861.756 29
9862.228 27
9862.700 25
9863.172 40
9863.644 43
9864.116 36
9864.588 42
9865.060 36
9865.532 24
9866.004 32
9866.476 32
9866.948 28
9867.420 27
9867.892 26
9868.364 16
9868.836 15
9869.308 19
9869.780 30
9870.252 58
9870.724 68
9871.196 52
9871.668 36
9872.140 40
9872.612 37
9873.084 41
9873.557 30
9874.029 23
9874.501 28
9874.973 21
9875.445 27
9875.918 29
9876.390 36
9876.862 33
9877.334 38
9877.807 25
9878.279 35
9878.751 20
9879.223 17
9879.696 25
9880.168 27
9880.640 25
9881.113 27
9881.585 19
9882.057 35
9882.530 26
9883.002 20
9883.474 13
9883.947 4
9884.419 6
9884.892 17
9885.364 8
9885.837 13
9886.309 19
9886.782 20
9887.254 19
9887.727 24
9888.199 24
9888.672 21
9889.144 22
9889.617 34
9890.089 33
9890.562 47
9891.034 46
9891.507 38
9891.979 34
9892.452 19
9892.925 25
9893.397 28
9893.870 28
9894.343 16
9894.815 17
9895.288 27
9895.761 24
9896.233 30
9896.706 34
9897.179 46
9897.651 40
9898.124 29
9898.597 35
9899.070 24
9899.542 20
9900.015 18
9900.488 22
9900.961 18
9901.434 25
9901.907 28
9902.379 31
9902.852 45
9903.325 47
9903.798 36
9904.271 30
9904.744 12
9905.217 15
9905.690 17
9906.163 30
9906.635 39
9907.108 42
9907.581 23
9908.054 16
9908.527 29
9909.000 29
9909.473 47
9909.946 30
9910.419 20
9910.892 21
9911.366 34
9911.839 30
9912.312 29
9912.785 30
9913.258 30
9913.731 19
9914.204 23
9914.677 41
9915.150 40
9915.624 43
9916.097 46
9916.570 54
9917.043 33
9917.516 37
9917.990 46
9918.463 42
9918.936 33
9919.409 26
9919.882 23
9920.356 26
9920.829 20
9921.302 13
9921.776 15
9922.249 18
9922.722 27
9923.196 31
9923.669 41
9924.142 53
9924.616 40
9925.089 24
9925.562 27
9926.036 19
9926.509 14
9926.983 18
9927.456 19
9927.930 19
9928.403 27
9928.877 25
9929.350 17
9929.824 13
9930.297 18
9930.771 24
9931.244 34
9931.718 31
9932.191 20
9932.665 20
9933.138 12
9933.612 16
9934.086 23
9934.559 36
9935.033 39
9935.506 31
9935.980 21
9936.454 24
9936.927 13
9937.401 16
9937.875 18
9938.348 7
9938.822 23
9939.296 15
9939.770 17
9940.243 29
9940.717 29
9941.191 23
9941.665 38
9942.138 33
9942.612 36
9943.086 33
9943.560 36
9944.034 31
9944.508 17
9944.981 38
9945.455 41
9945.929 38
9946.403 44
9946.877 28
9947.351 47
9947.825 39
9948.299 32
9948.773 29
9949.247 28
9949.721 27
9950.195 28
9950.669 44
9951.143 44
9951.617 40
9952.091 35
9952.565 25
9953.039 22
9953.513 19
9953.987 41
9954.461 28
9954.935 18
9955.409 27
9955.883 26
9956.357 26
9956.832 23
9957.306 24
9957.780 22
9958.254 22
9958.728 19
9959.202 22
9959.677 25
9960.151 48
9960.625 36
9961.099 41
9961.574 29
9962.048 16
9962.522 24
9962.996 33
9963.471 34
9963.945 43
9964.419 35
9964.894 37
9965.368 32
9965.842 21
9966.317 30
9966.791 32
9967.266 26
9967.740 38
9968.214 32
9968.689 39
9969.163 50
9969.638 39
9970.112 30
9970.587 25
9971.061 38
9971.536 46
9972.010 41
9972.485 34
9972.959 38
9973.434 39
9973.908 31
9974.383 33
9974.857 26
9975.332 36
9975.806 33
9976.281 22
9976.756 16
9977.230 17
9977.705 27
9978.180 27
9978.654 19
9979.129 28
9979.604 53
9980.078 48
9980.553 27
9981.028 15
9981.502 23
9981.977 31
9982.452 31
9982.927 17
9983.401 19
9983.876 11
9984.351 12
9984.826 13
9985.301 37
9985.776 44
9986.250 26
9986.725 35
9987.200 38
9987.675 46
9988.150 34
9988.625 41
9989.100 48
9989.575 38
9990.049 39
9990.524 26
9990.999 23
9991.474 19
9991.949 31
9992.424 29
9992.899 29
9993.374 34
9993.849 31
9994.324 42
9994.799 30
9995.274 27
9995.750 28
9996.225 23
9996.700 20
9997.175 31
9997.650 25
9998.125 20
9998.600 19
9999.075 12
9999.550 10
10000.026 24
10000.501 29
10000.976 34
10001.451 46
10001.926 37
10002.402 23
10002.877 21
10003.352 30
10003.827 30
10004.303 26
10004.778 20
10005.253 22
10005.729 29
10006.204 14
10006.679 16
10007.155 30
10007.630 27
10008.105 22
10008.581 14
10009.056 26
10009.531 37
10010.007 36
10010.482 26
10010.958 26
10011.433 20
10011.909 27
10012.384 26
10012.859 19
10013.335 16
10013.810 21
10014.286 24
10014.761 17
10015.237 13
10015.713 14
10016.188 25
10016.664 36
10017.139 28
10017.615 30
10018.090 30
10018.566 32
10019.042 34
10019.517 30
10019.993 29
10020.469 28
10020.944 25
10021.420 20
10021.896 15
10022.371 21
10022.847 26
10023.323 28
10023.798 14
10024.274 15
10024.750 17
10025.226 28
10025.701 41
10026.177 29
10026.653 24
10027.129 29
10027.605 41
10028.081 32
10028.556 19
10029.032 33
10029.508 33
10029.984 31
10030.460 28
10030.936 31
10031.412 24
10031.888 36
10032.364 31
10032.840 26
10033.315 32
10033.791 25
10034.267 23
10034.743 36
10035.219 20
10035.695 18
10036.171 22
10036.647 31
10037.124 19
10037.600 14
10038.076 12
10038.552 19
10039.028 23
10039.504 26
10039.980 40
10040.456 43
10040.932 25
10041.408 28
10041.885 25
10042.361 15
10042.837 17
10043.313 12
10043.789 11
10044.266 18
10044.742 30
10045.218 31
10045.694 42
10046.171 44
10046.647 48
10047.123 30
10047.599 26
10048.076 35
10048.552 20
10049.028 21
10049.505 17
10049.981 13
10050.457 8
10050.934 31
10051.410 30
10051.887 32
10052.363 31
10052.839 29
10053.316 27
10053.792 20
10054.269 38
10054.745 26
10055.222 18
10055.698 22
10056.175 23
10056.651 27
10057.128 24
10057.604 23
10058.081 39
10058.557 36
10059.034 25
10059.511 29
10059.987 15
10060.464 13
10060.940 33
10061.417 41
10061.894 57
10062.370 41
10062.847 32
10063.324 27
10063.800 18
10064.277 19
10064.754 30
10065.230 29
10065.707 24
10066.184 30
10066.661 26
10067.137 25
10067.614 14
10068.091 13
10068.568 21
10069.045 28
10069.521 31
10069.998 30
10070.475 34
10070.952 47
10071.429 49
10071.906 45
10072.382 44
10072.859 55
10073.336 52
10073.813 46
10074.290 26
10074.767 18
10075.244 13
10075.721 11
10076.198 20
10076.675 18
10077.152 19
10077.629 12
10078.106 13
10078.583 16
10079.060 20
10079.537 23
10080.014 25
10080.491 34
10080.968 19
10081.445 10
10081.923 16
10082.400 21
10082.877 17
10083.354 25
10083.831 19
10084.308 19
10084.785 32
10085.263 34
10085.740 26
10086.217 14
10086.694 19
10087.171 26
10087.649 22
10088.126 26
10088.603 29
10089.081 35
10089.558 32
10090.035 22
10090.512 35
10090.990 33
10091.467 20
10091.944 25
10092.422 25
10092.899 48
10093.377 43
10093.854 36
10094.331 35
10094.809 22
10095.286 35
10095.764 41
10096.241 34
10096.719 29
10097.196 38
10097.674 36
10098.151 44
10098.628 43
10099.106 40
10099.584 30
10100.061 31
10100.539 19
10101.016 21
10101.494 26
10101.971 44
10102.449 31
10102.927 32
10103.404 26
10103.882 22
10104.359 19
10104.837 12
10105.315 27
10105.792 35
10106.270 34
10106.748 22
10107.226 21
10107.703 23
10108.181 22
10108.659 34
10109.136 33
10109.614 18
10110.092 29
10110.570 28
10111.048 21
10111.525 16
10112.003 20
10112.481 22
10112.959 18
10113.437 29
10113.915 22
10114.393 19
10114.870 20
10115.348 13
10115.826 10
10116.304 14
10116.782 16
10117.260 35
10117.738 18
10118.216 14
10118.694 15
10119.172 10
10119.650 9
10120.128 12
10120.606 10
10121.084 7
10121.562 6
10122.040 14
10122.518 11
10122.996 15
10123.474 24
10123.952 21
10124.431 23
10124.909 37
10125.387 41
10125.865 26
10126.343 19
10126.821 25
10127.299 30
10127.778 27
10128.256 23
10128.734 20
10129.212 13
10129.691 13
10130.169 23
10130.647 15
10131.125 16
10131.604 19
10132.082 33
10132.560 30
10133.039 30
10133.517 26
10133.995 26
10134.474 17
10134.952 16
10135.430 15
10135.909 30
10136.387 29
10136.865 19
10137.344 18
10137.822 13
10138.301 28
10138.779 24
10139.258 17
10139.736 16
10140.215 22
10140.693 14
10141.172 20
10141.650 17
10142.129 13
10142.607 17
10143.086 20
10143.564 22
10144.043 17
10144.522 27
10145.000 21
10145.479 23
10145.957 22
10146.436 31
10146.915 23
10147.393 32
10147.872 32
10148.351 44
10148.829 35
10149.308 53
10149.787 51
10150.266 43
10150.744 26
10151.223 15
10151.702 17
10152.181 19
10152.659 31
10153.138 20
10153.617 16
10154.096 9
10154.575 19
10155.053 29
10155.532 26
10156.011 19
10156.490 33
10156.969 28
10157.448 17
10157.927 23
10158.406 27
10158.884 25
10159.363 20
10159.842 20
10160.321 15
10160.800 23
10161.279 19
10161.758 13
10162.237 13
10162.716 17
10163.195 11
10163.674 13
10164.153 11
10164.632 12
10165.112 14
10165.591 27
10166.070 27
10166.549 28
10167.028 24
10167.507 19
10167.986 11
10168.465 14
10168.945 18
10169.424 22
10169.903 17
10170.382 10
10170.861 11
10171.341 14
10171.820 7
10172.299 18
10172.778 20
10173.258 30
10173.737 36
10174.216 34
10174.695 28
10175.175 25
10175.654 28
10176.133 25
10176.613 23
10177.092 29
10177.571 26
10178.051 22
10178.530 19
10179.010 26
10179.489 40
10179.968 27
10180.448 17
10180.927 40
10181.407 69
10181.886 56
10182.366 48
10182.845 26
10183.325 18
10183.804 12
10184.284 24
10184.763 23
10185.243 25
10185.722 46
10186.202 35
10186.682 31
10187.161 24
10187.641 34
10188.120 33
10188.600 27
10189.080 36
10189.559 40
10190.039 43
10190.519 39
10190.998 35
10191.478 46
10191.958 43
10192.437 34
10192.917 14
10193.397 19
10193.877 25
10194.356 31
10194.836 26
10195.316 16
10195.796 15
10196.276 10
10196.755 22
10197.235 21
10197.715 20
10198.195 21
10198.675 31
10199.155 31
10199.635 36
10200.114 43
10200.594 34
10201.074 24
10201.554 28
10202.034 28
10202.514 19
10202.994 12
10203.474 10
10203.954 17
10204.434 17
10204.914 16
10205.394 33
10205.874 31
10206.354 37
10206.834 37
10207.314 42
10207.794 19
10208.274 17
10208.755 31
10209.235 27
10209.715 17
10210.195 27
10210.675 27
10211.155 29
10211.635 29
10212.116 18
10212.596 10
10213.076 11
10213.556 21
10214.036 21
10214.517 25
10214.997 18
10215.477 46
10215.957 37
10216.438 21
10216.918 46
10217.398 53
10217.879 47
10218.359 36
10218.839 20
10219.320 11
10219.800 15
10220.280 18
10220.761 13
10221.241 16
10221.722 26
10222.202 26
10222.682 38
10223.163 46
10223.643 31
10224.124 32
10224.604 20
10225.085 10
10225.565 20
10226.046 27
10226.526 22
10227.007 20
10227.487 28
10227.968 21
10228.448 14
10228.929 12
10229.410 19
10229.890 21
10230.371 17
10230.851 19
10231.332 20
10231.813 21
10232.293 18
10232.774 29
10233.255 29
10233.735 40
10234.216 30
10234.697 23
10235.178 13
10235.658 12
10236.139 21
10236.620 33
10237.101 24
10237.581 15
10238.062 15
10238.543 18
10239.024 19
10239.505 27
10239.985 22
10240.466 21
10240.947 24
10241.428 24
10241.909 25
10242.390 30
10242.871 22
10243.352 16
10243.832 17
10244.313 16
10244.794 23
10245.275 12
10245.756 19
10246.237 35
10246.718 34
10247.199 33
10247.680 27
10248.161 32
10248.642 21
10249.123 15
10249.604 21
10250.086 29
10250.567 19
10251.048 15
10251.529 13
10252.010 20
10252.491 25
10252.972 35
10253.453 20
10253.935 19
10254.416 14
10254.897 10
10255.378 17
10255.859 9
10256.341 13
10256.822 19
10257.303 14
10257.784 39
10258.266 42
10258.747 24
10259.228 15
10259.709 15
10260.191 24
10260.672 35
10261.153 27
10261.635 17
10262.116 26
10262.597 26
10263.079 29
10263.560 18
10264.042 15
10264.523 16
10265.004 26
10265.486 24
10265.967 30
10266.449 23
10266.930 13
10267.412 15
10267.893 35
10268.375 25
10268.856 22
10269.338 19
10269.819 15
10270.301 24
10270.782 34
10271.264 31
10271.746 29
10272.227 20
10272.709 11
10273.190 14
10273.672 16
10274.154 16
10274.635 12
10275.117 12
10275.599 24
10276.080 25
10276.562 30
10277.044 24
10277.525 15
10278.007 21
10278.489 25
10278.971 37
10279.452 35
10279.934 28
10280.416 24
10280.898 18
10281.379 38
10281.861 36
10282.343 32
10282.825 27
10283.307 31
10283.789 41
10284.271 46
10284.752 42
10285.234 29
10285.716 16
10286.198 18
10286.680 11
10287.162 9
10287.644 19
10288.126 32
10288.608 19
10289.090 16
10289.572 12
10290.054 15
10290.536 12
10291.018 10
10291.500 21
10291.982 8
10292.464 14
10292.946 11
10293.428 9
10293.910 22
10294.393 17
10294.875 19
10295.357 29
10295.839 28
10296.321 25
10296.803 33
10297.285 23
10297.768 19
10298.250 21
10298.732 25
10299.214 33
10299.697 23
10300.179 11
10300.661 19
10301.143 31
10301.626 30
10302.108 31
10302.590 15
10303.072 10
10303.555 14
10304.037 9
10304.519 19
10305.002 24
10305.484 27
10305.967 24
10306.449 18
10306.931 22
10307.414 18
10307.896 23
10308.379 30
10308.861 36
10309.344 20
10309.826 15
10310.309 17
10310.791 21
10311.274 34
10311.756 24
10312.239 12
10312.721 17
10313.204 22
10313.686 23
10314.169 12
10314.651 22
10315.134 21
10315.617 19
10316.099 23
10316.582 28
10317.064 35
10317.547 31
10318.030 19
10318.512 19
10318.995 22
10319.478 26
10319.961 17
10320.443 21
10320.926 29
10321.409 23
10321.892 32
10322.374 23
10322.857 14
10323.340 20
10323.823 25
10324.305 26
10324.788 22
10325.271 13
10325.754 10
10326.237 14
10326.720 30
10327.203 21
10327.685 30
10328.168 26
10328.651 36
10329.134 35
10329.617 31
10330.100 21
10330.583 15
10331.066 23
10331.549 23
10332.032 18
10332.515 24
10332.998 24
10333.481 19
10333.964 14
10334.447 15
10334.930 14
10335.413 23
10335.896 17
10336.379 9
10336.863 27
10337.346 18
10337.829 21
10338.312 20
10338.795 20
10339.278 18
10339.761 19
10340.245 26
10340.728 35
10341.211 21
10341.694 12
10342.177 6
10342.661 15
10343.144 15
10343.627 17
10344.110 26
10344.594 35
10345.077 32
10345.560 36
10346.044 30
10346.527 29
10347.010 27
10347.494 33
10347.977 26
10348.460 34
10348.944 46
10349.427 24
10349.911 19
10350.394 20
10350.877 24
10351.361 21
10351.844 27
10352.328 21
10352.811 18
10353.295 9
10353.778 11
10354.262 16
10354.745 32
10355.229 26
10355.712 23
10356.196 28
10356.680 27
10357.163 34
10357.647 25
10358.130 27
10358.614 24
10359.098 22
10359.581 23
10360.065 22
10360.548 26
10361.032 22
10361.516 26
10362.000 21
10362.483 22
10362.967 24
10363.451 34
10363.934 39
10364.418 32
10364.902 29
10365.386 20
10365.869 18
10366.353 20
10366.837 24
10367.321 30
10367.805 42
10368.289 30
10368.772 28
10369.256 28
10369.740 20
10370.224 24
10370.708 19
10371.192 23
10371.676 27
10372.160 32
10372.644 26
10373.128 40
10373.612 34
10374.095 31
10374.579 22
10375.063 26
10375.547 17
10376.031 21
10376.516 15
10377.000 23
10377.484 33
10377.968 33
10378.452 19
10378.936 20
10379.420 20
10379.904 29
10380.388 20
10380.872 18
10381.356 23
10381.841 14
10382.325 22
10382.809 19
10383.293 23
10383.777 27
10384.262 29
10384.746 29
10385.230 24
10385.714 22
10386.199 12
10386.683 20
10387.167 28
10387.651 15
10388.136 10
10388.620 19
10389.104 19
10389.589 24
10390.073 20
10390.557 22
10391.042 29
10391.526 29
10392.010 21
10392.495 14
10392.979 28
10393.464 20
10393.948 9
10394.433 13
10394.917 21
10395.402 33
10395.886 33
10396.370 18
10396.855 14
10397.340 28
10397.824 31
10398.309 36
10398.793 16
10399.278 12
10399.762 11
10400.247 9
10400.731 12
10401.216 16
10401.701 14
10402.185 18
10402.670 21
10403.155 25
10403.639 24
10404.124 22
10404.609 21
10405.093 21
10405.578 20
10406.063 13
10406.547 16
10407.032 29
10407.517 22
10408.002 16
10408.486 16
10408.971 11
10409.456 13
10409.941 15
10410.426 16
10410.911 14
10411.395 15
10411.880 12
10412.365 29
10412.850 28
10413.335 25
10413.820 22
10414.305 10
10414.790 16
10415.275 14
10415.759 23
10416.244 17
10416.729 28
10417.214 28
10417.699 19
10418.184 18
10418.669 16
10419.154 18
10419.639 14
10420.124 19
10420.610 24
10421.095 21
10421.580 16
10422.065 17
10422.550 19
10423.035 10
10423.520 9
10424.005 15
10424.490 19
10424.976 19
10425.461 11
10425.946 12
10426.431 21
10426.916 31
10427.402 32
10427.887 28
10428.372 20
10428.857 19
10429.343 26
10429.828 20
10430.313 27
10430.798 14
10431.284 11
10431.769 4
10432.254 12
10432.740 9
10433.225 10
10433.710 15
10434.196 18
10434.681 15
10435.167 14
10435.652 23
10436.137 32
10436.623 31
10437.108 17
10437.594 18
10438.079 13
10438.565 11
10439.050 3
10439.536 10
10440.021 22
10440.507 27
10440.992 21
10441.478 11
10441.963 14
10442.449 19
10442.934 15
10443.420 15
10443.906 23
10444.391 14
10444.877 20
10445.362 13
10445.848 10
10446.334 27
10446.819 25
10447.305 19
10447.791 13
10448.277 15
10448.762 16
10449.248 13
10449.734 15
10450.219 14
10450.705 20
10451.191 33
10451.677 26
10452.163 13
10452.648 13
10453.134 14
10453.620 24
10454.106 21
10454.592 26
10455.078 33
10455.563 27
10456.049 20
10456.535 13
10457.021 11
10457.507 16
10457.993 16
10458.479 11
10458.965 19
10459.451 19
10459.937 36
10460.423 31
10460.909 28
10461.395 22
10461.881 9
10462.367 6
10462.853 6
10463.339 11
10463.825 18
10464.311 25
10464.797 22
10465.283 10
10465.769 8
10466.255 10
10466.742 17
10467.228 23
10467.714 40
10468.200 56
10468.686 44
10469.172 32
10469.659 33
10470.145 19
10470.631 23
10471.117 29
10471.603 25
10472.090 19
10472.576 6
10473.062 14
10473.549 15
10474.035 12
10474.521 15
10475.007 12
10475.494 14
10475.980 16
10476.467 28
10476.953 39
10477.439 35
10477.926 20
10478.412 10
10478.898 16
10479.385 13
10479.871 14
10480.358 20
10480.844 23
10481.331 15
10481.817 20
10482.304 23
10482.790 25
10483.277 25
10483.763 24
10484.250 38
10484.736 33
10485.223 30
10485.709 26
10486.196 20
10486.683 20
10487.169 24
10487.656 25
10488.142 23
10488.629 15
10489.116 10
10489.602 5
10490.089 9
10490.576 9
10491.062 10
10491.549 11
10492.036 13
10492.523 20
10493.009 16
10493.496 11
10493.983 21
10494.470 20
10494.956 13
10495.443 12
10495.930 19
10496.417 28
10496.904 43
10497.390 33
10497.877 23
10498.364 21
10498.851 12
10499.338 13
10499.825 31
10500.312 25
10500.799 19
10501.286 17
10501.773 19
10502.260 33
10502.746 35
10503.233 18
10503.720 22
10504.207 28
10504.694 29
10505.181 21
10505.669 16
10506.156 24
10506.643 22
10507.130 29
10507.617 25
10508.104 27
10508.591 16
10509.078 13
10509.565 10
10510.052 14
10510.539 26
10511.027 28
10511.514 22
10512.001 16
10512.488 11
10512.975 11
10513.463 11
10513.950 7
10514.437 11
10514.924 5
10515.412 15
10515.899 22
10516.386 17
10516.873 18
10517.361 13
10517.848 21
10518.335 24
10518.823 14
10519.310 4
10519.797 4
10520.285 10
10520.772 14
10521.260 32
10521.747 19
10522.234 14
10522.722 15
10523.209 21
10523.697 32
10524.184 21
10524.672 22
10525.159 20
10525.647 12
10526.134 13
10526.622 19
10527.109 34
10527.597 38
10528.084 31
10528.572 23
10529.059 15
10529.547 21
10530.035 15
10530.522 13
10531.010 29
10531.497 30
10531.985 22
10532.473 16
10532.960 14
10533.448 18
10533.936 22
10534.423 18
10534.911 23
10535.399 21
10535.887 33
10536.374 27
10536.862 28
10537.350 22
10537.838 15
10538.325 15
10538.813 21
10539.301 23
10539.789 25
10540.277 16
10540.765 11
10541.252 23
10541.740 22
10542.228 24
10542.716 13
10543.204 11
10543.692 19
10544.180 20
10544.668 25
10545.156 19
10545.644 20
10546.132 27
10546.620 28
10547.108 28
10547.596 19
10548.084 16
10548.572 10
10549.060 9
10549.548 21
10550.036 15
10550.524 12
10551.012 20
10551.500 14
10551.988 30
10552.476 31
10552.964 27
10553.453 20
10553.941 11
10554.429 12
10554.917 14
10555.405 14
10555.893 18
10556.382 25
10556.870 29
10557.358 41
10557.846 30
10558.335 18
10558.823 21
10559.311 18
10559.799 11
10560.288 11
10560.776 7
10561.264 4
10561.753 14
10562.241 22
10562.729 31
10563.218 17
10563.706 14
10564.194 17
10564.683 13
10565.171 13
10565.660 19
10566.148 16
10566.637 11
10567.125 17
10567.614 27
10568.102 32
10568.590 27
10569.079 18
10569.568 18
10570.056 23
10570.545 34
10571.033 36
10571.522 28
10572.010 19
10572.499 16
10572.987 15
10573.476 16
10573.965 17
10574.453 7
10574.942 21
10575.431 33
10575.919 23
10576.408 16
10576.897 21
10577.385 20
10577.874 14
10578.363 16
10578.851 16
10579.340 20
10579.829 23
10580.318 23
10580.806 18
10581.295 17
10581.784 15
10582.273 22
10582.762 33
10583.250 43
10583.739 37
10584.228 33
10584.717 36
10585.206 32
10585.695 29
10586.184 17
10586.673 17
10587.161 16
10587.650 23
10588.139 22
10588.628 30
10589.117 14
10589.606 14
10590.095 8
10590.584 6
10591.073 7
10591.562 1
10592.051 8
10592.540 7
10593.029 8
10593.518 6
10594.008 10
10594.497 17
10594.986 29
10595.475 27
10595.964 10
10596.453 15
10596.942 19
10597.431 25
10597.921 26
10598.410 21
10598.899 21
10599.388 17
10599.877 24
10600.367 19
10600.856 16
10601.345 22
10601.834 21
10602.324 35
10602.813 39
10603.302 28
10603.791 19
10604.281 21
10604.770 19
10605.259 13
10605.749 18
10606.238 26
10606.727 23
10607.217 30
10607.706 34
10608.196 30
10608.685 27
10609.175 21
10609.664 17
10610.153 11
10610.643 21
10611.132 18
10611.622 8
10612.111 10
10612.601 12
10613.090 21
10613.580 18
10614.069 16
10614.559 18
10615.049 24
10615.538 16
10616.028 10
10616.517 11
10617.007 20
10617.496 21
10617.986 24
10618.476 28
10618.965 26
10619.455 29
10619.945 29
10620.434 34
10620.924 36
10621.414 30
10621.904 25
10622.393 13
10622.883 8
10623.373 16
10623.863 18
10624.352 35
10624.842 32
10625.332 36
10625.822 22
10626.312 25
10626.801 21
10627.291 26
10627.781 14
10628.271 14
10628.761 11
10629.251 15
10629.741 19
10630.231 16
10630.720 13
10631.210 20
10631.700 33
10632.190 33
10632.680 30
10633.170 20
10633.660 12
10634.150 23
10634.640 22
10635.130 13
10635.620 21
10636.110 19
10636.600 28
10637.090 27
10637.581 15
10638.071 23
10638.561 28
10639.051 25
10639.541 21
10640.031 18
10640.521 16
10641.011 11
10641.502 5
10641.992 6
10642.482 11
10642.972 16
10643.462 15
10643.953 23
10644.443 34
10644.933 37
10645.423 47
10645.914 44
10646.404 28
10646.894 25
10647.385 21
10647.875 11
10648.365 17
10648.856 38
10649.346 35
10649.836 32
10650.327 53
10650.817 28
10651.307 25
10651.798 13
10652.288 16
10652.779 12
10653.269 8
10653.760 9
10654.250 5
10654.741 12
10655.231 9
10655.722 15
10656.212 19
10656.703 26
10657.193 25
10657.684 17
10658.174 13
10658.665 11
10659.155 9
10659.646 19
10660.137 20
10660.627 26
10661.118 23
10661.608 20
10662.099 17
10662.590 22
10663.080 12
10663.571 9
10664.062 11
10664.552 21
10665.043 24
10665.534 27
10666.025 13
10666.515 15
10667.006 29
10667.497 23
10667.988 13
10668.478 23
10668.969 20
10669.460 32
10669.951 26
10670.442 21
10670.933 23
10671.423 15
10671.914 9
10672.405 12
10672.896 19
10673.387 18
10673.878 18
10674.369 26
10674.860 31
10675.351 21
10675.842 27
10676.333 38
10676.824 26
10677.315 23
10677.806 14
10678.297 17
10678.788 18
10679.279 33
10679.770 20
10680.261 25
10680.752 17
10681.243 22
10681.734 22
10682.225 16
10682.716 17
10683.208 17
10683.699 27
10684.190 21
10684.681 17
10685.172 16
10685.663 14
10686.155 5
10686.646 15
10687.137 21
10687.628 12
10688.119 11
10688.611 13
10689.102 27
10689.593 15
10690.085 22
10690.576 28
10691.067 32
10691.558 24
10692.050 18
10692.541 15
10693.033 19
10693.524 19
10694.015 14
10694.507 12
10694.998 11
10695.489 16
10695.981 12
10696.472 7
10696.964 7
10697.455 14
10697.947 12
10698.438 10
10698.930 11
10699.421 21
10699.913 25
10700.404 18
10700.896 16
10701.387 17
10701.879 14
10702.370 16
10702.862 32
10703.354 38
10703.845 27
10704.337 16
10704.828 25
10705.320 29
10705.812 27
10706.303 29
10706.795 25
10707.287 14
10707.778 23
10708.270 29
10708.762 25
10709.254 26
10709.745 15
10710.237 17
10710.729 17
10711.221 19
10711.712 24
10712.204 13
10712.696 15
10713.188 18
10713.680 25
10714.172 13
10714.663 16
10715.155 21
10715.647 24
10716.139 30
10716.631 24
10717.123 31
10717.615 23
10718.107 17
10718.599 24
10719.091 28
10719.583 20
10720.075 20
10720.567 17
10721.059 17
10721.551 20
10722.043 18
10722.535 25
10723.027 17
10723.519 26
10724.011 26
10724.503 16
10724.995 17
10725.487 17
10725.979 17
10726.471 36
10726.963 40
10727.456 37
10727.948 20
10728.440 16
10728.932 9
10729.424 9
10729.916 18
10730.409 21
10730.901 26
10731.393 26
10731.885 24
10732.378 19
10732.870 16
10733.362 17
10733.855 31
10734.347 38
10734.839 29
10735.331 22
10735.824 31
10736.316 29
10736.809 26
10737.301 23
10737.793 29
10738.286 21
10738.778 24
10739.271 14
10739.763 21
10740.255 23
10740.748 17
10741.240 15
10741.733 14
10742.225 24
10742.718 22
10743.210 15
10743.703 19
10744.195 13
10744.688 14
10745.180 24
10745.673 24
10746.166 27
10746.658 10
10747.151 15
10747.643 16
10748.136 16
10748.629 14
10749.121 16
10749.614 23
10750.107 24
10750.599 29
10751.092 19
10751.585 18
10752.077 25
10752.570 16
10753.063 23
10753.556 18
10754.048 25
10754.541 18
10755.034 21
10755.527 17
10756.019 25
10756.512 19
10757.005 22
10757.498 14
10757.991 20
10758.484 23
10758.976 27
10759.469 26
10759.962 12
10760.455 14
10760.948 23
10761.441 18
10761.934 19
10762.427 28
10762.920 19
10763.413 21
10763.906 27
10764.399 19
10764.892 16
10765.385 18
10765.878 21
10766.371 11
10766.864 6
10767.357 11
10767.850 10
10768.343 6
10768.836 11
10769.329 20
10769.822 11
10770.316 6
10770.809 9
10771.302 25
10771.795 12
10772.288 14
10772.781 14
10773.275 14
10773.768 13
10774.261 14
10774.754 23
10775.248 17
10775.741 24
10776.234 22
10776.727 22
10777.221 27
10777.714 26
10778.207 24
10778.701 16
10779.194 21
10779.687 16
10780.181 14
10780.674 18
10781.167 13
10781.661 13
10782.154 15
10782.648 12
10783.141 21
10783.634 19
10784.128 19
10784.621 26
10785.115 24
10785.608 19
10786.102 13
10786.595 16
10787.089 11
10787.582 14
10788.076 14
10788.569 18
10789.063 13
10789.556 13
10790.050 6
10790.544 14
10791.037 21
10791.531 15
10792.025 18
10792.518 10
10793.012 9
10793.505 17
10793.999 34
10794.493 27
10794.987 20
10795.480 18
10795.974 13
10796.468 10
10796.961 8
10797.455 17
10797.949 14
10798.443 13
10798.936 15
10799.430 15
10799.924 18
10800.418 16
10800.912 21
10801.406 31
10801.899 21
10802.393 12
10802.887 13
10803.381 24
10803.875 22
10804.369 20
10804.863 13
10805.357 6
10805.851 17
10806.345 16
10806.839 12
10807.333 11
10807.827 9
10808.321 14
10808.815 17
10809.309 11
10809.803 9
10810.297 6
10810.791 9
10811.285 16
10811.779 15
10812.273 23
10812.767 19
10813.261 16
10813.755 16
10814.249 8
10814.744 10
10815.238 22
10815.732 16
10816.226 17
10816.720 17
10817.214 17
10817.709 17
10818.203 18
10818.697 17
10819.191 15
10819.686 16
10820.180 16
10820.674 27
10821.168 32
10821.663 30
10822.157 23
10822.651 18
10823.146 16
10823.640 13
10824.134 15
10824.629 18
10825.123 27
10825.618 23
10826.112 29
10826.606 21
10827.101 16
10827.595 7
10828.090 18
10828.584 15
10829.079 14
10829.573 11
10830.068 16
10830.562 21
10831.057 29
10831.551 28
10832.046 30
10832.540 30
10833.035 22
10833.529 32
10834.024 28
10834.519 26
10835.013 30
10835.508 28
10836.002 35
10836.497 32
10836.992 25
10837.486 27
10837.981 20
10838.476 20
10838.971 15
10839.465 21
10839.960 13
10840.455 21
10840.949 25
10841.444 25
10841.939 25
10842.434 19
10842.929 18
10843.423 20
10843.918 19
10844.413 22
10844.908 26
10845.403 19
10845.897 20
10846.392 16
10846.887 17
10847.382 21
10847.877 30
10848.372 27
10848.867 17
10849.362 12
10849.857 19
10850.352 18
10850.847 14
10851.342 20
10851.837 26
10852.332 21
10852.827 21
10853.322 15
10853.817 17
10854.312 38
10854.807 25
10855.302 28
10855.797 24
10856.292 19
10856.787 19
10857.282 19
10857.777 10
10858.273 12
10858.768 14
10859.263 8
10859.758 21
10860.253 11
10860.748 17
10861.244 10
10861.739 26
10862.234 19
10862.729 24
10863.225 15
10863.720 21
10864.215 19
10864.710 17
10865.206 8
10865.701 10
10866.196 7
10866.692 10
10867.187 11
10867.682 7
10868.178 8
10868.673 12
10869.168 20
10869.664 27
10870.159 23
10870.655 28
10871.150 14
10871.646 15
10872.141 25
10872.637 48
10873.132 47
10873.627 29
10874.123 19
10874.619 26
10875.114 15
10875.610 15
10876.105 12
10876.601 21
10877.096 19
10877.592 16
10878.087 10
10878.583 23
10879.079 27
10879.574 24
10880.070 18
10880.566 25
10881.061 14
10881.557 8
10882.053 9
10882.548 11
10883.044 8
10883.540 10
10884.035 9
10884.531 10
10885.027 6
10885.523 13
10886.018 17
10886.514 13
10887.010 29
10887.506 14
10888.002 18
10888.497 33
10888.993 30
10889.489 21
10889.985 22
10890.481 28
10890.977 34
10891.473 32
10891.969 29
10892.464 23
10892.960 12
10893.456 16
10893.952 19
10894.448 11
10894.944 25
10895.440 21
10895.936 11
10896.432 6
10896.928 9
10897.424 11
10897.920 14
10898.416 16
10898.912 12
10899.408 17
10899.905 14
10900.401 10
10900.897 19
10901.393 17
10901.889 19
10902.385 14
10902.881 17
10903.378 26
10903.874 22
10904.370 17
10904.866 17
10905.362 23
10905.859 28
10906.355 21
10906.851 11
10907.347 23
10907.844 15
10908.340 17
10908.836 19
10909.332 12
10909.829 22
10910.325 14
10910.821 19
10911.318 18
10911.814 19
10912.310 26
10912.807 21
10913.303 14
10913.800 17
10914.296 19
10914.792 17
10915.289 21
10915.785 18
10916.282 12
10916.778 17
10917.275 19
10917.771 35
10918.268 29
10918.764 20
10919.261 13
10919.757 24
10920.254 28
10920.750 29
10921.247 21
10921.744 16
10922.240 18
10922.737 23
10923.233 18
10923.730 17
10924.227 17
10924.723 14
10925.220 4
10925.717 9
10926.213 17
10926.710 29
10927.207 25
10927.704 21
10928.200 26
10928.697 23
10929.194 15
10929.690 17
10930.187 16
10930.684 20
10931.181 15
10931.678 20
10932.174 11
10932.671 24
10933.168 20
10933.665 23
10934.162 29
10934.659 31
10935.156 27
10935.653 21
10936.149 10
10936.646 9
10937.143 6
10937.640 20
10938.137 23
10938.634 19
10939.131 26
10939.628 22
10940.125 11
10940.622 12
10941.119 26
10941.616 18
10942.113 24
10942.610 20
10943.107 12
10943.604 9
10944.102 11
10944.599 14
10945.096 13
10945.593 14
10946.090 12
10946.587 12
10947.084 20
10947.582 20
10948.079 13
10948.576 17
10949.073 18
10949.570 9
10950.068 7
10950.565 14
10951.062 36
10951.559 38
10952.057 37
10952.554 24
10953.051 17
10953.548 18
10954.046 20
10954.543 13
10955.040 11
10955.538 13
10956.035 6
10956.533 6
10957.030 12
10957.527 40
10958.025 36
10958.522 21
10959.020 18
10959.517 18
10960.015 16
10960.512 14
10961.009 16
10961.507 22
10962.004 21
10962.502 23
10962.999 12
10963.497 16
10963.995 25
10964.492 17
10964.990 11
10965.487 28
10965.985 38
10966.482 32
10966.980 26
10967.478 12
10967.975 8
10968.473 4
10968.971 19
10969.468 20
10969.966 20
10970.464 27
10970.961 17
10971.459 16
10971.957 11
10972.455 33
10972.952 31
10973.450 21
10973.948 17
10974.446 19
10974.943 22
10975.441 20
10975.939 12
10976.437 12
10976.935 16
10977.432 20
10977.930 24
10978.428 35
10978.926 23
10979.424 22
10979.922 25
10980.420 32
10980.918 25
10981.416 20
10981.914 22
10982.412 23
10982.910 12
10983.408 17
10983.906 13
10984.404 11
10984.902 11
10985.400 22
10985.898 36
10986.396 35
10986.894 29
10987.392 20
10987.890 24
10988.388 33
10988.886 22
10989.384 20
10989.882 21
10990.381 23
10990.879 12
10991.377 8
10991.875 11
10992.373 7
10992.871 13
10993.370 7
10993.868 2
10994.366 15
10994.864 20
10995.363 10
10995.861 16
10996.359 17
10996.857 13
10997.356 11
10997.854 21
10998.352 24
10998.851 25
10999.349 12
10999.847 19
11000.346 6
11000.844 13
11001.343 19
11001.841 29
11002.339 31
11002.838 28
11003.336 27
11003.835 14
11004.333 10
11004.832 8
11005.330 12
11005.829 13
11006.327 11
11006.826 4
11007.324 6
11007.823 20
11008.321 20
11008.820 8
11009.318 12
11009.817 18
11010.315 27
11010.814 20
11011.313 17
11011.811 11
11012.310 12
11012.809 15
11013.307 22
11013.806 25
11014.305 28
11014.803 26
11015.302 12
11015.801 12
11016.299 18
11016.798 16
11017.297 22
11017.796 18
11018.295 13
11018.793 14
11019.292 13
11019.791 8
11020.290 7
11020.789 18
11021.287 20
11021.786 20
11022.285 15
11022.784 15
11023.283 13
11023.782 9
11024.281 10
11024.780 16
11025.279 11
11025.777 27
11026.276 17
11026.775 13
11027.274 30
11027.773 34
11028.272 42
11028.771 35
11029.270 23
11029.769 25
11030.268 29
11030.768 21
11031.267 21
11031.766 10
11032.265 20
11032.764 20
11033.263 17
11033.762 15
11034.261 12
11034.760 9
11035.260 17
11035.759 24
11036.258 12
11036.757 23
11037.256 15
11037.756 14
11038.255 22
11038.754 26
11039.253 22
11039.752 17
11040.252 9
11040.751 15
11041.250 20
11041.750 19
11042.249 14
11042.748 13
11043.248 19
11043.747 17
11044.246 17
11044.746 15
11045.245 16
11045.744 17
11046.244 8
11046.743 11
11047.243 16
11047.742 17
11048.242 20
11048.741 15
11049.241 15
11049.740 19
11050.240 30
11050.739 18
11051.239 16
11051.738 12
11052.238 18
11052.737 16
11053.237 9
11053.736 7
11054.236 11
11054.736 26
11055.235 27
11055.735 28
11056.234 19
11056.734 12
11057.234 5
11057.733 4
11058.233 6
11058.733 7
11059.232 8
11059.732 12
11060.232 15
11060.732 20
11061.231 25
11061.731 18
11062.231 10
11062.731 14
11063.230 21
11063.730 32
11064.230 27
11064.730 22
11065.230 9
11065.730 8
11066.229 13
11066.729 19
11067.229 22
11067.729 13
11068.229 12
11068.729 14
11069.229 14
11069.729 8
11070.229 17
11070.729 20
11071.229 14
11071.729 12
11072.229 18
11072.729 9
11073.229 10
11073.729 6
11074.229 6
11074.729 22
11075.229 26
11075.729 39
11076.229 23
11076.729 14
11077.229 6
11077.729 11
11078.229 9
11078.730 6
11079.230 14
11079.730 11
11080.230 9
11080.730 19
11081.230 11
11081.731 16
11082.231 11
11082.731 7
11083.231 5
11083.732 11
11084.232 11
11084.732 19
11085.232 26
11085.733 16
11086.233 18
11086.733 23
11087.234 24
11087.734 16
11088.234 16
11088.735 22
11089.235 16
11089.735 23
11090.236 24
11090.736 22
11091.237 17
11091.737 21
11092.238 17
11092.738 8
11093.239 17
11093.739 25
11094.240 18
11094.740 11
11095.241 18
11095.741 24
11096.242 12
11096.742 7
11097.243 8
11097.743 11
11098.244 25
11098.744 32
11099.245 26
11099.746 16
11100.246 13
11100.747 11
11101.248 9
11101.748 19
11102.249 30
11102.750 23
11103.250 22
11103.751 13
11104.252 12
11104.752 21
11105.253 22
11105.754 15
11106.255 21
11106.755 19
11107.256 24
11107.757 21
11108.258 31
11108.759 25
11109.259 15
11109.760 29
11110.261 21
11110.762 37
11111.263 41
11111.764 28
11112.265 20
11112.766 13
11113.267 5
11113.767 4
11114.268 14
11114.769 13
11115.270 14
11115.771 31
11116.272 19
11116.773 15
11117.274 25
11117.775 35
11118.276 30
11118.777 18
11119.278 16
11119.779 10
11120.281 8
11120.782 5
11121.283 15
11121.784 18
11122.285 13
11122.786 11
11123.287 11
11123.788 11
11124.290 10
11124.791 9
11125.292 6
11125.793 2
11126.294 13
11126.796 19
11127.297 19
11127.798 21
11128.299 8
11128.801 5
11129.302 12
11129.803 12
11130.304 22
11130.806 9
11131.307 10
11131.808 3
11132.310 1
11132.811 8
11133.313 20
11133.814 15
11134.315 18
11134.817 27
11135.318 24
11135.820 21
11136.321 14
11136.822 14
11137.324 13
11137.825 26
11138.327 26
11138.828 15
11139.330 14
11139.831 13
11140.333 18
11140.834 19
11141.336 12
11141.838 16
11142.339 15
11142.841 21
11143.342 11
11143.844 12
11144.346 12
11144.847 12
11145.349 16
11145.850 14
11146.352 24
11146.854 22
11147.356 22
11147.857 14
11148.359 9
11148.861 6
11149.362 16
11149.864 18
11150.366 13
11150.868 9
11151.369 15
11151.871 13
11152.373 18
11152.875 15
11153.377 15
11153.878 7
11154.380 10
11154.882 12
11155.384 21
11155.886 10
11156.388 9
11156.890 11
11157.392 20
11157.894 22
11158.395 16
11158.897 10
11159.399 18
11159.901 9
11160.403 11
11160.905 12
11161.407 8
11161.909 13
11162.411 12
11162.913 7
11163.415 5
11163.918 9
11164.420 3
11164.922 3
11165.424 10
11165.926 12
11166.428 10
11166.930 8
11167.432 7
11167.934 6
11168.437 4
11168.939 9
11169.441 20
11169.943 13
11170.445 4
11170.948 9
11171.450 21
11171.952 29
11172.454 23
11172.957 20
11173.459 28
11173.961 10
11174.463 10
11174.966 14
11175.468 14
11175.970 11
11176.473 8
11176.975 10
11177.477 19
11177.980 9
11178.482 10
11178.985 4
11179.487 5
11179.989 2
11180.492 9
11180.994 16
11181.497 26
11181.999 22
11182.502 26
11183.004 23
11183.507 15
11184.009 13
11184.512 15
11185.014 16
11185.517 12
11186.019 13
11186.522 7
11187.024 9
11187.527 23
11188.030 26
11188.532 32
11189.035 21
11189.538 9
11190.040 14
11190.543 13
11191.046 11
11191.548 13
11192.051 9
11192.554 4
11193.056 7
11193.559 15
11194.062 25
11194.565 21
11195.067 24
11195.570 23
11196.073 16
11196.576 8
11197.078 8
11197.581 13
11198.084 21
11198.587 14
11199.090 15
11199.593 19
11200.095 11
11200.598 6
11201.101 9
11201.604 11
11202.107 12
11202.610 10
11203.113 20
11203.616 11
11204.119 11
11204.622 17
11205.125 16
11205.628 31
11206.131 26
11206.634 20
11207.137 15
11207.640 28
11208.143 16
11208.646 13
11209.149 15
11209.652 24
11210.155 16
11210.658 11
11211.162 13
11211.665 15
11212.168 28
11212.671 25
11213.174 23
11213.677 21
11214.181 21
11214.684 15
11215.187 17
11215.690 24
11216.193 11
11216.697 21
11217.200 11
11217.703 11
11218.206 10
11218.710 4
11219.213 12
11219.716 9
11220.220 2
11220.723 8
11221.226 10
11221.730 23
11222.233 20
11222.736 14
11223.240 22
11223.743 30
11224.247 29
11224.750 22
11225.254 12
11225.757 19
11226.260 35
11226.764 24
11227.267 21
11227.771 17
11228.274 11
11228.778 10
11229.281 5
11229.785 8
11230.289 19
11230.792 17
11231.296 11
11231.799 15
11232.303 6
11232.806 7
11233.310 2
11233.814 5
11234.317 3
11234.821 5
11235.325 7
11235.828 17
11236.332 19
11236.836 18
11237.339 19
11237.843 7
11238.347 13
11238.851 15
11239.354 18
11239.858 11
11240.362 21
11240.866 14
11241.369 15
11241.873 15
11242.377 18
11242.881 14
11243.385 23
11243.889 15
11244.392 13
11244.896 16
11245.400 15
11245.904 16
11246.408 14
11246.912 3
11247.416 11
11247.920 9
11248.424 9
11248.928 10
11249.432 11
11249.936 16
11250.440 38
11250.944 32
11251.448 24
11251.952 20
11252.456 16
11252.960 14
11253.464 25
11253.968 9
11254.472 7
11254.976 6
11255.480 6
11255.985 6
11256.489 15
11256.993 24
11257.497 26
11258.001 22
11258.505 18
11259.010 13
11259.514 17
11260.018 16
11260.522 8
11261.026 7
11261.531 11
11262.035 18
11262.539 15
11263.043 18
11263.548 20
11264.052 13
11264.556 20
11265.061 18
11265.565 17
11266.069 15
11266.574 17
11267.078 17
11267.583 11
11268.087 4
11268.591 15
11269.096 16
11269.600 15
11270.105 18
11270.609 13
11271.114 13
11271.618 28
11272.123 23
11272.627 23
11273.132 11
11273.636 10
11274.141 20
11274.645 20
11275.150 20
11275.654 9
11276.159 8
11276.663 10
11277.168 12
11277.673 10
11278.177 8
11278.682 19
11279.187 25
11279.691 16
11280.196 14
11280.701 20
11281.205 11
11281.710 8
11282.215 9
11282.719 12
11283.224 33
11283.729 21
11284.234 16
11284.738 23
11285.243 17
11285.748 10
11286.253 12
11286.758 12
11287.262 18
11287.767 20
11288.272 20
11288.777 34
11289.282 20
11289.787 15
11290.292 15
11290.796 11
11291.301 10
11291.806 28
11292.311 30
11292.816 33
11293.321 29
11293.826 23
11294.331 17
11294.836 12
11295.341 14
11295.846 9
11296.351 13
11296.856 12
11297.361 5
11297.866 20
11298.371 16
11298.876 12
11299.382 22
11299.887 14
11300.392 10
11300.897 4
11301.402 8
11301.907 11
11302.412 16
11302.918 15
11303.423 18
11303.928 15
11304.433 10
11304.938 15
11305.444 23
11305.949 18
11306.454 17
11306.959 14
11307.465 30
11307.970 29
11308.475 14
11308.981 19
11309.486 25
11309.991 15
11310.497 7
11311.002 5
11311.507 21
11312.013 25
11312.518 18
11313.023 30
11313.529 34
11314.034 22
11314.540 25
11315.045 31
11315.551 18
11316.056 17
11316.562 19
11317.067 12
11317.573 13
11318.078 5
11318.584 12
11319.089 16
11319.595 14
11320.100 11
11320.606 10
11321.111 11
11321.617 10
11322.123 10
11322.628 14
11323.134 19
11323.639 23
11324.145 17
11324.651 18
11325.156 29
11325.662 28
11326.168 30
11326.674 29
11327.179 25
11327.685 20
11328.191 16
11328.696 23
11329.202 30
11329.708 18
11330.214 6
11330.720 9
11331.225 5
11331.731 16
11332.237 10
11332.743 20
11333.249 16
11333.755 15
11334.260 20
11334.766 21
11335.272 11
11335.778 12
11336.284 22
11336.790 25
11337.296 16
11337.802 21
11338.308 15
11338.814 19
11339.320 14
11339.826 16
11340.332 24
11340.838 6
11341.344 12
11341.850 10
11342.356 13
11342.862 15
11343.368 10
11343.874 23
11344.380 23
11344.886 23
11345.393 19
11345.899 21
11346.405 11
11346.911 9
11347.417 26
11347.923 18
11348.430 21
11348.936 16
11349.442 16
11349.948 22
11350.454 10
11350.961 25
11351.467 16
11351.973 20
11352.480 20
11352.986 21
11353.492 25
11353.998 27
11354.505 22
11355.011 22
11355.517 27
11356.024 24
11356.530 14
11357.037 12
11357.543 22
11358.049 22
11358.556 15
11359.062 10
11359.569 21
11360.075 24
11360.582 9
11361.088 23
11361.595 18
11362.101 11
11362.608 15
11363.114 10
11363.621 19
11364.127 13
11364.634 26
11365.140 15
11365.647 14
11366.153 12
11366.660 16
11367.167 16
11367.673 5
11368.180 9
11368.687 17
11369.193 18
11369.700 25
11370.207 22
11370.713 24
11371.220 19
11371.727 24
11372.233 22
11372.740 28
11373.247 28
11373.754 29
11374.260 31
11374.767 41
11375.274 36
11375.781 27
11376.288 21
11376.794 15
11377.301 18
11377.808 26
11378.315 25
11378.822 28
11379.329 20
11379.836 13
11380.342 8
11380.849 13
11381.356 19
11381.863 15
11382.370 10
11382.877 17
11383.384 19
11383.891 21
11384.398 30
11384.905 20
11385.412 21
11385.919 21
11386.426 20
11386.933 18
11387.440 18
11387.947 24
11388.454 13
11388.962 15
11389.469 6
11389.976 9
11390.483 18
11390.990 23
11391.497 19
11392.004 20
11392.511 18
11393.019 15
11393.526 19
11394.033 16
11394.540 10
11395.048 20
11395.555 16
11396.062 7
11396.569 12
11397.077 27
11397.584 21
11398.091 16
11398.598 14
11399.106 20
11399.613 29
11400.120 14
11400.628 10
11401.135 19
11401.643 24
11402.150 23
11402.657 16
11403.165 14
11403.672 19
11404.180 9
11404.687 10
11405.195 9
11405.702 13
11406.209 11
11406.717 9
11407.224 21
11407.732 29
11408.239 22
11408.747 30
11409.255 20
11409.762 22
11410.270 14
11410.777 20
11411.285 20
11411.792 18
11412.300 14
11412.808 5
11413.315 10
11413.823 14
11414.331 10
11414.838 10
11415.346 16
11415.854 9
11416.361 12
11416.869 11
11417.377 18
11417.885 16
11418.392 19
11418.900 17
11419.408 8
11419.916 16
11420.423 16
11420.931 22
11421.439 17
11421.947 16
11422.455 14
11422.963 10
11423.470 12
11423.978 10
11424.486 6
11424.994 15
11425.502 18
11426.010 17
11426.518 11
11427.026 16
11427.534 6
11428.042 21
11428.550 31
11429.058 19
11429.566 11
11430.074 5
11430.582 10
11431.090 15
11431.598 12
11432.106 21
11432.614 24
11433.122 21
11433.630 17
11434.138 13
11434.646 15
11435.154 19
11435.663 19
11436.171 9
11436.679 14
11437.187 22
11437.695 29
11438.203 23
11438.712 17
11439.220 19
11439.728 16
11440.236 23
11440.744 14
11441.253 14
11441.761 19
11442.269 19
11442.778 6
11443.286 5
11443.794 8
11444.303 7
11444.811 9
11445.319 7
11445.828 12
11446.336 19
11446.844 15
11447.353 21
11447.861 15
11448.370 13
11448.878 9
11449.386 12
11449.895 30
11450.403 25
11450.912 16
11451.420 15
11451.929 17
11452.437 18
11452.946 11
11453.454 10
11453.963 10
11454.471 18
11454.980 27
11455.489 34
11455.997 27
11456.506 17
11457.014 18
11457.523 17
11458.032 17
11458.540 13
11459.049 13
11459.558 11
11460.066 7
11460.575 7
11461.084 12
11461.592 11
11462.101 21
11462.610 23
11463.119 13
11463.627 8
11464.136 6
11464.645 18
11465.154 21
11465.662 14
11466.171 21
11466.680 17
11467.189 8
11467.698 3
11468.207 10
11468.715 25
11469.224 31
11469.733 25
11470.242 21
11470.751 7
11471.260 9
11471.769 6
11472.278 2
11472.787 4
11473.296 6
11473.805 7
11474.314 15
11474.823 23
11475.332 13
11475.841 27
11476.350 21
11476.859 12
11477.368 10
11477.877 13
11478.386 10
11478.895 12
11479.404 11
11479.913 6
11480.422 20
11480.932 19
11481.441 29
11481.950 16
11482.459 15
11482.968 14
11483.477 9
11483.987 12
11484.496 13
11485.005 17
11485.514 13
11486.024 16
11486.533 18
11487.042 22
11487.551 19
11488.061 20
11488.570 23
11489.079 22
11489.589 19
11490.098 23
11490.607 13
11491.117 13
11491.626 14
11492.136 13
11492.645 21
11493.154 16
11493.664 12
11494.173 9
11494.683 20
11495.192 31
11495.702 28
11496.211 17
11496.721 9
11497.230 13
11497.740 22
11498.249 13
11498.759 9
11499.268 14
11499.778 8
11500.287 13
11500.797 6
11501.306 6
11501.816 14
11502.326 10
11502.835 5
11503.345 6
11503.855 14
11504.364 13
11504.874 13
11505.384 20
11505.893 15
11506.403 11
11506.913 13
11507.422 12
11507.932 15
11508.442 7
11508.952 12
11509.461 13
11509.971 9
11510.481 15
11510.991 17
11511.501 13
11512.010 15
11512.520 21
11513.030 17
11513.540 17
11514.050 15
11514.560 16
11515.070 20
11515.580 20
11516.089 18
11516.599 19
11517.109 17
11517.619 16
11518.129 14
11518.639 21
11519.149 25
11519.659 25
11520.169 24
11520.679 20
11521.189 11
11521.699 10
11522.209 8
11522.719 17
11523.229 19
11523.740 12
11524.250 9
11524.760 6
11525.270 6
11525.780 15
11526.290 14
11526.800 7
11527.310 4
11527.821 4
11528.331 11
11528.841 20
11529.351 17
11529.861 18
11530.372 20
11530.882 18
11531.392 16
11531.902 15
11532.413 14
11532.923 15
11533.433 20
11533.944 12
11534.454 10
11534.964 7
11535.475 6
11535.985 3
11536.495 13
11537.006 9
11537.516 11
11538.027 6
11538.537 9
11539.047 18
11539.558 12
11540.068 7
11540.579 10
11541.089 14
11541.600 9
11542.110 14
11542.621 11
11543.131 7
11543.642 13
11544.152 10
11544.663 7
11545.173 22
11545.684 20
11546.195 12
11546.705 7
11547.216 12
11547.726 19
11548.237 18
11548.748 25
11549.258 27
11549.769 42
11550.280 26
11550.790 29
11551.301 9
11551.812 13
11552.322 11
11552.833 16
11553.344 10
11553.855 8
11554.365 8
11554.876 4
11555.387 10
11555.898 11
11556.409 19
11556.919 17
11557.430 26
11557.941 17
11558.452 19
11558.963 15
11559.474 14
11559.985 19
11560.495 11
11561.006 9
11561.517 16
11562.028 15
11562.539 12
11563.050 16
11563.561 19
11564.072 10
11564.583 12
11565.094 10
11565.605 8
11566.116 7
11566.627 6
11567.138 15
11567.649 33
11568.160 31
11568.671 19
11569.182 16
11569.694 16
11570.205 16
11570.716 12
11571.227 10
11571.738 7
11572.249 5
11572.760 6
11573.272 20
11573.783 16
11574.294 19
11574.805 11
11575.316 13
11575.828 13
11576.339 9
11576.850 12
11577.361 12
11577.873 22
11578.384 20
11578.895 18
11579.407 14
11579.918 14
11580.429 11
11580.941 14
11581.452 9
11581.963 7
11582.475 6
11582.986 14
11583.498 11
11584.009 15
11584.520 21
11585.032 15
11585.543 11
11586.055 23
11586.566 18
11587.078 16
11587.589 15
11588.101 23
11588.612 23
11589.124 25
11589.635 20
11590.147 21
11590.658 30
11591.170 19
11591.682 15
11592.193 20
11592.705 16
11593.216 18
11593.728 16
11594.240 22
11594.751 10
11595.263 19
11595.775 16
11596.286 11
11596.798 15
11597.310 10
11597.822 9
11598.333 13
11598.845 6
11599.357 11
11599.869 11
11600.380 11
11600.892 9
11601.404 4
11601.916 10
11602.428 7
11602.939 9
11603.451 12
11603.963 19
11604.475 12
11604.987 12
11605.499 15
11606.011 18
11606.523 20
11607.035 16
11607.546 10
11608.058 7
11608.570 6
11609.082 7
11609.594 2
11610.106 1
11610.618 10
11611.130 29
11611.642 22
11612.154 17
11612.666 12
11613.179 15
11613.691 23
11614.203 14
11614.715 20
11615.227 11
11615.739 14
11616.251 15
11616.763 12
11617.275 7
11617.788 10
11618.300 14
11618.812 11
11619.324 15
11619.836 15
11620.349 15
11620.861 13
11621.373 13
11621.885 13
11622.398 9
11622.910 4
11623.422 10
11623.934 8
11624.447 16
11624.959 16
11625.471 11
11625.984 6
11626.496 11
11627.008 17
11627.521 6
11628.033 14
11628.546 24
11629.058 20
11629.570 10
11630.083 7
11630.595 19
11631.108 18
11631.620 13
11632.133 10
11632.645 28
11633.158 22
11633.670 11
11634.183 12
11634.695 10
11635.208 19
11635.720 28
11636.233 32
11636.746 24
11637.258 12
11637.771 8
11638.283 12
11638.796 13
11639.309 12
11639.821 8
11640.334 10
11640.847 16
11641.359 13
11641.872 10
11642.385 8
11642.897 3
11643.410 9
11643.923 11
11644.436 14
11644.948 15
11645.461 18
11645.974 14
11646.487 11
11647.000 22
11647.512 18
11648.025 15
11648.538 19
11649.051 16
11649.564 20
11650.077 13
11650.590 15
11651.102 11
11651.615 14
11652.128 11
11652.641 11
11653.154 22
11653.667 26
11654.180 21
11654.693 9
11655.206 10
11655.719 30
11656.232 23
11656.745 11
11657.258 10
11657.771 9
11658.284 8
11658.797 13
11659.310 15
11659.823 15
11660.337 9
11660.850 12
11661.363 12
11661.876 10
11662.389 10
11662.902 5
11663.415 5
11663.929 9
11664.442 15
11664.955 11
11665.468 8
11665.981 8
11666.495 4
11667.008 5
11667.521 5
11668.034 6
11668.548 8
11669.061 5
11669.574 7
11670.088 8
11670.601 7
11671.114 8
11671.628 12
11672.141 6
11672.654 4
11673.168 7
11673.681 13
11674.195 9
11674.708 13
11675.221 15
11675.735 16
11676.248 15
11676.762 25
11677.275 29
11677.789 18
11678.302 13
11678.816 13
11679.329 13
11679.843 6
11680.356 13
11680.870 15
11681.383 17
11681.897 16
11682.411 12
11682.924 9
11683.438 14
11683.951 5
11684.465 10
11684.979 11
11685.492 17
11686.006 19
11686.520 16
11687.033 27
11687.547 19
11688.061 8
11688.574 7
11689.088 12
11689.602 8
11690.116 10
11690.629 18
11691.143 17
11691.657 9
11692.171 10
11692.685 8
11693.198 10
11693.712 6
11694.226 12
11694.740 13
11695.254 13
11695.768 15
11696.282 26
11696.796 22
11697.309 28
11697.823 29
11698.337 32
11698.851 22
11699.365 21
11699.879 17
11700.393 19
11700.907 15
11701.421 7
11701.935 12
11702.449 6
11702.963 12
11703.477 14
11703.991 16
11704.505 17
11705.020 15
11705.534 11
11706.048 7
11706.562 17
11707.076 29
11707.590 21
11708.104 8
11708.618 4
11709.133 6
11709.647 4
11710.161 4
11710.675 5
11711.189 11
11711.704 16
11712.218 11
11712.732 14
11713.246 24
11713.761 14
11714.275 17
11714.789 14
11715.304 7
11715.818 8
11716.332 5
11716.847 24
11717.361 18
11717.875 7
11718.390 8
11718.904 6
11719.418 9
11719.933 19
11720.447 30
11720.962 24
11721.476 21
11721.991 13
11722.505 12
11723.020 8
11723.534 11
11724.049 10
11724.563 16
11725.078 14
11725.592 15
11726.107 25
11726.621 25
11727.136 17
11727.650 13
11728.165 10
11728.680 9
11729.194 7
11729.709 16
11730.223 24
11730.738 22
11731.253 24
11731.767 12
11732.282 19
11732.797 15
11733.311 17
11733.826 19
11734.341 14
11734.856 11
11735.370 17
11735.885 34
11736.400 38
11736.915 18
11737.430 35
11737.944 19
11738.459 25
11738.974 32
11739.489 27
11740.004 32
11740.519 18
11741.033 14
11741.548 9
11742.063 9
11742.578 10
11743.093 18
11743.608 13
11744.123 12
11744.638 17
11745.153 6
11745.668 6
11746.183 7
11746.698 11
11747.213 13
11747.728 13
11748.243 10
11748.758 11
11749.273 15
11749.788 22
11750.303 25
11750.818 24
11751.333 15
11751.848 9
11752.363 8
11752.879 11
11753.394 7
11753.909 9
11754.424 9
11754.939 4
11755.454 22
11755.970 41
11756.485 34
11757.000 31
11757.515 31
11758.031 19
11758.546 14
11759.061 21
11759.576 13
11760.092 13
11760.607 19
11761.122 11
11761.638 7
11762.153 3
11762.668 1
11763.184 4
11763.699 10
11764.214 5
11764.730 6
11765.245 8
11765.761 8
11766.276 7
11766.791 9
11767.307 5
11767.822 11
11768.338 13
11768.853 12
11769.369 9
11769.884 10
11770.400 15
11770.915 20
11771.431 16
11771.946 10
11772.462 8
11772.978 4
11773.493 6
11774.009 12
11774.524 8
11775.040 11
11775.556 6
11776.071 5
11776.587 3
11777.103 12
11777.618 13
11778.134 8
11778.650 12
11779.165 15
11779.681 14
11780.197 8
11780.713 5
11781.228 2
11781.744 12
11782.260 13
11782.776 14
11783.291 7
11783.807 13
11784.323 12
11784.839 17
11785.355 8
11785.871 11
11786.386 9
11786.902 7
11787.418 6
11787.934 17
11788.450 11
11788.966 12
11789.482 8
11789.998 14
11790.514 21
11791.030 12
11791.546 21
11792.062 11
11792.578 11
11793.094 2
11793.610 15
11794.126 18
11794.642 13
11795.158 9
11795.674 16
11796.190 19
11796.706 27
11797.222 24
11797.738 17
11798.255 16
11798.771 14
11799.287 8
11799.803 6
11800.319 9
11800.835 6
11801.352 13
11801.868 14
11802.384 12
11802.900 8
11803.416 10
11803.933 10
11804.449 5
11804.965 12
11805.481 15
11805.998 20
11806.514 22
11807.030 12
11807.547 10
11808.063 13
11808.579 10
11809.096 7
11809.612 3
11810.129 2
11810.645 5
11811.161 9
11811.678 18
11812.194 10
11812.711 10
11813.227 13
11813.744 15
11814.260 15
11814.777 15
11815.293 8
11815.810 7
11816.326 17
11816.843 19
11817.359 20
11817.876 20
11818.392 16
11818.909 13
11819.425 10
11819.942 28
11820.459 23
11820.975 9
11821.492 10
11822.009 15
11822.525 11
11823.042 12
11823.559 7
11824.075 3
11824.592 20
11825.109 16
11825.625 11
11826.142 7
11826.659 7
11827.176 16
11827.692 15
11828.209 6
11828.726 7
11829.243 13
11829.760 9
11830.276 10
11830.793 8
11831.310 10
11831.827 16
11832.344 13
11832.861 17
11833.378 8
11833.895 16
11834.411 12
11834.928 17
11835.445 13
11835.962 17
11836.479 25
11836.996 20
11837.513 18
11838.030 7
11838.547 5
11839.064 5
11839.581 14
11840.098 9
11840.615 9
11841.132 19
11841.649 11
11842.167 23
11842.684 18
11843.201 11
11843.718 7
11844.235 7
11844.752 10
11845.269 7
11845.786 6
11846.304 5
11846.821 5
11847.338 18
11847.855 18
11848.372 19
11848.890 15
11849.407 29
11849.924 26
11850.441 22
11850.959 16
11851.476 21
11851.993 26
11852.511 24
11853.028 22
11853.545 16
11854.063 10
11854.580 14
11855.097 3
11855.615 8
11856.132 14
11856.650 21
11857.167 21
11857.684 14
11858.202 8
11858.719 1
11859.237 5
11859.754 2
11860.272 3
11860.789 9
11861.307 13
11861.824 15
11862.342 10
11862.859 16
11863.377 15
11863.894 19
11864.412 15
11864.929 9
11865.447 6
11865.965 9
11866.482 9
11867.000 11
11867.518 16
11868.035 7
11868.553 6
11869.071 1
11869.588 6
11870.106 16
11870.624 14
11871.141 18
11871.659 14
11872.177 13
11872.695 20
11873.212 10
11873.730 7
11874.248 15
11874.766 17
11875.284 12
11875.801 17
11876.319 18
11876.837 15
11877.355 16
11877.873 16
11878.391 15
11878.908 17
11879.426 13
11879.944 12
11880.462 28
11880.980 23
11881.498 23
11882.016 18
11882.534 10
11883.052 6
11883.570 6
11884.088 13
11884.606 10
11885.124 21
11885.642 22
11886.160 11
11886.678 12
11887.196 15
11887.714 20
11888.232 18
11888.751 14
11889.269 21
11889.787 19
11890.305 15
11890.823 20
11891.341 22
11891.859 4
11892.378 11
11892.896 19
11893.414 19
11893.932 18
11894.450 18
11894.969 12
11895.487 26
11896.005 30
11896.523 16
11897.042 22
11897.560 19
11898.078 18
11898.597 15
11899.115 11
11899.633 17
11900.152 16
11900.670 11
11901.188 9
11901.707 11
11902.225 9
11902.744 12
11903.262 17
11903.780 13
11904.299 9
11904.817 6
11905.336 7
11905.854 12
11906.373 15
11906.891 10
11907.410 18
11907.928 9
11908.447 11
11908.965 14
11909.484 5
11910.002 2
11910.521 21
11911.040 16
11911.558 4
11912.077 8
11912.595 14
11913.114 19
11913.633 18
11914.151 24
11914.670 19
11915.189 14
11915.707 16
11916.226 15
11916.745 18
11917.264 22
11917.782 17
11918.301 13
11918.820 12
11919.339 9
11919.857 7
11920.376 2
11920.895 2
11921.414 9
11921.933 21
11922.451 19
11922.970 11
11923.489 2
11924.008 4
11924.527 1
11925.046 3
11925.565 8
11926.084 8
11926.602 7
11927.121 16
11927.640 15
11928.159 26
11928.678 25
11929.197 21
11929.716 16
11930.235 11
11930.754 15
11931.273 17
11931.792 23
11932.311 15
11932.830 13
11933.350 7
11933.869 15
11934.388 15
11934.907 10
11935.426 20
11935.945 17
11936.464 27
11936.983 15
11937.503 23
11938.022 9
11938.541 6
11939.060 24
11939.579 22
11940.098 13
11940.618 12
11941.137 7
11941.656 6
11942.175 19
11942.695 15
11943.214 16
11943.733 18
11944.253 20
11944.772 23
11945.291 21
11945.811 16
11946.330 15
11946.849 9
11947.369 9
11947.888 13
11948.408 9
11948.927 8
11949.446 13
11949.966 14
11950.485 12
11951.005 8
11951.524 15
11952.044 19
11952.563 9
11953.083 7
11953.602 5
11954.122 8
11954.641 13
11955.161 11
11955.680 5
11956.200 5
11956.719 12
11957.239 9
11957.759 10
11958.278 10
11958.798 8
11959.318 9
11959.837 15
11960.357 16
11960.877 9
11961.396 13
11961.916 13
11962.436 10
11962.955 11
11963.475 6
11963.995 9
11964.515 9
11965.034 11
11965.554 6
11966.074 3
11966.594 7
11967.113 3
11967.633 6
11968.153 5
11968.673 3
11969.193 7
11969.713 14
11970.233 10
11970.752 17
11971.272 12
11971.792 9
11972.312 17
11972.832 21
11973.352 15
11973.872 22
11974.392 26
11974.912 24
11975.432 22
11975.952 25
11976.472 26
11976.992 22
11977.512 13
11978.032 4
11978.552 5
11979.072 6
11979.592 6
11980.112 6
11980.632 13
11981.153 16
11981.673 12
11982.193 3
11982.713 7
11983.233 13
11983.753 16
11984.273 16
11984.794 8
11985.314 10
11985.834 1
11986.354 11
11986.874 27
11987.395 24
11987.915 16
11988.435 9
11988.956 2
11989.476 8
11989.996 10
11990.516 6
11991.037 9
11991.557 9
11992.077 5
11992.598 12
11993.118 12
11993.639 10
11994.159 10
11994.679 11
11995.200 12
11995.720 13
11996.241 20
11996.761 28
11997.282 14
11997.802 14
11998.323 8
11998.843 19
11999.364 14
11999.884 12
12000.405 10
12000.925 7
12001.446 10
12001.966 2
12002.487 17
12003.007 15
12003.528 15
12004.049 24
12004.569 13
12005.090 15
12005.611 8
12006.131 7
12006.652 13
12007.172 16
12007.693 20
12008.214 18
12008.735 14
12009.255 15
12009.776 14
12010.297 16
12010.818 12
12011.338 8
12011.859 7
12012.380 10
12012.901 7
12013.421 7
12013.942 11
12014.463 15
12014.984 8
12015.505 8
12016.026 16
12016.547 12
12017.067 7
12017.588 11
12018.109 6
12018.630 7
12019.151 13
12019.672 14
12020.193 16
12020.714 13
12021.235 12
12021.756 10
12022.277 5
12022.798 6
12023.319 1
12023.840 7
12024.361 7
12024.882 3
12025.403 3
12025.924 5
12026.445 12
12026.967 18
12027.488 21
12028.009 18
12028.530 17
12029.051 8
12029.572 15
12030.093 10
12030.615 2
12031.136 4
12031.657 4
12032.178 2
12032.699 11
12033.221 16
12033.742 14
12034.263 6
12034.784 0
12035.306 8
12035.827 15
12036.348 21
12036.870 12
12037.391 6
12037.912 13
12038.434 14
12038.955 12
12039.476 12
12039.998 14
12040.519 21
12041.041 19
12041.562 18
12042.084 17
12042.605 13
12043.126 11
12043.648 12
12044.169 7
12044.691 14
12045.212 10
12045.734 5
12046.255 7
12046.777 8
12047.298 11
12047.820 7
12048.342 5
12048.863 7
12049.385 8
12049.906 13
12050.428 14
12050.950 11
12051.471 9
12051.993 13
12052.515 10
12053.036 9
12053.558 7
12054.080 12
12054.601 12
12055.123 12
12055.645 12
12056.166 17
12056.688 17
12057.210 13
12057.732 12
12058.254 11
12058.775 8
12059.297 8
12059.819 6
12060.341 10
12060.863 15
12061.384 15
12061.906 16
12062.428 11
12062.950 14
12063.472 9
12063.994 8
12064.516 6
12065.038 6
12065.560 4
12066.082 15
12066.604 23
12067.126 17
12067.648 8
12068.170 8
12068.692 4
12069.214 5
12069.736 21
12070.258 29
12070.780 29
12071.302 21
12071.824 17
12072.346 9
12072.868 9
12073.390 17
12073.912 12
12074.434 15
12074.957 15
12075.479 21
12076.001 25
12076.523 12
12077.045 5
12077.567 4
12078.090 8
12078.612 6
12079.134 10
12079.656 12
12080.179 10
12080.701 21
12081.223 7
12081.745 10
12082.268 13
12082.790 7
12083.312 8
12083.835 19
12084.357 19
12084.879 28
12085.402 18
12085.924 7
12086.447 5
12086.969 25
12087.491 17
12088.014 14
12088.536 11
12089.059 10
12089.581 14
12090.104 23
12090.626 13
12091.149 13
12091.671 15
12092.194 8
12092.716 6
12093.239 6
12093.761 11
12094.284 10
12094.806 13
12095.329 9
12095.852 5
12096.374 8
12096.897 14
12097.419 16
12097.942 5
12098.465 7
12098.987 2
12099.510 13
12100.033 19
12100.555 15
12101.078 16
12101.601 17
12102.124 9
12102.646 3
12103.169 4
12103.692 4
12104.215 6
12104.737 6
12105.260 7
12105.783 13
12106.306 21
12106.829 24
12107.351 15
12107.874 19
12108.397 27
12108.920 20
12109.443 19
12109.966 11
12110.489 9
12111.012 32
12111.535 24
12112.058 12
12112.581 8
12113.104 8
12113.626 10
12114.149 8
12114.672 1
12115.195 3
12115.719 6
12116.242 8
12116.765 8
12117.288 10
12117.811 14
12118.334 10
12118.857 7
12119.380 13
12119.903 10
12120.426 15
12120.949 24
12121.473 26
12121.996 16
12122.519 4
12123.042 2
12123.565 6
12124.088 9
12124.612 10
12125.135 12
12125.658 16
12126.181 17
12126.705 15
12127.228 9
12127.751 10
12128.274 10
12128.798 8
12129.321 12
12129.844 20
12130.368 15
12130.891 16
12131.414 13
12131.938 9
12132.461 20
12132.985 27
12133.508 13
12134.031 4
12134.555 2
12135.078 7
12135.602 16
12136.125 26
12136.649 20
12137.172 16
12137.696 15
12138.219 9
12138.743 3
12139.266 2
12139.790 1
12140.313 12
12140.837 11
12141.361 14
12141.884 21
12142.408 23
12142.931 22
12143.455 26
12143.979 24
12144.502 13
12145.026 14
12145.550 9
12146.073 11
12146.597 16
12147.121 13
12147.644 16
12148.168 10
12148.692 12
12149.216 1
12149.739 6
12150.263 10
12150.787 11
12151.311 12
12151.834 9
12152.358 13
12152.882 13
12153.406 18
12153.930 12
12154.454 16
12154.978 10
12155.501 5
12156.025 3
12156.549 7
12157.073 7
12157.597 5
12158.121 23
12158.645 31
12159.169 25
12159.693 25
12160.217 20
12160.741 10
12161.265 7
12161.789 6
12162.313 6
12162.837 18
12163.361 12
12163.885 14
12164.409 19
12164.933 13
12165.457 8
12165.981 6
12166.506 8
12167.030 14
12167.554 12
12168.078 19
12168.602 20
12169.126 16
12169.650 13
12170.175 15
12170.699 16
12171.223 24
12171.747 19
12172.272 11
12172.796 11
12173.320 27
12173.844 22
12174.369 19
12174.893 22
12175.417 12
12175.942 18
12176.466 13
12176.990 7
12177.515 4
12178.039 5
12178.563 5
12179.088 11
12179.612 29
12180.137 26
12180.661 18
12181.185 21
12181.710 15
12182.234 15
12182.759 12
12183.283 12
12183.808 10
12184.332 6
12184.857 5
12185.381 12
12185.906 11
12186.430 9
12186.955 3
12187.480 3
12188.004 4
12188.529 8
12189.053 12
12189.578 7
12190.103 9
12190.627 7
12191.152 6
12191.677 9
12192.201 11
12192.726 8
12193.251 5
12193.775 6
12194.300 8
12194.825 8
12195.349 4
12195.874 11
12196.399 12
12196.924 8
12197.449 10
12197.973 9
12198.498 8
12199.023 10
12199.548 9
12200.073 2
12200.597 3
12201.122 3
12201.647 3
12202.172 5
12202.697 14
12203.222 14
12203.747 7
12204.272 7
12204.797 11
12205.322 10
12205.847 9
12206.372 12
12206.897 15
12207.422 9
12207.947 8
12208.472 11
12208.997 11
12209.522 8
12210.047 13
12210.572 12
12211.097 13
12211.622 21
12212.147 14
12212.672 12
12213.197 20
12213.722 19
12214.248 15
12214.773 8
12215.298 4
12215.823 5
12216.348 3
12216.874 3
12217.399 12
12217.924 25
12218.449 15
12218.974 17
12219.500 13
12220.025 5
12220.550 3
12221.076 4
12221.601 4
12222.126 7
12222.652 7
12223.177 9
12223.702 10
12224.228 16
12224.753 18
12225.278 12
12225.804 15
12226.329 14
12226.855 25
12227.380 19
12227.905 18
12228.431 12
12228.956 16
12229.482 17
12230.007 18
12230.533 22
12231.058 18
12231.584 14
12232.109 12
12232.635 20
12233.160 23
12233.686 13
12234.212 10
12234.737 12
12235.263 12
12235.788 13
12236.314 11
12236.840 13
12237.365 12
12237.891 10
12238.417 18
12238.942 16
12239.468 24
12239.994 29
12240.519 21
12241.045 21
12241.571 12
12242.097 15
12242.622 12
12243.148 18
12243.674 23
12244.200 22
12244.725 17
12245.251 18
12245.777 20
12246.303 14
12246.829 11
12247.355 8
12247.881 6
12248.406 7
12248.932 4
12249.458 5
12249.984 7
12250.510 12
12251.036 8
12251.562 8
12252.088 4
12252.614 14
12253.140 15
12253.666 14
12254.192 11
12254.718 16
12255.244 24
12255.770 19
12256.296 19
12256.822 18
12257.348 9
12257.874 17
12258.400 13
12258.926 12
12259.452 20
12259.979 19
12260.505 15
12261.031 29
12261.557 29
12262.083 20
12262.609 15
12263.136 14
12263.662 6
12264.188 4
12264.714 4
12265.241 18
12265.767 23
12266.293 14
12266.819 23
12267.346 24
12267.872 22
12268.398 18
12268.925 16
12269.451 15
12269.977 13
12270.504 20
12271.030 32
12271.556 20
12272.083 16
12272.609 19
12273.136 10
12273.662 10
12274.188 9
12274.715 7
12275.241 13
12275.768 16
12276.294 16
12276.821 11
12277.347 12
12277.874 11
12278.400 11
12278.927 18
12279.453 24
12279.980 16
12280.506 15
12281.033 15
12281.560 17
12282.086 14
12282.613 15
12283.139 13
12283.666 10
12284.193 12
12284.719 19
12285.246 17
12285.773 12
12286.299 14
12286.826 20
12287.353 12
12287.880 7
12288.406 7
12288.933 3
12289.460 6
12289.987 26
12290.513 19
12291.040 13
12291.567 18
12292.094 18
12292.621 18
12293.148 16
12293.674 14
12294.201 16
12294.728 14
12295.255 14
12295.782 7
12296.309 15
12296.836 31
12297.363 29
12297.890 31
12298.417 18
12298.943 11
12299.470 7
12299.997 6
12300.524 8
12301.051 9
12301.578 16
12302.106 17
12302.633 12
12303.160 12
12303.687 10
12304.214 30
12304.741 24
12305.268 22
12305.795 16
12306.322 12
12306.849 12
12307.376 17
12307.904 25
12308.431 18
12308.958 21
12309.485 20
12310.012 12
12310.540 18
12311.067 23
12311.594 37
12312.121 30
12312.649 32
12313.176 28
12313.703 28
12314.230 28
12314.758 20
12315.285 23
12315.812 26
12316.340 41
12316.867 36
12317.394 24
12317.922 36
12318.449 31
12318.977 32
12319.504 29
12320.031 24
12320.559 26
12321.086 35
12321.614 43
12322.141 41
12322.669 54
12323.196 44
12323.724 40
12324.251 37
12324.779 28
12325.306 44
12325.834 56
12326.361 55
12326.889 53
12327.416 50
12327.944 43
12328.472 34
12328.999 50
12329.527 51
12330.054 55
12330.582 51
12331.110 45
12331.637 32
12332.165 43
12332.693 44
12333.220 41
12333.748 45
12334.276 47
12334.804 40
12335.331 45
12335.859 70
12336.387 62
12336.915 70
12337.442 74
12337.970 67
12338.498 96
12339.026 113
12339.554 89
12340.081 124
12340.609 119
12341.137 104
12341.665 116
12342.193 121
12342.721 131
12343.249 141
12343.777 165
12344.305 156
12344.833 164
12345.361 188
12345.889 190
12346.417 200
12346.945 239
12347.473 279
12348.001 269
12348.529 264
12349.057 258
12349.585 303
12350.113 331
12350.641 382
12351.169 420
12351.697 528
12352.225 595
12352.753 621
12353.281 738
12353.809 879
12354.338 1011
12354.866 1176
12355.394 1440
12355.922 1615
12356.450 1925
12356.978 2234
12357.507 2384
12358.035 2640
12358.563 2822
12359.091 3023
12359.620 3104
12360.148 3193
12360.676 3258
12361.205 3257
12361.733 3228
12362.261 3138
12362.790 3052
12363.318 2864
12363.846 2655
12364.375 2468
12364.903 2294
12365.431 2083
12365.960 1864
12366.488 1706
12367.017 1517
12367.545 1357
12368.073 1208
12368.602 1059
12369.130 960
12369.659 855
12370.187 795
12370.716 749
12371.244 683
12371.773 571
12372.301 518
12372.830 513
12373.358 432
12373.887 411
12374.416 404
12374.944 342
12375.473 289
12376.001 281
12376.530 305
12377.059 258
12377.587 262
12378.116 252
12378.645 262
12379.173 301
12379.702 303
12380.231 298
12380.759 258
12381.288 231
12381.817 181
12382.346 165
12382.874 155
12383.403 151
12383.932 132
12384.461 106
12384.990 108
12385.518 106
12386.047 92
12386.576 100
12387.105 109
12387.634 102
12388.163 93
12388.692 93
12389.220 91
12389.749 81
12390.278 80
12390.807 69
12391.336 69
12391.865 75
12392.394 55
12392.923 59
12393.452 68
12393.981 65
12394.510 62
12395.039 54
12395.568 60
12396.097 58
12396.626 58
12397.155 68
12397.684 84
12398.213 81
12398.742 75
12399.272 52
12399.801 62
12400.330 73
12400.859 55
12401.388 44
12401.917 51
12402.446 75
12402.976 74
12403.505 64
12404.034 66
12404.563 67
12405.093 57
12405.622 55
12406.151 46
12406.680 75
12407.210 69
12407.739 71
12408.268 57
12408.797 66
12409.327 63
12409.856 51
12410.385 42
12410.915 49
12411.444 56
12411.974 48
12412.503 46
12413.032 50
12413.562 62
12414.091 68
12414.621 50
12415.150 62
12415.680 41
12416.209 51
12416.738 60
12417.268 61
12417.797 66
12418.327 61
12418.857 55
12419.386 59
12419.916 56
12420.445 37
12420.975 43
12421.504 48
12422.034 49
12422.564 37
12423.093 48
12423.623 36
12424.152 28
12424.682 19
12425.212 29
12425.741 16
12426.271 27
12426.801 37
12427.331 32
12427.860 35
12428.390 34
12428.920 32
12429.449 47
12429.979 39
12430.509 29
12431.039 30
12431.569 21
12432.098 28
12432.628 17
12433.158 37
12433.688 18
12434.218 25
12434.748 25
12435.277 35
12435.807 27
12436.337 24
12436.867 21
12437.397 30
12437.927 31
12438.457 29
12438.987 20
12439.517 30
12440.047 50
12440.577 56
12441.107 55
12441.637 43
12442.167 38
12442.697 30
12443.227 27
12443.757 29
12444.287 24
12444.817 31
12445.347 26
12445.877 22
12446.408 17
12446.938 16
12447.468 9
12447.998 9
12448.528 17
12449.058 30
12449.588 35
12450.119 29
12450.649 26
12451.179 23
12451.709 35
12452.240 37
12452.770 33
12453.300 31
12453.830 19
12454.361 22
12454.891 32
12455.421 30
12455.951 29
12456.482 28
12457.012 29
12457.543 22
12458.073 32
12458.603 25
12459.134 20
12459.664 13
12460.194 8
12460.725 26
12461.255 35
12461.786 32
12462.316 36
12462.847 34
12463.377 35
12463.908 26
12464.438 24
12464.969 25
12465.499 17
12466.030 21
12466.560 17
12467.091 20
12467.621 23
12468.152 22
12468.682 19
12469.213 18
12469.744 21
12470.274 31
12470.805 32
12471.336 25
12471.866 39
12472.397 31
12472.928 19
12473.458 16
12473.989 19
12474.520 25
12475.050 27
12475.581 32
12476.112 26
12476.643 26
12477.173 15
12477.704 13
12478.235 11
12478.766 9
12479.297 15
12479.827 27
12480.358 15
12480.889 15
12481.420 19
12481.951 22
12482.482 31
12483.013 17
12483.544 17
12484.074 14
12484.605 17
12485.136 20
12485.667 25
12486.198 18
12486.729 11
12487.260 13
12487.791 12
12488.322 13
12488.853 14
12489.384 14
12489.915 8
12490.446 14
12490.977 13
12491.508 13
12492.040 31
12492.571 28
12493.102 24
12493.633 22
12494.164 27
12494.695 39
12495.226 31
12495.757 43
12496.289 19
12496.820 11
12497.351 22
12497.882 15
12498.413 18
12498.945 17
12499.476 17
12500.007 17
12500.538 13
12501.070 12
12501.601 21
12502.132 23
12502.664 20
12503.195 15
12503.726 14
12504.258 14
12504.789 27
12505.320 16
12505.852 29
12506.383 41
12506.915 46
12507.446 32
12507.977 28
12508.509 21
12509.040 20
12509.572 23
12510.103 23
12510.635 27
12511.166 34
12511.698 20
12512.229 22
12512.761 19
12513.292 22
12513.824 36
12514.355 38
12514.887 26
12515.418 28
12515.950 21
12516.482 19
12517.013 11
12517.545 11
12518.077 12
12518.608 9
12519.140 15
12519.672 29
12520.203 34
12520.735 33
12521.267 31
12521.798 40
12522.330 47
12522.862 41
12523.394 46
12523.925 57
12524.457 48
12524.989 46
12525.521 33
12526.052 36
12526.584 40
12527.116 26
12527.648 18
12528.180 21
12528.712 38
12529.244 35
12529.775 27
12530.307 18
12530.839 17
12531.371 27
12531.903 19
12532.435 15
12532.967 16
12533.499 21
12534.031 23
12534.563 25
12535.095 20
12535.627 49
12536.159 38
12536.691 29
12537.223 35
12537.755 34
12538.287 28
12538.819 24
12539.351 25
12539.883 18
12540.416 17
12540.948 14
12541.480 20
12542.012 30
12542.544 34
12543.076 25
12543.608 37
12544.141 38
12544.673 40
12545.205 33
12545.737 23
12546.270 27
12546.802 17
12547.334 27
12547.866 24
12548.399 30
12548.931 38
12549.463 41
12549.995 39
12550.528 45
12551.060 46
12551.593 49
12552.125 40
12552.657 56
12553.190 63
12553.722 61
12554.254 62
12554.787 41
12555.319 29
12555.852 50
12556.384 37
12556.917 43
12557.449 45
12557.982 52
12558.514 59
12559.047 59
12559.579 87
12560.112 77
12560.644 70
12561.177 69
12561.709 84
12562.242 102
12562.774 109
12563.307 127
12563.840 157
12564.372 141
12564.905 137
12565.438 147
12565.970 138
12566.503 151
12567.036 149
12567.568 152
12568.101 156
12568.634 166
12569.166 172
12569.699 159
12570.232 141
12570.765 125
12571.297 103
12571.830 86
12572.363 100
12572.896 84
12573.429 88
12573.961 79
12574.494 75
12575.027 76
12575.560 90
12576.093 84
12576.626 74
12577.159 77
12577.691 71
12578.224 62
12578.757 66
12579.290 69
12579.823 64
12580.356 68
12580.889 75
12581.422 92
12581.955 100
12582.488 93
12583.021 75
12583.554 84
12584.087 95
12584.620 90
12585.153 78
12585.686 92
12586.219 87
12586.753 80
12587.286 79
12587.819 69
12588.352 74
12588.885 66
12589.418 55
12589.951 48
12590.485 46
12591.018 45
12591.551 38
12592.084 46
12592.617 41
12593.151 42
12593.684 33
12594.217 33
12594.750 31
12595.284 37
12595.817 32
12596.350 38
12596.883 39
12597.417 30
12597.950 40
12598.483 31
12599.017 40
12599.550 49
12600.084 43
12600.617 23
12601.150 29
12601.684 37
12602.217 39
12602.751 25
12603.284 18
12603.818 14
12604.351 26
12604.884 28
12605.418 32
12605.951 29
12606.485 14
12607.018 18
12607.552 39
12608.086 26
12608.619 27
12609.153 33
12609.686 30
12610.220 30
12610.753 26
12611.287 30
12611.821 13
12612.354 18
12612.888 13
12613.422 27
12613.955 18
12614.489 24
12615.023 24
12615.556 17
12616.090 16
12616.624 23
12617.158 25
12617.691 22
12618.225 22
12618.759 21
12619.293 28
12619.826 25
12620.360 16
12620.894 28
12621.428 22
12621.962 23
12622.496 41
12623.029 36
12623.563 26
12624.097 33
12624.631 28
12625.165 22
12625.699 22
12626.233 30
12626.767 35
12627.301 29
12627.835 29
12628.369 27
12628.903 11
12629.437 14
12629.971 14
12630.505 32
12631.039 33
12631.573 35
12632.107 36
12632.641 33
12633.175 18
12633.709 16
12634.243 14
12634.777 26
12635.311 28
12635.846 19
12636.380 21
12636.914 27
12637.448 23
12637.982 27
12638.516 17
12639.051 20
12639.585 32
12640.119 25
12640.653 14
12641.187 25
12641.722 23
12642.256 20
12642.790 17
12643.325 15
12643.859 16
12644.393 17
12644.928 11
12645.462 19
12645.996 17
12646.531 15
12647.065 11
12647.599 12
12648.134 15
12648.668 21
12649.203 27
12649.737 23
12650.271 16
12650.806 20
12651.340 24
12651.875 12
12652.409 10
12652.944 6
12653.478 20
12654.013 22
12654.547 19
12655.082 13
12655.616 14
12656.151 18
12656.686 11
12657.220 9
12657.755 17
12658.289 20
12658.824 24
12659.359 13
12659.893 9
12660.428 10
12660.963 10
12661.497 15
12662.032 14
12662.567 23
12663.101 22
12663.636 22
12664.171 25
12664.705 21
12665.240 19
12665.775 20
12666.310 19
12666.845 17
12667.379 32
12667.914 27
12668.449 17
12668.984 19
12669.519 20
12670.054 10
12670.588 4
12671.123 12
12671.658 13
12672.193 24
12672.728 24
12673.263 24
12673.798 24
12674.333 19
12674.868 22
12675.403 15
12675.938 10
12676.473 17
12677.008 24
12677.543 24
12678.078 15
12678.613 8
12679.148 16
12679.683 19
12680.218 13
12680.753 13
12681.288 19
12681.823 22
12682.358 17
12682.893 16
12683.429 28
12683.964 28
12684.499 20
12685.034 25
12685.569 24
12686.104 15
12686.640 10
12687.175 13
12687.710 13
12688.245 17
12688.781 12
12689.316 5
12689.851 9
12690.386 14
12690.922 14
12691.457 6
12691.992 17
12692.528 16
12693.063 14
12693.598 10
12694.134 7
12694.669 6
12695.204 27
12695.740 16
12696.275 9
12696.811 11
12697.346 13
12697.882 19
12698.417 21
12698.952 26
12699.488 14
12700.023 13
12700.559 13
12701.094 14
12701.630 8
12702.166 9
12702.701 24
12703.237 18
12703.772 13
12704.308 15
12704.843 15
12705.379 17
12705.915 8
12706.450 12
12706.986 21
12707.521 16
12708.057 13
12708.593 9
12709.128 11
12709.664 15
12710.200 12
12710.736 14
12711.271 15
12711.807 9
12712.343 13
12712.879 11
12713.414 10
12713.950 15
12714.486 13
12715.022 21
12715.558 16
12716.093 16
12716.629 14
12717.165 11
12717.701 13
12718.237 11
12718.773 21
12719.309 22
12719.844 19
12720.380 15
12720.916 12
12721.452 12
12721.988 13
12722.524 9
12723.060 4
12723.596 7
12724.132 9
12724.668 19
12725.204 16
12725.740 9
12726.276 19
12726.812 24
12727.348 16
12727.884 13
12728.420 15
12728.957 19
12729.493 10
12730.029 5
12730.565 14
12731.101 15
12731.637 12
12732.173 12
12732.710 33
12733.246 26
12733.782 21
12734.318 13
12734.854 11
12735.391 14
12735.927 14
12736.463 16
12736.999 24
12737.536 28
12738.072 27
12738.608 17
12739.145 20
12739.681 17
12740.217 20
12740.754 9
12741.290 9
12741.826 11
12742.363 7
12742.899 8
12743.435 11
12743.972 13
12744.508 16
12745.045 25
12745.581 18
12746.118 12
12746.654 3
12747.191 7
12747.727 15
12748.264 12
12748.800 8
12749.337 8
12749.873 5
12750.410 5
12750.946 19
12751.483 20
12752.019 10
12752.556 8
12753.093 13
12753.629 9
12754.166 11
12754.703 4
12755.239 11
12755.776 14
12756.313 18
12756.849 21
12757.386 17
12757.923 26
12758.459 34
12758.996 20
12759.533 22
12760.070 23
12760.606 23
12761.143 14
12761.680 17
12762.217 13
12762.753 9
12763.290 11
12763.827 25
12764.364 22
12764.901 22
12765.438 20
12765.975 24
12766.511 32
12767.048 27
12767.585 25
12768.122 24
12768.659 18
12769.196 14
12769.733 16
12770.270 16
12770.807 14
12771.344 17
12771.881 13
12772.418 19
12772.955 21
12773.492 26
12774.029 11
12774.566 12
12775.103 15
12775.640 10
12776.177 14
12776.714 15
12777.252 19
12777.789 15
12778.326 14
12778.863 12
12779.400 24
12779.937 17
12780.474 14
12781.012 18
12781.549 16
12782.086 16
12782.623 15
12783.161 9
12783.698 11
12784.235 12
12784.772 15
12785.310 18
12785.847 22
12786.384 22
12786.922 28
12787.459 24
12787.996 14
12788.534 25
12789.071 17
12789.608 28
12790.146 29
12790.683 24
12791.220 12
12791.758 15
12792.295 16
12792.833 24
12793.370 19
12793.908 23
12794.445 24
12794.983 40
12795.520 38
12796.058 22
12796.595 29
12797.133 22
12797.670 12
12798.208 10
12798.745 18
12799.283 39
12799.821 26
12800.358 14
12800.896 10
12801.433 5
12801.971 20
12802.509 20
12803.046 15
12803.584 15
12804.122 9
12804.659 7
12805.197 15
12805.735 14
12806.272 18
12806.810 12
12807.348 16
12807.886 16
12808.423 10
12808.961 8
12809.499 11
12810.037 17
12810.575 19
12811.112 27
12811.650 17
12812.188 16
12812.726 25
12813.264 11
12813.802 13
12814.340 9
12814.878 10
12815.415 13
12815.953 21
12816.491 20
12817.029 30
12817.567 27
12818.105 39
12818.643 39
12819.181 30
12819.719 28
12820.257 31
12820.795 17
12821.333 10
12821.871 12
12822.409 17
12822.947 10
12823.486 20
12824.024 21
12824.562 20
12825.100 22
12825.638 15
12826.176 10
12826.714 16
12827.252 18
12827.791 14
12828.329 18
12828.867 17
12829.405 15
12829.943 11
12830.482 10
12831.020 20
12831.558 29
12832.096 17
12832.635 27
12833.173 15
12833.711 14
12834.250 9
12834.788 12
12835.326 34
12835.865 25
12836.403 21
12836.941 12
12837.480 7
12838.018 17
12838.557 21
12839.095 15
12839.633 22
12840.172 14
12840.710 11
12841.249 15
12841.787 8
12842.326 15
12842.864 8
12843.403 6
12843.941 14
12844.480 7
12845.018 10
12845.557 15
12846.095 11
12846.634 19
12847.172 19
12847.711 19
12848.250 10
12848.788 3
12849.327 3
12849.866 11
12850.404 25
12850.943 28
12851.482 22
12852.020 20
12852.559 23
12853.098 24
12853.636 15
12854.175 8
12854.714 13
12855.253 22
12855.791 21
12856.330 14
12856.869 13
12857.408 13
12857.946 17
12858.485 8
12859.024 12
12859.563 20
12860.102 15
12860.641 13
12861.180 15
12861.718 22
12862.257 21
12862.796 18
12863.335 11
12863.874 13
12864.413 20
12864.952 14
12865.491 11
12866.030 16
12866.569 13
12867.108 19
12867.647 24
12868.186 21
12868.725 15
12869.264 12
12869.803 10
12870.342 9
12870.881 12
12871.420 17
12871.959 14
12872.499 11
12873.038 13
12873.577 12
12874.116 15
12874.655 14
12875.194 19
12875.733 16
12876.273 19
12876.812 14
12877.351 3
12877.890 8
12878.429 7
12878.969 7
12879.508 8
12880.047 13
12880.587 11
12881.126 13
12881.665 20
12882.204 23
12882.744 16
12883.283 17
12883.822 10
12884.362 7
12884.901 14
12885.441 14
12885.980 17
12886.519 18
12887.059 17
12887.598 24
12888.138 21
12888.677 16
12889.217 6
12889.756 7
12890.296 12
12890.835 25
12891.375 20
12891.914 16
12892.454 15
12892.993 13
12893.533 20
12894.072 16
12894.612 9
12895.151 7
12895.691 12
12896.231 20
12896.770 24
12897.310 18
12897.849 16
12898.389 6
12898.929 13
12899.468 19
12900.008 11
12900.548 6
12901.088 7
12901.627 10
12902.167 9
12902.707 16
12903.247 9
12903.786 8
12904.326 10
12904.866 11
12905.406 6
12905.945 9
12906.485 14
12907.025 14
12907.565 20
12908.105 25
12908.645 23
12909.185 27
12909.724 23
12910.264 15
12910.804 35
12911.344 35
12911.884 27
12912.424 28
12912.964 18
12913.504 8
12914.044 10
12914.584 10
12915.124 11
12915.664 14
12916.204 9
12916.744 15
12917.284 21
12917.824 18
12918.364 11
12918.904 12
12919.444 10
12919.985 16
12920.525 10
12921.065 10
12921.605 11
12922.145 21
12922.685 18
12923.225 13
12923.766 5
12924.306 13
12924.846 18
12925.386 9
12925.926 8
12926.467 7
12927.007 35
12927.547 27
12928.087 15
12928.628 17
12929.168 16
12929.708 14
12930.249 11
12930.789 16
12931.329 11
12931.870 16
12932.410 24
12932.950 18
12933.491 28
12934.031 19
12934.572 8
12935.112 8
12935.653 11
12936.193 14
12936.733 13
12937.274 19
12937.814 21
12938.355 11
12938.895 11
12939.436 13
12939.976 18
12940.517 15
12941.057 10
12941.598 13
12942.139 8
12942.679 17
12943.220 16
12943.760 14
12944.301 20
12944.842 22
12945.382 19
12945.923 14
12946.464 11
12947.004 22
12947.545 18
12948.086 19
12948.626 18
12949.167 13
12949.708 9
12950.248 11
12950.789 25
12951.330 11
12951.871 9
12952.412 4
12952.952 5
12953.493 10
12954.034 9
12954.575 13
12955.116 21
12955.656 42
12956.197 28
12956.738 22
12957.279 19
12957.820 29
12958.361 19
12958.902 14
12959.443 9
12959.984 7
12960.525 6
12961.066 12
12961.607 15
12962.148 9
12962.689 13
12963.230 18
12963.771 21
12964.312 15
12964.853 11
12965.394 8
12965.935 4
12966.476 6
12967.017 11
12967.558 12
12968.099 13
12968.640 15
12969.181 14
12969.723 10
12970.264 19
12970.805 25
12971.346 24
12971.887 21
12972.428 21
12972.970 16
12973.511 14
12974.052 13
12974.593 8
12975.135 9
12975.676 4
12976.217 2
12976.758 3
12977.300 10
12977.841 7
12978.382 14
12978.924 10
12979.465 11
12980.006 16
12980.548 5
12981.089 2
12981.631 10
12982.172 27
12982.713 38
12983.255 19
12983.796 12
12984.338 8
12984.879 7
12985.421 8
12985.962 12
12986.504 13
12987.045 10
12987.587 8
12988.128 12
12988.670 6
12989.211 7
12989.753 5
12990.294 7
12990.836 10
12991.378 16
12991.919 17
12992.461 14
12993.002 18
12993.544 15
12994.086 6
12994.627 7
12995.169 4
12995.711 11
12996.252 7
12996.794 10
12997.336 20
12997.878 21
12998.419 9
12998.961 10
12999.503 9
13000.045 12
13000.586 9
13001.128 12
13001.670 14
13002.212 13
13002.754 20
13003.296 19
13003.837 7
13004.379 11
13004.921 19
13005.463 17
13006.005 12
13006.547 12
13007.089 14
13007.631 19
13008.173 14
13008.715 8
13009.257 8
13009.799 6
13010.341 13
13010.883 18
13011.425 12
13011.967 10
13012.509 7
13013.051 9
13013.593 9
13014.135 7
13014.677 10
13015.219 10
13015.761 8
13016.303 12
13016.845 6
13017.387 13
13017.930 11
13018.472 18
13019.014 20
13019.556 21
13020.098 10
13020.640 6
13021.183 6
13021.725 16
13022.267 10
13022.809 6
13023.352 20
13023.894 15
13024.436 5
13024.979 12
13025.521 9
13026.063 7
13026.605 12
13027.148 7
13027.690 9
13028.233 8
13028.775 5
13029.317 7
13029.860 10
13030.402 7
13030.945 9
13031.487 5
13032.029 9
13032.572 16
13033.114 11
13033.657 10
13034.199 9
13034.742 10
13035.284 18
13035.827 21
13036.369 11
13036.912 16
13037.454 17
13037.997 11
13038.540 7
13039.082 7
13039.625 3
13040.167 8
13040.710 6
13041.253 3
13041.795 6
13042.338 9
13042.881 10
13043.423 10
13043.966 8
13044.509 17
13045.051 20
13045.594 20
13046.137 16
13046.680 15
13047.222 6
13047.765 4
13048.308 8
13048.851 16
13049.393 25
13049.936 11
13050.479 9
13051.022 10
13051.565 12
13052.108 5
13052.651 14
13053.193 12
13053.736 18
13054.279 12
13054.822 10
13055.365 5
13055.908 5
13056.451 13
13056.994 10
13057.537 11
13058.080 7
13058.623 19
13059.166 14
13059.709 11
13060.252 15
13060.795 9
13061.338 10
13061.881 11
13062.424 12
13062.967 14
13063.510 8
13064.053 12
13064.597 17
13065.140 13
13065.683 10
13066.226 8
13066.769 5
13067.312 14
13067.856 21
13068.399 12
13068.942 7
13069.485 10
13070.028 15
13070.572 10
13071.115 13
13071.658 13
13072.201 10
13072.745 3
13073.288 10
13073.831 5
13074.375 4
13074.918 14
13075.461 18
13076.005 16
13076.548 17
13077.091 11
13077.635 8
13078.178 1
13078.722 2
13079.265 5
13079.809 7
13080.352 11
13080.895 8
13081.439 4
13081.982 15
13082.526 3
13083.069 7
13083.613 8
13084.156 13
13084.700 9
13085.243 9
13085.787 7
13086.331 17
13086.874 17
13087.418 10
13087.961 7
13088.505 13
13089.049 9
13089.592 2
13090.136 20
13090.680 19
13091.223 20
13091.767 11
13092.311 7
13092.854 4
13093.398 8
13093.942 8
13094.486 7
13095.029 19
13095.573 16
13096.117 8
13096.661 7
13097.204 8
13097.748 13
13098.292 10
13098.836 8
13099.380 12
13099.924 13
13100.467 19
13101.011 23
13101.555 20
13102.099 16
13102.643 27
13103.187 13
13103.731 13
13104.275 19
13104.819 15
13105.363 19
13105.907 21
13106.451 19
13106.995 21
13107.539 14
13108.083 8
13108.627 15
13109.171 10
13109.715 9
13110.259 6
13110.803 10
13111.347 4
13111.891 9
13112.435 10
13112.979 5
13113.524 8
13114.068 21
13114.612 22
13115.156 25
13115.700 23
13116.244 12
13116.789 12
13117.333 7
13117.877 21
13118.421 15
13118.966 11
13119.510 11
13120.054 7
13120.598 8
13121.143 14
13121.687 16
13122.231 20
13122.776 10
13123.320 4
13123.864 11
13124.409 7
13124.953 18
13125.497 15
13126.042 14
13126.586 9
13127.131 19
13127.675 13
13128.219 12
13128.764 12
13129.308 3
13129.853 12
13130.397 12
13130.942 7
13131.486 6
13132.031 8
13132.575 13
13133.120 8
13133.665 15
13134.209 13
13134.754 7
13135.298 9
13135.843 5
13136.387 16
13136.932 11
13137.477 13
13138.021 17
13138.566 19
13139.111 15
13139.655 18
13140.200 39
13140.745 30
13141.289 20
13141.834 14
13142.379 19
13142.924 37
13143.468 20
13144.013 9
13144.558 7
13145.103 3
13145.648 6
13146.192 7
13146.737 4
13147.282 13
13147.827 10
13148.372 10
13148.917 7
13149.461 6
13150.006 9
13150.551 3
13151.096 7
13151.641 8
13152.186 7
13152.731 9
13153.276 13
13153.821 11
13154.366 7
13154.911 5
13155.456 9
13156.001 21
13156.546 12
13157.091 10
13157.636 17
13158.181 6
13158.726 5
13159.271 14
13159.816 5
13160.361 11
13160.907 10
13161.452 15
13161.997 17
13162.542 12
13163.087 10
13163.632 9
13164.178 11
13164.723 6
13165.268 20
13165.813 22
13166.358 14
13166.904 10
13167.449 14
13167.994 8
13168.539 11
13169.085 21
13169.630 14
13170.175 19
13170.721 9
13171.266 10
13171.811 9
13172.357 10
13172.902 7
13173.447 7
13173.993 15
13174.538 15
13175.084 12
13175.629 15
13176.174 14
13176.720 16
13177.265 8
13177.811 10
13178.356 9
13178.902 8
13179.447 7
13179.993 4
13180.538 12
13181.084 26
13181.629 14
13182.175 11
13182.721 11
13183.266 10
13183.812 13
13184.357 12
13184.903 11
13185.449 7
13185.994 6
13186.540 8
13187.086 15
13187.631 9
13188.177 7
13188.723 10
13189.268 5
13189.814 4
13190.360 18
13190.905 18
13191.451 18
13191.997 15
13192.543 30
13193.089 25
13193.634 10
13194.180 28
13194.726 37
13195.272 38
13195.818 19
13196.363 6
13196.909 8
13197.455 21
13198.001 14
13198.547 2
13199.093 5
13199.639 10
13200.185 6
13200.731 3
13201.277 10
13201.823 13
13202.369 20
13202.915 14
13203.461 7
13204.007 10
13204.553 6
13205.099 4
13205.645 3
13206.191 5
13206.737 14
13207.283 13
13207.829 7
13208.375 29
13208.921 29
13209.467 15
13210.013 20
13210.560 25
13211.106 9
13211.652 11
13212.198 16
13212.744 7
13213.290 4
13213.837 3
13214.383 4
13214.929 10
13215.475 16
13216.022 20
13216.568 10
13217.114 2
13217.660 18
13218.207 30
13218.753 21
13219.299 15
13219.846 13
13220.392 8
13220.938 6
13221.485 23
13222.031 22
13222.578 18
13223.124 14
13223.670 7
13224.217 11
13224.763 7
13225.310 12
13225.856 11
13226.403 11
13226.949 34
13227.496 26
13228.042 13
13228.589 14
13229.135 12
13229.682 14
13230.228 13
13230.775 11
13231.321 9
13231.868 6
13232.415 12
13232.961 9
13233.508 5
13234.054 5
13234.601 8
13235.148 9
13235.694 9
13236.241 8
13236.788 12
13237.335 9
13237.881 5
13238.428 4
13238.975 7
13239.521 12
13240.068 9
13240.615 1
13241.162 13
13241.708 13
13242.255 11
13242.802 3
13243.349 13
13243.896 15
13244.443 11
13244.989 11
13245.536 7
13246.083 8
13246.630 11
13247.177 16
13247.724 12
13248.271 15
13248.818 15
13249.365 17
13249.912 12
13250.459 6
13251.006 12
13251.553 16
13252.100 12
13252.647 11
13253.194 6
13253.741 4
13254.288 8
13254.835 2
13255.382 6
13255.929 4
13256.476 3
13257.023 8
13257.570 7
13258.117 10
13258.665 8
13259.212 10
13259.759 7
13260.306 9
13260.853 4
13261.400 0
13261.948 9
13262.495 12
13263.042 12
13263.589 23
13264.137 23
13264.684 13
13265.231 25
13265.778 21
13266.326 13
13266.873 14
13267.420 12
13267.968 8
13268.515 3
13269.062 4
13269.610 6
13270.157 15
13270.704 14
13271.252 13
13271.799 8
13272.347 3
13272.894 5
13273.442 9
13273.989 5
13274.536 14
13275.084 17
13275.631 15
13276.179 10
13276.726 8
13277.274 13
13277.822 18
13278.369 19
13278.917 14
13279.464 13
13280.012 14
13280.559 9
13281.107 5
13281.655 5
13282.202 9
13282.750 11
13283.297 13
13283.845 8
13284.393 8
13284.940 8
13285.488 13
13286.036 9
13286.584 5
13287.131 6
13287.679 4
13288.227 4
13288.775 6
13289.322 9
13289.870 5
13290.418 4
13290.966 7
13291.514 17
13292.061 24
13292.609 22
13293.157 20
13293.705 14
13294.253 6
13294.801 12
13295.349 9
13295.896 3
13296.444 3
13296.992 2
13297.540 7
13298.088 15
13298.636 19
13299.184 18
13299.732 12
13300.280 7
13300.828 7
13301.376 9
13301.924 10
13302.472 7
13303.020 3
13303.568 5
13304.116 2
13304.664 6
13305.213 4
13305.761 3
13306.309 14
13306.857 9
13307.405 6
13307.953 7
13308.501 15
13309.050 12
13309.598 13
13310.146 9
13310.694 9
13311.242 8
13311.791 6
13312.339 5
13312.887 12
13313.435 12
13313.984 18
13314.532 8
13315.080 10
13315.629 15
13316.177 10
13316.725 10
13317.274 10
13317.822 10
13318.370 18
13318.919 5
13319.467 22
13320.016 16
13320.564 22
13321.112 23
13321.661 14
13322.209 22
13322.758 24
13323.306 19
13323.855 14
13324.403 13
13324.952 14
13325.500 9
13326.049 1
13326.597 9
13327.146 12
13327.694 19
13328.243 26
13328.791 20
13329.340 9
13329.889 18
13330.437 17
13330.986 13
13331.535 5
13332.083 1
13332.632 4
13333.181 13
13333.729 15
13334.278 13
13334.827 8
13335.375 10
13335.924 7
13336.473 9
13337.022 6
13337.570 11
13338.119 5
13338.668 0
13339.217 11
13339.766 15
13340.314 13
13340.863 4
13341.412 5
13341.961 7
13342.510 6
13343.059 9
13343.608 4
13344.156 6
13344.705 9
13345.254 12
13345.803 16
13346.352 9
13346.901 8
13347.450 7
13347.999 7
13348.548 5
13349.097 2
13349.646 2
13350.195 10
13350.744 13
13351.293 9
13351.842 13
13352.391 8
13352.940 18
13353.489 13
13354.039 11
13354.588 8
13355.137 4
13355.686 8
13356.235 16
13356.784 24
13357.333 13
13357.883 7
13358.432 8
13358.981 5
13359.530 13
13360.079 17
13360.629 17
13361.178 23
13361.727 16
13362.276 5
13362.826 4
13363.375 2
13363.924 2
13364.474 7
13365.023 15
13365.572 18
13366.122 8
13366.671 10
13367.220 16
13367.770 15
13368.319 11
13368.869 9
13369.418 12
13369.967 10
13370.517 9
13371.066 7
13371.616 9
13372.165 12
13372.715 14
13373.264 9
13373.814 9
13374.363 8
13374.913 9
13375.462 20
13376.012 18
13376.561 11
13377.111 10
13377.661 6
13378.210 3
13378.760 1
13379.309 10
13379.859 12
13380.409 8
13380.958 4
13381.508 5
13382.058 9
13382.607 6
13383.157 2
13383.707 12
13384.257 17
13384.806 12
13385.356 6
13385.906 8
13386.456 7
13387.005 1
13387.555 2
13388.105 6
13388.655 3
13389.205 3
13389.754 4
13390.304 4
13390.854 3
13391.404 1
13391.954 1
13392.504 4
13393.054 4
13393.604 13
13394.154 14
13394.703 17
13395.253 7
13395.803 4
13396.353 8
13396.903 2
13397.453 2
13398.003 4
13398.553 1
13399.103 2
13399.653 8
13400.203 13
13400.754 12
13401.304 23
13401.854 19
13402.404 7
13402.954 9
13403.504 7
13404.054 19
13404.604 33
13405.154 34
13405.705 21
13406.255 11
13406.805 7
13407.355 11
13407.905 16
13408.456 12
13409.006 8
13409.556 3
13410.106 5
13410.657 8
13411.207 12
13411.757 12
13412.307 16
13412.858 13
13413.408 10
13413.958 9
13414.509 6
13415.059 0
13415.610 5
13416.160 6
13416.710 12
13417.261 13
13417.811 11
13418.362 9
13418.912 9
13419.462 3
13420.013 6
13420.563 13
13421.114 10
13421.664 9
13422.215 14
13422.765 14
13423.316 18
13423.866 19
13424.417 13
13424.967 11
13425.518 14
13426.069 19
13426.619 30
13427.170 31
13427.720 14
13428.271 12
13428.822 9
13429.372 6
13429.923 9
13430.474 5
13431.024 7
13431.575 11
13432.126 8
13432.677 7
13433.227 2
13433.778 1
13434.329 11
13434.879 13
13435.430 5
13435.981 2
13436.532 7
13437.083 10
13437.633 10
13438.184 3
13438.735 7
13439.286 5
13439.837 3
13440.388 9
13440.939 8
13441.490 6
13442.040 10
13442.591 8
13443.142 13
13443.693 11
13444.244 4
13444.795 9
13445.346 19
13445.897 12
13446.448 10
13446.999 6
13447.550 4
13448.101 10
13448.652 5
13449.203 5
13449.754 8
13450.305 8
13450.857 14
13451.408 16
13451.959 9
13452.510 3
13453.061 14
13453.612 9
13454.163 15
13454.714 8
13455.266 7
13455.817 6
13456.368 6
13456.919 6
13457.470 9
13458.022 13
13458.573 13
13459.124 14
13459.675 9
13460.227 5
13460.778 5
13461.329 9
13461.881 9
13462.432 7
13462.983 6
13463.535 5
13464.086 8
13464.637 9
13465.189 9
13465.740 3
13466.292 4
13466.843 3
13467.394 6
13467.946 9
13468.497 9
13469.049 15
13469.600 14
13470.152 7
13470.703 9
13471.255 14
13471.806 23
13472.358 13
13472.909 7
13473.461 18
13474.012 17
13474.564 17
13475.116 14
13475.667 21
13476.219 14
13476.770 12
13477.322 5
13477.874 9
13478.425 3
13478.977 5
13479.529 7
13480.080 4
13480.632 9
13481.184 9
13481.736 9
13482.287 11
13482.839 12
13483.391 14
13483.943 11
13484.494 10
13485.046 4
13485.598 9
13486.150 7
13486.702 21
13487.253 11
13487.805 9
13488.357 10
13488.909 8
13489.461 21
13490.013 17
13490.565 17
13491.117 7
13491.668 25
13492.220 32
13492.772 16
13493.324 16
13493.876 11
13494.428 18
13494.980 18
13495.532 10
13496.084 6
13496.636 11
13497.188 20
13497.740 16
13498.292 10
13498.845 6
13499.397 3
13499.949 4
13500.501 2
13501.053 3
13501.605 5
13502.157 5
13502.709 8
13503.262 4
13503.814 11
13504.366 15
13504.918 7
13505.470 1
13506.023 6
13506.575 8
13507.127 21
13507.679 12
13508.232 12
13508.784 9
13509.336 7
13509.888 4
13510.441 7
13510.993 11
13511.545 8
13512.098 14
13512.650 5
13513.202 5
13513.755 5
13514.307 2
13514.860 6
13515.412 4
13515.964 8
13516.517 13
13517.069 15
13517.622 11
13518.174 6
13518.727 2
13519.279 9
13519.832 19
13520.384 13
13520.937 13
13521.489 6
13522.042 9
13522.594 14
13523.147 8
13523.699 11
13524.252 7
13524.805 12
13525.357 12
13525.910 14
13526.463 13
13527.015 4
13527.568 8
13528.121 5
13528.673 12
13529.226 23
13529.779 6
13530.331 5
13530.884 9
13531.437 9
13531.990 12
13532.542 14
13533.095 10
13533.648 19
13534.201 15
13534.753 13
13535.306 8
13535.859 10
13536.412 10
13536.965 10
13537.518 5
13538.071 7
13538.623 3
13539.176 4
13539.729 15
13540.282 4
13540.835 9
13541.388 8
13541.941 4
13542.494 8
13543.047 8
13543.600 11
13544.153 6
13544.706 9
13545.259 11
13545.812 3
13546.365 7
13546.918 17
13547.471 14
13548.024 6
13548.577 7
13549.130 13
13549.683 7
13550.237 3
13550.790 4
13551.343 4
13551.896 12
13552.449 7
13553.002 8
13553.556 4
13554.109 4
13554.662 3
13555.215 5
13555.768 3
13556.322 3
13556.875 3
13557.428 3
13557.982 7
13558.535 2
13559.088 2
13559.641 5
13560.195 5
13560.748 3
13561.301 9
13561.855 13
13562.408 10
13562.962 17
13563.515 15
13564.068 9
13564.622 8
13565.175 9
13565.729 7
13566.282 15
13566.836 15
13567.389 6
13567.942 9
13568.496 7
13569.049 2
13569.603 7
13570.157 3
13570.710 4
13571.264 5
13571.817 4
13572.371 9
13572.924 14
13573.478 11
13574.032 7
13574.585 12
13575.139 7
13575.692 11
13576.246 8
13576.800 15
13577.353 25
13577.907 18
13578.461 20
13579.015 7
13579.568 16
13580.122 15
13580.676 5
13581.229 4
13581.783 3
13582.337 5
13582.891 7
13583.445 8
13583.998 16
13584.552 14
13585.106 13
13585.660 10
13586.214 1
13586.768 9
13587.322 10
13587.875 7
13588.429 5
13588.983 5
13589.537 3
13590.091 7
13590.645 3
13591.199 6
13591.753 6
13592.307 6
13592.861 16
13593.415 20
13593.969 15
13594.523 10
13595.077 9
13595.631 9
13596.185 8
13596.739 11
13597.293 8
13597.847 6
13598.401 4
13598.956 14
13599.510 15
13600.064 11
13600.618 9
13601.172 13
13601.726 18
13602.280 23
13602.835 12
13603.389 8
13603.943 11
13604.497 20
13605.052 20
13605.606 13
13606.160 12
13606.714 8
13607.269 8
13607.823 16
13608.377 10
13608.932 5
13609.486 5
13610.040 4
13610.595 8
13611.149 6
13611.703 4
13612.258 6
13612.812 6
13613.367 9
13613.921 12
13614.475 5
13615.030 5
13615.584 16
13616.139 14
13616.693 14
13617.248 7
13617.802 13
13618.357 23
13618.911 18
13619.466 23
13620.020 19
13620.575 11
13621.129 8
13621.684 3
13622.239 16
13622.793 20
13623.348 12
13623.902 6
13624.457 4
13625.012 7
13625.566 3
13626.121 3
13626.676 6
13627.230 11
13627.785 15
13628.340 16
13628.895 12
13629.449 4
13630.004 2
13630.559 1
13631.114 5
13631.668 8
13632.223 9
13632.778 10
13633.333 15
13633.888 10
13634.442 3
13634.997 12
13635.552 12
13636.107 14
13636.662 5
13637.217 6
13637.772 6
13638.327 8
13638.882 9
13639.436 7
13639.991 6
13640.546 6
13641.101 5
13641.656 5
13642.211 13
13642.766 13
13643.321 10
13643.876 12
13644.431 7
13644.986 9
13645.542 11
13646.097 14
13646.652 21
13647.207 11
13647.762 11
13648.317 18
13648.872 13
13649.427 15
13649.982 12
13650.538 7
13651.093 8
13651.648 24
13652.203 20
13652.758 14
13653.314 10
13653.869 8
13654.424 6
13654.979 4
13655.535 2
13656.090 9
13656.645 14
13657.201 10
13657.756 14
13658.311 8
13658.866 18
13659.422 12
13659.977 9
13660.533 6
13661.088 4
13661.643 9
13662.199 6
13662.754 12
13663.310 6
13663.865 7
13664.420 6
13664.976 8
13665.531 9
13666.087 8
13666.642 3
13667.198 8
13667.753 8
13668.309 14
13668.864 7
13669.420 14
13669.976 13
13670.531 18
13671.087 18
13671.642 14
13672.198 8
13672.754 12
13673.309 9
13673.865 7
13674.420 2
13674.976 6
13675.532 6
13676.087 11
13676.643 9
13677.199 4
13677.755 1
13678.310 3
13678.866 8
13679.422 17
13679.978 4
13680.533 5
13681.089 6
13681.645 5
13682.201 4
13682.757 4
13683.312 6
13683.868 6
13684.424 2
13684.980 5
13685.536 10
13686.092 12
13686.648 13
13687.204 11
13687.759 3
13688.315 4
13688.871 4
13689.427 9
13689.983 9
13690.539 8
13691.095 4
13691.651 10
13692.207 12
13692.763 17
13693.319 14
13693.875 7
13694.431 11
13694.987 10
13695.544 18
13696.100 14
13696.656 18
13697.212 12
13697.768 12
13698.324 10
13698.880 11
13699.436 2
13699.993 7
13700.549 21
13701.105 25
13701.661 24
13702.217 19
13702.774 13
13703.330 14
13703.886 16
13704.442 5
13704.999 4
13705.555 5
13706.111 8
13706.668 3
13707.224 5
13707.780 9
13708.336 11
13708.893 14
13709.449 16
13710.006 11
13710.562 14
13711.118 7
13711.675 10
13712.231 9
13712.788 11
13713.344 6
13713.901 14
13714.457 11
13715.013 5
13715.570 13
13716.126 9
13716.683 6
13717.239 1
13717.796 7
13718.353 15
13718.909 24
13719.466 20
13720.022 15
13720.579 15
13721.135 13
13721.692 8
13722.249 7
13722.805 11
13723.362 14
13723.919 15
13724.475 7
13725.032 2
13725.589 8
13726.145 8
13726.702 22
13727.259 20
13727.815 15
13728.372 10
13728.929 8
13729.486 5
13730.043 2
13730.599 5
13731.156 11
13731.713 15
13732.270 10
13732.827 5
13733.383 4
13733.940 4
13734.497 13
13735.054 17
13735.611 8
13736.168 7
13736.725 8
13737.282 15
13737.839 8
13738.396 12
13738.953 7
13739.510 6
13740.067 2
13740.624 4
13741.181 4
13741.738 3
13742.295 7
13742.852 7
13743.409 6
13743.966 8
13744.523 2
13745.080 2
13745.637 15
13746.194 16
13746.751 18
13747.308 12
13747.865 7
13748.423 3
13748.980 3
13749.537 3
13750.094 4
13750.651 5
13751.209 18
13751.766 20
13752.323 18
13752.880 8
13753.437 4
13753.995 2
13754.552 0
13755.109 6
13755.667 9
13756.224 11
13756.781 13
13757.339 13
13757.896 14
13758.453 15
13759.011 11
13759.568 0
13760.125 6
13760.683 19
13761.240 12
13761.798 4
13762.355 2
13762.913 8
13763.470 7
13764.027 3
13764.585 5
13765.142 7
13765.700 15
13766.257 11
13766.815 14
13767.373 16
13767.930 18
13768.488 11
13769.045 14
13769.603 10
13770.160 8
13770.718 5
13771.276 9
13771.833 8
13772.391 12
13772.948 8
13773.506 1
13774.064 2
13774.622 3
13775.179 6
13775.737 7
13776.295 6
13776.852 6
13777.410 4
13777.968 11
13778.526 11
13779.083 3
13779.641 2
13780.199 6
13780.757 8
13781.315 5
13781.872 1
13782.430 1
13782.988 5
13783.546 2
13784.104 8
13784.662 10
13785.220 15
13785.778 13
13786.335 10
13786.893 4
13787.451 5
13788.009 12
13788.567 11
13789.125 2
13789.683 3
13790.241 3
13790.799 6
13791.357 7
13791.915 8
13792.473 2
13793.031 24
13793.589 19
13794.148 9
13794.706 8
13795.264 11
13795.822 12
13796.380 3
13796.938 7
13797.496 2
13798.054 2
13798.613 3
13799.171 4
13799.729 8
13800.287 9
13800.845 12
13801.404 14
13801.962 12
13802.520 15
13803.078 14
13803.637 11
13804.195 8
13804.753 15
13805.311 12
13805.870 9
13806.428 5
13806.986 7
13807.545 4
13808.103 10
13808.662 12
13809.220 10
13809.778 7
13810.337 10
13810.895 11
13811.454 11
13812.012 13
13812.570 10
13813.129 15
13813.687 16
13814.246 15
13814.804 12
13815.363 11
13815.921 12
13816.480 7
13817.038 4
13817.597 13
13818.156 15
13818.714 14
13819.273 5
13819.831 5
13820.390 5
13820.949 8
13821.507 13
13822.066 12
13822.624 13
13823.183 7
13823.742 6
13824.301 7
13824.859 7
13825.418 8
13825.977 6
13826.535 7
13827.094 4
13827.653 3
13828.212 13
13828.770 7
13829.329 7
13829.888 10
13830.447 8
13831.006 6
13831.564 5
13832.123 5
13832.682 8
13833.241 4
13833.800 4
13834.359 2
13834.918 3
13835.477 3
13836.036 4
13836.594 4
13837.153 4
13837.712 14
13838.271 13
13838.830 10
13839.389 15
13839.948 7
13840.507 5
13841.066 9
13841.625 16
13842.184 16
13842.744 5
13843.303 9
13843.862 7
13844.421 7
13844.980 16
13845.539 25
13846.098 13
13846.657 14
13847.216 10
13847.776 3
13848.335 3
13848.894 8
13849.453 16
13850.012 15
13850.572 5
13851.131 9
13851.690 8
13852.249 6
13852.809 8
13853.368 8
13853.927 7
13854.486 6
13855.046 10
13855.605 10
13856.164 9
13856.724 6
13857.283 5
13857.842 6
13858.402 5
13858.961 5
13859.521 5
13860.080 8
13860.639 8
13861.199 3
13861.758 4
13862.318 10
13862.877 10
13863.437 12
13863.996 9
13864.556 3
13865.115 6
13865.675 8
13866.234 9
13866.794 3
13867.353 6
13867.913 6
13868.473 16
13869.032 14
13869.592 12
13870.151 15
13870.711 9
13871.271 12
13871.830 12
13872.390 11
13872.950 1
13873.509 5
13874.069 2
13874.629 1
13875.188 6
13875.748 8
13876.308 3
13876.868 5
13877.427 3
13877.987 12
13878.547 14
13879.107 11
13879.666 11
13880.226 13
13880.786 11
13881.346 8
13881.906 6
13882.466 3
13883.026 0
13883.585 4
13884.145 10
13884.705 4
13885.265 4
13885.825 5
13886.385 15
13886.945 10
13887.505 3
13888.065 6
13888.625 5
13889.185 3
13889.745 2
13890.305 2
13890.865 2
13891.425 5
13891.985 11
13892.545 12
13893.105 13
13893.665 4
13894.225 4
13894.785 6
13895.346 2
13895.906 8
13896.466 8
13897.026 8
13897.586 7
13898.146 6
13898.707 5
13899.267 2
13899.827 2
13900.387 1
13900.947 3
13901.508 15
13902.068 21
13902.628 10
13903.188 10
13903.749 7
13904.309 12
13904.869 13
13905.430 12
13905.990 9
13906.550 7
13907.111 9
13907.671 8
13908.232 9
13908.792 9
13909.352 8
13909.913 6
13910.473 3
13911.034 9
13911.594 12
13912.155 14
13912.715 10
13913.275 8
13913.836 12
13914.396 6
13914.957 3
13915.518 7
13916.078 13
13916.639 8
13917.199 7
13917.760 5
13918.320 10
13918.881 9
13919.442 14
13920.002 10
13920.563 13
13921.123 19
13921.684 16
13922.245 13
13922.805 12
13923.366 12
13923.927 19
13924.487 13
13925.048 11
13925.609 7
13926.170 9
13926.730 9
13927.291 3
13927.852 6
13928.413 3
13928.974 6
13929.534 10
13930.095 14
13930.656 9
13931.217 6
13931.778 9
13932.339 6
13932.899 7
13933.460 9
13934.021 8
13934.582 9
13935.143 3
13935.704 10
13936.265 6
13936.826 5
13937.387 9
13937.948 7
13938.509 12
13939.070 7
13939.631 8
13940.192 6
13940.753 11
13941.314 7
13941.875 5
13942.436 5
13942.997 7
13943.558 6
13944.119 4
13944.681 11
13945.242 4
13945.803 6
13946.364 15
13946.925 12
13947.486 10
13948.047 8
13948.609 1
13949.170 3
13949.731 3
13950.292 8
13950.854 7
13951.415 10
13951.976 8
13952.537 6
13953.099 7
13953.660 5
13954.221 4
13954.783 5
13955.344 2
13955.905 7
13956.467 5
13957.028 3
13957.589 6
13958.151 10
13958.712 6
13959.273 3
13959.835 3
13960.396 3
13960.958 6
13961.519 7
13962.081 9
13962.642 3
13963.204 7
13963.765 5
13964.327 11
13964.888 9
13965.450 6
13966.011 3
13966.573 10
13967.134 5
13967.696 0
13968.258 2
13968.819 11
13969.381 7
13969.942 25
13970.504 30
13971.066 16
13971.627 19
13972.189 13
13972.751 12
13973.312 8
13973.874 5
13974.436 9
13974.997 10
13975.559 12
13976.121 11
13976.683 7
13977.244 11
13977.806 12
13978.368 15
13978.930 9
13979.492 3
13980.054 7
13980.615 9
13981.177 8
13981.739 15
13982.301 14
13982.863 9
13983.425 7
13983.987 11
13984.549 8
13985.110 3
13985.672 3
13986.234 15
13986.796 20
13987.358 10
13987.920 7
13988.482 9
13989.044 13
13989.606 19
13990.168 10
13990.730 5
13991.292 12
13991.854 3
13992.417 3
13992.979 6
13993.541 6
13994.103 7
13994.665 9
13995.227 10
13995.789 7
13996.351 6
13996.914 6
13997.476 5
13998.038 1
13998.600 8
13999.162 8
13999.725 7
14000.287 8
14000.849 8
14001.411 12
14001.974 7
14002.536 10
14003.098 14
14003.660 10
14004.223 7
14004.785 7
14005.347 3
14005.910 15
14006.472 8
14007.034 9
14007.597 6
14008.159 5
14008.722 6
14009.284 10
14009.846 5
14010.409 7
14010.971 6
14011.534 4
14012.096 5
14012.659 6
14013.221 8
14013.784 6
14014.346 3
14014.909 4
14015.471 7
14016.034 9
14016.596 7
14017.159 8
14017.722 15
14018.284 7
14018.847 5
14019.409 9
14019.972 10
14020.535 6
14021.097 12
14021.660 5
14022.223 1
14022.785 2
14023.348 5
14023.911 1
14024.473 0
14025.036 1
14025.599 3
14026.162 2
14026.724 7
14027.287 8
14027.850 5
14028.413 4
14028.976 5
14029.538 8
14030.101 17
14030.664 13
14031.227 6
14031.790 5
14032.353 3
14032.916 5
14033.478 10
14034.041 13
14034.604 9
14035.167 7
14035.730 3
14036.293 9
14036.856 14
14037.419 7
14037.982 15
14038.545 11
14039.108 10
14039.671 11
14040.234 5
14040.797 1
14041.360 3
14041.923 5
14042.486 9
14043.049 6
14043.613 8
14044.176 6
14044.739 5
14045.302 3
14045.865 10
14046.428 11
14046.991 11
14047.555 7
14048.118 6
14048.681 4
14049.244 4
14049.807 2
14050.371 6
14050.934 7
14051.497 7
14052.060 9
14052.624 8
14053.187 10
14053.750 11
14054.314 17
14054.877 7
14055.440 12
14056.004 10
14056.567 5
14057.130 7
14057.694 2
14058.257 4
14058.821 5
14059.384 7
14059.947 27
14060.511 18
14061.074 13
14061.638 9
14062.201 2
14062.765 4
14063.328 8
14063.892 11
14064.455 7
14065.019 5
14065.582 2
14066.146 5
14066.709 10
14067.273 6
14067.837 5
14068.400 0
14068.964 9
14069.527 11
14070.091 15
14070.655 7
14071.218 7
14071.782 5
14072.346 9
14072.909 19
14073.473 18
14074.037 15
14074.601 16
14075.164 8
14075.728 13
14076.292 5
14076.856 5
14077.419 7
14077.983 11
14078.547 18
14079.111 10
14079.675 7
14080.238 6
14080.802 18
14081.366 21
14081.930 17
14082.494 19
14083.058 13
14083.622 9
14084.186 7
14084.750 8
14085.313 11
14085.877 11
14086.441 7
14087.005 6
14087.569 6
14088.133 3
14088.697 3
14089.261 10
14089.825 10
14090.389 7
14090.953 4
14091.518 10
14092.082 13
14092.646 7
14093.210 11
14093.774 6
14094.338 6
14094.902 6
14095.466 12
14096.030 9
14096.595 9
14097.159 13
14097.723 13
14098.287 12
14098.851 12
14099.416 4
14099.980 5
14100.544 10
14101.108 7
14101.673 8
14102.237 7
14102.801 11
14103.365 18
14103.930 18
14104.494 6
14105.058 3
14105.623 0
14106.187 1
14106.751 10
14107.316 4
14107.880 4
14108.445 9
14109.009 2
14109.573 5
14110.138 8
14110.702 6
14111.267 8
14111.831 10
14112.396 8
14112.960 3
14113.525 9
14114.089 4
14114.654 10
14115.218 8
14115.783 7
14116.347 8
14116.912 10
14117.477 10
14118.041 16
14118.606 10
14119.170 4
14119.735 3
14120.300 6
14120.864 6
14121.429 11
14121.994 5
14122.558 3
14123.123 5
14123.688 4
14124.252 3
14124.817 3
14125.382 9
14125.947 6
14126.511 2
14127.076 8
14127.641 13
14128.206 9
14128.771 6
14129.335 1
14129.900 2
14130.465 8
14131.030 8
14131.595 8
14132.160 8
14132.725 15
14133.289 9
14133.854 2
14134.419 13
14134.984 12
14135.549 11
14136.114 10
14136.679 4
14137.244 5
14137.809 5
14138.374 5
14138.939 4
14139.504 3
14140.069 1
14140.634 0
14141.199 0
14141.764 9
14142.329 5
14142.894 9
14143.459 15
14144.025 12
14144.590 9
14145.155 11
14145.720 9
14146.285 4
14146.850 11
14147.415 5
14147.981 5
14148.546 8
14149.111 2
14149.676 3
14150.242 2
14150.807 9
14151.372 17
14151.937 24
14152.503 16
14153.068 13
14153.633 15
14154.199 18
14154.764 10
14155.329 14
14155.895 11
14156.460 8
14157.025 13
14157.591 11
14158.156 6
14158.721 12
14159.287 8
14159.852 20
14160.418 18
14160.983 15
14161.549 10
14162.114 7
14162.680 7
14163.245 4
14163.811 4
14164.376 2
14164.942 6
14165.507 9
14166.073 6
14166.638 1
14167.204 6
14167.769 17
14168.335 16
14168.901 9
14169.466 5
14170.032 11
14170.598 11
14171.163 5
14171.729 4
14172.295 5
14172.860 3
14173.426 5
14173.992 14
14174.557 6
14175.123 1
14175.689 2
14176.255 8
14176.820 6
14177.386 11
14177.952 5
14178.518 3
14179.084 4
14179.649 9
14180.215 10
14180.781 7
14181.347 3
14181.913 4
14182.479 3
14183.045 5
14183.610 13
14184.176 11
14184.742 22
14185.308 21
14185.874 18
14186.440 20
14187.006 15
14187.572 18
14188.138 18
14188.704 15
14189.270 6
14189.836 10
14190.402 7
14190.968 2
14191.534 10
14192.100 4
14192.666 14
14193.233 12
14193.799 8
14194.365 3
14194.931 6
14195.497 11
14196.063 8
14196.629 6
14197.195 7
14197.762 4
14198.328 9
14198.894 6
14199.460 10
14200.027 13
14200.593 7
14201.159 8
14201.725 3
14202.292 6
14202.858 9
14203.424 13
14203.990 13
14204.557 10
14205.123 10
14205.689 11
14206.256 14
14206.822 11
14207.389 7
14207.955 7
14208.521 8
14209.088 4
14209.654 6
14210.221 5
14210.787 9
14211.353 15
14211.920 25
14212.486 18
14213.053 8
14213.619 10
14214.186 5
14214.752 21
14215.319 17
14215.886 16
14216.452 19
14217.019 11
14217.585 10
14218.152 11
14218.718 6
14219.285 12
14219.852 13
14220.418 9
14220.985 15
14221.552 8
14222.118 9
14222.685 11
14223.252 7
14223.818 5
14224.385 7
14224.952 6
14225.519 9
14226.085 11
14226.652 14
14227.219 8
14227.786 8
14228.352 5
14228.919 3
14229.486 1
14230.053 2
14230.620 1
14231.186 6
14231.753 9
14232.320 15
14232.887 17
14233.454 12
14234.021 7
14234.588 4
14235.155 6
14235.722 10
14236.289 8
14236.856 8
14237.423 5
14237.990 7
14238.557 6
14239.124 4
14239.691 3
14240.258 5
14240.825 4
14241.392 2
14241.959 4
14242.526 5
14243.093 0
14243.660 2
14244.227 1
14244.794 5
14245.361 8
14245.929 5
14246.496 1
14247.063 0
14247.630 1
14248.197 6
14248.764 3
14249.332 8
14249.899 8
14250.466 4
14251.033 5
14251.601 4
14252.168 6
14252.735 10
14253.302 14
14253.870 12
14254.437 11
14255.004 10
14255.572 3
14256.139 2
14256.706 4
14257.274 1
14257.841 4
14258.409 5
14258.976 11
14259.543 7
14260.111 6
14260.678 8
14261.246 4
14261.813 3
14262.381 8
14262.948 5
14263.516 8
14264.083 6
14264.651 2
14265.218 8
14265.786 9
14266.353 2
14266.921 8
14267.488 10
14268.056 4
14268.624 6
14269.191 11
14269.759 20
14270.326 12
14270.894 7
14271.462 4
14272.029 3
14272.597 5
14273.165 6
14273.732 13
14274.300 14
14274.868 9
14275.436 4
14276.003 3
14276.571 11
14277.139 9
14277.707 7
14278.274 6
14278.842 9
14279.410 5
14279.978 6
14280.546 1
14281.114 4
14281.681 11
14282.249 6
14282.817 3
14283.385 3
14283.953 7
14284.521 10
14285.089 18
14285.657 9
14286.225 5
14286.793 4
14287.361 8
14287.929 8
14288.497 9
14289.065 6
14289.633 1
14290.201 11
14290.769 7
14291.337 9
14291.905 5
14292.473 11
14293.041 5
14293.609 5
14294.177 6
14294.745 8
14295.313 7
14295.881 6
14296.450 8
14297.018 13
14297.586 9
14298.154 10
14298.722 13
14299.290 11
14299.859 13
14300.427 11
14300.995 8
14301.563 8
14302.132 1
14302.700 1
14303.268 9
14303.837 11
14304.405 12
14304.973 8
14305.541 10
14306.110 9
14306.678 8
14307.247 3
14307.815 8
14308.383 10
14308.952 6
14309.520 6
14310.089 3
14310.657 2
14311.225 1
14311.794 1
14312.362 3
14312.931 9
14313.499 5
14314.068 3
14314.636 2
14315.205 5
14315.773 5
14316.342 9
14316.910 8
14317.479 4
14318.048 3
14318.616 8
14319.185 13
14319.753 8
14320.322 4
14320.891 8
14321.459 6
14322.028 7
14322.597 2
14323.165 12
14323.734 10
14324.303 7
14324.871 3
14325.440 16
14326.009 14
14326.578 8
14327.146 9
14327.715 5
14328.284 5
14328.853 3
14329.421 7
14329.990 8
14330.559 5
14331.128 4
14331.697 11
14332.266 9
14332.835 11
14333.403 6
14333.972 2
14334.541 5
14335.110 8
14335.679 11
14336.248 8
14336.817 8
14337.386 7
14337.955 11
14338.524 7
14339.093 2
14339.662 3
14340.231 5
14340.800 4
14341.369 5
14341.938 7
14342.507 5
14343.076 6
14343.645 0
14344.214 4
14344.783 4
14345.353 6
14345.922 4
14346.491 2
14347.060 2
14347.629 12
14348.198 8
14348.767 4
14349.337 6
14349.906 5
14350.475 9
14351.044 9
14351.614 7
14352.183 6
14352.752 6
14353.321 2
14353.891 10
14354.460 15
14355.029 7
14355.599 17
14356.168 13
14356.737 12
14357.307 20
14357.876 11
14358.445 4
14359.015 9
14359.584 7
14360.154 7
14360.723 9
14361.292 13
14361.862 11
14362.431 7
14363.001 7
14363.570 1
14364.140 3
14364.709 2
14365.279 4
14365.848 7
14366.418 14
14366.987 8
14367.557 7
14368.127 12
14368.696 16
14369.266 7
14369.835 1
14370.405 6
14370.975 7
14371.544 3
14372.114 11
14372.684 7
14373.253 5
14373.823 10
14374.393 8
14374.962 12
14375.532 10
14376.102 4
14376.671 3
14377.241 2
14377.811 0
14378.381 2
14378.951 2
14379.520 2
14380.090 1
14380.660 8
14381.230 6
14381.800 4
14382.370 4
14382.939 4
14383.509 9
14384.079 7
14384.649 4
14385.219 8
14385.789 10
14386.359 12
14386.929 10
14387.499 7
14388.069 7
14388.639 3
14389.209 6
14389.779 8
14390.349 7
14390.919 3
14391.489 3
14392.059 2
14392.629 4
14393.199 4
14393.769 2
14394.339 6
14394.909 5
14395.479 4
14396.049 4
14396.620 12
14397.190 8
14397.760 6
14398.330 5
14398.900 5
14399.470 8
14400.041 3
14400.611 7
14401.181 12
14401.751 7
14402.321 7
14402.892 5
14403.462 6
14404.032 6
14404.603 7
14405.173 2
14405.743 4
14406.314 5
14406.884 3
14407.454 8
14408.025 5
14408.595 4
14409.165 7
14409.736 8
14410.306 5
14410.877 4
14411.447 3
14412.017 3
14412.588 7
14413.158 2
14413.729 2
14414.299 9
14414.870 8
14415.440 16
14416.011 11
14416.581 2
14417.152 6
14417.722 11
14418.293 11
14418.864 5
14419.434 9
14420.005 9
14420.575 6
14421.146 16
14421.717 8
14422.287 2
14422.858 5
14423.429 6
14423.999 9
14424.570 3
14425.141 2
14425.711 2
14426.282 6
14426.853 11
14427.424 7
14427.994 7
14428.565 4
14429.136 7
14429.707 6
14430.277 9
14430.848 6
14431.419 4
14431.990 1
14432.561 2
14433.132 12
14433.703 14
14434.273 12
14434.844 23
14435.415 16
14435.986 12
14436.557 11
14437.128 11
14437.699 7
14438.270 3
14438.841 12
14439.412 8
14439.983 7
14440.554 3
14441.125 13
14441.696 15
14442.267 5
14442.838 2
14443.409 5
14443.980 20
14444.551 23
14445.122 12
14445.693 10
14446.264 6
14446.836 11
14447.407 2
14447.978 4
14448.549 8
14449.120 4
14449.691 4
14450.263 7
14450.834 9
14451.405 6
14451.976 0
14452.548 1
14453.119 9
14453.690 13
14454.261 8
14454.833 9
14455.404 7
14455.975 6
14456.547 10
14457.118 12
14457.689 24
14458.261 25
14458.832 15
14459.403 11
14459.975 8
14460.546 7
14461.118 3
14461.689 2
14462.260 5
14462.832 1
14463.403 6
14463.975 9
14464.546 4
14465.118 0
14465.689 8
14466.261 7
14466.832 2
14467.404 4
14467.975 2
14468.547 14
14469.118 14
14469.690 14
14470.262 5
14470.833 1
14471.405 2
14471.976 3
14472.548 6
14473.120 5
14473.691 2
14474.263 2
14474.835 2
14475.406 0
14475.978 7
14476.550 9
14477.122 12
14477.693 8
14478.265 2
14478.837 8
14479.409 9
14479.980 2
14480.552 3
14481.124 7
14481.696 3
14482.268 6
14482.839 12
14483.411 10
14483.983 9
14484.555 14
14485.127 7
14485.699 6
14486.271 12
14486.843 8
14487.415 4
14487.987 8
14488.559 7
14489.130 7
14489.702 5
14490.274 4
14490.846 1
14491.418 1
14491.990 4
14492.562 6
14493.135 13
14493.707 10
14494.279 8
14494.851 4
14495.423 9
14495.995 5
14496.567 1
14497.139 3
14497.711 5
14498.283 11
14498.856 10
14499.428 4
14500.000 8
14500.572 5
14501.144 4
14501.717 11
14502.289 12
14502.861 5
14503.433 6
14504.006 4
14504.578 4
14505.150 6
14505.722 2
14506.295 5
14506.867 3
14507.439 6
14508.012 12
14508.584 6
14509.156 4
14509.729 10
14510.301 8
14510.873 4
14511.446 0
14512.018 1
14512.591 2
14513.163 2
14513.736 17
14514.308 18
14514.881 21
14515.453 23
14516.026 16
14516.598 14
14517.171 7
14517.743 4
14518.316 13
14518.888 21
14519.461 21
14520.033 15
14520.606 9
14521.178 10
14521.751 12
14522.324 5
14522.896 12
14523.469 7
14524.042 6
14524.614 8
14525.187 1
14525.760 7
14526.332 3
14526.905 4
14527.478 7
14528.051 6
14528.623 4
14529.196 4
14529.769 4
14530.342 15
14530.914 7
14531.487 9
14532.060 1
14532.633 6
14533.206 7
14533.778 12
14534.351 9
14534.924 5
14535.497 3
14536.070 1
14536.643 2
14537.216 0
14537.789 7
14538.362 4
14538.935 5
14539.508 10
14540.081 9
14540.653 12
14541.226 19
14541.799 10
14542.372 10
14542.946 6
14543.519 8
14544.092 9
14544.665 6
14545.238 8
14545.811 5
14546.384 2
14546.957 5
14547.530 5
14548.103 1
14548.676 5
14549.250 12
14549.823 7
14550.396 10
14550.969 12
14551.542 3
14552.115 6
14552.689 8
14553.262 2
14553.835 2
14554.408 3
14554.982 9
14555.555 3
14556.128 2
14556.702 4
14557.275 3
14557.848 5
14558.421 10
14558.995 11
14559.568 15
14560.142 12
14560.715 31
14561.288 27
14561.862 26
14562.435 17
14563.009 11
14563.582 10
14564.155 14
14564.729 13
14565.302 9
14565.876 13
14566.449 11
14567.023 7
14567.596 6
14568.170 5
14568.743 4
14569.317 1
14569.890 1
14570.464 0
14571.038 0
14571.611 5
14572.185 6
14572.758 6
14573.332 5
14573.906 9
14574.479 13
14575.053 5
14575.627 4
14576.200 3
14576.774 4
14577.348 5
14577.921 7
14578.495 2
14579.069 6
14579.643 7
14580.216 11
14580.790 13
14581.364 15
14581.938 15
14582.512 15
14583.085 10
14583.659 12
14584.233 13
14584.807 10
14585.381 6
14585.955 10
14586.528 18
14587.102 8
14587.676 8
14588.250 4
14588.824 3
14589.398 3
14589.972 3
14590.546 7
14591.120 17
14591.694 11
14592.268 12
14592.842 14
14593.416 9
14593.990 6
14594.564 7
14595.138 4
14595.712 12
14596.286 7
14596.860 6
14597.434 27
14598.009 17
14598.583 6
14599.157 7
14599.731 4
14600.305 14
14600.879 7
14601.453 3
14602.028 2
14602.602 5
14603.176 4
14603.750 9
14604.324 11
14604.899 8
14605.473 8
14606.047 7
14606.622 8
14607.196 13
14607.770 13
14608.344 7
14608.919 8
14609.493 6
14610.067 3
14610.642 3
14611.216 2
14611.791 2
14612.365 12
14612.939 12
14613.514 8
14614.088 14
14614.663 12
14615.237 11
14615.812 8
14616.386 5
14616.960 3
14617.535 2
14618.109 3
14618.684 7
14619.258 8
14619.833 11
14620.408 8
14620.982 8
14621.557 12
14622.131 5
14622.706 3
14623.280 4
14623.855 3
14624.430 1
14625.004 5
14625.579 4
14626.154 4
14626.728 5
14627.303 6
14627.878 10
14628.452 12
14629.027 17
14629.602 4
14630.177 2
14630.751 2
14631.326 8
14631.901 6
14632.476 4
14633.051 8
14633.625 9
14634.200 4
14634.775 1
14635.350 3
14635.925 6
14636.500 6
14637.074 9
14637.649 1
14638.224 1
14638.799 5
14639.374 12
14639.949 4
14640.524 6
14641.099 4
14641.674 12
14642.249 9
14642.824 4
14643.399 2
14643.974 4
14644.549 3
14645.124 3
14645.699 1
14646.274 7
14646.849 7
14647.424 6
14647.999 4
14648.574 8
14649.149 5
14649.725 6
14650.300 6
14650.875 3
14651.450 4
14652.025 8
14652.600 8
14653.176 9
14653.751 18
14654.326 14
14654.901 20
14655.476 21
14656.052 13
14656.627 5
14657.202 8
14657.778 8
14658.353 4
14658.928 5
14659.503 4
14660.079 5
14660.654 13
14661.229 9
14661.805 10
14662.380 8
14662.956 6
14663.531 1
14664.106 3
14664.682 9
14665.257 7
14665.833 3
14666.408 9
14666.984 7
14667.559 9
14668.135 7
14668.710 5
14669.286 7
14669.861 5
14670.437 6
14671.012 13
14671.588 22
14672.163 17
14672.739 12
14673.314 11
14673.890 28
14674.466 31
14675.041 29
14675.617 27
14676.193 16
14676.768 10
14677.344 13
14677.920 14
14678.495 12
14679.071 12
14679.647 8
14680.222 13
14680.798 6
14681.374 16
14681.950 13
14682.525 17
14683.101 13
14683.677 3
14684.253 9
14684.829 4
14685.404 4
14685.980 6
14686.556 5
14687.132 5
14687.708 10
14688.284 11
14688.860 14
14689.435 13
14690.011 21
14690.587 22
14691.163 11
14691.739 23
14692.315 8
14692.891 7
14693.467 8
14694.043 10
14694.619 10
14695.195 13
14695.771 12
14696.347 9
14696.923 15
14697.499 19
14698.075 33
14698.651 18
14699.228 11
14699.804 10
14700.380 12
14700.956 13
14701.532 13
14702.108 15
14702.684 14
14703.261 11
14703.837 13
14704.413 17
14704.989 12
14705.565 22
14706.142 11
14706.718 5
14707.294 7
14707.870 2
14708.447 5
14709.023 11
14709.599 7
14710.176 10
14710.752 17
14711.328 15
14711.905 13
14712.481 20
14713.057 11
14713.634 4
14714.210 1
14714.786 6
14715.363 3
14715.939 4
14716.516 5
14717.092 4
14717.669 13
14718.245 15
14718.822 15
14719.398 8
14719.975 7
14720.551 6
14721.128 9
14721.704 12
14722.281 8
14722.857 9
14723.434 10
14724.010 10
14724.587 10
14725.164 3
14725.740 7
14726.317 13
14726.893 12
14727.470 7
14728.047 5
14728.623 9
14729.200 7
14729.777 4
14730.354 4
14730.930 1
14731.507 3
14732.084 3
14732.660 5
14733.237 12
14733.814 13
14734.391 7
14734.968 6
14735.544 6
14736.121 7
14736.698 9
14737.275 14
14737.852 18
14738.429 14
14739.005 4
14739.582 4
14740.159 2
14740.736 5
14741.313 6
14741.890 9
14742.467 13
14743.044 9
14743.621 6
14744.198 4
14744.775 9
14745.352 14
14745.929 16
14746.506 12
14747.083 10
14747.660 14
14748.237 9
14748.814 9
14749.391 7
14749.968 5
14750.545 3
14751.122 8
14751.700 1
14752.277 15
14752.854 12
14753.431 9
14754.008 16
14754.585 23
14755.163 25
14755.740 30
14756.317 20
14756.894 13
14757.471 4
14758.049 4
14758.626 5
14759.203 19
14759.780 17
14760.358 18
14760.935 10
14761.512 4
14762.090 11
14762.667 7
14763.244 7
14763.822 7
14764.399 6
14764.977 5
14765.554 2
14766.131 13
14766.709 10
14767.286 11
14767.864 7
14768.441 4
14769.019 4
14769.596 4
14770.173 4
14770.751 12
14771.328 16
14771.906 11
14772.484 6
14773.061 4
14773.639 6
14774.216 9
14774.794 8
14775.371 5
14775.949 4
14776.527 8
14777.104 4
14777.682 9
14778.259 6
14778.837 16
14779.415 10
14779.992 4
14780.570 5
14781.148 3
14781.726 9
14782.303 1
14782.881 7
14783.459 14
14784.037 10
14784.614 14
14785.192 15
14785.770 9
14786.348 5
14786.925 13
14787.503 11
14788.081 4
14788.659 6
14789.237 11
14789.815 16
14790.393 14
14790.970 16
14791.548 10
14792.126 15
14792.704 9
14793.282 6
14793.860 6
14794.438 6
14795.016 7
14795.594 3
14796.172 9
14796.750 13
14797.328 15
14797.906 18
14798.484 9
14799.062 5
14799.640 1
14800.218 8
14800.796 8
14801.374 2
14801.953 6
14802.531 6
14803.109 1
14803.687 9
14804.265 6
14804.843 5
14805.421 1
14806.000 7
14806.578 16
14807.156 17
14807.734 8
14808.312 2
14808.891 1
14809.469 4
14810.047 6
14810.625 2
14811.204 7
14811.782 4
14812.360 7
14812.939 8
14813.517 5
14814.095 12
14814.674 5
14815.252 5
14815.830 9
14816.409 8
14816.987 6
14817.566 4
14818.144 4
14818.723 5
14819.301 5
14819.879 4
14820.458 0
14821.036 4
14821.615 7
14822.193 6
14822.772 5
14823.350 7
14823.929 7
14824.507 13
14825.086 8
14825.665 4
14826.243 9
14826.822 8
14827.400 3
14827.979 6
14828.558 7
14829.136 4
14829.715 3
14830.294 6
14830.872 10
14831.451 6
14832.030 10
14832.608 13
14833.187 7
14833.766 9
14834.344 10
14834.923 6
14835.502 3
14836.081 9
14836.660 17
14837.238 7
14837.817 6
14838.396 9
14838.975 10
14839.554 8
14840.132 6
14840.711 13
14841.290 14
14841.869 14
14842.448 10
14843.027 8
14843.606 5
14844.185 9
14844.764 10
14845.343 8
14845.922 9
14846.501 11
14847.080 13
14847.659 14
14848.238 10
14848.817 6
14849.396 3
14849.975 2
14850.554 5
14851.133 4
14851.712 9
14852.291 3
14852.870 1
14853.449 14
14854.028 18
14854.607 13
14855.187 8
14855.766 4
14856.345 8
14856.924 8
14857.503 10
14858.082 12
14858.662 6
14859.241 4
14859.820 6
14860.399 13
14860.979 15
14861.558 11
14862.137 17
14862.716 13
14863.296 18
14863.875 15
14864.454 10
14865.034 16
14865.613 7
14866.192 3
14866.772 5
14867.351 3
14867.931 3
14868.510 6
14869.089 6
14869.669 2
14870.248 2
14870.828 4
14871.407 7
14871.987 5
14872.566 3
14873.146 2
14873.725 9
14874.305 7
14874.884 4
14875.464 11
14876.043 9
14876.623 6
14877.202 12
14877.782 12
14878.362 5
14878.941 9
14879.521 10
14880.100 6
14880.680 5
14881.260 5
14881.839 11
14882.419 10
14882.999 13
14883.578 7
14884.158 6
14884.738 6
14885.318 12
14885.897 19
14886.477 12
14887.057 7
14887.637 11
14888.216 11
14888.796 8
14889.376 8
14889.956 13
14890.536 11
14891.116 12
14891.695 14
14892.275 17
14892.855 10
14893.435 4
14894.015 12
14894.595 16
14895.175 13
14895.755 3
14896.335 2
14896.915 6
14897.495 9
14898.075 8
14898.655 12
14899.235 4
14899.815 1
14900.395 7
14900.975 6
14901.555 12
14902.135 12
14902.715 14
14903.295 16
14903.875 14
14904.455 11
14905.035 12
14905.615 11
14906.195 8
14906.776 9
14907.356 10
14907.936 9
14908.516 3
14909.096 2
14909.677 3
14910.257 1
14910.837 4
14911.417 7
14911.997 10
14912.578 4
14913.158 1
14913.738 7
14914.319 4
14914.899 1
14915.479 2
14916.060 2
14916.640 6
14917.220 10
14917.801 14
14918.381 13
14918.961 11
14919.542 5
14920.122 5
14920.703 11
14921.283 9
14921.863 4
14922.444 3
14923.024 6
14923.605 6
14924.185 12
14924.766 5
14925.346 6
14925.927 6
14926.507 7
14927.088 5
14927.668 1
14928.249 7
14928.830 10
14929.410 8
14929.991 3
14930.571 5
14931.152 10
14931.733 14
14932.313 15
14932.894 11
14933.475 13
14934.055 9
14934.636 9
14935.217 10
14935.797 8
14936.378 3
14936.959 1
14937.540 1
14938.120 0
14938.701 1
14939.282 11
14939.863 10
14940.444 6
14941.024 6
14941.605 8
14942.186 9
14942.767 11
14943.348 7
14943.929 7
14944.510 7
14945.090 11
14945.671 10
14946.252 6
14946.833 4
14947.414 4
14947.995 6
14948.576 3
14949.157 2
14949.738 9
14950.319 7
14950.900 3
14951.481 3
14952.062 7
14952.643 2
14953.224 6
14953.805 13
14954.386 12
14954.967 5
14955.548 5
14956.130 12
14956.711 6
14957.292 4
14957.873 4
14958.454 7
14959.035 16
14959.616 8
14960.198 8
14960.779 13
14961.360 7
14961.941 8
14962.522 3
14963.104 3
14963.685 8
14964.266 5
14964.848 9
14965.429 9
14966.010 5
14966.591 9
14967.173 11
14967.754 16
14968.335 8
14968.917 9
14969.498 7
14970.080 6
14970.661 7
14971.242 3
14971.824 10
14972.405 4
14972.987 2
14973.568 4
14974.150 11
14974.731 14
14975.312 17
14975.894 10
14976.475 5
14977.057 6
14977.639 1
14978.220 6
14978.802 8
14979.383 4
14979.965 4
14980.546 7
14981.128 10
14981.710 13
14982.291 18
14982.873 17
14983.454 14
14984.036 13
14984.618 9
14985.199 4
14985.781 3
14986.363 3
14986.944 7
14987.526 3
14988.108 3
14988.690 9
14989.271 9
14989.853 5
14990.435 13
14991.017 16
14991.599 9
14992.180 4
14992.762 6
14993.344 7
14993.926 9
14994.508 6
14995.090 8
14995.671 11
14996.253 10
14996.835 10
14997.417 11
14997.999 2
14998.581 10
14999.163 7
14999.745 8
15000.327 6
15000.909 0
15001.491 11
15002.073 14
15002.655 5
15003.237 14
15003.819 14
15004.401 20
15004.983 8
15005.565 2
15006.147 2
15006.729 2
15007.311 9
15007.893 6
15008.476 2
15009.058 2
15009.640 11
15010.222 8
15010.804 5
15011.386 5
15011.969 4
15012.551 3
15013.133 2
15013.715 6
15014.297 10
15014.880 10
15015.462 4
15016.044 5
15016.626 5
15017.209 7
15017.791 5
15018.373 7
15018.956 8
15019.538 5
15020.120 11
15020.703 8
15021.285 7
15021.868 6
15022.450 4
15023.032 12
15023.615 13
15024.197 8
15024.780 6
15025.362 6
15025.945 5
15026.527 12
15027.110 11
15027.692 8
15028.275 11
15028.857 11
15029.440 6
15030.022 3
15030.605 11
15031.187 15
15031.770 9
15032.352 6
15032.935 5
15033.518 3
15034.100 1
15034.683 9
15035.265 11
15035.848 8
15036.431 7
15037.013 6
15037.596 2
15038.179 1
15038.762 1
15039.344 5
15039.927 0
15040.510 3
15041.093 14
15041.675 14
15042.258 8
15042.841 4
15043.424 6
15044.007 7
15044.589 7
15045.172 6
15045.755 4
15046.338 10
15046.921 3
15047.504 3
15048.087 1
15048.669 1
15049.252 1
15049.835 1
15050.418 9
15051.001 8
15051.584 7
15052.167 12
15052.750 6
15053.333 5
15053.916 5
15054.499 7
15055.082 10
15055.665 2
15056.248 3
15056.831 2
15057.414 1
15057.997 7
15058.581 5
15059.164 13
15059.747 1
15060.330 4
15060.913 11
15061.496 9
15062.079 6
15062.663 10
15063.246 7
15063.829 5
15064.412 0
15064.995 4
15065.579 7
15066.162 7
15066.745 2
15067.328 2
15067.912 17
15068.495 12
15069.078 12
15069.661 16
15070.245 14
15070.828 9
15071.411 6
15071.995 13
15072.578 15
15073.162 8
15073.745 5
15074.328 2
15074.912 6
15075.495 22
15076.079 19
15076.662 15
15077.246 8
15077.829 4
15078.412 2
15078.996 6
15079.579 11
15080.163 8
15080.747 10
15081.330 5
15081.914 7
15082.497 10
15083.081 13
15083.664 9
15084.248 3
15084.832 1
15085.415 4
15085.999 7
15086.582 10
15087.166 12
15087.750 16
15088.333 20
15088.917 19
15089.501 5
15090.084 6
15090.668 6
15091.252 5
15091.836 6
15092.419 6
15093.003 2
15093.587 6
15094.171 4
15094.754 5
15095.338 4
15095.922 5
15096.506 9
15097.090 4
15097.674 3
15098.258 6
15098.841 8
15099.425 4
15100.009 11
15100.593 8
15101.177 3
15101.761 4
15102.345 1
15102.929 16
15103.513 12
15104.097 19
15104.681 19
15105.265 16
15105.849 11
15106.433 14
15107.017 4
15107.601 2
15108.185 1
15108.769 6
15109.353 8
15109.937 3
15110.521 10
15111.105 14
15111.689 16
15112.274 12
15112.858 6
15113.442 13
15114.026 15
15114.610 11
15115.194 7
15115.779 4
15116.363 3
15116.947 6
15117.531 4
15118.116 7
15118.700 12
15119.284 10
15119.868 7
15120.453 14
15121.037 14
15121.621 12
15122.206 8
15122.790 15
15123.374 12
15123.959 8
15124.543 8
15125.127 6
15125.712 2
15126.296 2
15126.881 6
15127.465 3
15128.049 5
15128.634 4
15129.218 8
15129.803 8
15130.387 9
15130.972 18
15131.556 17
15132.141 16
15132.725 14
15133.310 6
15133.895 10
15134.479 18
15135.064 8
15135.648 5
15136.233 6
15136.817 10
15137.402 12
15137.987 8
15138.571 12
15139.156 18
15139.741 8
15140.325 8
15140.910 6
15141.495 7
15142.079 5
15142.664 5
15143.249 1
15143.834 7
15144.418 5
15145.003 6
15145.588 7
15146.173 16
15146.758 11
15147.342 7
15147.927 6
15148.512 9
15149.097 10
15149.682 9
15150.267 8
15150.851 5
15151.436 13
15152.021 10
15152.606 3
15153.191 4
15153.776 6
15154.361 9
15154.946 12
15155.531 9
15156.116 4
15156.701 2
15157.286 1
15157.871 1
15158.456 8
15159.041 11
15159.626 11
15160.211 14
15160.796 9
15161.381 8
15161.966 2
15162.551 4
15163.137 5
15163.722 2
15164.307 1
15164.892 9
15165.477 7
15166.062 8
15166.647 7
15167.233 6
15167.818 2
15168.403 8
15168.988 2
15169.574 13
15170.159 9
15170.744 3
15171.329 5
15171.915 5
15172.500 9
15173.085 7
15173.671 9
15174.256 16
15174.841 5
15175.427 6
15176.012 8
15176.597 5
15177.183 5
15177.768 7
15178.353 1
15178.939 9
15179.524 8
15180.110 10
15180.695 3
15181.281 3
15181.866 2
15182.452 7
15183.037 20
15183.623 10
15184.208 8
15184.794 7
15185.379 2
15185.965 6
15186.550 3
15187.136 6
15187.722 6
15188.307 1
15188.893 0
15189.478 5
15190.064 7
15190.650 11
15191.235 11
15191.821 6
15192.407 2
15192.992 8
15193.578 20
15194.164 14
15194.750 13
15195.335 11
15195.921 12
15196.507 9
15197.093 4
15197.678 13
15198.264 11
15198.850 13
15199.436 10
15200.022 13
15200.607 7
15201.193 6
15201.779 9
15202.365 12
15202.951 5
15203.537 3
15204.123 1
15204.709 2
15205.295 8
15205.880 12
15206.466 6
15207.052 6
15207.638 4
15208.224 5
15208.810 5
15209.396 6
15209.982 4
15210.568 6
15211.154 13
15211.741 15
15212.327 14
15212.913 20
15213.499 9
15214.085 11
15214.671 12
15215.257 8
15215.843 10
15216.429 8
15217.016 5
15217.602 9
15218.188 5
15218.774 3
15219.360 3
15219.946 1
15220.533 3
15221.119 7
15221.705 4
15222.291 3
15222.878 5
15223.464 7
15224.050 6
15224.637 7
15225.223 11
15225.809 9
15226.396 7
15226.982 4
15227.568 3
15228.155 8
15228.741 6
15229.327 5
15229.914 5
15230.500 3
15231.087 3
15231.673 1
15232.260 4
15232.846 12
15233.432 8
15234.019 2
15234.605 11
15235.192 10
15235.778 12
15236.365 8
15236.951 3
15237.538 16
15238.125 11
15238.711 10
15239.298 10
15239.884 9
15240.471 8
15241.058 11
15241.644 6
15242.231 4
15242.818 6
15243.404 6
15243.991 7
15244.578 3
15245.164 11
15245.751 8
15246.338 10
15246.924 6
15247.511 8
15248.098 9
15248.685 14
15249.271 9
15249.858 13
15250.445 8
15251.032 5
15251.619 10
15252.205 2
15252.792 6
15253.379 6
15253.966 4
15254.553 4
15255.140 6
15255.727 11
15256.314 11
15256.901 6
15257.487 6
15258.074 4
15258.661 12
15259.248 8
15259.835 4
15260.422 6
15261.009 8
15261.596 5
15262.183 2
15262.770 2
15263.357 3
15263.944 4
15264.532 6
15265.119 3
15265.706 6
15266.293 1
15266.880 6
15267.467 8
15268.054 12
15268.641 7
15269.229 9
15269.816 14
15270.403 5
15270.990 4
15271.577 8
15272.164 12
15272.752 8
15273.339 2
15273.926 8
15274.513 10
15275.101 6
15275.688 5
15276.275 8
15276.863 9
15277.450 9
15278.037 15
15278.625 13
15279.212 11
15279.799 8
15280.387 3
15280.974 4
15281.561 4
15282.149 4
15282.736 7
15283.324 10
15283.911 11
15284.499 10
15285.086 12
15285.674 11
15286.261 7
15286.849 9
15287.436 5
15288.024 5
15288.611 12
15289.199 11
15289.786 9
15290.374 8
15290.961 4
15291.549 3
15292.137 2
15292.724 3
15293.312 7
15293.899 11
15294.487 19
15295.075 15
15295.662 9
15296.250 2
15296.838 2
15297.425 1
15298.013 8
15298.601 10
15299.189 4
15299.776 12
15300.364 11
15300.952 12
15301.540 8
15302.127 3
15302.715 4
15303.303 1
15303.891 1
15304.479 10
15305.067 18
15305.654 13
15306.242 3
15306.830 3
15307.418 6
15308.006 2
15308.594 3
15309.182 8
15309.770 4
15310.358 9
15310.946 10
15311.534 5
15312.122 2
15312.710 1
15313.298 5
15313.886 4
15314.474 2
15315.062 5
15315.650 7
15316.238 9
15316.826 8
15317.414 5
15318.002 7
15318.590 5
15319.178 7
15319.767 10
15320.355 15
15320.943 15
15321.531 5
15322.119 6
15322.707 5
15323.296 4
15323.884 6
15324.472 8
15325.060 8
15325.648 15
15326.237 9
15326.825 9
15327.413 9
15328.002 7
15328.590 3
15329.178 5
15329.766 6
15330.355 9
15330.943 4
15331.531 11
15332.120 9
15332.708 8
15333.297 4
15333.885 4
15334.473 1
15335.062 6
15335.650 17
15336.239 11
15336.827 4
15337.416 2
15338.004 2
15338.593 3
15339.181 11
15339.770 8
15340.358 6
15340.947 9
15341.535 10
15342.124 5
15342.712 6
15343.301 4
15343.890 1
15344.478 17
15345.067 10
15345.655 19
15346.244 28
15346.833 17
15347.421 16
15348.010 13
15348.599 11
15349.187 7
15349.776 3
15350.365 3
15350.954 0
15351.542 7
15352.131 7
15352.720 11
15353.309 8
15353.897 6
15354.486 5
15355.075 14
15355.664 11
15356.253 8
15356.841 10
15357.430 23
15358.019 14
15358.608 9
15359.197 11
15359.786 2
15360.375 2
15360.964 2
15361.553 5
15362.142 12
15362.731 16
15363.320 9
15363.908 19
15364.497 20
15365.086 8
15365.675 7
15366.265 2
15366.854 5
15367.443 5
15368.032 14
15368.621 6
15369.210 3
15369.799 4
15370.388 3
15370.977 1
15371.566 3
15372.155 2
15372.744 4
15373.334 3
15373.923 12
15374.512 6
15375.101 5
15375.690 13
15376.280 7
15376.869 4
15377.458 2
15378.047 5
15378.637 5
15379.226 10
15379.815 0
15380.404 2
15380.994 0
15381.583 5
15382.172 8
15382.762 13
15383.351 6
15383.940 10
15384.530 12
15385.119 4
15385.709 4
15386.298 8
15386.887 5
15387.477 4
15388.066 8
15388.656 6
15389.245 6
15389.835 8
15390.424 1
15391.014 7
15391.603 10
15392.193 2
15392.782 13
15393.372 12
15393.961 12
15394.551 10
15395.140 8
15395.730 9
15396.320 9
15396.909 2
15397.499 4
15398.088 5
15398.678 11
15399.268 10
15399.857 10
15400.447 10
15401.037 7
15401.627 6
15402.216 7
15402.806 8
15403.396 8
15403.985 5
15404.575 4
15405.165 7
15405.755 12
15406.345 13
15406.934 13
15407.524 13
15408.114 8
15408.704 12
15409.294 10
15409.884 6
15410.473 8
15411.063 11
15411.653 7
15412.243 13
15412.833 19
15413.423 15
15414.013 18
15414.603 9
15415.193 6
15415.783 7
15416.373 5
15416.963 10
15417.553 8
15418.143 17
15418.733 11
15419.323 5
15419.913 4
15420.503 6
15421.093 4
15421.683 2
15422.273 6
15422.863 13
15423.453 11
15424.043 3
15424.634 6
15425.224 5
15425.814 7
15426.404 7
15426.994 7
15427.584 13
15428.175 7
15428.765 8
15429.355 5
15429.945 2
15430.536 7
15431.126 7
15431.716 6
15432.306 6
15432.897 6
15433.487 6
15434.077 7
15434.668 8
15435.258 10
15435.848 6
15436.439 8
15437.029 4
15437.620 8
15438.210 4
15438.800 0
15439.391 4
15439.981 5
15440.572 2
15441.162 6
15441.753 6
15442.343 14
15442.934 17
15443.524 13
15444.115 6
15444.705 13
15445.296 14
15445.886 5
15446.477 5
15447.067 3
15447.658 2
15448.248 9
15448.839 17
15449.430 12
15450.020 16
15450.611 14
15451.202 19
15451.792 10
15452.383 5
15452.974 7
15453.564 17
15454.155 14
15454.746 9
15455.336 11
15455.927 5
15456.518 6
15457.109 11
15457.699 15
15458.290 12
15458.881 7
15459.472 4
15460.063 4
15460.654 2
15461.244 1
15461.835 3
15462.426 8
15463.017 3
15463.608 1
15464.199 4
15464.790 2
15465.381 3
15465.971 3
15466.562 1
15467.153 10
15467.744 13
15468.335 6
15468.926 4
15469.517 12
15470.108 5
15470.699 3
15471.290 7
15471.881 5
15472.472 2
15473.064 5
15473.655 4
15474.246 6
15474.837 8
15475.428 17
15476.019 13
15476.610 16
15477.201 7
15477.792 6
15478.384 13
15478.975 16
15479.566 16
15480.157 9
15480.748 10
15481.340 17
15481.931 18
15482.522 14
15483.113 8
15483.705 8
15484.296 4
15484.887 4
15485.479 5
15486.070 13
15486.661 6
15487.253 5
15487.844 2
15488.435 3
15489.027 11
15489.618 18
15490.209 18
15490.801 7
15491.392 2
15491.984 16
15492.575 20
15493.167 22
15493.758 16
15494.349 10
15494.941 10
15495.532 4
15496.124 1
15496.715 2
15497.307 2
15497.899 2
15498.490 6
15499.082 12
15499.673 21
15500.265 14
15500.856 8
15501.448 3
15502.040 4
15502.631 0
15503.223 4
15503.815 1
15504.406 0
15504.998 6
15505.590 6
15506.181 1
15506.773 3
15507.365 4
15507.956 4
15508.548 2
15509.140 3
15509.732 12
15510.323 5
15510.915 2
15511.507 2
15512.099 6
15512.691 3
15513.283 3
15513.874 4
15514.466 4
15515.058 6
15515.650 6
15516.242 12
15516.834 9
15517.426 11
15518.018 8
15518.610 10
15519.201 10
15519.793 10
15520.385 13
15520.977 9
15521.569 8
15522.161 2
15522.753 10
15523.345 7
15523.937 5
15524.529 6
15525.122 4
15525.714 3
15526.306 2
15526.898 1
15527.490 2
15528.082 4
15528.674 4
15529.266 8
15529.858 16
15530.451 16
15531.043 7
15531.635 7
15532.227 4
15532.819 8
15533.412 7
15534.004 3
15534.596 1
15535.188 9
15535.781 14
15536.373 6
15536.965 12
15537.557 12
15538.150 9
15538.742 6
15539.334 1
15539.927 3
15540.519 0
15541.111 3
15541.704 2
15542.296 0
15542.889 3
15543.481 1
15544.073 4
15544.666 7
15545.258 4
15545.851 10
15546.443 9
15547.036 4
15547.628 8
15548.221 6
15548.813 7
15549.406 4
15549.998 12
15550.591 10
15551.183 1
15551.776 5
15552.368 5
15552.961 6
15553.554 6
15554.146 1
15554.739 9
15555.332 5
15555.924 1
15556.517 1
15557.110 5
15557.702 3
15558.295 8
15558.888 12
15559.480 13
15560.073 11
15560.666 10
15561.259 5
15561.851 1
15562.444 2
15563.037 2
15563.630 4
15564.222 3
15564.815 13
15565.408 29
15566.001 20
15566.594 15
15567.187 12
15567.780 7
15568.372 8
15568.965 8
15569.558 3
15570.151 8
15570.744 5
15571.337 6
15571.930 10
15572.523 8
15573.116 7
15573.709 8
15574.302 2
15574.895 3
15575.488 3
15576.081 2
15576.674 7
15577.267 8
15577.860 7
15578.453 3
15579.046 2
15579.639 4
15580.232 3
15580.826 1
15581.419 2
15582.012 5
15582.605 8
15583.198 5
15583.791 6
15584.385 5
15584.978 2
15585.571 2
15586.164 4
15586.757 23
15587.351 22
15587.944 20
15588.537 9
15589.130 5
15589.724 4
15590.317 5
15590.910 12
15591.504 7
15592.097 6
15592.690 13
15593.284 13
15593.877 8
15594.470 10
15595.064 10
15595.657 5
15596.251 9
15596.844 9
15597.438 1
15598.031 3
15598.624 2
15599.218 1
15599.811 2
15600.405 5
15600.998 7
15601.592 11
15602.185 10
15602.779 9
15603.373 9
15603.966 7
15604.560 5
15605.153 5
15605.747 4
15606.340 2
15606.934 0
15607.528 8
15608.121 16
15608.715 11
15609.309 6
15609.902 7
15610.496 4
15611.090 4
15611.683 2
15612.277 2
15612.871 7
15613.465 5
15614.058 7
15614.652 7
15615.246 5
15615.840 4
15616.433 5
15617.027 5
15617.621 6
15618.215 8
15618.809 9
15619.403 6
15619.996 1
15620.590 8
15621.184 9
15621.778 4
15622.372 9
15622.966 16
15623.560 12
15624.154 8
15624.748 2
15625.342 3
15625.936 3
15626.530 0
15627.124 2
15627.718 5
15628.312 3
15628.906 9
15629.500 11
15630.094 6
15630.688 1
15631.282 1
15631.876 7
15632.470 18
15633.064 9
15633.659 6
15634.253 3
15634.847 5
15635.441 0
15636.035 2
15636.629 0
15637.223 8
15637.818 7
15638.412 3
15639.006 2
15639.600 1
15640.195 1
15640.789 5
15641.383 14
15641.977 8
15642.572 8
15643.166 5
15643.760 3
15644.355 11
15644.949 5
15645.543 9
15646.138 14
15646.732 8
15647.327 14
15647.921 11
15648.515 12
15649.110 7
15649.704 11
15650.299 5
15650.893 6
15651.488 7
15652.082 5
15652.676 6
15653.271 5
15653.865 2
15654.460 2
15655.055 2
15655.649 5
15656.244 6
15656.838 3
15657.433 8
15658.027 10
15658.622 6
15659.217 7
15659.811 7
15660.406 4
15661.000 3
15661.595 2
15662.190 4
15662.784 3
15663.379 2
15663.974 9
15664.569 3
15665.163 6
15665.758 4
15666.353 1
15666.948 5
15667.542 5
15668.137 6
15668.732 10
15669.327 8
15669.922 2
15670.516 3
15671.111 1
15671.706 3
15672.301 8
15672.896 16
15673.491 10
15674.086 5
15674.680 5
15675.275 3
15675.870 2
15676.465 2
15677.060 7
15677.655 4
15678.250 4
15678.845 1
15679.440 0
15680.035 3
15680.630 3
15681.225 6
15681.820 9
15682.415 5
15683.010 10
15683.605 2
15684.200 9
15684.796 9
15685.391 3
15685.986 5
15686.581 6
15687.176 4
15687.771 5
15688.366 2
15688.962 4
15689.557 5
15690.152 17
15690.747 15
15691.342 11
15691.938 5
15692.533 8
15693.128 7
15693.723 5
15694.319 10
15694.914 13
15695.509 9
15696.105 10
15696.700 4
15697.295 5
15697.891 2
15698.486 0
15699.081 4
15699.677 4
15700.272 6
15700.867 3
15701.463 7
15702.058 7
15702.654 10
15703.249 1
15703.845 4
15704.440 3
15705.036 6
15705.631 8
15706.227 11
15706.822 3
15707.418 4
15708.013 12
15708.609 12
15709.204 8
15709.800 5
15710.395 7
15710.991 4
15711.587 3
15712.182 7
15712.778 6
15713.373 4
15713.969 5
15714.565 11
15715.160 8
15715.756 2
15716.352 0
15716.947 20
15717.543 24
15718.139 18
15718.735 15
15719.330 4
15719.926 4
15720.522 2
15721.118 2
15721.714 1
15722.309 6
15722.905 8
15723.501 4
15724.097 1
15724.693 1
15725.289 2
15725.884 5
15726.480 3
15727.076 10
15727.672 4
15728.268 2
15728.864 2
15729.460 5
15730.056 6
15730.652 12
15731.248 12
15731.844 6
15732.440 4
15733.036 3
15733.632 3
15734.228 10
15734.824 5
15735.420 5
15736.016 10
15736.612 12
15737.208 13
15737.804 8
15738.400 4
15738.997 2
15739.593 8
15740.189 3
15740.785 9
15741.381 10
15741.977 4
15742.574 6
15743.170 1
15743.766 3
15744.362 4
15744.958 2
15745.555 3
15746.151 10
15746.747 8
15747.343 10
15747.940 5
15748.536 7
15749.132 3
15749.729 8
15750.325 6
15750.921 6
15751.518 5
15752.114 7
15752.711 2
15753.307 9
15753.903 13
15754.500 9
15755.096 7
15755.693 6
15756.289 6
15756.886 4
15757.482 5
15758.078 2
15758.675 3
15759.271 5
15759.868 14
15760.465 12
15761.061 12
15761.658 9
15762.254 6
15762.851 0
15763.447 3
15764.044 10
15764.641 11
15765.237 6
15765.834 8
15766.430 6
15767.027 4
15767.624 2
15768.220 4
15768.817 4
15769.414 2
15770.011 0
15770.607 0
15771.204 9
15771.801 8
15772.397 3
15772.994 7
15773.591 12
15774.188 11
15774.785 3
15775.381 14
15775.978 11
15776.575 10
15777.172 4
15777.769 3
15778.366 2
15778.963 4
15779.559 7
15780.156 13
15780.753 12
15781.350 12
15781.947 9
15782.544 3
15783.141 9
15783.738 12
15784.335 5
15784.932 5
15785.529 13
15786.126 5
15786.723 7
15787.320 6
15787.917 9
15788.514 2
15789.111 2
15789.708 12
15790.305 15
15790.903 7
15791.500 5
15792.097 1
15792.694 4
15793.291 1
15793.888 3
15794.485 5
15795.083 5
15795.680 10
15796.277 12
15796.874 9
15797.471 5
15798.069 6
15798.666 8
15799.263 9
15799.860 6
15800.458 6
15801.055 6
15801.652 3
15802.250 1
15802.847 6
15803.444 9
15804.042 3
15804.639 4
15805.236 2
15805.834 1
15806.431 1
15807.029 9
15807.626 5
15808.224 2
15808.821 2
15809.418 9
15810.016 6
15810.613 2
15811.211 4
15811.808 3
15812.406 2
15813.003 6
15813.601 7
15814.198 8
15814.796 3
15815.394 6
15815.991 3
15816.589 4
15817.186 9
15817.784 11
15818.382 7
15818.979 3
15819.577 3
15820.175 2
15820.772 2
15821.370 1
15821.968 4
15822.565 6
15823.163 6
15823.761 2
15824.358 6
15824.956 3
15825.554 5
15826.152 4
15826.750 8
15827.347 8
15827.945 6
15828.543 9
15829.141 6
15829.739 4
15830.336 1
15830.934 1
15831.532 5
15832.130 3
15832.728 2
15833.326 12
15833.924 12
15834.522 6
15835.120 5
15835.718 15
15836.316 17
15836.914 13
15837.512 11
15838.110 3
15838.708 9
15839.306 9
15839.904 2
15840.502 5
15841.100 10
15841.698 9
15842.296 1
15842.894 6
15843.492 12
15844.090 5
15844.688 4
15845.286 4
15845.885 6
15846.483 8
15847.081 16
15847.679 13
15848.277 11
15848.875 6
15849.474 5
15850.072 7
15850.670 4
15851.268 0
15851.867 2
15852.465 8
15853.063 2
15853.661 0
15854.260 3
15854.858 8
15855.456 4
15856.055 1
15856.653 11
15857.251 9
15857.850 3
15858.448 6
15859.047 5
15859.645 0
15860.243 3
15860.842 3
15861.440 7
15862.039 8
15862.637 8
15863.236 5
15863.834 6
15864.433 4
15865.031 4
15865.630 4
15866.228 1
15866.827 1
15867.425 7
15868.024 6
15868.622 10
15869.221 8
15869.820 5
15870.418 5
15871.017 2
15871.615 5
15872.214 4
15872.813 9
15873.411 2
15874.010 2
15874.609 0
15875.207 8
15875.806 7
15876.405 1
15877.004 1
15877.602 4
15878.201 8
15878.800 10
15879.399 8
15879.997 13
15880.596 6
15881.195 1
15881.794 1
15882.393 6
15882.992 3
15883.590 4
15884.189 6
15884.788 4
15885.387 7
15885.986 4
15886.585 5
15887.184 5
15887.783 12
15888.382 14
15888.981 12
15889.580 6
15890.179 24
15890.778 24
15891.377 9
15891.976 11
15892.575 18
15893.174 10
15893.773 3
15894.372 4
15894.971 3
15895.570 6
15896.169 4
15896.768 3
15897.367 10
15897.966 11
15898.565 10
15899.165 4
15899.764 1
15900.363 7
15900.962 11
15901.561 11
15902.161 6
15902.760 10
15903.359 9
15903.958 6
15904.557 2
15905.157 1
15905.756 4
15906.355 7
15906.955 2
15907.554 2
15908.153 9
15908.753 8
15909.352 2
15909.951 4
15910.551 4
15911.150 3
15911.749 10
15912.349 7
15912.948 12
15913.548 16
15914.147 11
15914.746 4
15915.346 4
15915.945 2
15916.545 4
15917.144 7
15917.744 3
15918.343 4
15918.943 2
15919.542 5
15920.142 2
15920.742 8
15921.341 4
15921.941 8
15922.540 4
15923.140 5
15923.739 5
15924.339 3
15924.939 5
15925.538 8
15926.138 7
15926.738 9
15927.337 6
15927.937 12
15928.537 10
15929.136 4
15929.736 8
15930.336 8
15930.936 5
15931.535 2
15932.135 0
15932.735 5
15933.335 20
15933.935 11
15934.534 10
15935.134 9
15935.734 7
15936.334 9
15936.934 8
15937.534 5
15938.134 9
15938.733 12
15939.333 10
15939.933 11
15940.533 12
15941.133 8
15941.733 5
15942.333 7
15942.933 3
15943.533 5
15944.133 3
15944.733 5
15945.333 15
15945.933 17
15946.533 14
15947.133 10
15947.733 5
15948.333 1
15948.933 13
15949.533 17
15950.134 11
15950.734 7
15951.334 4
15951.934 1
15952.534 5
15953.134 12
15953.734 8
15954.335 3
15954.935 1
15955.535 10
15956.135 9
15956.736 5
15957.336 4
15957.936 3
15958.536 5
15959.137 1
15959.737 4
15960.337 2
15960.937 3
15961.538 13
15962.138 8
15962.738 16
15963.339 10
15963.939 10
15964.540 3
15965.140 3
15965.740 0
15966.341 4
15966.941 11
15967.542 16
15968.142 7
15968.743 14
15969.343 8
15969.944 5
15970.544 9
15971.145 13
15971.745 16
15972.346 22
15972.946 14
15973.547 9
15974.147 4
15974.748 7
15975.348 11
15975.949 3
15976.550 5
15977.150 4
15977.751 5
15978.351 4
15978.952 13
15979.553 8
15980.153 10
15980.754 6
15981.355 10
15981.956 17
15982.556 22
15983.157 12
15983.758 5
15984.358 5
15984.959 4
15985.560 3
15986.161 4
15986.762 6
15987.362 9
15987.963 4
15988.564 7
15989.165 2
15989.766 4
15990.367 6
15990.967 4
15991.568 4
15992.169 2
15992.770 1
15993.371 1
15993.972 13
15994.573 9
15995.174 8
15995.775 1
15996.376 9
15996.977 5
15997.578 8
15998.179 7
15998.780 5
15999.381 3
15999.982 5
16000.583 4
16001.184 15
16001.785 14
16002.386 12
16002.987 20
16003.588 22
16004.190 15
16004.791 15
16005.392 13
16005.993 14
16006.594 7
16007.195 5
16007.797 18
16008.398 10
16008.999 9
16009.600 5
16010.201 8
16010.803 4
16011.404 5
16012.005 3
16012.607 1
16013.208 1
16013.809 6
16014.410 9
16015.012 7
16015.613 12
16016.214 11
16016.816 5
16017.417 7
16018.019 8
16018.620 4
16019.221 6
16019.823 5
16020.424 5
16021.026 5
16021.627 7
16022.229 5
16022.830 3
16023.432 4
16024.033 11
16024.635 9
16025.236 15
16025.838 10
16026.439 10
16027.041 13
16027.642 4
16028.244 2
16028.845 3
16029.447 5
16030.049 12
16030.650 7
16031.252 4
16031.854 6
16032.455 8
16033.057 13
16033.659 5
16034.260 7
16034.862 6
16035.464 4
16036.065 5
16036.667 6
16037.269 4
16037.871 5
16038.472 5
16039.074 3
16039.676 6
16040.278 5
16040.880 9
16041.481 12
16042.083 6
16042.685 3
16043.287 11
16043.889 14
16044.491 8
16045.093 2
16045.694 6
16046.296 6
16046.898 3
16047.500 1
16048.102 6
16048.704 17
16049.306 9
16049.908 5
16050.510 6
16051.112 9
16051.714 10
16052.316 7
16052.918 11
16053.520 20
16054.122 25
16054.724 17
16055.326 6
16055.929 1
16056.531 1
16057.133 5
16057.735 18
16058.337 19
16058.939 6
16059.541 5
16060.144 3
16060.746 6
16061.348 4
16061.950 3
16062.552 4
16063.155 2
16063.757 4
16064.359 7
16064.961 9
16065.564 6
16066.166 8
16066.768 6
16067.371 10
16067.973 9
16068.575 5
16069.178 2
16069.780 3
16070.382 3
16070.985 7
16071.587 7
16072.189 11
16072.792 14
16073.394 8
16073.997 14
16074.599 5
16075.202 6
16075.804 5
16076.407 4
16077.009 6
16077.612 6
16078.214 2
16078.817 3
16079.419 4
16080.022 7
16080.624 8
16081.227 4
16081.829 4
16082.432 2
16083.035 6
16083.637 7
16084.240 8
16084.842 10
16085.445 6
16086.048 8
16086.650 11
16087.253 12
16087.856 8
16088.459 10
16089.061 4
16089.664 0
16090.267 4
16090.869 4
16091.472 3
16092.075 12
16092.678 17
16093.281 15
16093.883 21
16094.486 15
16095.089 9
16095.692 6
16096.295 5
16096.898 3
16097.500 4
16098.103 7
16098.706 9
16099.309 18
16099.912 10
16100.515 6
16101.118 2
16101.721 5
16102.324 14
16102.927 10
16103.530 13
16104.133 18
16104.736 10
16105.339 7
16105.942 9
16106.545 6
16107.148 2
16107.751 3
16108.354 9
16108.957 19
16109.560 20
16110.163 15
16110.767 14
16111.370 8
16111.973 6
16112.576 6
16113.179 2
16113.782 14
16114.386 10
16114.989 11
16115.592 14
16116.195 4
16116.798 5
16117.402 9
16118.005 6
16118.608 4
16119.211 8
16119.815 23
16120.418 19
16121.021 15
16121.625 10
16122.228 5
16122.831 6
16123.435 15
16124.038 9
16124.642 4
16125.245 6
16125.848 3
16126.452 8
16127.055 10
16127.659 11
16128.262 17
16128.866 16
16129.469 14
16130.072 11
16130.676 10
16131.279 4
16131.883 5
16132.487 1
16133.090 3
16133.694 3
16134.297 2
16134.901 5
16135.504 2
16136.108 2
16136.712 7
16137.315 9
16137.919 10
16138.522 5
16139.126 2
16139.730 4
16140.333 5
16140.937 7
16141.541 3
16142.145 9
16142.748 18
16143.352 5
16143.956 7
16144.559 4
16145.163 3
16145.767 7
16146.371 4
16146.975 21
16147.578 15
16148.182 10
16148.786 2
16149.390 5
16149.994 8
16150.598 9
16151.202 3
16151.805 1
16152.409 3
16153.013 8
16153.617 5
16154.221 3
16154.825 6
16155.429 3
16156.033 7
16156.637 4
16157.241 2
16157.845 3
16158.449 3
16159.053 7
16159.657 5
16160.261 3
16160.865 1
16161.469 2
16162.073 8
16162.677 25
16163.281 16
16163.886 17
16164.490 17
16165.094 14
16165.698 13
16166.302 7
16166.906 2
16167.511 2
16168.115 8
16168.719 14
16169.323 9
16169.927 4
16170.532 9
16171.136 2
16171.740 15
16172.344 16
16172.949 17
16173.553 10
16174.157 18
16174.762 13
16175.366 11
16175.970 6
16176.575 9
16177.179 9
16177.783 2
16178.388 4
16178.992 3
16179.597 2
16180.201 3
16180.805 2
16181.410 8
16182.014 7
16182.619 8
16183.223 9
16183.828 12
16184.432 16
16185.037 18
16185.641 24
16186.246 15
16186.850 13
16187.455 5
16188.060 6
16188.664 2
16189.269 2
16189.873 2
16190.478 12
16191.083 13
16191.687 8
16192.292 2
16192.896 9
16193.501 6
16194.106 11
16194.711 6
16195.315 4
16195.920 3
16196.525 7
16197.129 7
16197.734 4
16198.339 5
16198.944 8
16199.548 12
16200.153 8
16200.758 13
16201.363 9
16201.968 11
16202.573 11
16203.177 10
16203.782 7
16204.387 3
16204.992 3
16205.597 6
16206.202 1
16206.807 6
16207.412 4
16208.017 12
16208.622 12
16209.227 10
16209.831 14
16210.436 7
16211.041 3
16211.646 7
16212.252 8
16212.857 8
16213.462 12
16214.067 15
16214.672 16
16215.277 14
16215.882 11
16216.487 7
16217.092 3
16217.697 9
16218.302 7
16218.907 4
16219.513 5
16220.118 9
16220.723 16
16221.328 7
16221.933 5
16222.539 3
16223.144 7
16223.749 6
16224.354 4
16224.960 4
16225.565 7
16226.170 12
16226.775 10
16227.381 5
16227.986 2
16228.591 2
16229.197 1
16229.802 9
16230.407 10
16231.013 8
16231.618 7
16232.223 10
16232.829 9
16233.434 9
16234.040 3
16234.645 8
16235.251 9
16235.856 9
16236.462 7
16237.067 7
16237.673 9
16238.278 7
16238.884 0
16239.489 3
16240.095 2
16240.700 6
16241.306 3
16241.911 1
16242.517 2
16243.122 12
16243.728 8
16244.334 4
16244.939 4
16245.545 9
16246.151 5
16246.756 3
16247.362 2
16247.968 6
16248.573 15
16249.179 11
16249.785 7
16250.391 8
16250.996 2
16251.602 2
16252.208 2
16252.814 2
16253.419 6
16254.025 15
16254.631 6
16255.237 10
16255.843 6
16256.448 5
16257.054 8
16257.660 5
16258.266 6
16258.872 6
16259.478 9
16260.084 4
16260.690 5
16261.296 2
16261.902 14
16262.508 14
16263.113 8
16263.719 3
16264.325 7
16264.931 7
16265.537 5
16266.143 6
16266.750 7
16267.356 6
16267.962 3
16268.568 6
16269.174 4
16269.780 6
16270.386 4
16270.992 16
16271.598 28
16272.204 32
16272.811 17
16273.417 20
16274.023 16
16274.629 9
16275.235 9
16275.841 10
16276.448 5
16277.054 10
16277.660 18
16278.266 16
16278.873 18
16279.479 14
16280.085 11
16280.691 6
16281.298 10
16281.904 4
16282.510 9
16283.117 16
16283.723 8
16284.329 5
16284.936 7
16285.542 2
16286.149 6
16286.755 3
16287.361 6
16287.968 6
16288.574 8
16289.181 9
16289.787 6
16290.394 2
16291.000 7
16291.607 5
16292.213 4
16292.820 8
16293.426 6
16294.033 6
16294.639 10
16295.246 10
16295.853 6
16296.459 8
16297.066 3
16297.672 3
16298.279 5
16298.886 3
16299.492 4
16300.099 12
16300.706 7
16301.312 6
16301.919 5
16302.526 3
16303.132 1
16303.739 0
16304.346 2
16304.953 0
16305.559 3
16306.166 11
16306.773 10
16307.380 5
16307.986 9
16308.593 8
16309.200 8
16309.807 13
16310.414 26
16311.021 11
16311.628 5
16312.234 1
16312.841 1
16313.448 8
16314.055 10
16314.662 6
16315.269 3
16315.876 0
16316.483 5
16317.090 5
16317.697 4
16318.304 9
16318.911 10
16319.518 8
16320.125 11
16320.732 19
16321.339 17
16321.946 20
16322.553 16
16323.160 17
16323.767 10
16324.374 13
16324.982 11
16325.589 10
16326.196 12
16326.803 4
16327.410 5
16328.017 5
16328.624 2
16329.232 2
16329.839 5
16330.446 9
16331.053 11
16331.661 7
16332.268 7
16332.875 2
16333.482 2
16334.090 8
16334.697 4
16335.304 4
16335.912 4
16336.519 6
16337.126 3
16337.734 4
16338.341 4
16338.948 11
16339.556 8
16340.163 3
16340.771 0
16341.378 2
16341.985 3
16342.593 15
16343.200 7
16343.808 3
16344.415 7
16345.023 5
16345.630 2
16346.238 4
16346.845 4
16347.453 4
16348.060 3
16348.668 2
16349.276 3
16349.883 2
16350.491 1
16351.098 6
16351.706 11
16352.314 13
16352.921 16
16353.529 12
16354.137 8
16354.744 4
16355.352 8
16355.960 10
16356.567 11
16357.175 15
16357.783 6
16358.390 5
16358.998 6
16359.606 18
16360.214 17
16360.822 11
16361.429 10
16362.037 7
16362.645 15
16363.253 18
16363.861 6
16364.469 4
16365.076 3
16365.684 12
16366.292 10
16366.900 4
16367.508 4
16368.116 2
16368.724 3
16369.332 7
16369.940 17
16370.548 22
16371.156 16
16371.764 13
16372.372 10
16372.980 9
16373.588 2
16374.196 7
16374.804 5
16375.412 5
16376.020 5
16376.628 5
16377.236 13
16377.844 21
16378.452 9
16379.060 8
16379.669 6
16380.277 4
16380.885 3
16381.493 3
16382.101 1
16382.709 4
16383.318 4
16383.926 2
16384.534 1
16385.142 8
16385.750 4
16386.359 5
16386.967 4
16387.575 9
16388.184 11
16388.792 9
16389.400 7
16390.009 10
16390.617 10
16391.225 10
16391.834 7
16392.442 8
16393.050 5
16393.659 2
16394.267 4
16394.876 2
16395.484 4
16396.092 3
16396.701 3
16397.309 5
16397.918 3
16398.526 3
16399.135 5
16399.743 4
16400.352 8
16400.960 8
16401.569 7
16402.177 4
16402.786 7
16403.395 7
16404.003 4
16404.612 6
16405.220 4
16405.829 7
16406.438 15
16407.046 11
16407.655 14
16408.264 5
16408.872 3
16409.481 6
16410.090 4
16410.698 12
16411.307 10
16411.916 11
16412.525 15
16413.133 16
16413.742 11
16414.351 10
16414.960 6
16415.569 3
16416.177 8
16416.786 8
16417.395 7
16418.004 5
16418.613 5
16419.222 3
16419.830 4
16420.439 2
16421.048 4
16421.657 3
16422.266 1
16422.875 2
16423.484 8
16424.093 5
16424.702 3
16425.311 2
16425.920 7
16426.529 10
16427.138 10
16427.747 9
16428.356 5
16428.965 2
16429.574 2
16430.183 2
16430.792 2
16431.401 12
16432.010 4
16432.620 7
16433.229 10
16433.838 2
16434.447 2
16435.056 4
16435.665 8
16436.274 6
16436.884 2
16437.493 8
16438.102 6
16438.711 1
16439.321 4
16439.930 2
16440.539 12
16441.148 16
16441.758 17
16442.367 9
16442.976 3
16443.586 3
16444.195 5
16444.804 6
16445.414 5
16446.023 1
16446.632 1
16447.242 5
16447.851 2
16448.461 3
16449.070 3
16449.679 2
16450.289 4
16450.898 4
16451.508 3
16452.117 9
16452.727 10
16453.336 8
16453.946 6
16454.555 2
16455.165 4
16455.774 6
16456.384 8
16456.994 4
16457.603 2
16458.213 4
16458.822 8
16459.432 9
16460.042 5
16460.651 11
16461.261 6
16461.870 3
16462.480 4
16463.090 4
16463.700 12
16464.309 9
16464.919 8
16465.529 4
16466.138 3
16466.748 5
16467.358 3
16467.968 4
16468.577 6
16469.187 3
16469.797 3
16470.407 8
16471.017 10
16471.627 5
16472.236 15
16472.846 8
16473.456 4
16474.066 8
16474.676 6
16475.286 1
16475.896 5
16476.506 4
16477.116 5
16477.726 1
16478.336 2
16478.946 7
16479.556 6
16480.166 9
16480.776 9
16481.386 6
16481.996 7
16482.606 2
16483.216 0
16483.826 5
16484.436 4
16485.046 1
16485.656 2
16486.266 3
16486.876 2
16487.486 5
16488.097 5
16488.707 5
16489.317 8
16489.927 4
16490.537 1
16491.147 2
16491.758 2
16492.368 9
16492.978 3
16493.588 4
16494.199 8
16494.809 5
16495.419 2
16496.029 5
16496.640 2
16497.250 5
16497.860 2
16498.471 4
16499.081 7
16499.691 9
16500.302 5
16500.912 13
16501.523 21
16502.133 18
16502.743 12
16503.354 6
16503.964 3
16504.575 1
16505.185 1
16505.796 4
16506.406 4
16507.017 5
16507.627 12
16508.238 8
16508.848 3
16509.459 8
16510.069 2
16510.680 8
16511.290 11
16511.901 8
16512.512 11
16513.122 10
16513.733 6
16514.343 6
16514.954 8
16515.565 11
16516.175 13
16516.786 14
16517.397 26
16518.007 17
16518.618 9
16519.229 14
16519.840 11
16520.450 4
16521.061 2
16521.672 2
16522.283 6
16522.893 4
16523.504 14
16524.115 7
16524.726 4
16525.337 8
16525.948 7
16526.558 9
16527.169 7
16527.780 6
16528.391 9
16529.002 1
16529.613 17
16530.224 15
16530.835 13
16531.446 17
16532.057 12
16532.668 7
16533.279 4
16533.890 3
16534.501 5
16535.112 3
16535.723 1
16536.334 0
16536.945 7
16537.556 10
16538.167 8
16538.778 14
16539.389 12
16540.000 6
16540.611 5
16541.222 7
16541.834 10
16542.445 8
16543.056 10
16543.667 8
16544.278 6
16544.889 7
16545.501 4
16546.112 3
16546.723 4
16547.334 4
16547.946 5
16548.557 5
16549.168 3
16549.779 4
16550.391 5
16551.002 2
16551.613 2
16552.225 11
16552.836 13
16553.447 8
16554.059 5
16554.670 6
16555.281 4
16555.893 2
16556.504 6
16557.116 9
16557.727 2
16558.339 3
16558.950 2
16559.561 8
16560.173 6
16560.784 7
16561.396 10
16562.007 7
16562.619 5
16563.230 5
16563.842 6
16564.454 12
16565.065 8
16565.677 1
16566.288 6
16566.900 10
16567.512 8
16568.123 5
16568.735 1
16569.346 5
16569.958 12
16570.570 11
16571.181 7
16571.793 4
16572.405 10
16573.017 2
16573.628 3
16574.240 6
16574.852 9
16575.464 10
16576.075 7
16576.687 8
16577.299 3
16577.911 3
16578.522 4
16579.134 0
16579.746 0
16580.358 8
16580.970 9
16581.582 2
16582.194 4
16582.806 8
16583.417 13
16584.029 7
16584.641 12
16585.253 8
16585.865 7
16586.477 5
16587.089 2
16587.701 6
16588.313 3
16588.925 4
16589.537 8
16590.149 11
16590.761 12
16591.373 8
16591.985 6
16592.597 5
16593.209 10
16593.822 5
16594.434 7
16595.046 7
16595.658 8
16596.270 10
16596.882 5
16597.494 5
16598.107 5
16598.719 7
16599.331 4
16599.943 1
16600.555 0
16601.168 3
16601.780 2
16602.392 0
16603.004 3
16603.617 10
16604.229 10
16604.841 10
16605.454 13
16606.066 11
16606.678 12
16607.291 9
16607.903 12
16608.515 15
16609.128 9
16609.740 3
16610.352 1
16610.965 10
16611.577 5
16612.190 3
16612.802 8
16613.415 6
16614.027 8
16614.640 8
16615.252 7
16615.865 1
16616.477 0
16617.090 7
16617.702 2
16618.315 4
16618.927 7
16619.540 7
16620.152 13
16620.765 7
16621.378 7
16621.990 6
16622.603 6
16623.216 8
16623.828 3
16624.441 3
16625.054 8
16625.666 4
16626.279 7
16626.892 0
16627.504 4
16628.117 2
16628.730 3
16629.343 5
16629.955 7
16630.568 5
16631.181 7
16631.794 7
16632.407 9
16633.019 4
16633.632 12
16634.245 12
16634.858 3
16635.471 1
16636.084 0
16636.696 5
16637.309 3
16637.922 1
16638.535 7
16639.148 6
16639.761 5
16640.374 11
16640.987 12
16641.600 10
16642.213 5
16642.826 10
16643.439 6
16644.052 6
16644.665 2
16645.278 2
16645.891 2
16646.504 0
16647.117 7
16647.730 6
16648.344 5
16648.957 6
16649.570 6
16650.183 5
16650.796 10
16651.409 12
16652.022 7
16652.636 6
16653.249 12
16653.862 8
16654.475 7
16655.088 7
16655.702 4
16656.315 3
16656.928 0
16657.541 13
16658.155 7
16658.768 2
16659.381 7
16659.995 6
16660.608 17
16661.221 23
16661.835 14
16662.448 9
16663.061 9
16663.675 5
16664.288 17
16664.902 14
16665.515 12
16666.128 10
16666.742 3
16667.355 7
16667.969 3
16668.582 2
16669.196 5
16669.809 8
16670.423 9
16671.036 7
16671.650 6
16672.263 9
16672.877 11
16673.490 15
16674.104 12
16674.718 18
16675.331 13
16675.945 11
16676.558 6
16677.172 10
16677.786 11
16678.399 6
16679.013 5
16679.627 10
16680.240 7
16680.854 3
16681.468 3
16682.082 2
16682.695 5
16683.309 5
16683.923 7
16684.537 7
16685.150 3
16685.764 6
16686.378 7
16686.992 7
16687.606 16
16688.219 18
16688.833 13
16689.447 8
16690.061 2
16690.675 4
16691.289 11
16691.903 14
16692.517 7
16693.131 6
16693.744 7
16694.358 4
16694.972 7
16695.586 7
16696.200 8
16696.814 5
16697.428 5
16698.042 15
16698.656 17
16699.270 8
16699.884 3
16700.499 3
16701.113 3
16701.727 2
16702.341 5
16702.955 17
16703.569 13
16704.183 5
16704.797 1
16705.411 6
16706.026 15
16706.640 13
16707.254 13
16707.868 10
16708.482 25
16709.097 20
16709.711 11
16710.325 11
16710.939 3
16711.554 2
16712.168 7
16712.782 5
16713.396 1
16714.011 7
16714.625 5
16715.239 8
16715.854 13
16716.468 10
16717.083 2
16717.697 5
16718.311 9
16718.926 8
16719.540 4
16720.155 2
16720.769 7
16721.383 10
16721.998 13
16722.612 7
16723.227 13
16723.841 12
16724.456 12
16725.070 15
16725.685 10
16726.299 9
16726.914 18
16727.528 16
16728.143 18
16728.758 19
16729.372 21
16729.987 11
16730.601 2
16731.216 0
16731.831 3
16732.445 2
16733.060 5
16733.675 8
16734.289 21
16734.904 15
16735.519 11
16736.133 14
16736.748 13
16737.363 9
16737.978 9
16738.592 8
16739.207 15
16739.822 10
16740.437 7
16741.052 8
16741.666 7
16742.281 14
16742.896 16
16743.511 3
16744.126 4
16744.741 2
16745.356 6
16745.971 12
16746.585 15
16747.200 7
16747.815 6
16748.430 2
16749.045 3
16749.660 5
16750.275 9
16750.890 6
16751.505 9
16752.120 6
16752.735 0
16753.350 2
16753.965 5
16754.580 2
16755.195 6
16755.810 6
16756.426 7
16757.041 6
16757.656 3
16758.271 4
16758.886 2
16759.501 4
16760.116 5
16760.731 4
16761.347 2
16761.962 7
16762.577 10
16763.192 3
16763.807 11
16764.423 14
16765.038 8
16765.653 11
16766.268 11
16766.884 3
16767.499 2
16768.114 1
16768.730 11
16769.345 20
16769.960 12
16770.576 17
16771.191 14
16771.806 7
16772.422 7
16773.037 31
16773.653 26
16774.268 12
16774.883 10
16775.499 7
16776.114 7
16776.730 10
16777.345 13
16777.961 15
16778.576 12
16779.192 10
16779.807 7
16780.423 13
16781.038 18
16781.654 12
16782.269 6
16782.885 16
16783.501 17
16784.116 11
16784.732 12
16785.347 19
16785.963 10
16786.579 6
16787.194 4
16787.810 5
16788.426 4
16789.041 5
16789.657 5
16790.273 12
16790.889 7
16791.504 11
16792.120 13
16792.736 14
16793.352 14
16793.967 14
16794.583 16
16795.199 15
16795.815 12
16796.431 10
16797.046 11
16797.662 4
16798.278 4
16798.894 4
16799.510 9
16800.126 25
16800.742 22
16801.358 20
16801.973 7
16802.589 7
16803.205 8
16803.821 5
16804.437 7
16805.053 9
16805.669 20
16806.285 18
16806.901 10
16807.517 11
16808.133 7
16808.749 4
16809.365 10
16809.982 11
16810.598 6
16811.214 12
16811.830 28
16812.446 29
16813.062 23
16813.678 19
16814.294 8
16814.911 8
16815.527 16
16816.143 8
16816.759 13
16817.375 16
16817.992 42
16818.608 34
16819.224 18
16819.840 27
16820.457 16
16821.073 18
16821.689 7
16822.305 18
16822.922 16
16823.538 9
16824.154 15
16824.771 13
16825.387 14
16826.003 17
16826.620 18
16827.236 28
16827.853 27
16828.469 25
16829.085 27
16829.702 39
16830.318 28
16830.935 21
16831.551 28
16832.168 18
16832.784 26
16833.401 30
16834.017 23
16834.634 24
16835.250 25
16835.867 32
16836.483 23
16837.100 17
16837.716 24
16838.333 26
16838.950 27
16839.566 24
16840.183 18
16840.800 22
16841.416 17
16842.033 18
16842.650 17
16843.266 16
16843.883 33
16844.500 22
16845.116 18
16845.733 16
16846.350 11
16846.967 12
16847.583 17
16848.200 25
16848.817 23
16849.434 41
16850.050 26
16850.667 25
16851.284 41
16851.901 26
16852.518 23
16853.135 28
16853.752 34
16854.368 21
16854.985 29
16855.602 28
16856.219 25
16856.836 18
16857.453 8
16858.070 17
16858.687 24
16859.304 29
16859.921 37
16860.538 32
16861.155 23
16861.772 23
16862.389 22
16863.006 27
16863.623 30
16864.240 24
16864.857 29
16865.474 25
16866.091 31
16866.708 33
16867.326 35
16867.943 37
16868.560 41
16869.177 41
16869.794 32
16870.411 42
16871.029 46
16871.646 41
16872.263 33
16872.880 39
16873.497 50
16874.115 56
16874.732 72
16875.349 76
16875.966 77
16876.584 72
16877.201 72
16877.818 74
16878.436 63
16879.053 64
16879.670 54
16880.288 77
16880.905 98
16881.523 103
16882.140 90
16882.757 93
16883.375 102
16883.992 107
16884.610 112
16885.227 104
16885.845 100
16886.462 102
16887.079 107
16887.697 104
16888.314 96
16888.932 104
16889.550 116
16890.167 129
16890.785 128
16891.402 108
16892.020 126
16892.637 136
16893.255 138
16893.873 117
16894.490 143
16895.108 157
16895.725 171
16896.343 198
16896.961 171
16897.578 164
16898.196 151
16898.814 171
16899.432 167
16900.049 156
16900.667 194
16901.285 201
16901.902 214
16902.520 191
16903.138 187
16903.756 209
16904.374 221
16904.991 235
16905.609 233
16906.227 215
16906.845 207
16907.463 186
16908.081 207
16908.699 214
16909.316 232
16909.934 285
16910.552 281
16911.170 290
16911.788 264
16912.406 253
16913.024 260
16913.642 262
16914.260 269
16914.878 243
16915.496 279
16916.114 272
16916.732 269
16917.350 314
16917.968 303
16918.586 363
16919.204 397
16919.822 391
16920.440 437
16921.058 453
16921.677 458
16922.295 555
16922.913 586
16923.531 651
16924.149 685
16924.767 742
16925.385 791
16926.004 775
16926.622 772
16927.240 842
16927.858 883
16928.477 917
16929.095 1020
16929.713 1127
16930.331 1269
16930.950 1401
16931.568 1567
16932.186 1686
16932.805 1759
16933.423 1844
16934.041 1955
16934.660 2120
16935.278 2287
16935.896 2490
16936.515 2766
16937.133 2972
16937.752 3156
16938.370 3372
16938.988 3633
16939.607 3962
16940.225 4278
16940.844 4480
16941.462 4792
16942.081 5197
16942.699 5498
16943.318 5808
16943.936 6372
16944.555 6801
16945.173 7048
16945.792 7451
16946.410 7874
16947.029 8249
16947.648 8644
16948.266 8950
16948.885 9246
16949.503 9452
16950.122 9655
16950.741 9820
16951.359 10047
16951.978 10254
16952.597 10346
16953.215 10332
16953.834 10322
16954.453 10259
16955.072 10016
16955.690 9677
16956.309 9212
16956.928 8740
16957.547 8275
16958.165 7829
16958.784 7308
16959.403 6877
16960.022 6560
16960.641 6153
16961.259 5686
16961.878 5288
16962.497 4946
16963.116 4538
16963.735 4181
16964.354 3836
16964.973 3512
16965.592 3263
16966.211 2980
16966.829 2808
16967.448 2655
16968.067 2441
16968.686 2227
16969.305 2072
16969.924 1947
16970.543 1769
16971.162 1643
16971.781 1518
16972.400 1425
16973.020 1351
16973.639 1325
16974.258 1262
16974.877 1285
16975.496 1248
16976.115 1231
16976.734 1187
16977.353 1211
16977.972 1119
16978.591 1083
16979.211 1026
16979.830 950
16980.449 929
16981.068 917
16981.687 892
16982.307 871
16982.926 847
16983.545 779
16984.164 772
16984.784 755
16985.403 777
16986.022 845
16986.642 835
16987.261 870
16987.880 865
16988.499 869
16989.119 871
16989.738 897
16990.358 927
16990.977 903
16991.596 866
16992.216 868
16992.835 837
16993.455 811
16994.074 811
16994.693 788
16995.313 829
16995.932 789
16996.552 759
16997.171 754
16997.791 784
16998.410 819
16999.030 833
16999.649 799
17000.269 744
17000.889 733
17001.508 729
17002.128 761
17002.747 782
17003.367 780
17003.987 736
17004.606 751
17005.226 875
17005.845 851
17006.465 794
17007.085 799
17007.704 792
17008.324 761
17008.944 723
17009.564 689
17010.183 647
17010.803 578
17011.423 573
17012.043 604
17012.662 597
17013.282 579
17013.902 526
17014.522 498
17015.142 494
17015.761 458
17016.381 455
17017.001 483
17017.621 449
17018.241 443
17018.861 423
17019.481 378
17020.101 362
17020.720 335
17021.340 334
17021.960 327
17022.580 301
17023.200 257
17023.820 251
17024.440 253
17025.060 252
17025.680 266
17026.300 268
17026.920 250
17027.540 196
17028.160 204
17028.780 228
17029.401 219
17030.021 206
17030.641 199
17031.261 201
17031.881 190
17032.501 172
17033.121 190
17033.741 188
17034.362 210
17034.982 199
17035.602 200
17036.222 217
17036.842 217
17037.463 203
17038.083 179
17038.703 187
17039.323 218
17039.944 207
17040.564 169
17041.184 190
17041.805 201
17042.425 181
17043.045 173
17043.666 170
17044.286 153
17044.906 151
17045.527 167
17046.147 186
17046.767 196
17047.388 212
17048.008 199
17048.629 179
17049.249 175
17049.870 163
17050.490 178
17051.110 168
17051.731 191
17052.351 197
17052.972 198
17053.592 190
17054.213 162
17054.834 157
17055.454 149
17056.075 183
17056.695 175
17057.316 189
17057.936 211
17058.557 190
17059.178 193
17059.798 174
17060.419 169
17061.040 191
17061.660 169
17062.281 166
17062.902 164
17063.522 148
17064.143 142
17064.764 136
17065.385 142
17066.005 160
17066.626 129
17067.247 135
17067.868 123
17068.488 113
17069.109 107
17069.730 93
17070.351 99
17070.972 125
17071.592 148
17072.213 158
17072.834 151
17073.455 130
17074.076 125
17074.697 128
17075.318 126
17075.939 128
17076.560 111
17077.181 94
17077.802 104
17078.423 103
17079.044 96
17079.665 100
17080.286 112
17080.907 126
17081.528 124
17082.149 155
17082.770 141
17083.391 125
17084.012 134
17084.633 123
17085.254 121
17085.875 163
17086.496 155
17087.117 169
17087.738 153
17088.360 146
17088.981 146
17089.602 151
17090.223 145
17090.844 150
17091.466 155
17092.087 172
17092.708 179
17093.329 165
17093.951 195
17094.572 161
17095.193 144
17095.814 159
17096.436 166
17097.057 161
17097.678 154
17098.300 144
17098.921 122
17099.542 153
17100.164 198
17100.785 185
17101.406 184
17102.028 209
17102.649 188
17103.271 189
17103.892 201
17104.514 210
17105.135 216
17105.756 214
17106.378 206
17106.999 194
17107.621 196
17108.242 184
17108.864 220
17109.486 211
17110.107 219
17110.729 204
17111.350 194
17111.972 214
17112.593 208
17113.215 196
17113.837 192
17114.458 214
17115.080 244
17115.702 240
17116.323 196
17116.945 195
17117.567 208
17118.188 240
17118.810 244
17119.432 255
17120.053 240
17120.675 237
17121.297 217
17121.919 218
17122.540 238
17123.162 238
17123.784 218
17124.406 226
17125.028 245
17125.649 221
17126.271 261
17126.893 262
17127.515 253
17128.137 266
17128.759 283
17129.381 294
17130.003 272
17130.624 260
17131.246 287
17131.868 313
17132.490 293
17133.112 284
17133.734 300
17134.356 300
17134.978 321
17135.600 339
17136.222 324
17136.844 390
17137.466 408
17138.088 380
17138.710 402
17139.333 404
17139.955 415
17140.577 404
17141.199 428
17141.821 481
17142.443 511
17143.065 539
17143.687 576
17144.310 579
17144.932 545
17145.554 520
17146.176 636
17146.798 694
17147.421 693
17148.043 740
17148.665 769
17149.287 808
17149.910 823
17150.532 858
17151.154 904
17151.776 896
17152.399 942
17153.021 992
17153.643 1036
17154.266 1138
17154.888 1172
17155.511 1146
17156.133 1133
17156.755 1125
17157.378 1065
17158.000 1141
17158.623 1121
17159.245 1125
17159.867 1091
17160.490 1100
17161.112 1138
17161.735 1111
17162.357 1060
17162.980 1034
17163.602 1044
17164.225 1047
17164.847 1047
17165.470 1065
17166.093 1012
17166.715 995
17167.338 1032
17167.960 991
17168.583 923
17169.206 864
17169.828 779
17170.451 735
17171.073 747
17171.696 724
17172.319 723
17172.942 671
17173.564 616
17174.187 649
17174.810 662
17175.432 607
17176.055 577
17176.678 555
17177.301 573
17177.923 552
17178.546 570
17179.169 567
17179.792 580
17180.415 556
17181.037 513
17181.660 498
17182.283 452
17182.906 437
17183.529 422
17184.152 421
17184.775 399
17185.398 379
17186.021 336
17186.644 311
17187.266 335
17187.889 333
17188.512 301
17189.135 327
17189.758 298
17190.381 273
17191.004 300
17191.627 257
17192.250 234
17192.874 234
17193.497 220
17194.120 211
17194.743 201
17195.366 210
17195.989 201
17196.612 197
17197.235 151
17197.858 150
17198.481 154
17199.105 151
17199.728 184
17200.351 195
17200.974 207
17201.597 181
17202.221 179
17202.844 186
17203.467 192
17204.090 171
17204.714 144
17205.337 138
17205.960 136
17206.583 140
17207.207 131
17207.830 125
17208.453 141
17209.077 172
17209.700 190
17210.323 145
17210.947 135
17211.570 139
17212.194 134
17212.817 137
17213.440 117
17214.064 110
17214.687 133
17215.311 114
17215.934 124
17216.558 103
17217.181 116
17217.805 127
17218.428 124
17219.052 123
17219.675 104
17220.299 106
17220.922 103
17221.546 122
17222.170 112
17222.793 131
17223.417 132
17224.040 119
17224.664 119
17225.288 118
17225.911 143
17226.535 120
17227.159 126
17227.782 140
17228.406 134
17229.030 132
17229.653 124
17230.277 107
17230.901 96
17231.525 115
17232.148 113
17232.772 90
17233.396 93
17234.020 90
17234.644 94
17235.267 99
17235.891 102
17236.515 91
17237.139 90
17237.763 121
17238.387 105
17239.010 98
17239.634 94
17240.258 93
17240.882 102
17241.506 85
17242.130 93
17242.754 89
17243.378 87
17244.002 79
17244.626 100
17245.250 109
17245.874 95
17246.498 78
17247.122 83
17247.746 105
17248.370 93
17248.994 88
17249.618 91
17250.242 94
17250.866 88
17251.491 85
17252.115 71
17252.739 104
17253.363 89
17253.987 85
17254.611 56
17255.235 76
17255.860 71
17256.484 53
17257.108 54
17257.732 70
17258.356 77
17258.981 88
17259.605 97
17260.229 93
17260.854 92
17261.478 77
17262.102 70
17262.726 81
17263.351 84
17263.975 67
17264.599 57
17265.224 71
17265.848 63
17266.473 85
17267.097 93
17267.721 62
17268.346 56
17268.970 50
17269.595 46
17270.219 64
17270.844 86
17271.468 78
17272.092 58
17272.717 64
17273.341 62
17273.966 46
17274.591 41
17275.215 42
17275.840 35
17276.464 39
17277.089 41
17277.713 38
17278.338 48
17278.963 46
17279.587 47
17280.212 60
17280.836 76
17281.461 71
17282.086 59
17282.710 66
17283.335 49
17283.960 44
17284.585 61
17285.209 66
17285.834 68
17286.459 66
17287.083 60
17287.708 67
17288.333 62
17288.958 60
17289.583 66
17290.207 67
17290.832 62
17291.457 54
17292.082 66
17292.707 70
17293.332 68
17293.957 60
17294.581 80
17295.206 84
17295.831 77
17296.456 60
17297.081 47
17297.706 46
17298.331 47
17298.956 47
17299.581 41
17300.206 37
17300.831 39
17301.456 31
17302.081 50
17302.706 61
17303.331 72
17303.956 59
17304.581 48
17305.206 69
17305.831 65
17306.456 54
17307.082 62
17307.707 66
17308.332 70
17308.957 72
17309.582 66
17310.207 74
17310.832 68
17311.458 73
17312.083 59
17312.708 57
17313.333 52
17313.959 55
17314.584 79
17315.209 65
17315.834 58
17316.460 57
17317.085 64
17317.710 40
17318.336 53
17318.961 58
17319.586 41
17320.212 41
17320.837 29
17321.462 23
17322.088 36
17322.713 47
17323.339 45
17323.964 49
17324.589 50
17325.215 50
17325.840 61
17326.466 47
17327.091 56
17327.717 53
17328.342 51
17328.968 47
17329.593 50
17330.219 54
17330.844 35
17331.470 35
17332.095 43
17332.721 60
17333.347 62
17333.972 41
17334.598 58
17335.223 73
17335.849 80
17336.475 64
17337.100 81
17337.726 76
17338.352 62
17338.977 65
17339.603 84
17340.229 79
17340.855 82
17341.480 88
17342.106 85
17342.732 77
17343.358 90
17343.983 70
17344.609 111
17345.235 119
17345.861 85
17346.487 65
17347.112 56
17347.738 79
17348.364 78
17348.990 56
17349.616 64
17350.242 70
17350.868 79
17351.494 91
17352.120 94
17352.745 83
17353.371 98
17353.997 118
17354.623 118
17355.249 109
17355.875 92
17356.501 80
17357.127 81
17357.753 78
17358.379 83
17359.005 107
17359.632 108
17360.258 111
17360.884 93
17361.510 106
17362.136 129
17362.762 127
17363.388 107
17364.014 104
17364.640 86
17365.267 70
17365.893 88
17366.519 103
17367.145 92
17367.771 101
17368.398 92
17369.024 86
17369.650 112
17370.276 107
17370.903 97
17371.529 97
17372.155 106
17372.781 116
17373.408 131
17374.034 125
17374.660 108
17375.287 100
17375.913 82
17376.539 80
17377.166 81
17377.792 93
17378.419 88
17379.045 118
17379.672 128
17380.298 129
17380.924 84
17381.551 86
17382.177 92
17382.804 98
17383.430 86
17384.057 98
17384.683 102
17385.310 104
17385.936 102
17386.563 87
17387.189 100
17387.816 99
17388.443 104
17389.069 92
17389.696 79
17390.322 60
17390.949 42
17391.576 58
17392.202 61
17392.829 74
17393.456 79
17394.082 64
17394.709 66
17395.336 74
17395.963 71
17396.589 78
17397.216 95
17397.843 107
17398.469 92
17399.096 56
17399.723 60
17400.350 49
17400.977 44
17401.603 39
17402.230 45
17402.857 50
17403.484 49
17404.111 56
17404.738 63
17405.365 61
17405.992 64
17406.618 56
17407.245 62
17407.872 67
17408.499 64
17409.126 67
17409.753 62
17410.380 52
17411.007 54
17411.634 56
17412.261 42
17412.888 53
17413.515 64
17414.142 56
17414.769 46
17415.396 34
17416.023 43
17416.651 37
17417.278 29
17417.905 35
17418.532 50
17419.159 53
17419.786 50
17420.413 45
17421.040 49
17421.668 40
17422.295 38
17422.922 47
17423.549 51
17424.177 38
17424.804 37
17425.431 43
17426.058 33
17426.686 48
17427.313 40
17427.940 49
17428.567 31
17429.195 36
17429.822 44
17430.449 34
17431.077 36
17431.704 30
17432.331 27
17432.959 24
17433.586 38
17434.214 51
17434.841 68
17435.469 55
17436.096 37
17436.723 37
17437.351 58
17437.978 67
17438.606 52
17439.233 41
17439.861 42
17440.488 43
17441.116 45
17441.743 54
17442.371 49
17442.999 38
17443.626 22
17444.254 46
17444.881 43
17445.509 33
17446.137 37
17446.764 41
17447.392 31
17448.019 43
17448.647 32
17449.275 39
17449.903 36
17450.530 52
17451.158 47
17451.786 34
17452.413 35
17453.041 39
17453.669 40
17454.297 30
17454.924 39
17455.552 35
17456.180 34
17456.808 41
17457.436 32
17458.063 39
17458.691 38
17459.319 43
17459.947 54
17460.575 76
17461.203 51
17461.831 39
17462.459 37
17463.087 28
17463.715 19
17464.342 23
17464.970 21
17465.598 27
17466.226 38
17466.854 24
17467.482 25
17468.110 19
17468.738 21
17469.366 25
17469.995 25
17470.623 17
17471.251 17
17471.879 17
17472.507 19
17473.135 12
17473.763 13
17474.391 8
17475.019 31
17475.647 30
17476.276 26
17476.904 29
17477.532 20
17478.160 28
17478.788 36
17479.417 32
17480.045 20
17480.673 15
17481.301 35
17481.930 33
17482.558 21
17483.186 17
17483.814 23
17484.443 35
17485.071 32
17485.699 49
17486.328 36
17486.956 38
17487.585 36
17488.213 30
17488.841 27
17489.470 21
17490.098 18
17490.727 21
17491.355 31
17491.983 32
17492.612 28
17493.240 33
17493.869 38
17494.497 23
17495.126 18
17495.754 32
17496.383 36
17497.011 33
17497.640 29
17498.268 14
17498.897 18
17499.526 24
17500.154 28
17500.783 19
17501.411 16
17502.040 24
17502.669 18
17503.297 15
17503.926 37
17504.555 29
17505.183 21
17505.812 19
17506.441 26
17507.069 23
17507.698 25
17508.327 18
17508.956 28
17509.584 37
17510.213 52
17510.842 46
17511.471 34
17512.100 34
17512.728 25
17513.357 20
17513.986 35
17514.615 32
17515.244 23
17515.873 12
17516.502 24
17517.130 28
17517.759 46
17518.388 39
17519.017 33
17519.646 53
17520.275 50
17520.904 39
17521.533 21
17522.162 32
17522.791 30
17523.420 21
17524.049 29
17524.678 36
17525.307 32
17525.936 29
17526.565 31
17527.194 39
17527.823 36
17528.453 27
17529.082 17
17529.711 22
17530.340 23
17530.969 39
17531.598 26
17532.227 21
17532.857 29
17533.486 30
17534.115 26
17534.744 27
17535.373 27
17536.003 38
17536.632 38
17537.261 29
17537.890 40
17538.520 35
17539.149 30
17539.778 20
17540.408 20
17541.037 29
17541.666 27
17542.296 27
17542.925 29
17543.554 34
17544.184 36
17544.813 35
17545.443 26
17546.072 17
17546.701 27
17547.331 18
17547.960 25
17548.590 33
17549.219 34
17549.849 34
17550.478 45
17551.108 35
17551.737 37
17552.367 31
17552.996 28
17553.626 12
17554.255 23
17554.885 29
17555.515 27
17556.144 42
17556.774 63
17557.403 53
17558.033 59
17558.663 54
17559.292 31
17559.922 52
17560.552 52
17561.181 35
17561.811 27
17562.441 29
17563.070 38
17563.700 44
17564.330 39
17564.960 31
17565.589 32
17566.219 46
17566.849 44
17567.479 34
17568.109 41
17568.738 42
17569.368 43
17569.998 41
17570.628 73
17571.258 74
17571.888 57
17572.518 34
17573.148 27
17573.777 35
17574.407 48
17575.037 29
17575.667 35
17576.297 39
17576.927 36
17577.557 28
17578.187 31
17578.817 24
17579.447 33
17580.077 38
17580.707 32
17581.337 54
17581.967 43
17582.597 35
17583.227 35
17583.858 43
17584.488 53
17585.118 54
17585.748 44
17586.378 48
17587.008 47
17587.638 63
17588.269 48
17588.899 42
17589.529 38
17590.159 40
17590.789 30
17591.420 30
17592.050 22
17592.680 24
17593.310 27
17593.941 20
17594.571 24
17595.201 30
17595.831 44
17596.462 29
17597.092 36
17597.722 36
17598.353 25
17598.983 18
17599.614 23
17600.244 27
17600.874 28
17601.505 36
17602.135 40
17602.766 42
17603.396 39
17604.027 28
17604.657 31
17605.287 40
17605.918 38
17606.548 35
17607.179 38
17607.809 37
17608.440 36
17609.071 34
17609.701 31
17610.332 43
17610.962 39
17611.593 42
17612.223 47
17612.854 35
17613.485 35
17614.115 36
17614.746 29
17615.377 21
17616.007 16
17616.638 16
17617.269 22
17617.899 24
17618.530 19
17619.161 20
17619.792 17
17620.422 23
17621.053 22
17621.684 15
17622.315 17
17622.945 22
17623.576 32
17624.207 39
17624.838 32
17625.469 21
17626.100 22
17626.730 6
17627.361 8
17627.992 23
17628.623 22
17629.254 22
17629.885 31
17630.516 38
17631.147 60
17631.778 33
17632.409 28
17633.040 35
17633.671 38
17634.302 31
17634.933 24
17635.564 36
17636.195 39
17636.826 56
17637.457 44
17638.088 27
17638.719 19
17639.350 21
17639.981 16
17640.612 27
17641.243 30
17641.874 27
17642.506 36
17643.137 34
17643.768 55
17644.399 53
17645.030 45
17645.662 29
17646.293 30
17646.924 22
17647.555 22
17648.186 13
17648.818 16
17649.449 29
17650.080 31
17650.712 20
17651.343 17
17651.974 18
17652.605 24
17653.237 20
17653.868 22
17654.500 27
17655.131 17
17655.762 14
17656.394 8
17657.025 8
17657.656 12
17658.288 18
17658.919 23
17659.551 26
17660.182 30
17660.814 21
17661.445 15
17662.077 16
17662.708 28
17663.340 30
17663.971 22
17664.603 15
17665.234 25
17665.866 17
17666.497 26
17667.129 36
17667.761 47
17668.392 57
17669.024 39
17669.655 34
17670.287 24
17670.919 12
17671.550 7
17672.182 16
17672.814 15
17673.445 6
17674.077 17
17674.709 18
17675.341 24
17675.972 18
17676.604 13
17677.236 14
17677.868 15
17678.499 15
17679.131 14
17679.763 10
17680.395 13
17681.027 15
17681.659 39
17682.290 39
17682.922 27
17683.554 27
17684.186 19
17684.818 13
17685.450 16
17686.082 31
17686.714 27
17687.346 24
17687.978 21
17688.610 14
17689.242 11
17689.874 11
17690.506 17
17691.138 20
17691.770 21
17692.402 15
17693.034 16
17693.666 16
17694.298 27
17694.930 27
17695.562 17
17696.194 26
17696.826 36
17697.458 27
17698.090 18
17698.723 17
17699.355 19
17699.987 19
17700.619 16
17701.251 27
17701.884 21
17702.516 33
17703.148 28
17703.780 15
17704.412 10
17705.045 15
17705.677 17
17706.309 21
17706.942 32
17707.574 23
17708.206 15
17708.839 11
17709.471 11
17710.103 19
17710.736 28
17711.368 23
17712.000 37
17712.633 26
17713.265 25
17713.898 21
17714.530 26
17715.162 41
17715.795 36
17716.427 23
17717.060 24
17717.692 9
17718.325 15
17718.957 15
17719.590 15
17720.222 13
17720.855 18
17721.487 14
17722.120 23
17722.753 19
17723.385 15
17724.018 19
17724.650 14
17725.283 8
17725.916 8
17726.548 14
17727.181 18
17727.814 32
17728.446 24
17729.079 33
17729.712 34
17730.344 23
17730.977 21
17731.610 18
17732.243 16
17732.875 10
17733.508 8
17734.141 8
17734.774 14
17735.407 21
17736.039 29
17736.672 22
17737.305 23
17737.938 20
17738.571 27
17739.204 38
17739.836 36
17740.469 26
17741.102 20
17741.735 21
17742.368 17
17743.001 19
17743.634 15
17744.267 11
17744.900 9
17745.533 10
17746.166 16
17746.799 19
17747.432 18
17748.065 12
17748.698 21
17749.331 20
17749.964 25
17750.597 23
17751.230 13
17751.863 9
17752.497 13
17753.130 19
17753.763 20
17754.396 16
17755.029 16
17755.662 20
17756.295 20
17756.929 18
17757.562 19
17758.195 14
17758.828 11
17759.461 18
17760.095 26
17760.728 18
17761.361 16
17761.994 15
17762.628 21
17763.261 22
17763.894 12
17764.528 22
17765.161 20
17765.794 14
17766.428 17
17767.061 18
17767.694 27
17768.328 31
17768.961 16
17769.595 28
17770.228 26
17770.862 24
17771.495 24
17772.128 25
17772.762 22
17773.395 13
17774.029 16
17774.662 20
17775.296 27
17775.929 13
17776.563 19
17777.197 17
17777.830 33
17778.464 28
17779.097 16
17779.731 12
17780.364 18
17780.998 12
17781.632 16
17782.265 21
17782.899 14
17783.533 15
17784.166 23
17784.800 23
17785.434 18
17786.067 13
17786.701 11
17787.335 17
17787.969 23
17788.602 15
17789.236 13
17789.870 12
17790.504 8
17791.137 15
17791.771 21
17792.405 24
17793.039 17
17793.673 20
17794.307 29
17794.940 30
17795.574 39
17796.208 31
17796.842 18
17797.476 28
17798.110 24
17798.744 23
17799.378 27
17800.012 31
17800.646 21
17801.280 15
17801.914 13
17802.548 18
17803.182 7
17803.816 3
17804.450 10
17805.084 10
17805.718 10
17806.352 4
17806.986 8
17807.620 17
17808.254 27
17808.888 21
17809.522 22
17810.157 27
17810.791 27
17811.425 21
17812.059 20
17812.693 24
17813.327 14
17813.962 15
17814.596 21
17815.230 16
17815.864 10
17816.499 5
17817.133 8
17817.767 12
17818.401 14
17819.036 19
17819.670 24
17820.304 22
17820.939 19
17821.573 31
17822.207 13
17822.842 19
17823.476 18
17824.110 18
17824.745 15
17825.379 14
17826.014 34
17826.648 26
17827.283 12
17827.917 9
17828.551 8
17829.186 12
17829.820 20
17830.455 27
17831.089 21
17831.724 16
17832.358 9
17832.993 18
17833.628 18
17834.262 11
17834.897 21
17835.531 16
17836.166 21
17836.800 28
17837.435 27
17838.070 19
17838.704 29
17839.339 25
17839.974 27
17840.608 41
17841.243 23
17841.878 18
17842.512 16
17843.147 19
17843.782 19
17844.417 16
17845.051 21
17845.686 25
17846.321 24
17846.956 22
17847.591 16
17848.225 13
17848.860 12
17849.495 27
17850.130 26
17850.765 30
17851.400 23
17852.034 14
17852.669 14
17853.304 29
17853.939 21
17854.574 18
17855.209 18
17855.844 12
17856.479 16
17857.114 9
17857.749 15
17858.384 20
17859.019 29
17859.654 21
17860.289 27
17860.924 27
17861.559 26
17862.194 27
17862.829 8
17863.464 11
17864.099 6
17864.734 7
17865.370 24
17866.005 26
17866.640 16
17867.275 24
17867.910 21
17868.545 26
17869.181 31
17869.816 25
17870.451 15
17871.086 13
17871.721 27
17872.357 20
17872.992 25
17873.627 19
17874.262 14
17874.898 12
17875.533 18
17876.168 16
17876.804 20
17877.439 17
17878.074 12
17878.710 7
17879.345 8
17879.980 16
17880.616 18
17881.251 20
17881.887 21
17882.522 18
17883.157 27
17883.793 17
17884.428 12
17885.064 16
17885.699 15
17886.335 14
17886.970 17
17887.606 18
17888.241 19
17888.877 5
17889.512 15
17890.148 11
17890.784 15
17891.419 15
17892.055 18
17892.690 19
17893.326 8
17893.962 6
17894.597 23
17895.233 20
17895.868 13
17896.504 11
17897.140 9
17897.776 12
17898.411 14
17899.047 14
17899.683 12
17900.318 10
17900.954 11
17901.590 13
17902.226 15
17902.861 16
17903.497 11
17904.133 8
17904.769 6
17905.405 8
17906.041 13
17906.676 10
17907.312 10
17907.948 7
17908.584 13
17909.220 10
17909.856 16
17910.492 14
17911.128 16
17911.764 9
17912.400 13
17913.036 15
17913.672 12
17914.308 15
17914.944 26
17915.580 27
17916.216 27
17916.852 33
17917.488 21
17918.124 35
17918.760 25
17919.396 11
17920.032 14
17920.668 10
17921.304 32
17921.940 28
17922.576 19
17923.213 10
17923.849 23
17924.485 26
17925.121 28
17925.757 16
17926.393 18
17927.030 20
17927.666 9
17928.302 5
17928.938 10
17929.575 17
17930.211 17
17930.847 18
17931.483 24
17932.120 30
17932.756 20
17933.392 18
17934.029 12
17934.665 8
17935.301 9
17935.938 12
17936.574 21
17937.211 22
17937.847 11
17938.483 16
17939.120 16
17939.756 11
17940.393 23
17941.029 27
17941.666 23
17942.302 28
17942.939 22
17943.575 25
17944.212 20
17944.848 32
17945.485 21
17946.121 12
17946.758 14
17947.394 22
17948.031 23
17948.668 20
17949.304 16
17949.941 12
17950.577 9
17951.214 15
17951.851 9
17952.487 9
17953.124 13
17953.761 16
17954.397 21
17955.034 14
17955.671 14
17956.308 15
17956.944 15
17957.581 18
17958.218 14
17958.855 8
17959.491 11
17960.128 19
17960.765 18
17961.402 18
17962.039 12
17962.676 26
17963.312 28
17963.949 34
17964.586 25
17965.223 17
17965.860 18
17966.497 18
17967.134 20
17967.771 20
17968.408 14
17969.045 17
17969.682 11
17970.319 5
17970.956 8
17971.593 17
17972.230 19
17972.867 25
17973.504 16
17974.141 27
17974.778 30
17975.415 23
17976.052 11
17976.689 12
17977.326 12
17977.963 11
17978.600 13
17979.237 8
17979.875 13
17980.512 13
17981.149 16
17981.786 33
17982.423 29
17983.061 14
17983.698 13
17984.335 13
17984.972 11
17985.609 13
17986.247 13
17986.884 11
17987.521 10
17988.159 12
17988.796 18
17989.433 24
17990.071 21
17990.708 20
17991.345 18
17991.983 19
17992.620 29
17993.257 38
17993.895 24
17994.532 19
17995.170 13
17995.807 16
17996.444 17
17997.082 18
17997.719 19
17998.357 9
17998.994 7
17999.632 10
18000.269 18
18000.907 16
18001.544 7
18002.182 5
18002.820 17
18003.457 18
18004.095 10
18004.732 12
18005.370 14
18006.007 16
18006.645 16
18007.283 13
18007.920 19
18008.558 14
18009.196 14
18009.833 8
18010.471 23
18011.109 22
18011.747 19
18012.384 28
18013.022 21
18013.660 21
18014.297 19
18014.935 20
18015.573 19
18016.211 28
18016.849 26
18017.486 29
18018.124 17
18018.762 16
18019.400 7
18020.038 10
18020.676 14
18021.314 15
18021.951 18
18022.589 13
18023.227 13
18023.865 15
18024.503 14
18025.141 14
18025.779 13
18026.417 9
18027.055 17
18027.693 16
18028.331 13
18028.969 23
18029.607 14
18030.245 10
18030.883 8
18031.521 21
18032.159 19
18032.797 23
18033.436 12
18034.074 10
18034.712 13
18035.350 12
18035.988 6
18036.626 10
18037.264 9
18037.903 13
18038.541 15
18039.179 13
18039.817 27
18040.455 16
18041.094 17
18041.732 18
18042.370 13
18043.008 19
18043.647 24
18044.285 19
18044.923 20
18045.562 8
18046.200 8
18046.838 13
18047.477 14
18048.115 14
18048.753 16
18049.392 15
18050.030 24
18050.668 17
18051.307 11
18051.945 16
18052.584 18
18053.222 22
18053.861 18
18054.499 17
18055.138 10
18055.776 15
18056.415 15
18057.053 26
18057.692 18
18058.330 23
18058.969 8
18059.607 15
18060.246 13
18060.884 15
18061.523 33
18062.162 22
18062.800 13
18063.439 12
18064.077 16
18064.716 14
18065.355 8
18065.993 6
18066.632 9
18067.271 21
18067.910 31
18068.548 14
18069.187 5
18069.826 13
18070.465 11
18071.103 15
18071.742 9
18072.381 5
18073.020 2
18073.658 19
18074.297 9
18074.936 23
18075.575 21
18076.214 25
18076.853 21
18077.492 21
18078.130 18
18078.769 12
18079.408 18
18080.047 18
18080.686 21
18081.325 16
18081.964 17
18082.603 22
18083.242 15
18083.881 9
18084.520 17
18085.159 33
18085.798 33
18086.437 27
18087.076 18
18087.715 8
18088.354 10
18088.993 9
18089.632 21
18090.271 18
18090.911 11
18091.550 24
18092.189 20
18092.828 25
18093.467 32
18094.106 28
18094.745 18
18095.385 13
18096.024 18
18096.663 8
18097.302 10
18097.942 6
18098.581 7
18099.220 9
18099.859 23
18100.499 25
18101.138 24
18101.777 18
18102.417 18
18103.056 7
18103.695 9
18104.335 17
18104.974 21
18105.613 10
18106.253 13
18106.892 35
18107.531 38
18108.171 23
18108.810 19
18109.450 29
18110.089 23
18110.729 16
18111.368 13
18112.008 6
18112.647 4
18113.287 13
18113.926 7
18114.566 2
18115.205 13
18115.845 22
18116.484 19
18117.124 16
18117.764 11
18118.403 7
18119.043 17
18119.682 13
18120.322 10
18120.962 11
18121.601 7
18122.241 12
18122.881 15
18123.520 27
18124.160 16
18124.800 6
18125.439 10
18126.079 10
18126.719 8
18127.359 16
18127.998 16
18128.638 11
18129.278 11
18129.918 12
18130.558 8
18131.198 6
18131.837 5
18132.477 7
18133.117 10
18133.757 19
18134.397 17
18135.037 8
18135.677 7
18136.317 6
18136.956 1
18137.596 8
18138.236 7
18138.876 19
18139.516 17
18140.156 11
18140.796 13
18141.436 10
18142.076 10
18142.716 18
18143.356 22
18143.996 16
18144.636 13
18145.277 22
18145.917 15
18146.557 14
18147.197 25
18147.837 11
18148.477 9
18149.117 18
18149.757 19
18150.398 16
18151.038 20
18151.678 14
18152.318 7
18152.958 3
18153.598 24
18154.239 26
18154.879 21
18155.519 24
18156.159 12
18156.800 9
18157.440 4
18158.080 3
18158.721 5
18159.361 4
18160.001 11
18160.642 13
18161.282 11
18161.922 10
18162.563 7
18163.203 5
18163.844 11
18164.484 16
18165.124 28
18165.765 34
18166.405 35
18167.046 35
18167.686 34
18168.327 19
18168.967 12
18169.608 12
18170.248 14
18170.889 14
18171.529 19
18172.170 26
18172.810 20
18173.451 36
18174.092 28
18174.732 43
18175.373 40
18176.013 25
18176.654 20
18177.295 17
18177.935 13
18178.576 14
18179.217 8
18179.857 5
18180.498 17
18181.139 22
18181.779 17
18182.420 20
18183.061 14
18183.702 12
18184.342 4
18184.983 13
18185.624 14
18186.265 14
18186.906 23
18187.546 9
18188.187 10
18188.828 8
18189.469 13
18190.110 12
18190.751 4
18191.391 8
18192.032 9
18192.673 11
18193.314 7
18193.955 13
18194.596 8
18195.237 9
18195.878 15
18196.519 5
18197.160 4
18197.801 20
18198.442 16
18199.083 9
18199.724 8
18200.365 19
18201.006 21
18201.647 8
18202.288 11
18202.929 13
18203.570 4
18204.212 5
18204.853 12
18205.494 12
18206.135 16
18206.776 19
18207.417 14
18208.058 16
18208.700 17
18209.341 11
18209.982 4
18210.623 24
18211.265 37
18211.906 22
18212.547 11
18213.188 9
18213.830 10
18214.471 8
18215.112 14
18215.754 14
18216.395 25
18217.036 17
18217.678 10
18218.319 13
18218.960 6
18219.602 17
18220.243 16
18220.884 8
18221.526 8
18222.167 11
18222.809 14
18223.450 9
18224.092 11
18224.733 20
18225.375 14
18226.016 19
18226.658 19
18227.299 8
18227.941 12
18228.582 6
18229.224 15
18229.865 15
18230.507 9
18231.148 13
18231.790 13
18232.432 20
18233.073 16
18233.715 20
18234.357 22
18234.998 29
18235.640 20
18236.282 14
18236.923 9
18237.565 13
18238.207 9
18238.848 8
18239.490 8
18240.132 6
18240.774 7
18241.415 22
18242.057 19
18242.699 13
18243.341 5
18243.983 7
18244.624 12
18245.266 9
18245.908 10
18246.550 15
18247.192 24
18247.834 24
18248.476 16
18249.117 14
18249.759 10
18250.401 4
18251.043 17
18251.685 10
18252.327 17
18252.969 17
18253.611 11
18254.253 9
18254.895 8
18255.537 6
18256.179 14
18256.821 9
18257.463 11
18258.105 11
18258.747 11
18259.389 16
18260.032 13
18260.674 6
18261.316 7
18261.958 22
18262.600 15
18263.242 3
18263.884 6
18264.527 13
18265.169 9
18265.811 10
18266.453 10
18267.095 6
18267.738 15
18268.380 13
18269.022 17
18269.664 14
18270.307 16
18270.949 20
18271.591 21
18272.234 9
18272.876 5
18273.518 6
18274.160 3
18274.803 8
18275.445 9
18276.088 16
18276.730 14
18277.372 18
18278.015 22
18278.657 8
18279.300 3
18279.942 6
18280.585 6
18281.227 4
18281.869 5
18282.512 3
18283.154 6
18283.797 14
18284.440 18
18285.082 11
18285.725 10
18286.367 10
18287.010 12
18287.652 5
18288.295 15
18288.937 15
18289.580 19
18290.223 14
18290.865 11
18291.508 13
18292.151 23
18292.793 12
18293.436 13
18294.079 5
18294.721 8
18295.364 15
18296.007 8
18296.650 16
18297.292 13
18297.935 5
18298.578 13
18299.221 20
18299.863 15
18300.506 10
18301.149 7
18301.792 6
18302.435 12
18303.078 20
18303.720 18
18304.363 14
18305.006 11
18305.649 11
18306.292 7
18306.935 18
18307.578 6
18308.221 10
18308.864 6
18309.507 8
18310.150 11
18310.793 11
18311.436 14
18312.079 30
18312.722 13
18313.365 11
18314.008 10
18314.651 15
18315.294 27
18315.937 23
18316.580 10
18317.223 14
18317.866 18
18318.509 15
18319.153 11
18319.796 14
18320.439 10
18321.082 13
18321.725 9
18322.368 10
18323.012 9
18323.655 4
18324.298 2
18324.941 2
18325.584 11
18326.228 18
18326.871 12
18327.514 11
18328.158 20
18328.801 14
18329.444 5
18330.088 5
18330.731 13
18331.374 14
18332.018 10
18332.661 16
18333.304 8
18333.948 7
18334.591 9
18335.235 20
18335.878 25
18336.521 17
18337.165 24
18337.808 25
18338.452 24
18339.095 26
18339.739 23
18340.382 21
18341.026 12
18341.669 6
18342.313 17
18342.956 9
18343.600 7
18344.244 8
18344.887 6
18345.531 13
18346.174 18
18346.818 15
18347.462 16
18348.105 11
18348.749 12
18349.393 8
18350.036 9
18350.680 13
18351.324 16
18351.967 14
18352.611 9
18353.255 5
18353.898 15
18354.542 19
18355.186 8
18355.830 5
18356.474 5
18357.117 10
18357.761 10
18358.405 7
18359.049 15
18359.693 19
18360.337 9
18360.980 11
18361.624 12
18362.268 13
18362.912 9
18363.556 12
18364.200 11
18364.844 10
18365.488 3
18366.132 9
18366.776 15
18367.420 15
18368.064 14
18368.708 14
18369.352 15
18369.996 8
18370.640 8
18371.284 11
18371.928 15
18372.572 5
18373.216 6
18373.860 2
18374.504 7
18375.148 6
18375.792 9
18376.437 6
18377.081 3
18377.725 7
18378.369 6
18379.013 11
18379.657 6
18380.302 1
18380.946 5
18381.590 9
18382.234 8
18382.879 3
18383.523 8
18384.167 10
18384.811 15
18385.456 9
18386.100 15
18386.744 13
18387.389 6
18388.033 6
18388.677 7
18389.322 10
18389.966 11
18390.610 6
18391.255 9
18391.899 7
18392.544 7
18393.188 9
18393.833 8
18394.477 11
18395.122 10
18395.766 6
18396.410 7
18397.055 6
18397.699 9
18398.344 12
18398.989 17
18399.633 16
18400.278 8
18400.922 5
18401.567 6
18402.211 8
18402.856 10
18403.501 5
18404.145 10
18404.790 11
18405.434 8
18406.079 10
18406.724 9
18407.368 15
18408.013 11
18408.658 20
18409.303 22
18409.947 15
18410.592 11
18411.237 20
18411.882 26
18412.526 21
18413.171 12
18413.816 5
18414.461 9
18415.106 11
18415.750 10
18416.395 6
18417.040 16
18417.685 18
18418.330 14
18418.975 6
18419.620 14
18420.264 19
18420.909 14
18421.554 16
18422.199 17
18422.844 25
18423.489 6
18424.134 2
18424.779 11
18425.424 11
18426.069 15
18426.714 7
18427.359 18
18428.004 26
18428.649 18
18429.294 20
18429.939 18
18430.584 16
18431.230 4
18431.875 16
18432.520 18
18433.165 13
18433.810 9
18434.455 13
18435.100 13
18435.746 9
18436.391 7
18437.036 7
18437.681 11
18438.326 8
18438.972 8
18439.617 12
18440.262 15
18440.907 11
18441.553 2
18442.198 7
18442.843 14
18443.489 16
18444.134 14
18444.779 11
18445.425 7
18446.070 7
18446.715 8
18447.361 8
18448.006 6
18448.651 6
18449.297 3
18449.942 7
18450.588 6
18451.233 8
18451.879 11
18452.524 13
18453.170 10
18453.815 15
18454.461 14
18455.106 7
18455.752 6
18456.397 10
18457.043 17
18457.688 14
18458.334 10
18458.979 13
18459.625 8
18460.271 10
18460.916 15
18461.562 16
18462.208 12
18462.853 11
18463.499 11
18464.145 5
18464.790 7
18465.436 8
18466.082 21
18466.727 13
18467.373 16
18468.019 12
18468.665 17
18469.310 19
18469.956 16
18470.602 12
18471.248 19
18471.893 13
18472.539 9
18473.185 7
18473.831 6
18474.477 12
18475.123 21
18475.769 14
18476.414 18
18477.060 14
18477.706 11
18478.352 12
18478.998 16
18479.644 16
18480.290 10
18480.936 12
18481.582 12
18482.228 9
18482.874 4
18483.520 4
18484.166 8
18484.812 10
18485.458 6
18486.104 3
18486.750 6
18487.396 6
18488.042 4
18488.688 3
18489.335 6
18489.981 2
18490.627 7
18491.273 12
18491.919 10
18492.565 8
18493.211 4
18493.858 3
18494.504 3
18495.150 6
18495.796 16
18496.443 17
18497.089 14
18497.735 7
18498.381 9
18499.028 7
18499.674 5
18500.320 8
18500.967 6
18501.613 12
18502.259 16
18502.906 13
18503.552 6
18504.198 3
18504.845 13
18505.491 27
18506.137 27
18506.784 20
18507.430 22
18508.077 20
18508.723 17
18509.370 10
18510.016 10
18510.663 9
18511.309 11
18511.956 5
18512.602 6
18513.249 4
18513.895 6
18514.542 7
18515.188 4
18515.835 7
18516.482 12
18517.128 3
18517.775 14
18518.421 17
18519.068 16
18519.715 12
18520.361 8
18521.008 18
18521.655 20
18522.301 9
18522.948 7
18523.595 4
18524.241 9
18524.888 13
18525.535 16
18526.182 14
18526.828 11
18527.475 16
18528.122 11
18528.769 8
18529.416 6
18530.062 9
18530.709 15
18531.356 9
18532.003 5
18532.650 9
18533.297 10
18533.944 13
18534.591 11
18535.237 12
18535.884 11
18536.531 18
18537.178 12
18537.825 18
18538.472 26
18539.119 13
18539.766 17
18540.413 9
18541.060 10
18541.707 10
18542.354 13
18543.001 6
18543.648 12
18544.295 17
18544.943 15
18545.590 11
18546.237 9
18546.884 8
18547.531 5
18548.178 4
18548.825 13
18549.472 22
18550.120 18
18550.767 10
18551.414 6
18552.061 9
18552.708 4
18553.356 2
18554.003 8
18554.650 11
18555.297 17
18555.945 14
18556.592 13
18557.239 9
18557.887 14
18558.534 11
18559.181 8
18559.829 3
18560.476 4
18561.123 25
18561.771 26
18562.418 14
18563.066 7
18563.713 5
18564.360 7
18565.008 9
18565.655 8
18566.303 4
18566.950 13
18567.598 9
18568.245 9
18568.893 8
18569.540 2
18570.188 5
18570.835 13
18571.483 13
18572.130 9
18572.778 9
18573.425 5
18574.073 6
18574.721 5
18575.368 4
18576.016 4
18576.664 14
18577.311 11
18577.959 7
18578.607 10
18579.254 11
18579.902 10
18580.550 3
18581.197 5
18581.845 8
18582.493 9
18583.141 3
18583.788 7
18584.436 14
18585.084 10
18585.732 10
18586.379 11
18587.027 10
18587.675 9
18588.323 11
18588.971 8
18589.619 3
18590.267 8
18590.914 18
18591.562 13
18592.210 9
18592.858 7
18593.506 15
18594.154 11
18594.802 4
18595.450 1
18596.098 8
18596.746 11
18597.394 9
18598.042 6
18598.690 4
18599.338 5
18599.986 7
18600.634 10
18601.282 5
18601.930 9
18602.578 13
18603.226 7
18603.875 4
18604.523 5
18605.171 7
18605.819 8
18606.467 5
18607.115 4
18607.763 1
18608.412 0
18609.060 0
18609.708 9
18610.356 5
18611.004 12
18611.653 10
18612.301 5
18612.949 4
18613.598 5
18614.246 5
18614.894 5
18615.542 5
18616.191 3
18616.839 8
18617.487 13
18618.136 15
18618.784 15
18619.433 13
18620.081 11
18620.729 6
18621.378 8
18622.026 11
18622.675 8
18623.323 11
18623.972 17
18624.620 17
18625.269 10
18625.917 10
18626.566 11
18627.214 11
18627.863 13
18628.511 9
18629.160 9
18629.808 12
18630.457 17
18631.105 18
18631.754 15
18632.403 9
18633.051 2
18633.700 8
18634.348 2
18634.997 2
18635.646 6
18636.294 8
18636.943 8
18637.592 12
18638.241 14
18638.889 8
18639.538 11
18640.187 19
18640.836 13
18641.484 7
18642.133 4
18642.782 4
18643.431 5
18644.079 7
18644.728 4
18645.377 15
18646.026 12
18646.675 5
18647.324 5
18647.973 11
18648.621 20
18649.270 17
18649.919 7
18650.568 9
18651.217 12
18651.866 12
18652.515 14
18653.164 13
18653.813 7
18654.462 12
18655.111 5
18655.760 6
18656.409 15
18657.058 17
18657.707 9
18658.356 10
18659.005 7
18659.654 3
18660.303 7
18660.953 7
18661.602 12
18662.251 24
18662.900 21
18663.549 14
18664.198 10
18664.847 10
18665.497 10
18666.146 4
18666.795 5
18667.444 14
18668.093 25
18668.743 15
18669.392 9
18670.041 10
18670.690 8
18671.340 12
18671.989 8
18672.638 8
18673.288 7
18673.937 15
18674.586 8
18675.236 5
18675.885 3
18676.534 7
18677.184 8
18677.833 8
18678.483 13
18679.132 22
18679.782 19
18680.431 12
18681.080 9
18681.730 10
18682.379 10
18683.029 8
18683.678 10
18684.328 14
18684.977 20
18685.627 15
18686.276 7
18686.926 19
18687.576 33
18688.225 25
18688.875 20
18689.524 13
18690.174 14
18690.824 8
18691.473 3
18692.123 4
18692.773 11
18693.422 7
18694.072 5
18694.722 22
18695.371 22
18696.021 17
18696.671 7
18697.320 6
18697.970 8
18698.620 13
18699.270 9
18699.920 6
18700.569 8
18701.219 6
18701.869 14
18702.519 19
18703.169 12
18703.818 26
18704.468 32
18705.118 21
18705.768 21
18706.418 13
18707.068 10
18707.718 17
18708.368 10
18709.018 5
18709.668 8
18710.318 9
18710.968 5
18711.618 4
18712.268 4
18712.918 6
18713.568 6
18714.218 10
18714.868 9
18715.518 9
18716.168 8
18716.818 8
18717.468 5
18718.118 3
18718.768 16
18719.418 5
18720.068 2
18720.719 10
18721.369 12
18722.019 18
18722.669 9
18723.319 11
18723.969 8
18724.620 19
18725.270 16
18725.920 22
18726.570 24
18727.221 17
18727.871 12
18728.521 9
18729.171 17
18729.822 8
18730.472 5
18731.122 6
18731.773 9
18732.423 4
18733.073 14
18733.724 14
18734.374 5
18735.025 8
18735.675 7
18736.325 5
18736.976 15
18737.626 10
18738.277 9
18738.927 5
18739.578 15
18740.228 5
18740.879 3
18741.529 5
18742.180 8
18742.830 11
18743.481 7
18744.131 8
18744.782 7
18745.432 4
18746.083 20
18746.734 25
18747.384 25
18748.035 19
18748.685 11
18749.336 10
18749.987 13
18750.637 19
18751.288 18
18751.939 11
18752.589 2
18753.240 14
18753.891 14
18754.542 10
18755.192 4
18755.843 9
18756.494 5
18757.145 6
18757.795 8
18758.446 5
18759.097 0
18759.748 4
18760.399 11
18761.049 17
18761.700 20
18762.351 15
18763.002 8
18763.653 2
18764.304 12
18764.955 11
18765.606 11
18766.257 10
18766.908 8
18767.559 12
18768.210 5
18768.860 10
18769.511 10
18770.162 13
18770.813 9
18771.465 15
18772.116 10
18772.767 11
18773.418 11
18774.069 8
18774.720 6
18775.371 5
18776.022 10
18776.673 11
18777.324 8
18777.975 5
18778.627 2
18779.278 8
18779.929 5
18780.580 8
18781.231 8
18781.882 5
18782.534 0
18783.185 11
18783.836 11
18784.487 14
18785.139 22
18785.790 15
18786.441 7
18787.092 7
18787.744 9
18788.395 12
18789.046 14
18789.698 6
18790.349 11
18791.001 8
18791.652 3
18792.303 6
18792.955 14
18793.606 23
18794.257 15
18794.909 12
18795.560 6
18796.212 7
18796.863 13
18797.515 12
18798.166 6
18798.818 15
18799.469 10
18800.121 9
18800.772 10
18801.424 15
18802.075 19
18802.727 11
18803.379 12
18804.030 8
18804.682 6
18805.333 10
18805.985 8
18806.637 5
18807.288 10
18807.940 6
18808.592 10
18809.243 11
18809.895 12
18810.547 8
18811.198 5
18811.850 6
18812.502 11
18813.154 22
18813.805 11
18814.457 6
18815.109 8
18815.761 7
18816.412 3
18817.064 5
18817.716 7
18818.368 4
18819.020 3
18819.672 3
18820.324 5
18820.975 13
18821.627 10
18822.279 11
18822.931 8
18823.583 11
18824.235 6
18824.887 5
18825.539 5
18826.191 2
18826.843 6
18827.495 11
18828.147 7
18828.799 6
18829.451 8
18830.103 6
18830.755 4
18831.407 18
18832.059 21
18832.711 20
18833.363 9
18834.015 16
18834.668 9
18835.320 11
18835.972 7
18836.624 9
18837.276 14
18837.928 7
18838.581 18
18839.233 14
18839.885 5
18840.537 1
18841.189 7
18841.842 9
18842.494 10
18843.146 8
18843.798 4
18844.451 9
18845.103 8
18845.755 3
18846.408 5
18847.060 8
18847.712 12
18848.365 17
18849.017 9
18849.669 9
18850.322 3
18850.974 5
18851.627 7
18852.279 9
18852.931 8
18853.584 8
18854.236 10
18854.889 8
18855.541 8
18856.194 9
18856.846 2
18857.499 8
18858.151 8
18858.804 4
18859.456 8
18860.109 14
18860.762 21
18861.414 14
18862.067 10
18862.719 10
18863.372 10
18864.025 9
18864.677 17
18865.330 10
18865.983 14
18866.635 8
18867.288 4
18867.941 4
18868.593 6
18869.246 12
18869.899 12
18870.552 9
18871.204 10
18871.857 11
18872.510 10
18873.163 6
18873.815 9
18874.468 7
18875.121 8
18875.774 14
18876.427 21
18877.080 11
18877.732 12
18878.385 14
18879.038 9
18879.691 7
18880.344 18
18880.997 25
18881.650 12
18882.303 20
18882.956 18
18883.609 10
18884.262 12
18884.915 12
18885.568 11
18886.221 12
18886.874 14
18887.527 11
18888.180 9
18888.833 1
18889.486 4
18890.139 6
18890.792 5
18891.445 7
18892.098 9
18892.751 9
18893.405 16
18894.058 18
18894.711 18
18895.364 12
18896.017 3
18896.670 8
18897.324 9
18897.977 8
18898.630 3
18899.283 3
18899.937 11
18900.590 11
18901.243 11
18901.896 7
18902.550 3
18903.203 5
18903.856 7
18904.510 5
18905.163 4
18905.816 0
18906.470 1
18907.123 8
18907.776 8
18908.430 16
18909.083 21
18909.737 12
18910.390 10
18911.043 9
18911.697 7
18912.350 9
18913.004 3
18913.657 5
18914.311 10
18914.964 11
18915.618 10
18916.271 5
18916.925 1
18917.578 7
18918.232 9
18918.886 10
18919.539 7
18920.193 10
18920.846 6
18921.500 7
18922.154 6
18922.807 4
18923.461 7
18924.115 11
18924.768 20
18925.422 14
18926.076 9
18926.729 4
18927.383 6
18928.037 3
18928.691 4
18929.344 8
18929.998 4
18930.652 1
18931.306 4
18931.960 2
18932.613 0
18933.267 9
18933.921 5
18934.575 8
18935.229 5
18935.883 6
18936.536 5
18937.190 2
18937.844 1
18938.498 0
18939.152 1
18939.806 8
18940.460 4
18941.114 2
18941.768 6
18942.422 7
18943.076 12
18943.730 10
18944.384 8
18945.038 6
18945.692 11
18946.346 15
18947.000 12
18947.654 9
18948.308 13
18948.962 8
18949.616 11
18950.271 18
18950.925 9
18951.579 6
18952.233 8
18952.887 9
18953.541 12
18954.195 10
18954.850 9
18955.504 9
18956.158 11
18956.812 4
18957.467 0
18958.121 6
18958.775 7
18959.429 9
18960.084 10
18960.738 11
18961.392 13
18962.047 17
18962.701 14
18963.355 12
18964.010 12
18964.664 9
18965.318 8
18965.973 7
18966.627 10
18967.282 9
18967.936 8
18968.590 4
18969.245 11
18969.899 14
18970.554 6
18971.208 4
18971.863 8
18972.517 2
18973.172 7
18973.826 11
18974.481 8
18975.135 6
18975.790 13
18976.445 9
18977.099 6
18977.754 4
18978.408 11
18979.063 7
18979.718 6
18980.372 7
18981.027 9
18981.681 10
18982.336 19
18982.991 11
18983.646 9
18984.300 5
18984.955 3
18985.610 5
18986.264 7
18986.919 12
18987.574 4
18988.229 6
18988.883 6
18989.538 2
18990.193 2
18990.848 3
18991.503 5
18992.158 7
18992.812 9
18993.467 7
18994.122 8
18994.777 8
18995.432 11
18996.087 13
18996.742 15
18997.397 6
18998.052 6
18998.707 10
18999.362 6
19000.017 12
19000.672 13
19001.327 13
19001.982 6
19002.637 6
19003.292 4
19003.947 7
19004.602 9
19005.257 6
19005.912 14
19006.567 6
19007.222 4
19007.877 9
19008.532 9
19009.187 9
19009.843 10
19010.498 10
19011.153 12
19011.808 15
19012.463 9
19013.118 11
19013.774 14
19014.429 8
19015.084 13
19015.739 18
19016.395 16
19017.050 10
19017.705 9
19018.360 7
19019.016 8
19019.671 7
19020.326 10
19020.982 5
19021.637 6
19022.292 3
19022.948 3
19023.603 3
19024.259 3
19024.914 6
19025.569 4
19026.225 7
19026.880 5
19027.536 5
19028.191 10
19028.847 5
19029.502 3
19030.158 3
19030.813 7
19031.469 7
19032.124 15
19032.780 13
19033.435 14
19034.091 13
19034.746 10
19035.402 7
19036.058 10
19036.713 4
19037.369 2
19038.024 3
19038.680 3
19039.336 3
19039.991 5
19040.647 7
19041.303 5
19041.958 6
19042.614 1
19043.270 11
19043.926 12
19044.581 7
19045.237 3
19045.893 10
19046.549 7
19047.204 15
19047.860 4
19048.516 3
19049.172 13
19049.828 10
19050.484 3
19051.139 7
19051.795 9
19052.451 10
19053.107 6
19053.763 10
19054.419 11
19055.075 5
19055.731 4
19056.387 6
19057.043 6
19057.699 6
19058.355 5
19059.011 13
19059.667 10
19060.323 5
19060.979 4
19061.635 8
19062.291 9
19062.947 3
19063.603 7
19064.259 1
19064.915 2
19065.571 3
19066.227 12
19066.883 11
19067.539 15
19068.196 11
19068.852 10
19069.508 19
19070.164 17
19070.820 9
19071.477 5
19072.133 3
19072.789 5
19073.445 12
19074.101 5
19074.758 5
19075.414 5
19076.070 5
19076.727 16
19077.383 12
19078.039 10
19078.696 7
19079.352 6
19080.008 4
19080.665 3
19081.321 2
19081.977 1
19082.634 3
19083.290 6
19083.947 11
19084.603 3
19085.259 9
19085.916 10
19086.572 6
19087.229 7
19087.885 11
19088.542 6
19089.198 5
19089.855 3
19090.511 2
19091.168 2
19091.825 11
19092.481 13
19093.138 19
19093.794 17
19094.451 18
19095.107 15
19095.764 8
19096.421 4
19097.077 7
19097.734 7
19098.391 11
19099.047 10
19099.704 25
19100.361 17
19101.018 5
19101.674 6
19102.331 10
19102.988 3
19103.644 6
19104.301 15
19104.958 16
19105.615 14
19106.272 9
19106.928 13
19107.585 10
19108.242 3
19108.899 5
19109.556 9
19110.213 8
19110.870 5
19111.526 7
19112.183 13
19112.840 26
19113.497 4
19114.154 7
19114.811 13
19115.468 5
19116.125 7
19116.782 9
19117.439 2
19118.096 2
19118.753 8
19119.410 2
19120.067 4
19120.724 2
19121.381 4
19122.038 4
19122.695 7
19123.353 10
19124.010 4
19124.667 3
19125.324 1
19125.981 4
19126.638 4
19127.295 3
19127.953 2
19128.610 2
19129.267 6
19129.924 12
19130.581 6
19131.239 5
19131.896 4
19132.553 5
19133.210 5
19133.868 7
19134.525 5
19135.182 2
19135.840 1
19136.497 7
19137.154 12
19137.812 7
19138.469 8
19139.126 9
19139.784 5
19140.441 5
19141.098 11
19141.756 11
19142.413 7
19143.071 10
19143.728 8
19144.386 8
19145.043 4
19145.701 8
19146.358 11
19147.016 9
19147.673 7
19148.331 3
19148.988 8
19149.646 7
19150.303 11
19150.961 7
19151.618 1
19152.276 0
19152.934 0
19153.591 11
19154.249 9
19154.907 4
19155.564 3
19156.222 1
19156.880 4
19157.537 7
19158.195 7
19158.853 3
19159.510 3
19160.168 10
19160.826 17
19161.484 10
19162.141 6
19162.799 10
19163.457 15
19164.115 16
19164.772 14
19165.430 11
19166.088 12
19166.746 9
19167.404 2
19168.062 13
19168.720 17
19169.377 9
19170.035 5
19170.693 5
19171.351 18
19172.009 17
19172.667 15
19173.325 9
19173.983 5
19174.641 7
19175.299 10
19175.957 6
19176.615 9
19177.273 8
19177.931 7
19178.589 5
19179.247 7
19179.905 8
19180.563 4
19181.221 3
19181.879 5
19182.538 1
19183.196 10
19183.854 10
19184.512 8
19185.170 10
19185.828 10
19186.487 6
19187.145 1
19187.803 8
19188.461 5
19189.119 3
19189.778 7
19190.436 2
19191.094 6
19191.752 9
19192.411 9
19193.069 13
19193.727 9
19194.386 12
19195.044 5
19195.702 6
19196.361 8
19197.019 6
19197.677 6
19198.336 6
19198.994 6
19199.653 4
19200.311 10
19200.969 12
19201.628 4
19202.286 2
19202.945 2
19203.603 3
19204.262 10
19204.920 11
19205.579 19
19206.237 16
19206.896 7
19207.554 17
19208.213 7
19208.871 15
19209.530 11
19210.189 10
19210.847 5
19211.506 4
19212.164 5
19212.823 12
19213.482 6
19214.140 6
19214.799 3
19215.458 17
19216.116 12
19216.775 6
19217.434 3
19218.093 8
19218.751 11
19219.410 13
19220.069 9
19220.728 3
19221.386 5
19222.045 4
19222.704 0
19223.363 4
19224.022 1
19224.680 1
19225.339 0
19225.998 7
19226.657 6
19227.316 11
19227.975 8
19228.634 7
19229.293 12
19229.951 8
19230.610 5
19231.269 9
19231.928 7
19232.587 2
19233.246 5
19233.905 3
19234.564 1
19235.223 6
19235.882 11
19236.541 27
19237.200 16
19237.859 9
19238.519 8
19239.178 12
19239.837 7
19240.496 8
19241.155 14
19241.814 16
19242.473 8
19243.132 7
19243.792 1
19244.451 1
19245.110 4
19245.769 9
19246.428 8
19247.088 2
19247.747 6
19248.406 4
19249.065 5
19249.725 22
19250.384 22
19251.043 18
19251.702 10
19252.362 8
19253.021 5
19253.680 10
19254.340 14
19254.999 8
19255.658 3
19256.318 1
19256.977 5
19257.637 8
19258.296 10
19258.955 9
19259.615 7
19260.274 9
19260.934 10
19261.593 2
19262.253 2
19262.912 3
19263.572 10
19264.231 8
19264.891 8
19265.550 3
19266.210 4
19266.869 0
19267.529 3
19268.189 8
19268.848 8
19269.508 8
19270.167 5
19270.827 1
19271.487 4
19272.146 2
19272.806 8
19273.466 5
19274.125 1
19274.785 16
19275.445 10
19276.104 5
19276.764 5
19277.424 14
19278.084 12
19278.743 7
19279.403 4
19280.063 10
19280.723 8
19281.383 8
19282.042 11
19282.702 7
19283.362 10
19284.022 5
19284.682 5
19285.342 7
19286.002 7
19286.661 9
19287.321 7
19287.981 7
19288.641 2
19289.301 8
19289.961 9
19290.621 10
19291.281 3
19291.941 1
19292.601 6
19293.261 5
19293.921 4
19294.581 9
19295.241 18
19295.901 7
19296.561 8
19297.221 10
19297.881 14
19298.542 11
19299.202 7
19299.862 5
19300.522 1
19301.182 7
19301.842 3
19302.502 6
19303.163 9
19303.823 10
19304.483 4
19305.143 2
19305.803 5
19306.464 10
19307.124 3
19307.784 6
19308.444 8
19309.105 12
19309.765 11
19310.425 7
19311.086 3
19311.746 7
19312.406 6
19313.067 8
19313.727 4
19314.387 10
19315.048 11
19315.708 10
19316.369 8
19317.029 5
19317.689 10
19318.350 6
19319.010 3
19319.671 5
19320.331 1
19320.992 6
19321.652 10
19322.313 11
19322.973 9
19323.634 6
19324.294 2
19324.955 4
19325.615 0
19326.276 6
19326.937 5
19327.597 1
19328.258 5
19328.918 8
19329.579 5
19330.240 7
19330.900 5
19331.561 10
19332.222 9
19332.882 4
19333.543 7
19334.204 17
19334.864 10
19335.525 7
19336.186 7
19336.847 1
19337.507 2
19338.168 3
19338.829 5
19339.490 4
19340.151 4
19340.811 3
19341.472 8
19342.133 11
19342.794 7
19343.455 3
19344.116 1
19344.777 1
19345.438 5
19346.098 0
19346.759 3
19347.420 6
19348.081 4
19348.742 3
19349.403 5
19350.064 6
19350.725 5
19351.386 3
19352.047 2
19352.708 3
19353.369 8
19354.030 6
19354.691 3
19355.352 3
19356.014 6
19356.675 2
19357.336 12
19357.997 11
19358.658 13
19359.319 12
19359.980 12
19360.641 8
19361.303 4
19361.964 14
19362.625 14
19363.286 9
19363.947 4
19364.609 5
19365.270 8
19365.931 3
19366.592 4
19367.254 3
19367.915 6
19368.576 3
19369.238 2
19369.899 12
19370.560 8
19371.222 10
19371.883 4
19372.544 8
19373.206 8
19373.867 6
19374.528 7
19375.190 7
19375.851 7
19376.513 9
19377.174 7
19377.836 4
19378.497 2
19379.159 5
19379.820 12
19380.482 7
19381.143 10
19381.805 7
19382.466 5
19383.128 6
19383.789 6
19384.451 4
19385.112 5
19385.774 6
19386.436 4
19387.097 10
19387.759 10
19388.420 9
19389.082 7
19389.744 7
19390.405 3
19391.067 7
19391.729 6
19392.391 5
19393.052 12
19393.714 6
19394.376 4
19395.037 5
19395.699 8
19396.361 4
19397.023 5
19397.685 3
19398.346 8
19399.008 6
19399.670 6
19400.332 3
19400.994 5
19401.656 15
19402.317 14
19402.979 8
19403.641 8
19404.303 4
19404.965 12
19405.627 7
19406.289 6
19406.951 9
19407.613 9
19408.275 6
19408.937 11
19409.599 13
19410.261 7
19410.923 12
19411.585 10
19412.247 3
19412.909 6
19413.571 7
19414.233 4
19414.895 0
19415.557 6
19416.219 1
19416.882 1
19417.544 3
19418.206 10
19418.868 6
19419.530 2
19420.192 6
19420.854 5
19421.517 7
19422.179 2
19422.841 2
19423.503 0
19424.166 0
19424.828 9
19425.490 12
19426.152 12
19426.815 9
19427.477 5
19428.139 13
19428.802 6
19429.464 5
19430.126 6
19430.789 5
19431.451 1
19432.113 12
19432.776 7
19433.438 3
19434.101 12
19434.763 12
19435.426 13
19436.088 9
19436.750 18
19437.413 15
19438.075 7
19438.738 3
19439.400 3
19440.063 0
19440.725 5
19441.388 10
19442.051 5
19442.713 3
19443.376 1
19444.038 10
19444.701 11
19445.363 9
19446.026 15
19446.689 9
19447.351 11
19448.014 6
19448.677 1
19449.339 4
19450.002 5
19450.665 8
19451.327 5
19451.990 2
19452.653 6
19453.316 6
19453.978 6
19454.641 6
19455.304 9
19455.967 10
19456.629 10
19457.292 7
19457.955 5
19458.618 6
19459.281 4
19459.944 6
19460.607 5
19461.269 4
19461.932 3
19462.595 5
19463.258 14
19463.921 11
19464.584 10
19465.247 7
19465.910 6
19466.573 4
19467.236 0
19467.899 5
19468.562 8
19469.225 6
19469.888 1
19470.551 0
19471.214 6
19471.877 9
19472.540 4
19473.203 2
19473.866 2
19474.529 2
19475.192 9
19475.856 8
19476.519 8
19477.182 1
19477.845 7
19478.508 13
19479.171 7
19479.835 4
19480.498 8
19481.161 13
19481.824 12
19482.487 9
19483.151 12
19483.814 6
19484.477 1
19485.141 0
19485.804 0
19486.467 7
19487.130 7
19487.794 6
19488.457 7
19489.120 9
19489.784 9
19490.447 9
19491.111 8
19491.774 9
19492.437 2
19493.101 1
19493.764 1
19494.428 3
19495.091 3
19495.755 7
19496.418 5
19497.082 4
19497.745 4
19498.409 3
19499.072 1
19499.736 6
19500.399 5
19501.063 6
19501.726 11
19502.390 11
19503.053 4
19503.717 4
19504.381 4
19505.044 3
19505.708 2
19506.372 1
19507.035 6
19507.699 2
19508.363 5
19509.026 3
19509.690 3
19510.354 2
19511.017 5
19511.681 3
19512.345 2
19513.009 7
19513.672 3
19514.336 5
19515.000 10
19515.664 9
19516.328 9
19516.991 3
19517.655 7
19518.319 12
19518.983 14
19519.647 9
19520.311 5
19520.975 3
19521.639 2
19522.303 3
19522.966 12
19523.630 12
19524.294 8
19524.958 6
19525.622 15
19526.286 16
19526.950 11
19527.614 14
19528.278 8
19528.942 7
19529.606 7
19530.270 11
19530.934 9
19531.599 15
19532.263 12
19532.927 11
19533.591 10
19534.255 11
19534.919 10
19535.583 4
19536.247 0
19536.912 5
19537.576 9
19538.240 7
19538.904 4
19539.568 9
19540.233 4
19540.897 5
19541.561 11
19542.225 3
19542.890 1
19543.554 2
19544.218 7
19544.882 5
19545.547 1
19546.211 3
19546.875 7
19547.540 5
19548.204 7
19548.868 9
19549.533 8
19550.197 9
19550.862 6
19551.526 4
19552.190 2
19552.855 4
19553.519 5
19554.184 2
19554.848 4
19555.513 8
19556.177 3
19556.842 1
19557.506 1
19558.171 6
19558.835 3
19559.500 2
19560.164 1
19560.829 1
19561.494 1
19562.158 0
19562.823 5
19563.487 1
19564.152 4
19564.817 8
19565.481 4
19566.146 8
19566.811 5
19567.475 2
19568.140 10
19568.805 11
19569.469 14
19570.134 6
19570.799 6
19571.464 12
19572.128 7
19572.793 3
19573.458 12
19574.123 8
19574.788 7
19575.452 8
19576.117 7
19576.782 6
19577.447 4
19578.112 3
19578.777 3
19579.442 5
19580.106 3
19580.771 0
19581.436 1
19582.101 2
19582.766 10
19583.431 7
19584.096 3
19584.761 10
19585.426 8
19586.091 16
19586.756 11
19587.421 8
19588.086 5
19588.751 3
19589.416 1
19590.081 3
19590.746 3
19591.412 16
19592.077 18
19592.742 10
19593.407 16
19594.072 12
19594.737 5
19595.402 6
19596.067 2
19596.733 3
19597.398 5
19598.063 3
19598.728 6
19599.393 8
19600.059 10
19600.724 5
19601.389 9
19602.055 7
19602.720 7
19603.385 12
19604.050 8
19604.716 4
19605.381 3
19606.046 1
19606.712 12
19607.377 12
19608.042 4
19608.708 9
19609.373 6
19610.039 1
19610.704 4
19611.369 3
19612.035 8
19612.700 9
19613.366 3
19614.031 5
19614.697 5
19615.362 3
19616.028 2
19616.693 6
19617.359 3
19618.024 8
19618.690 8
19619.356 4
19620.021 3
19620.687 2
19621.352 7
19622.018 17
19622.684 10
19623.349 13
19624.015 7
19624.680 11
19625.346 12
19626.012 8
19626.677 5
19627.343 1
19628.009 7
19628.675 4
19629.340 2
19630.006 3
19630.672 3
19631.338 2
19632.003 2
19632.669 3
19633.335 1
19634.001 4
19634.667 0
19635.332 2
19635.998 7
19636.664 9
19637.330 5
19637.996 2
19638.662 5
19639.328 7
19639.994 10
19640.660 5
19641.326 10
19641.991 11
19642.657 9
19643.323 4
19643.989 4
19644.655 3
19645.321 0
19645.987 3
19646.653 6
19647.319 8
19647.986 6
19648.652 12
19649.318 6
19649.984 3
19650.650 2
19651.316 1
19651.982 3
19652.648 2
19653.314 3
19653.980 0
19654.647 3
19655.313 3
19655.979 11
19656.645 10
19657.311 6
19657.978 3
19658.644 12
19659.310 6
19659.976 2
19660.643 4
19661.309 0
19661.975 9
19662.641 20
19663.308 7
19663.974 8
19664.640 8
19665.307 7
19665.973 8
19666.640 8
19667.306 8
19667.972 5
19668.639 7
19669.305 9
19669.972 6
19670.638 10
19671.304 13
19671.971 12
19672.637 12
19673.304 5
19673.970 4
19674.637 2
19675.303 2
19675.970 3
19676.636 1
19677.303 0
19677.969 4
19678.636 7
19679.303 5
19679.969 9
19680.636 3
19681.302 3
19681.969 9
19682.636 17
19683.302 10
19683.969 9
19684.636 8
19685.302 7
19685.969 7
19686.636 2
19687.302 10
19687.969 16
19688.636 14
19689.303 17
19689.969 12
19690.636 4
19691.303 13
19691.970 16
19692.637 8
19693.303 4
19693.970 6
19694.637 7
19695.304 2
19695.971 1
19696.638 9
19697.305 6
19697.971 8
19698.638 8
19699.305 10
19699.972 5
19700.639 5
19701.306 14
19701.973 21
19702.640 9
19703.307 4
19703.974 2
19704.641 3
19705.308 6
19705.975 8
19706.642 5
19707.309 7
19707.976 10
19708.643 7
19709.310 15
19709.978 6
19710.645 7
19711.312 5
19711.979 2
19712.646 5
19713.313 11
19713.980 9
19714.648 4
19715.315 18
19715.982 26
19716.649 13
19717.316 8
19717.984 6
19718.651 10
19719.318 11
19719.985 16
19720.653 5
19721.320 3
19721.987 15
19722.655 11
19723.322 10
19723.989 9
19724.657 11
19725.324 5
19725.991 4
19726.659 4
19727.326 4
19727.994 8
19728.661 9
19729.328 5
19729.996 3
19730.663 2
19731.331 1
19731.998 3
19732.666 2
19733.333 9
19734.001 3
19734.668 7
19735.336 1
19736.003 3
19736.671 1
19737.338 0
19738.006 2
19738.674 7
19739.341 15
19740.009 17
19740.676 16
19741.344 10
19742.012 9
19742.679 1
19743.347 2
19744.015 4
19744.682 3
19745.350 7
19746.018 6
19746.685 10
19747.353 11
19748.021 13
19748.689 11
19749.356 6
19750.024 2
19750.692 10
19751.360 6
19752.028 7
19752.696 4
19753.363 7
19754.031 4
19754.699 4
19755.367 0
19756.035 4
19756.703 3
19757.371 11
19758.038 14
19758.706 7
19759.374 7
19760.042 20
19760.710 19
19761.378 13
19762.046 9
19762.714 6
19763.382 3
19764.050 3
19764.718 10
19765.386 6
19766.054 2
19766.722 5
19767.390 15
19768.059 12
19768.727 9
19769.395 3
19770.063 2
19770.731 2
19771.399 3
19772.067 5
19772.735 6
19773.404 8
19774.072 10
19774.740 7
19775.408 6
19776.076 2
19776.745 8
19777.413 8
19778.081 3
19778.749 2
19779.418 3
19780.086 0
19780.754 6
19781.423 24
19782.091 15
19782.759 7
19783.428 12
19784.096 9
19784.764 7
19785.433 5
19786.101 2
19786.769 1
19787.438 4
19788.106 6
19788.775 7
19789.443 5
19790.112 5
19790.780 7
19791.449 6
19792.117 7
19792.786 1
19793.454 0
19794.123 2
19794.791 0
19795.460 3
19796.128 9
19796.797 11
19797.465 5
19798.134 2
19798.803 3
19799.471 5
19800.140 4
19800.808 8
19801.477 4
19802.146 3
19802.814 11
19803.483 4
19804.152 0
19804.820 3
19805.489 5
19806.158 3
19806.827 5
19807.495 12
19808.164 11
19808.833 5
19809.502 2
19810.171 1
19810.839 6
19811.508 2
19812.177 11
19812.846 19
19813.515 24
19814.184 16
19814.852 18
19815.521 12
19816.190 6
19816.859 12
19817.528 9
19818.197 7
19818.866 2
19819.535 2
19820.204 3
19820.873 3
19821.542 0
19822.211 8
19822.880 9
19823.549 5
19824.218 2
19824.887 7
19825.556 5
19826.225 5
19826.894 9
19827.563 6
19828.232 5
19828.901 9
19829.570 8
19830.240 4
19830.909 6
19831.578 6
19832.247 5
19832.916 5
19833.585 3
19834.255 7
19834.924 6
19835.593 4
19836.262 3
19836.932 2
19837.601 2
19838.270 6
19838.939 8
19839.609 5
19840.278 4
19840.947 5
19841.617 6
19842.286 4
19842.955 1
19843.625 2
19844.294 1
19844.963 7
19845.633 9
19846.302 11
19846.972 13
19847.641 13
19848.310 7
19848.980 1
19849.649 3
19850.319 2
19850.988 4
19851.658 3
19852.327 6
19852.997 11
19853.666 14
19854.336 17
19855.005 20
19855.675 17
19856.345 9
19857.014 9
19857.684 4
19858.353 8
19859.023 3
19859.693 12
19860.362 7
19861.032 6
19861.702 4
19862.371 2
19863.041 0
19863.711 6
19864.380 5
19865.050 1
19865.720 2
19866.390 8
19867.059 8
19867.729 7
19868.399 13
19869.069 7
19869.738 0
19870.408 1
19871.078 1
19871.748 4
19872.418 2
19873.088 6
19873.757 12
19874.427 10
19875.097 10
19875.767 3
19876.437 4
19877.107 6
19877.777 7
19878.447 10
19879.117 12
19879.787 5
19880.457 3
19881.127 3
19881.797 6
19882.467 3
19883.137 4
19883.807 5
19884.477 2
19885.147 13
19885.817 19
19886.487 9
19887.157 15
19887.827 12
19888.497 7
19889.167 1
19889.838 6
19890.508 11
19891.178 3
19891.848 7
19892.518 9
19893.188 1
19893.859 1
19894.529 0
19895.199 2
19895.869 0
19896.540 8
19897.210 9
19897.880 5
19898.550 14
19899.221 11
19899.891 10
19900.561 6
19901.232 2
19901.902 5
19902.572 3
19903.243 8
19903.913 14
19904.584 8
19905.254 2
19905.924 2
19906.595 6
19907.265 11
19907.936 14
19908.606 12
19909.277 13
19909.947 5
19910.617 5
19911.288 6
19911.958 3
19912.629 7
19913.300 7
19913.970 8
19914.641 15
19915.311 7
19915.982 7
19916.652 6
19917.323 1
19917.994 3
19918.664 2
19919.335 3
19920.005 2
19920.676 3
19921.347 8
19922.017 9
19922.688 6
19923.359 6
19924.030 6
19924.700 8
19925.371 5
19926.042 5
19926.713 5
19927.383 3
19928.054 3
19928.725 0
19929.396 2
19930.067 2
19930.737 5
19931.408 8
19932.079 15
19932.750 10
19933.421 9
19934.092 4
19934.763 4
19935.433 1
19936.104 2
19936.775 7
19937.446 11
19938.117 7
19938.788 8
19939.459 14
19940.130 6
19940.801 4
19941.472 4
19942.143 7
19942.814 12
19943.485 15
19944.156 8
19944.827 6
19945.498 5
19946.169 9
19946.841 11
19947.512 6
19948.183 0
19948.854 4
19949.525 7
19950.196 6
19950.867 6
19951.539 4
19952.210 0
19952.881 1
19953.552 6
19954.223 8
19954.895 13
19955.566 5
19956.237 3
19956.908 2
19957.580 3
19958.251 3
19958.922 4
19959.594 1
19960.265 3
19960.936 5
19961.608 9
19962.279 10
19962.950 8
19963.622 4
19964.293 2
19964.964 1
19965.636 2
19966.307 3
19966.979 5
19967.650 10
19968.322 10
19968.993 3
19969.665 4
19970.336 5
19971.008 12
19971.679 6
19972.351 1
19973.022 1
19973.694 2
19974.365 2
19975.037 3
19975.708 3
19976.380 4
19977.052 9
19977.723 7
19978.395 3
19979.067 4
19979.738 6
19980.410 4
19981.081 7
19981.753 4
19982.425 1
19983.097 9
19983.768 12
19984.440 6
19985.112 5
19985.784 8
19986.455 10
19987.127 6
19987.799 2
19988.471 2
19989.142 3
19989.814 3
19990.486 9
19991.158 5
19991.830 4
19992.502 13
19993.174 13
19993.845 14
19994.517 6
19995.189 5
19995.861 5
19996.533 5
19997.205 17
19997.877 15
19998.549 12
19999.221 17
19999.893 13
20000.565 21
20001.237 10
20001.909 7
20002.581 4
20003.253 5
20003.925 4
20004.597 2
20005.269 1
20005.941 1
20006.613 2
20007.286 2
20007.958 0
20008.630 0
20009.302 3
20009.974 6
20010.646 5
20011.318 9
20011.991 5
20012.663 8
20013.335 3
20014.007 6
20014.680 1
20015.352 6
20016.024 12
20016.696 10
20017.369 9
20018.041 5
20018.713 6
20019.386 4
20020.058 2
20020.730 0
20021.403 4
20022.075 7
20022.747 1
20023.420 6
20024.092 7
20024.764 3
20025.437 5
20026.109 6
20026.782 3
20027.454 3
20028.127 5
20028.799 5
20029.472 4
20030.144 2
20030.817 4
20031.489 1
20032.162 2
20032.834 1
20033.507 4
20034.179 7
20034.852 5
20035.524 5
20036.197 9
20036.870 10
20037.542 11
20038.215 2
20038.888 1
20039.560 2
20040.233 4
20040.906 9
20041.578 5
20042.251 1
20042.924 7
20043.596 4
20044.269 3
20044.942 2
20045.615 7
20046.287 11
20046.960 5
20047.633 2
20048.306 1
20048.979 9
20049.651 1
20050.324 3
20050.997 1
20051.670 4
20052.343 5
20053.016 2
20053.689 2
20054.362 0
20055.034 1
20055.707 2
20056.380 2
20057.053 2
20057.726 0
20058.399 4
20059.072 4
20059.745 1
20060.418 0
20061.091 4
20061.764 7
20062.437 3
20063.110 1
20063.783 12
20064.456 12
20065.130 8
20065.803 8
20066.476 5
20067.149 4
20067.822 3
20068.495 3
20069.168 1
20069.841 1
20070.515 3
20071.188 8
20071.861 7
20072.534 11
20073.207 7
20073.881 2
20074.554 4
20075.227 6
20075.900 12
20076.574 7
20077.247 4
20077.920 1
20078.594 6
20079.267 8
20079.940 5
20080.614 11
20081.287 6
20081.960 6
20082.634 2
20083.307 10
20083.980 8
20084.654 9
20085.327 16
20086.001 18
20086.674 9
20087.348 7
20088.021 5
20088.695 5
20089.368 2
20090.042 0
20090.715 1
20091.389 1
20092.062 4
20092.736 8
20093.409 14
20094.083 10
20094.756 7
20095.430 5
20096.104 7
20096.777 0
20097.451 0
20098.124 1
20098.798 3
20099.472 3
20100.145 3
20100.819 2
20101.493 1
20102.167 9
20102.840 10
20103.514 9
20104.188 4
20104.861 3
20105.535 4
20106.209 5
20106.883 0
20107.557 10
20108.230 7
20108.904 5
20109.578 1
20110.252 4
20110.926 9
20111.600 5
20112.273 6
20112.947 7
20113.621 9
20114.295 5
20114.969 2
20115.643 3
20116.317 6
20116.991 6
20117.665 3
20118.339 2
20119.013 4
20119.687 8
20120.361 5
20121.035 5
20121.709 4
20122.383 1
20123.057 7
20123.731 6
20124.405 2
20125.079 2
20125.753 5
20126.427 4
20127.102 3
20127.776 1
20128.450 2
20129.124 5
20129.798 3
20130.472 4
20131.147 4
20131.821 5
20132.495 5
20133.169 10
20133.843 13
20134.518 12
20135.192 6
20135.866 3
20136.540 12
20137.215 6
20137.889 4
20138.563 5
20139.238 1
20139.912 1
20140.586 3
20141.261 2
20141.935 3
20142.609 3
20143.284 4
20143.958 4
20144.633 1
20145.307 0
20145.982 0
20146.656 4
20147.330 1
20148.005 1
20148.679 1
20149.354 3
20150.028 5
20150.703 5
20151.377 4
20152.052 7
20152.727 7
20153.401 5
20154.076 3
20154.750 4
20155.425 4
20156.099 3
20156.774 5
20157.449 10
20158.123 4
20158.798 8
20159.473 5
20160.147 4
20160.822 10
20161.497 11
20162.171 16
20162.846 19
20163.521 10
20164.196 9
20164.870 8
20165.545 8
20166.220 1
20166.895 1
20167.570 6
20168.244 5
20168.919 3
20169.594 1
20170.269 1
20170.944 6
20171.619 13
20172.293 9
20172.968 7
20173.643 12
20174.318 4
20174.993 1
20175.668 4
20176.343 7
20177.018 5
20177.693 3
20178.368 6
20179.043 5
20179.718 6
20180.393 8
20181.068 6
20181.743 4
20182.418 1
20183.093 3
20183.768 2
20184.443 2
20185.118 5
20185.793 6
20186.469 8
20187.144 9
20187.819 7
20188.494 3
20189.169 1
20189.844 5
20190.519 2
20191.195 11
20191.870 12
20192.545 7
20193.220 0
20193.896 1
20194.571 6
20195.246 4
20195.921 4
20196.597 2
20197.272 2
20197.947 5
20198.623 2
20199.298 1
20199.973 1
20200.649 5
20201.324 5
20201.999 2
20202.675 0
20203.350 5
20204.026 8
20204.701 10
20205.376 7
20206.052 10
20206.727 4
20207.403 22
20208.078 8
20208.754 6
20209.429 4
20210.105 13
20210.780 8
20211.456 5
20212.131 7
20212.807 9
20213.482 8
20214.158 8
20214.834 15
20215.509 7
20216.185 10
20216.860 8
20217.536 13
20218.212 13
20218.887 7
20219.563 7
20220.239 8
20220.914 5
20221.590 5
20222.266 5
20222.942 2
20223.617 0
20224.293 11
20224.969 14
20225.645 11
20226.320 12
20226.996 10
20227.672 7
20228.348 2
20229.024 3
20229.699 5
20230.375 10
20231.051 5
20231.727 2
20232.403 1
20233.079 3
20233.755 7
20234.431 8
20235.107 5
20235.783 0
20236.458 2
20237.134 10
20237.810 9
20238.486 5
20239.162 4
20239.838 1
20240.514 1
20241.190 3
20241.866 2
20242.543 2
20243.219 1
20243.895 1
20244.571 3
20245.247 0
20245.923 2
20246.599 2
20247.275 7
20247.951 30
20248.628 21
20249.304 9
20249.980 9
20250.656 7
20251.332 2
20252.008 15
20252.685 9
20253.361 3
20254.037 2
20254.713 4
20255.390 2
20256.066 2
20256.742 8
20257.419 4
20258.095 1
20258.771 3
20259.448 9
20260.124 7
20260.800 3
20261.477 0
20262.153 4
20262.829 9
20263.506 6
20264.182 8
20264.859 5
20265.535 7
20266.212 4
20266.888 0
20267.564 2
20268.241 8
20268.917 6
20269.594 4
20270.270 3
20270.947 15
20271.624 13
20272.300 7
20272.977 3
20273.653 1
20274.330 1
20275.006 5
20275.683 9
20276.360 10
20277.036 7
20277.713 13
20278.390 6
20279.066 6
20279.743 6
20280.420 6
20281.096 9
20281.773 5
20282.450 3
20283.126 13
20283.803 7
20284.480 4
20285.157 4
20285.833 2
20286.510 5
20287.187 3
20287.864 2
20288.541 0
20289.217 3
20289.894 0
20290.571 4
20291.248 5
20291.925 4
20292.602 16
20293.279 12
20293.956 4
20294.633 12
20295.309 4
20295.986 2
20296.663 10
20297.340 7
20298.017 3
20298.694 0
20299.371 0
20300.048 2
20300.725 8
20301.402 4
20302.079 3
20302.756 1
20303.434 2
20304.111 2
20304.788 1
20305.465 7
20306.142 5
20306.819 3
20307.496 1
20308.173 4
20308.851 7
20309.528 6
20310.205 2
20310.882 8
20311.559 7
20312.236 4
20312.914 9
20313.591 7
20314.268 4
20314.945 3
20315.623 8
20316.300 9
20316.977 4
20317.655 5
20318.332 9
20319.009 1
20319.687 0
20320.364 6
20321.041 10
20321.719 7
20322.396 9
20323.073 12
20323.751 7
20324.428 4
20325.106 4
20325.783 4
20326.461 3
20327.138 5
20327.816 1
20328.493 5
20329.171 11
20329.848 7
20330.526 3
20331.203 2
20331.881 2
20332.558 3
20333.236 1
20333.913 2
20334.591 5
20335.269 2
20335.946 1
20336.624 7
20337.301 2
20337.979 10
20338.657 14
20339.334 14
20340.012 7
20340.690 11
20341.367 9
20342.045 5
20342.723 1
20343.401 2
20344.078 5
20344.756 4
20345.434 6
20346.112 2
20346.789 4
20347.467 6
20348.145 3
20348.823 4
20349.501 6
20350.179 4
20350.856 1
20351.534 1
20352.212 10
20352.890 2
20353.568 1
20354.246 1
20354.924 6
20355.602 2
20356.280 0
20356.958 2
20357.636 8
20358.314 8
20358.992 5
20359.670 10
20360.348 7
20361.026 3
20361.704 1
20362.382 0
20363.060 4
20363.738 2
20364.416 1
20365.094 0
20365.772 4
20366.450 2
20367.128 2
20367.807 6
20368.485 6
20369.163 4
20369.841 5
20370.519 4
20371.197 4
20371.876 2
20372.554 1
20373.232 4
20373.910 5
20374.589 9
20375.267 7
20375.945 2
20376.623 2
20377.302 13
20377.980 13
20378.658 18
20379.337 12
20380.015 2
20380.693 0
20381.372 4
20382.050 5
20382.729 12
20383.407 7
20384.085 5
20384.764 4
20385.442 7
20386.121 7
20386.799 7
20387.478 6
20388.156 3
20388.835 5
20389.513 7
20390.192 4
20390.870 15
20391.549 12
20392.227 7
20392.906 3
20393.584 0
20394.263 0
20394.942 2
20395.620 1
20396.299 1
20396.977 2
20397.656 25
20398.335 25
20399.013 18
20399.692 14
20400.371 12
20401.049 9
20401.728 7
20402.407 4
20403.086 5
20403.764 2
20404.443 6
20405.122 7
20405.801 2
20406.479 1
20407.158 3
20407.837 1
20408.516 6
20409.195 6
20409.873 4
20410.552 1
20411.231 3
20411.910 1
20412.589 1
20413.268 3
20413.947 11
20414.626 8
20415.305 8
20415.984 5
20416.662 2
20417.341 6
20418.020 3
20418.699 7
20419.378 8
20420.057 5
20420.736 7
20421.415 7
20422.095 11
20422.774 22
20423.453 16
20424.132 9
20424.811 7
20425.490 7
20426.169 6
20426.848 4
20427.527 2
20428.206 7
20428.886 9
20429.565 4
20430.244 5
20430.923 0
20431.602 1
20432.282 1
20432.961 5
20433.640 8
20434.319 3
20434.999 1
20435.678 5
20436.357 3
20437.036 1
20437.716 1
20438.395 2
20439.074 3
20439.754 2
20440.433 5
20441.112 3
20441.792 4
20442.471 7
20443.151 5
20443.830 3
20444.509 8
20445.189 11
20445.868 8
20446.548 6
20447.227 0
20447.907 1
20448.586 2
20449.266 6
20449.945 6
20450.625 2
20451.304 9
20451.984 12
20452.663 6
20453.343 5
20454.022 11
20454.702 7
20455.382 2
20456.061 5
20456.741 3
20457.420 5
20458.100 2
20458.780 9
20459.459 6
20460.139 9
20460.819 5
20461.498 2
20462.178 2
20462.858 5
20463.538 1
20464.217 7
20464.897 10
20465.577 16
20466.257 10
20466.936 8
20467.616 6
20468.296 9
20468.976 3
20469.656 1
20470.336 2
20471.015 4
20471.695 11
20472.375 7
20473.055 4
20473.735 4
20474.415 0
20475.095 5
20475.775 6
20476.455 7
20477.135 1
20477.815 4
20478.495 4
20479.175 4
20479.855 3
20480.535 3
20481.215 2
20481.895 4
20482.575 7
20483.255 9
20483.935 6
20484.615 12
20485.295 11
20485.975 7
20486.655 6
20487.335 3
20488.016 3
20488.696 3
20489.376 2
20490.056 5
20490.736 1
20491.416 0
20492.097 7
20492.777 4
20493.457 3
20494.137 7
20494.818 8
20495.498 4
20496.178 3
20496.858 2
20497.539 10
20498.219 6
20498.899 6
20499.580 3
20500.260 1
20500.940 5
20501.621 3
20502.301 3
20502.981 1
20503.662 0
20504.342 1
20505.023 13
20505.703 13
20506.384 9
20507.064 13
20507.745 5
20508.425 3
20509.105 0
20509.786 2
20510.466 0
20511.147 17
20511.828 10
20512.508 2
20513.189 3
20513.869 9
20514.550 6
20515.230 3
20515.911 0
20516.592 0
20517.272 0
20517.953 1
20518.634 0
20519.314 7
20519.995 6
20520.676 2
20521.356 6
20522.037 7
20522.718 8
20523.398 5
20524.079 1
20524.760 1
20525.441 0
20526.121 0
20526.802 3
20527.483 10
20528.164 7
20528.845 6
20529.525 4
20530.206 1
20530.887 0
20531.568 2
20532.249 14
20532.930 10
20533.611 2
20534.292 1
20534.972 0
20535.653 6
20536.334 2
20537.015 4
20537.696 3
20538.377 4
20539.058 6
20539.739 6
20540.420 4
20541.101 5
20541.782 8
20542.463 4
20543.144 6
20543.825 3
20544.507 8
20545.188 10
20545.869 5
20546.550 8
20547.231 7
20547.912 5
20548.593 3
20549.274 11
20549.956 7
20550.637 2
20551.318 0
20551.999 2
20552.680 1
20553.362 4
20554.043 10
20554.724 11
20555.405 7
20556.087 9
20556.768 9
20557.449 8
20558.130 4
20558.812 2
20559.493 1
20560.174 1
20560.856 3
20561.537 5
20562.218 8
20562.900 12
20563.581 8
20564.263 1
20564.944 3
20565.625 3
20566.307 0
20566.988 3
20567.670 0
20568.351 1
20569.033 6
20569.714 2
20570.396 2
20571.077 9
20571.759 4
20572.440 2
20573.122 3
20573.804 10
20574.485 2
20575.167 3
20575.848 7
20576.530 9
20577.211 9
20577.893 0
20578.575 6
20579.256 8
20579.938 3
20580.620 1
20581.301 2
20581.983 5
20582.665 5
20583.347 5
20584.028 8
20584.710 20
20585.392 15
20586.074 9
20586.755 0
20587.437 3
20588.119 7
20588.801 3
20589.483 3
20590.164 6
20590.846 5
20591.528 7
20592.210 8
20592.892 6
20593.574 6
20594.256 10
20594.938 3
20595.619 2
20596.301 4
20596.983 6
20597.665 4
20598.347 4
20599.029 7
20599.711 6
20600.393 4
20601.075 3
20601.757 7
20602.439 2
20603.121 2
20603.803 2
20604.485 2
20605.168 0
20605.850 5
20606.532 3
20607.214 5
20607.896 6
20608.578 3
20609.260 4
20609.942 2
20610.625 1
20611.307 4
20611.989 3
20612.671 5
20613.353 4
20614.036 4
20614.718 6
20615.400 2
20616.082 0
20616.765 1
20617.447 2
20618.129 4
20618.812 5
20619.494 3
20620.176 2
20620.859 3
20621.541 0
20622.223 3
20622.906 4
20623.588 4
20624.270 20
20624.953 21
20625.635 17
20626.318 7
20627.000 5
20627.683 8
20628.365 6
20629.048 9
20629.730 12
20630.413 11
20631.095 6
20631.778 5
20632.460 2
20633.143 5
20633.825 4
20634.508 5
20635.190 7
20635.873 2
20636.556 1
20637.238 2
20637.921 4
20638.603 8
20639.286 11
20639.969 7
20640.651 3
20641.334 2
20642.017 0
20642.699 8
20643.382 2
20644.065 7
20644.748 8
20645.430 2
20646.113 0
20646.796 7
20647.479 10
20648.161 8
20648.844 8
20649.527 3
20650.210 3
20650.893 3
20651.576 3
20652.258 4
20652.941 2
20653.624 5
20654.307 6
20654.990 1
20655.673 9
20656.356 7
20657.039 1
20657.722 10
20658.405 7
20659.088 5
20659.771 5
20660.454 21
20661.137 19
20661.820 8
20662.503 3
20663.186 4
20663.869 2
20664.552 0
20665.235 0
20665.918 3
20666.601 2
20667.284 0
20667.967 3
20668.651 4
20669.334 1
20670.017 4
20670.700 4
20671.383 19
20672.066 16
20672.750 14
20673.433 10
20674.116 4
20674.799 3
20675.482 5
20676.166 6
20676.849 5
20677.532 4
20678.216 1
20678.899 2
20679.582 6
20680.265 14
20680.949 7
20681.632 5
20682.316 12
20682.999 18
20683.682 9
20684.366 5
20685.049 7
20685.732 5
20686.416 4
20687.099 15
20687.783 11
20688.466 11
20689.150 7
20689.833 4
20690.517 5
20691.200 7
20691.884 6
20692.567 3
20693.251 0
20693.934 6
20694.618 3
20695.301 5
20695.985 4
20696.669 0
20697.352 1
20698.036 3
20698.719 3
20699.403 3
20700.087 2
20700.770 1
20701.454 1
20702.138 4
20702.822 3
20703.505 1
20704.189 0
20704.873 2
20705.556 2
20706.240 5
20706.924 8
20707.608 9
20708.291 8
20708.975 3
20709.659 3
20710.343 4
20711.027 7
20711.711 3
20712.394 0
20713.078 0
20713.762 2
20714.446 16
20715.130 12
20715.814 6
20716.498 4
20717.182 3
20717.866 2
20718.550 3
20719.234 6
20719.918 3
20720.602 1
20721.286 6
20721.970 4
20722.654 6
20723.338 5
20724.022 3
20724.706 1
20725.390 2
20726.074 5
20726.758 4
20727.442 5
20728.126 5
20728.810 2
20729.494 0
20730.179 5
20730.863 6
20731.547 3
20732.231 7
20732.915 8
20733.600 5
20734.284 7
20734.968 4
20735.652 2
20736.336 3
20737.021 4
20737.705 2
20738.389 7
20739.074 4
20739.758 8
20740.442 8
20741.127 3
20741.811 2
20742.495 4
20743.180 7
20743.864 6
20744.548 6
20745.233 2
20745.917 0
20746.602 0
20747.286 6
20747.970 9
20748.655 13
20749.339 13
20750.024 9
20750.708 5
20751.393 5
20752.077 7
20752.762 13
20753.446 5
20754.131 2
20754.815 3
20755.500 11
20756.185 10
20756.869 5
20757.554 4
20758.238 1
20758.923 1
20759.608 4
20760.292 4
20760.977 12
20761.662 13
20762.346 5
20763.031 6
20763.716 5
20764.400 11
20765.085 8
20765.770 6
20766.455 3
20767.139 0
20767.824 1
20768.509 0
20769.194 3
20769.878 2
20770.563 3
20771.248 5
20771.933 0
20772.618 1
20773.303 0
20773.988 2
20774.672 0
20775.357 1
20776.042 7
20776.727 19
20777.412 12
20778.097 15
20778.782 17
20779.467 10
20780.152 5
20780.837 6
20781.522 4
20782.207 5
20782.892 5
20783.577 9
20784.262 10
20784.947 12
20785.632 8
20786.317 6
20787.002 4
20787.687 2
20788.372 1
20789.058 0
20789.743 4
20790.428 4
20791.113 4
20791.798 1
20792.483 1
20793.168 3
20793.854 2
20794.539 5
20795.224 3
20795.909 14
20796.595 10
20797.280 4
20797.965 11
20798.650 17
20799.336 12
20800.021 6
20800.706 4
20801.392 9
20802.077 12
20802.762 7
20803.448 8
20804.133 9
20804.818 13
20805.504 6
20806.189 14
20806.875 5
20807.560 9
20808.245 16
20808.931 14
20809.616 11
20810.302 5
20810.987 2
20811.673 4
20812.358 6
20813.044 3
20813.729 4
20814.415 4
20815.100 1
20815.786 7
20816.472 7
20817.157 9
20817.843 6
20818.528 4
20819.214 3
20819.900 10
20820.585 11
20821.271 8
20821.957 9
20822.642 7
20823.328 11
20824.014 3
20824.699 1
20825.385 1
20826.071 5
20826.756 3
20827.442 1
20828.128 3
20828.814 3
20829.500 1
20830.185 0
20830.871 3
20831.557 2
20832.243 2
20832.929 4
20833.614 1
20834.300 1
20834.986 1
20835.672 2
20836.358 0
20837.044 9
20837.730 5
20838.416 3
20839.102 6
20839.788 6
20840.474 10
20841.160 10
20841.846 5
20842.532 5
20843.218 4
20843.904 2
20844.590 1
20845.276 0
20845.962 1
20846.648 4
20847.334 5
20848.020 3
20848.706 4
20849.392 1
20850.078 1
20850.764 3
20851.451 5
20852.137 8
20852.823 7
20853.509 7
20854.195 9
20854.882 5
20855.568 3
20856.254 3
20856.940 9
20857.626 11
20858.313 4
20858.999 0
20859.685 4
20860.372 4
20861.058 9
20861.744 10
20862.430 6
20863.117 4
20863.803 6
20864.490 13
20865.176 8
20865.862 6
20866.549 6
20867.235 5
20867.921 8
20868.608 4
20869.294 4
20869.981 2
20870.667 0
20871.354 0
20872.040 2
20872.727 4
20873.413 7
20874.100 5
20874.786 0
20875.473 2
20876.159 4
20876.846 2
20877.533 1
20878.219 0
20878.906 6
20879.592 11
20880.279 11
20880.966 7
20881.652 5
20882.339 4
20883.026 2
20883.712 7
20884.399 7
20885.086 2
20885.772 3
20886.459 9
20887.146 14
20887.832 4
20888.519 4
20889.206 6
20889.893 3
20890.580 10
20891.266 12
20891.953 7
20892.640 1
20893.327 7
20894.014 10
20894.701 9
20895.387 6
20896.074 3
20896.761 4
20897.448 6
20898.135 6
20898.822 15
20899.509 18
20900.196 15
20900.883 14
20901.570 7
20902.257 8
20902.944 8
20903.631 5
20904.318 4
20905.005 3
20905.692 5
20906.379 10
20907.066 9
20907.753 4
20908.440 2
20909.127 3
20909.814 3
20910.501 1
20911.189 6
20911.876 3
20912.563 13
20913.250 9
20913.937 11
20914.624 10
20915.312 1
20915.999 0
20916.686 5
20917.373 2
20918.060 3
20918.748 3
20919.435 2
20920.122 1
20920.809 7
20921.497 5
20922.184 7
20922.871 4
20923.559 3
20924.246 0
20924.933 4
20925.621 7
20926.308 6
20926.996 4
20927.683 3
20928.370 6
20929.058 8
20929.745 4
20930.433 4
20931.120 2
20931.808 1
20932.495 3
20933.183 4
20933.870 4
20934.558 4
20935.245 2
20935.933 1
20936.620 2
20937.308 4
20937.995 8
20938.683 4
20939.370 0
20940.058 3
20940.746 4
20941.433 2
20942.121 3
20942.809 2
20943.496 3
20944.184 0
20944.872 6
20945.559 8
20946.247 1
20946.935 2
20947.622 9
20948.310 8
20948.998 9
20949.686 9
20950.373 6
20951.061 4
20951.749 4
20952.437 6
20953.125 6
20953.813 12
20954.500 5
20955.188 2
20955.876 0
20956.564 0
20957.252 7
20957.940 9
20958.628 10
20959.316 7
20960.003 10
20960.691 4
20961.379 5
20962.067 3
20962.755 4
20963.443 8
20964.131 1
20964.819 6
20965.507 3
20966.195 0
20966.883 2
20967.571 7
20968.260 16
20968.948 10
20969.636 6
20970.324 2
20971.012 2
20971.700 2
20972.388 1
20973.076 2
20973.764 6
20974.453 3
20975.141 0
20975.829 1
20976.517 0
20977.205 4
20977.894 2
20978.582 2
20979.270 8
20979.958 10
20980.647 4
20981.335 3
20982.023 2
20982.711 0
20983.400 6
20984.088 3
20984.776 2
20985.465 4
20986.153 3
20986.842 5
20987.530 5
20988.218 4
20988.907 4
20989.595 1
20990.284 1
20990.972 5
20991.660 1
20992.349 5
20993.037 6
20993.726 2
20994.414 2
20995.103 1
20995.791 6
20996.480 11
20997.168 5
20997.857 2
20998.546 5
20999.234 2
20999.923 2
21000.611 3
21001.300 4
21001.989 5
21002.677 1
21003.366 1
21004.054 1
21004.743 2
21005.432 0
21006.120 3
21006.809 5
21007.498 3
21008.187 1
21008.875 5
21009.564 8
21010.253 4
21010.942 7
21011.630 7
21012.319 2
21013.008 2
21013.697 2
21014.386 3
21015.074 6
21015.763 5
21016.452 0
21017.141 2
21017.830 3
21018.519 3
21019.208 2
21019.897 0
21020.585 0
21021.274 2
21021.963 9
21022.652 8
21023.341 12
21024.030 12
21024.719 8
21025.408 3
21026.097 2
21026.786 3
21027.475 0
21028.164 0
21028.853 1
21029.543 9
21030.232 7
21030.921 8
21031.610 5
21032.299 3
21032.988 2
21033.677 2
21034.366 0
21035.055 3
21035.745 11
21036.434 6
21037.123 6
21037.812 4
21038.501 6
21039.191 5
21039.880 8
21040.569 5
21041.258 10
21041.948 12
21042.637 6
21043.326 3
21044.016 2
21044.705 0
21045.394 5
21046.084 3
21046.773 0
21047.462 4
21048.152 5
21048.841 5
21049.530 9
21050.220 12
21050.909 13
21051.599 7
21052.288 8
21052.978 9
21053.667 4
21054.357 2
21055.046 7
21055.736 6
21056.425 3
21057.115 4
21057.804 1
21058.494 0
21059.183 4
21059.873 6
21060.562 6
21061.252 14
21061.942 10
21062.631 8
21063.321 5
21064.010 5
21064.700 5
21065.390 5
21066.079 1
21066.769 0
21067.459 9
21068.148 5
21068.838 2
21069.528 3
21070.218 4
21070.907 3
21071.597 5
21072.287 29
21072.977 31
21073.666 19
21074.356 16
21075.046 10
21075.736 7
21076.426 6
21077.116 8
21077.805 9
21078.495 9
21079.185 6
21079.875 3
21080.565 1
21081.255 0
21081.945 5
21082.635 2
21083.325 0
21084.015 6
21084.705 17
21085.395 9
21086.085 4
21086.775 2
21087.465 2
21088.155 3
21088.845 2
21089.535 5
21090.225 4
21090.915 4
21091.605 4
21092.295 4
21092.985 2
21093.675 6
21094.366 9
21095.056 5
21095.746 0
21096.436 7
21097.126 8
21097.816 4
21098.507 8
21099.197 3
21099.887 3
21100.577 1
21101.267 0
21101.958 0
21102.648 5
21103.338 4
21104.029 7
21104.719 3
21105.409 2
21106.099 2
21106.790 5
21107.480 1
21108.171 5
21108.861 8
21109.551 4
21110.242 0
21110.932 4
21111.622 3
21112.313 0
21113.003 2
21113.694 3
21114.384 5
21115.075 4
21115.765 0
21116.456 6
21117.146 5
21117.837 5
21118.527 6
21119.218 5
21119.908 3
21120.599 3
21121.289 2
21121.980 0
21122.671 1
21123.361 0
21124.052 1
21124.742 4
21125.433 7
21126.124 2
21126.814 2
21127.505 5
21128.196 2
21128.886 1
21129.577 2
21130.268 7
21130.959 7
21131.649 6
21132.340 1
21133.031 1
21133.722 4
21134.412 6
21135.103 6
21135.794 3
21136.485 7
21137.176 8
21137.867 2
21138.557 1
21139.248 2
21139.939 6
21140.630 4
21141.321 2
21142.012 2
21142.703 5
21143.394 6
21144.085 3
21144.776 5
21145.467 1
21146.158 3
21146.849 4
21147.540 7
21148.231 6
21148.922 4
21149.613 5
21150.304 4
21150.995 2
21151.686 2
21152.377 6
21153.068 5
21153.759 3
21154.450 5
21155.141 5
21155.832 6
21156.524 2
21157.215 2
21157.906 0
21158.597 3
21159.288 7
21159.979 1
21160.671 0
21161.362 2
21162.053 3
21162.744 1
21163.436 1
21164.127 2
21164.818 4
21165.509 3
21166.201 6
21166.892 4
21167.583 0
21168.275 4
21168.966 9
21169.657 7
21170.349 2
21171.040 2
21171.732 1
21172.423 1
21173.114 1
21173.806 1
21174.497 0
21175.189 3
21175.880 6
21176.572 4
21177.263 2
21177.955 2
21178.646 7
21179.338 10
21180.029 7
21180.721 4
21181.412 0
21182.104 2
21182.796 0
21183.487 5
21184.179 3
21184.870 1
21185.562 2
21186.254 2
21186.945 4
21187.637 4
21188.329 2
21189.020 6
21189.712 4
21190.404 6
21191.095 1
21191.787 3
21192.479 2
21193.171 2
21193.862 1
21194.554 0
21195.246 1
21195.938 0
21196.629 3
21197.321 3
21198.013 7
21198.705 3
21199.397 1
21200.089 3
21200.780 2
21201.472 2
21202.164 0
21202.856 0
21203.548 5
21204.240 9
21204.932 17
21205.624 17
21206.316 6
21207.008 3
21207.700 1
21208.392 4
21209.084 3
21209.776 0
21210.468 2
21211.160 2
21211.852 1
21212.544 0
21213.236 0
21213.928 1
21214.620 2
21215.312 6
21216.004 5
21216.697 1
21217.389 2
21218.081 6
21218.773 2
21219.465 1
21220.157 0
21220.850 3
21221.542 3
21222.234 10
21222.926 13
21223.618 7
21224.311 7
21225.003 6
21225.695 6
21226.388 2
21227.080 1
21227.772 1
21228.464 2
21229.157 1
21229.849 0
21230.542 3
21231.234 5
21231.926 1
21232.619 11
21233.311 15
21234.003 10
21234.696 6
21235.388 4
21236.081 6
21236.773 8
21237.466 2
21238.158 3
21238.851 1
21239.543 0
21240.236 6
21240.928 7
21241.621 9
21242.313 4
21243.006 1
21243.698 3
21244.391 2
21245.084 4
21245.776 7
21246.469 11
21247.161 8
21247.854 3
21248.547 2
21249.239 8
21249.932 5
21250.625 1
21251.317 1
21252.010 4
21252.703 2
21253.396 3
21254.088 1
21254.781 7
21255.474 3
21256.167 1
21256.859 4
21257.552 3
21258.245 0
21258.938 5
21259.631 5
21260.323 8
21261.016 9
21261.709 11
21262.402 12
21263.095 7
21263.788 8
21264.481 1
21265.174 6
21265.867 9
21266.560 3
21267.253 1
21267.945 0
21268.638 7
21269.331 5
21270.024 3
21270.717 2
21271.410 4
21272.103 4
21272.797 6
21273.490 5
21274.183 2
21274.876 3
21275.569 4
21276.262 3
21276.955 4
21277.648 2
21278.341 2
21279.034 3
21279.728 5
21280.421 8
21281.114 3
21281.807 3
21282.500 1
21283.194 0
21283.887 0
21284.580 0
21285.273 3
21285.967 1
21286.660 1
21287.353 0
21288.046 3
21288.740 4
21289.433 7
21290.126 4
21290.820 1
21291.513 12
21292.206 9
21292.900 5
21293.593 5
21294.287 1
21294.980 1
21295.673 1
21296.367 0
21297.060 2
21297.754 5
21298.447 5
21299.141 2
21299.834 5
21300.528 8
21301.221 9
21301.915 6
21302.608 5
21303.302 3
21303.995 6
21304.689 4
21305.382 6
21306.076 9
21306.770 5
21307.463 5
21308.157 4
21308.850 4
21309.544 3
21310.238 3
21310.931 2
21311.625 8
21312.319 8
21313.012 7
21313.706 2
21314.400 1
21315.094 6
21315.787 4
21316.481 8
21317.175 12
21317.869 12
21318.562 11
21319.256 3
21319.950 3
21320.644 4
21321.338 6
21322.032 5
21322.725 11
21323.419 5
21324.113 9
21324.807 3
21325.501 8
21326.195 5
21326.889 2
21327.583 0
21328.277 8
21328.971 6
21329.665 4
21330.359 5
21331.053 3
21331.747 5
21332.441 4
21333.135 4
21333.829 8
21334.523 4
21335.217 2
21335.911 0
21336.605 2
21337.299 0
21337.993 1
21338.687 2
21339.381 7
21340.075 4
21340.770 6
21341.464 4
21342.158 9
21342.852 9
21343.546 13
21344.241 8
21344.935 7
21345.629 5
21346.323 9
21347.017 6
21347.712 4
21348.406 2
21349.100 1
21349.795 2
21350.489 5
21351.183 13
21351.878 11
21352.572 6
21353.266 11
21353.961 10
21354.655 12
21355.349 12
21356.044 5
21356.738 5
21357.433 5
21358.127 3
21358.821 0
21359.516 0
21360.210 4
21360.905 1
21361.599 1
21362.294 2
21362.988 2
21363.683 1
21364.377 5
21365.072 6
21365.767 10
21366.461 7
21367.156 9
21367.850 7
21368.545 3
21369.239 2
21369.934 0
21370.629 3
21371.323 3
21372.018 7
21372.713 7
21373.407 6
21374.102 3
21374.797 5
21375.492 5
21376.186 16
21376.881 11
21377.576 7
21378.270 10
21378.965 7
21379.660 1
21380.355 0
21381.050 0
21381.744 7
21382.439 5
21383.134 4
21383.829 4
21384.524 1
21385.219 4
21385.914 16
21386.608 8
21387.303 12
21387.998 23
21388.693 10
21389.388 14
21390.083 9
21390.778 4
21391.473 3
21392.168 3
21392.863 2
21393.558 3
21394.253 6
21394.948 5
21395.643 2
21396.338 1
21397.033 3
[truncated: 14,062 more chars]
