# Supplementary material for: LIMPIC: a computational method for the separation of protein MALDI-TOF-MS signals from noise
Source: BMC Bioinformatics. 2007 Mar 26;8:101. doi: 10.1186/1471-2105-8-101 (PMC1847688; doi:10.1186/1471-2105-8-101)
Supplement: Additional File 2 — Compressed archive of 30 text files, containing MALDI-TOF-MS data acquired from in-vitro protein mixtures. The text files are arranged in 6 folders, each referring to a different cytochrome C concentration. [file 1471-2105-8-101-S2.zip › SOL_50_TXT/SOL_calib_06e.txt]

4988.542 0
4988.878 0
4989.213 0
4989.549 0
4989.885 0
4990.221 0
4990.556 0
4990.892 0
4991.228 369
4991.564 373
4991.899 363
4992.235 359
4992.571 319
4992.907 322
4993.243 290
4993.579 316
4993.915 344
4994.250 290
4994.586 307
4994.922 386
4995.258 405
4995.594 346
4995.930 327
4996.266 384
4996.602 370
4996.938 306
4997.274 325
4997.610 270
4997.946 284
4998.282 322
4998.618 343
4998.954 374
4999.290 336
4999.626 312
4999.962 296
5000.298 302
5000.634 393
5000.970 428
5001.306 393
5001.643 421
5001.979 417
5002.315 417
5002.651 498
5002.987 446
5003.323 424
5003.660 417
5003.996 375
5004.332 371
5004.668 350
5005.004 386
5005.341 373
5005.677 411
5006.013 411
5006.350 368
5006.686 373
5007.022 330
5007.358 371
5007.695 327
5008.031 353
5008.367 383
5008.704 368
5009.040 339
5009.377 317
5009.713 338
5010.049 330
5010.386 341
5010.722 349
5011.059 342
5011.395 356
5011.732 321
5012.068 368
5012.405 361
5012.741 325
5013.078 279
5013.414 249
5013.751 265
5014.087 294
5014.424 310
5014.760 350
5015.097 380
5015.433 407
5015.770 422
5016.107 386
5016.443 383
5016.780 346
5017.117 309
5017.453 338
5017.790 375
5018.127 349
5018.463 358
5018.800 339
5019.137 377
5019.473 376
5019.810 384
5020.147 413
5020.484 337
5020.820 339
5021.157 323
5021.494 336
5021.831 361
5022.168 386
5022.504 396
5022.841 358
5023.178 344
5023.515 349
5023.852 357
5024.189 332
5024.526 365
5024.863 365
5025.199 346
5025.536 341
5025.873 355
5026.210 327
5026.547 338
5026.884 361
5027.221 341
5027.558 352
5027.895 341
5028.232 342
5028.569 303
5028.906 272
5029.243 312
5029.580 346
5029.918 347
5030.255 350
5030.592 342
5030.929 403
5031.266 380
5031.603 373
5031.940 400
5032.277 420
5032.615 380
5032.952 386
5033.289 359
5033.626 355
5033.963 343
5034.301 361
5034.638 351
5034.975 303
5035.312 320
5035.650 294
5035.987 343
5036.324 337
5036.661 363
5036.999 366
5037.336 391
5037.673 334
5038.011 337
5038.348 352
5038.685 313
5039.023 328
5039.360 307
5039.698 272
5040.035 267
5040.372 261
5040.710 234
5041.047 288
5041.385 290
5041.722 259
5042.060 307
5042.397 328
5042.735 347
5043.072 350
5043.410 300
5043.747 323
5044.085 352
5044.422 329
5044.760 373
5045.098 408
5045.435 458
5045.773 446
5046.110 339
5046.448 306
5046.786 342
5047.123 353
5047.461 343
5047.799 385
5048.136 372
5048.474 402
5048.812 411
5049.149 403
5049.487 379
5049.825 361
5050.163 344
5050.500 333
5050.838 327
5051.176 323
5051.514 370
5051.852 361
5052.189 351
5052.527 376
5052.865 385
5053.203 353
5053.541 417
5053.879 414
5054.217 364
5054.555 352
5054.892 411
5055.230 434
5055.568 409
5055.906 402
5056.244 377
5056.582 382
5056.920 396
5057.258 356
5057.596 352
5057.934 307
5058.272 345
5058.610 389
5058.948 361
5059.286 335
5059.624 341
5059.962 340
5060.301 307
5060.639 362
5060.977 366
5061.315 373
5061.653 347
5061.991 344
5062.329 367
5062.667 369
5063.006 351
5063.344 347
5063.682 407
5064.020 395
5064.359 400
5064.697 398
5065.035 347
5065.373 320
5065.712 354
5066.050 394
5066.388 404
5066.726 403
5067.065 377
5067.403 349
5067.741 344
5068.080 332
5068.418 387
5068.757 399
5069.095 396
5069.433 457
5069.772 463
5070.110 462
5070.449 428
5070.787 459
5071.125 425
5071.464 372
5071.802 361
5072.141 388
5072.479 344
5072.818 378
5073.156 410
5073.495 393
5073.833 413
5074.172 421
5074.511 435
5074.849 416
5075.188 393
5075.526 343
5075.865 340
5076.204 356
5076.542 311
5076.881 327
5077.220 385
5077.558 448
5077.897 401
5078.236 419
5078.574 407
5078.913 359
5079.252 352
5079.590 361
5079.929 363
5080.268 357
5080.607 329
5080.945 352
5081.284 406
5081.623 418
5081.962 390
5082.301 385
5082.640 409
5082.978 382
5083.317 350
5083.656 329
5083.995 346
5084.334 346
5084.673 364
5085.012 354
5085.351 348
5085.690 350
5086.029 388
5086.368 379
5086.707 360
5087.045 359
5087.384 288
5087.723 324
5088.063 370
5088.402 387
5088.741 358
5089.080 330
5089.419 328
5089.758 361
5090.097 372
5090.436 355
5090.775 371
5091.114 361
5091.453 396
5091.792 405
5092.132 379
5092.471 332
5092.810 301
5093.149 270
5093.488 293
5093.828 315
5094.167 328
5094.506 352
5094.845 342
5095.184 340
5095.524 382
5095.863 371
5096.202 373
5096.542 373
5096.881 362
5097.220 367
5097.560 358
5097.899 285
5098.238 293
5098.578 286
5098.917 282
5099.256 367
5099.596 372
5099.935 419
5100.275 425
5100.614 373
5100.954 342
5101.293 316
5101.632 272
5101.972 311
5102.311 307
5102.651 286
5102.990 262
5103.330 275
5103.670 324
5104.009 367
5104.349 355
5104.688 319
5105.028 290
5105.367 277
5105.707 293
5106.047 379
5106.386 350
5106.726 319
5107.066 254
5107.405 280
5107.745 334
5108.085 310
5108.424 342
5108.764 322
5109.104 315
5109.443 315
5109.783 332
5110.123 347
5110.463 326
5110.802 355
5111.142 341
5111.482 337
5111.822 331
5112.162 306
5112.501 346
5112.841 301
5113.181 305
5113.521 302
5113.861 309
5114.201 302
5114.541 332
5114.881 393
5115.221 402
5115.560 407
5115.900 364
5116.240 318
5116.580 325
5116.920 317
5117.260 355
5117.600 354
5117.940 363
5118.280 424
5118.620 362
5118.960 305
5119.300 295
5119.641 262
5119.981 362
5120.321 329
5120.661 325
5121.001 333
5121.341 344
5121.681 351
5122.021 366
5122.362 387
5122.702 369
5123.042 339
5123.382 313
5123.722 314
5124.062 354
5124.403 343
5124.743 368
5125.083 356
5125.423 412
5125.764 428
5126.104 364
5126.444 387
5126.785 362
5127.125 330
5127.465 358
5127.806 392
5128.146 368
5128.486 407
5128.827 365
5129.167 332
5129.507 319
5129.848 373
5130.188 348
5130.529 265
5130.869 252
5131.210 275
5131.550 252
5131.891 320
5132.231 328
5132.572 318
5132.912 343
5133.253 366
5133.593 403
5133.934 390
5134.274 345
5134.615 339
5134.955 286
5135.296 287
5135.637 331
5135.977 330
5136.318 310
5136.658 337
5136.999 386
5137.340 381
5137.680 347
5138.021 371
5138.362 389
5138.702 367
5139.043 351
5139.384 353
5139.725 349
5140.065 327
5140.406 290
5140.747 281
5141.088 278
5141.428 280
5141.769 319
5142.110 332
5142.451 334
5142.792 332
5143.133 291
5143.473 268
5143.814 257
5144.155 315
5144.496 311
5144.837 341
5145.178 359
5145.519 359
5145.860 375
5146.201 368
5146.542 339
5146.883 353
5147.224 365
5147.565 412
5147.906 452
5148.247 367
5148.588 332
5148.929 348
5149.270 348
5149.611 341
5149.952 308
5150.293 305
5150.634 274
5150.975 301
5151.316 277
5151.657 248
5151.999 223
5152.340 295
5152.681 370
5153.022 404
5153.363 370
5153.704 353
5154.046 336
5154.387 359
5154.728 319
5155.069 312
5155.411 279
5155.752 290
5156.093 330
5156.434 322
5156.776 316
5157.117 312
5157.458 290
5157.800 256
5158.141 309
5158.482 326
5158.824 310
5159.165 268
5159.507 302
5159.848 328
5160.189 332
5160.531 355
5160.872 365
5161.214 348
5161.555 319
5161.897 304
5162.238 296
5162.580 303
5162.921 322
5163.263 338
5163.604 354
5163.946 364
5164.287 332
5164.629 307
5164.970 313
5165.312 285
5165.653 321
5165.995 325
5166.337 359
5166.678 344
5167.020 312
5167.362 307
5167.703 341
5168.045 343
5168.387 347
5168.728 365
5169.070 369
5169.412 337
5169.753 327
5170.095 311
5170.437 328
5170.779 317
5171.121 344
5171.462 340
5171.804 340
5172.146 298
5172.488 282
5172.830 296
5173.171 311
5173.513 324
5173.855 296
5174.197 296
5174.539 326
5174.881 378
5175.223 413
5175.565 406
5175.907 360
5176.248 326
5176.590 292
5176.932 308
5177.274 323
5177.616 316
5177.958 339
5178.300 357
5178.642 333
5178.984 305
5179.326 375
5179.669 413
5180.011 371
5180.353 321
5180.695 330
5181.037 327
5181.379 335
5181.721 333
5182.063 346
5182.405 377
5182.748 344
5183.090 335
5183.432 309
5183.774 303
5184.116 309
5184.458 296
5184.801 320
5185.143 387
5185.485 325
5185.827 316
5186.170 326
5186.512 301
5186.854 291
5187.197 253
5187.539 289
5187.881 318
5188.224 305
5188.566 310
5188.908 334
5189.251 300
5189.593 262
5189.935 282
5190.278 272
5190.620 254
5190.963 273
5191.305 359
5191.648 388
5191.990 353
5192.333 384
5192.675 400
5193.018 431
5193.360 389
5193.703 387
5194.045 438
5194.388 399
5194.730 361
5195.073 340
5195.415 343
5195.758 347
5196.101 379
5196.443 407
5196.786 378
5197.128 403
5197.471 386
5197.814 341
5198.156 322
5198.499 313
5198.842 309
5199.184 317
5199.527 303
5199.870 344
5200.213 294
5200.555 334
5200.898 279
5201.241 290
5201.584 316
5201.926 285
5202.269 320
5202.612 318
5202.955 325
5203.298 325
5203.641 313
5203.983 312
5204.326 285
5204.669 239
5205.012 279
5205.355 329
5205.698 320
5206.041 326
5206.384 314
5206.727 286
5207.070 305
5207.413 294
5207.756 269
5208.099 304
5208.442 303
5208.785 303
5209.128 292
5209.471 334
5209.814 317
5210.157 329
5210.500 337
5210.843 327
5211.186 305
5211.529 325
5211.872 346
5212.215 292
5212.559 332
5212.902 360
5213.245 355
5213.588 324
5213.931 296
5214.274 289
5214.618 263
5214.961 272
5215.304 352
5215.647 334
5215.991 334
5216.334 335
5216.677 320
5217.020 313
5217.364 297
5217.707 276
5218.050 273
5218.394 263
5218.737 264
5219.080 321
5219.424 336
5219.767 318
5220.110 350
5220.454 352
5220.797 336
5221.141 322
5221.484 287
5221.828 297
5222.171 337
5222.515 338
5222.858 298
5223.201 286
5223.545 302
5223.888 296
5224.232 293
5224.576 252
5224.919 269
5225.263 287
5225.606 273
5225.950 259
5226.293 288
5226.637 327
5226.981 400
5227.324 355
5227.668 344
5228.012 328
5228.355 287
5228.699 255
5229.043 280
5229.386 298
5229.730 292
5230.074 240
5230.417 230
5230.761 253
5231.105 288
5231.449 274
5231.792 289
5232.136 280
5232.480 282
5232.824 280
5233.168 299
5233.511 382
5233.855 382
5234.199 341
5234.543 355
5234.887 299
5235.231 301
5235.575 342
5235.919 302
5236.262 305
5236.606 302
5236.950 285
5237.294 301
5237.638 279
5237.982 285
5238.326 305
5238.670 347
5239.014 373
5239.358 383
5239.702 322
5240.046 323
5240.390 301
5240.734 317
5241.079 266
5241.423 264
5241.767 257
5242.111 250
5242.455 267
5242.799 259
5243.143 226
5243.487 219
5243.832 249
5244.176 261
5244.520 288
5244.864 313
5245.208 301
5245.553 319
5245.897 291
5246.241 309
5246.585 307
5246.930 290
5247.274 276
5247.618 302
5247.962 326
5248.307 292
5248.651 297
5248.995 369
5249.340 393
5249.684 347
5250.029 306
5250.373 300
5250.717 306
5251.062 333
5251.406 266
5251.751 245
5252.095 256
5252.439 265
5252.784 310
5253.128 325
5253.473 331
5253.817 321
5254.162 291
5254.506 317
5254.851 356
5255.195 375
5255.540 375
5255.885 326
5256.229 311
5256.574 299
5256.918 320
5257.263 298
5257.608 299
5257.952 272
5258.297 265
5258.642 325
5258.986 270
5259.331 270
5259.676 261
5260.020 280
5260.365 297
5260.710 265
5261.054 283
5261.399 293
5261.744 272
5262.089 291
5262.433 291
5262.778 329
5263.123 315
5263.468 278
5263.813 282
5264.158 276
5264.502 284
5264.847 342
5265.192 313
5265.537 303
5265.882 283
5266.227 268
5266.572 281
5266.917 314
5267.262 303
5267.606 315
5267.951 288
5268.296 278
5268.641 271
5268.986 324
5269.331 369
5269.676 384
5270.021 338
5270.366 300
5270.712 310
5271.057 323
5271.402 297
5271.747 285
5272.092 292
5272.437 288
5272.782 307
5273.127 327
5273.472 331
5273.817 291
5274.163 277
5274.508 313
5274.853 307
5275.198 281
5275.543 276
5275.889 292
5276.234 323
5276.579 306
5276.924 319
5277.270 310
5277.615 301
5277.960 333
5278.305 317
5278.651 323
5278.996 337
5279.341 310
5279.687 299
5280.032 273
5280.378 277
5280.723 245
5281.068 256
5281.414 314
5281.759 314
5282.104 350
5282.450 368
5282.795 337
5283.141 320
5283.486 322
5283.832 291
5284.177 256
5284.523 237
5284.868 261
5285.214 269
5285.559 267
5285.905 285
5286.250 260
5286.596 229
5286.942 248
5287.287 280
5287.633 278
5287.978 326
5288.324 321
5288.670 313
5289.015 329
5289.361 288
5289.707 290
5290.052 289
5290.398 276
5290.744 284
5291.089 267
5291.435 308
5291.781 301
5292.127 305
5292.472 305
5292.818 327
5293.164 330
5293.510 340
5293.856 345
5294.201 292
5294.547 359
5294.893 351
5295.239 338
5295.585 326
5295.931 364
5296.277 342
5296.622 347
5296.968 356
5297.314 317
5297.660 305
5298.006 309
5298.352 288
5298.698 283
5299.044 269
5299.390 286
5299.736 258
5300.082 269
5300.428 349
5300.774 425
5301.120 359
5301.466 335
5301.812 278
5302.158 251
5302.504 231
5302.850 262
5303.197 261
5303.543 262
5303.889 294
5304.235 345
5304.581 281
5304.927 224
5305.274 254
5305.620 275
5305.966 274
5306.312 301
5306.658 305
5307.005 332
5307.351 341
5307.697 314
5308.043 278
5308.390 292
5308.736 308
5309.082 303
5309.429 280
5309.775 253
5310.121 301
5310.468 300
5310.814 323
5311.160 319
5311.507 290
5311.853 311
5312.199 304
5312.546 320
5312.892 290
5313.239 274
5313.585 255
5313.932 238
5314.278 211
5314.625 202
5314.971 221
5315.318 221
5315.664 200
5316.011 230
5316.357 226
5316.704 244
5317.050 229
5317.397 206
5317.743 178
5318.090 204
5318.437 207
5318.783 193
5319.130 254
5319.477 275
5319.823 256
5320.170 280
5320.517 253
5320.863 290
5321.210 352
5321.557 378
5321.903 398
5322.250 378
5322.597 322
5322.944 360
5323.290 418
5323.637 385
5323.984 353
5324.331 340
5324.678 302
5325.024 262
5325.371 300
5325.718 296
5326.065 280
5326.412 249
5326.759 257
5327.106 268
5327.452 244
5327.799 287
5328.146 310
5328.493 331
5328.840 301
5329.187 290
5329.534 327
5329.881 331
5330.228 315
5330.575 270
5330.922 245
5331.269 263
5331.616 259
5331.963 280
5332.310 262
5332.657 247
5333.004 262
5333.352 241
5333.699 270
5334.046 262
5334.393 254
5334.740 257
5335.087 302
5335.434 271
5335.781 244
5336.129 270
5336.476 263
5336.823 244
5337.170 269
5337.518 274
5337.865 275
5338.212 229
5338.559 227
5338.907 267
5339.254 279
5339.601 297
5339.948 247
5340.296 295
5340.643 325
5340.990 318
5341.338 389
5341.685 373
5342.033 299
5342.380 283
5342.727 274
5343.075 253
5343.422 258
5343.770 252
5344.117 270
5344.464 238
5344.812 203
5345.159 243
5345.507 263
5345.854 239
5346.202 216
5346.549 210
5346.897 241
5347.245 250
5347.592 242
5347.940 326
5348.287 290
5348.635 282
5348.982 308
5349.330 264
5349.678 245
5350.025 267
5350.373 257
5350.721 313
5351.068 313
5351.416 271
5351.764 225
5352.111 256
5352.459 231
5352.807 239
5353.155 255
5353.502 277
5353.850 276
5354.198 274
5354.546 292
5354.893 350
5355.241 326
5355.589 310
5355.937 329
5356.285 310
5356.633 279
5356.980 228
5357.328 238
5357.676 247
5358.024 261
5358.372 254
5358.720 260
5359.068 267
5359.416 325
5359.764 281
5360.112 284
5360.460 317
5360.808 346
5361.156 340
5361.504 325
5361.852 274
5362.200 280
5362.548 267
5362.896 273
5363.244 281
5363.592 271
5363.940 284
5364.288 314
5364.636 307
5364.984 261
5365.332 245
5365.681 199
5366.029 202
5366.377 251
5366.725 240
5367.073 272
5367.421 240
5367.770 250
5368.118 236
5368.466 248
5368.814 272
5369.163 284
5369.511 279
5369.859 327
5370.208 351
5370.556 292
5370.904 252
5371.252 261
5371.601 272
5371.949 302
5372.297 282
5372.646 288
5372.994 306
5373.343 304
5373.691 298
5374.039 322
5374.388 288
5374.736 285
5375.085 280
5375.433 270
5375.782 293
5376.130 335
5376.479 375
5376.827 354
5377.176 302
5377.524 271
5377.873 281
5378.221 307
5378.570 327
5378.918 331
5379.267 323
5379.616 376
5379.964 394
5380.313 336
5380.661 394
5381.010 380
5381.359 342
5381.707 318
5382.056 277
5382.405 263
5382.754 266
5383.102 266
5383.451 235
5383.800 261
5384.148 257
5384.497 257
5384.846 270
5385.195 335
5385.543 317
5385.892 311
5386.241 368
5386.590 362
5386.939 327
5387.288 346
5387.636 350
5387.985 305
5388.334 257
5388.683 219
5389.032 265
5389.381 244
5389.730 252
5390.079 267
5390.428 271
5390.777 313
5391.126 310
5391.475 267
5391.824 289
5392.173 266
5392.522 270
5392.871 244
5393.220 295
5393.569 278
5393.918 311
5394.267 328
5394.616 302
5394.965 281
5395.314 258
5395.663 270
5396.012 232
5396.362 252
5396.711 258
5397.060 222
5397.409 212
5397.758 260
5398.107 283
5398.457 273
5398.806 284
5399.155 270
5399.504 249
5399.854 255
5400.203 285
5400.552 254
5400.901 316
5401.251 367
5401.600 336
5401.949 303
5402.299 330
5402.648 302
5402.997 246
5403.347 237
5403.696 271
5404.045 258
5404.395 248
5404.744 282
5405.094 265
5405.443 296
5405.793 267
5406.142 228
5406.491 263
5406.841 251
5407.190 252
5407.540 280
5407.889 322
5408.239 298
5408.588 322
5408.938 338
5409.288 305
5409.637 242
5409.987 227
5410.336 225
5410.686 313
5411.036 297
5411.385 278
5411.735 284
5412.084 317
5412.434 294
5412.784 305
5413.133 297
5413.483 255
5413.833 255
5414.183 248
5414.532 254
5414.882 241
5415.232 243
5415.582 235
5415.931 211
5416.281 219
5416.631 283
5416.981 287
5417.330 291
5417.680 241
5418.030 219
5418.380 239
5418.730 251
5419.080 239
5419.430 229
5419.780 223
5420.129 216
5420.479 219
5420.829 262
5421.179 225
5421.529 218
5421.879 268
5422.229 291
5422.579 260
5422.929 277
5423.279 265
5423.629 304
5423.979 309
5424.329 268
5424.679 253
5425.029 257
5425.379 280
5425.729 290
5426.080 241
5426.430 255
5426.780 271
5427.130 303
5427.480 279
5427.830 219
5428.180 191
5428.531 243
5428.881 234
5429.231 264
5429.581 269
5429.931 270
5430.282 301
5430.632 346
5430.982 300
5431.332 312
5431.683 332
5432.033 342
5432.383 340
5432.734 312
5433.084 293
5433.434 242
5433.785 272
5434.135 266
5434.485 263
5434.836 262
5435.186 284
5435.536 253
5435.887 228
5436.237 194
5436.588 203
5436.938 242
5437.289 226
5437.639 235
5437.990 270
5438.340 250
5438.691 276
5439.041 289
5439.392 263
5439.742 277
5440.093 294
5440.443 290
5440.794 270
5441.144 252
5441.495 263
5441.846 267
5442.196 259
5442.547 286
5442.898 305
5443.248 301
5443.599 283
5443.950 291
5444.300 277
5444.651 264
5445.002 222
5445.352 263
5445.703 252
5446.054 242
5446.405 240
5446.755 286
5447.106 281
5447.457 258
5447.808 202
5448.159 252
5448.509 262
5448.860 297
5449.211 292
5449.562 239
5449.913 233
5450.264 223
5450.614 235
5450.965 215
5451.316 242
5451.667 209
5452.018 220
5452.369 228
5452.720 304
5453.071 311
5453.422 276
5453.773 261
5454.124 237
5454.475 272
5454.826 276
5455.177 292
5455.528 272
5455.879 292
5456.230 271
5456.581 227
5456.932 224
5457.284 202
5457.635 259
5457.986 266
5458.337 255
5458.688 280
5459.039 294
5459.390 305
5459.742 303
5460.093 257
5460.444 268
5460.795 292
5461.146 281
5461.498 257
5461.849 275
5462.200 283
5462.551 282
5462.903 252
5463.254 290
5463.605 289
5463.957 255
5464.308 258
5464.659 281
5465.011 271
5465.362 253
5465.713 252
5466.065 248
5466.416 255
5466.768 238
5467.119 260
5467.470 303
5467.822 292
5468.173 317
5468.525 297
5468.876 263
5469.228 251
5469.579 251
5469.931 263
5470.282 302
5470.634 269
5470.985 264
5471.337 290
5471.688 260
5472.040 260
5472.392 275
5472.743 311
5473.095 319
5473.446 297
5473.798 278
5474.150 259
5474.501 241
5474.853 197
5475.205 243
5475.556 305
5475.908 330
5476.260 324
5476.612 313
5476.963 320
5477.315 279
5477.667 281
5478.019 271
5478.370 282
5478.722 269
5479.074 237
5479.426 212
5479.778 239
5480.129 258
5480.481 245
5480.833 273
5481.185 282
5481.537 306
5481.889 303
5482.241 332
5482.593 316
5482.945 267
5483.297 238
5483.648 219
5484.000 235
5484.352 235
5484.704 219
5485.056 247
5485.408 242
5485.760 265
5486.112 294
5486.464 252
5486.817 253
5487.169 266
5487.521 281
5487.873 272
5488.225 292
5488.577 271
5488.929 257
5489.281 267
5489.633 262
5489.986 259
5490.338 272
5490.690 271
5491.042 231
5491.394 178
5491.746 189
5492.099 226
5492.451 246
5492.803 311
5493.155 279
5493.508 249
5493.860 259
5494.212 245
5494.565 239
5494.917 205
5495.269 212
5495.622 228
5495.974 252
5496.326 251
5496.679 229
5497.031 226
5497.383 222
5497.736 243
5498.088 254
5498.441 258
5498.793 191
5499.145 188
5499.498 253
5499.850 264
5500.203 295
5500.555 256
5500.908 192
5501.260 188
5501.613 192
5501.965 219
5502.318 216
5502.671 234
5503.023 257
5503.376 254
5503.728 242
5504.081 246
5504.434 239
5504.786 234
5505.139 231
5505.491 229
5505.844 229
5506.197 266
5506.549 237
5506.902 232
5507.255 246
5507.608 251
5507.960 224
5508.313 260
5508.666 279
5509.019 233
5509.371 246
5509.724 239
5510.077 198
5510.430 251
5510.783 303
5511.135 328
5511.488 301
5511.841 269
5512.194 219
5512.547 245
5512.900 279
5513.253 251
5513.606 245
5513.958 241
5514.311 250
5514.664 237
5515.017 268
5515.370 268
5515.723 256
5516.076 229
5516.429 192
5516.782 183
5517.135 243
5517.488 242
5517.841 233
5518.194 231
5518.547 206
5518.901 230
5519.254 234
5519.607 227
5519.960 240
5520.313 244
5520.666 271
5521.019 301
5521.372 366
5521.726 347
5522.079 346
5522.432 323
5522.785 299
5523.138 274
5523.492 263
5523.845 270
5524.198 275
5524.551 295
5524.905 263
5525.258 285
5525.611 206
5525.965 211
5526.318 230
5526.671 234
5527.025 233
5527.378 263
5527.731 303
5528.085 317
5528.438 295
5528.791 305
5529.145 281
5529.498 233
5529.852 247
5530.205 226
5530.559 261
5530.912 290
5531.265 304
5531.619 262
5531.972 221
5532.326 199
5532.679 216
5533.033 231
5533.387 240
5533.740 291
5534.094 255
5534.447 207
5534.801 190
5535.154 223
5535.508 239
5535.862 290
5536.215 261
5536.569 244
5536.923 246
5537.276 287
5537.630 262
5537.984 234
5538.337 236
5538.691 228
5539.045 207
5539.399 181
5539.752 218
5540.106 236
5540.460 233
5540.814 231
5541.167 238
5541.521 257
5541.875 243
5542.229 202
5542.583 194
5542.937 219
5543.290 179
5543.644 169
5543.998 178
5544.352 202
5544.706 241
5545.060 231
5545.414 217
5545.768 247
5546.122 266
5546.476 231
5546.830 234
5547.184 236
5547.538 198
5547.892 239
5548.246 249
5548.600 205
5548.954 183
5549.308 206
5549.662 200
5550.016 192
5550.370 208
5550.724 223
5551.078 196
5551.432 230
5551.786 242
5552.141 243
5552.495 248
5552.849 276
5553.203 270
5553.557 272
5553.911 302
5554.266 273
5554.620 282
5554.974 248
5555.328 242
5555.683 252
5556.037 258
5556.391 218
5556.745 218
5557.100 270
5557.454 297
5557.808 249
5558.163 225
5558.517 216
5558.871 211
5559.226 200
5559.580 221
5559.934 240
5560.289 199
5560.643 174
5560.998 161
5561.352 170
5561.707 187
5562.061 189
5562.416 279
5562.770 285
5563.125 263
5563.479 224
5563.834 207
5564.188 234
5564.543 238
5564.897 210
5565.252 222
5565.606 230
5565.961 257
5566.315 263
5566.670 263
5567.025 326
5567.379 340
5567.734 354
5568.089 358
5568.443 299
5568.798 264
5569.153 254
5569.507 289
5569.862 284
5570.217 296
5570.571 279
5570.926 243
5571.281 218
5571.636 251
5571.990 303
5572.345 303
5572.700 314
5573.055 304
5573.410 286
5573.765 262
5574.119 216
5574.474 211
5574.829 209
5575.184 237
5575.539 210
5575.894 204
5576.249 191
5576.604 205
5576.959 205
5577.313 238
5577.668 256
5578.023 262
5578.378 255
5578.733 218
5579.088 211
5579.443 210
5579.798 244
5580.153 261
5580.508 243
5580.864 207
5581.219 208
5581.574 229
5581.929 227
5582.284 225
5582.639 225
5582.994 218
5583.349 228
5583.704 169
5584.060 169
5584.415 209
5584.770 226
5585.125 250
5585.480 261
5585.835 211
5586.191 224
5586.546 215
5586.901 191
5587.256 158
5587.612 192
5587.967 195
5588.322 210
5588.678 193
5589.033 226
5589.388 247
5589.744 215
5590.099 158
5590.454 192
5590.810 170
5591.165 180
5591.520 191
5591.876 206
5592.231 264
5592.587 284
5592.942 253
5593.298 239
5593.653 245
5594.009 241
5594.364 266
5594.720 290
5595.075 313
5595.431 268
5595.786 247
5596.142 262
5596.497 249
5596.853 209
5597.208 226
5597.564 227
5597.920 232
5598.275 200
5598.631 188
5598.986 221
5599.342 232
5599.698 228
5600.053 236
5600.409 246
5600.765 248
5601.120 217
5601.476 228
5601.832 210
5602.188 227
5602.543 202
5602.899 198
5603.255 210
5603.611 250
5603.966 251
5604.322 202
5604.678 177
5605.034 186
5605.390 192
5605.746 175
5606.101 227
5606.457 199
5606.813 218
5607.169 187
5607.525 198
5607.881 237
5608.237 261
5608.593 316
5608.949 305
5609.305 317
5609.661 282
5610.017 273
5610.373 301
5610.729 296
5611.085 218
5611.441 213
5611.797 231
5612.153 236
5612.509 213
5612.865 223
5613.221 267
5613.577 320
5613.933 286
5614.289 260
5614.645 296
5615.002 308
5615.358 312
5615.714 278
5616.070 243
5616.426 226
5616.782 261
5617.139 238
5617.495 235
5617.851 242
5618.207 288
5618.564 296
5618.920 299
5619.276 258
5619.632 248
5619.989 261
5620.345 237
5620.701 220
5621.058 193
5621.414 191
5621.770 210
5622.127 234
5622.483 206
5622.839 175
5623.196 206
5623.552 238
5623.909 230
5624.265 232
5624.622 226
5624.978 257
5625.335 271
5625.691 273
5626.047 286
5626.404 276
5626.761 253
5627.117 262
5627.474 267
5627.830 265
5628.187 264
5628.543 290
5628.900 289
5629.256 321
5629.613 292
5629.970 249
5630.326 221
5630.683 204
5631.040 189
5631.396 195
5631.753 193
5632.110 259
5632.466 248
5632.823 215
5633.180 209
5633.536 230
5633.893 237
5634.250 233
5634.607 217
5634.963 242
5635.320 242
5635.677 246
5636.034 217
5636.391 236
5636.747 255
5637.104 262
5637.461 273
5637.818 301
5638.175 263
5638.532 232
5638.889 202
5639.246 192
5639.603 203
5639.959 195
5640.316 204
5640.673 218
5641.030 233
5641.387 203
5641.744 201
5642.101 237
5642.458 235
5642.815 260
5643.172 240
5643.529 247
5643.886 246
5644.244 231
5644.601 273
5644.958 315
5645.315 343
5645.672 367
5646.029 373
5646.386 335
5646.743 392
5647.100 451
5647.458 545
5647.815 612
5648.172 639
5648.529 595
5648.886 651
5649.244 684
5649.601 696
5649.958 729
5650.315 701
5650.673 749
5651.030 809
5651.387 872
5651.745 837
5652.102 806
5652.459 681
5652.817 644
5653.174 604
5653.531 553
5653.889 517
5654.246 435
5654.603 426
5654.961 400
5655.318 381
5655.676 370
5656.033 332
5656.391 294
5656.748 289
5657.105 291
5657.463 283
5657.820 276
5658.178 280
5658.535 331
5658.893 309
5659.251 298
5659.608 303
5659.966 366
5660.323 331
5660.681 288
5661.038 345
5661.396 389
5661.754 426
5662.111 400
5662.469 388
5662.827 371
5663.184 390
5663.542 340
5663.900 369
5664.257 390
5664.615 378
5664.973 416
5665.330 376
5665.688 334
5666.046 309
5666.404 280
5666.762 300
5667.119 328
5667.477 340
5667.835 295
5668.193 269
5668.551 311
5668.908 384
5669.266 384
5669.624 339
5669.982 312
5670.340 317
5670.698 256
5671.056 239
5671.414 227
5671.772 286
5672.130 311
5672.488 296
5672.845 292
5673.203 269
5673.561 308
5673.919 314
5674.277 263
5674.636 277
5674.994 272
5675.352 297
5675.710 287
5676.068 277
5676.426 326
5676.784 315
5677.142 278
5677.500 241
5677.858 253
5678.216 265
5678.575 298
5678.933 273
5679.291 278
5679.649 288
5680.007 259
5680.365 267
5680.724 337
5681.082 335
5681.440 330
5681.798 335
5682.157 300
5682.515 298
5682.873 310
5683.232 317
5683.590 341
5683.948 342
5684.307 290
5684.665 381
5685.023 350
5685.382 321
5685.740 303
5686.098 305
5686.457 291
5686.815 256
5687.174 257
5687.532 259
5687.890 291
5688.249 301
5688.607 272
5688.966 283
5689.324 284
5689.683 275
5690.041 241
5690.400 235
5690.758 262
5691.117 270
5691.476 272
5691.834 243
5692.193 274
5692.551 291
5692.910 247
5693.268 245
5693.627 252
5693.986 240
5694.344 218
5694.703 222
5695.062 300
5695.420 266
5695.779 308
5696.138 272
5696.497 244
5696.855 238
5697.214 238
5697.573 203
5697.931 204
5698.290 203
5698.649 221
5699.008 270
5699.367 261
5699.725 256
5700.084 273
5700.443 268
5700.802 306
5701.161 317
5701.520 282
5701.879 271
5702.238 294
5702.596 263
5702.955 249
5703.314 284
5703.673 318
5704.032 327
5704.391 287
5704.750 327
5705.109 280
5705.468 284
5705.827 294
5706.186 288
5706.545 281
5706.904 252
5707.263 244
5707.622 255
5707.981 213
5708.340 250
5708.700 278
5709.059 274
5709.418 302
5709.777 266
5710.136 248
5710.495 296
5710.854 323
5711.214 262
5711.573 310
5711.932 277
5712.291 230
5712.650 234
5713.010 221
5713.369 208
5713.728 263
5714.087 269
5714.447 240
5714.806 250
5715.165 293
5715.525 292
5715.884 301
5716.243 289
5716.603 290
5716.962 289
5717.321 335
5717.681 343
5718.040 356
5718.400 427
5718.759 480
5719.118 464
5719.478 419
5719.837 432
5720.197 414
5720.556 354
5720.916 319
5721.275 294
5721.635 341
5721.994 343
5722.354 317
5722.713 314
5723.073 329
5723.432 355
5723.792 360
5724.152 345
5724.511 351
5724.871 310
5725.230 279
5725.590 260
5725.950 264
5726.309 251
5726.669 273
5727.029 278
5727.388 301
5727.748 331
5728.108 296
5728.467 274
5728.827 278
5729.187 298
5729.547 270
5729.906 259
5730.266 199
5730.626 230
5730.986 259
5731.346 259
5731.705 277
5732.065 291
5732.425 284
5732.785 269
5733.145 278
5733.505 250
5733.865 288
5734.225 291
5734.584 252
5734.944 200
5735.304 193
5735.664 249
5736.024 243
5736.384 281
5736.744 298
5737.104 294
5737.464 266
5737.824 286
5738.184 270
5738.544 303
5738.904 281
5739.264 266
5739.624 248
5739.985 217
5740.345 248
5740.705 279
5741.065 252
5741.425 265
5741.785 308
5742.145 263
5742.505 297
5742.866 277
5743.226 255
5743.586 254
5743.946 204
5744.306 184
5744.667 187
5745.027 199
5745.387 226
5745.747 243
5746.108 191
5746.468 190
5746.828 184
5747.189 174
5747.549 197
5747.909 203
5748.270 251
5748.630 269
5748.990 258
5749.351 265
5749.711 287
5750.071 259
5750.432 255
5750.792 236
5751.153 193
5751.513 191
5751.874 224
5752.234 249
5752.595 237
5752.955 250
5753.316 230
5753.676 189
5754.037 214
5754.397 234
5754.758 207
5755.118 213
5755.479 233
5755.839 218
5756.200 158
5756.561 166
5756.921 184
5757.282 216
5757.642 218
5758.003 224
5758.364 247
5758.724 243
5759.085 199
5759.446 225
5759.806 216
5760.167 186
5760.528 224
5760.889 239
5761.249 237
5761.610 214
5761.971 194
5762.332 195
5762.693 276
5763.053 272
5763.414 257
5763.775 265
5764.136 218
5764.497 266
5764.858 228
5765.218 212
5765.579 226
5765.940 250
5766.301 279
5766.662 233
5767.023 260
5767.384 264
5767.745 240
5768.106 222
5768.467 188
5768.828 212
5769.189 237
5769.550 242
5769.911 229
5770.272 258
5770.633 315
5770.994 261
5771.355 215
5771.716 188
5772.077 212
5772.438 273
5772.799 353
5773.160 314
5773.522 289
5773.883 281
5774.244 205
5774.605 202
5774.966 203
5775.327 198
5775.689 181
5776.050 227
5776.411 190
5776.772 196
5777.134 216
5777.495 217
5777.856 267
5778.217 276
5778.579 262
5778.940 233
5779.301 228
5779.663 237
5780.024 218
5780.385 201
5780.747 199
5781.108 188
5781.469 211
5781.831 217
5782.192 164
5782.554 177
5782.915 213
5783.276 284
5783.638 251
5783.999 258
5784.361 275
5784.722 266
5785.084 265
5785.445 223
5785.807 210
5786.168 258
5786.530 247
5786.891 239
5787.253 212
5787.615 224
5787.976 264
5788.338 284
5788.699 295
5789.061 263
5789.423 306
5789.784 267
5790.146 292
5790.508 285
5790.869 298
5791.231 340
5791.593 309
5791.954 299
5792.316 305
5792.678 292
5793.040 283
5793.401 286
5793.763 261
5794.125 304
5794.487 297
5794.848 265
5795.210 298
5795.572 321
5795.934 308
5796.296 267
5796.658 265
5797.019 238
5797.381 185
5797.743 235
5798.105 259
5798.467 310
5798.829 311
5799.191 261
5799.553 276
5799.915 285
5800.277 312
5800.639 273
5801.001 318
5801.363 337
5801.725 315
5802.087 256
5802.449 240
5802.811 261
5803.173 260
5803.535 248
5803.897 216
5804.259 249
5804.621 283
5804.983 273
5805.346 262
5805.708 245
5806.070 241
5806.432 259
5806.794 217
5807.156 217
5807.519 199
5807.881 179
5808.243 174
5808.605 168
5808.967 149
5809.330 206
5809.692 223
5810.054 244
5810.417 242
5810.779 244
5811.141 241
5811.503 201
5811.866 214
5812.228 208
5812.590 203
5812.953 225
5813.315 202
5813.678 172
5814.040 182
5814.402 184
5814.765 208
5815.127 216
5815.490 221
5815.852 215
5816.215 220
5816.577 241
5816.940 230
5817.302 242
5817.665 278
5818.027 314
5818.390 262
5818.752 222
5819.115 188
5819.477 179
5819.840 214
5820.202 207
5820.565 237
5820.928 269
5821.290 238
5821.653 240
5822.016 242
5822.378 241
5822.741 220
5823.104 206
5823.466 220
5823.829 192
5824.192 242
5824.554 252
5824.917 231
5825.280 216
5825.643 225
5826.005 238
5826.368 263
5826.731 228
5827.094 216
5827.457 196
5827.819 197
5828.182 167
5828.545 171
5828.908 160
5829.271 144
5829.634 184
5829.997 227
5830.360 213
5830.723 239
5831.085 272
5831.448 281
5831.811 278
5832.174 223
5832.537 217
5832.900 220
5833.263 197
5833.626 241
5833.989 242
5834.352 263
5834.715 278
5835.078 223
5835.441 176
5835.805 164
5836.168 178
5836.531 198
5836.894 186
5837.257 182
5837.620 206
5837.983 215
5838.346 206
5838.710 195
5839.073 243
5839.436 302
5839.799 283
5840.162 283
5840.526 262
5840.889 231
5841.252 211
5841.615 204
5841.979 204
5842.342 242
5842.705 238
5843.068 242
5843.432 237
5843.795 249
5844.158 294
5844.522 276
5844.885 255
5845.248 241
5845.612 225
5845.975 220
5846.339 214
5846.702 186
5847.066 188
5847.429 241
5847.792 227
5848.156 206
5848.519 219
5848.883 216
5849.246 213
5849.610 214
5849.973 181
5850.337 173
5850.700 173
5851.064 157
5851.427 162
5851.791 189
5852.155 227
5852.518 220
5852.882 205
5853.245 203
5853.609 213
5853.973 193
5854.336 216
5854.700 203
5855.064 203
5855.427 180
5855.791 198
5856.155 185
5856.519 165
5856.882 193
5857.246 194
5857.610 225
5857.974 199
5858.337 208
5858.701 230
5859.065 234
5859.429 237
5859.793 217
5860.156 259
5860.520 210
5860.884 224
5861.248 221
5861.612 224
5861.976 231
5862.340 195
5862.704 192
5863.067 183
5863.431 156
5863.795 181
5864.159 228
5864.523 199
5864.887 159
5865.251 160
5865.615 175
5865.979 208
5866.343 247
5866.707 241
5867.071 242
5867.435 231
5867.799 198
5868.164 213
5868.528 225
5868.892 193
5869.256 210
5869.620 215
5869.984 218
5870.348 231
5870.712 257
5871.077 236
5871.441 220
5871.805 218
5872.169 202
5872.533 196
5872.898 206
5873.262 233
5873.626 275
5873.990 257
5874.355 249
5874.719 207
5875.083 183
5875.448 187
5875.812 190
5876.176 237
5876.541 194
5876.905 166
5877.269 173
5877.634 204
5877.998 194
5878.362 224
5878.727 265
5879.091 229
5879.456 221
5879.820 194
5880.185 188
5880.549 189
5880.913 187
5881.278 220
5881.642 225
5882.007 222
5882.372 172
5882.736 189
5883.101 203
5883.465 215
5883.830 180
5884.194 191
5884.559 226
5884.923 206
5885.288 262
5885.653 291
5886.017 242
5886.382 252
5886.747 291
5887.111 259
5887.476 245
5887.841 225
5888.205 249
5888.570 239
5888.935 216
5889.300 202
5889.664 198
5890.029 216
5890.394 216
5890.759 189
5891.123 191
5891.488 199
5891.853 193
5892.218 189
5892.583 227
5892.948 202
5893.312 216
5893.677 228
5894.042 192
5894.407 210
5894.772 192
5895.137 196
5895.502 215
5895.867 180
5896.232 220
5896.597 277
5896.962 253
5897.327 266
5897.692 244
5898.057 221
5898.422 207
5898.787 222
5899.152 175
5899.517 174
5899.882 222
5900.247 198
5900.612 201
5900.977 221
5901.342 211
5901.707 249
5902.072 223
5902.438 195
5902.803 214
5903.168 233
5903.533 218
5903.898 195
5904.263 197
5904.629 199
5904.994 204
5905.359 225
5905.724 207
5906.090 189
5906.455 190
5906.820 165
5907.185 160
5907.551 173
5907.916 229
5908.281 183
5908.647 172
5909.012 193
5909.377 174
5909.743 171
5910.108 180
5910.474 184
5910.839 215
5911.204 203
5911.570 192
5911.935 165
5912.301 165
5912.666 188
5913.032 177
5913.397 188
5913.763 186
5914.128 175
5914.494 198
5914.859 194
5915.225 191
5915.590 201
5915.956 189
5916.321 192
5916.687 239
5917.053 211
5917.418 209
5917.784 180
5918.149 174
5918.515 203
5918.881 227
5919.246 217
5919.612 187
5919.978 162
5920.343 142
5920.709 189
5921.075 174
5921.441 188
5921.806 203
5922.172 224
5922.538 223
5922.904 220
5923.269 220
5923.635 202
5924.001 192
5924.367 201
5924.733 164
5925.099 137
5925.464 162
5925.830 163
5926.196 198
5926.562 201
5926.928 249
5927.294 242
5927.660 193
5928.026 187
5928.392 200
5928.758 196
5929.124 236
5929.490 224
5929.855 209
5930.222 196
5930.588 206
5930.954 226
5931.320 217
5931.686 197
5932.052 209
5932.418 233
5932.784 217
5933.150 216
5933.516 160
5933.882 148
5934.248 161
5934.614 151
5934.981 204
5935.347 212
5935.713 230
5936.079 235
5936.445 216
5936.811 218
5937.178 235
5937.544 251
5937.910 232
5938.276 272
5938.643 287
5939.009 256
5939.375 230
5939.741 245
5940.108 222
5940.474 167
5940.840 177
5941.207 153
5941.573 166
5941.940 191
5942.306 184
5942.672 162
5943.039 145
5943.405 154
5943.771 177
5944.138 193
5944.504 196
5944.871 214
5945.237 203
5945.604 213
5945.970 198
5946.337 201
5946.703 193
5947.070 219
5947.436 212
5947.803 206
5948.169 215
5948.536 221
5948.903 174
5949.269 160
5949.636 167
5950.002 169
5950.369 213
5950.736 192
5951.102 212
5951.469 188
5951.836 225
5952.202 243
5952.569 253
5952.936 238
5953.302 233
5953.669 181
5954.036 173
5954.403 280
5954.769 245
5955.136 201
5955.503 201
5955.870 221
5956.236 221
5956.603 210
5956.970 181
5957.337 176
5957.704 198
5958.071 188
5958.438 200
5958.804 211
5959.171 220
5959.538 218
5959.905 218
5960.272 204
5960.639 176
5961.006 202
5961.373 198
5961.740 208
5962.107 214
5962.474 200
5962.841 170
5963.208 151
5963.575 155
5963.942 184
5964.309 170
5964.676 143
5965.043 135
5965.410 173
5965.777 181
5966.144 150
5966.512 137
5966.879 147
5967.246 192
5967.613 208
5967.980 203
5968.347 215
5968.714 163
5969.082 155
5969.449 186
5969.816 161
5970.183 142
5970.551 156
5970.918 151
5971.285 152
5971.652 152
5972.020 164
5972.387 175
5972.754 187
5973.122 208
5973.489 195
5973.856 195
5974.224 206
5974.591 176
5974.958 189
5975.326 175
5975.693 171
5976.061 142
5976.428 166
5976.795 171
5977.163 180
5977.530 172
5977.898 177
5978.265 197
5978.633 194
5979.000 171
5979.368 179
5979.735 169
5980.103 168
5980.470 196
5980.838 191
5981.206 204
5981.573 199
5981.941 185
5982.308 175
5982.676 198
5983.044 167
5983.411 147
5983.779 149
5984.147 136
5984.514 138
5984.882 174
5985.250 186
5985.617 181
5985.985 187
5986.353 178
5986.720 182
5987.088 187
5987.456 161
5987.824 173
5988.192 174
5988.559 160
5988.927 179
5989.295 155
5989.663 185
5990.031 207
5990.399 201
5990.766 181
5991.134 192
5991.502 209
5991.870 230
5992.238 191
5992.606 182
5992.974 182
5993.342 193
5993.710 223
5994.078 197
5994.446 191
5994.814 178
5995.182 175
5995.550 221
5995.918 205
5996.286 195
5996.654 179
5997.022 172
5997.390 149
5997.758 209
5998.126 188
5998.494 180
5998.862 181
5999.230 139
5999.599 157
5999.967 171
6000.335 164
6000.703 169
6001.071 158
6001.439 216
6001.808 180
6002.176 213
6002.544 248
6002.912 216
6003.281 150
6003.649 159
6004.017 180
6004.385 211
6004.754 164
6005.122 172
6005.490 162
6005.859 151
6006.227 198
6006.595 179
6006.964 210
6007.332 214
6007.700 198
6008.069 155
6008.437 154
6008.806 139
6009.174 102
6009.542 158
6009.911 160
6010.279 143
6010.648 181
6011.016 178
6011.385 201
6011.753 176
6012.122 157
6012.490 152
6012.859 175
6013.228 199
6013.596 197
6013.965 186
6014.333 147
6014.702 151
6015.070 161
6015.439 184
6015.808 250
6016.176 209
6016.545 224
6016.914 214
6017.282 197
6017.651 193
6018.020 200
6018.388 182
6018.757 162
6019.126 168
6019.495 178
6019.863 183
6020.232 170
6020.601 168
6020.970 140
6021.339 141
6021.707 171
6022.076 221
6022.445 258
6022.814 242
6023.183 239
6023.552 231
6023.920 259
6024.289 271
6024.658 205
6025.027 183
6025.396 182
6025.765 178
6026.134 183
6026.503 195
6026.872 168
6027.241 149
6027.610 169
6027.979 173
6028.348 198
6028.717 183
6029.086 149
6029.455 133
6029.824 136
6030.193 183
6030.562 197
6030.931 181
6031.300 187
6031.670 173
6032.039 177
6032.408 181
6032.777 179
6033.146 182
6033.515 161
6033.885 174
6034.254 151
6034.623 165
6034.992 153
6035.361 169
6035.731 133
6036.100 142
6036.469 181
6036.838 224
6037.208 187
6037.577 190
6037.946 179
6038.316 188
6038.685 218
6039.054 199
6039.424 180
6039.793 180
6040.162 195
6040.532 166
6040.901 194
6041.271 189
6041.640 163
6042.010 192
6042.379 222
6042.748 204
6043.118 203
6043.487 182
6043.857 202
6044.226 177
6044.596 185
6044.965 165
6045.335 159
6045.704 165
6046.074 183
6046.444 168
6046.813 167
6047.183 167
6047.552 159
6047.922 207
6048.292 167
6048.661 142
6049.031 176
6049.401 211
6049.770 213
6050.140 199
6050.510 199
6050.879 205
6051.249 229
6051.619 189
6051.989 201
6052.358 245
6052.728 221
6053.098 165
6053.468 145
6053.837 148
6054.207 168
6054.577 148
6054.947 132
6055.317 155
6055.687 200
6056.056 151
6056.426 129
6056.796 144
6057.166 147
6057.536 147
6057.906 166
6058.276 225
6058.646 215
6059.016 196
6059.386 202
6059.756 155
6060.126 174
6060.496 177
6060.866 183
6061.236 198
6061.606 162
6061.976 168
6062.346 183
6062.716 177
6063.086 187
6063.456 196
6063.826 178
6064.196 182
6064.566 167
6064.937 153
6065.307 116
6065.677 122
6066.047 137
6066.417 152
6066.787 170
6067.158 150
6067.528 153
6067.898 184
6068.268 205
6068.638 222
6069.009 211
6069.379 207
6069.749 186
6070.120 188
6070.490 200
6070.860 143
6071.231 165
6071.601 185
6071.971 170
6072.342 159
6072.712 159
6073.082 162
6073.453 143
6073.823 189
6074.194 236
6074.564 252
6074.934 246
6075.305 241
6075.675 193
6076.046 169
6076.416 140
6076.787 112
6077.157 126
6077.528 123
6077.898 152
6078.269 156
6078.639 156
6079.010 189
6079.381 220
6079.751 267
6080.122 254
6080.492 205
6080.863 194
6081.234 180
6081.604 165
6081.975 157
6082.346 185
6082.716 142
6083.087 143
6083.458 138
6083.828 151
6084.199 154
6084.570 167
6084.941 224
6085.311 230
6085.682 193
6086.053 201
6086.424 181
6086.794 201
6087.165 197
6087.536 191
6087.907 171
6088.278 200
6088.649 218
6089.020 197
6089.390 179
6089.761 197
6090.132 164
6090.503 143
6090.874 137
6091.245 146
6091.616 151
6091.987 153
6092.358 176
6092.729 193
6093.100 176
6093.471 190
6093.842 201
6094.213 236
6094.584 227
6094.955 211
6095.326 210
6095.697 192
6096.068 219
6096.439 241
6096.810 247
6097.182 208
6097.553 186
6097.924 165
6098.295 170
6098.666 173
6099.037 216
6099.408 242
6099.780 194
6100.151 217
6100.522 228
6100.893 207
6101.265 215
6101.636 198
6102.007 176
6102.378 173
6102.750 171
6103.121 162
6103.492 147
6103.864 149
6104.235 125
6104.606 148
6104.978 160
6105.349 164
6105.720 196
6106.092 210
6106.463 226
6106.835 222
6107.206 179
6107.577 164
6107.949 164
6108.320 163
6108.692 172
6109.063 166
6109.435 200
6109.806 175
6110.178 165
6110.549 163
6110.921 160
6111.292 158
6111.664 187
6112.035 151
6112.407 140
6112.779 202
6113.150 196
6113.522 183
6113.894 194
6114.265 192
6114.637 197
6115.008 191
6115.380 153
6115.752 145
6116.123 146
6116.495 148
6116.867 157
6117.239 146
6117.610 159
6117.982 159
6118.354 140
6118.726 146
6119.097 155
6119.469 158
6119.841 159
6120.213 178
6120.585 202
6120.957 183
6121.328 188
6121.700 183
6122.072 174
6122.444 188
6122.816 159
6123.188 176
6123.560 174
6123.932 163
6124.304 161
6124.676 129
6125.048 107
6125.420 134
6125.792 126
6126.164 163
6126.536 194
6126.908 206
6127.280 186
6127.652 168
6128.024 168
6128.396 205
6128.768 211
6129.140 212
6129.512 218
6129.884 178
6130.256 163
6130.628 142
6131.001 143
6131.373 195
6131.745 203
6132.117 218
6132.489 183
6132.861 198
6133.234 190
6133.606 182
6133.978 197
6134.350 204
6134.723 181
6135.095 158
6135.467 191
6135.839 228
6136.212 200
6136.584 189
6136.956 177
6137.329 141
6137.701 165
6138.073 149
6138.446 145
6138.818 133
6139.191 151
6139.563 203
6139.935 194
6140.308 170
6140.680 163
6141.053 202
6141.425 185
6141.798 153
6142.170 152
6142.543 152
6142.915 184
6143.288 227
6143.660 202
6144.033 182
6144.405 160
6144.778 181
6145.150 191
6145.523 174
6145.896 207
6146.268 218
6146.641 214
6147.013 203
6147.386 246
6147.759 213
6148.131 161
6148.504 195
6148.877 183
6149.249 176
6149.622 177
6149.995 143
6150.368 193
6150.740 186
6151.113 182
6151.486 179
6151.859 175
6152.231 204
6152.604 214
6152.977 216
6153.350 190
6153.723 197
6154.096 209
6154.468 177
6154.841 178
6155.214 177
6155.587 188
6155.960 208
6156.333 206
6156.706 207
6157.079 190
6157.452 200
6157.825 217
6158.198 241
6158.571 174
6158.944 143
6159.317 196
6159.690 209
6160.063 192
6160.436 171
6160.809 211
6161.182 207
6161.555 229
6161.928 248
6162.301 227
6162.674 230
6163.047 236
6163.420 235
6163.794 239
6164.167 207
6164.540 175
6164.913 148
6165.286 168
6165.659 231
6166.033 276
6166.406 239
6166.779 256
6167.152 258
6167.526 234
6167.899 247
6168.272 249
6168.645 246
6169.019 226
6169.392 241
6169.765 304
6170.139 275
6170.512 266
6170.885 257
6171.259 250
6171.632 213
6172.005 218
6172.379 252
6172.752 309
6173.126 330
6173.499 343
6173.873 352
6174.246 397
6174.620 446
6174.993 530
6175.366 597
6175.740 613
6176.113 709
6176.487 761
6176.861 874
6177.234 998
6177.608 1105
6177.981 1178
6178.355 1263
6178.728 1348
6179.102 1362
6179.476 1452
6179.849 1370
6180.223 1314
6180.597 1288
6180.970 1227
6181.344 1070
6181.718 870
6182.091 817
6182.465 693
6182.839 636
6183.212 617
6183.586 549
6183.960 556
6184.334 535
6184.707 531
6185.081 462
6185.455 411
6185.829 439
6186.203 424
6186.576 425
6186.950 423
6187.324 385
6187.698 373
6188.072 385
6188.446 346
6188.820 338
6189.194 341
6189.567 322
6189.941 349
6190.315 299
6190.689 286
6191.063 268
6191.437 272
6191.811 289
6192.185 221
6192.559 226
6192.933 232
6193.307 220
6193.681 213
6194.055 202
6194.429 208
6194.804 205
6195.178 249
6195.552 269
6195.926 254
6196.300 283
6196.674 262
6197.048 256
6197.422 304
6197.797 359
6198.171 325
6198.545 290
6198.919 266
6199.293 257
6199.668 257
6200.042 246
6200.416 254
6200.790 253
6201.165 253
6201.539 261
6201.913 276
6202.287 231
6202.662 232
6203.036 258
6203.410 268
6203.785 283
6204.159 271
6204.533 288
6204.908 260
6205.282 248
6205.657 261
6206.031 258
6206.405 268
6206.780 237
6207.154 237
6207.529 242
6207.903 231
6208.278 250
6208.652 263
6209.027 275
6209.401 287
6209.776 254
6210.150 213
6210.525 263
6210.900 280
6211.274 271
6211.649 249
6212.023 208
6212.398 223
6212.772 209
6213.147 201
6213.522 200
6213.896 185
6214.271 156
6214.646 174
6215.020 206
6215.395 219
6215.770 248
6216.145 242
6216.519 259
6216.894 219
6217.269 243
6217.644 231
6218.018 197
6218.393 170
6218.768 163
6219.143 202
6219.518 203
6219.892 171
6220.267 155
6220.642 132
6221.017 150
6221.392 184
6221.767 222
6222.142 212
6222.517 205
6222.891 191
6223.266 193
6223.641 221
6224.016 203
6224.391 199
6224.766 226
6225.141 243
6225.516 238
6225.891 242
6226.266 224
6226.641 195
6227.016 195
6227.391 234
6227.767 226
6228.142 238
6228.517 237
6228.892 228
6229.267 180
6229.642 178
6230.017 163
6230.392 196
6230.767 209
6231.143 214
6231.518 179
6231.893 169
6232.268 198
6232.643 213
6233.019 235
6233.394 246
6233.769 224
6234.144 233
6234.520 249
6234.895 236
6235.270 254
6235.646 243
6236.021 243
6236.396 220
6236.772 228
6237.147 231
6237.522 202
6237.898 209
6238.273 208
6238.648 204
6239.024 219
6239.399 201
6239.775 181
6240.150 195
6240.526 214
6240.901 194
6241.277 211
6241.652 205
6242.028 226
6242.403 249
6242.779 203
6243.154 197
6243.530 233
6243.905 245
6244.281 245
6244.656 210
6245.032 235
6245.408 220
6245.783 195
6246.159 180
6246.534 187
6246.910 202
6247.286 203
6247.661 154
6248.037 155
6248.413 160
6248.789 170
6249.164 194
6249.540 182
6249.916 162
6250.291 173
6250.667 173
6251.043 187
6251.419 177
6251.795 205
6252.170 208
6252.546 170
6252.922 186
6253.298 199
6253.674 175
6254.050 169
6254.425 175
6254.801 180
6255.177 197
6255.553 188
6255.929 147
6256.305 171
6256.681 179
6257.057 178
6257.433 159
6257.809 212
6258.185 215
6258.561 217
6258.937 234
6259.313 195
6259.689 212
6260.065 216
6260.441 196
6260.817 188
6261.193 181
6261.569 202
6261.945 183
6262.321 196
6262.697 244
6263.074 248
6263.450 237
6263.826 236
6264.202 199
6264.578 184
6264.954 180
6265.331 161
6265.707 220
6266.083 209
6266.459 216
6266.836 221
6267.212 197
6267.588 225
6267.964 214
6268.341 214
6268.717 222
6269.093 234
6269.470 203
6269.846 217
6270.222 234
6270.599 234
6270.975 218
6271.351 174
6271.728 225
6272.104 253
6272.481 213
6272.857 180
6273.233 170
6273.610 193
6273.986 184
6274.363 181
6274.739 171
6275.116 200
6275.492 213
6275.869 187
6276.245 199
6276.622 208
6276.998 212
6277.375 239
6277.752 219
6278.128 228
6278.505 266
6278.881 251
6279.258 223
6279.635 249
6280.011 284
6280.388 329
6280.765 312
6281.141 283
6281.518 282
6281.895 283
6282.271 284
6282.648 287
6283.025 285
6283.402 349
6283.778 342
6284.155 269
6284.532 300
6284.909 299
6285.285 240
6285.662 217
6286.039 216
6286.416 277
6286.793 252
6287.170 263
6287.546 236
6287.923 264
6288.300 268
6288.677 283
6289.054 273
6289.431 277
6289.808 283
6290.185 344
6290.562 334
6290.939 298
6291.316 268
6291.693 226
6292.070 214
6292.447 238
6292.824 245
6293.201 249
6293.578 227
6293.955 207
6294.332 176
6294.709 180
6295.086 204
6295.463 228
6295.840 208
6296.218 176
6296.595 181
6296.972 182
6297.349 239
6297.726 202
6298.103 214
6298.481 204
6298.858 178
6299.235 216
6299.612 234
6299.989 263
6300.367 240
6300.744 210
6301.121 202
6301.498 194
6301.876 220
6302.253 202
6302.630 175
6303.008 201
6303.385 186
6303.762 176
6304.140 175
6304.517 237
6304.895 233
6305.272 176
6305.649 204
6306.027 199
6306.404 193
6306.782 186
6307.159 200
6307.537 188
6307.914 166
6308.292 133
6308.669 163
6309.047 208
6309.424 225
6309.802 232
6310.179 203
6310.557 173
6310.934 170
6311.312 169
6311.689 186
6312.067 206
6312.445 213
6312.822 192
6313.200 170
6313.578 159
6313.955 184
6314.333 175
6314.711 164
6315.088 176
6315.466 192
6315.844 196
6316.221 215
6316.599 202
6316.977 199
6317.355 220
6317.732 227
6318.110 255
6318.488 215
6318.866 185
6319.244 200
6319.621 188
6319.999 168
6320.377 169
6320.755 128
6321.133 152
6321.511 181
6321.889 189
6322.267 191
6322.644 162
6323.022 165
6323.400 160
6323.778 153
6324.156 166
6324.534 138
6324.912 158
6325.290 203
6325.668 211
6326.046 219
6326.424 212
6326.802 210
6327.180 212
6327.558 241
6327.936 184
6328.315 152
6328.693 146
6329.071 156
6329.449 192
6329.827 167
6330.205 185
6330.583 163
6330.961 139
6331.340 143
6331.718 148
6332.096 181
6332.474 198
6332.852 201
6333.231 177
6333.609 181
6333.987 173
6334.365 176
6334.744 168
6335.122 173
6335.500 267
6335.879 221
6336.257 167
6336.635 168
6337.014 150
6337.392 193
6337.770 212
6338.149 177
6338.527 200
6338.906 217
6339.284 198
6339.662 164
6340.041 143
6340.419 169
6340.798 189
6341.176 182
6341.555 177
6341.933 191
6342.312 199
6342.690 207
6343.069 198
6343.447 209
6343.826 207
6344.204 173
6344.583 157
6344.962 153
6345.340 172
6345.719 175
6346.097 216
6346.476 205
6346.855 203
6347.233 211
6347.612 179
6347.991 167
6348.369 165
6348.748 192
6349.127 173
6349.505 155
6349.884 185
6350.263 196
6350.642 178
6351.020 210
6351.399 196
6351.778 194
6352.157 197
6352.536 161
6352.914 149
6353.293 152
6353.672 156
6354.051 179
6354.430 163
6354.809 158
6355.188 152
6355.566 175
6355.945 165
6356.324 160
6356.703 149
6357.082 141
6357.461 134
6357.840 118
6358.219 103
6358.598 128
6358.977 148
6359.356 158
6359.735 152
6360.114 152
6360.493 157
6360.872 141
6361.251 173
6361.630 183
6362.010 183
6362.389 181
6362.768 159
6363.147 174
6363.526 183
6363.905 162
6364.284 165
6364.663 145
6365.043 134
6365.422 163
6365.801 171
6366.180 189
6366.559 213
6366.939 184
6367.318 177
6367.697 177
6368.077 173
6368.456 159
6368.835 174
6369.214 178
6369.594 192
6369.973 199
6370.352 136
6370.732 145
6371.111 147
6371.490 128
6371.870 153
6372.249 186
6372.629 208
6373.008 222
6373.388 234
6373.767 232
6374.146 208
6374.526 166
6374.905 185
6375.285 202
6375.664 178
6376.044 154
6376.423 125
6376.803 146
6377.182 146
6377.562 146
6377.942 163
6378.321 169
6378.701 174
6379.080 156
6379.460 165
6379.840 160
6380.219 131
6380.599 168
6380.979 178
6381.358 155
6381.738 180
6382.118 178
6382.497 161
6382.877 155
6383.257 138
6383.636 127
6384.016 136
6384.396 158
6384.776 149
6385.155 160
6385.535 203
6385.915 212
6386.295 212
6386.675 206
6387.055 191
6387.434 175
6387.814 171
6388.194 155
6388.574 154
6388.954 174
6389.334 200
6389.714 193
6390.094 162
6390.474 195
6390.854 191
6391.234 206
6391.613 176
6391.993 192
6392.373 168
6392.753 163
6393.133 190
6393.514 177
6393.894 177
6394.274 201
6394.654 198
6395.034 209
6395.414 206
6395.794 154
6396.174 159
6396.554 186
6396.934 191
6397.314 185
6397.695 174
6398.075 181
6398.455 198
6398.835 180
6399.215 146
6399.596 176
6399.976 181
6400.356 174
6400.736 144
6401.116 113
6401.497 116
6401.877 130
6402.257 127
6402.638 177
6403.018 163
6403.398 182
6403.779 176
6404.159 161
6404.539 144
6404.920 152
6405.300 148
6405.680 151
6406.061 155
6406.441 155
6406.822 171
6407.202 144
6407.583 131
6407.963 165
6408.343 161
6408.724 187
6409.104 193
6409.485 178
6409.865 147
6410.246 119
6410.627 131
6411.007 151
6411.388 132
6411.768 118
6412.149 111
6412.529 148
6412.910 156
6413.291 177
6413.671 181
6414.052 185
6414.433 191
6414.813 164
6415.194 136
6415.575 146
6415.955 159
6416.336 169
6416.717 164
6417.097 161
6417.478 151
6417.859 144
6418.240 151
6418.620 131
6419.001 129
6419.382 131
6419.763 151
6420.144 169
6420.524 193
6420.905 186
6421.286 192
6421.667 175
6422.048 168
6422.429 155
6422.810 151
6423.191 145
6423.572 168
6423.952 163
6424.333 195
6424.714 211
6425.095 215
6425.476 176
6425.857 173
6426.238 171
6426.619 200
6427.000 186
6427.381 191
6427.762 143
6428.143 130
6428.525 157
6428.906 205
6429.287 193
6429.668 203
6430.049 183
6430.430 145
6430.811 128
6431.192 136
6431.573 158
6431.955 151
6432.336 158
6432.717 136
6433.098 133
6433.479 117
6433.861 122
6434.242 154
6434.623 142
6435.004 163
6435.386 156
6435.767 129
6436.148 130
6436.530 141
6436.911 149
6437.292 153
6437.674 144
6438.055 137
6438.436 123
6438.818 134
6439.199 158
6439.580 171
6439.962 143
6440.343 130
6440.725 141
6441.106 136
6441.488 130
6441.869 139
6442.251 176
6442.632 189
6443.013 134
6443.395 132
6443.777 135
6444.158 157
6444.540 160
6444.921 152
6445.303 159
6445.684 116
6446.066 130
6446.447 132
6446.829 123
6447.211 166
6447.592 150
6447.974 153
6448.356 154
6448.737 170
6449.119 181
6449.501 148
6449.882 132
6450.264 158
6450.646 143
6451.028 99
6451.409 111
6451.791 111
6452.173 113
6452.555 130
6452.936 161
6453.318 156
6453.700 186
6454.082 195
6454.464 193
6454.846 170
6455.227 151
6455.609 153
6455.991 178
6456.373 146
6456.755 133
6457.137 142
6457.519 121
6457.901 153
6458.283 136
6458.665 161
6459.047 168
6459.429 166
6459.811 169
6460.193 187
6460.575 168
6460.957 137
6461.339 152
6461.721 167
6462.103 180
6462.485 162
6462.867 155
6463.249 146
6463.631 132
6464.013 147
6464.395 174
6464.778 202
6465.160 179
6465.542 155
6465.924 162
6466.306 158
6466.688 136
6467.071 97
6467.453 115
6467.835 116
6468.217 130
6468.600 178
6468.982 180
6469.364 177
6469.746 197
6470.129 153
6470.511 194
6470.893 191
6471.276 173
6471.658 140
6472.040 148
6472.423 136
6472.805 126
6473.188 126
6473.570 106
6473.952 113
6474.335 126
6474.717 124
6475.100 131
6475.482 135
6475.865 143
6476.247 130
6476.630 179
6477.012 158
6477.395 166
6477.777 139
6478.160 119
6478.542 131
6478.925 137
6479.307 147
6479.690 107
6480.072 99
6480.455 106
6480.838 117
6481.220 136
6481.603 135
6481.986 131
6482.368 148
6482.751 143
6483.134 134
6483.516 160
6483.899 181
6484.282 183
6484.664 190
6485.047 164
6485.430 138
6485.813 137
6486.195 147
6486.578 167
6486.961 152
6487.344 124
6487.727 128
6488.110 104
6488.492 93
6488.875 96
6489.258 110
6489.641 122
6490.024 137
6490.407 150
6490.790 123
6491.173 128
6491.556 108
6491.938 103
6492.321 118
6492.704 125
6493.087 133
6493.470 125
6493.853 117
6494.236 128
6494.619 144
6495.002 142
6495.385 165
6495.769 167
6496.152 196
6496.535 187
6496.918 153
6497.301 163
6497.684 146
6498.067 157
6498.450 126
6498.833 94
6499.217 86
6499.600 120
6499.983 101
6500.366 128
6500.749 126
6501.132 123
6501.516 113
6501.899 130
6502.282 118
6502.665 116
6503.049 104
6503.432 116
6503.815 125
6504.199 127
6504.582 122
6504.965 111
6505.349 119
6505.732 120
6506.115 119
6506.499 138
6506.882 149
6507.265 143
6507.649 172
6508.032 143
6508.416 141
6508.799 129
6509.183 171
6509.566 169
6509.950 198
6510.333 183
6510.717 201
6511.100 178
6511.484 183
6511.867 182
6512.251 140
6512.634 126
6513.018 133
6513.401 141
6513.785 125
6514.168 105
6514.552 113
6514.936 147
6515.319 168
6515.703 154
6516.087 171
6516.470 161
6516.854 139
6517.238 141
6517.621 117
6518.005 124
6518.389 145
6518.773 128
6519.156 143
6519.540 151
6519.924 171
6520.308 117
6520.691 102
6521.075 103
6521.459 118
6521.843 118
6522.227 93
6522.611 111
6522.994 117
6523.378 118
6523.762 116
6524.146 122
6524.530 125
6524.914 117
6525.298 122
6525.682 147
6526.066 144
6526.450 146
6526.834 174
6527.218 181
6527.602 182
6527.986 132
6528.370 112
6528.754 126
6529.138 132
6529.522 148
6529.906 165
6530.290 151
6530.674 138
6531.058 131
6531.442 137
6531.826 145
6532.210 126
6532.595 102
6532.979 120
6533.363 140
6533.747 147
6534.131 148
6534.515 145
6534.900 185
6535.284 163
6535.668 148
6536.052 130
6536.437 145
6536.821 121
6537.205 137
6537.589 138
6537.974 116
6538.358 106
6538.742 112
6539.127 134
6539.511 132
6539.895 126
6540.280 154
6540.664 166
6541.048 187
6541.433 123
6541.817 109
6542.202 113
6542.586 109
6542.971 106
6543.355 111
6543.739 106
6544.124 130
6544.508 112
6544.893 122
6545.277 156
6545.662 135
6546.047 147
6546.431 145
6546.816 124
6547.200 117
6547.585 111
6547.969 125
6548.354 130
6548.739 121
6549.123 141
6549.508 144
6549.893 117
6550.277 161
6550.662 159
6551.047 145
6551.431 184
6551.816 181
6552.201 177
6552.585 186
6552.970 151
6553.355 127
6553.740 132
6554.124 127
6554.509 136
6554.894 137
6555.279 150
6555.664 208
6556.048 202
6556.433 184
6556.818 134
6557.203 127
6557.588 111
6557.973 132
6558.358 152
6558.743 148
6559.127 147
6559.512 150
6559.897 142
6560.282 118
6560.667 150
6561.052 127
6561.437 142
6561.822 139
6562.207 117
6562.592 127
6562.977 124
6563.362 151
6563.747 183
6564.132 172
6564.518 134
6564.903 137
6565.288 138
6565.673 144
6566.058 149
6566.443 132
6566.828 124
6567.213 119
6567.599 128
6567.984 110
6568.369 129
6568.754 148
6569.139 138
6569.525 118
6569.910 156
6570.295 172
6570.680 156
6571.066 147
6571.451 128
6571.836 136
6572.221 143
6572.607 139
6572.992 107
6573.377 80
6573.763 101
6574.148 137
6574.534 146
6574.919 163
6575.304 124
6575.690 113
6576.075 102
6576.461 122
6576.846 131
6577.231 173
6577.617 194
6578.002 189
6578.388 160
6578.773 166
6579.159 177
6579.544 156
6579.930 127
6580.315 137
6580.701 113
6581.087 136
6581.472 137
6581.858 105
6582.243 125
6582.629 141
6583.015 132
6583.400 106
6583.786 127
6584.172 174
6584.557 169
6584.943 153
6585.329 168
6585.714 170
6586.100 188
6586.486 179
6586.871 165
6587.257 145
6587.643 151
6588.029 122
6588.414 135
6588.800 153
6589.186 137
6589.572 113
6589.958 87
6590.344 96
6590.729 121
6591.115 138
6591.501 140
6591.887 126
6592.273 121
6592.659 125
6593.045 129
6593.431 117
6593.817 128
6594.202 118
6594.588 144
6594.974 153
6595.360 136
6595.746 127
6596.132 145
6596.518 115
6596.904 136
6597.290 136
6597.677 115
6598.063 142
6598.449 157
6598.835 182
6599.221 169
6599.607 157
6599.993 136
6600.379 133
6600.765 153
6601.151 191
6601.538 194
6601.924 154
6602.310 145
6602.696 139
6603.082 148
6603.469 135
6603.855 124
6604.241 152
6604.627 146
6605.014 194
6605.400 160
6605.786 139
6606.172 155
6606.559 157
6606.945 160
6607.331 134
6607.718 151
6608.104 137
6608.490 127
6608.877 123
6609.263 111
6609.650 149
6610.036 133
6610.422 123
6610.809 125
6611.195 133
6611.582 103
6611.968 93
6612.355 105
6612.741 99
6613.128 129
6613.514 133
6613.901 144
6614.287 113
6614.674 105
6615.060 117
6615.447 171
6615.834 148
6616.220 135
6616.607 96
6616.993 106
6617.380 139
6617.767 121
6618.153 123
6618.540 146
6618.927 146
6619.313 139
6619.700 126
6620.087 127
6620.473 166
6620.860 161
6621.247 137
6621.634 143
6622.020 163
6622.407 159
6622.794 153
6623.181 150
6623.568 157
6623.954 182
6624.341 180
6624.728 147
6625.115 126
6625.502 135
6625.889 153
6626.276 118
6626.662 120
6627.049 120
6627.436 128
6627.823 146
6628.210 131
6628.597 99
6628.984 101
6629.371 137
6629.758 127
6630.145 130
6630.532 121
6630.919 91
6631.306 89
6631.693 120
6632.080 159
6632.467 142
6632.854 132
6633.241 99
6633.628 85
6634.016 110
6634.403 121
6634.790 112
6635.177 79
6635.564 155
6635.951 160
6636.339 143
6636.726 122
6637.113 129
6637.500 159
6637.887 136
6638.275 137
6638.662 98
6639.049 103
6639.436 138
6639.824 114
6640.211 132
6640.598 149
6640.986 148
6641.373 145
6641.760 136
6642.148 156
6642.535 146
6642.922 127
6643.310 127
6643.697 134
6644.084 137
6644.472 120
6644.859 102
6645.247 114
6645.634 108
6646.022 118
6646.409 131
6646.797 165
6647.184 127
6647.572 120
6647.959 127
6648.347 111
6648.734 106
6649.122 137
6649.509 135
6649.897 162
6650.284 150
6650.672 172
6651.060 164
6651.447 133
6651.835 102
6652.223 116
6652.610 147
6652.998 129
6653.386 124
6653.773 117
6654.161 140
6654.549 156
6654.936 159
6655.324 140
6655.712 149
6656.100 131
6656.487 113
6656.875 137
6657.263 108
6657.651 87
6658.039 147
6658.426 126
6658.814 136
6659.202 113
6659.590 107
6659.978 99
6660.366 104
6660.754 121
6661.141 112
6661.529 103
6661.917 114
6662.305 108
6662.693 111
6663.081 115
6663.469 119
6663.857 121
6664.245 125
6664.633 100
6665.021 118
6665.409 123
6665.797 133
6666.185 114
6666.573 102
6666.961 86
6667.349 88
6667.738 97
6668.126 107
6668.514 109
6668.902 99
6669.290 87
6669.678 106
6670.066 128
6670.454 138
6670.843 129
6671.231 123
6671.619 107
6672.007 130
6672.396 145
6672.784 118
6673.172 118
6673.560 129
6673.949 123
6674.337 94
6674.725 83
6675.113 82
6675.502 130
6675.890 154
6676.278 141
6676.667 122
6677.055 123
6677.444 144
6677.832 124
6678.220 154
6678.609 130
6678.997 133
6679.386 118
6679.774 152
6680.162 167
6680.551 182
6680.939 192
6681.328 195
6681.716 179
6682.105 132
6682.493 97
6682.882 108
6683.271 109
6683.659 126
6684.048 138
6684.436 106
6684.825 147
6685.213 180
6685.602 157
6685.991 168
6686.379 123
6686.768 110
6687.157 155
6687.545 167
6687.934 160
6688.323 161
6688.711 179
6689.100 150
6689.489 141
6689.878 129
6690.266 155
6690.655 159
6691.044 104
6691.433 96
6691.821 119
6692.210 89
6692.599 116
6692.988 127
6693.377 122
6693.766 142
6694.154 123
6694.543 102
6694.932 75
6695.321 72
6695.710 87
6696.099 113
6696.488 138
6696.877 153
6697.266 138
6697.655 128
6698.044 96
6698.433 105
6698.822 122
6699.211 112
6699.600 155
6699.989 137
6700.378 118
6700.767 89
6701.156 90
6701.545 102
6701.934 125
6702.323 132
6702.712 133
6703.101 112
6703.490 97
6703.880 108
6704.269 123
6704.658 100
6705.047 117
6705.436 119
6705.825 125
6706.215 118
6706.604 102
6706.993 100
6707.382 98
6707.772 112
6708.161 101
6708.550 90
6708.940 107
6709.329 112
6709.718 114
6710.107 143
6710.497 133
6710.886 130
6711.275 116
6711.665 101
6712.054 106
6712.444 129
6712.833 111
6713.222 111
6713.612 111
6714.001 116
6714.391 137
6714.780 150
6715.170 147
6715.559 110
6715.949 77
6716.338 81
6716.728 80
6717.117 86
6717.507 94
6717.896 98
6718.286 96
6718.675 86
6719.065 96
6719.455 104
6719.844 136
6720.234 113
6720.623 113
6721.013 121
6721.403 164
6721.792 139
6722.182 122
6722.572 130
6722.962 127
6723.351 122
6723.741 106
6724.131 112
6724.520 107
6724.910 119
6725.300 130
6725.690 156
6726.079 148
6726.469 127
6726.859 139
6727.249 135
6727.639 171
6728.029 165
6728.418 147
6728.808 127
6729.198 110
6729.588 102
6729.978 115
6730.368 126
6730.758 124
6731.148 122
6731.538 135
6731.928 100
6732.318 103
6732.708 148
6733.098 155
6733.488 110
6733.878 87
6734.268 87
6734.658 83
6735.048 101
6735.438 88
6735.828 100
6736.218 108
6736.608 124
6736.998 124
6737.388 117
6737.778 135
6738.169 142
6738.559 129
6738.949 130
6739.339 105
6739.729 113
6740.119 101
6740.510 124
6740.900 106
6741.290 95
6741.680 75
6742.071 86
6742.461 126
6742.851 98
6743.241 85
6743.632 93
6744.022 92
6744.412 111
6744.803 133
6745.193 127
6745.583 108
6745.974 110
6746.364 116
6746.754 120
6747.145 127
6747.535 140
6747.926 132
6748.316 114
6748.707 85
6749.097 81
6749.487 90
6749.878 130
6750.268 93
6750.659 107
6751.049 121
6751.440 97
6751.830 131
6752.221 149
6752.612 138
6753.002 138
6753.393 107
6753.783 95
6754.174 93
6754.565 84
6754.955 80
6755.346 80
6755.736 113
6756.127 93
6756.518 100
6756.908 114
6757.299 115
6757.690 149
6758.081 140
6758.471 156
6758.862 125
6759.253 128
6759.644 113
6760.034 72
6760.425 96
6760.816 89
6761.207 108
6761.597 131
6761.988 136
6762.379 130
6762.770 140
6763.161 138
6763.552 126
6763.943 128
6764.334 134
6764.724 128
6765.115 116
6765.506 110
6765.897 115
6766.288 122
6766.679 121
6767.070 98
6767.461 81
6767.852 109
6768.243 131
6768.634 113
6769.025 114
6769.416 89
6769.807 110
6770.198 109
6770.589 109
6770.980 106
6771.372 102
6771.763 126
6772.154 135
6772.545 135
6772.936 79
6773.327 86
6773.718 112
6774.110 140
6774.501 139
6774.892 132
6775.283 111
6775.674 105
6776.066 93
6776.457 122
6776.848 115
6777.239 116
6777.631 90
6778.022 58
6778.413 83
6778.805 87
6779.196 116
6779.587 124
6779.979 145
6780.370 158
6780.761 124
6781.153 148
6781.544 153
6781.935 152
6782.327 162
6782.718 134
6783.110 97
6783.501 89
6783.893 92
6784.284 96
6784.676 111
6785.067 121
6785.459 141
6785.850 123
6786.242 142
6786.633 134
6787.025 103
6787.416 104
6787.808 111
6788.199 99
6788.591 108
6788.983 111
6789.374 123
6789.766 100
6790.158 86
6790.549 84
6790.941 91
6791.333 103
6791.724 134
6792.116 149
6792.508 117
6792.899 94
6793.291 104
6793.683 115
6794.075 114
6794.466 120
6794.858 127
6795.250 123
6795.642 111
6796.034 69
6796.425 78
6796.817 126
6797.209 141
6797.601 124
6797.993 114
6798.385 91
6798.777 120
6799.168 115
6799.560 95
6799.952 88
6800.344 91
6800.736 125
6801.128 107
6801.520 100
6801.912 126
6802.304 116
6802.696 98
6803.088 116
6803.480 116
6803.872 118
6804.264 106
6804.656 109
6805.048 93
6805.440 104
6805.832 78
6806.225 73
6806.617 101
6807.009 136
6807.401 167
6807.793 178
6808.185 168
6808.577 166
6808.970 134
6809.362 118
6809.754 126
6810.146 120
6810.538 108
6810.931 105
6811.323 115
6811.715 124
6812.107 109
6812.500 106
6812.892 78
6813.284 110
6813.677 91
6814.069 67
6814.461 82
6814.854 95
6815.246 98
6815.638 83
6816.031 97
6816.423 107
6816.816 113
6817.208 126
6817.600 152
6817.993 133
6818.385 121
6818.778 130
6819.170 119
6819.563 117
6819.955 101
6820.348 117
6820.740 135
6821.133 125
6821.525 126
6821.918 133
6822.311 139
6822.703 156
6823.096 151
6823.488 147
6823.881 139
6824.274 120
6824.666 109
6825.059 92
6825.451 83
6825.844 91
6826.237 84
6826.629 102
6827.022 130
6827.415 132
6827.808 103
6828.200 87
6828.593 97
6828.986 77
6829.379 119
6829.771 129
6830.164 155
6830.557 149
6830.950 131
6831.343 121
6831.735 140
6832.128 153
6832.521 160
6832.914 172
6833.307 154
6833.700 162
6834.093 135
6834.486 119
6834.879 128
6835.272 118
6835.664 128
6836.057 101
6836.450 85
6836.843 84
6837.236 135
6837.629 138
6838.022 133
6838.415 121
6838.808 149
6839.202 138
6839.595 150
6839.988 129
6840.381 99
6840.774 114
6841.167 131
6841.560 125
6841.953 109
6842.346 127
6842.740 116
6843.133 120
6843.526 118
6843.919 111
6844.312 94
6844.705 112
6845.099 114
6845.492 120
6845.885 97
6846.278 81
6846.672 116
6847.065 114
6847.458 98
6847.852 114
6848.245 93
6848.638 97
6849.032 122
6849.425 124
6849.818 116
6850.212 109
6850.605 121
6850.998 136
6851.392 152
6851.785 151
6852.179 139
6852.572 137
6852.965 110
6853.359 92
6853.752 105
6854.146 104
6854.539 102
6854.933 99
6855.326 116
6855.720 98
6856.113 73
6856.507 86
6856.901 91
6857.294 108
6857.688 105
6858.081 118
6858.475 107
6858.869 102
6859.262 114
6859.656 79
6860.049 58
6860.443 75
6860.837 100
6861.230 104
6861.624 78
6862.018 78
6862.412 74
6862.805 81
6863.199 122
6863.593 155
6863.987 144
6864.380 149
6864.774 161
6865.168 144
6865.562 122
6865.956 122
6866.349 135
6866.743 139
6867.137 159
6867.531 172
6867.925 187
6868.319 191
6868.713 171
6869.107 153
6869.500 159
6869.894 158
6870.288 134
6870.682 147
6871.076 149
6871.470 108
6871.864 92
6872.258 84
6872.652 98
6873.046 72
6873.440 88
6873.834 107
6874.228 96
6874.623 112
6875.017 97
6875.411 110
6875.805 101
6876.199 92
6876.593 72
6876.987 81
6877.381 106
6877.775 127
6878.170 135
6878.564 122
6878.958 84
6879.352 104
6879.746 105
6880.141 133
6880.535 133
6880.929 132
6881.323 117
6881.718 111
6882.112 100
6882.506 94
6882.901 98
6883.295 120
6883.689 103
6884.084 85
6884.478 96
6884.872 93
6885.267 88
6885.661 104
6886.055 125
6886.450 119
6886.844 136
6887.239 113
6887.633 107
6888.028 105
6888.422 106
6888.816 111
6889.211 107
6889.605 95
6890.000 85
6890.395 100
6890.789 103
6891.184 117
6891.578 99
6891.973 69
6892.367 87
6892.762 98
6893.156 121
6893.551 129
6893.946 123
6894.340 98
6894.735 94
6895.130 79
6895.524 80
6895.919 121
6896.314 140
6896.708 134
6897.103 115
6897.498 125
6897.893 132
6898.287 125
6898.682 115
6899.077 96
6899.472 89
6899.866 129
6900.261 149
6900.656 127
6901.051 138
6901.446 130
6901.841 95
6902.235 109
6902.630 101
6903.025 90
6903.420 90
6903.815 93
6904.210 85
6904.605 129
6905.000 155
6905.395 139
6905.790 108
6906.185 84
6906.580 90
6906.975 131
6907.370 165
6907.765 161
6908.160 168
6908.555 168
6908.950 161
6909.345 115
6909.740 114
6910.135 95
6910.530 92
6910.925 112
6911.320 119
6911.715 94
6912.111 101
6912.506 117
6912.901 111
6913.296 102
6913.691 88
6914.086 99
6914.482 115
6914.877 127
6915.272 118
6915.667 102
6916.063 83
6916.458 100
6916.853 104
6917.248 95
6917.644 100
6918.039 102
6918.434 93
6918.830 107
6919.225 126
6919.620 79
6920.016 88
6920.411 92
6920.807 106
6921.202 116
6921.597 94
6921.993 100
6922.388 121
6922.784 91
6923.179 102
6923.575 93
6923.970 94
6924.366 93
6924.761 77
6925.157 71
6925.552 86
6925.948 101
6926.343 98
6926.739 92
6927.134 88
6927.530 96
6927.925 116
6928.321 129
6928.717 137
6929.112 140
6929.508 124
6929.904 81
6930.299 69
6930.695 79
6931.091 104
6931.486 92
6931.882 81
6932.278 85
6932.673 90
6933.069 128
6933.465 118
6933.861 116
6934.257 117
6934.652 96
6935.048 64
6935.444 76
6935.840 97
6936.236 106
6936.631 104
6937.027 95
6937.423 88
6937.819 92
6938.215 92
6938.611 79
6939.007 81
6939.403 82
6939.799 95
6940.194 87
6940.590 81
6940.986 100
6941.382 102
6941.778 91
6942.174 82
6942.570 88
6942.966 97
6943.362 119
6943.758 129
6944.155 91
6944.551 104
6944.947 125
6945.343 94
6945.739 122
6946.135 132
6946.531 110
6946.927 103
6947.323 117
6947.720 124
6948.116 111
6948.512 126
6948.908 114
6949.304 99
6949.701 127
6950.097 133
6950.493 145
6950.889 114
6951.285 117
6951.682 127
6952.078 123
6952.474 123
6952.871 125
6953.267 115
6953.663 141
6954.060 151
6954.456 135
6954.852 87
6955.249 89
6955.645 81
6956.041 64
6956.438 74
6956.834 85
6957.231 91
6957.627 103
6958.024 95
6958.420 95
6958.817 106
6959.213 106
6959.610 100
6960.006 96
6960.403 109
6960.799 117
6961.196 94
6961.592 84
6961.989 74
6962.385 98
6962.782 69
6963.179 104
6963.575 105
6963.972 101
6964.368 107
6964.765 97
6965.162 115
6965.558 114
6965.955 95
6966.352 107
6966.748 121
6967.145 131
6967.542 131
6967.939 121
6968.335 114
6968.732 118
6969.129 124
6969.526 147
6969.922 117
6970.319 96
6970.716 93
6971.113 95
6971.510 106
6971.907 101
6972.303 99
6972.700 129
6973.097 147
6973.494 111
6973.891 88
6974.288 91
6974.685 95
6975.082 106
6975.479 97
6975.876 96
6976.273 104
6976.670 114
6977.067 146
6977.464 137
6977.861 134
6978.258 113
6978.655 84
6979.052 91
6979.449 89
6979.846 93
6980.243 116
6980.640 105
6981.037 113
6981.434 116
6981.831 124
6982.229 123
6982.626 89
6983.023 95
6983.420 84
6983.817 107
6984.214 133
6984.612 149
6985.009 140
6985.406 118
6985.803 120
6986.201 116
6986.598 99
6986.995 69
6987.392 84
6987.790 95
6988.187 85
6988.584 91
6988.982 98
6989.379 104
6989.776 96
6990.174 153
6990.571 162
6990.969 155
6991.366 105
6991.763 92
6992.161 83
6992.558 82
6992.956 91
6993.353 97
6993.751 119
6994.148 132
6994.546 121
6994.943 134
6995.341 140
6995.738 116
6996.136 103
6996.533 119
6996.931 128
6997.328 101
6997.726 122
6998.123 147
6998.521 127
6998.919 99
6999.316 83
6999.714 119
7000.112 97
7000.509 83
7000.907 113
7001.305 112
7001.702 119
7002.100 98
7002.498 108
7002.895 100
7003.293 111
7003.691 102
7004.089 67
7004.486 80
7004.884 121
7005.282 128
7005.680 118
7006.078 121
7006.476 132
7006.873 107
7007.271 92
7007.669 82
7008.067 84
7008.465 121
7008.863 116
7009.261 91
7009.659 90
7010.056 54
7010.454 59
7010.852 89
7011.250 93
7011.648 70
7012.046 73
7012.444 96
7012.842 115
7013.240 107
7013.638 103
7014.036 96
7014.434 75
7014.833 67
7015.231 63
7015.629 73
7016.027 96
7016.425 93
7016.823 101
7017.221 105
7017.619 99
7018.017 97
7018.416 85
7018.814 85
7019.212 90
7019.610 110
7020.008 99
7020.407 83
7020.805 74
7021.203 81
7021.601 83
7022.000 75
7022.398 68
7022.796 105
7023.195 124
7023.593 122
7023.991 91
7024.390 85
7024.788 77
7025.186 72
7025.585 82
7025.983 73
7026.381 82
7026.780 128
7027.178 146
7027.577 128
7027.975 92
7028.374 86
7028.772 88
7029.170 89
7029.569 88
7029.967 90
7030.366 116
7030.764 105
7031.163 113
7031.562 104
7031.960 88
7032.359 82
7032.757 82
7033.156 90
7033.554 85
7033.953 119
7034.352 78
7034.750 72
7035.149 127
7035.548 136
7035.946 152
7036.345 151
7036.744 130
7037.142 111
7037.541 91
7037.940 109
7038.338 95
7038.737 77
7039.136 108
7039.535 103
7039.934 79
7040.332 80
7040.731 100
7041.130 94
7041.529 86
7041.928 97
7042.326 96
7042.725 111
7043.124 128
7043.523 130
7043.922 118
7044.321 92
7044.720 60
7045.119 71
7045.518 93
7045.917 102
7046.316 86
7046.715 82
7047.113 71
7047.512 94
7047.911 98
7048.311 90
7048.710 97
7049.109 116
7049.508 129
7049.907 122
7050.306 107
7050.705 105
7051.104 96
7051.503 113
7051.902 124
7052.301 111
7052.700 92
7053.100 110
7053.499 119
7053.898 102
7054.297 98
7054.696 88
7055.096 96
7055.495 75
7055.894 67
7056.293 74
7056.692 79
7057.092 98
7057.491 114
7057.890 133
7058.290 127
7058.689 115
7059.088 92
7059.488 93
7059.887 96
7060.286 97
7060.686 80
7061.085 90
7061.484 82
7061.884 74
7062.283 68
7062.683 64
7063.082 81
7063.481 89
7063.881 85
7064.280 82
7064.680 107
7065.079 108
7065.479 105
7065.878 117
7066.278 115
7066.677 104
7067.077 99
7067.477 103
7067.876 100
7068.276 106
7068.675 100
7069.075 101
7069.475 82
7069.874 71
7070.274 84
7070.673 95
7071.073 112
7071.473 108
7071.872 105
7072.272 94
7072.672 89
7073.072 104
7073.471 88
7073.871 102
7074.271 102
7074.671 93
7075.070 108
7075.470 94
7075.870 107
7076.270 92
7076.670 99
7077.069 82
7077.469 85
7077.869 82
7078.269 68
7078.669 68
7079.069 86
7079.469 86
7079.868 82
7080.268 97
7080.668 108
7081.068 115
7081.468 96
7081.868 94
7082.268 88
7082.668 77
7083.068 84
7083.468 98
7083.868 87
7084.268 125
7084.668 118
7085.068 103
7085.468 91
7085.868 74
7086.269 72
7086.669 70
7087.069 92
7087.469 94
7087.869 117
7088.269 90
7088.669 115
7089.069 105
7089.470 95
7089.870 75
7090.270 90
7090.670 76
7091.070 76
7091.471 74
7091.871 109
7092.271 134
7092.671 135
7093.072 99
7093.472 85
7093.872 105
7094.273 112
7094.673 112
7095.073 135
7095.474 135
7095.874 118
7096.274 79
7096.675 91
7097.075 94
7097.476 97
7097.876 123
7098.276 119
7098.677 93
7099.077 120
7099.478 130
7099.878 113
7100.279 73
7100.679 74
7101.080 58
7101.480 83
7101.881 85
7102.281 98
7102.682 109
7103.082 84
7103.483 96
7103.884 96
7104.284 118
7104.685 117
7105.085 99
7105.486 99
7105.887 127
7106.287 100
7106.688 79
7107.089 93
7107.489 101
7107.890 94
7108.291 76
7108.692 110
7109.092 104
7109.493 99
7109.894 107
7110.295 115
7110.695 112
7111.096 105
7111.497 100
7111.898 72
7112.299 59
7112.699 67
7113.100 92
7113.501 106
7113.902 111
7114.303 99
7114.704 106
7115.105 117
7115.506 108
7115.906 93
7116.307 83
7116.708 89
7117.109 98
7117.510 101
7117.911 102
7118.312 95
7118.713 107
7119.114 95
7119.515 90
7119.916 70
7120.317 87
7120.718 77
7121.119 76
7121.521 74
7121.922 101
7122.323 138
7122.724 120
7123.125 103
7123.526 93
7123.927 112
7124.328 128
7124.730 114
7125.131 96
7125.532 91
7125.933 88
7126.334 77
7126.736 68
7127.137 69
7127.538 63
7127.939 58
7128.341 86
7128.742 104
7129.143 87
7129.545 84
7129.946 76
7130.347 79
7130.749 100
7131.150 104
7131.551 64
7131.953 70
7132.354 92
7132.755 85
7133.157 100
7133.558 93
7133.960 82
7134.361 83
7134.763 72
7135.164 54
7135.566 68
7135.967 102
7136.369 100
7136.770 75
7137.172 82
7137.573 95
7137.975 102
7138.376 113
7138.778 103
7139.179 87
7139.581 80
7139.983 71
7140.384 83
7140.786 79
7141.187 79
7141.589 84
7141.991 77
7142.392 65
7142.794 39
7143.196 38
7143.598 66
7143.999 82
7144.401 66
7144.803 83
7145.204 71
7145.606 96
7146.008 108
7146.410 76
7146.812 89
7147.213 81
7147.615 109
7148.017 118
7148.419 93
7148.821 64
7149.223 90
7149.624 90
7150.026 87
7150.428 92
7150.830 104
7151.232 111
7151.634 120
7152.036 115
7152.438 112
7152.840 85
7153.242 83
7153.644 113
7154.046 117
7154.448 141
7154.850 120
7155.252 112
7155.654 98
7156.056 112
7156.458 92
7156.860 73
7157.262 93
7157.664 71
7158.066 67
7158.469 85
7158.871 111
7159.273 92
7159.675 106
7160.077 100
7160.479 86
7160.881 104
7161.284 111
7161.686 128
7162.088 120
7162.490 98
7162.893 88
7163.295 110
7163.697 108
7164.099 120
7164.502 135
7164.904 154
7165.306 173
7165.709 129
7166.111 97
7166.513 93
7166.916 110
7167.318 113
7167.720 128
7168.123 115
7168.525 115
7168.928 93
7169.330 91
7169.733 109
7170.135 95
7170.537 116
7170.940 89
7171.342 88
7171.745 97
7172.147 89
7172.550 62
7172.952 70
7173.355 95
7173.758 97
7174.160 102
7174.563 102
7174.965 123
7175.368 101
7175.770 64
7176.173 68
7176.576 73
7176.978 63
7177.381 54
7177.784 46
7178.186 75
7178.589 85
7178.992 58
7179.394 70
7179.797 55
7180.200 84
7180.603 93
7181.005 95
7181.408 81
7181.811 88
7182.214 87
7182.616 93
7183.019 90
7183.422 74
7183.825 72
7184.228 84
7184.631 89
7185.034 84
7185.436 72
7185.839 72
7186.242 84
7186.645 93
7187.048 86
7187.451 64
7187.854 71
7188.257 85
7188.660 94
7189.063 117
7189.466 119
7189.869 94
7190.272 101
7190.675 129
7191.078 94
7191.481 77
7191.884 95
7192.287 86
7192.690 95
7193.093 95
7193.496 85
7193.899 85
7194.303 95
7194.706 103
7195.109 117
7195.512 90
7195.915 86
7196.318 62
7196.722 55
7197.125 80
7197.528 83
7197.931 68
7198.334 64
7198.738 59
7199.141 84
7199.544 102
7199.948 94
7200.351 84
7200.754 91
7201.157 73
7201.561 84
7201.964 84
7202.368 68
7202.771 58
7203.174 49
7203.578 59
7203.981 54
7204.384 60
7204.788 64
7205.191 66
7205.595 71
7205.998 76
7206.402 47
7206.805 66
7207.209 79
7207.612 74
7208.016 100
7208.419 98
7208.823 91
7209.226 102
7209.630 94
7210.033 99
7210.437 111
7210.841 112
7211.244 94
7211.648 108
7212.051 93
7212.455 83
7212.859 84
7213.262 87
7213.666 90
7214.070 97
7214.473 112
7214.877 125
7215.281 107
7215.684 92
7216.088 107
7216.492 108
7216.896 88
7217.300 57
7217.703 64
7218.107 73
7218.511 72
7218.915 79
7219.319 87
7219.722 80
7220.126 92
7220.530 79
7220.934 71
7221.338 63
7221.742 63
7222.146 78
7222.550 82
7222.953 112
7223.357 109
7223.761 99
7224.165 89
7224.569 99
7224.973 110
7225.377 97
7225.781 81
7226.185 99
7226.589 85
7226.993 76
7227.397 73
7227.802 90
7228.206 105
7228.610 87
7229.014 59
7229.418 90
7229.822 85
7230.226 98
7230.630 79
7231.034 73
7231.439 86
7231.843 72
7232.247 70
7232.651 83
7233.055 91
7233.460 73
7233.864 107
7234.268 71
7234.672 64
7235.077 82
7235.481 80
7235.885 68
7236.289 79
7236.694 79
7237.098 60
7237.502 68
7237.907 67
7238.311 66
7238.716 57
7239.120 83
7239.524 85
7239.929 66
7240.333 83
7240.738 85
7241.142 77
7241.546 64
7241.951 104
7242.355 128
7242.760 129
7243.164 117
7243.569 90
7243.973 106
7244.378 94
7244.782 70
7245.187 87
7245.592 95
7245.996 92
7246.401 79
7246.805 92
7247.210 113
7247.615 119
7248.019 105
7248.424 118
7248.828 140
7249.233 101
7249.638 65
7250.042 71
7250.447 61
7250.852 72
7251.257 110
7251.661 108
7252.066 110
7252.471 73
7252.876 50
7253.280 61
7253.685 94
7254.090 112
7254.495 104
7254.900 112
7255.304 91
7255.709 81
7256.114 61
7256.519 73
7256.924 84
7257.329 63
7257.734 66
7258.139 69
7258.543 59
7258.948 67
7259.353 93
7259.758 113
7260.163 91
7260.568 59
7260.973 68
7261.378 87
7261.783 73
7262.188 72
7262.593 69
7262.998 68
7263.403 61
7263.809 61
7264.214 69
7264.619 76
7265.024 59
7265.429 71
7265.834 51
7266.239 50
7266.644 73
7267.049 58
7267.455 53
7267.860 67
7268.265 53
7268.670 90
7269.075 101
7269.481 93
7269.886 106
7270.291 82
7270.696 65
7271.102 94
7271.507 106
7271.912 91
7272.318 93
7272.723 97
7273.128 72
7273.534 57
7273.939 61
7274.344 64
7274.750 100
7275.155 89
7275.560 100
7275.966 92
7276.371 86
7276.777 69
7277.182 80
7277.588 100
7277.993 108
7278.399 138
7278.804 137
7279.210 122
7279.615 89
7280.021 68
7280.426 88
7280.832 81
7281.237 90
7281.643 72
7282.048 75
7282.454 72
7282.860 72
7283.265 73
7283.671 79
7284.076 89
7284.482 105
7284.888 125
7285.293 129
7285.699 110
7286.105 84
7286.510 89
7286.916 85
7287.322 61
7287.728 58
7288.133 65
7288.539 62
7288.945 75
7289.351 60
7289.756 48
7290.162 52
7290.568 57
7290.974 88
7291.380 70
7291.786 87
7292.191 86
7292.597 83
7293.003 81
7293.409 82
7293.815 84
7294.221 83
7294.627 80
7295.033 79
7295.439 88
7295.845 79
7296.251 89
7296.657 92
7297.063 102
7297.469 92
7297.875 100
7298.281 96
7298.687 114
7299.093 108
7299.499 92
7299.905 75
7300.311 81
7300.717 76
7301.123 68
7301.529 69
7301.936 71
7302.342 76
7302.748 72
7303.154 59
7303.560 49
7303.966 86
7304.373 129
7304.779 111
7305.185 90
7305.591 94
7305.997 81
7306.404 113
7306.810 122
7307.216 121
7307.623 100
7308.029 75
7308.435 110
7308.841 94
7309.248 84
7309.654 81
7310.061 75
7310.467 77
7310.873 87
7311.280 110
7311.686 98
7312.092 106
7312.499 89
7312.905 109
7313.312 103
7313.718 86
7314.125 75
7314.531 71
7314.938 58
7315.344 63
7315.751 47
7316.157 54
7316.564 64
7316.970 77
7317.377 57
7317.783 51
7318.190 51
7318.597 59
7319.003 67
7319.410 57
7319.816 54
7320.223 70
7320.630 93
7321.036 95
7321.443 101
7321.850 81
7322.256 81
7322.663 76
7323.070 69
7323.477 88
7323.883 82
7324.290 82
7324.697 77
7325.104 75
7325.510 101
7325.917 80
7326.324 78
7326.731 81
7327.138 61
7327.545 103
7327.951 117
7328.358 84
7328.765 64
7329.172 59
7329.579 82
7329.986 90
7330.393 84
7330.800 68
7331.207 50
7331.614 63
7332.021 74
7332.428 83
7332.835 67
7333.242 69
7333.649 86
7334.056 86
7334.463 74
7334.870 62
7335.277 81
7335.684 79
7336.091 65
7336.498 73
7336.905 79
7337.312 70
7337.719 71
7338.126 73
7338.534 58
7338.941 67
7339.348 78
7339.755 106
7340.162 113
7340.570 110
7340.977 97
7341.384 97
7341.791 87
7342.198 80
7342.606 93
7343.013 94
7343.420 87
7343.828 92
7344.235 91
7344.642 99
7345.050 124
7345.457 121
7345.864 106
7346.272 82
7346.679 93
7347.086 73
7347.494 67
7347.901 75
7348.309 103
7348.716 105
7349.123 93
7349.531 96
7349.938 117
7350.346 131
7350.753 107
7351.161 97
7351.568 96
7351.976 98
7352.383 87
7352.791 73
7353.198 70
7353.606 83
7354.014 67
7354.421 62
7354.829 71
7355.236 78
7355.644 68
7356.052 61
7356.459 66
7356.867 70
7357.275 61
7357.682 78
7358.090 75
7358.498 104
7358.905 83
7359.313 53
7359.721 76
7360.129 87
7360.536 76
7360.944 64
7361.352 50
7361.760 66
7362.168 63
7362.575 61
7362.983 61
7363.391 63
7363.799 84
7364.207 67
7364.615 51
7365.022 48
7365.430 54
7365.838 81
7366.246 79
7366.654 76
7367.062 81
7367.470 76
7367.878 62
7368.286 65
7368.694 73
7369.102 70
7369.510 65
7369.918 66
7370.326 64
7370.734 76
7371.142 83
7371.550 62
7371.958 59
7372.366 74
7372.774 84
7373.182 73
7373.591 92
7373.999 75
7374.407 51
7374.815 56
7375.223 70
7375.631 61
7376.040 64
7376.448 72
7376.856 59
7377.264 73
7377.672 68
7378.081 52
7378.489 57
7378.897 57
7379.305 75
7379.714 89
7380.122 79
7380.530 69
7380.939 86
7381.347 71
7381.755 108
7382.164 105
7382.572 107
7382.980 98
7383.389 84
7383.797 79
7384.206 88
7384.614 123
7385.023 140
7385.431 142
7385.839 120
7386.248 98
7386.656 83
7387.065 56
7387.473 67
7387.882 93
7388.290 70
7388.699 65
7389.108 86
7389.516 80
7389.925 90
7390.333 75
7390.742 69
7391.150 43
7391.559 55
7391.968 69
7392.376 98
7392.785 80
7393.194 97
7393.602 86
7394.011 70
7394.420 95
7394.828 107
7395.237 103
7395.646 82
7396.055 76
7396.463 84
7396.872 79
7397.281 65
7397.690 86
7398.098 71
7398.507 63
7398.916 56
7399.325 55
7399.734 74
7400.143 77
7400.551 69
7400.960 86
7401.369 84
7401.778 64
7402.187 92
7402.596 105
7403.005 89
7403.414 78
7403.823 70
7404.232 61
7404.641 67
7405.050 79
7405.459 73
7405.868 65
7406.277 61
7406.686 71
7407.095 83
7407.504 75
7407.913 71
7408.322 65
7408.731 65
7409.140 95
7409.549 104
7409.958 109
7410.368 72
7410.777 94
7411.186 96
7411.595 111
7412.004 89
7412.413 102
7412.823 82
7413.232 82
7413.641 90
7414.050 82
7414.460 63
7414.869 75
7415.278 82
7415.687 80
7416.097 85
7416.506 96
7416.915 78
7417.325 65
7417.734 64
7418.143 75
7418.553 64
7418.962 84
7419.371 80
7419.781 72
7420.190 72
7420.600 81
7421.009 115
7421.419 110
7421.828 78
7422.237 67
7422.647 57
7423.056 60
7423.466 91
7423.875 70
7424.285 33
7424.694 50
7425.104 54
7425.514 63
7425.923 68
7426.333 92
7426.742 83
7427.152 83
7427.562 130
7427.971 115
7428.381 106
7428.790 73
7429.200 86
7429.610 68
7430.019 86
7430.429 81
7430.839 101
7431.249 86
7431.658 67
7432.068 63
7432.478 64
7432.887 60
7433.297 52
7433.707 51
7434.117 64
7434.527 68
7434.936 93
7435.346 87
7435.756 64
7436.166 67
7436.576 61
7436.986 85
7437.396 78
7437.805 71
7438.215 63
7438.625 57
7439.035 63
7439.445 78
7439.855 62
7440.265 83
7440.675 97
7441.085 114
7441.495 75
7441.905 71
7442.315 67
7442.725 65
7443.135 46
7443.545 54
7443.955 90
7444.365 93
7444.775 81
7445.185 52
7445.596 45
7446.006 64
7446.416 82
7446.826 84
7447.236 87
7447.646 62
7448.056 104
7448.467 81
7448.877 84
7449.287 69
7449.697 62
7450.107 58
7450.518 72
7450.928 55
7451.338 54
7451.749 63
7452.159 86
7452.569 118
7452.979 114
7453.390 83
7453.800 78
7454.210 72
7454.621 66
7455.031 74
7455.442 76
7455.852 49
7456.262 69
7456.673 103
7457.083 116
7457.494 101
7457.904 71
7458.314 80
7458.725 72
7459.135 71
7459.546 80
7459.956 78
7460.367 87
7460.777 82
7461.188 65
7461.599 72
7462.009 64
7462.420 115
7462.830 125
7463.241 97
7463.651 93
7464.062 81
7464.473 92
7464.883 79
7465.294 64
7465.705 66
7466.115 45
7466.526 50
7466.937 74
7467.347 62
7467.758 80
7468.169 89
7468.580 64
7468.990 117
7469.401 85
7469.812 63
7470.223 62
7470.633 58
7471.044 78
7471.455 85
7471.866 89
7472.277 84
7472.688 84
7473.098 65
7473.509 63
7473.920 75
7474.331 62
7474.742 62
7475.153 66
7475.564 80
7475.975 85
7476.386 76
7476.797 56
7477.208 78
7477.619 80
7478.030 66
7478.441 65
7478.852 53
7479.263 65
7479.674 70
7480.085 78
7480.496 68
7480.907 73
7481.318 81
7481.729 72
7482.140 84
7482.551 73
7482.963 62
7483.374 61
7483.785 72
7484.196 79
7484.607 80
7485.018 87
7485.430 73
7485.841 98
7486.252 63
7486.663 104
7487.075 85
7487.486 55
7487.897 95
7488.308 102
7488.720 73
7489.131 101
7489.542 105
7489.954 94
7490.365 79
7490.776 83
7491.188 54
7491.599 57
7492.010 57
7492.422 95
7492.833 98
7493.245 93
7493.656 84
7494.068 85
7494.479 80
7494.890 49
7495.302 47
7495.713 43
7496.125 79
7496.536 90
7496.948 106
7497.359 77
7497.771 69
7498.183 46
7498.594 58
7499.006 64
7499.417 49
7499.829 63
7500.240 75
7500.652 71
7501.064 60
7501.475 57
7501.887 83
7502.299 109
7502.710 96
7503.122 91
7503.534 67
7503.945 71
7504.357 65
7504.769 64
7505.181 102
7505.592 89
7506.004 109
7506.416 105
7506.828 80
7507.240 81
7507.651 53
7508.063 58
7508.475 54
7508.887 48
7509.299 73
7509.711 56
7510.122 33
7510.534 33
7510.946 57
7511.358 62
7511.770 73
7512.182 72
7512.594 54
7513.006 40
7513.418 40
7513.830 57
7514.242 62
7514.654 66
7515.066 65
7515.478 48
7515.890 43
7516.302 40
7516.714 64
7517.126 80
7517.538 93
7517.950 82
7518.362 70
7518.775 70
7519.187 64
7519.599 46
7520.011 35
7520.423 56
7520.835 71
7521.248 66
7521.660 73
7522.072 97
7522.484 99
7522.896 86
7523.309 82
7523.721 52
7524.133 56
7524.545 75
7524.958 66
7525.370 69
7525.782 65
7526.195 66
7526.607 80
7527.019 107
7527.432 93
7527.844 69
7528.256 52
7528.669 59
7529.081 60
7529.494 62
7529.906 61
7530.318 66
7530.731 61
7531.143 49
7531.556 62
7531.968 63
7532.381 70
7532.793 80
7533.206 80
7533.618 90
7534.031 83
7534.443 93
7534.856 102
7535.269 95
7535.681 75
7536.094 73
7536.506 61
7536.919 69
7537.332 76
7537.744 73
7538.157 63
7538.570 52
7538.982 57
7539.395 67
7539.808 55
7540.220 53
7540.633 60
7541.046 80
7541.458 101
7541.871 71
7542.284 67
7542.697 68
7543.110 80
7543.522 82
7543.935 99
7544.348 89
7544.761 77
7545.174 71
7545.586 69
7545.999 56
7546.412 56
7546.825 69
7547.238 62
7547.651 47
7548.064 58
7548.477 63
7548.890 53
7549.303 80
7549.716 93
7550.129 81
7550.542 71
7550.955 70
7551.368 74
7551.781 84
7552.194 69
7552.607 65
7553.020 57
7553.433 72
7553.846 70
7554.259 87
7554.672 100
7555.085 84
7555.498 66
7555.911 82
7556.325 89
7556.738 80
7557.151 64
7557.564 86
7557.977 72
7558.390 60
7558.804 68
7559.217 78
7559.630 91
7560.043 98
7560.457 91
7560.870 63
7561.283 46
7561.697 48
7562.110 70
7562.523 76
7562.936 69
7563.350 80
7563.763 99
7564.177 96
7564.590 61
7565.003 54
7565.417 57
7565.830 71
7566.243 61
7566.657 52
7567.070 60
7567.484 72
7567.897 80
7568.311 94
7568.724 86
7569.138 84
7569.551 100
7569.965 123
7570.378 109
7570.792 109
7571.205 98
7571.619 75
7572.032 54
7572.446 39
7572.860 45
7573.273 82
7573.687 75
7574.101 61
7574.514 59
7574.928 71
7575.341 108
7575.755 109
7576.169 91
7576.583 90
7576.996 86
7577.410 67
7577.824 88
7578.237 90
7578.651 84
7579.065 86
7579.479 77
7579.893 67
7580.306 65
7580.720 72
7581.134 65
7581.548 50
7581.962 65
7582.376 63
7582.789 66
7583.203 65
7583.617 69
7584.031 79
7584.445 81
7584.859 93
7585.273 53
7585.687 47
7586.101 58
7586.515 63
7586.929 76
7587.343 93
7587.757 71
7588.171 42
7588.585 50
7588.999 55
7589.413 50
7589.827 54
7590.241 51
7590.655 60
7591.069 60
7591.483 50
7591.897 57
7592.311 68
7592.726 54
7593.140 44
7593.554 53
7593.968 47
7594.382 35
7594.797 38
7595.211 50
7595.625 50
7596.039 47
7596.453 52
7596.868 55
7597.282 56
7597.696 61
7598.110 71
7598.525 88
7598.939 86
7599.353 58
7599.768 60
7600.182 69
7600.596 91
7601.011 93
7601.425 88
7601.840 70
7602.254 53
7602.668 66
7603.083 79
7603.497 88
7603.912 114
7604.326 102
7604.741 72
7605.155 72
7605.570 72
7605.984 84
7606.399 61
7606.813 52
7607.228 55
7607.642 77
7608.057 89
7608.471 89
7608.886 63
7609.300 46
7609.715 58
7610.130 37
7610.544 55
7610.959 49
7611.374 47
7611.788 58
7612.203 56
7612.618 60
7613.032 47
7613.447 51
7613.862 49
7614.276 62
7614.691 53
7615.106 56
7615.521 57
7615.935 64
7616.350 52
7616.765 67
7617.180 69
7617.595 34
7618.010 48
7618.424 46
7618.839 54
7619.254 75
7619.669 49
7620.084 41
7620.499 55
7620.914 76
7621.329 83
7621.743 81
7622.158 94
7622.573 72
7622.988 46
7623.403 50
7623.818 68
7624.233 79
7624.648 64
7625.063 54
7625.478 66
7625.893 69
7626.308 70
7626.724 67
7627.139 47
7627.554 35
7627.969 51
7628.384 65
7628.799 54
7629.214 54
7629.629 66
7630.044 58
7630.460 62
7630.875 66
7631.290 81
7631.705 79
7632.120 68
7632.536 62
7632.951 68
7633.366 79
7633.781 88
7634.197 77
7634.612 79
7635.027 56
7635.443 71
7635.858 62
7636.273 66
7636.688 58
7637.104 65
7637.519 64
7637.935 82
7638.350 59
7638.765 81
7639.181 87
7639.596 99
7640.012 105
7640.427 79
7640.842 62
7641.258 58
7641.673 64
7642.089 77
7642.504 68
7642.920 66
7643.335 55
7643.751 53
7644.166 56
7644.582 59
7644.998 56
7645.413 55
7645.829 46
7646.244 43
7646.660 65
7647.076 72
7647.491 61
7647.907 52
7648.322 38
7648.738 39
7649.154 45
7649.570 52
7649.985 74
7650.401 85
7650.817 98
7651.232 88
7651.648 108
7652.064 94
7652.480 94
7652.895 112
7653.311 96
7653.727 86
7654.143 102
7654.559 114
7654.974 100
7655.390 70
7655.806 60
7656.222 57
7656.638 49
7657.054 59
7657.470 48
7657.886 63
7658.302 73
7658.717 75
7659.133 85
7659.549 73
7659.965 57
7660.381 71
7660.797 67
7661.213 59
7661.629 51
7662.045 41
7662.461 35
7662.877 36
7663.294 51
7663.710 66
7664.126 54
7664.542 63
7664.958 58
7665.374 66
7665.790 59
7666.206 56
7666.622 71
7667.039 60
7667.455 35
7667.871 37
7668.287 47
7668.703 58
7669.120 70
7669.536 68
7669.952 77
7670.368 73
7670.785 71
7671.201 71
7671.617 75
7672.033 66
7672.450 70
7672.866 58
7673.282 65
7673.699 54
7674.115 50
7674.531 56
7674.948 42
7675.364 53
7675.781 65
7676.197 61
7676.613 56
7677.030 46
7677.446 50
7677.863 73
7678.279 73
7678.696 50
7679.112 58
7679.529 50
7679.945 57
7680.362 91
7680.778 92
7681.195 82
7681.611 59
7682.028 57
7682.444 41
7682.861 44
7683.278 54
7683.694 74
7684.111 93
7684.528 78
7684.944 75
7685.361 91
7685.778 77
7686.194 68
7686.611 68
7687.028 74
7687.444 73
7687.861 59
7688.278 68
7688.695 70
7689.111 59
7689.528 57
7689.945 46
7690.362 49
7690.778 47
7691.195 52
7691.612 78
7692.029 91
7692.446 72
7692.863 74
7693.280 64
7693.696 54
7694.113 58
7694.530 63
7694.947 74
7695.364 65
7695.781 58
7696.198 56
7696.615 75
7697.032 82
7697.449 52
7697.866 43
7698.283 40
7698.700 50
7699.117 56
7699.534 73
7699.951 56
7700.368 60
7700.785 64
7701.202 50
7701.619 54
7702.036 57
7702.454 76
7702.871 84
7703.288 66
7703.705 58
7704.122 68
7704.539 91
7704.957 61
7705.374 52
7705.791 57
7706.208 74
7706.625 63
7707.043 75
7707.460 88
7707.877 87
7708.294 93
7708.712 97
7709.129 90
7709.546 94
7709.964 68
7710.381 64
7710.798 73
7711.216 70
7711.633 67
7712.050 47
7712.468 54
7712.885 49
7713.303 54
7713.720 52
7714.138 68
7714.555 61
7714.972 43
7715.390 46
7715.807 45
7716.225 42
7716.642 43
7717.060 74
7717.477 74
7717.895 73
7718.313 69
7718.730 64
7719.148 93
7719.565 81
7719.983 88
7720.400 85
7720.818 68
7721.236 50
7721.653 50
7722.071 89
7722.489 100
7722.906 76
7723.324 67
7723.742 55
7724.159 71
7724.577 77
7724.995 87
7725.413 111
7725.830 77
7726.248 78
7726.666 76
7727.084 65
7727.502 54
7727.919 67
7728.337 71
7728.755 79
7729.173 53
7729.591 96
7730.009 91
7730.426 82
7730.844 62
7731.262 61
7731.680 79
7732.098 84
7732.516 93
7732.934 99
7733.352 86
7733.770 70
7734.188 56
7734.606 51
7735.024 51
7735.442 52
7735.860 39
7736.278 55
7736.696 78
7737.114 73
7737.532 71
7737.950 49
7738.368 56
7738.786 48
7739.204 47
7739.623 43
7740.041 43
7740.459 55
7740.877 61
7741.295 50
7741.713 73
7742.132 67
7742.550 53
7742.968 57
7743.386 58
7743.804 58
7744.223 75
7744.641 71
7745.059 68
7745.478 75
7745.896 63
7746.314 63
7746.732 63
7747.151 55
7747.569 64
7747.988 76
7748.406 63
7748.824 67
7749.243 90
7749.661 69
7750.079 91
7750.498 84
7750.916 74
7751.335 75
7751.753 68
7752.172 69
7752.590 79
7753.009 81
7753.427 81
7753.846 72
7754.264 55
7754.683 64
7755.101 52
7755.520 47
7755.938 44
7756.357 67
7756.776 81
7757.194 78
7757.613 101
7758.031 100
7758.450 84
7758.869 87
7759.287 94
7759.706 91
7760.125 73
7760.543 60
7760.962 52
7761.381 55
7761.799 58
7762.218 42
7762.637 52
7763.056 72
7763.474 68
7763.893 59
7764.312 73
7764.731 61
7765.150 66
7765.569 58
7765.987 70
7766.406 70
7766.825 74
7767.244 67
7767.663 54
7768.082 59
7768.501 62
7768.920 54
7769.338 71
7769.757 86
7770.176 91
7770.595 72
7771.014 65
7771.433 48
7771.852 58
7772.271 73
7772.690 78
7773.109 73
7773.528 82
7773.947 77
7774.366 94
7774.786 73
7775.205 62
7775.624 66
7776.043 47
7776.462 33
7776.881 44
7777.300 57
7777.719 77
7778.139 67
7778.558 61
7778.977 75
7779.396 91
7779.815 80
7780.235 94
7780.654 89
7781.073 71
7781.492 54
7781.912 57
7782.331 70
7782.750 78
7783.169 93
7783.589 96
7784.008 77
7784.427 77
7784.847 70
7785.266 58
7785.685 64
7786.105 48
7786.524 45
7786.944 56
7787.363 59
7787.783 51
7788.202 56
7788.621 50
7789.041 60
7789.460 70
7789.880 71
7790.299 84
7790.719 82
7791.138 70
7791.558 58
7791.977 71
7792.397 77
7792.816 76
7793.236 70
7793.656 58
7794.075 82
7794.495 86
7794.914 64
7795.334 59
7795.754 57
7796.173 57
7796.593 67
7797.013 73
7797.432 71
7797.852 68
7798.272 95
7798.692 91
7799.111 79
7799.531 67
7799.951 80
7800.371 84
7800.790 73
7801.210 61
7801.630 64
7802.050 88
7802.470 99
7802.889 80
7803.309 81
7803.729 63
7804.149 61
7804.569 62
7804.989 66
7805.409 72
7805.828 82
7806.248 74
7806.668 69
7807.088 70
7807.508 87
7807.928 66
7808.348 68
7808.768 49
7809.188 44
7809.608 59
7810.028 62
7810.448 68
7810.868 70
7811.288 43
7811.708 61
7812.129 76
7812.549 78
7812.969 68
7813.389 68
7813.809 79
7814.229 81
7814.649 72
7815.069 70
7815.490 92
7815.910 80
7816.330 55
7816.750 48
7817.170 48
7817.591 34
7818.011 55
7818.431 56
7818.851 58
7819.272 54
7819.692 50
7820.112 54
7820.532 47
7820.953 63
7821.373 83
7821.793 62
7822.214 49
7822.634 61
7823.055 67
7823.475 75
7823.895 73
7824.316 36
7824.736 42
7825.157 67
7825.577 60
7825.998 54
7826.418 83
7826.838 71
7827.259 71
7827.679 105
7828.100 105
7828.520 106
7828.941 60
7829.362 50
7829.782 56
7830.203 60
7830.623 63
7831.044 56
7831.464 60
7831.885 60
7832.306 71
7832.726 73
7833.147 85
7833.568 76
7833.988 47
7834.409 40
7834.830 57
7835.250 77
7835.671 74
7836.092 46
7836.513 40
7836.933 52
7837.354 64
7837.775 63
7838.196 72
7838.616 52
7839.037 75
7839.458 66
7839.879 48
7840.300 58
7840.720 52
7841.141 44
7841.562 51
7841.983 56
7842.404 48
7842.825 66
7843.246 46
7843.667 39
7844.088 47
7844.509 54
7844.930 50
7845.351 42
7845.772 55
7846.193 78
7846.614 68
7847.035 74
7847.456 79
7847.877 70
7848.298 51
7848.719 54
7849.140 55
7849.561 56
7849.982 41
7850.403 54
7850.824 43
7851.245 67
7851.667 63
7852.088 62
7852.509 76
7852.930 68
7853.351 61
7853.772 48
7854.194 49
7854.615 48
7855.036 38
7855.457 40
7855.879 61
7856.300 69
7856.721 58
7857.142 87
7857.564 65
7857.985 51
7858.406 49
7858.828 56
7859.249 40
7859.670 60
7860.092 60
7860.513 57
7860.935 34
7861.356 35
7861.777 48
7862.199 46
7862.620 44
7863.042 61
7863.463 54
7863.885 53
7864.306 55
7864.728 57
7865.149 52
7865.571 53
7865.992 68
7866.414 69
7866.835 94
7867.257 92
7867.678 76
7868.100 61
7868.521 68
7868.943 57
7869.365 57
7869.786 55
7870.208 61
7870.630 58
7871.051 49
7871.473 58
7871.895 67
7872.316 75
7872.738 72
7873.160 60
7873.581 53
7874.003 58
7874.425 76
7874.847 63
7875.269 40
7875.690 39
7876.112 69
7876.534 79
7876.956 52
7877.378 44
7877.799 36
7878.221 34
7878.643 34
7879.065 41
7879.487 43
7879.909 60
7880.331 95
7880.753 90
7881.175 104
7881.597 95
7882.018 78
7882.440 65
7882.862 61
7883.284 56
7883.706 57
7884.128 66
7884.550 63
7884.972 65
7885.395 50
7885.817 75
7886.239 78
7886.661 60
7887.083 72
7887.505 62
7887.927 56
7888.349 50
7888.771 51
7889.193 62
7889.616 52
7890.038 56
7890.460 51
7890.882 58
7891.304 60
7891.727 64
7892.149 64
7892.571 62
7892.993 54
7893.416 38
7893.838 30
7894.260 39
7894.682 63
7895.105 58
7895.527 53
7895.949 58
7896.372 74
7896.794 55
7897.216 56
7897.639 59
7898.061 71
7898.484 66
7898.906 49
7899.328 53
7899.751 48
7900.173 63
7900.596 71
7901.018 60
7901.441 74
7901.863 54
7902.286 43
7902.708 58
7903.131 62
7903.553 63
7903.976 68
7904.398 84
7904.821 91
7905.243 80
7905.666 84
7906.089 66
7906.511 56
7906.934 43
7907.356 52
7907.779 48
7908.202 52
7908.624 65
7909.047 85
7909.470 73
7909.892 71
7910.315 80
7910.738 77
7911.161 52
7911.583 50
7912.006 48
7912.429 64
7912.852 48
7913.275 45
7913.697 62
7914.120 78
7914.543 76
7914.966 82
7915.389 57
7915.811 40
7916.234 36
7916.657 55
7917.080 46
7917.503 45
7917.926 89
7918.349 75
7918.772 66
7919.195 61
7919.618 48
7920.041 37
7920.464 45
7920.887 57
7921.310 62
7921.733 68
7922.156 84
7922.579 75
7923.002 69
7923.425 84
7923.848 77
7924.271 68
7924.694 102
7925.117 73
7925.540 98
7925.964 82
7926.387 60
7926.810 55
7927.233 54
7927.656 55
7928.079 56
7928.503 66
7928.926 66
7929.349 84
7929.772 72
7930.195 51
7930.619 78
7931.042 92
7931.465 83
7931.889 76
7932.312 58
7932.735 53
7933.158 61
7933.582 66
7934.005 36
7934.428 52
7934.852 60
7935.275 52
7935.699 45
7936.122 37
7936.545 47
7936.969 61
7937.392 61
7937.816 61
7938.239 56
7938.663 70
7939.086 84
7939.510 82
7939.933 77
7940.357 52
7940.780 40
7941.204 43
7941.627 48
7942.051 77
7942.474 74
7942.898 74
7943.322 73
7943.745 57
7944.169 52
7944.592 41
7945.016 58
7945.440 71
7945.863 70
7946.287 47
7946.711 35
7947.134 58
7947.558 73
7947.982 101
7948.406 72
7948.829 56
7949.253 56
7949.677 69
7950.101 71
7950.524 77
7950.948 76
7951.372 67
7951.796 68
7952.220 83
7952.643 70
7953.067 58
7953.491 60
7953.915 83
7954.339 81
7954.763 75
7955.187 60
7955.611 58
7956.035 51
7956.459 65
7956.883 74
7957.306 56
7957.730 52
7958.154 46
7958.578 56
7959.002 66
7959.426 61
7959.851 53
7960.275 52
7960.699 66
7961.123 57
7961.547 45
7961.971 41
7962.395 39
7962.819 48
7963.243 55
7963.667 51
7964.091 69
7964.516 67
7964.940 56
7965.364 54
7965.788 52
7966.212 45
7966.637 42
7967.061 46
7967.485 46
7967.909 62
7968.334 89
7968.758 78
7969.182 58
7969.606 61
7970.031 52
7970.455 62
7970.879 65
7971.304 42
7971.728 39
7972.152 41
7972.577 38
7973.001 31
7973.426 37
7973.850 67
7974.274 57
7974.699 65
7975.123 54
7975.548 59
7975.972 80
7976.397 68
7976.821 63
7977.246 47
7977.670 33
7978.095 51
7978.519 41
7978.944 39
7979.368 49
7979.793 56
7980.217 47
7980.642 49
7981.067 67
7981.491 86
7981.916 77
7982.340 81
7982.765 57
7983.190 53
7983.614 83
7984.039 75
7984.464 59
7984.889 48
7985.313 63
7985.738 62
7986.163 61
7986.587 58
7987.012 68
7987.437 76
7987.862 89
7988.287 57
7988.711 62
7989.136 74
7989.561 70
7989.986 98
7990.411 88
7990.835 69
7991.260 45
7991.685 38
7992.110 78
7992.535 70
7992.960 59
7993.385 64
7993.810 71
7994.235 75
7994.660 71
7995.085 71
7995.510 63
7995.935 63
7996.360 49
7996.785 54
7997.210 75
7997.635 57
7998.060 62
7998.485 52
7998.910 71
7999.335 51
7999.760 60
8000.185 60
8000.610 69
8001.035 51
8001.461 36
8001.886 21
8002.311 24
8002.736 32
8003.161 32
8003.586 52
8004.012 51
8004.437 73
8004.862 67
8005.287 75
8005.713 73
8006.138 60
8006.563 67
8006.988 69
8007.414 47
8007.839 66
8008.264 59
8008.690 60
8009.115 56
8009.540 55
8009.966 46
8010.391 41
8010.817 56
8011.242 82
8011.667 73
8012.093 58
8012.518 49
8012.944 47
8013.369 51
8013.795 55
8014.220 49
8014.646 61
8015.071 56
8015.497 57
8015.922 51
8016.348 44
8016.773 43
8017.199 34
8017.624 42
8018.050 63
8018.476 51
8018.901 48
8019.327 57
8019.752 70
8020.178 57
8020.604 59
8021.029 55
8021.455 60
8021.881 50
8022.306 38
8022.732 42
8023.158 33
8023.583 32
8024.009 27
8024.435 44
8024.861 58
8025.287 66
8025.712 61
8026.138 71
8026.564 49
8026.990 53
8027.416 50
8027.841 57
8028.267 61
8028.693 53
8029.119 47
8029.545 56
8029.971 68
8030.397 65
8030.823 59
8031.249 71
8031.674 53
8032.100 62
8032.526 40
8032.952 51
8033.378 38
8033.804 35
8034.230 64
8034.656 33
8035.082 54
8035.508 58
8035.935 51
8036.361 42
8036.787 65
8037.213 63
8037.639 53
8038.065 67
8038.491 67
8038.917 58
8039.343 78
8039.770 67
8040.196 88
8040.622 72
8041.048 71
8041.474 62
8041.900 30
8042.327 40
8042.753 46
8043.179 46
8043.605 53
8044.032 62
8044.458 55
8044.884 45
8045.311 77
8045.737 70
8046.163 80
8046.590 67
8047.016 63
8047.442 41
8047.869 43
8048.295 40
8048.721 60
8049.148 68
8049.574 83
8050.001 91
8050.427 70
8050.854 62
8051.280 79
8051.707 70
8052.133 80
8052.559 60
8052.986 45
8053.413 26
8053.839 30
8054.266 39
8054.692 53
8055.119 62
8055.545 63
8055.972 59
8056.398 63
8056.825 45
8057.252 54
8057.678 48
8058.105 46
8058.532 63
8058.958 93
8059.385 87
8059.812 76
8060.238 71
8060.665 69
8061.092 66
8061.519 45
8061.945 68
8062.372 66
8062.799 52
8063.226 48
8063.652 46
8064.079 55
8064.506 76
8064.933 71
8065.360 55
8065.786 43
8066.213 65
8066.640 70
8067.067 53
8067.494 35
8067.921 35
8068.348 41
8068.775 38
8069.202 46
8069.629 44
8070.056 45
8070.483 50
8070.910 58
8071.337 47
8071.764 60
8072.191 62
8072.618 73
8073.045 61
8073.472 57
8073.899 65
8074.326 78
8074.753 80
8075.180 82
8075.607 59
8076.034 48
8076.461 47
8076.888 31
8077.316 45
8077.743 66
8078.170 66
8078.597 61
8079.024 52
8079.452 59
8079.879 48
8080.306 36
8080.733 32
8081.160 38
8081.588 50
8082.015 51
8082.442 48
8082.870 88
8083.297 81
8083.724 54
8084.152 42
8084.579 36
8085.006 52
8085.434 65
8085.861 61
8086.288 51
8086.716 56
8087.143 62
8087.571 67
8087.998 39
8088.425 55
8088.853 45
8089.280 65
8089.708 78
8090.135 60
8090.563 52
8090.990 75
8091.418 70
8091.845 77
8092.273 55
8092.701 45
8093.128 47
8093.556 43
8093.983 48
8094.411 38
8094.839 64
8095.266 81
8095.694 69
8096.121 66
8096.549 44
8096.977 55
8097.404 64
8097.832 66
8098.260 48
8098.688 53
8099.115 52
8099.543 54
8099.971 54
8100.399 57
8100.826 76
8101.254 48
8101.682 58
8102.110 44
8102.538 50
8102.965 48
8103.393 69
8103.821 85
8104.249 68
8104.677 63
8105.105 60
8105.533 46
8105.960 22
8106.388 36
8106.816 43
8107.244 50
8107.672 43
8108.100 50
8108.528 63
8108.956 83
8109.384 52
8109.812 56
8110.240 58
8110.668 52
8111.096 56
8111.524 75
8111.952 85
8112.380 105
8112.809 99
8113.237 89
8113.665 74
8114.093 78
8114.521 63
8114.949 55
8115.377 77
8115.805 72
8116.234 62
8116.662 71
8117.090 89
8117.518 75
8117.946 73
8118.375 59
8118.803 52
8119.231 65
8119.659 88
8120.088 84
8120.516 61
8120.944 61
8121.373 48
8121.801 59
8122.229 58
8122.658 82
8123.086 69
8123.514 62
8123.943 70
8124.371 52
8124.800 72
8125.228 51
8125.656 49
8126.085 39
8126.513 48
8126.942 37
8127.370 45
8127.799 46
8128.227 38
8128.656 63
8129.084 41
8129.513 35
8129.941 64
8130.370 53
8130.798 51
8131.227 43
8131.656 38
8132.084 55
8132.513 39
8132.941 27
8133.370 27
8133.799 70
8134.227 65
8134.656 63
8135.085 70
8135.513 68
8135.942 44
8136.371 36
8136.800 37
8137.228 38
8137.657 36
8138.086 46
8138.515 54
8138.943 46
8139.372 36
8139.801 41
8140.230 42
8140.659 32
8141.087 37
8141.516 42
8141.945 61
8142.374 79
8142.803 68
8143.232 79
8143.661 75
8144.089 52
8144.518 40
8144.947 40
8145.376 68
8145.805 79
8146.234 58
8146.663 44
8147.092 34
8147.521 22
8147.950 20
8148.379 20
8148.808 32
8149.237 23
8149.666 43
8150.095 65
8150.525 56
8150.954 41
8151.383 52
8151.812 53
8152.241 49
8152.670 45
8153.099 47
8153.528 50
8153.958 54
8154.387 49
8154.816 67
8155.245 55
8155.674 54
8156.104 64
8156.533 71
8156.962 59
8157.391 73
8157.821 55
8158.250 46
8158.679 26
8159.109 20
8159.538 32
8159.967 39
8160.397 41
8160.826 63
8161.255 36
8161.685 40
8162.114 54
8162.543 71
8162.973 46
8163.402 33
8163.832 46
8164.261 63
8164.691 49
8165.120 51
8165.550 44
8165.979 54
8166.409 63
8166.838 65
8167.268 79
8167.697 57
8168.127 46
8168.556 46
8168.986 42
8169.415 46
8169.845 45
8170.275 78
8170.704 77
8171.134 90
8171.563 92
8171.993 64
8172.423 65
8172.852 63
8173.282 55
8173.712 65
8174.141 62
8174.571 59
8175.001 70
8175.431 53
8175.860 49
8176.290 38
8176.720 27
8177.150 21
8177.580 37
8178.009 38
8178.439 42
8178.869 42
8179.299 25
8179.729 19
8180.159 32
8180.588 34
8181.018 53
8181.448 38
8181.878 28
8182.308 39
8182.738 44
8183.168 77
8183.598 92
8184.028 82
8184.458 55
8184.888 52
8185.318 39
8185.748 45
8186.178 37
8186.608 41
8187.038 50
8187.468 58
8187.898 61
8188.328 43
8188.758 52
8189.188 58
8189.618 55
8190.048 54
8190.479 50
8190.909 55
8191.339 53
8191.769 52
8192.199 61
8192.629 61
8193.060 57
8193.490 48
8193.920 32
8194.350 34
8194.781 53
8195.211 75
8195.641 87
8196.071 81
8196.502 73
8196.932 85
8197.362 88
8197.793 91
8198.223 64
8198.653 54
8199.084 47
8199.514 38
8199.944 41
8200.375 45
8200.805 64
8201.236 55
8201.666 45
8202.096 44
8202.527 56
8202.957 46
8203.388 54
8203.818 45
8204.249 37
8204.679 40
8205.110 31
8205.540 50
8205.971 40
8206.401 61
8206.832 59
8207.263 52
8207.693 47
8208.124 65
8208.554 50
8208.985 45
8209.416 48
8209.846 43
8210.277 33
8210.708 50
8211.138 70
8211.569 72
8212.000 56
8212.430 54
8212.861 59
8213.292 63
8213.723 61
8214.153 51
8214.584 54
8215.015 64
8215.446 74
8215.876 79
8216.307 65
8216.738 53
8217.169 61
8217.600 45
8218.031 39
8218.461 36
8218.892 53
8219.323 55
8219.754 51
8220.185 73
8220.616 67
8221.047 53
8221.478 46
8221.909 27
8222.340 41
8222.771 19
8223.202 42
8223.633 55
8224.064 40
8224.495 44
8224.926 52
8225.357 43
8225.788 40
8226.219 46
8226.650 57
8227.081 56
8227.512 36
8227.943 39
8228.375 42
8228.806 46
8229.237 54
8229.668 46
8230.099 49
8230.530 52
8230.962 59
8231.393 49
8231.824 47
8232.255 52
8232.686 41
8233.118 33
8233.549 47
8233.980 53
8234.411 45
8234.843 47
8235.274 70
8235.705 72
8236.137 65
8236.568 50
8236.999 49
8237.431 40
8237.862 33
8238.294 40
8238.725 43
8239.156 50
8239.588 37
8240.019 30
8240.451 41
8240.882 53
8241.314 66
8241.745 53
8242.177 37
8242.608 50
8243.040 56
8243.471 76
8243.903 65
8244.334 41
8244.766 51
8245.197 46
8245.629 61
8246.060 50
8246.492 57
8246.924 55
8247.355 48
8247.787 45
8248.219 48
8248.650 71
8249.082 54
8249.514 37
8249.945 40
8250.377 47
8250.809 39
8251.240 41
8251.672 41
8252.104 36
8252.536 51
8252.967 48
8253.399 44
8253.831 45
8254.263 44
8254.695 42
8255.126 37
8255.558 42
8255.990 32
8256.422 51
8256.854 46
8257.286 44
8257.718 37
8258.150 35
8258.581 32
8259.013 34
8259.445 26
8259.877 34
8260.309 55
8260.741 41
8261.173 60
8261.605 76
8262.037 54
8262.469 48
8262.901 27
8263.333 50
8263.765 52
8264.197 43
8264.630 31
8265.062 40
8265.494 70
8265.926 62
8266.358 55
8266.790 65
8267.222 61
8267.654 47
8268.087 42
8268.519 59
8268.951 67
8269.383 53
8269.815 38
8270.248 49
8270.680 50
8271.112 43
8271.544 39
8271.977 58
8272.409 53
8272.841 46
8273.273 43
8273.706 28
8274.138 24
8274.570 27
8275.003 47
8275.435 54
8275.867 47
8276.300 53
8276.732 53
8277.165 58
8277.597 39
8278.029 32
8278.462 43
8278.894 52
8279.327 68
8279.759 56
8280.192 31
8280.624 42
8281.057 47
8281.489 60
8281.922 60
8282.354 51
8282.787 67
8283.219 63
8283.652 54
8284.085 59
8284.517 56
8284.950 71
8285.382 70
8285.815 63
8286.248 75
8286.680 58
8287.113 66
8287.546 65
8287.978 67
8288.411 64
8288.844 71
8289.276 103
8289.709 75
8290.142 58
8290.575 67
8291.007 65
8291.440 49
8291.873 41
8292.306 56
8292.739 49
8293.171 41
8293.604 30
8294.037 43
8294.470 58
8294.903 73
8295.336 64
8295.769 51
8296.202 46
8296.634 45
8297.067 32
8297.500 60
8297.933 62
8298.366 60
8298.799 41
8299.232 34
8299.665 49
8300.098 67
8300.531 57
8300.964 45
8301.397 51
8301.830 48
8302.263 64
8302.696 46
8303.129 56
8303.563 74
8303.996 67
8304.429 45
8304.862 68
8305.295 68
8305.728 46
8306.161 45
8306.595 57
8307.028 42
8307.461 49
8307.894 72
8308.327 83
8308.761 59
8309.194 48
8309.627 60
8310.060 51
8310.494 40
8310.927 41
8311.360 40
8311.793 34
8312.227 44
8312.660 59
8313.093 61
8313.527 71
8313.960 51
8314.394 56
8314.827 79
8315.260 55
8315.694 55
8316.127 57
8316.561 59
8316.994 70
8317.427 63
8317.861 61
8318.294 52
8318.728 45
8319.161 48
8319.595 45
8320.028 42
8320.462 48
8320.896 41
8321.329 59
8321.763 55
8322.196 55
8322.630 45
8323.063 48
8323.497 56
8323.931 60
8324.364 45
8324.798 38
8325.232 58
8325.665 57
8326.099 62
8326.533 35
8326.966 27
8327.400 48
8327.834 70
8328.267 59
8328.701 58
8329.135 57
8329.569 57
8330.003 57
8330.436 48
8330.870 45
8331.304 39
8331.738 34
8332.172 29
8332.605 62
8333.039 66
8333.473 68
8333.907 46
8334.341 61
8334.775 47
8335.209 57
8335.643 59
8336.077 45
8336.511 49
8336.945 34
8337.379 28
8337.813 29
8338.247 41
8338.681 56
8339.115 43
8339.549 34
8339.983 25
8340.417 39
8340.851 40
8341.285 63
8341.719 50
8342.153 37
8342.587 30
8343.021 33
8343.455 65
8343.890 57
8344.324 61
8344.758 53
8345.192 55
8345.626 51
8346.060 48
8346.495 59
8346.929 42
8347.363 49
8347.797 33
8348.232 30
8348.666 37
8349.100 35
8349.534 41
8349.969 70
8350.403 63
8350.837 46
8351.272 56
8351.706 43
8352.140 36
8352.575 37
8353.009 40
8353.444 32
8353.878 16
8354.312 33
8354.747 38
8355.181 67
8355.616 55
8356.050 33
8356.485 20
8356.919 20
8357.354 25
8357.788 48
8358.223 38
8358.657 51
8359.092 65
8359.526 52
8359.961 33
8360.395 24
8360.830 21
8361.264 40
8361.699 32
8362.134 22
8362.568 26
8363.003 33
8363.438 43
8363.872 38
8364.307 40
8364.742 39
8365.176 59
8365.611 67
8366.046 53
8366.480 44
8366.915 55
8367.350 86
8367.785 86
8368.220 92
8368.654 90
8369.089 56
8369.524 43
8369.959 52
8370.394 54
8370.828 38
8371.263 30
8371.698 34
8372.133 38
8372.568 28
8373.003 34
8373.438 50
8373.873 58
8374.308 60
8374.743 68
8375.177 49
8375.612 52
8376.047 42
8376.482 29
8376.917 42
8377.352 34
8377.787 44
8378.222 28
8378.658 33
8379.093 73
8379.528 84
8379.963 74
8380.398 86
8380.833 85
8381.268 90
8381.703 47
8382.138 39
8382.573 42
8383.009 48
8383.444 41
8383.879 29
8384.314 58
8384.749 45
8385.185 45
8385.620 39
8386.055 32
8386.490 50
8386.926 45
8387.361 44
8387.796 48
8388.231 48
8388.667 32
8389.102 44
8389.537 47
8389.973 59
8390.408 46
8390.843 69
8391.279 72
8391.714 52
8392.150 34
8392.585 39
8393.020 30
8393.456 43
8393.891 42
8394.327 42
8394.762 35
8395.198 42
8395.633 57
8396.069 54
8396.504 67
8396.940 62
8397.375 47
8397.811 66
8398.246 53
8398.682 67
8399.117 71
8399.553 69
8399.989 65
8400.424 56
8400.860 76
8401.295 63
8401.731 56
8402.167 46
8402.602 57
8403.038 48
8403.474 63
8403.910 70
8404.345 73
8404.781 61
8405.217 65
8405.652 60
8406.088 61
8406.524 72
8406.960 63
8407.396 62
8407.831 59
8408.267 42
8408.703 57
8409.139 52
8409.575 63
8410.011 59
8410.446 51
8410.882 46
8411.318 57
8411.754 68
8412.190 58
8412.626 49
8413.062 34
8413.498 52
8413.934 60
8414.370 70
8414.806 83
8415.242 53
8415.678 40
8416.114 48
8416.550 33
8416.986 28
8417.422 31
8417.858 51
8418.294 57
8418.730 86
8419.166 82
8419.602 51
8420.038 40
8420.475 32
8420.911 29
8421.347 63
8421.783 66
8422.219 57
8422.655 71
8423.092 51
8423.528 52
8423.964 55
8424.400 40
8424.836 44
8425.273 46
8425.709 93
8426.145 100
8426.582 86
8427.018 78
8427.454 62
8427.890 51
8428.327 49
8428.763 40
8429.200 57
8429.636 69
8430.072 73
8430.509 70
8430.945 64
8431.381 60
8431.818 41
8432.254 49
8432.691 52
8433.127 73
8433.564 59
8434.000 50
8434.437 53
8434.873 62
8435.310 52
8435.746 67
8436.183 48
8436.619 68
8437.056 79
8437.492 87
8437.929 79
8438.366 74
8438.802 96
8439.239 98
8439.675 95
8440.112 87
8440.549 64
8440.985 62
8441.422 79
8441.859 91
8442.295 73
8442.732 66
8443.169 72
8443.606 74
8444.042 68
8444.479 133
8444.916 115
8445.353 110
8445.789 108
8446.226 104
8446.663 132
8447.100 167
8447.537 171
8447.974 140
8448.410 111
8448.847 141
8449.284 141
8449.721 148
8450.158 142
8450.595 154
8451.032 126
8451.469 120
8451.906 85
8452.343 106
8452.780 129
8453.217 128
8453.654 137
8454.091 110
8454.528 115
8454.965 139
8455.402 146
8455.839 134
8456.276 115
8456.713 124
8457.150 131
8457.587 128
8458.024 116
8458.461 95
8458.898 89
8459.335 91
8459.773 80
8460.210 86
8460.647 64
8461.084 97
8461.521 129
8461.958 147
8462.396 171
8462.833 167
8463.270 165
8463.707 156
8464.145 143
8464.582 153
8465.019 163
8465.456 199
8465.894 230
8466.331 261
8466.768 272
8467.206 333
8467.643 331
8468.080 371
8468.518 430
8468.955 584
8469.393 568
8469.830 670
8470.267 889
8470.705 1123
8471.142 1345
8471.580 1702
8472.017 2121
8472.455 2734
8472.892 3214
8473.330 3752
8473.767 4469
8474.205 5128
8474.642 5863
8475.080 6662
8475.517 7143
8475.955 7570
8476.392 7834
8476.830 7993
8477.268 8088
8477.705 7709
8478.143 7100
8478.581 6436
8479.018 5733
8479.456 5134
8479.894 4601
8480.331 4004
8480.769 3449
8481.207 2895
8481.644 2492
8482.082 2173
8482.520 1854
8482.957 1583
8483.395 1387
8483.833 1253
8484.271 1074
8484.709 1002
8485.146 947
8485.584 882
8486.022 883
8486.460 865
8486.898 833
8487.336 825
8487.773 728
8488.211 650
8488.649 641
8489.087 642
8489.525 671
8489.963 706
8490.401 701
8490.839 672
8491.277 644
8491.715 608
8492.153 580
8492.591 660
8493.029 620
8493.467 503
8493.905 520
8494.343 513
8494.781 520
8495.219 488
8495.657 492
8496.095 490
8496.533 444
8496.971 452
8497.409 496
8497.848 477
8498.286 480
8498.724 496
8499.162 452
8499.600 513
8500.038 515
8500.477 547
8500.915 601
8501.353 611
8501.791 645
8502.229 648
8502.668 580
8503.106 556
8503.544 578
8503.983 677
8504.421 658
8504.859 584
8505.297 481
8505.736 469
8506.174 462
8506.613 459
8507.051 414
8507.489 333
8507.928 362
8508.366 397
8508.804 335
8509.243 296
8509.681 267
8510.120 256
8510.558 215
8510.997 214
8511.435 253
8511.874 266
8512.312 227
8512.751 220
8513.189 217
8513.628 205
8514.066 215
8514.505 177
8514.943 196
8515.382 210
8515.821 195
8516.259 205
8516.698 211
8517.136 234
8517.575 204
8518.014 197
8518.452 201
8518.891 185
8519.330 168
8519.768 161
8520.207 144
8520.646 177
8521.085 152
8521.523 161
8521.962 189
8522.401 159
8522.840 126
8523.278 148
8523.717 183
8524.156 172
8524.595 158
8525.034 167
8525.473 205
8525.911 206
8526.350 193
8526.789 235
8527.228 211
8527.667 212
8528.106 196
8528.545 183
8528.984 175
8529.423 175
8529.862 173
8530.301 192
8530.739 221
8531.178 209
8531.617 204
8532.056 213
8532.496 165
8532.935 150
8533.374 147
8533.813 185
8534.252 173
8534.691 176
8535.130 167
8535.569 157
8536.008 142
8536.447 121
8536.886 92
8537.325 90
8537.765 125
8538.204 111
8538.643 151
8539.082 146
8539.521 162
8539.961 135
8540.400 156
8540.839 157
8541.278 137
8541.718 135
8542.157 144
8542.596 144
8543.035 145
8543.475 149
8543.914 164
8544.353 152
8544.793 173
8545.232 152
8545.671 148
8546.111 141
8546.550 155
8546.990 139
8547.429 152
8547.868 127
8548.308 135
8548.747 153
8549.187 124
8549.626 135
8550.066 120
8550.505 170
8550.945 214
8551.384 176
8551.824 172
8552.263 182
8552.703 204
8553.142 207
8553.582 218
8554.021 220
8554.461 183
8554.901 159
8555.340 173
8555.780 194
8556.219 182
8556.659 186
8557.099 190
8557.538 204
8557.978 224
8558.418 209
8558.857 244
8559.297 263
8559.737 244
8560.177 222
8560.616 223
8561.056 206
8561.496 169
8561.936 154
8562.375 137
8562.815 164
8563.255 181
8563.695 178
8564.135 183
8564.575 202
8565.014 186
8565.454 140
8565.894 138
8566.334 159
8566.774 146
8567.214 199
8567.654 222
8568.094 236
8568.534 236
8568.974 218
8569.414 224
8569.854 197
8570.294 221
8570.734 221
8571.174 238
8571.614 276
8572.054 239
8572.494 257
8572.934 272
8573.374 314
8573.814 327
8574.254 297
8574.694 348
8575.134 411
8575.574 507
8576.015 538
8576.455 692
8576.895 871
8577.335 932
8577.775 993
8578.215 1060
8578.656 1178
8579.096 1319
8579.536 1367
8579.976 1365
8580.417 1358
8580.857 1327
8581.297 1271
8581.737 1181
8582.178 1116
8582.618 958
8583.058 845
8583.499 767
8583.939 696
8584.379 643
8584.820 666
8585.260 583
8585.701 523
8586.141 579
8586.581 562
8587.022 625
8587.462 609
8587.903 559
8588.343 541
8588.784 608
8589.224 580
8589.665 606
8590.105 618
8590.546 582
8590.986 528
8591.427 468
8591.867 472
8592.308 470
8592.748 417
8593.189 367
8593.629 320
8594.070 308
8594.511 285
8594.951 302
8595.392 274
8595.833 232
8596.273 218
8596.714 227
8597.155 208
8597.595 182
8598.036 197
8598.477 218
8598.917 229
8599.358 187
8599.799 186
8600.240 198
8600.680 201
8601.121 225
8601.562 222
8602.003 237
8602.444 246
8602.884 217
8603.325 232
8603.766 214
8604.207 229
8604.648 229
8605.089 254
8605.530 249
8605.971 237
8606.412 242
8606.852 236
8607.293 229
8607.734 255
8608.175 249
8608.616 209
8609.057 204
8609.498 209
8609.939 197
8610.380 167
8610.821 182
8611.262 170
8611.703 165
8612.145 165
8612.586 158
8613.027 145
8613.468 142
8613.909 158
8614.350 155
8614.791 147
8615.232 161
8615.673 153
8616.115 137
8616.556 117
8616.997 135
8617.438 144
8617.879 161
8618.321 162
8618.762 125
8619.203 107
8619.644 117
8620.086 125
8620.527 112
8620.968 124
8621.410 127
8621.851 122
8622.292 137
8622.733 144
8623.175 149
8623.616 150
8624.058 143
8624.499 136
8624.940 110
8625.382 113
8625.823 100
8626.265 99
8626.706 109
8627.147 109
8627.589 111
8628.030 113
8628.472 109
8628.913 119
8629.355 150
8629.796 167
8630.238 151
8630.679 110
8631.121 95
8631.563 69
8632.004 76
8632.446 112
8632.887 146
8633.329 149
8633.771 109
8634.212 100
8634.654 111
8635.096 83
8635.537 79
8635.979 89
8636.421 72
8636.862 89
8637.304 88
8637.746 83
8638.187 89
8638.629 100
8639.071 90
8639.513 87
8639.954 113
8640.396 130
8640.838 147
8641.280 123
8641.722 114
8642.164 97
8642.605 84
8643.047 94
8643.489 131
8643.931 142
8644.373 117
8644.815 83
8645.257 87
8645.699 75
8646.141 88
8646.582 96
8647.024 76
8647.466 60
8647.908 69
8648.350 68
8648.792 46
8649.234 60
8649.676 90
8650.118 95
8650.561 102
8651.003 103
8651.445 114
8651.887 122
8652.329 127
8652.771 126
8653.213 116
8653.655 99
8654.097 114
8654.539 122
8654.982 132
8655.424 122
8655.866 133
8656.308 114
8656.750 130
8657.193 134
8657.635 125
8658.077 105
8658.519 113
8658.962 129
8659.404 105
8659.846 75
8660.288 68
8660.731 84
8661.173 96
8661.615 95
8662.058 95
8662.500 104
8662.942 105
8663.385 87
8663.827 119
8664.270 140
8664.712 137
8665.154 98
8665.597 88
8666.039 94
8666.482 74
8666.924 89
8667.367 84
8667.809 87
8668.252 96
8668.694 131
8669.137 114
8669.579 85
8670.022 86
8670.464 71
8670.907 93
8671.350 85
8671.792 91
8672.235 102
8672.677 92
8673.120 91
8673.563 95
8674.005 82
8674.448 90
8674.891 104
8675.333 99
8675.776 110
8676.219 119
8676.661 123
8677.104 168
8677.547 172
8677.990 168
8678.432 179
8678.875 166
8679.318 178
8679.761 176
8680.204 157
8680.646 174
8681.089 180
8681.532 182
8681.975 165
8682.418 204
8682.861 209
8683.303 196
8683.746 192
8684.189 163
8684.632 163
8685.075 141
8685.518 173
8685.961 169
8686.404 149
8686.847 161
8687.290 179
8687.733 189
8688.176 159
8688.619 180
8689.062 174
8689.505 186
8689.948 180
8690.391 173
8690.834 195
8691.277 200
8691.720 218
8692.164 221
8692.607 201
8693.050 205
8693.493 182
8693.936 180
8694.379 159
8694.822 137
8695.266 134
8695.709 151
8696.152 141
8696.595 135
8697.039 137
8697.482 115
8697.925 142
8698.368 122
8698.812 119
8699.255 115
8699.698 116
8700.141 137
8700.585 138
8701.028 122
8701.471 135
8701.915 132
8702.358 130
8702.802 101
8703.245 86
8703.688 90
8704.132 95
8704.575 87
8705.019 88
8705.462 92
8705.906 95
8706.349 121
8706.793 103
8707.236 69
8707.680 67
8708.123 78
8708.567 86
8709.010 93
8709.454 87
8709.897 84
8710.341 110
8710.784 106
8711.228 98
8711.672 97
8712.115 116
8712.559 106
8713.002 85
8713.446 93
8713.890 71
8714.333 66
8714.777 73
8715.221 78
8715.665 89
8716.108 90
8716.552 76
8716.996 91
8717.440 90
8717.883 81
8718.327 73
8718.771 69
8719.215 68
8719.658 66
8720.102 69
8720.546 94
8720.990 74
8721.434 79
8721.878 89
8722.322 101
8722.765 93
8723.209 80
8723.653 66
8724.097 81
8724.541 84
8724.985 87
8725.429 81
8725.873 73
8726.317 80
8726.761 104
8727.205 94
8727.649 93
8728.093 63
8728.537 48
8728.981 54
8729.425 70
8729.869 97
8730.313 101
8730.757 87
8731.202 80
8731.646 83
8732.090 92
8732.534 91
8732.978 72
8733.422 78
8733.866 76
8734.311 59
8734.755 62
8735.199 76
8735.643 69
8736.087 47
8736.532 50
8736.976 66
8737.420 63
8737.864 65
8738.309 71
8738.753 73
8739.197 59
8739.642 57
8740.086 49
8740.530 63
8740.975 66
8741.419 76
8741.863 85
8742.308 89
8742.752 98
8743.197 98
8743.641 71
8744.085 58
8744.530 69
8744.974 89
8745.419 65
8745.863 49
8746.308 63
8746.752 59
8747.197 67
8747.641 57
8748.086 65
8748.530 52
8748.975 57
8749.420 55
8749.864 45
8750.309 53
8750.753 59
8751.198 62
8751.643 77
8752.087 67
8752.532 68
8752.976 83
8753.421 80
8753.866 64
8754.311 56
8754.755 93
8755.200 76
8755.645 77
8756.089 52
8756.534 44
8756.979 41
8757.424 44
8757.868 77
8758.313 73
8758.758 75
8759.203 74
8759.648 89
8760.093 60
8760.537 71
8760.982 95
8761.427 63
8761.872 66
8762.317 45
8762.762 60
8763.207 52
8763.652 57
8764.097 46
8764.542 49
8764.987 52
8765.431 74
8765.876 55
8766.321 83
8766.766 57
8767.212 47
8767.657 58
8768.102 53
8768.547 49
8768.992 60
8769.437 88
8769.882 78
8770.327 54
8770.772 55
8771.217 39
8771.662 50
8772.107 46
8772.553 61
8772.998 59
8773.443 79
8773.888 86
8774.333 92
8774.779 77
8775.224 75
8775.669 59
8776.114 65
8776.560 70
8777.005 63
8777.450 57
8777.895 60
8778.341 68
8778.786 96
8779.231 79
8779.677 61
8780.122 74
8780.567 89
8781.013 94
8781.458 90
8781.903 77
8782.349 91
8782.794 96
8783.240 83
8783.685 86
8784.131 71
8784.576 60
8785.022 82
8785.467 84
8785.913 66
8786.358 52
8786.804 58
8787.249 55
8787.695 47
8788.140 62
8788.586 79
8789.031 66
8789.477 72
8789.922 69
8790.368 62
8790.814 76
8791.259 83
8791.705 56
8792.151 71
8792.596 85
8793.042 100
8793.488 73
8793.933 70
8794.379 79
8794.825 70
8795.271 67
8795.716 77
8796.162 61
8796.608 56
8797.054 58
8797.499 63
8797.945 47
8798.391 51
8798.837 52
8799.283 76
8799.728 68
8800.174 71
8800.620 63
8801.066 61
8801.512 65
8801.958 85
8802.404 73
8802.850 60
8803.296 54
8803.742 73
8804.187 66
8804.633 56
8805.079 73
8805.525 73
8805.971 63
8806.417 43
8806.863 57
8807.310 68
8807.756 60
8808.202 56
8808.648 88
8809.094 77
8809.540 63
8809.986 72
8810.432 81
8810.878 85
8811.324 69
8811.770 67
8812.217 49
8812.663 87
8813.109 79
8813.555 58
8814.001 47
8814.448 93
8814.894 97
8815.340 71
8815.786 69
8816.233 71
8816.679 92
8817.125 70
8817.571 66
8818.018 52
8818.464 43
8818.910 32
8819.357 46
8819.803 44
8820.249 53
8820.696 66
8821.142 72
8821.589 57
8822.035 55
8822.481 69
8822.928 80
8823.374 88
8823.821 87
8824.267 72
8824.714 68
8825.160 61
8825.607 43
8826.053 37
8826.500 55
8826.946 72
8827.393 61
8827.839 60
8828.286 52
8828.733 44
8829.179 41
8829.626 37
8830.072 32
8830.519 49
8830.966 40
8831.412 58
8831.859 53
8832.306 60
8832.752 48
8833.199 35
8833.646 40
8834.092 41
8834.539 33
8834.986 41
8835.433 61
8835.879 63
8836.326 84
8836.773 83
8837.220 75
8837.666 77
8838.113 73
8838.560 61
8839.007 77
8839.454 86
8839.901 63
8840.348 46
8840.794 41
8841.241 42
8841.688 50
8842.135 60
8842.582 69
8843.029 68
8843.476 59
8843.923 47
8844.370 53
8844.817 47
8845.264 44
8845.711 38
8846.158 27
8846.605 41
8847.052 45
8847.499 59
8847.946 66
8848.393 51
8848.840 48
8849.287 60
8849.734 57
8850.182 51
8850.629 86
8851.076 99
8851.523 72
8851.970 67
8852.417 60
8852.865 46
8853.312 53
8853.759 60
8854.206 70
8854.653 62
8855.101 70
8855.548 64
8855.995 39
8856.442 37
8856.890 31
8857.337 26
8857.784 17
8858.232 36
8858.679 34
8859.126 32
8859.574 21
8860.021 40
8860.468 45
8860.916 66
8861.363 51
8861.811 71
8862.258 50
8862.706 46
8863.153 41
8863.600 50
8864.048 42
8864.495 49
8864.943 45
8865.390 37
8865.838 37
8866.285 44
8866.733 39
8867.180 43
8867.628 51
8868.076 38
8868.523 31
8868.971 39
8869.418 44
8869.866 44
8870.314 42
8870.761 35
8871.209 33
8871.657 40
8872.104 50
8872.552 44
8873.000 78
8873.447 72
8873.895 51
8874.343 70
8874.791 63
8875.238 51
8875.686 67
8876.134 64
8876.582 48
8877.029 51
8877.477 58
8877.925 52
8878.373 55
8878.821 61
8879.269 54
8879.716 42
8880.164 52
8880.612 66
8881.060 43
8881.508 43
8881.956 45
8882.404 63
8882.852 70
8883.300 71
8883.748 72
8884.196 68
8884.644 64
8885.092 78
8885.540 55
8885.988 53
8886.436 63
8886.884 67
8887.332 53
8887.780 49
8888.228 70
8888.676 48
8889.124 38
8889.572 44
8890.021 49
8890.469 49
8890.917 40
8891.365 43
8891.813 47
8892.261 60
8892.709 54
8893.158 56
8893.606 55
8894.054 45
8894.502 66
8894.951 62
8895.399 72
8895.847 68
8896.295 52
8896.744 59
8897.192 45
8897.640 39
8898.089 52
8898.537 35
8898.985 30
8899.434 28
8899.882 66
8900.331 72
8900.779 64
8901.227 54
8901.676 54
8902.124 39
8902.573 41
8903.021 54
8903.470 62
8903.918 67
8904.366 35
8904.815 49
8905.263 46
8905.712 37
8906.161 41
8906.609 51
8907.058 45
8907.506 41
8907.955 29
8908.403 85
8908.852 87
8909.301 88
8909.749 65
8910.198 75
8910.646 63
8911.095 44
8911.544 41
8911.992 72
8912.441 71
8912.890 74
8913.339 73
8913.787 77
8914.236 54
8914.685 68
8915.134 76
8915.582 97
8916.031 72
8916.480 51
8916.929 59
8917.378 68
8917.826 56
8918.275 60
8918.724 45
8919.173 39
8919.622 28
8920.071 30
8920.520 27
8920.968 32
8921.417 46
8921.866 68
8922.315 57
8922.764 56
8923.213 64
8923.662 77
8924.111 58
8924.560 61
8925.009 59
8925.458 50
8925.907 62
8926.356 66
8926.805 59
8927.254 42
8927.703 39
8928.152 40
8928.602 48
8929.051 58
8929.500 46
8929.949 57
8930.398 47
8930.847 45
8931.296 50
8931.746 34
8932.195 34
8932.644 62
8933.093 45
8933.542 36
8933.992 42
8934.441 57
8934.890 69
8935.339 64
8935.789 74
8936.238 69
8936.687 52
8937.137 40
8937.586 48
8938.035 38
8938.485 43
8938.934 50
8939.383 42
8939.833 46
8940.282 36
8940.731 58
8941.181 65
8941.630 70
8942.080 66
8942.529 53
8942.979 37
8943.428 44
8943.878 61
8944.327 62
8944.777 47
8945.226 37
8945.676 53
8946.125 65
8946.575 54
8947.024 38
8947.474 46
8947.923 30
8948.373 29
8948.823 25
8949.272 29
8949.722 55
8950.171 56
8950.621 41
8951.071 66
8951.520 65
8951.970 43
8952.420 58
8952.870 49
8953.319 41
8953.769 38
8954.219 45
8954.668 49
8955.118 28
8955.568 34
8956.018 48
8956.468 52
8956.917 42
8957.367 30
8957.817 37
8958.267 52
8958.717 41
8959.167 54
8959.617 54
8960.066 37
8960.516 40
8960.966 39
8961.416 55
8961.866 45
8962.316 37
8962.766 42
8963.216 43
8963.666 30
8964.116 37
8964.566 33
8965.016 50
8965.466 47
8965.916 36
8966.366 23
8966.816 31
8967.266 28
8967.716 26
8968.166 27
8968.616 35
8969.067 54
8969.517 41
8969.967 44
8970.417 58
8970.867 59
8971.317 65
8971.767 56
8972.218 45
8972.668 54
8973.118 42
8973.568 31
8974.019 40
8974.469 30
8974.919 38
8975.369 37
8975.820 26
8976.270 56
8976.720 68
8977.170 51
8977.621 33
8978.071 39
8978.522 35
8978.972 35
8979.422 37
8979.873 27
8980.323 36
8980.773 53
8981.224 45
8981.674 31
8982.125 34
8982.575 26
8983.026 30
8983.476 42
8983.927 49
8984.377 38
8984.828 35
8985.278 39
8985.729 33
8986.179 40
8986.630 69
8987.080 66
8987.531 37
8987.981 48
8988.432 47
8988.883 44
8989.333 42
8989.784 51
8990.235 61
8990.685 45
8991.136 38
8991.587 47
8992.037 42
8992.488 50
8992.939 42
8993.389 39
8993.840 32
8994.291 33
8994.742 45
8995.192 28
8995.643 20
8996.094 20
8996.545 30
8996.996 22
8997.446 38
8997.897 35
8998.348 26
8998.799 43
8999.250 47
8999.701 40
9000.152 48
9000.603 54
9001.053 57
9001.504 42
9001.955 39
9002.406 24
9002.857 35
9003.308 32
9003.759 49
9004.210 63
9004.661 50
9005.112 28
9005.563 33
9006.014 41
9006.465 55
9006.916 54
9007.367 47
9007.819 44
9008.270 50
9008.721 66
9009.172 48
9009.623 44
9010.074 42
9010.525 42
9010.976 63
9011.428 48
9011.879 32
9012.330 34
9012.781 26
9013.232 36
9013.684 61
9014.135 74
9014.586 46
9015.037 35
9015.489 35
9015.940 46
9016.391 28
9016.843 35
9017.294 57
9017.745 53
9018.197 37
9018.648 25
9019.099 22
9019.551 36
9020.002 33
9020.453 34
9020.905 27
9021.356 24
9021.808 42
9022.259 50
9022.711 41
9023.162 23
9023.614 34
9024.065 37
9024.517 46
9024.968 36
9025.420 31
9025.871 30
9026.323 47
9026.774 52
9027.226 44
9027.677 49
9028.129 58
9028.581 57
9029.032 50
9029.484 48
9029.936 60
9030.387 49
9030.839 40
9031.291 59
9031.742 73
9032.194 65
9032.646 55
9033.097 58
9033.549 53
9034.001 66
9034.453 49
9034.904 45
9035.356 38
9035.808 31
9036.260 43
9036.711 45
9037.163 55
9037.615 45
9038.067 43
9038.519 54
9038.971 58
9039.423 52
9039.874 45
9040.326 43
9040.778 46
9041.230 30
9041.682 19
9042.134 46
9042.586 67
9043.038 85
9043.490 61
9043.942 60
9044.394 58
9044.846 53
9045.298 48
9045.750 50
9046.202 67
9046.654 54
9047.106 36
9047.558 35
9048.010 44
9048.462 34
9048.915 32
9049.367 39
9049.819 42
9050.271 41
9050.723 46
9051.175 35
9051.627 45
9052.080 62
9052.532 41
9052.984 31
9053.436 30
9053.889 20
9054.341 34
9054.793 35
9055.245 37
9055.698 32
9056.150 30
9056.602 34
9057.054 19
9057.507 24
9057.959 38
9058.412 33
9058.864 27
9059.316 40
9059.769 34
9060.221 41
9060.673 38
9061.126 49
9061.578 58
9062.031 42
9062.483 49
9062.936 47
9063.388 33
9063.841 32
9064.293 22
9064.746 21
9065.198 35
9065.651 50
9066.103 44
9066.556 30
9067.008 36
9067.461 46
9067.913 40
9068.366 40
9068.819 46
9069.271 32
9069.724 46
9070.177 56
9070.629 39
9071.082 40
9071.535 40
9071.987 36
9072.440 38
9072.893 35
9073.345 44
9073.798 41
9074.251 43
9074.704 44
9075.156 58
9075.609 68
9076.062 51
9076.515 43
9076.968 49
9077.420 45
9077.873 34
9078.326 48
9078.779 65
9079.232 55
9079.685 34
9080.138 24
9080.590 25
9081.043 33
9081.496 35
9081.949 39
9082.402 42
9082.855 47
9083.308 50
9083.761 41
9084.214 39
9084.667 38
9085.120 42
9085.573 34
9086.026 37
9086.479 53
9086.932 51
9087.385 33
9087.838 30
9088.292 19
9088.745 40
9089.198 56
9089.651 39
9090.104 51
9090.557 64
9091.010 47
9091.464 60
9091.917 67
9092.370 61
9092.823 48
9093.276 27
9093.730 27
9094.183 39
9094.636 56
9095.089 66
9095.543 51
9095.996 51
9096.449 40
9096.903 42
9097.356 48
9097.809 28
9098.263 21
9098.716 28
9099.169 26
9099.623 36
9100.076 50
9100.529 32
9100.983 40
9101.436 41
9101.890 31
9102.343 43
9102.797 31
9103.250 40
9103.704 36
9104.157 36
9104.611 16
9105.064 25
9105.518 36
9105.971 35
9106.425 43
9106.878 42
9107.332 27
9107.785 33
9108.239 40
9108.693 45
9109.146 42
9109.600 36
9110.053 40
9110.507 39
9110.961 36
9111.414 24
9111.868 19
9112.322 39
9112.775 33
9113.229 38
9113.683 44
9114.137 34
9114.590 34
9115.044 29
9115.498 24
9115.952 30
9116.406 27
9116.859 48
9117.313 46
9117.767 47
9118.221 42
9118.675 53
9119.129 55
9119.582 72
9120.036 70
9120.490 63
9120.944 60
9121.398 38
9121.852 27
9122.306 44
9122.760 30
9123.214 16
9123.668 30
9124.122 29
9124.576 37
9125.030 33
9125.484 21
9125.938 30
9126.392 30
9126.846 29
9127.300 36
9127.754 53
9128.208 38
9128.662 31
9129.116 40
9129.571 34
9130.025 38
9130.479 40
9130.933 52
9131.387 30
9131.841 30
9132.295 45
9132.750 51
9133.204 39
9133.658 45
9134.112 43
9134.567 42
9135.021 41
9135.475 49
9135.929 52
9136.384 45
9136.838 39
9137.292 31
9137.747 23
9138.201 32
9138.655 46
9139.110 68
9139.564 59
9140.018 42
9140.473 43
9140.927 34
9141.382 30
9141.836 47
9142.291 37
9142.745 38
9143.199 36
9143.654 42
9144.108 30
9144.563 42
9145.017 47
9145.472 40
9145.926 30
9146.381 23
9146.836 40
9147.290 43
9147.745 39
9148.199 36
9148.654 25
9149.108 24
9149.563 31
9150.018 29
9150.472 31
9150.927 42
9151.382 34
9151.836 36
9152.291 53
9152.746 47
9153.200 47
9153.655 51
9154.110 24
9154.565 22
9155.019 32
9155.474 26
9155.929 40
9156.384 47
9156.839 31
9157.293 33
9157.748 25
9158.203 18
9158.658 26
9159.113 20
9159.568 20
9160.022 33
9160.477 39
9160.932 36
9161.387 40
9161.842 52
9162.297 56
9162.752 37
9163.207 34
9163.662 48
9164.117 33
9164.572 34
9165.027 50
9165.482 32
9165.937 27
9166.392 31
9166.847 27
9167.302 27
9167.757 39
9168.212 21
9168.667 19
9169.122 19
9169.578 35
9170.033 39
9170.488 30
9170.943 31
9171.398 31
9171.853 27
9172.309 29
9172.764 19
9173.219 23
9173.674 33
9174.129 44
9174.585 30
9175.040 33
9175.495 37
9175.950 47
9176.406 45
9176.861 43
9177.316 35
9177.772 24
9178.227 39
9178.682 47
9179.138 36
9179.593 37
9180.048 28
9180.504 40
9180.959 30
9181.415 24
9181.870 21
9182.325 12
9182.781 33
9183.236 49
9183.692 59
9184.147 51
9184.603 41
9185.058 32
9185.514 24
9185.969 34
9186.425 33
9186.880 39
9187.336 43
9187.792 36
9188.247 35
9188.703 30
9189.158 38
9189.614 33
9190.070 45
9190.525 50
9190.981 47
9191.436 49
9191.892 51
9192.348 39
9192.804 51
9193.259 43
9193.715 43
9194.171 34
9194.626 38
9195.082 33
9195.538 34
9195.994 31
9196.449 22
9196.905 29
9197.361 30
9197.817 27
9198.273 31
9198.729 46
9199.184 20
9199.640 44
9200.096 52
9200.552 57
9201.008 44
9201.464 38
9201.920 47
9202.376 32
9202.832 22
9203.288 27
9203.744 48
9204.200 40
9204.656 34
9205.111 37
9205.568 43
9206.024 34
9206.480 44
9206.936 46
9207.392 43
9207.848 31
9208.304 42
9208.760 59
9209.216 36
9209.672 29
9210.128 22
9210.584 21
9211.041 25
9211.497 21
9211.953 30
9212.409 32
9212.865 39
9213.321 50
9213.778 37
9214.234 48
9214.690 48
9215.146 51
9215.603 35
9216.059 22
9216.515 23
9216.971 28
9217.428 19
9217.884 14
9218.340 26
9218.797 41
9219.253 37
9219.709 26
9220.166 32
9220.622 34
9221.079 36
9221.535 28
9221.991 38
9222.448 55
9222.904 37
9223.361 29
9223.817 33
9224.274 26
9224.730 44
9225.187 60
9225.643 39
9226.100 38
9226.556 50
9227.013 41
9227.469 28
9227.926 42
9228.382 37
9228.839 30
9229.296 33
9229.752 40
9230.209 39
9230.665 24
9231.122 29
9231.579 27
9232.035 44
9232.492 42
9232.949 45
9233.405 38
9233.862 39
9234.319 31
9234.776 41
9235.232 42
9235.689 60
9236.146 56
9236.603 51
9237.059 55
9237.516 39
9237.973 48
9238.430 30
9238.887 33
9239.344 23
9239.800 13
9240.257 22
9240.714 40
9241.171 44
9241.628 37
9242.085 27
9242.542 25
9242.999 47
9243.456 57
9243.913 67
9244.370 49
9244.827 44
9245.284 46
9245.741 46
9246.198 44
9246.655 33
9247.112 32
9247.569 32
9248.026 29
9248.483 49
9248.940 47
9249.397 36
9249.854 32
9250.311 29
9250.768 60
9251.225 76
9251.683 59
9252.140 43
9252.597 39
9253.054 39
9253.511 58
9253.969 52
9254.426 69
9254.883 67
9255.340 43
9255.797 35
9256.255 40
9256.712 29
9257.169 47
9257.627 47
9258.084 47
9258.541 42
9258.999 32
9259.456 39
9259.913 30
9260.371 18
9260.828 35
9261.285 47
9261.743 59
9262.200 53
9262.658 34
9263.115 46
9263.572 51
9264.030 52
9264.487 49
9264.945 36
9265.402 32
9265.860 26
9266.317 20
9266.775 25
9267.232 45
9267.690 46
9268.148 39
9268.605 35
9269.063 29
9269.520 43
9269.978 40
9270.436 32
9270.893 36
9271.351 27
9271.808 16
9272.266 19
9272.724 20
9273.181 20
9273.639 17
9274.097 28
9274.555 31
9275.012 26
9275.470 18
9275.928 25
9276.386 22
9276.843 16
9277.301 20
9277.759 21
9278.217 23
9278.674 27
9279.132 40
9279.590 39
9280.048 43
9280.506 42
9280.964 29
9281.422 39
9281.880 30
9282.337 14
9282.795 19
9283.253 36
9283.711 59
9284.169 48
9284.627 23
9285.085 30
9285.543 26
9286.001 29
9286.459 22
9286.917 28
9287.375 35
9287.833 45
9288.291 48
9288.749 40
9289.207 41
9289.665 42
9290.124 29
9290.582 28
9291.040 32
9291.498 48
9291.956 40
9292.414 29
9292.872 39
9293.331 33
9293.789 36
9294.247 31
9294.705 37
9295.163 27
9295.622 18
9296.080 31
9296.538 45
9296.996 39
9297.455 38
9297.913 58
9298.371 45
9298.830 45
9299.288 39
9299.746 56
9300.205 57
9300.663 58
9301.121 56
9301.580 46
9302.038 43
9302.496 46
9302.955 57
9303.413 49
9303.872 41
9304.330 28
9304.789 22
9305.247 30
9305.706 9
9306.164 21
9306.623 37
9307.081 41
9307.540 35
9307.998 37
9308.457 31
9308.915 13
9309.374 23
9309.832 41
9310.291 38
9310.750 36
9311.208 42
9311.667 36
9312.126 28
9312.584 45
9313.043 45
9313.502 33
9313.960 29
9314.419 15
9314.878 38
9315.336 49
9315.795 31
9316.254 18
9316.713 29
9317.171 33
9317.630 42
9318.089 26
9318.548 21
9319.007 30
9319.465 30
9319.924 33
9320.383 51
9320.842 64
9321.301 52
9321.760 53
9322.219 46
9322.677 41
9323.136 28
9323.595 24
9324.054 23
9324.513 14
9324.972 25
9325.431 22
9325.890 26
9326.349 20
9326.808 22
9327.267 40
9327.726 42
9328.185 32
9328.644 29
9329.103 41
9329.562 52
9330.021 43
9330.480 46
9330.940 57
9331.399 33
9331.858 27
9332.317 29
9332.776 55
9333.235 45
9333.694 31
9334.154 44
9334.613 40
9335.072 49
9335.531 37
9335.990 21
9336.450 29
9336.909 38
9337.368 31
9337.828 37
9338.287 25
9338.746 25
9339.205 46
9339.665 35
9340.124 33
9340.583 31
9341.043 31
9341.502 22
9341.961 14
9342.421 23
9342.880 15
9343.340 22
9343.799 19
9344.259 18
9344.718 38
9345.177 37
9345.637 24
9346.096 26
9346.556 25
9347.015 28
9347.475 41
9347.934 40
9348.394 27
9348.853 22
9349.313 33
9349.773 26
9350.232 26
9350.692 42
9351.151 41
9351.611 61
9352.071 48
9352.530 32
9352.990 35
9353.450 42
9353.909 41
9354.369 39
9354.829 33
9355.288 36
9355.748 24
9356.208 14
9356.667 19
9357.127 17
9357.587 35
9358.047 31
9358.507 29
9358.966 50
9359.426 70
9359.886 55
9360.346 52
9360.806 41
9361.265 36
9361.725 47
9362.185 43
9362.645 53
9363.105 50
9363.565 27
9364.025 27
9364.485 27
9364.945 28
9365.405 23
9365.865 17
9366.325 16
9366.785 19
9367.245 24
9367.705 45
9368.165 50
9368.625 36
9369.085 48
9369.545 36
9370.005 33
9370.465 41
9370.925 31
9371.385 30
9371.845 19
9372.305 19
9372.765 18
9373.225 21
9373.686 14
9374.146 20
9374.606 27
9375.066 27
9375.526 29
9375.987 32
9376.447 37
9376.907 38
9377.367 29
9377.828 15
9378.288 31
9378.748 52
9379.208 48
9379.669 36
9380.129 36
9380.589 44
9381.050 42
9381.510 40
9381.970 39
9382.431 31
9382.891 26
9383.351 29
9383.812 32
9384.272 28
9384.733 18
9385.193 23
9385.654 30
9386.114 29
9386.575 29
9387.035 40
9387.496 42
9387.956 34
9388.417 23
9388.877 38
9389.338 34
9389.798 43
9390.259 30
9390.719 38
9391.180 33
9391.640 43
9392.101 40
9392.562 19
9393.022 13
9393.483 22
9393.944 38
9394.404 42
9394.865 67
9395.326 54
9395.786 68
9396.247 66
9396.708 52
9397.168 32
9397.629 37
9398.090 48
9398.551 47
9399.012 24
9399.472 20
9399.933 25
9400.394 27
9400.855 28
9401.316 32
9401.776 28
9402.237 29
9402.698 24
9403.159 16
9403.620 24
9404.081 18
9404.542 32
9405.003 36
9405.464 32
9405.925 28
9406.385 33
9406.846 30
9407.307 19
9407.768 19
9408.229 11
9408.690 25
9409.151 29
9409.612 34
9410.074 27
9410.535 23
9410.996 18
9411.457 42
9411.918 57
9412.379 37
9412.840 33
9413.301 28
9413.762 20
9414.223 37
9414.685 42
9415.146 37
9415.607 39
9416.068 37
9416.529 44
9416.991 31
9417.452 34
9417.913 31
9418.374 38
9418.836 29
9419.297 27
9419.758 29
9420.219 25
9420.681 34
9421.142 50
9421.603 48
9422.065 25
9422.526 23
9422.987 33
9423.449 36
9423.910 43
9424.372 54
9424.833 50
9425.294 47
9425.756 59
9426.217 46
9426.679 33
9427.140 17
9427.602 21
9428.063 38
9428.525 35
9428.986 51
9429.448 52
9429.909 50
9430.371 34
9430.832 33
9431.294 31
9431.755 21
9432.217 32
9432.679 37
9433.140 31
9433.602 52
9434.064 34
9434.525 36
9434.987 53
9435.448 50
9435.910 53
9436.372 51
9436.834 49
9437.295 28
9437.757 15
9438.219 15
9438.680 42
9439.142 32
9439.604 50
9440.066 67
9440.528 51
9440.989 35
9441.451 38
9441.913 39
9442.375 49
9442.837 52
9443.299 52
9443.760 60
9444.222 52
9444.684 49
9445.146 58
9445.608 47
9446.070 70
9446.532 73
9446.994 57
9447.456 59
9447.918 43
9448.380 45
9448.842 26
9449.304 16
9449.766 31
9450.228 36
9450.690 38
9451.152 35
9451.614 20
9452.076 28
9452.538 27
9453.000 40
9453.462 39
9453.924 38
9454.387 47
9454.849 50
9455.311 30
9455.773 22
9456.235 36
9456.697 26
9457.160 26
9457.622 33
9458.084 40
9458.546 47
9459.009 51
9459.471 55
9459.933 56
9460.395 35
9460.858 32
9461.320 31
9461.782 32
9462.245 41
9462.707 38
9463.169 33
9463.632 41
9464.094 56
9464.556 34
9465.019 27
9465.481 16
9465.944 31
9466.406 30
9466.868 32
9467.331 41
9467.793 40
9468.256 24
9468.718 30
9469.181 38
9469.643 39
9470.106 33
9470.568 22
9471.031 24
9471.493 39
9471.956 33
9472.419 23
9472.881 38
9473.344 39
9473.806 42
9474.269 36
9474.732 35
9475.194 25
9475.657 31
9476.120 41
9476.582 46
9477.045 71
9477.508 76
9477.970 52
9478.433 29
9478.896 32
9479.358 46
9479.821 38
9480.284 23
9480.747 36
9481.210 44
9481.672 26
9482.135 24
9482.598 30
9483.061 26
9483.524 25
9483.986 17
9484.449 17
9484.912 20
9485.375 23
9485.838 41
9486.301 53
9486.764 42
9487.227 43
9487.690 51
9488.153 35
9488.616 38
9489.079 35
9489.542 34
9490.005 36
9490.468 34
9490.931 27
9491.394 26
9491.857 22
9492.320 20
9492.783 23
9493.246 32
9493.709 45
9494.172 47
9494.635 39
9495.098 31
9495.562 26
9496.025 30
9496.488 43
9496.951 23
9497.414 14
9497.877 11
9498.341 18
9498.804 18
9499.267 28
9499.730 38
9500.193 31
9500.657 24
9501.120 24
9501.583 22
9502.047 19
9502.510 17
9502.973 23
9503.437 32
9503.900 26
9504.363 31
9504.827 41
9505.290 39
9505.753 33
9506.217 34
9506.680 28
9507.144 24
9507.607 23
9508.070 37
9508.534 38
9508.997 36
9509.461 29
9509.924 34
9510.388 33
9510.851 37
9511.315 28
9511.778 26
9512.242 36
9512.705 41
9513.169 51
9513.633 47
9514.096 26
9514.560 18
9515.023 21
9515.487 13
9515.951 24
9516.414 17
9516.878 22
9517.342 39
9517.805 31
9518.269 33
9518.733 23
9519.196 43
9519.660 49
9520.124 30
9520.588 52
9521.051 53
9521.515 38
9521.979 37
9522.443 49
9522.907 48
9523.370 35
9523.834 32
9524.298 19
9524.762 20
9525.226 26
9525.690 41
9526.153 40
9526.617 34
9527.081 33
9527.545 27
9528.009 25
9528.473 37
9528.937 31
9529.401 25
9529.865 15
9530.329 10
9530.793 16
9531.257 30
9531.721 33
9532.185 44
9532.649 31
9533.113 30
9533.577 40
9534.041 50
9534.505 39
9534.969 25
9535.433 43
9535.898 38
9536.362 22
9536.826 18
9537.290 34
9537.754 38
9538.218 50
9538.683 48
9539.147 56
9539.611 53
9540.075 50
9540.539 34
9541.004 25
9541.468 27
9541.932 24
9542.396 19
9542.861 31
9543.325 32
9543.789 44
9544.254 60
9544.718 41
9545.182 45
9545.647 41
9546.111 38
9546.575 54
9547.040 31
9547.504 37
9547.969 29
9548.433 40
9548.898 42
9549.362 54
9549.826 43
9550.291 41
9550.755 26
9551.220 23
9551.684 14
9552.149 20
9552.613 20
9553.078 25
9553.542 20
9554.007 19
9554.472 15
9554.936 18
9555.401 24
9555.865 37
9556.330 33
9556.795 26
9557.259 22
9557.724 24
9558.189 36
9558.653 33
9559.118 20
9559.583 25
9560.047 26
9560.512 18
9560.977 11
9561.442 19
9561.906 18
9562.371 26
9562.836 28
9563.301 29
9563.765 35
9564.230 29
9564.695 33
9565.160 54
9565.625 36
9566.090 28
9566.554 24
9567.019 30
9567.484 25
9567.949 19
9568.414 39
9568.879 45
9569.344 39
9569.809 41
9570.274 31
9570.739 33
9571.204 39
9571.669 25
9572.134 33
9572.599 35
9573.064 45
9573.529 34
9573.994 34
9574.459 39
9574.924 32
9575.389 33
9575.854 25
9576.319 40
9576.784 48
9577.249 46
9577.715 47
9578.180 32
9578.645 25
9579.110 36
9579.575 42
9580.040 39
9580.506 34
9580.971 27
9581.436 22
9581.901 18
9582.367 30
9582.832 34
9583.297 28
9583.762 37
9584.228 38
9584.693 48
9585.158 43
9585.624 38
9586.089 22
9586.554 26
9587.020 32
9587.485 29
9587.950 34
9588.416 40
9588.881 27
9589.347 26
9589.812 41
9590.277 48
9590.743 33
9591.208 25
9591.674 32
9592.139 26
9592.605 33
9593.070 32
9593.536 26
9594.001 28
9594.467 27
9594.933 30
9595.398 29
9595.864 27
9596.329 22
9596.795 25
9597.260 25
9597.726 14
9598.192 20
9598.657 26
9599.123 33
9599.589 34
9600.054 35
9600.520 29
9600.986 21
9601.451 28
9601.917 32
9602.383 28
9602.849 39
9603.314 48
9603.780 34
9604.246 28
9604.712 20
9605.178 18
9605.643 40
9606.109 37
9606.575 39
9607.041 27
9607.507 27
9607.973 33
9608.438 37
9608.904 26
9609.370 26
9609.836 30
9610.302 23
9610.768 29
9611.234 31
9611.700 35
9612.166 36
9612.632 31
9613.098 38
9613.564 43
9614.030 35
9614.496 36
9614.962 26
9615.428 16
9615.894 5
9616.360 28
9616.826 33
9617.292 30
9617.758 29
9618.225 34
9618.691 42
9619.157 31
9619.623 37
9620.089 41
9620.555 27
9621.022 19
9621.488 17
9621.954 30
9622.420 27
9622.886 35
9623.353 38
9623.819 38
9624.285 35
9624.751 40
9625.218 55
9625.684 53
9626.150 37
9626.617 30
9627.083 18
9627.549 19
9628.016 34
9628.482 34
9628.948 19
9629.415 24
9629.881 28
9630.348 31
9630.814 33
9631.280 37
9631.747 31
9632.213 13
9632.680 15
9633.146 17
9633.613 16
9634.079 25
9634.546 21
9635.012 25
9635.479 24
9635.945 41
9636.412 30
9636.879 29
9637.345 23
9637.812 18
9638.278 31
9638.745 38
9639.212 32
9639.678 34
9640.145 22
9640.612 22
9641.078 22
9641.545 33
9642.012 36
9642.478 31
9642.945 24
9643.412 38
9643.878 44
9644.345 38
9644.812 32
9645.279 16
9645.746 21
9646.212 25
9646.679 31
9647.146 26
9647.613 25
9648.080 29
9648.546 22
9649.013 30
9649.480 41
9649.947 41
9650.414 40
9650.881 40
9651.348 25
9651.815 41
9652.282 55
9652.749 49
9653.216 54
9653.683 36
9654.150 56
9654.617 42
9655.084 35
9655.551 38
9656.018 34
9656.485 24
9656.952 31
9657.419 29
9657.886 27
9658.353 25
9658.820 15
9659.287 28
9659.754 29
9660.221 22
9660.689 30
9661.156 26
9661.623 23
9662.090 49
9662.557 31
9663.025 28
9663.492 21
9663.959 22
9664.426 24
9664.893 31
9665.361 26
9665.828 26
9666.295 20
9666.763 19
9667.230 17
9667.697 37
9668.164 46
9668.632 32
9669.099 26
9669.567 27
9670.034 27
9670.501 30
9670.969 39
9671.436 38
9671.904 25
9672.371 26
9672.838 19
9673.306 16
9673.773 19
9674.241 21
9674.708 27
9675.176 26
9675.643 24
9676.111 39
9676.578 46
9677.046 52
9677.513 50
9677.981 41
9678.449 49
9678.916 27
9679.384 26
9679.851 36
9680.319 31
9680.787 35
9681.254 24
9681.722 20
9682.190 35
9682.657 34
9683.125 37
9683.593 24
9684.060 29
9684.528 34
9684.996 26
9685.464 23
9685.931 24
9686.399 22
9686.867 18
9687.335 28
9687.802 36
9688.270 34
9688.738 35
9689.206 35
9689.674 30
9690.142 32
9690.609 28
9691.077 12
9691.545 18
9692.013 17
9692.481 27
9692.949 33
9693.417 27
9693.885 11
9694.353 10
9694.821 20
9695.289 33
9695.757 22
9696.225 42
9696.693 33
9697.161 29
9697.629 24
9698.097 37
9698.565 52
9699.033 49
9699.501 33
9699.969 26
9700.437 13
9700.905 22
9701.374 40
9701.842 38
9702.310 23
9702.778 17
9703.246 24
9703.714 33
9704.183 29
9704.651 19
9705.119 35
9705.587 42
9706.055 27
9706.524 30
9706.992 21
9707.460 35
9707.929 35
9708.397 22
9708.865 26
9709.333 20
9709.802 18
9710.270 29
9710.738 27
9711.207 26
9711.675 19
9712.144 15
9712.612 13
9713.080 16
9713.549 15
9714.017 21
9714.486 30
9714.954 16
9715.423 16
9715.891 18
9716.360 24
9716.828 22
9717.297 18
9717.765 28
9718.234 29
9718.702 20
9719.171 21
9719.639 37
9720.108 56
9720.577 44
9721.045 30
9721.514 22
9721.982 19
9722.451 42
9722.920 39
9723.388 31
9723.857 34
9724.326 27
9724.794 26
9725.263 23
9725.732 15
9726.201 15
9726.669 42
9727.138 42
9727.607 29
9728.076 15
9728.544 17
9729.013 15
9729.482 12
9729.951 13
9730.420 21
9730.888 14
9731.357 11
9731.826 16
9732.295 14
9732.764 6
9733.233 26
9733.702 38
9734.171 30
9734.640 37
9735.108 50
9735.577 33
9736.046 40
9736.515 27
9736.984 33
9737.453 40
9737.922 50
9738.391 35
9738.860 26
9739.329 39
9739.799 29
9740.268 26
9740.737 19
9741.206 25
9741.675 28
9742.144 28
9742.613 29
9743.082 16
9743.551 16
9744.021 22
9744.490 21
9744.959 23
9745.428 23
9745.897 31
9746.366 30
9746.836 26
9747.305 34
9747.774 36
9748.243 43
9748.713 34
9749.182 33
9749.651 28
9750.121 35
9750.590 22
9751.059 13
9751.529 17
9751.998 29
9752.467 33
9752.937 40
9753.406 53
9753.875 61
9754.345 54
9754.814 49
9755.284 46
9755.753 36
9756.223 39
9756.692 34
9757.161 24
9757.631 24
9758.100 30
9758.570 27
9759.040 24
9759.509 31
9759.979 12
9760.448 19
9760.918 18
9761.387 15
9761.857 38
9762.326 38
9762.796 29
9763.266 57
9763.735 60
9764.205 51
9764.675 35
9765.144 24
9765.614 24
9766.084 22
9766.553 34
9767.023 31
9767.493 35
9767.962 27
9768.432 28
9768.902 15
9769.372 28
9769.842 26
9770.311 38
9770.781 28
9771.251 29
9771.721 38
9772.191 34
9772.660 33
9773.130 51
9773.600 66
9774.070 48
9774.540 33
9775.010 36
9775.480 32
9775.950 26
9776.420 18
9776.890 21
9777.360 32
9777.829 28
9778.299 23
9778.769 23
9779.239 19
9779.709 29
9780.179 29
9780.650 27
9781.120 33
9781.590 35
9782.060 29
9782.530 29
9783.000 24
9783.470 23
9783.940 29
9784.410 34
9784.880 22
9785.351 17
9785.821 19
9786.291 10
9786.761 23
9787.231 21
9787.701 16
9788.172 25
9788.642 27
9789.112 29
9789.582 31
9790.053 30
9790.523 29
9790.993 36
9791.464 17
9791.934 19
9792.404 17
9792.874 12
9793.345 8
9793.815 25
9794.286 61
9794.756 53
9795.226 32
9795.697 32
9796.167 36
9796.638 32
9797.108 39
9797.578 34
9798.049 23
9798.519 18
9798.990 34
9799.460 38
9799.931 28
9800.401 28
9800.872 31
9801.342 20
9801.813 20
9802.283 45
9802.754 43
9803.225 40
9803.695 48
9804.166 46
9804.636 33
9805.107 25
9805.578 24
9806.048 15
9806.519 8
9806.990 16
9807.460 32
9807.931 47
9808.402 31
9808.872 17
9809.343 25
9809.814 33
9810.285 32
9810.755 32
9811.226 19
9811.697 24
9812.168 43
9812.639 33
9813.109 29
9813.580 19
9814.051 25
9814.522 29
9814.993 23
9815.464 34
9815.935 24
9816.405 23
9816.876 16
9817.347 8
9817.818 29
9818.289 31
9818.760 17
9819.231 24
9819.702 30
9820.173 36
9820.644 34
9821.115 35
9821.586 37
9822.057 33
9822.528 22
9822.999 19
9823.470 44
9823.941 64
9824.412 38
9824.883 44
9825.355 29
9825.826 27
9826.297 47
9826.768 34
9827.239 35
9827.710 35
9828.181 19
9828.653 19
9829.124 24
9829.595 35
9830.066 39
9830.538 32
9831.009 33
9831.480 42
9831.951 39
9832.423 32
9832.894 32
9833.365 22
9833.837 17
9834.308 27
9834.779 38
9835.251 29
9835.722 33
9836.193 51
9836.665 57
9837.136 43
9837.607 48
9838.079 21
9838.550 34
9839.022 38
9839.493 38
9839.965 39
9840.436 42
9840.908 26
9841.379 52
9841.851 43
9842.322 57
9842.794 52
9843.265 41
9843.737 39
9844.208 41
9844.680 42
9845.151 48
9845.623 40
9846.095 27
9846.566 13
9847.038 18
9847.510 24
9847.981 37
9848.453 35
9848.925 27
9849.396 25
9849.868 26
9850.340 40
9850.811 35
9851.283 32
9851.755 20
9852.227 25
9852.698 24
9853.170 38
9853.642 30
9854.114 16
9854.585 13
9855.057 14
9855.529 29
9856.001 38
9856.473 46
9856.945 40
9857.417 42
9857.888 46
9858.360 50
9858.832 41
9859.304 46
9859.776 33
9860.248 23
9860.720 30
9861.192 23
9861.664 33
9862.136 53
9862.608 43
9863.080 49
9863.552 35
9864.024 20
9864.496 23
9864.968 22
9865.440 23
9865.912 15
9866.384 21
9866.857 29
9867.329 37
9867.801 31
9868.273 27
9868.745 25
9869.217 23
9869.689 31
9870.162 32
9870.634 32
9871.106 31
9871.578 29
9872.050 24
9872.523 39
9872.995 30
9873.467 53
9873.939 60
9874.412 57
9874.884 55
9875.356 60
9875.829 44
9876.301 28
9876.773 27
9877.246 31
9877.718 24
9878.190 37
9878.663 38
9879.135 35
9879.608 38
9880.080 40
9880.552 39
9881.025 52
9881.497 45
9881.970 38
9882.442 28
9882.915 28
9883.387 23
9883.860 30
9884.332 27
9884.805 19
9885.277 31
9885.750 36
9886.223 38
9886.695 26
9887.168 31
9887.640 36
9888.113 29
9888.586 34
9889.058 35
9889.531 36
9890.003 29
9890.476 37
9890.949 36
9891.422 29
9891.894 26
9892.367 18
9892.840 19
9893.312 24
9893.785 26
9894.258 28
9894.731 20
9895.203 17
9895.676 12
9896.149 16
9896.622 23
9897.095 24
9897.568 22
9898.040 22
9898.513 25
9898.986 23
9899.459 29
9899.932 12
9900.405 26
9900.878 27
9901.351 50
9901.824 44
9902.297 32
9902.770 29
9903.242 31
9903.715 16
9904.188 23
9904.661 23
9905.135 26
9905.608 34
9906.081 42
9906.554 28
9907.027 18
9907.500 12
9907.973 14
9908.446 27
9908.919 16
9909.392 18
9909.865 26
9910.338 32
9910.812 29
9911.285 44
9911.758 42
9912.231 48
9912.704 38
9913.178 26
9913.651 24
9914.124 25
9914.597 23
9915.071 16
9915.544 20
9916.017 35
9916.490 27
9916.964 24
9917.437 35
9917.910 22
9918.384 29
9918.857 17
9919.330 27
9919.804 27
9920.277 17
9920.750 16
9921.224 22
9921.697 21
9922.171 13
9922.644 20
9923.118 15
9923.591 24
9924.065 20
9924.538 22
9925.012 29
9925.485 30
9925.959 28
9926.432 24
9926.906 14
9927.379 27
9927.853 27
9928.326 23
9928.800 20
9929.273 29
9929.747 30
9930.221 23
9930.694 33
9931.168 48
9931.642 29
9932.115 23
9932.589 30
9933.063 23
9933.536 35
9934.010 22
9934.484 22
9934.957 22
9935.431 18
9935.905 32
9936.379 28
9936.853 24
9937.326 28
9937.800 46
9938.274 39
9938.748 34
9939.222 33
9939.695 33
9940.169 48
9940.643 38
9941.117 43
9941.591 31
9942.065 33
9942.539 24
9943.013 21
9943.487 26
9943.961 24
9944.434 35
9944.908 29
9945.382 19
9945.856 30
9946.330 29
9946.804 37
9947.278 22
9947.752 24
9948.227 26
9948.701 19
9949.175 24
9949.649 19
9950.123 22
9950.597 24
9951.071 24
9951.545 29
9952.019 39
9952.493 30
9952.968 25
9953.442 12
9953.916 16
9954.390 20
9954.864 25
9955.339 26
9955.813 33
9956.287 42
9956.761 30
9957.236 21
9957.710 19
9958.184 25
9958.658 17
9959.133 21
9959.607 22
9960.081 16
9960.556 11
9961.030 15
9961.504 20
9961.979 29
9962.453 28
9962.928 34
9963.402 23
9963.876 29
9964.351 21
9964.825 26
9965.300 28
9965.774 18
9966.249 24
9966.723 31
9967.198 43
9967.672 43
9968.147 41
9968.621 30
9969.096 43
9969.570 40
9970.045 30
9970.519 23
9970.994 17
9971.469 17
9971.943 14
9972.418 15
9972.893 23
9973.367 14
9973.842 15
9974.317 20
9974.791 29
9975.266 50
9975.741 37
9976.215 39
9976.690 38
9977.165 22
9977.640 16
9978.114 24
9978.589 29
9979.064 28
9979.539 26
9980.013 32
9980.488 30
9980.963 38
9981.438 38
9981.913 31
9982.388 23
9982.862 28
9983.337 26
9983.812 22
9984.287 30
9984.762 28
9985.237 32
9985.712 35
9986.187 37
9986.662 31
9987.137 25
9987.612 23
9988.087 20
9988.562 18
9989.037 21
9989.512 19
9989.987 22
9990.462 29
9990.937 27
9991.412 22
9991.887 13
9992.362 26
9992.837 17
9993.313 25
9993.788 29
9994.263 31
9994.738 24
9995.213 22
9995.688 12
9996.163 11
9996.639 19
9997.114 11
9997.589 20
9998.064 29
9998.540 40
9999.015 44
9999.490 41
9999.965 37
10000.441 23
10000.916 8
10001.391 9
10001.867 17
10002.342 22
10002.817 32
10003.293 42
10003.768 29
10004.243 20
10004.719 16
10005.194 21
10005.670 22
10006.145 19
10006.620 25
10007.096 25
10007.571 32
10008.047 41
10008.522 31
10008.998 22
10009.473 26
10009.949 22
10010.424 19
10010.900 25
10011.375 23
10011.851 29
10012.327 22
10012.802 8
10013.278 16
10013.753 19
10014.229 14
10014.705 5
10015.180 12
10015.656 14
10016.132 28
10016.607 24
10017.083 24
10017.559 24
10018.034 20
10018.510 6
10018.986 6
10019.462 23
10019.937 24
10020.413 28
10020.889 29
10021.365 51
10021.840 34
10022.316 34
10022.792 34
10023.268 25
10023.744 28
10024.220 24
10024.695 29
10025.171 31
10025.647 25
10026.123 23
10026.599 37
10027.075 41
10027.551 53
10028.027 52
10028.503 34
10028.979 36
10029.455 44
10029.931 26
10030.407 23
10030.883 25
10031.359 28
10031.835 20
10032.311 22
10032.787 18
10033.263 12
10033.739 17
10034.215 25
10034.691 20
10035.167 17
10035.643 22
10036.120 17
10036.596 14
10037.072 10
10037.548 24
10038.024 31
10038.500 21
10038.977 20
10039.453 15
10039.929 18
10040.405 26
10040.882 24
10041.358 30
10041.834 31
10042.310 18
10042.787 16
10043.263 14
10043.739 13
10044.216 25
10044.692 36
10045.168 21
10045.645 21
10046.121 22
10046.597 19
10047.074 17
10047.550 14
10048.027 19
10048.503 27
10048.980 17
10049.456 26
10049.932 24
10050.409 10
10050.885 19
10051.362 25
10051.838 21
10052.315 20
10052.791 23
10053.268 25
10053.745 20
10054.221 39
10054.698 46
10055.174 24
10055.651 18
10056.128 13
10056.604 27
10057.081 22
10057.557 29
10058.034 27
10058.511 23
10058.987 22
10059.464 37
10059.941 28
10060.418 26
10060.894 26
10061.371 16
10061.848 29
10062.324 37
10062.801 30
10063.278 24
10063.755 20
10064.232 37
10064.708 36
10065.185 33
10065.662 34
10066.139 33
10066.616 29
10067.093 17
10067.570 7
10068.046 13
10068.523 17
10069.000 27
10069.477 22
10069.954 15
10070.431 36
10070.908 44
10071.385 35
10071.862 33
10072.339 35
10072.816 24
10073.293 19
10073.770 18
10074.247 10
10074.724 6
10075.201 21
10075.678 18
10076.155 21
10076.632 16
10077.110 17
10077.587 21
10078.064 20
10078.541 26
10079.018 19
10079.495 22
10079.972 23
10080.450 13
10080.927 17
10081.404 13
10081.881 16
10082.358 23
10082.836 32
10083.313 11
10083.790 4
10084.268 9
10084.745 12
10085.222 24
10085.699 17
10086.177 18
10086.654 16
10087.131 20
10087.609 10
10088.086 16
10088.564 33
10089.041 34
10089.518 35
10089.996 36
10090.473 21
10090.951 32
10091.428 37
10091.906 23
10092.383 14
10092.860 14
10093.338 15
10093.815 10
10094.293 12
10094.770 17
10095.248 9
10095.726 14
10096.203 15
10096.681 22
10097.158 23
10097.636 29
10098.113 20
10098.591 30
10099.069 27
10099.546 26
10100.024 27
10100.502 20
10100.979 8
10101.457 12
10101.935 13
10102.412 16
10102.890 12
10103.368 16
10103.846 22
10104.323 30
10104.801 47
10105.279 27
10105.757 23
10106.235 38
10106.712 40
10107.190 26
10107.668 36
10108.146 22
10108.624 23
10109.102 24
10109.579 17
10110.057 11
10110.535 27
10111.013 19
10111.491 9
10111.969 28
10112.447 23
10112.925 29
10113.403 22
10113.881 23
10114.359 18
10114.837 26
10115.315 53
10115.793 45
10116.271 36
10116.749 34
10117.227 21
10117.705 34
10118.183 34
10118.661 19
10119.139 20
10119.617 19
10120.096 19
10120.574 30
10121.052 38
10121.530 60
10122.008 53
10122.486 39
10122.965 33
10123.443 18
10123.921 33
10124.399 32
10124.877 20
10125.356 14
10125.834 19
10126.312 13
10126.790 16
10127.269 21
10127.747 14
10128.225 25
10128.704 42
10129.182 34
10129.660 30
10130.139 27
10130.617 28
10131.096 21
10131.574 21
10132.052 13
10132.531 11
10133.009 3
10133.488 4
10133.966 8
10134.445 13
10134.923 18
10135.401 18
10135.880 20
10136.358 28
10136.837 33
10137.316 35
10137.794 40
10138.273 28
10138.751 23
10139.230 17
10139.708 15
10140.187 18
10140.666 12
10141.144 11
10141.623 12
10142.101 10
10142.580 14
10143.059 12
10143.537 12
10144.016 16
10144.495 20
10144.974 36
10145.452 37
10145.931 33
10146.410 40
10146.889 29
10147.367 31
10147.846 24
10148.325 18
10148.804 21
10149.282 22
10149.761 25
10150.240 28
10150.719 41
10151.198 31
10151.677 41
10152.156 23
10152.634 9
10153.113 16
10153.592 31
10154.071 30
10154.550 19
10155.029 8
10155.508 20
10155.987 14
10156.466 11
10156.945 11
10157.424 30
10157.903 44
10158.382 41
10158.861 37
10159.340 21
10159.819 26
10160.298 23
10160.777 29
10161.256 27
10161.736 14
10162.215 9
10162.694 14
10163.173 23
10163.652 23
10164.131 16
10164.610 8
10165.090 9
10165.569 17
10166.048 14
10166.527 13
10167.007 26
10167.486 35
10167.965 18
10168.444 19
10168.924 11
10169.403 10
10169.882 20
10170.361 19
10170.841 18
10171.320 18
10171.799 18
10172.279 23
10172.758 9
10173.238 20
10173.717 24
10174.196 32
10174.676 28
10175.155 44
10175.635 27
10176.114 28
10176.594 30
10177.073 22
10177.552 18
10178.032 21
10178.511 15
10178.991 12
10179.471 39
10179.950 33
10180.430 32
10180.909 26
10181.389 23
10181.868 31
10182.348 26
10182.827 37
10183.307 31
10183.787 25
10184.266 17
10184.746 16
10185.226 12
10185.705 21
10186.185 18
10186.665 16
10187.144 25
10187.624 15
10188.104 14
10188.584 27
10189.063 30
10189.543 29
10190.023 14
10190.503 15
10190.982 24
10191.462 19
10191.942 23
10192.422 16
10192.902 20
10193.382 26
10193.862 28
10194.341 26
10194.821 24
10195.301 26
10195.781 30
10196.261 32
10196.741 43
10197.221 47
10197.701 51
10198.181 44
10198.661 30
10199.141 25
10199.621 26
10200.101 15
10200.581 14
10201.061 14
10201.541 30
10202.021 40
10202.501 39
10202.981 28
10203.461 27
10203.941 30
10204.421 30
10204.901 20
10205.382 21
10205.862 18
10206.342 23
10206.822 17
10207.302 24
10207.782 15
10208.263 19
10208.743 33
10209.223 39
10209.703 33
10210.184 15
10210.664 14
10211.144 23
10211.624 34
10212.105 30
10212.585 21
10213.065 28
10213.546 31
10214.026 23
10214.506 20
10214.987 12
10215.467 12
10215.947 21
10216.428 14
10216.908 28
10217.389 48
10217.869 39
10218.350 33
10218.830 29
10219.310 30
10219.791 17
10220.271 24
10220.752 24
10221.232 22
10221.713 39
10222.193 39
10222.674 23
10223.155 13
10223.635 14
10224.116 16
10224.596 18
10225.077 11
10225.557 12
10226.038 11
10226.519 23
10226.999 27
10227.480 29
10227.961 32
10228.441 36
10228.922 23
10229.403 11
10229.883 19
10230.364 22
10230.845 32
10231.326 40
10231.806 33
10232.287 22
10232.768 21
10233.249 17
10233.730 10
10234.210 14
10234.691 13
10235.172 10
10235.653 14
10236.134 9
10236.615 17
10237.096 14
10237.576 10
10238.057 7
10238.538 14
10239.019 14
10239.500 12
10239.981 23
10240.462 23
10240.943 22
10241.424 16
10241.905 17
10242.386 28
10242.867 16
10243.348 14
10243.829 19
10244.310 13
10244.791 22
10245.272 19
10245.753 24
10246.234 16
10246.715 17
10247.197 22
10247.678 13
10248.159 16
10248.640 29
10249.121 28
10249.602 30
10250.084 24
10250.565 17
10251.046 13
10251.527 20
10252.008 21
10252.490 23
10252.971 23
10253.452 23
10253.933 20
10254.415 18
10254.896 23
10255.377 24
10255.859 21
10256.340 19
10256.821 33
10257.303 58
10257.784 46
10258.265 26
10258.747 20
10259.228 21
10259.710 15
10260.191 27
10260.672 30
10261.154 43
10261.635 38
10262.117 40
10262.598 35
10263.080 25
10263.561 45
10264.043 37
10264.524 32
10265.006 14
10265.487 10
10265.969 15
10266.451 18
10266.932 15
10267.414 15
10267.895 12
10268.377 18
10268.859 17
10269.340 20
10269.822 17
10270.304 22
10270.785 24
10271.267 20
10271.749 17
10272.230 17
10272.712 15
10273.194 12
10273.675 15
10274.157 17
10274.639 13
10275.121 16
10275.603 27
10276.084 34
10276.566 21
10277.048 14
10277.530 18
10278.012 20
10278.493 10
10278.975 13
10279.457 25
10279.939 30
10280.421 32
10280.903 30
10281.385 20
10281.867 24
10282.349 21
10282.831 14
10283.313 14
10283.795 20
10284.277 29
10284.759 27
10285.241 21
10285.723 26
10286.205 28
10286.687 24
10287.169 13
10287.651 20
10288.133 16
10288.615 25
10289.097 17
10289.579 20
10290.061 15
10290.543 10
10291.026 14
10291.508 9
10291.990 6
10292.472 10
10292.954 16
10293.436 17
10293.919 9
10294.401 12
10294.883 19
10295.365 21
10295.848 11
10296.330 14
10296.812 15
10297.295 19
10297.777 13
10298.259 20
10298.741 18
10299.224 27
10299.706 33
10300.188 21
10300.671 40
10301.153 30
10301.636 23
10302.118 9
10302.600 7
10303.083 19
10303.565 25
10304.048 15
10304.530 15
10305.013 31
10305.495 30
10305.978 24
10306.460 20
10306.943 15
10307.425 17
10307.908 8
10308.390 14
10308.873 14
10309.355 10
10309.838 18
10310.321 16
10310.803 17
10311.286 14
10311.769 6
10312.251 13
10312.734 18
10313.216 14
10313.699 21
10314.182 23
10314.665 8
10315.147 18
10315.630 17
10316.113 18
10316.595 23
10317.078 33
10317.561 33
10318.044 20
10318.527 19
10319.009 9
10319.492 9
10319.975 4
10320.458 20
10320.941 38
10321.424 21
10321.906 21
10322.389 22
10322.872 23
10323.355 35
10323.838 43
10324.321 51
10324.804 49
10325.287 29
10325.770 16
10326.253 9
10326.736 15
10327.219 18
10327.702 26
10328.185 27
10328.668 17
10329.151 27
10329.634 19
10330.117 18
10330.600 23
10331.083 20
10331.566 23
10332.049 28
10332.532 18
10333.015 19
10333.499 11
10333.982 14
10334.465 6
10334.948 4
10335.431 10
10335.914 19
10336.398 23
10336.881 22
10337.364 16
10337.847 9
10338.331 18
10338.814 14
10339.297 13
10339.780 6
10340.264 4
10340.747 9
10341.230 12
10341.714 23
10342.197 34
10342.680 25
10343.164 20
10343.647 17
10344.131 14
10344.614 10
10345.097 14
10345.581 29
10346.064 27
10346.548 21
10347.031 28
10347.515 30
10347.998 13
10348.482 14
10348.965 22
10349.449 31
10349.932 20
10350.416 24
10350.899 21
10351.383 23
10351.866 30
10352.350 31
10352.833 21
10353.317 28
10353.801 38
10354.284 27
10354.768 16
10355.252 36
10355.735 30
10356.219 22
10356.703 14
10357.186 11
10357.670 16
10358.154 21
10358.637 20
10359.121 11
10359.605 10
10360.089 5
10360.572 25
10361.056 17
10361.540 19
10362.024 26
10362.508 27
10362.991 37
10363.475 30
10363.959 22
10364.443 13
10364.927 26
10365.411 24
10365.895 19
10366.379 40
10366.863 36
10367.346 32
10367.830 29
10368.314 34
10368.798 29
10369.282 25
10369.766 26
10370.250 20
10370.734 16
10371.218 17
10371.702 26
10372.186 17
10372.670 13
10373.154 14
10373.639 9
10374.123 18
10374.607 27
10375.091 18
10375.575 15
10376.059 12
10376.543 8
10377.027 29
10377.512 27
10377.996 17
10378.480 13
10378.964 25
10379.448 22
10379.933 25
10380.417 29
10380.901 28
10381.385 18
10381.870 14
10382.354 14
10382.838 5
10383.322 4
10383.807 14
10384.291 19
10384.775 15
10385.260 16
10385.744 17
10386.229 24
10386.713 13
10387.197 34
10387.682 47
10388.166 42
10388.651 24
10389.135 19
10389.619 23
10390.104 21
10390.588 21
10391.073 18
10391.557 14
10392.042 16
10392.526 22
10393.011 26
10393.495 19
10393.980 21
10394.465 28
10394.949 27
10395.434 33
10395.918 35
10396.403 22
10396.888 31
10397.372 27
10397.857 14
10398.341 31
10398.826 34
10399.311 30
10399.795 27
10400.280 15
10400.765 13
10401.250 26
10401.734 18
10402.219 12
10402.704 30
10403.189 20
10403.673 31
10404.158 31
10404.643 19
10405.128 17
10405.613 19
10406.097 16
10406.582 21
10407.067 18
10407.552 14
10408.037 11
10408.522 6
10409.007 12
10409.492 14
10409.977 21
10410.461 20
10410.946 12
10411.431 11
10411.916 23
10412.401 20
10412.886 27
10413.371 17
10413.856 16
10414.341 24
10414.826 17
10415.311 11
10415.796 6
10416.282 11
10416.767 19
10417.252 14
10417.737 15
10418.222 12
10418.707 17
10419.192 15
10419.677 24
10420.163 17
10420.648 17
10421.133 17
10421.618 18
10422.103 22
10422.588 37
10423.074 38
10423.559 17
10424.044 14
10424.529 23
10425.015 20
10425.500 18
10425.985 27
10426.471 12
10426.956 16
10427.441 16
10427.927 13
10428.412 13
10428.897 6
10429.383 22
10429.868 27
10430.354 9
10430.839 7
10431.324 28
10431.810 27
10432.295 27
10432.781 26
10433.266 27
10433.752 27
10434.237 23
10434.723 24
10435.208 31
10435.694 27
10436.179 35
10436.665 21
10437.150 18
10437.636 9
10438.121 8
10438.607 7
10439.093 10
10439.578 26
10440.064 28
10440.549 26
10441.035 24
10441.521 16
10442.006 14
10442.492 12
10442.978 24
10443.464 20
10443.949 17
10444.435 22
10444.921 26
10445.406 22
10445.892 20
10446.378 15
10446.864 13
10447.350 15
10447.835 17
10448.321 22
10448.807 27
10449.293 19
10449.779 18
10450.265 17
10450.750 23
10451.236 22
10451.722 29
10452.208 34
10452.694 27
10453.180 24
10453.666 22
10454.152 20
10454.638 32
10455.124 34
10455.610 28
10456.096 31
10456.582 33
10457.068 18
10457.554 16
10458.040 9
10458.526 14
10459.012 10
10459.498 6
10459.984 21
10460.470 20
10460.956 25
10461.442 26
10461.929 26
10462.415 23
10462.901 22
10463.387 25
10463.873 22
10464.359 16
10464.846 8
10465.332 16
10465.818 26
10466.304 20
10466.791 14
10467.277 11
10467.763 40
10468.249 34
10468.736 21
10469.222 14
10469.708 13
10470.195 8
10470.681 17
10471.167 25
10471.654 28
10472.140 28
10472.626 29
10473.113 20
10473.599 20
10474.086 38
10474.572 28
10475.058 20
10475.545 17
10476.031 14
10476.518 20
10477.004 26
10477.491 23
10477.977 28
10478.464 30
10478.950 29
10479.437 24
10479.923 26
10480.410 17
10480.897 8
10481.383 32
10481.870 28
10482.356 18
10482.843 13
10483.330 15
10483.816 23
10484.303 17
10484.790 30
10485.276 44
10485.763 40
10486.250 35
10486.736 33
10487.223 29
10487.710 32
10488.197 21
10488.683 15
10489.170 21
10489.657 22
10490.144 21
10490.630 17
10491.117 30
10491.604 45
10492.091 31
10492.578 34
10493.065 32
10493.551 39
10494.038 32
10494.525 28
10495.012 22
10495.499 21
10495.986 17
10496.473 13
10496.960 12
10497.447 37
10497.934 29
10498.421 23
10498.908 22
10499.395 13
10499.882 12
10500.369 15
10500.856 23
10501.343 12
10501.830 17
10502.317 22
10502.804 15
10503.291 17
10503.778 19
10504.265 11
10504.753 17
10505.240 19
10505.727 26
10506.214 31
10506.701 33
10507.188 21
10507.676 15
10508.163 26
10508.650 29
10509.137 33
10509.624 33
10510.112 23
10510.599 22
10511.086 15
10511.573 16
10512.061 35
10512.548 32
10513.035 34
10513.523 26
10514.010 23
10514.497 28
10514.985 15
10515.472 13
10515.960 20
10516.447 18
10516.934 20
10517.422 31
10517.909 24
10518.397 12
10518.884 19
10519.372 15
10519.859 19
10520.347 22
10520.834 14
10521.322 16
10521.809 19
10522.297 21
10522.784 29
10523.272 13
10523.759 19
10524.247 18
10524.734 12
10525.222 6
10525.710 6
10526.197 7
10526.685 8
10527.173 5
10527.660 18
10528.148 27
10528.636 19
10529.123 11
10529.611 19
10530.099 17
10530.586 16
10531.074 16
10531.562 11
10532.050 12
10532.537 19
10533.025 28
10533.513 13
10534.001 23
10534.489 26
10534.976 40
10535.464 48
10535.952 21
10536.440 9
10536.928 11
10537.416 16
10537.904 16
10538.392 10
10538.879 19
10539.367 7
10539.855 8
10540.343 16
10540.831 23
10541.319 16
10541.807 21
10542.295 13
10542.783 18
10543.271 20
10543.759 17
10544.247 10
10544.735 7
10545.223 20
10545.711 29
10546.200 26
10546.688 17
10547.176 14
10547.664 19
10548.152 20
10548.640 31
10549.128 19
10549.616 23
10550.105 20
10550.593 24
10551.081 16
10551.569 16
10552.057 22
10552.546 27
10553.034 24
10553.522 21
10554.010 16
10554.499 26
10554.987 31
10555.475 16
10555.964 16
10556.452 28
10556.940 19
10557.429 9
10557.917 14
10558.405 23
10558.894 22
10559.382 15
10559.871 17
10560.359 10
10560.847 15
10561.336 27
10561.824 30
10562.313 15
10562.801 23
10563.290 35
10563.778 24
10564.267 29
10564.755 32
10565.244 24
10565.732 16
10566.221 22
10566.709 27
10567.198 19
10567.687 23
10568.175 16
10568.664 11
10569.152 19
10569.641 34
10570.130 19
10570.618 11
10571.107 16
10571.596 25
10572.084 22
10572.573 20
10573.062 12
10573.550 12
10574.039 18
10574.528 23
10575.017 18
10575.505 10
10575.994 20
10576.483 28
10576.972 33
10577.461 35
10577.949 20
10578.438 12
10578.927 11
10579.416 21
10579.905 16
10580.394 21
10580.883 12
10581.371 10
10581.860 15
10582.349 22
10582.838 15
10583.327 16
10583.816 13
10584.305 5
10584.794 13
10585.283 16
10585.772 18
10586.261 16
10586.750 19
10587.239 30
10587.728 38
10588.217 26
10588.706 27
10589.195 13
10589.684 14
10590.174 23
10590.663 17
10591.152 15
10591.641 18
10592.130 19
10592.619 15
10593.108 9
10593.598 14
10594.087 8
10594.576 20
10595.065 19
10595.554 24
10596.044 22
10596.533 21
10597.022 21
10597.511 19
10598.001 23
10598.490 19
10598.979 15
10599.469 24
10599.958 35
10600.447 18
10600.937 19
10601.426 25
10601.915 23
10602.405 13
10602.894 14
10603.384 24
10603.873 18
10604.362 13
10604.852 24
10605.341 24
10605.831 38
10606.320 24
10606.810 19
10607.299 18
10607.789 13
10608.278 29
10608.768 39
10609.257 21
10609.747 10
10610.237 10
10610.726 16
10611.216 30
10611.705 25
10612.195 27
10612.685 23
10613.174 20
10613.664 12
10614.153 26
10614.643 19
10615.133 19
10615.622 27
10616.112 21
10616.602 22
10617.092 18
10617.581 19
10618.071 30
10618.561 29
10619.051 28
10619.540 29
10620.030 15
10620.520 22
10621.010 11
10621.500 12
10621.989 16
10622.479 21
10622.969 25
10623.459 24
10623.949 11
10624.439 19
10624.929 17
10625.419 6
10625.909 17
10626.399 17
10626.888 16
10627.378 8
10627.868 8
10628.358 22
10628.848 17
10629.338 24
10629.828 29
10630.318 23
10630.808 21
10631.299 38
10631.789 39
10632.279 30
10632.769 15
10633.259 23
10633.749 19
10634.239 6
10634.729 4
10635.219 13
10635.710 25
10636.200 34
10636.690 33
10637.180 14
10637.670 18
10638.160 17
10638.651 17
10639.141 17
10639.631 18
10640.121 24
10640.612 16
10641.102 22
10641.592 30
10642.083 30
10642.573 33
10643.063 37
10643.554 18
10644.044 15
10644.534 10
10645.025 19
10645.515 11
10646.005 10
10646.496 4
10646.986 10
10647.477 14
10647.967 14
10648.457 22
10648.948 21
10649.438 22
10649.929 25
10650.419 44
10650.910 35
10651.400 23
10651.891 21
10652.381 11
10652.872 21
10653.363 19
10653.853 16
10654.344 6
10654.834 11
10655.325 9
10655.816 11
10656.306 12
10656.797 14
10657.287 10
10657.778 15
10658.269 18
10658.759 17
10659.250 44
10659.741 29
10660.232 21
10660.722 17
10661.213 13
10661.704 20
10662.195 15
10662.685 21
10663.176 25
10663.667 21
10664.158 25
10664.649 20
10665.139 20
10665.630 23
10666.121 21
10666.612 13
10667.103 15
10667.594 18
10668.085 21
10668.576 36
10669.066 24
10669.557 17
10670.048 24
10670.539 21
10671.030 18
10671.521 14
10672.012 9
10672.503 6
10672.994 12
10673.485 15
10673.976 19
10674.467 16
10674.958 11
10675.449 20
10675.941 24
10676.432 19
10676.923 16
10677.414 19
10677.905 19
10678.396 13
10678.887 10
10679.378 8
10679.870 10
10680.361 15
10680.852 27
10681.343 24
10681.834 11
10682.326 8
10682.817 14
10683.308 13
10683.799 18
10684.291 22
10684.782 31
10685.273 19
10685.764 18
10686.256 12
10686.747 11
10687.238 9
10687.730 17
10688.221 20
10688.713 26
10689.204 28
10689.695 27
10690.187 28
10690.678 21
10691.170 28
10691.661 21
10692.152 22
10692.644 33
10693.135 31
10693.627 22
10694.118 14
10694.610 13
10695.101 24
10695.593 38
10696.085 25
10696.576 22
10697.068 9
10697.559 24
10698.051 23
10698.542 17
10699.034 13
10699.526 12
10700.017 25
10700.509 17
10701.001 21
10701.492 16
10701.984 15
10702.476 24
10702.967 21
10703.459 13
10703.951 23
10704.442 15
10704.934 14
10705.426 21
10705.918 24
10706.410 11
10706.901 23
10707.393 27
10707.885 15
10708.377 9
10708.869 22
10709.360 23
10709.852 17
10710.344 19
10710.836 18
10711.328 23
10711.820 28
10712.312 16
10712.804 12
10713.296 14
10713.788 18
10714.280 19
10714.772 11
10715.263 12
10715.755 14
10716.247 20
10716.740 24
10717.232 25
10717.724 25
10718.216 21
10718.708 18
10719.200 22
10719.692 24
10720.184 28
10720.676 30
10721.168 23
10721.660 23
10722.152 28
10722.645 21
10723.137 22
10723.629 14
10724.121 19
10724.613 12
10725.106 10
10725.598 11
10726.090 10
10726.582 33
10727.074 23
10727.567 18
10728.059 23
10728.551 18
10729.044 7
10729.536 13
10730.028 18
10730.521 10
10731.013 7
10731.505 3
10731.998 5
10732.490 15
10732.982 15
10733.475 16
10733.967 17
10734.460 11
10734.952 5
10735.445 11
10735.937 20
10736.429 22
10736.922 32
10737.414 23
10737.907 26
10738.399 19
10738.892 24
10739.385 31
10739.877 20
10740.370 18
10740.862 14
10741.355 16
10741.847 7
10742.340 11
10742.833 16
10743.325 13
10743.818 18
10744.310 14
10744.803 15
10745.296 11
10745.789 9
10746.281 15
10746.774 12
10747.267 11
10747.759 23
10748.252 13
10748.745 17
10749.238 33
10749.730 44
10750.223 37
10750.716 21
10751.209 26
10751.702 26
10752.194 25
10752.687 25
10753.180 16
10753.673 19
10754.166 24
10754.659 17
10755.152 13
10755.645 22
10756.137 14
10756.630 13
10757.123 3
10757.616 6
10758.109 5
10758.602 4
10759.095 6
10759.588 9
10760.081 18
10760.574 17
10761.067 11
10761.560 16
10762.053 19
10762.546 25
10763.040 25
10763.533 29
10764.026 17
10764.519 4
10765.012 11
10765.505 13
10765.998 10
10766.491 20
10766.985 15
10767.478 13
10767.971 19
10768.464 17
10768.957 13
10769.451 17
10769.944 18
10770.437 25
10770.930 17
10771.424 17
10771.917 11
10772.410 20
10772.903 18
10773.397 30
10773.890 33
10774.383 27
10774.877 24
10775.370 12
10775.864 17
10776.357 21
10776.850 18
10777.344 17
10777.837 14
10778.331 13
10778.824 10
10779.317 6
10779.811 11
10780.304 14
10780.798 9
10781.291 16
10781.785 23
10782.278 17
10782.772 12
10783.266 13
10783.759 8
10784.253 13
10784.746 13
10785.240 11
10785.733 16
10786.227 12
10786.721 10
10787.214 15
10787.708 6
10788.202 18
10788.695 9
10789.189 21
10789.683 22
10790.176 20
10790.670 14
10791.164 15
10791.657 13
10792.151 11
10792.645 18
10793.139 11
10793.632 17
10794.126 12
10794.620 9
10795.114 21
10795.608 19
10796.102 15
10796.595 26
10797.089 44
10797.583 36
10798.077 13
10798.571 9
10799.065 11
10799.559 27
10800.053 18
10800.547 10
10801.041 13
10801.534 18
10802.028 21
10802.522 18
10803.016 6
10803.510 7
10804.004 25
10804.498 49
10804.993 32
10805.487 19
10805.981 24
10806.475 35
10806.969 21
10807.463 19
10807.957 16
10808.451 13
10808.945 17
10809.439 13
10809.934 22
10810.428 26
10810.922 13
10811.416 25
10811.910 21
10812.404 16
10812.899 23
10813.393 24
10813.887 17
10814.381 31
10814.876 33
10815.370 22
10815.864 25
10816.359 19
10816.853 16
10817.347 15
10817.841 12
10818.336 13
10818.830 16
10819.325 12
10819.819 9
10820.313 7
10820.808 26
10821.302 26
10821.797 24
10822.291 25
10822.785 24
10823.280 22
10823.774 16
10824.269 27
10824.763 30
10825.258 26
10825.752 28
10826.247 13
10826.741 9
10827.236 16
10827.731 26
10828.225 19
10828.720 20
10829.214 11
10829.709 16
10830.203 10
10830.698 18
10831.193 11
10831.687 11
10832.182 18
10832.677 26
10833.171 36
10833.666 36
10834.161 24
10834.656 24
10835.150 21
10835.645 17
10836.140 17
10836.635 30
10837.129 27
10837.624 22
10838.119 17
10838.614 17
10839.108 23
10839.603 20
10840.098 18
10840.593 15
10841.088 16
10841.583 20
10842.078 17
10842.573 29
10843.067 17
10843.562 17
10844.057 10
10844.552 17
10845.047 17
10845.542 16
10846.037 20
10846.532 30
10847.027 23
10847.522 14
10848.017 12
10848.512 18
10849.007 9
10849.502 11
10849.997 13
10850.492 13
10850.988 9
10851.483 10
10851.978 20
10852.473 27
10852.968 13
10853.463 21
10853.958 10
10854.453 11
10854.949 8
10855.444 5
10855.939 10
10856.434 14
10856.929 13
10857.425 19
10857.920 15
10858.415 6
10858.910 8
10859.406 16
10859.901 13
10860.396 13
10860.892 19
10861.387 13
10861.882 20
10862.378 10
10862.873 12
10863.368 25
10863.864 14
10864.359 12
10864.855 15
10865.350 11
10865.845 9
10866.341 13
10866.836 9
10867.332 7
10867.827 8
10868.323 11
10868.818 11
10869.314 10
10869.809 12
10870.305 12
10870.800 7
10871.296 9
10871.791 3
10872.287 13
10872.783 21
10873.278 18
10873.774 18
10874.269 8
10874.765 5
10875.261 10
10875.756 6
10876.252 16
10876.748 23
10877.243 18
10877.739 17
10878.235 4
10878.731 6
10879.226 14
10879.722 18
10880.218 22
10880.714 23
10881.209 18
10881.705 11
10882.201 15
10882.697 27
10883.193 25
10883.688 41
10884.184 27
10884.680 17
10885.176 15
10885.672 14
10886.168 13
10886.664 20
10887.160 29
10887.655 28
10888.151 23
10888.647 20
10889.143 13
10889.639 23
10890.135 33
10890.631 17
10891.127 8
10891.623 9
10892.119 10
10892.615 12
10893.111 11
10893.607 12
10894.104 12
10894.600 12
10895.096 13
10895.592 14
10896.088 18
10896.584 23
10897.080 19
10897.576 16
10898.072 9
10898.569 22
10899.065 19
10899.561 10
10900.057 11
10900.553 21
10901.050 14
10901.546 5
10902.042 10
10902.538 6
10903.035 17
10903.531 20
10904.027 18
10904.524 19
10905.020 12
10905.516 12
10906.013 9
10906.509 8
10907.005 7
10907.502 7
10907.998 12
10908.495 19
10908.991 15
10909.487 17
10909.984 21
10910.480 22
10910.977 8
10911.473 16
10911.970 11
10912.466 16
10912.963 9
10913.459 12
10913.956 11
10914.452 27
10914.949 40
10915.445 32
10915.942 25
10916.438 19
10916.935 9
10917.432 19
10917.928 22
10918.425 16
10918.921 9
10919.418 8
10919.915 6
10920.411 17
10920.908 20
10921.405 20
10921.902 23
10922.398 28
10922.895 21
10923.392 21
10923.888 19
10924.385 22
10924.882 7
10925.379 11
10925.876 14
10926.372 15
10926.869 11
10927.366 5
10927.863 9
10928.360 14
10928.857 16
10929.353 16
10929.850 24
10930.347 19
10930.844 23
10931.341 19
10931.838 18
10932.335 15
10932.832 12
10933.329 18
10933.826 14
10934.323 8
10934.820 7
10935.317 9
10935.814 8
10936.311 36
10936.808 27
10937.305 28
10937.802 26
10938.299 25
10938.796 28
10939.293 18
10939.790 17
10940.288 17
10940.785 16
10941.282 9
10941.779 12
10942.276 13
10942.773 10
10943.271 11
10943.768 6
10944.265 19
10944.762 14
10945.259 19
10945.757 31
10946.254 18
10946.751 14
10947.248 5
10947.746 10
10948.243 13
10948.740 12
10949.238 13
10949.735 13
10950.232 11
10950.730 21
10951.227 28
10951.724 45
10952.222 37
10952.719 32
10953.217 24
10953.714 16
10954.212 12
10954.709 10
10955.206 9
10955.704 8
10956.201 14
10956.699 12
10957.196 13
10957.694 5
10958.191 1
10958.689 12
10959.187 25
10959.684 10
10960.182 14
10960.679 19
10961.177 10
10961.674 8
10962.172 17
10962.670 13
10963.167 14
10963.665 20
10964.163 27
10964.660 24
10965.158 15
10965.656 20
10966.153 24
10966.651 27
10967.149 26
10967.647 18
10968.144 13
10968.642 18
10969.140 29
10969.638 46
10970.136 22
10970.633 15
10971.131 10
10971.629 3
10972.127 13
10972.625 34
10973.123 21
10973.620 22
10974.118 31
10974.616 21
10975.114 24
10975.612 15
10976.110 10
10976.608 28
10977.106 13
10977.604 9
10978.102 6
10978.600 5
10979.098 14
10979.596 16
10980.094 25
10980.592 27
10981.090 16
10981.588 13
10982.086 10
10982.584 14
10983.082 15
10983.580 17
10984.079 28
10984.577 22
10985.075 14
10985.573 18
10986.071 18
10986.569 10
10987.067 16
10987.566 23
10988.064 22
10988.562 23
10989.060 16
10989.559 5
10990.057 18
10990.555 35
10991.053 31
10991.552 37
10992.050 21
10992.548 15
10993.047 14
10993.545 15
10994.043 13
10994.542 11
10995.040 22
10995.538 26
10996.037 24
10996.535 28
10997.034 20
10997.532 31
10998.030 29
10998.529 18
10999.027 12
10999.526 16
11000.024 20
11000.523 34
11001.021 20
11001.520 14
11002.018 21
11002.517 27
11003.015 33
11003.514 23
11004.012 13
11004.511 23
11005.010 23
11005.508 30
11006.007 23
11006.505 20
11007.004 10
11007.503 12
11008.001 16
11008.500 14
11008.999 20
11009.497 24
11009.996 18
11010.495 22
11010.994 27
11011.492 17
11011.991 11
11012.490 9
11012.989 22
11013.487 23
11013.986 10
11014.485 18
11014.984 12
11015.483 10
11015.981 8
11016.480 11
11016.979 18
11017.478 10
11017.977 23
11018.476 35
11018.975 26
11019.474 20
11019.973 17
11020.472 5
11020.970 17
11021.469 27
11021.968 11
11022.467 3
11022.966 5
11023.465 10
11023.964 14
11024.463 19
11024.963 25
11025.462 15
11025.961 23
11026.460 15
11026.959 9
11027.458 12
11027.957 13
11028.456 22
11028.955 18
11029.454 13
11029.954 15
11030.453 18
11030.952 33
11031.451 29
11031.950 14
11032.450 9
11032.949 14
11033.448 17
11033.947 14
11034.446 17
11034.946 9
11035.445 3
11035.944 4
11036.444 19
11036.943 20
11037.442 12
11037.942 11
11038.441 5
11038.940 10
11039.440 19
11039.939 19
11040.438 26
11040.938 20
11041.437 11
11041.937 5
11042.436 8
11042.936 18
11043.435 40
11043.934 22
11044.434 10
11044.933 13
11045.433 19
11045.932 17
11046.432 16
11046.932 10
11047.431 21
11047.931 18
11048.430 17
11048.930 18
11049.429 3
11049.929 6
11050.429 13
11050.928 19
11051.428 11
11051.928 14
11052.427 21
11052.927 20
11053.427 31
11053.926 18
11054.426 23
11054.926 29
11055.425 24
11055.925 17
11056.425 9
11056.925 10
11057.424 5
11057.924 14
11058.424 27
11058.924 25
11059.424 9
11059.924 4
11060.423 11
11060.923 11
11061.423 15
11061.923 16
11062.423 13
11062.923 5
11063.423 6
11063.923 4
11064.423 8
11064.923 18
11065.422 12
11065.922 2
11066.422 3
11066.922 13
11067.422 16
11067.922 9
11068.422 9
11068.922 14
11069.423 15
11069.923 9
11070.423 11
11070.923 15
11071.423 15
11071.923 20
11072.423 26
11072.923 29
11073.423 19
11073.923 9
11074.424 6
11074.924 9
11075.424 15
11075.924 14
11076.424 21
11076.925 23
11077.425 19
11077.925 17
11078.425 21
11078.926 23
11079.426 15
11079.926 14
11080.426 6
11080.927 19
11081.427 27
11081.927 27
11082.428 26
11082.928 20
11083.428 18
11083.929 8
11084.429 5
11084.930 11
11085.430 16
11085.930 17
11086.431 14
11086.931 20
11087.432 17
11087.932 22
11088.433 24
11088.933 17
11089.434 12
11089.934 7
11090.435 6
11090.935 14
11091.436 8
11091.936 9
11092.437 5
11092.938 9
11093.438 15
11093.939 24
11094.439 30
11094.940 15
11095.441 11
11095.941 4
11096.442 3
11096.943 6
11097.443 7
11097.944 12
11098.445 12
11098.945 9
11099.446 14
11099.947 26
11100.448 24
11100.948 23
11101.449 14
11101.950 14
11102.451 19
11102.951 12
11103.452 14
11103.953 13
11104.454 13
11104.955 25
11105.456 17
11105.957 13
11106.457 19
11106.958 21
11107.459 19
11107.960 11
11108.461 14
11108.962 18
11109.463 20
11109.964 17
11110.465 18
11110.966 31
11111.467 32
11111.968 19
11112.469 15
11112.970 14
11113.471 25
11113.972 15
11114.473 8
11114.974 15
11115.475 13
11115.976 8
11116.477 11
11116.979 12
11117.480 6
11117.981 4
11118.482 2
11118.983 8
11119.484 14
11119.986 14
11120.487 13
11120.988 15
11121.489 34
11121.990 20
11122.492 21
11122.993 16
11123.494 25
11123.995 24
11124.497 19
11124.998 35
11125.499 28
11126.001 15
11126.502 8
11127.003 9
11127.505 8
11128.006 14
11128.507 10
11129.009 12
11129.510 7
11130.012 17
11130.513 22
11131.015 19
11131.516 18
11132.017 22
11132.519 24
11133.020 20
11133.522 14
11134.023 11
11134.525 16
11135.026 12
11135.528 5
11136.030 21
11136.531 10
11137.033 12
11137.534 23
11138.036 15
11138.537 17
11139.039 12
11139.541 10
11140.042 7
11140.544 18
11141.046 18
11141.547 10
11142.049 28
11142.551 22
11143.052 30
11143.554 32
11144.056 19
11144.558 28
11145.059 19
11145.561 15
11146.063 17
11146.565 13
11147.066 14
11147.568 8
11148.070 6
11148.572 21
11149.074 18
11149.576 23
11150.077 18
11150.579 8
11151.081 6
11151.583 16
11152.085 13
11152.587 10
11153.089 22
11153.591 22
11154.093 12
11154.595 22
11155.097 23
11155.599 24
11156.101 25
11156.603 19
11157.105 25
11157.607 21
11158.109 15
11158.611 7
11159.113 4
11159.615 7
11160.117 3
11160.619 4
11161.121 9
11161.624 18
11162.126 16
11162.628 15
11163.130 11
11163.632 14
11164.134 6
11164.637 8
11165.139 22
11165.641 22
11166.143 20
11166.645 20
11167.148 26
11167.650 25
11168.152 20
11168.654 16
11169.157 9
11169.659 8
11170.161 4
11170.664 6
11171.166 18
11171.668 12
11172.171 5
11172.673 8
11173.176 11
11173.678 8
11174.180 10
11174.683 8
11175.185 16
11175.688 16
11176.190 11
11176.693 18
11177.195 24
11177.698 11
11178.200 10
11178.703 13
11179.205 7
11179.708 1
11180.210 5
11180.713 6
11181.215 16
11181.718 21
11182.220 22
11182.723 16
11183.226 15
11183.728 21
11184.231 21
11184.734 20
11185.236 20
11185.739 10
11186.242 26
11186.744 11
11187.247 9
11187.750 11
11188.252 23
11188.755 21
11189.258 15
11189.761 15
11190.263 23
11190.766 21
11191.269 18
11191.772 17
11192.275 15
11192.777 10
11193.280 9
11193.783 20
11194.286 34
11194.789 29
11195.292 18
11195.795 10
11196.297 17
11196.800 21
11197.303 15
11197.806 21
11198.309 15
11198.812 6
11199.315 26
11199.818 21
11200.321 18
11200.824 17
11201.327 9
11201.830 17
11202.333 19
11202.836 17
11203.339 19
11203.842 27
11204.346 38
11204.849 23
11205.352 20
11205.855 22
11206.358 19
11206.861 27
11207.364 27
11207.867 33
11208.371 35
11208.874 34
11209.377 25
11209.880 15
11210.383 17
11210.887 11
11211.390 14
11211.893 16
11212.396 17
11212.900 20
11213.403 36
11213.906 31
11214.410 16
11214.913 13
11215.416 18
11215.920 18
11216.423 11
11216.926 16
11217.430 19
11217.933 17
11218.436 11
11218.940 4
11219.443 13
11219.947 7
11220.450 10
11220.954 18
11221.457 13
11221.961 20
11222.464 14
11222.968 12
11223.471 17
11223.975 8
11224.478 10
11224.982 9
11225.485 8
11225.989 9
11226.492 14
11226.996 11
11227.500 18
11228.003 20
11228.507 16
11229.011 12
11229.514 14
11230.018 19
11230.522 17
11231.025 11
11231.529 6
11232.033 5
11232.536 11
11233.040 15
11233.544 18
11234.048 17
11234.551 16
11235.055 13
11235.559 23
11236.063 19
11236.566 24
11237.070 28
11237.574 15
11238.078 16
11238.582 19
11239.086 34
11239.590 21
11240.093 12
11240.597 29
11241.101 25
11241.605 21
11242.109 17
11242.613 9
11243.117 15
11243.621 11
11244.125 10
11244.629 5
11245.133 18
11245.637 16
11246.141 14
11246.645 13
11247.149 11
11247.653 4
11248.157 13
11248.661 18
11249.165 10
11249.669 10
11250.174 10
11250.678 12
11251.182 14
11251.686 17
11252.190 23
11252.694 24
11253.199 24
11253.703 18
11254.207 18
11254.711 15
11255.215 10
11255.720 15
11256.224 12
11256.728 5
11257.232 7
11257.737 5
11258.241 9
11258.745 11
11259.250 9
11259.754 22
11260.258 17
11260.763 25
11261.267 26
11261.771 23
11262.276 21
11262.780 23
11263.285 22
11263.789 13
11264.293 14
11264.798 10
11265.302 13
11265.807 12
11266.311 12
11266.816 23
11267.320 19
11267.825 8
11268.329 12
11268.834 11
11269.338 8
11269.843 7
11270.347 10
11270.852 10
11271.357 8
11271.861 7
11272.366 18
11272.870 32
11273.375 17
11273.880 13
11274.384 7
11274.889 15
11275.394 20
11275.898 20
11276.403 10
11276.908 14
11277.413 13
11277.917 16
11278.422 12
11278.927 13
11279.432 10
11279.936 19
11280.441 17
11280.946 15
11281.451 13
11281.956 15
11282.460 19
11282.965 11
11283.470 7
11283.975 10
11284.480 4
11284.985 4
11285.490 18
11285.995 24
11286.499 14
11287.004 18
11287.509 14
11288.014 7
11288.519 6
11289.024 9
11289.529 18
11290.034 29
11290.539 21
11291.044 21
11291.549 16
11292.054 11
11292.559 17
11293.065 17
11293.570 15
11294.075 15
11294.580 23
11295.085 39
11295.590 23
11296.095 19
11296.600 21
11297.106 26
11297.611 12
11298.116 15
11298.621 19
11299.126 22
11299.632 10
11300.137 6
11300.642 13
11301.147 20
11301.653 25
11302.158 25
11302.663 22
11303.168 16
11303.674 16
11304.179 16
11304.684 11
11305.190 26
11305.695 22
11306.200 34
11306.706 30
11307.211 28
11307.717 45
11308.222 35
11308.727 22
11309.233 18
11309.738 22
11310.244 16
11310.749 6
11311.255 9
11311.760 14
11312.266 13
11312.771 12
11313.277 17
11313.782 14
11314.288 14
11314.793 13
11315.299 14
11315.805 10
11316.310 16
11316.816 31
11317.321 33
11317.827 30
11318.333 15
11318.838 10
11319.344 17
11319.850 21
11320.355 13
11320.861 17
11321.367 26
11321.872 15
11322.378 16
11322.884 14
11323.390 17
11323.895 17
11324.401 15
11324.907 18
11325.413 10
11325.919 21
11326.424 23
11326.930 17
11327.436 15
11327.942 6
11328.448 20
11328.954 29
11329.460 24
11329.965 21
11330.471 17
11330.977 19
11331.483 19
11331.989 20
11332.495 11
11333.001 7
11333.507 21
11334.013 23
11334.519 17
11335.025 16
11335.531 14
11336.037 22
11336.543 22
11337.049 23
11337.555 28
11338.061 35
11338.567 25
11339.074 29
11339.580 31
11340.086 20
11340.592 8
11341.098 1
11341.604 8
11342.110 16
11342.617 14
11343.123 8
11343.629 9
11344.135 12
11344.641 12
11345.148 17
11345.654 32
11346.160 31
11346.666 30
11347.173 33
11347.679 27
11348.185 20
11348.692 12
11349.198 15
11349.704 20
11350.211 17
11350.717 17
11351.223 20
11351.730 12
11352.236 9
11352.743 24
11353.249 33
11353.755 26
11354.262 14
11354.768 15
11355.275 16
11355.781 11
11356.288 5
11356.794 7
11357.301 16
11357.807 9
11358.314 12
11358.820 10
11359.327 13
11359.833 19
11360.340 19
11360.847 24
11361.353 23
11361.860 32
11362.366 34
11362.873 23
11363.380 20
11363.886 18
11364.393 14
11364.900 22
11365.406 16
11365.913 28
11366.420 29
11366.927 35
11367.433 23
11367.940 22
11368.447 29
11368.954 23
11369.460 17
11369.967 28
11370.474 27
11370.981 15
11371.488 24
11371.994 22
11372.501 15
11373.008 21
11373.515 28
11374.022 22
11374.529 12
11375.036 18
11375.543 22
11376.049 27
11376.556 20
11377.063 18
11377.570 14
11378.077 22
11378.584 16
11379.091 15
11379.598 17
11380.105 20
11380.612 18
11381.119 19
11381.626 9
11382.133 12
11382.641 14
11383.148 15
11383.655 19
11384.162 12
11384.669 16
11385.176 20
11385.683 14
11386.190 17
11386.698 19
11387.205 25
11387.712 29
11388.219 25
11388.726 29
11389.234 21
11389.741 14
11390.248 13
11390.755 21
11391.263 24
11391.770 26
11392.277 10
11392.784 9
11393.292 15
11393.799 11
11394.306 10
11394.814 15
11395.321 10
11395.828 7
11396.336 2
11396.843 13
11397.351 19
11397.858 13
11398.365 23
11398.873 26
11399.380 17
11399.888 22
11400.395 21
11400.903 22
11401.410 27
11401.918 15
11402.425 11
11402.933 8
11403.440 15
11403.948 14
11404.455 11
11404.963 20
11405.471 13
11405.978 15
11406.486 18
11406.993 25
11407.501 28
11408.009 20
11408.516 14
11409.024 13
11409.532 10
11410.039 21
11410.547 18
11411.055 30
11411.562 35
11412.070 25
11412.578 13
11413.086 13
11413.593 25
11414.101 37
11414.609 24
11415.117 11
11415.625 9
11416.132 19
11416.640 15
11417.148 16
11417.656 7
11418.164 6
11418.672 11
11419.179 20
11419.687 20
11420.195 17
11420.703 18
11421.211 14
11421.719 20
11422.227 20
11422.735 19
11423.243 15
11423.751 7
11424.259 9
11424.767 21
11425.275 18
11425.783 18
11426.291 20
11426.799 12
11427.307 3
11427.815 8
11428.323 14
11428.831 19
11429.340 18
11429.848 16
11430.356 8
11430.864 10
11431.372 14
11431.880 21
11432.388 26
11432.897 12
11433.405 5
11433.913 9
11434.421 6
11434.930 5
11435.438 6
11435.946 4
11436.454 10
11436.963 21
11437.471 6
11437.979 7
11438.488 16
11438.996 14
11439.504 19
11440.013 10
11440.521 20
11441.029 20
11441.538 15
11442.046 9
11442.554 12
11443.063 9
11443.571 13
11444.080 14
11444.588 10
11445.097 17
11445.605 23
11446.114 13
11446.622 13
11447.131 17
11447.639 13
11448.148 16
11448.656 14
11449.165 19
11449.673 19
11450.182 21
11450.690 18
11451.199 17
11451.708 12
11452.216 19
11452.725 18
11453.234 13
11453.742 7
11454.251 9
11454.760 17
11455.268 16
11455.777 17
11456.286 26
11456.794 27
11457.303 21
11457.812 19
11458.321 12
11458.829 14
11459.338 15
11459.847 16
11460.356 18
11460.865 22
11461.373 13
11461.882 5
11462.391 6
11462.900 10
11463.409 14
11463.918 8
11464.427 19
11464.935 17
11465.444 11
11465.953 6
11466.462 21
11466.971 13
11467.480 10
11467.989 4
11468.498 7
11469.007 10
11469.516 16
11470.025 16
11470.534 15
11471.043 19
11471.552 11
11472.061 8
11472.570 14
11473.079 22
11473.589 27
11474.098 27
11474.607 25
11475.116 23
11475.625 12
11476.134 19
11476.643 15
11477.153 16
11477.662 37
11478.171 37
11478.680 26
11479.189 28
11479.699 20
11480.208 20
11480.717 13
11481.226 19
11481.736 13
11482.245 14
11482.754 9
11483.264 2
11483.773 4
11484.282 9
11484.792 9
11485.301 9
11485.810 5
11486.320 5
11486.829 10
11487.338 6
11487.848 10
11488.357 14
11488.867 11
11489.376 13
11489.886 16
11490.395 8
11490.905 9
11491.414 5
11491.924 12
11492.433 12
11492.943 4
11493.452 6
11493.962 5
11494.471 9
11494.981 18
11495.490 11
11496.000 16
11496.510 10
11497.019 6
11497.529 6
11498.038 5
11498.548 12
11499.058 23
11499.567 24
11500.077 37
11500.587 29
11501.096 32
11501.606 19
11502.116 7
11502.626 16
11503.135 40
11503.645 20
11504.155 23
11504.665 16
11505.175 11
11505.684 7
11506.194 4
11506.704 5
11507.214 11
11507.724 14
11508.234 17
11508.743 8
11509.253 14
11509.763 10
11510.273 4
11510.783 12
11511.293 10
11511.803 13
11512.313 24
11512.823 17
11513.333 19
11513.843 20
11514.353 13
11514.863 17
11515.373 14
11515.883 8
11516.393 8
11516.903 11
11517.413 27
11517.923 18
11518.433 15
11518.943 13
11519.453 15
11519.963 18
11520.474 13
11520.984 5
11521.494 14
11522.004 7
11522.514 15
11523.024 15
11523.535 16
11524.045 17
11524.555 11
11525.065 12
11525.576 36
11526.086 30
11526.596 28
11527.106 21
11527.617 9
11528.127 16
11528.637 19
11529.148 11
11529.658 10
11530.168 6
11530.679 12
11531.189 21
11531.699 19
11532.210 13
11532.720 8
11533.231 19
11533.741 16
11534.251 14
11534.762 15
11535.272 13
11535.783 6
11536.293 8
11536.804 16
11537.314 23
11537.825 16
11538.335 7
11538.846 5
11539.356 20
11539.867 22
11540.378 8
11540.888 8
11541.399 12
11541.909 5
11542.420 6
11542.931 8
11543.441 8
11543.952 8
11544.463 6
11544.973 6
11545.484 10
11545.995 11
11546.505 15
11547.016 14
11547.527 9
11548.038 5
11548.548 34
11549.059 29
11549.570 11
11550.081 13
11550.591 8
11551.102 9
11551.613 11
11552.124 11
11552.635 20
11553.146 13
11553.657 10
11554.167 10
11554.678 12
11555.189 15
11555.700 18
11556.211 11
11556.722 8
11557.233 0
11557.744 2
11558.255 3
11558.766 5
11559.277 10
11559.788 12
11560.299 16
11560.810 21
11561.321 20
11561.832 20
11562.343 19
11562.854 19
11563.365 22
11563.876 18
11564.387 11
11564.898 9
11565.410 20
11565.921 22
11566.432 15
11566.943 16
11567.454 14
11567.965 15
11568.477 11
11568.988 11
11569.499 10
11570.010 21
11570.522 26
11571.033 18
11571.544 11
11572.055 27
11572.567 27
11573.078 14
11573.589 10
11574.101 8
11574.612 19
11575.123 24
11575.635 20
11576.146 22
11576.657 18
11577.169 11
11577.680 11
11578.191 22
11578.703 29
11579.214 7
11579.726 11
11580.237 14
11580.749 16
11581.260 13
11581.772 13
11582.283 11
11582.795 9
11583.306 12
11583.818 9
11584.329 9
11584.841 13
11585.352 9
11585.864 8
11586.376 25
11586.887 27
11587.399 26
11587.910 16
11588.422 8
11588.934 12
11589.445 7
11589.957 4
11590.469 7
11590.980 6
11591.492 20
11592.004 12
11592.516 6
11593.027 4
11593.539 6
11594.051 13
11594.563 17
11595.074 13
11595.586 15
11596.098 12
11596.610 8
11597.122 10
11597.633 17
11598.145 18
11598.657 10
11599.169 4
11599.681 8
11600.193 9
11600.705 12
11601.217 10
11601.729 11
11602.241 6
11602.752 4
11603.264 15
11603.776 12
11604.288 11
11604.800 15
11605.312 11
11605.824 11
11606.336 9
11606.848 5
11607.361 6
11607.873 13
11608.385 9
11608.897 9
11609.409 15
11609.921 24
11610.433 20
11610.945 17
11611.457 11
11611.970 6
11612.482 9
11612.994 14
11613.506 20
11614.018 22
11614.530 17
11615.043 14
11615.555 9
11616.067 11
11616.579 6
11617.092 6
11617.604 2
11618.116 7
11618.629 14
11619.141 13
11619.653 5
11620.166 16
11620.678 9
11621.190 7
11621.703 14
11622.215 9
11622.727 8
11623.240 8
11623.752 12
11624.265 11
11624.777 8
11625.290 9
11625.802 7
11626.314 11
11626.827 6
11627.339 3
11627.852 10
11628.364 8
11628.877 6
11629.390 11
11629.902 11
11630.415 10
11630.927 13
11631.440 19
11631.952 15
11632.465 14
11632.978 22
11633.490 21
11634.003 15
11634.516 12
11635.028 15
11635.541 16
11636.054 9
11636.566 16
11637.079 16
11637.592 15
11638.104 20
11638.617 30
11639.130 33
11639.643 24
11640.155 9
11640.668 15
11641.181 6
11641.694 2
11642.207 7
11642.720 10
11643.232 17
11643.745 14
11644.258 19
11644.771 10
11645.284 5
11645.797 9
11646.310 10
11646.823 7
11647.336 3
11647.848 2
11648.361 5
11648.874 6
11649.387 9
11649.900 10
11650.413 9
11650.926 10
11651.439 13
11651.952 7
11652.466 6
11652.979 6
11653.492 6
11654.005 6
11654.518 11
11655.031 10
11655.544 11
11656.057 8
11656.570 7
11657.083 16
11657.597 13
11658.110 9
11658.623 7
11659.136 1
11659.649 9
11660.163 22
11660.676 25
11661.189 25
11661.702 20
11662.216 20
11662.729 21
11663.242 22
11663.755 10
11664.269 7
11664.782 3
11665.295 9
11665.809 13
11666.322 8
11666.835 8
11667.349 7
11667.862 15
11668.376 14
11668.889 6
11669.402 7
11669.916 5
11670.429 8
11670.943 6
11671.456 3
11671.970 4
11672.483 2
11672.997 6
11673.510 13
11674.024 21
11674.537 15
11675.051 9
11675.564 6
11676.078 12
11676.592 31
11677.105 34
11677.619 50
11678.132 37
11678.646 26
11679.160 12
11679.673 14
11680.187 4
11680.701 9
11681.214 12
11681.728 20
11682.242 19
11682.755 19
11683.269 22
11683.783 10
11684.297 20
11684.810 12
11685.324 10
11685.838 8
11686.352 27
11686.865 19
11687.379 7
11687.893 7
11688.407 14
11688.921 16
11689.435 17
11689.949 14
11690.462 17
11690.976 19
11691.490 20
11692.004 11
11692.518 11
11693.032 19
11693.546 26
11694.060 22
11694.574 14
11695.088 5
11695.602 6
11696.116 12
11696.630 21
11697.144 17
11697.658 11
11698.172 10
11698.686 12
11699.200 21
11699.714 14
11700.228 10
11700.742 12
11701.257 18
11701.771 18
11702.285 11
11702.799 14
11703.313 13
11703.827 17
11704.342 12
11704.856 12
11705.370 13
11705.884 19
11706.398 16
11706.913 7
11707.427 6
11707.941 2
11708.455 16
11708.970 15
11709.484 16
11709.998 7
11710.513 4
11711.027 8
11711.541 9
11712.056 8
11712.570 13
11713.084 10
11713.599 11
11714.113 9
11714.628 5
11715.142 11
11715.657 20
11716.171 14
11716.685 9
11717.200 8
11717.714 7
11718.229 13
11718.743 18
11719.258 13
11719.772 5
11720.287 9
11720.802 10
11721.316 15
11721.831 14
11722.345 8
11722.860 21
11723.374 19
11723.889 21
11724.404 5
11724.918 6
11725.433 4
11725.948 5
11726.462 3
11726.977 9
11727.492 19
11728.006 19
11728.521 21
11729.036 24
11729.551 17
11730.065 10
11730.580 10
11731.095 8
11731.610 10
11732.124 10
11732.639 7
11733.154 9
11733.669 9
11734.184 13
11734.699 13
11735.214 9
11735.728 15
11736.243 15
11736.758 13
11737.273 16
11737.788 3
11738.303 8
11738.818 3
11739.333 5
11739.848 5
11740.363 9
11740.878 7
11741.393 9
11741.908 10
11742.423 14
11742.938 8
11743.453 2
11743.968 10
11744.483 16
11744.998 8
11745.513 3
11746.028 11
11746.543 21
11747.059 26
11747.574 28
11748.089 27
11748.604 26
11749.119 18
11749.634 10
11750.150 15
11750.665 19
11751.180 18
11751.695 13
11752.210 8
11752.726 12
11753.241 10
11753.756 19
11754.272 18
11754.787 18
11755.302 14
11755.817 9
11756.333 10
11756.848 22
11757.363 23
11757.879 16
11758.394 21
11758.910 19
11759.425 13
11759.940 5
11760.456 1
11760.971 4
11761.487 8
11762.002 13
11762.518 7
11763.033 11
11763.549 9
11764.064 10
11764.580 30
11765.095 19
11765.611 9
11766.126 13
11766.642 14
11767.157 16
11767.673 19
11768.188 18
11768.704 12
11769.220 14
11769.735 10
11770.251 2
11770.767 0
11771.282 6
11771.798 24
11772.314 24
11772.829 14
11773.345 10
11773.861 16
11774.376 18
11774.892 11
11775.408 11
11775.924 7
11776.439 6
11776.955 5
11777.471 9
11777.987 3
11778.503 17
11779.018 25
11779.534 13
11780.050 21
11780.566 20
11781.082 25
11781.598 14
11782.114 26
11782.630 38
11783.145 23
11783.661 6
11784.177 2
11784.693 6
11785.209 8
11785.725 10
11786.241 28
11786.757 15
11787.273 5
11787.789 4
11788.305 7
11788.821 12
11789.337 15
11789.853 18
11790.369 20
11790.886 20
11791.402 20
11791.918 16
11792.434 8
11792.950 2
11793.466 1
11793.982 7
11794.498 12
11795.015 14
11795.531 25
11796.047 21
11796.563 18
11797.079 19
11797.596 22
11798.112 16
11798.628 13
11799.144 12
11799.661 7
11800.177 8
11800.693 8
11801.210 4
11801.726 8
11802.242 6
11802.759 3
11803.275 11
11803.791 16
11804.308 10
11804.824 20
11805.341 15
11805.857 20
11806.373 25
11806.890 23
11807.406 7
11807.923 9
11808.439 20
11808.956 35
11809.472 28
11809.989 17
11810.505 7
11811.022 11
11811.538 13
11812.055 7
11812.571 12
11813.088 8
11813.605 3
11814.121 15
11814.638 19
11815.154 13
11815.671 15
11816.188 18
11816.704 29
11817.221 22
11817.738 16
11818.254 14
11818.771 8
11819.288 6
11819.804 21
11820.321 17
11820.838 9
11821.355 9
11821.871 6
11822.388 5
11822.905 5
11823.422 3
11823.939 5
11824.455 1
11824.972 5
11825.489 6
11826.006 14
11826.523 27
11827.040 14
11827.557 8
11828.073 12
11828.590 7
11829.107 10
11829.624 13
11830.141 12
11830.658 12
11831.175 8
11831.692 12
11832.209 7
11832.726 8
11833.243 12
11833.760 10
11834.277 4
11834.794 7
11835.311 13
11835.828 30
11836.345 22
11836.862 12
11837.380 19
11837.897 17
11838.414 14
11838.931 8
11839.448 5
11839.965 3
11840.482 12
11841.000 7
11841.517 9
11842.034 12
11842.551 12
11843.068 12
11843.586 12
11844.103 8
11844.620 2
11845.137 13
11845.655 18
11846.172 16
11846.689 16
11847.207 11
11847.724 4
11848.241 11
11848.759 21
11849.276 24
11849.793 11
11850.311 7
11850.828 6
11851.346 5
11851.863 5
11852.380 4
11852.898 11
11853.415 16
11853.933 11
11854.450 11
11854.968 20
11855.485 39
11856.003 24
11856.520 14
11857.038 15
11857.555 16
11858.073 17
11858.591 14
11859.108 9
11859.626 20
11860.143 10
11860.661 8
11861.179 5
11861.696 12
11862.214 5
11862.731 8
11863.249 6
11863.767 13
11864.284 18
11864.802 8
11865.320 7
11865.838 11
11866.355 15
11866.873 12
11867.391 8
11867.909 3
11868.426 7
11868.944 26
11869.462 27
11869.980 22
11870.498 20
11871.015 8
11871.533 5
11872.051 13
11872.569 15
11873.087 7
11873.605 4
11874.123 11
11874.641 4
11875.159 7
11875.677 2
11876.194 3
11876.712 6
11877.230 13
11877.748 8
11878.266 16
11878.784 15
11879.302 8
11879.820 9
11880.338 9
11880.857 15
11881.375 8
11881.893 12
11882.411 9
11882.929 10
11883.447 17
11883.965 16
11884.483 9
11885.001 14
11885.520 9
11886.038 4
11886.556 9
11887.074 15
11887.592 14
11888.110 7
11888.629 6
11889.147 11
11889.665 5
11890.183 7
11890.702 7
11891.220 7
11891.738 11
11892.257 6
11892.775 14
11893.293 7
11893.811 7
11894.330 8
11894.848 33
11895.367 19
11895.885 13
11896.403 23
11896.922 11
11897.440 1
11897.959 5
11898.477 7
11898.995 20
11899.514 9
11900.032 12
11900.551 6
11901.069 4
11901.588 15
11902.106 12
11902.625 13
11903.143 7
11903.662 12
11904.181 8
11904.699 8
11905.218 12
11905.736 23
11906.255 12
11906.774 9
11907.292 8
11907.811 7
11908.329 6
11908.848 13
11909.367 17
11909.885 7
11910.404 5
11910.923 8
11911.442 4
11911.960 2
11912.479 10
11912.998 9
11913.517 11
11914.035 16
11914.554 18
11915.073 18
11915.592 8
11916.111 8
11916.629 5
11917.148 6
11917.667 17
11918.186 18
11918.705 13
11919.224 19
11919.743 24
11920.262 11
11920.780 14
11921.299 13
11921.818 12
11922.337 21
11922.856 27
11923.375 17
11923.894 11
11924.413 4
11924.932 6
11925.451 6
11925.970 5
11926.489 0
11927.008 5
11927.527 11
11928.047 14
11928.566 13
11929.085 13
11929.604 13
11930.123 8
11930.642 10
11931.161 19
11931.680 14
11932.200 19
11932.719 18
11933.238 10
11933.757 12
11934.276 9
11934.796 3
11935.315 7
11935.834 1
11936.353 9
11936.873 10
11937.392 6
11937.911 14
11938.430 20
11938.950 16
11939.469 14
11939.988 7
11940.508 8
11941.027 11
11941.547 7
11942.066 12
11942.585 18
11943.105 14
11943.624 19
11944.144 10
11944.663 6
11945.182 2
11945.702 13
11946.221 12
11946.741 11
11947.260 9
11947.780 6
11948.299 14
11948.819 15
11949.338 20
11949.858 21
11950.378 8
11950.897 13
11951.417 12
11951.936 18
11952.456 24
11952.976 12
11953.495 7
11954.015 8
11954.535 19
11955.054 16
11955.574 14
11956.094 17
11956.613 12
11957.133 15
11957.653 10
11958.172 5
11958.692 7
11959.212 6
11959.732 6
11960.251 6
11960.771 4
11961.291 11
11961.811 15
11962.331 12
11962.851 24
11963.370 15
11963.890 9
11964.410 9
11964.930 8
11965.450 5
11965.970 3
11966.490 9
11967.010 10
11967.530 7
11968.050 6
11968.569 7
11969.089 11
11969.609 12
11970.129 7
11970.649 13
11971.169 23
11971.689 11
11972.210 14
11972.730 17
11973.250 14
11973.770 11
11974.290 11
11974.810 13
11975.330 17
11975.850 9
11976.370 5
11976.890 10
11977.411 23
11977.931 26
11978.451 18
11978.971 14
11979.491 18
11980.011 20
11980.532 29
11981.052 17
11981.572 12
11982.092 5
11982.613 13
11983.133 8
11983.653 11
11984.174 7
11984.694 4
11985.214 8
11985.735 13
11986.255 15
11986.775 16
11987.296 6
11987.816 9
11988.336 3
11988.857 6
11989.377 10
11989.898 9
11990.418 11
11990.938 5
11991.459 20
11991.979 17
11992.500 10
11993.020 10
11993.541 6
11994.061 11
11994.582 12
11995.102 19
11995.623 13
11996.144 7
11996.664 20
11997.185 24
11997.705 21
11998.226 24
11998.747 16
11999.267 17
11999.788 19
12000.308 22
12000.829 28
12001.350 18
12001.870 14
12002.391 18
12002.912 23
12003.433 18
12003.953 14
12004.474 7
12004.995 14
12005.516 10
12006.036 14
12006.557 14
12007.078 25
12007.599 16
12008.120 23
12008.640 23
12009.161 22
12009.682 14
12010.203 14
12010.724 14
12011.245 6
12011.766 7
12012.286 9
12012.807 7
12013.328 10
12013.849 9
12014.370 6
12014.891 7
12015.412 2
12015.933 3
12016.454 6
12016.975 8
12017.496 18
12018.017 14
12018.538 15
12019.059 15
12019.580 4
12020.101 17
12020.623 9
12021.144 15
12021.665 14
12022.186 11
12022.707 11
12023.228 11
12023.749 5
12024.271 6
12024.792 9
12025.313 7
12025.834 7
12026.355 14
12026.877 12
12027.398 9
12027.919 13
12028.440 7
12028.962 3
12029.483 2
12030.004 12
12030.525 3
12031.047 14
12031.568 7
12032.089 7
12032.611 7
12033.132 12
12033.653 5
12034.175 5
12034.696 14
12035.218 16
12035.739 18
12036.261 15
12036.782 10
12037.303 7
12037.825 17
12038.346 15
12038.868 16
12039.389 11
12039.911 4
12040.432 7
12040.954 16
12041.475 20
12041.997 8
12042.519 4
12043.040 5
12043.562 10
12044.083 14
12044.605 22
12045.127 13
12045.648 9
12046.170 10
12046.691 17
12047.213 11
12047.735 12
12048.256 17
12048.778 11
12049.300 14
12049.822 7
12050.343 2
12050.865 14
12051.387 18
12051.909 9
12052.430 5
12052.952 6
12053.474 5
12053.996 12
12054.518 7
12055.039 8
12055.561 20
12056.083 16
12056.605 10
12057.127 12
12057.649 12
12058.171 11
12058.693 29
12059.215 26
12059.736 13
12060.258 9
12060.780 7
12061.302 6
12061.824 9
12062.346 18
12062.868 17
12063.390 9
12063.912 8
12064.434 4
12064.956 10
12065.479 7
12066.001 6
12066.523 5
12067.045 7
12067.567 7
12068.089 9
12068.611 7
12069.133 7
12069.655 13
12070.178 13
12070.700 10
12071.222 1
12071.744 7
12072.266 13
12072.789 15
12073.311 7
12073.833 17
12074.355 16
12074.878 19
12075.400 11
12075.922 6
12076.444 14
12076.967 7
12077.489 9
12078.011 4
12078.534 4
12079.056 2
12079.578 7
12080.101 13
12080.623 11
12081.146 16
12081.668 13
12082.190 7
12082.713 28
12083.235 28
12083.758 27
12084.280 26
12084.803 21
12085.325 10
12085.848 6
12086.370 6
12086.893 6
12087.415 9
12087.938 13
12088.460 21
12088.983 24
12089.506 27
12090.028 21
12090.551 11
12091.073 7
12091.596 2
12092.119 5
12092.641 5
12093.164 8
12093.687 3
12094.209 7
12094.732 11
12095.255 7
12095.777 6
12096.300 8
12096.823 15
12097.346 16
12097.868 14
12098.391 11
12098.914 11
12099.437 14
12099.960 11
12100.482 17
12101.005 14
12101.528 8
12102.051 14
12102.574 10
12103.097 7
12103.620 8
12104.142 15
12104.665 9
12105.188 7
12105.711 10
12106.234 16
12106.757 11
12107.280 14
12107.803 14
12108.326 13
12108.849 24
12109.372 19
12109.895 18
12110.418 13
12110.941 6
12111.464 14
12111.987 11
12112.510 5
12113.033 2
12113.556 9
12114.080 14
12114.603 11
12115.126 19
12115.649 13
12116.172 10
12116.695 26
12117.219 23
12117.742 16
12118.265 12
12118.788 8
12119.311 10
12119.835 15
12120.358 16
12120.881 19
12121.404 19
12121.928 10
12122.451 14
12122.974 11
12123.498 14
12124.021 15
12124.544 8
12125.068 9
12125.591 6
12126.114 20
12126.638 13
12127.161 14
12127.684 14
12128.208 8
12128.731 9
12129.255 11
12129.778 10
12130.302 8
12130.825 17
12131.349 25
12131.872 12
12132.396 15
12132.919 14
12133.443 15
12133.966 27
12134.490 17
12135.013 10
12135.537 12
12136.060 25
12136.584 21
12137.108 19
12137.631 15
12138.155 13
12138.679 8
12139.202 4
12139.726 13
12140.250 14
12140.773 12
12141.297 4
12141.821 5
12142.344 4
12142.868 3
12143.392 15
12143.916 21
12144.439 24
12144.963 31
12145.487 20
12146.011 20
12146.535 18
12147.058 4
12147.582 5
12148.106 2
12148.630 5
12149.154 10
12149.678 5
12150.202 9
12150.725 11
12151.249 4
12151.773 1
12152.297 7
12152.821 3
12153.345 15
12153.869 16
12154.393 15
12154.917 14
12155.441 4
12155.965 7
12156.489 9
12157.013 11
12157.537 7
12158.061 16
12158.585 22
12159.109 14
12159.634 13
12160.158 18
12160.682 15
12161.206 21
12161.730 11
12162.254 10
12162.778 5
12163.303 7
12163.827 10
12164.351 4
12164.875 6
12165.399 7
12165.924 12
12166.448 14
12166.972 13
12167.496 14
12168.021 17
12168.545 12
12169.069 14
12169.593 8
12170.118 11
12170.642 11
12171.166 10
12171.691 18
12172.215 12
12172.740 6
12173.264 8
12173.788 16
12174.313 32
12174.837 19
12175.362 19
12175.886 18
12176.411 15
12176.935 16
12177.459 15
12177.984 7
12178.508 4
12179.033 15
12179.557 17
12180.082 10
12180.607 12
12181.131 12
12181.656 17
12182.180 12
12182.705 10
12183.229 3
12183.754 11
12184.279 29
12184.803 15
12185.328 17
12185.853 14
12186.377 19
12186.902 19
12187.427 11
12187.951 5
12188.476 5
12189.001 12
12189.526 6
12190.050 8
12190.575 7
12191.100 17
12191.625 10
12192.149 10
12192.674 9
12193.199 11
12193.724 15
12194.249 14
12194.774 16
12195.298 17
12195.823 29
12196.348 28
12196.873 21
12197.398 12
12197.923 19
12198.448 14
12198.973 8
12199.498 5
12200.023 19
12200.548 34
12201.073 37
12201.598 26
12202.123 27
12202.648 9
12203.173 9
12203.698 8
12204.223 5
12204.748 6
12205.273 10
12205.798 13
12206.323 17
12206.848 12
12207.373 7
12207.899 13
12208.424 8
12208.949 11
12209.474 12
12209.999 16
12210.524 6
12211.050 5
12211.575 6
12212.100 12
12212.625 8
12213.150 5
12213.676 4
12214.201 10
12214.726 17
12215.252 17
12215.777 11
12216.302 5
12216.828 12
12217.353 7
12217.878 6
12218.404 9
12218.929 5
12219.454 4
12219.980 9
12220.505 19
12221.031 18
12221.556 14
12222.081 12
12222.607 14
12223.132 11
12223.658 8
12224.183 11
12224.709 10
12225.234 9
12225.760 17
12226.285 15
12226.811 12
12227.336 12
12227.862 16
12228.388 15
12228.913 8
12229.439 10
12229.964 15
12230.490 21
12231.016 19
12231.541 17
12232.067 9
12232.593 7
12233.118 11
12233.644 4
12234.170 5
12234.695 8
12235.221 14
12235.747 14
12236.272 10
12236.798 13
12237.324 11
12237.850 2
12238.376 7
12238.901 8
12239.427 4
12239.953 9
12240.479 4
12241.005 3
12241.531 7
12242.056 25
12242.582 16
12243.108 10
12243.634 5
12244.160 18
12244.686 27
12245.212 19
12245.738 16
12246.264 17
12246.790 15
12247.316 8
12247.842 6
12248.368 20
12248.894 11
12249.420 10
12249.946 8
12250.472 9
12250.998 3
12251.524 1
12252.050 7
12252.576 17
12253.102 14
12253.628 7
12254.154 6
12254.681 14
12255.207 14
12255.733 14
12256.259 10
12256.785 17
12257.311 21
12257.838 26
12258.364 20
12258.890 8
12259.416 6
12259.943 8
12260.469 3
12260.995 4
12261.521 12
12262.048 14
12262.574 16
12263.100 11
12263.627 14
12264.153 14
12264.679 12
12265.206 10
12265.732 9
12266.259 22
12266.785 19
12267.311 19
12267.838 20
12268.364 15
12268.891 8
12269.417 14
12269.944 15
12270.470 17
12270.997 19
12271.523 18
12272.050 13
12272.576 18
12273.103 17
12273.629 11
12274.156 9
12274.682 5
12275.209 9
12275.735 16
12276.262 13
12276.789 7
12277.315 9
12277.842 4
12278.369 6
12278.895 6
12279.422 15
12279.949 16
12280.475 6
12281.002 3
12281.529 3
12282.055 2
12282.582 3
12283.109 11
12283.636 10
12284.162 9
12284.689 13
12285.216 10
12285.743 9
12286.270 16
12286.796 18
12287.323 20
12287.850 17
12288.377 21
12288.904 36
12289.431 31
12289.958 33
12290.485 31
12291.011 25
12291.538 24
12292.065 23
12292.592 17
12293.119 14
12293.646 12
12294.173 15
12294.700 10
12295.227 8
12295.754 11
12296.281 11
12296.808 25
12297.335 22
12297.862 24
12298.390 17
12298.917 12
12299.444 15
12299.971 13
12300.498 16
12301.025 18
12301.552 23
12302.079 19
12302.607 8
12303.134 10
12303.661 17
12304.188 21
12304.715 12
12305.243 24
12305.770 31
12306.297 27
12306.824 23
12307.352 24
12307.879 28
12308.406 30
12308.933 31
12309.461 31
12309.988 29
12310.515 29
12311.043 24
12311.570 29
12312.097 25
12312.625 30
12313.152 25
12313.680 20
12314.207 8
12314.734 14
12315.262 21
12315.789 12
12316.317 13
12316.844 18
12317.372 20
12317.899 7
12318.427 13
12318.954 7
12319.482 14
12320.009 9
12320.537 11
12321.064 6
12321.592 13
12322.120 26
12322.647 15
12323.175 25
12323.702 23
12324.230 27
12324.758 26
12325.285 23
12325.813 22
12326.341 11
12326.868 9
12327.396 19
12327.924 17
12328.452 23
12328.979 26
12329.507 36
12330.035 29
12330.562 23
12331.090 14
12331.618 22
12332.146 28
12332.674 27
12333.201 24
12333.729 19
12334.257 24
12334.785 16
12335.313 25
12335.841 23
12336.369 26
12336.897 31
12337.424 18
12337.952 30
12338.480 28
12339.008 33
12339.536 42
12340.064 63
12340.592 57
12341.120 69
12341.648 77
12342.176 83
12342.704 84
12343.232 93
12343.760 77
12344.288 80
12344.816 92
12345.345 90
12345.873 79
12346.401 55
12346.929 76
12347.457 95
12347.985 88
12348.513 104
12349.041 106
12349.570 174
12350.098 230
12350.626 252
12351.154 281
12351.682 369
12352.211 496
12352.739 531
12353.267 637
12353.795 838
12354.324 1000
12354.852 1177
12355.380 1358
12355.909 1521
12356.437 1641
12356.965 1856
12357.493 2105
12358.022 2203
12358.550 2292
12359.079 2286
12359.607 2276
12360.135 2066
12360.664 1967
12361.192 1839
12361.721 1593
12362.249 1416
12362.778 1253
12363.306 1096
12363.834 960
12364.363 829
12364.891 704
12365.420 569
12365.948 501
12366.477 403
12367.006 356
12367.534 276
12368.063 191
12368.591 177
12369.120 158
12369.648 143
12370.177 149
12370.706 136
12371.234 94
12371.763 118
12372.292 120
12372.820 120
12373.349 132
12373.878 111
12374.406 119
12374.935 115
12375.464 101
12375.993 92
12376.521 93
12377.050 87
12377.579 88
12378.108 70
12378.636 85
12379.165 77
12379.694 76
12380.223 69
12380.752 69
12381.281 61
12381.809 70
12382.338 75
12382.867 53
12383.396 49
12383.925 47
12384.454 50
12384.983 44
12385.512 44
12386.041 51
12386.570 55
12387.099 34
12387.628 31
12388.157 42
12388.686 38
12389.215 37
12389.744 31
12390.273 24
12390.802 29
12391.331 36
12391.860 39
12392.389 37
12392.918 45
12393.447 42
12393.976 43
12394.505 59
12395.035 59
12395.564 65
12396.093 67
12396.622 61
12397.151 59
12397.680 50
12398.210 45
12398.739 86
12399.268 69
12399.797 56
12400.327 40
12400.856 45
12401.385 72
12401.914 66
12402.444 54
12402.973 54
12403.502 50
12404.032 34
12404.561 32
12405.090 29
12405.620 24
12406.149 26
12406.679 34
12407.208 40
12407.737 44
12408.267 57
12408.796 57
12409.326 66
12409.855 68
12410.385 73
12410.914 63
12411.444 80
12411.973 89
12412.503 70
12413.032 57
12413.562 58
12414.091 53
12414.621 62
12415.150 60
12415.680 62
12416.210 60
12416.739 64
12417.269 52
12417.798 51
12418.328 54
12418.858 60
12419.387 52
12419.917 40
12420.447 53
12420.976 51
12421.506 31
12422.036 38
12422.566 29
12423.095 23
12423.625 43
12424.155 57
12424.685 61
12425.214 52
12425.744 45
12426.274 46
12426.804 44
12427.334 31
12427.863 24
12428.393 31
12428.923 26
12429.453 28
12429.983 36
12430.513 36
12431.043 51
12431.573 53
12432.103 32
12432.633 26
12433.163 33
12433.693 50
12434.222 71
12434.752 57
12435.282 50
12435.813 43
12436.343 39
12436.873 32
12437.403 25
12437.933 25
12438.463 39
12438.993 36
12439.523 30
12440.053 22
12440.583 14
12441.113 16
12441.643 28
12442.174 18
12442.704 23
12443.234 26
12443.764 26
12444.294 30
12444.824 32
12445.355 33
12445.885 35
12446.415 26
12446.945 21
12447.476 20
12448.006 20
12448.536 11
12449.066 12
12449.597 22
12450.127 22
12450.657 14
12451.188 18
12451.718 12
12452.248 9
12452.779 22
12453.309 18
12453.840 9
12454.370 12
12454.900 19
12455.431 20
12455.961 22
12456.492 14
12457.022 18
12457.553 25
12458.083 30
12458.614 30
12459.144 24
12459.675 11
12460.205 13
12460.736 22
12461.266 31
12461.797 20
12462.328 14
12462.858 17
12463.389 22
12463.919 19
12464.450 20
12464.981 22
12465.511 25
12466.042 13
12466.573 14
12467.103 23
12467.634 13
12468.165 14
12468.695 13
12469.226 8
12469.757 16
12470.288 19
12470.818 27
12471.349 26
12471.880 16
12472.411 26
12472.941 19
12473.472 16
12474.003 16
12474.534 12
12475.065 12
12475.596 9
12476.127 11
12476.657 10
12477.188 16
12477.719 28
12478.250 32
12478.781 24
12479.312 23
12479.843 20
12480.374 10
12480.905 13
12481.436 22
12481.967 14
12482.498 9
12483.029 13
12483.560 13
12484.091 14
12484.622 9
12485.153 13
12485.684 14
12486.215 20
12486.746 19
12487.277 28
12487.809 26
12488.340 16
12488.871 13
12489.402 25
12489.933 34
12490.464 26
12490.995 21
12491.527 21
12492.058 24
12492.589 16
12493.120 16
12493.652 17
12494.183 13
12494.714 7
12495.245 11
12495.777 22
12496.308 13
12496.839 16
12497.371 23
12497.902 24
12498.433 16
12498.965 18
12499.496 25
12500.027 16
12500.559 15
12501.090 18
12501.622 21
12502.153 21
12502.684 12
12503.216 8
12503.747 25
12504.279 24
12504.810 25
12505.342 20
12505.873 22
12506.405 16
12506.936 9
12507.468 8
12507.999 7
12508.531 10
12509.063 25
12509.594 22
12510.126 21
12510.657 19
12511.189 15
12511.721 14
12512.252 10
12512.784 9
12513.316 11
12513.847 15
12514.379 11
12514.911 18
12515.442 30
12515.974 15
12516.506 13
12517.038 14
12517.569 23
12518.101 28
12518.633 28
12519.165 32
12519.696 25
12520.228 32
12520.760 22
12521.292 17
12521.824 20
12522.356 17
12522.887 24
12523.419 18
12523.951 15
12524.483 12
12525.015 23
12525.547 21
12526.079 22
12526.611 16
12527.143 17
12527.675 18
12528.207 28
12528.739 32
12529.271 41
12529.803 32
12530.335 23
12530.867 12
12531.399 6
12531.931 5
12532.463 8
12532.995 9
12533.527 32
12534.059 26
12534.591 30
12535.123 17
12535.656 22
12536.188 19
12536.720 26
12537.252 22
12537.784 12
12538.316 23
12538.849 23
12539.381 31
12539.913 12
12540.445 29
12540.978 27
12541.510 22
12542.042 18
12542.574 19
12543.107 18
12543.639 26
12544.171 30
12544.704 32
12545.236 26
12545.768 27
12546.301 29
12546.833 40
12547.365 24
12547.898 20
12548.430 24
12548.963 11
12549.495 16
12550.027 25
12550.560 26
12551.092 19
12551.625 26
12552.157 26
12552.690 25
12553.222 21
12553.755 20
12554.287 28
12554.820 23
12555.353 32
12555.885 33
12556.418 36
12556.950 41
12557.483 49
12558.015 57
12558.548 69
12559.081 74
12559.613 74
12560.146 78
12560.679 78
12561.211 60
12561.744 76
12562.277 79
12562.809 112
12563.342 107
12563.875 78
12564.408 105
12564.940 91
12565.473 102
12566.006 108
12566.539 84
12567.072 87
12567.604 96
12568.137 80
12568.670 64
12569.203 83
12569.736 71
12570.269 56
12570.802 41
12571.334 50
12571.867 42
12572.400 28
12572.933 38
12573.466 33
12573.999 31
12574.532 29
12575.065 40
12575.598 53
12576.131 44
12576.664 40
12577.197 32
12577.730 43
12578.263 38
12578.796 36
12579.329 32
12579.862 29
12580.395 31
12580.928 50
12581.462 40
12581.995 52
12582.528 58
12583.061 60
12583.594 67
12584.127 53
12584.660 46
12585.194 44
12585.727 69
12586.260 61
12586.793 51
12587.326 42
12587.860 30
12588.393 17
12588.926 31
12589.459 31
12589.993 30
12590.526 22
12591.059 17
12591.593 19
12592.126 9
12592.659 11
12593.193 14
12593.726 21
12594.259 15
12594.793 21
12595.326 24
12595.860 31
12596.393 25
12596.927 20
12597.460 16
12597.993 7
12598.527 27
12599.060 33
12599.594 29
12600.127 27
12600.661 14
12601.194 23
12601.728 26
12602.262 14
12602.795 16
12603.329 16
12603.862 16
12604.396 13
12604.929 18
12605.463 23
12605.997 20
12606.530 16
12607.064 18
12607.598 14
12608.131 11
12608.665 16
12609.199 14
12609.732 10
12610.266 19
12610.800 20
12611.334 21
12611.867 12
12612.401 13
12612.935 22
12613.469 22
12614.002 20
12614.536 18
12615.070 22
12615.604 18
12616.138 13
12616.672 19
12617.205 17
12617.739 5
12618.273 6
12618.807 11
12619.341 10
12619.875 12
12620.409 18
12620.943 15
12621.477 10
12622.011 30
12622.545 31
12623.079 30
12623.613 24
12624.147 22
12624.681 23
12625.215 17
12625.749 12
12626.283 15
12626.817 14
12627.351 12
12627.885 10
12628.419 11
12628.953 18
12629.487 19
12630.022 29
12630.556 18
12631.090 14
12631.624 15
12632.158 9
12632.692 28
12633.227 13
12633.761 12
12634.295 9
12634.829 15
12635.364 34
12635.898 22
12636.432 19
12636.966 21
12637.501 24
12638.035 32
12638.569 30
12639.104 16
12639.638 5
12640.172 10
12640.707 14
12641.241 15
12641.775 29
12642.310 27
12642.844 23
12643.379 32
12643.913 32
12644.447 14
12644.982 20
12645.516 21
12646.051 32
12646.585 20
12647.120 19
12647.654 24
12648.189 20
12648.723 15
12649.258 10
12649.793 13
12650.327 11
12650.862 12
12651.396 15
12651.931 19
12652.465 21
12653.000 18
12653.535 20
12654.069 23
12654.604 12
12655.139 13
12655.673 15
12656.208 19
12656.743 19
12657.277 13
12657.812 8
12658.347 9
12658.882 8
12659.416 16
12659.951 14
12660.486 18
12661.021 25
12661.556 18
12662.090 12
12662.625 23
12663.160 21
12663.695 13
12664.230 25
12664.765 18
12665.299 19
12665.834 16
12666.369 14
12666.904 16
12667.439 20
12667.974 16
12668.509 11
12669.044 18
12669.579 19
12670.114 14
12670.649 15
12671.184 14
12671.719 15
12672.254 20
12672.789 9
12673.324 14
12673.859 21
12674.394 14
12674.929 14
12675.464 10
12675.999 20
12676.535 13
12677.070 19
12677.605 21
12678.140 14
12678.675 16
12679.210 13
12679.746 15
12680.281 13
12680.816 4
12681.351 12
12681.886 12
12682.422 11
12682.957 16
12683.492 15
12684.027 10
12684.563 12
12685.098 22
12685.633 31
12686.169 30
12686.704 26
12687.239 17
12687.775 9
12688.310 14
12688.845 9
12689.381 6
12689.916 17
12690.452 16
12690.987 7
12691.522 3
12692.058 13
12692.593 20
12693.129 12
12693.664 6
12694.200 7
12694.735 2
12695.271 4
12695.806 8
12696.342 9
12696.877 12
12697.413 13
12697.949 20
12698.484 13
12699.020 14
12699.555 15
12700.091 8
12700.627 8
12701.162 8
12701.698 10
12702.234 10
12702.769 14
12703.305 12
12703.841 12
12704.376 4
12704.912 8
12705.448 8
12705.983 11
12706.519 12
12707.055 20
12707.591 19
12708.127 14
12708.662 9
12709.198 11
12709.734 8
12710.270 19
12710.806 10
12711.341 13
12711.877 15
12712.413 12
12712.949 7
12713.485 5
12714.021 7
12714.557 9
12715.093 19
12715.629 16
12716.165 11
12716.701 5
12717.237 6
12717.773 20
12718.309 18
12718.845 10
12719.381 18
12719.917 23
12720.453 26
12720.989 21
12721.525 27
12722.061 26
12722.597 10
12723.133 13
12723.669 11
12724.205 18
12724.741 23
12725.278 14
12725.814 11
12726.350 11
12726.886 13
12727.422 22
12727.958 27
12728.495 18
12729.031 10
12729.567 5
12730.103 9
12730.640 15
12731.176 20
12731.712 14
12732.248 12
12732.785 10
12733.321 10
12733.857 8
12734.394 8
12734.930 15
12735.466 26
12736.003 20
12736.539 18
12737.076 18
12737.612 12
12738.148 15
12738.685 22
12739.221 15
12739.758 9
12740.294 11
12740.831 28
12741.367 22
12741.904 23
12742.440 19
12742.977 14
12743.513 11
12744.050 14
12744.586 12
12745.123 16
12745.659 17
12746.196 20
12746.733 20
12747.269 16
12747.806 6
12748.343 13
12748.879 31
12749.416 31
12749.952 26
12750.489 20
12751.026 15
12751.563 9
12752.099 22
12752.636 19
12753.173 20
12753.709 22
12754.246 13
12754.783 19
12755.320 16
12755.857 18
12756.393 19
12756.930 24
12757.467 16
12758.004 10
12758.541 13
12759.078 11
12759.614 14
12760.151 7
12760.688 6
12761.225 21
12761.762 21
12762.299 15
12762.836 23
12763.373 13
12763.910 12
12764.447 10
12764.984 5
12765.521 10
12766.058 18
12766.595 19
12767.132 15
12767.669 11
12768.206 13
12768.743 19
12769.280 25
12769.817 22
12770.354 11
12770.891 13
12771.428 16
12771.965 13
12772.503 31
12773.040 29
12773.577 20
12774.114 14
12774.651 14
12775.188 7
12775.726 14
12776.263 15
12776.800 9
12777.337 14
12777.875 14
12778.412 25
12778.949 17
12779.486 12
12780.024 24
12780.561 24
12781.098 13
12781.636 10
12782.173 17
12782.710 19
12783.248 11
12783.785 8
12784.323 6
12784.860 17
12785.397 14
12785.935 11
12786.472 25
12787.010 23
12787.547 16
12788.085 17
12788.622 15
12789.160 14
12789.697 10
12790.235 7
12790.772 21
12791.310 21
12791.847 20
12792.385 26
12792.922 14
12793.460 10
12793.997 9
12794.535 13
12795.073 15
12795.610 17
12796.148 28
12796.686 20
12797.223 14
12797.761 10
12798.299 12
12798.836 12
12799.374 20
12799.912 22
12800.449 23
12800.987 22
12801.525 11
12802.063 9
12802.600 5
12803.138 20
12803.676 25
12804.214 17
12804.752 14
12805.290 18
12805.827 31
12806.365 33
12806.903 17
12807.441 10
12807.979 11
12808.517 9
12809.055 24
12809.593 19
12810.130 16
12810.668 12
12811.206 19
12811.744 26
12812.282 33
12812.820 23
12813.358 17
12813.896 16
12814.434 13
12814.972 9
12815.510 9
12816.048 15
12816.587 28
12817.125 24
12817.663 20
12818.201 17
12818.739 12
12819.277 27
12819.815 16
12820.353 20
12820.891 30
12821.430 17
12821.968 15
12822.506 11
12823.044 12
12823.582 7
12824.121 17
12824.659 22
12825.197 29
12825.735 18
12826.274 9
12826.812 5
12827.350 8
12827.889 13
12828.427 15
12828.965 9
12829.503 7
12830.042 14
12830.580 10
12831.119 8
12831.657 11
12832.195 20
12832.734 13
12833.272 9
12833.811 11
12834.349 23
12834.887 12
12835.426 4
12835.964 7
12836.503 7
12837.041 12
12837.580 9
12838.118 8
12838.657 10
12839.195 16
12839.734 21
12840.273 15
12840.811 20
12841.350 17
12841.888 15
12842.427 15
12842.966 28
12843.504 20
12844.043 17
12844.582 19
12845.120 23
12845.659 25
12846.198 23
12846.736 8
12847.275 19
12847.814 17
12848.352 19
12848.891 15
12849.430 22
12849.969 25
12850.507 11
12851.046 10
12851.585 6
12852.124 5
12852.663 9
12853.201 13
12853.740 26
12854.279 17
12854.818 10
12855.357 11
12855.896 12
12856.435 10
12856.974 9
12857.513 10
12858.052 7
12858.590 9
12859.129 14
12859.668 13
12860.207 11
12860.746 13
12861.285 11
12861.824 19
12862.363 16
12862.902 13
12863.441 12
12863.981 7
12864.520 3
12865.059 5
12865.598 7
12866.137 6
12866.676 14
12867.215 11
12867.754 12
12868.293 11
12868.833 4
12869.372 11
12869.911 11
12870.450 9
12870.989 10
12871.529 14
12872.068 23
12872.607 25
12873.146 10
12873.686 15
12874.225 9
12874.764 16
12875.303 9
12875.843 18
12876.382 11
12876.921 12
12877.461 8
12878.000 8
12878.539 10
12879.079 15
12879.618 7
12880.158 4
12880.697 19
12881.236 20
12881.776 17
12882.315 14
12882.855 8
12883.394 9
12883.934 10
12884.473 8
12885.013 10
12885.552 6
12886.092 20
12886.631 16
12887.171 12
12887.710 21
12888.250 21
12888.790 18
12889.329 12
12889.869 14
12890.408 9
12890.948 7
12891.488 5
12892.027 6
12892.567 4
12893.107 6
12893.646 11
12894.186 12
12894.726 12
12895.265 5
12895.805 3
12896.345 12
12896.885 14
12897.424 13
12897.964 14
12898.504 18
12899.044 19
12899.583 21
12900.123 15
12900.663 11
12901.203 4
12901.743 18
12902.283 19
12902.823 14
12903.362 18
12903.902 14
12904.442 11
12904.982 4
12905.522 8
12906.062 5
12906.602 1
12907.142 9
12907.682 19
12908.222 14
12908.762 19
12909.302 29
12909.842 13
12910.382 10
12910.922 8
12911.462 5
12912.002 9
12912.542 10
12913.082 10
12913.622 8
12914.162 12
12914.703 15
12915.243 19
12915.783 19
12916.323 18
12916.863 17
12917.403 21
12917.944 16
12918.484 11
12919.024 8
12919.564 11
12920.104 6
12920.645 3
12921.185 7
12921.725 12
12922.265 8
12922.806 11
12923.346 22
12923.886 16
12924.427 11
12924.967 8
12925.507 9
12926.048 5
12926.588 8
12927.129 13
12927.669 16
12928.209 8
12928.750 11
12929.290 10
12929.831 17
12930.371 15
12930.911 7
12931.452 9
12931.992 15
12932.533 5
12933.073 2
12933.614 5
12934.154 5
12934.695 2
12935.236 5
12935.776 6
12936.317 13
12936.857 13
12937.398 13
12937.939 16
12938.479 18
12939.020 22
12939.560 19
12940.101 14
12940.642 15
12941.182 15
12941.723 13
12942.264 15
12942.804 15
12943.345 12
12943.886 12
12944.427 12
12944.967 9
12945.508 13
12946.049 13
12946.590 8
12947.131 14
12947.671 14
12948.212 10
12948.753 7
12949.294 10
12949.835 11
12950.376 9
12950.916 10
12951.457 14
12951.998 13
12952.539 24
12953.080 25
12953.621 10
12954.162 7
12954.703 18
12955.244 17
12955.785 21
12956.326 27
12956.867 25
12957.408 25
12957.949 13
12958.490 9
12959.031 4
12959.572 6
12960.113 18
12960.654 14
12961.195 9
12961.736 9
12962.278 4
12962.819 8
12963.360 7
12963.901 7
12964.442 18
12964.983 18
12965.524 12
12966.066 8
12966.607 18
12967.148 14
12967.689 10
12968.231 10
12968.772 12
12969.313 14
12969.854 14
12970.396 19
12970.937 6
12971.478 7
12972.020 7
12972.561 9
12973.102 18
12973.644 22
12974.185 11
12974.726 8
12975.268 9
12975.809 9
12976.350 6
12976.892 5
12977.433 22
12977.975 28
12978.516 15
12979.058 10
12979.599 9
12980.141 12
12980.682 10
12981.224 29
12981.765 23
12982.307 15
12982.848 8
12983.390 9
12983.931 19
12984.473 17
12985.015 21
12985.556 14
12986.098 8
12986.639 16
12987.181 15
12987.723 10
12988.264 6
12988.806 16
12989.348 13
12989.889 8
12990.431 20
12990.973 23
12991.515 19
12992.056 20
12992.598 24
12993.140 19
12993.682 15
12994.223 23
12994.765 13
12995.307 9
12995.849 11
12996.391 9
12996.932 14
12997.474 8
12998.016 8
12998.558 11
12999.100 8
12999.642 10
13000.184 10
13000.726 9
13001.268 12
13001.809 14
13002.351 12
13002.893 5
13003.435 1
13003.977 10
13004.519 15
13005.061 20
13005.603 17
13006.145 13
13006.687 10
13007.229 6
13007.772 3
13008.314 6
13008.856 11
13009.398 17
13009.940 13
13010.482 11
13011.024 14
13011.566 15
13012.108 15
13012.651 18
13013.193 17
13013.735 16
13014.277 23
13014.819 17
13015.362 11
13015.904 26
13016.446 10
13016.988 15
13017.531 10
13018.073 14
13018.615 17
13019.157 17
13019.700 13
13020.242 8
13020.784 15
13021.327 25
13021.869 31
13022.412 25
13022.954 12
13023.496 12
13024.039 4
13024.581 22
13025.124 29
13025.666 21
13026.208 19
13026.751 25
13027.293 15
13027.836 4
13028.378 1
13028.921 2
13029.463 2
13030.006 1
13030.548 2
13031.091 13
13031.634 17
13032.176 19
13032.719 10
13033.261 5
13033.804 7
13034.347 7
13034.889 7
13035.432 5
13035.974 11
13036.517 15
13037.060 12
13037.602 9
13038.145 8
13038.688 4
13039.231 3
13039.773 5
13040.316 6
13040.859 7
13041.402 7
13041.944 12
13042.487 7
13043.030 5
13043.573 15
13044.116 13
13044.658 9
13045.201 3
13045.744 5
13046.287 10
13046.830 8
13047.373 3
13047.916 6
13048.459 6
13049.001 8
13049.544 4
13050.087 7
13050.630 14
13051.173 8
13051.716 7
13052.259 6
13052.802 7
13053.345 22
13053.888 24
13054.431 13
13054.974 6
13055.517 10
13056.060 17
13056.604 13
13057.147 10
13057.690 10
13058.233 4
13058.776 8
13059.319 9
13059.862 16
13060.405 15
13060.949 11
13061.492 6
13062.035 6
13062.578 14
13063.121 8
13063.665 9
13064.208 14
13064.751 15
13065.294 14
13065.838 6
13066.381 10
13066.924 12
13067.468 12
13068.011 21
13068.554 13
13069.098 25
13069.641 22
13070.184 19
13070.728 16
13071.271 16
13071.814 9
13072.358 15
13072.901 14
13073.445 18
13073.988 14
13074.532 8
13075.075 6
13075.619 5
13076.162 14
13076.705 22
13077.249 14
13077.793 8
13078.336 13
13078.880 10
13079.423 10
13079.967 17
13080.510 12
13081.054 12
13081.597 12
13082.141 2
13082.685 9
13083.228 3
13083.772 5
13084.316 1
13084.859 4
13085.403 15
13085.947 30
13086.490 35
13087.034 24
13087.578 16
13088.122 14
13088.665 13
13089.209 18
13089.753 30
13090.297 30
13090.840 31
13091.384 24
13091.928 17
13092.472 8
13093.016 1
13093.560 3
13094.103 9
13094.647 8
13095.191 12
13095.735 13
13096.279 13
13096.823 26
13097.367 16
13097.911 17
13098.455 8
13098.999 7
13099.543 7
13100.087 7
13100.631 10
13101.175 9
13101.719 15
13102.263 10
13102.807 22
13103.351 16
13103.895 11
13104.439 5
13104.983 20
13105.527 15
13106.071 12
13106.615 7
13107.159 5
13107.704 5
13108.248 11
13108.792 6
13109.336 3
13109.880 12
13110.424 14
13110.969 14
13111.513 6
13112.057 11
13112.601 14
13113.146 9
13113.690 5
13114.234 1
13114.778 4
13115.323 7
13115.867 15
13116.411 29
13116.956 26
13117.500 24
13118.044 11
13118.589 5
13119.133 7
13119.678 1
13120.222 5
13120.766 3
13121.311 7
13121.855 4
13122.400 9
13122.944 10
13123.489 4
13124.033 14
13124.578 10
13125.122 10
13125.667 19
13126.211 12
13126.756 11
13127.300 7
13127.845 7
13128.389 13
13128.934 13
13129.479 8
13130.023 16
13130.568 13
13131.112 6
13131.657 9
13132.202 6
13132.746 5
13133.291 6
13133.836 1
13134.380 6
13134.925 8
13135.470 10
13136.015 3
13136.559 11
13137.104 11
13137.649 14
13138.194 12
13138.738 10
13139.283 18
13139.828 17
13140.373 22
13140.918 27
13141.462 16
13142.007 8
13142.552 9
13143.097 20
13143.642 12
13144.187 5
13144.732 7
13145.277 5
13145.822 9
13146.367 12
13146.912 15
13147.456 6
13148.001 8
13148.546 6
13149.091 5
13149.636 5
13150.181 3
13150.727 3
13151.272 9
13151.817 7
13152.362 6
13152.907 6
13153.452 9
13153.997 3
13154.542 10
13155.087 8
13155.632 7
13156.177 2
13156.723 7
13157.268 7
13157.813 4
13158.358 3
13158.903 10
13159.449 8
13159.994 9
13160.539 5
13161.084 8
13161.630 15
13162.175 9
13162.720 15
13163.265 6
13163.811 5
13164.356 16
13164.901 22
13165.447 27
13165.992 11
13166.537 11
13167.083 11
13167.628 10
13168.174 8
13168.719 9
13169.264 13
13169.810 9
13170.355 9
13170.901 15
13171.446 15
13171.992 14
13172.537 16
13173.083 12
13173.628 5
13174.174 19
13174.719 11
13175.265 3
13175.810 7
13176.356 7
13176.901 9
13177.447 26
13177.993 24
13178.538 13
13179.084 21
13179.630 10
13180.175 6
13180.721 9
13181.267 12
13181.812 10
13182.358 11
13182.904 15
13183.449 7
13183.995 20
13184.541 17
13185.086 20
13185.632 22
13186.178 10
13186.724 14
13187.270 11
13187.815 5
13188.361 8
13188.907 12
13189.453 12
13189.999 14
13190.545 6
13191.090 10
13191.636 8
13192.182 6
13192.728 17
13193.274 16
13193.820 5
13194.366 13
13194.912 17
13195.458 11
13196.004 7
13196.550 11
13197.096 6
13197.642 8
13198.188 13
13198.734 9
13199.280 16
13199.826 19
13200.372 24
13200.918 23
13201.464 8
13202.010 14
13202.556 11
13203.102 12
13203.649 3
13204.195 9
13204.741 10
13205.287 2
13205.833 11
13206.379 19
13206.926 22
13207.472 29
13208.018 31
13208.564 32
13209.111 23
13209.657 17
13210.203 9
13210.749 11
13211.296 13
13211.842 7
13212.388 18
13212.935 17
13213.481 10
13214.027 7
13214.574 6
13215.120 16
13215.666 13
13216.213 9
13216.759 10
13217.306 16
13217.852 12
13218.398 11
13218.945 5
13219.491 1
13220.038 4
13220.584 8
13221.131 13
13221.677 15
13222.224 15
13222.770 12
13223.317 15
13223.863 16
13224.410 9
13224.956 25
13225.503 21
13226.050 10
13226.596 9
13227.143 22
13227.689 23
13228.236 10
13228.783 8
13229.329 16
13229.876 22
13230.423 9
13230.969 6
13231.516 9
13232.063 16
13232.610 19
13233.156 22
13233.703 22
13234.250 28
13234.797 24
13235.343 10
13235.890 17
13236.437 22
13236.984 16
13237.531 13
13238.078 10
13238.624 9
13239.171 6
13239.718 6
13240.265 19
13240.812 19
13241.359 16
13241.906 12
13242.453 8
13243.000 14
13243.547 16
13244.094 19
13244.641 7
13245.188 15
13245.735 16
13246.282 15
13246.829 13
13247.376 25
13247.923 17
13248.470 9
13249.017 13
13249.564 10
13250.111 16
13250.658 9
13251.205 11
13251.752 3
13252.299 10
13252.847 18
13253.394 10
13253.941 13
13254.488 13
13255.035 30
13255.582 22
13256.130 20
13256.677 18
13257.224 14
13257.771 8
13258.319 15
13258.866 12
13259.413 2
13259.960 6
13260.508 22
13261.055 15
13261.602 10
13262.150 8
13262.697 7
13263.244 5
13263.792 8
13264.339 14
13264.887 11
13265.434 6
13265.981 5
13266.529 6
13267.076 8
13267.624 10
13268.171 13
13268.719 13
13269.266 10
13269.814 15
13270.361 14
13270.909 7
13271.456 6
13272.004 19
13272.551 28
13273.099 15
13273.647 16
13274.194 19
13274.742 18
13275.289 13
13275.837 6
13276.385 4
13276.932 8
13277.480 6
13278.028 3
13278.575 11
13279.123 14
13279.671 7
13280.218 2
13280.766 6
13281.314 11
13281.862 11
13282.409 7
13282.957 3
13283.505 13
13284.053 12
13284.600 3
13285.148 7
13285.696 7
13286.244 2
13286.792 2
13287.340 8
13287.887 11
13288.435 15
13288.983 17
13289.531 12
13290.079 13
13290.627 19
13291.175 13
13291.723 17
13292.271 3
13292.819 6
13293.367 7
13293.915 3
13294.463 8
13295.011 15
13295.559 10
13296.107 8
13296.655 5
13297.203 15
13297.751 18
13298.299 13
13298.847 9
13299.395 14
13299.943 19
13300.492 12
13301.040 16
13301.588 21
13302.136 13
13302.684 19
13303.232 15
13303.781 15
13304.329 16
13304.877 13
13305.425 9
13305.973 13
13306.522 12
13307.070 11
13307.618 9
13308.167 11
13308.715 10
13309.263 17
13309.812 17
13310.360 16
13310.908 13
13311.457 14
13312.005 13
13312.553 7
13313.102 4
13313.650 9
13314.198 10
13314.747 6
13315.295 14
13315.844 4
13316.392 3
13316.941 5
13317.489 9
13318.038 8
13318.586 3
13319.135 6
13319.683 13
13320.232 13
13320.780 10
13321.329 8
13321.877 10
13322.426 3
13322.975 10
13323.523 12
13324.072 15
13324.620 19
13325.169 22
13325.718 5
13326.266 9
13326.815 7
13327.364 5
13327.912 4
13328.461 11
13329.010 8
13329.559 11
13330.107 8
13330.656 5
13331.205 5
13331.754 14
13332.302 14
13332.851 12
13333.400 9
13333.949 4
13334.498 2
13335.047 1
13335.595 4
13336.144 6
13336.693 13
13337.242 8
13337.791 6
13338.340 7
13338.889 6
13339.438 7
13339.987 14
13340.536 11
13341.084 13
13341.633 18
13342.182 13
13342.731 6
13343.280 10
13343.829 8
13344.379 6
13344.928 3
13345.477 5
13346.026 5
13346.575 10
13347.124 10
13347.673 14
13348.222 11
13348.771 10
13349.320 21
13349.869 16
13350.419 13
13350.968 14
13351.517 12
13352.066 4
13352.615 17
13353.165 18
13353.714 15
13354.263 13
13354.812 14
13355.362 6
13355.911 10
13356.460 4
13357.009 7
13357.559 8
13358.108 9
13358.657 16
13359.207 8
13359.756 6
13360.305 17
13360.855 12
13361.404 3
13361.954 3
13362.503 9
13363.052 9
13363.602 3
13364.151 7
13364.701 6
13365.250 7
13365.800 3
13366.349 4
13366.899 3
13367.448 6
13367.998 18
13368.547 11
13369.097 7
13369.646 4
13370.196 7
13370.745 11
13371.295 10
13371.845 12
13372.394 8
13372.944 6
13373.493 3
13374.043 5
13374.593 3
13375.142 2
13375.692 9
13376.242 16
13376.791 14
13377.341 6
13377.891 5
13378.441 3
13378.990 9
13379.540 14
13380.090 7
13380.640 12
13381.189 12
13381.739 7
13382.289 20
13382.839 13
13383.389 7
13383.939 7
13384.488 9
13385.038 13
13385.588 11
13386.138 11
13386.688 14
13387.238 13
13387.788 13
13388.338 18
13388.888 9
13389.438 3
13389.988 2
13390.538 4
13391.088 6
13391.638 5
13392.188 7
13392.738 8
13393.288 4
13393.838 10
13394.388 9
13394.938 8
13395.488 7
13396.038 6
13396.588 7
13397.138 5
13397.688 3
13398.239 6
13398.789 10
13399.339 8
13399.889 7
13400.439 8
13400.989 3
13401.540 10
13402.090 8
13402.640 14
13403.190 9
13403.741 9
13404.291 9
13404.841 11
13405.391 4
13405.942 7
13406.492 3
13407.042 8
13407.593 11
13408.143 9
13408.693 2
13409.244 0
13409.794 8
13410.344 16
13410.895 9
13411.445 4
13411.996 3
13412.546 7
13413.097 13
13413.647 20
13414.198 23
13414.748 23
13415.299 9
13415.849 8
13416.400 4
13416.950 3
13417.501 5
13418.051 8
13418.602 14
13419.152 12
13419.703 12
13420.253 12
13420.804 21
13421.355 20
13421.905 18
13422.456 11
13423.007 10
13423.557 11
13424.108 8
13424.659 11
13425.209 8
13425.760 4
13426.311 3
13426.861 6
13427.412 13
13427.963 12
13428.514 7
13429.064 8
13429.615 23
13430.166 20
13430.717 11
13431.268 11
13431.818 9
13432.369 6
13432.920 8
13433.471 6
13434.022 9
13434.573 32
13435.124 43
13435.675 24
13436.225 24
13436.776 15
13437.327 6
13437.878 10
13438.429 6
13438.980 1
13439.531 4
13440.082 5
13440.633 5
13441.184 5
13441.735 5
13442.286 5
13442.837 11
13443.388 16
13443.940 9
13444.491 6
13445.042 13
13445.593 16
13446.144 8
13446.695 6
13447.246 6
13447.797 14
13448.349 12
13448.900 9
13449.451 21
13450.002 13
13450.553 9
13451.105 14
13451.656 13
13452.207 4
13452.758 6
13453.310 8
13453.861 10
13454.412 13
13454.963 17
13455.515 12
13456.066 10
13456.617 12
13457.169 12
13457.720 14
13458.272 11
13458.823 20
13459.374 27
13459.926 19
13460.477 8
13461.029 8
13461.580 8
13462.131 14
13462.683 8
13463.234 8
13463.786 10
13464.337 11
13464.889 9
13465.440 17
13465.992 15
13466.543 20
13467.095 24
13467.647 19
13468.198 20
13468.750 6
13469.301 11
13469.853 20
13470.405 16
13470.956 14
13471.508 8
13472.059 12
13472.611 7
13473.163 12
13473.715 19
13474.266 14
13474.818 15
13475.370 21
13475.921 21
13476.473 16
13477.025 15
13477.577 11
13478.128 13
13478.680 16
13479.232 5
13479.784 10
13480.336 12
13480.887 13
13481.439 22
13481.991 26
13482.543 20
13483.095 21
13483.647 11
13484.199 13
13484.751 14
13485.303 5
13485.854 3
13486.406 10
13486.958 5
13487.510 10
13488.062 13
13488.614 9
13489.166 7
13489.718 4
13490.270 10
13490.822 15
13491.374 15
13491.927 7
13492.479 4
13493.031 6
13493.583 5
13494.135 8
13494.687 6
13495.239 5
13495.791 9
13496.343 15
13496.896 9
13497.448 7
13498.000 8
13498.552 7
13499.104 6
13499.657 8
13500.209 8
13500.761 14
13501.313 16
13501.866 6
13502.418 8
13502.970 9
13503.522 7
13504.075 3
13504.627 13
13505.179 10
13505.732 3
13506.284 7
13506.836 8
13507.389 8
13507.941 9
13508.494 13
13509.046 6
13509.598 11
13510.151 7
13510.703 14
13511.256 6
13511.808 7
13512.361 6
13512.913 2
13513.466 7
13514.018 5
13514.571 4
13515.123 8
13515.676 2
13516.228 7
13516.781 13
13517.333 19
13517.886 22
13518.439 19
13518.991 12
13519.544 11
13520.097 10
13520.649 16
13521.202 15
13521.755 17
13522.307 21
13522.860 17
13523.413 10
13523.965 4
13524.518 1
13525.071 1
13525.624 9
13526.176 9
13526.729 6
13527.282 5
13527.835 6
13528.387 17
13528.940 10
13529.493 3
13530.046 6
13530.599 7
13531.152 9
13531.705 11
13532.257 7
13532.810 9
13533.363 9
13533.916 5
13534.469 8
13535.022 5
13535.575 12
13536.128 13
13536.681 13
13537.234 12
13537.787 5
13538.340 4
13538.893 8
13539.446 17
13539.999 16
13540.552 11
13541.105 6
13541.658 11
13542.211 14
13542.764 13
13543.317 8
13543.871 4
13544.424 3
13544.977 8
13545.530 10
13546.083 9
13546.636 12
13547.190 14
13547.743 10
13548.296 10
13548.849 12
13549.402 13
13549.956 13
13550.509 8
13551.062 4
13551.615 0
13552.169 4
13552.722 4
13553.275 1
13553.829 7
13554.382 7
13554.935 6
13555.489 0
13556.042 13
13556.596 9
13557.149 3
13557.702 2
13558.256 2
13558.809 10
13559.363 11
13559.916 8
13560.470 12
13561.023 6
13561.576 6
13562.130 15
13562.683 18
13563.237 21
13563.791 14
13564.344 8
13564.898 10
13565.451 13
13566.005 8
13566.558 11
13567.112 21
13567.666 22
13568.219 17
13568.773 14
13569.326 15
13569.880 17
13570.434 10
13570.987 4
13571.541 5
13572.095 8
13572.648 9
13573.202 10
13573.756 6
13574.310 7
13574.863 4
13575.417 3
13575.971 4
13576.525 3
13577.079 6
13577.632 2
13578.186 8
13578.740 6
13579.294 2
13579.848 8
13580.402 7
13580.955 3
13581.509 9
13582.063 12
13582.617 9
13583.171 7
13583.725 6
13584.279 6
13584.833 2
13585.387 6
13585.941 9
13586.495 10
13587.049 2
13587.603 4
13588.157 4
13588.711 7
13589.265 23
13589.819 18
13590.373 11
13590.927 8
13591.481 5
13592.035 8
13592.590 5
13593.144 7
13593.698 8
13594.252 6
13594.806 4
13595.360 5
13595.914 11
13596.469 5
13597.023 19
13597.577 18
13598.131 10
13598.686 3
13599.240 7
13599.794 8
13600.348 8
13600.903 4
13601.457 8
13602.011 13
13602.566 7
13603.120 9
13603.674 12
13604.229 14
13604.783 4
13605.337 6
13605.892 2
13606.446 6
13607.001 6
13607.555 5
13608.109 14
13608.664 31
13609.218 16
13609.773 18
13610.327 13
13610.882 16
13611.436 16
13611.991 12
13612.545 5
13613.100 10
13613.654 6
13614.209 20
13614.763 14
13615.318 10
13615.873 22
13616.427 16
13616.982 12
13617.536 8
13618.091 7
13618.646 12
13619.200 12
13619.755 12
13620.310 8
13620.864 8
13621.419 6
13621.974 7
13622.529 7
13623.083 9
13623.638 4
13624.193 6
13624.748 11
13625.302 9
13625.857 4
13626.412 7
13626.967 4
13627.522 5
13628.076 10
13628.631 16
13629.186 11
13629.741 19
13630.296 29
13630.851 19
13631.406 11
13631.961 11
13632.516 10
13633.071 13
13633.625 15
13634.180 8
13634.735 12
13635.290 11
13635.845 11
13636.400 8
13636.955 16
13637.510 9
13638.065 5
13638.621 11
13639.176 6
13639.731 16
13640.286 10
13640.841 6
13641.396 7
13641.951 10
13642.506 13
13643.061 5
13643.617 3
13644.172 8
13644.727 12
13645.282 16
13645.837 9
13646.392 4
13646.948 6
13647.503 5
13648.058 11
13648.613 11
13649.169 12
13649.724 12
13650.279 10
13650.835 10
13651.390 6
13651.945 3
13652.501 4
13653.056 2
13653.611 5
13654.167 3
13654.722 5
13655.277 4
13655.833 3
13656.388 4
13656.944 4
13657.499 5
13658.055 5
13658.610 6
13659.165 5
13659.721 6
13660.276 6
13660.832 0
13661.387 1
13661.943 5
13662.498 13
13663.054 18
13663.610 20
13664.165 13
13664.721 9
13665.276 7
13665.832 12
13666.388 17
13666.943 22
13667.499 15
13668.055 12
13668.610 15
13669.166 6
13669.722 3
13670.277 10
13670.833 8
13671.389 7
13671.944 7
13672.500 15
13673.056 23
13673.612 12
13674.167 15
13674.723 8
13675.279 16
13675.835 10
13676.391 11
13676.946 9
13677.502 4
13678.058 3
13678.614 6
13679.170 6
13679.726 6
13680.282 6
13680.838 8
13681.394 7
13681.949 5
13682.505 3
13683.061 5
13683.617 18
13684.173 15
13684.729 10
13685.285 1
13685.841 3
13686.397 11
13686.953 10
13687.509 10
13688.065 23
13688.622 20
13689.178 15
13689.734 6
13690.290 5
13690.846 10
13691.402 13
13691.958 11
13692.514 11
13693.071 21
13693.627 9
13694.183 7
13694.739 3
13695.295 5
13695.852 12
13696.408 22
13696.964 10
13697.520 10
13698.076 10
13698.633 10
13699.189 6
13699.745 0
13700.302 0
13700.858 7
13701.414 7
13701.971 7
13702.527 9
13703.083 18
13703.640 13
13704.196 12
13704.753 8
13705.309 5
13705.865 8
13706.422 8
13706.978 8
13707.535 10
13708.091 5
13708.648 6
13709.204 13
13709.761 10
13710.317 6
13710.874 9
13711.430 6
13711.987 7
13712.543 8
13713.100 4
13713.656 11
13714.213 16
13714.770 18
13715.326 22
13715.883 13
13716.439 10
13716.996 21
13717.553 18
13718.109 10
13718.666 11
13719.223 11
13719.779 4
13720.336 5
13720.893 12
13721.450 13
13722.006 11
13722.563 10
13723.120 6
13723.677 2
13724.234 9
13724.790 8
13725.347 4
13725.904 4
13726.461 6
13727.018 3
13727.575 11
13728.131 8
13728.688 10
13729.245 10
13729.802 4
13730.359 5
13730.916 16
13731.473 19
13732.030 8
13732.587 11
13733.144 8
13733.701 9
13734.258 18
13734.815 14
13735.372 14
13735.929 9
13736.486 6
13737.043 3
13737.600 13
13738.157 11
13738.714 2
13739.271 2
13739.828 7
13740.385 5
13740.943 4
13741.500 6
13742.057 4
13742.614 5
13743.171 8
13743.728 12
13744.286 8
13744.843 13
13745.400 10
13745.957 11
13746.514 5
13747.072 10
13747.629 8
13748.186 13
13748.744 13
13749.301 10
13749.858 16
13750.416 22
13750.973 11
13751.530 10
13752.088 10
13752.645 3
13753.202 3
13753.760 5
13754.317 16
13754.875 9
13755.432 2
13755.989 5
13756.547 7
13757.104 8
13757.662 5
13758.219 10
13758.777 14
13759.334 4
13759.892 5
13760.449 16
13761.007 19
13761.564 14
13762.122 6
13762.679 1
13763.237 1
13763.795 5
13764.352 9
13764.910 5
13765.468 6
13766.025 7
13766.583 6
13767.140 4
13767.698 9
13768.256 14
13768.814 4
13769.371 4
13769.929 6
13770.487 14
13771.044 14
13771.602 13
13772.160 12
13772.718 15
13773.276 15
13773.833 12
13774.391 6
13774.949 2
13775.507 11
13776.065 16
13776.622 13
13777.180 2
13777.738 7
13778.296 8
13778.854 7
13779.412 13
13779.970 11
13780.528 19
13781.086 12
13781.644 9
13782.202 11
13782.760 6
13783.318 17
13783.876 16
13784.434 14
13784.992 11
13785.550 7
13786.108 10
13786.666 15
13787.224 12
13787.782 4
13788.340 11
13788.898 5
13789.456 2
13790.014 7
13790.572 3
13791.131 7
13791.689 13
13792.247 18
13792.805 7
13793.363 10
13793.922 13
13794.480 8
13795.038 5
13795.596 10
13796.154 5
13796.713 17
13797.271 19
13797.829 22
13798.388 17
13798.946 22
13799.504 10
13800.063 7
13800.621 12
13801.179 10
13801.738 11
13802.296 10
13802.854 6
13803.413 7
13803.971 11
13804.530 12
13805.088 5
13805.646 8
13806.205 6
13806.763 8
13807.322 11
13807.880 10
13808.439 19
13808.997 20
13809.556 16
13810.114 11
13810.673 5
13811.231 11
13811.790 16
13812.349 10
13812.907 15
13813.466 19
13814.024 12
13814.583 9
13815.142 11
13815.700 7
13816.259 1
13816.818 3
13817.376 11
13817.935 8
13818.494 12
13819.052 15
13819.611 18
13820.170 10
13820.729 20
13821.287 17
13821.846 18
13822.405 14
13822.964 8
13823.523 12
13824.081 10
13824.640 19
13825.199 10
13825.758 11
13826.317 18
13826.876 20
13827.434 8
13827.993 12
13828.552 7
13829.111 11
13829.670 5
13830.229 8
13830.788 5
13831.347 2
13831.906 2
13832.465 10
13833.024 11
13833.583 12
13834.142 9
13834.701 7
13835.260 4
13835.819 3
13836.378 16
13836.937 12
13837.496 21
13838.055 17
13838.614 14
13839.174 14
13839.733 8
13840.292 5
13840.851 7
13841.410 9
13841.969 13
13842.529 13
13843.088 9
13843.647 9
13844.206 8
13844.765 6
13845.325 18
13845.884 20
13846.443 14
13847.002 17
13847.562 8
13848.121 6
13848.680 13
13849.240 11
13849.799 10
13850.358 11
13850.918 14
13851.477 9
13852.036 5
13852.596 9
13853.155 6
13853.715 8
13854.274 9
13854.834 13
13855.393 15
13855.952 12
13856.512 12
13857.071 10
13857.631 12
13858.190 16
13858.750 11
13859.309 5
13859.869 4
13860.429 5
13860.988 15
13861.548 19
13862.107 13
13862.667 4
13863.226 6
13863.786 9
13864.346 10
13864.905 9
13865.465 3
13866.025 2
13866.584 2
13867.144 2
13867.704 4
13868.263 7
13868.823 13
13869.383 6
13869.943 6
13870.502 13
13871.062 16
13871.622 11
13872.182 8
13872.741 9
13873.301 9
13873.861 6
13874.421 2
13874.981 3
13875.541 5
13876.100 8
13876.660 3
13877.220 5
13877.780 6
13878.340 5
13878.900 11
13879.460 7
13880.020 4
13880.580 18
13881.140 14
13881.700 3
13882.260 3
13882.820 7
13883.380 7
13883.940 10
13884.500 9
13885.060 9
13885.620 14
13886.180 11
13886.740 13
13887.300 11
13887.860 6
13888.420 4
13888.980 5
13889.541 10
13890.101 14
13890.661 14
13891.221 14
13891.781 10
13892.341 3
13892.902 4
13893.462 1
13894.022 10
13894.582 14
13895.143 4
13895.703 8
13896.263 7
13896.823 4
13897.384 3
13897.944 13
13898.504 8
13899.065 7
13899.625 3
13900.185 5
13900.746 4
13901.306 7
13901.866 7
13902.427 7
13902.987 10
13903.548 2
13904.108 3
13904.669 11
13905.229 16
13905.789 14
13906.350 14
13906.910 7
13907.471 8
13908.031 12
13908.592 9
13909.152 4
13909.713 6
13910.274 8
13910.834 5
13911.395 3
13911.955 7
13912.516 9
13913.077 8
13913.637 4
13914.198 6
13914.758 4
13915.319 4
13915.880 6
13916.440 13
13917.001 9
13917.562 4
13918.123 10
13918.683 20
13919.244 17
13919.805 19
13920.365 22
13920.926 32
13921.487 23
13922.048 11
13922.609 10
13923.169 10
13923.730 16
13924.291 11
13924.852 5
13925.413 6
13925.974 5
13926.535 0
13927.095 2
13927.656 2
13928.217 7
13928.778 8
13929.339 12
13929.900 9
13930.461 7
13931.022 3
13931.583 4
13932.144 7
13932.705 13
13933.266 7
13933.827 13
13934.388 14
13934.949 10
13935.510 5
13936.071 5
13936.632 2
13937.193 12
13937.755 11
13938.316 7
13938.877 11
13939.438 5
13939.999 4
13940.560 8
13941.121 28
13941.683 35
13942.244 16
13942.805 11
13943.366 16
13943.927 15
13944.489 11
13945.050 5
13945.611 6
13946.172 5
13946.734 2
13947.295 9
13947.856 8
13948.418 3
13948.979 6
13949.540 11
13950.102 7
13950.663 12
13951.224 8
13951.786 4
13952.347 3
13952.909 12
13953.470 24
13954.032 22
13954.593 31
13955.154 20
13955.716 20
13956.277 15
13956.839 16
13957.400 8
13957.962 8
13958.523 14
13959.085 16
13959.647 12
13960.208 11
13960.770 16
13961.331 16
13961.893 11
13962.454 12
13963.016 13
13963.578 14
13964.139 8
13964.701 4
13965.263 10
13965.824 5
13966.386 6
13966.948 5
13967.509 1
13968.071 4
13968.633 1
13969.195 6
13969.756 10
13970.318 4
13970.880 14
13971.442 5
13972.003 2
13972.565 3
13973.127 6
13973.689 6
13974.251 6
13974.813 10
13975.374 5
13975.936 6
13976.498 6
13977.060 5
13977.622 8
13978.184 10
13978.746 12
13979.308 10
13979.870 14
13980.432 16
13980.994 13
13981.556 20
13982.118 15
13982.680 13
13983.242 10
13983.804 8
13984.366 3
13984.928 11
13985.490 17
13986.052 8
13986.614 9
13987.176 9
13987.738 7
13988.300 4
13988.863 2
13989.425 3
13989.987 3
13990.549 2
13991.111 2
13991.673 6
13992.236 5
13992.798 7
13993.360 10
13993.922 15
13994.485 8
13995.047 7
13995.609 7
13996.171 6
13996.734 11
13997.296 4
13997.858 6
13998.421 5
13998.983 6
13999.545 7
14000.108 8
14000.670 5
14001.232 4
14001.795 11
14002.357 8
14002.920 6
14003.482 10
14004.044 10
14004.607 6
14005.169 20
14005.732 27
14006.294 20
14006.857 8
14007.419 8
14007.982 5
14008.544 4
14009.107 4
14009.670 3
14010.232 3
14010.795 7
14011.357 5
14011.920 8
14012.482 5
14013.045 7
14013.608 0
14014.170 5
14014.733 9
14015.296 11
14015.858 3
14016.421 3
14016.984 8
14017.546 10
14018.109 8
14018.672 6
14019.235 4
14019.797 9
14020.360 17
14020.923 12
14021.486 9
14022.049 6
14022.611 5
14023.174 9
14023.737 3
14024.300 8
14024.863 7
14025.426 7
14025.988 9
14026.551 6
14027.114 12
14027.677 13
14028.240 11
14028.803 14
14029.366 15
14029.929 10
14030.492 10
14031.055 14
14031.618 13
14032.181 9
14032.744 7
14033.307 8
14033.870 5
14034.433 2
14034.996 3
14035.559 8
14036.122 15
14036.685 15
14037.248 21
14037.812 18
14038.375 18
14038.938 8
14039.501 9
14040.064 6
14040.627 3
14041.190 4
14041.754 2
14042.317 5
14042.880 3
14043.443 3
14044.007 11
14044.570 13
14045.133 6
14045.696 14
14046.260 13
14046.823 16
14047.386 12
14047.950 21
14048.513 22
14049.076 20
14049.640 13
14050.203 10
14050.766 7
14051.330 3
14051.893 3
14052.457 3
14053.020 1
14053.583 3
14054.147 13
14054.710 17
14055.274 9
14055.837 8
14056.401 10
14056.964 8
14057.528 7
14058.091 3
14058.655 14
14059.218 6
14059.782 5
14060.346 13
14060.909 11
14061.473 12
14062.036 6
14062.600 20
14063.164 18
14063.727 9
14064.291 3
14064.854 6
14065.418 14
14065.982 9
14066.546 9
14067.109 12
14067.673 11
14068.237 7
14068.800 6
14069.364 4
14069.928 5
14070.492 7
14071.055 10
14071.619 12
14072.183 10
14072.747 10
14073.311 4
14073.875 6
14074.438 0
14075.002 7
14075.566 12
14076.130 7
14076.694 7
14077.258 5
14077.822 7
14078.386 5
14078.950 5
14079.514 6
14080.078 7
14080.642 4
14081.206 0
14081.770 2
14082.334 6
14082.898 5
14083.462 7
14084.026 3
14084.590 3
14085.154 2
14085.718 7
14086.282 6
14086.846 6
14087.410 7
14087.974 4
14088.538 13
14089.103 11
14089.667 9
14090.231 9
14090.795 5
14091.359 3
14091.923 4
14092.488 12
14093.052 15
14093.616 7
14094.180 6
14094.745 11
14095.309 9
14095.873 12
14096.437 15
14097.002 11
14097.566 7
14098.130 4
14098.695 2
14099.259 7
14099.823 3
14100.388 6
14100.952 1
14101.517 4
14102.081 5
14102.645 4
14103.210 7
14103.774 10
14104.339 10
14104.903 7
14105.468 5
14106.032 1
14106.597 3
14107.161 5
14107.726 5
14108.290 7
14108.855 6
14109.419 1
14109.984 4
14110.548 3
14111.113 6
14111.678 3
14112.242 2
14112.807 2
14113.371 13
14113.936 12
14114.501 11
14115.065 4
14115.630 4
14116.195 4
14116.760 1
14117.324 9
14117.889 21
14118.454 32
14119.018 24
14119.583 16
14120.148 11
14120.713 12
14121.278 18
14121.842 10
14122.407 6
14122.972 1
14123.537 4
14124.102 6
14124.666 7
14125.231 8
14125.796 7
14126.361 15
14126.926 13
14127.491 4
14128.056 8
14128.621 6
14129.186 9
14129.751 4
14130.316 6
14130.881 7
14131.446 8
14132.011 4
14132.576 1
14133.141 7
14133.706 6
14134.271 10
14134.836 9
14135.401 6
14135.966 9
14136.531 9
14137.096 5
14137.661 13
14138.226 7
14138.792 3
14139.357 3
14139.922 2
14140.487 6
14141.052 15
14141.617 12
14142.183 12
14142.748 6
14143.313 7
14143.878 4
14144.444 7
14145.009 4
14145.574 6
14146.139 14
14146.705 10
14147.270 10
14147.835 5
14148.401 4
14148.966 9
14149.531 6
14150.097 3
14150.662 5
14151.227 7
14151.793 7
14152.358 4
14152.924 1
14153.489 1
14154.055 1
14154.620 0
14155.186 13
14155.751 9
14156.316 8
14156.882 6
14157.448 8
14158.013 8
14158.579 7
14159.144 6
14159.710 1
14160.275 2
14160.841 1
14161.406 6
14161.972 6
14162.538 4
14163.103 4
14163.669 2
14164.235 2
14164.800 2
14165.366 3
14165.932 7
14166.497 2
14167.063 5
14167.629 11
14168.194 6
14168.760 12
14169.326 16
14169.892 20
14170.457 14
14171.023 5
14171.589 8
14172.155 7
14172.721 7
14173.286 8
14173.852 12
14174.418 12
14174.984 5
14175.550 7
14176.116 6
14176.682 24
14177.248 17
14177.813 11
14178.379 6
14178.945 3
14179.511 3
14180.077 0
14180.643 4
14181.209 7
14181.775 8
14182.341 9
14182.907 12
14183.473 7
14184.039 27
14184.605 28
14185.171 26
14185.738 15
14186.304 7
14186.870 3
14187.436 2
14188.002 10
14188.568 12
14189.134 5
14189.700 2
14190.267 4
14190.833 3
14191.399 6
14191.965 8
14192.531 5
14193.098 3
14193.664 5
14194.230 4
14194.796 10
14195.363 12
14195.929 12
14196.495 5
14197.061 10
14197.628 16
14198.194 16
14198.760 15
14199.327 13
14199.893 14
14200.459 19
14201.026 17
14201.592 15
14202.159 15
14202.725 7
14203.292 6
14203.858 10
14204.424 5
14204.991 6
14205.557 4
14206.124 9
14206.690 16
14207.257 9
14207.823 7
14208.390 7
14208.956 6
14209.523 8
14210.090 6
14210.656 4
14211.223 6
14211.789 7
14212.356 3
14212.922 1
14213.489 2
14214.056 2
14214.622 1
14215.189 15
14215.756 9
14216.322 11
14216.889 9
14217.456 8
14218.023 8
14218.589 4
14219.156 4
14219.723 9
14220.290 4
14220.856 9
14221.423 5
14221.990 5
14222.557 5
14223.124 3
14223.690 14
14224.257 9
14224.824 6
14225.391 8
14225.958 9
14226.525 13
14227.092 15
14227.659 9
14228.225 15
14228.792 12
14229.359 10
14229.926 7
14230.493 3
14231.060 3
14231.627 0
14232.194 10
14232.761 13
14233.328 13
14233.895 7
14234.462 12
14235.029 8
14235.597 1
14236.164 1
14236.731 7
14237.298 15
14237.865 7
14238.432 1
14238.999 4
14239.566 7
14240.133 6
14240.701 6
14241.268 6
14241.835 6
14242.402 4
14242.969 2
14243.537 3
14244.104 7
14244.671 14
14245.238 19
14245.806 12
14246.373 13
14246.940 18
14247.508 10
14248.075 10
14248.642 11
14249.210 10
14249.777 8
14250.344 6
14250.912 6
14251.479 3
14252.046 2
14252.614 0
14253.181 0
14253.749 1
14254.316 29
14254.884 24
14255.451 21
14256.019 9
14256.586 9
14257.154 13
14257.721 11
14258.289 14
14258.856 15
14259.424 23
14259.991 20
14260.559 6
14261.126 11
14261.694 13
14262.262 4
14262.829 2
14263.397 5
14263.964 3
14264.532 8
14265.100 4
14265.667 6
14266.235 4
14266.803 12
14267.371 17
14267.938 11
14268.506 7
14269.074 11
14269.641 7
14270.209 5
14270.777 2
14271.345 9
14271.913 10
14272.480 4
14273.048 5
14273.616 9
14274.184 2
14274.752 11
14275.320 6
14275.887 5
14276.455 7
14277.023 12
14277.591 9
14278.159 11
14278.727 5
14279.295 7
14279.863 2
14280.431 4
14280.999 2
14281.567 15
14282.135 17
14282.703 15
14283.271 15
14283.839 9
14284.407 8
14284.975 5
14285.543 9
14286.111 10
14286.679 4
14287.247 3
14287.815 6
14288.383 9
14288.952 6
14289.520 7
14290.088 2
14290.656 3
14291.224 5
14291.792 1
14292.361 9
14292.929 11
14293.497 4
14294.065 9
14294.634 2
14295.202 3
14295.770 2
14296.338 6
14296.907 9
14297.475 13
14298.043 9
14298.612 0
14299.180 10
14299.748 20
14300.317 9
14300.885 6
14301.453 13
14302.022 18
14302.590 18
14303.159 14
14303.727 24
14304.295 24
14304.864 15
14305.432 7
14306.001 5
14306.569 5
14307.138 9
14307.706 25
14308.275 14
14308.843 13
14309.412 12
14309.980 7
14310.549 6
14311.118 5
14311.686 11
14312.255 15
14312.823 12
14313.392 6
14313.961 6
14314.529 22
14315.098 12
14315.667 1
14316.235 0
14316.804 4
14317.373 5
14317.941 13
14318.510 7
14319.079 3
14319.648 3
14320.216 1
14320.785 3
14321.354 6
14321.923 8
14322.491 8
14323.060 8
14323.629 13
14324.198 8
14324.767 10
14325.336 0
14325.904 1
14326.473 7
14327.042 5
14327.611 2
14328.180 11
14328.749 17
14329.318 15
14329.887 9
14330.456 15
14331.025 25
14331.594 32
14332.163 13
14332.732 9
14333.301 9
14333.870 4
14334.439 9
14335.008 5
14335.577 8
14336.146 14
14336.715 17
14337.284 10
14337.853 7
14338.422 6
14338.991 3
14339.561 6
14340.130 15
14340.699 9
14341.268 5
14341.837 5
14342.406 4
14342.976 6
14343.545 7
14344.114 10
14344.683 9
14345.253 10
14345.822 7
14346.391 1
14346.960 3
14347.530 3
14348.099 6
14348.668 13
14349.238 8
14349.807 5
14350.376 5
14350.946 12
14351.515 18
14352.085 13
14352.654 11
14353.223 10
14353.793 4
14354.362 2
14354.932 3
14355.501 8
14356.071 12
14356.640 14
14357.210 14
14357.779 6
14358.349 16
14358.918 21
14359.488 15
14360.057 20
14360.627 17
14361.196 14
14361.766 18
14362.335 14
14362.905 5
14363.475 5
14364.044 4
14364.614 7
14365.184 4
14365.753 13
14366.323 9
14366.893 9
14367.462 3
14368.032 4
14368.602 2
14369.171 1
14369.741 13
14370.311 21
14370.881 8
14371.450 7
14372.020 6
14372.590 3
14373.160 3
14373.730 5
14374.299 7
14374.869 15
14375.439 23
14376.009 25
14376.579 29
14377.149 25
14377.719 10
14378.289 11
14378.858 15
14379.428 18
14379.998 7
14380.568 5
14381.138 6
14381.708 2
14382.278 2
14382.848 4
14383.418 2
14383.988 2
14384.558 2
14385.128 3
14385.698 5
14386.268 8
14386.838 8
14387.409 2
14387.979 4
14388.549 4
14389.119 1
14389.689 7
14390.259 7
14390.829 2
14391.399 11
14391.970 11
14392.540 3
14393.110 6
14393.680 14
14394.250 13
14394.821 12
14395.391 12
14395.961 13
14396.531 5
14397.102 8
14397.672 10
14398.242 6
14398.813 5
14399.383 12
14399.953 9
14400.524 4
14401.094 4
14401.664 3
14402.235 5
14402.805 4
14403.376 1
14403.946 2
14404.516 4
14405.087 7
14405.657 4
14406.228 5
14406.798 12
14407.369 10
14407.939 10
14408.510 17
14409.080 9
14409.651 8
14410.221 5
14410.792 5
14411.362 4
14411.933 17
14412.504 17
14413.074 17
14413.645 16
14414.215 11
14414.786 2
14415.357 1
14415.927 10
14416.498 11
14417.069 6
14417.639 5
14418.210 2
14418.781 3
14419.351 6
14419.922 7
14420.493 10
14421.064 11
14421.634 18
14422.205 20
14422.776 15
14423.347 18
14423.918 10
14424.488 8
14425.059 13
14425.630 8
14426.201 3
14426.772 1
14427.343 6
14427.914 6
14428.484 1
14429.055 2
14429.626 6
14430.197 4
14430.768 8
14431.339 8
14431.910 3
14432.481 2
14433.052 1
14433.623 3
14434.194 12
14434.765 17
14435.336 6
14435.907 3
14436.478 5
14437.049 8
14437.620 9
14438.191 5
14438.763 4
14439.334 7
14439.905 13
14440.476 26
14441.047 24
14441.618 22
14442.189 11
14442.761 8
14443.332 7
14443.903 7
14444.474 20
14445.045 12
14445.617 5
14446.188 14
14446.759 13
14447.330 9
14447.902 6
14448.473 1
14449.044 5
14449.616 4
14450.187 5
14450.758 12
14451.330 10
14451.901 8
14452.472 9
14453.044 8
14453.615 4
14454.187 10
14454.758 17
14455.329 17
14455.901 13
14456.472 9
14457.044 12
14457.615 13
14458.187 4
14458.758 4
14459.330 10
14459.901 8
14460.473 7
14461.044 16
14461.616 11
14462.188 15
14462.759 18
14463.331 19
14463.902 16
14464.474 7
14465.046 9
14465.617 2
14466.189 8
14466.760 5
14467.332 4
14467.904 4
14468.475 3
14469.047 12
14469.619 14
14470.191 5
14470.762 12
14471.334 9
14471.906 5
14472.478 3
14473.049 17
14473.621 19
14474.193 5
14474.765 10
14475.337 5
14475.908 6
14476.480 9
14477.052 6
14477.624 2
14478.196 0
14478.768 10
14479.340 11
14479.912 4
14480.484 2
14481.056 6
14481.627 13
14482.199 8
14482.771 16
14483.343 11
14483.915 17
14484.487 19
14485.059 17
14485.631 15
14486.203 12
14486.776 16
14487.348 11
14487.920 2
14488.492 5
14489.064 7
14489.636 8
14490.208 3
14490.780 3
14491.352 6
14491.925 3
14492.497 11
14493.069 5
14493.641 5
14494.213 4
14494.785 14
14495.358 21
14495.930 12
14496.502 9
14497.074 1
14497.647 3
14498.219 5
14498.791 3
14499.364 3
14499.936 5
14500.508 6
14501.081 2
14501.653 3
14502.225 3
14502.798 4
14503.370 4
14503.942 4
14504.515 10
14505.087 8
14505.660 5
14506.232 3
14506.804 10
14507.377 18
14507.949 24
14508.522 15
14509.094 8
14509.667 7
14510.239 6
14510.812 12
14511.384 9
14511.957 15
14512.530 13
14513.102 19
14513.675 18
14514.247 8
14514.820 5
14515.393 4
14515.965 7
14516.538 9
14517.110 12
14517.683 8
14518.256 26
14518.828 20
14519.401 15
14519.974 13
14520.547 10
14521.119 7
14521.692 4
14522.265 7
14522.838 6
14523.410 13
14523.983 21
14524.556 14
14525.129 10
14525.702 9
14526.274 11
14526.847 8
14527.420 13
14527.993 15
14528.566 20
14529.139 18
14529.712 9
14530.285 6
14530.857 2
14531.430 10
14532.003 12
14532.576 8
14533.149 7
14533.722 18
14534.295 30
14534.868 19
14535.441 18
14536.014 10
14536.587 5
14537.160 5
14537.733 2
14538.306 14
14538.880 16
14539.453 8
14540.026 11
14540.599 4
14541.172 1
14541.745 5
14542.318 6
14542.891 1
14543.465 4
14544.038 2
14544.611 2
14545.184 5
14545.757 0
14546.331 3
14546.904 3
14547.477 12
14548.050 7
14548.624 6
14549.197 8
14549.770 11
14550.344 10
14550.917 5
14551.490 4
14552.063 6
14552.637 6
14553.210 8
14553.784 9
14554.357 3
14554.930 7
14555.504 7
14556.077 11
14556.651 10
14557.224 14
14557.798 11
14558.371 13
14558.944 12
14559.518 12
14560.091 6
14560.665 4
14561.238 5
14561.812 7
14562.386 10
14562.959 8
14563.533 9
14564.106 15
14564.680 14
14565.253 4
14565.827 6
14566.401 7
14566.974 5
14567.548 3
14568.122 5
14568.695 5
14569.269 5
14569.843 3
14570.416 1
14570.990 2
14571.564 4
14572.137 16
14572.711 6
14573.285 5
14573.859 6
14574.433 3
14575.006 10
14575.580 0
14576.154 9
14576.728 9
14577.302 11
14577.875 12
14578.449 13
14579.023 16
14579.597 16
14580.171 10
14580.745 6
14581.319 9
14581.893 4
14582.467 9
14583.041 14
14583.615 8
14584.189 5
14584.763 5
14585.337 3
14585.911 7
14586.485 6
14587.059 4
14587.633 0
14588.207 6
14588.781 9
14589.355 14
14589.929 12
14590.503 7
14591.077 5
14591.651 8
14592.225 16
14592.799 9
14593.374 5
14593.948 15
14594.522 10
14595.096 9
14595.670 18
14596.245 9
14596.819 11
14597.393 9
14597.967 12
14598.542 13
14599.116 7
14599.690 10
14600.264 13
14600.839 16
14601.413 14
14601.987 9
14602.562 8
14603.136 5
14603.710 11
14604.285 7
14604.859 4
14605.433 2
14606.008 5
14606.582 7
14607.157 7
14607.731 10
14608.306 5
14608.880 13
14609.454 10
14610.029 7
14610.603 2
14611.178 2
14611.752 6
14612.327 5
14612.902 4
14613.476 1
14614.051 6
14614.625 11
14615.200 5
14615.774 6
14616.349 15
14616.924 18
14617.498 7
14618.073 6
14618.648 3
14619.222 6
14619.797 8
14620.372 4
14620.946 1
14621.521 7
14622.096 1
14622.670 7
14623.245 9
14623.820 9
14624.395 7
14624.969 9
14625.544 13
14626.119 7
14626.694 1
14627.269 3
14627.843 5
14628.418 10
14628.993 17
14629.568 10
14630.143 9
14630.718 8
14631.293 14
14631.868 5
14632.442 1
14633.017 8
14633.592 4
14634.167 9
14634.742 4
14635.317 3
14635.892 5
14636.467 3
14637.042 7
14637.617 4
14638.192 1
14638.767 12
14639.342 16
14639.917 14
14640.493 14
14641.068 7
14641.643 10
14642.218 8
14642.793 8
14643.368 15
14643.943 16
14644.518 11
14645.094 10
14645.669 6
14646.244 7
14646.819 8
14647.394 13
14647.970 6
14648.545 2
14649.120 3
14649.695 10
14650.271 15
14650.846 9
14651.421 4
14651.997 0
14652.572 3
14653.147 5
14653.723 9
14654.298 12
14654.873 16
14655.449 12
14656.024 8
14656.599 5
14657.175 12
14657.750 5
14658.326 4
14658.901 3
14659.477 5
14660.052 7
14660.627 4
14661.203 7
14661.778 7
14662.354 4
14662.929 3
14663.505 3
14664.081 11
14664.656 12
14665.232 9
14665.807 7
14666.383 5
14666.958 4
14667.534 0
14668.110 1
14668.685 6
14669.261 4
14669.837 6
14670.412 8
14670.988 3
14671.564 3
14672.139 13
14672.715 13
14673.291 14
14673.866 7
14674.442 14
14675.018 10
14675.594 3
14676.170 4
14676.745 13
14677.321 13
14677.897 2
14678.473 3
14679.049 10
14679.624 12
14680.200 7
14680.776 8
14681.352 7
14681.928 8
14682.504 8
14683.080 9
14683.656 10
14684.232 6
14684.808 11
14685.384 20
14685.959 16
14686.535 12
14687.111 10
14687.687 18
14688.263 14
14688.840 4
14689.416 6
14689.992 1
14690.568 4
14691.144 12
14691.720 10
14692.296 14
14692.872 17
14693.448 17
14694.024 19
14694.600 15
14695.177 21
14695.753 20
14696.329 23
14696.905 11
14697.481 13
14698.057 20
14698.634 12
14699.210 6
14699.786 9
14700.362 15
14700.939 11
14701.515 6
14702.091 14
14702.668 8
14703.244 6
14703.820 2
14704.397 3
14704.973 4
14705.549 4
14706.126 8
14706.702 11
14707.278 9
14707.855 12
14708.431 6
14709.008 9
14709.584 14
14710.160 9
14710.737 8
14711.313 4
14711.890 6
14712.466 13
14713.043 20
14713.619 10
14714.196 13
14714.772 20
14715.349 28
14715.926 21
14716.502 11
14717.079 10
14717.655 16
14718.232 10
14718.809 11
14719.385 9
14719.962 3
14720.538 4
14721.115 7
14721.692 8
14722.268 7
14722.845 13
14723.422 9
14723.999 9
14724.575 8
14725.152 7
14725.729 4
14726.306 4
14726.882 5
14727.459 6
14728.036 9
14728.613 9
14729.190 10
14729.766 8
14730.343 8
14730.920 11
14731.497 7
14732.074 6
14732.651 6
14733.228 20
14733.804 17
14734.381 17
14734.958 13
14735.535 8
14736.112 8
14736.689 7
14737.266 10
14737.843 6
14738.420 10
14738.997 8
14739.574 11
14740.151 8
14740.728 9
14741.305 10
14741.882 5
14742.459 5
14743.037 1
14743.614 5
14744.191 9
14744.768 5
14745.345 6
14745.922 8
14746.499 5
14747.076 4
14747.654 4
14748.231 2
14748.808 4
14749.385 6
14749.962 9
14750.540 7
14751.117 10
14751.694 7
14752.272 5
14752.849 1
14753.426 3
14754.003 5
14754.581 7
14755.158 7
14755.735 15
14756.313 12
14756.890 6
14757.467 14
14758.045 15
14758.622 13
14759.200 21
14759.777 8
14760.354 4
14760.932 3
14761.509 6
14762.087 16
14762.664 9
14763.242 6
14763.819 4
14764.397 6
14764.974 11
14765.552 8
14766.129 3
14766.707 2
14767.284 5
14767.862 11
14768.440 14
14769.017 24
14769.595 19
14770.172 9
14770.750 4
14771.328 6
14771.905 15
14772.483 14
14773.061 10
14773.638 5
14774.216 2
14774.794 7
14775.372 6
14775.949 6
14776.527 8
14777.105 5
14777.683 4
14778.260 6
14778.838 5
14779.416 5
14779.994 3
14780.572 5
14781.149 3
14781.727 2
14782.305 11
14782.883 9
14783.461 3
14784.039 1
14784.617 4
14785.195 1
14785.772 0
14786.350 5
14786.928 9
14787.506 14
14788.084 7
14788.662 4
14789.240 9
14789.818 9
14790.396 6
14790.974 4
14791.552 4
14792.130 1
14792.708 2
14793.287 3
14793.865 2
14794.443 5
14795.021 6
14795.599 7
14796.177 3
14796.755 2
14797.333 5
14797.912 6
14798.490 6
14799.068 8
14799.646 13
14800.224 13
14800.803 5
14801.381 8
14801.959 13
14802.537 18
14803.115 7
14803.694 8
14804.272 5
14804.850 2
14805.429 2
14806.007 8
14806.585 5
14807.164 8
14807.742 6
14808.320 5
14808.899 3
14809.477 3
14810.056 4
14810.634 8
14811.212 12
14811.791 6
14812.369 2
14812.948 8
14813.526 1
14814.105 2
14814.683 1
14815.262 10
14815.840 26
14816.419 14
14816.997 9
14817.576 6
14818.154 15
14818.733 5
14819.311 10
14819.890 6
14820.469 5
14821.047 1
14821.626 8
14822.205 4
14822.783 9
14823.362 7
14823.941 10
14824.519 5
14825.098 4
14825.677 8
14826.255 6
14826.834 2
14827.413 3
14827.992 5
14828.570 5
14829.149 8
14829.728 6
14830.307 2
14830.885 3
14831.464 2
14832.043 9
14832.622 9
14833.201 10
14833.780 3
14834.359 0
14834.937 5
14835.516 10
14836.095 11
14836.674 3
14837.253 11
14837.832 14
14838.411 8
14838.990 11
14839.569 4
14840.148 3
14840.727 2
14841.306 3
14841.885 24
14842.464 18
14843.043 11
14843.622 7
14844.201 8
14844.780 12
14845.359 11
14845.938 13
14846.517 11
14847.097 11
14847.676 15
14848.255 24
14848.834 9
14849.413 2
14849.992 7
14850.572 14
14851.151 11
14851.730 7
14852.309 8
14852.888 9
14853.468 9
14854.047 15
14854.626 16
14855.206 7
14855.785 4
14856.364 3
14856.943 1
14857.523 8
14858.102 10
14858.681 4
14859.261 10
14859.840 8
14860.420 6
14860.999 2
14861.578 12
14862.158 19
14862.737 10
14863.317 9
14863.896 16
14864.476 15
14865.055 6
14865.634 1
14866.214 0
14866.793 5
14867.373 3
14867.953 1
14868.532 5
14869.112 22
14869.691 17
14870.271 13
14870.850 9
14871.430 10
14872.010 5
14872.589 7
14873.169 11
14873.748 7
14874.328 7
14874.908 3
14875.487 8
14876.067 7
14876.647 17
14877.227 15
14877.806 6
14878.386 4
14878.966 3
14879.545 3
14880.125 12
14880.705 6
14881.285 2
14881.865 1
14882.444 3
14883.024 2
14883.604 3
14884.184 7
14884.764 9
14885.344 8
14885.924 9
14886.503 6
14887.083 7
14887.663 4
14888.243 9
14888.823 6
14889.403 2
14889.983 12
14890.563 22
14891.143 12
14891.723 6
14892.303 1
14892.883 3
14893.463 1
14894.043 8
14894.623 8
14895.203 5
14895.783 12
14896.363 4
14896.943 6
14897.523 8
14898.104 13
14898.684 19
14899.264 8
14899.844 4
14900.424 2
14901.004 1
14901.585 5
14902.165 5
14902.745 5
14903.325 6
14903.905 13
14904.486 18
14905.066 19
14905.646 11
14906.226 9
14906.807 9
14907.387 18
14907.967 18
14908.548 13
14909.128 6
14909.708 5
14910.289 7
14910.869 0
14911.449 6
14912.030 5
14912.610 5
14913.191 4
14913.771 5
14914.351 3
14914.932 8
14915.512 10
14916.093 7
14916.673 10
14917.254 13
14917.834 10
14918.415 9
14918.995 11
14919.576 9
14920.156 9
14920.737 6
14921.318 2
14921.898 7
14922.479 7
14923.059 5
14923.640 7
14924.221 6
14924.801 3
14925.382 5
14925.962 7
14926.543 4
14927.124 12
14927.705 14
14928.285 5
14928.866 5
14929.447 1
14930.027 3
14930.608 7
14931.189 3
14931.770 2
14932.350 1
14932.931 2
14933.512 6
14934.093 17
14934.674 12
14935.255 13
14935.835 13
14936.416 16
14936.997 11
14937.578 15
14938.159 13
14938.740 5
14939.321 2
14939.902 4
14940.483 1
14941.064 2
14941.645 2
14942.225 5
14942.806 6
14943.387 4
14943.968 3
14944.550 5
14945.131 5
14945.712 10
14946.293 7
14946.874 8
14947.455 9
14948.036 4
14948.617 6
14949.198 3
14949.779 4
14950.360 2
14950.941 6
14951.523 15
14952.104 13
14952.685 5
14953.266 9
14953.847 8
14954.429 9
14955.010 8
14955.591 6
14956.172 4
14956.754 6
14957.335 10
14957.916 7
14958.497 4
14959.079 4
14959.660 4
14960.241 3
14960.823 4
14961.404 2
14961.985 2
14962.567 12
14963.148 12
14963.729 13
14964.311 7
14964.892 2
14965.474 3
14966.055 6
14966.637 6
14967.218 4
14967.800 4
14968.381 4
14968.963 13
14969.544 11
14970.126 8
14970.707 1
14971.289 8
14971.870 19
14972.452 13
14973.033 6
14973.615 3
14974.196 1
14974.778 5
14975.360 4
14975.941 5
14976.523 5
14977.105 10
14977.686 16
14978.268 8
14978.850 12
14979.431 16
14980.013 21
14980.595 12
14981.177 15
14981.758 12
14982.340 9
14982.922 14
14983.504 8
14984.085 5
14984.667 9
14985.249 6
14985.831 9
14986.413 4
14986.994 9
14987.576 6
14988.158 1
14988.740 6
14989.322 9
14989.904 7
14990.486 5
14991.068 1
14991.650 2
14992.232 9
14992.814 11
14993.395 6
14993.977 3
14994.559 3
14995.141 9
14995.723 7
14996.306 20
14996.888 10
14997.470 7
14998.052 3
14998.634 4
14999.216 2
14999.798 3
15000.380 7
15000.962 6
15001.544 5
15002.126 3
15002.709 3
15003.291 0
15003.873 4
15004.455 4
15005.037 0
15005.619 4
15006.202 11
15006.784 4
15007.366 3
15007.948 2
15008.531 2
15009.113 8
15009.695 9
15010.277 5
15010.860 1
15011.442 2
15012.024 5
15012.607 6
15013.189 11
15013.772 2
15014.354 5
15014.936 10
15015.519 9
15016.101 8
15016.684 14
15017.266 13
15017.848 6
15018.431 1
15019.013 2
15019.596 7
15020.178 7
15020.761 11
15021.343 6
15021.926 11
15022.508 14
15023.091 18
15023.673 11
15024.256 12
15024.839 6
15025.421 2
15026.004 3
15026.586 8
15027.169 7
15027.752 5
15028.334 9
15028.917 5
15029.500 10
15030.082 12
15030.665 8
15031.248 13
15031.830 12
15032.413 22
15032.996 16
15033.579 7
15034.161 5
15034.744 0
15035.327 2
15035.910 6
15036.493 8
15037.075 3
15037.658 16
15038.241 20
15038.824 12
15039.407 10
15039.990 3
15040.572 8
15041.155 4
15041.738 7
15042.321 6
15042.904 4
15043.487 2
15044.070 5
15044.653 4
15045.236 5
15045.819 10
15046.402 11
15046.985 6
15047.568 4
15048.151 5
15048.734 8
15049.317 9
15049.900 9
15050.483 4
15051.066 11
15051.649 18
15052.233 9
15052.816 5
15053.399 6
15053.982 5
15054.565 9
15055.148 8
15055.731 7
15056.315 8
15056.898 4
15057.481 2
15058.064 4
15058.647 6
15059.231 6
15059.814 14
15060.397 12
15060.981 11
15061.564 8
15062.147 16
15062.730 15
15063.314 4
15063.897 9
15064.480 9
15065.064 6
15065.647 6
15066.231 8
15066.814 7
15067.397 9
15067.981 3
15068.564 8
15069.148 17
15069.731 11
15070.314 9
15070.898 8
15071.481 4
15072.065 4
15072.648 4
15073.232 6
15073.815 8
15074.399 10
15074.983 7
15075.566 8
15076.150 9
15076.733 12
15077.317 13
15077.901 9
15078.484 4
15079.068 4
15079.651 4
15080.235 8
15080.819 10
15081.402 5
15081.986 6
15082.570 19
15083.153 21
15083.737 13
15084.321 18
15084.905 17
15085.488 9
15086.072 4
15086.656 4
15087.240 6
15087.824 8
15088.407 9
15088.991 3
15089.575 7
15090.159 6
15090.743 11
15091.327 11
15091.910 7
15092.494 3
15093.078 12
15093.662 6
15094.246 3
15094.830 1
15095.414 1
15095.998 2
15096.582 0
15097.166 3
15097.750 2
15098.334 13
15098.918 8
15099.502 4
15100.086 3
15100.670 4
15101.254 2
15101.838 4
15102.422 4
15103.006 3
15103.590 2
15104.174 5
15104.759 2
15105.343 0
15105.927 1
15106.511 2
15107.095 8
15107.679 6
15108.264 1
15108.848 4
15109.432 3
15110.016 6
15110.600 5
15111.185 3
15111.769 1
15112.353 8
15112.938 10
15113.522 13
15114.106 9
15114.690 6
15115.275 8
15115.859 10
15116.443 11
15117.028 18
15117.612 11
15118.197 5
15118.781 3
15119.365 3
15119.950 3
15120.534 8
15121.119 4
15121.703 2
15122.288 9
15122.872 28
15123.457 28
15124.041 18
15124.626 18
15125.210 14
15125.795 14
15126.379 12
15126.964 11
15127.548 10
15128.133 15
15128.717 8
15129.302 24
15129.887 15
15130.471 9
15131.056 3
15131.641 3
15132.225 7
15132.810 5
15133.395 2
15133.979 0
15134.564 2
15135.149 5
15135.733 12
15136.318 15
15136.903 10
15137.488 8
15138.072 7
15138.657 5
15139.242 5
15139.827 4
15140.412 6
15140.996 10
15141.581 8
15142.166 9
15142.751 12
15143.336 8
15143.921 6
15144.506 6
15145.091 12
15145.675 11
15146.260 9
15146.845 8
15147.430 4
15148.015 5
15148.600 4
15149.185 9
15149.770 9
15150.355 11
15150.940 12
15151.525 19
15152.110 11
15152.695 13
15153.280 11
15153.866 10
15154.451 2
15155.036 11
15155.621 7
15156.206 4
15156.791 1
15157.376 1
15157.961 11
15158.547 11
15159.132 5
15159.717 4
15160.302 2
15160.887 1
15161.473 8
15162.058 8
15162.643 14
15163.228 8
15163.814 11
15164.399 6
15164.984 6
15165.569 6
15166.155 2
15166.740 1
15167.325 9
15167.911 12
15168.496 5
15169.081 1
15169.667 5
15170.252 8
15170.838 11
15171.423 6
15172.008 6
15172.594 9
15173.179 6
15173.765 2
15174.350 4
15174.936 10
15175.521 24
15176.107 14
15176.692 8
15177.278 9
15177.863 21
15178.449 14
15179.034 7
15179.620 5
15180.206 5
15180.791 6
15181.377 2
15181.962 7
15182.548 23
15183.134 27
15183.719 12
15184.305 11
15184.891 5
15185.476 3
15186.062 1
15186.648 2
15187.233 1
15187.819 6
15188.405 8
15188.991 7
15189.576 8
15190.162 3
15190.748 6
15191.334 4
15191.920 4
15192.505 2
15193.091 4
15193.677 6
15194.263 2
15194.849 6
15195.435 3
15196.021 4
15196.606 6
15197.192 8
15197.778 3
15198.364 3
15198.950 7
15199.536 16
15200.122 9
15200.708 10
15201.294 6
15201.880 5
15202.466 3
15203.052 4
15203.638 12
15204.224 10
15204.810 4
15205.396 4
15205.982 6
15206.568 8
15207.155 5
15207.741 7
15208.327 11
15208.913 7
15209.499 5
15210.085 5
15210.671 14
15211.258 14
15211.844 12
15212.430 11
15213.016 11
15213.602 12
15214.189 5
15214.775 3
15215.361 5
15215.947 12
15216.534 10
15217.120 10
15217.706 12
15218.293 10
15218.879 13
15219.465 17
15220.052 13
15220.638 9
15221.224 9
15221.811 8
15222.397 4
15222.984 5
15223.570 8
15224.156 6
15224.743 6
15225.329 7
15225.916 9
15226.502 2
15227.089 2
15227.675 2
15228.262 8
15228.848 10
15229.435 3
15230.021 2
15230.608 10
15231.195 17
15231.781 7
15232.368 3
15232.954 4
15233.541 6
15234.128 8
15234.714 2
15235.301 8
15235.887 11
15236.474 9
15237.061 19
15237.647 13
15238.234 13
15238.821 5
15239.408 12
15239.994 9
15240.581 2
15241.168 5
15241.755 6
15242.341 4
15242.928 3
15243.515 8
15244.102 10
15244.689 8
15245.275 4
15245.862 6
15246.449 2
15247.036 0
15247.623 4
15248.210 17
15248.797 4
15249.384 16
15249.971 10
15250.558 10
15251.144 3
15251.731 1
15252.318 1
15252.905 0
15253.492 11
15254.079 15
15254.666 7
15255.253 3
15255.840 6
15256.428 2
15257.015 10
15257.602 10
15258.189 7
15258.776 6
15259.363 3
15259.950 6
15260.537 12
15261.124 11
15261.711 4
15262.299 6
15262.886 5
15263.473 12
15264.060 12
15264.647 2
15265.235 4
15265.822 8
15266.409 12
15266.996 11
15267.584 8
15268.171 8
15268.758 9
15269.346 7
15269.933 4
15270.520 4
15271.107 6
15271.695 17
15272.282 10
15272.870 9
15273.457 12
15274.044 7
15274.632 4
15275.219 3
15275.807 5
15276.394 3
15276.981 1
15277.569 1
15278.156 0
15278.744 0
15279.331 6
15279.919 5
15280.506 6
15281.094 5
15281.681 2
15282.269 6
15282.857 8
15283.444 7
15284.032 5
15284.619 5
15285.207 8
15285.794 5
15286.382 3
15286.970 3
15287.557 6
15288.145 3
15288.733 6
15289.320 5
15289.908 4
15290.496 7
15291.084 5
15291.671 4
15292.259 7
15292.847 7
15293.435 3
15294.022 10
15294.610 11
15295.198 13
15295.786 8
15296.374 6
15296.961 1
15297.549 7
15298.137 17
15298.725 8
15299.313 9
15299.901 7
15300.489 6
15301.076 1
15301.664 4
15302.252 1
15302.840 5
15303.428 5
15304.016 7
15304.604 9
15305.192 14
15305.780 10
15306.368 5
15306.956 3
15307.544 6
15308.132 3
15308.720 2
15309.308 4
15309.896 5
15310.485 6
15311.073 9
15311.661 4
15312.249 4
15312.837 5
15313.425 1
15314.013 8
15314.602 19
15315.190 18
15315.778 17
15316.366 11
15316.954 12
15317.543 11
15318.131 11
15318.719 9
15319.307 8
15319.896 5
15320.484 6
15321.072 7
15321.660 7
15322.249 4
15322.837 3
15323.425 5
15324.014 6
15324.602 29
15325.190 24
15325.779 17
15326.367 9
15326.956 7
15327.544 9
15328.133 3
15328.721 3
15329.309 12
15329.898 13
15330.486 13
15331.075 15
15331.663 9
15332.252 15
15332.840 9
15333.429 3
15334.017 3
15334.606 8
15335.195 5
15335.783 9
15336.372 3
15336.960 3
15337.549 7
15338.138 10
15338.726 5
15339.315 5
15339.903 4
15340.492 6
15341.081 4
15341.670 6
15342.258 4
15342.847 8
15343.436 7
15344.024 10
15344.613 7
15345.202 3
15345.791 3
15346.379 2
15346.968 3
15347.557 12
15348.146 13
15348.735 7
15349.323 6
15349.912 6
15350.501 3
15351.090 2
15351.679 6
15352.268 14
15352.857 14
15353.446 11
15354.035 11
15354.624 22
15355.212 14
15355.801 12
15356.390 6
15356.979 5
15357.568 7
15358.157 4
15358.746 9
15359.335 10
15359.924 8
15360.514 7
15361.103 7
15361.692 5
15362.281 9
15362.870 9
15363.459 9
15364.048 7
15364.637 8
15365.226 6
15365.815 11
15366.405 12
15366.994 14
15367.583 19
15368.172 17
15368.761 5
15369.351 9
15369.940 7
15370.529 8
15371.118 5
15371.708 3
15372.297 8
15372.886 11
15373.475 5
15374.065 13
15374.654 13
15375.243 15
15375.833 28
15376.422 21
15377.012 15
15377.601 8
15378.190 3
15378.780 4
15379.369 5
15379.959 4
15380.548 9
15381.137 8
15381.727 4
15382.316 9
15382.906 3
15383.495 1
15384.085 2
15384.674 9
15385.264 6
15385.853 11
15386.443 6
15387.032 5
15387.622 11
15388.212 11
15388.801 8
15389.391 10
15389.980 10
15390.570 7
15391.160 4
15391.749 4
15392.339 10
15392.929 14
15393.518 13
15394.108 10
15394.698 6
15395.287 1
15395.877 3
15396.467 10
15397.057 14
15397.646 12
15398.236 9
15398.826 7
15399.416 0
15400.006 5
15400.595 5
15401.185 8
15401.775 8
15402.365 24
15402.955 17
15403.545 10
15404.135 4
15404.724 2
15405.314 1
15405.904 11
15406.494 8
15407.084 5
15407.674 3
15408.264 1
15408.854 6
15409.444 5
15410.034 16
15410.624 10
15411.214 7
15411.804 11
15412.394 15
15412.984 8
15413.574 10
15414.164 6
15414.754 5
15415.345 5
15415.935 3
15416.525 4
15417.115 12
15417.705 12
15418.295 13
15418.885 16
15419.476 12
15420.066 13
15420.656 8
15421.246 3
15421.836 4
15422.427 5
15423.017 7
15423.607 5
15424.197 1
15424.788 4
15425.378 4
15425.968 5
15426.559 9
15427.149 14
15427.739 11
15428.330 8
15428.920 5
15429.510 3
15430.101 0
15430.691 1
15431.282 4
15431.872 6
15432.462 11
15433.053 3
15433.643 28
15434.234 28
15434.824 19
15435.415 19
15436.005 9
15436.596 12
15437.186 10
15437.777 2
15438.367 7
15438.958 7
15439.548 6
15440.139 12
15440.730 21
15441.320 15
15441.911 9
15442.501 8
15443.092 2
15443.683 4
15444.273 8
15444.864 8
15445.455 3
15446.045 6
15446.636 1
15447.227 7
15447.818 7
15448.408 7
15448.999 14
15449.590 12
15450.181 5
15450.771 2
15451.362 4
15451.953 2
15452.544 1
15453.135 1
15453.725 1
15454.316 4
15454.907 3
15455.498 0
15456.089 1
15456.680 4
15457.271 9
15457.862 9
15458.452 12
15459.043 15
15459.634 7
15460.225 9
15460.816 5
15461.407 3
15461.998 4
15462.589 6
15463.180 4
15463.771 5
15464.362 1
15464.953 6
15465.544 3
15466.136 4
15466.727 6
15467.318 19
15467.909 10
15468.500 6
15469.091 10
15469.682 13
15470.273 5
15470.864 8
15471.456 5
15472.047 3
15472.638 5
15473.229 7
15473.820 5
15474.412 9
15475.003 4
15475.594 8
15476.185 1
15476.777 0
15477.368 8
15477.959 6
15478.551 4
15479.142 8
15479.733 12
15480.325 14
15480.916 12
15481.507 13
15482.099 11
15482.690 5
15483.282 5
15483.873 7
15484.464 5
15485.056 8
15485.647 8
15486.239 9
15486.830 6
15487.422 6
15488.013 8
15488.605 4
15489.196 3
15489.788 3
15490.379 8
15490.971 4
15491.562 3
15492.154 2
15492.745 2
15493.337 2
15493.929 4
15494.520 2
15495.112 3
15495.704 11
15496.295 10
15496.887 2
15497.479 5
15498.070 7
15498.662 11
15499.254 7
15499.845 3
15500.437 3
15501.029 14
15501.621 13
15502.212 15
15502.804 14
15503.396 4
15503.988 6
15504.579 5
15505.171 4
15505.763 0
15506.355 12
15506.947 17
15507.539 14
15508.131 16
15508.722 14
15509.314 10
15509.906 11
15510.498 7
15511.090 5
15511.682 7
15512.274 4
15512.866 8
15513.458 4
15514.050 13
15514.642 14
15515.234 9
15515.826 7
15516.418 5
15517.010 5
15517.602 4
15518.194 3
15518.786 4
15519.378 4
15519.970 0
15520.562 4
15521.155 8
15521.747 2
15522.339 20
15522.931 16
15523.523 12
15524.115 14
15524.708 15
15525.300 12
15525.892 12
15526.484 23
15527.076 11
15527.669 7
15528.261 5
15528.853 8
15529.446 9
15530.038 9
15530.630 9
15531.222 7
15531.815 6
15532.407 6
15532.999 9
15533.592 11
15534.184 5
15534.777 4
15535.369 2
15535.961 6
15536.554 7
15537.146 10
15537.739 5
15538.331 6
15538.924 3
15539.516 2
15540.108 2
15540.701 4
15541.293 6
15541.886 7
15542.479 8
15543.071 7
15543.664 1
15544.256 4
15544.849 1
15545.441 2
15546.034 20
15546.627 16
15547.219 11
15547.812 9
15548.404 15
15548.997 25
15549.590 16
15550.182 13
15550.775 15
15551.368 13
15551.961 19
15552.553 9
15553.146 6
15553.739 7
15554.331 5
15554.924 3
15555.517 6
15556.110 12
15556.703 13
15557.295 9
15557.888 5
15558.481 5
15559.074 3
15559.667 2
15560.260 2
15560.853 3
15561.445 5
15562.038 15
15562.631 23
15563.224 12
15563.817 6
15564.410 1
15565.003 7
15565.596 12
15566.189 12
15566.782 12
15567.375 3
15567.968 2
15568.561 11
15569.154 5
15569.747 6
15570.340 3
15570.933 3
15571.526 7
15572.119 7
15572.713 7
15573.306 4
15573.899 4
15574.492 3
15575.085 1
15575.678 3
15576.271 1
15576.865 2
15577.458 6
15578.051 5
15578.644 5
15579.237 11
15579.831 8
15580.424 11
15581.017 8
15581.610 6
15582.204 2
15582.797 4
15583.390 7
15583.984 11
15584.577 14
15585.170 7
15585.764 7
15586.357 3
15586.950 5
15587.544 1
15588.137 2
15588.731 3
15589.324 2
15589.917 7
15590.511 8
15591.104 4
15591.698 8
15592.291 11
15592.885 5
15593.478 5
15594.072 5
15594.665 8
15595.259 5
15595.852 9
15596.446 7
15597.040 14
15597.633 19
15598.227 10
15598.820 9
15599.414 11
15600.008 5
15600.601 4
15601.195 5
15601.789 8
15602.382 6
15602.976 7
15603.570 2
15604.163 3
15604.757 5
15605.351 3
15605.944 5
15606.538 5
15607.132 3
15607.726 4
15608.319 4
15608.913 2
15609.507 3
15610.101 14
15610.695 24
15611.289 16
15611.882 6
15612.476 2
15613.070 3
15613.664 3
15614.258 6
15614.852 4
15615.446 11
15616.040 12
15616.634 7
15617.228 2
15617.822 5
15618.416 12
15619.010 14
15619.604 2
15620.198 9
15620.792 8
15621.386 12
15621.980 7
15622.574 7
15623.168 2
15623.762 0
15624.356 0
15624.950 0
15625.544 2
15626.138 0
15626.732 0
15627.327 0
15627.921 0
15628.515 4
15629.109 13
15629.703 12
15630.297 8
15630.892 10
15631.486 9
15632.080 15
15632.674 17
15633.269 14
15633.863 12
15634.457 9
15635.051 8
15635.646 7
15636.240 8
15636.834 5
15637.429 6
15638.023 4
15638.617 2
15639.212 1
15639.806 6
15640.401 6
15640.995 1
15641.589 4
15642.184 10
15642.778 17
15643.373 12
15643.967 5
15644.562 4
15645.156 5
15645.751 10
15646.345 16
15646.940 8
15647.534 4
15648.129 5
15648.723 2
15649.318 11
15649.912 15
15650.507 12
15651.102 9
15651.696 6
15652.291 3
15652.885 5
15653.480 5
15654.075 8
15654.669 11
15655.264 4
15655.859 5
15656.453 0
15657.048 3
15657.643 4
15658.238 10
15658.832 5
15659.427 4
15660.022 10
15660.617 5
15661.211 1
15661.806 2
15662.401 2
15662.996 1
15663.591 4
15664.186 10
15664.780 12
15665.375 12
15665.970 9
15666.565 5
15667.160 14
15667.755 15
15668.350 11
15668.945 6
15669.540 9
15670.135 15
15670.730 7
15671.325 10
15671.920 6
15672.515 10
15673.110 8
15673.705 4
15674.300 1
15674.895 0
15675.490 2
15676.085 10
15676.680 11
15677.275 11
15677.870 9
15678.465 6
15679.060 2
15679.655 0
15680.251 2
15680.846 1
15681.441 1
15682.036 14
15682.631 13
15683.227 7
15683.822 5
15684.417 2
15685.012 3
15685.607 5
15686.203 5
15686.798 2
15687.393 0
15687.989 0
15688.584 8
15689.179 9
15689.775 6
15690.370 3
15690.965 3
15691.561 8
15692.156 4
15692.751 4
15693.347 7
15693.942 4
15694.538 8
15695.133 1
15695.728 1
15696.324 4
15696.919 2
15697.515 2
15698.110 1
15698.706 2
15699.301 4
15699.897 9
15700.492 12
15701.088 8
15701.684 8
15702.279 5
15702.875 7
15703.470 6
15704.066 10
15704.661 8
15705.257 11
15705.853 7
15706.448 2
15707.044 10
15707.640 11
15708.235 9
15708.831 9
15709.427 10
15710.022 9
15710.618 8
15711.214 7
15711.810 4
15712.405 4
15713.001 3
15713.597 5
15714.193 1
15714.789 0
15715.384 8
15715.980 3
15716.576 5
15717.172 13
15717.768 5
15718.364 2
15718.960 4
15719.555 9
15720.151 9
15720.747 6
15721.343 1
15721.939 1
15722.535 1
15723.131 3
15723.727 3
15724.323 2
15724.919 7
15725.515 4
15726.111 8
15726.707 16
15727.303 17
15727.899 7
15728.495 8
15729.091 15
15729.687 7
15730.283 4
15730.880 7
15731.476 6
15732.072 3
15732.668 6
15733.264 16
15733.860 6
15734.456 5
15735.053 9
15735.649 15
15736.245 11
15736.841 9
15737.438 12
15738.034 5
15738.630 4
15739.226 5
15739.823 3
15740.419 4
15741.015 1
15741.612 9
15742.208 8
15742.804 3
15743.401 7
15743.997 3
15744.593 14
15745.190 3
15745.786 2
15746.382 7
15746.979 2
15747.575 3
15748.172 6
15748.768 7
15749.365 12
15749.961 5
15750.558 8
15751.154 11
15751.751 9
15752.347 7
15752.944 2
15753.540 2
15754.137 10
15754.733 13
15755.330 8
15755.926 9
15756.523 14
15757.120 6
15757.716 7
15758.313 6
15758.909 8
15759.506 6
15760.103 4
15760.699 7
15761.296 3
15761.893 6
15762.490 8
15763.086 4
15763.683 7
15764.280 8
15764.877 6
15765.473 12
15766.070 13
15766.667 7
15767.264 2
15767.860 1
15768.457 3
15769.054 7
15769.651 4
15770.248 4
15770.845 4
15771.442 4
15772.038 5
15772.635 11
15773.232 16
15773.829 12
15774.426 5
15775.023 2
15775.620 2
15776.217 2
15776.814 2
15777.411 4
15778.008 7
15778.605 3
15779.202 3
15779.799 5
15780.396 1
15780.993 2
15781.590 2
15782.187 1
15782.784 4
15783.381 6
15783.979 8
15784.576 15
15785.173 15
15785.770 15
15786.367 6
15786.964 11
15787.562 27
15788.159 17
15788.756 13
15789.353 10
15789.950 10
15790.548 8
15791.145 10
15791.742 8
15792.339 9
15792.937 10
15793.534 3
15794.131 1
15794.729 1
15795.326 6
15795.923 4
15796.521 5
15797.118 12
15797.715 10
15798.313 13
15798.910 5
15799.508 3
15800.105 2
15800.702 2
15801.300 1
15801.897 6
15802.495 2
15803.092 2
15803.690 7
15804.287 15
15804.885 13
15805.482 7
15806.080 12
15806.677 5
15807.275 1
15807.872 1
15808.470 2
15809.068 8
15809.665 3
15810.263 2
15810.860 3
15811.458 5
15812.056 5
15812.653 1
15813.251 4
15813.849 0
15814.446 17
15815.044 12
15815.642 10
15816.240 10
15816.837 5
15817.435 7
15818.033 5
15818.631 2
15819.228 2
15819.826 4
15820.424 5
15821.022 6
15821.620 2
15822.217 2
15822.815 1
15823.413 11
15824.011 8
15824.609 5
15825.207 7
15825.805 23
15826.403 20
15827.001 14
15827.598 10
15828.196 11
15828.794 12
15829.392 16
15829.990 8
15830.588 4
15831.186 3
15831.784 6
15832.382 5
15832.980 3
15833.579 4
15834.177 5
15834.775 2
15835.373 0
15835.971 3
15836.569 3
15837.167 2
15837.765 6
15838.363 2
15838.961 4
15839.560 6
15840.158 5
15840.756 1
15841.354 3
15841.952 5
15842.551 6
15843.149 9
15843.747 17
15844.345 14
15844.944 14
15845.542 12
15846.140 4
15846.739 2
15847.337 2
15847.935 0
15848.533 2
15849.132 5
15849.730 4
15850.329 8
15850.927 4
15851.525 3
15852.124 2
15852.722 7
15853.321 13
15853.919 7
15854.517 5
15855.116 2
15855.714 0
15856.313 6
15856.911 6
15857.510 5
15858.108 8
15858.707 8
15859.305 14
15859.904 7
15860.503 9
15861.101 6
15861.700 6
15862.298 10
15862.897 10
15863.496 10
15864.094 6
15864.693 5
15865.291 14
15865.890 8
15866.489 4
15867.087 2
15867.686 1
15868.285 2
15868.884 9
15869.482 12
15870.081 12
15870.680 10
15871.279 4
15871.877 7
15872.476 3
15873.075 6
15873.674 2
15874.273 5
15874.871 5
15875.470 8
15876.069 12
15876.668 10
15877.267 4
15877.866 6
15878.465 6
15879.064 7
15879.662 4
15880.261 3
15880.860 3
15881.459 3
15882.058 6
15882.657 8
15883.256 8
15883.855 11
15884.454 4
15885.053 9
15885.652 13
15886.251 11
15886.850 5
15887.449 16
15888.049 5
15888.648 5
15889.247 4
15889.846 5
15890.445 2
15891.044 1
15891.643 7
15892.242 7
15892.842 12
15893.441 14
15894.040 10
15894.639 10
15895.238 11
15895.838 12
15896.437 13
15897.036 11
15897.635 5
15898.235 7
15898.834 7
15899.433 5
15900.033 5
15900.632 1
15901.231 4
15901.831 4
15902.430 2
15903.029 1
15903.629 2
15904.228 3
15904.827 2
15905.427 8
15906.026 7
15906.626 2
15907.225 4
15907.825 6
15908.424 9
15909.023 7
15909.623 6
15910.222 7
15910.822 3
15911.422 0
15912.021 5
15912.621 6
15913.220 6
15913.820 6
15914.419 12
15915.019 19
15915.618 14
15916.218 13
15916.818 17
15917.417 17
15918.017 13
15918.617 11
15919.216 8
15919.816 12
15920.416 17
15921.015 15
15921.615 9
15922.215 2
15922.815 4
15923.414 4
15924.014 3
15924.614 0
15925.214 6
15925.813 8
15926.413 11
15927.013 4
15927.613 5
15928.213 11
15928.813 9
15929.412 7
15930.012 9
15930.612 15
15931.212 7
15931.812 7
15932.412 4
15933.012 2
15933.612 5
15934.212 7
15934.812 8
15935.412 7
15936.012 7
15936.612 6
15937.212 9
15937.812 14
15938.412 13
15939.012 14
15939.612 10
15940.212 6
15940.812 6
15941.412 2
15942.012 1
15942.612 4
15943.212 11
15943.812 7
15944.413 15
15945.013 6
15945.613 6
15946.213 6
15946.813 11
15947.413 7
15948.014 8
15948.614 10
15949.214 7
15949.814 5
15950.415 15
15951.015 20
15951.615 13
15952.215 8
15952.816 3
15953.416 5
15954.016 5
15954.617 2
15955.217 3
15955.817 3
15956.418 7
15957.018 16
15957.619 20
15958.219 13
15958.819 13
15959.420 5
15960.020 15
15960.621 16
15961.221 15
15961.822 11
15962.422 8
15963.023 8
15963.623 13
15964.224 11
15964.824 8
15965.425 5
15966.025 3
15966.626 4
15967.226 5
15967.827 8
15968.427 16
15969.028 9
15969.629 13
15970.229 21
15970.830 9
15971.431 6
15972.031 9
15972.632 5
15973.233 3
15973.833 5
15974.434 3
15975.035 8
15975.635 5
15976.236 3
15976.837 5
15977.438 11
15978.039 11
15978.639 9
15979.240 5
15979.841 4
15980.442 8
15981.043 5
15981.643 4
15982.244 3
15982.845 2
15983.446 2
15984.047 7
15984.648 6
15985.249 6
15985.850 9
15986.451 17
15987.051 8
15987.652 6
15988.253 10
15988.854 12
15989.455 20
15990.056 13
15990.657 4
15991.258 13
15991.859 18
15992.460 18
15993.062 17
15993.663 17
15994.264 12
15994.865 13
15995.466 10
15996.067 13
15996.668 10
15997.269 1
15997.870 5
15998.472 13
15999.073 5
15999.674 1
16000.275 3
16000.876 4
16001.478 6
16002.079 6
16002.680 5
16003.281 9
16003.882 8
16004.484 2
16005.085 4
16005.686 12
16006.288 11
16006.889 4
16007.490 9
16008.092 4
16008.693 3
16009.294 1
16009.896 7
16010.497 6
16011.098 2
16011.700 4
16012.301 7
16012.903 9
16013.504 10
16014.106 7
16014.707 7
16015.309 3
16015.910 14
16016.512 20
16017.113 16
16017.715 13
16018.316 7
16018.918 6
16019.519 3
16020.121 4
16020.722 7
16021.324 8
16021.926 7
16022.527 6
16023.129 3
16023.730 3
16024.332 7
16024.934 8
16025.535 6
16026.137 10
16026.739 11
16027.340 6
16027.942 7
16028.544 4
16029.146 3
16029.747 1
16030.349 5
16030.951 4
16031.553 5
16032.154 6
16032.756 5
16033.358 4
16033.960 12
16034.562 17
16035.164 13
16035.765 13
16036.367 10
16036.969 4
16037.571 3
16038.173 6
16038.775 9
16039.377 8
16039.979 4
16040.581 8
16041.183 8
16041.785 7
16042.387 6
16042.989 4
16043.591 14
16044.193 16
16044.795 12
16045.397 15
16045.999 10
16046.601 8
16047.203 11
16047.805 13
16048.407 14
16049.009 7
16049.611 3
16050.213 5
16050.816 5
16051.418 1
16052.020 0
16052.622 2
16053.224 8
16053.826 21
16054.429 10
16055.031 8
16055.633 9
16056.235 9
16056.838 13
16057.440 13
16058.042 8
16058.644 6
16059.247 5
16059.849 20
16060.451 16
16061.054 9
16061.656 10
16062.258 8
16062.861 5
16063.463 16
16064.066 15
16064.668 9
16065.270 13
16065.873 8
16066.475 6
16067.078 5
16067.680 2
16068.283 3
16068.885 7
16069.488 7
16070.090 8
16070.693 9
16071.295 12
16071.898 11
16072.500 10
16073.103 13
16073.705 4
16074.308 11
16074.910 8
16075.513 2
16076.116 1
16076.718 3
16077.321 8
16077.924 12
16078.526 7
16079.129 2
16079.732 8
16080.334 11
16080.937 17
16081.540 8
16082.142 5
16082.745 10
16083.348 5
16083.951 10
16084.554 11
16085.156 5
16085.759 7
16086.362 3
16086.965 6
16087.568 11
16088.170 6
16088.773 8
16089.376 5
16089.979 5
16090.582 5
16091.185 6
16091.788 8
16092.391 4
16092.994 2
16093.596 3
16094.199 5
16094.802 3
16095.405 2
16096.008 7
16096.611 13
16097.214 9
16097.817 8
16098.420 6
16099.023 2
16099.627 4
16100.230 1
16100.833 3
16101.436 12
16102.039 8
16102.642 7
16103.245 2
16103.848 4
16104.451 16
16105.055 9
16105.658 9
16106.261 7
16106.864 5
16107.467 4
16108.070 5
16108.674 6
16109.277 7
16109.880 15
16110.483 19
16111.087 6
16111.690 2
16112.293 4
16112.897 6
16113.500 2
16114.103 2
16114.707 3
16115.310 5
16115.913 4
16116.517 3
16117.120 4
16117.723 5
16118.327 3
16118.930 2
16119.534 9
16120.137 9
16120.741 10
16121.344 6
16121.948 13
16122.551 11
16123.155 5
16123.758 12
16124.362 16
16124.965 7
16125.569 15
16126.172 13
16126.776 8
16127.379 6
16127.983 1
16128.586 3
16129.190 8
16129.794 9
16130.397 5
16131.001 9
16131.605 17
16132.208 20
16132.812 16
16133.416 12
16134.019 7
16134.623 8
16135.227 6
16135.831 7
16136.434 3
16137.038 2
16137.642 2
16138.246 3
16138.849 7
16139.453 14
16140.057 16
16140.661 15
16141.265 13
16141.869 14
16142.472 19
16143.076 16
16143.680 12
16144.284 9
16144.888 2
16145.492 1
16146.096 13
16146.700 11
16147.304 10
16147.908 7
16148.512 1
16149.116 0
16149.720 2
16150.324 3
16150.928 7
16151.532 2
16152.136 0
16152.740 8
16153.344 7
16153.948 10
16154.552 18
16155.156 11
16155.760 5
16156.364 14
16156.968 20
16157.572 11
16158.177 6
16158.781 9
16159.385 7
16159.989 9
16160.593 16
16161.198 20
16161.802 11
16162.406 8
16163.010 4
16163.615 8
16164.219 3
16164.823 1
16165.427 2
16166.032 1
16166.636 9
16167.240 12
16167.845 9
16168.449 6
16169.053 7
16169.658 6
16170.262 3
16170.866 11
16171.471 10
16172.075 7
16172.680 7
16173.284 12
16173.889 11
16174.493 25
16175.097 23
16175.702 16
16176.306 5
16176.911 7
16177.515 3
16178.120 5
16178.725 3
16179.329 4
16179.934 8
16180.538 9
16181.143 8
16181.747 10
16182.352 9
16182.957 3
16183.561 6
16184.166 7
16184.770 14
16185.375 6
16185.980 17
16186.585 17
16187.189 15
16187.794 16
16188.399 10
16189.003 4
16189.608 1
16190.213 2
16190.818 6
16191.422 2
16192.027 4
16192.632 4
16193.237 5
16193.842 11
16194.446 8
16195.051 7
16195.656 3
16196.261 5
16196.866 4
16197.471 3
16198.076 5
16198.681 1
16199.285 2
16199.890 5
16200.495 6
16201.100 7
16201.705 4
16202.310 6
16202.915 8
16203.520 10
16204.125 18
16204.730 10
16205.335 11
16205.940 9
16206.545 11
16207.150 6
16207.756 4
16208.361 4
16208.966 8
16209.571 8
16210.176 4
16210.781 3
16211.386 14
16211.991 14
16212.597 7
16213.202 5
16213.807 8
16214.412 5
16215.017 7
16215.623 3
16216.228 4
16216.833 2
16217.438 0
16218.044 4
16218.649 4
16219.254 2
16219.859 4
16220.465 5
16221.070 3
16221.675 4
16222.281 4
16222.886 7
16223.491 1
16224.097 2
16224.702 3
16225.308 5
16225.913 7
16226.519 6
16227.124 5
16227.729 1
16228.335 3
16228.940 14
16229.546 15
16230.151 6
16230.757 6
16231.362 3
16231.968 6
16232.573 3
16233.179 3
16233.785 8
16234.390 4
16234.996 8
16235.601 4
16236.207 17
16236.813 6
16237.418 9
16238.024 5
16238.629 2
16239.235 2
16239.841 5
16240.446 3
16241.052 2
16241.658 6
16242.264 3
16242.869 5
16243.475 7
16244.081 8
16244.687 8
16245.292 2
16245.898 17
16246.504 16
16247.110 11
16247.716 6
16248.321 11
16248.927 10
16249.533 10
16250.139 9
16250.745 4
16251.351 4
16251.957 4
16252.563 3
16253.169 4
16253.774 4
16254.380 3
16254.986 2
16255.592 4
16256.198 7
16256.804 7
16257.410 5
16258.016 6
16258.622 20
16259.228 20
16259.834 26
16260.441 19
16261.047 17
16261.653 11
16262.259 15
16262.865 11
16263.471 7
16264.077 6
16264.683 8
16265.289 6
16265.896 4
16266.502 2
16267.108 8
16267.714 6
16268.320 13
16268.927 7
16269.533 2
16270.139 4
16270.745 11
16271.352 14
16271.958 4
16272.564 1
16273.170 5
16273.777 7
16274.383 11
16274.989 7
16275.596 2
16276.202 3
16276.808 7
16277.415 8
16278.021 5
16278.628 0
16279.234 8
16279.840 7
16280.447 5
16281.053 3
16281.660 4
16282.266 5
16282.873 8
16283.479 4
16284.086 7
16284.692 9
16285.299 3
16285.905 1
16286.512 0
16287.118 1
16287.725 0
16288.331 4
16288.938 4
16289.545 3
16290.151 0
16290.758 4
16291.365 12
16291.971 3
16292.578 4
16293.185 10
16293.791 6
16294.398 14
16295.005 11
16295.611 15
16296.218 11
16296.825 4
16297.432 7
16298.038 15
16298.645 11
16299.252 5
16299.859 11
16300.465 7
16301.072 11
16301.679 6
16302.286 8
16302.893 7
16303.500 3
16304.107 5
16304.713 3
16305.320 10
16305.927 6
16306.534 4
16307.141 1
16307.748 10
16308.355 6
16308.962 5
16309.569 7
16310.176 4
16310.783 3
16311.390 2
16311.997 4
16312.604 7
16313.211 6
16313.818 5
16314.425 4
16315.032 7
16315.639 13
16316.246 9
16316.853 4
16317.461 10
16318.068 5
16318.675 2
16319.282 0
16319.889 4
16320.496 3
16321.104 4
16321.711 13
16322.318 14
16322.925 8
16323.532 6
16324.140 3
16324.747 3
16325.354 1
16325.962 6
16326.569 3
16327.176 0
16327.783 1
16328.391 4
16328.998 7
16329.605 8
16330.213 15
16330.820 7
16331.428 9
16332.035 19
16332.642 14
16333.250 15
16333.857 3
16334.465 7
16335.072 3
16335.680 4
16336.287 4
16336.894 4
16337.502 4
16338.109 1
16338.717 7
16339.325 6
16339.932 2
16340.540 1
16341.147 2
16341.755 4
16342.362 13
16342.970 7
16343.578 4
16344.185 5
16344.793 1
16345.400 3
16346.008 3
16346.616 1
16347.223 2
16347.831 2
16348.439 1
16349.047 2
16349.654 8
16350.262 5
16350.870 4
16351.477 8
16352.085 8
16352.693 7
16353.301 3
16353.909 3
16354.516 2
16355.124 1
16355.732 2
16356.340 6
16356.948 5
16357.556 7
16358.164 5
16358.771 8
16359.379 4
16359.987 7
16360.595 11
16361.203 9
16361.811 7
16362.419 12
16363.027 4
16363.635 7
16364.243 3
16364.851 6
16365.459 7
16366.067 8
16366.675 8
16367.283 4
16367.891 0
16368.499 3
16369.107 4
16369.715 1
16370.323 1
16370.932 1
16371.540 1
16372.148 2
16372.756 3
16373.364 5
16373.972 4
16374.581 2
16375.189 5
16375.797 8
16376.405 8
16377.013 4
16377.622 5
16378.230 2
16378.838 5
16379.446 4
16380.055 4
16380.663 3
16381.271 2
16381.880 4
16382.488 2
16383.096 8
16383.705 10
16384.313 13
16384.921 7
16385.530 4
16386.138 7
16386.747 6
16387.355 10
16387.963 3
16388.572 8
16389.180 16
16389.789 11
16390.397 5
16391.006 10
16391.614 7
16392.223 11
16392.831 11
16393.440 12
16394.048 15
16394.657 20
16395.265 11
16395.874 9
16396.483 8
16397.091 19
16397.700 14
16398.309 10
16398.917 9
16399.526 12
16400.134 10
16400.743 17
16401.352 10
16401.960 5
16402.569 2
16403.178 12
16403.787 11
16404.395 8
16405.004 6
16405.613 6
16406.222 2
16406.830 6
16407.439 7
16408.048 12
16408.657 9
16409.266 15
16409.875 6
16410.483 8
16411.092 7
16411.701 4
16412.310 11
16412.919 11
16413.528 2
16414.137 8
16414.746 5
16415.355 2
16415.964 11
16416.572 6
16417.181 2
16417.790 6
16418.399 15
16419.008 15
16419.617 12
16420.226 7
16420.836 2
16421.445 3
16422.054 6
16422.663 5
16423.272 16
16423.881 19
16424.490 16
16425.099 10
16425.708 15
16426.317 22
16426.927 15
16427.536 11
16428.145 5
16428.754 6
16429.363 4
16429.973 6
16430.582 6
16431.191 7
16431.800 6
16432.409 2
16433.019 9
16433.628 8
16434.237 6
16434.847 11
16435.456 6
16436.065 14
16436.675 10
16437.284 4
16437.893 4
16438.503 6
16439.112 5
16439.721 6
16440.331 6
16440.940 6
16441.550 1
16442.159 10
16442.769 10
16443.378 4
16443.988 10
16444.597 4
16445.206 2
16445.816 3
16446.426 1
16447.035 6
16447.645 4
16448.254 1
16448.864 1
16449.473 5
16450.083 12
16450.692 8
16451.302 7
16451.912 5
16452.521 4
16453.131 4
16453.741 7
16454.350 8
16454.960 4
16455.570 6
16456.179 1
16456.789 5
16457.399 2
16458.008 2
16458.618 1
16459.228 3
16459.838 4
16460.448 3
16461.057 4
16461.667 9
16462.277 8
16462.887 3
16463.497 0
16464.106 5
16464.716 14
16465.326 8
16465.936 8
16466.546 13
16467.156 13
16467.766 6
16468.376 5
16468.986 10
16469.596 8
16470.205 6
16470.815 12
16471.425 8
16472.035 2
16472.645 3
16473.255 4
16473.865 8
16474.475 12
16475.086 18
16475.696 11
16476.306 5
16476.916 3
16477.526 6
16478.136 4
16478.746 5
16479.356 2
16479.966 4
16480.576 6
16481.187 2
16481.797 6
16482.407 13
16483.017 9
16483.627 4
16484.238 2
16484.848 18
16485.458 24
16486.068 16
16486.679 19
16487.289 13
16487.899 10
16488.509 17
16489.120 8
16489.730 8
16490.340 7
16490.951 3
16491.561 0
16492.171 1
16492.782 1
16493.392 4
16494.003 2
16494.613 1
16495.223 1
16495.834 10
16496.444 6
16497.055 1
16497.665 5
16498.276 8
16498.886 9
16499.497 13
16500.107 14
16500.718 19
16501.328 13
16501.939 16
16502.549 16
16503.160 14
16503.771 7
16504.381 3
16504.992 6
16505.602 4
16506.213 5
16506.824 3
16507.434 2
16508.045 3
16508.656 2
16509.266 2
16509.877 4
16510.488 3
16511.098 2
16511.709 2
16512.320 2
16512.931 3
16513.541 10
16514.152 6
16514.763 7
16515.374 10
16515.984 10
16516.595 6
16517.206 5
16517.817 7
16518.428 8
16519.039 18
16519.650 10
16520.260 4
16520.871 9
16521.482 4
16522.093 9
16522.704 12
16523.315 16
16523.926 12
16524.537 3
16525.148 1
16525.759 2
16526.370 5
16526.981 5
16527.592 6
16528.203 7
16528.814 3
16529.425 9
16530.036 11
16530.647 6
16531.258 10
16531.869 6
16532.480 10
16533.092 8
16533.703 3
16534.314 1
16534.925 4
16535.536 2
16536.147 0
16536.759 2
16537.370 4
16537.981 6
16538.592 3
16539.203 9
16539.815 6
16540.426 5
16541.037 10
16541.648 10
16542.260 8
16542.871 11
16543.482 12
16544.094 5
16544.705 5
16545.316 4
16545.928 4
16546.539 2
16547.150 9
16547.762 16
16548.373 15
16548.985 10
16549.596 3
16550.208 3
16550.819 3
16551.430 3
16552.042 5
16552.653 6
16553.265 8
16553.876 5
16554.488 0
16555.099 0
16555.711 7
16556.322 6
16556.934 5
16557.546 19
16558.157 12
16558.769 8
16559.380 10
16559.992 5
16560.604 5
16561.215 7
16561.827 13
16562.439 9
16563.050 2
16563.662 5
16564.274 8
16564.885 6
16565.497 5
16566.109 1
16566.721 5
16567.332 7
16567.944 13
16568.556 3
16569.168 5
16569.779 6
16570.391 13
16571.003 6
16571.615 7
16572.227 11
16572.839 8
16573.450 8
16574.062 14
16574.674 9
16575.286 6
16575.898 1
16576.510 2
16577.122 12
16577.734 11
16578.346 11
16578.958 7
16579.570 7
16580.182 5
16580.794 5
16581.406 7
16582.018 8
16582.630 8
16583.242 7
16583.854 10
16584.466 7
16585.078 10
16585.690 8
16586.302 7
16586.914 2
16587.527 4
16588.139 8
16588.751 6
16589.363 8
16589.975 3
16590.587 3
16591.199 9
16591.812 7
16592.424 7
16593.036 7
16593.648 5
16594.261 6
16594.873 4
16595.485 2
16596.097 4
16596.710 4
16597.322 7
16597.934 8
16598.547 3
16599.159 3
16599.771 7
16600.384 3
16600.996 3
16601.609 11
16602.221 16
16602.833 6
16603.446 5
16604.058 5
16604.671 9
16605.283 10
16605.896 7
16606.508 5
16607.120 6
16607.733 9
16608.345 16
16608.958 7
16609.571 5
16610.183 12
16610.796 10
16611.408 5
16612.021 2
16612.633 7
16613.246 10
16613.859 6
16614.471 13
16615.084 16
16615.696 11
16616.309 27
16616.922 13
16617.534 11
16618.147 13
16618.760 19
16619.373 15
16619.985 18
16620.598 18
16621.211 12
16621.824 7
16622.436 5
16623.049 8
16623.662 5
16624.275 7
16624.888 5
16625.500 3
16626.113 10
16626.726 7
16627.339 5
16627.952 8
16628.565 3
16629.178 6
16629.790 6
16630.403 5
16631.016 4
16631.629 5
16632.242 6
16632.855 3
16633.468 1
16634.081 2
16634.694 2
16635.307 7
16635.920 9
16636.533 5
16637.146 5
16637.759 8
16638.372 2
16638.985 7
16639.598 1
16640.212 0
16640.825 0
16641.438 11
16642.051 9
16642.664 8
16643.277 7
16643.890 10
16644.504 6
16645.117 4
16645.730 0
16646.343 7
16646.956 11
16647.570 10
16648.183 5
16648.796 5
16649.409 3
16650.023 3
16650.636 4
16651.249 5
16651.863 4
16652.476 3
16653.089 2
16653.703 4
16654.316 4
16654.929 6
16655.543 3
16656.156 8
16656.769 7
16657.383 14
16657.996 15
16658.610 3
16659.223 11
16659.837 9
16660.450 8
16661.064 5
16661.677 4
16662.291 3
16662.904 2
16663.518 5
16664.131 16
16664.745 14
16665.358 12
16665.972 11
16666.585 12
16667.199 2
16667.813 5
16668.426 8
16669.040 5
16669.654 6
16670.267 5
16670.881 11
16671.494 8
16672.108 6
16672.722 6
16673.336 14
16673.949 12
16674.563 7
16675.177 7
16675.791 5
16676.404 14
16677.018 18
16677.632 13
16678.246 6
16678.859 6
16679.473 1
16680.087 7
16680.701 8
16681.315 5
16681.929 7
16682.543 6
16683.156 9
16683.770 9
16684.384 11
16684.998 8
16685.612 5
16686.226 3
16686.840 13
16687.454 12
16688.068 12
16688.682 5
16689.296 1
16689.910 4
16690.524 4
16691.138 6
16691.752 10
16692.366 9
16692.980 5
16693.594 7
16694.208 4
16694.822 4
16695.437 3
16696.051 11
16696.665 8
16697.279 1
16697.893 1
16698.507 15
16699.121 9
16699.736 4
16700.350 3
16700.964 3
16701.578 4
16702.193 3
16702.807 2
16703.421 0
16704.035 3
16704.650 2
16705.264 13
16705.878 10
16706.493 9
16707.107 6
16707.721 4
16708.336 6
16708.950 2
16709.564 1
16710.179 2
16710.793 6
16711.407 10
16712.022 13
16712.636 13
16713.251 6
16713.865 5
16714.480 11
16715.094 12
16715.709 12
16716.323 5
16716.938 3
16717.552 10
16718.167 12
16718.781 5
16719.396 10
16720.010 7
16720.625 3
16721.240 7
16721.854 6
16722.469 6
16723.083 9
16723.698 22
16724.313 17
16724.927 14
16725.542 14
16726.157 8
16726.771 6
16727.386 4
16728.001 1
16728.615 3
16729.230 5
16729.845 10
16730.460 4
16731.074 8
16731.689 6
16732.304 5
16732.919 5
16733.534 9
16734.148 9
16734.763 6
16735.378 3
16735.993 1
16736.608 2
16737.223 0
16737.838 8
16738.453 6
16739.067 2
16739.682 5
16740.297 7
16740.912 10
16741.527 7
16742.142 2
16742.757 3
16743.372 4
16743.987 4
16744.602 3
16745.217 8
16745.832 7
16746.447 3
16747.062 10
16747.677 11
16748.293 8
16748.908 11
16749.523 13
16750.138 6
16750.753 7
16751.368 4
16751.983 4
16752.598 6
16753.214 4
16753.829 6
16754.444 3
16755.059 12
16755.674 20
16756.290 13
16756.905 4
16757.520 7
16758.135 12
16758.751 5
16759.366 9
16759.981 8
16760.597 17
16761.212 19
16761.827 27
16762.443 25
16763.058 18
16763.673 18
16764.289 11
16764.904 14
16765.520 17
16766.135 13
16766.750 10
16767.366 12
16767.981 15
16768.597 17
16769.212 14
16769.828 19
16770.443 13
16771.059 7
16771.674 12
16772.290 6
16772.905 10
16773.521 8
16774.136 7
16774.752 10
16775.367 19
16775.983 11
16776.599 7
16777.214 3
16777.830 3
16778.446 0
16779.061 3
16779.677 7
16780.293 10
16780.908 8
16781.524 3
16782.140 5
16782.755 7
16783.371 5
16783.987 8
16784.603 8
16785.218 14
16785.834 12
16786.450 17
16787.066 23
16787.681 11
16788.297 10
16788.913 12
16789.529 9
16790.145 15
16790.761 18
16791.377 22
16791.992 17
16792.608 12
16793.224 10
16793.840 5
16794.456 4
16795.072 3
16795.688 8
16796.304 16
16796.920 15
16797.536 6
16798.152 3
16798.768 5
16799.384 4
16800.000 2
16800.616 3
16801.232 11
16801.848 7
16802.464 12
16803.080 21
16803.696 22
16804.313 21
16804.929 38
16805.545 29
16806.161 23
16806.777 16
16807.393 14
16808.009 7
16808.626 19
16809.242 24
16809.858 15
16810.474 13
16811.091 4
16811.707 6
16812.323 6
16812.939 9
16813.556 6
16814.172 8
16814.788 17
16815.405 20
16816.021 17
16816.637 16
16817.254 6
16817.870 4
16818.486 5
16819.103 18
16819.719 18
16820.335 11
16820.952 8
16821.568 17
16822.185 15
16822.801 8
16823.418 19
16824.034 10
16824.651 14
16825.267 23
16825.884 16
16826.500 8
16827.117 8
16827.733 5
16828.350 22
16828.966 28
16829.583 23
16830.200 21
16830.816 17
16831.433 15
16832.049 20
16832.666 24
16833.283 21
16833.899 17
16834.516 11
16835.133 12
16835.749 20
16836.366 18
16836.983 37
16837.599 32
16838.216 28
16838.833 19
16839.450 20
16840.066 20
16840.683 22
16841.300 30
16841.917 31
16842.534 34
16843.150 34
16843.767 22
16844.384 17
16845.001 10
16845.618 12
16846.235 44
16846.852 33
16847.469 21
16848.085 20
16848.702 16
16849.319 20
16849.936 24
16850.553 45
16851.170 37
16851.787 44
16852.404 42
16853.021 45
16853.638 31
16854.255 43
16854.872 39
16855.489 32
16856.106 32
16856.723 29
16857.341 19
16857.958 26
16858.575 19
16859.192 14
16859.809 13
16860.426 17
16861.043 23
16861.660 26
16862.278 23
16862.895 24
16863.512 27
16864.129 13
16864.746 12
16865.364 19
16865.981 35
16866.598 39
16867.215 30
16867.833 23
16868.450 28
16869.067 33
16869.685 37
16870.302 45
16870.919 46
16871.537 44
16872.154 42
16872.771 48
16873.389 54
16874.006 57
16874.623 61
16875.241 50
16875.858 62
16876.476 67
16877.093 84
16877.711 86
16878.328 76
16878.946 74
16879.563 90
16880.181 86
16880.798 99
16881.416 97
16882.033 112
16882.651 128
16883.268 128
16883.886 119
16884.503 119
16885.121 114
16885.739 94
16886.356 116
16886.974 110
16887.591 85
16888.209 85
16888.827 101
16889.444 122
16890.062 129
16890.680 113
16891.298 132
16891.915 135
16892.533 139
16893.151 149
16893.768 163
16894.386 157
16895.004 152
16895.622 157
16896.240 172
16896.857 157
16897.475 154
16898.093 159
16898.711 177
16899.329 175
16899.947 188
16900.564 203
16901.182 230
16901.800 203
16902.418 190
16903.036 186
16903.654 168
16904.272 175
16904.890 182
16905.508 205
16906.126 220
16906.744 208
16907.362 210
16907.980 242
16908.598 250
16909.216 282
16909.834 283
16910.452 258
16911.070 279
16911.688 277
16912.306 278
16912.924 289
16913.542 284
16914.161 289
16914.779 321
16915.397 337
16916.015 333
16916.633 334
16917.251 366
16917.870 359
16918.488 389
16919.106 405
16919.724 414
16920.342 433
16920.961 484
16921.579 577
16922.197 650
16922.815 658
16923.434 697
16924.052 759
16924.670 824
16925.289 906
16925.907 999
16926.525 1090
16927.144 1183
16927.762 1273
16928.381 1379
16928.999 1419
16929.617 1486
16930.236 1567
16930.854 1750
16931.473 1864
16932.091 2021
16932.710 2171
16933.328 2358
16933.946 2516
16934.565 2718
16935.183 2891
16935.802 3017
16936.421 3195
16937.039 3344
16937.658 3537
16938.276 3768
16938.895 3999
16939.513 4296
16940.132 4667
16940.751 5031
16941.369 5349
16941.988 5650
16942.606 5982
16943.225 6306
16943.844 6598
16944.462 7068
16945.081 7438
16945.700 7789
16946.319 8256
16946.937 8526
16947.556 8810
16948.175 9021
16948.794 9397
16949.412 9719
16950.031 9990
16950.650 10079
16951.269 10107
16951.887 10196
16952.506 10225
16953.125 10227
16953.744 10298
16954.363 10155
16954.982 9975
16955.601 9765
16956.219 9572
16956.838 9231
16957.457 8819
16958.076 8494
16958.695 8222
16959.314 7887
16959.933 7378
16960.552 6849
16961.171 6334
16961.790 5950
16962.409 5649
16963.028 5232
16963.647 4743
16964.266 4359
16964.885 4037
16965.504 3758
16966.123 3484
16966.742 3239
16967.361 3002
16967.981 2730
16968.600 2529
16969.219 2331
16969.838 2177
16970.457 2075
16971.076 1934
16971.695 1762
16972.315 1665
16972.934 1588
16973.553 1544
16974.172 1488
16974.791 1489
16975.411 1455
16976.030 1342
16976.649 1276
16977.268 1228
16977.888 1210
16978.507 1229
16979.126 1220
16979.746 1250
16980.365 1160
16980.984 1105
16981.604 1108
16982.223 1092
16982.842 1020
16983.462 1015
16984.081 1010
16984.701 1030
16985.320 1122
16985.940 1058
16986.559 1071
16987.178 1054
16987.798 1034
16988.417 1000
16989.037 938
16989.656 1011
16990.276 1016
16990.895 1002
16991.515 1001
16992.134 1005
16992.754 949
16993.374 877
16993.993 831
16994.613 876
16995.232 946
16995.852 965
16996.472 952
16997.091 945
16997.711 952
16998.331 986
16998.950 963
16999.570 921
17000.190 880
17000.809 878
17001.429 952
17002.049 943
17002.668 964
17003.288 969
17003.908 875
17004.528 915
17005.148 898
17005.767 834
17006.387 833
17007.007 877
17007.627 827
17008.247 776
17008.866 797
17009.486 734
17010.106 762
17010.726 768
17011.346 728
17011.966 720
17012.586 663
17013.206 689
17013.826 665
17014.446 657
17015.066 688
17015.686 657
17016.306 593
17016.926 579
17017.546 538
17018.166 497
17018.786 448
17019.406 396
17020.026 371
17020.646 367
17021.266 322
17021.886 300
17022.506 319
17023.126 367
17023.746 340
17024.366 332
17024.987 292
17025.607 304
17026.227 333
17026.847 302
17027.467 262
17028.087 268
17028.708 263
17029.328 275
17029.948 253
17030.568 239
17031.189 227
17031.809 219
17032.429 269
17033.050 297
17033.670 281
17034.290 276
17034.910 265
17035.531 275
17036.151 266
17036.771 236
17037.392 213
17038.012 229
17038.633 277
17039.253 253
17039.873 237
17040.494 244
17041.114 240
17041.735 246
17042.355 237
17042.976 228
17043.596 198
17044.217 206
17044.837 217
17045.458 170
17046.078 162
17046.699 176
17047.319 177
17047.940 170
17048.560 165
17049.181 186
17049.802 172
17050.422 212
17051.043 197
17051.664 172
17052.284 169
17052.905 183
17053.525 167
17054.146 169
17054.767 184
17055.388 202
17056.008 204
17056.629 206
17057.250 220
17057.870 224
17058.491 211
17059.112 237
17059.733 224
17060.354 217
17060.974 230
17061.595 216
17062.216 202
17062.837 198
17063.458 196
17064.079 171
17064.699 169
17065.320 172
17065.941 184
17066.562 191
17067.183 209
17067.804 189
17068.425 201
17069.046 200
17069.667 189
17070.288 172
17070.909 160
17071.530 187
17072.151 165
17072.772 160
17073.393 159
17074.014 177
17074.635 175
17075.256 171
17075.877 169
17076.498 176
17077.119 147
17077.740 178
17078.361 163
17078.982 154
17079.604 156
17080.225 154
17080.846 185
17081.467 181
17082.088 189
17082.709 208
17083.331 179
17083.952 156
17084.573 187
17085.194 194
17085.816 163
17086.437 160
17087.058 202
17087.679 218
17088.301 199
17088.922 188
17089.543 186
17090.165 181
17090.786 200
17091.407 212
17092.029 204
17092.650 207
17093.272 192
17093.893 198
17094.514 211
17095.136 198
17095.757 192
17096.379 217
17097.000 215
17097.622 157
17098.243 158
17098.864 189
17099.486 228
17100.108 224
17100.729 239
17101.351 240
17101.972 229
17102.594 218
17103.215 214
17103.837 226
17104.458 236
17105.080 217
17105.702 228
17106.323 229
17106.945 224
17107.567 259
17108.188 265
17108.810 250
17109.432 242
17110.053 267
17110.675 240
17111.297 244
17111.918 237
17112.540 244
17113.162 265
17113.784 247
17114.405 244
17115.027 299
17115.649 294
17116.271 286
17116.893 282
17117.514 277
17118.136 271
17118.758 269
17119.380 281
17120.002 280
17120.624 269
17121.246 298
17121.868 309
17122.489 333
17123.111 347
17123.733 349
17124.355 368
17124.977 355
17125.599 376
17126.221 387
17126.843 334
17127.465 330
17128.087 397
17128.709 429
17129.331 395
17129.953 394
17130.575 391
17131.197 434
17131.820 480
17132.442 472
17133.064 442
17133.686 457
17134.308 462
17134.930 497
17135.552 529
17136.175 547
17136.797 515
17137.419 518
17138.041 563
17138.663 596
17139.286 668
17139.908 691
17140.530 678
17141.152 682
17141.775 742
17142.397 762
17143.019 782
17143.641 790
17144.264 770
17144.886 778
17145.508 802
17146.131 870
17146.753 969
17147.375 1050
17147.998 1060
17148.620 1089
17149.243 1167
17149.865 1173
17150.487 1224
17151.110 1290
17151.732 1326
17152.355 1372
17152.977 1417
17153.600 1503
17154.222 1588
17154.845 1675
17155.467 1742
17156.090 1754
17156.712 1764
17157.335 1858
17157.957 1878
17158.580 1922
17159.203 1917
17159.825 1855
17160.448 1869
17161.070 1891
17161.693 1793
17162.316 1736
17162.938 1713
17163.561 1697
17164.184 1687
17164.806 1595
17165.429 1558
17166.052 1489
17166.675 1440
17167.297 1396
17167.920 1381
17168.543 1337
17169.166 1301
17169.788 1300
17170.411 1206
17171.034 1132
17171.657 1099
17172.280 1080
17172.902 1060
17173.525 1020
17174.148 1024
17174.771 969
17175.394 923
17176.017 905
17176.640 876
17177.262 836
17177.885 855
17178.508 839
17179.131 800
17179.754 734
17180.377 767
17181.000 801
17181.623 752
17182.246 700
17182.869 707
17183.492 687
17184.115 633
17184.738 591
17185.361 543
17185.984 537
17186.608 501
17187.231 448
17187.854 417
17188.477 410
17189.100 431
17189.723 392
17190.346 370
17190.969 371
17191.593 342
17192.216 342
17192.839 337
17193.462 294
17194.085 274
17194.709 244
17195.332 237
17195.955 217
17196.578 225
17197.202 250
17197.825 233
17198.448 236
17199.072 272
17199.695 281
17200.318 284
17200.942 253
17201.565 241
17202.188 231
17202.812 241
17203.435 223
17204.058 229
17204.682 269
17205.305 268
17205.929 262
17206.552 247
17207.176 233
17207.799 223
17208.422 208
17209.046 207
17209.669 237
17210.293 213
17210.917 231
17211.540 241
17212.164 226
17212.787 191
17213.411 206
17214.034 226
17214.658 221
17215.281 257
17215.905 225
17216.529 246
17217.152 256
17217.776 232
17218.400 199
17219.023 182
17219.647 197
17220.271 182
17220.894 154
17221.518 149
17222.142 150
17222.766 155
17223.389 136
17224.013 151
17224.637 171
17225.261 160
17225.884 153
17226.508 156
17227.132 153
17227.756 150
17228.380 148
17229.004 134
17229.627 132
17230.251 155
17230.875 147
17231.499 156
17232.123 163
17232.747 147
17233.371 152
17233.995 154
17234.619 151
17235.243 135
17235.867 150
17236.491 142
17237.115 127
17237.739 114
17238.363 91
17238.987 122
17239.611 123
17240.235 110
17240.859 120
17241.483 101
17242.107 110
17242.731 120
17243.355 121
17243.979 111
17244.603 120
17245.228 95
17245.852 106
17246.476 122
17247.100 95
17247.724 95
17248.349 95
17248.973 99
17249.597 87
17250.221 77
17250.845 90
17251.470 98
17252.094 120
17252.718 110
17253.343 102
17253.967 98
17254.591 101
17255.215 107
17255.840 99
17256.464 102
17257.088 111
17257.713 91
17258.337 90
17258.962 115
17259.586 104
17260.210 88
17260.835 86
17261.459 91
17262.084 116
17262.708 112
17263.333 99
17263.957 98
17264.582 91
17265.206 99
17265.831 96
17266.455 91
17267.080 79
17267.704 65
17268.329 71
17268.953 72
17269.578 68
17270.203 60
17270.827 63
17271.452 94
17272.076 84
17272.701 101
17273.326 95
17273.950 88
17274.575 69
17275.200 81
17275.824 75
17276.449 89
17277.074 80
17277.699 68
17278.323 64
17278.948 69
17279.573 69
17280.198 75
17280.822 77
17281.447 93
17282.072 79
17282.697 87
17283.322 81
17283.947 86
17284.571 74
17285.196 68
17285.821 58
17286.446 41
17287.071 54
17287.696 55
17288.321 57
17288.946 66
17289.571 64
17290.196 54
17290.821 67
17291.446 59
17292.071 62
17292.696 73
17293.321 68
17293.946 77
17294.571 95
17295.196 89
17295.821 79
17296.446 92
17297.071 82
17297.696 76
17298.321 75
17298.946 79
17299.571 57
17300.196 71
17300.822 75
17301.447 64
17302.072 76
17302.697 70
17303.322 63
17303.948 53
17304.573 52
17305.198 55
17305.823 64
17306.448 79
17307.074 78
17307.699 69
17308.324 56
17308.950 44
17309.575 57
17310.200 54
17310.826 56
17311.451 72
17312.076 77
17312.702 74
17313.327 63
17313.952 70
17314.578 73
17315.203 68
17315.829 72
17316.454 50
17317.079 53
17317.705 57
17318.330 58
17318.956 47
17319.581 58
17320.207 74
17320.832 64
17321.458 61
17322.083 68
17322.709 78
17323.334 70
17323.960 60
17324.586 77
17325.211 61
17325.837 71
17326.462 87
17327.088 89
17327.714 74
17328.339 68
17328.965 61
17329.591 56
17330.216 80
17330.842 73
17331.468 67
17332.093 65
17332.719 58
17333.345 55
17333.971 54
17334.596 42
17335.222 57
17335.848 42
17336.474 43
17337.100 52
17337.725 67
17338.351 84
17338.977 102
17339.603 95
17340.229 89
17340.855 89
17341.481 83
17342.106 76
17342.732 96
17343.358 103
17343.984 123
17344.610 117
17345.236 107
17345.862 109
17346.488 125
17347.114 117
17347.740 112
17348.366 105
17348.992 110
17349.618 123
17350.244 140
17350.870 146
17351.496 119
17352.122 116
17352.748 124
17353.374 123
17354.001 108
17354.627 124
17355.253 103
17355.879 112
17356.505 142
17357.131 151
17357.757 166
17358.384 165
17359.010 172
17359.636 161
17360.262 140
17360.888 149
17361.515 149
17362.141 172
17362.767 160
17363.394 133
17364.020 117
17364.646 123
17365.272 122
17365.899 132
17366.525 165
17367.151 167
17367.778 137
17368.404 116
17369.031 123
17369.657 111
17370.283 118
17370.910 126
17371.536 122
17372.163 148
17372.789 157
17373.416 156
17374.042 142
17374.668 125
17375.295 134
17375.921 155
17376.548 140
17377.174 144
17377.801 135
17378.428 143
17379.054 157
17379.681 151
17380.307 132
17380.934 117
17381.560 115
17382.187 123
17382.814 147
17383.440 133
17384.067 142
17384.694 150
17385.320 173
17385.947 175
17386.574 162
17387.200 174
17387.827 163
17388.454 172
17389.081 166
17389.707 148
17390.334 127
17390.961 108
17391.588 113
17392.215 99
17392.841 133
17393.468 127
17394.095 101
17394.722 112
17395.349 104
17395.976 107
17396.602 104
17397.229 91
17397.856 78
17398.483 69
17399.110 50
17399.737 68
17400.364 79
17400.991 82
17401.618 56
17402.245 47
17402.872 44
17403.499 45
17404.126 51
17404.753 49
17405.380 48
17406.007 46
17406.634 50
17407.261 46
17407.888 66
17408.515 72
17409.142 57
17409.769 56
17410.397 67
17411.024 73
17411.651 75
17412.278 54
17412.905 39
17413.532 35
17414.160 29
17414.787 43
17415.414 53
17416.041 56
17416.668 47
17417.296 36
17417.923 33
17418.550 48
17419.177 61
17419.805 60
17420.432 65
17421.059 46
17421.687 35
17422.314 34
17422.941 41
17423.569 46
17424.196 38
17424.824 37
17425.451 33
17426.078 35
17426.706 29
17427.333 32
17427.961 36
17428.588 54
17429.216 35
17429.843 29
17430.471 22
17431.098 20
17431.726 30
17432.353 49
17432.981 57
17433.608 54
17434.236 45
17434.863 39
17435.491 35
17436.118 31
17436.746 32
17437.374 48
17438.001 47
17438.629 38
17439.257 33
17439.884 26
17440.512 35
17441.140 34
17441.767 50
17442.395 63
17443.023 41
17443.650 29
17444.278 23
17444.906 22
17445.534 30
17446.161 46
17446.789 34
17447.417 42
17448.045 50
17448.673 41
17449.300 43
17449.928 29
17450.556 20
17451.184 20
17451.812 37
17452.440 60
17453.068 65
17453.695 52
17454.323 45
17454.951 59
17455.579 65
17456.207 70
17456.835 59
17457.463 42
17458.091 23
17458.719 25
17459.347 34
17459.975 42
17460.603 57
17461.231 57
17461.859 45
17462.487 34
17463.115 32
17463.743 30
17464.372 22
17465.000 9
17465.628 26
17466.256 33
17466.884 34
17467.512 34
17468.140 24
17468.769 22
17469.397 27
17470.025 30
17470.653 29
17471.281 36
17471.910 52
17472.538 40
17473.166 30
17473.794 43
17474.423 32
17475.051 24
17475.679 21
17476.308 14
17476.936 18
17477.564 15
17478.193 23
17478.821 22
17479.449 24
17480.078 25
17480.706 19
17481.334 17
17481.963 45
17482.591 39
17483.220 33
17483.848 38
17484.477 36
17485.105 42
17485.734 52
17486.362 50
17486.991 34
17487.619 30
17488.248 33
17488.876 30
17489.505 24
17490.133 23
17490.762 16
17491.390 18
17492.019 23
17492.648 23
17493.276 23
17493.905 17
17494.533 29
17495.162 41
17495.791 34
17496.419 30
17497.048 31
17497.677 31
17498.306 27
17498.934 20
17499.563 28
17500.192 21
17500.820 15
17501.449 23
17502.078 27
17502.707 24
17503.336 46
17503.964 35
17504.593 45
17505.222 44
17505.851 44
17506.480 45
17507.109 38
17507.738 30
17508.366 30
17508.995 30
17509.624 31
17510.253 42
17510.882 21
17511.511 12
17512.140 21
17512.769 24
17513.398 25
17514.027 25
17514.656 34
17515.285 33
17515.914 35
17516.543 22
17517.172 28
17517.801 34
17518.430 47
17519.059 46
17519.688 42
17520.317 38
17520.947 26
17521.576 20
17522.205 33
17522.834 19
17523.463 12
17524.092 21
17524.721 22
17525.351 26
17525.980 11
17526.609 17
17527.238 22
17527.868 23
17528.497 40
17529.126 50
17529.755 33
17530.385 21
17531.014 18
17531.643 27
17532.272 20
17532.902 24
17533.531 34
17534.160 33
17534.790 37
17535.419 47
17536.049 41
17536.678 38
17537.307 21
17537.937 26
17538.566 22
17539.196 21
17539.825 23
17540.455 33
17541.084 37
17541.714 23
17542.343 26
17542.973 30
17543.602 22
17544.232 36
17544.861 35
17545.491 41
17546.120 35
17546.750 40
17547.379 43
17548.009 22
17548.639 27
17549.268 29
17549.898 26
17550.528 33
17551.157 43
17551.787 37
17552.417 28
17553.046 23
17553.676 32
17554.306 40
17554.935 59
17555.565 47
17556.195 40
17556.825 44
17557.454 34
17558.084 45
17558.714 45
17559.344 39
17559.974 39
17560.603 35
17561.233 39
17561.863 57
17562.493 67
17563.123 76
17563.753 62
17564.383 66
17565.012 52
17565.642 51
17566.272 37
17566.902 31
17567.532 25
17568.162 34
17568.792 47
17569.422 44
17570.052 43
17570.682 26
17571.312 46
17571.942 39
17572.572 49
17573.202 62
17573.832 53
17574.462 61
17575.092 39
17575.723 45
17576.353 45
17576.983 40
17577.613 34
17578.243 41
17578.873 33
17579.503 35
17580.134 54
17580.764 50
17581.394 61
17582.024 62
17582.654 45
17583.285 52
17583.915 55
17584.545 41
17585.175 39
17585.806 34
17586.436 43
17587.066 38
17587.697 25
17588.327 37
17588.957 37
17589.588 39
17590.218 35
17590.848 22
17591.479 29
17592.109 36
17592.739 46
17593.370 47
17594.000 50
17594.631 52
17595.261 61
17595.892 46
17596.522 46
17597.153 42
17597.783 50
17598.414 47
17599.044 44
17599.675 33
17600.305 51
17600.936 42
17601.566 35
17602.197 27
17602.827 27
17603.458 36
17604.089 26
17604.719 42
17605.350 42
17605.980 28
17606.611 28
17607.242 27
17607.872 35
17608.503 18
17609.134 27
17609.765 34
17610.395 33
17611.026 32
17611.657 22
17612.287 33
17612.918 40
17613.549 23
17614.180 19
17614.811 24
17615.441 30
17616.072 32
17616.703 34
17617.334 28
17617.965 34
17618.596 29
17619.226 29
17619.857 32
17620.488 29
17621.119 30
17621.750 38
17622.381 23
17623.012 16
17623.643 17
17624.274 26
17624.905 34
17625.536 29
17626.167 32
17626.798 32
17627.429 29
17628.060 47
17628.691 40
17629.322 29
17629.953 44
17630.584 38
17631.215 34
17631.846 31
17632.477 15
17633.109 13
17633.740 19
17634.371 17
17635.002 23
17635.633 27
17636.264 18
17636.896 12
17637.527 13
17638.158 15
17638.789 32
17639.420 36
17640.052 29
17640.683 36
17641.314 22
17641.945 29
17642.577 27
17643.208 20
17643.839 15
17644.471 31
17645.102 31
17645.733 24
17646.365 23
17646.996 11
17647.628 8
17648.259 23
17648.890 21
17649.522 15
17650.153 19
17650.785 24
17651.416 17
17652.048 39
17652.679 36
17653.310 41
17653.942 41
17654.573 26
17655.205 27
17655.837 37
17656.468 26
17657.100 25
17657.731 30
17658.363 16
17658.994 17
17659.626 12
17660.258 13
17660.889 14
17661.521 21
17662.152 21
17662.784 25
17663.416 15
17664.047 20
17664.679 17
17665.311 18
17665.943 22
17666.574 28
17667.206 22
17667.838 16
17668.470 11
17669.101 14
17669.733 18
17670.365 17
17670.997 13
17671.628 13
17672.260 15
17672.892 16
17673.524 25
17674.156 36
17674.788 29
17675.420 32
17676.051 28
17676.683 19
17677.315 17
17677.947 19
17678.579 17
17679.211 28
17679.843 21
17680.475 12
17681.107 8
17681.739 11
17682.371 12
17683.003 17
17683.635 20
17684.267 20
17684.899 17
17685.531 7
17686.163 7
17686.795 13
17687.427 18
17688.060 16
17688.692 20
17689.324 20
17689.956 17
17690.588 27
17691.220 19
17691.852 18
17692.485 18
17693.117 24
17693.749 27
17694.381 17
17695.013 12
17695.646 12
17696.278 6
17696.910 9
17697.542 16
17698.175 29
17698.807 28
17699.439 27
17700.072 24
17700.704 38
17701.336 26
17701.969 15
17702.601 15
17703.233 19
17703.866 17
17704.498 23
17705.131 23
17705.763 16
17706.396 20
17707.028 23
17707.660 17
17708.293 12
17708.925 16
17709.558 22
17710.190 41
17710.823 37
17711.455 22
17712.088 18
17712.721 23
17713.353 30
17713.986 25
17714.618 19
17715.251 21
17715.883 13
17716.516 20
17717.149 26
17717.781 33
17718.414 25
17719.047 28
17719.679 34
17720.312 39
17720.945 40
17721.577 24
17722.210 21
17722.843 27
17723.476 12
17724.108 12
17724.741 34
17725.374 34
17726.007 30
17726.639 28
17727.272 22
17727.905 29
17728.538 14
17729.171 11
17729.804 15
17730.436 15
17731.069 21
17731.702 31
17732.335 20
17732.968 16
17733.601 21
17734.234 12
17734.867 16
17735.500 11
17736.133 14
17736.766 14
17737.399 13
17738.032 18
17738.665 20
17739.298 15
17739.931 17
17740.564 12
17741.197 12
17741.830 15
17742.463 11
17743.096 17
17743.729 10
17744.362 5
17744.995 7
17745.628 5
17746.262 10
17746.895 9
17747.528 13
17748.161 12
17748.794 8
17749.428 19
17750.061 24
17750.694 24
17751.327 18
17751.960 23
17752.594 17
17753.227 28
17753.860 25
17754.494 22
17755.127 14
17755.760 10
17756.393 15
17757.027 10
17757.660 24
17758.294 24
17758.927 17
17759.560 14
17760.194 19
17760.827 24
17761.461 18
17762.094 15
17762.727 12
17763.361 15
17763.994 35
17764.628 26
17765.261 24
17765.895 17
17766.528 29
17767.162 20
17767.795 14
17768.429 15
17769.062 7
17769.696 7
17770.330 9
17770.963 18
17771.597 27
17772.230 24
17772.864 28
17773.498 34
17774.131 37
17774.765 27
17775.399 26
17776.032 27
17776.666 19
17777.300 17
17777.933 17
17778.567 16
17779.201 12
17779.834 12
17780.468 26
17781.102 22
17781.736 25
17782.370 30
17783.003 28
17783.637 31
17784.271 15
17784.905 8
17785.539 9
17786.173 17
17786.806 25
17787.440 20
17788.074 22
17788.708 13
17789.342 18
17789.976 18
17790.610 9
17791.244 4
17791.878 14
17792.512 19
17793.146 21
17793.780 19
17794.414 10
17795.048 5
17795.682 9
17796.316 10
17796.950 11
17797.584 15
17798.218 20
17798.852 9
17799.486 9
17800.120 14
17800.754 24
17801.389 21
17802.023 17
17802.657 35
17803.291 37
17803.925 26
17804.559 15
17805.194 29
17805.828 27
17806.462 29
17807.096 24
17807.730 27
17808.365 17
17808.999 8
17809.633 14
17810.267 13
17810.902 17
17811.536 25
17812.170 30
17812.805 24
17813.439 13
17814.073 21
17814.708 26
17815.342 25
17815.977 19
17816.611 15
17817.245 12
17817.880 20
17818.514 25
17819.149 14
17819.783 26
17820.418 15
17821.052 13
17821.687 5
17822.321 23
17822.956 38
17823.590 25
17824.225 25
17824.859 24
17825.494 26
17826.128 22
17826.763 21
17827.397 38
17828.032 32
17828.667 29
17829.301 11
17829.936 13
17830.571 24
17831.205 19
17831.840 17
17832.475 21
17833.109 25
17833.744 19
17834.379 9
17835.013 28
17835.648 24
17836.283 15
17836.918 25
17837.552 36
17838.187 55
17838.822 32
17839.457 32
17840.092 21
17840.726 12
17841.361 10
17841.996 6
17842.631 10
17843.266 14
17843.901 16
17844.536 32
17845.171 26
17845.806 28
17846.440 36
17847.075 15
17847.710 6
17848.345 16
17848.980 21
17849.615 27
17850.250 21
17850.885 15
17851.520 18
17852.155 13
17852.790 13
17853.425 13
17854.060 9
17854.696 14
17855.331 14
17855.966 13
17856.601 15
17857.236 16
17857.871 14
17858.506 20
17859.141 21
17859.777 17
17860.412 13
17861.047 10
17861.682 10
17862.317 15
17862.953 19
17863.588 7
17864.223 9
17864.858 7
17865.494 6
17866.129 16
17866.764 18
17867.399 13
17868.035 14
17868.670 11
17869.305 20
17869.941 19
17870.576 18
17871.212 27
17871.847 29
17872.482 16
17873.118 15
17873.753 27
17874.389 22
17875.024 17
17875.659 12
17876.295 13
17876.930 17
17877.566 20
17878.201 23
17878.837 18
17879.472 14
17880.108 31
17880.743 15
17881.379 8
17882.015 10
17882.650 8
17883.286 18
17883.921 16
17884.557 16
17885.193 13
17885.828 11
17886.464 13
17887.099 14
17887.735 10
17888.371 11
17889.006 12
17889.642 12
17890.278 9
17890.914 8
17891.549 9
17892.185 10
17892.821 9
17893.457 9
17894.092 11
17894.728 35
17895.364 25
17896.000 23
17896.636 23
17897.271 12
17897.907 16
17898.543 12
17899.179 34
17899.815 17
17900.451 10
17901.087 13
17901.723 9
17902.359 17
17902.994 30
17903.630 25
17904.266 19
17904.902 24
17905.538 22
17906.174 11
17906.810 15
17907.446 12
17908.082 8
17908.718 17
17909.354 16
17909.990 10
17910.627 17
17911.263 31
17911.899 14
17912.535 12
17913.171 8
17913.807 10
17914.443 5
17915.079 5
17915.716 11
17916.352 9
17916.988 20
17917.624 29
17918.260 24
17918.896 15
17919.533 13
17920.169 14
17920.805 15
17921.441 27
17922.078 29
17922.714 20
17923.350 29
17923.987 25
17924.623 18
17925.259 14
17925.896 8
17926.532 12
17927.168 7
17927.805 8
17928.441 25
17929.078 19
17929.714 8
17930.350 12
17930.987 34
17931.623 23
17932.260 22
17932.896 20
17933.533 10
17934.169 15
17934.806 9
17935.442 11
17936.079 7
17936.715 18
17937.352 13
17937.988 7
17938.625 3
17939.261 12
17939.898 15
17940.535 22
17941.171 18
17941.808 17
17942.444 17
17943.081 16
17943.718 14
17944.354 9
17944.991 10
17945.628 14
17946.265 23
17946.901 26
17947.538 25
17948.175 15
17948.811 16
17949.448 14
17950.085 6
17950.722 7
17951.359 23
17951.995 24
17952.632 17
17953.269 16
17953.906 11
17954.543 8
17955.180 7
17955.816 19
17956.453 23
17957.090 20
17957.727 14
17958.364 8
17959.001 15
17959.638 18
17960.275 22
17960.912 23
17961.549 21
17962.186 15
17962.823 9
17963.460 14
17964.097 15
17964.734 13
17965.371 13
17966.008 12
17966.645 15
17967.282 19
17967.919 17
17968.556 19
17969.193 20
17969.830 21
17970.468 18
17971.105 10
17971.742 8
17972.379 5
17973.016 13
17973.653 15
17974.291 21
17974.928 27
17975.565 24
17976.202 34
17976.840 28
17977.477 23
17978.114 19
17978.751 19
17979.389 8
17980.026 5
17980.663 9
17981.301 12
17981.938 12
17982.575 9
17983.213 19
17983.850 6
17984.487 13
17985.125 10
17985.762 16
17986.400 13
17987.037 18
17987.674 17
17988.312 22
17988.949 13
17989.587 15
17990.224 13
17990.862 16
17991.499 16
17992.137 10
17992.774 12
17993.412 26
17994.049 18
17994.687 24
17995.325 22
17995.962 20
17996.600 21
17997.237 24
17997.875 13
17998.513 10
17999.150 16
17999.788 15
18000.426 13
18001.063 18
18001.701 12
18002.339 7
18002.976 12
18003.614 10
18004.252 22
18004.890 24
18005.527 17
18006.165 23
18006.803 18
18007.441 14
18008.078 24
18008.716 34
18009.354 20
18009.992 24
18010.630 28
18011.268 19
18011.905 16
18012.543 18
18013.181 10
18013.819 6
18014.457 10
18015.095 22
18015.733 18
18016.371 19
18017.009 12
18017.647 11
18018.285 11
18018.923 15
18019.561 11
18020.199 13
18020.837 25
18021.475 24
18022.113 17
18022.751 20
18023.389 18
18024.027 19
18024.665 15
18025.303 11
18025.941 11
18026.579 12
18027.218 8
18027.856 19
18028.494 22
18029.132 14
18029.770 10
18030.408 6
18031.047 19
18031.685 23
18032.323 16
18032.961 19
18033.600 20
18034.238 17
18034.876 19
18035.514 17
18036.153 21
18036.791 27
18037.429 21
18038.068 10
18038.706 18
18039.344 20
18039.983 15
18040.621 12
18041.260 17
18041.898 10
18042.536 13
18043.175 6
18043.813 11
18044.452 8
18045.090 16
18045.729 16
18046.367 10
18047.006 13
18047.644 10
18048.283 10
18048.921 14
18049.560 10
18050.198 17
18050.837 18
18051.475 14
18052.114 14
18052.752 13
18053.391 10
18054.030 8
18054.668 13
18055.307 19
18055.946 18
18056.584 37
18057.223 41
18057.862 26
18058.500 19
18059.139 21
18059.778 19
18060.416 18
18061.055 15
18061.694 19
18062.333 19
18062.971 13
18063.610 20
18064.249 20
18064.888 7
18065.527 6
18066.165 5
18066.804 16
18067.443 18
18068.082 9
18068.721 12
18069.360 11
18069.999 11
18070.637 12
18071.276 11
18071.915 13
18072.554 7
18073.193 20
18073.832 14
18074.471 12
18075.110 9
18075.749 14
18076.388 18
18077.027 13
18077.666 19
18078.305 16
18078.944 6
18079.583 4
18080.222 9
18080.862 12
18081.501 5
18082.140 5
18082.779 11
18083.418 5
18084.057 3
18084.696 6
18085.335 6
18085.975 17
18086.614 11
18087.253 3
18087.892 4
18088.531 16
18089.171 18
18089.810 12
18090.449 17
18091.088 18
18091.728 12
18092.367 9
18093.006 12
18093.646 11
18094.285 13
18094.924 6
18095.564 14
18096.203 14
18096.842 15
18097.482 18
18098.121 16
18098.761 13
18099.400 4
18100.039 18
18100.679 13
18101.318 6
18101.958 7
18102.597 9
18103.237 17
18103.876 17
18104.516 20
18105.155 12
18105.795 10
18106.434 18
18107.074 7
18107.713 9
18108.353 8
18108.992 11
18109.632 13
18110.272 8
18110.911 6
18111.551 8
18112.191 5
18112.830 9
18113.470 17
18114.110 9
18114.749 8
18115.389 22
18116.029 8
18116.668 5
18117.308 4
18117.948 8
18118.588 10
18119.227 7
18119.867 9
18120.507 10
18121.147 5
18121.787 6
18122.426 3
18123.066 2
18123.706 9
18124.346 13
18124.986 13
18125.626 8
18126.266 5
18126.905 10
18127.545 13
18128.185 13
18128.825 8
18129.465 10
18130.105 16
18130.745 15
18131.385 7
18132.025 4
18132.665 4
18133.305 7
18133.945 10
18134.585 11
18135.225 11
18135.865 11
18136.505 18
18137.145 14
18137.785 23
18138.426 25
18139.066 13
18139.706 12
18140.346 16
18140.986 7
18141.626 6
18142.266 3
18142.907 10
18143.547 9
18144.187 4
18144.827 15
18145.467 12
18146.108 8
18146.748 13
18147.388 12
18148.028 14
18148.669 17
18149.309 14
18149.949 21
18150.590 16
18151.230 17
18151.870 17
18152.511 23
18153.151 17
18153.791 13
18154.432 6
18155.072 8
18155.713 10
18156.353 19
18156.993 29
18157.634 11
18158.274 10
18158.915 11
18159.555 26
18160.196 20
18160.836 12
18161.477 10
18162.117 14
18162.758 10
18163.398 10
18164.039 10
18164.679 9
18165.320 12
18165.961 13
18166.601 10
18167.242 8
18167.882 8
18168.523 8
18169.164 2
18169.804 18
18170.445 19
18171.086 19
18171.726 16
18172.367 11
18173.008 14
18173.649 10
18174.289 9
18174.930 8
18175.571 5
18176.212 6
18176.852 3
18177.493 7
18178.134 5
18178.775 13
18179.416 16
18180.056 14
18180.697 11
18181.338 13
18181.979 17
18182.620 16
18183.261 8
18183.902 6
18184.543 3
18185.184 10
18185.824 17
18186.465 18
18187.106 20
18187.747 22
18188.388 27
18189.029 15
18189.670 11
18190.311 5
18190.952 10
18191.593 13
18192.234 7
18192.876 16
18193.517 9
18194.158 12
18194.799 4
18195.440 9
18196.081 10
18196.722 9
18197.363 9
18198.004 7
18198.646 4
18199.287 21
18199.928 21
18200.569 34
18201.210 24
18201.852 15
18202.493 7
18203.134 3
18203.775 6
18204.417 6
18205.058 2
18205.699 8
18206.340 6
18206.982 0
18207.623 4
18208.264 11
18208.906 16
18209.547 12
18210.189 8
18210.830 8
18211.471 15
18212.113 9
18212.754 12
18213.396 12
18214.037 16
18214.678 11
18215.320 4
18215.961 8
18216.603 10
18217.244 15
18217.886 10
18218.527 6
18219.169 12
18219.810 16
18220.452 19
18221.094 8
18221.735 19
18222.377 14
18223.018 2
18223.660 4
18224.301 7
18224.943 6
18225.585 4
18226.226 6
18226.868 12
18227.510 16
18228.151 18
18228.793 13
18229.435 11
18230.077 12
18230.718 18
18231.360 10
18232.002 4
18232.644 12
18233.285 15
18233.927 14
18234.569 26
18235.211 19
18235.853 13
18236.494 9
18237.136 14
18237.778 6
18238.420 18
18239.062 18
18239.704 15
18240.346 12
18240.987 6
18241.629 7
18242.271 7
18242.913 3
18243.555 3
18244.197 12
18244.839 18
18245.481 14
18246.123 13
18246.765 8
18247.407 10
18248.049 9
18248.691 7
18249.333 17
18249.975 14
18250.617 14
18251.260 24
18251.902 22
18252.544 9
18253.186 8
18253.828 11
18254.470 16
18255.112 10
18255.755 5
18256.397 16
18257.039 15
18257.681 19
18258.323 15
18258.966 8
18259.608 16
18260.250 13
18260.892 11
18261.535 11
18262.177 13
18262.819 13
18263.461 14
18264.104 12
18264.746 13
18265.388 7
18266.031 8
18266.673 3
18267.316 8
18267.958 16
18268.600 9
18269.243 13
18269.885 17
18270.528 13
18271.170 11
18271.812 13
18272.455 12
18273.097 15
18273.740 9
18274.382 8
18275.025 7
18275.667 8
18276.310 10
18276.952 7
18277.595 11
18278.238 12
18278.880 8
18279.523 8
18280.165 12
18280.808 14
18281.451 21
18282.093 19
18282.736 12
18283.378 8
18284.021 13
18284.664 14
18285.307 7
18285.949 15
18286.592 10
18287.235 7
18287.877 8
18288.520 11
18289.163 16
18289.806 20
18290.448 16
18291.091 12
18291.734 13
18292.377 11
18293.020 11
18293.663 16
18294.305 12
18294.948 9
18295.591 19
18296.234 16
18296.877 6
18297.520 13
18298.163 11
18298.806 13
18299.449 23
18300.092 21
18300.734 7
18301.377 6
18302.020 9
18302.663 18
18303.306 16
18303.949 11
18304.592 8
18305.236 7
18305.879 16
18306.522 6
18307.165 5
18307.808 12
18308.451 7
18309.094 10
18309.737 4
18310.380 10
18311.023 12
18311.667 12
18312.310 13
18312.953 6
18313.596 13
18314.239 17
18314.882 10
18315.526 14
18316.169 11
18316.812 13
18317.455 14
18318.099 16
18318.742 11
18319.385 9
18320.029 3
18320.672 9
18321.315 14
18321.958 5
18322.602 10
18323.245 10
18323.889 9
18324.532 17
18325.175 17
18325.819 13
18326.462 20
18327.106 20
18327.749 16
18328.392 8
18329.036 7
18329.679 5
18330.323 3
18330.966 9
18331.610 8
18332.253 10
18332.897 15
18333.540 11
18334.184 9
18334.828 10
18335.471 16
18336.115 18
18336.758 11
18337.402 12
18338.045 10
18338.689 5
18339.333 9
18339.976 18
18340.620 7
18341.264 6
18341.907 7
18342.551 12
18343.195 7
18343.839 3
18344.482 4
18345.126 4
18345.770 11
18346.414 13
18347.057 12
18347.701 10
18348.345 5
18348.989 7
18349.633 9
18350.276 12
18350.920 9
18351.564 3
18352.208 7
18352.852 2
18353.496 8
18354.140 11
18354.783 10
18355.427 10
18356.071 9
18356.715 6
18357.359 19
18358.003 33
18358.647 25
18359.291 14
18359.935 11
18360.579 9
18361.223 8
18361.867 10
18362.511 24
18363.155 17
18363.799 10
18364.443 7
18365.088 10
18365.732 5
18366.376 6
18367.020 13
18367.664 19
18368.308 14
18368.952 7
18369.596 1
18370.241 4
18370.885 9
18371.529 10
18372.173 18
18372.818 19
18373.462 11
18374.106 9
18374.750 9
18375.395 6
18376.039 8
18376.683 11
18377.327 7
18377.972 7
18378.616 7
18379.260 13
18379.905 11
18380.549 12
18381.193 14
18381.838 8
18382.482 11
18383.127 11
18383.771 7
18384.415 13
18385.060 13
18385.704 7
18386.349 10
18386.993 11
18387.638 14
18388.282 10
18388.927 5
18389.571 9
18390.216 15
18390.860 16
18391.505 25
18392.150 25
18392.794 11
18393.439 18
18394.083 19
18394.728 13
18395.373 13
18396.017 7
18396.662 3
18397.306 2
18397.951 0
18398.596 9
18399.240 13
18399.885 8
18400.530 14
18401.175 7
18401.819 7
18402.464 3
18403.109 5
18403.754 6
18404.398 1
18405.043 4
18405.688 5
18406.333 8
18406.978 2
18407.622 1
18408.267 4
18408.912 9
18409.557 5
18410.202 1
18410.847 6
18411.492 12
18412.137 8
18412.782 4
18413.426 7
18414.071 12
18414.716 13
18415.361 11
18416.006 13
18416.651 6
18417.296 5
18417.941 7
18418.586 9
18419.231 6
18419.876 8
18420.522 13
18421.167 5
18421.812 4
18422.457 7
18423.102 4
18423.747 17
18424.392 45
18425.037 27
18425.682 19
18426.328 17
18426.973 13
18427.618 15
18428.263 9
18428.908 8
18429.554 3
18430.199 3
18430.844 7
18431.489 1
18432.135 8
18432.780 11
18433.425 12
18434.070 13
18434.716 10
18435.361 9
18436.006 12
18436.652 12
18437.297 6
18437.942 5
18438.588 14
18439.233 12
18439.879 13
18440.524 18
18441.169 19
18441.815 7
18442.460 10
18443.106 16
18443.751 12
18444.397 7
18445.042 13
18445.688 12
18446.333 10
18446.979 2
18447.624 5
18448.270 12
18448.915 18
18449.561 10
18450.207 13
18450.852 31
18451.498 21
18452.143 21
18452.789 16
18453.435 13
18454.080 6
18454.726 3
18455.372 7
18456.017 7
18456.663 8
18457.309 12
18457.954 13
18458.600 11
18459.246 7
18459.892 4
18460.537 8
18461.183 7
18461.829 12
18462.475 14
18463.121 14
18463.766 11
18464.412 7
18465.058 8
18465.704 7
18466.350 12
18466.996 8
18467.642 4
18468.287 6
18468.933 6
18469.579 7
18470.225 7
18470.871 10
18471.517 5
18472.163 6
18472.809 11
18473.455 7
18474.101 9
18474.747 19
18475.393 16
18476.039 5
18476.685 4
18477.331 12
18477.977 14
18478.623 4
18479.269 15
18479.915 23
18480.562 12
18481.208 11
18481.854 12
18482.500 20
18483.146 10
18483.792 17
18484.439 17
18485.085 20
18485.731 14
18486.377 14
18487.023 10
18487.670 18
18488.316 11
18488.962 11
18489.608 8
18490.255 3
18490.901 13
18491.547 7
18492.194 7
18492.840 3
18493.486 10
18494.133 13
18494.779 11
18495.425 14
18496.072 13
18496.718 5
18497.364 4
18498.011 17
18498.657 10
18499.304 10
18499.950 11
18500.597 10
18501.243 10
18501.890 7
18502.536 7
18503.183 13
18503.829 13
18504.476 6
18505.122 9
18505.769 12
18506.415 8
18507.062 5
18507.708 7
18508.355 6
18509.002 3
18509.648 14
18510.295 10
18510.942 7
18511.588 14
18512.235 19
18512.882 12
18513.528 10
18514.175 5
18514.822 9
18515.468 10
18516.115 9
18516.762 8
18517.409 18
18518.055 10
18518.702 2
18519.349 7
18519.996 16
18520.643 7
18521.289 6
18521.936 10
18522.583 5
18523.230 3
18523.877 3
18524.524 11
18525.171 9
18525.817 5
18526.464 6
18527.111 6
18527.758 12
18528.405 18
18529.052 14
18529.699 10
18530.346 10
18530.993 8
18531.640 7
18532.287 11
18532.934 26
18533.581 34
18534.228 19
18534.875 12
18535.522 6
18536.169 3
18536.817 5
18537.464 9
18538.111 11
18538.758 12
18539.405 7
18540.052 6
18540.699 16
18541.347 15
18541.994 11
18542.641 13
18543.288 11
18543.935 12
18544.583 3
18545.230 4
18545.877 4
18546.524 12
18547.172 12
18547.819 17
18548.466 10
18549.113 9
18549.761 14
18550.408 8
18551.055 9
18551.703 9
18552.350 8
18552.998 19
18553.645 15
18554.292 15
18554.940 7
18555.587 12
18556.235 15
18556.882 6
18557.530 7
18558.177 11
18558.824 12
18559.472 7
18560.119 16
18560.767 12
18561.415 6
18562.062 6
18562.710 2
18563.357 4
18564.005 3
18564.652 2
18565.300 3
18565.947 10
18566.595 12
18567.243 4
18567.890 6
18568.538 8
18569.186 8
18569.833 7
18570.481 7
18571.129 3
18571.776 8
18572.424 19
18573.072 9
18573.720 14
18574.367 7
18575.015 8
18575.663 10
18576.311 18
18576.958 21
18577.606 15
18578.254 12
18578.902 7
18579.550 2
18580.198 2
18580.845 4
18581.493 3
18582.141 3
18582.789 7
18583.437 15
18584.085 10
18584.733 2
18585.381 8
18586.029 17
18586.677 27
18587.325 21
18587.973 12
18588.621 6
18589.269 8
18589.917 6
18590.565 10
18591.213 16
18591.861 18
18592.509 12
18593.157 5
18593.805 8
18594.453 14
18595.101 16
18595.749 24
18596.398 15
18597.046 5
18597.694 2
18598.342 18
18598.990 24
18599.638 14
18600.287 21
18600.935 23
18601.583 17
18602.231 10
18602.880 10
18603.528 12
18604.176 17
18604.824 11
18605.473 8
18606.121 10
18606.769 12
18607.418 11
18608.066 6
18608.714 3
18609.363 2
18610.011 8
18610.659 5
18611.308 13
18611.956 10
18612.605 9
18613.253 7
18613.901 6
18614.550 12
18615.198 10
18615.847 4
18616.495 4
18617.144 10
18617.792 5
18618.441 4
18619.089 9
18619.738 21
18620.386 21
18621.035 13
18621.684 11
18622.332 5
18622.981 4
18623.629 11
18624.278 8
18624.927 4
18625.575 13
18626.224 18
18626.873 6
18627.521 11
18628.170 10
18628.819 4
18629.467 2
18630.116 8
18630.765 5
18631.414 5
18632.062 14
18632.711 7
18633.360 4
18634.009 5
18634.657 5
18635.306 7
18635.955 8
18636.604 7
18637.253 11
18637.902 9
18638.550 8
18639.199 5
18639.848 12
18640.497 12
18641.146 7
18641.795 6
18642.444 8
18643.093 4
18643.742 0
18644.391 17
18645.040 12
18645.689 17
18646.338 7
18646.987 8
18647.636 7
18648.285 5
18648.934 5
18649.583 13
18650.232 17
18650.881 15
18651.530 14
18652.179 25
18652.828 21
18653.478 3
18654.127 0
18654.776 1
18655.425 10
18656.074 15
18656.723 13
18657.373 11
18658.022 10
18658.671 8
18659.320 12
18659.969 10
18660.619 7
18661.268 5
18661.917 7
18662.566 8
18663.216 8
18663.865 2
18664.514 3
18665.164 2
18665.813 7
18666.462 8
18667.112 15
18667.761 5
18668.411 9
18669.060 8
18669.709 6
18670.359 10
18671.008 10
18671.658 3
18672.307 6
18672.957 14
18673.606 13
18674.256 8
18674.905 3
18675.555 3
18676.204 10
18676.854 19
18677.503 11
18678.153 14
18678.802 25
18679.452 23
18680.101 11
18680.751 8
18681.401 6
18682.050 13
18682.700 10
18683.350 8
18683.999 7
18684.649 13
18685.299 16
18685.948 16
18686.598 11
18687.248 8
18687.897 7
18688.547 5
18689.197 10
18689.847 14
18690.496 18
18691.146 22
18691.796 17
18692.446 12
18693.096 11
18693.745 7
18694.395 9
18695.045 9
18695.695 12
18696.345 10
18696.995 14
18697.645 13
18698.295 13
18698.945 26
18699.594 17
18700.244 3
18700.894 3
18701.544 4
18702.194 9
18702.844 14
18703.494 10
18704.144 4
18704.794 6
18705.444 2
18706.094 4
18706.744 4
18707.394 10
18708.045 13
18708.695 21
18709.345 17
18709.995 18
18710.645 12
18711.295 9
18711.945 3
18712.595 5
18713.246 9
18713.896 5
18714.546 8
18715.196 10
18715.846 8
18716.497 0
18717.147 6
18717.797 3
18718.447 9
18719.098 5
18719.748 3
18720.398 2
18721.048 5
18721.699 16
18722.349 10
18722.999 12
18723.650 9
18724.300 5
18724.950 7
18725.601 14
18726.251 11
18726.902 9
18727.552 4
18728.203 2
18728.853 4
18729.503 5
18730.154 4
18730.804 9
18731.455 6
18732.105 6
18732.756 4
18733.406 4
18734.057 7
18734.707 7
18735.358 8
18736.008 6
18736.659 13
18737.310 18
18737.960 20
18738.611 14
18739.261 9
18739.912 4
18740.563 5
18741.213 2
18741.864 6
18742.515 3
18743.165 1
18743.816 10
18744.467 14
18745.118 8
18745.768 9
18746.419 9
18747.070 16
18747.721 8
18748.371 3
18749.022 11
18749.673 9
18750.324 12
18750.975 24
18751.625 17
18752.276 10
18752.927 4
18753.578 6
18754.229 5
18754.880 2
18755.531 6
18756.182 9
18756.832 8
18757.483 9
18758.134 9
18758.785 12
18759.436 5
18760.087 4
18760.738 6
18761.389 6
18762.040 6
18762.691 12
18763.342 5
18763.993 8
18764.644 5
18765.295 11
18765.947 7
18766.598 5
18767.249 8
18767.900 11
18768.551 6
18769.202 12
18769.853 11
18770.504 6
18771.156 12
18771.807 5
18772.458 6
18773.109 6
18773.760 8
18774.412 6
18775.063 5
18775.714 4
18776.365 7
18777.017 16
18777.668 19
18778.319 8
18778.971 11
18779.622 5
18780.273 4
18780.925 7
18781.576 3
18782.227 4
18782.879 13
18783.530 8
18784.181 12
18784.833 14
18785.484 11
18786.136 8
18786.787 7
18787.439 11
18788.090 1
18788.742 2
18789.393 2
18790.045 7
18790.696 14
18791.348 12
18791.999 10
18792.651 8
18793.302 12
18793.954 18
18794.605 9
18795.257 4
18795.909 8
18796.560 6
18797.212 10
18797.863 10
18798.515 5
18799.167 4
18799.818 2
18800.470 2
18801.122 1
18801.773 8
18802.425 5
18803.077 4
18803.729 4
18804.380 5
18805.032 7
18805.684 12
18806.336 12
18806.987 8
18807.639 6
18808.291 5
18808.943 1
18809.595 7
18810.247 6
18810.898 8
18811.550 4
18812.202 5
18812.854 6
18813.506 6
18814.158 11
18814.810 14
18815.462 11
18816.114 13
18816.766 4
18817.418 15
18818.070 10
18818.722 14
18819.374 19
18820.026 17
18820.678 9
18821.330 6
18821.982 5
18822.634 6
18823.286 6
18823.938 8
18824.590 3
18825.242 6
18825.894 5
18826.546 3
18827.199 2
18827.851 5
18828.503 10
18829.155 7
18829.807 2
18830.460 6
18831.112 7
18831.764 11
18832.416 12
18833.068 14
18833.721 10
18834.373 10
18835.025 7
18835.678 5
18836.330 5
18836.982 3
18837.634 6
18838.287 19
18838.939 12
18839.591 10
18840.244 12
18840.896 10
18841.549 8
18842.201 14
18842.853 10
18843.506 7
18844.158 6
18844.811 5
18845.463 5
18846.116 3
18846.768 5
18847.421 4
18848.073 8
18848.726 10
18849.378 5
18850.031 7
18850.683 12
18851.336 9
18851.988 29
18852.641 50
18853.294 49
18853.946 41
18854.599 19
18855.251 12
18855.904 6
18856.557 7
18857.209 8
18857.862 4
18858.515 11
18859.167 8
18859.820 6
18860.473 4
18861.126 7
18861.778 12
18862.431 5
18863.084 5
18863.737 7
18864.389 2
18865.042 14
18865.695 18
18866.348 13
18867.001 18
18867.654 13
18868.306 13
18868.959 10
18869.612 9
18870.265 6
18870.918 11
18871.571 10
18872.224 6
18872.877 3
18873.530 0
18874.183 8
18874.836 15
18875.489 11
18876.142 14
18876.795 4
18877.448 4
18878.101 8
18878.754 11
18879.407 9
18880.060 4
18880.713 4
18881.366 8
18882.019 4
18882.672 8
18883.325 6
18883.978 3
18884.631 8
18885.285 23
18885.938 15
18886.591 8
18887.244 8
18887.897 9
18888.551 15
18889.204 6
18889.857 6
18890.510 7
18891.163 19
18891.817 26
18892.470 24
18893.123 13
18893.777 13
18894.430 15
18895.083 9
18895.737 4
18896.390 10
18897.043 6
18897.697 6
18898.350 8
18899.003 4
18899.657 4
18900.310 15
18900.964 17
18901.617 10
18902.270 4
18902.924 8
18903.577 7
18904.231 7
18904.884 14
18905.538 9
18906.191 8
18906.845 3
18907.498 8
18908.152 15
18908.805 21
18909.459 16
18910.113 3
18910.766 2
18911.420 4
18912.073 4
18912.727 17
18913.381 22
18914.034 13
18914.688 7
18915.342 5
18915.995 1
18916.649 1
18917.303 4
18917.956 6
18918.610 2
18919.264 5
18919.918 2
18920.571 5
18921.225 5
18921.879 12
18922.533 8
18923.187 10
18923.840 13
18924.494 12
18925.148 6
18925.802 8
18926.456 8
18927.110 10
18927.763 5
18928.417 2
18929.071 0
18929.725 1
18930.379 3
18931.033 5
18931.687 9
18932.341 13
18932.995 18
18933.649 12
18934.303 6
18934.957 5
18935.611 11
18936.265 3
18936.919 3
18937.573 7
18938.227 4
18938.881 4
18939.535 9
18940.189 11
18940.843 9
18941.498 8
18942.152 18
18942.806 18
18943.460 16
18944.114 12
18944.768 16
18945.423 16
18946.077 17
18946.731 6
18947.385 6
18948.039 14
18948.694 13
18949.348 8
18950.002 8
18950.656 9
18951.311 9
18951.965 9
18952.619 4
18953.274 0
18953.928 6
18954.582 7
18955.237 3
18955.891 6
18956.545 8
18957.200 5
18957.854 5
18958.509 5
18959.163 9
18959.818 15
18960.472 17
18961.126 12
18961.781 13
18962.435 15
18963.090 9
18963.744 5
18964.399 2
18965.053 2
18965.708 1
18966.363 8
18967.017 8
18967.672 7
18968.326 10
18968.981 7
18969.635 7
18970.290 9
18970.945 7
18971.599 4
18972.254 7
18972.909 5
18973.563 6
18974.218 4
18974.873 8
18975.527 12
18976.182 11
18976.837 6
18977.492 4
18978.146 9
18978.801 6
18979.456 9
18980.111 7
18980.765 7
18981.420 9
18982.075 11
18982.730 11
18983.385 4
18984.040 6
18984.694 4
18985.349 4
18986.004 13
18986.659 9
18987.314 5
18987.969 8
18988.624 5
18989.279 7
18989.934 7
18990.589 5
18991.244 5
18991.899 9
18992.554 17
18993.209 24
18993.864 13
18994.519 13
18995.174 18
18995.829 18
18996.484 10
18997.139 9
18997.794 16
18998.449 16
18999.104 12
18999.759 11
19000.415 6
19001.070 5
19001.725 3
19002.380 4
19003.035 3
19003.690 3
19004.346 3
19005.001 7
19005.656 12
19006.311 9
19006.967 6
19007.622 12
19008.277 10
19008.932 8
19009.588 4
19010.243 4
19010.898 7
19011.554 12
19012.209 13
19012.864 17
19013.520 10
19014.175 7
19014.830 9
19015.486 3
19016.141 9
19016.797 15
19017.452 13
19018.108 10
19018.763 9
19019.418 10
19020.074 14
19020.729 10
19021.385 14
19022.040 11
19022.696 7
19023.352 4
19024.007 4
19024.663 2
19025.318 8
19025.974 7
19026.629 2
19027.285 5
19027.941 3
19028.596 8
19029.252 7
19029.907 9
19030.563 5
19031.219 7
19031.874 6
19032.530 9
19033.186 14
19033.842 10
19034.497 7
19035.153 2
19035.809 5
19036.465 8
19037.120 9
19037.776 8
19038.432 9
19039.088 5
19039.743 5
19040.399 18
19041.055 13
19041.711 13
19042.367 13
19043.023 16
19043.679 9
19044.334 7
19044.990 6
19045.646 16
19046.302 11
19046.958 14
19047.614 17
19048.270 16
19048.926 11
19049.582 14
19050.238 21
19050.894 16
19051.550 15
19052.206 8
19052.862 5
19053.518 6
19054.174 5
19054.830 7
19055.486 3
19056.142 11
19056.799 8
19057.455 3
19058.111 4
19058.767 3
19059.423 4
19060.079 5
19060.735 7
19061.392 3
19062.048 9
19062.704 14
19063.360 14
19064.017 13
19064.673 9
19065.329 9
19065.985 21
19066.642 18
19067.298 10
19067.954 8
19068.610 7
19069.267 6
19069.923 6
19070.579 4
19071.236 6
19071.892 14
19072.549 8
19073.205 12
19073.861 7
19074.518 7
19075.174 7
19075.831 12
19076.487 8
19077.144 10
19077.800 8
19078.456 4
19079.113 10
19079.769 2
19080.426 8
19081.083 6
19081.739 4
19082.396 4
19083.052 6
19083.709 5
19084.365 2
19085.022 3
19085.679 9
19086.335 5
19086.992 6
19087.648 4
19088.305 11
19088.962 3
19089.618 10
19090.275 4
19090.932 12
19091.588 13
19092.245 14
19092.902 9
19093.559 9
19094.215 12
19094.872 10
19095.529 4
19096.186 9
19096.843 6
19097.499 13
19098.156 9
19098.813 7
19099.470 5
19100.127 8
19100.784 5
19101.440 3
19102.097 2
19102.754 3
19103.411 8
19104.068 6
19104.725 10
19105.382 1
19106.039 2
19106.696 6
19107.353 3
19108.010 2
19108.667 5
19109.324 10
19109.981 14
19110.638 9
19111.295 13
19111.952 5
19112.609 1
19113.266 9
19113.923 1
19114.580 8
19115.237 22
19115.895 19
19116.552 17
19117.209 19
19117.866 15
19118.523 11
19119.180 11
19119.838 7
19120.495 10
19121.152 10
19121.809 7
19122.466 0
19123.124 6
19123.781 6
19124.438 6
19125.095 5
19125.753 4
19126.410 2
19127.067 4
19127.725 11
19128.382 11
19129.039 15
19129.697 10
19130.354 6
19131.012 4
19131.669 4
19132.326 13
19132.984 15
19133.641 11
19134.299 8
19134.956 8
19135.614 4
19136.271 4
19136.928 7
19137.586 5
19138.243 5
19138.901 11
19139.559 14
19140.216 8
19140.874 3
19141.531 1
19142.189 3
19142.846 1
19143.504 1
19144.162 2
19144.819 5
19145.477 9
19146.134 3
19146.792 4
19147.450 8
19148.107 8
19148.765 8
19149.423 5
19150.081 7
19150.738 1
19151.396 7
19152.054 16
19152.712 11
19153.369 6
19154.027 7
19154.685 8
19155.343 4
19156.000 4
19156.658 10
19157.316 11
19157.974 17
19158.632 13
19159.290 23
19159.948 9
19160.605 6
19161.263 7
19161.921 12
19162.579 7
19163.237 3
19163.895 3
19164.553 1
19165.211 3
19165.869 9
19166.527 6
19167.185 4
19167.843 6
19168.501 7
19169.159 5
19169.817 5
19170.475 3
19171.133 7
19171.791 7
19172.449 9
19173.108 8
19173.766 1
19174.424 2
19175.082 6
19175.740 4
19176.398 4
19177.056 1
19177.715 2
19178.373 4
19179.031 2
19179.689 3
19180.347 7
19181.006 12
19181.664 6
19182.322 2
19182.981 9
19183.639 7
19184.297 7
19184.955 9
19185.614 6
19186.272 4
19186.930 7
19187.589 12
19188.247 13
19188.906 15
19189.564 14
19190.222 12
19190.881 11
19191.539 10
19192.198 21
19192.856 20
19193.514 12
19194.173 11
19194.831 6
19195.490 2
19196.148 4
19196.807 17
19197.465 14
19198.124 13
19198.783 5
19199.441 7
19200.100 6
19200.758 2
19201.417 2
19202.075 8
19202.734 12
19203.393 5
19204.051 4
19204.710 3
19205.369 8
19206.027 6
19206.686 9
19207.345 5
19208.003 2
19208.662 8
19209.321 10
19209.980 8
19210.638 14
19211.297 15
19211.956 6
19212.615 7
19213.273 8
19213.932 6
19214.591 2
19215.250 9
19215.909 5
19216.568 9
19217.226 10
19217.885 5
19218.544 5
19219.203 2
19219.862 2
19220.521 0
19221.180 3
19221.839 6
19222.498 6
19223.157 6
19223.816 4
19224.475 5
19225.134 11
19225.793 19
19226.452 9
19227.111 7
19227.770 9
19228.429 9
19229.088 17
19229.747 10
19230.406 5
19231.065 5
19231.724 6
19232.383 15
19233.043 11
19233.702 18
19234.361 8
19235.020 13
19235.679 12
19236.338 8
19236.998 5
19237.657 8
19238.316 5
19238.975 6
19239.635 6
19240.294 7
19240.953 18
19241.612 11
19242.272 8
19242.931 4
19243.590 6
19244.250 10
19244.909 2
19245.568 4
19246.228 6
19246.887 5
19247.546 1
19248.206 1
19248.865 0
19249.525 2
19250.184 2
19250.843 7
19251.503 5
19252.162 4
19252.822 5
19253.481 6
19254.141 2
19254.800 3
19255.460 4
19256.119 3
19256.779 7
19257.438 7
19258.098 8
19258.758 3
19259.417 11
19260.077 5
19260.736 2
19261.396 11
19262.056 9
19262.715 2
19263.375 6
19264.035 5
19264.694 6
19265.354 10
19266.014 4
19266.673 6
19267.333 6
19267.993 3
19268.653 3
19269.312 3
19269.972 4
19270.632 9
19271.292 8
19271.951 3
19272.611 7
19273.271 8
19273.931 5
19274.591 7
19275.251 9
19275.911 9
19276.570 9
19277.230 17
19277.890 11
19278.550 14
19279.210 24
19279.870 16
19280.530 9
19281.190 6
19281.850 7
19282.510 6
19283.170 8
19283.830 9
19284.490 16
19285.150 12
19285.810 4
19286.470 6
19287.130 6
19287.790 3
19288.450 6
19289.110 6
19289.770 3
19290.430 11
19291.091 4
19291.751 5
19292.411 7
19293.071 9
19293.731 3
19294.391 2
19295.052 6
19295.712 5
19296.372 2
19297.032 6
19297.693 7
19298.353 4
19299.013 7
19299.673 6
19300.334 3
19300.994 10
19301.654 11
19302.315 18
19302.975 10
19303.635 3
19304.296 5
19304.956 4
19305.616 3
19306.277 4
19306.937 11
19307.598 8
19308.258 6
19308.918 4
19309.579 5
19310.239 4
19310.900 2
19311.560 5
19312.221 15
19312.881 14
19313.542 5
19314.202 2
19314.863 1
19315.523 9
19316.184 5
19316.844 9
19317.505 7
19318.166 3
19318.826 5
19319.487 8
19320.147 7
19320.808 6
19321.469 4
19322.129 7
19322.790 3
19323.451 6
19324.111 0
19324.772 1
19325.433 10
19326.094 16
19326.754 10
19327.415 10
19328.076 6
19328.737 7
19329.397 12
19330.058 8
19330.719 2
19331.380 2
19332.041 8
19332.701 6
19333.362 8
19334.023 4
19334.684 13
19335.345 29
19336.006 22
19336.667 14
19337.328 7
19337.989 5
19338.650 3
19339.311 7
19339.971 8
19340.632 12
19341.293 8
19341.954 3
19342.615 3
19343.276 1
19343.937 4
19344.599 7
19345.260 5
19345.921 3
19346.582 0
19347.243 1
19347.904 5
19348.565 5
19349.226 7
19349.887 6
19350.548 4
19351.210 3
19351.871 9
19352.532 15
19353.193 12
19353.854 11
19354.516 10
19355.177 6
19355.838 1
19356.499 4
19357.161 8
19357.822 3
19358.483 4
19359.144 7
19359.806 8
19360.467 6
19361.128 4
19361.790 3
19362.451 3
19363.112 8
19363.774 7
19364.435 8
19365.096 8
19365.758 8
19366.419 6
19367.081 6
19367.742 10
19368.404 14
19369.065 11
19369.727 9
19370.388 8
19371.050 13
19371.711 18
19372.373 16
19373.034 17
19373.696 5
19374.357 11
19375.019 5
19375.680 2
19376.342 2
19377.004 5
19377.665 12
19378.327 11
19378.988 8
19379.650 8
19380.312 13
19380.973 8
19381.635 3
19382.297 6
19382.958 6
19383.620 6
19384.282 8
19384.944 5
19385.605 8
19386.267 5
19386.929 7
19387.591 5
19388.252 4
19388.914 2
19389.576 6
19390.238 1
19390.900 7
19391.561 9
19392.223 11
19392.885 5
19393.547 14
19394.209 17
19394.871 15
19395.533 26
19396.195 24
19396.857 16
19397.519 9
19398.181 10
19398.843 27
19399.505 13
19400.167 15
19400.829 9
19401.491 3
19402.153 6
19402.815 9
19403.477 9
19404.139 10
19404.801 7
19405.463 9
19406.125 14
19406.787 11
19407.449 5
19408.111 6
19408.773 5
19409.436 2
19410.098 7
19410.760 15
19411.422 9
19412.084 9
19412.747 3
19413.409 2
19414.071 10
19414.733 5
19415.395 2
19416.058 3
19416.720 8
19417.382 4
19418.045 8
19418.707 7
19419.369 2
19420.032 5
19420.694 3
19421.356 5
19422.019 4
19422.681 2
19423.343 4
19424.006 10
19424.668 6
19425.331 4
19425.993 12
19426.655 27
19427.318 18
19427.980 18
19428.643 16
19429.305 14
19429.968 12
19430.630 4
19431.293 7
19431.955 7
19432.618 6
19433.281 5
19433.943 6
19434.606 9
19435.268 8
19435.931 6
19436.593 1
19437.256 1
19437.919 3
19438.581 5
19439.244 5
19439.907 3
19440.569 8
19441.232 10
19441.895 15
19442.557 7
19443.220 9
19443.883 10
19444.546 6
19445.208 3
19445.871 6
19446.534 12
19447.197 11
19447.860 10
19448.522 5
19449.185 7
19449.848 15
19450.511 12
19451.174 6
19451.837 3
19452.500 3
19453.162 8
19453.825 11
19454.488 8
19455.151 9
19455.814 10
19456.477 6
19457.140 8
19457.803 6
19458.466 6
19459.129 5
19459.792 1
19460.455 2
19461.118 1
19461.781 6
19462.444 4
19463.107 2
19463.770 4
19464.433 3
19465.097 6
19465.760 8
19466.423 12
19467.086 7
19467.749 5
19468.412 10
19469.075 6
19469.739 5
19470.402 2
19471.065 3
19471.728 2
19472.391 4
19473.055 7
19473.718 7
19474.381 5
19475.044 6
19475.708 4
19476.371 2
19477.034 7
19477.698 9
19478.361 10
19479.024 3
19479.688 3
19480.351 7
19481.014 12
19481.678 12
19482.341 5
19483.004 7
19483.668 12
19484.331 10
19484.995 9
19485.658 10
19486.322 10
19486.985 7
19487.649 5
19488.312 5
19488.976 8
19489.639 4
19490.303 2
19490.966 1
19491.630 0
19492.293 4
19492.957 3
19493.620 3
19494.284 6
19494.948 4
19495.611 8
19496.275 8
19496.939 11
19497.602 16
19498.266 6
19498.930 4
19499.593 2
19500.257 6
19500.921 5
19501.584 6
19502.248 15
19502.912 6
19503.576 5
19504.239 3
19504.903 0
19505.567 1
19506.231 1
19506.895 2
19507.558 10
19508.222 11
19508.886 11
19509.550 7
19510.214 5
19510.878 8
19511.542 10
19512.205 6
19512.869 10
19513.533 3
19514.197 2
19514.861 10
19515.525 10
19516.189 4
19516.853 4
19517.517 4
19518.181 4
19518.845 2
19519.509 0
19520.173 5
19520.837 5
19521.501 4
19522.165 8
19522.829 5
19523.493 4
19524.158 4
19524.822 2
19525.486 1
19526.150 7
19526.814 5
19527.478 5
19528.142 6
19528.807 17
19529.471 13
19530.135 10
19530.799 6
19531.463 9
19532.128 16
19532.792 11
19533.456 8
19534.120 3
19534.785 4
19535.449 4
19536.113 8
19536.778 7
19537.442 6
19538.106 4
19538.771 4
19539.435 6
19540.099 6
19540.764 2
19541.428 4
19542.093 10
19542.757 18
19543.422 10
19544.086 6
19544.750 3
19545.415 4
19546.079 5
19546.744 1
19547.408 2
19548.073 2
19548.737 4
19549.402 9
19550.066 7
19550.731 7
19551.396 9
19552.060 6
19552.725 6
19553.389 5
19554.054 8
19554.719 5
19555.383 7
19556.048 6
19556.713 12
19557.377 10
19558.042 9
19558.707 10
19559.371 7
19560.036 3
19560.701 6
19561.365 10
19562.030 4
19562.695 7
19563.360 2
19564.024 3
19564.689 5
19565.354 8
19566.019 5
19566.684 2
19567.349 16
19568.013 8
19568.678 6
19569.343 4
19570.008 1
19570.673 5
19571.338 7
19572.003 4
19572.668 0
19573.333 0
19573.998 2
19574.663 8
19575.328 3
19575.993 7
19576.657 2
19577.323 3
19577.988 9
19578.653 7
19579.318 1
19579.983 7
19580.648 9
19581.313 5
19581.978 7
19582.643 4
19583.308 6
19583.973 4
19584.638 6
19585.303 3
19585.969 2
19586.634 7
19587.299 6
19587.964 7
19588.629 6
19589.295 4
19589.960 2
19590.625 3
19591.290 8
19591.956 3
19592.621 9
19593.286 10
19593.951 4
19594.617 9
19595.282 4
19595.947 6
19596.613 1
19597.278 2
19597.943 5
19598.609 4
19599.274 1
19599.939 1
19600.605 8
19601.270 8
19601.936 13
19602.601 15
19603.267 11
19603.932 7
19604.598 12
19605.263 9
19605.929 6
19606.594 12
19607.260 5
19607.925 2
19608.591 1
19609.256 2
19609.922 6
19610.587 9
19611.253 7
19611.918 2
19612.584 8
19613.250 4
19613.915 7
19614.581 3
19615.247 3
19615.912 1
19616.578 2
19617.244 4
19617.909 8
19618.575 6
19619.241 2
19619.906 7
19620.572 18
19621.238 18
19621.904 11
19622.570 7
19623.235 5
19623.901 5
19624.567 4
19625.233 2
19625.899 2
19626.564 9
19627.230 11
19627.896 12
19628.562 3
19629.228 4
19629.894 3
19630.560 1
19631.226 0
19631.892 7
19632.558 6
19633.223 1
19633.889 2
19634.555 0
19635.221 6
19635.887 8
19636.553 14
19637.219 14
19637.885 19
19638.552 14
19639.218 11
19639.884 5
19640.550 4
19641.216 6
19641.882 4
19642.548 1
19643.214 3
19643.880 0
19644.546 6
19645.213 15
19645.879 11
19646.545 9
19647.211 5
19647.877 10
19648.544 3
19649.210 1
19649.876 6
19650.542 1
19651.209 17
19651.875 17
19652.541 12
19653.207 5
19653.874 7
19654.540 5
19655.206 6
19655.873 8
19656.539 2
19657.205 1
19657.872 1
19658.538 1
19659.205 1
19659.871 6
19660.537 4
19661.204 5
19661.870 9
19662.537 14
19663.203 6
19663.870 5
19664.536 20
19665.203 15
19665.869 8
19666.536 5
19667.202 13
19667.869 7
19668.535 4
19669.202 4
19669.868 0
19670.535 2
19671.202 8
19671.868 9
19672.535 1
19673.202 3
19673.868 5
19674.535 10
19675.202 25
19675.868 23
19676.535 17
19677.202 13
19677.868 11
19678.535 12
19679.202 8
19679.869 5
19680.535 6
19681.202 1
19681.869 5
19682.536 9
19683.202 8
19683.869 4
19684.536 4
19685.203 1
19685.870 1
19686.537 7
19687.203 6
19687.870 3
19688.537 3
19689.204 10
19689.871 7
19690.538 8
19691.205 5
19691.872 8
19692.539 8
19693.206 3
19693.873 6
19694.540 2
19695.207 4
19695.874 4
19696.541 5
19697.208 10
19697.875 19
19698.542 37
19699.209 30
19699.876 21
19700.543 15
19701.210 7
19701.878 7
19702.545 7
19703.212 2
19703.879 4
19704.546 1
19705.213 1
19705.880 3
19706.548 3
19707.215 3
19707.882 5
19708.549 11
19709.217 10
19709.884 9
19710.551 7
19711.218 4
19711.886 2
19712.553 4
19713.220 4
19713.888 4
19714.555 3
19715.222 7
19715.890 8
19716.557 10
19717.224 7
19717.892 8
19718.559 5
19719.227 4
19719.894 7
19720.561 8
19721.229 7
19721.896 7
19722.564 8
19723.231 9
19723.899 13
19724.566 7
19725.234 3
19725.901 2
19726.569 7
19727.236 6
19727.904 5
19728.572 16
19729.239 10
19729.907 7
19730.574 9
19731.242 15
19731.910 11
19732.577 7
19733.245 4
19733.913 5
19734.580 2
19735.248 1
19735.916 1
19736.583 2
19737.251 7
19737.919 6
19738.587 0
19739.254 2
19739.922 3
19740.590 5
19741.258 2
19741.925 0
19742.593 2
19743.261 5
19743.929 6
19744.597 3
19745.265 18
19745.932 16
19746.600 12
19747.268 13
19747.936 14
19748.604 9
19749.272 6
19749.940 6
19750.608 9
19751.276 9
19751.944 8
19752.612 5
19753.280 1
19753.948 3
19754.616 3
19755.284 0
19755.952 0
19756.620 7
19757.288 7
19757.956 3
19758.624 2
19759.292 7
19759.960 13
19760.628 10
19761.296 6
19761.965 6
19762.633 5
19763.301 7
19763.969 5
19764.637 8
19765.305 12
19765.974 12
19766.642 4
19767.310 3
19767.978 10
19768.647 6
19769.315 4
19769.983 10
19770.651 9
19771.320 10
19771.988 7
19772.656 7
19773.325 1
19773.993 5
19774.661 5
19775.330 4
19775.998 5
19776.666 3
19777.335 6
19778.003 0
19778.672 6
19779.340 7
19780.009 7
19780.677 6
19781.345 7
19782.014 4
19782.682 4
19783.351 2
19784.019 5
19784.688 5
19785.356 3
19786.025 6
19786.694 5
19787.362 8
19788.031 11
19788.699 14
19789.368 15
19790.036 9
19790.705 4
19791.374 3
19792.042 1
19792.711 0
19793.380 1
19794.048 4
19794.717 11
19795.386 9
19796.054 7
19796.723 8
19797.392 5
19798.061 2
19798.729 4
19799.398 5
19800.067 6
19800.736 2
19801.405 2
19802.073 0
19802.742 15
19803.411 14
19804.080 5
19804.749 7
19805.418 1
19806.087 12
19806.755 17
19807.424 19
19808.093 9
19808.762 8
19809.431 2
19810.100 6
19810.769 12
19811.438 5
19812.107 3
19812.776 6
19813.445 6
19814.114 3
19814.783 2
19815.452 0
19816.121 2
19816.790 0
19817.459 1
19818.128 6
19818.797 15
19819.467 11
19820.136 10
19820.805 6
19821.474 3
19822.143 9
19822.812 6
19823.481 13
19824.151 6
19824.820 5
19825.489 1
19826.158 7
19826.827 15
19827.497 13
19828.166 8
19828.835 7
19829.505 3
19830.174 6
19830.843 4
19831.512 4
19832.182 4
19832.851 3
19833.520 2
19834.190 3
19834.859 12
19835.529 8
19836.198 7
19836.867 4
19837.537 5
19838.206 2
19838.876 2
19839.545 1
19840.214 8
19840.884 5
19841.553 9
19842.223 5
19842.892 2
19843.562 6
19844.231 12
19844.901 14
19845.571 11
19846.240 1
19846.910 4
19847.579 7
19848.249 6
19848.918 1
19849.588 9
19850.258 9
19850.927 6
19851.597 6
19852.267 3
19852.936 5
19853.606 18
19854.276 33
19854.945 19
19855.615 18
19856.285 14
19856.955 9
19857.624 9
19858.294 5
19858.964 6
19859.634 8
19860.303 4
19860.973 4
19861.643 5
19862.313 3
19862.983 5
19863.653 5
19864.323 7
19864.992 6
19865.662 5
19866.332 5
19867.002 4
19867.672 2
19868.342 3
19869.012 4
19869.682 9
19870.352 12
19871.022 7
19871.692 4
19872.362 2
19873.032 3
19873.702 2
19874.372 0
19875.042 5
19875.712 11
19876.382 9
19877.052 6
19877.722 2
19878.392 1
19879.062 4
19879.733 1
19880.403 2
19881.073 10
19881.743 10
19882.413 2
19883.083 2
19883.753 3
19884.424 1
19885.094 8
19885.764 5
19886.434 2
19887.105 0
19887.775 3
19888.445 0
19889.115 2
19889.786 4
19890.456 4
19891.126 16
19891.797 16
19892.467 10
19893.137 11
19893.808 10
19894.478 15
19895.148 6
19895.819 6
19896.489 7
19897.160 1
19897.830 9
19898.501 16
19899.171 9
19899.841 4
19900.512 1
19901.182 3
19901.853 6
19902.523 7
19903.194 4
19903.865 7
19904.535 5
19905.206 6
19905.876 4
19906.547 8
19907.217 7
19907.888 5
19908.559 7
19909.229 11
19909.900 11
19910.570 4
19911.241 4
19911.912 7
19912.582 13
19913.253 13
19913.924 16
19914.595 19
19915.265 13
19915.936 11
19916.607 9
19917.277 2
19917.948 4
19918.619 5
19919.290 8
19919.961 13
19920.631 5
19921.302 6
19921.973 2
19922.644 1
19923.315 1
19923.986 2
19924.657 3
19925.327 6
19925.998 3
19926.669 2
19927.340 1
19928.011 4
19928.682 5
19929.353 11
19930.024 8
19930.695 5
19931.366 2
19932.037 0
19932.708 9
19933.379 8
19934.050 7
19934.721 6
19935.392 3
19936.063 5
19936.734 4
19937.405 5
19938.077 0
19938.748 2
19939.419 4
19940.090 8
19940.761 7
19941.432 12
19942.103 3
19942.775 1
19943.446 7
19944.117 8
19944.788 8
19945.459 6
19946.131 4
19946.802 1
19947.473 1
19948.145 3
19948.816 4
19949.487 1
19950.158 6
19950.830 6
19951.501 9
19952.172 13
19952.844 10
19953.515 4
19954.187 4
19954.858 6
19955.529 2
19956.201 2
19956.872 4
19957.544 6
19958.215 4
19958.886 2
19959.558 3
19960.229 8
19960.901 5
19961.572 3
19962.244 5
19962.915 8
19963.587 14
19964.259 18
19964.930 16
19965.602 9
19966.273 2
19966.945 7
19967.616 6
19968.288 9
19968.960 10
19969.631 8
19970.303 4
19970.975 6
19971.646 9
19972.318 8
19972.990 9
19973.661 8
19974.333 8
19975.005 2
19975.677 7
19976.348 13
19977.020 10
19977.692 10
19978.364 8
19979.035 2
19979.707 1
19980.379 6
19981.051 3
19981.723 6
19982.395 7
19983.066 3
19983.738 3
19984.410 0
19985.082 2
19985.754 3
19986.426 5
19987.098 5
19987.770 8
19988.442 7
19989.114 3
19989.786 11
19990.458 9
19991.130 5
19991.802 6
19992.474 7
19993.146 6
19993.818 3
19994.490 3
19995.162 6
19995.834 8
19996.506 6
19997.178 5
19997.850 5
19998.522 6
19999.195 8
19999.867 4
20000.539 5
20001.211 0
20001.883 0
20002.555 5
20003.228 0
20003.900 1
20004.572 0
20005.244 5
20005.917 11
20006.589 7
20007.261 3
20007.933 9
20008.606 7
20009.278 4
20009.950 2
20010.623 6
20011.295 19
20011.967 17
20012.640 13
20013.312 16
20013.984 9
20014.657 12
20015.329 15
20016.002 6
20016.674 3
20017.346 2
20018.019 2
20018.691 1
20019.364 2
20020.036 1
20020.709 0
20021.381 3
20022.054 10
20022.726 8
20023.399 6
20024.072 7
20024.744 4
20025.417 1
20026.089 0
20026.762 1
20027.434 7
20028.107 5
20028.780 2
20029.452 2
20030.125 4
20030.798 6
20031.470 12
20032.143 11
20032.816 5
20033.488 6
20034.161 9
20034.834 6
20035.507 3
20036.179 5
20036.852 6
20037.525 3
20038.198 0
20038.871 3
20039.543 1
20040.216 4
20040.889 0
20041.562 2
20042.235 2
20042.908 2
20043.580 1
20044.253 3
20044.926 8
20045.599 7
20046.272 3
20046.945 1
20047.618 5
20048.291 5
20048.964 10
20049.637 10
20050.310 10
20050.983 6
20051.656 6
20052.329 9
20053.002 6
20053.675 10
20054.348 5
20055.021 2
20055.694 0
20056.367 4
20057.040 2
20057.714 5
20058.387 12
20059.060 6
20059.733 8
20060.406 2
20061.079 6
20061.752 4
20062.426 3
20063.099 1
20063.772 4
20064.445 4
20065.119 12
20065.792 8
20066.465 7
20067.138 7
20067.812 8
20068.485 6
20069.158 5
20069.832 8
20070.505 7
20071.178 7
20071.852 2
20072.525 4
20073.198 7
20073.872 4
20074.545 1
20075.219 13
20075.892 10
20076.565 6
20077.239 2
20077.912 6
20078.586 5
20079.259 5
20079.933 13
20080.606 13
20081.280 10
20081.953 4
20082.627 1
20083.300 2
20083.974 7
20084.648 6
20085.321 7
20085.995 9
20086.668 7
20087.342 3
20088.016 8
20088.689 6
20089.363 6
20090.036 1
20090.710 6
20091.384 8
20092.058 6
20092.731 1
20093.405 2
20094.079 6
20094.752 6
20095.426 5
20096.100 2
20096.774 4
20097.447 6
20098.121 2
20098.795 6
20099.469 9
20100.143 8
20100.817 8
20101.490 6
20102.164 11
20102.838 3
20103.512 2
20104.186 0
20104.860 1
20105.534 1
20106.208 4
20106.882 15
20107.556 16
20108.230 9
20108.904 4
20109.578 1
20110.252 3
20110.926 5
20111.600 4
20112.274 11
20112.948 4
20113.622 1
20114.296 0
20114.970 6
20115.644 5
20116.318 2
20116.992 4
20117.666 10
20118.340 12
20119.015 13
20119.689 7
20120.363 5
20121.037 1
20121.711 3
20122.385 8
20123.060 9
20123.734 7
20124.408 5
20125.082 5
20125.757 5
20126.431 6
20127.105 7
20127.779 5
20128.454 7
20129.128 4
20129.802 5
20130.477 5
20131.151 8
20131.825 6
20132.500 7
20133.174 2
20133.849 2
20134.523 3
20135.197 3
20135.872 12
20136.546 11
20137.221 12
20137.895 5
20138.570 3
20139.244 4
20139.919 5
20140.593 2
20141.268 2
20141.942 1
20142.617 1
20143.291 7
20143.966 12
20144.640 6
20145.315 2
20145.990 3
20146.664 3
20147.339 3
20148.013 9
20148.688 7
20149.363 0
20150.037 1
20150.712 3
20151.387 5
20152.061 3
20152.736 9
20153.411 4
20154.086 1
20154.760 1
20155.435 2
20156.110 5
20156.785 6
20157.459 10
20158.134 3
20158.809 4
20159.484 6
20160.159 5
20160.834 5
20161.508 8
20162.183 9
20162.858 17
20163.533 13
20164.208 13
20164.883 13
20165.558 7
20166.233 4
20166.908 0
20167.583 2
20168.258 5
20168.933 2
20169.608 7
20170.283 8
20170.958 9
20171.633 7
20172.308 9
20172.983 4
20173.658 0
20174.333 1
20175.008 6
20175.683 1
20176.358 9
20177.033 8
20177.708 4
20178.384 7
20179.059 2
20179.734 0
20180.409 0
20181.084 0
20181.759 4
20182.435 2
20183.110 4
20183.785 4
20184.460 4
20185.136 1
20185.811 4
20186.486 2
20187.161 1
20187.837 3
20188.512 2
20189.187 5
20189.863 1
20190.538 7
20191.213 4
20191.889 3
20192.564 4
20193.239 8
20193.915 2
20194.590 7
20195.266 10
20195.941 7
20196.617 5
20197.292 5
20197.967 11
20198.643 12
20199.318 14
20199.994 10
20200.669 14
20201.345 8
20202.021 13
20202.696 7
20203.372 4
20204.047 4
20204.723 5
20205.398 2
20206.074 21
20206.750 16
20207.425 6
20208.101 14
20208.776 4
20209.452 2
20210.128 20
20210.803 22
20211.479 21
20212.155 18
20212.831 10
20213.506 4
20214.182 5
20214.858 8
20215.534 19
20216.209 8
20216.885 3
20217.561 2
20218.237 4
20218.913 1
20219.588 6
20220.264 2
20220.940 3
20221.616 1
20222.292 1
20222.968 0
20223.644 0
20224.319 5
20224.995 9
20225.671 14
20226.347 6
20227.023 6
20227.699 9
20228.375 9
20229.051 9
20229.727 3
20230.403 8
20231.079 10
20231.755 8
20232.431 4
20233.107 4
20233.783 15
20234.459 7
20235.136 5
20235.812 6
20236.488 5
20237.164 1
20237.840 1
20238.516 4
20239.192 7
20239.868 10
20240.545 10
20241.221 5
20241.897 5
20242.573 9
20243.249 8
20243.926 9
20244.602 5
20245.278 2
20245.954 0
20246.631 2
20247.307 2
20247.983 2
20248.660 3
20249.336 2
20250.012 9
20250.689 7
20251.365 11
20252.041 8
20252.718 12
20253.394 7
20254.071 1
20254.747 6
20255.423 4
20256.100 9
20256.776 14
20257.453 17
20258.129 12
20258.806 7
20259.482 3
20260.159 6
20260.835 3
20261.512 8
20262.188 4
20262.865 4
20263.541 4
20264.218 2
20264.895 0
20265.571 1
20266.248 0
20266.924 2
20267.601 2
20268.278 4
20268.954 3
20269.631 1
20270.308 9
20270.984 10
20271.661 4
20272.338 14
20273.015 12
20273.691 6
20274.368 3
20275.045 1
20275.722 1
20276.398 1
20277.075 5
20277.752 3
20278.429 2
20279.105 1
20279.782 3
20280.459 3
20281.136 5
20281.813 7
20282.490 8
20283.167 5
20283.844 6
20284.520 8
20285.197 4
20285.874 1
20286.551 3
20287.228 5
20287.905 2
20288.582 4
20289.259 7
20289.936 7
20290.613 6
20291.290 4
20291.967 3
20292.644 5
20293.321 4
20293.998 1
20294.676 5
20295.353 13
20296.030 5
20296.707 9
20297.384 14
20298.061 7
20298.738 10
20299.415 6
20300.093 6
20300.770 12
20301.447 5
20302.124 9
20302.801 31
20303.479 30
20304.156 21
20304.833 13
20305.510 9
20306.188 12
20306.865 14
20307.542 29
20308.220 17
20308.897 17
20309.574 10
20310.252 0
20310.929 9
20311.606 7
20312.284 5
20312.961 3
20313.638 3
20314.316 8
20314.993 5
20315.671 3
20316.348 3
20317.026 3
20317.703 1
20318.381 3
20319.058 7
20319.735 4
20320.413 3
20321.091 7
20321.768 6
20322.446 4
20323.123 4
20323.801 6
20324.478 2
20325.156 1
20325.834 7
20326.511 3
20327.189 0
20327.866 2
20328.544 1
20329.222 1
20329.899 4
20330.577 5
20331.255 7
20331.932 5
20332.610 7
20333.288 8
20333.966 12
20334.643 6
20335.321 3
20335.999 7
20336.677 7
20337.354 5
20338.032 12
20338.710 4
20339.388 7
20340.066 4
20340.744 5
20341.421 14
20342.099 8
20342.777 2
20343.455 12
20344.133 10
20344.811 6
20345.489 2
20346.167 3
20346.845 3
20347.523 4
20348.201 16
20348.879 14
20349.557 6
20350.235 3
20350.913 5
20351.591 9
20352.269 13
20352.947 8
20353.625 9
20354.303 8
20354.981 13
20355.659 7
20356.337 11
20357.015 6
20357.694 10
20358.372 4
20359.050 0
20359.728 9
20360.406 17
20361.084 11
20361.763 5
20362.441 3
20363.119 7
20363.797 10
20364.475 7
20365.154 4
20365.832 1
20366.510 9
20367.189 6
20367.867 10
20368.545 6
20369.223 12
20369.902 8
20370.580 9
20371.259 6
20371.937 9
20372.615 4
20373.294 3
20373.972 3
20374.650 6
20375.329 5
20376.007 4
20376.686 2
20377.364 4
20378.043 1
20378.721 8
20379.400 3
20380.078 8
20380.757 7
20381.435 6
20382.114 4
20382.792 1
20383.471 0
20384.149 0
20384.828 5
20385.507 7
20386.185 7
20386.864 5
20387.543 7
20388.221 12
20388.900 9
20389.578 13
20390.257 10
20390.936 8
20391.615 12
20392.293 15
20392.972 14
20393.651 16
20394.329 8
20395.008 11
20395.687 8
20396.366 4
20397.045 14
20397.723 31
20398.402 23
20399.081 15
20399.760 20
20400.439 18
20401.117 5
20401.796 3
20402.475 2
20403.154 6
20403.833 8
20404.512 9
20405.191 10
20405.870 9
20406.549 10
20407.228 4
20407.907 1
20408.586 2
20409.265 4
20409.944 6
20410.623 7
20411.302 5
20411.981 6
20412.660 10
20413.339 7
20414.018 9
20414.697 10
20415.376 13
20416.055 8
20416.734 6
20417.413 4
20418.093 2
20418.772 2
20419.451 7
20420.130 8
20420.809 3
20421.488 2
20422.168 3
20422.847 1
20423.526 3
20424.205 11
20424.885 11
20425.564 10
20426.243 5
20426.922 6
20427.602 6
20428.281 4
20428.960 4
20429.640 10
20430.319 8
20430.998 4
20431.678 4
20432.357 4
20433.036 1
20433.716 4
20434.395 6
20435.075 1
20435.754 2
20436.434 2
20437.113 2
20437.792 0
20438.472 3
20439.151 3
20439.831 4
20440.510 8
20441.190 12
20441.869 9
20442.549 7
20443.229 8
20443.908 4
20444.588 0
20445.267 3
20445.947 6
20446.627 5
20447.306 8
20447.986 16
20448.665 9
20449.345 0
20450.025 11
20450.704 17
20451.384 8
20452.064 4
20452.744 3
20453.423 6
20454.103 4
20454.783 2
20455.462 5
20456.142 3
20456.822 5
20457.502 5
20458.182 6
20458.861 7
20459.541 10
20460.221 15
20460.901 15
20461.581 9
20462.261 8
20462.941 4
20463.620 2
20464.300 1
20464.980 6
20465.660 10
20466.340 8
20467.020 7
20467.700 3
20468.380 5
20469.060 1
20469.740 2
20470.420 4
20471.100 6
20471.780 4
20472.460 2
20473.140 1
20473.820 0
20474.500 5
20475.180 0
20475.861 0
20476.541 3
20477.221 1
20477.901 0
20478.581 2
20479.261 5
20479.941 0
20480.622 1
20481.302 3
20481.982 4
20482.662 3
20483.342 3
20484.023 3
20484.703 3
20485.383 9
20486.063 10
20486.744 6
20487.424 14
20488.104 9
20488.785 2
20489.465 7
20490.145 5
20490.826 1
20491.506 11
20492.186 5
20492.867 7
20493.547 6
20494.227 8
20494.908 2
20495.588 1
20496.269 10
20496.949 12
20497.630 6
20498.310 7
20498.991 2
20499.671 1
20500.352 3
20501.032 9
20501.713 3
20502.393 5
20503.074 6
20503.754 8
20504.435 9
20505.115 3
20505.796 4
20506.477 3
20507.157 2
20507.838 5
20508.518 7
20509.199 4
20509.880 3
20510.560 9
20511.241 11
20511.922 4
20512.603 5
20513.283 5
20513.964 2
20514.645 6
20515.325 9
20516.006 7
20516.687 4
20517.368 4
20518.049 1
20518.729 3
20519.410 7
20520.091 7
20520.772 4
20521.453 4
20522.134 2
20522.815 1
20523.495 6
20524.176 9
20524.857 18
20525.538 16
20526.219 8
20526.900 4
20527.581 6
20528.262 3
20528.943 7
20529.624 6
20530.305 8
20530.986 7
20531.667 5
20532.348 4
20533.029 2
20533.710 18
20534.391 15
20535.072 10
20535.753 7
20536.434 3
20537.116 2
20537.797 2
20538.478 0
20539.159 4
20539.840 4
20540.521 1
20541.202 0
20541.884 5
20542.565 6
20543.246 6
20543.927 7
20544.609 13
20545.290 17
20545.971 15
20546.652 5
20547.334 5
20548.015 4
20548.696 5
20549.378 10
20550.059 11
20550.740 11
20551.422 10
20552.103 5
20552.784 2
20553.466 3
20554.147 5
20554.828 0
20555.510 0
20556.191 3
20556.873 0
20557.554 2
20558.236 4
20558.917 4
20559.599 3
20560.280 10
20560.962 14
20561.643 8
20562.325 14
20563.006 11
20563.688 2
20564.369 7
20565.051 15
20565.733 6
20566.414 11
20567.096 14
20567.777 11
20568.459 7
20569.141 5
20569.822 8
20570.504 5
20571.186 3
20571.867 6
20572.549 3
20573.231 4
20573.912 6
20574.594 5
20575.276 4
20575.958 7
20576.639 10
20577.321 11
20578.003 6
20578.685 0
20579.367 0
20580.049 2
20580.730 5
20581.412 7
20582.094 6
20582.776 4
20583.458 8
20584.140 13
20584.822 8
20585.504 11
20586.185 4
20586.867 5
20587.549 3
20588.231 4
20588.913 5
20589.595 4
20590.277 4
20590.959 1
20591.641 5
20592.323 4
20593.005 6
20593.687 10
20594.369 9
20595.052 5
20595.734 5
20596.416 5
20597.098 7
20597.780 8
20598.462 6
20599.144 0
20599.826 2
20600.509 10
20601.191 8
20601.873 5
20602.555 12
20603.237 7
20603.920 6
20604.602 3
20605.284 0
20605.966 14
20606.649 6
20607.331 4
20608.013 0
20608.695 1
20609.378 1
20610.060 2
20610.742 1
20611.425 3
20612.107 3
20612.789 8
20613.472 6
20614.154 2
20614.837 10
20615.519 8
20616.201 3
20616.884 8
20617.566 7
20618.249 8
20618.931 10
20619.614 4
20620.296 0
20620.979 8
20621.661 8
20622.344 4
20623.026 4
20623.709 2
20624.391 3
20625.074 3
20625.757 7
20626.439 9
20627.122 7
20627.804 5
20628.487 2
20629.170 1
20629.852 11
20630.535 18
20631.218 10
20631.900 4
20632.583 2
20633.266 1
20633.948 4
20634.631 2
20635.314 1
20635.997 2
20636.679 3
20637.362 8
20638.045 10
20638.728 8
20639.411 1
20640.093 0
20640.776 3
20641.459 0
20642.142 3
20642.825 6
20643.508 5
20644.191 7
20644.873 7
20645.556 5
20646.239 5
20646.922 7
20647.605 3
20648.288 11
20648.971 8
20649.654 2
20650.337 7
20651.020 5
20651.703 9
20652.386 9
20653.069 9
20653.752 6
20654.435 3
20655.118 4
20655.801 4
20656.484 2
20657.168 5
20657.851 3
20658.534 4
20659.217 10
20659.900 13
20660.583 10
20661.266 12
20661.950 4
20662.633 5
20663.316 8
20663.999 5
20664.682 6
20665.366 4
20666.049 3
20666.732 4
20667.415 5
20668.099 5
20668.782 6
20669.465 9
20670.149 8
20670.832 5
20671.515 3
20672.199 2
20672.882 6
20673.565 6
20674.249 1
20674.932 1
20675.616 2
20676.299 0
20676.982 4
20677.666 4
20678.349 6
20679.033 3
20679.716 5
20680.400 3
20681.083 0
20681.767 0
20682.450 7
20683.134 5
20683.817 11
20684.501 9
20685.184 15
20685.868 16
20686.552 18
20687.235 13
20687.919 6
20688.602 2
20689.286 0
20689.970 1
20690.653 4
20691.337 6
20692.021 4
20692.704 5
20693.388 10
20694.072 6
20694.756 1
20695.439 10
20696.123 9
20696.807 3
20697.491 3
20698.174 4
20698.858 9
20699.542 14
20700.226 10
20700.910 9
20701.593 10
20702.277 2
20702.961 1
20703.645 8
20704.329 7
20705.013 6
20705.697 3
20706.381 6
20707.065 6
20707.748 7
20708.432 9
20709.116 8
20709.800 5
20710.484 5
20711.168 3
20711.852 2
20712.536 4
20713.220 6
20713.904 6
20714.588 3
20715.273 9
20715.957 5
20716.641 2
20717.325 1
20718.009 2
20718.693 9
20719.377 7
20720.061 7
20720.745 6
20721.430 4
20722.114 2
20722.798 11
20723.482 15
20724.166 5
20724.851 2
20725.535 7
20726.219 5
20726.903 6
20727.588 4
20728.272 6
20728.956 7
20729.640 13
20730.325 8
20731.009 3
20731.693 1
20732.378 7
20733.062 2
20733.746 3
20734.431 4
20735.115 8
20735.800 8
20736.484 7
20737.168 5
20737.853 1
20738.537 0
20739.222 4
20739.906 4
20740.591 1
20741.275 4
20741.960 5
20742.644 5
20743.329 4
20744.013 3
20744.698 1
20745.382 5
20746.067 3
20746.752 1
20747.436 8
20748.121 13
20748.805 18
20749.490 11
20750.175 2
20750.859 5
20751.544 5
20752.229 2
20752.913 5
20753.598 4
20754.283 0
20754.967 2
20755.652 6
20756.337 9
20757.022 5
20757.706 5
20758.391 3
20759.076 12
20759.761 7
20760.446 5
20761.130 2
20761.815 4
20762.500 7
20763.185 4
20763.870 2
20764.555 8
20765.240 3
20765.924 1
20766.609 1
20767.294 0
20767.979 6
20768.664 6
20769.349 1
20770.034 1
20770.719 2
20771.404 0
20772.089 3
20772.774 3
20773.459 1
20774.144 0
20774.829 4
20775.514 2
20776.199 3
20776.884 5
20777.569 7
20778.255 8
20778.940 5
20779.625 4
20780.310 1
20780.995 6
20781.680 10
20782.365 6
20783.051 7
20783.736 12
20784.421 7
20785.106 8
20785.791 4
20786.477 9
20787.162 7
20787.847 5
20788.532 4
20789.218 3
20789.903 9
20790.588 11
20791.274 10
20791.959 7
20792.644 4
20793.330 9
20794.015 10
20794.700 13
20795.386 6
20796.071 2
20796.757 6
20797.442 5
20798.127 7
20798.813 6
20799.498 8
20800.184 8
20800.869 9
20801.555 7
20802.240 4
20802.926 4
20803.611 8
20804.297 4
20804.982 4
20805.668 2
20806.353 3
20807.039 3
20807.725 11
20808.410 5
20809.096 8
20809.781 9
20810.467 6
20811.153 3
20811.838 1
20812.524 1
20813.210 1
20813.895 3
20814.581 2
20815.267 3
20815.953 5
20816.638 5
20817.324 0
20818.010 2
20818.696 2
20819.381 6
20820.067 4
20820.753 2
20821.439 2
20822.125 10
20822.810 7
20823.496 7
20824.182 6
20824.868 9
20825.554 12
20826.240 11
20826.926 8
20827.612 4
20828.297 21
20828.983 29
20829.669 16
20830.355 17
20831.041 11
20831.727 10
20832.413 6
20833.099 4
20833.785 1
20834.471 4
20835.157 4
20835.843 4
20836.529 3
20837.216 5
20837.902 5
20838.588 7
20839.274 6
20839.960 1
20840.646 1
20841.332 11
20842.018 9
20842.705 7
20843.391 1
20844.077 2
20844.763 11
20845.449 16
20846.135 5
20846.822 5
20847.508 4
20848.194 2
20848.880 3
20849.567 3
20850.253 9
20850.939 2
20851.626 0
20852.312 0
20852.998 4
20853.685 5
20854.371 3
20855.057 3
20855.744 5
20856.430 3
20857.117 5
20857.803 6
20858.489 12
20859.176 9
20859.862 5
20860.549 7
20861.235 2
20861.922 2
20862.608 4
20863.295 0
20863.981 0
20864.668 5
20865.354 9
20866.041 2
20866.727 4
20867.414 7
20868.100 3
20868.787 1
20869.474 2
20870.160 6
20870.847 4
20871.534 3
20872.220 1
20872.907 5
20873.594 8
20874.280 9
20874.967 13
20875.654 25
20876.340 12
20877.027 6
20877.714 3
20878.401 4
20879.087 1
20879.774 1
20880.461 3
20881.148 3
20881.834 5
20882.521 7
20883.208 3
20883.895 0
20884.582 3
20885.269 5
20885.956 5
20886.642 2
20887.329 4
20888.016 9
20888.703 10
20889.390 10
20890.077 7
20890.764 3
20891.451 3
20892.138 1
20892.825 1
20893.512 1
20894.199 0
20894.886 0
20895.573 3
20896.260 2
20896.947 5
20897.634 9
20898.321 6
20899.008 3
20899.695 3
20900.383 1
20901.070 11
20901.757 6
20902.444 9
20903.131 3
20903.818 3
20904.505 5
20905.193 4
20905.880 3
20906.567 2
20907.254 3
20907.941 9
20908.629 10
20909.316 8
20910.003 4
20910.691 0
20911.378 2
20912.065 0
20912.752 0
20913.440 3
20914.127 10
20914.814 10
20915.502 7
20916.189 2
20916.877 5
20917.564 4
20918.251 6
20918.939 3
20919.626 4
20920.314 10
20921.001 4
20921.689 5
20922.376 5
20923.064 13
20923.751 11
20924.439 8
20925.126 4
20925.814 5
20926.501 3
20927.189 0
20927.876 2
20928.564 9
20929.251 6
20929.939 3
20930.627 7
20931.314 4
20932.002 3
20932.690 9
20933.377 9
20934.065 6
20934.753 6
20935.440 0
20936.128 4
20936.816 2
20937.503 2
20938.191 1
20938.879 6
20939.567 9
20940.254 6
20940.942 6
20941.630 6
20942.318 4
20943.006 6
20943.693 3
20944.381 4
20945.069 3
20945.757 2
20946.445 2
20947.133 1
20947.821 0
20948.508 2
20949.196 8
20949.884 8
20950.572 4
20951.260 2
20951.948 1
20952.636 8
20953.324 12
20954.012 4
20954.700 4
20955.388 11
20956.076 11
20956.764 9
20957.452 4
20958.140 4
20958.828 4
20959.516 4
20960.204 6
20960.893 7
20961.581 7
20962.269 2
20962.957 2
20963.645 3
20964.333 4
20965.021 1
20965.710 4
20966.398 5
20967.086 2
20967.774 10
20968.462 9
20969.151 9
20969.839 5
20970.527 1
20971.216 2
20971.904 0
20972.592 3
20973.280 9
20973.969 1
20974.657 1
20975.345 8
20976.034 8
20976.722 2
20977.411 9
20978.099 2
20978.787 1
20979.476 3
20980.164 2
20980.853 0
20981.541 3
20982.229 2
20982.918 0
20983.606 3
20984.295 3
20984.983 1
20985.672 0
20986.360 3
20987.049 1
20987.738 3
20988.426 4
20989.115 2
20989.803 1
20990.492 1
20991.180 1
20991.869 1
20992.558 9
20993.246 6
20993.935 9
20994.624 7
20995.312 6
20996.001 1
20996.690 0
20997.378 0
20998.067 1
20998.756 2
20999.445 3
21000.133 1
21000.822 0
21001.511 2
21002.200 4
21002.888 5
21003.577 3
21004.266 1
21004.955 4
21005.644 3
21006.333 1
21007.021 12
21007.710 8
21008.399 8
21009.088 5
21009.777 1
21010.466 2
21011.155 0
21011.844 7
21012.533 1
21013.222 13
21013.911 6
21014.600 8
21015.289 7
21015.978 10
21016.667 11
21017.356 5
21018.045 4
21018.734 4
21019.423 3
21020.112 6
21020.801 5
21021.490 5
21022.179 4
21022.868 2
21023.557 1
21024.247 1
21024.936 3
21025.625 1
21026.314 2
21027.003 2
21027.693 0
21028.382 4
21029.071 3
21029.760 3
21030.449 10
21031.139 8
21031.828 5
21032.517 1
21033.207 5
21033.896 4
21034.585 7
21035.274 3
21035.964 2
21036.653 3
21037.343 2
21038.032 1
21038.721 0
21039.411 4
21040.100 8
21040.789 3
21041.479 0
21042.168 0
21042.858 0
21043.547 1
21044.237 0
21044.926 5
21045.616 4
21046.305 2
21046.995 1
21047.684 2
21048.374 1
21049.063 3
21049.753 0
21050.442 4
21051.132 1
21051.822 2
21052.511 1
21053.201 0
21053.891 0
21054.580 0
21055.270 3
21055.959 7
21056.649 3
21057.339 4
21058.029 1
21058.718 4
21059.408 0
21060.098 5
21060.787 6
21061.477 6
21062.167 5
21062.857 5
21063.547 4
21064.236 1
21064.926 6
21065.616 6
21066.306 4
21066.996 8
21067.686 3
21068.375 1
21069.065 1
21069.755 6
21070.445 9
21071.135 8
21071.825 8
21072.515 2
21073.205 0
21073.895 6
21074.585 12
21075.275 7
21075.965 8
21076.655 4
21077.345 2
21078.035 0
21078.725 0
21079.415 1
21080.105 11
21080.795 9
21081.485 4
21082.175 7
21082.865 6
21083.555 9
21084.245 9
21084.936 9
21085.626 8
21086.316 3
21087.006 1
21087.696 0
21088.386 4
21089.077 3
21089.767 5
21090.457 11
21091.147 8
21091.838 2
21092.528 5
21093.218 5
21093.908 4
21094.599 2
21095.289 1
21095.979 2
21096.670 4
21097.360 5
21098.050 3
21098.741 0
21099.431 1
21100.121 12
21100.812 3
21101.502 1
21102.193 1
21102.883 4
21103.574 3
21104.264 3
21104.955 6
21105.645 7
21106.335 6
21107.026 7
21107.717 5
21108.407 14
21109.098 10
21109.788 3
21110.479 4
21111.169 4
21111.860 4
21112.550 11
21113.241 5
21113.932 6
21114.622 7
21115.313 3
21116.004 1
21116.694 7
21117.385 9
21118.076 10
21118.766 4
21119.457 1
21120.148 15
21120.838 17
21121.529 11
21122.220 6
21122.911 2
21123.601 0
21124.292 7
21124.983 12
21125.674 14
21126.365 7
21127.055 3
21127.746 4
21128.437 3
21129.128 5
21129.819 7
21130.510 3
21131.201 1
21131.892 1
21132.582 4
21133.273 2
21133.964 0
21134.655 3
21135.346 5
21136.037 4
21136.728 1
21137.419 2
21138.110 2
21138.801 0
21139.492 1
21140.183 1
21140.874 0
21141.565 5
21142.256 9
21142.948 9
21143.639 8
21144.330 7
21145.021 3
21145.712 2
21146.403 2
21147.094 3
21147.785 0
21148.477 3
21149.168 3
21149.859 7
21150.550 7
21151.241 3
21151.933 2
21152.624 1
21153.315 3
21154.006 2
21154.698 9
21155.389 8
21156.080 1
21156.772 0
21157.463 3
21158.154 6
21158.846 8
21159.537 8
21160.228 24
21160.920 19
21161.611 10
21162.303 11
21162.994 3
21163.685 2
21164.377 1
21165.068 1
21165.760 0
21166.451 2
21167.143 1
21167.834 18
21168.526 27
21169.217 15
21169.909 10
21170.600 3
21171.292 2
21171.983 2
21172.675 1
21173.367 4
21174.058 10
21174.750 7
21175.441 7
21176.133 4
21176.825 4
21177.516 3
21178.208 2
21178.900 1
21179.591 1
21180.283 2
21180.975 5
21181.666 5
21182.358 5
21183.050 3
21183.742 2
21184.433 5
21185.125 4
21185.817 3
21186.509 4
21187.201 0
21187.892 1
21188.584 2
21189.276 1
21189.968 5
21190.660 7
21191.352 4
21192.044 2
21192.736 2
21193.427 6
21194.119 8
21194.811 6
21195.503 5
21196.195 2
21196.887 1
21197.579 0
21198.271 2
21198.963 13
21199.655 19
21200.347 15
21201.039 7
21201.731 2
21202.423 3
21203.115 2
21203.807 0
21204.500 1
21205.192 6
21205.884 10
21206.576 19
21207.268 16
21207.960 8
21208.652 11
21209.345 9
21210.037 4
21210.729 3
21211.421 1
21212.113 3
21212.806 1
21213.498 4
21214.190 5
21214.882 4
21215.575 1
21216.267 1
21216.959 7
21217.651 3
21218.344 3
21219.036 2
21219.728 3
21220.421 0
21221.113 4
21221.806 4
21222.498 1
21223.190 2
21223.883 9
21224.575 15
21225.268 8
21225.960 9
21226.653 17
21227.345 7
21228.037 5
21228.730 6
21229.422 5
21230.115 4
21230.807 1
21231.500 2
21232.193 0
21232.885 6
21233.578 5
21234.270 3
21234.963 4
21235.655 6
21236.348 5
21237.041 1
21237.733 9
21238.426 9
21239.119 7
21239.811 4
21240.504 2
21241.197 1
21241.889 3
21242.582 13
21243.275 14
21243.968 11
21244.660 5
21245.353 3
21246.046 4
21246.739 7
21247.431 6
21248.124 5
21248.817 3
21249.510 2
21250.203 0
21250.896 5
21251.588 5
21252.281 1
21252.974 4
21253.667 1
21254.360 5
21255.053 6
21255.746 4
21256.439 7
21257.132 2
21257.825 7
21258.518 14
21259.211 7
21259.904 4
21260.597 2
21261.290 6
21261.983 6
21262.676 4
21263.369 4
21264.062 5
21264.755 5
21265.448 3
21266.141 1
21266.834 1
21267.527 5
21268.220 7
21268.914 6
21269.607 7
21270.300 5
21270.993 3
21271.686 2
21272.379 3
21273.073 5
21273.766 4
21274.459 1
21275.152 1
21275.846 5
21276.539 10
21277.232 8
21277.925 7
21278.619 0
21279.312 9
21280.005 4
21280.699 6
21281.392 3
21282.085 4
21282.779 1
21283.472 2
21284.166 2
21284.859 6
21285.552 9
21286.246 9
21286.939 10
21287.633 3
21288.326 1
21289.020 1
21289.713 2
21290.407 2
21291.100 3
21291.794 1
21292.487 3
21293.181 3
21293.874 2
21294.568 2
21295.261 7
21295.955 7
21296.649 10
21297.342 11
21298.036 6
21298.729 4
21299.423 2
21300.117 1
21300.810 2
21301.504 3
21302.198 3
21302.891 2
21303.585 0
21304.279 6
21304.973 3
21305.666 2
21306.360 9
21307.054 11
21307.748 4
21308.441 2
21309.135 4
21309.829 12
21310.523 12
21311.217 6
21311.911 9
21312.604 10
21313.298 6
21313.992 4
21314.686 1
21315.380 5
21316.074 10
21316.768 4
21317.462 2
21318.156 0
21318.850 3
21319.544 2
21320.238 5
21320.931 2
21321.625 5
21322.320 3
21323.014 4
21323.708 6
21324.402 2
21325.096 2
21325.790 4
21326.484 9
21327.178 4
21327.872 9
21328.566 9
21329.260 8
21329.954 5
21330.649 7
21331.343 5
21332.037 7
21332.731 6
21333.425 4
21334.119 9
21334.814 6
21335.508 6
21336.202 6
21336.896 6
21337.591 5
21338.285 2
21338.979 1
21339.674 2
21340.368 1
21341.062 2
21341.756 1
21342.451 3
21343.145 6
21343.840 4
21344.534 1
21345.228 1
21345.923 3
21346.617 1
21347.311 2
21348.006 2
21348.700 0
21349.395 0
21350.089 4
21350.784 7
21351.478 4
21352.173 8
21352.867 3
21353.562 2
21354.256 2
21354.951 2
21355.645 1
21356.340 5
21357.035 4
21357.729 1
21358.424 5
21359.118 10
21359.813 11
21360.508 6
21361.202 7
21361.897 9
21362.592 4
21363.286 4
21363.981 5
21364.676 3
21365.370 6
21366.065 1
21366.760 3
21367.455 0
21368.149 2
21368.844 11
21369.539 36
21370.234 23
21370.928 28
21371.623 22
21372.318 14
21373.013 10
21373.708 8
21374.403 7
21375.098 1
21375.792 1
21376.487 12
21377.182 9
21377.877 3
21378.572 2
21379.267 0
21379.962 10
21380.657 10
21381.352 10
21382.047 7
21382.742 1
21383.437 1
21384.132 2
21384.827 2
21385.522 5
21386.217 6
21386.912 3
21387.607 1
21388.302 1
21388.997 3
21389.692 2
21390.388 1
21391.083 0
21391.778 2
21392.473 2
21393.168 3
21393.863 3
21394.559 0
21395.254 1
21395.949 3
21396.644 3
21397.339 1
21398.035 3
21398.730 2
21399.425 2
21400.120 5
21400.816 5
21401.511 1
21402.206 5
21402.902 13
21403.597 10
21404.292 2
21404.988 5
21405.683 4
21406.378 2
21407.074 0
21407.769 3
21408.465 3
21409.160 3
21409.855 2
21410.551 10
21411.246 12
21411.942 5
21412.637 6
21413.333 11
21414.028 6
21414.724 2
21415.419 4
21416.115 2
21416.810 1
21417.506 3
21418.202 1
21418.897 0
21419.593 1
21420.288 2
21420.984 4
21421.680 8
21422.375 5
21423.071 7
21423.767 11
21424.462 10
21425.158 3
21425.854 0
21426.549 2
21427.245 5
21427.941 6
21428.637 5
21429.332 18
21430.028 12
21430.724 9
21431.420 6
21432.115 3
[truncated: 13,488 more chars]
