# Supplementary material for: LIMPIC: a computational method for the separation of protein MALDI-TOF-MS signals from noise
Source: BMC Bioinformatics. 2007 Mar 26;8:101. doi: 10.1186/1471-2105-8-101 (PMC1847688; doi:10.1186/1471-2105-8-101)
Supplement: Additional File 2 — Compressed archive of 30 text files, containing MALDI-TOF-MS data acquired from in-vitro protein mixtures. The text files are arranged in 6 folders, each referring to a different cytochrome C concentration. [file 1471-2105-8-101-S2.zip › SOL_2.5_TXT/SOL_calib_09a.txt]

4989.123 0
4989.458 0
4989.794 0
4990.130 0
4990.466 0
4990.801 0
4991.137 0
4991.473 0
4991.809 315
4992.144 333
4992.480 369
4992.816 344
4993.152 318
4993.487 289
4993.823 283
4994.159 300
4994.495 309
4994.831 324
4995.167 324
4995.503 333
4995.839 321
4996.174 260
4996.510 255
4996.846 254
4997.182 269
4997.518 279
4997.854 320
4998.190 359
4998.526 344
4998.862 298
4999.198 277
4999.534 281
4999.870 305
5000.206 299
5000.542 258
5000.878 289
5001.214 296
5001.550 322
5001.887 352
5002.223 288
5002.559 327
5002.895 292
5003.231 240
5003.567 233
5003.903 304
5004.240 294
5004.576 289
5004.912 279
5005.248 260
5005.584 233
5005.921 287
5006.257 265
5006.593 319
5006.929 356
5007.266 322
5007.602 321
5007.938 316
5008.275 325
5008.611 311
5008.947 343
5009.284 332
5009.620 303
5009.956 285
5010.293 318
5010.629 329
5010.965 297
5011.302 292
5011.638 305
5011.975 304
5012.311 330
5012.648 315
5012.984 263
5013.321 307
5013.657 283
5013.994 291
5014.330 288
5014.667 312
5015.003 324
5015.340 294
5015.676 251
5016.013 272
5016.349 290
5016.686 251
5017.023 251
5017.359 273
5017.696 312
5018.032 332
5018.369 369
5018.706 350
5019.042 345
5019.379 360
5019.716 331
5020.053 266
5020.389 239
5020.726 254
5021.063 320
5021.400 320
5021.736 308
5022.073 295
5022.410 249
5022.747 308
5023.083 339
5023.420 302
5023.757 324
5024.094 337
5024.431 353
5024.768 385
5025.105 361
5025.441 357
5025.778 348
5026.115 312
5026.452 320
5026.789 318
5027.126 287
5027.463 253
5027.800 298
5028.137 264
5028.474 280
5028.811 314
5029.148 275
5029.485 297
5029.822 341
5030.159 327
5030.496 355
5030.833 375
5031.170 358
5031.507 340
5031.844 352
5032.182 357
5032.519 355
5032.856 325
5033.193 316
5033.530 323
5033.867 314
5034.204 344
5034.542 360
5034.879 385
5035.216 381
5035.553 379
5035.891 305
5036.228 298
5036.565 274
5036.902 225
5037.240 227
5037.577 267
5037.914 257
5038.252 284
5038.589 290
5038.926 272
5039.264 265
5039.601 251
5039.938 286
5040.276 289
5040.613 265
5040.950 270
5041.288 249
5041.625 322
5041.963 322
5042.300 310
5042.638 314
5042.975 259
5043.313 233
5043.650 255
5043.988 250
5044.325 242
5044.663 206
5045.000 213
5045.338 283
5045.675 326
5046.013 353
5046.351 334
5046.688 348
5047.026 337
5047.363 280
5047.701 315
5048.039 360
5048.376 402
5048.714 392
5049.052 335
5049.389 318
5049.727 300
5050.065 312
5050.402 328
5050.740 284
5051.078 263
5051.416 313
5051.753 317
5052.091 335
5052.429 304
5052.767 280
5053.105 238
5053.442 256
5053.780 304
5054.118 300
5054.456 259
5054.794 307
5055.132 284
5055.470 282
5055.808 325
5056.145 307
5056.483 301
5056.821 300
5057.159 291
5057.497 285
5057.835 269
5058.173 266
5058.511 259
5058.849 244
5059.187 320
5059.525 367
5059.863 328
5060.201 278
5060.539 312
5060.877 338
5061.216 293
5061.554 293
5061.892 314
5062.230 337
5062.568 339
5062.906 348
5063.244 335
5063.582 318
5063.921 299
5064.259 276
5064.597 274
5064.935 270
5065.273 239
5065.612 254
5065.950 296
5066.288 343
5066.626 332
5066.965 320
5067.303 349
5067.641 334
5067.980 331
5068.318 297
5068.656 318
5068.995 296
5069.333 354
5069.671 353
5070.010 329
5070.348 340
5070.687 309
5071.025 291
5071.363 285
5071.702 293
5072.040 323
5072.379 354
5072.717 293
5073.056 295
5073.394 308
5073.733 287
5074.071 296
5074.410 322
5074.748 281
5075.087 333
5075.425 373
5075.764 354
5076.102 336
5076.441 286
5076.780 277
5077.118 280
5077.457 250
5077.796 243
5078.134 263
5078.473 284
5078.812 257
5079.150 239
5079.489 245
5079.828 291
5080.166 357
5080.505 340
5080.844 310
5081.183 307
5081.521 246
5081.860 253
5082.199 260
5082.538 262
5082.876 248
5083.215 252
5083.554 267
5083.893 266
5084.232 275
5084.571 284
5084.910 304
5085.248 301
5085.587 305
5085.926 327
5086.265 281
5086.604 264
5086.943 279
5087.282 307
5087.621 342
5087.960 280
5088.299 263
5088.638 240
5088.977 270
5089.316 292
5089.655 286
5089.994 288
5090.333 289
5090.672 299
5091.011 297
5091.350 301
5091.689 241
5092.029 274
5092.368 295
5092.707 310
5093.046 365
5093.385 333
5093.724 304
5094.063 347
5094.403 308
5094.742 292
5095.081 285
5095.420 310
5095.760 337
5096.099 308
5096.438 303
5096.777 298
5097.117 280
5097.456 281
5097.795 293
5098.135 231
5098.474 211
5098.813 260
5099.153 280
5099.492 250
5099.831 312
5100.171 306
5100.510 271
5100.849 287
5101.189 260
5101.528 240
5101.868 257
5102.207 265
5102.547 286
5102.886 333
5103.226 410
5103.565 350
5103.905 297
5104.244 226
5104.584 245
5104.923 228
5105.263 286
5105.602 280
5105.942 259
5106.281 266
5106.621 274
5106.961 296
5107.300 288
5107.640 283
5107.980 285
5108.319 315
5108.659 296
5108.999 303
5109.338 308
5109.678 325
5110.018 316
5110.357 299
5110.697 290
5111.037 269
5111.377 280
5111.716 273
5112.056 265
5112.396 241
5112.736 249
5113.076 250
5113.415 266
5113.755 320
5114.095 300
5114.435 335
5114.775 335
5115.115 337
5115.455 304
5115.794 256
5116.134 241
5116.474 252
5116.814 287
5117.154 266
5117.494 258
5117.834 218
5118.174 211
5118.514 221
5118.854 216
5119.194 234
5119.534 231
5119.874 224
5120.214 256
5120.554 255
5120.894 258
5121.234 256
5121.575 303
5121.915 306
5122.255 282
5122.595 313
5122.935 334
5123.275 321
5123.615 277
5123.956 241
5124.296 230
5124.636 269
5124.976 342
5125.316 356
5125.657 292
5125.997 270
5126.337 289
5126.677 282
5127.018 252
5127.358 281
5127.698 320
5128.039 288
5128.379 283
5128.719 260
5129.060 272
5129.400 296
5129.740 265
5130.081 231
5130.421 264
5130.761 291
5131.102 318
5131.442 300
5131.783 296
5132.123 299
5132.464 324
5132.804 339
5133.145 347
5133.485 311
5133.825 275
5134.166 239
5134.507 251
5134.847 284
5135.188 279
5135.528 252
5135.869 246
5136.209 248
5136.550 274
5136.891 290
5137.231 301
5137.572 280
5137.912 268
5138.253 273
5138.594 240
5138.934 232
5139.275 212
5139.616 180
5139.956 217
5140.297 237
5140.638 256
5140.979 298
5141.319 322
5141.660 337
5142.001 315
5142.342 319
5142.682 323
5143.023 286
5143.364 256
5143.705 302
5144.046 319
5144.387 322
5144.728 332
5145.068 292
5145.409 336
5145.750 374
5146.091 339
5146.432 333
5146.773 316
5147.114 293
5147.455 266
5147.796 241
5148.137 279
5148.478 275
5148.819 265
5149.160 310
5149.501 305
5149.842 277
5150.183 226
5150.524 220
5150.865 225
5151.206 245
5151.547 230
5151.888 243
5152.229 288
5152.570 321
5152.912 341
5153.253 293
5153.594 289
5153.935 274
5154.276 277
5154.617 262
5154.959 269
5155.300 298
5155.641 310
5155.982 297
5156.324 260
5156.665 255
5157.006 276
5157.347 267
5157.689 280
5158.030 254
5158.371 262
5158.713 242
5159.054 249
5159.395 253
5159.737 302
5160.078 310
5160.419 257
5160.761 284
5161.102 250
5161.444 297
5161.785 263
5162.126 267
5162.468 282
5162.809 292
5163.151 271
5163.492 294
5163.834 318
5164.175 310
5164.517 262
5164.858 261
5165.200 237
5165.541 222
5165.883 249
5166.225 276
5166.566 253
5166.908 270
5167.249 255
5167.591 256
5167.933 268
5168.274 297
5168.616 273
5168.958 242
5169.299 318
5169.641 286
5169.983 236
5170.324 243
5170.666 230
5171.008 285
5171.350 248
5171.691 258
5172.033 256
5172.375 249
5172.717 240
5173.058 242
5173.400 254
5173.742 273
5174.084 327
5174.426 299
5174.768 301
5175.110 329
5175.451 334
5175.793 295
5176.135 223
5176.477 221
5176.819 240
5177.161 271
5177.503 273
5177.845 293
5178.187 303
5178.529 258
5178.871 256
5179.213 288
5179.555 268
5179.897 245
5180.239 245
5180.581 297
5180.923 285
5181.265 307
5181.607 304
5181.949 252
5182.291 246
5182.633 286
5182.976 273
5183.318 254
5183.660 194
5184.002 218
5184.344 206
5184.686 248
5185.029 245
5185.371 241
5185.713 187
5186.055 223
5186.397 223
5186.740 241
5187.082 282
5187.424 313
5187.767 255
5188.109 219
5188.451 265
5188.793 278
5189.136 276
5189.478 277
5189.821 287
5190.163 302
5190.505 304
5190.848 281
5191.190 271
5191.532 257
5191.875 278
5192.217 272
5192.560 293
5192.902 315
5193.245 322
5193.587 293
5193.930 299
5194.272 260
5194.615 286
5194.957 290
5195.300 324
5195.642 322
5195.985 296
5196.327 259
5196.670 288
5197.013 280
5197.355 290
5197.698 285
5198.040 253
5198.383 247
5198.726 261
5199.068 266
5199.411 302
5199.754 299
5200.096 278
5200.439 290
5200.782 303
5201.124 268
5201.467 256
5201.810 296
5202.153 290
5202.496 258
5202.838 250
5203.181 256
5203.524 215
5203.867 239
5204.210 242
5204.552 212
5204.895 214
5205.238 218
5205.581 228
5205.924 285
5206.267 279
5206.610 273
5206.953 254
5207.295 288
5207.638 250
5207.981 269
5208.324 285
5208.667 212
5209.010 230
5209.353 198
5209.696 203
5210.039 243
5210.382 227
5210.725 247
5211.068 284
5211.412 248
5211.755 259
5212.098 256
5212.441 296
5212.784 299
5213.127 256
5213.470 259
5213.813 268
5214.156 242
5214.500 245
5214.843 228
5215.186 252
5215.529 265
5215.872 232
5216.216 195
5216.559 197
5216.902 199
5217.245 222
5217.589 272
5217.932 307
5218.275 273
5218.618 277
5218.962 263
5219.305 276
5219.648 317
5219.992 299
5220.335 247
5220.679 236
5221.022 253
5221.365 216
5221.709 231
5222.052 253
5222.396 254
5222.739 253
5223.082 270
5223.426 275
5223.769 248
5224.113 321
5224.456 292
5224.800 276
5225.143 262
5225.487 257
5225.830 290
5226.174 258
5226.518 235
5226.861 227
5227.205 288
5227.548 281
5227.892 267
5228.236 242
5228.579 214
5228.923 221
5229.266 246
5229.610 288
5229.954 312
5230.297 307
5230.641 289
5230.985 289
5231.329 277
5231.672 268
5232.016 222
5232.360 223
5232.704 252
5233.047 255
5233.391 240
5233.735 301
5234.079 283
5234.423 266
5234.766 250
5235.110 256
5235.454 268
5235.798 226
5236.142 264
5236.486 257
5236.830 278
5237.174 280
5237.517 307
5237.861 296
5238.205 273
5238.549 278
5238.893 261
5239.237 216
5239.581 207
5239.925 214
5240.269 223
5240.613 252
5240.957 288
5241.301 283
5241.645 267
5241.990 260
5242.334 281
5242.678 271
5243.022 280
5243.366 247
5243.710 246
5244.054 277
5244.398 303
5244.742 279
5245.087 272
5245.431 273
5245.775 266
5246.119 298
5246.463 259
5246.808 206
5247.152 176
5247.496 277
5247.840 247
5248.185 248
5248.529 276
5248.873 270
5249.218 257
5249.562 250
5249.906 239
5250.251 248
5250.595 264
5250.939 240
5251.284 236
5251.628 220
5251.972 207
5252.317 242
5252.661 223
5253.006 196
5253.350 203
5253.695 251
5254.039 248
5254.384 253
5254.728 248
5255.073 263
5255.417 265
5255.762 268
5256.106 325
5256.451 307
5256.795 337
5257.140 296
5257.484 261
5257.829 263
5258.174 270
5258.518 232
5258.863 252
5259.207 296
5259.552 271
5259.897 207
5260.241 214
5260.586 212
5260.931 198
5261.275 210
5261.620 220
5261.965 257
5262.310 199
5262.654 217
5262.999 211
5263.344 213
5263.689 200
5264.033 184
5264.378 209
5264.723 229
5265.068 232
5265.413 259
5265.758 227
5266.102 242
5266.447 293
5266.792 240
5267.137 268
5267.482 255
5267.827 298
5268.172 290
5268.517 250
5268.862 251
5269.207 268
5269.552 284
5269.897 286
5270.242 255
5270.587 237
5270.932 228
5271.277 217
5271.622 267
5271.967 222
5272.312 191
5272.657 197
5273.002 193
5273.347 188
5273.692 242
5274.037 297
5274.382 241
5274.728 295
5275.073 264
5275.418 240
5275.763 244
5276.108 230
5276.454 259
5276.799 265
5277.144 278
5277.489 276
5277.834 263
5278.180 249
5278.525 280
5278.870 287
5279.216 286
5279.561 286
5279.906 248
5280.251 249
5280.597 278
5280.942 249
5281.287 225
5281.633 233
5281.978 231
5282.324 232
5282.669 239
5283.014 258
5283.360 216
5283.705 226
5284.051 297
5284.396 341
5284.742 345
5285.087 333
5285.433 300
5285.778 305
5286.124 258
5286.469 242
5286.815 259
5287.160 249
5287.506 241
5287.851 250
5288.197 256
5288.543 236
5288.888 331
5289.234 317
5289.579 273
5289.925 286
5290.271 262
5290.616 290
5290.962 265
5291.308 231
5291.653 274
5291.999 271
5292.345 244
5292.691 229
5293.036 266
5293.382 280
5293.728 318
5294.074 251
5294.419 257
5294.765 273
5295.111 241
5295.457 234
5295.803 225
5296.149 230
5296.494 232
5296.840 240
5297.186 234
5297.532 215
5297.878 220
5298.224 246
5298.570 259
5298.916 249
5299.262 260
5299.608 279
5299.954 251
5300.300 223
5300.645 243
5300.991 210
5301.338 215
5301.684 225
5302.030 201
5302.376 213
5302.722 217
5303.068 199
5303.414 273
5303.760 268
5304.106 225
5304.452 241
5304.798 250
5305.144 223
5305.491 226
5305.837 219
5306.183 223
5306.529 246
5306.875 231
5307.221 248
5307.568 267
5307.914 238
5308.260 240
5308.606 259
5308.953 297
5309.299 272
5309.645 267
5309.991 234
5310.338 228
5310.684 227
5311.030 239
5311.377 234
5311.723 228
5312.069 241
5312.416 223
5312.762 223
5313.109 225
5313.455 219
5313.801 236
5314.148 260
5314.494 242
5314.841 245
5315.187 264
5315.534 259
5315.880 221
5316.227 201
5316.573 173
5316.920 166
5317.266 179
5317.613 219
5317.959 226
5318.306 208
5318.653 225
5318.999 251
5319.346 294
5319.692 263
5320.039 261
5320.386 217
5320.732 215
5321.079 203
5321.426 256
5321.772 329
5322.119 283
5322.466 279
5322.812 290
5323.159 221
5323.506 216
5323.853 266
5324.199 283
5324.546 264
5324.893 271
5325.240 266
5325.586 255
5325.933 205
5326.280 249
5326.627 264
5326.974 277
5327.321 301
5327.667 305
5328.014 297
5328.361 272
5328.708 264
5329.055 259
5329.402 275
5329.749 298
5330.096 269
5330.443 216
5330.790 217
5331.137 232
5331.484 235
5331.831 262
5332.178 298
5332.525 274
5332.872 220
5333.219 250
5333.566 232
5333.913 210
5334.260 216
5334.607 247
5334.954 233
5335.301 192
5335.649 260
5335.996 283
5336.343 260
5336.690 273
5337.037 284
5337.384 281
5337.732 282
5338.079 267
5338.426 244
5338.773 265
5339.121 217
5339.468 168
5339.815 178
5340.162 223
5340.510 233
5340.857 239
5341.204 233
5341.552 225
5341.899 255
5342.246 229
5342.594 227
5342.941 268
5343.288 285
5343.636 252
5343.983 263
5344.331 287
5344.678 272
5345.025 270
5345.373 256
5345.720 277
5346.068 268
5346.415 281
5346.763 236
5347.110 274
5347.458 303
5347.805 241
5348.153 257
5348.500 246
5348.848 265
5349.195 278
5349.543 255
5349.891 262
5350.238 261
5350.586 256
5350.933 271
5351.281 287
5351.629 274
5351.976 239
5352.324 229
5352.672 202
5353.019 206
5353.367 182
5353.715 182
5354.063 218
5354.410 242
5354.758 256
5355.106 237
5355.454 241
5355.801 287
5356.149 268
5356.497 232
5356.845 246
5357.193 227
5357.541 198
5357.888 207
5358.236 235
5358.584 208
5358.932 216
5359.280 195
5359.628 204
5359.976 196
5360.324 221
5360.672 215
5361.020 178
5361.368 205
5361.716 197
5362.064 216
5362.412 237
5362.760 215
5363.108 224
5363.456 234
5363.804 243
5364.152 245
5364.500 248
5364.848 203
5365.196 234
5365.544 227
5365.892 217
5366.240 245
5366.588 183
5366.937 201
5367.285 215
5367.633 182
5367.981 221
5368.329 249
5368.677 247
5369.026 242
5369.374 217
5369.722 248
5370.070 247
5370.419 214
5370.767 233
5371.115 251
5371.463 247
5371.812 250
5372.160 239
5372.508 219
5372.857 190
5373.205 240
5373.553 240
5373.902 221
5374.250 234
5374.599 291
5374.947 269
5375.295 278
5375.644 271
5375.992 225
5376.341 237
5376.689 239
5377.038 213
5377.386 208
5377.735 217
5378.083 197
5378.432 213
5378.780 224
5379.129 231
5379.477 242
5379.826 200
5380.174 193
5380.523 230
5380.872 310
5381.220 279
5381.569 264
5381.917 202
5382.266 213
5382.615 211
5382.963 220
5383.312 189
5383.661 199
5384.010 212
5384.358 198
5384.707 199
5385.056 226
5385.404 224
5385.753 213
5386.102 260
5386.451 293
5386.800 271
5387.148 229
5387.497 227
5387.846 221
5388.195 277
5388.544 240
5388.893 186
5389.241 195
5389.590 208
5389.939 244
5390.288 221
5390.637 201
5390.986 226
5391.335 203
5391.684 221
5392.033 226
5392.382 214
5392.731 248
5393.080 236
5393.429 232
5393.778 240
5394.127 241
5394.476 249
5394.825 219
5395.174 223
5395.523 229
5395.872 259
5396.221 234
5396.570 228
5396.919 224
5397.268 223
5397.618 210
5397.967 229
5398.316 200
5398.665 212
5399.014 210
5399.363 210
5399.713 230
5400.062 241
5400.411 225
5400.760 238
5401.110 194
5401.459 208
5401.808 225
5402.157 205
5402.507 197
5402.856 191
5403.205 174
5403.555 201
5403.904 263
5404.253 281
5404.603 236
5404.952 225
5405.302 221
5405.651 212
5406.000 221
5406.350 224
5406.699 225
5407.049 213
5407.398 224
5407.748 211
5408.097 270
5408.447 295
5408.796 284
5409.146 240
5409.495 213
5409.845 207
5410.194 182
5410.544 170
5410.893 189
5411.243 214
5411.592 272
5411.942 275
5412.292 248
5412.641 244
5412.991 229
5413.341 245
5413.690 229
5414.040 179
5414.390 218
5414.739 244
5415.089 279
5415.439 251
5415.788 214
5416.138 202
5416.488 198
5416.838 227
5417.187 201
5417.537 214
5417.887 241
5418.237 212
5418.587 287
5418.937 265
5419.286 277
5419.636 215
5419.986 172
5420.336 226
5420.686 235
5421.036 270
5421.386 298
5421.736 279
5422.085 240
5422.435 220
5422.785 250
5423.135 254
5423.485 236
5423.835 224
5424.185 224
5424.535 208
5424.885 202
5425.235 207
5425.585 212
5425.935 234
5426.286 254
5426.636 270
5426.986 242
5427.336 244
5427.686 205
5428.036 204
5428.386 205
5428.736 219
5429.086 198
5429.437 198
5429.787 189
5430.137 211
5430.487 232
5430.837 207
5431.188 235
5431.538 225
5431.888 205
5432.238 207
5432.589 228
5432.939 206
5433.289 200
5433.640 214
5433.990 204
5434.340 135
5434.690 134
5435.041 177
5435.391 216
5435.742 202
5436.092 208
5436.442 202
5436.793 218
5437.143 235
5437.494 240
5437.844 237
5438.194 279
5438.545 293
5438.895 256
5439.246 250
5439.596 229
5439.947 247
5440.297 289
5440.648 259
5440.998 240
5441.349 257
5441.700 287
5442.050 282
5442.401 296
5442.751 249
5443.102 206
5443.453 216
5443.803 212
5444.154 200
5444.505 203
5444.855 214
5445.206 212
5445.557 209
5445.907 241
5446.258 251
5446.609 285
5446.959 286
5447.310 241
5447.661 307
5448.012 286
5448.362 250
5448.713 242
5449.064 255
5449.415 264
5449.766 231
5450.116 275
5450.467 318
5450.818 280
5451.169 280
5451.520 316
5451.871 252
5452.222 236
5452.573 244
5452.924 255
5453.274 229
5453.625 228
5453.976 214
5454.327 200
5454.678 173
5455.029 196
5455.380 240
5455.731 239
5456.082 259
5456.433 232
5456.784 227
5457.136 218
5457.487 241
5457.838 256
5458.189 235
5458.540 217
5458.891 237
5459.242 260
5459.593 252
5459.944 268
5460.296 230
5460.647 198
5460.998 208
5461.349 200
5461.700 237
5462.052 219
5462.403 211
5462.754 198
5463.105 183
5463.457 210
5463.808 229
5464.159 231
5464.510 207
5464.862 185
5465.213 219
5465.564 237
5465.916 228
5466.267 250
5466.618 288
5466.970 267
5467.321 253
5467.673 233
5468.024 240
5468.375 215
5468.727 203
5469.078 179
5469.430 137
5469.781 144
5470.133 189
5470.484 230
5470.836 228
5471.187 223
5471.539 201
5471.890 204
5472.242 204
5472.593 217
5472.945 216
5473.296 212
5473.648 239
5474.000 247
5474.351 219
5474.703 190
5475.055 153
5475.406 152
5475.758 182
5476.110 236
5476.461 242
5476.813 259
5477.165 217
5477.516 200
5477.868 226
5478.220 247
5478.572 265
5478.923 237
5479.275 202
5479.627 202
5479.979 187
5480.330 184
5480.682 183
5481.034 221
5481.386 218
5481.738 212
5482.090 230
5482.442 224
5482.793 217
5483.145 231
5483.497 230
5483.849 206
5484.201 226
5484.553 251
5484.905 228
5485.257 277
5485.609 277
5485.961 230
5486.313 216
5486.665 213
5487.017 209
5487.369 194
5487.721 197
5488.073 226
5488.425 237
5488.777 208
5489.129 225
5489.481 251
5489.833 230
5490.186 191
5490.538 215
5490.890 261
5491.242 261
5491.594 227
5491.946 192
5492.299 189
5492.651 192
5493.003 204
5493.355 198
5493.707 204
5494.060 203
5494.412 175
5494.764 170
5495.116 179
5495.469 158
5495.821 166
5496.173 183
5496.526 203
5496.878 188
5497.230 195
5497.583 252
5497.935 293
5498.287 305
5498.640 302
5498.992 257
5499.345 211
5499.697 196
5500.050 218
5500.402 235
5500.754 224
5501.107 197
5501.459 201
5501.812 192
5502.164 216
5502.517 221
5502.869 198
5503.222 230
5503.575 192
5503.927 184
5504.280 203
5504.632 208
5504.985 185
5505.337 154
5505.690 177
5506.043 187
5506.395 202
5506.748 206
5507.101 241
5507.453 195
5507.806 204
5508.159 204
5508.511 197
5508.864 179
5509.217 210
5509.570 236
5509.922 222
5510.275 224
5510.628 173
5510.981 195
5511.333 202
5511.686 209
5512.039 170
5512.392 150
5512.745 175
5513.098 206
5513.451 221
5513.803 203
5514.156 208
5514.509 205
5514.862 181
5515.215 171
5515.568 169
5515.921 194
5516.274 170
5516.627 157
5516.980 181
5517.333 216
5517.686 218
5518.039 223
5518.392 224
5518.745 190
5519.098 195
5519.451 202
5519.804 260
5520.157 251
5520.510 242
5520.863 242
5521.216 215
5521.570 223
5521.923 236
5522.276 265
5522.629 271
5522.982 255
5523.335 252
5523.689 231
5524.042 214
5524.395 271
5524.748 234
5525.101 216
5525.455 240
5525.808 212
5526.161 237
5526.515 239
5526.868 219
5527.221 230
5527.574 211
5527.928 228
5528.281 203
5528.634 171
5528.988 166
5529.341 199
5529.695 184
5530.048 191
5530.401 228
5530.755 236
5531.108 204
5531.462 187
5531.815 154
5532.169 140
5532.522 192
5532.876 223
5533.229 201
5533.583 195
5533.936 192
5534.290 231
5534.643 216
5534.997 197
5535.350 182
5535.704 197
5536.057 209
5536.411 203
5536.765 207
5537.118 246
5537.472 213
5537.826 213
5538.179 210
5538.533 186
5538.887 179
5539.240 205
5539.594 238
5539.948 223
5540.301 235
5540.655 270
5541.009 250
5541.363 216
5541.716 243
5542.070 234
5542.424 215
5542.778 206
5543.132 199
5543.485 187
5543.839 201
5544.193 177
5544.547 201
5544.901 202
5545.255 203
5545.609 191
5545.963 182
5546.316 203
5546.670 193
5547.024 225
5547.378 221
5547.732 209
5548.086 186
5548.440 218
5548.794 206
5549.148 169
5549.502 168
5549.856 172
5550.210 172
5550.564 181
5550.918 219
5551.272 225
5551.627 233
5551.981 231
5552.335 198
5552.689 196
5553.043 173
5553.397 180
5553.751 193
5554.105 199
5554.460 206
5554.814 236
5555.168 227
5555.522 184
5555.876 176
5556.231 162
5556.585 201
5556.939 252
5557.293 268
5557.648 230
5558.002 231
5558.356 233
5558.711 247
5559.065 236
5559.419 204
5559.774 189
5560.128 189
5560.482 218
5560.837 242
5561.191 228
5561.546 213
5561.900 231
5562.254 198
5562.609 183
5562.963 159
5563.318 183
5563.672 195
5564.027 180
5564.381 164
5564.736 159
5565.090 212
5565.445 228
5565.799 218
5566.154 192
5566.508 160
5566.863 210
5567.218 236
5567.572 219
5567.927 260
5568.281 272
5568.636 222
5568.991 224
5569.345 249
5569.700 214
5570.055 215
5570.409 218
5570.764 205
5571.119 187
5571.473 192
5571.828 176
5572.183 224
5572.538 233
5572.892 206
5573.247 229
5573.602 207
5573.957 227
5574.312 234
5574.666 279
5575.021 248
5575.376 223
5575.731 196
5576.086 238
5576.441 257
5576.796 203
5577.150 217
5577.505 216
5577.860 204
5578.215 208
5578.570 205
5578.925 244
5579.280 210
5579.635 220
5579.990 269
5580.345 250
5580.700 205
5581.055 204
5581.410 269
5581.765 254
5582.120 205
5582.475 208
5582.830 171
5583.185 148
5583.541 145
5583.896 142
5584.251 202
5584.606 239
5584.961 211
5585.316 197
5585.671 169
5586.027 198
5586.382 233
5586.737 216
5587.092 211
5587.447 220
5587.803 232
5588.158 233
5588.513 210
5588.868 236
5589.224 209
5589.579 156
5589.934 152
5590.290 182
5590.645 158
5591.000 165
5591.356 178
5591.711 227
5592.066 224
5592.422 161
5592.777 132
5593.133 168
5593.488 175
5593.843 162
5594.199 154
5594.554 176
5594.910 180
5595.265 187
5595.621 186
5595.976 166
5596.332 178
5596.687 186
5597.043 230
5597.398 211
5597.754 195
5598.109 173
5598.465 163
5598.821 180
5599.176 153
5599.532 145
5599.887 201
5600.243 207
5600.599 230
5600.954 234
5601.310 231
5601.666 220
5602.021 247
5602.377 235
5602.733 188
5603.089 198
5603.444 196
5603.800 212
5604.156 222
5604.512 211
5604.867 213
5605.223 191
5605.579 202
5605.935 243
5606.291 188
5606.646 194
5607.002 193
5607.358 149
5607.714 162
5608.070 157
5608.426 165
5608.782 213
5609.138 241
5609.493 196
5609.849 205
5610.205 213
5610.561 214
5610.917 204
5611.273 217
5611.629 220
5611.985 258
5612.341 239
5612.697 225
5613.053 202
5613.409 223
5613.765 211
5614.122 192
5614.478 154
5614.834 179
5615.190 200
5615.546 198
5615.902 178
5616.258 184
5616.614 224
5616.971 226
5617.327 207
5617.683 212
5618.039 212
5618.395 188
5618.752 199
5619.108 221
5619.464 245
5619.820 258
5620.177 244
5620.533 213
5620.889 221
5621.245 196
5621.602 171
5621.958 163
5622.314 156
5622.671 206
5623.027 181
5623.383 233
5623.740 219
5624.096 200
5624.453 178
5624.809 172
5625.165 129
5625.522 131
5625.878 146
5626.235 171
5626.591 183
5626.948 222
5627.304 199
5627.661 175
5628.017 174
5628.374 176
5628.730 216
5629.087 205
5629.443 213
5629.800 211
5630.157 211
5630.513 206
5630.870 208
5631.226 213
5631.583 200
5631.940 190
5632.296 219
5632.653 243
5633.010 199
5633.366 220
5633.723 212
5634.080 197
5634.436 243
5634.793 269
5635.150 302
5635.507 277
5635.863 220
5636.220 214
5636.577 222
5636.934 183
5637.291 196
5637.647 199
5638.004 208
5638.361 181
5638.718 168
5639.075 181
5639.432 186
5639.789 198
5640.145 193
5640.502 217
5640.859 200
5641.216 168
5641.573 163
5641.930 173
5642.287 201
5642.644 190
5643.001 220
5643.358 253
5643.715 253
5644.072 226
5644.429 239
5644.786 262
5645.143 279
5645.500 271
5645.857 246
5646.214 239
5646.572 250
5646.929 297
5647.286 309
5647.643 360
5648.000 410
5648.357 504
5648.714 620
5649.072 686
5649.429 775
5649.786 759
5650.143 782
5650.500 859
5650.858 902
5651.215 880
5651.572 818
5651.929 815
5652.287 803
5652.644 672
5653.001 553
5653.359 502
5653.716 518
5654.073 456
5654.431 384
5654.788 361
5655.145 325
5655.503 311
5655.860 288
5656.218 277
5656.575 268
5656.932 263
5657.290 295
5657.647 294
5658.005 240
5658.362 227
5658.720 278
5659.077 280
5659.435 289
5659.792 322
5660.150 320
5660.507 300
5660.865 292
5661.222 313
5661.580 299
5661.938 290
5662.295 269
5662.653 254
5663.010 272
5663.368 303
5663.726 320
5664.083 338
5664.441 316
5664.799 331
5665.156 323
5665.514 307
5665.872 307
5666.229 331
5666.587 371
5666.945 394
5667.303 391
5667.660 348
5668.018 341
5668.376 346
5668.734 388
5669.092 334
5669.449 315
5669.807 300
5670.165 328
5670.523 345
5670.881 336
5671.239 354
5671.597 303
5671.955 263
5672.312 272
5672.670 272
5673.028 253
5673.386 259
5673.744 271
5674.102 263
5674.460 243
5674.818 268
5675.176 295
5675.534 267
5675.892 285
5676.250 266
5676.608 203
5676.966 228
5677.324 219
5677.683 220
5678.041 201
5678.399 209
5678.757 241
5679.115 306
5679.473 293
5679.831 283
5680.189 269
5680.548 257
5680.906 241
5681.264 249
5681.622 236
5681.980 257
5682.339 274
5682.697 284
5683.055 306
5683.413 343
5683.772 355
5684.130 313
5684.488 308
5684.847 294
5685.205 277
5685.563 305
5685.922 287
5686.280 305
5686.638 322
5686.997 304
5687.355 270
5687.713 312
5688.072 312
5688.430 262
5688.789 242
5689.147 255
5689.506 248
5689.864 222
5690.223 265
5690.581 284
5690.940 303
5691.298 297
5691.657 257
5692.015 227
5692.374 236
5692.732 248
5693.091 230
5693.449 232
5693.808 250
5694.167 259
5694.525 277
5694.884 235
5695.242 255
5695.601 250
5695.960 240
5696.318 222
5696.677 247
5697.036 263
5697.395 241
5697.753 278
5698.112 274
5698.471 205
5698.829 228
5699.188 250
5699.547 259
5699.906 236
5700.265 215
5700.623 232
5700.982 251
5701.341 243
5701.700 248
5702.059 298
5702.418 281
5702.776 244
5703.135 206
5703.494 217
5703.853 222
5704.212 245
5704.571 324
5704.930 286
5705.289 261
5705.648 243
5706.007 254
5706.366 262
5706.725 257
5707.084 265
5707.443 237
5707.802 230
5708.161 240
5708.520 225
5708.879 227
5709.238 249
5709.597 247
5709.956 268
5710.315 251
5710.675 223
5711.034 199
5711.393 209
5711.752 227
5712.111 224
5712.470 204
5712.829 222
5713.189 279
5713.548 352
5713.907 358
5714.266 333
5714.626 309
5714.985 301
5715.344 319
5715.703 278
5716.063 307
5716.422 309
5716.781 284
5717.141 285
5717.500 322
5717.859 346
5718.219 323
5718.578 387
5718.937 489
5719.297 470
5719.656 422
5720.016 407
5720.375 438
5720.735 408
5721.094 429
5721.453 387
5721.813 286
5722.172 255
5722.532 214
5722.891 288
5723.251 266
5723.610 247
5723.970 259
5724.330 287
5724.689 368
5725.049 390
5725.408 376
5725.768 325
5726.127 314
5726.487 283
5726.847 277
5727.206 243
5727.566 224
5727.926 250
5728.285 254
5728.645 303
5729.005 355
5729.364 336
5729.724 267
5730.084 300
5730.444 244
5730.803 249
5731.163 255
5731.523 250
5731.883 311
5732.243 300
5732.602 266
5732.962 245
5733.322 239
5733.682 219
5734.042 241
5734.402 210
5734.761 231
5735.121 220
5735.481 226
5735.841 243
5736.201 247
5736.561 264
5736.921 267
5737.281 267
5737.641 263
5738.001 227
5738.361 262
5738.721 299
5739.081 337
5739.441 341
5739.801 294
5740.161 299
5740.521 304
5740.881 293
5741.241 304
5741.601 315
5741.961 279
5742.321 252
5742.682 235
5743.042 239
5743.402 242
5743.762 249
5744.122 256
5744.482 223
5744.843 222
5745.203 259
5745.563 279
5745.923 283
5746.284 257
5746.644 220
5747.004 232
5747.364 241
5747.725 225
5748.085 213
5748.445 235
5748.806 219
5749.166 232
5749.526 205
5749.887 185
5750.247 223
5750.607 226
5750.968 226
5751.328 273
5751.688 293
5752.049 264
5752.409 241
5752.770 203
5753.130 242
5753.491 240
5753.851 303
5754.212 280
5754.572 237
5754.933 227
5755.293 226
5755.654 261
5756.014 265
5756.375 242
5756.735 253
5757.096 233
5757.457 259
5757.817 231
5758.178 190
5758.538 251
5758.899 276
5759.260 256
5759.620 266
5759.981 236
5760.342 246
5760.702 236
5761.063 197
5761.424 236
5761.785 255
5762.145 249
5762.506 214
5762.867 210
5763.228 224
5763.588 240
5763.949 212
5764.310 270
5764.671 279
5765.032 273
5765.392 240
5765.753 231
5766.114 214
5766.475 187
5766.836 206
5767.197 235
5767.558 226
5767.919 216
5768.280 255
5768.640 267
5769.001 275
5769.362 256
5769.723 247
5770.084 234
5770.445 222
5770.806 193
5771.167 230
5771.528 214
5771.889 269
5772.250 300
5772.612 288
5772.973 244
5773.334 204
5773.695 239
5774.056 230
5774.417 242
5774.778 194
5775.139 191
5775.500 138
5775.862 152
5776.223 179
5776.584 202
5776.945 200
5777.306 203
5777.668 224
5778.029 218
5778.390 204
5778.751 188
5779.113 175
5779.474 202
5779.835 221
5780.197 191
5780.558 201
5780.919 199
5781.280 166
5781.642 219
5782.003 217
5782.365 219
5782.726 220
5783.087 203
5783.449 196
5783.810 203
5784.172 200
5784.533 181
5784.894 177
5785.256 220
5785.617 271
5785.979 275
5786.340 274
5786.702 243
5787.063 247
5787.425 256
5787.786 277
5788.148 290
5788.510 257
5788.871 225
5789.233 207
5789.594 201
5789.956 218
5790.318 227
5790.679 237
5791.041 245
5791.402 202
5791.764 207
5792.126 173
5792.487 219
5792.849 228
5793.211 265
5793.573 257
5793.934 247
5794.296 239
5794.658 226
5795.020 228
5795.381 229
5795.743 222
5796.105 219
5796.467 253
5796.829 236
5797.190 226
5797.552 234
5797.914 251
5798.276 242
5798.638 251
5799.000 239
5799.362 178
5799.724 188
5800.086 208
5800.447 217
5800.809 198
5801.171 221
5801.533 205
5801.895 206
5802.257 212
5802.619 210
5802.981 225
5803.343 259
5803.705 280
5804.067 241
5804.429 205
5804.792 195
5805.154 215
5805.516 236
5805.878 258
5806.240 263
5806.602 210
5806.964 239
5807.326 248
5807.688 214
5808.051 205
5808.413 240
5808.775 211
5809.137 200
5809.499 167
5809.862 200
5810.224 189
5810.586 203
5810.948 216
5811.311 187
5811.673 183
5812.035 218
5812.398 221
5812.760 171
5813.122 192
5813.485 208
5813.847 205
5814.209 237
5814.572 221
5814.934 213
5815.296 213
5815.659 176
5816.021 192
5816.384 185
5816.746 164
5817.109 196
5817.471 211
5817.834 214
5818.196 201
5818.559 172
5818.921 186
5819.284 216
5819.646 229
5820.009 256
5820.371 239
5820.734 232
5821.096 241
5821.459 271
5821.822 262
5822.184 203
5822.547 185
5822.909 198
5823.272 174
5823.635 160
5823.997 187
5824.360 203
5824.723 188
5825.085 195
5825.448 191
5825.811 156
5826.174 175
5826.536 195
5826.899 188
5827.262 160
5827.625 204
5827.987 231
5828.350 205
5828.713 204
5829.076 198
5829.439 193
5829.802 186
5830.164 204
5830.527 224
5830.890 195
5831.253 245
5831.616 229
5831.979 208
5832.342 212
5832.705 191
5833.068 170
5833.431 215
5833.794 209
5834.157 186
5834.520 174
5834.883 184
5835.246 207
5835.609 196
5835.972 236
5836.335 238
5836.698 230
5837.061 206
5837.424 170
5837.787 176
5838.150 192
5838.513 231
5838.876 259
5839.240 227
5839.603 216
5839.966 230
5840.329 239
5840.692 197
5841.056 227
5841.419 225
5841.782 246
5842.145 199
5842.508 195
5842.872 188
5843.235 194
5843.598 167
5843.962 131
5844.325 132
5844.688 160
5845.051 188
5845.415 218
5845.778 196
5846.141 199
5846.505 153
5846.868 147
5847.232 152
5847.595 182
5847.958 193
5848.322 184
5848.685 183
5849.049 176
5849.412 149
5849.776 149
5850.139 150
5850.503 177
5850.866 199
5851.230 178
5851.593 171
5851.957 172
5852.320 196
5852.684 187
5853.047 171
5853.411 136
5853.775 130
5854.138 193
5854.502 206
5854.865 230
5855.229 238
5855.593 242
5855.956 246
5856.320 201
5856.684 163
5857.047 179
5857.411 203
5857.775 215
5858.139 234
5858.502 214
5858.866 215
5859.230 209
5859.594 210
5859.957 201
5860.321 184
5860.685 223
5861.049 224
5861.413 205
5861.777 185
5862.140 202
5862.504 198
5862.868 188
5863.232 195
5863.596 184
5863.960 178
5864.324 166
5864.688 180
5865.052 151
5865.416 166
5865.780 144
5866.144 126
5866.507 127
5866.871 139
5867.236 180
5867.600 221
5867.964 181
5868.328 154
5868.692 168
5869.056 173
5869.420 188
5869.784 178
5870.148 136
5870.512 173
5870.876 174
5871.240 154
5871.605 133
5871.969 160
5872.333 145
5872.697 165
5873.061 186
5873.425 169
5873.790 205
5874.154 183
5874.518 190
5874.882 184
5875.247 175
5875.611 141
5875.975 175
5876.339 206
5876.704 188
5877.068 189
5877.432 209
5877.797 218
5878.161 230
5878.525 210
5878.890 214
5879.254 214
5879.619 177
5879.983 183
5880.347 187
5880.712 200
5881.076 212
5881.441 213
5881.805 205
5882.170 175
5882.534 174
5882.899 154
5883.263 149
5883.628 195
5883.992 204
5884.357 227
5884.721 205
5885.086 170
5885.450 119
5885.815 150
5886.180 156
5886.544 180
5886.909 198
5887.274 194
5887.638 173
5888.003 155
5888.368 191
5888.732 187
5889.097 174
5889.462 174
5889.826 212
5890.191 183
5890.556 137
5890.920 146
5891.285 161
5891.650 137
5892.015 133
5892.380 174
5892.744 181
5893.109 179
5893.474 205
5893.839 204
5894.204 155
5894.569 179
5894.933 177
5895.298 205
5895.663 169
5896.028 163
5896.393 145
5896.758 124
5897.123 152
5897.488 157
5897.853 151
5898.218 173
5898.583 168
5898.948 158
5899.313 146
5899.678 151
5900.043 170
5900.408 146
5900.773 156
5901.138 149
5901.503 158
5901.868 163
5902.233 151
5902.598 147
5902.963 170
5903.329 156
5903.694 176
5904.059 195
5904.424 202
5904.789 166
5905.154 149
5905.520 148
5905.885 157
5906.250 156
5906.615 171
5906.980 189
5907.346 210
5907.711 194
5908.076 180
5908.442 230
5908.807 210
5909.172 173
5909.538 187
5909.903 196
5910.268 189
5910.634 149
5910.999 137
5911.364 147
5911.730 172
5912.095 176
5912.460 168
5912.826 172
5913.191 157
5913.557 176
5913.922 206
5914.288 173
5914.653 182
5915.019 203
5915.384 197
5915.750 200
5916.115 162
5916.481 182
5916.846 183
5917.212 172
5917.577 163
5917.943 133
5918.309 98
5918.674 77
5919.040 94
5919.405 128
5919.771 174
5920.137 183
5920.502 184
5920.868 167
5921.234 164
5921.599 164
5921.965 176
5922.331 160
5922.697 142
5923.062 108
5923.428 112
5923.794 114
5924.160 97
5924.525 97
5924.891 125
5925.257 194
5925.623 182
5925.989 164
5926.355 139
5926.720 103
5927.086 104
5927.452 128
5927.818 139
5928.184 134
5928.550 170
5928.916 161
5929.282 134
5929.648 183
5930.014 204
5930.380 177
5930.745 149
5931.111 162
5931.477 168
5931.843 180
5932.210 188
5932.576 181
5932.942 151
5933.308 156
5933.674 176
5934.040 180
5934.406 157
5934.772 144
5935.138 132
5935.504 150
5935.870 157
5936.236 171
5936.603 167
5936.969 213
5937.335 207
5937.701 175
5938.067 167
5938.434 187
5938.800 168
5939.166 153
5939.532 141
5939.899 124
5940.265 145
5940.631 156
5940.997 122
5941.364 124
5941.730 137
5942.096 178
5942.463 190
5942.829 143
5943.195 150
5943.562 168
5943.928 147
5944.295 181
5944.661 186
5945.027 150
5945.394 163
5945.760 192
5946.127 170
5946.493 171
5946.860 188
5947.226 166
5947.593 173
5947.959 201
5948.326 183
5948.692 194
5949.059 168
5949.425 172
5949.792 160
5950.158 156
5950.525 121
5950.892 134
5951.258 132
5951.625 147
5951.991 149
5952.358 173
5952.725 184
5953.091 176
5953.458 158
5953.825 155
5954.191 170
5954.558 162
5954.925 122
5955.292 130
5955.658 159
5956.025 187
5956.392 161
5956.759 162
5957.125 164
5957.492 136
5957.859 154
5958.226 168
5958.593 158
5958.960 185
5959.326 185
5959.693 150
5960.060 170
5960.427 164
5960.794 163
5961.161 134
5961.528 146
5961.895 171
5962.262 177
5962.629 129
5962.996 105
5963.363 129
5963.730 144
5964.097 159
5964.464 160
5964.831 138
5965.198 107
5965.565 136
5965.932 152
5966.299 147
5966.666 172
5967.033 141
5967.400 112
5967.767 139
5968.134 145
5968.502 187
5968.869 147
5969.236 130
5969.603 148
5969.970 150
5970.337 147
5970.705 139
5971.072 153
5971.439 141
5971.806 168
5972.174 193
5972.541 192
5972.908 166
5973.275 170
5973.643 199
5974.010 192
5974.377 169
5974.745 162
5975.112 162
5975.479 128
5975.847 159
5976.214 159
5976.582 168
5976.949 141
5977.316 163
5977.684 202
5978.051 184
5978.419 183
5978.786 207
5979.154 196
5979.521 163
5979.889 175
5980.256 154
5980.624 167
5980.991 182
5981.359 172
5981.726 168
5982.094 176
5982.461 151
5982.829 135
5983.196 161
5983.564 138
5983.932 144
5984.299 131
5984.667 135
5985.035 139
5985.402 141
5985.770 138
5986.138 158
5986.505 177
5986.873 181
5987.241 163
5987.608 147
5987.976 158
5988.344 148
5988.712 130
5989.079 137
5989.447 118
5989.815 115
5990.183 122
5990.551 129
5990.918 133
5991.286 165
5991.654 160
5992.022 159
5992.390 181
5992.758 168
5993.126 195
5993.494 207
5993.861 178
5994.229 136
5994.597 192
5994.965 159
5995.333 158
5995.701 139
5996.069 121
5996.437 126
5996.805 141
5997.173 167
5997.541 168
5997.909 175
5998.277 149
5998.645 143
5999.014 127
5999.382 123
5999.750 181
6000.118 225
6000.486 181
6000.854 188
6001.222 180
6001.590 154
6001.959 197
6002.327 181
6002.695 168
6003.063 182
6003.431 174
6003.800 207
6004.168 197
6004.536 185
6004.904 191
6005.273 200
6005.641 174
6006.009 182
6006.377 210
6006.746 176
6007.114 154
6007.482 149
6007.851 168
6008.219 191
6008.588 173
6008.956 174
6009.324 181
6009.693 185
6010.061 166
6010.430 166
6010.798 144
6011.166 136
6011.535 135
6011.903 133
6012.272 140
6012.640 148
6013.009 158
6013.377 193
6013.746 132
6014.114 108
6014.483 101
6014.852 122
6015.220 150
6015.589 145
6015.957 122
6016.326 133
6016.695 147
6017.063 156
6017.432 157
6017.800 161
6018.169 177
6018.538 172
6018.906 180
6019.275 193
6019.644 218
6020.013 205
6020.381 198
6020.750 188
6021.119 160
6021.488 185
6021.856 166
6022.225 141
6022.594 141
6022.963 200
6023.332 169
6023.700 167
6024.069 188
6024.438 179
6024.807 164
6025.176 149
6025.545 137
6025.914 174
6026.283 147
6026.652 155
6027.020 148
6027.389 170
6027.758 151
6028.127 166
6028.496 151
6028.865 167
6029.234 162
6029.603 145
6029.972 134
6030.341 118
6030.710 149
6031.079 158
6031.449 132
6031.818 134
6032.187 143
6032.556 174
6032.925 195
6033.294 175
6033.663 138
6034.032 102
6034.402 109
6034.771 130
6035.140 143
6035.509 159
6035.878 175
6036.247 174
6036.617 124
6036.986 160
6037.355 173
6037.724 150
6038.094 139
6038.463 148
6038.832 129
6039.202 127
6039.571 124
6039.940 193
6040.310 161
6040.679 136
6041.048 132
6041.418 154
6041.787 175
6042.157 137
6042.526 140
6042.895 125
6043.265 132
6043.634 115
6044.004 120
6044.373 125
6044.743 128
6045.112 143
6045.482 153
6045.851 137
6046.221 142
6046.590 153
6046.960 187
6047.329 194
6047.699 200
6048.068 209
6048.438 146
6048.808 114
6049.177 124
6049.547 120
6049.916 159
6050.286 131
6050.656 115
6051.025 135
6051.395 131
6051.765 137
6052.135 119
6052.504 143
6052.874 152
6053.244 149
6053.613 142
6053.983 129
6054.353 135
6054.723 133
6055.093 142
6055.462 165
6055.832 179
6056.202 141
6056.572 130
6056.942 129
6057.312 114
6057.681 121
6058.051 127
6058.421 130
6058.791 170
6059.161 184
6059.531 170
6059.901 184
6060.271 187
6060.641 194
6061.011 182
6061.381 203
6061.751 166
6062.121 208
6062.491 190
6062.861 166
6063.231 137
6063.601 151
6063.971 126
6064.341 154
6064.711 145
6065.081 109
6065.451 132
6065.821 139
6066.192 147
6066.562 145
6066.932 177
6067.302 194
6067.672 180
6068.042 159
6068.413 151
6068.783 160
6069.153 185
6069.523 128
6069.894 132
6070.264 175
6070.634 180
6071.004 184
6071.375 142
6071.745 164
6072.115 157
6072.486 174
6072.856 170
6073.226 120
6073.597 138
6073.967 153
6074.337 128
6074.708 128
6075.078 129
6075.449 155
6075.819 166
6076.189 190
6076.560 192
6076.930 187
6077.301 156
6077.671 138
6078.042 158
6078.412 145
6078.783 144
6079.153 167
6079.524 169
6079.894 167
6080.265 122
6080.636 106
6081.006 101
6081.377 90
6081.747 104
6082.118 116
6082.489 114
6082.859 102
6083.230 126
6083.601 136
6083.971 133
6084.342 107
6084.713 126
6085.083 150
6085.454 145
6085.825 141
6086.196 142
6086.566 161
6086.937 170
6087.308 157
6087.679 143
6088.049 140
6088.420 140
6088.791 166
6089.162 174
6089.533 184
6089.904 191
6090.274 197
6090.645 155
6091.016 155
6091.387 176
6091.758 167
6092.129 199
6092.500 185
6092.871 152
6093.242 129
6093.613 167
6093.984 149
6094.355 167
6094.726 175
6095.097 172
6095.468 162
6095.839 142
6096.210 140
6096.581 165
6096.952 157
6097.323 153
6097.694 177
6098.065 165
6098.436 159
6098.807 164
6099.179 132
6099.550 150
6099.921 149
6100.292 148
6100.663 159
6101.034 168
6101.406 184
6101.777 162
6102.148 174
6102.519 179
6102.891 177
6103.262 159
6103.633 159
6104.004 150
6104.376 143
6104.747 150
6105.118 149
6105.490 135
6105.861 148
6106.232 148
6106.604 169
6106.975 158
6107.346 149
6107.718 139
6108.089 114
6108.461 102
6108.832 118
6109.204 172
6109.575 181
6109.947 191
6110.318 192
6110.689 179
6111.061 174
6111.432 161
6111.804 176
6112.176 210
6112.547 181
6112.919 158
6113.290 173
6113.662 168
6114.033 153
6114.405 147
6114.777 131
6115.148 148
6115.520 163
6115.891 154
6116.263 142
6116.635 106
6117.006 121
6117.378 120
6117.750 110
6118.122 102
6118.493 149
6118.865 160
6119.237 129
6119.609 126
6119.980 127
6120.352 144
6120.724 161
6121.096 158
6121.468 131
6121.839 133
6122.211 123
6122.583 144
6122.955 177
6123.327 145
6123.699 143
6124.071 107
6124.442 120
6124.814 159
6125.186 157
6125.558 147
6125.930 153
6126.302 143
6126.674 175
6127.046 168
6127.418 159
6127.790 153
6128.162 110
6128.534 116
6128.906 154
6129.278 148
6129.650 145
6130.022 140
6130.394 140
6130.767 147
6131.139 151
6131.511 174
6131.883 154
6132.255 132
6132.627 157
6132.999 158
6133.372 144
6133.744 159
6134.116 158
6134.488 159
6134.860 148
6135.233 137
6135.605 133
6135.977 128
6136.349 148
6136.722 126
6137.094 168
6137.466 140
6137.839 156
6138.211 147
6138.583 174
6138.956 163
6139.328 173
6139.700 198
6140.073 191
6140.445 133
6140.817 157
6141.190 132
6141.562 113
6141.935 124
6142.307 137
6142.680 141
6143.052 137
6143.425 173
6143.797 135
6144.170 117
6144.542 109
6144.915 122
6145.287 120
6145.660 114
6146.032 102
6146.405 79
6146.777 129
6147.150 150
6147.523 128
6147.895 163
6148.268 195
6148.640 165
6149.013 143
6149.386 144
6149.758 144
6150.131 154
6150.504 130
6150.877 148
6151.249 174
6151.622 164
6151.995 184
6152.368 209
6152.740 153
6153.113 122
6153.486 136
6153.859 141
6154.231 152
6154.604 149
6154.977 158
6155.350 136
6155.723 127
6156.096 146
6156.469 137
6156.841 125
6157.214 140
6157.587 138
6157.960 108
6158.333 135
6158.706 132
6159.079 107
6159.452 89
6159.825 103
6160.198 134
6160.571 124
6160.944 112
6161.317 110
6161.690 105
6162.063 93
6162.436 93
6162.809 118
6163.182 115
6163.555 144
6163.928 153
6164.302 165
6164.675 127
6165.048 108
6165.421 96
6165.794 115
6166.167 105
6166.540 103
6166.914 124
6167.287 115
6167.660 161
6168.033 129
6168.407 113
6168.780 152
6169.153 193
6169.526 191
6169.900 190
6170.273 187
6170.646 194
6171.020 161
6171.393 123
6171.766 136
6172.140 142
6172.513 154
6172.886 166
6173.260 150
6173.633 191
6174.006 208
6174.380 195
6174.753 169
6175.127 159
6175.500 154
6175.874 181
6176.247 190
6176.621 180
6176.994 218
6177.368 251
6177.741 239
6178.115 210
6178.488 182
6178.862 182
6179.235 193
6179.609 223
6179.982 168
6180.356 157
6180.730 146
6181.103 143
6181.477 148
6181.851 169
6182.224 206
6182.598 172
6182.972 159
6183.345 152
6183.719 149
6184.093 190
6184.466 205
6184.840 171
6185.214 178
6185.588 166
6185.961 140
6186.335 121
6186.709 142
6187.083 143
6187.457 160
6187.830 146
6188.204 132
6188.578 130
6188.952 150
6189.326 184
6189.700 211
6190.074 187
6190.448 160
6190.821 165
6191.195 160
6191.569 156
6191.943 156
6192.317 172
6192.691 145
6193.065 171
6193.439 153
6193.813 153
6194.187 148
6194.561 156
6194.935 159
6195.309 151
6195.683 142
6196.057 135
6196.432 129
6196.806 152
6197.180 140
6197.554 144
6197.928 181
6198.302 162
6198.676 163
6199.050 139
6199.425 140
6199.799 130
6200.173 144
6200.547 137
6200.921 115
6201.296 123
6201.670 139
6202.044 136
6202.418 135
6202.793 143
6203.167 120
6203.541 115
6203.916 123
6204.290 128
6204.664 116
6205.039 123
6205.413 142
6205.787 149
6206.162 129
6206.536 158
6206.910 159
6207.285 126
6207.659 129
6208.034 118
6208.408 124
6208.783 109
6209.157 132
6209.532 145
6209.906 172
6210.281 133
6210.655 126
6211.030 114
6211.404 116
6211.779 122
6212.153 135
6212.528 129
6212.902 156
6213.277 140
6213.652 146
6214.026 99
6214.401 113
6214.776 95
6215.150 122
6215.525 141
6215.899 138
6216.274 162
6216.649 155
6217.024 132
6217.398 124
6217.773 124
6218.148 126
6218.523 133
6218.897 146
6219.272 131
6219.647 125
6220.022 119
6220.396 111
6220.771 146
6221.146 145
6221.521 149
6221.896 162
6222.271 141
6222.646 165
6223.020 138
6223.395 89
6223.770 118
6224.145 112
6224.520 116
6224.895 96
6225.270 92
6225.645 133
6226.020 129
6226.395 127
6226.770 184
6227.145 147
6227.520 153
6227.895 107
6228.270 112
6228.645 143
6229.020 114
6229.395 108
6229.770 126
6230.145 123
6230.520 135
6230.896 145
6231.271 148
6231.646 168
6232.021 161
6232.396 130
6232.771 156
6233.147 181
6233.522 162
6233.897 111
6234.272 149
6234.647 145
6235.023 133
6235.398 121
6235.773 101
6236.149 118
6236.524 119
6236.899 122
6237.274 130
6237.650 162
6238.025 174
6238.400 179
6238.776 131
6239.151 128
6239.527 129
6239.902 131
6240.277 125
6240.653 113
6241.028 135
6241.404 143
6241.779 158
6242.155 160
6242.530 143
6242.906 154
6243.281 158
6243.657 148
6244.032 142
6244.408 130
6244.783 120
6245.159 126
6245.534 148
6245.910 115
6246.285 132
6246.661 129
6247.037 155
6247.412 178
6247.788 144
6248.164 131
6248.539 100
6248.915 136
6249.291 140
6249.666 124
6250.042 123
6250.418 143
6250.793 129
6251.169 173
6251.545 152
6251.921 184
6252.296 154
6252.672 177
6253.048 163
6253.424 152
6253.800 132
6254.175 132
6254.551 153
6254.927 161
6255.303 133
6255.679 131
6256.055 98
6256.431 103
6256.806 140
6257.182 121
6257.558 153
6257.934 169
6258.310 156
6258.686 148
6259.062 147
6259.438 141
6259.814 140
6260.190 137
6260.566 112
6260.942 122
6261.318 128
6261.694 117
6262.070 97
6262.446 124
6262.822 152
6263.198 160
6263.575 145
6263.951 109
6264.327 148
6264.703 155
6265.079 125
6265.455 106
6265.831 110
6266.208 128
6266.584 124
6266.960 136
6267.336 151
6267.712 125
6268.089 122
6268.465 142
6268.841 134
6269.218 130
6269.594 133
6269.970 119
6270.346 105
6270.723 93
6271.099 108
6271.475 115
6271.852 117
6272.228 134
6272.605 115
6272.981 107
6273.357 104
6273.734 113
6274.110 148
6274.487 171
6274.863 130
6275.239 108
6275.616 113
6275.992 135
6276.369 136
6276.745 153
6277.122 148
6277.498 155
6277.875 138
6278.252 120
6278.628 129
6279.005 119
6279.381 122
6279.758 119
6280.134 110
6280.511 117
6280.888 144
6281.264 158
6281.641 174
6282.018 166
6282.394 121
6282.771 133
6283.148 132
6283.524 166
6283.901 156
6284.278 187
6284.655 185
6285.031 133
6285.408 143
6285.785 162
6286.162 164
6286.538 135
6286.915 125
6287.292 120
6287.669 134
6288.046 131
6288.423 114
6288.799 114
6289.176 132
6289.553 126
6289.930 151
6290.307 160
6290.684 145
6291.061 122
6291.438 104
6291.815 138
6292.192 135
6292.569 124
6292.946 153
6293.323 180
6293.700 145
6294.077 146
6294.454 127
6294.831 132
6295.208 150
6295.585 143
6295.962 123
6296.339 125
6296.716 108
6297.093 121
6297.470 129
6297.847 154
6298.225 142
6298.602 120
6298.979 125
6299.356 122
6299.733 142
6300.111 126
6300.488 120
6300.865 74
6301.242 68
6301.619 91
6301.997 112
6302.374 126
6302.751 123
6303.129 129
6303.506 153
6303.883 137
6304.260 117
6304.638 110
6305.015 113
6305.393 102
6305.770 101
6306.147 106
6306.525 130
6306.902 151
6307.279 190
6307.657 177
6308.034 139
6308.412 120
6308.789 135
6309.167 132
6309.544 126
6309.922 106
6310.299 106
6310.677 118
6311.054 122
6311.432 140
6311.809 130
6312.187 126
6312.565 133
6312.942 111
6313.320 132
6313.697 115
6314.075 90
6314.453 128
6314.830 100
6315.208 105
6315.586 110
6315.963 111
6316.341 99
6316.719 87
6317.096 131
6317.474 137
6317.852 125
6318.229 145
6318.607 143
6318.985 152
6319.363 135
6319.741 149
6320.118 114
6320.496 105
6320.874 121
6321.252 145
6321.630 145
6322.008 139
6322.385 124
6322.763 131
6323.141 152
6323.519 151
6323.897 155
6324.275 142
6324.653 111
6325.031 101
6325.409 128
6325.787 116
6326.165 99
6326.543 100
6326.921 121
6327.299 162
6327.677 175
6328.055 148
6328.433 126
6328.811 118
6329.189 121
6329.567 164
6329.945 126
6330.323 105
6330.701 70
6331.079 119
6331.458 127
6331.836 141
6332.214 143
6332.592 120
6332.970 141
6333.348 139
6333.727 138
6334.105 120
6334.483 88
6334.861 79
6335.240 91
6335.618 144
6335.996 130
6336.374 93
6336.753 91
6337.131 66
6337.509 63
6337.888 89
6338.266 142
6338.644 167
6339.023 151
6339.401 136
6339.779 168
6340.158 180
6340.536 196
6340.915 192
6341.293 183
6341.672 149
6342.050 127
6342.429 109
6342.807 113
6343.185 126
6343.564 140
6343.943 124
6344.321 102
6344.700 91
6345.078 85
6345.457 81
6345.835 117
6346.214 114
6346.592 128
6346.971 102
6347.350 103
6347.728 119
6348.107 130
6348.486 145
6348.864 137
6349.243 122
6349.622 121
6350.000 133
6350.379 139
6350.758 127
6351.136 104
6351.515 120
6351.894 116
6352.273 122
6352.651 127
6353.030 118
6353.409 104
6353.788 128
6354.167 159
6354.545 117
6354.924 115
6355.303 115
6355.682 138
6356.061 120
6356.440 88
6356.819 105
6357.198 143
6357.576 113
6357.955 100
6358.334 130
6358.713 114
6359.092 138
6359.471 112
6359.850 96
6360.229 113
6360.608 112
6360.987 116
6361.366 120
6361.745 97
6362.124 110
6362.503 95
6362.882 85
6363.262 137
6363.641 130
6364.020 134
6364.399 158
6364.778 123
6365.157 127
6365.536 150
6365.915 116
6366.295 120
6366.674 115
6367.053 119
6367.432 117
6367.811 105
6368.191 117
6368.570 115
6368.949 97
6369.328 84
6369.708 110
6370.087 143
6370.466 154
6370.846 126
6371.225 139
6371.604 172
6371.984 154
6372.363 140
6372.742 137
6373.122 127
6373.501 132
6373.881 138
6374.260 112
6374.639 125
6375.019 113
6375.398 107
6375.778 102
6376.157 112
6376.537 119
6376.916 128
6377.296 139
6377.675 123
6378.055 119
6378.434 102
6378.814 117
6379.193 144
6379.573 108
6379.953 82
6380.332 95
6380.712 106
6381.091 106
6381.471 130
6381.851 118
6382.230 148
6382.610 137
6382.990 146
6383.369 130
6383.749 123
6384.129 140
6384.508 126
6384.888 100
6385.268 97
6385.648 111
6386.027 88
6386.407 101
6386.787 124
6387.167 127
6387.547 125
6387.926 123
6388.306 129
6388.686 144
6389.066 129
6389.446 118
6389.826 125
6390.206 121
6390.585 117
6390.965 132
6391.345 117
6391.725 110
6392.105 147
6392.485 146
6392.865 116
6393.245 90
6393.625 72
6394.005 88
6394.385 118
6394.765 129
6395.145 110
6395.525 98
6395.905 130
6396.285 131
6396.665 139
6397.046 117
6397.426 82
6397.806 73
6398.186 88
6398.566 146
6398.946 144
6399.326 144
6399.706 152
6400.087 134
6400.467 133
6400.847 141
6401.227 113
6401.607 110
6401.988 113
6402.368 133
6402.748 146
6403.129 140
6403.509 122
6403.889 132
6404.269 103
6404.650 103
6405.030 97
6405.410 79
6405.791 110
6406.171 97
6406.551 94
6406.932 77
6407.312 85
6407.693 97
6408.073 111
6408.454 105
6408.834 108
6409.214 114
6409.595 105
6409.975 85
6410.356 91
6410.736 109
6411.117 94
6411.497 89
6411.878 103
6412.258 113
6412.639 151
6413.020 121
6413.400 122
6413.781 152
6414.161 134
6414.542 132
6414.923 144
6415.303 140
6415.684 92
6416.065 98
6416.445 106
6416.826 119
6417.207 114
6417.587 111
6417.968 112
6418.349 127
6418.729 123
6419.110 104
6419.491 108
6419.872 116
6420.252 126
6420.633 121
6421.014 91
6421.395 88
6421.776 92
6422.157 87
6422.537 115
6422.918 155
6423.299 133
6423.680 131
6424.061 102
6424.442 116
6424.823 125
6425.204 125
6425.585 154
6425.966 124
6426.347 90
6426.727 84
6427.108 87
6427.489 109
6427.870 131
6428.251 136
6428.633 131
6429.014 143
6429.395 139
6429.776 117
6430.157 110
6430.538 117
6430.919 121
6431.300 103
6431.681 147
6432.062 127
6432.443 106
6432.825 105
6433.206 132
6433.587 151
6433.968 139
6434.349 139
6434.731 122
6435.112 126
6435.493 109
6435.874 92
6436.255 143
6436.637 120
6437.018 123
6437.399 117
6437.781 104
6438.162 64
6438.543 89
6438.925 85
6439.306 105
6439.687 118
6440.069 105
6440.450 129
6440.831 97
6441.213 76
6441.594 83
6441.976 114
6442.357 95
6442.739 84
6443.120 95
6443.501 96
6443.883 134
6444.264 109
6444.646 118
6445.027 117
6445.409 120
6445.791 132
6446.172 139
6446.554 142
6446.935 125
6447.317 143
6447.698 127
6448.080 112
6448.462 99
6448.843 101
6449.225 144
6449.607 119
6449.988 140
6450.370 126
6450.752 94
6451.133 112
6451.515 80
6451.897 98
6452.278 107
6452.660 133
6453.042 116
6453.424 87
6453.805 98
6454.187 93
6454.569 93
6454.951 90
6455.333 82
6455.714 77
6456.096 130
6456.478 136
6456.860 110
6457.242 124
6457.624 105
6458.006 105
6458.388 123
6458.770 137
6459.151 94
6459.533 92
6459.915 98
6460.297 93
6460.679 110
6461.061 117
6461.443 127
6461.825 140
6462.207 113
6462.589 91
6462.971 82
6463.353 107
6463.736 99
6464.118 130
6464.500 123
6464.882 101
6465.264 119
6465.646 154
6466.028 118
6466.410 133
6466.792 112
6467.175 103
6467.557 138
6467.939 132
6468.321 120
6468.703 124
6469.086 116
6469.468 112
6469.850 114
6470.232 120
6470.615 128
6470.997 129
6471.379 131
6471.762 127
6472.144 107
6472.526 99
6472.909 100
6473.291 111
6473.673 127
6474.056 115
6474.438 98
6474.820 72
6475.203 60
6475.585 75
6475.968 96
6476.350 86
6476.733 102
6477.115 130
6477.497 132
6477.880 115
6478.262 116
6478.645 124
6479.028 112
6479.410 121
6479.793 97
6480.175 84
6480.558 95
6480.940 104
6481.323 96
6481.705 121
6482.088 129
6482.471 108
6482.853 94
6483.236 77
6483.619 81
6484.001 101
6484.384 90
6484.767 92
6485.149 99
6485.532 87
6485.915 79
6486.298 109
6486.680 76
6487.063 64
6487.446 78
6487.829 92
6488.211 79
6488.594 85
6488.977 124
6489.360 136
6489.743 129
6490.125 123
6490.508 105
6490.891 120
6491.274 108
6491.657 106
6492.040 107
6492.423 102
6492.806 118
6493.189 134
6493.572 92
6493.955 101
6494.338 116
6494.721 122
6495.104 110
6495.487 102
6495.870 85
6496.253 101
6496.636 100
6497.019 105
6497.402 109
6497.785 124
6498.168 99
6498.551 99
6498.934 104
6499.317 112
6499.700 95
6500.083 96
6500.467 106
6500.850 116
6501.233 110
6501.616 128
6501.999 158
6502.383 143
6502.766 118
6503.149 87
6503.532 88
6503.916 115
6504.299 104
6504.682 107
6505.065 105
6505.449 118
6505.832 122
6506.215 114
6506.599 120
6506.982 121
6507.365 107
6507.749 68
6508.132 60
6508.515 75
6508.899 92
6509.282 74
6509.666 70
6510.049 105
6510.433 136
6510.816 132
6511.199 126
6511.583 135
6511.966 133
6512.350 112
6512.733 114
6513.117 125
6513.501 106
6513.884 78
6514.268 82
6514.651 75
6515.035 97
6515.418 116
6515.802 94
6516.186 88
6516.569 80
6516.953 81
6517.337 82
6517.720 101
6518.104 119
6518.488 84
6518.871 86
6519.255 109
6519.639 106
6520.022 106
6520.406 107
6520.790 107
6521.174 133
6521.557 109
6521.941 96
6522.325 102
6522.709 90
6523.093 94
6523.476 105
6523.860 99
6524.244 95
6524.628 100
6525.012 112
6525.396 89
6525.780 90
6526.164 90
6526.547 97
6526.931 97
6527.315 76
6527.699 93
6528.083 94
6528.467 91
6528.851 90
6529.235 90
6529.619 97
6530.003 104
6530.387 103
6530.771 98
6531.155 91
6531.539 99
6531.924 134
6532.308 103
6532.692 102
6533.076 106
6533.460 120
6533.844 101
6534.228 88
6534.612 101
6534.997 127
6535.381 111
6535.765 118
6536.149 106
6536.533 106
6536.918 109
6537.302 130
6537.686 129
6538.070 113
6538.455 110
6538.839 107
6539.223 81
6539.607 84
6539.992 98
6540.376 97
6540.760 126
6541.145 122
6541.529 122
6541.914 121
6542.298 96
6542.682 109
6543.067 115
6543.451 102
6543.836 117
6544.220 118
6544.604 99
6544.989 107
6545.373 132
6545.758 110
6546.142 101
6546.527 94
6546.911 121
6547.296 114
6547.680 123
6548.065 122
6548.450 104
6548.834 105
6549.219 113
6549.603 98
6549.988 110
6550.373 116
6550.757 125
6551.142 109
6551.527 116
6551.911 117
6552.296 108
6552.681 132
6553.065 132
6553.450 118
6553.835 114
6554.219 91
6554.604 94
6554.989 108
6555.374 122
6555.758 116
6556.143 93
6556.528 106
6556.913 95
6557.298 95
6557.683 111
6558.067 122
6558.452 102
6558.837 98
6559.222 104
6559.607 97
6559.992 78
6560.377 111
6560.762 108
6561.147 107
6561.531 95
6561.916 86
6562.301 80
6562.686 96
6563.071 112
6563.456 88
6563.841 112
6564.226 82
6564.611 70
6564.997 83
6565.382 90
6565.767 87
6566.152 105
6566.537 107
6566.922 98
6567.307 103
6567.692 94
6568.077 103
6568.462 123
6568.848 134
6569.233 133
6569.618 123
6570.003 136
6570.388 120
6570.774 106
6571.159 102
6571.544 83
6571.929 81
6572.315 72
6572.700 80
6573.085 103
6573.470 117
6573.856 76
6574.241 72
6574.626 90
6575.012 77
6575.397 87
6575.782 112
6576.168 112
6576.553 94
6576.939 82
6577.324 92
6577.709 108
6578.095 83
6578.480 62
6578.866 80
6579.251 76
6579.637 102
6580.022 101
6580.408 102
6580.793 106
6581.179 105
6581.564 90
6581.950 82
6582.335 102
6582.721 113
6583.107 115
6583.492 101
6583.878 106
6584.263 86
6584.649 105
6585.035 129
6585.420 126
6585.806 95
6586.192 65
6586.577 89
6586.963 74
6587.349 103
6587.734 147
6588.120 137
6588.506 120
6588.892 116
6589.277 115
6589.663 96
6590.049 133
6590.435 121
6590.821 93
6591.206 107
6591.592 108
6591.978 106
6592.364 93
6592.750 71
6593.136 85
6593.522 102
6593.907 73
6594.293 82
6594.679 111
6595.065 106
6595.451 115
6595.837 103
6596.223 115
6596.609 110
6596.995 93
6597.381 91
6597.767 82
6598.153 78
6598.539 85
6598.925 89
6599.311 94
6599.697 92
6600.083 77
6600.469 124
6600.855 116
6601.242 102
6601.628 103
6602.014 104
6602.400 84
6602.786 112
6603.172 113
6603.558 99
6603.945 100
6604.331 96
6604.717 97
6605.103 117
6605.490 123
6605.876 129
6606.262 121
6606.648 132
6607.035 121
6607.421 109
6607.807 133
6608.194 143
6608.580 115
6608.966 92
6609.353 110
6609.739 112
6610.125 106
6610.512 85
6610.898 96
6611.284 98
6611.671 113
6612.057 101
6612.444 99
6612.830 85
6613.217 86
6613.603 106
6613.990 104
6614.376 101
6614.763 101
6615.149 98
6615.536 92
6615.922 99
6616.309 97
6616.695 95
6617.082 78
6617.468 70
6617.855 89
6618.242 102
6618.628 127
6619.015 119
6619.402 98
6619.788 112
6620.175 86
6620.562 96
6620.948 123
6621.335 113
6621.722 96
6622.108 87
6622.495 91
6622.882 82
6623.269 63
6623.655 64
6624.042 92
6624.429 95
6624.816 97
6625.203 107
6625.589 105
6625.976 100
6626.363 116
6626.750 123
6627.137 115
6627.524 91
6627.910 99
6628.297 89
6628.684 83
6629.071 101
6629.458 94
6629.845 104
6630.232 98
6630.619 75
6631.006 82
6631.393 82
6631.780 108
6632.167 99
6632.554 113
6632.941 127
6633.328 110
6633.715 127
6634.102 112
6634.489 93
6634.876 78
6635.264 80
6635.651 107
6636.038 110
6636.425 95
6636.812 112
6637.199 114
6637.586 106
6637.974 93
6638.361 100
6638.748 106
6639.135 111
6639.522 105
6639.910 88
6640.297 96
6640.684 113
6641.071 82
6641.459 72
6641.846 110
6642.233 116
6642.621 98
6643.008 140
6643.395 110
6643.783 115
6644.170 130
6644.557 143
6644.945 120
6645.332 106
6645.720 124
6646.107 141
6646.494 122
6646.882 138
6647.269 148
6647.657 130
6648.044 114
6648.432 128
6648.819 98
6649.207 95
6649.594 77
6649.982 88
6650.369 105
6650.757 107
6651.145 93
6651.532 105
6651.920 95
6652.307 89
6652.695 90
6653.083 98
6653.470 87
6653.858 112
6654.246 117
6654.633 141
6655.021 125
6655.409 110
6655.796 108
6656.184 130
6656.572 120
6656.959 101
6657.347 92
6657.735 138
6658.123 145
6658.510 121
6658.898 99
6659.286 138
6659.674 133
6660.062 98
6660.450 91
6660.837 96
6661.225 87
6661.613 115
6662.001 134
6662.389 114
6662.777 128
6663.165 115
6663.553 114
6663.941 118
6664.329 118
6664.717 125
6665.105 100
6665.492 93
6665.880 75
6666.269 77
6666.657 79
6667.045 91
6667.433 90
6667.821 100
6668.209 109
6668.597 136
6668.985 104
6669.373 99
6669.761 104
6670.149 93
6670.537 75
6670.925 67
6671.314 73
6671.702 97
6672.090 104
6672.478 101
6672.866 102
6673.255 114
6673.643 98
6674.031 127
6674.419 126
6674.808 92
6675.196 121
6675.584 111
6675.972 95
6676.361 120
6676.749 126
6677.137 133
6677.526 120
6677.914 114
6678.302 115
6678.691 119
6679.079 120
6679.467 143
6679.856 128
6680.244 121
6680.633 89
6681.021 93
6681.410 124
6681.798 120
6682.187 132
6682.575 137
6682.964 124
6683.352 123
6683.741 116
6684.129 94
6684.518 75
6684.906 74
6685.295 67
6685.683 85
6686.072 87
6686.460 106
6686.849 104
6687.238 82
6687.626 72
6688.015 80
6688.404 86
6688.792 74
6689.181 82
6689.570 89
6689.958 82
6690.347 101
6690.736 100
6691.124 81
6691.513 96
6691.902 94
6692.291 78
6692.680 69
6693.068 85
6693.457 106
6693.846 90
6694.235 92
6694.624 116
6695.012 121
6695.401 110
6695.790 92
6696.179 116
6696.568 107
6696.957 105
6697.346 113
6697.735 104
6698.124 102
6698.513 96
6698.901 78
6699.290 92
6699.679 82
6700.068 87
6700.457 98
6700.846 87
6701.235 84
6701.624 91
6702.014 98
6702.403 88
6702.792 77
6703.181 94
6703.570 82
6703.959 104
6704.348 100
6704.737 75
6705.126 86
6705.515 92
6705.905 95
6706.294 84
6706.683 118
6707.072 123
6707.461 137
6707.851 124
6708.240 83
6708.629 62
6709.018 63
6709.408 69
6709.797 66
6710.186 67
6710.575 66
6710.965 61
6711.354 51
6711.743 67
6712.133 79
6712.522 66
6712.911 78
6713.301 111
6713.690 113
6714.080 104
6714.469 92
6714.858 82
6715.248 81
6715.637 77
6716.027 90
6716.416 94
6716.806 83
6717.195 79
6717.585 87
6717.974 61
6718.364 74
6718.753 70
6719.143 93
6719.532 107
6719.922 120
6720.311 130
6720.701 115
6721.091 113
6721.480 112
6721.870 102
6722.260 101
6722.649 96
6723.039 74
6723.429 84
6723.818 105
6724.208 95
6724.598 103
6724.987 105
6725.377 93
6725.767 84
6726.156 76
6726.546 69
6726.936 75
6727.326 79
6727.716 70
6728.105 66
6728.495 64
6728.885 82
6729.275 80
6729.665 77
6730.055 85
6730.444 88
6730.834 74
6731.224 76
6731.614 84
6732.004 100
6732.394 87
6732.784 78
6733.174 72
6733.564 81
6733.954 86
6734.344 90
6734.734 108
6735.124 76
6735.514 83
6735.904 103
6736.294 72
6736.684 100
6737.074 90
6737.464 95
6737.854 96
6738.244 78
6738.634 58
6739.024 64
6739.415 71
6739.805 70
6740.195 75
6740.585 74
6740.975 76
6741.365 79
6741.756 85
6742.146 51
6742.536 73
6742.926 94
6743.317 106
6743.707 118
6744.097 107
6744.487 96
6744.878 108
6745.268 89
6745.658 86
6746.049 85
6746.439 107
6746.829 116
6747.220 110
6747.610 106
6748.000 83
6748.391 73
6748.781 85
6749.172 88
6749.562 96
6749.952 76
6750.343 81
6750.733 100
6751.124 84
6751.514 77
6751.905 66
6752.295 80
6752.686 86
6753.076 78
6753.467 105
6753.857 95
6754.248 95
6754.639 86
6755.029 86
6755.420 102
6755.810 110
6756.201 124
6756.592 119
6756.982 104
6757.373 114
6757.763 97
6758.154 79
6758.545 86
6758.936 101
6759.326 120
6759.717 103
6760.108 104
6760.498 92
6760.889 106
6761.280 96
6761.671 90
6762.062 72
6762.452 59
6762.843 60
6763.234 79
6763.625 85
6764.016 113
6764.406 115
6764.797 105
6765.188 117
6765.579 97
6765.970 70
6766.361 66
6766.752 75
6767.143 72
6767.534 69
6767.925 61
6768.316 70
6768.707 81
6769.098 82
6769.489 74
6769.880 75
6770.271 83
6770.662 85
6771.053 91
6771.444 80
6771.835 101
6772.226 98
6772.617 107
6773.008 114
6773.399 128
6773.790 116
6774.181 103
6774.573 112
6774.964 110
6775.355 107
6775.746 105
6776.137 111
6776.529 102
6776.920 86
6777.311 88
6777.702 103
6778.093 90
6778.485 126
6778.876 123
6779.267 142
6779.659 137
6780.050 109
6780.441 93
6780.833 113
6781.224 115
6781.615 96
6782.007 115
6782.398 99
6782.789 96
6783.181 74
6783.572 43
6783.964 73
6784.355 92
6784.746 104
6785.138 85
6785.529 93
6785.921 68
6786.312 68
6786.704 87
6787.095 90
6787.487 93
6787.878 80
6788.270 76
6788.661 87
6789.053 82
6789.445 72
6789.836 70
6790.228 78
6790.619 73
6791.011 88
6791.403 93
6791.794 85
6792.186 106
6792.578 83
6792.969 102
6793.361 117
6793.753 127
6794.144 96
6794.536 57
6794.928 84
6795.320 94
6795.711 103
6796.103 89
6796.495 113
6796.887 93
6797.278 101
6797.670 114
6798.062 116
6798.454 101
6798.846 95
6799.238 115
6799.630 98
6800.021 91
6800.413 77
6800.805 87
6801.197 104
6801.589 86
6801.981 64
6802.373 79
6802.765 95
6803.157 83
6803.549 91
6803.941 106
6804.333 131
6804.725 112
6805.117 99
6805.509 100
6805.901 85
6806.293 102
6806.685 103
6807.077 92
6807.469 86
6807.861 71
6808.254 85
6808.646 91
6809.038 91
6809.430 98
6809.822 105
6810.214 107
6810.606 99
6810.999 96
6811.391 94
6811.783 83
6812.175 77
6812.568 55
6812.960 85
6813.352 104
6813.744 80
6814.137 86
6814.529 98
6814.921 110
6815.314 118
6815.706 115
6816.098 123
6816.491 111
6816.883 91
6817.275 104
6817.668 81
6818.060 88
6818.453 75
6818.845 65
6819.237 56
6819.630 89
6820.022 91
6820.415 95
6820.807 88
6821.200 82
6821.592 67
6821.985 54
6822.377 60
6822.770 58
6823.162 70
6823.555 87
6823.948 104
6824.340 104
6824.733 91
6825.125 86
6825.518 98
6825.911 82
6826.303 78
6826.696 62
6827.088 86
6827.481 75
6827.874 80
6828.267 88
6828.659 74
6829.052 65
6829.445 74
6829.837 83
6830.230 96
6830.623 109
6831.016 106
6831.408 75
6831.801 67
6832.194 103
6832.587 111
6832.980 109
6833.373 111
6833.765 80
6834.158 52
6834.551 68
6834.944 77
6835.337 73
6835.730 102
6836.123 97
6836.516 107
6836.909 117
6837.302 97
6837.695 65
6838.088 60
6838.481 68
6838.874 76
6839.267 61
6839.660 69
6840.053 76
6840.446 102
6840.839 96
6841.232 88
6841.625 129
6842.018 121
6842.411 84
6842.804 82
6843.197 79
6843.590 69
6843.984 71
6844.377 69
6844.770 67
6845.163 81
6845.556 83
6845.949 88
6846.343 58
6846.736 111
6847.129 86
6847.522 83
6847.916 68
6848.309 88
6848.702 71
6849.095 85
6849.489 97
6849.882 88
6850.275 102
6850.669 98
6851.062 74
6851.455 69
6851.849 61
6852.242 62
6852.636 66
6853.029 101
6853.422 96
6853.816 89
6854.209 80
6854.603 72
6854.996 88
6855.390 103
6855.783 89
6856.177 74
6856.570 78
6856.964 82
6857.357 61
6857.751 81
6858.144 84
6858.538 111
6858.931 111
6859.325 116
6859.719 121
6860.112 137
6860.506 120
6860.900 120
6861.293 90
6861.687 51
6862.080 42
6862.474 55
6862.868 82
6863.262 91
6863.655 76
6864.049 73
6864.443 77
6864.836 86
6865.230 123
6865.624 111
6866.018 81
6866.412 91
6866.805 86
6867.199 94
6867.593 95
6867.987 82
6868.381 92
6868.775 81
6869.168 76
6869.562 96
6869.956 87
6870.350 80
6870.744 88
6871.138 97
6871.532 109
6871.926 85
6872.320 70
6872.714 84
6873.108 93
6873.502 73
6873.896 103
6874.290 82
6874.684 75
6875.078 53
6875.472 63
6875.866 64
6876.260 49
6876.654 66
6877.048 72
6877.442 90
6877.836 91
6878.230 89
6878.625 67
6879.019 66
6879.413 62
6879.807 71
6880.201 80
6880.595 95
6880.990 104
6881.384 98
6881.778 77
6882.172 64
6882.567 72
6882.961 76
6883.355 107
6883.749 94
6884.144 60
6884.538 59
6884.932 65
6885.327 60
6885.721 69
6886.115 72
6886.510 101
6886.904 136
6887.299 131
6887.693 96
6888.087 92
6888.482 60
6888.876 64
6889.271 62
6889.665 74
6890.060 73
6890.454 63
6890.849 78
6891.243 103
6891.638 95
6892.032 95
6892.427 106
6892.821 97
6893.216 90
6893.610 83
6894.005 102
6894.399 110
6894.794 81
6895.189 49
6895.583 42
6895.978 85
6896.373 78
6896.767 66
6897.162 66
6897.557 66
6897.951 51
6898.346 62
6898.741 71
6899.135 84
6899.530 85
6899.925 79
6900.320 68
6900.714 67
6901.109 73
6901.504 80
6901.899 88
6902.294 107
6902.688 118
6903.083 105
6903.478 65
6903.873 65
6904.268 72
6904.663 77
6905.058 54
6905.453 51
6905.848 57
6906.242 71
6906.637 78
6907.032 66
6907.427 81
6907.822 110
6908.217 102
6908.612 94
6909.007 84
6909.402 77
6909.797 74
6910.192 75
6910.587 75
6910.982 61
6911.378 75
6911.773 84
6912.168 116
6912.563 94
6912.958 112
6913.353 99
6913.748 103
6914.143 120
6914.539 132
6914.934 118
6915.329 96
6915.724 81
6916.119 90
6916.515 82
6916.910 92
6917.305 101
6917.700 96
6918.096 98
6918.491 87
6918.886 73
6919.281 82
6919.677 74
6920.072 48
6920.467 88
6920.863 88
6921.258 82
6921.654 98
6922.049 89
6922.444 71
6922.840 85
6923.235 73
6923.631 73
6924.026 76
6924.421 72
6924.817 60
6925.212 52
6925.608 70
6926.003 77
6926.399 70
6926.794 97
6927.190 106
6927.585 83
6927.981 76
6928.377 71
6928.772 89
6929.168 87
6929.563 72
6929.959 53
6930.355 64
6930.750 68
6931.146 71
6931.541 81
6931.937 80
6932.333 73
6932.728 79
6933.124 83
6933.520 97
6933.916 86
6934.311 89
6934.707 75
6935.103 72
6935.499 71
6935.894 74
6936.290 83
6936.686 94
6937.082 70
6937.478 74
6937.873 73
6938.269 74
6938.665 81
6939.061 77
6939.457 72
6939.853 57
6940.249 46
6940.645 76
6941.041 87
6941.436 98
6941.832 87
6942.228 71
6942.624 60
6943.020 76
6943.416 88
6943.812 95
6944.208 87
6944.604 115
6945.000 121
6945.396 106
6945.792 102
6946.189 98
6946.585 100
6946.981 83
6947.377 89
6947.773 93
6948.169 82
6948.565 79
6948.961 95
6949.358 88
6949.754 117
6950.150 87
6950.546 85
6950.942 82
6951.339 87
6951.735 84
6952.131 55
6952.527 48
6952.923 59
6953.320 68
6953.716 53
6954.112 47
6954.509 33
6954.905 81
6955.301 98
6955.698 95
6956.094 85
6956.490 82
6956.887 77
6957.283 94
6957.680 111
6958.076 94
6958.472 93
6958.869 89
6959.265 80
6959.662 55
6960.058 61
6960.455 81
6960.851 64
6961.248 84
6961.644 76
6962.041 96
6962.437 72
6962.834 63
6963.230 66
6963.627 76
6964.023 70
6964.420 72
6964.817 81
6965.213 77
6965.610 81
6966.006 85
6966.403 86
6966.800 100
6967.196 91
6967.593 101
6967.990 76
6968.387 88
6968.783 71
6969.180 89
6969.577 78
6969.973 98
6970.370 110
6970.767 92
6971.164 75
6971.561 62
6971.957 62
6972.354 83
6972.751 72
6973.148 68
6973.545 59
6973.942 73
6974.338 97
6974.735 98
6975.132 109
6975.529 70
6975.926 74
6976.323 63
6976.720 55
6977.117 62
6977.514 69
6977.911 57
6978.308 50
6978.705 66
6979.102 82
6979.499 81
6979.896 51
6980.293 49
6980.690 66
6981.087 89
6981.484 85
6981.881 93
6982.278 100
6982.675 103
6983.072 92
6983.470 81
6983.867 81
6984.264 84
6984.661 73
6985.058 79
6985.455 79
6985.853 69
6986.250 78
6986.647 72
6987.044 94
6987.442 77
6987.839 95
6988.236 92
6988.633 73
6989.031 73
6989.428 87
6989.825 60
6990.223 85
6990.620 101
6991.017 79
6991.415 98
6991.812 86
6992.209 78
6992.607 70
6993.004 81
6993.402 100
6993.799 81
6994.196 58
6994.594 58
6994.991 74
6995.389 77
6995.786 86
6996.184 110
6996.581 93
6996.979 80
6997.376 88
6997.774 93
6998.171 103
6998.569 92
6998.967 84
6999.364 92
6999.762 91
7000.159 92
7000.557 96
7000.955 75
7001.352 65
7001.750 89
7002.148 92
7002.545 101
7002.943 82
7003.341 74
7003.738 74
7004.136 68
7004.534 105
7004.932 89
7005.329 64
7005.727 91
7006.125 94
7006.523 100
7006.920 90
7007.318 89
7007.716 80
7008.114 68
7008.512 57
7008.910 75
7009.307 57
7009.705 52
7010.103 47
7010.501 54
7010.899 67
7011.297 88
7011.695 101
7012.093 83
7012.491 102
7012.889 107
7013.287 108
7013.685 103
7014.083 118
7014.481 84
7014.879 79
7015.277 51
7015.675 49
7016.073 71
7016.471 64
7016.869 75
7017.267 88
7017.665 99
7018.063 86
7018.461 57
7018.860 91
7019.258 74
7019.656 83
7020.054 102
7020.452 91
7020.850 78
7021.249 69
7021.647 60
7022.045 64
7022.443 113
7022.842 100
7023.240 77
7023.638 79
7024.036 100
7024.435 129
7024.833 146
7025.231 102
7025.630 79
7026.028 61
7026.426 37
7026.825 55
7027.223 43
7027.621 54
7028.020 79
7028.418 66
7028.817 80
7029.215 77
7029.614 71
7030.012 95
7030.410 74
7030.809 91
7031.207 95
7031.606 91
7032.004 79
7032.403 67
7032.802 62
7033.200 84
7033.599 78
7033.997 83
7034.396 87
7034.794 62
7035.193 56
7035.592 73
7035.990 84
7036.389 89
7036.787 96
7037.186 77
7037.585 82
7037.983 66
7038.382 72
7038.781 84
7039.180 91
7039.578 122
7039.977 102
7040.376 99
7040.775 112
7041.173 81
7041.572 101
7041.971 105
7042.370 75
7042.768 55
7043.167 43
7043.566 65
7043.965 83
7044.364 88
7044.763 100
7045.162 101
7045.561 77
7045.959 72
7046.358 65
7046.757 61
7047.156 65
7047.555 55
7047.954 61
7048.353 62
7048.752 65
7049.151 75
7049.550 76
7049.949 68
7050.348 70
7050.747 72
7051.146 59
7051.545 57
7051.944 69
7052.343 59
7052.743 79
7053.142 64
7053.541 71
7053.940 76
7054.339 100
7054.738 107
7055.137 95
7055.537 85
7055.936 100
7056.335 77
7056.734 67
7057.133 59
7057.533 62
7057.932 67
7058.331 70
7058.730 61
7059.130 72
7059.529 50
7059.928 61
7060.328 73
7060.727 63
7061.126 76
7061.526 70
7061.925 69
7062.324 86
7062.724 78
7063.123 71
7063.522 67
7063.922 85
7064.321 106
7064.721 116
7065.120 84
7065.520 66
7065.919 53
7066.319 50
7066.718 57
7067.118 48
7067.517 39
7067.917 45
7068.316 62
7068.716 76
7069.115 59
7069.515 65
7069.914 50
7070.314 49
7070.714 39
7071.113 58
7071.513 64
7071.912 89
7072.312 82
7072.712 86
7073.111 86
7073.511 89
7073.911 73
7074.311 77
7074.710 87
7075.110 81
7075.510 70
7075.909 69
7076.309 81
7076.709 69
7077.109 61
7077.509 50
7077.908 47
7078.308 79
7078.708 78
7079.108 77
7079.508 91
7079.908 90
7080.307 77
7080.707 70
7081.107 73
7081.507 79
7081.907 81
7082.307 66
7082.707 65
7083.107 70
7083.507 65
7083.907 57
7084.307 72
7084.707 87
7085.107 60
7085.507 40
7085.907 45
7086.307 59
7086.707 57
7087.107 48
7087.507 73
7087.907 87
7088.307 66
7088.707 68
7089.108 82
7089.508 75
7089.908 64
7090.308 76
7090.708 106
7091.108 82
7091.509 79
7091.909 72
7092.309 82
7092.709 60
7093.109 63
7093.510 72
7093.910 65
7094.310 65
7094.711 63
7095.111 60
7095.511 57
7095.911 85
7096.312 61
7096.712 56
7097.112 73
7097.513 113
7097.913 85
7098.314 72
7098.714 70
7099.114 68
7099.515 65
7099.915 76
7100.316 78
7100.716 59
7101.117 62
7101.517 64
7101.918 71
7102.318 75
7102.719 66
7103.119 74
7103.520 98
7103.920 68
7104.321 77
7104.721 68
7105.122 88
7105.522 68
7105.923 74
7106.324 54
7106.724 77
7107.125 61
7107.526 54
7107.926 63
7108.327 67
7108.728 50
7109.128 43
7109.529 43
7109.930 48
7110.330 61
7110.731 66
7111.132 74
7111.533 68
7111.933 53
7112.334 44
7112.735 47
7113.136 70
7113.537 92
7113.937 78
7114.338 76
7114.739 59
7115.140 76
7115.541 68
7115.942 68
7116.343 60
7116.743 59
7117.144 72
7117.545 69
7117.946 72
7118.347 77
7118.748 57
7119.149 59
7119.550 79
7119.951 79
7120.352 92
7120.753 71
7121.154 49
7121.555 58
7121.956 75
7122.357 75
7122.758 72
7123.159 73
7123.561 80
7123.962 63
7124.363 46
7124.764 55
7125.165 49
7125.566 44
7125.967 60
7126.369 47
7126.770 49
7127.171 50
7127.572 58
7127.973 59
7128.375 50
7128.776 75
7129.177 93
7129.578 70
7129.980 71
7130.381 78
7130.782 84
7131.184 62
7131.585 68
7131.986 82
7132.388 86
7132.789 88
7133.190 69
7133.592 57
7133.993 53
7134.394 61
7134.796 43
7135.197 78
7135.599 80
7136.000 85
7136.402 84
7136.803 68
7137.205 60
7137.606 58
7138.008 37
7138.409 58
7138.811 60
7139.212 48
7139.614 69
7140.015 82
7140.417 61
7140.818 46
7141.220 32
7141.622 71
7142.023 73
7142.425 55
7142.826 58
7143.228 75
7143.630 87
7144.031 66
7144.433 75
7144.835 74
7145.236 61
7145.638 86
7146.040 76
7146.442 70
7146.843 69
7147.245 55
7147.647 55
7148.049 61
7148.451 56
7148.852 58
7149.254 54
7149.656 66
7150.058 78
7150.460 89
7150.862 93
7151.263 90
7151.665 62
7152.067 53
7152.469 52
7152.871 39
7153.273 52
7153.675 50
7154.077 61
7154.479 57
7154.881 76
7155.283 71
7155.685 62
7156.087 51
7156.489 49
7156.891 66
7157.293 64
7157.695 56
7158.097 67
7158.499 55
7158.901 56
7159.303 58
7159.705 71
7160.108 64
7160.510 76
7160.912 61
7161.314 61
7161.716 45
7162.118 67
7162.521 55
7162.923 63
7163.325 85
7163.727 81
7164.129 70
7164.532 58
7164.934 60
7165.336 60
7165.738 48
7166.141 62
7166.543 76
7166.945 73
7167.348 57
7167.750 63
7168.152 67
7168.555 74
7168.957 72
7169.359 78
7169.762 75
7170.164 60
7170.567 46
7170.969 68
7171.372 71
7171.774 69
7172.176 90
7172.579 70
7172.981 78
7173.384 77
7173.786 63
7174.189 61
7174.591 96
7174.994 80
7175.397 81
7175.799 78
7176.202 72
7176.604 58
7177.007 41
7177.410 44
7177.812 67
7178.215 63
7178.617 64
7179.020 54
7179.423 68
7179.825 47
7180.228 60
7180.631 92
7181.034 91
7181.436 58
7181.839 48
7182.242 49
7182.644 58
7183.047 60
7183.450 70
7183.853 76
7184.256 81
7184.658 129
7185.061 135
7185.464 96
7185.867 125
7186.270 104
7186.673 57
7187.076 48
7187.478 47
7187.881 63
7188.284 47
7188.687 57
7189.090 56
7189.493 57
7189.896 75
7190.299 83
7190.702 102
7191.105 78
7191.508 59
7191.911 58
7192.314 59
7192.717 65
7193.120 66
7193.523 69
7193.926 98
7194.329 87
7194.732 102
7195.135 88
7195.539 89
7195.942 88
7196.345 111
7196.748 84
7197.151 59
7197.554 58
7197.958 72
7198.361 59
7198.764 79
7199.167 64
7199.570 39
7199.974 50
7200.377 43
7200.780 51
7201.183 44
7201.587 56
7201.990 51
7202.393 83
7202.797 98
7203.200 55
7203.603 52
7204.007 64
7204.410 83
7204.813 85
7205.217 80
7205.620 76
7206.024 80
7206.427 81
7206.830 77
7207.234 80
7207.637 75
7208.041 62
7208.444 68
7208.848 60
7209.251 66
7209.655 62
7210.058 56
7210.462 57
7210.865 56
7211.269 66
7211.673 95
7212.076 90
7212.480 107
7212.883 104
7213.287 109
7213.691 91
7214.094 51
7214.498 53
7214.901 55
7215.305 79
7215.709 68
7216.113 72
7216.516 76
7216.920 54
7217.324 51
7217.727 46
7218.131 50
7218.535 61
7218.939 56
7219.342 59
7219.746 53
7220.150 68
7220.554 64
7220.958 75
7221.362 71
7221.765 63
7222.169 73
7222.573 83
7222.977 71
7223.381 68
7223.785 73
7224.189 42
7224.593 53
7224.997 54
7225.401 61
7225.805 70
7226.209 86
7226.613 89
7227.017 60
7227.421 79
7227.825 92
7228.229 66
7228.633 53
7229.037 51
7229.441 57
7229.845 54
7230.249 62
7230.653 60
7231.057 71
7231.461 84
7231.865 50
7232.270 70
7232.674 74
7233.078 73
7233.482 90
7233.886 113
7234.290 96
7234.695 76
7235.099 80
7235.503 98
7235.907 70
7236.312 52
7236.716 80
7237.120 80
7237.524 67
7237.929 70
7238.333 86
7238.737 91
7239.142 83
7239.546 87
7239.950 80
7240.355 63
7240.759 56
7241.164 72
7241.568 78
7241.972 61
7242.377 71
7242.781 76
7243.186 67
7243.590 79
7243.995 82
7244.399 82
7244.804 79
7245.208 77
7245.613 56
7246.017 38
7246.422 38
7246.826 52
7247.231 47
7247.635 42
7248.040 44
7248.445 50
7248.849 80
7249.254 70
7249.658 65
7250.063 69
7250.468 91
7250.872 73
7251.277 86
7251.682 70
7252.086 66
7252.491 63
7252.896 70
7253.301 70
7253.705 68
7254.110 66
7254.515 52
7254.920 63
7255.324 58
7255.729 76
7256.134 77
7256.539 85
7256.944 92
7257.349 112
7257.753 85
7258.158 69
7258.563 46
7258.968 52
7259.373 57
7259.778 49
7260.183 47
7260.588 72
7260.993 70
7261.398 57
7261.803 58
7262.208 60
7262.613 51
7263.018 51
7263.423 63
7263.828 79
7264.233 89
7264.638 79
7265.043 78
7265.448 70
7265.853 73
7266.258 48
7266.663 64
7267.068 70
7267.473 82
7267.878 78
7268.284 52
7268.689 60
7269.094 54
7269.499 41
7269.904 62
7270.310 95
7270.715 101
7271.120 94
7271.525 65
7271.930 53
7272.336 45
7272.741 59
7273.146 75
7273.552 82
7273.957 64
7274.362 60
7274.768 50
7275.173 58
7275.578 46
7275.984 43
7276.389 55
7276.794 56
7277.200 64
7277.605 72
7278.011 78
7278.416 63
7278.821 59
7279.227 62
7279.632 66
7280.038 84
7280.443 77
7280.849 79
7281.254 66
7281.660 53
7282.065 57
7282.471 65
7282.877 68
7283.282 70
7283.688 58
7284.093 54
7284.499 74
7284.904 78
7285.310 68
7285.716 46
7286.121 40
7286.527 58
7286.933 48
7287.338 77
7287.744 66
7288.150 53
7288.555 74
7288.961 55
7289.367 48
7289.773 59
7290.178 65
7290.584 80
7290.990 69
7291.396 50
7291.802 61
7292.207 71
7292.613 58
7293.019 55
7293.425 52
7293.831 42
7294.237 53
7294.643 47
7295.048 48
7295.454 45
7295.860 44
7296.266 49
7296.672 58
7297.078 68
7297.484 56
7297.890 71
7298.296 77
7298.702 55
7299.108 73
7299.514 66
7299.920 63
7300.326 58
7300.732 64
7301.138 81
7301.544 67
7301.950 59
7302.356 59
7302.763 54
7303.169 75
7303.575 77
7303.981 84
7304.387 82
7304.793 67
7305.199 42
7305.606 48
7306.012 47
7306.418 74
7306.824 67
7307.231 59
7307.637 76
7308.043 83
7308.449 84
7308.856 71
7309.262 53
7309.668 51
7310.074 69
7310.481 86
7310.887 75
7311.293 54
7311.700 54
7312.106 66
7312.513 59
7312.919 72
7313.325 73
7313.732 53
7314.138 45
7314.545 53
7314.951 54
7315.358 55
7315.764 66
7316.171 55
7316.577 69
7316.984 76
7317.390 102
7317.797 82
7318.203 90
7318.610 74
7319.016 54
7319.423 75
7319.829 68
7320.236 44
7320.643 67
7321.049 83
7321.456 53
7321.862 52
7322.269 63
7322.676 66
7323.082 69
7323.489 65
7323.896 72
7324.303 52
7324.709 62
7325.116 58
7325.523 52
7325.929 61
7326.336 59
7326.743 54
7327.150 57
7327.557 65
7327.963 73
7328.370 62
7328.777 55
7329.184 49
7329.591 55
7329.998 65
7330.405 61
7330.811 77
7331.218 64
7331.625 62
7332.032 67
7332.439 62
7332.846 37
7333.253 59
7333.660 46
7334.067 38
7334.474 53
7334.881 53
7335.288 63
7335.695 61
7336.102 75
7336.509 70
7336.916 68
7337.323 76
7337.730 99
7338.137 86
7338.544 55
7338.952 72
7339.359 57
7339.766 74
7340.173 59
7340.580 66
7340.987 87
7341.394 69
7341.802 52
7342.209 39
7342.616 33
7343.023 47
7343.431 62
7343.838 75
7344.245 59
7344.652 61
7345.060 65
7345.467 67
7345.874 62
7346.282 62
7346.689 59
7347.096 66
7347.504 85
7347.911 70
7348.318 66
7348.726 93
7349.133 90
7349.540 94
7349.948 82
7350.355 92
7350.763 72
7351.170 70
7351.578 77
7351.985 70
7352.393 76
7352.800 84
7353.208 80
7353.615 71
7354.023 82
7354.430 68
7354.838 74
7355.245 67
7355.653 69
7356.061 81
7356.468 85
7356.876 60
7357.283 63
7357.691 66
7358.099 98
7358.506 88
7358.914 77
7359.322 53
7359.729 72
7360.137 74
7360.545 61
7360.952 75
7361.360 62
7361.768 62
7362.176 69
7362.584 67
7362.991 57
7363.399 73
7363.807 72
7364.215 56
7364.623 58
7365.030 63
7365.438 76
7365.846 64
7366.254 54
7366.662 45
7367.070 46
7367.478 61
7367.886 50
7368.293 71
7368.701 53
7369.109 45
7369.517 53
7369.925 68
7370.333 62
7370.741 59
7371.149 69
7371.557 55
7371.965 88
7372.373 103
7372.781 90
7373.189 86
7373.598 73
7374.006 76
7374.414 76
7374.822 86
7375.230 63
7375.638 43
7376.046 54
7376.454 70
7376.863 76
7377.271 68
7377.679 75
7378.087 83
7378.495 78
7378.904 90
7379.312 90
7379.720 105
7380.128 99
7380.537 80
7380.945 67
7381.353 38
7381.761 72
7382.170 69
7382.578 69
7382.986 56
7383.395 67
7383.803 63
7384.211 61
7384.620 74
7385.028 71
7385.437 64
7385.845 60
7386.253 44
7386.662 29
7387.070 51
7387.479 53
7387.887 46
7388.296 76
7388.704 79
7389.113 84
7389.521 54
7389.930 54
7390.338 73
7390.747 63
7391.155 47
7391.564 53
7391.973 59
7392.381 56
7392.790 63
7393.198 62
7393.607 71
7394.016 59
7394.424 65
7394.833 55
7395.242 50
7395.650 64
7396.059 64
7396.468 67
7396.876 64
7397.285 49
7397.694 47
7398.103 41
7398.511 46
7398.920 56
7399.329 79
7399.738 86
7400.147 74
7400.555 70
7400.964 68
7401.373 60
7401.782 69
7402.191 56
7402.600 57
7403.009 64
7403.417 74
7403.826 60
7404.235 51
7404.644 48
7405.053 50
7405.462 53
7405.871 61
7406.280 62
7406.689 57
7407.098 64
7407.507 68
7407.916 63
7408.325 71
7408.734 59
7409.143 52
7409.552 41
7409.961 46
7410.370 40
7410.780 50
7411.189 75
7411.598 65
7412.007 77
7412.416 50
7412.825 37
7413.234 46
7413.644 33
7414.053 33
7414.462 40
7414.871 65
7415.280 63
7415.690 75
7416.099 67
7416.508 48
7416.917 44
7417.327 44
7417.736 42
7418.145 43
7418.555 45
7418.964 56
7419.373 38
7419.783 47
7420.192 46
7420.601 27
7421.011 53
7421.420 65
7421.830 69
7422.239 64
7422.648 51
7423.058 45
7423.467 47
7423.877 49
7424.286 58
7424.696 48
7425.105 47
7425.515 53
7425.924 50
7426.334 44
7426.743 53
7427.153 50
7427.562 55
7427.972 55
7428.382 65
7428.791 52
7429.201 36
7429.610 46
7430.020 67
7430.430 93
7430.839 80
7431.249 87
7431.659 68
7432.068 62
7432.478 62
7432.888 35
7433.298 76
7433.707 75
7434.117 83
7434.527 68
7434.937 48
7435.346 51
7435.756 55
7436.166 63
7436.576 48
7436.986 37
7437.395 36
7437.805 55
7438.215 56
7438.625 54
7439.035 50
7439.445 40
7439.855 54
7440.265 54
7440.675 68
7441.084 58
7441.494 62
7441.904 60
7442.314 51
7442.724 43
7443.134 47
7443.544 50
7443.954 41
7444.364 77
7444.774 86
7445.184 103
7445.595 71
7446.005 53
7446.415 48
7446.825 52
7447.235 67
7447.645 63
7448.055 61
7448.465 76
7448.875 61
7449.286 69
7449.696 55
7450.106 48
7450.516 50
7450.926 39
7451.337 56
7451.747 45
7452.157 50
7452.567 43
7452.978 71
7453.388 113
7453.798 81
7454.208 45
7454.619 33
7455.029 37
7455.439 58
7455.850 67
7456.260 66
7456.670 54
7457.081 61
7457.491 43
7457.902 53
7458.312 62
7458.722 75
7459.133 65
7459.543 52
7459.954 49
7460.364 48
7460.775 37
7461.185 44
7461.596 33
7462.006 57
7462.417 76
7462.827 67
7463.238 76
7463.648 46
7464.059 47
7464.470 77
7464.880 69
7465.291 72
7465.701 72
7466.112 75
7466.523 59
7466.933 40
7467.344 47
7467.755 59
7468.165 79
7468.576 80
7468.987 75
7469.397 55
7469.808 71
7470.219 79
7470.630 63
7471.040 54
7471.451 43
7471.862 62
7472.273 67
7472.684 73
7473.094 84
7473.505 82
7473.916 69
7474.327 52
7474.738 46
7475.149 60
7475.560 55
7475.970 71
7476.381 61
7476.792 58
7477.203 55
7477.614 47
7478.025 50
7478.436 56
7478.847 61
7479.258 59
7479.669 59
7480.080 54
7480.491 58
7480.902 53
7481.313 48
7481.724 36
7482.135 38
7482.546 48
7482.957 60
7483.368 88
7483.780 89
7484.191 85
7484.602 73
7485.013 64
7485.424 68
7485.835 56
7486.247 62
7486.658 71
7487.069 65
7487.480 59
7487.891 47
7488.303 57
7488.714 45
7489.125 55
7489.536 72
7489.948 72
7490.359 84
7490.770 68
7491.182 51
7491.593 68
7492.004 61
7492.416 55
7492.827 51
7493.238 51
7493.650 39
7494.061 48
7494.472 45
7494.884 47
7495.295 36
7495.707 43
7496.118 55
7496.530 76
7496.941 78
7497.353 60
7497.764 67
7498.176 69
7498.587 54
7498.999 64
7499.410 56
7499.822 52
7500.233 59
7500.645 84
7501.057 96
7501.468 90
7501.880 93
7502.291 61
7502.703 51
7503.115 65
7503.526 66
7503.938 47
7504.350 56
7504.761 73
7505.173 66
7505.585 71
7505.996 61
7506.408 60
7506.820 82
7507.232 84
7507.643 79
7508.055 69
7508.467 85
7508.879 63
7509.291 56
7509.702 62
7510.114 80
7510.526 81
7510.938 61
7511.350 50
7511.762 43
7512.174 66
7512.585 66
7512.997 73
7513.409 77
7513.821 58
7514.233 48
7514.645 60
7515.057 77
7515.469 59
7515.881 60
7516.293 51
7516.705 69
7517.117 84
7517.529 64
7517.941 66
7518.353 55
7518.765 41
7519.177 43
7519.590 47
7520.002 44
7520.414 61
7520.826 68
7521.238 66
7521.650 50
7522.062 45
7522.475 56
7522.887 45
7523.299 60
7523.711 72
7524.123 69
7524.536 43
7524.948 49
7525.360 47
7525.772 80
7526.185 60
7526.597 58
7527.009 47
7527.422 41
7527.834 43
7528.246 59
7528.658 53
7529.071 55
7529.483 55
7529.896 60
7530.308 62
7530.720 44
7531.133 47
7531.545 60
7531.958 59
7532.370 62
7532.783 60
7533.195 51
7533.607 62
7534.020 58
7534.432 63
7534.845 49
7535.258 47
7535.670 71
7536.083 64
7536.495 63
7536.908 74
7537.320 55
7537.733 43
7538.145 65
7538.558 68
7538.971 74
7539.383 62
7539.796 59
7540.209 71
7540.621 51
7541.034 48
7541.447 54
7541.859 73
7542.272 62
7542.685 63
7543.098 65
7543.510 41
7543.923 30
7544.336 58
7544.749 63
7545.161 46
7545.574 39
7545.987 52
7546.400 53
7546.813 47
7547.226 55
7547.638 60
7548.051 82
7548.464 70
7548.877 63
7549.290 56
7549.703 63
7550.116 65
7550.529 57
7550.942 59
7551.355 54
7551.768 59
7552.181 53
7552.594 47
7553.007 35
7553.420 57
7553.833 58
7554.246 62
7554.659 57
7555.072 47
7555.485 54
7555.898 45
7556.311 49
7556.724 47
7557.137 35
7557.551 35
7557.964 36
7558.377 43
7558.790 53
7559.203 58
7559.616 47
7560.030 57
7560.443 52
7560.856 52
7561.269 56
7561.683 54
7562.096 57
7562.509 65
7562.922 53
7563.336 58
7563.749 61
7564.162 67
7564.576 75
7564.989 68
7565.402 56
7565.816 48
7566.229 49
7566.642 50
7567.056 46
7567.469 38
7567.883 43
7568.296 41
7568.709 54
7569.123 49
7569.536 34
7569.950 41
7570.363 45
7570.777 64
7571.190 61
7571.604 56
7572.017 53
7572.431 49
7572.844 52
7573.258 49
7573.672 45
7574.085 55
7574.499 61
7574.912 66
7575.326 66
7575.740 71
7576.153 62
7576.567 53
7576.981 32
7577.394 47
7577.808 55
7578.222 43
7578.635 27
7579.049 53
7579.463 49
7579.877 42
7580.290 50
7580.704 56
7581.118 67
7581.532 43
7581.945 48
7582.359 38
7582.773 38
7583.187 48
7583.601 46
7584.015 81
7584.428 70
7584.842 71
7585.256 62
7585.670 65
7586.084 52
7586.498 43
7586.912 54
7587.326 40
7587.740 40
7588.154 46
7588.568 33
7588.982 30
7589.396 52
7589.810 36
7590.224 35
7590.638 55
7591.052 56
7591.466 47
7591.880 39
7592.294 42
7592.708 58
7593.122 65
7593.536 58
7593.950 58
7594.365 61
7594.779 64
7595.193 61
7595.607 49
7596.021 50
7596.435 42
7596.850 45
7597.264 51
7597.678 47
7598.092 60
7598.507 63
7598.921 78
7599.335 82
7599.749 62
7600.164 57
7600.578 57
7600.992 54
7601.407 47
7601.821 36
7602.235 40
7602.650 29
7603.064 31
7603.479 44
7603.893 47
7604.307 55
7604.722 55
7605.136 40
7605.551 65
7605.965 63
7606.380 45
7606.794 46
7607.209 65
7607.623 67
7608.038 38
7608.452 41
7608.867 47
7609.281 50
7609.696 49
7610.110 47
7610.525 64
7610.939 69
7611.354 79
7611.769 51
7612.183 57
7612.598 44
7613.013 31
7613.427 32
7613.842 39
7614.257 55
7614.671 70
7615.086 73
7615.501 58
7615.915 61
7616.330 46
7616.745 42
7617.160 59
7617.574 55
7617.989 60
7618.404 58
7618.819 47
7619.234 47
7619.648 64
7620.063 55
7620.478 56
7620.893 68
7621.308 56
7621.723 65
7622.138 75
7622.553 55
7622.967 50
7623.382 56
7623.797 46
7624.212 69
7624.627 64
7625.042 54
7625.457 50
7625.872 80
7626.287 68
7626.702 67
7627.117 54
7627.532 51
7627.947 68
7628.362 76
7628.777 62
7629.193 40
7629.608 37
7630.023 42
7630.438 59
7630.853 87
7631.268 72
7631.683 68
7632.098 61
7632.514 63
7632.929 55
7633.344 51
7633.759 59
7634.174 51
7634.590 55
7635.005 43
7635.420 30
7635.835 41
7636.251 50
7636.666 61
7637.081 44
7637.497 42
7637.912 47
7638.327 55
7638.743 58
7639.158 55
7639.573 74
7639.989 78
7640.404 64
7640.820 54
7641.235 37
7641.650 39
7642.066 56
7642.481 43
7642.897 51
7643.312 35
7643.728 35
7644.143 58
7644.559 56
7644.974 53
7645.390 27
7645.805 42
7646.221 62
7646.636 45
7647.052 60
7647.468 64
7647.883 91
7648.299 71
7648.714 69
7649.130 52
7649.546 53
7649.961 43
7650.377 57
7650.793 58
7651.208 69
7651.624 56
7652.040 42
7652.455 46
7652.871 45
7653.287 59
7653.703 47
7654.118 59
7654.534 66
7654.950 54
7655.366 74
7655.782 74
7656.197 55
7656.613 72
7657.029 78
7657.445 64
7657.861 55
7658.277 80
7658.693 72
7659.108 50
7659.524 44
7659.940 51
7660.356 55
7660.772 59
7661.188 48
7661.604 49
7662.020 35
7662.436 39
7662.852 55
7663.268 72
7663.684 49
7664.100 53
7664.516 39
7664.932 31
7665.348 26
7665.764 57
7666.181 98
7666.597 89
7667.013 69
7667.429 52
7667.845 49
7668.261 40
7668.677 50
7669.093 48
7669.510 41
7669.926 37
7670.342 58
7670.758 50
7671.174 47
7671.591 54
7672.007 59
7672.423 66
7672.840 68
7673.256 52
7673.672 52
7674.088 67
7674.505 42
7674.921 37
7675.337 49
7675.754 41
7676.170 34
7676.586 55
7677.003 52
7677.419 53
7677.836 53
7678.252 60
7678.669 60
7679.085 71
7679.501 58
7679.918 47
7680.334 45
7680.751 34
7681.167 54
7681.584 52
7682.000 43
7682.417 45
7682.833 56
7683.250 55
7683.667 41
7684.083 32
7684.500 56
7684.916 55
7685.333 45
7685.750 47
7686.166 33
7686.583 58
7686.999 41
7687.416 38
7687.833 44
7688.250 34
7688.666 32
7689.083 41
7689.500 41
7689.916 37
7690.333 46
7690.750 49
7691.167 39
7691.583 38
7692.000 34
7692.417 30
7692.834 28
7693.251 34
7693.668 39
7694.084 41
7694.501 57
7694.918 46
7695.335 42
7695.752 36
7696.169 39
7696.586 37
7697.003 38
7697.420 51
7697.837 40
7698.253 64
7698.670 54
7699.087 50
7699.504 73
7699.921 54
7700.338 33
7700.755 26
7701.173 32
7701.590 51
7702.007 49
7702.424 48
7702.841 39
7703.258 52
7703.675 57
7704.092 47
7704.509 59
7704.926 61
7705.344 48
7705.761 67
7706.178 60
7706.595 55
7707.012 41
7707.429 34
7707.847 48
7708.264 53
7708.681 61
7709.098 74
7709.516 56
7709.933 52
7710.350 75
7710.768 64
7711.185 64
7711.602 59
7712.020 52
7712.437 30
7712.854 37
7713.272 32
7713.689 40
7714.106 40
7714.524 41
7714.941 47
7715.359 54
7715.776 54
7716.193 52
7716.611 44
7717.028 42
7717.446 43
7717.863 53
7718.281 57
7718.698 72
7719.116 82
7719.533 47
7719.951 54
7720.369 60
7720.786 60
7721.204 55
7721.621 49
7722.039 50
7722.457 40
7722.874 50
7723.292 65
7723.709 72
7724.127 84
7724.545 63
7724.962 43
7725.380 55
7725.798 45
7726.216 32
7726.633 49
7727.051 48
7727.469 30
7727.887 30
7728.304 25
7728.722 23
7729.140 43
7729.558 38
7729.976 29
7730.393 49
7730.811 39
7731.229 43
7731.647 39
7732.065 37
7732.483 26
7732.901 28
7733.319 36
7733.736 57
7734.154 43
7734.572 41
7734.990 53
7735.408 41
7735.826 71
7736.244 56
7736.662 40
7737.080 42
7737.498 50
7737.916 69
7738.334 52
7738.752 45
7739.170 59
7739.589 43
7740.007 45
7740.425 56
7740.843 57
7741.261 52
7741.679 45
7742.097 43
7742.515 35
7742.934 31
7743.352 35
7743.770 63
7744.188 62
7744.606 59
7745.025 60
7745.443 68
7745.861 69
7746.279 56
7746.698 43
7747.116 51
7747.534 46
7747.952 34
7748.371 28
7748.789 70
7749.207 93
7749.626 73
7750.044 51
7750.463 55
7750.881 52
7751.299 45
7751.718 60
7752.136 49
7752.555 40
7752.973 37
7753.391 34
7753.810 44
7754.228 37
7754.647 44
7755.065 65
7755.484 62
7755.902 58
7756.321 54
7756.740 60
7757.158 57
7757.577 49
7757.995 45
7758.414 23
7758.832 50
7759.251 55
7759.670 61
7760.088 50
7760.507 47
7760.926 49
7761.344 51
7761.763 39
7762.182 32
7762.600 45
7763.019 49
7763.438 47
7763.856 47
7764.275 36
7764.694 32
7765.113 41
7765.532 46
7765.950 30
7766.369 26
7766.788 43
7767.207 53
7767.626 53
7768.044 53
7768.463 59
7768.882 65
7769.301 53
7769.720 46
7770.139 50
7770.558 48
7770.977 49
7771.396 55
7771.815 51
7772.234 40
7772.652 29
7773.071 49
7773.490 58
7773.909 59
7774.328 48
7774.748 35
7775.167 51
7775.586 49
7776.005 49
7776.424 80
7776.843 65
7777.262 66
7777.681 73
7778.100 74
7778.519 71
7778.938 50
7779.358 35
7779.777 39
7780.196 43
7780.615 49
7781.034 46
7781.453 52
7781.873 43
7782.292 38
7782.711 48
7783.130 51
7783.550 42
7783.969 36
7784.388 40
7784.808 33
7785.227 38
7785.646 39
7786.066 34
7786.485 46
7786.904 40
7787.324 27
7787.743 34
7788.162 51
7788.582 59
7789.001 44
7789.421 45
7789.840 43
7790.259 56
7790.679 51
7791.098 61
7791.518 60
7791.937 42
7792.357 56
7792.776 68
7793.196 66
7793.615 47
7794.035 33
7794.455 23
7794.874 42
7795.294 45
7795.713 56
7796.133 55
7796.553 52
7796.972 31
7797.392 43
7797.811 34
7798.231 51
7798.651 69
7799.070 63
7799.490 65
7799.910 67
7800.330 58
7800.749 48
7801.169 43
7801.589 46
7802.009 56
7802.428 52
7802.848 45
7803.268 38
7803.688 41
7804.108 52
7804.527 64
7804.947 70
7805.367 54
7805.787 66
7806.207 53
7806.627 52
7807.047 59
7807.466 53
7807.886 48
7808.306 28
7808.726 35
7809.146 38
7809.566 37
7809.986 33
7810.406 28
7810.826 29
7811.246 42
7811.666 52
7812.086 61
7812.506 58
7812.926 44
7813.346 40
7813.766 61
7814.187 58
7814.607 42
7815.027 61
7815.447 62
7815.867 65
7816.287 59
7816.707 54
7817.127 43
7817.548 32
7817.968 35
7818.388 35
7818.808 42
7819.228 48
7819.649 72
7820.069 73
7820.489 64
7820.910 78
7821.330 59
7821.750 57
7822.170 64
7822.591 75
7823.011 59
7823.431 42
7823.852 56
7824.272 59
7824.692 46
7825.113 55
7825.533 44
7825.954 47
7826.374 38
7826.794 25
7827.215 26
7827.635 48
7828.056 44
7828.476 23
7828.897 23
7829.317 39
7829.738 37
7830.158 51
7830.579 49
7830.999 47
7831.420 37
7831.840 48
7832.261 40
7832.682 39
7833.102 33
7833.523 42
7833.943 28
7834.364 62
7834.785 60
7835.205 48
7835.626 52
7836.047 49
7836.467 50
7836.888 37
7837.309 31
7837.730 52
7838.150 56
7838.571 51
7838.992 58
7839.413 52
7839.833 64
7840.254 40
7840.675 33
7841.096 33
7841.517 39
7841.937 66
7842.358 65
7842.779 61
7843.200 39
7843.621 24
7844.042 44
7844.463 73
7844.884 58
7845.304 44
7845.725 46
7846.146 50
7846.567 61
7846.988 40
7847.409 34
7847.830 28
7848.251 21
7848.672 23
7849.093 48
7849.514 54
7849.935 34
7850.356 50
7850.778 52
7851.199 46
7851.620 38
7852.041 42
7852.462 50
7852.883 58
7853.304 49
7853.725 34
7854.147 28
7854.568 40
7854.989 58
7855.410 44
7855.831 46
7856.252 42
7856.674 42
7857.095 64
7857.516 58
7857.937 72
7858.359 63
7858.780 55
7859.201 34
7859.623 35
7860.044 37
7860.465 39
7860.887 40
7861.308 49
7861.729 47
7862.151 46
7862.572 47
7862.994 54
7863.415 52
7863.836 60
7864.258 52
7864.679 43
7865.101 33
7865.522 24
7865.944 44
7866.365 47
7866.787 44
7867.208 30
7867.630 41
7868.051 53
7868.473 44
7868.894 53
7869.316 45
7869.737 42
7870.159 49
7870.581 53
7871.002 48
7871.424 27
7871.846 22
7872.267 46
7872.689 43
7873.110 48
7873.532 50
7873.954 47
7874.376 61
7874.797 58
7875.219 40
7875.641 43
7876.062 52
7876.484 55
7876.906 50
7877.328 50
7877.750 39
7878.171 31
7878.593 29
7879.015 25
7879.437 23
7879.859 31
7880.281 32
7880.702 41
7881.124 42
7881.546 38
7881.968 43
7882.390 51
7882.812 35
7883.234 38
7883.656 46
7884.078 43
7884.500 42
7884.922 64
7885.344 56
7885.766 58
7886.188 46
7886.610 44
7887.032 46
7887.454 56
7887.876 76
7888.298 53
7888.720 36
7889.142 31
7889.564 43
7889.987 33
7890.409 37
7890.831 45
7891.253 50
7891.675 37
7892.097 32
7892.520 30
7892.942 41
7893.364 46
7893.786 58
7894.208 37
7894.631 37
7895.053 35
7895.475 49
7895.897 51
7896.320 55
7896.742 67
7897.164 83
7897.587 81
7898.009 55
7898.431 57
7898.854 54
7899.276 38
7899.698 34
7900.121 49
7900.543 45
7900.966 70
7901.388 67
7901.811 71
7902.233 63
7902.655 71
7903.078 55
7903.500 44
7903.923 47
7904.345 51
7904.768 41
7905.190 59
7905.613 44
7906.036 33
7906.458 36
7906.881 37
7907.303 52
7907.726 68
7908.148 65
7908.571 50
7908.994 43
7909.416 51
7909.839 58
7910.262 70
7910.684 62
7911.107 46
7911.530 48
7911.952 61
7912.375 58
7912.798 44
7913.221 46
7913.643 35
7914.066 54
7914.489 71
7914.912 72
7915.335 73
7915.757 36
7916.180 33
7916.603 49
7917.026 52
7917.449 54
7917.872 41
7918.294 37
7918.717 23
7919.140 38
7919.563 43
7919.986 55
7920.409 72
7920.832 54
7921.255 37
7921.678 40
7922.101 40
7922.524 51
7922.947 47
7923.370 50
7923.793 51
7924.216 30
7924.639 35
7925.062 71
7925.485 74
7925.908 56
7926.331 38
7926.754 49
7927.177 41
7927.601 36
7928.024 40
7928.447 28
7928.870 28
7929.293 32
7929.716 56
7930.140 59
7930.563 47
7930.986 49
7931.409 54
7931.833 53
7932.256 59
7932.679 59
7933.102 42
7933.526 44
7933.949 58
7934.372 46
7934.796 42
7935.219 58
7935.642 65
7936.066 70
7936.489 56
7936.912 59
7937.336 66
7937.759 72
7938.182 72
7938.606 58
7939.029 43
7939.453 34
7939.876 31
7940.300 39
7940.723 32
7941.147 33
7941.570 44
7941.994 52
7942.417 43
7942.841 58
7943.264 62
7943.688 47
7944.111 50
7944.535 52
7944.959 45
7945.382 50
7945.806 55
7946.229 55
7946.653 57
7947.077 51
7947.500 38
7947.924 28
7948.348 21
7948.771 26
7949.195 27
7949.619 39
7950.043 53
7950.466 54
7950.890 45
7951.314 40
7951.738 36
7952.161 46
7952.585 28
7953.009 33
7953.433 43
7953.857 37
7954.280 35
7954.704 27
7955.128 29
7955.552 27
7955.976 35
7956.400 42
7956.824 60
7957.248 56
7957.671 54
7958.095 54
7958.519 72
7958.943 56
7959.367 35
7959.791 29
7960.215 41
7960.639 25
7961.063 17
7961.487 29
7961.911 35
7962.335 31
7962.760 33
7963.184 34
7963.608 53
7964.032 41
7964.456 38
7964.880 53
7965.304 41
7965.728 37
7966.152 51
7966.577 39
7967.001 32
7967.425 36
7967.849 62
7968.273 80
7968.698 75
7969.122 66
7969.546 60
7969.970 68
7970.395 46
7970.819 60
7971.243 76
7971.667 65
7972.092 49
7972.516 63
7972.940 60
7973.365 57
7973.789 39
7974.214 33
7974.638 51
7975.062 79
7975.487 80
7975.911 54
7976.336 35
7976.760 42
7977.184 41
7977.609 47
7978.033 53
7978.458 40
7978.882 44
7979.307 58
7979.731 44
7980.156 51
7980.580 47
7981.005 43
7981.430 53
7981.854 63
7982.279 66
7982.703 66
7983.128 75
7983.552 49
7983.977 59
7984.402 75
7984.826 79
7985.251 68
7985.676 57
7986.100 42
7986.525 40
7986.950 39
7987.375 36
7987.799 47
7988.224 39
7988.649 25
7989.074 41
7989.498 57
7989.923 58
7990.348 53
7990.773 57
7991.198 55
7991.622 59
7992.047 55
7992.472 62
7992.897 87
7993.322 72
7993.747 58
7994.172 55
7994.597 63
7995.021 65
7995.446 48
7995.871 38
7996.296 47
7996.721 54
7997.146 49
7997.571 76
7997.996 66
7998.421 64
7998.846 66
7999.271 53
7999.696 34
8000.121 48
8000.546 56
8000.972 72
8001.397 80
8001.822 78
8002.247 53
8002.672 38
8003.097 47
8003.522 36
8003.947 44
8004.373 43
8004.798 46
8005.223 53
8005.648 56
8006.073 51
8006.499 42
8006.924 49
8007.349 39
8007.774 36
8008.200 30
8008.625 46
8009.050 45
8009.476 52
8009.901 43
8010.326 32
8010.751 31
8011.177 42
8011.602 39
8012.028 49
8012.453 51
8012.878 54
8013.304 44
8013.729 56
8014.155 49
8014.580 41
8015.006 26
8015.431 35
8015.856 31
8016.282 36
8016.707 47
8017.133 48
8017.558 52
8017.984 39
8018.410 49
8018.835 52
8019.261 31
8019.686 23
8020.112 27
8020.537 38
8020.963 34
8021.389 36
8021.814 33
8022.240 46
8022.666 58
8023.091 44
8023.517 45
8023.943 56
8024.368 54
8024.794 34
8025.220 38
8025.646 38
8026.071 36
8026.497 40
8026.923 40
8027.349 34
8027.774 39
8028.200 37
8028.626 40
8029.052 28
8029.478 46
8029.903 39
8030.329 59
8030.755 51
8031.181 36
8031.607 45
8032.033 40
8032.459 26
8032.885 22
8033.311 18
8033.737 30
8034.163 30
8034.589 23
8035.015 34
8035.441 43
8035.867 40
8036.293 30
8036.719 34
8037.145 19
8037.571 39
8037.997 39
8038.423 33
8038.849 27
8039.275 31
8039.701 33
8040.127 38
8040.553 40
8040.980 44
8041.406 38
8041.832 35
8042.258 25
8042.684 23
8043.110 32
8043.537 38
8043.963 29
8044.389 38
8044.815 59
8045.242 48
8045.668 51
8046.094 52
8046.520 42
8046.947 46
8047.373 47
8047.799 37
8048.226 43
8048.652 28
8049.078 20
8049.505 25
8049.931 14
8050.357 14
8050.784 24
8051.210 33
8051.637 43
8052.063 61
8052.490 72
8052.916 57
8053.343 52
8053.769 48
8054.196 49
8054.622 51
8055.049 46
8055.475 45
8055.902 67
8056.328 77
8056.755 53
8057.181 36
8057.608 54
8058.034 57
8058.461 42
8058.888 35
8059.314 36
8059.741 42
8060.168 31
8060.594 78
8061.021 80
8061.448 50
8061.874 57
8062.301 52
8062.728 60
8063.154 61
8063.581 56
8064.008 49
8064.435 56
8064.861 58
8065.288 68
8065.715 64
8066.142 67
8066.569 60
8066.996 58
8067.422 46
8067.849 40
8068.276 43
8068.703 38
8069.130 29
8069.557 46
8069.984 52
8070.411 47
8070.837 38
8071.264 35
8071.691 34
8072.118 48
8072.545 40
8072.972 42
8073.399 49
8073.826 40
8074.253 38
8074.680 51
8075.107 55
8075.534 52
8075.962 52
8076.389 48
8076.816 33
8077.243 44
8077.670 58
8078.097 51
8078.524 38
8078.951 39
8079.379 52
8079.806 42
8080.233 43
8080.660 49
8081.087 52
8081.514 37
8081.942 40
8082.369 39
8082.796 31
8083.223 38
8083.651 46
8084.078 49
8084.505 41
8084.933 34
8085.360 46
8085.787 63
8086.215 71
8086.642 77
8087.069 63
8087.497 43
8087.924 55
8088.351 40
8088.779 36
8089.206 36
8089.634 47
8090.061 32
8090.489 36
8090.916 42
8091.344 49
8091.771 33
8092.199 27
8092.626 43
8093.054 63
8093.481 61
8093.909 45
8094.336 54
8094.764 52
8095.191 50
8095.619 60
8096.046 56
8096.474 45
8096.902 47
8097.329 46
8097.757 47
8098.185 58
8098.612 45
8099.040 54
8099.468 58
8099.895 47
8100.323 54
8100.751 36
8101.179 35
8101.606 31
8102.034 41
8102.462 21
8102.890 40
8103.317 61
8103.745 56
8104.173 43
8104.601 44
8105.029 50
8105.457 41
8105.884 50
8106.312 59
8106.740 44
8107.168 49
8107.596 43
8108.024 46
8108.452 33
8108.880 31
8109.308 35
8109.736 47
8110.164 43
8110.592 26
8111.020 24
8111.448 38
8111.876 39
8112.304 34
8112.732 54
8113.160 55
8113.588 55
8114.016 57
8114.444 42
8114.872 46
8115.300 45
8115.728 52
8116.156 52
8116.585 47
8117.013 57
8117.441 36
8117.869 49
8118.297 45
8118.725 33
8119.154 36
8119.582 36
8120.010 39
8120.438 46
8120.867 39
8121.295 40
8121.723 44
8122.151 46
8122.580 30
8123.008 45
8123.436 41
8123.865 56
8124.293 31
8124.721 44
8125.150 49
8125.578 61
8126.006 53
8126.435 30
8126.863 32
8127.292 42
8127.720 38
8128.149 29
8128.577 38
8129.005 37
8129.434 35
8129.862 33
8130.291 32
8130.719 57
8131.148 54
8131.577 50
8132.005 41
8132.434 45
8132.862 49
8133.291 50
8133.719 44
8134.148 43
8134.577 34
8135.005 33
8135.434 45
8135.863 37
8136.291 52
8136.720 52
8137.149 59
8137.577 74
8138.006 72
8138.435 44
8138.863 44
8139.292 53
8139.721 38
8140.150 45
8140.578 52
8141.007 36
8141.436 27
8141.865 44
8142.294 44
8142.722 31
8143.151 42
8143.580 49
8144.009 49
8144.438 64
8144.867 49
8145.296 39
8145.725 42
8146.153 46
8146.582 54
8147.011 52
8147.440 70
8147.869 57
8148.298 71
8148.727 71
8149.156 65
8149.585 56
8150.014 32
8150.443 42
8150.872 38
8151.301 28
8151.730 38
8152.160 68
8152.589 61
8153.018 53
8153.447 48
8153.876 63
8154.305 68
8154.734 43
8155.163 29
8155.593 29
8156.022 26
8156.451 31
8156.880 35
8157.309 41
8157.739 52
8158.168 38
8158.597 40
8159.026 35
8159.456 43
8159.885 42
8160.314 57
8160.743 59
8161.173 59
8161.602 41
8162.031 43
8162.461 24
8162.890 36
8163.320 47
8163.749 59
8164.178 55
8164.608 56
8165.037 72
8165.467 63
8165.896 46
8166.325 52
8166.755 55
8167.184 45
8167.614 40
8168.043 29
8168.473 24
8168.902 41
8169.332 35
8169.761 43
8170.191 55
8170.621 61
8171.050 40
8171.480 35
8171.909 32
8172.339 19
8172.769 29
8173.198 37
8173.628 38
8174.057 45
8174.487 58
8174.917 76
8175.347 70
8175.776 61
8176.206 51
8176.636 36
8177.065 62
8177.495 51
8177.925 38
8178.355 50
8178.784 53
8179.214 44
8179.644 39
8180.074 30
8180.504 41
8180.933 42
8181.363 41
8181.793 38
8182.223 43
8182.653 37
8183.083 47
8183.513 45
8183.943 27
8184.373 40
8184.803 63
8185.232 57
8185.662 53
8186.092 54
8186.522 57
8186.952 35
8187.382 24
8187.812 25
8188.242 39
8188.672 43
8189.102 42
8189.533 51
8189.963 48
8190.393 30
8190.823 29
8191.253 43
8191.683 53
8192.113 52
8192.543 39
8192.973 39
8193.404 37
8193.834 47
8194.264 41
8194.694 35
8195.124 40
8195.555 48
8195.985 47
8196.415 52
8196.845 62
8197.276 44
8197.706 50
8198.136 42
8198.566 37
8198.997 44
8199.427 54
8199.857 48
8200.288 58
8200.718 66
8201.148 57
8201.579 59
8202.009 49
8202.440 29
8202.870 41
8203.300 38
8203.731 42
8204.161 29
8204.592 31
8205.022 48
8205.453 61
8205.883 47
8206.314 49
8206.744 54
8207.175 67
8207.605 47
8208.036 52
8208.466 67
8208.897 68
8209.328 58
8209.758 61
8210.189 78
8210.619 71
8211.050 77
8211.481 68
8211.911 58
8212.342 67
8212.773 69
8213.203 83
8213.634 103
8214.065 130
8214.495 143
8214.926 146
8215.357 178
8215.788 205
8216.218 207
8216.649 220
8217.080 210
8217.511 191
8217.941 201
8218.372 186
8218.803 161
8219.234 146
8219.665 150
8220.096 127
8220.527 106
8220.957 105
8221.388 96
8221.819 115
8222.250 119
8222.681 102
8223.112 76
8223.543 45
8223.974 32
8224.405 30
8224.836 37
8225.267 34
8225.698 37
8226.129 43
8226.560 32
8226.991 25
8227.422 39
8227.853 48
8228.284 38
8228.715 45
8229.146 52
8229.578 51
8230.009 45
8230.440 40
8230.871 24
8231.302 29
8231.733 32
8232.164 28
8232.596 39
8233.027 33
8233.458 49
8233.889 53
8234.320 52
8234.752 50
8235.183 32
8235.614 24
8236.046 16
8236.477 11
8236.908 21
8237.339 42
8237.771 45
8238.202 48
8238.633 62
8239.065 62
8239.496 39
8239.928 31
8240.359 40
8240.790 62
8241.222 79
8241.653 66
8242.085 50
8242.516 39
8242.948 45
8243.379 50
8243.810 59
8244.242 41
8244.673 47
8245.105 48
8245.537 29
8245.968 34
8246.400 30
8246.831 32
8247.263 41
8247.694 47
8248.126 58
8248.558 55
8248.989 56
8249.421 51
8249.852 45
8250.284 36
8250.716 28
8251.147 30
8251.579 30
8252.011 40
8252.443 38
8252.874 25
8253.306 32
8253.738 43
8254.169 35
8254.601 52
8255.033 38
8255.465 28
8255.897 31
8256.328 26
8256.760 33
8257.192 30
8257.624 30
8258.056 29
8258.488 26
8258.920 26
8259.351 31
8259.783 32
8260.215 58
8260.647 46
8261.079 38
8261.511 32
8261.943 27
8262.375 34
8262.807 35
8263.239 33
8263.671 30
8264.103 33
8264.535 42
8264.967 62
8265.399 69
8265.831 58
8266.263 70
8266.695 63
8267.127 44
8267.559 33
8267.992 38
8268.424 39
8268.856 26
8269.288 41
8269.720 24
8270.152 43
8270.584 46
8271.017 61
8271.449 37
8271.881 42
8272.313 46
8272.746 51
8273.178 32
8273.610 22
8274.042 38
8274.475 45
8274.907 64
8275.339 48
8275.772 42
8276.204 31
8276.636 18
8277.069 35
8277.501 37
8277.933 40
8278.366 42
8278.798 26
8279.231 42
8279.663 35
8280.095 36
8280.528 31
8280.960 21
8281.393 37
8281.825 49
8282.258 37
8282.690 40
8283.123 53
8283.555 45
8283.988 40
8284.420 49
8284.853 37
8285.285 38
8285.718 31
8286.151 50
8286.583 53
8287.016 61
8287.448 40
8287.881 41
8288.314 44
8288.746 30
8289.179 49
8289.612 41
8290.044 34
8290.477 46
8290.910 31
8291.343 39
8291.775 49
8292.208 29
8292.641 42
8293.074 51
8293.506 56
8293.939 48
8294.372 41
8294.805 34
8295.238 32
8295.670 37
8296.103 33
8296.536 51
8296.969 34
8297.402 37
8297.835 29
8298.268 26
8298.701 37
8299.134 43
8299.567 23
8299.999 39
8300.432 59
8300.865 49
8301.298 59
8301.731 60
8302.164 61
8302.597 58
8303.030 38
8303.463 44
8303.897 40
8304.330 39
8304.763 50
8305.196 59
8305.629 39
8306.062 43
8306.495 45
8306.928 54
8307.361 49
8307.795 61
8308.228 39
8308.661 35
8309.094 47
8309.527 27
8309.960 56
8310.394 65
8310.827 44
8311.260 37
8311.693 25
8312.127 29
8312.560 30
8312.993 34
8313.427 48
8313.860 56
8314.293 47
8314.727 55
8315.160 47
8315.593 43
8316.027 35
8316.460 42
8316.893 37
8317.327 46
8317.760 49
8318.194 39
8318.627 39
8319.060 41
8319.494 59
8319.927 44
8320.361 48
8320.794 40
8321.228 36
8321.661 50
8322.095 51
8322.528 64
8322.962 58
8323.396 53
8323.829 28
8324.263 38
8324.696 51
8325.130 51
8325.564 47
8325.997 51
8326.431 61
8326.864 45
8327.298 50
8327.732 47
8328.165 32
8328.599 34
8329.033 41
8329.467 57
8329.900 59
8330.334 55
8330.768 43
8331.202 37
8331.635 28
8332.069 31
8332.503 30
8332.937 35
8333.371 50
8333.804 35
8334.238 30
8334.672 56
8335.106 46
8335.540 40
8335.974 39
8336.408 33
8336.842 26
8337.275 43
8337.709 33
8338.143 33
8338.577 29
8339.011 36
8339.445 43
8339.879 36
8340.313 36
8340.747 35
8341.181 35
8341.615 34
8342.049 26
8342.483 27
8342.918 55
8343.352 43
8343.786 51
8344.220 42
8344.654 30
8345.088 36
8345.522 43
8345.956 36
8346.390 37
8346.825 17
8347.259 20
8347.693 26
8348.127 33
8348.561 42
8348.996 34
8349.430 27
8349.864 28
8350.298 31
8350.733 43
8351.167 44
8351.601 44
8352.036 58
8352.470 61
8352.904 51
8353.339 51
8353.773 37
8354.207 32
8354.642 36
8355.076 54
8355.510 44
8355.945 35
8356.379 45
8356.814 32
8357.248 37
8357.683 34
8358.117 33
8358.552 31
8358.986 29
8359.421 37
8359.855 29
8360.290 29
8360.724 44
8361.159 38
8361.593 37
8362.028 50
8362.462 54
8362.897 35
8363.331 30
8363.766 19
8364.201 21
8364.635 21
8365.070 39
8365.505 39
8365.939 33
8366.374 36
8366.809 37
8367.243 52
8367.678 53
8368.113 60
8368.548 57
8368.982 45
8369.417 38
8369.852 30
8370.287 19
8370.721 13
8371.156 12
8371.591 33
8372.026 54
8372.461 35
8372.896 38
8373.330 57
8373.765 60
8374.200 52
8374.635 45
8375.070 55
8375.505 43
8375.940 51
8376.375 47
8376.810 44
8377.245 35
8377.680 29
8378.115 38
8378.550 46
8378.985 43
8379.420 54
8379.855 54
8380.290 43
8380.725 44
8381.160 33
8381.595 32
8382.030 35
8382.465 42
8382.900 49
8383.335 42
8383.770 31
8384.206 26
8384.641 25
8385.076 23
8385.511 50
8385.946 49
8386.381 46
8386.817 57
8387.252 80
8387.687 72
8388.122 50
8388.558 41
8388.993 35
8389.428 22
8389.863 23
8390.299 29
8390.734 22
8391.169 14
8391.605 23
8392.040 38
8392.475 42
8392.911 33
8393.346 40
8393.782 34
8394.217 36
8394.652 51
8395.088 50
8395.523 50
8395.959 37
8396.394 63
8396.830 53
8397.265 51
8397.701 52
8398.136 47
8398.572 38
8399.007 37
8399.443 49
8399.878 25
8400.314 34
8400.749 32
8401.185 42
8401.620 33
8402.056 36
8402.492 58
8402.927 44
8403.363 47
8403.799 41
8404.234 34
8404.670 36
8405.106 45
8405.541 49
8405.977 40
8406.413 44
8406.848 57
8407.284 47
8407.720 31
8408.156 45
8408.592 72
8409.027 55
8409.463 50
8409.899 37
8410.335 39
8410.771 34
8411.206 43
8411.642 57
8412.078 62
8412.514 57
8412.950 45
8413.386 41
8413.822 42
8414.258 39
8414.694 37
8415.129 51
8415.565 44
8416.001 55
8416.437 53
8416.873 47
8417.309 39
8417.745 38
8418.181 35
8418.617 39
8419.053 46
8419.490 67
8419.926 46
8420.362 34
8420.798 23
8421.234 22
8421.670 39
8422.106 44
8422.542 40
8422.978 40
8423.415 52
8423.851 68
8424.287 55
8424.723 61
8425.159 56
8425.596 48
8426.032 39
8426.468 27
8426.904 24
8427.340 32
8427.777 34
8428.213 40
8428.649 51
8429.086 46
8429.522 38
8429.958 43
8430.395 30
8430.831 37
8431.267 47
8431.704 52
8432.140 57
8432.576 46
8433.013 46
8433.449 41
8433.886 45
8434.322 43
8434.759 47
8435.195 33
8435.632 58
8436.068 57
8436.505 56
8436.941 58
8437.378 52
8437.814 60
8438.251 62
8438.687 70
8439.124 85
8439.560 82
8439.997 81
8440.434 91
8440.870 76
8441.307 61
8441.743 59
8442.180 56
8442.617 66
8443.053 66
8443.490 65
8443.927 68
8444.363 78
8444.800 67
8445.237 72
8445.674 91
8446.110 126
8446.547 122
8446.984 96
8447.421 88
8447.857 107
8448.294 135
8448.731 128
8449.168 110
8449.605 118
8450.042 89
8450.478 102
8450.915 94
8451.352 94
8451.789 111
8452.226 118
8452.663 108
8453.100 90
8453.537 91
8453.974 98
8454.411 96
8454.848 128
8455.285 113
8455.722 143
8456.159 119
8456.596 124
8457.033 120
8457.470 94
8457.907 82
8458.344 88
8458.781 92
8459.218 101
8459.655 81
8460.092 76
8460.529 57
8460.966 57
8461.404 72
8461.841 72
8462.278 99
8462.715 110
8463.152 96
8463.589 144
8464.027 132
8464.464 133
8464.901 152
8465.338 123
8465.776 155
8466.213 207
8466.650 194
8467.087 178
8467.525 183
8467.962 190
8468.399 235
8468.837 263
8469.274 266
8469.711 343
8470.149 394
8470.586 504
8471.024 595
8471.461 683
8471.898 876
8472.336 1246
8472.773 1697
8473.211 2308
8473.648 3159
8474.086 4325
8474.523 5602
8474.961 6758
8475.398 7821
8475.836 8656
8476.273 9078
8476.711 9387
8477.148 9292
8477.586 8920
8478.023 8220
8478.461 7297
8478.898 6426
8479.336 5521
8479.774 4636
8480.211 3773
8480.649 3026
8481.087 2414
8481.524 1972
8481.962 1576
8482.400 1307
8482.837 1189
8483.275 1034
8483.713 906
8484.150 874
8484.588 795
8485.026 721
8485.464 683
8485.901 597
8486.339 599
8486.777 565
8487.215 536
8487.653 519
8488.090 540
8488.528 447
8488.966 413
8489.404 422
8489.842 432
8490.280 379
8490.718 394
8491.156 401
8491.594 392
8492.031 369
8492.469 370
8492.907 447
8493.345 474
8493.783 453
8494.221 447
8494.659 511
8495.097 487
8495.535 453
8495.973 473
8496.411 484
8496.849 472
8497.288 464
8497.726 484
8498.164 525
8498.602 566
8499.040 539
8499.478 580
8499.916 637
8500.354 674
8500.792 730
8501.231 911
8501.669 1043
8502.107 1148
8502.545 1180
8502.983 1061
8503.422 1078
8503.860 985
8504.298 933
8504.736 965
8505.175 939
8505.613 819
8506.051 695
8506.490 661
8506.928 664
8507.366 599
8507.804 542
8508.243 499
8508.681 445
8509.120 417
8509.558 364
8509.996 317
8510.435 310
8510.873 293
8511.312 295
8511.750 266
8512.188 303
8512.627 324
8513.065 310
8513.504 318
8513.942 330
8514.381 361
8514.819 324
8515.258 301
8515.696 345
8516.135 351
8516.574 295
8517.012 268
8517.451 263
8517.889 230
8518.328 246
8518.767 257
8519.205 231
8519.644 256
8520.083 210
8520.521 175
8520.960 159
8521.399 132
8521.837 132
8522.276 172
8522.715 174
8523.153 184
8523.592 233
8524.031 229
8524.470 230
8524.908 231
8525.347 232
8525.786 228
8526.225 212
8526.664 217
8527.103 253
8527.541 313
8527.980 302
8528.419 292
8528.858 289
8529.297 316
8529.736 324
8530.175 348
8530.614 361
8531.053 384
8531.491 338
8531.930 319
8532.369 273
8532.808 227
8533.247 176
8533.686 201
8534.125 198
8534.564 176
8535.003 183
8535.443 177
8535.882 136
8536.321 142
8536.760 161
8537.199 166
8537.638 175
8538.077 152
8538.516 163
8538.955 182
8539.394 198
8539.834 180
8540.273 143
8540.712 136
8541.151 125
8541.590 144
8542.030 153
8542.469 172
8542.908 189
8543.347 206
8543.787 189
8544.226 172
8544.665 178
8545.104 167
8545.544 156
8545.983 145
8546.422 171
8546.862 183
8547.301 209
8547.740 175
8548.180 149
8548.619 154
8549.059 156
8549.498 180
8549.937 133
8550.377 127
8550.816 161
8551.256 133
8551.695 160
8552.135 172
8552.574 156
8553.014 167
8553.453 172
8553.893 192
8554.332 212
8554.772 240
8555.211 269
8555.651 244
8556.091 280
8556.530 328
8556.970 377
8557.409 372
8557.849 381
8558.289 340
8558.728 249
8559.168 237
8559.608 253
8560.047 253
8560.487 224
8560.927 227
8561.366 205
8561.806 218
8562.246 183
8562.686 197
8563.125 204
8563.565 201
8564.005 221
8564.445 236
8564.885 226
8565.324 223
8565.764 237
8566.204 232
8566.644 206
8567.084 205
8567.524 229
8567.963 239
8568.403 206
8568.843 233
8569.283 219
8569.723 205
8570.163 188
8570.603 178
8571.043 172
8571.483 173
8571.923 154
8572.363 158
8572.803 190
8573.243 204
8573.683 177
8574.123 205
8574.563 238
8575.003 230
8575.443 315
8575.883 358
8576.323 413
8576.764 544
8577.204 615
8577.644 646
8578.084 751
8578.524 851
8578.964 886
8579.404 962
8579.845 1024
8580.285 986
8580.725 865
8581.165 846
8581.605 825
8582.046 665
8582.486 579
8582.926 501
8583.367 459
8583.807 488
8584.247 460
8584.687 453
8585.128 471
8585.568 454
8586.008 389
8586.449 395
8586.889 434
8587.330 465
8587.770 434
8588.210 392
8588.651 443
8589.091 461
8589.532 406
8589.972 416
8590.413 351
8590.853 328
8591.294 297
8591.734 299
8592.175 301
8592.615 265
8593.056 264
8593.496 238
8593.937 211
8594.377 206
8594.818 188
8595.258 207
8595.699 182
8596.140 184
8596.580 187
8597.021 208
8597.461 185
8597.902 157
8598.343 146
8598.783 151
8599.224 206
8599.665 200
8600.106 214
8600.546 221
8600.987 205
8601.428 182
8601.868 155
8602.309 164
8602.750 174
8603.191 202
8603.632 225
8604.072 281
8604.513 272
8604.954 320
8605.395 331
8605.836 304
8606.277 322
8606.718 325
8607.158 308
8607.599 294
8608.040 298
8608.481 293
8608.922 276
8609.363 241
8609.804 190
8610.245 243
8610.686 261
8611.127 262
8611.568 233
8612.009 229
8612.450 213
8612.891 210
8613.332 203
8613.773 180
8614.214 146
8614.655 135
8615.096 117
8615.537 153
8615.979 159
8616.420 168
8616.861 160
8617.302 193
8617.743 173
8618.184 155
8618.626 131
8619.067 153
8619.508 157
8619.949 182
8620.390 187
8620.832 157
8621.273 152
8621.714 137
8622.155 105
8622.597 99
8623.038 117
8623.479 147
8623.921 144
8624.362 126
8624.803 141
8625.245 161
8625.686 146
8626.127 125
8626.569 115
8627.010 150
8627.452 139
8627.893 119
8628.334 112
8628.776 111
8629.217 143
8629.659 123
8630.100 108
8630.542 114
8630.983 133
8631.425 155
8631.866 132
8632.308 133
8632.749 139
8633.191 128
8633.632 145
8634.074 173
8634.516 147
8634.957 105
8635.399 125
8635.840 109
8636.282 133
8636.724 120
8637.165 107
8637.607 113
8638.049 126
8638.490 114
8638.932 118
8639.374 114
8639.816 117
8640.257 105
8640.699 110
8641.141 114
8641.583 108
8642.024 105
8642.466 127
8642.908 133
8643.350 123
8643.792 109
8644.233 108
8644.675 99
8645.117 93
8645.559 102
8646.001 93
8646.443 102
8646.885 119
8647.327 125
8647.769 116
8648.211 91
8648.652 97
8649.094 100
8649.536 119
8649.978 110
8650.420 119
8650.862 139
8651.304 159
8651.746 110
8652.188 96
8652.631 107
8653.073 114
8653.515 132
8653.957 100
8654.399 90
8654.841 113
8655.283 116
8655.725 118
8656.167 151
8656.610 153
8657.052 149
8657.494 132
8657.936 134
8658.378 119
8658.820 106
8659.263 99
8659.705 95
8660.147 129
8660.589 158
8661.032 169
8661.474 124
8661.916 138
8662.359 140
8662.801 117
8663.243 142
8663.686 126
8664.128 129
8664.570 130
8665.013 103
8665.455 92
8665.897 79
8666.340 121
8666.782 127
8667.225 137
8667.667 119
8668.109 98
8668.552 129
8668.994 103
8669.437 100
8669.879 128
8670.322 125
8670.764 104
8671.207 99
8671.649 93
8672.092 112
8672.535 128
8672.977 141
8673.420 145
8673.862 133
8674.305 106
8674.748 86
8675.190 77
8675.633 82
8676.075 65
8676.518 89
8676.961 95
8677.404 107
8677.846 122
8678.289 123
8678.732 118
8679.174 103
8679.617 143
8680.060 111
8680.503 109
8680.945 108
8681.388 116
8681.831 165
8682.274 167
8682.717 129
8683.159 138
8683.602 111
8684.045 107
8684.488 139
8684.931 154
8685.374 157
8685.817 166
8686.260 166
8686.703 158
8687.145 143
8687.588 134
8688.031 115
8688.474 126
8688.917 131
8689.360 146
8689.803 147
8690.246 134
8690.689 139
8691.132 148
8691.575 134
8692.018 112
8692.462 111
8692.905 110
8693.348 139
8693.791 126
8694.234 95
8694.677 102
8695.120 93
8695.563 76
8696.006 92
8696.450 87
8696.893 82
8697.336 91
8697.779 104
8698.222 127
8698.666 111
8699.109 107
8699.552 104
8699.995 100
8700.439 88
8700.882 88
8701.325 100
8701.769 112
8702.212 93
8702.655 108
8703.099 111
8703.542 98
8703.985 88
8704.429 102
8704.872 121
8705.315 106
8705.759 92
8706.202 82
8706.646 85
8707.089 90
8707.533 91
8707.976 81
8708.420 51
8708.863 76
8709.307 85
8709.750 80
8710.194 103
8710.637 116
8711.081 98
8711.524 96
8711.968 90
8712.411 101
8712.855 100
8713.298 80
8713.742 89
8714.186 101
8714.629 115
8715.073 108
8715.517 90
8715.960 105
8716.404 75
8716.848 71
8717.291 82
8717.735 102
8718.179 110
8718.623 97
8719.066 81
8719.510 82
8719.954 87
8720.398 94
8720.841 72
8721.285 77
8721.729 94
8722.173 92
8722.617 66
8723.061 76
8723.504 96
8723.948 91
8724.392 93
8724.836 75
8725.280 84
8725.724 84
8726.168 72
8726.612 72
8727.056 83
8727.500 70
8727.944 53
8728.388 78
8728.832 82
8729.276 78
8729.720 67
8730.164 69
8730.608 86
8731.052 65
8731.496 63
8731.940 47
8732.384 53
8732.828 47
8733.272 54
8733.716 59
8734.160 66
8734.605 51
8735.049 52
8735.493 43
8735.937 58
8736.381 73
8736.825 73
8737.270 80
8737.714 98
8738.158 93
8738.602 91
8739.047 77
8739.491 73
8739.935 103
8740.379 103
8740.824 97
8741.268 84
8741.712 92
8742.157 76
8742.601 55
8743.045 53
8743.490 48
8743.934 46
8744.379 56
8744.823 53
8745.267 51
8745.712 75
8746.156 62
8746.601 70
8747.045 65
8747.490 53
8747.934 65
8748.379 63
8748.823 60
8749.268 61
8749.712 70
8750.157 51
8750.601 34
8751.046 56
8751.490 63
8751.935 68
8752.379 61
8752.824 44
8753.269 54
8753.713 78
8754.158 75
8754.603 70
8755.047 60
8755.492 53
8755.937 55
8756.381 61
8756.826 67
8757.271 68
8757.715 78
8758.160 55
8758.605 52
8759.050 44
8759.495 64
8759.939 73
8760.384 78
8760.829 58
8761.274 57
8761.719 68
8762.163 64
8762.608 50
8763.053 56
8763.498 69
8763.943 55
8764.388 51
8764.833 63
8765.278 60
8765.723 58
8766.167 71
8766.612 75
8767.057 66
8767.502 57
8767.947 39
8768.392 57
8768.837 58
8769.282 55
8769.727 51
8770.172 63
8770.618 50
8771.063 57
8771.508 66
8771.953 75
8772.398 62
8772.843 57
8773.288 51
8773.733 41
8774.178 56
8774.624 66
8775.069 58
8775.514 50
8775.959 55
8776.404 74
8776.850 94
8777.295 77
8777.740 52
8778.185 62
8778.630 61
8779.076 53
8779.521 45
8779.966 37
8780.412 60
8780.857 78
8781.302 98
8781.748 88
8782.193 73
8782.638 82
8783.084 77
8783.529 85
8783.974 68
8784.420 67
8784.865 72
8785.311 88
8785.756 81
8786.202 68
8786.647 75
8787.093 76
8787.538 63
8787.984 61
8788.429 59
8788.875 84
8789.320 59
8789.766 49
8790.211 53
8790.657 80
8791.102 83
8791.548 65
8791.994 66
8792.439 52
8792.885 75
8793.330 78
8793.776 86
8794.222 124
8794.667 90
8795.113 84
8795.559 63
8796.004 56
8796.450 55
8796.896 41
8797.342 54
8797.787 60
8798.233 46
8798.679 54
8799.125 71
8799.570 75
8800.016 78
8800.462 61
8800.908 60
8801.354 59
8801.800 78
8802.245 64
8802.691 50
8803.137 52
8803.583 52
8804.029 64
8804.475 61
8804.921 65
8805.367 56
8805.813 60
8806.259 62
8806.705 40
8807.151 48
8807.597 55
8808.043 48
8808.489 45
8808.935 48
8809.381 51
8809.827 49
8810.273 42
8810.719 33
8811.165 38
8811.611 50
8812.057 46
8812.503 62
8812.949 58
8813.396 57
8813.842 55
8814.288 63
8814.734 59
8815.180 72
8815.626 53
8816.073 45
8816.519 36
8816.965 32
8817.411 53
8817.858 57
8818.304 43
8818.750 49
8819.196 53
8819.643 50
8820.089 41
8820.535 37
8820.982 51
8821.428 52
8821.874 70
8822.321 66
8822.767 76
8823.213 79
8823.660 62
8824.106 66
8824.553 74
8824.999 73
8825.446 70
8825.892 70
8826.339 46
8826.785 57
8827.232 56
8827.678 60
8828.125 55
8828.571 47
8829.018 46
8829.464 36
8829.911 45
8830.357 53
8830.804 44
8831.250 60
8831.697 39
8832.144 45
8832.590 79
8833.037 73
8833.484 53
8833.930 39
8834.377 42
8834.824 47
8835.270 53
8835.717 45
8836.164 45
8836.610 42
8837.057 42
8837.504 33
8837.951 44
8838.397 52
8838.844 73
8839.291 85
8839.738 67
8840.185 56
8840.631 59
8841.078 53
8841.525 35
8841.972 55
8842.419 48
8842.866 60
8843.313 71
8843.760 56
8844.207 59
8844.653 54
8845.100 45
8845.547 41
8845.994 48
8846.441 59
8846.888 80
8847.335 72
8847.782 51
8848.229 42
8848.676 39
8849.123 47
8849.570 27
8850.017 35
8850.465 37
8850.912 32
8851.359 33
8851.806 19
8852.253 27
8852.700 40
8853.147 48
8853.594 49
8854.042 78
8854.489 59
8854.936 60
8855.383 42
8855.830 46
8856.278 57
8856.725 49
8857.172 48
8857.619 56
8858.067 64
8858.514 53
8858.961 47
8859.408 42
8859.856 42
8860.303 58
8860.750 86
8861.198 59
8861.645 56
8862.093 33
8862.540 31
8862.987 29
8863.435 58
8863.882 54
8864.330 51
8864.777 37
8865.224 38
8865.672 32
8866.119 45
8866.567 56
8867.014 51
8867.462 47
8867.909 53
8868.357 58
8868.804 62
8869.252 44
8869.700 40
8870.147 68
8870.595 47
8871.042 39
8871.490 32
8871.938 50
8872.385 42
8872.833 48
8873.281 44
8873.728 63
8874.176 50
8874.624 41
8875.071 31
8875.519 35
8875.967 38
8876.414 29
8876.862 38
8877.310 54
8877.758 41
8878.205 48
8878.653 59
8879.101 57
8879.549 50
8879.997 54
8880.445 46
8880.892 31
8881.340 38
8881.788 36
8882.236 49
8882.684 76
8883.132 67
8883.580 60
8884.028 51
8884.476 32
8884.923 47
8885.371 43
8885.819 52
8886.267 52
8886.715 56
8887.163 57
8887.611 54
8888.059 44
8888.507 52
8888.955 33
8889.404 39
8889.852 37
8890.300 43
8890.748 49
8891.196 52
8891.644 44
8892.092 42
8892.540 43
8892.988 51
8893.437 62
8893.885 66
8894.333 65
8894.781 48
8895.229 32
8895.678 44
8896.126 40
8896.574 47
8897.022 50
8897.471 55
8897.919 37
8898.367 24
8898.815 26
8899.264 34
8899.712 43
8900.160 53
8900.609 44
8901.057 38
8901.505 40
8901.954 63
8902.402 69
8902.851 48
8903.299 43
8903.747 39
8904.196 26
8904.644 32
8905.093 55
8905.541 58
8905.990 60
8906.438 64
8906.887 35
8907.335 43
8907.784 59
8908.232 62
8908.681 56
8909.129 49
8909.578 67
8910.027 58
8910.475 39
8910.924 36
8911.372 40
8911.821 40
8912.270 33
8912.718 39
8913.167 55
8913.616 64
8914.064 63
8914.513 31
8914.962 30
8915.410 40
8915.859 43
8916.308 34
8916.757 35
8917.205 44
8917.654 54
8918.103 35
8918.552 39
8919.000 61
8919.449 48
8919.898 50
8920.347 48
8920.796 49
8921.245 64
8921.694 49
8922.142 69
8922.591 81
8923.040 60
8923.489 49
8923.938 32
8924.387 36
8924.836 53
8925.285 35
8925.734 36
8926.183 37
8926.632 42
8927.081 47
8927.530 38
8927.979 43
8928.428 39
8928.877 43
8929.326 46
8929.775 58
8930.224 70
8930.673 63
8931.123 51
8931.572 42
8932.021 52
8932.470 49
8932.919 53
8933.368 60
8933.817 48
8934.267 54
8934.716 53
8935.165 55
8935.614 43
8936.063 63
8936.513 48
8936.962 37
8937.411 54
8937.861 57
8938.310 65
8938.759 57
8939.208 67
8939.658 90
8940.107 69
8940.556 85
8941.006 66
8941.455 51
8941.905 40
8942.354 42
8942.803 48
8943.253 50
8943.702 47
8944.152 35
8944.601 37
8945.051 36
8945.500 32
8945.949 44
8946.399 56
8946.848 42
8947.298 45
8947.748 47
8948.197 42
8948.647 32
8949.096 35
8949.546 42
8949.995 35
8950.445 47
8950.895 44
8951.344 35
8951.794 60
8952.243 59
8952.693 48
8953.143 37
8953.592 45
8954.042 51
8954.492 42
8954.942 33
8955.391 38
8955.841 43
8956.291 31
8956.740 36
8957.190 43
8957.640 37
8958.090 31
8958.540 31
8958.989 29
8959.439 38
8959.889 39
8960.339 35
8960.789 36
8961.239 23
8961.689 24
8962.138 45
8962.588 40
8963.038 54
8963.488 45
8963.938 46
8964.388 49
8964.838 34
8965.288 40
8965.738 57
8966.188 45
8966.638 49
8967.088 47
8967.538 26
8967.988 34
8968.438 40
8968.888 24
8969.338 32
8969.788 44
8970.238 29
8970.688 35
8971.139 36
8971.589 45
8972.039 45
8972.489 35
8972.939 26
8973.389 38
8973.839 50
8974.290 39
8974.740 39
8975.190 38
8975.640 29
8976.091 32
8976.541 43
8976.991 43
8977.441 39
8977.892 29
8978.342 44
8978.792 52
8979.243 54
8979.693 45
8980.143 32
8980.594 50
8981.044 61
8981.494 44
8981.945 42
8982.395 43
8982.846 40
8983.296 50
8983.746 40
8984.197 46
8984.647 45
8985.098 29
8985.548 14
8985.999 19
8986.449 43
8986.900 59
8987.350 43
8987.801 35
8988.251 23
8988.702 31
8989.152 36
8989.603 30
8990.054 50
8990.504 43
8990.955 33
8991.405 30
8991.856 43
8992.307 50
8992.757 44
8993.208 46
8993.659 34
8994.109 34
8994.560 42
8995.011 49
8995.462 59
8995.912 52
8996.363 55
8996.814 53
8997.265 44
8997.715 37
8998.166 43
8998.617 37
8999.068 32
8999.519 48
8999.969 55
9000.420 55
9000.871 52
9001.322 37
9001.773 26
9002.224 25
9002.675 37
9003.126 49
9003.577 46
9004.027 26
9004.478 29
9004.929 37
9005.380 29
9005.831 26
9006.282 27
9006.733 39
9007.184 34
9007.635 37
9008.086 24
9008.538 27
9008.989 33
9009.440 33
9009.891 34
9010.342 46
9010.793 35
9011.244 38
9011.695 36
9012.146 59
9012.597 45
9013.049 25
9013.500 32
9013.951 26
9014.402 29
9014.853 28
9015.305 36
9015.756 37
9016.207 54
9016.658 39
9017.110 37
9017.561 24
9018.012 26
9018.464 24
9018.915 41
9019.366 41
9019.817 42
9020.269 25
9020.720 30
9021.172 42
9021.623 40
9022.074 39
9022.526 40
9022.977 34
9023.429 38
9023.880 34
9024.331 22
9024.783 27
9025.234 50
9025.686 52
9026.137 36
9026.589 31
9027.040 28
9027.492 30
9027.943 38
9028.395 53
9028.847 45
9029.298 49
9029.750 33
9030.201 39
9030.653 45
9031.105 33
9031.556 29
9032.008 33
9032.459 32
9032.911 37
9033.363 27
9033.814 26
9034.266 28
9034.718 23
9035.170 21
9035.621 26
9036.073 31
9036.525 43
9036.977 50
9037.428 42
9037.880 40
9038.332 22
9038.784 17
9039.236 15
9039.687 24
9040.139 27
9040.591 38
9041.043 46
9041.495 59
9041.947 55
9042.399 48
9042.851 66
9043.302 59
9043.754 51
9044.206 43
9044.658 39
9045.110 35
9045.562 29
9046.014 29
9046.466 42
9046.918 40
9047.370 42
9047.822 37
9048.274 31
9048.726 30
9049.178 39
9049.631 30
9050.083 27
9050.535 28
9050.987 28
9051.439 35
9051.891 29
9052.343 23
9052.795 30
9053.248 28
9053.700 21
9054.152 30
9054.604 34
9055.056 57
9055.509 49
9055.961 34
9056.413 30
9056.865 20
9057.318 24
9057.770 36
9058.222 52
9058.675 45
9059.127 47
9059.579 50
9060.032 41
9060.484 47
9060.936 43
9061.389 37
9061.841 25
9062.293 34
9062.746 36
9063.198 39
9063.651 35
9064.103 25
9064.556 20
9065.008 22
9065.460 23
9065.913 24
9066.365 16
9066.818 16
9067.270 30
9067.723 27
9068.176 34
9068.628 45
9069.081 44
9069.533 39
9069.986 39
9070.438 23
9070.891 32
9071.344 42
9071.796 41
9072.249 36
9072.702 52
9073.154 63
9073.607 37
9074.060 23
9074.512 26
9074.965 21
9075.418 29
9075.871 36
9076.323 40
9076.776 44
9077.229 36
9077.682 39
9078.134 54
9078.587 45
9079.040 38
9079.493 33
9079.946 35
9080.399 42
9080.851 40
9081.304 41
9081.757 35
9082.210 41
9082.663 27
9083.116 33
9083.569 42
9084.022 35
9084.475 34
9084.928 47
9085.381 49
9085.834 37
9086.287 36
9086.740 52
9087.193 51
9087.646 29
9088.099 24
9088.552 35
9089.005 44
9089.458 31
9089.911 51
9090.364 72
9090.817 71
9091.270 44
9091.723 30
9092.177 42
9092.630 28
9093.083 32
9093.536 37
9093.989 32
9094.442 34
9094.896 46
9095.349 30
9095.802 26
9096.255 32
9096.709 28
9097.162 35
9097.615 48
9098.068 30
9098.522 21
9098.975 26
9099.428 30
9099.882 27
9100.335 25
9100.788 29
9101.242 36
9101.695 31
9102.148 34
9102.602 33
9103.055 34
9103.509 24
9103.962 18
9104.416 16
9104.869 19
9105.323 40
9105.776 32
9106.230 32
9106.683 33
9107.137 52
9107.590 38
9108.044 45
9108.497 47
9108.951 32
9109.404 29
9109.858 31
9110.311 48
9110.765 62
9111.219 41
9111.672 46
9112.126 50
9112.580 51
9113.033 44
9113.487 45
9113.941 41
9114.394 39
9114.848 37
9115.302 37
9115.755 35
9116.209 31
9116.663 31
9117.117 25
9117.570 18
9118.024 35
9118.478 45
9118.932 28
9119.386 48
9119.840 50
9120.293 37
9120.747 53
9121.201 39
9121.655 25
9122.109 24
9122.563 15
9123.017 14
9123.471 25
9123.924 23
9124.378 30
9124.832 39
9125.286 35
9125.740 34
9126.194 22
9126.648 24
9127.102 23
9127.556 31
9128.010 30
9128.464 20
9128.918 22
9129.373 35
9129.827 44
9130.281 36
9130.735 43
9131.189 34
9131.643 43
9132.097 44
9132.551 53
9133.006 55
9133.460 58
9133.914 36
9134.368 33
9134.822 45
9135.276 42
9135.731 27
9136.185 26
9136.639 25
9137.093 27
9137.548 41
9138.002 46
9138.456 64
9138.911 62
9139.365 48
9139.819 36
9140.274 37
9140.728 47
9141.182 40
9141.637 21
9142.091 20
9142.545 33
9143.000 42
9143.454 38
9143.909 32
9144.363 27
9144.818 28
9145.272 37
9145.727 54
9146.181 45
9146.636 30
9147.090 33
9147.545 35
9147.999 49
9148.454 44
9148.908 36
9149.363 30
9149.817 42
9150.272 33
9150.726 48
9151.181 44
9151.636 30
9152.090 30
9152.545 40
9153.000 49
9153.454 33
9153.909 32
9154.364 45
9154.818 38
9155.273 48
9155.728 29
9156.183 42
9156.637 30
9157.092 18
9157.547 21
9158.002 30
9158.456 34
9158.911 12
9159.366 21
9159.821 24
9160.276 17
9160.731 22
9161.185 35
9161.640 32
9162.095 21
9162.550 25
9163.005 32
9163.460 36
9163.915 30
9164.370 27
9164.825 24
9165.280 25
9165.735 50
9166.190 53
9166.645 41
9167.100 34
9167.555 26
9168.010 30
9168.465 32
9168.920 33
9169.375 20
9169.830 54
9170.285 50
9170.740 24
9171.195 23
9171.650 39
9172.105 47
9172.560 35
9173.016 44
9173.471 44
9173.926 33
9174.381 43
9174.836 36
9175.292 31
9175.747 28
9176.202 22
9176.657 30
9177.113 27
9177.568 24
9178.023 26
9178.478 28
9178.934 37
9179.389 34
9179.844 50
9180.300 48
9180.755 34
9181.210 26
9181.666 26
9182.121 27
9182.576 18
9183.032 27
9183.487 36
9183.943 43
9184.398 35
9184.854 45
9185.309 32
9185.764 36
9186.220 19
9186.675 21
9187.131 22
9187.586 25
9188.042 23
9188.498 21
9188.953 23
9189.409 29
9189.864 49
9190.320 40
9190.775 40
9191.231 27
9191.687 25
9192.142 22
9192.598 11
9193.053 17
9193.509 21
9193.965 31
9194.421 32
9194.876 43
9195.332 50
9195.788 46
9196.243 40
9196.699 45
9197.155 54
9197.611 48
9198.066 54
9198.522 43
9198.978 42
9199.434 50
9199.890 32
9200.345 28
9200.801 33
9201.257 44
9201.713 49
9202.169 37
9202.625 28
9203.081 27
9203.537 27
9203.992 21
9204.448 11
9204.904 29
9205.360 34
9205.816 22
9206.272 26
9206.728 37
9207.184 46
9207.640 60
9208.096 44
9208.552 30
9209.008 26
9209.464 30
9209.920 22
9210.377 22
9210.833 28
9211.289 33
9211.745 56
9212.201 59
9212.657 55
9213.113 59
9213.569 41
9214.026 40
9214.482 34
9214.938 40
9215.394 27
9215.850 22
9216.307 21
9216.763 16
9217.219 21
9217.675 47
9218.132 41
9218.588 42
9219.044 29
9219.500 24
9219.957 22
9220.413 24
9220.869 34
9221.326 36
9221.782 40
9222.238 34
9222.695 51
9223.151 55
9223.608 42
9224.064 49
9224.521 36
9224.977 40
9225.433 25
9225.890 34
9226.346 38
9226.803 39
9227.259 31
9227.716 24
9228.172 36
9228.629 40
9229.085 46
9229.542 40
9229.999 34
9230.455 31
9230.912 36
9231.368 43
9231.825 42
9232.282 38
9232.738 27
9233.195 16
9233.651 17
9234.108 30
9234.565 16
9235.021 16
9235.478 21
9235.935 45
9236.392 21
9236.848 39
9237.305 26
9237.762 30
9238.219 31
9238.675 31
9239.132 37
9239.589 29
9240.046 31
9240.503 32
9240.959 45
9241.416 36
9241.873 20
9242.330 27
9242.787 35
9243.244 41
9243.701 30
9244.158 38
9244.615 30
9245.071 22
9245.528 26
9245.985 34
9246.442 36
9246.899 22
9247.356 17
9247.813 23
9248.270 21
9248.727 33
9249.184 31
9249.641 28
9250.098 32
9250.556 32
9251.013 18
9251.470 43
9251.927 40
9252.384 37
9252.841 30
9253.298 32
9253.755 27
9254.213 26
9254.670 27
9255.127 25
9255.584 34
9256.041 23
9256.499 26
9256.956 20
9257.413 28
9257.870 23
9258.328 32
9258.785 44
9259.242 47
9259.699 37
9260.157 30
9260.614 26
9261.071 15
9261.529 23
9261.986 28
9262.443 21
9262.901 21
9263.358 21
9263.816 17
9264.273 25
9264.730 22
9265.188 27
9265.645 15
9266.103 13
9266.560 24
9267.018 22
9267.475 22
9267.933 29
9268.390 29
9268.848 22
9269.305 23
9269.763 38
9270.220 29
9270.678 39
9271.135 40
9271.593 43
9272.051 42
9272.508 32
9272.966 35
9273.424 30
9273.881 37
9274.339 36
9274.797 37
9275.254 36
9275.712 42
9276.170 30
9276.627 25
9277.085 38
9277.543 26
9278.001 19
9278.458 40
9278.916 31
9279.374 37
9279.832 25
9280.289 36
9280.747 67
9281.205 54
9281.663 47
9282.121 42
9282.579 25
9283.036 24
9283.494 22
9283.952 14
9284.410 18
9284.868 22
9285.326 29
9285.784 35
9286.242 40
9286.700 40
9287.158 28
9287.616 16
9288.074 18
9288.532 22
9288.990 33
9289.448 17
9289.906 14
9290.364 16
9290.822 17
9291.280 13
9291.738 19
9292.196 24
9292.654 40
9293.113 41
9293.571 47
9294.029 61
9294.487 43
9294.945 38
9295.403 20
9295.862 27
9296.320 39
9296.778 26
9297.236 18
9297.694 16
9298.153 30
9298.611 20
9299.069 24
9299.527 16
9299.986 13
9300.444 17
9300.902 25
9301.361 21
9301.819 18
9302.277 32
9302.736 38
9303.194 25
9303.652 33
9304.111 41
9304.569 25
9305.028 29
9305.486 30
9305.945 32
9306.403 30
9306.861 30
9307.320 35
9307.778 23
9308.237 26
9308.695 25
9309.154 21
9309.612 29
9310.071 22
9310.530 29
9310.988 37
9311.447 40
9311.905 39
9312.364 28
9312.822 33
9313.281 26
9313.740 27
9314.198 30
9314.657 20
9315.116 38
9315.574 54
9316.033 39
9316.492 30
9316.950 28
9317.409 42
9317.868 25
9318.327 38
9318.785 24
9319.244 18
9319.703 32
9320.162 30
9320.621 26
9321.079 39
9321.538 28
9321.997 35
9322.456 41
9322.915 39
9323.374 40
9323.832 52
9324.291 42
9324.750 32
9325.209 27
9325.668 22
9326.127 22
9326.586 27
9327.045 25
9327.504 15
9327.963 25
9328.422 29
9328.881 25
9329.340 19
9329.799 29
9330.258 29
9330.717 49
9331.176 31
9331.635 36
9332.094 39
9332.553 41
9333.012 37
9333.471 33
9333.931 23
9334.390 25
9334.849 36
9335.308 50
9335.767 40
9336.226 27
9336.686 23
9337.145 25
9337.604 29
9338.063 22
9338.522 21
9338.982 20
9339.441 22
9339.900 23
9340.360 31
9340.819 43
9341.278 42
9341.737 34
9342.197 44
9342.656 37
9343.116 22
9343.575 25
9344.034 19
9344.494 22
9344.953 20
9345.412 21
9345.872 18
9346.331 21
9346.791 25
9347.250 25
9347.710 33
9348.169 30
9348.629 21
9349.088 17
9349.548 18
9350.007 23
9350.467 29
9350.926 38
9351.386 29
9351.845 23
9352.305 23
9352.765 22
9353.224 22
9353.684 30
9354.143 32
9354.603 36
9355.063 37
9355.522 44
9355.982 38
9356.442 46
9356.901 53
9357.361 36
9357.821 30
9358.280 32
9358.740 33
9359.200 29
9359.660 23
9360.119 14
9360.579 24
9361.039 24
9361.499 25
9361.959 26
9362.419 29
9362.878 30
9363.338 21
9363.798 15
9364.258 20
9364.718 40
9365.178 37
9365.638 24
9366.098 35
9366.557 26
9367.017 16
9367.477 27
9367.937 14
9368.397 15
9368.857 18
9369.317 18
9369.777 16
9370.237 22
9370.697 30
9371.157 33
9371.617 22
9372.077 22
9372.538 28
9372.998 46
9373.458 48
9373.918 35
9374.378 47
9374.838 27
9375.298 22
9375.758 34
9376.219 38
9376.679 36
9377.139 23
9377.599 23
9378.059 20
9378.520 19
9378.980 27
9379.440 22
9379.900 12
9380.361 26
9380.821 23
9381.281 17
9381.741 15
9382.202 17
9382.662 27
9383.122 20
9383.583 23
9384.043 25
9384.503 13
9384.964 9
9385.424 29
9385.885 31
9386.345 26
9386.805 22
9387.266 27
9387.726 29
9388.187 20
9388.647 18
9389.108 23
9389.568 22
9390.029 28
9390.489 23
9390.950 15
9391.410 22
9391.871 27
9392.331 37
9392.792 24
9393.253 25
9393.713 26
9394.174 32
9394.634 32
9395.095 26
9395.556 29
9396.016 28
9396.477 33
9396.938 27
9397.398 23
9397.859 36
9398.320 27
9398.781 27
9399.241 16
9399.702 12
9400.163 24
9400.623 22
9401.084 33
9401.545 31
9402.006 27
9402.467 31
9402.927 31
9403.388 34
9403.849 25
9404.310 21
9404.771 29
9405.232 32
9405.693 36
9406.154 28
9406.614 19
9407.075 12
9407.536 9
9407.997 23
9408.458 19
9408.919 23
9409.380 29
9409.841 25
9410.302 31
9410.763 22
9411.224 56
9411.685 32
9412.146 34
9412.607 32
9413.068 24
9413.529 35
9413.991 49
9414.452 38
9414.913 25
9415.374 24
9415.835 16
9416.296 31
9416.757 36
9417.219 47
9417.680 45
9418.141 27
9418.602 35
9419.063 35
9419.525 26
9419.986 20
9420.447 23
9420.908 35
9421.370 38
9421.831 30
9422.292 18
9422.753 17
9423.215 39
9423.676 38
9424.137 37
9424.599 26
9425.060 17
9425.522 15
9425.983 16
9426.444 19
9426.906 25
9427.367 35
9427.829 37
9428.290 32
9428.751 39
9429.213 38
9429.674 46
9430.136 50
9430.597 35
9431.059 27
9431.520 28
9431.982 22
9432.443 16
9432.905 20
9433.367 31
9433.828 34
9434.290 42
9434.751 44
9435.213 29
9435.675 37
9436.136 28
9436.598 18
9437.060 14
9437.521 10
9437.983 15
9438.445 27
9438.906 27
9439.368 21
9439.830 21
9440.291 7
9440.753 23
9441.215 26
9441.677 22
9442.138 20
9442.600 14
9443.062 25
9443.524 20
9443.986 22
9444.448 21
9444.909 29
9445.371 20
9445.833 25
9446.295 23
9446.757 28
9447.219 32
9447.681 25
9448.143 26
9448.605 29
9449.067 31
9449.529 22
9449.990 26
9450.452 28
9450.914 33
9451.376 26
9451.838 24
9452.301 19
9452.763 21
9453.225 11
9453.687 23
9454.149 37
9454.611 38
9455.073 33
9455.535 43
9455.997 36
9456.459 36
9456.921 22
9457.384 29
9457.846 30
9458.308 24
9458.770 25
9459.232 13
9459.695 22
9460.157 32
9460.619 32
9461.081 37
9461.543 42
9462.006 30
9462.468 28
9462.930 26
9463.393 19
9463.855 27
9464.317 35
9464.780 40
9465.242 43
9465.704 24
9466.167 27
9466.629 12
9467.091 20
9467.554 23
9468.016 23
9468.479 15
9468.941 12
9469.404 12
9469.866 8
9470.328 21
9470.791 22
9471.253 39
9471.716 36
9472.178 26
9472.641 28
9473.103 30
9473.566 29
9474.029 15
9474.491 10
9474.954 9
9475.416 19
9475.879 21
9476.342 25
9476.804 29
9477.267 29
9477.729 30
9478.192 35
9478.655 39
9479.117 13
9479.580 18
9480.043 37
9480.506 36
9480.968 37
9481.431 36
9481.894 19
9482.357 27
9482.819 24
9483.282 22
9483.745 20
9484.208 27
9484.671 33
9485.133 26
9485.596 21
9486.059 24
9486.522 34
9486.985 33
9487.448 17
9487.911 33
9488.374 39
9488.836 20
9489.299 21
9489.762 20
9490.225 20
9490.688 19
9491.151 18
9491.614 11
9492.077 15
9492.540 31
9493.003 30
9493.466 21
9493.929 33
9494.392 28
9494.855 31
9495.319 23
9495.782 19
9496.245 25
9496.708 23
9497.171 32
9497.634 34
9498.097 38
9498.560 32
9499.024 22
9499.487 19
9499.950 19
9500.413 23
9500.876 28
9501.340 27
9501.803 20
9502.266 26
9502.729 23
9503.193 17
9503.656 17
9504.119 18
9504.582 16
9505.046 18
9505.509 19
9505.972 21
9506.436 27
9506.899 17
9507.363 12
9507.826 10
9508.289 14
9508.753 5
9509.216 11
9509.680 25
9510.143 39
9510.606 38
9511.070 31
9511.533 35
9511.997 44
9512.460 38
9512.924 23
9513.387 21
9513.851 18
9514.314 20
9514.778 27
9515.242 32
9515.705 33
9516.169 27
9516.632 25
9517.096 27
9517.560 31
9518.023 22
9518.487 20
9518.951 15
9519.414 27
9519.878 40
9520.342 43
9520.805 42
9521.269 44
9521.733 30
9522.196 44
9522.660 45
9523.124 31
9523.588 29
9524.051 41
9524.515 34
9524.979 30
9525.443 19
9525.907 22
9526.371 19
9526.834 14
9527.298 25
9527.762 16
9528.226 13
9528.690 11
9529.154 17
9529.618 28
9530.082 35
9530.546 32
9531.010 36
9531.473 25
9531.937 10
9532.401 8
9532.865 19
9533.329 26
9533.793 29
9534.257 17
9534.722 32
9535.186 33
9535.650 26
9536.114 15
9536.578 6
9537.042 17
9537.506 25
9537.970 27
9538.434 18
9538.898 19
9539.363 21
9539.827 17
9540.291 17
9540.755 12
9541.219 19
9541.683 20
9542.148 12
9542.612 22
9543.076 18
9543.540 18
9544.005 12
9544.469 22
9544.933 16
9545.398 21
9545.862 26
9546.326 17
9546.790 20
9547.255 20
9547.719 20
9548.184 14
9548.648 22
9549.112 18
9549.577 16
9550.041 32
9550.506 27
9550.970 22
9551.434 25
9551.899 22
9552.363 40
9552.828 40
9553.292 31
9553.757 43
9554.221 37
9554.686 35
9555.150 50
9555.615 52
9556.080 37
9556.544 32
9557.009 17
9557.473 18
9557.938 19
9558.402 35
9558.867 25
9559.332 15
9559.796 25
9560.261 32
9560.726 23
9561.190 25
9561.655 34
9562.120 39
9562.585 24
9563.049 18
9563.514 5
9563.979 17
9564.443 34
9564.908 24
9565.373 16
9565.838 20
9566.303 20
9566.767 24
9567.232 40
9567.697 30
9568.162 20
9568.627 23
9569.092 25
9569.557 17
9570.021 20
9570.486 15
9570.951 25
9571.416 39
9571.881 28
9572.346 40
9572.811 39
9573.276 43
9573.741 40
9574.206 22
9574.671 23
9575.136 28
9575.601 23
9576.066 23
9576.531 19
9576.996 15
9577.461 25
9577.926 33
9578.392 34
9578.857 37
9579.322 25
9579.787 24
9580.252 24
9580.717 34
9581.182 31
9581.648 22
9582.113 23
9582.578 27
9583.043 29
9583.508 29
9583.974 11
9584.439 10
9584.904 14
9585.369 16
9585.835 30
9586.300 38
9586.765 35
9587.231 44
9587.696 54
9588.161 39
9588.627 31
9589.092 28
9589.557 21
9590.023 14
9590.488 27
9590.954 24
9591.419 20
9591.884 22
9592.350 30
9592.815 17
9593.281 17
9593.746 28
9594.212 20
9594.677 8
9595.143 20
9595.608 25
9596.074 34
9596.539 39
9597.005 30
9597.470 19
9597.936 20
9598.402 8
9598.867 27
9599.333 22
9599.798 22
9600.264 24
9600.730 27
9601.195 25
9601.661 17
9602.127 21
9602.592 26
9603.058 30
9603.524 17
9603.989 9
9604.455 9
9604.921 10
9605.387 27
9605.852 34
9606.318 33
9606.784 15
9607.250 21
9607.716 23
9608.181 30
9608.647 40
9609.113 51
9609.579 37
9610.045 29
9610.511 30
9610.977 40
9611.443 23
9611.908 34
9612.374 32
9612.840 32
9613.306 22
9613.772 26
9614.238 20
9614.704 13
9615.170 24
9615.636 19
9616.102 17
9616.568 17
9617.034 21
9617.500 32
9617.966 27
9618.432 33
9618.899 22
9619.365 20
9619.831 24
9620.297 21
9620.763 23
9621.229 11
9621.695 22
9622.161 17
9622.628 16
9623.094 22
9623.560 27
9624.026 33
9624.492 36
9624.959 31
9625.425 24
9625.891 28
9626.357 27
9626.824 33
9627.290 24
9627.756 22
9628.223 23
9628.689 34
9629.155 36
9629.622 48
9630.088 27
9630.554 22
9631.021 23
9631.487 23
9631.953 22
9632.420 24
9632.886 37
9633.353 33
9633.819 32
9634.286 25
9634.752 18
9635.219 15
9635.685 13
9636.152 19
9636.618 8
9637.085 15
9637.551 11
9638.018 14
9638.484 17
9638.951 16
9639.417 35
9639.884 38
9640.351 46
9640.817 30
9641.284 30
9641.750 24
9642.217 20
9642.684 27
9643.150 12
9643.617 11
9644.084 24
9644.550 22
9645.017 11
9645.484 22
9645.951 32
9646.417 34
9646.884 27
9647.351 30
9647.818 34
9648.284 47
9648.751 39
9649.218 29
9649.685 20
9650.152 24
9650.619 17
9651.085 26
9651.552 23
9652.019 20
9652.486 19
9652.953 17
9653.420 25
9653.887 41
9654.354 26
9654.821 21
9655.288 23
9655.755 27
9656.222 36
9656.689 43
9657.156 40
9657.623 28
9658.090 33
9658.557 26
9659.024 18
9659.491 30
9659.958 29
9660.425 32
9660.892 19
9661.359 16
9661.826 22
9662.294 24
9662.761 31
9663.228 34
9663.695 23
9664.162 14
9664.629 27
9665.097 18
9665.564 21
9666.031 34
9666.498 32
9666.966 21
9667.433 27
9667.900 22
9668.367 33
9668.835 29
9669.302 26
9669.769 31
9670.237 21
9670.704 13
9671.171 11
9671.639 13
9672.106 21
9672.573 10
9673.041 14
9673.508 21
9673.976 20
9674.443 9
9674.910 12
9675.378 16
9675.845 27
9676.313 18
9676.780 28
9677.248 26
9677.715 35
9678.183 31
9678.650 21
9679.118 25
9679.585 17
9680.053 19
9680.521 15
9680.988 12
9681.456 18
9681.923 24
9682.391 12
9682.859 11
9683.326 13
9683.794 19
9684.262 17
9684.729 24
9685.197 40
9685.665 57
9686.132 47
9686.600 37
9687.068 22
9687.536 27
9688.003 33
9688.471 29
9688.939 25
9689.407 21
9689.874 14
9690.342 22
9690.810 22
9691.278 18
9691.746 10
9692.214 13
9692.681 30
9693.149 16
9693.617 14
9694.085 26
9694.553 16
9695.021 12
9695.489 11
9695.957 16
9696.425 14
9696.893 14
9697.361 13
9697.829 18
9698.297 14
9698.765 7
9699.233 14
9699.701 12
9700.169 8
9700.637 23
9701.105 30
9701.573 22
9702.041 16
9702.509 20
9702.977 23
9703.445 25
9703.914 29
9704.382 22
9704.850 28
9705.318 20
9705.786 21
9706.254 17
9706.723 22
9707.191 24
9707.659 16
9708.127 15
9708.596 9
9709.064 8
9709.532 21
9710.000 23
9710.469 46
9710.937 49
9711.405 29
9711.874 31
9712.342 36
9712.810 25
9713.279 18
9713.747 20
9714.215 26
9714.684 16
9715.152 20
9715.621 26
9716.089 21
9716.558 25
9717.026 24
9717.495 30
9717.963 21
9718.431 23
9718.900 21
9719.368 17
9719.837 18
9720.306 22
9720.774 23
9721.243 30
9721.711 23
9722.180 15
9722.648 15
9723.117 15
9723.586 17
9724.054 28
9724.523 29
9724.991 22
9725.460 17
9725.929 26
9726.398 18
9726.866 33
9727.335 33
9727.804 25
9728.272 37
9728.741 33
9729.210 37
9729.679 28
9730.147 29
9730.616 30
9731.085 36
9731.554 31
9732.023 26
9732.491 29
9732.960 26
9733.429 25
9733.898 22
9734.367 42
9734.836 25
9735.305 24
9735.773 21
9736.242 23
9736.711 31
9737.180 19
9737.649 10
9738.118 5
9738.587 7
9739.056 28
9739.525 27
9739.994 46
9740.463 40
9740.932 25
9741.401 26
9741.870 14
9742.339 11
9742.808 19
9743.277 15
9743.747 20
9744.216 26
9744.685 34
9745.154 40
9745.623 39
9746.092 33
9746.561 20
9747.031 21
9747.500 21
9747.969 16
9748.438 13
9748.907 8
9749.377 18
9749.846 22
9750.315 15
9750.784 21
9751.254 35
9751.723 24
9752.192 18
9752.662 16
9753.131 32
9753.600 26
9754.070 17
9754.539 16
9755.008 9
9755.478 8
9755.947 14
9756.416 13
9756.886 22
9757.355 15
9757.825 24
9758.294 38
9758.764 38
9759.233 46
9759.703 37
9760.172 33
9760.642 18
9761.111 6
9761.581 20
9762.050 12
9762.520 7
9762.989 10
9763.459 12
9763.928 35
9764.398 26
9764.868 24
9765.337 14
9765.807 28
9766.277 33
9766.746 41
9767.216 34
9767.686 32
9768.155 25
9768.625 27
9769.095 25
9769.564 33
9770.034 21
9770.504 24
9770.974 14
9771.443 10
9771.913 10
9772.383 15
9772.853 19
9773.323 13
9773.792 21
9774.262 19
9774.732 17
9775.202 15
9775.672 13
9776.142 13
9776.611 29
9777.081 23
9777.551 23
9778.021 31
9778.491 27
9778.961 27
9779.431 16
9779.901 13
9780.371 13
9780.841 27
9781.311 24
9781.781 33
9782.251 25
9782.721 15
9783.191 19
9783.661 20
9784.131 9
9784.601 18
9785.071 34
9785.542 34
9786.012 27
9786.482 30
9786.952 23
9787.422 30
9787.892 19
9788.362 16
9788.833 15
9789.303 26
9789.773 28
9790.243 32
9790.713 35
9791.184 29
9791.654 30
9792.124 31
9792.594 16
9793.065 16
9793.535 21
9794.005 26
9794.476 31
9794.946 27
9795.416 24
9795.887 32
9796.357 28
9796.827 13
9797.298 12
9797.768 11
9798.239 19
9798.709 14
9799.179 26
9799.650 27
9800.120 23
9800.591 24
9801.061 13
9801.532 14
9802.002 19
9802.473 12
9802.943 12
9803.414 14
9803.884 9
9804.355 10
9804.825 8
9805.296 12
9805.767 17
9806.237 27
9806.708 25
9807.178 27
9807.649 23
9808.120 26
9808.590 16
9809.061 24
9809.532 27
9810.002 27
9810.473 21
9810.944 23
9811.415 29
9811.885 34
9812.356 37
9812.827 20
9813.298 29
9813.768 29
9814.239 36
9814.710 28
9815.181 16
9815.652 28
9816.122 26
9816.593 14
9817.064 11
9817.535 10
9818.006 15
9818.477 20
9818.948 17
9819.419 16
9819.890 31
9820.360 43
9820.831 38
9821.302 31
9821.773 37
9822.244 34
9822.715 34
9823.186 28
9823.657 38
9824.128 33
9824.599 24
9825.070 29
9825.542 18
9826.013 31
9826.484 28
9826.955 24
9827.426 33
9827.897 17
9828.368 12
9828.839 9
9829.310 19
9829.782 23
9830.253 20
9830.724 21
9831.195 19
9831.666 23
9832.138 38
9832.609 34
9833.080 25
9833.551 24
9834.023 21
9834.494 19
9834.965 12
9835.436 10
9835.908 13
9836.379 15
9836.850 25
9837.322 22
9837.793 30
9838.264 31
9838.736 27
9839.207 14
9839.679 27
9840.150 36
9840.621 34
9841.093 26
9841.564 27
9842.036 43
9842.507 50
9842.979 38
9843.450 44
9843.922 33
9844.393 29
9844.865 25
9845.336 20
9845.808 21
9846.279 21
9846.751 14
9847.223 20
9847.694 15
9848.166 25
9848.637 35
9849.109 30
9849.581 15
9850.052 14
9850.524 21
9850.996 29
9851.467 26
9851.939 25
9852.411 17
9852.882 17
9853.354 21
9853.826 30
9854.298 23
9854.769 15
9855.241 17
9855.713 14
9856.185 27
9856.657 31
9857.128 29
9857.600 40
9858.072 33
9858.544 15
9859.016 12
9859.488 9
9859.960 6
9860.431 27
9860.903 37
9861.375 35
9861.847 22
9862.319 27
9862.791 22
9863.263 25
9863.735 18
9864.207 20
9864.679 30
9865.151 37
9865.623 51
9866.095 43
9866.567 26
9867.039 30
9867.511 20
9867.983 20
9868.455 17
9868.928 26
9869.400 15
9869.872 26
9870.344 23
9870.816 19
9871.288 18
9871.760 11
9872.233 10
9872.705 15
9873.177 21
9873.649 33
9874.121 27
9874.594 26
9875.066 16
9875.538 5
9876.010 15
9876.483 13
9876.955 14
9877.427 24
9877.900 21
9878.372 5
9878.844 15
9879.317 17
9879.789 12
9880.261 24
9880.734 24
9881.206 21
9881.679 21
9882.151 23
9882.623 21
9883.096 14
9883.568 11
9884.041 13
9884.513 16
9884.986 18
9885.458 10
9885.931 24
9886.403 41
9886.876 36
9887.348 21
9887.821 15
9888.293 17
9888.766 27
9889.239 36
9889.711 30
9890.184 30
9890.656 31
9891.129 21
9891.602 13
9892.074 11
9892.547 18
9893.020 14
9893.492 22
9893.965 30
9894.438 29
9894.911 28
9895.383 24
9895.856 30
9896.329 27
9896.802 19
9897.274 25
9897.747 15
9898.220 9
9898.693 31
9899.166 24
9899.638 26
9900.111 29
9900.584 22
9901.057 22
9901.530 22
9902.003 25
9902.476 32
9902.949 28
9903.421 19
9903.894 19
9904.367 18
9904.840 24
9905.313 18
9905.786 12
9906.259 15
9906.732 26
9907.205 23
9907.678 25
9908.151 24
9908.624 15
9909.097 11
9909.571 14
9910.044 10
9910.517 25
9910.990 31
9911.463 15
9911.936 10
9912.409 9
9912.882 13
9913.356 13
9913.829 34
9914.302 27
9914.775 19
9915.248 14
9915.722 22
9916.195 19
9916.668 22
9917.141 30
9917.614 21
9918.088 15
9918.561 23
9919.034 18
9919.508 25
9919.981 23
9920.454 28
9920.928 26
9921.401 29
9921.874 35
9922.348 29
9922.821 24
9923.295 24
9923.768 27
9924.241 33
9924.715 37
9925.188 39
9925.662 28
9926.135 10
9926.609 11
9927.082 11
9927.556 12
9928.029 15
9928.503 13
9928.976 12
9929.450 12
9929.923 23
9930.397 27
9930.870 30
9931.344 19
9931.818 26
9932.291 20
9932.765 19
9933.239 28
9933.712 31
9934.186 27
9934.660 22
9935.133 23
9935.607 28
9936.081 36
9936.554 23
9937.028 15
9937.502 19
9937.976 19
9938.449 17
9938.923 24
9939.397 20
9939.871 17
9940.344 11
9940.818 17
9941.292 30
9941.766 29
9942.240 20
9942.714 16
9943.188 15
9943.661 15
9944.135 10
9944.609 4
9945.083 10
9945.557 19
9946.031 17
9946.505 17
9946.979 32
9947.453 35
9947.927 32
9948.401 32
9948.875 25
9949.349 13
9949.823 15
9950.297 12
9950.771 20
9951.245 20
9951.719 18
9952.193 16
9952.667 20
9953.142 26
9953.616 21
9954.090 19
9954.564 16
9955.038 27
9955.512 20
9955.986 12
9956.461 12
9956.935 24
9957.409 25
9957.883 26
9958.357 18
9958.832 21
9959.306 19
9959.780 13
9960.255 14
9960.729 16
9961.203 21
9961.677 25
9962.152 13
9962.626 7
9963.100 24
9963.575 25
9964.049 26
9964.524 33
9964.998 35
9965.472 32
9965.947 20
9966.421 16
9966.896 18
9967.370 18
9967.845 23
9968.319 17
9968.794 19
9969.268 12
9969.743 16
9970.217 13
9970.692 18
9971.166 24
9971.641 24
9972.115 19
9972.590 22
9973.064 9
9973.539 26
9974.014 26
9974.488 20
9974.963 25
9975.437 18
9975.912 15
9976.387 5
9976.861 7
9977.336 7
9977.811 10
9978.286 10
9978.760 18
9979.235 21
9979.710 15
9980.185 14
9980.659 11
9981.134 20
9981.609 23
9982.084 16
9982.558 25
9983.033 10
9983.508 10
9983.983 13
9984.458 14
9984.933 16
9985.408 18
9985.882 27
9986.357 21
9986.832 19
9987.307 13
9987.782 18
9988.257 29
9988.732 31
9989.207 30
9989.682 33
9990.157 30
9990.632 20
9991.107 11
9991.582 6
9992.057 17
9992.532 13
9993.007 20
9993.482 20
9993.957 13
9994.432 20
9994.908 18
9995.383 14
9995.858 17
9996.333 20
9996.808 21
9997.283 26
9997.758 26
9998.234 26
9998.709 40
9999.184 32
9999.659 20
10000.134 12
10000.610 10
10001.085 19
10001.560 19
10002.035 16
10002.511 25
10002.986 26
10003.461 26
10003.937 17
10004.412 10
10004.887 6
10005.363 15
10005.838 23
10006.313 30
10006.789 16
10007.264 14
10007.740 19
10008.215 16
10008.691 16
10009.166 25
10009.641 22
10010.117 21
10010.592 18
10011.068 15
10011.543 14
10012.019 12
10012.494 14
10012.970 22
10013.445 18
10013.921 26
10014.397 28
10014.872 20
10015.348 18
10015.823 16
10016.299 9
10016.775 6
10017.250 9
10017.726 13
10018.202 23
10018.677 17
10019.153 10
10019.629 24
10020.104 18
10020.580 10
10021.056 6
10021.531 10
10022.007 11
10022.483 13
10022.959 26
10023.435 20
10023.910 16
10024.386 20
10024.862 14
10025.338 22
10025.814 24
10026.289 28
10026.765 33
10027.241 27
10027.717 22
10028.193 20
10028.669 19
10029.145 15
10029.621 8
10030.097 10
10030.573 28
10031.049 18
10031.525 19
10032.001 16
10032.477 16
10032.953 29
10033.429 28
10033.905 39
10034.381 29
10034.857 27
10035.333 22
10035.809 14
10036.285 13
10036.761 13
10037.237 16
10037.713 17
10038.189 19
10038.666 12
10039.142 22
10039.618 26
10040.094 30
10040.570 28
10041.046 24
10041.523 10
10041.999 15
10042.475 11
10042.951 16
10043.428 15
10043.904 9
10044.380 12
10044.856 6
10045.333 11
10045.809 18
10046.285 24
10046.762 22
10047.238 13
10047.714 14
10048.191 14
10048.667 26
10049.144 44
10049.620 39
10050.096 40
10050.573 35
10051.049 31
10051.526 17
10052.002 11
10052.479 11
10052.955 29
10053.432 23
10053.908 15
10054.385 20
10054.861 26
10055.338 21
10055.814 20
10056.291 13
10056.767 22
10057.244 25
10057.721 19
10058.197 20
10058.674 18
10059.150 16
10059.627 16
10060.104 30
10060.580 25
10061.057 17
10061.534 12
10062.010 12
10062.487 30
10062.964 47
10063.441 44
10063.917 32
10064.394 42
10064.871 41
10065.348 35
10065.824 29
10066.301 22
10066.778 27
10067.255 23
10067.732 4
10068.209 17
10068.685 12
10069.162 16
10069.639 26
10070.116 20
10070.593 16
10071.070 19
10071.547 16
10072.024 13
10072.501 10
10072.978 5
10073.455 9
10073.932 20
10074.409 26
10074.886 20
10075.363 14
10075.840 18
10076.317 22
10076.794 13
10077.271 10
10077.748 17
10078.225 41
10078.702 37
10079.179 15
10079.656 14
10080.133 9
10080.610 8
10081.088 15
10081.565 27
10082.042 17
10082.519 22
10082.996 23
10083.473 31
10083.951 19
10084.428 13
10084.905 32
10085.382 22
10085.860 10
10086.337 10
10086.814 10
10087.292 21
10087.769 26
10088.246 18
10088.723 16
10089.201 20
10089.678 14
10090.156 19
10090.633 19
10091.110 15
10091.588 16
10092.065 18
10092.543 13
10093.020 10
10093.497 9
10093.975 21
10094.452 29
10094.930 26
10095.407 21
10095.885 19
10096.362 18
10096.840 16
10097.317 21
10097.795 22
10098.272 13
10098.750 15
10099.228 22
10099.705 14
10100.183 14
10100.660 15
10101.138 13
10101.616 23
10102.093 13
10102.571 11
10103.049 14
10103.526 13
10104.004 7
10104.482 7
10104.959 11
10105.437 27
10105.915 31
10106.393 46
10106.870 26
10107.348 21
10107.826 31
10108.304 24
10108.782 17
10109.259 10
10109.737 15
10110.215 12
10110.693 14
10111.171 20
10111.649 11
10112.126 8
10112.604 12
10113.082 15
10113.560 29
10114.038 36
10114.516 22
10114.994 26
10115.472 27
10115.950 24
10116.428 30
10116.906 43
10117.384 26
10117.862 26
10118.340 25
10118.818 15
10119.296 14
10119.774 15
10120.252 28
10120.730 25
10121.208 9
10121.687 8
10122.165 12
10122.643 5
10123.121 9
10123.599 4
10124.077 18
10124.555 20
10125.034 10
10125.512 28
10125.990 16
10126.468 11
10126.946 14
10127.425 10
10127.903 13
10128.381 8
10128.859 9
10129.338 14
10129.816 18
10130.294 28
10130.773 16
10131.251 11
10131.729 15
10132.208 23
10132.686 18
10133.165 27
10133.643 18
10134.121 14
10134.600 9
10135.078 9
10135.557 17
10136.035 15
10136.513 23
10136.992 21
10137.470 13
10137.949 20
10138.427 22
10138.906 12
10139.384 8
10139.863 19
10140.342 23
10140.820 17
10141.299 31
10141.777 19
10142.256 13
10142.734 8
10143.213 11
10143.692 20
10144.170 13
10144.649 14
10145.128 22
10145.606 15
10146.085 9
10146.564 18
10147.042 17
10147.521 17
10148.000 12
10148.479 15
10148.957 24
10149.436 27
10149.915 32
10150.394 14
10150.873 24
10151.351 10
10151.830 6
10152.309 15
10152.788 14
10153.267 23
10153.746 22
10154.224 18
10154.703 25
10155.182 19
10155.661 25
10156.140 20
10156.619 12
10157.098 18
10157.577 22
10158.056 19
10158.535 20
10159.014 15
10159.493 13
10159.972 7
10160.451 16
10160.930 17
10161.409 26
10161.888 24
10162.367 25
10162.846 24
10163.325 28
10163.804 28
10164.283 16
10164.763 12
10165.242 9
10165.721 17
10166.200 21
10166.679 19
10167.158 16
10167.638 17
10168.117 11
10168.596 18
10169.075 10
10169.554 14
10170.034 25
10170.513 19
10170.992 15
10171.471 12
10171.951 17
10172.430 26
10172.909 31
10173.389 29
10173.868 26
10174.347 28
10174.827 23
10175.306 19
10175.786 18
10176.265 26
10176.744 16
10177.224 23
10177.703 21
10178.183 9
10178.662 12
10179.142 7
10179.621 10
10180.101 13
10180.580 16
10181.060 14
10181.539 13
10182.019 9
10182.498 17
10182.978 24
10183.457 32
10183.937 27
10184.416 21
10184.896 15
10185.376 19
10185.855 22
10186.335 15
10186.815 12
10187.294 3
10187.774 4
10188.254 17
10188.733 23
10189.213 22
10189.693 27
10190.172 22
10190.652 17
10191.132 20
10191.612 20
10192.091 15
10192.571 7
10193.051 16
10193.531 28
10194.011 21
10194.490 16
10194.970 20
10195.450 19
10195.930 15
10196.410 12
10196.890 11
10197.370 6
10197.849 5
10198.329 16
10198.809 26
10199.289 21
10199.769 11
10200.249 20
10200.729 22
10201.209 20
10201.689 13
10202.169 10
10202.649 13
10203.129 10
10203.609 13
10204.089 8
10204.569 14
10205.049 19
10205.529 19
10206.010 14
10206.490 8
10206.970 15
10207.450 10
10207.930 17
10208.410 13
10208.890 16
10209.371 13
10209.851 19
10210.331 14
10210.811 8
10211.291 10
10211.772 11
10212.252 11
10212.732 16
10213.212 18
10213.693 12
10214.173 16
10214.653 24
10215.134 21
10215.614 17
10216.094 17
10216.575 19
10217.055 21
10217.535 22
10218.016 28
10218.496 23
10218.976 18
10219.457 28
10219.937 27
10220.418 16
10220.898 17
10221.379 7
10221.859 11
10222.340 8
10222.820 8
10223.301 17
10223.781 13
10224.262 8
10224.742 9
10225.223 10
10225.703 13
10226.184 13
10226.664 11
10227.145 9
10227.626 10
10228.106 13
10228.587 18
10229.067 14
10229.548 10
10230.029 7
10230.509 6
10230.990 16
10231.471 20
10231.952 23
10232.432 14
10232.913 15
10233.394 8
10233.874 17
10234.355 10
10234.836 5
10235.317 22
10235.798 20
10236.278 7
10236.759 19
10237.240 22
10237.721 9
10238.202 17
10238.683 19
10239.163 8
10239.644 17
10240.125 12
10240.606 16
10241.087 21
10241.568 15
10242.049 17
10242.530 20
10243.011 19
10243.492 12
10243.973 17
10244.454 13
10244.935 11
10245.416 20
10245.897 13
10246.378 9
10246.859 11
10247.340 5
10247.821 11
10248.302 18
10248.783 14
10249.264 5
10249.746 20
10250.227 14
10250.708 13
10251.189 15
10251.670 15
10252.151 24
10252.633 20
10253.114 14
10253.595 13
10254.076 15
10254.557 7
10255.039 8
10255.520 23
10256.001 22
10256.483 17
10256.964 22
10257.445 6
10257.926 9
10258.408 33
10258.889 28
10259.370 13
10259.852 11
10260.333 16
10260.815 14
10261.296 7
10261.777 9
10262.259 13
10262.740 10
10263.222 10
10263.703 14
10264.185 18
10264.666 15
10265.148 14
10265.629 17
10266.111 22
10266.592 32
10267.074 24
10267.555 31
10268.037 28
10268.518 20
10269.000 13
10269.481 12
10269.963 29
10270.445 23
10270.926 30
10271.408 19
10271.890 21
10272.371 13
10272.853 13
10273.335 15
10273.816 12
10274.298 21
10274.780 24
10275.261 15
10275.743 18
10276.225 15
10276.707 8
10277.188 11
10277.670 15
10278.152 9
10278.634 13
10279.116 7
10279.597 5
10280.079 25
10280.561 30
10281.043 19
10281.525 15
10282.007 14
10282.489 11
10282.970 23
10283.452 19
10283.934 10
10284.416 18
10284.898 33
10285.380 16
10285.862 20
10286.344 25
10286.826 18
10287.308 18
10287.790 16
10288.272 13
10288.754 7
10289.236 9
10289.718 14
10290.200 12
10290.682 10
10291.164 18
10291.647 20
10292.129 8
10292.611 14
10293.093 13
10293.575 23
10294.057 14
10294.539 10
10295.022 19
10295.504 13
10295.986 11
10296.468 9
10296.951 22
10297.433 21
10297.915 26
10298.397 37
10298.880 18
10299.362 20
10299.844 14
10300.326 15
10300.809 24
10301.291 14
10301.773 15
10302.256 18
10302.738 20
10303.221 15
10303.703 5
10304.185 10
10304.668 15
10305.150 10
10305.633 5
10306.115 7
10306.598 18
10307.080 14
10307.562 10
10308.045 16
10308.527 21
10309.010 23
10309.492 23
10309.975 15
10310.458 15
10310.940 21
10311.423 43
10311.905 70
10312.388 57
10312.870 46
10313.353 24
10313.836 17
10314.318 18
10314.801 20
10315.284 13
10315.766 16
10316.249 18
10316.732 16
10317.214 13
10317.697 12
10318.180 21
10318.663 17
10319.145 25
10319.628 18
10320.111 14
10320.594 9
10321.076 8
10321.559 9
10322.042 6
10322.525 6
10323.008 4
10323.491 6
10323.973 7
10324.456 6
10324.939 5
10325.422 4
10325.905 21
10326.388 15
10326.871 14
10327.354 5
10327.837 4
10328.320 13
10328.803 16
10329.286 12
10329.769 17
10330.252 18
10330.735 13
10331.218 10
10331.701 11
10332.184 29
10332.667 27
10333.150 25
10333.633 24
10334.116 21
10334.599 15
10335.082 16
10335.566 7
10336.049 5
10336.532 8
10337.015 11
10337.498 9
10337.981 11
10338.465 16
10338.948 11
10339.431 7
10339.914 8
10340.398 8
10340.881 4
10341.364 3
10341.847 1
10342.331 7
10342.814 8
10343.297 5
10343.781 10
10344.264 15
10344.747 14
10345.231 13
10345.714 16
10346.197 12
10346.681 7
10347.164 9
10347.648 25
10348.131 21
10348.614 18
10349.098 11
10349.581 11
10350.065 12
10350.548 15
10351.032 13
10351.515 10
10351.999 10
10352.482 12
10352.966 30
10353.449 28
10353.933 17
10354.417 17
10354.900 14
10355.384 15
10355.867 34
10356.351 19
10356.835 12
10357.318 9
10357.802 9
10358.286 9
10358.769 16
10359.253 15
10359.737 13
10360.220 19
10360.704 8
10361.188 11
10361.672 14
10362.155 10
10362.639 19
10363.123 22
10363.607 17
10364.090 16
10364.574 17
10365.058 34
10365.542 29
10366.026 27
10366.510 13
10366.993 8
10367.477 13
10367.961 15
10368.445 15
10368.929 21
10369.413 25
10369.897 22
10370.381 11
10370.865 13
10371.349 15
10371.833 21
10372.317 19
10372.801 24
10373.285 14
10373.769 15
10374.253 16
10374.737 21
10375.221 18
10375.705 10
10376.189 11
10376.673 7
10377.157 6
10377.641 8
10378.126 9
10378.610 10
10379.094 5
10379.578 19
10380.062 20
10380.546 15
10381.031 22
10381.515 17
10381.999 15
10382.483 11
10382.967 6
10383.452 4
10383.936 15
10384.420 13
10384.905 16
10385.389 14
10385.873 32
10386.357 27
10386.842 19
10387.326 19
10387.810 14
10388.295 13
10388.779 19
10389.264 22
10389.748 14
10390.232 10
10390.717 16
10391.201 14
10391.686 16
10392.170 9
10392.655 4
10393.139 12
10393.624 9
10394.108 20
10394.593 21
10395.077 15
10395.562 19
10396.046 12
10396.531 13
10397.015 28
10397.500 36
10397.985 18
10398.469 16
10398.954 26
10399.438 21
10399.923 37
10400.408 26
10400.892 20
10401.377 16
10401.862 15
10402.346 14
10402.831 20
10403.316 17
10403.800 22
10404.285 19
10404.770 14
10405.255 23
10405.740 19
10406.224 18
10406.709 18
10407.194 19
10407.679 12
10408.164 8
10408.648 19
10409.133 22
10409.618 19
10410.103 9
10410.588 8
10411.073 10
10411.558 10
10412.043 9
10412.527 13
10413.012 20
10413.497 16
10413.982 12
10414.467 6
10414.952 5
10415.437 5
10415.922 8
10416.407 13
10416.892 15
10417.377 17
10417.862 20
10418.348 20
10418.833 13
10419.318 20
10419.803 27
10420.288 30
10420.773 15
10421.258 5
10421.743 16
10422.228 17
10422.714 27
10423.199 21
10423.684 14
10424.169 8
10424.654 7
10425.140 8
10425.625 15
10426.110 16
10426.595 26
10427.081 22
10427.566 28
10428.051 28
10428.536 19
10429.022 21
10429.507 25
10429.992 22
10430.478 16
10430.963 9
10431.449 13
10431.934 17
10432.419 13
10432.905 12
10433.390 25
10433.876 33
10434.361 18
10434.846 19
10435.332 13
10435.817 20
10436.303 17
10436.788 9
10437.274 17
10437.759 23
10438.245 22
10438.730 11
10439.216 10
10439.702 14
10440.187 18
10440.673 18
10441.158 10
10441.644 3
10442.130 8
10442.615 14
10443.101 7
10443.586 3
10444.072 20
10444.558 19
10445.043 14
10445.529 15
10446.015 30
10446.501 26
10446.986 23
10447.472 14
10447.958 7
10448.444 14
10448.929 23
10449.415 17
10449.901 7
10450.387 11
10450.873 11
10451.358 21
10451.844 24
10452.330 24
10452.816 14
10453.302 7
10453.788 8
10454.274 22
10454.760 23
10455.245 19
10455.731 18
10456.217 21
10456.703 12
10457.189 12
10457.675 15
10458.161 12
10458.647 11
10459.133 11
10459.619 22
10460.105 40
10460.591 43
10461.077 36
10461.564 32
10462.050 19
10462.536 15
10463.022 11
10463.508 14
10463.994 27
10464.480 16
10464.966 10
10465.452 6
10465.939 11
10466.425 17
10466.911 24
10467.397 15
10467.883 12
10468.370 15
10468.856 24
10469.342 14
10469.828 9
10470.315 8
10470.801 19
10471.287 20
10471.774 16
10472.260 13
10472.746 22
10473.233 15
10473.719 17
10474.205 26
10474.692 27
10475.178 12
10475.664 28
10476.151 30
10476.637 16
10477.124 36
10477.610 25
10478.097 12
10478.583 13
10479.070 18
10479.556 15
10480.043 12
10480.529 4
10481.016 7
10481.502 12
10481.989 9
10482.475 17
10482.962 12
10483.448 11
10483.935 9
10484.422 9
10484.908 22
10485.395 20
10485.881 15
10486.368 6
10486.855 8
10487.341 13
10487.828 10
10488.315 7
10488.801 6
10489.288 9
10489.775 11
10490.262 18
10490.748 19
10491.235 14
10491.722 9
10492.209 18
10492.695 17
10493.182 19
10493.669 15
10494.156 18
10494.643 23
10495.130 11
10495.616 13
10496.103 10
10496.590 14
10497.077 5
10497.564 5
10498.051 8
10498.538 14
10499.025 12
10499.512 12
10499.999 15
10500.486 18
10500.973 12
10501.460 20
10501.947 20
10502.434 17
10502.921 12
10503.408 4
10503.895 4
10504.382 8
10504.869 15
10505.356 20
10505.843 15
10506.330 14
10506.817 9
10507.305 12
10507.792 22
10508.279 17
10508.766 9
10509.253 9
10509.740 9
10510.228 13
10510.715 17
10511.202 20
10511.689 15
10512.176 17
10512.664 17
10513.151 14
10513.638 11
10514.126 26
10514.613 46
10515.100 37
10515.587 30
10516.075 27
10516.562 20
10517.050 32
10517.537 19
10518.024 14
10518.512 26
10518.999 27
10519.486 20
10519.974 12
10520.461 9
10520.949 8
10521.436 17
10521.924 9
10522.411 13
10522.899 8
10523.386 9
10523.874 7
10524.361 6
10524.849 20
10525.336 24
10525.824 12
10526.311 7
10526.799 7
10527.287 11
10527.774 9
10528.262 10
10528.749 6
10529.237 8
10529.725 16
10530.212 12
10530.700 11
10531.188 7
10531.675 10
10532.163 15
10532.651 14
10533.139 13
10533.626 13
10534.114 19
10534.602 15
10535.090 12
10535.577 12
10536.065 13
10536.553 14
10537.041 13
10537.529 14
10538.017 7
10538.504 3
10538.992 10
10539.480 7
10539.968 24
10540.456 18
10540.944 13
10541.432 9
10541.920 6
10542.408 15
10542.896 16
10543.384 25
10543.872 21
10544.360 9
10544.848 7
10545.336 12
10545.824 16
10546.312 11
10546.800 12
10547.288 15
10547.776 16
10548.264 6
10548.752 12
10549.240 8
10549.728 16
10550.216 14
10550.704 17
10551.193 6
10551.681 13
10552.169 9
10552.657 12
10553.145 11
10553.633 18
10554.122 19
10554.610 19
10555.098 23
10555.586 36
10556.075 19
10556.563 12
10557.051 10
10557.540 9
10558.028 15
10558.516 18
10559.004 17
10559.493 11
10559.981 14
10560.470 20
10560.958 17
10561.446 13
10561.935 13
10562.423 5
10562.912 13
10563.400 16
10563.888 17
10564.377 16
10564.865 15
10565.354 15
10565.842 14
10566.331 24
10566.819 24
10567.308 23
10567.796 19
10568.285 23
10568.773 14
10569.262 16
10569.751 18
10570.239 11
10570.728 14
10571.216 15
10571.705 18
10572.194 23
10572.682 16
10573.171 19
10573.660 26
10574.148 21
10574.637 9
10575.126 11
10575.614 7
10576.103 11
10576.592 7
10577.081 2
10577.569 7
10578.058 13
10578.547 15
10579.036 9
10579.524 9
10580.013 5
10580.502 14
10580.991 11
10581.480 5
10581.969 6
10582.458 18
10582.946 20
10583.435 11
10583.924 11
10584.413 20
10584.902 9
10585.391 8
10585.880 3
10586.369 6
10586.858 6
10587.347 7
10587.836 14
10588.325 20
10588.814 12
10589.303 13
10589.792 15
10590.281 17
10590.770 10
10591.259 8
10591.748 3
10592.237 9
10592.726 15
10593.216 16
10593.705 25
10594.194 29
10594.683 16
10595.172 15
10595.661 8
10596.150 11
10596.640 13
10597.129 10
10597.618 21
10598.107 10
10598.597 2
10599.086 9
10599.575 12
10600.064 11
10600.554 11
10601.043 10
10601.532 12
10602.022 11
10602.511 11
10603.000 21
10603.490 23
10603.979 25
10604.468 10
10604.958 5
10605.447 6
10605.937 5
10606.426 3
10606.915 6
10607.405 5
10607.894 7
10608.384 10
10608.873 18
10609.363 18
10609.852 12
10610.342 13
10610.831 21
10611.321 14
10611.810 16
10612.300 10
10612.790 13
10613.279 5
10613.769 17
10614.258 21
10614.748 13
10615.238 4
10615.727 9
10616.217 7
10616.707 6
10617.196 7
10617.686 15
10618.176 10
10618.665 14
10619.155 21
10619.645 21
10620.134 14
10620.624 11
10621.114 6
10621.604 14
10622.094 22
10622.583 19
10623.073 11
10623.563 21
10624.053 16
10624.543 16
10625.032 25
10625.522 18
10626.012 10
10626.502 16
10626.992 14
10627.482 22
10627.972 25
10628.462 30
10628.952 26
10629.442 22
10629.932 19
10630.422 17
10630.912 12
10631.402 13
10631.892 13
10632.382 6
10632.872 6
10633.362 9
10633.852 13
10634.342 14
10634.832 28
10635.322 24
10635.812 23
10636.302 19
10636.792 11
10637.282 8
10637.773 11
10638.263 12
10638.753 5
10639.243 2
10639.733 10
10640.224 22
10640.714 16
10641.204 7
10641.694 3
10642.184 12
10642.675 5
10643.165 7
10643.655 10
10644.146 8
10644.636 15
10645.126 16
10645.616 7
10646.107 13
10646.597 18
10647.088 21
10647.578 21
10648.068 22
10648.559 13
10649.049 12
10649.540 9
10650.030 4
10650.520 10
10651.011 9
10651.501 7
10651.992 11
10652.482 7
10652.973 14
10653.463 11
10653.954 8
10654.444 7
10654.935 9
10655.425 11
10655.916 18
10656.407 22
10656.897 20
10657.388 26
10657.878 29
10658.369 21
10658.860 13
10659.350 8
10659.841 9
10660.332 15
10660.822 10
10661.313 8
10661.804 11
10662.294 12
10662.785 10
10663.276 13
10663.767 19
10664.257 25
10664.748 31
10665.239 25
10665.730 20
10666.220 30
10666.711 22
10667.202 24
10667.693 25
10668.184 28
10668.675 20
10669.165 15
10669.656 18
10670.147 18
10670.638 10
10671.129 9
10671.620 11
10672.111 16
10672.602 11
10673.093 6
10673.584 12
10674.075 15
10674.566 13
10675.057 5
10675.548 11
10676.039 11
10676.530 11
10677.021 20
10677.512 21
10678.003 11
10678.494 16
10678.985 16
10679.476 7
10679.967 8
10680.459 8
10680.950 9
10681.441 7
10681.932 12
10682.423 27
10682.914 22
10683.406 19
10683.897 17
10684.388 9
10684.879 12
10685.370 22
10685.862 9
10686.353 8
10686.844 14
10687.336 12
10687.827 20
10688.318 18
10688.809 22
10689.301 11
10689.792 13
10690.284 17
10690.775 10
10691.266 1
10691.758 3
10692.249 12
10692.740 18
10693.232 22
10693.723 21
10694.215 13
10694.706 16
10695.198 18
10695.689 18
10696.181 27
10696.672 18
10697.164 22
10697.655 13
10698.147 15
10698.638 23
10699.130 16
10699.621 21
10700.113 25
10700.605 21
10701.096 19
10701.588 19
10702.079 20
10702.571 10
10703.063 10
10703.554 16
10704.046 10
10704.538 18
10705.029 16
10705.521 24
10706.013 14
10706.505 17
10706.996 12
10707.488 22
10707.980 19
10708.472 10
10708.963 12
10709.455 10
10709.947 9
10710.439 5
10710.931 14
10711.422 24
10711.914 14
10712.406 7
10712.898 18
10713.390 37
10713.882 33
10714.374 21
10714.866 14
10715.358 6
10715.850 11
10716.341 6
10716.833 8
10717.325 15
10717.817 26
10718.309 15
10718.801 15
10719.293 14
10719.785 12
10720.278 11
10720.770 7
10721.262 8
10721.754 10
10722.246 10
10722.738 12
10723.230 15
10723.722 16
10724.214 15
10724.706 9
10725.199 23
10725.691 21
10726.183 9
10726.675 7
10727.167 18
10727.660 21
10728.152 14
10728.644 7
10729.136 10
10729.628 6
10730.121 11
10730.613 12
10731.105 5
10731.598 10
10732.090 9
10732.582 5
10733.075 7
10733.567 14
10734.059 13
10734.552 4
10735.044 20
10735.536 16
10736.029 19
10736.521 19
10737.014 13
10737.506 10
10737.999 13
10738.491 20
10738.984 16
10739.476 9
10739.969 8
10740.461 14
10740.954 8
10741.446 8
10741.939 8
10742.431 14
10742.924 12
10743.416 12
10743.909 12
10744.401 19
10744.894 19
10745.387 11
10745.879 20
10746.372 22
10746.865 15
10747.357 21
10747.850 17
10748.343 13
10748.835 16
10749.328 24
10749.821 25
10750.314 20
10750.806 18
10751.299 13
10751.792 7
10752.285 17
10752.777 12
10753.270 7
10753.763 15
10754.256 11
10754.749 17
10755.241 13
10755.734 13
10756.227 14
10756.720 4
10757.213 14
10757.706 15
10758.199 11
10758.692 8
10759.185 11
10759.678 10
10760.171 11
10760.664 7
10761.156 4
10761.649 3
10762.142 14
10762.636 36
10763.129 19
10763.622 18
10764.115 14
10764.608 18
10765.101 18
10765.594 9
10766.087 8
10766.580 7
10767.073 10
10767.566 6
10768.059 18
10768.553 11
10769.046 11
10769.539 11
10770.032 15
10770.525 6
10771.018 8
10771.512 14
10772.005 25
10772.498 18
10772.991 12
10773.485 13
10773.978 13
10774.471 15
10774.965 11
10775.458 5
10775.951 8
10776.445 10
10776.938 4
10777.431 20
10777.925 25
10778.418 17
10778.911 13
10779.405 13
10779.898 21
10780.392 28
10780.885 15
10781.378 22
10781.872 14
10782.365 9
10782.859 22
10783.352 23
10783.846 25
10784.339 12
10784.833 24
10785.326 24
10785.820 15
10786.313 19
10786.807 7
10787.301 9
10787.794 18
10788.288 9
10788.781 9
10789.275 9
10789.769 19
10790.262 25
10790.756 15
10791.250 14
10791.743 6
10792.237 6
10792.731 3
10793.224 8
10793.718 12
10794.212 19
10794.706 12
10795.199 13
10795.693 11
10796.187 19
10796.681 18
10797.175 15
10797.668 15
10798.162 19
10798.656 20
10799.150 20
10799.644 8
10800.138 12
10800.632 10
10801.125 13
10801.619 10
10802.113 10
10802.607 6
10803.101 10
10803.595 10
10804.089 13
10804.583 20
10805.077 22
10805.571 14
10806.065 8
10806.559 24
10807.053 28
10807.547 26
10808.041 15
10808.535 16
10809.029 13
10809.523 18
10810.017 14
10810.512 18
10811.006 10
10811.500 9
10811.994 9
10812.488 12
10812.982 9
10813.477 34
10813.971 20
10814.465 16
10814.959 11
10815.453 14
10815.948 12
10816.442 16
10816.936 9
10817.430 6
10817.925 14
10818.419 17
10818.913 17
10819.408 26
10819.902 30
10820.396 9
10820.891 16
10821.385 8
10821.879 10
10822.374 7
10822.868 6
10823.362 11
10823.857 6
10824.351 9
10824.846 10
10825.340 11
10825.835 13
10826.329 13
10826.824 10
10827.318 9
10827.813 11
10828.307 17
10828.802 19
10829.296 15
10829.791 15
10830.285 8
10830.780 6
10831.274 12
10831.769 16
10832.264 13
10832.758 10
10833.253 5
10833.748 18
10834.242 30
10834.737 15
10835.232 13
10835.726 21
10836.221 6
10836.716 8
10837.210 10
10837.705 12
10838.200 10
10838.695 10
10839.189 8
10839.684 7
10840.179 5
10840.674 10
10841.168 12
10841.663 10
10842.158 8
10842.653 9
10843.148 10
10843.643 6
10844.138 12
10844.632 14
10845.127 12
10845.622 10
10846.117 11
10846.612 4
10847.107 11
10847.602 9
10848.097 11
10848.592 8
10849.087 11
10849.582 17
10850.077 13
10850.572 16
10851.067 11
10851.562 7
10852.057 12
10852.552 26
10853.047 17
10853.542 14
10854.038 15
10854.533 21
10855.028 22
10855.523 14
10856.018 8
10856.513 11
10857.008 14
10857.504 14
10857.999 9
10858.494 6
10858.989 3
10859.484 11
10859.980 11
10860.475 10
10860.970 9
10861.465 17
10861.961 9
10862.456 12
10862.951 26
10863.447 19
10863.942 9
10864.437 8
10864.933 9
10865.428 12
10865.923 17
10866.419 15
10866.914 21
10867.410 15
10867.905 5
10868.400 5
10868.896 5
10869.391 7
10869.887 8
10870.382 20
10870.878 8
10871.373 8
10871.869 15
10872.364 9
10872.860 4
10873.355 23
10873.851 24
10874.346 23
10874.842 22
10875.338 16
10875.833 15
10876.329 20
10876.824 18
10877.320 19
10877.816 15
10878.311 17
10878.807 13
10879.303 16
10879.798 15
10880.294 14
10880.790 20
10881.286 17
10881.781 10
10882.277 16
10882.773 19
10883.269 12
10883.764 14
10884.260 15
10884.756 20
10885.252 14
10885.748 5
10886.243 9
10886.739 7
10887.235 8
10887.731 8
10888.227 4
10888.723 11
10889.219 12
10889.715 15
10890.211 7
10890.707 6
10891.202 5
10891.698 7
10892.194 9
10892.690 15
10893.186 18
10893.682 11
10894.178 19
10894.674 6
10895.170 11
10895.667 12
10896.163 16
10896.659 13
10897.155 6
10897.651 9
10898.147 9
10898.643 12
10899.139 12
10899.635 18
10900.132 32
10900.628 16
10901.124 13
10901.620 8
10902.116 5
10902.612 10
10903.109 24
10903.605 21
10904.101 12
10904.597 13
10905.094 13
10905.590 14
10906.086 11
10906.583 6
10907.079 9
10907.575 15
10908.072 14
10908.568 13
10909.064 9
10909.561 12
10910.057 15
10910.553 8
10911.050 13
10911.546 14
10912.043 9
10912.539 7
10913.035 12
10913.532 23
10914.028 17
10914.525 9
10915.021 12
10915.518 9
10916.014 15
10916.511 9
10917.007 9
10917.504 20
10918.001 14
10918.497 9
10918.994 8
10919.490 7
10919.987 4
10920.484 3
10920.980 7
10921.477 16
10921.973 15
10922.470 16
10922.967 8
10923.463 11
10923.960 16
10924.457 20
10924.954 14
10925.450 15
10925.947 23
10926.444 17
10926.941 13
10927.437 18
10927.934 16
10928.431 4
10928.928 9
10929.425 10
10929.921 7
10930.418 8
10930.915 7
10931.412 9
10931.909 2
10932.406 7
10932.903 11
10933.400 13
10933.896 8
10934.393 12
10934.890 10
10935.387 9
10935.884 6
10936.381 24
10936.878 24
10937.375 20
10937.872 14
10938.369 12
10938.866 13
10939.363 15
10939.860 10
10940.357 9
10940.855 14
10941.352 10
10941.849 6
10942.346 3
10942.843 7
10943.340 12
10943.837 10
10944.334 10
10944.832 16
10945.329 12
10945.826 10
10946.323 13
10946.820 11
10947.318 16
10947.815 15
10948.312 13
10948.809 13
10949.307 15
10949.804 22
10950.301 22
10950.799 21
10951.296 12
10951.793 5
10952.291 5
10952.788 8
10953.285 15
10953.783 23
10954.280 14
10954.777 11
10955.275 14
10955.772 7
10956.270 21
10956.767 11
10957.265 20
10957.762 19
10958.259 12
10958.757 15
10959.254 10
10959.752 14
10960.249 19
10960.747 19
10961.245 27
10961.742 19
10962.240 24
10962.737 9
10963.235 3
10963.732 5
10964.230 13
10964.728 17
10965.225 7
10965.723 15
10966.221 20
10966.718 15
10967.216 16
10967.714 14
10968.211 21
10968.709 28
10969.207 22
10969.705 26
10970.202 10
10970.700 13
10971.198 18
10971.696 10
10972.193 7
10972.691 4
10973.189 11
10973.687 11
10974.185 10
10974.682 20
10975.180 13
10975.678 14
10976.176 24
10976.674 24
10977.172 13
10977.670 8
10978.168 11
10978.666 8
10979.164 6
10979.662 6
10980.160 30
10980.658 32
10981.156 20
10981.654 13
10982.152 9
10982.650 9
10983.148 13
10983.646 10
10984.144 9
10984.642 18
10985.140 9
10985.638 5
10986.136 20
10986.634 19
10987.132 15
10987.630 4
10988.129 14
10988.627 9
10989.125 9
10989.623 20
10990.121 16
10990.620 12
10991.118 12
10991.616 9
10992.114 12
10992.613 13
10993.111 12
10993.609 7
10994.107 13
10994.606 15
10995.104 15
10995.602 11
10996.101 11
10996.599 14
10997.097 12
10997.596 13
10998.094 12
10998.592 8
10999.091 11
10999.589 6
11000.088 10
11000.586 17
11001.085 11
11001.583 1
11002.082 4
11002.580 2
11003.078 7
11003.577 5
11004.075 6
11004.574 8
11005.073 11
11005.571 9
11006.070 9
11006.568 17
11007.067 12
11007.565 15
11008.064 13
11008.563 25
11009.061 18
11009.560 7
11010.059 9
11010.557 7
11011.056 14
11011.555 10
11012.053 11
11012.552 11
11013.051 18
11013.549 12
11014.048 10
11014.547 4
11015.046 11
11015.544 17
11016.043 12
11016.542 10
11017.041 10
11017.540 4
11018.038 8
11018.537 11
11019.036 17
11019.535 17
11020.034 7
11020.533 9
11021.032 12
11021.531 13
11022.030 5
11022.528 3
11023.027 1
11023.526 6
11024.025 3
11024.524 6
11025.023 13
11025.522 10
11026.021 10
11026.520 13
11027.019 5
11027.518 5
11028.017 6
11028.517 8
11029.016 19
11029.515 19
11030.014 9
11030.513 4
11031.012 12
11031.511 12
11032.010 3
11032.509 5
11033.009 18
11033.508 14
11034.007 14
11034.506 13
11035.005 17
11035.505 21
11036.004 17
11036.503 12
11037.002 17
11037.502 19
11038.001 8
11038.500 5
11039.000 13
11039.499 18
11039.998 20
11040.498 13
11040.997 6
11041.496 10
11041.996 8
11042.495 19
11042.994 22
11043.494 30
11043.993 24
11044.493 15
11044.992 10
11045.492 15
11045.991 24
11046.490 21
11046.990 18
11047.489 10
11047.989 17
11048.488 14
11048.988 12
11049.488 23
11049.987 13
11050.487 17
11050.986 17
11051.486 26
11051.985 13
11052.485 6
11052.985 6
11053.484 9
11053.984 11
11054.484 9
11054.983 4
11055.483 16
11055.983 12
11056.482 5
11056.982 6
11057.482 2
11057.981 10
11058.481 16
11058.981 15
11059.481 11
11059.981 10
11060.480 19
11060.980 15
11061.480 10
11061.980 8
11062.480 8
11062.979 9
11063.479 8
11063.979 8
11064.479 17
11064.979 14
11065.479 9
11065.979 15
11066.479 14
11066.979 13
11067.479 13
11067.979 10
11068.478 15
11068.978 17
11069.478 12
11069.978 10
11070.478 16
11070.979 16
11071.479 16
11071.979 10
11072.479 7
11072.979 9
11073.479 22
11073.979 23
11074.479 14
11074.979 12
11075.479 16
11075.979 21
11076.480 22
11076.980 15
11077.480 13
11077.980 13
11078.480 19
11078.980 18
11079.481 15
11079.981 18
11080.481 22
11080.981 20
11081.482 19
11081.982 14
11082.482 11
11082.983 11
11083.483 8
11083.983 11
11084.484 13
11084.984 11
11085.484 17
11085.985 9
11086.485 10
11086.985 8
11087.486 6
11087.986 13
11088.487 14
11088.987 13
11089.487 16
11089.988 6
11090.488 20
11090.989 13
11091.489 9
11091.990 10
11092.490 17
11092.991 17
11093.491 14
11093.992 6
11094.493 8
11094.993 7
11095.494 6
11095.994 5
11096.495 9
11096.995 11
11097.496 12
11097.997 6
11098.497 14
11098.998 21
11099.499 20
11099.999 13
11100.500 7
11101.001 4
11101.502 5
11102.002 6
11102.503 7
11103.004 17
11103.504 11
11104.005 2
11104.506 11
11105.007 15
11105.508 19
11106.008 15
11106.509 2
11107.010 3
11107.511 9
11108.012 21
11108.513 17
11109.014 15
11109.515 10
11110.015 12
11110.516 12
11111.017 29
11111.518 31
11112.019 20
11112.520 10
11113.021 6
11113.522 9
11114.023 21
11114.524 13
11115.025 4
11115.526 5
11116.027 10
11116.528 4
11117.029 6
11117.530 18
11118.031 9
11118.533 8
11119.034 9
11119.535 10
11120.036 7
11120.537 3
11121.038 3
11121.539 7
11122.041 3
11122.542 10
11123.043 15
11123.544 19
11124.045 12
11124.547 10
11125.048 3
11125.549 5
11126.050 7
11126.552 8
11127.053 11
11127.554 13
11128.056 15
11128.557 14
11129.058 15
11129.560 6
11130.061 8
11130.562 3
11131.064 0
11131.565 1
11132.067 16
11132.568 17
11133.069 30
11133.571 25
11134.072 26
11134.574 26
11135.075 9
11135.577 10
11136.078 7
11136.580 10
11137.081 16
11137.583 8
11138.084 10
11138.586 5
11139.087 8
11139.589 7
11140.091 4
11140.592 6
11141.094 16
11141.595 10
11142.097 6
11142.599 13
11143.100 14
11143.602 13
11144.104 23
11144.605 21
11145.107 15
11145.609 10
11146.110 4
11146.612 5
11147.114 7
11147.616 7
11148.117 2
11148.619 7
11149.121 8
11149.623 20
11150.125 12
11150.626 14
11151.128 15
11151.630 16
11152.132 12
11152.634 5
11153.136 10
11153.638 23
11154.140 14
11154.641 8
11155.143 11
11155.645 16
11156.147 8
11156.649 10
11157.151 10
11157.653 22
11158.155 17
11158.657 9
11159.159 18
11159.661 11
11160.163 8
11160.665 3
11161.167 8
11161.669 19
11162.171 15
11162.674 12
11163.176 14
11163.678 9
11164.180 4
11164.682 5
11165.184 6
11165.686 7
11166.189 5
11166.691 4
11167.193 5
11167.695 6
11168.197 5
11168.700 8
11169.202 9
11169.704 9
11170.206 6
11170.709 10
11171.211 10
11171.713 12
11172.216 10
11172.718 8
11173.220 11
11173.723 12
11174.225 4
11174.727 8
11175.230 13
11175.732 14
11176.234 6
11176.737 12
11177.239 15
11177.742 14
11178.244 12
11178.747 7
11179.249 5
11179.751 10
11180.254 5
11180.756 7
11181.259 11
11181.762 2
11182.264 11
11182.767 13
11183.269 16
11183.772 12
11184.274 8
11184.777 5
11185.279 9
11185.782 9
11186.285 4
11186.787 7
11187.290 14
11187.793 12
11188.295 7
11188.798 2
11189.301 8
11189.803 16
11190.306 15
11190.809 22
11191.312 11
11191.814 10
11192.317 5
11192.820 3
11193.323 7
11193.825 4
11194.328 4
11194.831 8
11195.334 13
11195.837 10
11196.340 4
11196.842 5
11197.345 8
11197.848 9
11198.351 9
11198.854 2
11199.357 12
11199.860 16
11200.363 10
11200.866 8
11201.369 11
11201.872 17
11202.375 13
11202.878 8
11203.381 5
11203.884 3
11204.387 7
11204.890 7
11205.393 14
11205.896 5
11206.399 4
11206.902 15
11207.405 13
11207.908 7
11208.411 10
11208.915 13
11209.418 7
11209.921 3
11210.424 5
11210.927 19
11211.430 21
11211.934 16
11212.437 8
11212.940 15
11213.443 21
11213.946 17
11214.450 12
11214.953 8
11215.456 20
11215.960 19
11216.463 12
11216.966 12
11217.469 22
11217.973 11
11218.476 2
11218.980 12
11219.483 11
11219.986 14
11220.490 9
11220.993 14
11221.497 15
11222.000 12
11222.503 5
11223.007 7
11223.510 7
11224.014 4
11224.517 7
11225.021 7
11225.524 14
11226.028 24
11226.531 29
11227.035 18
11227.538 17
11228.042 10
11228.545 12
11229.049 12
11229.553 12
11230.056 18
11230.560 13
11231.064 13
11231.567 14
11232.071 9
11232.574 7
11233.078 13
11233.582 16
11234.086 7
11234.589 10
11235.093 6
11235.597 11
11236.100 8
11236.604 7
11237.108 26
11237.612 17
11238.116 17
11238.619 10
11239.123 9
11239.627 9
11240.131 20
11240.635 24
11241.138 21
11241.642 15
11242.146 15
11242.650 14
11243.154 21
11243.658 17
11244.162 7
11244.666 4
11245.170 7
11245.674 5
11246.178 8
11246.682 12
11247.186 12
11247.690 9
11248.194 5
11248.698 4
11249.202 9
11249.706 16
11250.210 28
11250.714 17
11251.218 9
11251.722 7
11252.226 8
11252.730 8
11253.234 11
11253.739 26
11254.243 16
11254.747 8
11255.251 10
11255.755 7
11256.259 11
11256.764 17
11257.268 14
11257.772 9
11258.276 10
11258.781 9
11259.285 16
11259.789 23
11260.293 31
11260.798 15
11261.302 18
11261.806 15
11262.311 8
11262.815 16
11263.319 24
11263.824 16
11264.328 13
11264.832 2
11265.337 8
11265.841 11
11266.346 10
11266.850 10
11267.355 10
11267.859 9
11268.363 4
11268.868 3
11269.372 7
11269.877 9
11270.381 5
11270.886 4
11271.390 5
11271.895 4
11272.400 2
11272.904 10
11273.409 15
11273.913 19
11274.418 18
11274.923 14
11275.427 16
11275.932 19
11276.436 16
11276.941 16
11277.446 14
11277.950 8
11278.455 6
11278.960 15
11279.465 17
11279.969 18
11280.474 12
11280.979 10
11281.483 12
11281.988 10
11282.493 13
11282.998 2
11283.503 21
11284.007 25
11284.512 23
11285.017 16
11285.522 12
11286.027 7
11286.532 7
11287.037 7
11287.541 19
11288.046 11
11288.551 6
11289.056 18
11289.561 13
11290.066 9
11290.571 11
11291.076 11
11291.581 12
11292.086 6
11292.591 8
11293.096 4
11293.601 13
11294.106 12
11294.611 15
11295.116 16
11295.621 19
11296.126 12
11296.632 10
11297.137 9
11297.642 10
11298.147 17
11298.652 25
11299.157 25
11299.662 16
11300.168 17
11300.673 9
11301.178 18
11301.683 20
11302.188 13
11302.694 7
11303.199 9
11303.704 10
11304.209 17
11304.715 14
11305.220 13
11305.725 8
11306.231 16
11306.736 19
11307.241 9
11307.747 15
11308.252 12
11308.757 19
11309.263 9
11309.768 11
11310.273 28
11310.779 20
11311.284 10
11311.790 10
11312.295 7
11312.801 9
11313.306 8
11313.812 16
11314.317 30
11314.823 20
11315.328 16
11315.834 8
11316.339 12
11316.845 8
11317.350 3
11317.856 13
11318.361 7
11318.867 3
11319.373 9
11319.878 17
11320.384 15
11320.889 20
11321.395 13
11321.901 2
11322.406 5
11322.912 3
11323.418 12
11323.924 8
11324.429 11
11324.935 10
11325.441 16
11325.946 23
11326.452 23
11326.958 18
11327.464 19
11327.970 12
11328.475 11
11328.981 11
11329.487 7
11329.993 5
11330.499 5
11331.005 10
11331.510 7
11332.016 13
11332.522 9
11333.028 10
11333.534 8
11334.040 5
11334.546 15
11335.052 14
11335.558 9
11336.064 9
11336.570 9
11337.076 10
11337.582 8
11338.088 10
11338.594 5
11339.100 3
11339.606 8
11340.112 10
11340.618 16
11341.124 8
11341.630 14
11342.137 20
11342.643 20
11343.149 19
11343.655 10
11344.161 13
11344.667 8
11345.173 14
11345.680 7
11346.186 23
11346.692 13
11347.198 12
11347.705 12
11348.211 9
11348.717 9
11349.223 5
11349.730 1
11350.236 4
11350.742 10
11351.248 7
11351.755 24
11352.261 21
11352.768 37
11353.274 25
11353.780 15
11354.287 13
11354.793 8
11355.299 17
11355.806 21
11356.312 20
11356.819 22
11357.325 18
11357.832 28
11358.338 25
11358.845 20
11359.351 21
11359.858 10
11360.364 6
11360.871 7
11361.377 12
11361.884 11
11362.390 10
11362.897 12
11363.403 13
11363.910 24
11364.417 19
11364.923 10
11365.430 17
11365.937 11
11366.443 6
11366.950 5
11367.457 16
11367.963 13
11368.470 11
11368.977 8
11369.483 7
11369.990 10
11370.497 17
11371.004 25
11371.510 14
11372.017 9
11372.524 6
11373.031 9
11373.538 15
11374.044 15
11374.551 5
11375.058 18
11375.565 14
11376.072 12
11376.579 16
11377.086 10
11377.593 5
11378.099 15
11378.606 14
11379.113 15
11379.620 6
11380.127 11
11380.634 13
11381.141 7
11381.648 3
11382.155 3
11382.662 15
11383.169 13
11383.676 11
11384.183 12
11384.690 5
11385.197 10
11385.705 6
11386.212 12
11386.719 10
11387.226 20
11387.733 16
11388.240 11
11388.747 7
11389.254 11
11389.762 12
11390.269 20
11390.776 22
11391.283 15
11391.790 12
11392.298 8
11392.805 5
11393.312 11
11393.819 14
11394.327 18
11394.834 21
11395.341 23
11395.849 15
11396.356 11
11396.863 10
11397.371 10
11397.878 8
11398.385 7
11398.893 14
11399.400 10
11399.907 14
11400.415 7
11400.922 3
11401.430 2
11401.937 7
11402.445 4
11402.952 4
11403.460 5
11403.967 9
11404.475 9
11404.982 8
11405.490 6
11405.997 8
11406.505 12
11407.012 13
11407.520 6
11408.027 15
11408.535 10
11409.043 8
11409.550 15
11410.058 13
11410.566 8
11411.073 9
11411.581 9
11412.089 14
11412.596 11
11413.104 9
11413.612 2
11414.119 14
11414.627 11
11415.135 1
11415.643 9
11416.150 20
11416.658 15
11417.166 8
11417.674 9
11418.181 14
11418.689 7
11419.197 7
11419.705 21
11420.213 20
11420.721 21
11421.229 17
11421.736 17
11422.244 10
11422.752 11
11423.260 8
11423.768 7
11424.276 7
11424.784 11
11425.292 8
11425.800 7
11426.308 12
11426.816 13
11427.324 9
11427.832 9
11428.340 14
11428.848 19
11429.356 17
11429.864 8
11430.372 9
11430.880 14
11431.388 22
11431.897 14
11432.405 14
11432.913 12
11433.421 23
11433.929 16
11434.437 7
11434.945 8
11435.454 8
11435.962 7
11436.470 12
11436.978 6
11437.487 10
11437.995 8
11438.503 12
11439.011 13
11439.520 6
11440.028 3
11440.536 6
11441.044 7
11441.553 14
11442.061 12
11442.569 9
11443.078 9
11443.586 6
11444.095 9
11444.603 13
11445.111 8
11445.620 8
11446.128 8
11446.637 8
11447.145 12
11447.654 12
11448.162 15
11448.671 14
11449.179 16
11449.688 12
11450.196 14
11450.705 16
11451.213 15
11451.722 13
11452.230 8
11452.739 13
11453.247 10
11453.756 10
11454.265 3
11454.773 7
11455.282 7
11455.791 2
11456.299 8
11456.808 5
11457.317 8
11457.825 11
11458.334 7
11458.843 11
11459.351 15
11459.860 17
11460.369 18
11460.878 10
11461.386 11
11461.895 8
11462.404 5
11462.913 17
11463.422 14
11463.930 5
11464.439 9
11464.948 13
11465.457 5
11465.966 10
11466.475 9
11466.984 5
11467.492 6
11468.001 12
11468.510 12
11469.019 5
11469.528 5
11470.037 6
11470.546 4
11471.055 5
11471.564 14
11472.073 18
11472.582 16
11473.091 8
11473.600 14
11474.109 21
11474.618 19
11475.127 21
11475.636 30
11476.146 17
11476.655 16
11477.164 21
11477.673 9
11478.182 7
11478.691 12
11479.200 11
11479.710 17
11480.219 19
11480.728 16
11481.237 15
11481.746 14
11482.256 11
11482.765 10
11483.274 5
11483.783 6
11484.293 8
11484.802 6
11485.311 7
11485.820 3
11486.330 2
11486.839 9
11487.348 8
11487.858 15
11488.367 13
11488.877 14
11489.386 5
11489.895 7
11490.405 10
11490.914 20
11491.424 10
11491.933 11
11492.443 10
11492.952 8
11493.461 5
11493.971 9
11494.480 5
11494.990 4
11495.500 13
11496.009 5
11496.519 2
11497.028 14
11497.538 33
11498.047 29
11498.557 16
11499.066 9
11499.576 16
11500.086 11
11500.595 14
11501.105 10
11501.615 8
11502.124 3
11502.634 0
11503.144 5
11503.653 11
11504.163 12
11504.673 11
11505.183 13
11505.692 14
11506.202 18
11506.712 9
11507.222 14
11507.731 24
11508.241 20
11508.751 8
11509.261 16
11509.771 9
11510.281 9
11510.790 8
11511.300 7
11511.810 7
11512.320 7
11512.830 1
11513.340 0
11513.850 9
11514.360 8
11514.870 8
11515.380 8
11515.890 14
11516.400 12
11516.910 9
11517.420 16
11517.930 20
11518.440 17
11518.950 9
11519.460 8
11519.970 8
11520.480 3
11520.990 1
11521.500 10
11522.010 11
11522.520 7
11523.031 15
11523.541 12
11524.051 8
11524.561 7
11525.071 11
11525.581 11
11526.092 13
11526.602 14
11527.112 16
11527.622 10
11528.133 11
11528.643 16
11529.153 7
11529.663 6
11530.174 8
11530.684 8
11531.194 7
11531.705 7
11532.215 11
11532.725 11
11533.236 16
11533.746 15
11534.256 8
11534.767 6
11535.277 5
11535.788 17
11536.298 17
11536.808 11
11537.319 4
11537.829 3
11538.340 15
11538.850 8
11539.361 15
11539.871 9
11540.382 10
11540.892 7
11541.403 6
11541.913 1
11542.424 5
11542.935 1
11543.445 5
11543.956 1
11544.466 3
11544.977 5
11545.488 7
11545.998 11
11546.509 13
11547.020 8
11547.530 7
11548.041 9
11548.552 8
11549.062 11
11549.573 11
11550.084 11
11550.595 12
11551.105 6
11551.616 12
11552.127 12
11552.638 8
11553.148 4
11553.659 10
11554.170 12
11554.681 12
11555.192 11
11555.703 10
11556.213 16
11556.724 12
11557.235 7
11557.746 5
11558.257 16
11558.768 14
11559.279 11
11559.790 10
11560.301 11
11560.812 13
11561.323 19
11561.834 14
11562.345 7
11562.856 4
11563.367 4
11563.878 11
11564.389 7
11564.900 8
11565.411 3
11565.922 6
11566.433 14
11566.944 2
11567.455 7
11567.967 8
11568.478 9
11568.989 7
11569.500 6
11570.011 13
11570.522 8
11571.034 12
11571.545 16
11572.056 26
11572.567 23
11573.078 19
11573.590 13
11574.101 7
11574.612 4
11575.124 6
11575.635 17
11576.146 15
11576.657 9
11577.169 9
11577.680 18
11578.191 46
11578.703 27
11579.214 16
11579.726 11
11580.237 14
11580.748 22
11581.260 20
11581.771 14
11582.283 16
11582.794 7
11583.306 9
11583.817 4
11584.329 3
11584.840 6
11585.352 8
11585.863 11
11586.375 12
11586.886 18
11587.398 10
11587.909 4
11588.421 6
11588.933 7
11589.444 3
11589.956 4
11590.467 5
11590.979 2
11591.491 5
11592.002 9
11592.514 8
11593.026 9
11593.537 14
11594.049 14
11594.561 9
11595.072 10
11595.584 9
11596.096 16
11596.608 9
11597.119 8
11597.631 13
11598.143 12
11598.655 15
11599.167 15
11599.679 22
11600.190 16
11600.702 8
11601.214 19
11601.726 11
11602.238 10
11602.750 13
11603.262 13
11603.774 8
11604.285 8
11604.797 6
11605.309 12
11605.821 18
11606.333 21
11606.845 20
11607.357 19
11607.869 15
11608.381 18
11608.893 12
11609.405 14
11609.917 13
11610.429 12
11610.942 3
11611.454 4
11611.966 10
11612.478 10
11612.990 8
11613.502 4
11614.014 7
11614.526 0
11615.039 4
11615.551 6
11616.063 6
11616.575 17
11617.087 14
11617.600 8
11618.112 4
11618.624 5
11619.136 4
11619.649 6
11620.161 8
11620.673 9
11621.185 16
11621.698 15
11622.210 19
11622.722 11
11623.235 8
11623.747 9
11624.260 7
11624.772 10
11625.284 9
11625.797 9
11626.309 10
11626.822 11
11627.334 30
11627.846 20
11628.359 17
11628.871 14
11629.384 17
11629.896 22
11630.409 13
11630.921 17
11631.434 12
11631.946 8
11632.459 12
11632.972 5
11633.484 3
11633.997 11
11634.509 8
11635.022 11
11635.535 6
11636.047 5
11636.560 0
11637.072 1
11637.585 4
11638.098 4
11638.610 2
11639.123 7
11639.636 10
11640.149 8
11640.661 8
11641.174 4
11641.687 4
11642.200 5
11642.712 5
11643.225 4
11643.738 7
11644.251 7
11644.764 6
11645.276 7
11645.789 7
11646.302 9
11646.815 11
11647.328 5
11647.841 8
11648.354 15
11648.867 5
11649.379 9
11649.892 9
11650.405 7
11650.918 4
11651.431 5
11651.944 12
11652.457 7
11652.970 6
11653.483 15
11653.996 8
11654.509 5
11655.022 7
11655.535 7
11656.048 3
11656.562 3
11657.075 6
11657.588 8
11658.101 9
11658.614 8
11659.127 19
11659.640 8
11660.153 15
11660.667 19
11661.180 32
11661.693 21
11662.206 17
11662.719 8
11663.233 7
11663.746 3
11664.259 6
11664.772 7
11665.286 6
11665.799 4
11666.312 5
11666.826 10
11667.339 7
11667.852 4
11668.366 9
11668.879 11
11669.392 17
11669.906 18
11670.419 9
11670.932 10
11671.446 7
11671.959 25
11672.473 16
11672.986 7
11673.500 3
11674.013 10
11674.527 11
11675.040 11
11675.554 4
11676.067 4
11676.581 9
11677.094 20
11677.608 18
11678.121 16
11678.635 12
11679.148 19
11679.662 10
11680.176 9
11680.689 9
11681.203 8
11681.716 10
11682.230 16
11682.744 15
11683.257 12
11683.771 9
11684.285 4
11684.798 12
11685.312 14
11685.826 13
11686.340 10
11686.853 6
11687.367 3
11687.881 4
11688.395 4
11688.908 11
11689.422 9
11689.936 10
11690.450 12
11690.964 8
11691.478 9
11691.991 6
11692.505 11
11693.019 10
11693.533 7
11694.047 0
11694.561 7
11695.075 11
11695.589 9
11696.103 7
11696.617 7
11697.131 4
11697.645 14
11698.159 10
11698.673 18
11699.187 33
11699.701 28
11700.215 20
11700.729 19
11701.243 18
11701.757 13
11702.271 15
11702.785 14
11703.299 11
11703.813 17
11704.327 16
11704.842 16
11705.356 11
11705.870 5
11706.384 2
11706.898 4
11707.412 8
11707.927 4
11708.441 4
11708.955 4
11709.469 9
11709.984 9
11710.498 12
11711.012 17
11711.526 17
11712.041 18
11712.555 11
11713.069 3
11713.584 3
11714.098 5
11714.612 6
11715.127 7
11715.641 10
11716.156 5
11716.670 13
11717.184 10
11717.699 8
11718.213 3
11718.728 3
11719.242 7
11719.757 9
11720.271 4
11720.786 8
11721.300 8
11721.815 11
11722.329 8
11722.844 12
11723.358 7
11723.873 9
11724.387 17
11724.902 30
11725.417 27
11725.931 24
11726.446 15
11726.960 11
11727.475 5
11727.990 5
11728.504 1
11729.019 10
11729.534 6
11730.048 2
11730.563 8
11731.078 8
11731.593 10
11732.107 4
11732.622 5
11733.137 5
11733.652 3
11734.166 2
11734.681 8
11735.196 8
11735.711 7
11736.226 11
11736.740 18
11737.255 10
11737.770 4
11738.285 10
11738.800 10
11739.315 4
11739.830 12
11740.345 6
11740.860 14
11741.375 16
11741.890 12
11742.405 8
11742.919 2
11743.434 6
11743.949 11
11744.464 6
11744.980 16
11745.495 13
11746.010 15
11746.525 14
11747.040 12
11747.555 10
11748.070 12
11748.585 8
11749.100 4
11749.615 7
11750.130 7
11750.646 16
11751.161 8
11751.676 12
11752.191 15
11752.706 12
11753.221 14
11753.737 10
11754.252 10
11754.767 10
11755.282 13
11755.798 15
11756.313 16
11756.828 11
11757.343 9
11757.859 19
11758.374 13
11758.889 17
11759.405 19
11759.920 19
11760.435 10
11760.951 3
11761.466 13
11761.982 10
11762.497 4
11763.012 6
11763.528 5
11764.043 4
11764.559 7
11765.074 10
11765.590 3
11766.105 6
11766.621 12
11767.136 15
11767.652 10
11768.167 3
11768.683 11
11769.198 12
11769.714 14
11770.229 10
11770.745 6
11771.261 10
11771.776 11
11772.292 11
11772.808 11
11773.323 3
11773.839 14
11774.355 13
11774.870 5
11775.386 6
11775.902 5
11776.417 12
11776.933 3
11777.449 7
11777.964 9
11778.480 14
11778.996 12
11779.512 9
11780.028 16
11780.543 11
11781.059 11
11781.575 15
11782.091 26
11782.607 22
11783.123 21
11783.638 21
11784.154 12
11784.670 14
11785.186 15
11785.702 14
11786.218 7
11786.734 4
11787.250 8
11787.766 9
11788.282 6
11788.798 9
11789.314 4
11789.830 3
11790.346 8
11790.862 8
11791.378 6
11791.894 9
11792.410 6
11792.926 7
11793.442 7
11793.958 7
11794.474 5
11794.990 8
11795.507 13
11796.023 8
11796.539 4
11797.055 6
11797.571 8
11798.087 18
11798.604 11
11799.120 13
11799.636 6
11800.152 10
11800.668 10
11801.185 4
11801.701 1
11802.217 2
11802.734 7
11803.250 11
11803.766 6
11804.283 9
11804.799 12
11805.315 8
11805.832 9
11806.348 3
11806.864 6
11807.381 1
11807.897 5
11808.413 7
11808.930 15
11809.446 18
11809.963 11
11810.479 9
11810.996 5
11811.512 8
11812.029 1
11812.545 7
11813.062 11
11813.578 15
11814.095 11
11814.611 2
11815.128 13
11815.644 23
11816.161 11
11816.678 16
11817.194 13
11817.711 8
11818.227 5
11818.744 10
11819.261 5
11819.777 5
11820.294 5
11820.811 15
11821.327 21
11821.844 15
11822.361 13
11822.878 4
11823.394 5
11823.911 9
11824.428 13
11824.945 13
11825.461 11
11825.978 14
11826.495 15
11827.012 7
11827.529 7
11828.046 8
11828.562 9
11829.079 6
11829.596 7
11830.113 7
11830.630 3
11831.147 4
11831.664 9
11832.181 18
11832.698 18
11833.215 20
11833.732 15
11834.248 8
11834.765 13
11835.282 16
11835.799 12
11836.317 11
11836.834 5
11837.351 7
11837.868 6
11838.385 4
11838.902 6
11839.419 11
11839.936 10
11840.453 15
11840.970 10
11841.487 9
11842.005 6
11842.522 2
11843.039 4
11843.556 6
11844.073 8
11844.590 6
11845.108 1
11845.625 5
11846.142 6
11846.659 4
11847.177 0
11847.694 0
11848.211 2
11848.728 1
11849.246 3
11849.763 14
11850.280 13
11850.798 9
11851.315 8
11851.832 13
11852.350 16
11852.867 7
11853.385 12
11853.902 5
11854.419 6
11854.937 12
11855.454 10
11855.972 14
11856.489 14
11857.007 12
11857.524 4
11858.042 6
11858.559 8
11859.077 11
11859.594 5
11860.112 3
11860.629 4
11861.147 17
11861.664 11
11862.182 12
11862.700 13
11863.217 7
11863.735 5
11864.252 4
11864.770 12
11865.288 13
11865.805 8
11866.323 10
11866.841 4
11867.359 1
11867.876 9
11868.394 8
11868.912 8
11869.429 10
11869.947 11
11870.465 19
11870.983 11
11871.501 5
11872.018 7
11872.536 10
11873.054 16
11873.572 16
11874.090 20
11874.607 24
11875.125 14
11875.643 8
11876.161 8
11876.679 3
11877.197 4
11877.715 9
11878.233 5
11878.751 5
11879.269 5
11879.787 8
11880.305 13
11880.823 12
11881.341 8
11881.859 13
11882.377 5
11882.895 2
11883.413 9
11883.931 6
11884.449 7
11884.967 12
11885.485 3
11886.003 1
11886.521 1
11887.039 1
11887.558 7
11888.076 9
11888.594 7
11889.112 3
11889.630 11
11890.148 6
11890.667 11
11891.185 9
11891.703 16
11892.221 8
11892.740 5
11893.258 8
11893.776 4
11894.294 5
11894.813 6
11895.331 13
11895.849 17
11896.368 19
11896.886 18
11897.404 15
11897.923 12
11898.441 7
11898.960 5
11899.478 5
11899.996 9
11900.515 16
11901.033 18
11901.552 41
11902.070 25
11902.589 24
11903.107 19
11903.626 15
11904.144 18
11904.663 12
11905.181 8
11905.700 4
11906.218 9
11906.737 5
11907.255 2
11907.774 9
11908.292 20
11908.811 7
11909.330 3
11909.848 7
11910.367 1
11910.886 13
11911.404 7
11911.923 9
11912.442 6
11912.960 6
11913.479 4
11913.998 5
11914.516 2
11915.035 2
11915.554 1
11916.073 2
11916.591 1
11917.110 2
11917.629 3
11918.148 4
11918.667 5
11919.185 2
11919.704 8
11920.223 12
11920.742 21
11921.261 9
11921.780 8
11922.299 6
11922.818 6
11923.337 7
11923.855 16
11924.374 8
11924.893 8
11925.412 11
11925.931 6
11926.450 2
11926.969 7
11927.488 3
11928.007 1
11928.526 3
11929.045 8
11929.564 15
11930.083 16
11930.603 5
11931.122 6
11931.641 9
11932.160 12
11932.679 6
11933.198 6
11933.717 12
11934.236 16
11934.756 15
11935.275 7
11935.794 11
11936.313 21
11936.832 10
11937.352 15
11937.871 11
11938.390 7
11938.909 5
11939.429 3
11939.948 4
11940.467 10
11940.986 12
11941.506 4
11942.025 2
11942.544 4
11943.064 12
11943.583 14
11944.103 18
11944.622 14
11945.141 13
11945.661 9
11946.180 8
11946.700 3
11947.219 11
11947.738 13
11948.258 9
11948.777 11
11949.297 7
11949.816 17
11950.336 11
11950.855 7
11951.375 10
11951.894 7
11952.414 8
11952.934 4
11953.453 7
11953.973 7
11954.492 2
11955.012 0
11955.532 1
11956.051 4
11956.571 3
11957.090 6
11957.610 4
11958.130 3
11958.650 8
11959.169 14
11959.689 13
11960.209 7
11960.728 7
11961.248 6
11961.768 4
11962.288 9
11962.807 9
11963.327 8
11963.847 8
11964.367 15
11964.887 6
11965.406 12
11965.926 11
11966.446 7
11966.966 10
11967.486 23
11968.006 20
11968.526 14
11969.046 16
11969.566 6
11970.085 8
11970.605 5
11971.125 7
11971.645 6
11972.165 5
11972.685 5
11973.205 4
11973.725 1
11974.245 3
11974.765 9
11975.285 8
11975.806 5
11976.326 4
11976.846 5
11977.366 8
11977.886 15
11978.406 11
11978.926 12
11979.446 11
11979.966 18
11980.487 12
11981.007 3
11981.527 6
11982.047 9
11982.567 14
11983.088 7
11983.608 9
11984.128 7
11984.648 5
11985.169 4
11985.689 4
11986.209 4
11986.729 5
11987.250 6
11987.770 4
11988.290 3
11988.811 3
11989.331 8
11989.851 7
11990.372 9
11990.892 7
11991.413 10
11991.933 8
11992.453 9
11992.974 11
11993.494 15
11994.015 6
11994.535 3
11995.056 5
11995.576 15
11996.097 12
11996.617 10
11997.138 10
11997.658 4
11998.179 4
11998.699 14
11999.220 10
11999.740 5
12000.261 6
12000.782 3
12001.302 8
12001.823 15
12002.344 10
12002.864 5
12003.385 14
12003.906 14
12004.426 14
12004.947 13
12005.468 10
12005.988 11
12006.509 11
12007.030 7
12007.551 16
12008.071 7
12008.592 7
12009.113 5
12009.634 6
12010.154 9
12010.675 5
12011.196 5
12011.717 10
12012.238 10
12012.759 9
12013.279 3
12013.800 2
12014.321 3
12014.842 2
12015.363 16
12015.884 16
12016.405 12
12016.926 11
12017.447 10
12017.968 5
12018.489 4
12019.010 10
12019.531 8
12020.052 10
12020.573 6
12021.094 9
12021.615 7
12022.136 10
12022.657 10
12023.178 15
12023.699 16
12024.220 11
12024.742 16
12025.263 9
12025.784 8
12026.305 5
12026.826 3
12027.347 7
12027.869 3
12028.390 3
12028.911 3
12029.432 4
12029.953 9
12030.475 7
12030.996 6
12031.517 8
12032.038 8
12032.560 5
12033.081 1
12033.602 1
12034.124 6
12034.645 15
12035.166 11
12035.688 8
12036.209 9
12036.730 13
12037.252 9
12037.773 10
12038.295 2
12038.816 2
12039.338 1
12039.859 2
12040.380 3
12040.902 8
12041.423 12
12041.945 10
12042.466 9
12042.988 7
12043.509 3
12044.031 3
12044.553 6
12045.074 3
12045.596 7
12046.117 16
12046.639 7
12047.160 9
12047.682 7
12048.204 2
12048.725 4
12049.247 9
12049.769 15
12050.290 15
12050.812 9
12051.334 5
12051.855 12
12052.377 10
12052.899 6
12053.421 8
12053.942 5
12054.464 5
12054.986 4
12055.508 6
12056.029 21
12056.551 7
12057.073 11
12057.595 15
12058.117 14
12058.639 17
12059.161 13
12059.682 7
12060.204 5
12060.726 4
12061.248 5
12061.770 6
12062.292 6
12062.814 9
12063.336 4
12063.858 9
12064.380 9
12064.902 12
12065.424 10
12065.946 2
12066.468 6
12066.990 5
12067.512 4
12068.034 5
12068.556 5
12069.078 10
12069.600 12
12070.122 6
12070.644 5
12071.167 4
12071.689 4
12072.211 2
12072.733 6
12073.255 8
12073.777 5
12074.300 6
12074.822 11
12075.344 7
12075.866 5
12076.388 8
12076.911 13
12077.433 0
12077.955 7
12078.478 15
12079.000 25
12079.522 16
12080.044 16
12080.567 11
12081.089 14
12081.611 6
12082.134 8
12082.656 7
12083.179 11
12083.701 6
12084.223 8
12084.746 3
12085.268 6
12085.791 9
12086.313 12
12086.836 14
12087.358 11
12087.881 10
12088.403 13
12088.926 17
12089.448 17
12089.971 16
12090.493 13
12091.016 12
12091.538 7
12092.061 9
12092.583 18
12093.106 10
12093.629 9
12094.151 7
12094.674 3
12095.197 9
12095.719 9
12096.242 3
12096.765 12
12097.287 13
12097.810 8
12098.333 13
12098.855 10
12099.378 4
12099.901 4
12100.424 6
12100.946 11
12101.469 17
12101.992 15
12102.515 4
12103.038 2
12103.560 4
12104.083 6
12104.606 4
12105.129 7
12105.652 6
12106.175 6
12106.698 5
12107.221 8
12107.743 16
12108.266 13
12108.789 3
12109.312 10
12109.835 7
12110.358 7
12110.881 5
12111.404 8
12111.927 5
12112.450 3
12112.973 1
12113.496 1
12114.019 3
12114.542 3
12115.065 4
12115.589 4
12116.112 10
12116.635 1
12117.158 2
12117.681 2
12118.204 4
12118.727 1
12119.250 10
12119.774 7
12120.297 6
12120.820 6
12121.343 4
12121.866 1
12122.390 2
12122.913 5
12123.436 8
12123.959 8
12124.483 6
12125.006 9
12125.529 5
12126.053 10
12126.576 5
12127.099 8
12127.623 7
12128.146 16
12128.669 14
12129.193 5
12129.716 6
12130.240 4
12130.763 2
12131.286 6
12131.810 6
12132.333 10
12132.857 12
12133.380 13
12133.904 11
12134.427 6
12134.951 5
12135.474 9
12135.998 3
12136.521 8
12137.045 11
12137.568 9
12138.092 5
12138.616 11
12139.139 10
12139.663 8
12140.186 4
12140.710 1
12141.234 3
12141.757 7
12142.281 4
12142.805 7
12143.328 7
12143.852 6
12144.376 5
12144.899 11
12145.423 14
12145.947 7
12146.471 17
12146.994 13
12147.518 7
12148.042 4
12148.566 2
12149.090 8
12149.613 4
12150.137 3
12150.661 4
12151.185 9
12151.709 8
12152.233 7
12152.757 12
12153.280 9
12153.804 10
12154.328 5
12154.852 4
12155.376 2
12155.900 8
12156.424 8
12156.948 11
12157.472 6
12157.996 5
12158.520 7
12159.044 6
12159.568 4
12160.092 10
12160.616 15
12161.140 12
12161.664 6
12162.188 8
12162.713 12
12163.237 8
12163.761 4
12164.285 8
12164.809 6
12165.333 9
12165.857 9
12166.382 10
12166.906 11
12167.430 13
12167.954 6
12168.478 5
12169.003 7
12169.527 3
12170.051 3
12170.575 3
12171.100 12
12171.624 15
12172.148 6
12172.673 7
12173.197 7
12173.721 4
12174.246 6
12174.770 8
12175.294 10
12175.819 2
12176.343 6
12176.868 12
12177.392 7
12177.916 8
12178.441 11
12178.965 8
12179.490 20
12180.014 16
12180.539 16
12181.063 17
12181.588 12
12182.112 4
12182.637 3
12183.161 5
12183.686 7
12184.210 16
12184.735 13
12185.260 5
12185.784 19
12186.309 18
12186.833 10
12187.358 6
12187.883 7
12188.407 2
12188.932 2
12189.457 1
12189.981 3
12190.506 9
12191.031 14
12191.556 13
12192.080 11
12192.605 17
12193.130 15
12193.655 5
12194.179 11
12194.704 9
12195.229 4
12195.754 5
12196.279 9
12196.803 7
12197.328 9
12197.853 18
12198.378 10
12198.903 7
12199.428 2
12199.953 6
12200.478 7
12201.002 3
12201.527 2
12202.052 13
12202.577 17
12203.102 13
12203.627 7
12204.152 5
12204.677 21
12205.202 14
12205.727 7
12206.252 11
12206.777 14
12207.302 12
12207.828 8
12208.353 8
12208.878 18
12209.403 9
12209.928 2
12210.453 9
12210.978 4
12211.503 19
12212.029 22
12212.554 15
12213.079 12
12213.604 12
12214.129 22
12214.655 12
12215.180 10
12215.705 5
12216.230 5
12216.756 10
12217.281 11
12217.806 14
12218.331 16
12218.857 11
12219.382 6
12219.907 17
12220.433 9
12220.958 8
12221.483 5
12222.009 7
12222.534 9
12223.060 12
12223.585 16
12224.110 14
12224.636 3
12225.161 1
12225.687 9
12226.212 10
12226.738 12
12227.263 15
12227.789 11
12228.314 10
12228.840 12
12229.365 9
12229.891 7
12230.416 4
12230.942 10
12231.468 7
12231.993 6
12232.519 7
12233.044 8
12233.570 7
12234.096 5
12234.621 1
12235.147 6
12235.673 7
12236.198 5
12236.724 7
12237.250 5
12237.775 4
12238.301 6
12238.827 4
12239.353 9
12239.878 16
12240.404 13
12240.930 15
12241.456 15
12241.982 10
12242.507 10
12243.033 10
12243.559 9
12244.085 10
12244.611 9
12245.137 11
12245.663 8
12246.188 7
12246.714 4
12247.240 8
12247.766 10
12248.292 6
12248.818 5
12249.344 12
12249.870 7
12250.396 8
12250.922 14
12251.448 19
12251.974 10
12252.500 3
12253.026 2
12253.552 6
12254.078 6
12254.604 3
12255.130 9
12255.657 9
12256.183 4
12256.709 9
12257.235 3
12257.761 3
12258.287 3
12258.813 2
12259.340 7
12259.866 8
12260.392 7
12260.918 11
12261.444 10
12261.971 10
12262.497 17
12263.023 10
12263.549 6
12264.076 6
12264.602 2
12265.128 7
12265.655 11
12266.181 2
12266.707 5
12267.234 15
12267.760 15
12268.286 6
12268.813 5
12269.339 5
12269.866 13
12270.392 12
12270.918 9
12271.445 22
12271.971 22
12272.498 12
12273.024 8
12273.551 6
12274.077 3
12274.604 1
12275.130 1
12275.657 1
12276.183 9
12276.710 4
12277.236 1
12277.763 4
12278.290 7
12278.816 16
12279.343 8
12279.869 8
12280.396 6
12280.923 5
12281.449 8
12281.976 5
12282.503 6
12283.029 7
12283.556 9
12284.083 12
12284.609 8
12285.136 5
12285.663 5
12286.190 6
12286.716 4
12287.243 5
12287.770 4
12288.297 4
12288.824 4
12289.350 5
12289.877 7
12290.404 7
12290.931 6
12291.458 5
12291.985 2
12292.512 1
12293.039 5
12293.565 2
12294.092 4
12294.619 9
12295.146 7
12295.673 13
12296.200 10
12296.727 2
12297.254 7
12297.781 8
12298.308 8
12298.835 4
12299.362 7
12299.889 8
12300.416 4
12300.943 5
12301.471 3
12301.998 4
12302.525 5
12303.052 4
12303.579 9
12304.106 8
12304.633 9
12305.160 6
12305.688 13
12306.215 15
12306.742 13
12307.269 9
12307.796 6
12308.324 1
12308.851 3
12309.378 11
12309.905 7
12310.433 11
12310.960 2
12311.487 3
12312.015 8
12312.542 5
12313.069 4
12313.597 11
12314.124 11
12314.651 15
12315.179 15
12315.706 8
12316.233 9
12316.761 5
12317.288 8
12317.816 11
12318.343 9
12318.871 8
12319.398 6
12319.926 6
12320.453 3
12320.981 4
12321.508 9
12322.036 9
12322.563 12
12323.091 9
12323.618 12
12324.146 12
12324.673 5
12325.201 5
12325.729 8
12326.256 8
12326.784 11
12327.311 20
12327.839 17
12328.367 13
12328.894 13
12329.422 10
12329.950 5
12330.478 4
12331.005 12
12331.533 10
12332.061 6
12332.588 0
12333.116 3
12333.644 10
12334.172 11
12334.700 5
12335.227 3
12335.755 9
12336.283 15
12336.811 13
12337.339 8
12337.867 3
12338.394 7
12338.922 11
12339.450 9
12339.978 5
12340.506 9
12341.034 10
12341.562 5
12342.090 5
12342.618 5
12343.146 9
12343.674 18
12344.202 13
12344.730 9
12345.258 11
12345.786 5
12346.314 7
12346.842 11
12347.370 10
12347.898 9
12348.426 10
12348.954 12
12349.482 11
12350.011 11
12350.539 21
12351.067 13
12351.595 9
12352.123 13
12352.651 9
12353.179 4
12353.708 4
12354.236 7
12354.764 2
12355.292 1
12355.821 10
12356.349 19
12356.877 17
12357.405 11
12357.934 7
12358.462 16
12358.990 18
12359.519 10
12360.047 10
12360.575 16
12361.104 11
12361.632 12
12362.160 17
12362.689 20
12363.217 22
12363.746 15
12364.274 7
12364.803 15
12365.331 18
12365.859 23
12366.388 23
12366.916 9
12367.445 4
12367.973 7
12368.502 16
12369.030 14
12369.559 20
12370.088 15
12370.616 10
12371.145 12
12371.673 8
12372.202 5
12372.730 10
12373.259 12
12373.788 11
12374.316 6
12374.845 9
12375.374 6
12375.902 9
12376.431 6
12376.960 4
12377.488 14
12378.017 15
12378.546 14
12379.075 8
12379.603 9
12380.132 1
12380.661 4
12381.190 10
12381.719 8
12382.247 9
12382.776 11
12383.305 12
12383.834 20
12384.363 12
12384.892 7
12385.420 5
12385.949 11
12386.478 8
12387.007 10
12387.536 33
12388.065 20
12388.594 22
12389.123 18
12389.652 15
12390.181 15
12390.710 15
12391.239 12
12391.768 6
12392.297 10
12392.826 8
12393.355 13
12393.884 13
12394.413 13
12394.942 14
12395.471 16
12396.000 11
12396.529 5
12397.059 10
12397.588 6
12398.117 7
12398.646 8
12399.175 5
12399.704 2
12400.234 6
12400.763 10
12401.292 9
12401.821 2
12402.351 2
12402.880 2
12403.409 1
12403.938 5
12404.468 8
12404.997 5
12405.526 9
12406.056 5
12406.585 4
12407.114 5
12407.644 8
12408.173 4
12408.702 10
12409.232 11
12409.761 6
12410.290 7
12410.820 5
12411.349 2
12411.879 7
12412.408 2
12412.938 5
12413.467 5
12413.997 12
12414.526 15
12415.056 5
12415.585 13
12416.115 30
12416.644 12
12417.174 10
12417.703 13
12418.233 9
12418.763 8
12419.292 6
12419.822 5
12420.351 4
12420.881 5
12421.411 2
12421.940 5
12422.470 4
12423.000 5
12423.529 6
12424.059 9
12424.589 9
12425.119 4
12425.648 9
12426.178 4
12426.708 1
12427.238 5
12427.767 8
12428.297 8
12428.827 7
12429.357 9
12429.887 6
12430.416 11
12430.946 3
12431.476 3
12432.006 8
12432.536 11
12433.066 6
12433.596 4
12434.126 15
12434.656 22
12435.185 13
12435.715 11
12436.245 5
12436.775 6
12437.305 24
12437.835 19
12438.365 13
12438.895 9
12439.425 7
12439.955 10
12440.485 9
12441.016 8
12441.546 2
12442.076 7
12442.606 11
12443.136 6
12443.666 6
12444.196 3
12444.726 4
12445.256 21
12445.787 12
12446.317 8
12446.847 7
12447.377 5
12447.907 15
12448.438 14
12448.968 11
12449.498 2
12450.028 8
12450.559 7
12451.089 4
12451.619 13
12452.150 10
12452.680 14
12453.210 8
12453.740 4
12454.271 8
12454.801 4
12455.332 4
12455.862 7
12456.392 7
12456.923 9
12457.453 7
12457.984 9
12458.514 10
12459.044 19
12459.575 15
12460.105 7
12460.636 8
12461.166 14
12461.697 9
12462.227 7
12462.758 15
12463.288 9
12463.819 5
12464.350 5
12464.880 1
12465.411 10
12465.941 7
12466.472 6
12467.003 5
12467.533 7
12468.064 4
12468.594 2
12469.125 11
12469.656 6
12470.187 5
12470.717 3
12471.248 7
12471.779 7
12472.309 9
12472.840 6
12473.371 17
12473.902 12
12474.432 11
12474.963 12
12475.494 14
12476.025 7
12476.556 9
12477.086 5
12477.617 10
12478.148 9
12478.679 7
12479.210 4
12479.741 7
12480.272 8
12480.803 7
12481.334 7
12481.864 4
12482.395 7
12482.926 7
12483.457 8
12483.988 5
12484.519 4
12485.050 6
12485.581 5
12486.112 3
12486.643 8
12487.174 12
12487.705 16
12488.237 12
12488.768 9
12489.299 11
12489.830 5
12490.361 5
12490.892 15
12491.423 16
12491.954 20
12492.485 15
12493.017 17
12493.548 8
12494.079 13
12494.610 12
12495.141 6
12495.673 13
12496.204 14
12496.735 15
12497.266 13
12497.798 7
12498.329 2
12498.860 5
12499.392 5
12499.923 13
12500.454 9
12500.986 1
12501.517 2
12502.048 6
12502.580 11
12503.111 13
12503.642 16
12504.174 6
12504.705 7
12505.237 8
12505.768 11
12506.300 5
12506.831 7
12507.363 9
12507.894 10
12508.426 6
12508.957 8
12509.489 7
12510.020 3
12510.552 6
12511.083 6
12511.615 10
12512.146 9
12512.678 8
12513.210 5
12513.741 1
12514.273 4
12514.804 3
12515.336 9
12515.868 6
12516.399 8
12516.931 5
12517.463 11
12517.994 1
12518.526 3
12519.058 3
12519.590 5
12520.121 16
12520.653 17
12521.185 11
12521.717 7
12522.248 5
12522.780 9
12523.312 11
12523.844 10
12524.376 5
12524.908 7
12525.439 11
12525.971 10
12526.503 11
12527.035 4
12527.567 5
12528.099 5
12528.631 1
12529.163 3
12529.695 3
12530.227 4
12530.759 5
12531.291 13
12531.823 9
12532.355 10
12532.887 9
12533.419 6
12533.951 17
12534.483 10
12535.015 4
12535.547 5
12536.079 4
12536.611 3
12537.143 3
12537.675 8
12538.207 5
12538.740 12
12539.272 8
12539.804 7
12540.336 11
12540.868 8
12541.401 8
12541.933 12
12542.465 7
12542.997 5
12543.529 7
12544.062 6
12544.594 8
12545.126 3
12545.659 3
12546.191 18
12546.723 9
12547.255 8
12547.788 9
12548.320 2
12548.852 3
12549.385 5
12549.917 14
12550.450 11
12550.982 7
12551.514 14
12552.047 14
12552.579 7
12553.112 6
12553.644 5
12554.177 4
12554.709 7
12555.242 13
12555.774 12
12556.307 15
12556.839 14
12557.372 7
12557.904 5
12558.437 7
12558.969 6
12559.502 9
12560.035 10
12560.567 6
12561.100 7
12561.632 10
12562.165 12
12562.698 11
12563.230 12
12563.763 4
12564.296 8
12564.828 5
12565.361 8
12565.894 7
12566.427 12
12566.959 7
12567.492 2
12568.025 14
12568.558 12
12569.090 7
12569.623 4
12570.156 4
12570.689 2
12571.222 8
12571.755 10
12572.287 6
12572.820 3
12573.353 3
12573.886 5
12574.419 4
12574.952 4
12575.485 12
12576.018 12
12576.551 11
12577.084 11
12577.617 15
12578.150 11
12578.682 3
12579.215 8
12579.749 15
12580.282 11
12580.815 12
12581.348 16
12581.881 24
12582.414 12
12582.947 4
12583.480 7
12584.013 11
12584.546 16
12585.079 10
12585.612 8
12586.146 8
12586.679 11
12587.212 11
12587.745 10
12588.278 15
12588.811 5
12589.345 4
12589.878 7
12590.411 5
12590.944 7
12591.478 3
12592.011 6
12592.544 12
12593.077 9
12593.611 6
12594.144 5
12594.677 8
12595.211 5
12595.744 10
12596.277 13
12596.811 11
12597.344 6
12597.878 4
12598.411 5
12598.944 13
12599.478 9
12600.011 7
12600.545 8
12601.078 1
12601.612 5
12602.145 7
12602.679 13
12603.212 10
12603.746 10
12604.279 14
12604.813 9
12605.346 0
12605.880 7
12606.414 9
12606.947 14
12607.481 10
12608.014 4
12608.548 1
12609.082 3
12609.615 6
12610.149 3
12610.683 2
12611.216 8
12611.750 7
12612.284 10
12612.817 10
12613.351 10
12613.885 8
12614.419 8
12614.952 5
12615.486 3
12616.020 4
12616.554 5
12617.087 4
12617.621 6
12618.155 4
12618.689 2
12619.223 4
12619.757 3
12620.290 3
12620.824 9
12621.358 6
12621.892 7
12622.426 5
12622.960 6
12623.494 2
12624.028 13
12624.562 3
12625.096 1
12625.630 5
12626.164 11
12626.698 9
12627.232 5
12627.766 7
12628.300 9
12628.834 10
12629.368 5
12629.902 8
12630.436 15
12630.970 5
12631.504 8
12632.038 9
12632.573 5
12633.107 9
12633.641 1
12634.175 6
12634.709 7
12635.243 10
12635.778 12
12636.312 15
12636.846 12
12637.380 1
12637.915 3
12638.449 13
12638.983 12
12639.517 7
12640.052 11
12640.586 12
12641.120 7
12641.655 7
12642.189 6
12642.723 9
12643.258 8
12643.792 10
12644.326 9
12644.861 13
12645.395 15
12645.929 17
12646.464 10
12646.998 11
12647.533 12
12648.067 16
12648.602 12
12649.136 8
12649.671 11
12650.205 9
12650.740 5
12651.274 12
12651.809 5
12652.343 3
12652.878 3
12653.412 4
12653.947 3
12654.482 4
12655.016 8
12655.551 2
12656.085 2
12656.620 0
12657.155 9
12657.689 7
12658.224 9
12658.759 5
12659.293 2
12659.828 1
12660.363 5
12660.898 5
12661.432 4
12661.967 3
12662.502 9
12663.037 18
12663.571 15
12664.106 11
12664.641 11
12665.176 9
12665.711 7
12666.246 10
12666.780 16
12667.315 15
12667.850 6
12668.385 3
12668.920 3
12669.455 8
12669.990 11
12670.525 7
12671.060 8
12671.595 9
12672.130 2
12672.664 2
12673.199 4
12673.734 11
12674.269 9
12674.805 10
12675.340 9
12675.875 8
12676.410 6
12676.945 10
12677.480 5
12678.015 6
12678.550 12
12679.085 10
12679.620 7
12680.155 5
12680.691 5
12681.226 4
12681.761 7
12682.296 17
12682.831 19
12683.366 6
12683.902 4
12684.437 3
12684.972 7
12685.507 7
12686.043 2
12686.578 3
12687.113 3
12687.648 0
12688.184 5
12688.719 17
12689.254 11
12689.790 7
12690.325 6
12690.860 8
12691.396 10
12691.931 9
12692.467 6
12693.002 6
12693.537 8
12694.073 5
12694.608 7
12695.144 9
12695.679 9
12696.215 10
12696.750 6
12697.286 5
12697.821 11
12698.357 5
12698.892 7
12699.428 6
12699.963 4
12700.499 8
12701.034 8
12701.570 7
12702.106 3
12702.641 6
12703.177 6
12703.712 4
12704.248 12
12704.784 11
12705.319 7
12705.855 8
12706.391 5
12706.926 2
12707.462 3
12707.998 6
12708.534 4
12709.069 7
12709.605 15
12710.141 12
12710.677 5
12711.212 5
12711.748 2
12712.284 2
12712.820 7
12713.356 4
12713.892 7
12714.427 11
12714.963 7
12715.499 4
12716.035 8
12716.571 9
12717.107 12
12717.643 13
12718.179 4
12718.715 5
12719.251 3
12719.787 5
12720.323 3
12720.859 9
12721.395 19
12721.931 14
12722.467 10
12723.003 9
12723.539 5
12724.075 9
12724.611 13
12725.147 11
12725.683 9
12726.219 7
12726.755 9
12727.291 5
12727.828 3
12728.364 1
12728.900 5
12729.436 5
12729.972 15
12730.508 11
12731.045 9
12731.581 13
12732.117 16
12732.653 12
12733.190 8
12733.726 10
12734.262 10
12734.798 7
12735.335 1
12735.871 2
12736.407 4
12736.944 8
12737.480 9
12738.016 2
12738.553 8
12739.089 11
12739.626 14
12740.162 17
12740.698 11
12741.235 5
12741.771 4
12742.308 3
12742.844 3
12743.381 4
12743.917 2
12744.454 4
12744.990 7
12745.527 7
12746.063 12
12746.600 6
12747.136 4
12747.673 5
12748.209 7
12748.746 6
12749.282 11
12749.819 4
12750.356 1
12750.892 4
12751.429 13
12751.966 11
12752.502 11
12753.039 1
12753.576 9
12754.112 7
12754.649 5
12755.186 7
12755.722 7
12756.259 5
12756.796 4
12757.333 1
12757.869 3
12758.406 3
12758.943 15
12759.480 19
12760.017 15
12760.553 11
12761.090 13
12761.627 9
12762.164 8
12762.701 6
12763.238 5
12763.775 14
12764.312 8
12764.849 7
12765.385 3
12765.922 3
12766.459 2
12766.996 2
12767.533 11
12768.070 11
12768.607 11
12769.144 6
12769.681 4
12770.218 2
12770.755 8
12771.292 4
12771.829 0
12772.367 3
12772.904 2
12773.441 9
12773.978 2
12774.515 6
12775.052 4
12775.589 14
12776.126 14
12776.664 8
12777.201 9
12777.738 6
12778.275 9
12778.812 6
12779.350 7
12779.887 7
12780.424 9
12780.961 10
12781.499 9
12782.036 5
12782.573 4
12783.110 11
12783.648 10
12784.185 8
12784.722 6
12785.260 6
12785.797 3
12786.335 3
12786.872 10
12787.409 1
12787.947 4
12788.484 6
12789.022 8
12789.559 7
12790.096 10
12790.634 22
12791.171 21
12791.709 11
12792.246 8
12792.784 14
12793.321 7
12793.859 12
12794.396 21
12794.934 11
12795.472 7
12796.009 3
12796.547 12
12797.084 7
12797.622 5
12798.160 9
12798.697 3
12799.235 1
12799.772 3
12800.310 4
12800.848 4
12801.385 3
12801.923 7
12802.461 10
12802.999 9
12803.536 14
12804.074 19
12804.612 9
12805.150 10
12805.687 7
12806.225 9
12806.763 8
12807.301 6
12807.839 4
12808.376 6
12808.914 8
12809.452 9
12809.990 4
12810.528 4
12811.066 3
12811.604 6
12812.142 3
12812.680 2
12813.217 10
12813.755 14
12814.293 10
12814.831 9
12815.369 7
12815.907 4
12816.445 7
12816.983 9
12817.521 6
12818.059 8
12818.597 5
12819.135 7
12819.674 10
12820.212 1
12820.750 2
12821.288 10
12821.826 2
12822.364 5
12822.902 8
12823.440 5
12823.979 5
12824.517 5
12825.055 2
12825.593 17
12826.131 29
12826.670 15
12827.208 16
12827.746 15
12828.284 15
12828.822 10
12829.361 3
12829.899 4
12830.437 4
12830.976 11
12831.514 4
12832.052 6
12832.591 9
12833.129 5
12833.667 4
12834.206 5
12834.744 3
12835.283 6
12835.821 2
12836.359 1
12836.898 4
12837.436 8
12837.975 6
12838.513 6
12839.052 5
12839.590 11
12840.129 15
12840.667 10
12841.206 9
12841.744 8
12842.283 8
12842.821 10
12843.360 7
12843.898 5
12844.437 6
12844.976 7
12845.514 11
12846.053 2
12846.591 2
12847.130 3
12847.669 10
12848.207 7
12848.746 6
12849.285 4
12849.824 7
12850.362 10
12850.901 1
12851.440 1
12851.978 3
12852.517 6
12853.056 5
12853.595 3
12854.134 6
12854.672 5
12855.211 9
12855.750 7
12856.289 8
12856.828 3
12857.367 0
12857.905 11
12858.444 8
12858.983 5
12859.522 4
12860.061 4
12860.600 2
12861.139 3
12861.678 3
12862.217 1
12862.756 4
12863.295 9
12863.834 4
12864.373 5
12864.912 4
12865.451 6
12865.990 10
12866.529 8
12867.068 2
12867.607 1
12868.146 4
12868.685 7
12869.224 5
12869.764 5
12870.303 7
12870.842 4
12871.381 2
12871.920 6
12872.459 19
12872.998 20
12873.538 16
12874.077 9
12874.616 9
12875.155 11
12875.695 9
12876.234 5
12876.773 5
12877.312 9
12877.852 14
12878.391 7
12878.930 4
12879.470 7
12880.009 12
12880.548 9
12881.088 6
12881.627 0
12882.166 11
12882.706 6
12883.245 4
12883.785 2
12884.324 6
12884.863 2
12885.403 7
12885.942 11
12886.482 5
12887.021 3
12887.561 8
12888.100 6
12888.640 8
12889.179 19
12889.719 15
12890.258 15
12890.798 7
12891.338 12
12891.877 8
12892.417 2
12892.956 3
12893.496 2
12894.036 6
12894.575 14
12895.115 4
12895.655 2
12896.194 0
12896.734 3
12897.274 1
12897.813 3
12898.353 4
12898.893 2
12899.433 3
12899.972 3
12900.512 6
12901.052 3
12901.592 7
12902.131 2
12902.671 6
12903.211 8
12903.751 5
12904.291 4
12904.831 6
12905.370 1
12905.910 4
12906.450 6
12906.990 8
12907.530 7
12908.070 3
12908.610 2
12909.150 8
12909.690 7
12910.230 10
12910.770 16
12911.310 15
12911.850 6
12912.390 4
12912.930 1
12913.470 5
12914.010 4
12914.550 4
12915.090 2
12915.630 5
12916.170 4
12916.710 3
12917.250 2
12917.790 3
12918.331 4
12918.871 3
12919.411 2
12919.951 2
12920.491 7
12921.031 5
12921.572 3
12922.112 2
12922.652 11
12923.192 9
12923.733 10
12924.273 8
12924.813 8
12925.353 8
12925.894 7
12926.434 5
12926.974 2
12927.515 1
12928.055 3
12928.595 5
12929.136 1
12929.676 3
12930.217 17
12930.757 11
12931.297 7
12931.838 4
12932.378 5
12932.919 5
12933.459 2
12934.000 4
12934.540 7
12935.080 11
12935.621 7
12936.161 3
12936.702 1
12937.243 3
12937.783 6
12938.324 13
12938.864 17
12939.405 15
12939.945 10
12940.486 6
12941.027 2
12941.567 1
12942.108 7
12942.648 6
12943.189 11
12943.730 12
12944.271 8
12944.811 8
12945.352 3
12945.893 3
12946.433 6
12946.974 5
12947.515 8
12948.056 6
12948.596 5
12949.137 4
12949.678 7
12950.219 12
12950.760 23
12951.300 19
12951.841 11
12952.382 11
12952.923 9
12953.464 9
12954.005 6
12954.546 6
12955.086 4
12955.627 5
12956.168 8
12956.709 3
12957.250 9
12957.791 16
12958.332 5
12958.873 2
12959.414 3
12959.955 6
12960.496 4
12961.037 11
12961.578 5
12962.119 11
12962.660 6
12963.201 12
12963.742 17
12964.284 11
12964.825 16
12965.366 5
12965.907 1
12966.448 1
12966.989 8
12967.530 9
12968.072 7
12968.613 10
12969.154 4
12969.695 1
12970.236 2
12970.778 0
12971.319 4
12971.860 4
12972.401 6
12972.943 4
12973.484 4
12974.025 1
12974.567 3
12975.108 7
12975.649 6
12976.191 5
12976.732 10
12977.273 7
12977.815 8
12978.356 6
12978.897 6
12979.439 6
12979.980 6
12980.522 1
12981.063 1
12981.605 1
12982.146 4
12982.688 6
12983.229 6
12983.771 10
12984.312 3
12984.854 2
12985.395 6
12985.937 1
12986.478 0
12987.020 1
12987.561 3
12988.103 3
12988.645 5
12989.186 10
12989.728 15
12990.270 11
12990.811 4
12991.353 4
12991.895 6
12992.436 1
12992.978 3
12993.520 2
12994.061 11
12994.603 5
12995.145 6
12995.687 6
12996.228 3
12996.770 0
12997.312 8
12997.854 19
12998.395 18
12998.937 14
12999.479 9
13000.021 6
13000.563 4
13001.105 14
13001.647 9
13002.188 5
13002.730 3
13003.272 4
13003.814 9
13004.356 10
13004.898 8
13005.440 12
13005.982 28
13006.524 20
13007.066 12
13007.608 3
13008.150 1
13008.692 2
13009.234 5
13009.776 3
13010.318 2
13010.860 0
13011.402 3
13011.944 7
13012.486 4
13013.029 4
13013.571 5
13014.113 6
13014.655 5
13015.197 1
13015.739 4
13016.281 13
13016.824 10
13017.366 5
13017.908 3
13018.450 4
13018.993 10
13019.535 12
13020.077 12
13020.619 8
13021.162 13
13021.704 6
13022.246 9
13022.789 9
13023.331 11
13023.873 7
13024.416 6
13024.958 1
13025.500 1
13026.043 3
13026.585 9
13027.127 8
13027.670 9
13028.212 6
13028.755 3
13029.297 3
13029.840 8
13030.382 5
13030.925 8
13031.467 13
13032.010 11
13032.552 3
13033.095 2
13033.637 1
13034.180 5
13034.722 12
13035.265 8
13035.808 4
13036.350 4
13036.893 2
13037.435 12
13037.978 12
13038.521 8
13039.063 7
13039.606 5
13040.149 4
13040.691 2
13041.234 1
13041.777 2
13042.319 14
13042.862 14
13043.405 13
13043.948 7
13044.490 6
13045.033 3
13045.576 10
13046.119 10
13046.662 7
13047.204 3
13047.747 7
13048.290 8
13048.833 7
13049.376 5
13049.919 2
13050.462 3
13051.005 4
13051.547 2
13052.090 5
13052.633 12
13053.176 10
13053.719 10
13054.262 10
13054.805 3
13055.348 2
13055.891 7
13056.434 4
13056.977 10
13057.520 3
13058.063 4
13058.606 3
13059.149 3
13059.693 4
13060.236 9
13060.779 3
13061.322 6
13061.865 14
13062.408 13
13062.951 9
13063.494 3
13064.038 0
13064.581 1
13065.124 1
13065.667 6
13066.210 5
13066.754 8
13067.297 9
13067.840 4
13068.383 9
13068.927 8
13069.470 4
13070.013 0
13070.557 4
13071.100 9
13071.643 6
13072.187 4
13072.730 8
13073.273 7
13073.817 1
13074.360 8
13074.904 5
13075.447 8
13075.990 11
13076.534 3
13077.077 4
13077.621 3
13078.164 8
13078.708 16
13079.251 10
13079.795 7
13080.338 9
13080.882 12
13081.425 16
13081.969 17
13082.512 7
13083.056 2
13083.599 3
13084.143 1
13084.687 7
13085.230 8
13085.774 16
13086.318 17
13086.861 13
13087.405 4
13087.949 5
13088.492 6
13089.036 7
13089.580 7
13090.123 5
13090.667 4
13091.211 1
13091.755 0
13092.298 1
13092.842 2
13093.386 7
13093.930 10
13094.473 5
13095.017 6
13095.561 2
13096.105 10
13096.649 7
13097.193 7
13097.737 4
13098.280 1
13098.824 7
13099.368 14
13099.912 5
13100.456 8
13101.000 7
13101.544 4
13102.088 4
13102.632 6
13103.176 4
13103.720 2
13104.264 2
13104.808 3
13105.352 8
13105.896 3
13106.440 4
13106.984 8
13107.528 1
13108.072 3
13108.616 0
13109.161 3
13109.705 8
13110.249 6
13110.793 8
13111.337 2
13111.881 3
13112.425 4
13112.970 12
13113.514 12
13114.058 3
13114.602 4
13115.147 3
13115.691 7
13116.235 6
13116.779 3
13117.324 1
13117.868 0
13118.412 2
13118.956 2
13119.501 3
13120.045 4
13120.589 5
13121.134 5
13121.678 3
13122.223 4
13122.767 3
13123.311 2
13123.856 2
13124.400 2
13124.945 4
13125.489 4
13126.034 4
13126.578 5
13127.123 6
13127.667 15
13128.212 7
13128.756 8
13129.301 4
13129.845 4
13130.390 1
13130.934 1
13131.479 4
13132.023 6
13132.568 1
13133.113 8
13133.657 3
13134.202 5
13134.747 2
13135.291 6
13135.836 5
13136.381 3
13136.925 4
13137.470 6
13138.015 4
13138.559 5
13139.104 5
13139.649 4
13140.194 9
13140.738 3
13141.283 0
13141.828 0
13142.373 3
13142.918 2
13143.462 7
13144.007 20
13144.552 19
13145.097 15
13145.642 12
13146.187 6
13146.732 8
13147.276 7
13147.821 6
13148.366 5
13148.911 15
13149.456 16
13150.001 8
13150.546 13
13151.091 9
13151.636 7
13152.181 12
13152.726 13
13153.271 14
13153.816 8
13154.361 6
13154.906 9
13155.451 9
13155.996 4
13156.542 8
13157.087 8
13157.632 9
13158.177 6
13158.722 3
13159.267 2
13159.812 6
13160.357 2
13160.903 3
13161.448 5
13161.993 6
13162.538 2
13163.084 2
13163.629 5
13164.174 10
13164.719 3
13165.265 11
13165.810 19
13166.355 17
13166.900 13
13167.446 5
13167.991 1
13168.536 9
13169.082 14
13169.627 7
13170.173 12
13170.718 11
13171.263 12
13171.809 7
13172.354 8
13172.900 6
13173.445 3
13173.990 7
13174.536 2
13175.081 5
13175.627 2
13176.172 3
13176.718 5
13177.263 7
13177.809 5
13178.355 3
13178.900 1
13179.446 6
13179.991 5
13180.537 5
13181.082 8
13181.628 8
13182.174 6
13182.719 10
13183.265 6
13183.811 9
13184.356 4
13184.902 1
13185.448 8
13185.993 8
13186.539 4
13187.085 3
13187.631 2
13188.176 0
13188.722 2
13189.268 3
13189.814 2
13190.359 3
13190.905 1
13191.451 5
13191.997 4
13192.543 4
13193.089 2
13193.634 2
13194.180 2
13194.726 10
13195.272 16
13195.818 13
13196.364 10
13196.910 4
13197.456 8
13198.002 4
13198.548 11
13199.094 7
13199.640 8
13200.186 13
13200.732 8
13201.278 9
13201.824 10
13202.370 11
13202.916 6
13203.462 1
13204.008 4
13204.554 3
13205.100 1
13205.646 5
13206.192 1
13206.739 2
13207.285 4
13207.831 7
13208.377 5
13208.923 8
13209.469 8
13210.016 6
13210.562 4
13211.108 3
13211.654 6
13212.200 4
13212.747 5
13213.293 8
13213.839 3
13214.386 4
13214.932 7
13215.478 2
13216.025 0
13216.571 7
13217.117 8
13217.664 5
13218.210 4
13218.756 3
13219.303 3
13219.849 2
13220.396 3
13220.942 0
13221.488 1
13222.035 8
13222.581 15
13223.128 7
13223.674 6
13224.221 11
13224.767 7
13225.314 6
13225.860 5
13226.407 7
13226.953 5
13227.500 3
13228.047 4
13228.593 9
13229.140 5
13229.686 1
13230.233 2
13230.780 6
13231.326 6
13231.873 6
13232.420 7
13232.966 3
13233.513 3
13234.060 6
13234.606 5
13235.153 5
13235.700 2
13236.246 8
13236.793 1
13237.340 6
13237.887 18
13238.434 8
13238.980 7
13239.527 6
13240.074 9
13240.621 7
13241.168 6
13241.715 3
13242.261 7
13242.808 2
13243.355 3
13243.902 3
13244.449 4
13244.996 3
13245.543 1
13246.090 2
13246.637 6
13247.184 11
13247.731 18
13248.278 14
13248.825 9
13249.372 8
13249.919 6
13250.466 5
13251.013 2
13251.560 4
13252.107 9
13252.654 9
13253.201 10
13253.748 6
13254.295 4
13254.842 3
13255.390 5
13255.937 12
13256.484 5
13257.031 3
13257.578 8
13258.125 9
13258.673 9
13259.220 5
13259.767 4
13260.314 4
13260.862 4
13261.409 0
13261.956 0
13262.503 3
13263.051 8
13263.598 3
13264.145 10
13264.693 17
13265.240 14
13265.787 12
13266.335 10
13266.882 4
13267.430 4
13267.977 3
13268.524 10
13269.072 15
13269.619 8
13270.167 8
13270.714 4
13271.262 2
13271.809 0
13272.357 11
13272.904 15
13273.452 15
13273.999 10
13274.547 2
13275.094 12
13275.642 14
13276.189 10
13276.737 6
13277.284 3
13277.832 3
13278.380 10
13278.927 8
13279.475 8
13280.023 8
13280.570 5
13281.118 6
13281.666 6
13282.213 4
13282.761 4
13283.309 4
13283.856 1
13284.404 5
13284.952 2
13285.500 4
13286.047 1
13286.595 3
13287.143 3
13287.691 1
13288.239 3
13288.786 11
13289.334 5
13289.882 6
13290.430 1
13290.978 3
13291.526 8
13292.074 6
13292.622 3
13293.169 1
13293.717 12
13294.265 13
13294.813 7
13295.361 7
13295.909 6
13296.457 2
13297.005 1
13297.553 7
13298.101 5
13298.649 5
13299.197 5
13299.745 10
13300.293 7
13300.841 2
13301.390 3
13301.938 3
13302.486 2
13303.034 4
13303.582 7
13304.130 6
13304.678 4
13305.226 1
13305.775 6
13306.323 2
13306.871 4
13307.419 5
13307.967 4
13308.516 10
13309.064 16
13309.612 8
13310.160 13
13310.709 10
13311.257 5
13311.805 1
13312.354 2
13312.902 4
13313.450 4
13313.999 3
13314.547 5
13315.095 3
13315.644 4
13316.192 3
13316.741 7
13317.289 11
13317.837 5
13318.386 7
13318.934 3
13319.483 3
13320.031 3
13320.580 1
13321.128 4
13321.677 2
13322.225 3
13322.774 4
13323.322 3
13323.871 2
13324.419 1
13324.968 1
13325.517 5
13326.065 8
13326.614 11
13327.162 11
13327.711 13
13328.260 8
13328.808 1
13329.357 2
13329.906 4
13330.454 5
13331.003 3
13331.552 0
13332.100 3
13332.649 4
13333.198 6
13333.747 5
13334.295 5
13334.844 4
13335.393 5
13335.942 9
13336.491 5
13337.039 5
13337.588 8
13338.137 6
13338.686 2
13339.235 2
13339.784 5
13340.333 6
13340.882 8
13341.430 7
13341.979 7
13342.528 2
13343.077 1
13343.626 5
13344.175 13
13344.724 10
13345.273 12
13345.822 9
13346.371 8
13346.920 8
13347.469 13
13348.018 22
13348.567 13
13349.116 7
13349.665 7
13350.215 11
13350.764 3
13351.313 1
13351.862 3
13352.411 6
13352.960 9
13353.509 11
13354.059 13
13354.608 7
13355.157 7
13355.706 7
13356.255 10
13356.805 11
13357.354 8
13357.903 9
13358.452 13
13359.002 6
13359.551 4
13360.100 3
13360.649 4
13361.199 5
13361.748 5
13362.297 2
13362.847 1
13363.396 2
13363.946 4
13364.495 2
13365.044 1
13365.594 7
13366.143 7
13366.693 5
13367.242 6
13367.791 6
13368.341 15
13368.890 13
13369.440 9
13369.989 5
13370.539 6
13371.088 12
13371.638 18
13372.187 11
13372.737 6
13373.287 2
13373.836 1
13374.386 2
13374.935 4
13375.485 2
13376.035 5
13376.584 13
13377.134 9
13377.684 11
13378.233 7
13378.783 8
13379.333 3
13379.882 3
13380.432 3
13380.982 3
13381.531 0
13382.081 4
13382.631 6
13383.181 2
13383.731 3
13384.280 12
13384.830 7
13385.380 6
13385.930 10
13386.480 7
13387.029 3
13387.579 4
13388.129 7
13388.679 4
13389.229 7
13389.779 7
13390.329 9
13390.879 6
13391.429 2
13391.979 0
13392.529 2
13393.079 8
13393.628 3
13394.178 1
13394.728 3
13395.279 2
13395.829 7
13396.379 19
13396.929 12
13397.479 9
13398.029 8
13398.579 5
13399.129 2
13399.679 3
13400.229 7
13400.779 5
13401.329 4
13401.880 0
13402.430 0
13402.980 8
13403.530 7
13404.080 6
13404.631 6
13405.181 8
13405.731 3
13406.281 5
13406.832 10
13407.382 5
13407.932 3
13408.482 5
13409.033 3
13409.583 6
13410.133 2
13410.684 0
13411.234 5
13411.784 1
13412.335 17
13412.885 11
13413.435 5
13413.986 6
13414.536 7
13415.087 3
13415.637 8
13416.188 6
13416.738 9
13417.288 11
13417.839 8
13418.389 7
13418.940 9
13419.490 5
13420.041 1
13420.592 2
13421.142 6
13421.693 7
13422.243 9
13422.794 11
13423.344 16
13423.895 15
13424.446 10
13424.996 9
13425.547 8
13426.098 11
13426.648 3
13427.199 2
13427.750 1
13428.300 0
13428.851 1
13429.402 3
13429.952 0
13430.503 3
13431.054 5
13431.605 8
13432.155 6
13432.706 7
13433.257 5
13433.808 8
13434.359 4
13434.909 2
13435.460 0
13436.011 3
13436.562 1
13437.113 7
13437.664 3
13438.215 4
13438.766 12
13439.317 9
13439.867 5
13440.418 2
13440.969 1
13441.520 5
13442.071 6
13442.622 13
13443.173 13
13443.724 6
13444.275 6
13444.826 4
13445.377 0
13445.928 5
13446.480 13
13447.031 10
13447.582 8
13448.133 10
13448.684 12
13449.235 3
13449.786 2
13450.337 2
13450.889 2
13451.440 4
13451.991 2
13452.542 1
13453.093 8
13453.644 2
13454.196 0
13454.747 5
13455.298 7
13455.849 5
13456.401 4
13456.952 3
13457.503 2
13458.055 2
13458.606 6
13459.157 5
13459.709 5
13460.260 3
13460.811 4
13461.363 4
13461.914 2
13462.465 4
13463.017 2
13463.568 4
13464.120 4
13464.671 7
13465.223 7
13465.774 4
13466.326 2
13466.877 7
13467.429 8
13467.980 8
13468.532 16
13469.083 7
13469.635 9
13470.186 7
13470.738 9
13471.289 8
13471.841 2
13472.392 0
13472.944 0
13473.496 5
13474.047 8
13474.599 12
13475.151 10
13475.702 13
13476.254 9
13476.806 8
13477.357 10
13477.909 9
13478.461 3
13479.013 8
13479.564 17
13480.116 11
13480.668 4
13481.220 1
13481.771 1
13482.323 11
13482.875 6
13483.427 5
13483.979 6
13484.531 4
13485.082 2
13485.634 1
13486.186 2
13486.738 6
13487.290 5
13487.842 8
13488.394 7
13488.946 6
13489.498 4
13490.050 3
13490.602 3
13491.154 5
13491.706 3
13492.258 2
13492.810 7
13493.362 6
13493.914 0
13494.466 3
13495.018 5
13495.570 6
13496.122 3
13496.674 2
13497.226 3
13497.778 5
13498.330 17
13498.883 11
13499.435 6
13499.987 5
13500.539 3
13501.091 8
13501.643 5
13502.196 12
13502.748 14
13503.300 10
13503.852 2
13504.405 1
13504.957 2
13505.509 5
13506.061 12
13506.614 13
13507.166 12
13507.718 4
13508.271 5
13508.823 5
13509.375 3
13509.928 3
13510.480 4
13511.032 6
13511.585 7
13512.137 4
13512.690 2
13513.242 4
13513.795 5
13514.347 5
13514.900 8
13515.452 3
13516.004 3
13516.557 7
13517.110 5
13517.662 5
13518.215 4
13518.767 7
13519.320 2
13519.872 10
13520.425 4
13520.977 5
13521.530 8
13522.083 3
13522.635 5
13523.188 2
13523.741 4
13524.293 7
13524.846 4
13525.399 2
13525.951 3
13526.504 5
13527.057 4
13527.609 2
13528.162 2
13528.715 5
13529.268 8
13529.820 4
13530.373 4
13530.926 6
13531.479 5
13532.032 5
13532.584 5
13533.137 4
13533.690 3
13534.243 5
13534.796 6
13535.349 3
13535.902 4
13536.455 7
13537.008 12
13537.560 6
13538.113 5
13538.666 3
13539.219 3
13539.772 2
13540.325 1
13540.878 0
13541.431 0
13541.984 0
13542.537 10
13543.090 6
13543.643 4
13544.197 2
13544.750 5
13545.303 5
13545.856 4
13546.409 11
13546.962 19
13547.515 13
13548.068 13
13548.621 14
13549.175 6
13549.728 6
13550.281 6
13550.834 7
13551.387 2
13551.941 5
13552.494 4
13553.047 2
13553.600 1
13554.154 7
13554.707 6
13555.260 7
13555.814 8
13556.367 3
13556.920 3
13557.474 2
13558.027 3
13558.580 6
13559.134 7
13559.687 5
13560.240 1
13560.794 3
13561.347 5
13561.901 6
13562.454 5
13563.008 4
13563.561 4
13564.114 7
13564.668 5
13565.221 6
13565.775 5
13566.328 1
13566.882 4
13567.436 0
13567.989 3
13568.543 5
13569.096 7
13569.650 8
13570.203 4
13570.757 4
13571.311 5
13571.864 9
13572.418 7
13572.972 14
13573.525 10
13574.079 5
13574.633 5
13575.186 2
13575.740 6
13576.294 6
13576.847 3
13577.401 12
13577.955 11
13578.509 7
13579.062 7
13579.616 13
13580.170 8
13580.724 9
13581.278 7
13581.832 4
13582.385 3
13582.939 3
13583.493 4
13584.047 0
13584.601 5
13585.155 4
13585.709 8
13586.263 6
13586.817 3
13587.371 3
13587.924 3
13588.478 4
13589.032 1
13589.586 1
13590.140 2
13590.694 5
13591.248 7
13591.803 4
13592.357 3
13592.911 5
13593.465 2
13594.019 6
13594.573 6
13595.127 3
13595.681 0
13596.235 1
13596.789 1
13597.344 2
13597.898 4
13598.452 6
13599.006 7
13599.560 4
13600.114 5
13600.669 3
13601.223 18
13601.777 12
13602.331 7
13602.886 12
13603.440 12
13603.994 9
13604.549 1
13605.103 0
13605.657 1
13606.211 7
13606.766 4
13607.320 3
13607.875 2
13608.429 4
13608.983 4
13609.538 7
13610.092 10
13610.647 5
13611.201 9
13611.755 4
13612.310 8
13612.864 1
13613.419 0
13613.973 1
13614.528 3
13615.082 2
13615.637 7
13616.191 10
13616.746 2
13617.300 10
13617.855 10
13618.410 9
13618.964 11
13619.519 7
13620.073 2
13620.628 0
13621.183 4
13621.737 2
13622.292 1
13622.847 2
13623.401 4
13623.956 4
13624.511 6
13625.065 5
13625.620 2
13626.175 3
13626.730 8
13627.284 9
13627.839 5
13628.394 6
13628.949 7
13629.504 5
13630.058 5
13630.613 5
13631.168 2
13631.723 2
13632.278 7
13632.833 11
13633.388 6
13633.942 4
13634.497 8
13635.052 4
13635.607 4
13636.162 2
13636.717 0
13637.272 4
13637.827 4
13638.382 7
13638.937 2
13639.492 4
13640.047 3
13640.602 7
13641.157 15
13641.712 11
13642.267 13
13642.822 10
13643.377 9
13643.933 6
13644.488 6
13645.043 4
13645.598 10
13646.153 6
13646.708 3
13647.263 8
13647.819 10
13648.374 5
13648.929 5
13649.484 3
13650.039 1
13650.595 3
13651.150 7
13651.705 8
13652.260 9
13652.816 10
13653.371 9
13653.926 5
13654.482 4
13655.037 3
13655.592 1
13656.148 0
13656.703 3
13657.258 10
13657.814 5
13658.369 5
13658.924 5
13659.480 4
13660.035 13
13660.591 14
13661.146 9
13661.702 6
13662.257 4
13662.813 7
13663.368 2
13663.924 5
13664.479 5
13665.035 3
13665.590 4
13666.146 2
13666.701 9
13667.257 10
13667.812 7
13668.368 6
13668.924 5
13669.479 3
13670.035 7
13670.591 8
13671.146 7
13671.702 4
13672.258 10
13672.813 7
13673.369 3
13673.925 5
13674.480 3
13675.036 1
13675.592 0
13676.148 0
13676.703 2
13677.259 3
13677.815 2
13678.371 3
13678.927 1
13679.482 2
13680.038 6
13680.594 3
13681.150 10
13681.706 11
13682.262 13
13682.818 6
13683.373 6
13683.929 4
13684.485 1
13685.041 10
13685.597 13
13686.153 10
13686.709 9
13687.265 6
13687.821 9
13688.377 4
13688.933 6
13689.489 3
13690.045 12
13690.601 12
13691.157 6
13691.713 15
13692.269 17
13692.825 9
13693.382 9
13693.938 2
13694.494 6
13695.050 6
13695.606 5
13696.162 5
13696.718 1
13697.275 3
13697.831 5
13698.387 5
13698.943 11
13699.499 5
13700.056 5
13700.612 9
13701.168 4
13701.725 7
13702.281 14
13702.837 10
13703.393 10
13703.950 8
13704.506 5
13705.062 7
13705.619 6
13706.175 4
13706.731 5
13707.288 10
13707.844 13
13708.401 7
13708.957 4
13709.514 6
13710.070 5
13710.626 7
13711.183 4
13711.739 5
13712.296 7
13712.852 9
13713.409 15
13713.965 9
13714.522 6
13715.078 7
13715.635 2
13716.192 4
13716.748 5
13717.305 2
13717.861 2
13718.418 3
13718.975 6
13719.531 5
13720.088 2
13720.645 2
13721.201 3
13721.758 3
13722.315 5
13722.871 6
13723.428 5
13723.985 4
13724.541 1
13725.098 1
13725.655 3
13726.212 4
13726.769 1
13727.325 0
13727.882 5
13728.439 6
13728.996 14
13729.553 6
13730.109 4
13730.666 5
13731.223 8
13731.780 4
13732.337 1
13732.894 1
13733.451 1
13734.008 4
13734.565 4
13735.122 15
13735.679 17
13736.236 10
13736.793 8
13737.350 4
13737.907 2
13738.464 8
13739.021 10
13739.578 13
13740.135 15
13740.692 9
13741.249 12
13741.806 7
13742.363 7
13742.920 8
13743.477 3
13744.034 2
13744.592 4
13745.149 3
13745.706 4
13746.263 5
13746.820 2
13747.377 0
13747.935 0
13748.492 1
13749.049 8
13749.606 7
13750.164 4
13750.721 11
13751.278 14
13751.835 10
13752.393 5
13752.950 8
13753.507 5
13754.065 4
13754.622 6
13755.179 5
13755.737 7
13756.294 6
13756.852 7
13757.409 6
13757.966 8
13758.524 9
13759.081 4
13759.639 0
13760.196 8
13760.754 6
13761.311 6
13761.869 2
13762.426 3
13762.984 4
13763.541 0
13764.099 5
13764.656 15
13765.214 8
13765.771 2
13766.329 17
13766.887 17
13767.444 8
13768.002 26
13768.559 17
13769.117 11
13769.675 10
13770.232 4
13770.790 14
13771.348 4
13771.905 2
13772.463 4
13773.021 5
13773.579 1
13774.136 2
13774.694 4
13775.252 1
13775.810 0
13776.367 5
13776.925 6
13777.483 6
13778.041 3
13778.599 3
13779.156 2
13779.714 5
13780.272 6
13780.830 1
13781.388 1
13781.946 1
13782.504 3
13783.062 8
13783.620 18
13784.178 17
13784.736 7
13785.293 3
13785.851 2
13786.409 1
13786.967 0
13787.525 8
13788.083 7
13788.642 7
13789.200 6
13789.758 10
13790.316 6
13790.874 4
13791.432 4
13791.990 11
13792.548 9
13793.106 11
13793.664 2
13794.223 3
13794.781 7
13795.339 12
13795.897 3
13796.455 2
13797.013 6
13797.572 6
13798.130 3
13798.688 4
13799.246 5
13799.805 4
13800.363 3
13800.921 14
13801.479 20
13802.038 13
13802.596 17
13803.154 8
13803.713 4
13804.271 2
13804.829 1
13805.388 4
13805.946 5
13806.505 6
13807.063 18
13807.621 13
13808.180 8
13808.738 4
13809.297 2
13809.855 1
13810.414 1
13810.972 1
13811.531 1
13812.089 2
13812.648 1
13813.206 4
13813.765 16
13814.323 17
13814.882 13
13815.441 25
13815.999 24
13816.558 9
13817.116 4
13817.675 5
13818.234 8
13818.792 5
13819.351 9
13819.910 7
13820.468 3
13821.027 8
13821.586 9
13822.144 13
13822.703 8
13823.262 11
13823.821 4
13824.379 2
13824.938 3
13825.497 3
13826.056 10
13826.614 6
13827.173 3
13827.732 7
13828.291 3
13828.850 1
13829.409 3
13829.967 0
13830.526 5
13831.085 5
13831.644 12
13832.203 10
13832.762 7
13833.321 2
13833.880 2
13834.439 7
13834.998 9
13835.557 5
13836.116 4
13836.675 11
13837.234 4
13837.793 2
13838.352 8
13838.911 10
13839.470 13
13840.029 9
13840.588 5
13841.147 5
13841.706 2
13842.266 1
13842.825 2
13843.384 3
13843.943 3
13844.502 4
13845.061 10
13845.620 8
13846.180 2
13846.739 0
13847.298 4
13847.857 3
13848.417 4
13848.976 4
13849.535 12
13850.094 10
13850.654 12
13851.213 10
13851.772 10
13852.332 4
13852.891 9
13853.450 8
13854.010 10
13854.569 12
13855.128 8
13855.688 2
13856.247 9
13856.807 19
13857.366 10
13857.925 6
13858.485 4
13859.044 12
13859.604 11
13860.163 6
13860.723 8
13861.282 7
13861.842 8
13862.401 11
13862.961 4
13863.520 3
13864.080 1
13864.640 4
13865.199 7
13865.759 5
13866.318 14
13866.878 8
13867.438 3
13867.997 8
13868.557 7
13869.117 4
13869.676 2
13870.236 0
13870.796 2
13871.355 0
13871.915 2
13872.475 2
13873.034 1
13873.594 0
13874.154 1
13874.714 1
13875.274 7
13875.833 11
13876.393 1
13876.953 9
13877.513 10
13878.073 6
13878.633 5
13879.192 4
13879.752 5
13880.312 6
13880.872 7
13881.432 9
13881.992 7
13882.552 7
13883.112 1
13883.672 4
13884.232 1
13884.792 1
13885.352 4
13885.912 8
13886.472 12
13887.032 13
13887.592 6
13888.152 6
13888.712 14
13889.272 4
13889.832 6
13890.392 3
13890.952 4
13891.512 7
13892.072 3
13892.633 3
13893.193 2
13893.753 2
13894.313 3
13894.873 8
13895.433 7
13895.994 4
13896.554 3
13897.114 7
13897.674 2
13898.235 2
13898.795 3
13899.355 8
13899.915 10
13900.476 7
13901.036 3
13901.596 4
13902.157 5
13902.717 1
13903.277 5
13903.838 4
13904.398 18
13904.958 16
13905.519 11
13906.079 6
13906.640 5
13907.200 3
13907.760 2
13908.321 1
13908.881 9
13909.442 9
13910.002 2
13910.563 5
13911.123 4
13911.684 1
13912.244 6
13912.805 4
13913.365 15
13913.926 12
13914.487 8
13915.047 8
13915.608 4
13916.168 5
13916.729 5
13917.290 18
13917.850 14
13918.411 8
13918.972 4
13919.532 11
13920.093 3
13920.654 0
13921.214 1
13921.775 6
13922.336 10
13922.897 5
13923.457 5
13924.018 11
13924.579 9
13925.140 6
13925.701 7
13926.261 2
13926.822 0
13927.383 2
13927.944 2
13928.505 5
13929.066 5
13929.626 3
13930.187 2
13930.748 10
13931.309 4
13931.870 4
13932.431 1
13932.992 1
13933.553 6
13934.114 5
13934.675 7
13935.236 1
13935.797 1
13936.358 3
13936.919 1
13937.480 1
13938.041 0
13938.602 1
13939.163 0
13939.724 0
13940.285 1
13940.846 0
13941.408 0
13941.969 4
13942.530 9
13943.091 9
13943.652 4
13944.213 7
13944.775 5
13945.336 2
13945.897 5
13946.458 5
13947.019 0
13947.581 3
13948.142 3
13948.703 0
13949.264 6
13949.826 7
13950.387 8
13950.948 8
13951.510 8
13952.071 8
13952.632 3
13953.194 0
13953.755 0
13954.316 2
13954.878 2
13955.439 5
13956.001 5
13956.562 5
13957.123 3
13957.685 1
13958.246 5
13958.808 0
13959.369 6
13959.931 5
13960.492 8
13961.054 5
13961.615 3
13962.177 2
13962.738 8
13963.300 6
13963.862 2
13964.423 3
13964.985 5
13965.546 7
13966.108 9
13966.670 9
13967.231 5
13967.793 8
13968.355 11
13968.916 2
13969.478 0
13970.040 0
13970.601 4
13971.163 3
13971.725 4
13972.286 1
13972.848 0
13973.410 1
13973.972 4
13974.534 2
13975.095 8
13975.657 5
13976.219 5
13976.781 5
13977.343 4
13977.904 3
13978.466 3
13979.028 4
13979.590 15
13980.152 14
13980.714 4
13981.276 8
13981.838 3
13982.400 3
13982.962 3
13983.524 5
13984.086 7
13984.648 6
13985.210 3
13985.772 5
13986.334 5
13986.896 8
13987.458 8
13988.020 1
13988.582 1
13989.144 4
13989.706 3
13990.268 9
13990.830 13
13991.392 7
13991.954 4
13992.517 4
13993.079 1
13993.641 2
13994.203 4
13994.765 2
13995.328 3
13995.890 3
13996.452 10
13997.014 8
13997.576 8
13998.139 5
13998.701 5
13999.263 2
13999.826 3
14000.388 5
14000.950 7
14001.512 6
14002.075 15
14002.637 14
14003.200 4
14003.762 0
14004.324 1
14004.887 4
14005.449 6
14006.011 4
14006.574 1
14007.136 0
14007.699 1
14008.261 0
14008.824 1
14009.386 4
14009.949 4
14010.511 8
14011.074 6
14011.636 4
14012.199 4
14012.761 2
14013.324 7
14013.887 7
14014.449 5
14015.012 2
14015.574 0
14016.137 3
14016.700 11
14017.262 32
14017.825 23
14018.388 15
14018.950 15
14019.513 8
14020.076 20
14020.638 12
14021.201 6
14021.764 8
14022.327 7
14022.889 7
14023.452 5
14024.015 8
14024.578 3
14025.140 3
14025.703 11
14026.266 10
14026.829 2
14027.392 2
14027.955 2
14028.517 0
14029.080 5
14029.643 5
14030.206 2
14030.769 4
14031.332 1
14031.895 3
14032.458 8
14033.021 6
14033.584 6
14034.147 4
14034.710 5
14035.273 5
14035.836 2
14036.399 0
14036.962 6
14037.525 14
14038.088 9
14038.651 6
14039.214 3
14039.777 8
14040.340 9
14040.903 2
14041.467 0
14042.030 2
14042.593 4
14043.156 1
14043.719 1
14044.282 0
14044.846 1
14045.409 3
14045.972 3
14046.535 4
14047.098 5
14047.662 2
14048.225 9
14048.788 12
14049.352 4
14049.915 0
14050.478 1
14051.041 0
14051.605 6
14052.168 6
14052.731 1
14053.295 0
14053.858 19
14054.422 29
14054.985 15
14055.548 10
14056.112 3
14056.675 1
14057.239 5
14057.802 9
14058.366 10
14058.929 10
14059.493 14
14060.056 4
14060.620 2
14061.183 2
14061.747 0
14062.310 4
14062.874 1
14063.437 1
14064.001 13
14064.565 7
14065.128 9
14065.692 4
14066.255 0
14066.819 5
14067.383 3
14067.946 3
14068.510 3
14069.074 1
14069.637 5
14070.201 7
14070.765 4
14071.328 3
14071.892 3
14072.456 0
14073.020 4
14073.584 7
14074.147 2
14074.711 1
14075.275 0
14075.839 2
14076.403 5
14076.966 8
14077.530 6
14078.094 8
14078.658 5
14079.222 3
14079.786 2
14080.350 3
14080.914 4
14081.478 8
14082.041 1
14082.605 2
14083.169 3
14083.733 0
14084.297 6
14084.861 4
14085.425 4
14085.989 4
14086.553 5
14087.117 1
14087.681 0
14088.246 2
14088.810 9
14089.374 6
14089.938 2
14090.502 8
14091.066 5
14091.630 4
14092.194 2
14092.758 1
14093.323 5
14093.887 2
14094.451 3
14095.015 6
14095.579 2
14096.144 6
14096.708 4
14097.272 5
14097.836 4
14098.401 3
14098.965 3
14099.529 2
14100.094 10
14100.658 3
14101.222 3
14101.787 1
14102.351 8
14102.915 3
14103.480 5
14104.044 14
14104.608 15
14105.173 4
14105.737 4
14106.302 6
14106.866 11
14107.430 3
14107.995 6
14108.559 13
14109.124 11
14109.688 13
14110.253 6
14110.817 0
14111.382 0
14111.946 2
14112.511 3
14113.076 1
14113.640 4
14114.205 5
14114.769 3
14115.334 7
14115.899 8
14116.463 6
14117.028 4
14117.593 3
14118.157 5
14118.722 2
14119.287 6
14119.851 5
14120.416 2
14120.981 1
14121.545 3
14122.110 4
14122.675 3
14123.240 7
14123.804 2
14124.369 1
14124.934 1
14125.499 4
14126.064 1
14126.628 3
14127.193 3
14127.758 5
14128.323 8
14128.888 3
14129.453 4
14130.018 5
14130.583 9
14131.148 7
14131.713 8
14132.277 6
14132.842 4
14133.407 5
14133.972 7
14134.537 8
14135.102 7
14135.667 3
14136.232 1
14136.797 4
14137.362 8
14137.928 7
14138.493 4
14139.058 8
14139.623 7
14140.188 3
14140.753 6
14141.318 9
14141.883 2
14142.448 1
14143.014 0
14143.579 2
14144.144 7
14144.709 5
14145.274 2
14145.840 1
14146.405 4
14146.970 2
14147.535 5
14148.101 2
14148.666 4
14149.231 11
14149.796 9
14150.362 2
14150.927 2
14151.492 5
14152.058 7
14152.623 10
14153.188 9
14153.754 3
14154.319 3
14154.885 4
14155.450 4
14156.015 3
14156.581 5
14157.146 10
14157.712 6
14158.277 5
14158.843 1
14159.408 3
14159.974 6
14160.539 3
14161.105 2
14161.670 1
14162.236 4
14162.801 4
14163.367 6
14163.932 7
14164.498 4
14165.064 4
14165.629 5
14166.195 3
14166.761 2
14167.326 6
14167.892 6
14168.458 6
14169.023 1
14169.589 4
14170.155 3
14170.720 4
14171.286 10
14171.852 6
14172.418 9
14172.983 7
14173.549 5
14174.115 12
14174.681 11
14175.246 13
14175.812 6
14176.378 5
14176.944 9
14177.510 9
14178.076 13
14178.641 9
14179.207 5
14179.773 2
14180.339 4
14180.905 4
14181.471 2
14182.037 1
14182.603 3
14183.169 4
14183.735 4
14184.301 20
14184.867 13
14185.433 10
14185.999 10
14186.565 10
14187.131 7
14187.697 4
14188.263 3
14188.829 4
14189.395 6
14189.961 7
14190.527 2
14191.094 6
14191.660 4
14192.226 5
14192.792 4
14193.358 3
14193.924 3
14194.490 0
14195.057 0
14195.623 0
14196.189 1
14196.755 4
14197.322 4
14197.888 7
14198.454 4
14199.020 1
14199.587 4
14200.153 8
14200.719 10
14201.286 3
14201.852 10
14202.418 5
14202.985 4
14203.551 3
14204.117 4
14204.684 2
14205.250 1
14205.817 3
14206.383 6
14206.950 2
14207.516 1
14208.082 6
14208.649 5
14209.215 4
14209.782 3
14210.348 5
14210.915 2
14211.481 2
14212.048 1
14212.614 7
14213.181 4
14213.748 2
14214.314 2
14214.881 4
14215.447 3
14216.014 5
14216.581 6
14217.147 6
14217.714 7
14218.281 5
14218.847 4
14219.414 3
14219.981 3
14220.547 0
14221.114 3
14221.681 4
14222.248 7
14222.814 3
14223.381 6
14223.948 4
14224.515 1
14225.081 3
14225.648 3
14226.215 3
14226.782 7
14227.349 13
14227.916 15
14228.482 11
14229.049 7
14229.616 3
14230.183 2
14230.750 6
14231.317 9
14231.884 5
14232.451 1
14233.018 1
14233.585 0
14234.152 2
14234.719 6
14235.286 0
14235.853 0
14236.420 0
14236.987 5
14237.554 7
14238.121 3
14238.688 1
14239.255 4
14239.822 7
14240.389 13
14240.956 7
14241.524 4
14242.091 10
14242.658 9
14243.225 15
14243.792 6
14244.359 2
14244.927 7
14245.494 9
14246.061 5
14246.628 4
14247.195 1
14247.763 0
14248.330 4
14248.897 1
14249.464 2
14250.032 5
14250.599 5
14251.166 7
14251.734 8
14252.301 6
14252.868 4
14253.436 2
14254.003 6
14254.571 2
14255.138 3
14255.705 1
14256.273 2
14256.840 6
14257.408 1
14257.975 0
14258.543 0
14259.110 2
14259.677 7
14260.245 10
14260.813 10
14261.380 3
14261.948 9
14262.515 5
14263.083 1
14263.650 7
14264.218 5
14264.785 8
14265.353 10
14265.921 8
14266.488 2
14267.056 3
14267.624 2
14268.191 3
14268.759 1
14269.327 6
14269.894 3
14270.462 0
14271.030 2
14271.597 4
14272.165 11
14272.733 9
14273.301 3
14273.868 5
14274.436 5
14275.004 6
14275.572 8
14276.140 6
14276.707 1
14277.275 5
14277.843 1
14278.411 3
14278.979 3
14279.547 5
14280.115 10
14280.682 6
14281.250 1
14281.818 2
14282.386 4
14282.954 2
14283.522 2
14284.090 2
14284.658 1
14285.226 5
14285.794 4
14286.362 5
14286.930 1
14287.498 1
14288.066 7
14288.634 5
14289.202 8
14289.770 2
14290.339 0
14290.907 1
14291.475 11
14292.043 4
14292.611 1
14293.179 1
14293.747 9
14294.316 8
14294.884 2
14295.452 2
14296.020 8
14296.588 3
14297.157 1
14297.725 2
14298.293 2
14298.861 7
14299.430 5
14299.998 8
14300.566 4
14301.135 8
14301.703 9
14302.271 22
14302.840 20
14303.408 23
14303.976 12
14304.545 13
14305.113 23
14305.681 18
14306.250 5
14306.818 4
14307.387 0
14307.955 2
14308.524 10
14309.092 8
14309.661 4
14310.229 3
14310.798 0
14311.366 6
14311.935 11
14312.503 14
14313.072 9
14313.640 7
14314.209 8
14314.777 4
14315.346 1
14315.915 1
14316.483 3
14317.052 4
14317.621 2
14318.189 7
14318.758 8
14319.326 1
14319.895 1
14320.464 6
14321.033 7
14321.601 1
14322.170 4
14322.739 12
14323.308 6
14323.876 0
14324.445 3
14325.014 1
14325.583 5
14326.151 10
14326.720 6
14327.289 0
14327.858 1
14328.427 4
14328.996 4
14329.565 3
14330.133 5
14330.702 3
14331.271 9
14331.840 6
14332.409 6
14332.978 6
14333.547 7
14334.116 4
14334.685 1
14335.254 8
14335.823 5
14336.392 9
14336.961 5
14337.530 4
14338.099 2
14338.668 6
14339.237 8
14339.806 6
14340.375 7
14340.944 4
14341.514 1
14342.083 2
14342.652 1
14343.221 1
14343.790 0
14344.359 5
14344.928 8
14345.498 2
14346.067 6
14346.636 6
14347.205 4
14347.775 1
14348.344 4
14348.913 2
14349.482 1
14350.052 5
14350.621 3
14351.190 4
14351.760 6
14352.329 2
14352.898 6
14353.468 5
14354.037 4
14354.606 2
14355.176 0
14355.745 5
14356.314 3
14356.884 4
14357.453 3
14358.023 0
14358.592 1
14359.162 7
14359.731 6
14360.301 10
14360.870 5
14361.440 2
14362.009 2
14362.579 2
14363.148 1
14363.718 1
14364.287 8
14364.857 3
14365.426 4
14365.996 3
14366.566 2
14367.135 7
14367.705 8
14368.275 13
14368.844 13
14369.414 5
14369.984 8
14370.553 5
14371.123 4
14371.693 3
14372.262 1
14372.832 2
14373.402 0
14373.972 1
14374.541 2
14375.111 2
14375.681 1
14376.251 1
14376.821 3
14377.390 4
14377.960 17
14378.530 10
14379.100 7
14379.670 6
14380.240 4
14380.810 3
14381.380 1
14381.949 2
14382.519 2
14383.089 4
14383.659 4
14384.229 9
14384.799 11
14385.369 4
14385.939 7
14386.509 4
14387.079 12
14387.649 12
14388.219 7
14388.789 3
14389.359 2
14389.929 5
14390.500 9
14391.070 6
14391.640 4
14392.210 2
14392.780 6
14393.350 14
14393.920 8
14394.490 4
14395.061 4
14395.631 5
14396.201 4
14396.771 4
14397.341 1
14397.912 4
14398.482 3
14399.052 5
14399.622 5
14400.193 3
14400.763 7
14401.333 5
14401.904 4
14402.474 8
14403.044 7
14403.615 4
14404.185 3
14404.755 1
14405.326 3
14405.896 4
14406.466 2
14407.037 2
14407.607 4
14408.178 2
14408.748 1
14409.319 2
14409.889 1
14410.460 1
14411.030 2
14411.601 5
14412.171 3
14412.742 3
14413.312 2
14413.883 6
14414.453 6
14415.024 7
14415.594 3
14416.165 3
14416.736 0
14417.306 2
14417.877 10
14418.447 4
14419.018 2
14419.589 6
14420.159 4
14420.730 3
14421.301 0
14421.872 3
14422.442 8
14423.013 5
14423.584 2
14424.154 7
14424.725 7
14425.296 2
14425.867 1
14426.438 7
14427.008 4
14427.579 5
14428.150 9
14428.721 6
14429.292 4
14429.863 4
14430.433 14
14431.004 10
14431.575 11
14432.146 8
14432.717 4
14433.288 1
14433.859 6
14434.430 7
14435.001 4
14435.572 9
14436.143 8
14436.714 7
14437.285 5
14437.856 2
14438.427 2
14438.998 7
14439.569 1
14440.140 6
14440.711 11
14441.282 11
14441.853 8
14442.424 3
14442.996 3
14443.567 4
14444.138 3
14444.709 5
14445.280 10
14445.851 15
14446.423 8
14446.994 1
14447.565 0
14448.136 0
14448.707 1
14449.279 5
14449.850 7
14450.421 7
14450.993 6
14451.564 3
14452.135 4
14452.706 3
14453.278 2
14453.849 7
14454.420 12
14454.992 6
14455.563 4
14456.135 12
14456.706 11
14457.277 5
14457.849 6
14458.420 7
14458.992 8
14459.563 6
14460.135 2
14460.706 5
14461.277 6
14461.849 4
14462.421 3
14462.992 8
14463.564 7
14464.135 3
14464.707 4
14465.278 3
14465.850 2
14466.421 2
14466.993 0
14467.565 4
14468.136 10
14468.708 7
14469.279 6
14469.851 3
14470.423 3
14470.994 3
14471.566 4
14472.138 1
14472.710 4
14473.281 1
14473.853 10
14474.425 13
14474.997 9
14475.568 7
14476.140 6
14476.712 4
14477.284 3
14477.855 3
14478.427 3
14478.999 4
14479.571 4
14480.143 1
14480.715 1
14481.287 8
14481.858 2
14482.430 2
14483.002 5
14483.574 2
14484.146 1
14484.718 6
14485.290 6
14485.862 4
14486.434 5
14487.006 7
14487.578 12
14488.150 3
14488.722 4
14489.294 7
14489.866 5
14490.438 5
14491.010 5
14491.582 4
14492.154 6
14492.727 4
14493.299 2
14493.871 2
14494.443 4
14495.015 8
14495.587 10
14496.159 5
14496.732 6
14497.304 4
14497.876 3
14498.448 0
14499.020 3
14499.593 7
14500.165 8
14500.737 6
14501.309 2
14501.882 4
14502.454 3
14503.026 1
14503.599 0
14504.171 1
14504.743 3
14505.316 3
14505.888 12
14506.460 8
14507.033 8
14507.605 3
14508.178 4
14508.750 6
14509.323 2
14509.895 1
14510.467 8
14511.040 4
14511.612 0
14512.185 7
14512.757 11
14513.330 10
14513.902 9
14514.475 4
14515.047 2
14515.620 1
14516.193 2
14516.765 2
14517.338 3
14517.910 7
14518.483 2
14519.056 1
14519.628 1
14520.201 0
14520.774 2
14521.346 3
14521.919 10
14522.492 12
14523.064 5
14523.637 5
14524.210 8
14524.782 3
14525.355 2
14525.928 2
14526.501 3
14527.074 3
14527.646 1
14528.219 5
14528.792 8
14529.365 9
14529.938 8
14530.510 4
14531.083 15
14531.656 11
14532.229 7
14532.802 7
14533.375 1
14533.948 3
14534.521 4
14535.094 4
14535.667 8
14536.240 3
14536.813 1
14537.386 3
14537.959 1
14538.532 4
14539.105 6
14539.678 2
14540.251 1
14540.824 0
14541.397 1
14541.970 2
14542.543 3
14543.116 8
14543.689 7
14544.262 6
14544.835 3
14545.409 2
14545.982 2
14546.555 6
14547.128 7
14547.701 1
14548.274 17
14548.848 11
14549.421 3
14549.994 11
14550.567 10
14551.141 3
14551.714 4
14552.287 3
14552.860 5
14553.434 1
14554.007 2
14554.580 5
14555.154 3
14555.727 5
14556.300 2
14556.874 4
14557.447 2
14558.021 7
14558.594 15
14559.167 8
14559.741 8
14560.314 3
14560.888 6
14561.461 2
14562.035 1
14562.608 1
14563.182 0
14563.755 3
14564.329 2
14564.902 1
14565.476 0
14566.049 2
14566.623 6
14567.196 4
14567.770 2
14568.344 5
14568.917 4
14569.491 0
14570.064 0
14570.638 0
14571.212 4
14571.785 0
14572.359 1
14572.933 5
14573.506 8
14574.080 3
14574.654 0
14575.228 5
14575.801 8
14576.375 10
14576.949 4
14577.523 1
14578.096 2
14578.670 2
14579.244 4
14579.818 1
14580.392 1
14580.966 0
14581.539 4
14582.113 4
14582.687 4
14583.261 6
14583.835 1
14584.409 4
14584.983 1
14585.557 3
14586.131 1
14586.705 3
14587.279 4
14587.853 2
14588.427 5
14589.001 15
14589.575 14
14590.149 18
14590.723 14
14591.297 15
14591.871 13
14592.445 6
14593.019 4
14593.593 7
14594.167 4
14594.741 4
14595.315 6
14595.890 6
14596.464 7
14597.038 3
14597.612 4
14598.186 1
14598.760 5
14599.335 4
14599.909 7
14600.483 4
14601.057 1
14601.632 0
14602.206 0
14602.780 0
14603.354 4
14603.929 9
14604.503 8
14605.077 2
14605.652 3
14606.226 6
14606.800 2
14607.375 2
14607.949 2
14608.523 7
14609.098 7
14609.672 4
14610.247 3
14610.821 2
14611.396 1
14611.970 1
14612.544 2
14613.119 4
14613.693 2
14614.268 5
14614.842 4
14615.417 1
14615.991 1
14616.566 0
14617.141 3
14617.715 1
14618.290 3
14618.864 14
14619.439 4
14620.014 3
14620.588 3
14621.163 5
14621.737 3
14622.312 8
14622.887 5
14623.461 8
14624.036 3
14624.611 6
14625.186 3
14625.760 5
14626.335 5
14626.910 2
14627.485 3
14628.059 4
14628.634 7
14629.209 6
14629.784 4
14630.358 4
14630.933 7
14631.508 0
14632.083 2
14632.658 3
14633.233 6
14633.808 6
14634.383 5
14634.957 4
14635.532 6
14636.107 9
14636.682 4
14637.257 2
14637.832 1
14638.407 1
14638.982 0
14639.557 3
14640.132 5
14640.707 5
14641.282 1
14641.857 7
14642.432 3
14643.007 3
14643.582 7
14644.157 8
14644.733 8
14645.308 5
14645.883 4
14646.458 2
14647.033 4
14647.608 10
14648.183 10
14648.759 5
14649.334 3
14649.909 3
14650.484 1
14651.059 2
14651.635 7
14652.210 6
14652.785 4
14653.360 10
14653.936 7
14654.511 6
14655.086 9
14655.662 4
14656.237 5
14656.812 2
14657.388 0
14657.963 0
14658.538 2
14659.114 3
14659.689 2
14660.264 3
14660.840 2
14661.415 5
14661.991 2
14662.566 5
14663.142 4
14663.717 15
14664.293 12
14664.868 8
14665.444 12
14666.019 12
14666.595 10
14667.170 6
14667.746 5
14668.321 4
14668.897 4
14669.472 5
14670.048 2
14670.624 7
14671.199 5
14671.775 0
14672.351 6
14672.926 4
14673.502 5
14674.078 1
14674.653 0
14675.229 2
14675.805 3
14676.380 6
14676.956 6
14677.532 2
14678.108 1
14678.683 2
14679.259 5
14679.835 0
14680.411 4
14680.986 5
14681.562 4
14682.138 3
14682.714 2
14683.290 6
14683.866 5
14684.442 18
14685.017 10
14685.593 6
14686.169 5
14686.745 2
14687.321 2
14687.897 7
14688.473 4
14689.049 4
14689.625 4
14690.201 4
14690.777 7
14691.353 4
14691.929 6
14692.505 14
14693.081 16
14693.657 10
14694.233 12
14694.809 9
14695.385 3
14695.962 3
14696.538 3
14697.114 10
14697.690 11
14698.266 9
14698.842 11
14699.418 10
14699.995 6
14700.571 7
14701.147 4
14701.723 10
14702.299 5
14702.876 3
14703.452 9
14704.028 9
14704.604 4
14705.181 4
14705.757 2
14706.333 5
14706.910 3
14707.486 3
14708.062 4
14708.639 2
14709.215 3
14709.791 4
14710.368 6
14710.944 3
14711.521 1
14712.097 4
14712.673 2
14713.250 6
14713.826 7
14714.403 5
14714.979 14
14715.556 13
14716.132 9
14716.709 11
14717.285 9
14717.862 7
14718.438 6
14719.015 4
14719.591 3
14720.168 6
14720.745 12
14721.321 9
14721.898 9
14722.474 5
14723.051 7
14723.628 14
14724.204 5
14724.781 2
14725.358 0
14725.934 0
14726.511 1
14727.088 3
14727.665 3
14728.241 4
14728.818 1
14729.395 1
14729.972 2
14730.548 4
14731.125 11
14731.702 8
14732.279 0
14732.856 5
14733.432 3
14734.009 2
14734.586 1
14735.163 1
14735.740 3
14736.317 4
14736.894 5
14737.471 2
14738.048 6
14738.624 6
14739.201 2
14739.778 3
14740.355 5
14740.932 5
14741.509 2
14742.086 2
14742.663 5
14743.240 3
14743.817 7
14744.394 2
14744.972 1
14745.549 1
14746.126 2
14746.703 4
14747.280 4
14747.857 5
14748.434 12
14749.011 9
14749.588 4
14750.166 1
14750.743 1
14751.320 4
14751.897 5
14752.474 1
14753.052 2
14753.629 1
14754.206 10
14754.783 12
14755.361 12
14755.938 9
14756.515 5
14757.092 4
14757.670 3
14758.247 3
14758.824 4
14759.402 7
14759.979 7
14760.557 7
14761.134 5
14761.711 4
14762.289 4
14762.866 2
14763.444 1
14764.021 1
14764.598 5
14765.176 4
14765.753 3
14766.331 5
14766.908 0
14767.486 2
14768.063 2
14768.641 3
14769.218 2
14769.796 2
14770.373 8
14770.951 4
14771.529 1
14772.106 3
14772.684 0
14773.261 4
14773.839 1
14774.417 3
14774.994 2
14775.572 6
14776.150 1
14776.727 4
14777.305 7
14777.883 3
14778.461 5
14779.038 10
14779.616 4
14780.194 1
14780.772 0
14781.349 12
14781.927 9
14782.505 3
14783.083 3
14783.660 5
14784.238 6
14784.816 5
14785.394 0
14785.972 0
14786.550 0
14787.128 3
14787.706 4
14788.283 2
14788.861 2
14789.439 5
14790.017 4
14790.595 3
14791.173 1
14791.751 3
14792.329 0
14792.907 0
14793.485 0
14794.063 20
14794.641 16
14795.219 9
14795.797 11
14796.375 13
14796.953 14
14797.532 8
14798.110 5
14798.688 1
14799.266 6
14799.844 10
14800.422 2
14801.000 2
14801.578 5
14802.157 5
14802.735 4
14803.313 4
14803.891 7
14804.470 1
14805.048 2
14805.626 3
14806.204 1
14806.783 1
14807.361 0
14807.939 4
14808.517 2
14809.096 3
14809.674 4
14810.252 9
14810.831 7
14811.409 7
14811.987 5
14812.566 5
14813.144 6
14813.723 4
14814.301 4
14814.880 3
14815.458 2
14816.036 5
14816.615 11
14817.193 4
14817.772 2
14818.350 0
14818.929 3
14819.507 4
14820.086 12
14820.664 7
14821.243 4
14821.822 5
14822.400 7
14822.979 11
14823.557 6
14824.136 0
14824.715 0
14825.293 2
14825.872 2
14826.450 0
14827.029 2
14827.608 1
14828.187 5
14828.765 8
14829.344 5
14829.923 0
14830.501 3
14831.080 5
14831.659 2
14832.238 5
14832.816 5
14833.395 11
14833.974 10
14834.553 6
14835.132 5
14835.710 2
14836.289 3
14836.868 5
14837.447 8
14838.026 7
14838.605 4
14839.184 4
14839.763 5
14840.342 9
14840.921 8
14841.499 6
14842.078 9
14842.657 5
14843.236 5
14843.815 1
14844.394 2
14844.973 3
14845.552 3
14846.131 10
14846.711 11
14847.290 5
14847.869 8
14848.448 5
14849.027 3
14849.606 5
14850.185 2
14850.764 5
14851.343 8
14851.922 2
14852.502 0
14853.081 1
14853.660 2
14854.239 5
14854.818 5
14855.398 4
14855.977 3
14856.556 2
14857.135 5
14857.715 3
14858.294 9
14858.873 4
14859.452 6
14860.032 7
14860.611 10
14861.190 6
14861.770 4
14862.349 3
14862.929 5
14863.508 1
14864.087 3
14864.667 2
14865.246 7
14865.826 4
14866.405 6
14866.984 6
14867.564 6
14868.143 7
14868.723 5
14869.302 8
14869.882 3
14870.461 6
14871.041 5
14871.620 3
14872.200 4
14872.779 8
14873.359 10
14873.939 6
14874.518 5
14875.098 3
14875.677 0
14876.257 1
14876.837 3
14877.416 7
14877.996 2
14878.576 1
14879.155 2
14879.735 3
14880.315 4
14880.894 2
14881.474 3
14882.054 6
14882.634 4
14883.213 6
14883.793 3
14884.373 5
14884.953 8
14885.533 3
14886.112 2
14886.692 1
14887.272 4
14887.852 8
14888.432 5
14889.012 3
14889.592 5
14890.171 9
14890.751 8
14891.331 9
14891.911 7
14892.491 5
14893.071 2
14893.651 3
14894.231 4
14894.811 3
14895.391 1
14895.971 3
14896.551 0
14897.131 2
14897.711 3
14898.291 4
14898.871 2
14899.451 3
14900.031 3
14900.612 4
14901.192 1
14901.772 1
14902.352 5
14902.932 4
14903.512 16
14904.092 17
14904.673 8
14905.253 8
14905.833 3
14906.413 1
14906.993 8
14907.574 9
14908.154 5
14908.734 8
14909.314 10
14909.895 5
14910.475 11
14911.055 13
14911.636 8
14912.216 5
14912.796 3
14913.377 0
14913.957 1
14914.537 1
14915.118 9
14915.698 13
14916.279 6
14916.859 6
14917.439 3
14918.020 4
14918.600 4
14919.181 1
14919.761 1
14920.342 1
14920.922 5
14921.503 5
14922.083 5
14922.664 3
14923.244 6
14923.825 6
14924.405 7
14924.986 5
14925.567 5
14926.147 10
14926.728 12
14927.308 5
14927.889 3
14928.470 3
14929.050 2
14929.631 0
14930.212 4
14930.792 2
14931.373 0
14931.954 0
14932.534 0
14933.115 0
14933.696 5
14934.277 3
14934.857 4
14935.438 1
14936.019 5
14936.600 6
14937.181 4
14937.761 7
14938.342 3
14938.923 7
14939.504 1
14940.085 2
14940.666 5
14941.247 10
14941.828 7
14942.408 4
14942.989 1
14943.570 2
14944.151 1
14944.732 4
14945.313 1
14945.894 4
14946.475 2
14947.056 1
14947.637 3
14948.218 1
14948.799 1
14949.380 2
14949.961 0
14950.542 4
14951.124 10
14951.705 7
14952.286 3
14952.867 2
14953.448 2
14954.029 5
14954.610 6
14955.191 2
14955.773 2
14956.354 0
14956.935 0
14957.516 1
14958.097 3
14958.679 0
14959.260 1
14959.841 0
14960.422 2
14961.004 0
14961.585 0
14962.166 2
14962.748 4
14963.329 3
14963.910 1
14964.492 7
14965.073 4
14965.654 4
14966.236 3
14966.817 1
14967.398 3
14967.980 4
14968.561 1
14969.143 7
14969.724 5
14970.306 8
14970.887 6
14971.469 8
14972.050 8
14972.632 2
14973.213 4
14973.795 8
14974.376 5
14974.958 9
14975.539 6
14976.121 2
14976.702 2
14977.284 2
14977.866 5
14978.447 5
14979.029 3
14979.610 3
14980.192 0
14980.774 0
14981.355 4
14981.937 3
14982.519 2
14983.101 7
14983.682 9
14984.264 11
14984.846 13
14985.427 3
14986.009 3
14986.591 6
14987.173 9
14987.755 2
14988.336 5
14988.918 7
14989.500 3
14990.082 3
14990.664 7
14991.246 4
14991.827 7
14992.409 2
14992.991 2
14993.573 3
14994.155 4
14994.737 10
14995.319 8
14995.901 3
14996.483 5
14997.065 3
14997.647 5
14998.229 7
14998.811 7
14999.393 11
14999.975 11
15000.557 3
15001.139 5
15001.721 2
15002.303 1
15002.885 2
15003.467 0
15004.049 3
15004.631 2
15005.214 0
15005.796 0
15006.378 2
15006.960 3
15007.542 0
15008.124 5
15008.707 3
15009.289 2
15009.871 2
15010.453 3
15011.036 4
15011.618 3
15012.200 10
15012.782 4
15013.365 4
15013.947 3
15014.529 2
15015.112 9
15015.694 5
15016.276 4
15016.859 2
15017.441 3
15018.023 8
15018.606 6
15019.188 5
15019.771 2
15020.353 2
15020.935 10
15021.518 13
15022.100 3
15022.683 2
15023.265 3
15023.848 2
15024.430 5
15025.013 2
15025.595 5
15026.178 8
15026.760 10
15027.343 10
15027.926 5
15028.508 12
15029.091 5
15029.673 4
15030.256 6
15030.839 2
15031.421 1
15032.004 1
15032.587 0
15033.169 0
15033.752 3
15034.335 1
15034.917 14
15035.500 14
15036.083 7
15036.666 4
15037.248 10
15037.831 4
15038.414 2
15038.997 2
15039.579 2
15040.162 5
15040.745 4
15041.328 3
15041.911 8
15042.494 9
15043.077 7
15043.659 9
15044.242 15
15044.825 7
15045.408 6
15045.991 13
15046.574 5
15047.157 7
15047.740 9
15048.323 7
15048.906 12
15049.489 7
15050.072 5
15050.655 14
15051.238 11
15051.821 6
15052.404 14
15052.987 7
15053.570 5
15054.153 8
15054.736 2
15055.319 5
15055.902 0
15056.486 2
15057.069 4
15057.652 1
15058.235 8
15058.818 10
15059.401 4
15059.985 7
15060.568 3
15061.151 2
15061.734 6
15062.317 6
15062.901 6
15063.484 8
15064.067 8
15064.651 8
15065.234 7
15065.817 1
15066.400 8
15066.984 2
15067.567 2
15068.150 3
15068.734 5
15069.317 1
15069.901 0
15070.484 1
15071.067 1
15071.651 1
15072.234 1
15072.818 1
15073.401 6
15073.985 2
15074.568 2
15075.152 2
15075.735 10
15076.319 8
15076.902 7
15077.486 5
15078.069 6
15078.653 8
15079.236 5
15079.820 2
15080.403 2
15080.987 0
15081.571 1
15082.154 1
15082.738 3
15083.322 1
15083.905 4
15084.489 4
15085.073 0
15085.656 2
15086.240 7
15086.824 7
15087.407 8
15087.991 8
15088.575 5
15089.159 4
15089.742 7
15090.326 5
15090.910 3
15091.494 4
15092.078 3
15092.661 0
15093.245 3
15093.829 7
15094.413 6
15094.997 5
15095.581 3
15096.165 6
15096.749 8
15097.333 10
15097.916 4
15098.500 2
15099.084 7
15099.668 2
15100.252 6
15100.836 4
15101.420 1
15102.004 2
15102.588 1
15103.172 9
15103.756 8
15104.340 4
15104.924 0
15105.509 0
15106.093 2
15106.677 3
15107.261 0
15107.845 1
15108.429 4
15109.013 1
15109.597 1
15110.182 2
15110.766 2
15111.350 3
15111.934 10
15112.518 6
15113.103 9
15113.687 3
15114.271 1
15114.855 12
15115.440 11
15116.024 6
15116.608 4
15117.192 2
15117.777 4
15118.361 2
15118.945 1
15119.530 3
15120.114 2
15120.698 5
15121.283 9
15121.867 2
15122.452 1
15123.036 6
15123.620 8
15124.205 6
15124.789 3
15125.374 5
15125.958 3
15126.543 7
15127.127 7
15127.712 15
15128.296 12
15128.881 8
15129.465 6
15130.050 5
15130.634 5
15131.219 8
15131.804 8
15132.388 12
15132.973 8
15133.557 7
15134.142 0
15134.727 1
15135.311 1
15135.896 1
15136.481 1
15137.065 3
15137.650 4
15138.235 9
15138.820 7
15139.404 7
15139.989 7
15140.574 7
15141.159 6
15141.743 1
15142.328 5
15142.913 5
15143.498 5
15144.082 3
15144.667 3
15145.252 1
15145.837 2
15146.422 0
15147.007 1
15147.592 1
15148.177 2
15148.761 5
15149.346 5
15149.931 9
15150.516 5
15151.101 1
15151.686 2
15152.271 1
15152.856 8
15153.441 3
15154.026 4
15154.611 3
15155.196 2
15155.781 0
15156.366 6
15156.951 4
15157.536 6
15158.122 11
15158.707 5
15159.292 2
15159.877 3
15160.462 4
15161.047 4
15161.632 11
15162.218 8
15162.803 3
15163.388 6
15163.973 7
15164.558 4
15165.144 2
15165.729 7
15166.314 1
15166.899 2
15167.485 5
15168.070 3
15168.655 1
15169.240 0
15169.826 3
15170.411 13
15170.996 8
15171.582 8
15172.167 7
15172.753 4
15173.338 3
15173.923 1
15174.509 0
15175.094 1
15175.680 1
15176.265 0
15176.850 6
15177.436 4
15178.021 4
15178.607 1
15179.192 3
15179.778 1
15180.363 4
15180.949 1
15181.535 1
15182.120 3
15182.706 0
15183.291 2
15183.877 3
15184.462 4
15185.048 9
15185.634 11
15186.219 7
15186.805 6
15187.391 1
15187.976 4
15188.562 8
15189.148 3
15189.733 1
15190.319 2
15190.905 1
15191.490 14
15192.076 17
15192.662 9
15193.248 10
15193.834 12
15194.419 6
15195.005 7
15195.591 4
15196.177 1
15196.763 1
15197.348 11
15197.934 9
15198.520 8
15199.106 11
15199.692 4
15200.278 2
15200.864 2
15201.450 2
15202.036 7
15202.622 6
15203.208 4
15203.794 3
15204.380 1
15204.966 6
15205.552 1
15206.138 3
15206.724 5
15207.310 9
15207.896 4
15208.482 2
15209.068 4
15209.654 2
15210.240 1
15210.826 5
15211.412 11
15211.998 5
15212.584 4
15213.171 3
15213.757 1
15214.343 2
15214.929 5
15215.515 2
15216.102 0
15216.688 2
15217.274 5
15217.860 6
15218.447 8
15219.033 11
15219.619 2
15220.205 0
15220.792 4
15221.378 7
15221.964 13
15222.551 8
15223.137 4
15223.723 1
15224.310 7
15224.896 4
15225.482 2
15226.069 3
15226.655 0
15227.242 1
15227.828 9
15228.415 5
15229.001 3
15229.588 4
15230.174 2
15230.760 2
15231.347 2
15231.933 1
15232.520 1
15233.107 5
15233.693 10
15234.280 7
15234.866 5
15235.453 2
15236.039 2
15236.626 3
15237.213 5
15237.799 4
15238.386 3
15238.973 1
15239.559 2
15240.146 0
15240.733 1
15241.319 4
15241.906 8
15242.493 6
15243.079 1
15243.666 0
15244.253 0
15244.840 0
15245.426 9
15246.013 9
15246.600 4
15247.187 12
15247.774 14
15248.360 12
15248.947 18
15249.534 10
15250.121 6
15250.708 2
15251.295 4
15251.882 8
15252.469 11
15253.056 13
15253.642 13
15254.229 13
15254.816 6
15255.403 3
15255.990 1
15256.577 1
15257.164 4
15257.751 2
15258.338 0
15258.925 2
15259.512 3
15260.099 2
15260.687 1
15261.274 5
15261.861 5
15262.448 7
15263.035 6
15263.622 1
15264.209 4
15264.796 11
15265.383 9
15265.971 4
15266.558 3
15267.145 1
15267.732 1
15268.319 1
15268.907 3
15269.494 6
15270.081 8
15270.668 5
15271.256 7
15271.843 6
15272.430 6
15273.018 13
15273.605 12
15274.192 4
15274.780 3
15275.367 4
15275.954 11
15276.542 5
15277.129 3
15277.716 6
15278.304 3
15278.891 1
15279.479 4
15280.066 2
15280.654 4
15281.241 5
15281.829 2
15282.416 2
15283.003 6
15283.591 5
15284.179 5
15284.766 0
15285.354 1
15285.941 8
15286.529 3
15287.116 8
15287.704 7
15288.291 8
15288.879 13
15289.467 12
15290.054 4
15290.642 5
15291.230 3
15291.817 4
15292.405 4
15292.993 6
15293.580 3
15294.168 3
15294.756 19
15295.344 16
15295.931 10
15296.519 5
15297.107 7
15297.695 7
15298.282 13
15298.870 19
15299.458 9
15300.046 9
15300.634 5
15301.222 3
15301.809 2
15302.397 0
15302.985 1
15303.573 5
15304.161 3
15304.749 4
15305.337 7
15305.925 5
15306.513 11
15307.101 10
15307.689 8
15308.277 4
15308.865 0
15309.453 6
15310.041 4
15310.629 6
15311.217 8
15311.805 9
15312.393 6
15312.981 8
15313.569 2
15314.157 3
15314.745 2
15315.333 1
15315.921 0
15316.509 1
15317.098 8
15317.686 6
15318.274 4
15318.862 4
15319.450 12
15320.039 10
15320.627 6
15321.215 2
15321.803 3
15322.392 1
15322.980 2
15323.568 0
15324.156 3
15324.745 6
15325.333 5
15325.921 10
15326.510 6
15327.098 6
15327.686 0
15328.275 0
15328.863 1
15329.451 5
15330.040 0
15330.628 3
15331.217 3
15331.805 1
15332.394 3
15332.982 1
15333.570 4
15334.159 4
15334.747 3
15335.336 0
15335.924 5
15336.513 3
15337.102 3
15337.690 2
15338.279 5
15338.867 6
15339.456 1
15340.044 2
15340.633 5
15341.222 8
15341.810 12
15342.399 5
15342.988 8
15343.576 5
15344.165 8
15344.754 7
15345.342 14
15345.931 5
15346.520 4
15347.108 2
15347.697 8
15348.286 8
15348.875 2
15349.463 0
15350.052 0
15350.641 1
15351.230 0
15351.819 3
15352.407 2
15352.996 5
15353.585 17
15354.174 10
15354.763 18
15355.352 14
15355.941 19
15356.530 15
15357.118 14
15357.707 10
15358.296 3
15358.885 5
15359.474 3
15360.063 8
15360.652 4
15361.241 2
15361.830 10
15362.419 3
15363.008 10
15363.597 2
15364.186 7
15364.775 4
15365.365 2
15365.954 5
15366.543 8
15367.132 15
15367.721 19
15368.310 12
15368.899 13
15369.488 12
15370.078 14
15370.667 5
15371.256 6
15371.845 3
15372.434 3
15373.024 1
15373.613 6
15374.202 1
15374.791 5
15375.381 3
15375.970 1
15376.559 1
15377.148 3
15377.738 8
15378.327 6
15378.916 8
15379.506 3
15380.095 3
15380.685 2
15381.274 1
15381.863 4
15382.453 12
15383.042 21
15383.632 14
15384.221 12
15384.810 4
15385.400 10
15385.989 6
15386.579 0
15387.168 2
15387.758 5
15388.347 9
15388.937 7
15389.526 9
15390.116 4
15390.706 9
15391.295 9
15391.885 3
15392.474 4
15393.064 7
15393.654 3
15394.243 2
15394.833 1
15395.422 2
15396.012 1
15396.602 0
15397.192 0
15397.781 3
15398.371 1
15398.961 4
15399.550 5
15400.140 11
15400.730 8
15401.320 15
15401.909 7
15402.499 6
15403.089 3
15403.679 2
15404.269 1
15404.858 1
15405.448 2
15406.038 6
15406.628 13
15407.218 11
15407.808 2
15408.398 0
15408.988 11
15409.578 13
15410.168 9
15410.757 3
15411.347 1
15411.937 1
15412.527 3
15413.117 3
15413.707 1
15414.297 3
15414.887 3
15415.477 3
15416.067 5
15416.658 5
15417.248 10
15417.838 4
15418.428 4
15419.018 5
15419.608 4
15420.198 6
15420.788 3
15421.378 3
15421.969 3
15422.559 1
15423.149 2
15423.739 0
15424.329 0
15424.920 0
15425.510 5
15426.100 5
15426.690 5
15427.281 1
15427.871 2
15428.461 4
15429.051 5
15429.642 1
15430.232 1
15430.822 4
15431.413 9
15432.003 5
15432.593 1
15433.184 0
15433.774 3
15434.365 2
15434.955 5
15435.545 2
15436.136 0
15436.726 8
15437.317 7
15437.907 3
15438.498 1
15439.088 1
15439.679 4
15440.269 8
15440.860 5
15441.450 2
15442.041 1
15442.631 0
15443.222 3
15443.813 4
15444.403 1
15444.994 0
15445.584 2
15446.175 5
15446.766 3
15447.356 9
15447.947 4
15448.538 4
15449.128 4
15449.719 3
15450.310 2
15450.900 8
15451.491 5
15452.082 9
15452.673 7
15453.263 4
15453.854 2
15454.445 5
15455.036 3
15455.626 10
15456.217 4
15456.808 6
15457.399 6
15457.990 2
15458.581 5
15459.172 6
15459.762 2
15460.353 3
15460.944 7
15461.535 2
15462.126 1
15462.717 0
15463.308 1
15463.899 1
15464.490 1
15465.081 5
15465.672 5
15466.263 4
15466.854 7
15467.445 7
15468.036 2
15468.627 4
15469.218 4
15469.809 4
15470.400 5
15470.991 2
15471.583 8
15472.174 10
15472.765 11
15473.356 9
15473.947 7
15474.538 10
15475.129 9
15475.721 9
15476.312 3
15476.903 2
15477.494 4
15478.085 3
15478.677 8
15479.268 7
15479.859 7
15480.451 7
15481.042 9
15481.633 3
15482.224 5
15482.816 8
15483.407 6
15483.998 7
15484.590 5
15485.181 1
15485.773 2
15486.364 7
15486.955 7
15487.547 3
15488.138 1
15488.730 2
15489.321 5
15489.913 8
15490.504 5
15491.096 7
15491.687 2
15492.279 0
15492.870 2
15493.462 3
15494.053 4
15494.645 4
15495.236 3
15495.828 8
15496.419 5
15497.011 8
15497.603 4
15498.194 1
15498.786 3
15499.377 4
15499.969 4
15500.561 1
15501.152 2
15501.744 2
15502.336 5
15502.928 2
15503.519 0
15504.111 5
15504.703 9
15505.294 4
15505.886 10
15506.478 4
15507.070 2
15507.662 1
15508.253 2
15508.845 2
15509.437 0
15510.029 3
15510.621 4
15511.213 6
15511.805 3
15512.396 0
15512.988 1
15513.580 1
15514.172 1
15514.764 4
15515.356 3
15515.948 6
15516.540 2
15517.132 8
15517.724 8
15518.316 7
15518.908 7
15519.500 8
15520.092 4
15520.684 4
15521.276 5
15521.868 8
15522.460 5
15523.052 5
15523.644 9
15524.237 3
15524.829 2
15525.421 0
15526.013 0
15526.605 5
15527.197 12
15527.790 9
15528.382 7
15528.974 6
15529.566 5
15530.158 1
15530.751 4
15531.343 2
15531.935 5
15532.527 1
15533.120 1
15533.712 2
15534.304 2
15534.897 4
15535.489 4
15536.081 5
15536.674 4
15537.266 2
15537.858 5
15538.451 1
15539.043 1
15539.636 1
15540.228 5
15540.820 6
15541.413 6
15542.005 7
15542.598 4
15543.190 2
15543.783 2
15544.375 6
15544.968 6
15545.560 13
15546.153 10
15546.745 4
15547.338 2
15547.930 3
15548.523 0
15549.116 1
15549.708 0
15550.301 5
15550.893 4
15551.486 1
15552.079 1
15552.671 3
15553.264 8
15553.857 12
15554.449 9
15555.042 6
15555.635 9
15556.228 10
15556.820 5
15557.413 4
15558.006 4
15558.599 2
15559.191 1
15559.784 4
15560.377 3
15560.970 5
15561.563 5
15562.155 9
15562.748 7
15563.341 3
15563.934 2
15564.527 6
15565.120 3
15565.713 2
15566.306 3
15566.899 2
15567.492 0
15568.084 1
15568.677 4
15569.270 5
15569.863 4
15570.456 8
15571.049 8
15571.642 5
15572.235 6
15572.828 11
15573.422 8
15574.015 4
15574.608 3
15575.201 2
15575.794 4
15576.387 10
15576.980 3
15577.573 11
15578.166 8
15578.760 1
15579.353 1
15579.946 1
15580.539 1
15581.132 0
15581.725 14
15582.319 24
15582.912 9
15583.505 9
15584.098 5
15584.692 12
15585.285 8
15585.878 6
15586.472 8
15587.065 11
15587.658 7
15588.252 1
15588.845 2
15589.438 4
15590.032 12
15590.625 5
15591.218 6
15591.812 5
15592.405 5
15592.999 6
15593.592 2
15594.186 2
15594.779 1
15595.372 3
15595.966 1
15596.559 12
15597.153 11
15597.746 9
15598.340 3
15598.933 3
15599.527 5
15600.121 4
15600.714 0
15601.308 0
15601.901 1
15602.495 4
15603.089 4
15603.682 5
15604.276 1
15604.870 0
15605.463 2
15606.057 12
15606.651 11
15607.244 7
15607.838 9
15608.432 10
15609.025 7
15609.619 3
15610.213 2
15610.807 5
15611.400 6
15611.994 4
15612.588 6
15613.182 2
15613.776 2
15614.369 7
15614.963 5
15615.557 2
15616.151 3
15616.745 5
15617.339 8
15617.933 4
15618.527 8
15619.121 5
15619.714 2
15620.308 1
15620.902 1
15621.496 3
15622.090 4
15622.684 2
15623.278 3
15623.872 3
15624.466 0
15625.060 0
15625.654 2
15626.248 2
15626.843 1
15627.437 3
15628.031 1
15628.625 1
15629.219 0
15629.813 5
15630.407 1
15631.001 2
15631.595 3
15632.190 6
15632.784 8
15633.378 10
15633.972 10
15634.566 5
15635.161 1
15635.755 0
15636.349 3
15636.943 8
15637.538 5
15638.132 6
15638.726 2
15639.321 0
15639.915 1
15640.509 4
15641.104 1
15641.698 1
15642.292 3
15642.887 4
15643.481 1
15644.075 1
15644.670 0
15645.264 1
15645.859 6
15646.453 8
15647.048 11
15647.642 7
15648.237 4
15648.831 3
15649.426 5
15650.020 6
15650.615 7
15651.209 11
15651.804 8
15652.398 6
15652.993 9
15653.587 5
15654.182 9
15654.777 6
15655.371 7
15655.966 3
15656.560 0
15657.155 0
15657.750 8
15658.344 5
15658.939 4
15659.534 0
15660.128 5
15660.723 3
15661.318 3
15661.913 4
15662.507 2
15663.102 6
15663.697 4
15664.292 0
15664.886 3
15665.481 1
15666.076 5
15666.671 11
15667.266 9
15667.861 4
15668.455 3
15669.050 2
15669.645 0
15670.240 2
15670.835 4
15671.430 10
15672.025 8
15672.620 2
15673.215 3
15673.810 6
15674.405 14
15675.000 10
15675.595 5
15676.190 4
15676.785 5
15677.380 2
15677.975 5
15678.570 7
15679.165 4
15679.760 5
15680.355 7
15680.950 2
15681.545 3
15682.140 1
15682.735 2
15683.331 3
15683.926 1
15684.521 6
15685.116 5
15685.711 1
15686.306 0
15686.902 0
15687.497 0
15688.092 2
15688.687 1
15689.283 9
15689.878 13
15690.473 8
15691.068 8
15691.664 6
15692.259 4
15692.854 2
15693.450 3
15694.045 6
15694.640 3
15695.236 1
15695.831 2
15696.427 3
15697.022 11
15697.617 10
15698.213 4
15698.808 4
15699.404 5
15699.999 7
15700.595 12
15701.190 6
15701.786 2
15702.381 0
15702.977 2
15703.572 3
15704.168 3
15704.763 1
15705.359 4
15705.954 5
15706.550 6
15707.146 9
15707.741 4
15708.337 4
15708.932 5
15709.528 5
15710.124 3
15710.719 3
15711.315 2
15711.911 3
15712.506 5
15713.102 5
15713.698 1
15714.294 4
15714.889 3
15715.485 4
15716.081 7
15716.677 6
15717.272 3
15717.868 0
15718.464 3
15719.060 7
15719.656 14
15720.251 4
15720.847 2
15721.443 2
15722.039 4
15722.635 5
15723.231 7
15723.827 3
15724.423 2
15725.019 1
15725.615 4
15726.210 2
15726.806 6
15727.402 5
15727.998 6
15728.594 2
15729.190 2
15729.786 4
15730.382 1
15730.979 2
15731.575 6
15732.171 8
15732.767 2
15733.363 3
15733.959 2
15734.555 8
15735.151 13
15735.747 14
15736.343 10
15736.940 4
15737.536 3
15738.132 8
15738.728 1
15739.324 0
15739.921 1
15740.517 4
15741.113 4
15741.709 4
15742.306 3
15742.902 3
15743.498 5
15744.094 7
15744.691 19
15745.287 15
15745.883 13
15746.480 6
15747.076 1
15747.672 2
15748.269 1
15748.865 0
15749.462 3
15750.058 3
15750.654 2
15751.251 6
15751.847 3
15752.444 3
15753.040 4
15753.637 4
15754.233 4
15754.830 1
15755.426 1
15756.023 2
15756.619 5
15757.216 1
15757.812 1
15758.409 3
15759.005 15
15759.602 11
15760.199 7
15760.795 2
15761.392 2
15761.988 0
15762.585 1
15763.182 7
15763.778 10
15764.375 8
15764.972 4
15765.568 4
15766.165 2
15766.762 18
15767.359 9
15767.955 7
15768.552 6
15769.149 2
15769.746 2
15770.342 5
15770.939 3
15771.536 8
15772.133 13
15772.730 4
15773.327 7
15773.923 2
15774.520 11
15775.117 11
15775.714 5
15776.311 4
15776.908 4
15777.505 7
15778.102 3
15778.699 1
15779.296 4
15779.893 12
15780.490 6
15781.087 6
15781.684 5
15782.281 8
15782.878 5
15783.475 5
15784.072 10
15784.669 9
15785.266 3
15785.863 0
15786.460 4
15787.057 1
15787.654 2
15788.251 6
15788.849 4
15789.446 6
15790.043 6
15790.640 4
15791.237 3
15791.834 2
15792.432 0
15793.029 2
15793.626 8
15794.223 6
15794.821 4
15795.418 5
15796.015 8
15796.612 7
15797.210 8
15797.807 6
15798.404 3
15799.002 2
15799.599 5
15800.196 4
15800.794 3
15801.391 4
15801.989 4
15802.586 3
15803.183 3
15803.781 8
15804.378 6
15804.976 4
15805.573 3
15806.171 1
15806.768 2
15807.366 1
15807.963 0
15808.561 0
15809.158 1
15809.756 1
15810.353 0
15810.951 8
15811.548 5
15812.146 4
15812.743 6
15813.341 2
15813.939 1
15814.536 4
15815.134 3
15815.732 6
15816.329 24
15816.927 17
15817.525 13
15818.122 8
15818.720 5
15819.318 2
15819.915 2
15820.513 1
15821.111 4
15821.709 4
15822.307 7
15822.904 9
15823.502 8
15824.100 6
15824.698 6
15825.296 1
15825.893 4
15826.491 7
15827.089 6
15827.687 2
15828.285 0
15828.883 2
15829.481 3
15830.079 10
15830.677 7
15831.274 7
15831.872 7
15832.470 4
15833.068 4
15833.666 3
15834.264 0
15834.862 4
15835.460 3
15836.058 1
15836.656 12
15837.254 7
15837.853 8
15838.451 8
15839.049 8
15839.647 3
15840.245 1
15840.843 1
15841.441 2
15842.039 8
15842.638 4
15843.236 2
15843.834 2
15844.432 1
15845.030 3
15845.628 3
15846.227 3
15846.825 5
15847.423 12
15848.021 11
15848.620 7
15849.218 4
15849.816 4
15850.415 4
15851.013 3
15851.611 6
15852.210 1
15852.808 3
15853.406 5
15854.005 6
15854.603 1
15855.201 0
15855.800 4
15856.398 0
15856.997 2
15857.595 11
15858.194 8
15858.792 8
15859.390 5
15859.989 0
15860.587 0
15861.186 0
15861.784 1
15862.383 4
15862.982 4
15863.580 4
15864.179 1
15864.777 2
15865.376 3
15865.974 7
15866.573 3
15867.172 7
15867.770 3
15868.369 13
15868.968 6
15869.566 2
15870.165 3
15870.764 2
15871.362 3
15871.961 3
15872.560 5
15873.158 7
15873.757 8
15874.356 3
15874.955 10
15875.554 2
15876.152 3
15876.751 2
15877.350 6
15877.949 6
15878.548 3
15879.146 7
15879.745 1
15880.344 3
15880.943 0
15881.542 3
15882.141 7
15882.740 11
15883.339 17
15883.938 11
15884.537 9
15885.136 6
15885.734 5
15886.333 7
15886.932 4
15887.531 3
15888.130 0
15888.729 5
15889.329 3
15889.928 2
15890.527 6
15891.126 3
15891.725 1
15892.324 0
15892.923 1
15893.522 5
15894.121 3
15894.720 1
15895.320 0
15895.919 4
15896.518 3
15897.117 6
15897.716 5
15898.315 5
15898.915 2
15899.514 2
15900.113 9
15900.712 4
15901.312 2
15901.911 1
15902.510 5
15903.110 11
15903.709 8
15904.308 8
15904.907 6
15905.507 5
15906.106 6
15906.706 5
15907.305 7
15907.904 7
15908.504 1
15909.103 0
15909.703 0
15910.302 2
15910.901 8
15911.501 4
15912.100 0
15912.700 2
15913.299 2
15913.899 0
15914.498 1
15915.098 1
15915.697 7
15916.297 6
15916.896 2
15917.496 2
15918.096 6
15918.695 2
15919.295 2
15919.894 4
15920.494 1
15921.094 0
15921.693 3
15922.293 5
15922.893 2
15923.492 8
15924.092 2
15924.692 3
15925.291 5
15925.891 10
15926.491 11
15927.091 10
15927.690 16
15928.290 12
15928.890 8
15929.490 4
15930.090 4
15930.689 11
15931.289 9
15931.889 4
15932.489 5
15933.089 2
15933.689 7
15934.289 5
15934.888 3
15935.488 7
15936.088 7
15936.688 1
15937.288 1
15937.888 8
15938.488 9
15939.088 3
15939.688 4
15940.288 7
15940.888 9
15941.488 6
15942.088 2
15942.688 6
15943.288 8
15943.888 5
15944.488 1
15945.088 2
15945.689 6
15946.289 4
15946.889 2
15947.489 4
15948.089 3
15948.689 2
15949.289 2
15949.890 4
15950.490 5
15951.090 6
15951.690 4
15952.290 9
15952.891 16
15953.491 9
15954.091 4
15954.691 2
15955.292 4
15955.892 7
15956.492 6
15957.093 0
15957.693 5
15958.293 6
15958.894 4
15959.494 1
15960.094 4
15960.695 10
15961.295 3
15961.895 3
15962.496 1
15963.096 0
15963.697 1
15964.297 3
15964.898 5
15965.498 3
15966.099 4
15966.699 0
15967.300 1
15967.900 0
15968.501 1
15969.101 7
15969.702 5
15970.302 6
15970.903 8
15971.503 6
15972.104 2
15972.705 1
15973.305 5
15973.906 2
15974.507 4
15975.107 0
15975.708 2
15976.309 5
15976.909 5
15977.510 3
15978.111 1
15978.711 3
15979.312 8
15979.913 8
15980.514 2
15981.114 4
15981.715 2
15982.316 2
15982.917 4
15983.518 3
15984.118 0
15984.719 8
15985.320 5
15985.921 1
15986.522 6
15987.123 5
15987.724 4
15988.324 5
15988.925 6
15989.526 12
15990.127 13
15990.728 7
15991.329 3
15991.930 4
15992.531 6
15993.132 7
15993.733 13
15994.334 15
15994.935 6
15995.536 7
15996.137 7
15996.738 5
15997.339 1
15997.940 2
15998.541 6
15999.143 10
15999.744 29
16000.345 29
16000.946 21
16001.547 16
16002.148 10
16002.749 6
16003.351 8
16003.952 8
16004.553 7
16005.154 3
16005.755 0
16006.357 2
16006.958 1
16007.559 1
16008.160 7
16008.762 3
16009.363 2
16009.964 4
16010.566 12
16011.167 3
16011.768 9
16012.370 4
16012.971 1
16013.572 6
16014.174 14
16014.775 9
16015.377 3
16015.978 3
16016.579 4
16017.181 4
16017.782 5
16018.384 4
16018.985 5
16019.587 3
16020.188 4
16020.790 0
16021.391 5
16021.993 4
16022.594 8
16023.196 5
16023.798 0
16024.399 4
16025.001 5
16025.602 10
16026.204 6
16026.806 3
16027.407 2
16028.009 2
16028.610 2
16029.212 2
16029.814 6
16030.416 8
16031.017 6
16031.619 4
16032.221 6
16032.822 14
16033.424 12
16034.026 10
16034.628 2
16035.229 4
16035.831 1
16036.433 7
16037.035 6
16037.637 3
16038.239 3
16038.840 5
16039.442 4
16040.044 5
16040.646 0
16041.248 2
16041.850 1
16042.452 1
16043.054 8
16043.656 11
16044.258 11
16044.860 6
16045.461 5
16046.063 3
16046.665 4
16047.267 6
16047.870 5
16048.472 4
16049.074 6
16049.676 2
16050.278 0
16050.880 1
16051.482 4
16052.084 2
16052.686 3
16053.288 12
16053.890 6
16054.492 4
16055.095 7
16055.697 3
16056.299 4
16056.901 5
16057.503 12
16058.106 9
16058.708 2
16059.310 2
16059.912 1
16060.515 2
16061.117 11
16061.719 12
16062.321 5
16062.924 5
16063.526 2
16064.128 7
16064.731 6
16065.333 4
16065.935 4
16066.538 4
16067.140 2
16067.742 0
16068.345 7
16068.947 11
16069.550 6
16070.152 9
16070.755 8
16071.357 6
16071.960 9
16072.562 13
16073.164 5
16073.767 8
16074.370 5
16074.972 6
16075.575 9
16076.177 7
16076.780 7
16077.382 6
16077.985 8
16078.587 3
16079.190 4
16079.793 2
16080.395 10
16080.998 6
16081.601 9
16082.203 5
16082.806 8
16083.409 7
16084.011 2
16084.614 4
16085.217 5
16085.819 1
16086.422 2
16087.025 1
16087.628 2
16088.230 1
16088.833 6
16089.436 8
16090.039 6
16090.642 2
16091.245 4
16091.847 3
16092.450 0
16093.053 1
16093.656 2
16094.259 4
16094.862 8
16095.465 5
16096.068 7
16096.671 5
16097.273 12
16097.876 14
16098.479 6
16099.082 7
16099.685 1
16100.288 5
16100.891 5
16101.494 3
16102.097 6
16102.700 8
16103.304 2
16103.907 3
16104.510 7
16105.113 15
16105.716 5
16106.319 3
16106.922 5
16107.525 4
16108.128 2
16108.732 7
16109.335 7
16109.938 8
16110.541 6
16111.144 4
16111.748 2
16112.351 0
16112.954 5
16113.557 11
16114.161 17
16114.764 9
16115.367 4
16115.970 4
16116.574 7
16117.177 6
16117.780 7
16118.384 7
16118.987 7
16119.590 3
16120.194 2
16120.797 3
16121.401 1
16122.004 0
16122.607 3
16123.211 3
16123.814 2
16124.418 3
16125.021 2
16125.625 6
16126.228 9
16126.832 5
16127.435 2
16128.039 6
16128.642 0
16129.246 0
16129.849 1
16130.453 2
16131.056 7
16131.660 8
16132.264 1
16132.867 4
16133.471 11
16134.074 13
16134.678 3
16135.282 5
16135.885 2
16136.489 0
16137.093 7
16137.697 6
16138.300 6
16138.904 5
16139.508 3
16140.111 4
16140.715 6
16141.319 6
16141.923 5
16142.527 5
16143.130 5
16143.734 6
16144.338 4
16144.942 3
16145.546 4
16146.150 4
16146.753 2
16147.357 1
16147.961 3
16148.565 1
16149.169 5
16149.773 2
16150.377 4
16150.981 4
16151.585 4
16152.189 2
16152.793 3
16153.397 10
16154.001 8
16154.605 4
16155.209 7
16155.813 3
16156.417 8
16157.021 3
16157.625 4
16158.229 7
16158.833 8
16159.437 4
16160.041 1
16160.646 5
16161.250 6
16161.854 6
16162.458 2
16163.062 4
16163.666 5
16164.271 5
16164.875 0
16165.479 2
16166.083 10
16166.687 9
16167.292 9
16167.896 6
16168.500 3
16169.105 6
16169.709 6
16170.313 5
16170.917 1
16171.522 0
16172.126 2
16172.731 1
16173.335 3
16173.939 4
16174.544 3
16175.148 2
16175.752 6
16176.357 5
16176.961 3
16177.566 4
16178.170 10
16178.775 11
16179.379 8
16179.984 8
16180.588 5
16181.193 3
16181.797 2
16182.402 0
16183.006 2
16183.611 1
16184.215 0
16184.820 3
16185.425 2
16186.029 2
16186.634 6
16187.238 3
16187.843 9
16188.448 14
16189.052 9
16189.657 10
16190.262 8
16190.866 5
16191.471 0
16192.076 1
16192.681 3
16193.285 2
16193.890 4
16194.495 5
16195.100 7
16195.704 7
16196.309 6
16196.914 3
16197.519 13
16198.124 11
16198.729 5
16199.333 4
16199.938 4
16200.543 0
16201.148 5
16201.753 8
16202.358 7
16202.963 15
16203.568 10
16204.173 6
16204.778 8
16205.383 5
16205.988 5
16206.592 2
16207.197 2
16207.803 3
16208.408 3
16209.013 3
16209.618 5
16210.223 3
16210.828 4
16211.433 7
16212.038 6
16212.643 5
16213.248 2
16213.853 5
16214.458 4
16215.064 7
16215.669 2
16216.274 9
16216.879 9
16217.484 6
16218.089 8
16218.695 2
16219.300 0
16219.905 2
16220.510 0
16221.116 10
16221.721 15
16222.326 7
16222.931 4
16223.537 6
16224.142 4
16224.747 7
16225.353 5
16225.958 3
16226.563 6
16227.169 3
16227.774 4
16228.380 6
16228.985 1
16229.590 5
16230.196 7
16230.801 2
16231.407 3
16232.012 5
16232.618 12
16233.223 12
16233.829 7
16234.434 6
16235.040 7
16235.645 5
16236.251 5
16236.856 4
16237.462 8
16238.067 5
16238.673 3
16239.279 5
16239.884 3
16240.490 2
16241.096 0
16241.701 3
16242.307 6
16242.912 5
16243.518 8
16244.124 3
16244.730 4
16245.335 2
16245.941 1
16246.547 6
16247.152 8
16247.758 14
16248.364 10
16248.970 3
16249.576 8
16250.181 7
16250.787 7
16251.393 4
16251.999 1
16252.605 2
16253.211 3
16253.816 7
16254.422 9
16255.028 9
16255.634 7
16256.240 2
16256.846 3
16257.452 3
16258.058 1
16258.664 2
16259.270 0
16259.876 3
16260.482 5
16261.088 2
16261.694 3
16262.300 3
16262.906 3
16263.512 7
16264.118 3
16264.724 5
16265.330 2
16265.936 1
16266.542 5
16267.148 7
16267.755 6
16268.361 3
16268.967 0
16269.573 0
16270.179 1
16270.785 4
16271.392 2
16271.998 0
16272.604 0
16273.210 5
16273.816 5
16274.423 1
16275.029 0
16275.635 3
16276.242 1
16276.848 4
16277.454 2
16278.060 4
16278.667 1
16279.273 6
16279.879 11
16280.486 6
16281.092 6
16281.699 3
16282.305 5
16282.911 6
16283.518 2
16284.124 1
16284.731 8
16285.337 7
16285.944 0
16286.550 4
16287.157 2
16287.763 2
16288.370 4
16288.976 7
16289.583 2
16290.189 4
16290.796 4
16291.402 2
16292.009 9
16292.616 6
16293.222 2
16293.829 1
16294.435 1
16295.042 2
16295.649 7
16296.255 5
16296.862 8
16297.469 8
16298.075 2
16298.682 4
16299.289 5
16299.896 5
16300.502 5
16301.109 3
16301.716 6
16302.323 6
16302.929 1
16303.536 3
16304.143 3
16304.750 3
16305.357 11
16305.963 7
16306.570 1
16307.177 8
16307.784 4
16308.391 4
16308.998 8
16309.605 5
16310.212 2
16310.819 3
16311.426 10
16312.032 5
16312.639 7
16313.246 8
16313.853 6
16314.460 5
16315.067 1
16315.674 6
16316.281 5
16316.888 7
16317.496 3
16318.103 0
16318.710 4
16319.317 4
16319.924 10
16320.531 5
16321.138 7
16321.745 4
16322.352 7
16322.960 8
16323.567 2
16324.174 8
16324.781 9
16325.388 14
16325.996 14
16326.603 7
16327.210 4
16327.817 3
16328.424 8
16329.032 4
16329.639 0
16330.246 1
16330.854 0
16331.461 1
16332.068 3
16332.676 5
16333.283 4
16333.890 5
16334.498 1
16335.105 1
16335.712 3
16336.320 3
16336.927 2
16337.535 2
16338.142 1
16338.750 0
16339.357 3
16339.965 4
16340.572 1
16341.180 1
16341.787 2
16342.395 4
16343.002 0
16343.610 7
16344.217 7
16344.825 4
16345.432 7
16346.040 4
16346.647 0
16347.255 8
16347.863 8
16348.470 10
16349.078 9
16349.686 10
16350.293 2
16350.901 0
16351.509 2
16352.116 8
16352.724 7
16353.332 3
16353.940 2
16354.547 1
16355.155 1
16355.763 7
16356.371 5
16356.978 7
16357.586 1
16358.194 8
16358.802 4
16359.410 8
16360.017 22
16360.625 8
16361.233 6
16361.841 5
16362.449 7
16363.057 8
16363.665 2
16364.273 6
16364.881 1
16365.489 1
16366.097 0
16366.705 0
16367.313 3
16367.920 3
16368.529 2
16369.137 4
16369.745 4
16370.353 1
16370.961 2
16371.569 4
16372.177 11
16372.785 16
16373.393 16
16374.001 12
16374.609 4
16375.217 0
16375.825 0
16376.434 3
16377.042 3
16377.650 5
16378.258 2
16378.866 6
16379.475 7
16380.083 6
16380.691 4
16381.299 3
16381.907 4
16382.516 9
16383.124 4
16383.732 2
16384.341 1
16384.949 2
16385.557 1
16386.166 2
16386.774 7
16387.382 12
16387.991 6
16388.599 3
16389.207 5
16389.816 8
16390.424 10
16391.033 9
16391.641 9
16392.249 4
16392.858 3
16393.466 5
16394.075 4
16394.683 3
16395.292 7
16395.900 6
16396.509 3
16397.117 6
16397.726 5
16398.335 8
16398.943 12
16399.552 14
16400.160 8
16400.769 15
16401.377 3
16401.986 6
16402.595 2
16403.203 2
16403.812 5
16404.421 4
16405.029 3
16405.638 4
16406.247 6
16406.856 0
16407.464 5
16408.073 1
16408.682 6
16409.290 8
16409.899 11
16410.508 9
16411.117 6
16411.726 0
16412.334 5
16412.943 5
16413.552 5
16414.161 3
16414.770 2
16415.379 2
16415.988 1
16416.596 4
16417.205 5
16417.814 4
16418.423 6
16419.032 4
16419.641 0
16420.250 2
16420.859 7
16421.468 3
16422.077 8
16422.686 5
16423.295 4
16423.904 1
16424.513 1
16425.122 4
16425.731 5
16426.340 1
16426.949 0
16427.559 1
16428.168 4
16428.777 9
16429.386 4
16429.995 4
16430.604 5
16431.213 12
16431.823 12
16432.432 6
16433.041 6
16433.650 1
16434.259 2
16434.869 10
16435.478 20
16436.087 15
16436.696 11
16437.306 6
16437.915 5
16438.524 3
16439.134 1
16439.743 2
16440.352 0
16440.962 2
16441.571 4
16442.180 1
16442.790 0
16443.399 1
16444.008 0
16444.618 6
16445.227 4
16445.837 2
16446.446 7
16447.056 4
16447.665 9
16448.275 5
16448.884 5
16449.494 3
16450.103 2
16450.713 0
16451.322 3
16451.932 12
16452.541 4
16453.151 3
16453.760 3
16454.370 6
16454.980 10
16455.589 5
16456.199 4
16456.809 7
16457.418 0
16458.028 3
16458.638 6
16459.247 3
16459.857 8
16460.467 3
16461.076 2
16461.686 3
16462.296 8
16462.906 7
16463.515 7
16464.125 6
16464.735 2
16465.345 4
16465.955 6
16466.564 1
16467.174 2
16467.784 2
16468.394 6
16469.004 3
16469.614 2
16470.224 3
16470.833 1
16471.443 0
16472.053 1
16472.663 1
16473.273 0
16473.883 1
16474.493 11
16475.103 7
16475.713 4
16476.323 3
16476.933 17
16477.543 15
16478.153 5
16478.763 3
16479.373 1
16479.983 8
16480.593 6
16481.203 4
16481.814 14
16482.424 9
16483.034 7
16483.644 7
16484.254 5
16484.864 13
16485.474 6
16486.085 3
16486.695 9
16487.305 5
16487.915 1
16488.525 5
16489.136 5
16489.746 0
16490.356 3
16490.967 0
16491.577 2
16492.187 0
16492.797 4
16493.408 8
16494.018 5
16494.628 5
16495.239 2
16495.849 1
16496.459 7
16497.070 3
16497.680 1
16498.291 0
16498.901 2
16499.512 4
16500.122 2
16500.732 0
16501.343 0
16501.953 5
16502.564 7
16503.174 5
16503.785 2
16504.395 5
16505.006 3
16505.616 2
16506.227 2
16506.838 1
16507.448 3
16508.059 4
16508.669 2
16509.280 1
16509.891 5
16510.501 7
16511.112 3
16511.723 1
16512.333 1
16512.944 0
16513.555 4
16514.165 1
16514.776 3
16515.387 2
16515.997 8
16516.608 6
16517.219 3
16517.830 5
16518.441 2
16519.051 0
16519.662 1
16520.273 6
16520.884 1
16521.495 3
16522.105 6
16522.716 10
16523.327 4
16523.938 2
16524.549 3
16525.160 2
16525.771 4
16526.382 6
16526.993 7
16527.604 2
16528.215 4
16528.826 1
16529.437 4
16530.048 6
16530.659 3
16531.270 5
16531.881 10
16532.492 6
16533.103 3
16533.714 3
16534.325 3
16534.936 2
16535.547 3
16536.158 1
16536.769 0
16537.380 1
16537.991 5
16538.603 3
16539.214 0
16539.825 6
16540.436 4
16541.047 2
16541.659 3
16542.270 7
16542.881 4
16543.492 1
16544.104 0
16544.715 0
16545.326 3
16545.937 9
16546.549 2
16547.160 5
16547.771 4
16548.383 1
16548.994 1
16549.605 1
16550.217 0
16550.828 0
16551.439 4
16552.051 7
16552.662 3
16553.274 3
16553.885 12
16554.497 10
16555.108 9
16555.720 4
16556.331 3
16556.943 1
16557.554 1
16558.166 4
16558.777 6
16559.389 5
16560.000 7
16560.612 4
16561.223 1
16561.835 18
16562.446 22
16563.058 11
16563.670 10
16564.281 6
16564.893 7
16565.505 4
16566.116 2
16566.728 3
16567.340 1
16567.951 1
16568.563 5
16569.175 3
16569.786 2
16570.398 0
16571.010 1
16571.622 1
16572.234 5
16572.845 4
16573.457 3
16574.069 2
16574.681 8
16575.293 8
16575.904 2
16576.516 0
16577.128 2
16577.740 1
16578.352 2
16578.964 0
16579.576 1
16580.188 1
16580.800 4
16581.412 8
16582.023 8
16582.635 3
16583.247 7
16583.859 7
16584.471 2
16585.083 5
16585.695 7
16586.307 9
16586.920 2
16587.532 3
16588.144 9
16588.756 8
16589.368 7
16589.980 8
16590.592 2
16591.204 1
16591.816 4
16592.428 2
16593.041 8
16593.653 6
16594.265 1
16594.877 5
16595.489 3
16596.102 0
16596.714 2
16597.326 0
16597.938 4
16598.551 5
16599.163 10
16599.775 4
16600.387 1
16601.000 1
16601.612 7
16602.224 9
16602.837 7
16603.449 4
16604.061 1
16604.674 0
16605.286 7
16605.899 12
16606.511 5
16607.123 4
16607.736 3
16608.348 3
16608.961 10
16609.573 3
16610.186 5
16610.798 4
16611.411 1
16612.023 4
16612.636 7
16613.248 7
16613.861 4
16614.473 2
16615.086 7
16615.698 6
16616.311 4
16616.924 2
16617.536 2
16618.149 5
16618.761 9
16619.374 5
16619.987 4
16620.599 3
16621.212 2
16621.825 7
16622.438 6
16623.050 5
16623.663 2
16624.276 4
16624.888 10
16625.501 7
16626.114 3
16626.727 0
16627.340 0
16627.952 0
16628.565 5
16629.178 10
16629.791 7
16630.404 0
16631.017 3
16631.629 2
16632.242 1
16632.855 7
16633.468 6
16634.081 6
16634.694 7
16635.307 4
16635.920 17
16636.533 8
16637.146 4
16637.759 1
16638.372 5
16638.985 1
16639.598 8
16640.211 12
16640.824 21
16641.437 13
16642.050 8
16642.663 9
16643.276 11
16643.889 6
16644.502 12
16645.115 18
16645.729 16
16646.342 9
16646.955 10
16647.568 5
16648.181 3
16648.794 1
16649.408 7
16650.021 3
16650.634 3
16651.247 5
16651.860 6
16652.474 1
16653.087 4
16653.700 2
16654.314 4
16654.927 4
16655.540 6
16656.153 6
16656.767 3
16657.380 3
16657.994 5
16658.607 4
16659.220 2
16659.834 4
16660.447 4
16661.060 2
16661.674 3
16662.287 3
16662.901 7
16663.514 9
16664.128 8
16664.741 3
16665.355 4
16665.968 3
16666.582 8
16667.195 4
16667.809 5
16668.422 4
16669.036 2
16669.649 5
16670.263 5
16670.877 4
16671.490 1
16672.104 1
16672.717 2
16673.331 1
16673.945 3
16674.558 1
16675.172 5
16675.786 7
16676.399 5
16677.013 0
16677.627 2
16678.241 2
16678.854 2
16679.468 4
16680.082 4
16680.696 6
16681.309 4
16681.923 4
16682.537 13
16683.151 3
16683.765 4
16684.379 3
16684.992 1
16685.606 3
16686.220 5
16686.834 2
16687.448 1
16688.062 3
16688.676 5
16689.290 2
16689.904 2
16690.518 2
16691.132 10
16691.746 6
16692.360 7
16692.974 5
16693.588 5
16694.202 9
16694.816 4
16695.430 3
16696.044 1
16696.658 6
16697.272 5
16697.886 4
16698.500 4
16699.114 7
16699.728 7
16700.342 3
16700.957 1
16701.571 4
16702.185 0
16702.799 1
16703.413 2
16704.027 7
16704.642 7
16705.256 7
16705.870 13
16706.484 24
16707.099 19
16707.713 12
16708.327 6
16708.941 3
16709.556 3
16710.170 6
16710.784 1
16711.399 1
16712.013 7
16712.627 8
16713.242 11
16713.856 5
16714.471 4
16715.085 1
16715.699 6
16716.314 0
16716.928 5
16717.543 6
16718.157 5
16718.772 7
16719.386 8
16720.001 3
16720.615 3
16721.230 6
16721.844 11
16722.459 5
16723.073 1
16723.688 1
16724.302 5
16724.917 8
16725.532 4
16726.146 0
16726.761 6
16727.376 3
16727.990 2
16728.605 4
16729.219 3
16729.834 9
16730.449 5
16731.064 5
16731.678 5
16732.293 1
16732.908 3
16733.522 3
16734.137 2
16734.752 4
16735.367 3
16735.982 10
16736.596 6
16737.211 4
16737.826 7
16738.441 6
16739.056 5
16739.671 3
16740.285 2
16740.900 3
16741.515 5
16742.130 8
16742.745 8
16743.360 4
16743.975 2
16744.590 7
16745.205 14
16745.820 10
16746.435 5
16747.050 5
16747.665 6
16748.280 4
16748.895 3
16749.510 2
16750.125 3
16750.740 1
16751.355 7
16751.970 9
16752.585 5
16753.200 4
16753.815 2
16754.431 2
16755.046 4
16755.661 2
16756.276 4
16756.891 12
16757.506 8
16758.122 5
16758.737 10
16759.352 16
16759.967 15
16760.582 7
16761.198 4
16761.813 7
16762.428 15
16763.044 14
16763.659 8
16764.274 4
16764.889 5
16765.505 5
16766.120 4
16766.735 6
16767.351 2
16767.966 6
16768.582 7
16769.197 6
16769.812 7
16770.428 2
16771.043 14
16771.659 11
16772.274 10
16772.890 7
16773.505 8
16774.121 3
16774.736 5
16775.352 2
16775.967 11
16776.583 16
16777.198 17
16777.814 11
16778.429 10
16779.045 9
16779.661 10
16780.276 10
16780.892 10
16781.507 10
16782.123 7
16782.739 2
16783.354 4
16783.970 5
16784.586 4
16785.201 8
16785.817 9
16786.433 6
16787.049 7
16787.664 2
16788.280 5
16788.896 8
16789.512 5
16790.127 1
16790.743 1
16791.359 4
16791.975 3
16792.591 2
16793.206 11
16793.822 6
16794.438 6
16795.054 11
16795.670 6
16796.286 1
16796.902 1
16797.518 7
16798.134 3
16798.750 3
16799.365 3
16799.981 9
16800.597 10
16801.213 5
16801.829 3
16802.445 4
16803.061 2
16803.677 1
16804.293 5
16804.910 2
16805.526 2
16806.142 2
16806.758 3
16807.374 6
16807.990 6
16808.606 7
16809.222 4
16809.838 1
16810.455 2
16811.071 1
16811.687 3
16812.303 6
16812.919 12
16813.536 16
16814.152 14
16814.768 10
16815.384 5
16816.000 9
16816.617 12
16817.233 15
16817.849 13
16818.466 6
16819.082 9
16819.698 11
16820.315 7
16820.931 14
16821.547 18
16822.164 15
16822.780 11
16823.396 18
16824.013 22
16824.629 17
16825.246 14
16825.862 22
16826.479 11
16827.095 15
16827.712 11
16828.328 10
16828.945 12
16829.561 11
16830.178 8
16830.794 7
16831.411 5
16832.027 15
16832.644 22
16833.260 9
16833.877 6
16834.493 16
16835.110 16
16835.727 13
16836.343 11
16836.960 15
16837.577 12
16838.193 16
16838.810 21
16839.427 24
16840.043 25
16840.660 29
16841.277 24
16841.894 19
16842.510 16
16843.127 16
16843.744 14
16844.361 20
16844.977 19
16845.594 11
16846.211 7
16846.828 8
16847.445 9
16848.061 14
16848.678 5
16849.295 9
16849.912 11
16850.529 20
16851.146 15
16851.763 9
16852.380 11
16852.997 17
16853.614 31
16854.231 23
16854.848 18
16855.465 12
16856.081 18
16856.698 18
16857.316 24
16857.933 26
16858.550 14
16859.167 16
16859.784 12
16860.401 20
16861.018 27
16861.635 18
16862.252 20
16862.869 18
16863.486 31
16864.103 36
16864.721 33
16865.338 35
16865.955 32
16866.572 32
16867.189 34
16867.806 29
16868.424 25
16869.041 27
16869.658 19
16870.275 21
16870.893 26
16871.510 29
16872.127 28
16872.745 32
16873.362 31
16873.979 24
16874.597 22
16875.214 32
16875.831 31
16876.449 30
16877.066 50
16877.683 43
16878.301 45
16878.918 60
16879.536 49
16880.153 28
16880.770 50
16881.388 58
16882.005 44
16882.623 44
16883.240 38
16883.858 47
16884.475 70
16885.093 62
16885.710 69
16886.328 72
16886.946 74
16887.563 69
16888.181 70
16888.798 58
16889.416 69
16890.033 64
16890.651 77
16891.269 86
16891.886 81
16892.504 70
16893.122 68
16893.739 83
16894.357 86
16894.975 79
16895.592 93
16896.210 92
16896.828 90
16897.446 82
16898.063 88
16898.681 111
16899.299 131
16899.917 109
16900.535 105
16901.152 133
16901.770 121
16902.388 128
16903.006 96
16903.624 104
16904.242 109
16904.860 96
16905.477 104
16906.095 124
16906.713 108
16907.331 138
16907.949 113
16908.567 104
16909.185 118
16909.803 140
16910.421 132
16911.039 142
16911.657 151
16912.275 168
16912.893 166
16913.511 154
16914.129 169
16914.747 177
16915.365 201
16915.983 204
16916.602 208
16917.220 209
16917.838 260
16918.456 280
16919.074 264
16919.692 314
16920.310 333
16920.929 324
16921.547 311
16922.165 345
16922.783 423
16923.401 451
16924.020 513
16924.638 533
16925.256 566
16925.874 593
16926.493 626
16927.111 682
16927.729 726
16928.348 807
16928.966 861
16929.584 900
16930.203 1008
16930.821 1092
16931.439 1178
16932.058 1256
16932.676 1338
16933.294 1479
16933.913 1562
16934.531 1658
16935.150 1798
16935.768 1971
16936.387 2202
16937.005 2329
16937.624 2499
16938.242 2672
16938.861 3009
16939.479 3182
16940.098 3475
16940.716 3813
16941.335 4173
16941.953 4545
16942.572 4813
16943.190 5352
16943.809 5716
16944.428 6014
16945.046 6453
16945.665 6952
16946.284 7396
16946.902 7837
16947.521 8417
16948.140 8889
16948.758 9233
16949.377 9445
16949.996 9826
16950.614 10155
16951.233 10298
16951.852 10541
16952.471 10509
16953.089 10485
16953.708 10158
16954.327 10032
16954.946 9943
16955.565 9743
16956.183 9366
16956.802 8954
16957.421 8470
16958.040 7950
16958.659 7422
16959.278 6914
16959.897 6376
16960.515 5866
16961.134 5313
16961.753 4830
16962.372 4331
16962.991 3974
16963.610 3610
16964.229 3257
16964.848 2962
16965.467 2645
16966.086 2350
16966.705 2224
16967.324 1971
16967.943 1853
16968.562 1763
16969.181 1627
16969.800 1498
16970.419 1437
16971.038 1352
16971.658 1251
16972.277 1159
16972.896 1073
16973.515 1074
16974.134 1038
16974.753 997
16975.372 975
16975.992 963
16976.611 898
16977.230 887
16977.849 946
16978.468 871
16979.088 892
16979.707 890
16980.326 916
16980.945 954
16981.565 991
16982.184 945
16982.803 988
16983.423 1004
16984.042 1053
16984.661 1004
16985.281 1025
16985.900 1019
16986.519 996
16987.139 1007
16987.758 1010
16988.378 1020
16988.997 1047
16989.617 1031
16990.236 966
16990.855 988
16991.475 1042
16992.094 1050
16992.714 1064
16993.333 1084
16993.953 1073
16994.572 1049
16995.192 1075
16995.811 1131
16996.431 1132
16997.051 1149
16997.670 1243
16998.290 1208
16998.909 1213
16999.529 1205
17000.149 1179
17000.768 1193
17001.388 1214
17002.008 1280
17002.627 1288
17003.247 1236
17003.867 1245
17004.486 1199
17005.106 1214
17005.726 1224
17006.345 1190
17006.965 1143
17007.585 1118
17008.205 1119
17008.824 1129
17009.444 1066
17010.064 1031
17010.684 1032
17011.304 1052
17011.924 968
17012.543 926
17013.163 900
17013.783 794
17014.403 762
17015.023 710
17015.643 653
17016.263 572
17016.883 554
17017.503 545
17018.123 567
17018.743 561
17019.363 522
17019.982 494
17020.602 467
17021.222 469
17021.843 428
17022.463 401
17023.083 425
17023.703 407
17024.323 351
17024.943 329
17025.563 338
17026.183 323
17026.803 310
17027.423 330
17028.043 367
17028.663 330
17029.284 335
17029.904 301
17030.524 289
17031.144 307
17031.764 292
17032.385 265
17033.005 236
17033.625 233
17034.245 233
17034.866 258
17035.486 279
17036.106 263
17036.726 251
17037.347 262
17037.967 281
17038.587 265
17039.208 308
17039.828 324
17040.448 300
17041.069 291
17041.689 277
17042.309 288
17042.930 280
17043.550 233
17044.171 267
17044.791 263
17045.412 264
17046.032 273
17046.653 259
17047.273 276
17047.893 272
17048.514 238
17049.135 252
17049.755 250
17050.376 237
17050.996 253
17051.617 276
17052.237 263
17052.858 282
17053.478 301
17054.099 327
17054.720 316
17055.340 324
17055.961 297
17056.582 308
17057.202 370
17057.823 369
17058.444 394
17059.064 393
17059.685 384
17060.306 334
17060.926 295
17061.547 295
17062.168 320
17062.789 312
17063.409 303
17064.030 286
17064.651 296
17065.272 264
17065.893 247
17066.514 246
17067.134 265
17067.755 263
17068.376 283
17068.997 248
17069.618 242
17070.239 237
17070.860 203
17071.481 179
17072.102 168
17072.722 180
17073.343 173
17073.964 191
17074.585 197
17075.206 201
17075.827 201
17076.448 201
17077.069 183
17077.690 205
17078.311 195
17078.933 183
17079.554 172
17080.175 154
17080.796 164
17081.417 160
17082.038 167
17082.659 160
17083.280 183
17083.901 183
17084.523 172
17085.144 155
17085.765 153
17086.386 165
17087.007 158
17087.629 151
17088.250 165
17088.871 166
17089.492 165
17090.114 194
17090.735 184
17091.356 157
17091.977 183
17092.599 156
17093.220 159
17093.841 154
17094.463 146
17095.084 138
17095.705 163
17096.327 171
17096.948 193
17097.570 194
17098.191 190
17098.812 172
17099.434 204
17100.055 181
17100.677 177
17101.298 175
17101.920 135
17102.541 147
17103.163 197
17103.784 183
17104.406 189
17105.027 199
17105.649 194
17106.270 190
17106.892 220
17107.513 178
17108.135 209
17108.757 218
17109.378 215
17110.000 223
17110.621 257
17111.243 243
17111.865 269
17112.486 303
17113.108 247
17113.730 213
17114.351 223
17114.973 237
17115.595 279
17116.217 230
17116.838 247
17117.460 243
17118.082 261
17118.704 247
17119.326 234
17119.947 254
17120.569 247
17121.191 244
17121.813 236
17122.435 224
17123.056 221
17123.678 243
17124.300 229
17124.922 200
17125.544 188
17126.166 194
17126.788 199
17127.410 217
17128.032 241
17128.654 237
17129.276 253
17129.898 268
17130.520 271
17131.142 261
17131.764 233
17132.386 241
17133.008 227
17133.630 253
17134.252 276
17134.874 276
17135.496 274
17136.118 261
17136.740 265
17137.362 289
17137.985 303
17138.607 324
17139.229 354
17139.851 379
17140.473 393
17141.095 376
17141.718 418
17142.340 447
17142.962 415
17143.584 405
17144.206 464
17144.829 473
17145.451 491
17146.073 508
17146.696 625
17147.318 694
17147.940 635
17148.562 653
17149.185 623
17149.807 619
17150.429 674
17151.052 726
17151.674 720
17152.297 787
17152.919 854
17153.541 893
17154.164 869
17154.786 860
17155.409 877
17156.031 922
17156.654 910
17157.276 922
17157.899 980
17158.521 1012
17159.144 989
17159.766 965
17160.389 905
17161.011 937
17161.634 931
17162.256 916
17162.879 892
17163.502 889
17164.124 849
17164.747 765
17165.369 748
17165.992 708
17166.615 675
17167.237 667
17167.860 642
17168.483 647
17169.105 609
17169.728 585
17170.351 607
17170.974 579
17171.596 554
17172.219 570
17172.842 555
17173.465 506
17174.087 490
17174.710 513
17175.333 527
17175.956 505
17176.579 476
17177.201 463
17177.824 457
17178.447 421
17179.070 429
17179.693 384
17180.316 392
17180.939 406
17181.562 402
17182.185 381
17182.808 356
17183.431 362
17184.053 340
17184.676 327
17185.299 309
17185.922 300
17186.545 258
17187.168 249
17187.792 238
17188.415 234
17189.038 227
17189.661 215
17190.284 204
17190.907 208
17191.530 240
17192.153 221
17192.776 216
17193.399 194
17194.022 193
17194.646 210
17195.269 190
17195.892 194
17196.515 227
17197.138 206
17197.762 192
17198.385 184
17199.008 203
17199.631 218
17200.255 203
17200.878 232
17201.501 224
17202.124 190
17202.748 181
17203.371 186
17203.994 200
17204.618 213
17205.241 205
17205.864 214
17206.488 241
17207.111 250
17207.735 244
17208.358 255
17208.981 258
17209.605 260
17210.228 258
17210.852 233
17211.475 221
17212.099 242
17212.722 258
17213.346 252
17213.969 249
17214.593 215
17215.216 240
17215.840 278
17216.463 259
17217.087 236
17217.710 216
17218.334 212
17218.958 191
17219.581 180
17220.205 198
17220.828 199
17221.452 177
17222.076 158
17222.699 137
17223.323 148
17223.947 166
17224.571 154
17225.194 176
17225.818 170
17226.442 155
17227.065 161
17227.689 161
17228.313 156
17228.937 153
17229.561 131
17230.184 116
17230.808 105
17231.432 110
17232.056 125
17232.680 119
17233.303 118
17233.927 105
17234.551 120
17235.175 98
17235.799 93
17236.423 89
17237.047 86
17237.671 92
17238.295 86
17238.919 94
17239.543 117
17240.167 118
17240.791 91
17241.415 95
17242.039 97
17242.663 113
17243.287 119
17243.911 117
17244.535 95
17245.159 92
17245.783 103
17246.407 89
17247.031 82
17247.655 85
17248.279 74
17248.904 80
17249.528 99
17250.152 104
17250.776 100
17251.400 70
17252.024 69
17252.649 82
17253.273 84
17253.897 81
17254.521 68
17255.146 100
17255.770 100
17256.394 83
17257.018 72
17257.643 58
17258.267 55
17258.891 77
17259.516 81
17260.140 84
17260.764 76
17261.389 75
17262.013 105
17262.638 97
17263.262 84
17263.886 82
17264.511 70
17265.135 64
17265.760 68
17266.384 72
17267.009 77
17267.633 77
17268.258 78
17268.882 76
17269.507 61
17270.131 75
17270.756 87
17271.380 81
17272.005 97
17272.629 82
17273.254 60
17273.878 81
17274.503 58
17275.128 53
17275.752 67
17276.377 61
17277.002 66
17277.626 67
17278.251 62
17278.876 66
17279.500 56
17280.125 48
17280.750 56
17281.374 61
17281.999 70
17282.624 75
17283.249 78
17283.874 65
17284.498 70
17285.123 66
17285.748 70
17286.373 49
17286.998 49
17287.622 49
17288.247 50
17288.872 42
17289.497 59
17290.122 55
17290.747 65
17291.372 68
17291.997 64
17292.622 60
17293.246 58
17293.871 59
17294.496 56
17295.121 56
17295.746 60
17296.371 76
17296.996 74
17297.621 81
17298.246 85
17298.871 55
17299.496 46
17300.122 42
17300.747 42
17301.372 53
17301.997 62
17302.622 67
17303.247 58
17303.872 63
17304.497 58
17305.123 53
17305.748 42
17306.373 38
17306.998 49
17307.623 66
17308.248 59
17308.874 73
17309.499 60
17310.124 48
17310.749 52
17311.375 53
17312.000 59
17312.625 56
17313.251 53
17313.876 63
17314.501 68
17315.127 63
17315.752 65
17316.377 55
17317.003 49
17317.628 44
17318.253 53
17318.879 60
17319.504 52
17320.130 50
17320.755 39
17321.381 52
17322.006 57
17322.631 33
17323.257 41
17323.882 39
17324.508 44
17325.133 49
17325.759 37
17326.385 60
17327.010 60
17327.636 45
17328.261 61
17328.887 47
17329.512 47
17330.138 58
17330.764 50
17331.389 59
17332.015 49
17332.641 64
17333.266 79
17333.892 46
17334.518 62
17335.143 63
17335.769 63
17336.395 81
17337.020 71
17337.646 73
17338.272 53
17338.898 65
17339.524 82
17340.149 74
17340.775 69
17341.401 56
17342.027 50
17342.653 44
17343.278 43
17343.904 43
17344.530 65
17345.156 55
17345.782 63
17346.408 67
17347.034 55
17347.660 52
17348.286 63
17348.912 66
17349.537 81
17350.163 68
17350.789 65
17351.415 62
17352.041 67
17352.667 69
17353.293 47
17353.920 53
17354.546 76
17355.172 51
17355.798 58
17356.424 57
17357.050 55
17357.676 54
17358.302 45
17358.928 53
17359.554 98
17360.181 94
17360.807 63
17361.433 72
17362.059 70
17362.685 60
17363.311 49
17363.938 66
17364.564 74
17365.190 95
17365.816 72
17366.443 88
17367.069 79
17367.695 64
17368.321 58
17368.948 70
17369.574 73
17370.200 75
17370.827 92
17371.453 110
17372.080 88
17372.706 63
17373.332 57
17373.959 79
17374.585 69
17375.212 67
17375.838 70
17376.464 53
17377.091 66
17377.717 82
17378.344 71
17378.970 63
17379.597 67
17380.223 68
17380.850 76
17381.476 62
17382.103 76
17382.729 79
17383.356 81
17383.983 90
17384.609 70
17385.236 66
17385.862 59
17386.489 51
17387.116 54
17387.742 51
17388.369 50
17388.996 50
17389.622 56
17390.249 36
17390.876 38
17391.502 45
17392.129 55
17392.756 53
17393.383 65
17394.009 51
17394.636 46
17395.263 61
17395.890 47
17396.517 44
17397.143 43
17397.770 46
17398.397 54
17399.024 66
17399.651 71
17400.278 60
17400.905 52
17401.531 38
17402.158 46
17402.785 66
17403.412 62
17404.039 58
17404.666 55
17405.293 44
17405.920 51
17406.547 82
17407.174 67
17407.801 40
17408.428 48
17409.055 47
17409.682 43
17410.309 37
17410.936 42
17411.563 33
17412.190 38
17412.817 36
17413.445 33
17414.072 31
17414.699 44
17415.326 36
17415.953 33
17416.580 21
17417.207 25
17417.835 37
17418.462 33
17419.089 41
17419.716 42
17420.344 48
17420.971 31
17421.598 18
17422.225 29
17422.853 33
17423.480 35
17424.107 40
17424.734 40
17425.362 43
17425.989 30
17426.617 33
17427.244 52
17427.871 44
17428.499 46
17429.126 42
17429.753 51
17430.381 25
17431.008 34
17431.636 56
17432.263 47
17432.891 45
17433.518 55
17434.146 46
17434.773 42
17435.401 43
17436.028 40
17436.656 35
17437.283 24
17437.911 37
17438.538 34
17439.166 44
17439.793 54
17440.421 43
17441.049 28
17441.676 39
17442.304 37
17442.932 41
17443.559 37
17444.187 29
17444.814 33
17445.442 23
17446.070 14
17446.698 16
17447.325 14
17447.953 18
17448.581 24
17449.209 16
17449.836 17
17450.464 21
17451.092 31
17451.720 29
17452.347 27
17452.975 30
17453.603 33
17454.231 22
17454.859 35
17455.487 24
17456.115 18
17456.742 19
17457.370 23
17457.998 28
17458.626 17
17459.254 26
17459.882 32
17460.510 36
17461.138 36
17461.766 26
17462.394 47
17463.022 42
17463.650 26
17464.278 26
17464.906 29
17465.534 36
17466.162 38
17466.790 27
17467.418 23
17468.046 24
17468.675 41
17469.303 37
17469.931 43
17470.559 42
17471.187 53
17471.815 37
17472.443 31
17473.072 29
17473.700 12
17474.328 17
17474.956 38
17475.584 52
17476.213 41
17476.841 34
17477.469 46
17478.097 33
17478.726 39
17479.354 30
17479.982 26
17480.611 34
17481.239 25
17481.867 21
17482.496 32
17483.124 37
17483.752 32
17484.381 33
17485.009 25
17485.638 16
17486.266 26
17486.894 34
17487.523 24
17488.151 17
17488.780 21
17489.408 20
17490.037 19
17490.665 16
17491.294 15
17491.922 23
17492.551 25
17493.179 26
17493.808 22
17494.436 35
17495.065 36
17495.694 22
17496.322 25
17496.951 23
17497.579 31
17498.208 26
17498.837 27
17499.465 19
17500.094 11
17500.723 20
17501.351 26
17501.980 21
17502.609 23
17503.238 23
17503.866 20
17504.495 23
17505.124 23
17505.753 28
17506.381 40
17507.010 44
17507.639 42
17508.268 53
17508.897 28
17509.525 32
17510.154 36
17510.783 23
17511.412 27
17512.041 27
17512.670 25
17513.299 33
17513.928 30
17514.557 28
17515.186 13
17515.814 16
17516.443 17
17517.072 15
17517.701 21
17518.330 26
17518.959 20
17519.588 17
17520.217 23
17520.847 16
17521.476 24
17522.105 29
17522.734 35
17523.363 34
17523.992 37
17524.621 32
17525.250 22
17525.879 14
17526.508 12
17527.138 18
17527.767 21
17528.396 28
17529.025 28
17529.654 23
17530.283 14
17530.913 13
17531.542 23
17532.171 28
17532.800 25
17533.430 29
17534.059 30
17534.688 31
17535.318 22
17535.947 23
17536.576 27
17537.206 23
17537.835 15
17538.464 15
17539.094 18
17539.723 29
17540.352 30
17540.982 22
17541.611 23
17542.241 21
17542.870 19
17543.500 19
17544.129 18
17544.758 20
17545.388 17
17546.017 19
17546.647 19
17547.276 30
17547.906 21
17548.535 25
17549.165 23
17549.795 17
17550.424 23
17551.054 29
17551.683 43
17552.313 34
17552.943 36
17553.572 20
17554.202 24
17554.832 18
17555.461 29
17556.091 33
17556.721 20
17557.350 16
17557.980 24
17558.610 29
17559.239 24
17559.869 25
17560.499 25
17561.129 31
17561.758 27
17562.388 23
17563.018 28
17563.648 20
17564.278 33
17564.907 33
17565.537 33
17566.167 36
17566.797 17
17567.427 34
17568.057 39
17568.687 25
17569.317 26
17569.947 26
17570.576 26
17571.206 25
17571.836 23
17572.466 19
17573.096 7
17573.726 11
17574.356 27
17574.986 26
17575.616 18
17576.246 34
17576.876 32
17577.506 25
17578.137 25
17578.767 35
17579.397 31
17580.027 25
17580.657 22
17581.287 27
17581.917 12
17582.547 11
17583.177 22
17583.808 28
17584.438 29
17585.068 20
17585.698 25
17586.328 22
17586.959 18
17587.589 33
17588.219 26
17588.849 23
17589.480 30
17590.110 34
17590.740 20
17591.371 27
17592.001 27
17592.631 28
17593.262 23
17593.892 19
17594.522 14
17595.153 11
17595.783 12
17596.413 14
17597.044 25
17597.674 9
17598.305 14
17598.935 10
17599.566 27
17600.196 22
17600.827 19
17601.457 27
17602.088 35
17602.718 33
17603.349 35
17603.979 23
17604.610 21
17605.240 23
17605.871 19
17606.501 13
17607.132 24
17607.763 26
17608.393 24
17609.024 16
17609.654 22
17610.285 21
17610.916 16
17611.546 17
17612.177 11
17612.808 19
17613.438 24
17614.069 25
17614.700 22
17615.331 19
17615.961 26
17616.592 26
17617.223 17
17617.854 22
17618.484 25
17619.115 22
17619.746 29
17620.377 31
17621.008 22
17621.639 21
17622.269 17
17622.900 10
17623.531 14
17624.162 20
17624.793 29
17625.424 34
17626.055 38
17626.686 37
17627.317 29
17627.948 26
17628.579 17
17629.210 20
17629.841 23
17630.472 14
17631.103 15
17631.734 15
17632.365 35
17632.996 29
17633.627 18
17634.258 22
17634.889 13
17635.520 35
17636.151 19
17636.782 12
17637.413 18
17638.045 17
17638.676 15
17639.307 24
17639.938 29
17640.569 29
17641.200 17
17641.832 18
17642.463 19
17643.094 19
17643.725 15
17644.357 16
17644.988 12
17645.619 14
17646.250 24
17646.882 19
17647.513 24
17648.144 14
17648.776 12
17649.407 14
17650.038 25
17650.670 30
17651.301 24
17651.933 26
17652.564 29
17653.195 23
17653.827 23
17654.458 19
17655.090 11
17655.721 13
17656.353 18
17656.984 14
17657.616 17
17658.247 17
17658.879 21
17659.510 23
17660.142 22
17660.773 27
17661.405 24
17662.036 28
17662.668 24
17663.299 24
17663.931 26
17664.563 23
17665.194 37
17665.826 20
17666.458 17
17667.089 10
17667.721 13
17668.353 23
17668.984 40
17669.616 23
17670.248 11
17670.879 16
17671.511 29
17672.143 21
17672.775 25
17673.407 12
17674.038 22
17674.670 19
17675.302 14
17675.934 8
17676.566 14
17677.197 22
17677.829 20
17678.461 10
17679.093 12
17679.725 14
17680.357 17
17680.989 18
17681.621 13
17682.253 11
17682.884 13
17683.516 15
17684.148 14
17684.780 14
17685.412 14
17686.044 27
17686.676 20
17687.308 19
17687.940 18
17688.572 14
17689.205 4
17689.837 13
17690.469 14
17691.101 5
17691.733 10
17692.365 8
17692.997 14
17693.629 20
17694.261 29
17694.894 24
17695.526 13
17696.158 15
17696.790 13
17697.422 14
17698.055 16
17698.687 9
17699.319 9
17699.951 16
17700.583 17
17701.216 15
17701.848 18
17702.480 13
17703.113 16
17703.745 16
17704.377 17
17705.010 9
17705.642 9
17706.274 14
17706.907 12
17707.539 15
17708.171 24
17708.804 16
17709.436 19
17710.069 14
17710.701 14
17711.334 15
17711.966 17
17712.599 16
17713.231 9
17713.864 11
17714.496 19
17715.129 32
17715.761 28
17716.394 21
17717.026 22
17717.659 12
17718.291 15
17718.924 17
17719.557 13
17720.189 9
17720.822 13
17721.454 11
17722.087 16
17722.720 16
17723.352 15
17723.985 19
17724.618 17
17725.250 12
17725.883 31
17726.516 30
17727.149 15
17727.781 18
17728.414 12
17729.047 16
17729.680 28
17730.312 37
17730.945 23
17731.578 21
17732.211 22
17732.844 21
17733.477 14
17734.109 14
17734.742 16
17735.375 20
17736.008 7
17736.641 21
17737.274 15
17737.907 40
17738.540 38
17739.173 20
17739.806 23
17740.439 25
17741.072 15
17741.705 17
17742.338 18
17742.971 21
17743.604 28
17744.237 29
17744.870 15
17745.503 15
17746.136 14
17746.769 25
17747.402 31
17748.035 27
17748.668 16
17749.301 9
17749.935 23
17750.568 28
17751.201 22
17751.834 18
17752.467 21
17753.100 36
17753.734 21
17754.367 20
17755.000 16
17755.633 7
17756.267 10
17756.900 14
17757.533 9
17758.166 13
17758.800 10
17759.433 9
17760.066 9
17760.700 4
17761.333 15
17761.966 15
17762.600 20
17763.233 12
17763.866 10
17764.500 20
17765.133 10
17765.767 17
17766.400 29
17767.034 20
17767.667 21
17768.301 17
17768.934 11
17769.567 25
17770.201 16
17770.834 9
17771.468 19
17772.102 19
17772.735 34
17773.369 18
17774.002 10
17774.636 5
17775.269 10
17775.903 5
17776.537 6
17777.170 11
17777.804 13
17778.438 19
17779.071 17
17779.705 24
17780.339 15
17780.972 16
17781.606 23
17782.240 18
17782.873 11
17783.507 14
17784.141 18
17784.775 22
17785.408 21
17786.042 19
17786.676 17
17787.310 15
17787.944 7
17788.577 9
17789.211 8
17789.845 14
17790.479 20
17791.113 12
17791.747 11
17792.381 6
17793.015 6
17793.648 13
17794.282 12
17794.916 8
17795.550 9
17796.184 10
17796.818 8
17797.452 13
17798.086 13
17798.720 17
17799.354 22
17799.988 24
17800.622 18
17801.256 20
17801.890 18
17802.525 14
17803.159 16
17803.793 14
17804.427 18
17805.061 19
17805.695 12
17806.329 14
17806.963 5
17807.598 17
17808.232 30
17808.866 18
17809.500 13
17810.134 13
17810.769 12
17811.403 12
17812.037 24
17812.671 34
17813.306 22
17813.940 18
17814.574 13
17815.208 8
17815.843 6
17816.477 11
17817.111 9
17817.746 17
17818.380 11
17819.015 18
17819.649 22
17820.283 27
17820.918 25
17821.552 21
17822.187 20
17822.821 9
17823.455 9
17824.090 13
17824.724 26
17825.359 21
17825.993 18
17826.628 8
17827.262 13
17827.897 17
17828.531 15
17829.166 15
17829.801 11
17830.435 11
17831.070 5
17831.704 13
17832.339 2
17832.974 10
17833.608 22
17834.243 13
17834.877 14
17835.512 24
17836.147 17
17836.781 6
17837.416 6
17838.051 17
17838.686 13
17839.320 14
17839.955 20
17840.590 22
17841.225 23
17841.859 23
17842.494 10
17843.129 7
17843.764 12
17844.399 17
17845.033 19
17845.668 19
17846.303 17
17846.938 20
17847.573 14
17848.208 23
17848.843 28
17849.478 16
17850.113 10
17850.747 9
17851.382 10
17852.017 7
17852.652 17
17853.287 21
17853.922 21
17854.557 20
17855.192 16
17855.827 13
17856.462 6
17857.097 15
17857.733 12
17858.368 6
17859.003 17
17859.638 11
17860.273 5
17860.908 5
17861.543 14
17862.178 14
17862.813 17
17863.449 9
17864.084 7
17864.719 21
17865.354 33
17865.989 33
17866.625 22
17867.260 10
17867.895 11
17868.530 6
17869.166 10
17869.801 14
17870.436 5
17871.071 20
17871.707 16
17872.342 16
17872.977 27
17873.613 19
17874.248 16
17874.883 35
17875.519 19
17876.154 14
17876.790 15
17877.425 23
17878.060 25
17878.696 20
17879.331 13
17879.967 11
17880.602 12
17881.238 15
17881.873 22
17882.509 15
17883.144 12
17883.780 10
17884.415 7
17885.051 15
17885.686 14
17886.322 21
17886.957 20
17887.593 15
17888.229 19
17888.864 18
17889.500 15
17890.136 12
17890.771 20
17891.407 17
17892.043 8
17892.678 11
17893.314 12
17893.950 5
17894.585 5
17895.221 10
17895.857 9
17896.493 23
17897.128 14
17897.764 9
17898.400 11
17899.036 11
17899.671 14
17900.307 23
17900.943 12
17901.579 8
17902.215 7
17902.851 7
17903.487 11
17904.122 21
17904.758 21
17905.394 10
17906.030 7
17906.666 22
17907.302 21
17907.938 14
17908.574 9
17909.210 12
17909.846 15
17910.482 14
17911.118 21
17911.754 24
17912.390 36
17913.026 24
17913.662 17
17914.298 24
17914.934 12
17915.570 12
17916.206 11
17916.842 7
17917.479 23
17918.115 10
17918.751 17
17919.387 10
17920.023 10
17920.659 12
17921.296 14
17921.932 30
17922.568 15
17923.204 10
17923.840 17
17924.477 17
17925.113 18
17925.749 15
17926.385 10
17927.022 8
17927.658 9
17928.294 9
17928.931 13
17929.567 17
17930.203 9
17930.840 17
17931.476 13
17932.112 12
17932.749 13
17933.385 7
17934.022 13
17934.658 12
17935.295 10
17935.931 10
17936.567 13
17937.204 19
17937.840 12
17938.477 15
17939.113 10
17939.750 16
17940.386 27
17941.023 21
17941.660 15
17942.296 23
17942.933 20
17943.569 9
17944.206 7
17944.842 11
17945.479 10
17946.116 11
17946.752 13
17947.389 25
17948.026 22
17948.662 13
17949.299 10
17949.936 9
17950.572 8
17951.209 13
17951.846 11
17952.483 8
17953.119 8
17953.756 11
17954.393 9
17955.030 8
17955.667 17
17956.303 19
17956.940 8
17957.577 12
17958.214 23
17958.851 26
17959.488 15
17960.124 6
17960.761 13
17961.398 7
17962.035 11
17962.672 10
17963.309 11
17963.946 13
17964.583 12
17965.220 19
17965.857 23
17966.494 12
17967.131 14
17967.768 12
17968.405 13
17969.042 7
17969.679 10
17970.316 10
17970.953 5
17971.590 16
17972.227 25
17972.864 32
17973.501 31
17974.139 22
17974.776 16
17975.413 16
17976.050 16
17976.687 13
17977.324 11
17977.962 7
17978.599 1
17979.236 10
17979.873 16
17980.511 11
17981.148 7
17981.785 10
17982.422 15
17983.060 15
17983.697 12
17984.334 10
17984.972 8
17985.609 3
17986.246 9
17986.884 21
17987.521 26
17988.158 27
17988.796 28
17989.433 32
17990.070 16
17990.708 7
17991.345 8
17991.983 11
17992.620 19
17993.258 25
17993.895 27
17994.533 24
17995.170 21
17995.808 10
17996.445 5
17997.083 15
17997.720 8
17998.358 12
17998.995 17
17999.633 13
18000.271 11
18000.908 17
18001.546 6
18002.183 8
18002.821 10
18003.459 11
18004.096 17
18004.734 13
18005.372 13
18006.009 22
18006.647 23
18007.285 21
18007.922 18
18008.560 13
18009.198 13
18009.836 14
18010.474 9
18011.111 8
18011.749 12
18012.387 15
18013.025 9
18013.663 8
18014.300 9
18014.938 1
18015.576 11
18016.214 5
18016.852 9
18017.490 16
18018.128 18
18018.766 28
18019.403 22
18020.041 18
18020.679 17
18021.317 11
18021.955 4
18022.593 7
18023.231 14
18023.869 8
18024.507 11
18025.145 13
18025.783 14
18026.421 9
18027.059 4
18027.698 9
18028.336 13
18028.974 23
18029.612 11
18030.250 8
18030.888 12
18031.526 9
18032.164 9
18032.803 12
18033.441 7
18034.079 11
18034.717 9
18035.355 7
18035.994 9
18036.632 5
18037.270 9
18037.908 9
18038.547 7
18039.185 9
18039.823 17
18040.461 25
18041.100 21
18041.738 13
18042.376 8
18043.015 8
18043.653 17
18044.291 13
18044.930 15
18045.568 9
18046.207 11
18046.845 21
18047.483 10
18048.122 7
18048.760 17
18049.399 22
18050.037 17
18050.676 9
18051.314 6
18051.953 4
18052.591 2
18053.230 3
18053.868 7
18054.507 10
18055.145 8
18055.784 3
18056.423 4
18057.061 14
18057.700 14
18058.338 13
18058.977 12
18059.616 14
18060.254 13
18060.893 9
18061.532 10
18062.170 3
18062.809 12
18063.448 12
18064.087 8
18064.725 14
18065.364 9
18066.003 16
18066.642 9
18067.280 4
18067.919 3
18068.558 5
18069.197 6
18069.835 9
18070.474 10
18071.113 16
18071.752 13
18072.391 13
18073.030 10
18073.669 10
18074.308 12
18074.946 5
18075.585 4
18076.224 6
18076.863 9
18077.502 9
18078.141 10
18078.780 11
18079.419 12
18080.058 15
18080.697 11
18081.336 9
18081.975 10
18082.614 10
18083.253 10
18083.892 9
18084.531 5
18085.171 13
18085.810 17
18086.449 19
18087.088 20
18087.727 13
18088.366 9
18089.005 17
18089.645 11
18090.284 3
18090.923 3
18091.562 9
18092.201 9
18092.841 10
18093.480 21
18094.119 4
18094.758 11
18095.398 16
18096.037 12
18096.676 15
18097.315 14
18097.955 7
18098.594 11
18099.233 9
18099.873 9
18100.512 4
18101.152 7
18101.791 17
18102.430 18
18103.070 12
18103.709 12
18104.349 14
18104.988 8
18105.627 5
18106.267 12
18106.906 9
18107.546 12
18108.185 13
18108.825 10
18109.464 10
18110.104 4
18110.743 8
18111.383 10
18112.023 12
18112.662 11
18113.302 6
18113.941 6
18114.581 6
18115.221 7
18115.860 11
18116.500 12
18117.140 11
18117.779 17
18118.419 16
18119.059 18
18119.698 14
18120.338 16
18120.978 16
18121.617 3
18122.257 6
18122.897 5
18123.537 1
18124.176 5
18124.816 11
18125.456 10
18126.096 12
18126.736 18
18127.376 14
18128.015 9
18128.655 15
18129.295 14
18129.935 6
18130.575 9
18131.215 12
18131.855 7
18132.495 10
18133.135 13
18133.775 15
18134.415 11
18135.054 4
18135.694 5
18136.334 11
18136.974 7
18137.614 6
18138.255 10
18138.895 10
18139.535 10
18140.175 9
18140.815 10
18141.455 16
18142.095 18
18142.735 11
18143.375 12
18144.015 11
18144.655 12
18145.296 18
18145.936 24
18146.576 17
18147.216 11
18147.856 8
18148.497 13
18149.137 7
18149.777 13
18150.417 8
18151.057 8
18151.698 21
18152.338 19
18152.978 15
18153.619 8
18154.259 4
18154.899 7
18155.540 12
18156.180 9
18156.820 12
18157.461 10
18158.101 4
18158.741 12
18159.382 13
18160.022 11
18160.663 15
18161.303 18
18161.944 15
18162.584 14
18163.224 5
18163.865 5
18164.505 11
18165.146 25
18165.786 24
18166.427 14
18167.067 16
18167.708 8
18168.349 11
18168.989 14
18169.630 13
18170.270 3
18170.911 9
18171.552 10
18172.192 9
18172.833 16
18173.473 13
18174.114 15
18174.755 12
18175.396 11
18176.036 11
18176.677 17
18177.318 12
18177.958 8
18178.599 5
18179.240 7
18179.881 7
18180.521 7
18181.162 6
18181.803 6
18182.444 11
18183.085 8
18183.725 13
18184.366 9
18185.007 8
18185.648 11
18186.289 15
18186.930 22
18187.571 24
18188.212 15
18188.852 7
18189.493 3
18190.134 6
18190.775 13
18191.416 1
18192.057 3
18192.698 8
18193.339 9
18193.980 8
18194.621 13
18195.262 16
18195.903 16
18196.544 11
18197.185 12
18197.827 8
18198.468 2
18199.109 10
18199.750 3
18200.391 2
18201.032 5
18201.673 11
18202.314 15
18202.956 10
18203.597 7
18204.238 7
18204.879 11
18205.520 10
18206.162 14
18206.803 8
18207.444 8
18208.085 16
18208.727 10
18209.368 11
18210.009 8
18210.650 7
18211.292 9
18211.933 9
18212.574 11
18213.216 12
18213.857 9
18214.499 11
18215.140 9
18215.781 4
18216.423 6
18217.064 8
18217.706 10
18218.347 5
18218.988 8
18219.630 15
18220.271 8
18220.913 9
18221.554 13
18222.196 16
18222.837 20
18223.479 10
18224.120 6
18224.762 13
18225.404 9
18226.045 6
18226.687 10
18227.328 11
18227.970 10
18228.612 9
18229.253 8
18229.895 15
18230.537 10
18231.178 14
18231.820 16
18232.462 13
18233.103 8
18233.745 11
18234.387 11
18235.028 16
18235.670 18
18236.312 16
18236.954 3
18237.595 7
18238.237 10
18238.879 6
18239.521 2
18240.163 2
18240.805 4
18241.446 9
18242.088 2
18242.730 5
18243.372 9
18244.014 5
18244.656 5
18245.298 3
18245.940 7
18246.582 12
18247.224 15
18247.865 7
18248.507 4
18249.149 6
18249.791 17
18250.433 12
18251.075 11
18251.717 16
18252.360 14
18253.002 13
18253.644 18
18254.286 14
18254.928 6
18255.570 6
18256.212 8
18256.854 12
18257.496 47
18258.138 41
18258.781 32
18259.423 28
18260.065 22
18260.707 17
18261.349 6
18261.991 4
18262.634 8
18263.276 5
18263.918 7
18264.560 6
18265.203 17
18265.845 27
18266.487 17
18267.130 6
18267.772 5
18268.414 11
18269.056 8
18269.699 3
18270.341 8
18270.984 6
18271.626 10
18272.268 17
18272.911 23
18273.553 8
18274.196 7
18274.838 9
18275.480 9
18276.123 17
18276.765 11
18277.408 10
18278.050 9
18278.693 7
18279.335 12
18279.978 10
18280.620 5
18281.263 8
18281.906 5
18282.548 5
18283.191 12
18283.833 4
18284.476 8
18285.118 8
18285.761 9
18286.404 7
18287.046 14
18287.689 11
18288.332 4
18288.974 10
18289.617 8
18290.260 16
18290.902 12
18291.545 11
18292.188 7
18292.831 5
18293.473 11
18294.116 9
18294.759 15
18295.402 11
18296.045 11
18296.687 14
18297.330 14
18297.973 15
18298.616 14
18299.259 7
18299.902 12
18300.545 23
18301.187 13
18301.830 11
18302.473 8
18303.116 9
18303.759 3
18304.402 4
18305.045 4
18305.688 11
18306.331 12
18306.974 8
18307.617 9
18308.260 9
18308.903 8
18309.546 17
18310.189 16
18310.832 20
18311.475 12
18312.118 6
18312.762 0
18313.405 5
18314.048 10
18314.691 9
18315.334 19
18315.977 6
18316.620 2
18317.264 5
18317.907 9
18318.550 4
18319.193 7
18319.836 8
18320.480 1
18321.123 6
18321.766 1
18322.409 6
18323.053 7
18323.696 13
18324.339 11
18324.983 12
18325.626 15
18326.269 9
18326.913 10
18327.556 12
18328.199 13
18328.843 28
18329.486 19
18330.130 18
18330.773 21
18331.416 19
18332.060 14
18332.703 18
18333.347 15
18333.990 16
18334.634 12
18335.277 11
18335.921 12
18336.564 9
18337.208 9
18337.851 10
18338.495 9
18339.138 6
18339.782 7
18340.426 8
18341.069 14
18341.713 18
18342.356 10
18343.000 11
18343.644 13
18344.287 17
18344.931 13
18345.575 6
18346.218 3
18346.862 1
18347.506 9
18348.149 7
18348.793 10
18349.437 13
18350.081 6
18350.724 6
18351.368 9
18352.012 11
18352.656 12
18353.300 9
18353.943 8
18354.587 8
18355.231 6
18355.875 19
18356.519 14
18357.163 5
18357.807 7
18358.451 8
18359.094 10
18359.738 9
18360.382 13
18361.026 12
18361.670 7
18362.314 9
18362.958 7
18363.602 9
18364.246 10
18364.890 12
18365.534 5
18366.178 13
18366.822 9
18367.466 9
18368.110 1
18368.755 6
18369.399 2
18370.043 0
18370.687 2
18371.331 13
18371.975 9
18372.619 4
18373.263 12
18373.908 12
18374.552 13
18375.196 16
18375.840 9
18376.484 3
18377.129 4
18377.773 8
18378.417 5
18379.061 5
18379.706 17
18380.350 20
18380.994 21
18381.639 16
18382.283 12
18382.927 13
18383.572 5
18384.216 8
18384.860 10
18385.505 4
18386.149 6
18386.793 6
18387.438 6
18388.082 5
18388.727 13
18389.371 12
18390.016 7
18390.660 5
18391.305 5
18391.949 9
18392.594 15
18393.238 14
18393.883 15
18394.527 10
18395.172 12
18395.816 12
18396.461 6
18397.105 12
18397.750 13
18398.395 12
18399.039 13
18399.684 7
18400.328 5
18400.973 8
18401.618 7
18402.262 9
18402.907 8
18403.552 3
18404.196 5
18404.841 5
18405.486 3
18406.131 3
18406.775 0
18407.420 10
18408.065 13
18408.710 6
18409.354 7
18409.999 3
18410.644 3
18411.289 8
18411.934 13
18412.579 6
18413.223 9
18413.868 23
18414.513 9
18415.158 6
18415.803 12
18416.448 6
18417.093 11
18417.738 5
18418.383 2
18419.028 7
18419.673 6
18420.318 6
18420.963 9
18421.608 4
18422.253 10
18422.898 10
18423.543 9
18424.188 3
18424.833 9
18425.478 3
18426.123 8
18426.768 5
18427.413 23
18428.058 25
18428.704 22
18429.349 15
18429.994 13
18430.639 8
18431.284 6
18431.929 14
18432.575 13
18433.220 15
18433.865 8
18434.510 10
18435.155 11
18435.801 7
18436.446 12
18437.091 6
18437.737 1
18438.382 2
18439.027 5
18439.673 3
18440.318 8
18440.963 9
18441.609 7
18442.254 9
18442.899 3
18443.545 3
18444.190 0
18444.836 4
18445.481 5
18446.126 6
18446.772 10
18447.417 5
18448.063 6
18448.708 3
18449.354 3
18449.999 11
18450.645 30
18451.290 13
18451.936 11
18452.581 9
18453.227 11
18453.873 10
18454.518 13
18455.164 5
18455.809 8
18456.455 4
18457.101 4
18457.746 4
18458.392 4
18459.038 2
18459.683 5
18460.329 9
18460.975 10
18461.620 23
18462.266 16
18462.912 7
18463.557 9
18464.203 2
18464.849 4
18465.495 6
18466.141 6
18466.786 7
18467.432 11
18468.078 9
18468.724 6
18469.370 7
18470.016 7
18470.661 9
18471.307 12
18471.953 7
18472.599 8
18473.245 7
18473.891 7
18474.537 10
18475.183 11
18475.829 14
18476.475 16
18477.121 7
18477.767 11
18478.413 9
18479.059 10
18479.705 4
18480.351 6
18480.997 6
18481.643 8
18482.289 9
18482.935 9
18483.581 7
18484.227 5
18484.873 7
18485.519 10
18486.166 9
18486.812 7
18487.458 10
18488.104 8
18488.750 16
18489.396 8
18490.043 5
18490.689 16
18491.335 9
18491.981 5
18492.628 16
18493.274 12
18493.920 4
18494.566 11
18495.213 8
18495.859 5
18496.505 6
18497.152 7
18497.798 10
18498.444 7
18499.091 4
18499.737 9
18500.383 10
18501.030 12
18501.676 22
18502.323 19
18502.969 7
18503.616 5
18504.262 4
18504.908 7
18505.555 8
18506.201 8
18506.848 7
18507.494 15
18508.141 4
18508.788 8
18509.434 12
18510.081 11
18510.727 9
18511.374 6
18512.020 6
18512.667 7
18513.314 6
18513.960 9
18514.607 12
18515.253 4
18515.900 16
18516.547 9
18517.193 12
18517.840 14
18518.487 6
18519.134 4
18519.780 11
18520.427 8
18521.074 8
18521.721 6
18522.367 9
18523.014 7
18523.661 10
18524.308 11
18524.955 12
18525.601 15
18526.248 9
18526.895 4
18527.542 6
18528.189 13
18528.836 10
18529.483 6
18530.129 8
18530.776 4
18531.423 4
18532.070 6
18532.717 6
18533.364 8
18534.011 7
18534.658 10
18535.305 13
18535.952 14
18536.599 14
18537.246 22
18537.893 15
18538.540 9
18539.187 6
18539.834 10
18540.481 4
18541.129 11
18541.776 20
18542.423 14
18543.070 10
18543.717 8
18544.364 5
18545.011 7
18545.659 8
18546.306 6
18546.953 4
18547.600 8
18548.247 19
18548.895 7
18549.542 3
18550.189 11
18550.836 13
18551.484 6
18552.131 5
18552.778 4
18553.426 10
18554.073 2
18554.720 5
18555.368 8
18556.015 9
18556.662 6
18557.310 2
18557.957 3
18558.604 2
18559.252 5
18559.899 2
18560.547 5
18561.194 8
18561.842 3
18562.489 8
18563.137 9
18563.784 9
18564.432 3
18565.079 5
18565.727 4
18566.374 2
18567.022 5
18567.669 4
18568.317 10
18568.964 13
18569.612 11
18570.260 5
18570.907 5
18571.555 3
18572.203 7
18572.850 4
18573.498 4
18574.146 11
18574.793 6
18575.441 9
18576.089 8
18576.736 6
18577.384 8
18578.032 14
18578.680 13
18579.327 6
18579.975 4
18580.623 8
18581.271 9
18581.918 3
18582.566 8
18583.214 9
18583.862 18
18584.510 18
18585.158 21
18585.806 12
18586.453 11
18587.101 1
18587.749 5
18588.397 1
18589.045 5
18589.693 9
18590.341 9
18590.989 5
18591.637 6
18592.285 5
18592.933 6
18593.581 9
18594.229 5
18594.877 7
18595.525 9
18596.173 15
18596.821 13
18597.469 11
18598.117 9
18598.765 9
18599.414 9
18600.062 4
18600.710 13
18601.358 13
18602.006 9
18602.654 17
18603.303 19
18603.951 12
18604.599 8
18605.247 9
18605.895 8
18606.544 4
18607.192 5
18607.840 11
18608.488 9
18609.137 7
18609.785 10
18610.433 8
18611.082 10
18611.730 5
18612.378 11
18613.027 8
18613.675 4
18614.323 6
18614.972 4
18615.620 3
18616.269 4
18616.917 5
18617.565 10
18618.214 5
18618.862 5
18619.511 8
18620.159 6
18620.808 3
18621.456 7
18622.105 6
18622.753 8
18623.402 8
18624.050 7
18624.699 7
18625.347 5
18625.996 8
18626.645 9
18627.293 10
18627.942 6
18628.590 3
18629.239 8
18629.888 7
18630.536 4
18631.185 2
18631.834 3
18632.482 10
18633.131 9
18633.780 7
18634.429 4
18635.077 4
18635.726 8
18636.375 2
18637.024 5
18637.672 8
18638.321 8
18638.970 6
18639.619 8
18640.268 7
18640.916 3
18641.565 4
18642.214 4
18642.863 1
18643.512 3
18644.161 5
18644.810 3
18645.459 5
18646.107 2
18646.756 9
18647.405 11
18648.054 5
18648.703 4
18649.352 5
18650.001 5
18650.650 4
18651.299 3
18651.948 4
18652.597 7
18653.246 13
18653.895 12
18654.545 6
18655.194 10
18655.843 4
18656.492 4
18657.141 14
18657.790 8
18658.439 3
18659.088 6
18659.738 16
18660.387 17
18661.036 9
18661.685 6
18662.334 9
18662.984 7
18663.633 7
18664.282 12
18664.931 6
18665.581 4
18666.230 4
18666.879 6
18667.528 8
18668.178 16
18668.827 14
18669.476 12
18670.126 11
18670.775 14
18671.424 8
18672.074 6
18672.723 2
18673.373 5
18674.022 15
18674.671 14
18675.321 11
18675.970 11
18676.620 10
18677.269 10
18677.919 7
18678.568 14
18679.218 15
18679.867 13
18680.517 19
18681.166 12
18681.816 10
18682.465 3
18683.115 2
18683.765 4
18684.414 1
18685.064 1
18685.713 3
18686.363 2
18687.013 1
18687.662 4
18688.312 3
18688.962 5
18689.611 19
18690.261 14
18690.911 10
18691.560 4
18692.210 6
18692.860 7
18693.510 9
18694.159 10
18694.809 9
18695.459 7
18696.109 9
18696.759 5
18697.408 16
18698.058 6
18698.708 3
18699.358 6
18700.008 9
18700.658 9
18701.308 3
18701.957 15
18702.607 14
18703.257 5
18703.907 5
18704.557 9
18705.207 9
18705.857 11
18706.507 20
18707.157 15
18707.807 18
18708.457 15
18709.107 5
18709.757 6
18710.407 9
18711.057 2
18711.707 4
18712.357 3
18713.007 8
18713.658 6
18714.308 4
18714.958 4
18715.608 2
18716.258 10
18716.908 15
18717.558 6
18718.209 3
18718.859 10
18719.509 7
18720.159 16
18720.809 20
18721.460 10
18722.110 6
18722.760 9
18723.410 11
18724.061 9
18724.711 14
18725.361 6
18726.012 11
18726.662 5
18727.312 6
18727.963 9
18728.613 13
18729.263 12
18729.914 7
18730.564 5
18731.215 5
18731.865 8
18732.515 5
18733.166 3
18733.816 6
18734.467 11
18735.117 7
18735.768 4
18736.418 5
18737.069 14
18737.719 27
18738.370 35
18739.020 21
18739.671 16
18740.321 9
18740.972 5
18741.623 2
18742.273 6
18742.924 11
18743.574 4
18744.225 7
18744.876 10
18745.526 18
18746.177 15
18746.828 8
18747.478 4
18748.129 6
18748.780 8
18749.430 6
18750.081 4
18750.732 4
18751.383 8
18752.034 10
18752.684 6
18753.335 5
18753.986 2
18754.637 6
18755.288 10
18755.938 21
18756.589 14
18757.240 6
18757.891 8
18758.542 4
18759.193 11
18759.844 8
18760.495 4
18761.145 4
18761.796 3
18762.447 5
18763.098 12
18763.749 19
18764.400 13
18765.051 10
18765.702 8
18766.353 10
18767.004 5
18767.655 4
18768.306 2
18768.957 2
18769.608 6
18770.260 3
18770.911 3
18771.562 1
18772.213 0
18772.864 5
18773.515 6
18774.166 2
18774.817 8
18775.469 7
18776.120 10
18776.771 8
18777.422 7
18778.073 5
18778.725 12
18779.376 7
18780.027 12
18780.678 11
18781.330 9
18781.981 4
18782.632 7
18783.284 5
18783.935 4
18784.586 4
18785.238 7
18785.889 8
18786.540 7
18787.192 4
18787.843 6
18788.495 8
18789.146 5
18789.797 5
18790.449 9
18791.100 7
18791.752 5
18792.403 4
18793.055 6
18793.706 17
18794.358 8
18795.009 3
18795.661 1
18796.312 9
18796.964 16
18797.615 9
18798.267 4
18798.918 4
18799.570 4
18800.222 6
18800.873 4
18801.525 7
18802.177 10
18802.828 11
18803.480 25
18804.131 17
18804.783 15
18805.435 14
18806.087 9
18806.738 9
18807.390 7
18808.042 9
18808.694 6
18809.345 5
18809.997 9
18810.649 4
18811.301 6
18811.952 9
18812.604 7
18813.256 4
18813.908 4
18814.560 2
18815.212 10
18815.864 11
18816.515 10
18817.167 9
18817.819 12
18818.471 9
18819.123 8
18819.775 4
18820.427 1
18821.079 2
18821.731 1
18822.383 1
18823.035 2
18823.687 6
18824.339 10
18824.991 7
18825.643 5
18826.295 7
18826.947 5
18827.599 6
18828.251 2
18828.903 3
18829.555 4
18830.208 6
18830.860 1
18831.512 2
18832.164 12
18832.816 16
18833.468 12
18834.121 8
18834.773 17
18835.425 19
18836.077 16
18836.729 6
18837.382 8
18838.034 5
18838.686 5
18839.338 2
18839.991 7
18840.643 16
18841.295 4
18841.948 2
18842.600 8
18843.252 4
18843.905 0
18844.557 3
18845.210 11
18845.862 8
18846.514 9
18847.167 3
18847.819 3
18848.472 14
18849.124 11
18849.777 17
18850.429 11
18851.081 13
18851.734 9
18852.386 9
18853.039 7
18853.692 11
18854.344 8
18854.997 4
18855.649 3
18856.302 10
18856.954 3
18857.607 5
18858.260 4
18858.912 3
18859.565 6
18860.217 8
18860.870 7
18861.523 3
18862.175 2
18862.828 3
18863.481 3
18864.134 1
18864.786 0
18865.439 4
18866.092 7
18866.744 6
18867.397 1
18868.050 13
18868.703 10
18869.356 5
18870.008 2
18870.661 0
18871.314 0
18871.967 0
18872.620 2
18873.273 4
18873.926 5
18874.578 2
18875.231 3
18875.884 3
18876.537 9
18877.190 4
18877.843 5
18878.496 8
18879.149 14
18879.802 13
18880.455 8
18881.108 7
18881.761 8
18882.414 4
18883.067 4
18883.720 2
18884.373 12
18885.026 11
18885.679 4
18886.332 3
18886.985 5
18887.639 7
18888.292 7
18888.945 8
18889.598 11
18890.251 12
18890.904 9
18891.558 4
18892.211 8
18892.864 6
18893.517 2
18894.170 9
18894.824 7
18895.477 9
18896.130 9
18896.783 3
18897.437 2
18898.090 4
18898.743 2
18899.397 0
18900.050 4
18900.703 6
18901.357 15
18902.010 13
18902.663 6
18903.317 9
18903.970 8
18904.624 7
18905.277 4
18905.930 7
18906.584 3
18907.237 3
18907.891 5
18908.544 2
18909.198 5
18909.851 7
18910.505 6
18911.158 16
18911.812 7
18912.465 2
18913.119 1
18913.773 1
18914.426 1
18915.080 0
18915.733 5
18916.387 7
18917.041 7
18917.694 3
18918.348 2
18919.001 3
18919.655 4
18920.309 2
18920.963 4
18921.616 7
18922.270 5
18922.924 13
18923.577 7
18924.231 8
18924.885 6
18925.539 2
18926.192 5
18926.846 7
18927.500 5
18928.154 5
18928.808 1
18929.462 1
18930.115 6
18930.769 6
18931.423 17
18932.077 12
18932.731 16
18933.385 12
18934.039 4
18934.693 6
18935.347 4
18936.001 5
18936.655 2
18937.308 6
18937.962 3
18938.616 7
18939.270 11
18939.925 8
18940.579 1
18941.233 2
18941.887 2
18942.541 8
18943.195 13
18943.849 5
18944.503 2
18945.157 5
18945.811 1
18946.465 1
18947.119 5
18947.774 4
18948.428 10
18949.082 7
18949.736 12
18950.390 7
18951.045 8
18951.699 16
18952.353 9
18953.007 5
18953.662 11
18954.316 11
18954.970 5
18955.624 6
18956.279 5
18956.933 11
18957.587 6
18958.242 4
18958.896 7
18959.550 7
18960.205 7
18960.859 8
18961.513 10
18962.168 4
18962.822 1
18963.477 5
18964.131 8
18964.786 0
18965.440 1
18966.095 4
18966.749 4
18967.404 6
18968.058 4
18968.713 4
18969.367 8
18970.022 13
18970.676 8
18971.331 4
18971.985 6
18972.640 10
18973.294 7
18973.949 4
18974.604 9
18975.258 6
18975.913 7
18976.568 8
18977.222 9
18977.877 11
18978.532 7
18979.186 11
18979.841 7
18980.496 10
18981.151 8
18981.805 2
18982.460 5
18983.115 6
18983.770 8
18984.424 6
18985.079 3
18985.734 7
18986.389 3
18987.044 9
18987.698 8
18988.353 3
18989.008 3
18989.663 7
18990.318 7
18990.973 7
18991.628 5
18992.283 1
18992.938 2
18993.593 5
18994.248 4
18994.902 1
18995.557 0
18996.212 4
18996.867 1
18997.522 2
18998.177 6
18998.833 1
18999.488 5
19000.143 9
19000.798 5
19001.453 5
19002.108 8
19002.763 2
19003.418 4
19004.073 19
19004.728 21
19005.384 11
19006.039 9
19006.694 8
19007.349 15
19008.004 10
19008.659 5
19009.315 2
19009.970 0
19010.625 4
19011.280 3
19011.936 0
19012.591 7
19013.246 2
19013.901 3
19014.557 2
19015.212 4
19015.867 3
19016.523 1
19017.178 5
19017.833 11
19018.489 10
19019.144 14
19019.800 9
19020.455 10
19021.110 10
19021.766 13
19022.421 9
19023.077 16
19023.732 8
19024.388 9
19025.043 4
19025.699 4
19026.354 3
19027.010 6
19027.665 5
19028.321 4
19028.976 2
19029.632 3
19030.288 8
19030.943 2
19031.599 11
19032.254 7
19032.910 6
19033.566 4
19034.221 6
19034.877 8
19035.533 9
19036.188 12
19036.844 5
19037.500 4
19038.155 4
19038.811 7
19039.467 5
19040.123 6
19040.778 7
19041.434 12
19042.090 14
19042.746 6
19043.401 1
19044.057 4
19044.713 1
19045.369 3
19046.025 1
19046.681 3
19047.337 6
19047.992 3
19048.648 0
19049.304 3
19049.960 15
19050.616 22
19051.272 28
19051.928 19
19052.584 12
19053.240 8
19053.896 12
19054.552 17
19055.208 6
19055.864 3
19056.520 5
19057.176 12
19057.832 7
19058.488 6
19059.144 7
19059.800 7
19060.456 5
19061.112 5
19061.769 2
19062.425 7
19063.081 12
19063.737 8
19064.393 3
19065.049 4
19065.706 5
19066.362 4
19067.018 9
19067.674 15
19068.330 12
19068.987 7
19069.643 7
19070.299 9
19070.955 6
19071.612 6
19072.268 8
19072.924 3
19073.581 3
19074.237 9
19074.893 19
19075.550 19
19076.206 18
19076.862 8
19077.519 15
19078.175 15
19078.832 7
19079.488 6
19080.145 7
19080.801 2
19081.457 0
19082.114 0
19082.770 0
19083.427 5
19084.083 4
19084.740 3
19085.396 6
19086.053 6
19086.709 6
19087.366 8
19088.023 1
19088.679 0
19089.336 1
19089.992 2
19090.649 9
19091.306 7
19091.962 11
19092.619 9
19093.276 10
19093.932 10
19094.589 7
19095.246 7
19095.902 10
19096.559 9
19097.216 9
19097.873 6
19098.529 8
19099.186 7
19099.843 7
19100.500 5
19101.156 1
19101.813 2
19102.470 5
19103.127 21
19103.784 8
19104.441 9
19105.097 5
19105.754 11
19106.411 8
19107.068 6
19107.725 2
19108.382 3
19109.039 3
19109.696 1
19110.353 3
19111.010 2
19111.667 1
19112.324 5
19112.981 6
19113.638 7
19114.295 2
19114.952 7
19115.609 8
19116.266 5
19116.923 4
19117.580 5
19118.237 1
19118.894 2
19119.551 3
19120.208 5
19120.866 6
19121.523 18
19122.180 16
19122.837 13
19123.494 9
19124.151 9
19124.809 10
19125.466 6
19126.123 3
19126.780 4
19127.438 7
19128.095 6
19128.752 7
19129.409 5
19130.067 4
19130.724 2
19131.381 2
19132.039 2
19132.696 1
19133.353 6
19134.011 3
19134.668 4
19135.325 5
19135.983 2
19136.640 3
19137.298 3
19137.955 2
19138.613 4
19139.270 9
19139.927 12
19140.585 3
19141.242 3
19141.900 8
19142.557 5
19143.215 5
19143.873 8
19144.530 14
19145.188 7
19145.845 3
19146.503 4
19147.160 2
19147.818 6
19148.476 11
19149.133 9
19149.791 8
19150.448 7
19151.106 6
19151.764 7
19152.421 5
19153.079 6
19153.737 5
19154.395 0
19155.052 5
19155.710 8
19156.368 7
19157.026 6
19157.683 3
19158.341 1
19158.999 2
19159.657 7
19160.314 5
19160.972 6
19161.630 6
19162.288 3
19162.946 12
19163.604 7
19164.262 6
19164.919 4
19165.577 10
19166.235 7
19166.893 6
19167.551 5
19168.209 3
19168.867 2
19169.525 1
19170.183 1
19170.841 1
19171.499 6
19172.157 3
19172.815 1
19173.473 7
19174.131 8
19174.789 3
19175.447 2
19176.105 0
19176.763 5
19177.422 5
19178.080 5
19178.738 7
19179.396 7
19180.054 5
19180.712 1
19181.370 2
19182.029 2
19182.687 2
19183.345 1
19184.003 6
19184.662 5
19185.320 3
19185.978 7
19186.636 9
19187.295 6
19187.953 3
19188.611 2
19189.269 2
19189.928 3
19190.586 8
19191.244 7
19191.903 7
19192.561 12
19193.220 16
19193.878 9
19194.536 4
19195.195 5
19195.853 5
19196.512 5
19197.170 2
19197.829 2
19198.487 3
19199.145 2
19199.804 3
19200.462 11
19201.121 9
19201.780 5
19202.438 10
19203.097 12
19203.755 6
19204.414 7
19205.072 5
19205.731 10
19206.390 9
19207.048 3
19207.707 7
19208.365 11
19209.024 5
19209.683 5
19210.341 2
19211.000 5
19211.659 8
19212.317 2
19212.976 5
19213.635 5
19214.294 5
19214.952 7
19215.611 7
19216.270 17
19216.929 11
19217.588 8
19218.246 7
19218.905 3
19219.564 4
19220.223 4
19220.882 11
19221.541 10
19222.199 4
19222.858 2
19223.517 4
19224.176 6
19224.835 3
19225.494 1
19226.153 1
19226.812 4
19227.471 5
19228.130 16
19228.789 20
19229.448 11
19230.107 10
19230.766 11
19231.425 5
19232.084 2
19232.743 4
19233.402 3
19234.061 0
19234.720 8
19235.379 9
19236.038 9
19236.698 11
19237.357 11
19238.016 10
19238.675 6
19239.334 6
19239.993 3
19240.653 1
19241.312 2
19241.971 4
19242.630 4
19243.289 2
19243.949 5
19244.608 6
19245.267 3
19245.926 7
19246.586 4
19247.245 8
19247.904 6
19248.564 8
19249.223 6
19249.882 9
19250.542 2
19251.201 4
19251.860 7
19252.520 8
19253.179 9
19253.839 4
19254.498 4
19255.158 6
19255.817 4
19256.476 3
19257.136 3
19257.795 5
19258.455 0
19259.114 5
19259.774 3
19260.433 13
19261.093 9
19261.753 5
19262.412 3
19263.072 4
19263.731 1
19264.391 0
19265.051 4
19265.710 4
19266.370 4
19267.029 13
19267.689 19
19268.349 15
19269.008 17
19269.668 7
19270.328 3
19270.988 3
19271.647 3
19272.307 3
19272.967 6
19273.626 3
19274.286 7
19274.946 6
19275.606 3
19276.266 0
19276.925 1
19277.585 3
19278.245 5
19278.905 3
19279.565 6
19280.225 15
19280.885 13
19281.544 12
19282.204 13
19282.864 3
19283.524 0
19284.184 0
19284.844 6
19285.504 19
19286.164 19
19286.824 21
19287.484 15
19288.144 8
19288.804 1
19289.464 2
19290.124 3
19290.784 6
19291.444 5
19292.104 2
19292.764 1
19293.424 4
19294.085 2
19294.745 1
19295.405 3
19296.065 10
19296.725 7
19297.385 5
19298.045 10
19298.706 20
19299.366 16
19300.026 15
19300.686 7
19301.346 1
19302.007 6
19302.667 9
19303.327 4
19303.987 9
19304.648 6
19305.308 3
19305.968 2
19306.629 0
19307.289 2
19307.949 3
19308.610 4
19309.270 4
19309.930 4
19310.591 3
19311.251 4
19311.912 4
19312.572 4
19313.233 5
19313.893 3
19314.553 5
19315.214 1
19315.874 3
19316.535 4
19317.195 5
19317.856 6
19318.516 4
19319.177 5
19319.837 15
19320.498 16
19321.159 15
19321.819 11
19322.480 2
19323.140 1
19323.801 2
19324.462 5
19325.122 5
19325.783 3
19326.444 1
19327.104 1
19327.765 10
19328.426 7
19329.086 2
19329.747 4
19330.408 9
19331.068 8
19331.729 4
19332.390 3
19333.051 3
19333.712 1
19334.372 1
19335.033 5
19335.694 10
19336.355 5
19337.016 5
19337.677 2
19338.337 9
19338.998 10
19339.659 5
19340.320 6
19340.981 8
19341.642 9
19342.303 10
19342.964 6
19343.625 6
19344.286 3
19344.947 1
19345.608 6
19346.269 1
19346.930 0
19347.591 6
19348.252 5
19348.913 2
19349.574 7
19350.235 3
19350.896 3
19351.557 7
19352.218 4
19352.879 6
19353.540 8
19354.201 8
19354.863 4
19355.524 4
19356.185 4
19356.846 2
19357.507 2
19358.169 3
19358.830 4
19359.491 8
19360.152 17
19360.813 11
19361.475 5
19362.136 5
19362.797 4
19363.459 7
19364.120 4
19364.781 3
19365.442 3
19366.104 4
19366.765 1
19367.427 2
19368.088 9
19368.749 6
19369.411 7
19370.072 3
19370.733 3
19371.395 5
19372.056 5
19372.718 10
19373.379 6
19374.041 5
19374.702 3
19375.364 1
19376.025 8
19376.687 25
19377.348 13
19378.010 17
19378.671 17
19379.333 8
19379.994 4
19380.656 2
19381.318 2
19381.979 2
19382.641 2
19383.303 1
19383.964 4
19384.626 4
19385.287 9
19385.949 7
19386.611 9
19387.273 8
19387.934 7
19388.596 4
19389.258 4
19389.919 12
19390.581 11
19391.243 7
19391.905 3
19392.567 4
19393.228 3
19393.890 2
19394.552 1
19395.214 2
19395.876 4
19396.538 4
19397.199 3
19397.861 1
19398.523 4
19399.185 4
19399.847 4
19400.509 4
19401.171 2
19401.833 1
19402.495 1
19403.157 2
19403.819 8
19404.481 11
19405.143 11
19405.805 8
19406.467 3
19407.129 1
19407.791 5
19408.453 3
19409.115 2
19409.777 2
19410.439 1
19411.101 2
19411.763 2
19412.425 1
19413.088 3
19413.750 7
19414.412 1
19415.074 3
19415.736 3
19416.398 8
19417.061 7
19417.723 2
19418.385 9
19419.047 10
19419.710 9
19420.372 10
19421.034 3
19421.696 4
19422.359 4
19423.021 8
19423.683 2
19424.346 0
19425.008 3
19425.670 8
19426.333 4
19426.995 5
19427.658 5
19428.320 2
19428.982 3
19429.645 2
19430.307 6
19430.970 10
19431.632 5
19432.295 1
19432.957 6
19433.620 4
19434.282 4
19434.945 8
19435.607 10
19436.270 7
19436.932 5
19437.595 4
19438.257 2
19438.920 3
19439.582 2
19440.245 1
19440.908 2
19441.570 2
19442.233 9
19442.896 15
19443.558 16
19444.221 15
19444.884 9
19445.546 2
19446.209 5
19446.872 5
19447.534 4
19448.197 2
19448.860 8
19449.523 6
19450.185 5
19450.848 2
19451.511 2
19452.174 10
19452.837 12
19453.499 3
19454.162 2
19454.825 3
19455.488 3
19456.151 12
19456.814 14
19457.477 14
19458.140 7
19458.802 7
19459.465 5
19460.128 1
19460.791 4
19461.454 3
19462.117 5
19462.780 5
19463.443 5
19464.106 2
19464.769 4
19465.432 22
19466.095 14
19466.758 8
19467.421 10
19468.085 11
19468.748 4
19469.411 3
19470.074 10
19470.737 11
19471.400 5
19472.063 8
19472.726 5
19473.390 6
19474.053 7
19474.716 8
19475.379 2
19476.042 18
19476.706 21
19477.369 12
19478.032 13
19478.695 12
19479.359 8
19480.022 7
19480.685 3
19481.348 5
19482.012 6
19482.675 7
19483.338 3
19484.002 4
19484.665 2
19485.328 3
19485.992 4
19486.655 4
19487.319 3
19487.982 1
19488.645 3
19489.309 2
19489.972 2
19490.636 0
19491.299 1
19491.963 11
19492.626 4
19493.290 2
19493.953 4
19494.617 3
19495.280 4
19495.944 4
19496.607 1
19497.271 3
19497.935 1
19498.598 4
19499.262 7
19499.925 5
19500.589 6
19501.253 4
19501.916 2
19502.580 2
19503.244 3
19503.907 9
19504.571 13
19505.235 7
19505.899 5
19506.562 7
19507.226 6
19507.890 2
19508.554 7
19509.217 7
19509.881 5
19510.545 3
19511.209 4
19511.872 4
19512.536 6
19513.200 3
19513.864 6
19514.528 15
19515.192 13
19515.856 7
19516.520 5
19517.183 6
19517.847 8
19518.511 4
19519.175 0
19519.839 0
19520.503 0
19521.167 3
19521.831 3
19522.495 0
19523.159 2
19523.823 4
19524.487 7
19525.151 2
19525.815 0
19526.479 3
19527.144 1
19527.808 7
19528.472 11
19529.136 2
19529.800 3
19530.464 6
19531.128 6
19531.792 1
19532.457 8
19533.121 7
19533.785 6
19534.449 2
19535.113 5
19535.778 8
19536.442 3
19537.106 4
19537.770 9
19538.435 5
19539.099 4
19539.763 4
19540.427 6
19541.092 9
19541.756 7
19542.420 4
19543.085 5
19543.749 3
19544.414 3
19545.078 4
19545.742 5
19546.407 4
19547.071 6
19547.736 1
19548.400 3
19549.065 5
19549.729 4
19550.393 6
19551.058 2
19551.722 4
19552.387 6
19553.051 5
19553.716 5
19554.381 4
19555.045 1
19555.710 3
19556.374 4
19557.039 9
19557.703 10
19558.368 14
19559.033 10
19559.697 4
19560.362 0
19561.027 2
19561.691 7
19562.356 2
19563.021 2
19563.685 9
19564.350 8
19565.015 4
19565.680 2
19566.344 3
19567.009 1
19567.674 5
19568.339 11
19569.003 6
19569.668 2
19570.333 4
19570.998 1
19571.663 1
19572.328 2
19572.992 4
19573.657 8
19574.322 2
19574.987 1
19575.652 7
19576.317 11
19576.982 9
19577.647 5
19578.312 2
19578.977 4
19579.642 3
19580.307 4
19580.972 2
19581.637 6
19582.302 7
19582.967 5
19583.632 8
19584.297 5
19584.962 4
19585.627 8
19586.292 1
19586.957 1
19587.622 7
19588.287 10
19588.952 4
19589.618 4
19590.283 3
19590.948 5
19591.613 0
19592.278 0
19592.943 10
19593.609 12
19594.274 7
19594.939 5
19595.604 7
19596.270 9
19596.935 10
19597.600 7
19598.265 4
19598.931 4
19599.596 1
19600.261 7
19600.927 8
19601.592 1
19602.257 2
19602.923 0
19603.588 3
19604.254 5
19604.919 8
19605.584 4
19606.250 5
19606.915 6
19607.581 8
19608.246 3
19608.912 5
19609.577 4
19610.243 3
19610.908 2
19611.574 1
19612.239 2
19612.905 4
19613.570 0
19614.236 3
19614.901 3
19615.567 6
19616.233 3
19616.898 2
19617.564 4
19618.229 8
19618.895 4
19619.561 2
19620.226 13
19620.892 9
19621.558 2
19622.223 5
19622.889 6
19623.555 1
19624.221 1
19624.886 6
19625.552 2
19626.218 10
19626.884 9
19627.549 10
19628.215 26
19628.881 11
19629.547 7
19630.213 5
19630.878 6
19631.544 3
19632.210 7
19632.876 3
19633.542 3
19634.208 4
19634.874 1
19635.540 2
19636.206 1
19636.872 2
19637.538 1
19638.203 2
19638.869 3
19639.535 2
19640.201 2
19640.867 3
19641.533 9
19642.200 3
19642.866 3
19643.532 6
19644.198 3
19644.864 1
19645.530 2
19646.196 5
19646.862 3
19647.528 9
19648.194 4
19648.860 11
19649.527 8
19650.193 8
19650.859 6
19651.525 3
19652.191 3
19652.858 3
19653.524 4
19654.190 5
19654.856 9
19655.523 2
19656.189 0
19656.855 0
19657.521 5
19658.188 8
19658.854 2
19659.520 5
19660.187 13
19660.853 4
19661.519 4
19662.186 9
19662.852 13
19663.519 8
19664.185 3
19664.851 2
19665.518 4
19666.184 3
19666.851 3
19667.517 3
19668.184 3
19668.850 5
19669.517 6
19670.183 1
19670.850 1
19671.516 1
19672.183 8
19672.849 6
19673.516 1
19674.182 4
19674.849 3
19675.516 6
19676.182 7
19676.849 11
19677.516 17
19678.182 7
19678.849 9
19679.515 4
19680.182 9
19680.849 22
19681.516 10
19682.182 4
19682.849 3
19683.516 10
19684.182 4
19684.849 4
19685.516 3
19686.183 6
19686.850 3
19687.516 6
19688.183 1
19688.850 4
19689.517 4
19690.184 11
19690.851 17
19691.517 8
19692.184 3
19692.851 3
19693.518 1
19694.185 4
19694.852 2
19695.519 1
19696.186 1
19696.853 4
19697.520 2
19698.187 2
19698.854 7
19699.521 4
19700.188 6
19700.855 0
19701.522 1
19702.189 5
19702.856 3
19703.523 10
19704.190 8
19704.857 3
19705.524 5
19706.191 5
19706.859 7
19707.526 4
19708.193 3
19708.860 8
19709.527 2
19710.194 7
19710.862 3
19711.529 1
19712.196 4
19712.863 6
19713.530 9
19714.198 9
19714.865 3
19715.532 0
19716.200 1
19716.867 14
19717.534 11
19718.201 4
19718.869 8
19719.536 3
19720.204 3
19720.871 2
19721.538 2
19722.206 6
19722.873 5
19723.540 4
19724.208 5
19724.875 0
19725.543 8
19726.210 4
19726.878 1
19727.545 3
19728.213 1
19728.880 2
19729.548 1
19730.215 1
19730.883 2
19731.550 9
19732.218 7
19732.885 5
19733.553 1
19734.221 4
19734.888 9
19735.556 7
19736.223 2
19736.891 1
19737.559 4
19738.226 6
19738.894 6
19739.562 2
19740.229 1
19740.897 0
19741.565 6
19742.233 4
19742.900 6
19743.568 3
19744.236 8
19744.904 14
19745.571 18
19746.239 12
19746.907 11
19747.575 5
19748.243 2
19748.911 3
19749.578 8
19750.246 13
19750.914 5
19751.582 1
19752.250 5
19752.918 4
19753.586 3
19754.254 3
19754.922 5
19755.590 6
19756.258 5
19756.925 6
19757.593 2
19758.261 1
19758.929 0
19759.598 5
19760.266 2
19760.934 2
19761.602 16
19762.270 23
19762.938 14
19763.606 11
19764.274 6
19764.942 8
19765.610 8
19766.278 3
19766.946 2
19767.615 2
19768.283 1
19768.951 3
19769.619 1
19770.287 3
19770.956 4
19771.624 15
19772.292 10
19772.960 12
19773.629 8
19774.297 5
19774.965 5
19775.633 2
19776.302 5
19776.970 8
19777.638 9
19778.307 7
19778.975 7
19779.643 3
19780.312 5
19780.980 5
19781.649 2
19782.317 1
19782.985 0
19783.654 7
19784.322 5
19784.991 5
19785.659 6
19786.328 7
19786.996 5
19787.665 2
19788.333 7
19789.002 5
19789.670 6
19790.339 8
19791.007 8
19791.676 3
19792.344 2
19793.013 1
19793.682 4
19794.350 4
19795.019 8
19795.687 4
19796.356 2
19797.025 7
19797.693 2
19798.362 5
19799.031 4
19799.700 2
19800.368 4
19801.037 3
19801.706 4
19802.374 5
19803.043 6
19803.712 12
19804.381 4
19805.050 2
19805.718 1
19806.387 1
19807.056 4
19807.725 2
19808.394 1
19809.062 6
19809.731 3
19810.400 18
19811.069 12
19811.738 8
19812.407 9
19813.076 1
19813.745 2
19814.414 5
19815.083 4
19815.752 9
19816.421 7
19817.090 4
19817.759 10
19818.428 8
19819.097 3
19819.766 3
19820.435 2
19821.104 5
19821.773 4
19822.442 8
19823.111 3
19823.780 4
19824.449 4
19825.118 0
19825.788 2
19826.457 1
19827.126 1
19827.795 2
19828.464 5
19829.133 8
19829.803 4
19830.472 6
19831.141 4
19831.810 4
19832.480 5
19833.149 8
19833.818 4
19834.487 6
19835.157 6
19835.826 3
19836.495 2
19837.165 1
19837.834 8
19838.503 4
19839.173 5
19839.842 2
19840.512 6
19841.181 4
19841.850 1
19842.520 3
19843.189 4
19843.859 2
19844.528 0
19845.198 5
19845.867 3
19846.537 6
19847.206 3
19847.876 3
19848.545 1
19849.215 4
19849.884 1
19850.554 3
19851.223 2
19851.893 2
19852.562 5
19853.232 6
19853.902 5
19854.571 3
19855.241 8
19855.911 7
19856.580 11
19857.250 10
19857.920 7
19858.589 2
19859.259 4
19859.929 1
19860.598 3
19861.268 3
19861.938 3
19862.608 6
19863.277 3
19863.947 1
19864.617 4
19865.287 4
19865.957 4
19866.627 7
19867.296 10
19867.966 3
19868.636 1
19869.306 1
19869.976 1
19870.646 2
19871.316 4
19871.986 4
19872.655 5
19873.325 3
19873.995 6
19874.665 4
19875.335 6
19876.005 7
19876.675 4
19877.345 5
19878.015 1
19878.685 2
19879.355 5
19880.025 3
19880.696 0
19881.366 4
19882.036 2
19882.706 3
19883.376 3
19884.046 2
19884.716 3
19885.386 1
19886.056 5
19886.727 2
19887.397 1
19888.067 7
19888.737 5
19889.407 3
19890.078 6
19890.748 8
19891.418 8
19892.088 4
19892.759 6
19893.429 2
19894.099 2
19894.770 4
19895.440 4
19896.110 3
19896.780 2
19897.451 3
19898.121 7
19898.792 3
19899.462 4
19900.132 6
19900.803 8
19901.473 0
19902.144 1
19902.814 1
19903.484 5
19904.155 2
19904.825 3
19905.496 3
19906.166 2
19906.837 4
19907.507 3
19908.178 5
19908.848 3
19909.519 2
19910.190 0
19910.860 2
19911.531 1
19912.201 4
19912.872 1
19913.543 1
19914.213 3
19914.884 2
19915.555 2
19916.225 4
19916.896 4
19917.567 0
19918.237 4
19918.908 6
19919.579 1
19920.249 3
19920.920 3
19921.591 5
19922.262 2
19922.932 1
19923.603 1
19924.274 4
19924.945 1
19925.616 3
19926.287 0
19926.957 4
19927.628 0
19928.299 3
19928.970 1
19929.641 5
19930.312 1
19930.983 0
19931.654 3
19932.325 3
19932.995 8
19933.666 6
19934.337 5
19935.008 4
19935.679 3
19936.350 2
19937.021 3
19937.692 3
19938.363 5
19939.034 10
19939.706 6
19940.377 7
19941.048 4
19941.719 2
19942.390 1
19943.061 2
19943.732 1
19944.403 0
19945.074 1
19945.746 5
19946.417 2
19947.088 7
19947.759 8
19948.430 7
19949.102 2
19949.773 0
19950.444 0
19951.115 0
19951.787 7
19952.458 11
19953.129 10
19953.800 6
19954.472 11
19955.143 4
19955.814 2
19956.486 7
19957.157 4
19957.828 0
19958.500 3
19959.171 1
19959.843 2
19960.514 7
19961.185 5
19961.857 4
19962.528 10
19963.200 5
19963.871 5
19964.543 2
19965.214 0
19965.886 2
19966.557 1
19967.229 2
19967.900 3
19968.572 11
19969.243 4
19969.915 18
19970.587 14
19971.258 9
19971.930 7
19972.601 3
19973.273 3
19973.945 6
19974.616 5
19975.288 5
19975.960 6
19976.631 3
19977.303 5
19977.975 5
19978.646 5
19979.318 2
19979.990 4
19980.662 5
19981.333 2
19982.005 4
19982.677 5
19983.349 2
19984.020 4
19984.692 2
19985.364 0
19986.036 2
19986.708 3
19987.380 3
19988.052 1
19988.723 2
19989.395 4
19990.067 12
19990.739 19
19991.411 24
19992.083 15
19992.755 14
19993.427 9
19994.099 2
19994.771 5
19995.443 9
19996.115 7
19996.787 1
19997.459 3
19998.131 2
19998.803 5
19999.475 7
20000.147 2
20000.819 2
20001.491 3
20002.163 0
20002.836 3
20003.508 8
20004.180 3
20004.852 0
20005.524 0
20006.196 0
20006.869 1
20007.541 1
20008.213 1
20008.885 6
20009.557 1
20010.230 4
20010.902 2
20011.574 3
20012.246 7
20012.919 9
20013.591 8
20014.263 6
20014.936 3
20015.608 1
20016.280 1
20016.953 1
20017.625 2
20018.297 2
20018.970 1
20019.642 6
20020.315 3
20020.987 2
20021.660 5
20022.332 4
20023.004 5
20023.677 1
20024.349 0
20025.022 1
20025.694 0
20026.367 5
20027.039 3
20027.712 1
20028.385 1
20029.057 3
20029.730 4
20030.402 3
20031.075 1
20031.747 4
20032.420 10
20033.093 16
20033.765 8
20034.438 7
20035.111 3
20035.783 6
20036.456 5
20037.129 8
20037.801 4
20038.474 0
20039.147 4
20039.820 3
20040.492 7
20041.165 3
20041.838 1
20042.511 0
20043.184 6
20043.856 8
20044.529 10
20045.202 8
20045.875 2
20046.548 4
20047.221 11
20047.893 6
20048.566 3
20049.239 9
20049.912 6
20050.585 5
20051.258 4
20051.931 7
20052.604 4
20053.277 2
20053.950 2
20054.623 1
20055.296 2
20055.969 4
20056.642 3
20057.315 0
20057.988 2
20058.661 2
20059.334 2
20060.007 0
20060.680 6
20061.353 7
20062.026 4
20062.700 2
20063.373 4
20064.046 3
20064.719 6
20065.392 1
20066.065 6
20066.739 3
20067.412 2
20068.085 2
20068.758 4
20069.431 5
20070.105 3
20070.778 5
20071.451 8
20072.125 9
20072.798 3
20073.471 5
20074.144 3
20074.818 2
20075.491 3
20076.165 10
20076.838 7
20077.511 8
20078.185 3
20078.858 1
20079.531 11
20080.205 12
20080.878 8
20081.552 4
20082.225 3
20082.899 2
20083.572 4
20084.246 6
20084.919 5
20085.593 2
20086.266 0
20086.940 3
20087.613 2
20088.287 4
20088.960 3
20089.634 6
20090.308 5
20090.981 2
20091.655 0
20092.328 8
20093.002 7
20093.676 5
20094.349 6
20095.023 9
20095.697 6
20096.370 6
20097.044 8
20097.718 7
20098.391 6
20099.065 1
20099.739 6
20100.413 8
20101.086 5
20101.760 0
20102.434 2
20103.108 6
20103.782 6
20104.455 3
20105.129 2
20105.803 1
20106.477 2
20107.151 5
20107.825 4
20108.499 3
20109.173 17
20109.847 13
20110.520 9
20111.194 11
20111.868 15
20112.542 8
20113.216 4
20113.890 2
20114.564 1
20115.238 4
20115.912 8
20116.586 9
20117.260 4
20117.934 3
20118.608 3
20119.283 6
20119.957 6
20120.631 1
20121.305 5
20121.979 4
20122.653 4
20123.327 8
20124.001 6
20124.676 3
20125.350 0
20126.024 3
20126.698 2
20127.372 3
20128.047 0
20128.721 3
20129.395 3
20130.069 1
20130.744 1
20131.418 0
20132.092 2
20132.766 3
20133.441 1
20134.115 4
20134.789 2
20135.464 1
20136.138 2
20136.812 1
20137.487 1
20138.161 5
20138.836 4
20139.510 2
20140.184 1
20140.859 4
20141.533 1
20142.208 1
20142.882 2
20143.557 3
20144.231 7
20144.906 4
20145.580 5
20146.255 1
20146.929 5
20147.604 1
20148.278 1
20148.953 1
20149.628 3
20150.302 0
20150.977 1
20151.651 2
20152.326 9
20153.001 12
20153.675 5
20154.350 1
20155.025 1
20155.699 3
20156.374 8
20157.049 6
20157.723 6
20158.398 6
20159.073 4
20159.748 1
20160.422 0
20161.097 3
20161.772 1
20162.447 5
20163.122 11
20163.796 7
20164.471 7
20165.146 4
20165.821 3
20166.496 3
20167.171 3
20167.846 9
20168.520 10
20169.195 7
20169.870 2
20170.545 1
20171.220 3
20171.895 2
20172.570 1
20173.245 0
20173.920 2
20174.595 1
20175.270 3
20175.945 1
20176.620 0
20177.295 3
20177.970 6
20178.645 5
20179.320 4
20179.996 4
20180.671 3
20181.346 3
20182.021 3
20182.696 5
20183.371 1
20184.046 4
20184.721 6
20185.397 4
20186.072 0
20186.747 1
20187.422 1
20188.097 5
20188.773 2
20189.448 2
20190.123 4
20190.799 7
20191.474 2
20192.149 5
20192.824 2
20193.500 1
20194.175 5
20194.850 4
20195.526 7
20196.201 7
20196.876 1
20197.552 3
20198.227 1
20198.903 3
20199.578 3
20200.253 6
20200.929 3
20201.604 2
20202.280 2
20202.955 0
20203.631 3
20204.306 7
20204.982 5
20205.657 5
20206.333 1
20207.008 2
20207.684 8
20208.360 7
20209.035 6
20209.711 4
20210.386 3
20211.062 1
20211.738 3
20212.413 3
20213.089 9
20213.764 2
20214.440 1
20215.116 3
20215.791 3
20216.467 0
20217.143 0
20217.819 1
20218.494 1
20219.170 1
20219.846 2
20220.522 4
20221.197 3
20221.873 2
20222.549 1
20223.225 1
20223.901 4
20224.576 2
20225.252 3
20225.928 5
20226.604 5
20227.280 6
20227.956 4
20228.632 2
20229.308 3
20229.984 5
20230.660 2
20231.335 3
20232.011 0
20232.687 6
20233.363 5
20234.039 0
20234.715 1
20235.391 6
20236.067 8
20236.743 10
20237.420 12
20238.096 2
20238.772 0
20239.448 2
20240.124 3
20240.800 3
20241.476 0
20242.152 6
20242.828 8
20243.504 2
20244.181 4
20244.857 6
20245.533 6
20246.209 24
20246.885 20
20247.562 8
20248.238 6
20248.914 3
20249.590 2
20250.267 0
20250.943 2
20251.619 3
20252.296 0
20252.972 5
20253.648 9
20254.324 9
20255.001 6
20255.677 3
20256.354 4
20257.030 2
20257.706 2
20258.383 2
20259.059 2
20259.736 1
20260.412 1
20261.088 1
20261.765 2
20262.441 5
20263.118 4
20263.794 4
20264.471 3
20265.147 6
20265.824 12
20266.500 7
20267.177 8
20267.854 3
20268.530 6
20269.207 3
20269.883 1
20270.560 6
20271.236 1
20271.913 0
20272.590 1
20273.266 1
20273.943 3
20274.620 1
20275.296 1
20275.973 1
20276.650 9
20277.327 4
20278.003 11
20278.680 6
20279.357 1
20280.034 6
20280.710 3
20281.387 2
20282.064 4
20282.741 6
20283.417 9
20284.094 0
20284.771 2
20285.448 1
20286.125 4
20286.802 7
20287.479 7
20288.156 8
20288.832 6
20289.509 8
20290.186 17
20290.863 12
20291.540 9
20292.217 4
20292.894 8
20293.571 11
20294.248 15
20294.925 14
20295.602 6
20296.279 8
20296.956 5
20297.633 2
20298.310 2
20298.987 2
20299.665 3
20300.342 7
20301.019 18
20301.696 8
20302.373 8
20303.050 3
20303.727 1
20304.404 8
20305.082 10
20305.759 1
20306.436 2
20307.113 3
20307.790 5
20308.468 6
20309.145 3
20309.822 5
20310.499 7
20311.177 6
20311.854 3
20312.531 2
20313.209 0
20313.886 7
20314.563 5
20315.241 1
20315.918 1
20316.595 6
20317.273 4
20317.950 3
20318.628 3
20319.305 6
20319.982 3
20320.660 2
20321.337 5
20322.015 3
20322.692 5
20323.370 5
20324.047 5
20324.725 3
20325.402 7
20326.080 1
20326.757 2
20327.435 4
20328.112 2
20328.790 1
20329.468 3
20330.145 1
20330.823 2
20331.500 2
20332.178 5
20332.856 2
20333.533 2
20334.211 4
20334.889 8
20335.566 3
20336.244 1
20336.922 1
20337.600 4
20338.277 2
20338.955 1
20339.633 2
20340.311 5
20340.988 4
20341.666 6
20342.344 10
20343.022 4
20343.700 2
20344.377 2
20345.055 0
20345.733 0
20346.411 1
20347.089 3
20347.767 5
20348.445 4
20349.123 7
20349.801 13
20350.478 9
20351.156 7
20351.834 2
20352.512 1
20353.190 0
20353.868 3
20354.546 4
20355.224 0
20355.902 2
20356.580 6
20357.258 11
20357.936 9
20358.615 9
20359.293 3
20359.971 0
20360.649 1
20361.327 5
20362.005 2
20362.683 3
20363.361 0
20364.040 4
20364.718 4
20365.396 3
20366.074 0
20366.752 4
20367.431 5
20368.109 1
20368.787 4
20369.465 4
20370.144 2
20370.822 2
20371.500 2
20372.178 3
20372.857 5
20373.535 6
20374.213 4
20374.892 3
20375.570 0
20376.248 9
20376.927 3
20377.605 4
20378.284 3
20378.962 0
20379.640 1
20380.319 1
20380.997 5
20381.676 3
20382.354 6
20383.033 4
20383.711 2
20384.390 3
20385.068 4
20385.747 4
20386.425 9
20387.104 9
20387.782 8
20388.461 4
20389.140 0
20389.818 2
20390.497 9
20391.175 11
20391.854 11
20392.533 6
20393.211 4
20393.890 1
20394.569 3
20395.247 1
20395.926 0
20396.605 0
20397.283 2
20397.962 2
20398.641 1
20399.320 5
20399.998 3
20400.677 3
20401.356 2
20402.035 6
20402.713 19
20403.392 17
20404.071 15
20404.750 12
20405.429 14
20406.108 15
20406.787 10
20407.465 8
20408.144 3
20408.823 1
20409.502 4
20410.181 8
20410.860 5
20411.539 1
20412.218 0
20412.897 1
20413.576 2
20414.255 0
20414.934 0
20415.613 3
20416.292 3
20416.971 3
20417.650 1
20418.329 0
20419.008 2
20419.687 3
20420.366 1
20421.046 1
20421.725 0
20422.404 1
20423.083 1
20423.762 22
20424.441 30
20425.120 18
20425.800 15
20426.479 6
20427.158 3
20427.837 3
20428.516 4
20429.196 9
20429.875 6
20430.554 0
20431.234 1
20431.913 7
20432.592 7
20433.271 0
20433.951 1
20434.630 2
20435.309 4
20435.989 4
20436.668 2
20437.348 8
20438.027 5
20438.706 4
20439.386 2
20440.065 2
20440.745 0
20441.424 3
20442.104 1
20442.783 6
20443.463 6
20444.142 7
20444.822 10
20445.501 8
20446.181 1
20446.860 1
20447.540 2
20448.219 3
20448.899 2
20449.578 0
20450.258 0
20450.938 1
20451.617 0
20452.297 4
20452.976 5
20453.656 3
20454.336 5
20455.015 4
20455.695 2
20456.375 5
20457.055 9
20457.734 0
20458.414 7
20459.094 3
20459.774 10
20460.453 5
20461.133 4
20461.813 3
20462.493 27
20463.172 23
20463.852 11
20464.532 12
20465.212 4
20465.892 8
20466.572 7
20467.252 8
20467.931 9
20468.611 18
20469.291 15
20469.971 7
20470.651 6
20471.331 1
20472.011 10
20472.691 7
20473.371 1
20474.051 3
20474.731 1
20475.411 2
20476.091 2
20476.771 4
20477.451 2
20478.131 3
20478.811 7
20479.491 7
20480.171 7
20480.852 3
20481.532 3
20482.212 0
20482.892 1
20483.572 0
20484.252 1
20484.932 0
20485.613 7
20486.293 4
20486.973 3
20487.653 5
20488.333 5
20489.014 4
20489.694 5
20490.374 1
20491.054 0
20491.735 3
20492.415 15
20493.095 9
20493.776 7
20494.456 4
20495.136 9
20495.817 3
20496.497 5
20497.177 1
20497.858 2
20498.538 6
20499.219 2
20499.899 0
20500.579 2
20501.260 13
20501.940 10
20502.621 4
20503.301 6
20503.982 5
20504.662 2
20505.343 2
20506.023 0
20506.704 2
20507.384 6
20508.065 14
20508.746 9
20509.426 3
20510.107 1
20510.787 4
20511.468 1
20512.149 2
20512.829 10
20513.510 4
20514.191 2
20514.871 2
20515.552 4
20516.233 5
20516.913 1
20517.594 2
20518.275 14
20518.955 8
20519.636 12
20520.317 3
20520.998 4
20521.678 5
20522.359 2
20523.040 6
20523.721 4
20524.402 4
20525.083 6
20525.763 2
20526.444 1
20527.125 2
20527.806 0
20528.487 2
20529.168 4
20529.849 7
20530.530 9
20531.211 4
20531.892 2
20532.573 3
20533.254 0
20533.935 0
20534.616 0
20535.297 5
20535.978 9
20536.659 8
20537.340 11
20538.021 8
20538.702 5
20539.383 1
20540.064 2
20540.745 4
20541.426 5
20542.107 3
20542.788 4
20543.469 8
20544.151 8
20544.832 3
20545.513 1
20546.194 1
20546.875 3
20547.557 4
20548.238 0
20548.919 2
20549.600 2
20550.282 9
20550.963 7
20551.644 9
20552.325 9
20553.007 2
20553.688 2
20554.369 3
20555.051 4
20555.732 3
20556.413 5
20557.095 5
20557.776 2
20558.458 4
20559.139 2
20559.820 0
20560.502 0
20561.183 3
20561.865 2
20562.546 7
20563.228 6
20563.909 3
20564.591 8
20565.272 9
20565.954 8
20566.635 6
20567.317 5
20567.998 0
20568.680 0
20569.361 1
20570.043 4
20570.724 3
20571.406 0
20572.088 0
20572.769 1
20573.451 8
20574.133 2
20574.814 3
20575.496 4
20576.178 1
20576.859 2
20577.541 7
20578.223 6
20578.905 8
20579.586 17
20580.268 14
20580.950 6
20581.632 3
20582.313 2
20582.995 4
20583.677 3
20584.359 3
20585.041 1
20585.722 5
20586.404 7
20587.086 9
20587.768 8
20588.450 2
20589.132 7
20589.814 9
20590.496 6
20591.178 1
20591.860 1
20592.542 6
20593.223 10
20593.905 5
20594.587 5
20595.269 3
20595.951 3
20596.633 3
20597.316 3
20597.998 7
20598.680 9
20599.362 18
20600.044 10
20600.726 9
20601.408 7
20602.090 5
20602.772 5
20603.454 12
20604.137 11
20604.819 6
20605.501 4
20606.183 3
20606.865 0
20607.547 0
20608.230 2
20608.912 3
20609.594 1
20610.276 3
20610.959 1
20611.641 6
20612.323 7
20613.005 6
20613.688 5
20614.370 2
20615.052 1
20615.735 0
20616.417 2
20617.099 1
20617.782 1
20618.464 0
20619.147 2
20619.829 2
20620.511 1
20621.194 0
20621.876 4
20622.559 3
20623.241 2
20623.924 6
20624.606 3
20625.289 3
20625.971 2
20626.654 2
20627.336 2
20628.019 3
20628.701 4
20629.384 4
20630.067 7
20630.749 2
20631.432 0
20632.114 0
20632.797 6
20633.480 5
20634.162 5
20634.845 2
20635.528 2
20636.210 5
20636.893 3
20637.576 3
20638.258 6
20638.941 11
20639.624 13
20640.307 4
20640.989 2
20641.672 3
20642.355 7
20643.038 5
20643.720 5
20644.403 2
20645.086 3
20645.769 5
20646.452 0
20647.135 7
20647.818 6
20648.500 8
20649.183 6
20649.866 4
20650.549 2
20651.232 1
20651.915 1
20652.598 0
20653.281 0
20653.964 2
20654.647 1
20655.330 1
20656.013 0
20656.696 19
20657.379 20
20658.062 11
20658.745 7
20659.428 10
20660.111 8
20660.794 2
20661.477 3
20662.160 2
20662.844 1
20663.527 1
20664.210 8
20664.893 7
20665.576 2
20666.259 6
20666.943 2
20667.626 4
20668.309 1
20668.992 1
20669.675 3
20670.359 1
20671.042 2
20671.725 3
20672.408 1
20673.092 3
20673.775 3
20674.458 2
20675.142 3
20675.825 3
20676.508 1
20677.192 3
20677.875 2
20678.558 1
20679.242 2
20679.925 1
20680.609 2
20681.292 0
20681.975 0
20682.659 4
20683.342 13
20684.026 7
20684.709 4
20685.393 6
20686.076 3
20686.760 1
20687.443 1
20688.127 3
20688.810 5
20689.494 0
20690.178 2
20690.861 6
20691.545 4
20692.228 5
20692.912 2
20693.596 1
20694.279 6
20694.963 2
20695.647 2
20696.330 2
20697.014 2
20697.698 0
20698.381 2
20699.065 2
20699.749 2
20700.433 7
20701.116 4
20701.800 3
20702.484 2
20703.168 4
20703.851 1
20704.535 0
20705.219 4
20705.903 4
20706.587 12
20707.271 10
20707.954 8
20708.638 6
20709.322 3
20710.006 1
20710.690 1
20711.374 2
20712.058 1
20712.742 4
20713.426 4
20714.110 1
20714.794 4
20715.478 3
20716.162 1
20716.846 1
20717.530 1
20718.214 6
20718.898 4
20719.582 3
20720.266 2
20720.950 2
20721.634 0
20722.318 0
20723.002 4
20723.686 2
20724.371 5
20725.055 3
20725.739 1
20726.423 1
20727.107 8
20727.791 6
20728.476 4
20729.160 13
20729.844 10
20730.528 7
20731.213 8
20731.897 3
20732.581 5
20733.265 5
20733.950 1
20734.634 1
20735.318 2
20736.003 3
20736.687 1
20737.371 4
20738.056 6
20738.740 4
20739.424 5
20740.109 0
20740.793 1
20741.478 1
20742.162 0
20742.847 2
20743.531 1
20744.215 0
20744.900 2
20745.584 1
20746.269 1
20746.953 7
20747.638 2
20748.322 7
20749.007 3
20749.692 3
20750.376 4
20751.061 2
20751.745 2
20752.430 2
20753.115 1
20753.799 1
20754.484 5
20755.168 6
20755.853 4
20756.538 3
20757.222 3
20757.907 5
20758.592 2
20759.277 2
20759.961 0
20760.646 1
20761.331 2
20762.015 2
20762.700 6
20763.385 9
20764.070 6
20764.755 5
20765.439 5
20766.124 5
20766.809 9
20767.494 5
20768.179 4
20768.864 4
20769.549 5
20770.233 1
20770.918 7
20771.603 0
20772.288 1
20772.973 4
20773.658 2
20774.343 3
20775.028 5
20775.713 4
20776.398 5
20777.083 4
20777.768 1
20778.453 0
20779.138 3
20779.823 2
20780.508 0
20781.193 0
20781.878 7
20782.563 7
20783.249 3
20783.934 2
20784.619 4
20785.304 0
20785.989 9
20786.674 5
20787.359 8
20788.045 12
20788.730 10
20789.415 6
20790.100 2
20790.785 6
20791.471 2
20792.156 1
20792.841 3
20793.527 3
20794.212 3
20794.897 4
20795.582 2
20796.268 0
20796.953 2
20797.638 2
20798.324 1
20799.009 0
20799.695 2
20800.380 3
20801.065 3
20801.751 2
20802.436 3
20803.122 6
20803.807 4
20804.492 4
20805.178 4
20805.863 9
20806.549 8
20807.234 4
20807.920 6
20808.605 7
20809.291 3
20809.977 7
20810.662 3
20811.348 0
20812.033 2
20812.719 0
20813.404 0
20814.090 2
20814.776 2
20815.461 1
20816.147 4
20816.833 5
20817.518 1
20818.204 1
20818.890 3
20819.575 0
20820.261 6
20820.947 4
20821.633 6
20822.318 3
20823.004 2
20823.690 6
20824.376 2
20825.061 12
20825.747 11
20826.433 13
20827.119 16
20827.805 5
20828.491 1
20829.176 3
20829.862 1
20830.548 2
20831.234 6
20831.920 9
20832.606 18
20833.292 23
20833.978 14
20834.664 7
20835.350 12
20836.036 24
20836.722 14
20837.408 8
20838.094 9
20838.780 10
20839.466 6
20840.152 12
20840.838 8
20841.524 4
20842.210 3
20842.896 1
20843.582 4
20844.268 0
20844.954 5
20845.641 10
20846.327 9
20847.013 3
20847.699 6
20848.385 6
20849.071 3
20849.758 1
20850.444 1
20851.130 0
20851.816 0
20852.503 2
20853.189 0
20853.875 1
20854.561 1
20855.248 3
20855.934 4
20856.620 6
20857.307 2
20857.993 1
20858.679 4
20859.366 3
20860.052 1
20860.738 6
20861.425 10
20862.111 4
20862.798 2
20863.484 2
20864.170 1
20864.857 0
20865.543 6
20866.230 2
20866.916 3
20867.603 3
20868.289 4
20868.976 3
20869.662 5
20870.349 3
20871.036 6
20871.722 3
20872.409 2
20873.095 0
20873.782 7
20874.468 8
20875.155 5
20875.842 6
20876.528 5
20877.215 9
20877.902 7
20878.588 3
20879.275 1
20879.962 6
20880.648 7
20881.335 1
20882.022 3
20882.709 0
20883.395 2
20884.082 5
20884.769 1
20885.456 2
20886.143 2
20886.829 2
20887.516 2
20888.203 3
20888.890 0
20889.577 3
20890.264 1
20890.950 2
20891.637 3
20892.324 2
20893.011 3
20893.698 4
20894.385 1
20895.072 3
20895.759 2
20896.446 3
20897.133 3
20897.820 2
20898.507 0
20899.194 0
20899.881 1
20900.568 1
20901.255 7
20901.942 6
20902.629 3
20903.316 0
20904.003 2
20904.690 1
20905.378 0
20906.065 5
20906.752 1
20907.439 1
20908.126 0
20908.813 0
20909.500 0
20910.188 0
20910.875 0
20911.562 2
20912.249 4
20912.937 3
20913.624 7
20914.311 1
20914.998 12
20915.686 23
20916.373 14
20917.060 12
20917.748 6
20918.435 6
20919.122 2
20919.810 4
20920.497 3
20921.184 4
20921.872 6
20922.559 4
20923.247 8
20923.934 3
20924.621 4
20925.309 8
20925.996 5
20926.684 4
20927.371 2
20928.059 4
20928.746 10
20929.434 6
20930.121 1
20930.809 3
20931.496 0
20932.184 1
20932.872 4
20933.559 5
20934.247 5
20934.934 6
20935.622 2
20936.310 5
20936.997 3
20937.685 0
20938.372 2
20939.060 8
20939.748 3
20940.436 7
20941.123 5
20941.811 5
20942.499 2
20943.186 3
20943.874 10
20944.562 10
20945.250 3
20945.937 4
20946.625 6
20947.313 3
20948.001 3
20948.689 3
20949.377 4
20950.064 1
20950.752 2
20951.440 1
20952.128 7
20952.816 3
20953.504 2
20954.192 2
20954.880 0
20955.568 2
20956.256 0
20956.944 0
20957.632 0
20958.320 0
20959.008 3
20959.696 0
20960.384 0
20961.072 1
20961.760 1
20962.448 3
20963.136 1
20963.824 0
20964.512 1
20965.200 0
20965.888 3
20966.576 1
20967.264 5
20967.953 3
20968.641 4
20969.329 7
20970.017 3
20970.705 3
20971.393 1
20972.082 4
20972.770 3
20973.458 5
20974.146 5
20974.835 3
20975.523 4
20976.211 2
20976.899 7
20977.588 6
20978.276 0
20978.964 1
20979.653 2
20980.341 6
20981.029 7
20981.718 13
20982.406 13
20983.095 10
20983.783 9
20984.471 6
20985.160 3
20985.848 0
20986.537 0
20987.225 1
20987.914 7
20988.602 6
20989.291 7
20989.979 3
20990.668 3
20991.356 6
20992.045 4
20992.733 5
20993.422 2
20994.110 1
20994.799 3
20995.488 4
20996.176 9
20996.865 5
20997.553 5
20998.242 1
20998.931 0
20999.619 5
21000.308 4
21000.997 4
21001.685 0
21002.374 3
21003.063 1
21003.752 2
21004.440 2
21005.129 6
21005.818 5
21006.507 0
21007.195 1
21007.884 0
21008.573 1
21009.262 2
21009.951 0
21010.640 0
21011.328 0
21012.017 0
21012.706 0
21013.395 1
21014.084 5
21014.773 1
21015.462 1
21016.151 2
21016.840 2
21017.529 0
21018.218 0
21018.907 0
21019.596 3
21020.285 0
21020.974 0
21021.663 0
21022.352 1
21023.041 2
21023.730 1
21024.419 1
21025.108 2
21025.797 10
21026.486 7
21027.175 2
21027.864 1
21028.553 1
21029.243 2
21029.932 1
21030.621 3
21031.310 3
21031.999 1
21032.689 1
21033.378 3
21034.067 4
21034.756 1
21035.445 5
21036.135 0
21036.824 3
21037.513 3
21038.203 3
21038.892 1
21039.581 1
21040.271 5
21040.960 7
21041.649 1
21042.339 2
21043.028 3
21043.717 5
21044.407 11
21045.096 12
21045.786 6
21046.475 5
21047.164 3
21047.854 2
21048.543 0
21049.233 1
21049.922 8
21050.612 8
21051.301 7
21051.991 5
21052.680 4
21053.370 3
21054.060 5
21054.749 1
21055.439 3
21056.128 1
21056.818 2
21057.508 3
21058.197 1
21058.887 2
21059.576 0
21060.266 4
21060.956 5
21061.645 2
21062.335 8
21063.025 4
21063.715 5
21064.404 0
21065.094 0
21065.784 1
21066.474 3
21067.163 4
21067.853 7
21068.543 5
21069.233 5
21069.922 3
21070.612 2
21071.302 0
21071.992 6
21072.682 2
21073.372 12
21074.062 8
21074.752 7
21075.441 3
21076.131 4
21076.821 4
21077.511 4
21078.201 5
21078.891 5
21079.581 1
21080.271 2
21080.961 3
21081.651 1
21082.341 3
21083.031 5
21083.721 1
21084.411 4
21085.101 4
21085.791 2
21086.481 0
21087.172 6
21087.862 5
21088.552 2
21089.242 0
21089.932 1
21090.622 1
21091.312 2
21092.003 5
21092.693 6
21093.383 7
21094.073 5
21094.763 3
21095.454 1
21096.144 3
21096.834 3
21097.524 4
21098.215 3
21098.905 11
21099.595 4
21100.286 0
21100.976 0
21101.666 3
21102.357 4
21103.047 8
21103.737 4
21104.428 0
21105.118 1
21105.808 3
21106.499 1
21107.189 0
21107.880 1
21108.570 2
21109.261 1
21109.951 1
21110.642 0
21111.332 1
21112.023 0
21112.713 5
21113.404 5
21114.094 6
21114.785 2
21115.475 2
21116.166 0
21116.856 7
21117.547 11
21118.238 11
21118.928 4
21119.619 2
21120.310 0
21121.000 3
21121.691 2
21122.382 3
21123.072 2
21123.763 1
21124.454 0
21125.144 4
21125.835 4
21126.526 2
21127.217 6
21127.907 2
21128.598 0
21129.289 3
21129.980 5
21130.671 7
21131.361 0
21132.052 4
21132.743 4
21133.434 1
21134.125 4
21134.816 11
21135.507 5
21136.197 0
21136.888 4
21137.579 1
21138.270 1
21138.961 2
21139.652 2
21140.343 3
21141.034 3
21141.725 1
21142.416 2
21143.107 5
21143.798 11
21144.489 5
21145.180 4
21145.871 3
21146.562 2
21147.253 2
21147.944 0
21148.636 0
21149.327 2
21150.018 3
21150.709 2
21151.400 4
21152.091 2
21152.782 1
21153.474 3
21154.165 6
21154.856 4
21155.547 3
21156.238 5
21156.930 5
21157.621 2
21158.312 0
21159.003 1
21159.695 1
21160.386 1
21161.077 1
21161.769 0
21162.460 0
21163.151 3
21163.843 0
21164.534 0
21165.225 1
21165.917 2
21166.608 1
21167.300 0
21167.991 6
21168.682 0
21169.374 0
21170.065 0
21170.757 1
21171.448 0
21172.140 1
21172.831 1
21173.523 2
21174.214 0
21174.906 2
21175.597 4
21176.289 6
21176.981 5
21177.672 3
21178.364 1
21179.055 0
21179.747 2
21180.439 3
21181.130 1
21181.822 4
21182.513 1
21183.205 0
21183.897 0
21184.588 2
21185.280 4
21185.972 3
21186.664 3
21187.355 3
21188.047 5
21188.739 2
21189.431 0
21190.122 0
21190.814 0
21191.506 1
21192.198 0
21192.890 2
21193.581 6
21194.273 5
21194.965 2
21195.657 1
21196.349 1
21197.041 9
21197.733 6
21198.425 5
21199.117 4
21199.809 2
21200.500 4
21201.192 2
21201.884 5
21202.576 5
21203.268 4
21203.960 2
21204.652 1
21205.344 2
21206.037 8
21206.729 8
21207.421 6
21208.113 5
21208.805 1
21209.497 0
21210.189 0
21210.881 7
21211.573 8
21212.265 5
21212.958 3
21213.650 4
21214.342 3
21215.034 4
21215.726 2
21216.418 7
21217.111 9
21217.803 3
21218.495 4
21219.187 8
21219.880 5
21220.572 2
21221.264 2
21221.957 2
21222.649 3
21223.341 6
21224.034 1
21224.726 1
21225.418 2
21226.111 1
21226.803 2
21227.495 3
21228.188 5
21228.880 3
21229.573 0
21230.265 4
21230.957 3
21231.650 4
21232.342 1
21233.035 1
21233.727 0
21234.420 1
21235.112 1
21235.805 8
21236.497 8
21237.190 1
21237.883 5
21238.575 3
21239.268 2
21239.960 1
21240.653 1
21241.346 0
21242.038 2
21242.731 1
21243.423 1
21244.116 1
21244.809 2
21245.501 0
21246.194 1
21246.887 0
21247.580 0
21248.272 3
21248.965 3
21249.658 1
21250.351 9
21251.043 11
21251.736 4
21252.429 1
21253.122 4
21253.815 12
21254.507 15
21255.200 8
21255.893 5
21256.586 5
21257.279 2
21257.972 0
21258.665 7
21259.358 3
21260.050 2
21260.743 1
21261.436 1
21262.129 2
21262.822 2
21263.515 2
21264.208 2
21264.901 3
21265.594 1
21266.287 2
21266.980 5
21267.673 2
21268.366 2
21269.059 6
21269.753 3
21270.446 3
21271.139 3
21271.832 2
21272.525 4
21273.218 2
21273.911 2
21274.604 2
21275.298 7
21275.991 7
21276.684 5
21277.377 8
21278.070 8
21278.764 5
21279.457 4
21280.150 12
21280.843 11
21281.537 5
21282.230 3
21282.923 1
21283.617 1
21284.310 0
21285.003 0
21285.697 9
21286.390 2
21287.083 2
21287.777 0
21288.470 4
21289.163 17
21289.857 11
21290.550 6
21291.244 4
21291.937 17
21292.631 16
21293.324 13
21294.017 12
21294.711 5
21295.404 4
21296.098 2
21296.791 2
21297.485 2
21298.179 5
21298.872 1
21299.566 0
21300.259 0
21300.953 1
21301.646 5
21302.340 4
21303.034 6
21303.727 3
21304.421 3
21305.115 2
21305.808 2
21306.502 0
21307.196 3
21307.889 6
21308.583 3
21309.277 6
21309.971 8
21310.664 2
21311.358 2
21312.052 1
21312.746 1
21313.439 1
21314.133 0
21314.827 4
21315.521 2
21316.215 5
21316.908 4
21317.602 1
21318.296 4
21318.990 2
21319.684 1
21320.378 8
21321.072 8
21321.766 7
21322.460 2
21323.154 1
21323.848 2
21324.542 0
21325.236 1
21325.930 0
21326.624 1
21327.318 0
21328.012 0
21328.706 2
21329.400 6
21330.094 7
21330.788 3
21331.482 1
21332.176 0
21332.870 1
21333.564 1
21334.258 0
21334.952 0
21335.647 3
21336.341 4
21337.035 11
21337.729 11
21338.423 10
21339.118 6
21339.812 1
21340.506 2
21341.200 4
21341.895 2
21342.589 14
21343.283 6
21343.977 8
21344.672 4
21345.366 3
21346.060 1
21346.755 0
21347.449 3
21348.143 2
21348.838 2
21349.532 3
21350.226 3
21350.921 1
21351.615 3
21352.310 2
21353.004 9
21353.699 10
21354.393 6
21355.087 3
21355.782 1
21356.476 2
21357.171 2
21357.865 1
21358.560 1
21359.255 2
21359.949 0
21360.644 0
21361.338 6
21362.033 12
21362.727 16
21363.422 13
21364.117 10
21364.811 9
21365.506 6
21366.201 3
21366.895 3
21367.590 3
21368.285 2
21368.979 3
21369.674 2
21370.369 1
21371.063 1
21371.758 5
21372.453 3
21373.148 5
21373.842 3
21374.537 4
21375.232 4
21375.927 2
21376.622 1
21377.316 1
21378.011 1
21378.706 3
21379.401 5
21380.096 5
21380.791 3
21381.486 1
21382.181 6
21382.875 4
21383.570 2
21384.265 4
21384.960 4
21385.655 6
21386.350 7
21387.045 2
21387.740 3
21388.435 0
21389.130 1
21389.825 3
21390.520 1
21391.215 1
21391.910 1
21392.606 1
21393.301 0
21393.996 1
21394.691 9
21395.386 5
21396.081 2
21396.776 4
21397.471 2
21398.167 1
21398.862 4
21399.557 3
21400.252 1
21400.947 0
21401.643 1
21402.338 1
21403.033 0
21403.728 0
21404.424 0
21405.119 6
21405.814 3
21406.510 3
21407.205 1
21407.900 6
21408.595 4
21409.291 3
21409.986 3
21410.682 0
21411.377 4
21412.072 1
21412.768 10
21413.463 5
21414.159 2
21414.854 2
21415.549 10
21416.245 4
21416.940 4
21417.636 4
21418.331 0
21419.027 1
21419.722 7
21420.418 5
21421.114 2
21421.809 1
21422.505 1
21423.200 1
21423.896 1
21424.591 8
21425.287 4
21425.983 2
21426.678 6
21427.374 7
21428.070 5
21428.765 3
21429.461 2
21430.157 3
21430.852 2
21431.548 0
21432.244 4
21432.939 5
21433.635 1
21434.331 3
21435.027 2
21435.722 2
21436.418 0
21437.114 10
21437.810 13
21438.506 8
21439.202 3
21439.897 1
21440.593 3
21441.289 4
21441.985 3
21442.681 3
21443.377 4
21444.073 11
21444.769 6
21445.465 2
21446.161 4
21446.856 4
21447.552 2
21448.248 4
21448.944 1
21449.640 0
21450.336 2
21451.032 0
21451.729 1
21452.425 4
21453.121 4
21453.817 3
21454.513 4
21455.209 4
21455.905 2
21456.601 2
21457.297 2
21457.993 7
21458.690 5
21459.386 2
21460.082 3
21460.778 4
21461.474 5
21462.170 5
21462.867 7
21463.563 2
21464.259 1
21464.955 2
21465.652 1
21466.348 2
21467.044 6
21467.741 11
21468.437 5
21469.133 2
21469.829 0
21470.526 5
21471.222 12
21471.919 8
21472.615 3
21473.311 3
21474.008 0
21474.704 2
21475.401 2
21476.097 4
21476.793 0
21477.490 2
21478.186 3
21478.883 5
21479.579 3
21480.276 1
21480.972 6
21481.669 9
21482.365 5
21483.062 1
21483.758 2
21484.455 0
21485.152 2
21485.848 8
21486.545 4
21487.241 2
21487.938 3
21488.635 3
21489.331 4
21490.028 1
21490.725 2
21491.421 0
21492.118 0
21492.815 3
21493.511 3
21494.208 4
21494.905 4
21495.602 2
21496.298 6
21496.995 8
21497.692 4
21498.389 4
21499.086 3
21499.782 0
21500.479 2
21501.176 2
21501.873 2
21502.570 10
21503.267 5
21503.964 1
21504.660 4
21505.357 1
21506.054 6
21506.751 5
21507.448 3
21508.145 3
21508.842 0
21509.539 1
21510.236 0
21510.933 3
21511.630 4
21512.327 1
21513.024 5
21513.721 6
21514.418 6
21515.115 5
21515.812 3
21516.509 2
21517.207 9
21517.904 9
21518.601 3
21519.298 0
21519.995 2
21520.692 0
21521.389 3
21522.087 24
21522.784 22
21523.481 11
21524.178 12
21524.875 8
21525.573 5
21526.270 3
21526.967 0
21527.664 4
21528.362 1
21529.059 2
21529.756 1
21530.454 2
21531.151 0
21531.848 0
21532.546 2
21533.243 8
21533.940 4
21534.638 4
21535.335 7
21536.032 6
21536.730 7
21537.427 7
21538.125 3
21538.822 1
21539.520 2
21540.217 2
21540.915 0
21541.612 1
21542.310 0
21543.007 6
21543.705 3
21544.402 1
21545.100 2
21545.797 14
21546.495 9
21547.192 3
21547.890 2
21548.588 2
21549.285 5
21549.983 1
21550.681 0
21551.378 3
21552.076 3
21552.774 2
21553.471 1
21554.169 0
21554.867 0
21555.564 0
21556.262 2
21556.960 6
21557.658 9
21558.355 3
21559.053 3
21559.751 13
21560.449 11
21561.147 6
21561.844 3
21562.542 2
21563.240 4
21563.938 2
21564.636 1
21565.334 1
21566.032 2
21566.729 0
21567.427 0
21568.125 0
21568.823 2
21569.521 2
21570.219 7
21570.917 5
21571.615 4
21572.313 6
21573.011 4
21573.709 7
21574.407 3
21575.105 0
21575.803 2
21576.501 3
21577.199 1
21577.897 2
21578.596 3
21579.294 2
21579.992 2
21580.690 0
21581.388 4
21582.086 1
21582.784 1
21583.482 0
21584.181 1
21584.879 1
21585.577 1
21586.275 1
21586.974 2
21587.672 3
21588.370 4
21589.068 4
21589.767 2
21590.465 2
21591.163 0
21591.861 5
21592.560 2
21593.258 3
21593.956 9
21594.655 4
21595.353 2
21596.052 5
21596.750 6
21597.448 6
21598.147 2
21598.845 1
21599.544 4
21600.242 6
21600.940 4
21601.639 7
21602.337 9
21603.036 6
21603.734 4
21604.433 3
21605.131 1
21605.830 1
21606.529 1
21607.227 0
21607.926 1
21608.624 0
21609.323 1
21610.021 2
21610.720 0
21611.419 3
21612.117 1
21612.816 0
21613.515 4
21614.213 1
21614.912 1
21615.611 4
21616.309 5
21617.008 6
21617.707 3
21618.406 2
21619.104 0
21619.803 0
21620.502 5
21621.201 3
21621.899 2
21622.598 1
21623.297 4
21623.996 2
21624.695 2
21625.394 11
21626.092 12
21626.791 8
21627.490 7
21628.189 3
21628.888 3
21629.587 5
21630.286 1
21630.985 2
21631.684 2
21632.383 0
21633.082 2
21633.781 1
21634.480 9
21635.179 9
21635.878 11
21636.577 6
21637.276 2
21637.975 2
21638.674 3
21639.373 7
21640.072 5
21640.771 2
21641.470 0
21642.169 1
21642.868 2
21643.568 8
21644.267 5
21644.966 9
21645.665 9
21646.364 3
21647.063 1
21647.763 2
21648.462 3
21649.161 1
21649.860 0
21650.560 0
21651.259 2
21651.958 0
21652.657 0
21653.357 3
21654.056 14
21654.755 13
21655.455 10
21656.154 8
21656.853 1
21657.553 1
21658.252 0
21658.952 0
21659.651 1
21660.350 4
21661.050 4
21661.749 3
21662.449 3
21663.148 1
21663.848 2
21664.547 13
21665.247 8
21665.946 6
21666.646 7
21667.345 10
21668.045 5
21668.744 0
21669.444 2
21670.143 0
21670.843 0
21671.543 1
21672.242 1
21672.942 0
21673.641 0
21674.341 0
21675.041 4
21675.740 3
21676.440 3
21677.140 3
21677.839 6
21678.539 3
21679.239 2
21679.939 5
21680.638 4
21681.338 3
21682.038 1
21682.738 0
21683.437 7
21684.137 8
21684.837 5
21685.537 2
21686.237 0
21686.937 3
21687.636 2
21688.336 6
21689.036 3
21689.736 0
21690.436 0
21691.136 0
21691.836 1
21692.536 0
21693.236 1
21693.936 2
21694.636 3
21695.336 1
21696.036 0
21696.736 4
21697.436 3
21698.136 0
21698.836 0
21699.536 6
21700.236 5
21700.936 7
21701.636 2
21702.336 1
21703.036 1
21703.736 4
21704.436 3
21705.136 0
21705.837 0
21706.537 1
21707.237 3
21707.937 2
21708.637 0
21709.337 2
21710.038 4
21710.738 2
21711.438 3
21712.138 3
21712.839 0
21713.539 2
21714.239 1
21714.940 1
21715.640 0
[truncated: 8,525 more chars]
