# Supplementary material for: LIMPIC: a computational method for the separation of protein MALDI-TOF-MS signals from noise
Source: BMC Bioinformatics. 2007 Mar 26;8:101. doi: 10.1186/1471-2105-8-101 (PMC1847688; doi:10.1186/1471-2105-8-101)
Supplement: Additional File 2 — Compressed archive of 30 text files, containing MALDI-TOF-MS data acquired from in-vitro protein mixtures. The text files are arranged in 6 folders, each referring to a different cytochrome C concentration. [file 1471-2105-8-101-S2.zip › SOL_2.5_TXT/SOL_calib_09b.txt]

4988.286 0
4988.621 0
4988.957 0
4989.293 0
4989.628 0
4989.964 0
4990.300 0
4990.635 0
4990.971 279
4991.307 278
4991.643 289
4991.978 262
4992.314 250
4992.650 302
4992.986 337
4993.321 358
4993.657 365
4993.993 318
4994.329 289
4994.665 268
4995.001 291
4995.337 359
4995.672 323
4996.008 296
4996.344 315
4996.680 319
4997.016 281
4997.352 288
4997.688 375
4998.024 379
4998.360 372
4998.696 403
4999.032 355
4999.368 381
4999.704 326
5000.040 298
5000.376 263
5000.712 301
5001.048 342
5001.384 325
5001.720 321
5002.056 278
5002.392 266
5002.729 270
5003.065 231
5003.401 214
5003.737 254
5004.073 293
5004.409 284
5004.746 269
5005.082 282
5005.418 302
5005.754 297
5006.090 246
5006.427 239
5006.763 281
5007.099 313
5007.436 322
5007.772 314
5008.108 305
5008.444 266
5008.781 265
5009.117 300
5009.453 334
5009.790 308
5010.126 352
5010.463 376
5010.799 376
5011.135 363
5011.472 335
5011.808 317
5012.145 271
5012.481 273
5012.818 257
5013.154 280
5013.490 282
5013.827 266
5014.163 270
5014.500 275
5014.837 284
5015.173 273
5015.510 273
5015.846 302
5016.183 297
5016.519 337
5016.856 340
5017.193 299
5017.529 274
5017.866 255
5018.202 247
5018.539 271
5018.876 279
5019.212 274
5019.549 288
5019.886 236
5020.223 208
5020.559 218
5020.896 272
5021.233 288
5021.569 272
5021.906 270
5022.243 252
5022.580 246
5022.917 276
5023.253 351
5023.590 376
5023.927 318
5024.264 264
5024.601 252
5024.938 252
5025.275 258
5025.611 272
5025.948 315
5026.285 310
5026.622 332
5026.959 313
5027.296 289
5027.633 242
5027.970 233
5028.307 307
5028.644 289
5028.981 262
5029.318 277
5029.655 260
5029.992 249
5030.329 220
5030.666 233
5031.003 283
5031.340 279
5031.677 247
5032.014 281
5032.352 322
5032.689 296
5033.026 288
5033.363 295
5033.700 324
5034.037 302
5034.375 268
5034.712 239
5035.049 235
5035.386 271
5035.723 269
5036.061 273
5036.398 274
5036.735 325
5037.072 301
5037.410 333
5037.747 291
5038.084 250
5038.422 263
5038.759 326
5039.096 289
5039.434 237
5039.771 212
5040.108 238
5040.446 284
5040.783 250
5041.121 281
5041.458 281
5041.795 284
5042.133 274
5042.470 241
5042.808 252
5043.145 266
5043.483 301
5043.820 272
5044.158 274
5044.495 273
5044.833 273
5045.170 323
5045.508 373
5045.845 354
5046.183 346
5046.521 355
5046.858 329
5047.196 367
5047.534 324
5047.871 339
5048.209 358
5048.546 302
5048.884 320
5049.222 311
5049.559 304
5049.897 300
5050.235 271
5050.573 312
5050.910 305
5051.248 296
5051.586 311
5051.924 319
5052.261 315
5052.599 306
5052.937 277
5053.275 269
5053.613 291
5053.951 328
5054.288 305
5054.626 269
5054.964 249
5055.302 244
5055.640 254
5055.978 195
5056.316 227
5056.654 245
5056.992 231
5057.330 293
5057.667 314
5058.005 327
5058.343 288
5058.681 299
5059.019 266
5059.357 269
5059.695 302
5060.034 222
5060.372 176
5060.710 201
5061.048 229
5061.386 254
5061.724 257
5062.062 227
5062.400 290
5062.738 286
5063.076 268
5063.415 298
5063.753 275
5064.091 252
5064.429 259
5064.767 301
5065.106 299
5065.444 281
5065.782 266
5066.120 265
5066.458 278
5066.797 271
5067.135 290
5067.473 266
5067.812 243
5068.150 258
5068.488 302
5068.827 285
5069.165 324
5069.503 331
5069.842 318
5070.180 283
5070.518 293
5070.857 326
5071.195 319
5071.534 288
5071.872 265
5072.211 295
5072.549 314
5072.888 325
5073.226 296
5073.564 268
5073.903 275
5074.241 270
5074.580 284
5074.919 274
5075.257 277
5075.596 293
5075.934 348
5076.273 275
5076.611 227
5076.950 242
5077.289 247
5077.627 254
5077.966 247
5078.305 247
5078.643 297
5078.982 327
5079.321 285
5079.659 283
5079.998 248
5080.337 293
5080.675 315
5081.014 316
5081.353 308
5081.692 315
5082.030 386
5082.369 397
5082.708 307
5083.047 292
5083.386 290
5083.725 306
5084.063 292
5084.402 270
5084.741 274
5085.080 256
5085.419 272
5085.758 233
5086.097 275
5086.436 309
5086.775 310
5087.113 318
5087.452 334
5087.791 349
5088.130 279
5088.469 316
5088.808 285
5089.147 282
5089.486 264
5089.825 263
5090.165 305
5090.504 273
5090.843 241
5091.182 253
5091.521 246
5091.860 254
5092.199 265
5092.538 259
5092.877 274
5093.216 328
5093.556 317
5093.895 328
5094.234 297
5094.573 274
5094.912 241
5095.252 268
5095.591 225
5095.930 244
5096.269 263
5096.609 279
5096.948 222
5097.287 261
5097.626 295
5097.966 245
5098.305 267
5098.644 279
5098.984 260
5099.323 246
5099.662 254
5100.002 316
5100.341 336
5100.681 287
5101.020 278
5101.359 230
5101.699 309
5102.038 315
5102.378 292
5102.717 287
5103.057 254
5103.396 230
5103.736 200
5104.075 208
5104.415 205
5104.754 213
5105.094 225
5105.433 237
5105.773 212
5106.112 226
5106.452 258
5106.792 279
5107.131 264
5107.471 245
5107.811 257
5108.150 233
5108.490 225
5108.829 207
5109.169 227
5109.509 278
5109.849 317
5110.188 261
5110.528 275
5110.868 278
5111.207 300
5111.547 296
5111.887 226
5112.227 276
5112.567 267
5112.906 250
5113.246 260
5113.586 248
5113.926 260
5114.266 272
5114.606 286
5114.945 315
5115.285 302
5115.625 265
5115.965 258
5116.305 263
5116.645 252
5116.985 218
5117.325 230
5117.665 260
5118.005 244
5118.345 257
5118.685 251
5119.025 266
5119.365 275
5119.705 278
5120.045 292
5120.385 251
5120.725 246
5121.065 270
5121.405 254
5121.745 214
5122.085 256
5122.425 300
5122.766 267
5123.106 298
5123.446 292
5123.786 292
5124.126 281
5124.466 217
5124.807 229
5125.147 205
5125.487 245
5125.827 231
5126.168 249
5126.508 218
5126.848 209
5127.188 232
5127.529 269
5127.869 242
5128.209 225
5128.550 221
5128.890 226
5129.230 222
5129.571 309
5129.911 326
5130.251 270
5130.592 284
5130.932 311
5131.273 323
5131.613 310
5131.953 313
5132.294 273
5132.634 263
5132.975 257
5133.315 237
5133.656 245
5133.996 257
5134.337 274
5134.677 257
5135.018 258
5135.358 311
5135.699 256
5136.040 267
5136.380 232
5136.721 258
5137.061 232
5137.402 226
5137.743 215
5138.083 218
5138.424 228
5138.764 244
5139.105 258
5139.446 282
5139.787 251
5140.127 288
5140.468 265
5140.809 289
5141.149 269
5141.490 252
5141.831 259
5142.172 255
5142.513 217
5142.853 231
5143.194 220
5143.535 256
5143.876 259
5144.217 269
5144.557 267
5144.898 229
5145.239 252
5145.580 244
5145.921 262
5146.262 300
5146.603 285
5146.944 260
5147.285 260
5147.626 290
5147.967 290
5148.308 261
5148.649 297
5148.990 285
5149.331 256
5149.672 227
5150.013 241
5150.354 256
5150.695 283
5151.036 311
5151.377 332
5151.718 265
5152.059 253
5152.400 280
5152.741 292
5153.082 281
5153.424 319
5153.765 324
5154.106 321
5154.447 259
5154.788 263
5155.130 320
5155.471 340
5155.812 308
5156.153 297
5156.494 280
5156.836 212
5157.177 187
5157.518 224
5157.860 243
5158.201 334
5158.542 316
5158.884 276
5159.225 225
5159.566 296
5159.908 254
5160.249 273
5160.590 309
5160.932 262
5161.273 297
5161.615 277
5161.956 277
5162.297 267
5162.639 225
5162.980 234
5163.322 226
5163.663 226
5164.005 258
5164.346 258
5164.688 241
5165.029 258
5165.371 240
5165.712 244
5166.054 242
5166.396 242
5166.737 252
5167.079 236
5167.420 244
5167.762 212
5168.104 200
5168.445 237
5168.787 259
5169.129 274
5169.470 279
5169.812 249
5170.154 304
5170.495 295
5170.837 264
5171.179 276
5171.521 302
5171.862 277
5172.204 245
5172.546 254
5172.888 245
5173.229 238
5173.571 214
5173.913 225
5174.255 223
5174.597 245
5174.939 221
5175.281 223
5175.622 221
5175.964 231
5176.306 262
5176.648 261
5176.990 211
5177.332 239
5177.674 269
5178.016 259
5178.358 232
5178.700 284
5179.042 294
5179.384 287
5179.726 307
5180.068 286
5180.410 289
5180.752 274
5181.094 266
5181.436 254
5181.778 219
5182.120 238
5182.462 251
5182.805 233
5183.147 245
5183.489 270
5183.831 287
5184.173 273
5184.515 259
5184.857 321
5185.200 295
5185.542 288
5185.884 262
5186.226 232
5186.569 254
5186.911 231
5187.253 231
5187.595 211
5187.938 187
5188.280 230
5188.622 228
5188.965 210
5189.307 206
5189.649 204
5189.992 230
5190.334 261
5190.676 282
5191.019 260
5191.361 300
5191.704 266
5192.046 243
5192.388 222
5192.731 209
5193.073 247
5193.416 266
5193.758 283
5194.101 306
5194.443 273
5194.786 294
5195.128 270
5195.471 267
5195.813 302
5196.156 305
5196.499 310
5196.841 277
5197.184 298
5197.526 307
5197.869 291
5198.212 277
5198.554 267
5198.897 280
5199.240 250
5199.582 268
5199.925 310
5200.268 263
5200.610 227
5200.953 222
5201.296 282
5201.638 278
5201.981 264
5202.324 272
5202.667 262
5203.010 253
5203.352 228
5203.695 208
5204.038 185
5204.381 254
5204.724 255
5205.066 236
5205.409 221
5205.752 248
5206.095 241
5206.438 225
5206.781 216
5207.124 240
5207.467 236
5207.810 237
5208.153 219
5208.496 188
5208.839 209
5209.182 244
5209.525 247
5209.868 216
5210.211 235
5210.554 216
5210.897 243
5211.240 232
5211.583 219
5211.926 221
5212.269 215
5212.612 242
5212.955 270
5213.298 287
5213.641 277
5213.985 247
5214.328 234
5214.671 258
5215.014 293
5215.357 264
5215.700 272
5216.044 278
5216.387 293
5216.730 263
5217.073 262
5217.417 269
5217.760 228
5218.103 232
5218.447 241
5218.790 252
5219.133 252
5219.476 263
5219.820 246
5220.163 225
5220.507 209
5220.850 252
5221.193 214
5221.537 223
5221.880 273
5222.223 286
5222.567 284
5222.910 232
5223.254 220
5223.597 225
5223.941 255
5224.284 233
5224.628 244
5224.971 262
5225.315 222
5225.658 209
5226.002 189
5226.345 234
5226.689 274
5227.033 282
5227.376 237
5227.720 254
5228.063 250
5228.407 266
5228.751 264
5229.094 274
5229.438 272
5229.782 235
5230.125 210
5230.469 219
5230.813 189
5231.156 209
5231.500 272
5231.844 287
5232.187 281
5232.531 282
5232.875 257
5233.219 236
5233.563 228
5233.906 193
5234.250 186
5234.594 178
5234.938 192
5235.282 212
5235.626 266
5235.969 263
5236.313 233
5236.657 241
5237.001 264
5237.345 259
5237.689 240
5238.033 260
5238.377 246
5238.721 225
5239.065 266
5239.409 313
5239.753 275
5240.097 286
5240.441 264
5240.785 241
5241.129 244
5241.473 218
5241.817 218
5242.161 247
5242.505 251
5242.849 206
5243.193 192
5243.537 198
5243.882 242
5244.226 202
5244.570 223
5244.914 188
5245.258 222
5245.602 226
5245.947 207
5246.291 218
5246.635 164
5246.979 162
5247.323 209
5247.668 235
5248.012 233
5248.356 197
5248.701 187
5249.045 219
5249.389 260
5249.733 298
5250.078 312
5250.422 254
5250.766 224
5251.111 217
5251.455 244
5251.800 256
5252.144 284
5252.488 284
5252.833 263
5253.177 275
5253.522 228
5253.866 220
5254.211 252
5254.555 263
5254.900 253
5255.244 293
5255.589 256
5255.933 219
5256.278 215
5256.622 203
5256.967 209
5257.311 214
5257.656 212
5258.001 227
5258.345 193
5258.690 174
5259.034 239
5259.379 256
5259.724 217
5260.068 224
5260.413 209
5260.758 247
5261.102 242
5261.447 282
5261.792 226
5262.136 196
5262.481 204
5262.826 199
5263.171 210
5263.516 172
5263.860 186
5264.205 230
5264.550 248
5264.895 272
5265.240 277
5265.584 255
5265.929 202
5266.274 235
5266.619 239
5266.964 265
5267.309 248
5267.654 245
5267.999 266
5268.344 219
5268.688 244
5269.033 239
5269.378 237
5269.723 243
5270.068 232
5270.413 256
5270.758 222
5271.103 265
5271.448 232
5271.793 174
5272.138 168
5272.484 201
5272.829 189
5273.174 207
5273.519 197
5273.864 232
5274.209 257
5274.554 236
5274.899 247
5275.244 240
5275.590 232
5275.935 260
5276.280 251
5276.625 258
5276.970 231
5277.316 235
5277.661 259
5278.006 261
5278.351 265
5278.697 249
5279.042 249
5279.387 249
5279.733 269
5280.078 235
5280.423 255
5280.769 226
5281.114 217
5281.459 240
5281.805 177
5282.150 195
5282.495 202
5282.841 225
5283.186 233
5283.532 190
5283.877 149
5284.223 161
5284.568 187
5284.913 225
5285.259 211
5285.604 211
5285.950 266
5286.295 283
5286.641 271
5286.987 283
5287.332 260
5287.678 229
5288.023 238
5288.369 245
5288.714 204
5289.060 192
5289.406 193
5289.751 208
5290.097 229
5290.443 220
5290.788 217
5291.134 197
5291.480 201
5291.825 222
5292.171 250
5292.517 238
5292.862 241
5293.208 242
5293.554 288
5293.900 265
5294.245 266
5294.591 248
5294.937 212
5295.283 228
5295.629 241
5295.975 211
5296.320 262
5296.666 250
5297.012 233
5297.358 219
5297.704 237
5298.050 251
5298.396 267
5298.742 258
5299.088 272
5299.433 218
5299.779 201
5300.125 241
5300.471 257
5300.817 273
5301.163 289
5301.509 273
5301.855 215
5302.201 233
5302.547 188
5302.894 214
5303.240 232
5303.586 222
5303.932 218
5304.278 227
5304.624 201
5304.970 200
5305.316 211
5305.662 236
5306.009 202
5306.355 176
5306.701 216
5307.047 246
5307.393 278
5307.740 236
5308.086 192
5308.432 218
5308.778 253
5309.125 251
5309.471 237
5309.817 267
5310.163 247
5310.510 199
5310.856 173
5311.202 205
5311.549 197
5311.895 237
5312.241 238
5312.588 251
5312.934 257
5313.281 249
5313.627 194
5313.973 184
5314.320 182
5314.666 215
5315.013 250
5315.359 237
5315.706 222
5316.052 209
5316.399 250
5316.745 245
5317.092 231
5317.438 193
5317.785 193
5318.131 221
5318.478 213
5318.824 233
5319.171 215
5319.518 203
5319.864 200
5320.211 233
5320.558 232
5320.904 189
5321.251 214
5321.598 200
5321.944 233
5322.291 200
5322.638 200
5322.984 220
5323.331 165
5323.678 214
5324.025 288
5324.371 305
5324.718 317
5325.065 262
5325.412 240
5325.758 265
5326.105 253
5326.452 225
5326.799 221
5327.146 229
5327.493 266
5327.840 264
5328.186 267
5328.533 271
5328.880 294
5329.227 277
5329.574 250
5329.921 224
5330.268 205
5330.615 156
5330.962 204
5331.309 244
5331.656 235
5332.003 214
5332.350 198
5332.697 232
5333.044 177
5333.391 203
5333.738 210
5334.085 230
5334.432 259
5334.779 231
5335.126 214
5335.474 216
5335.821 218
5336.168 203
5336.515 235
5336.862 228
5337.209 201
5337.557 241
5337.904 252
5338.251 220
5338.598 203
5338.945 218
5339.293 209
5339.640 247
5339.987 264
5340.334 221
5340.682 242
5341.029 264
5341.376 242
5341.724 186
5342.071 167
5342.418 198
5342.766 177
5343.113 167
5343.460 163
5343.808 195
5344.155 188
5344.503 216
5344.850 239
5345.198 248
5345.545 229
5345.892 227
5346.240 188
5346.587 163
5346.935 180
5347.282 172
5347.630 189
5347.977 205
5348.325 175
5348.673 187
5349.020 143
5349.368 163
5349.715 166
5350.063 177
5350.410 165
5350.758 172
5351.106 182
5351.453 212
5351.801 206
5352.149 217
5352.496 176
5352.844 184
5353.192 211
5353.539 210
5353.887 246
5354.235 265
5354.583 258
5354.930 251
5355.278 232
5355.626 238
5355.974 230
5356.321 194
5356.669 159
5357.017 221
5357.365 251
5357.713 260
5358.061 249
5358.408 167
5358.756 172
5359.104 187
5359.452 202
5359.800 216
5360.148 203
5360.496 256
5360.844 230
5361.192 250
5361.540 240
5361.888 248
5362.236 242
5362.584 223
5362.932 200
5363.280 241
5363.628 240
5363.976 211
5364.324 197
5364.672 173
5365.020 183
5365.368 201
5365.716 196
5366.064 193
5366.413 194
5366.761 228
5367.109 221
5367.457 213
5367.805 205
5368.153 212
5368.502 193
5368.850 197
5369.198 208
5369.546 191
5369.894 215
5370.243 227
5370.591 195
5370.939 199
5371.287 165
5371.636 185
5371.984 199
5372.332 202
5372.681 229
5373.029 265
5373.377 266
5373.726 265
5374.074 290
5374.423 287
5374.771 217
5375.119 231
5375.468 210
5375.816 258
5376.165 259
5376.513 252
5376.862 289
5377.210 261
5377.559 238
5377.907 235
5378.256 207
5378.604 210
5378.953 210
5379.301 222
5379.650 202
5379.998 231
5380.347 228
5380.695 192
5381.044 191
5381.393 202
5381.741 187
5382.090 218
5382.439 262
5382.787 279
5383.136 288
5383.485 248
5383.833 228
5384.182 197
5384.531 177
5384.879 151
5385.228 197
5385.577 210
5385.926 201
5386.274 235
5386.623 224
5386.972 209
5387.321 220
5387.670 235
5388.018 177
5388.367 199
5388.716 197
5389.065 196
5389.414 207
5389.763 211
5390.112 214
5390.460 196
5390.809 218
5391.158 202
5391.507 194
5391.856 162
5392.205 212
5392.554 179
5392.903 183
5393.252 191
5393.601 236
5393.950 244
5394.299 229
5394.648 211
5394.997 189
5395.346 200
5395.695 183
5396.045 204
5396.394 227
5396.743 238
5397.092 225
5397.441 224
5397.790 205
5398.139 224
5398.488 226
5398.838 201
5399.187 193
5399.536 208
5399.885 221
5400.234 202
5400.584 220
5400.933 220
5401.282 198
5401.631 206
5401.981 198
5402.330 213
5402.679 221
5403.029 217
5403.378 237
5403.727 244
5404.077 213
5404.426 202
5404.775 206
5405.125 174
5405.474 161
5405.823 217
5406.173 238
5406.522 228
5406.872 210
5407.221 214
5407.571 209
5407.920 190
5408.270 184
5408.619 189
5408.969 165
5409.318 171
5409.668 184
5410.017 193
5410.367 178
5410.716 185
5411.066 164
5411.415 169
5411.765 168
5412.115 182
5412.464 202
5412.814 195
5413.164 183
5413.513 175
5413.863 148
5414.213 219
5414.562 205
5414.912 188
5415.262 218
5415.611 238
5415.961 271
5416.311 266
5416.661 222
5417.010 221
5417.360 257
5417.710 263
5418.060 235
5418.409 196
5418.759 226
5419.109 212
5419.459 212
5419.809 197
5420.159 169
5420.509 174
5420.858 232
5421.208 244
5421.558 204
5421.908 227
5422.258 232
5422.608 215
5422.958 204
5423.308 218
5423.658 188
5424.008 180
5424.358 196
5424.708 199
5425.058 190
5425.408 165
5425.758 191
5426.108 215
5426.458 214
5426.808 227
5427.158 238
5427.508 225
5427.859 206
5428.209 190
5428.559 213
5428.909 184
5429.259 222
5429.609 224
5429.959 189
5430.310 183
5430.660 165
5431.010 192
5431.360 202
5431.711 203
5432.061 174
5432.411 175
5432.761 225
5433.112 212
5433.462 198
5433.812 230
5434.163 266
5434.513 242
5434.863 215
5435.214 211
5435.564 223
5435.914 225
5436.265 268
5436.615 252
5436.965 228
5437.316 201
5437.666 174
5438.017 189
5438.367 180
5438.718 185
5439.068 166
5439.419 173
5439.769 214
5440.120 233
5440.470 261
5440.821 221
5441.171 197
5441.522 216
5441.872 191
5442.223 189
5442.574 175
5442.924 206
5443.275 215
5443.625 182
5443.976 189
5444.327 241
5444.677 236
5445.028 220
5445.379 197
5445.729 223
5446.080 240
5446.431 208
5446.781 202
5447.132 233
5447.483 190
5447.834 162
5448.184 179
5448.535 205
5448.886 190
5449.237 159
5449.588 189
5449.938 192
5450.289 198
5450.640 203
5450.991 194
5451.342 156
5451.693 156
5452.044 207
5452.395 233
5452.745 219
5453.096 216
5453.447 193
5453.798 202
5454.149 213
5454.500 204
5454.851 251
5455.202 243
5455.553 254
5455.904 208
5456.255 178
5456.606 174
5456.957 186
5457.308 164
5457.659 175
5458.011 177
5458.362 203
5458.713 183
5459.064 155
5459.415 202
5459.766 226
5460.117 208
5460.468 213
5460.820 219
5461.171 227
5461.522 236
5461.873 211
5462.224 186
5462.576 174
5462.927 209
5463.278 225
5463.629 211
5463.981 195
5464.332 197
5464.683 208
5465.035 166
5465.386 224
5465.737 232
5466.089 223
5466.440 207
5466.791 179
5467.143 167
5467.494 173
5467.845 158
5468.197 169
5468.548 212
5468.900 208
5469.251 208
5469.603 177
5469.954 183
5470.306 170
5470.657 190
5471.009 172
5471.360 146
5471.712 168
5472.063 188
5472.415 194
5472.766 228
5473.118 189
5473.469 151
5473.821 176
5474.173 193
5474.524 206
5474.876 178
5475.228 188
5475.579 201
5475.931 183
5476.282 157
5476.634 178
5476.986 159
5477.338 195
5477.689 244
5478.041 226
5478.393 208
5478.745 192
5479.096 200
5479.448 222
5479.800 224
5480.152 204
5480.503 196
5480.855 188
5481.207 220
5481.559 213
5481.911 202
5482.263 174
5482.615 217
5482.966 233
5483.318 212
5483.670 212
5484.022 202
5484.374 187
5484.726 163
5485.078 171
5485.430 177
5485.782 184
5486.134 192
5486.486 209
5486.838 180
5487.190 203
5487.542 206
5487.894 222
5488.246 204
5488.598 181
5488.950 217
5489.302 214
5489.654 211
5490.006 228
5490.359 202
5490.711 226
5491.063 196
5491.415 197
5491.767 234
5492.119 219
5492.472 216
5492.824 174
5493.176 181
5493.528 199
5493.880 187
5494.233 214
5494.585 204
5494.937 197
5495.290 163
5495.642 160
5495.994 158
5496.346 196
5496.699 218
5497.051 209
5497.403 212
5497.756 199
5498.108 167
5498.461 132
5498.813 112
5499.165 175
5499.518 194
5499.870 192
5500.223 199
5500.575 180
5500.928 201
5501.280 185
5501.633 184
5501.985 181
5502.338 183
5502.690 196
5503.043 164
5503.395 203
5503.748 225
5504.100 206
5504.453 197
5504.805 173
5505.158 208
5505.511 213
5505.863 185
5506.216 188
5506.568 198
5506.921 211
5507.274 196
5507.626 220
5507.979 240
5508.332 195
5508.685 191
5509.037 177
5509.390 157
5509.743 142
5510.096 166
5510.448 187
5510.801 185
5511.154 177
5511.507 184
5511.859 185
5512.212 215
5512.565 215
5512.918 194
5513.271 172
5513.624 209
5513.977 241
5514.329 226
5514.682 184
5515.035 185
5515.388 174
5515.741 207
5516.094 228
5516.447 186
5516.800 205
5517.153 180
5517.506 167
5517.859 179
5518.212 171
5518.565 147
5518.918 179
5519.271 165
5519.624 199
5519.977 203
5520.330 222
5520.683 238
5521.037 192
5521.390 146
5521.743 151
5522.096 188
5522.449 197
5522.802 168
5523.155 187
5523.509 165
5523.862 179
5524.215 169
5524.568 161
5524.921 213
5525.275 189
5525.628 186
5525.981 214
5526.335 184
5526.688 187
5527.041 237
5527.394 213
5527.748 197
5528.101 178
5528.454 170
5528.808 148
5529.161 177
5529.514 176
5529.868 164
5530.221 159
5530.575 168
5530.928 177
5531.282 186
5531.635 153
5531.988 192
5532.342 180
5532.695 174
5533.049 160
5533.402 148
5533.756 147
5534.109 180
5534.463 190
5534.816 214
5535.170 253
5535.524 222
5535.877 205
5536.231 173
5536.584 174
5536.938 156
5537.292 155
5537.645 168
5537.999 230
5538.353 252
5538.706 190
5539.060 188
5539.414 222
5539.767 185
5540.121 199
5540.475 178
5540.828 161
5541.182 175
5541.536 160
5541.890 166
5542.244 141
5542.597 156
5542.951 166
5543.305 212
5543.659 233
5544.013 239
5544.367 236
5544.720 170
5545.074 178
5545.428 176
5545.782 198
5546.136 181
5546.490 240
5546.844 220
5547.198 209
5547.552 236
5547.906 253
5548.260 205
5548.614 189
5548.968 154
5549.322 156
5549.676 172
5550.030 176
5550.384 206
5550.738 171
5551.092 179
5551.446 188
5551.800 189
5552.154 232
5552.508 215
5552.862 160
5553.216 138
5553.571 145
5553.925 178
5554.279 204
5554.633 142
5554.987 144
5555.341 173
5555.696 195
5556.050 234
5556.404 189
5556.758 164
5557.113 172
5557.467 178
5557.821 197
5558.175 168
5558.530 173
5558.884 168
5559.238 175
5559.593 174
5559.947 172
5560.301 180
5560.656 172
5561.010 181
5561.365 152
5561.719 166
5562.073 162
5562.428 161
5562.782 166
5563.137 204
5563.491 176
5563.846 155
5564.200 147
5564.555 150
5564.909 158
5565.264 131
5565.618 177
5565.973 174
5566.327 174
5566.682 198
5567.036 190
5567.391 178
5567.746 185
5568.100 203
5568.455 197
5568.809 181
5569.164 163
5569.519 181
5569.873 207
5570.228 215
5570.583 185
5570.938 194
5571.292 195
5571.647 164
5572.002 177
5572.356 170
5572.711 201
5573.066 210
5573.421 211
5573.775 191
5574.130 207
5574.485 203
5574.840 179
5575.195 209
5575.550 201
5575.904 198
5576.259 211
5576.614 174
5576.969 177
5577.324 204
5577.679 223
5578.034 213
5578.389 177
5578.744 181
5579.099 195
5579.454 195
5579.809 238
5580.164 230
5580.519 216
5580.874 166
5581.229 137
5581.584 134
5581.939 126
5582.294 181
5582.649 203
5583.004 193
5583.359 168
5583.714 149
5584.069 174
5584.424 210
5584.780 176
5585.135 202
5585.490 177
5585.845 139
5586.200 140
5586.555 165
5586.911 151
5587.266 178
5587.621 233
5587.976 218
5588.332 207
5588.687 201
5589.042 179
5589.397 192
5589.753 139
5590.108 134
5590.463 146
5590.819 149
5591.174 143
5591.529 135
5591.885 139
5592.240 124
5592.595 156
5592.951 189
5593.306 197
5593.662 194
5594.017 174
5594.373 175
5594.728 183
5595.083 157
5595.439 161
5595.794 173
5596.150 187
5596.505 195
5596.861 221
5597.216 226
5597.572 186
5597.928 153
5598.283 121
5598.639 115
5598.994 139
5599.350 137
5599.706 133
5600.061 150
5600.417 186
5600.772 228
5601.128 204
5601.484 192
5601.839 192
5602.195 210
5602.551 155
5602.907 148
5603.262 182
5603.618 163
5603.974 191
5604.330 176
5604.685 191
5605.041 169
5605.397 151
5605.753 200
5606.108 193
5606.464 189
5606.820 185
5607.176 186
5607.532 173
5607.888 180
5608.244 192
5608.600 173
5608.955 190
5609.311 187
5609.667 215
5610.023 196
5610.379 195
5610.735 199
5611.091 178
5611.447 165
5611.803 174
5612.159 161
5612.515 164
5612.871 166
5613.227 213
5613.583 189
5613.939 180
5614.295 158
5614.651 163
5615.008 175
5615.364 146
5615.720 142
5616.076 151
5616.432 177
5616.788 150
5617.144 173
5617.501 190
5617.857 148
5618.213 157
5618.569 156
5618.925 165
5619.282 166
5619.638 157
5619.994 187
5620.350 203
5620.707 189
5621.063 184
5621.419 170
5621.776 170
5622.132 168
5622.488 194
5622.845 217
5623.201 204
5623.557 194
5623.914 178
5624.270 196
5624.626 203
5624.983 222
5625.339 208
5625.696 209
5626.052 204
5626.409 182
5626.765 180
5627.122 165
5627.478 143
5627.835 140
5628.191 158
5628.548 205
5628.904 166
5629.261 156
5629.617 194
5629.974 195
5630.330 180
5630.687 182
5631.044 174
5631.400 182
5631.757 204
5632.114 176
5632.470 179
5632.827 216
5633.184 223
5633.540 256
5633.897 281
5634.254 227
5634.610 221
5634.967 190
5635.324 193
5635.681 244
5636.037 230
5636.394 200
5636.751 188
5637.108 171
5637.464 190
5637.821 213
5638.178 179
5638.535 170
5638.892 178
5639.249 181
5639.606 162
5639.962 123
5640.319 131
5640.676 146
5641.033 182
5641.390 205
5641.747 238
5642.104 191
5642.461 195
5642.818 163
5643.175 170
5643.532 206
5643.889 252
5644.246 278
5644.603 289
5644.960 288
5645.317 275
5645.674 281
5646.031 277
5646.388 302
5646.745 348
5647.103 360
5647.460 381
5647.817 398
5648.174 424
5648.531 460
5648.888 561
5649.246 635
5649.603 665
5649.960 800
5650.317 841
5650.674 930
5651.032 942
5651.389 865
5651.746 957
5652.103 903
5652.461 809
5652.818 729
5653.175 687
5653.533 569
5653.890 485
5654.247 505
5654.605 494
5654.962 447
5655.319 417
5655.677 402
5656.034 331
5656.392 255
5656.749 222
5657.106 206
5657.464 214
5657.821 215
5658.179 232
5658.536 250
5658.894 235
5659.251 270
5659.609 259
5659.966 285
5660.324 249
5660.681 215
5661.039 258
5661.396 248
5661.754 281
5662.112 329
5662.469 294
5662.827 255
5663.184 226
5663.542 271
5663.900 298
5664.257 301
5664.615 329
5664.973 322
5665.330 314
5665.688 376
5666.046 385
5666.404 379
5666.761 368
5667.119 346
5667.477 396
5667.835 373
5668.192 392
5668.550 374
5668.908 367
5669.266 410
5669.624 414
5669.981 401
5670.339 386
5670.697 388
5671.055 359
5671.413 337
5671.771 344
5672.129 322
5672.487 313
5672.845 249
5673.202 233
5673.560 256
5673.918 255
5674.276 235
5674.634 229
5674.992 261
5675.350 278
5675.708 217
5676.066 194
5676.424 226
5676.782 232
5677.141 244
5677.499 259
5677.857 314
5678.215 311
5678.573 294
5678.931 295
5679.289 299
5679.647 258
5680.005 274
5680.364 280
5680.722 234
5681.080 183
5681.438 209
5681.796 258
5682.155 234
5682.513 257
5682.871 246
5683.229 263
5683.588 267
5683.946 264
5684.304 279
5684.662 326
5685.021 332
5685.379 313
5685.737 290
5686.096 322
5686.454 265
5686.812 284
5687.171 266
5687.529 271
5687.888 320
5688.246 313
5688.604 352
5688.963 331
5689.321 282
5689.680 241
5690.038 205
5690.397 206
5690.755 212
5691.114 234
5691.472 262
5691.831 286
5692.189 283
5692.548 261
5692.906 239
5693.265 211
5693.624 213
5693.982 238
5694.341 217
5694.699 202
5695.058 224
5695.417 206
5695.775 200
5696.134 252
5696.493 234
5696.851 218
5697.210 237
5697.569 246
5697.927 217
5698.286 240
5698.645 271
5699.004 254
5699.362 262
5699.721 211
5700.080 218
5700.439 259
5700.798 254
5701.156 257
5701.515 259
5701.874 232
5702.233 233
5702.592 254
5702.951 236
5703.310 260
5703.669 330
5704.027 334
5704.386 296
5704.745 273
5705.104 297
5705.463 261
5705.822 225
5706.181 229
5706.540 243
5706.899 265
5707.258 262
5707.617 261
5707.976 241
5708.335 278
5708.694 317
5709.053 313
5709.412 279
5709.772 273
5710.131 266
5710.490 187
5710.849 193
5711.208 231
5711.567 235
5711.926 259
5712.285 242
5712.645 248
5713.004 239
5713.363 241
5713.722 227
5714.081 220
5714.441 206
5714.800 195
5715.159 201
5715.518 221
5715.878 262
5716.237 251
5716.596 253
5716.956 261
5717.315 271
5717.674 254
5718.034 290
5718.393 362
5718.752 345
5719.112 321
5719.471 325
5719.831 304
5720.190 310
5720.549 341
5720.909 375
5721.268 432
5721.628 417
5721.987 436
5722.347 404
5722.706 317
5723.066 307
5723.425 377
5723.785 342
5724.144 308
5724.504 291
5724.863 281
5725.223 253
5725.583 268
5725.942 258
5726.302 278
5726.661 312
5727.021 352
5727.381 374
5727.740 337
5728.100 279
5728.460 225
5728.819 231
5729.179 283
5729.539 256
5729.899 266
5730.258 284
5730.618 265
5730.978 274
5731.338 298
5731.697 302
5732.057 264
5732.417 253
5732.777 210
5733.137 248
5733.496 297
5733.856 293
5734.216 272
5734.576 231
5734.936 239
5735.296 237
5735.656 269
5736.016 285
5736.376 262
5736.735 270
5737.095 293
5737.455 303
5737.815 272
5738.175 274
5738.535 275
5738.895 258
5739.255 296
5739.615 282
5739.975 245
5740.335 255
5740.696 239
5741.056 225
5741.416 197
5741.776 234
5742.136 220
5742.496 220
5742.856 238
5743.216 234
5743.576 221
5743.937 200
5744.297 181
5744.657 234
5745.017 256
5745.377 210
5745.738 205
5746.098 194
5746.458 219
5746.818 206
5747.179 231
5747.539 219
5747.899 220
5748.259 256
5748.620 242
5748.980 214
5749.340 204
5749.701 244
5750.061 298
5750.421 287
5750.782 286
5751.142 284
5751.503 250
5751.863 205
5752.223 189
5752.584 186
5752.944 196
5753.305 196
5753.665 211
5754.026 250
5754.386 239
5754.747 196
5755.107 210
5755.468 192
5755.828 172
5756.189 186
5756.549 213
5756.910 199
5757.271 258
5757.631 261
5757.992 239
5758.352 248
5758.713 221
5759.074 211
5759.434 246
5759.795 212
5760.156 247
5760.516 255
5760.877 247
5761.238 223
5761.598 218
5761.959 193
5762.320 200
5762.681 172
5763.041 170
5763.402 230
5763.763 227
5764.124 182
5764.485 168
5764.845 201
5765.206 199
5765.567 207
5765.928 271
5766.289 280
5766.650 232
5767.011 200
5767.371 202
5767.732 222
5768.093 199
5768.454 220
5768.815 198
5769.176 192
5769.537 189
5769.898 160
5770.259 154
5770.620 165
5770.981 191
5771.342 174
5771.703 147
5772.064 186
5772.425 231
5772.786 192
5773.147 217
5773.508 201
5773.869 194
5774.231 180
5774.592 154
5774.953 186
5775.314 199
5775.675 197
5776.036 205
5776.398 227
5776.759 226
5777.120 200
5777.481 203
5777.842 203
5778.204 240
5778.565 251
5778.926 241
5779.287 220
5779.649 185
5780.010 182
5780.371 258
5780.733 235
5781.094 197
5781.455 190
5781.817 218
5782.178 229
5782.539 226
5782.901 231
5783.262 229
5783.623 193
5783.985 142
5784.346 153
5784.708 186
5785.069 173
5785.431 177
5785.792 200
5786.154 216
5786.515 228
5786.877 226
5787.238 194
5787.600 196
5787.961 195
5788.323 211
5788.684 197
5789.046 207
5789.407 232
5789.769 280
5790.131 246
5790.492 216
5790.854 187
5791.216 212
5791.577 190
5791.939 198
5792.301 182
5792.662 201
5793.024 174
5793.386 185
5793.747 179
5794.109 194
5794.471 221
5794.833 208
5795.194 205
5795.556 226
5795.918 206
5796.280 200
5796.642 208
5797.003 222
5797.365 212
5797.727 265
5798.089 260
5798.451 263
5798.813 272
5799.175 239
5799.536 203
5799.898 260
5800.260 242
5800.622 223
5800.984 198
5801.346 204
5801.708 191
5802.070 172
5802.432 183
5802.794 216
5803.156 222
5803.518 200
5803.880 156
5804.242 174
5804.604 160
5804.966 168
5805.328 217
5805.691 182
5806.053 200
5806.415 212
5806.777 174
5807.139 188
5807.501 180
5807.863 164
5808.226 161
5808.588 164
5808.950 167
5809.312 212
5809.674 200
5810.037 208
5810.399 194
5810.761 189
5811.123 200
5811.486 211
5811.848 184
5812.210 168
5812.572 195
5812.935 174
5813.297 166
5813.659 152
5814.022 178
5814.384 169
5814.747 155
5815.109 158
5815.471 183
5815.834 177
5816.196 149
5816.559 175
5816.921 171
5817.284 148
5817.646 147
5818.008 177
5818.371 135
5818.733 133
5819.096 129
5819.458 157
5819.821 183
5820.184 176
5820.546 158
5820.909 168
5821.271 171
5821.634 151
5821.996 170
5822.359 196
5822.722 211
5823.084 211
5823.447 215
5823.810 214
5824.172 244
5824.535 201
5824.898 147
5825.260 137
5825.623 231
5825.986 208
5826.349 171
5826.711 157
5827.074 159
5827.437 214
5827.800 157
5828.162 123
5828.525 129
5828.888 134
5829.251 131
5829.614 192
5829.977 176
5830.339 187
5830.702 203
5831.065 205
5831.428 191
5831.791 176
5832.154 193
5832.517 175
5832.880 164
5833.243 204
5833.606 202
5833.969 166
5834.332 160
5834.695 142
5835.058 198
5835.421 179
5835.784 161
5836.147 201
5836.510 178
5836.873 147
5837.236 160
5837.599 193
5837.962 187
5838.325 164
5838.688 192
5839.052 184
5839.415 189
5839.778 178
5840.141 172
5840.504 126
5840.867 169
5841.231 203
5841.594 165
5841.957 146
5842.320 153
5842.683 145
5843.047 136
5843.410 154
5843.773 153
5844.137 167
5844.500 185
5844.863 209
5845.226 217
5845.590 217
5845.953 230
5846.317 190
5846.680 189
5847.043 211
5847.407 203
5847.770 182
5848.134 168
5848.497 177
5848.860 165
5849.224 157
5849.587 149
5849.951 161
5850.314 137
5850.678 161
5851.041 179
5851.405 202
5851.768 168
5852.132 200
5852.495 189
5852.859 182
5853.223 188
5853.586 208
5853.950 216
5854.313 221
5854.677 217
5855.041 181
5855.404 160
5855.768 178
5856.131 239
5856.495 215
5856.859 157
5857.223 177
5857.586 179
5857.950 176
5858.314 168
5858.677 149
5859.041 157
5859.405 146
5859.769 118
5860.133 163
5860.496 153
5860.860 188
5861.224 160
5861.588 181
5861.952 170
5862.316 167
5862.679 154
5863.043 215
5863.407 213
5863.771 200
5864.135 184
5864.499 195
5864.863 202
5865.227 202
5865.591 219
5865.955 158
5866.319 125
5866.683 150
5867.047 167
5867.411 186
5867.775 184
5868.139 178
5868.503 182
5868.867 179
5869.231 214
5869.595 234
5869.959 217
5870.323 228
5870.687 187
5871.051 178
5871.416 177
5871.780 168
5872.144 165
5872.508 163
5872.872 190
5873.236 197
5873.601 158
5873.965 147
5874.329 164
5874.693 155
5875.058 151
5875.422 140
5875.786 155
5876.150 157
5876.515 151
5876.879 152
5877.243 161
5877.608 143
5877.972 148
5878.336 168
5878.701 163
5879.065 162
5879.429 174
5879.794 169
5880.158 144
5880.523 118
5880.887 125
5881.252 170
5881.616 150
5881.980 137
5882.345 176
5882.709 172
5883.074 151
5883.438 128
5883.803 127
5884.168 161
5884.532 159
5884.897 175
5885.261 164
5885.626 158
5885.990 144
5886.355 153
5886.720 175
5887.084 176
5887.449 195
5887.813 180
5888.178 184
5888.543 184
5888.907 150
5889.272 140
5889.637 135
5890.002 173
5890.366 145
5890.731 138
5891.096 117
5891.461 107
5891.825 112
5892.190 117
5892.555 150
5892.920 155
5893.285 156
5893.649 163
5894.014 132
5894.379 122
5894.744 109
5895.109 153
5895.474 183
5895.839 166
5896.203 167
5896.568 214
5896.933 236
5897.298 184
5897.663 183
5898.028 192
5898.393 203
5898.758 183
5899.123 169
5899.488 164
5899.853 176
5900.218 174
5900.583 144
5900.948 153
5901.313 169
5901.678 144
5902.043 135
5902.409 116
5902.774 122
5903.139 91
5903.504 120
5903.869 145
5904.234 143
5904.599 154
5904.965 132
5905.330 98
5905.695 113
5906.060 131
5906.425 145
5906.791 140
5907.156 152
5907.521 132
5907.886 134
5908.252 125
5908.617 150
5908.982 134
5909.348 126
5909.713 125
5910.078 128
5910.444 136
5910.809 138
5911.174 111
5911.540 140
5911.905 180
5912.270 164
5912.636 152
5913.001 156
5913.367 133
5913.732 115
5914.098 151
5914.463 141
5914.829 91
5915.194 117
5915.560 110
5915.925 155
5916.291 203
5916.656 162
5917.022 142
5917.387 145
5917.753 143
5918.118 138
5918.484 182
5918.850 168
5919.215 193
5919.581 157
5919.947 157
5920.312 137
5920.678 127
5921.044 119
5921.409 144
5921.775 161
5922.141 160
5922.506 174
5922.872 169
5923.238 159
5923.604 145
5923.969 168
5924.335 153
5924.701 171
5925.067 152
5925.432 142
5925.798 147
5926.164 164
5926.530 170
5926.896 181
5927.262 132
5927.628 102
5927.993 123
5928.359 154
5928.725 150
5929.091 149
5929.457 155
5929.823 168
5930.189 154
5930.555 163
5930.921 193
5931.287 178
5931.653 164
5932.019 193
5932.385 183
5932.751 203
5933.117 203
5933.483 160
5933.849 146
5934.215 161
5934.581 149
5934.947 168
5935.314 159
5935.680 147
5936.046 158
5936.412 148
5936.778 148
5937.144 152
5937.511 174
5937.877 184
5938.243 190
5938.609 189
5938.975 228
5939.342 187
5939.708 195
5940.074 189
5940.440 155
5940.807 190
5941.173 161
5941.539 136
5941.906 141
5942.272 143
5942.638 185
5943.005 179
5943.371 149
5943.737 151
5944.104 152
5944.470 169
5944.837 163
5945.203 173
5945.569 146
5945.936 152
5946.302 174
5946.669 166
5947.035 158
5947.402 161
5947.768 164
5948.135 180
5948.501 168
5948.868 148
5949.234 168
5949.601 147
5949.967 138
5950.334 130
5950.701 160
5951.067 141
5951.434 137
5951.800 146
5952.167 145
5952.534 171
5952.900 178
5953.267 135
5953.634 123
5954.000 149
5954.367 100
5954.734 107
5955.101 135
5955.467 124
5955.834 146
5956.201 168
5956.568 144
5956.934 152
5957.301 159
5957.668 153
5958.035 151
5958.402 156
5958.768 186
5959.135 210
5959.502 186
5959.869 159
5960.236 138
5960.603 119
5960.970 120
5961.337 144
5961.703 126
5962.070 126
5962.437 145
5962.804 137
5963.171 154
5963.538 130
5963.905 128
5964.272 136
5964.639 123
5965.006 126
5965.373 88
5965.740 97
5966.108 135
5966.475 154
5966.842 177
5967.209 162
5967.576 154
5967.943 123
5968.310 118
5968.677 133
5969.044 126
5969.412 147
5969.779 140
5970.146 159
5970.513 178
5970.880 163
5971.248 165
5971.615 151
5971.982 133
5972.349 142
5972.717 157
5973.084 129
5973.451 129
5973.818 176
5974.186 174
5974.553 154
5974.920 139
5975.288 130
5975.655 106
5976.022 149
5976.390 161
5976.757 145
5977.125 114
5977.492 163
5977.859 153
5978.227 165
5978.594 166
5978.962 146
5979.329 157
5979.697 149
5980.064 131
5980.432 117
5980.799 136
5981.167 172
5981.534 156
5981.902 155
5982.269 137
5982.637 154
5983.005 140
5983.372 119
5983.740 125
5984.107 137
5984.475 170
5984.843 186
5985.210 155
5985.578 173
5985.946 173
5986.313 176
5986.681 153
5987.049 164
5987.416 137
5987.784 106
5988.152 93
5988.520 114
5988.887 150
5989.255 138
5989.623 117
5989.991 106
5990.359 113
5990.726 133
5991.094 130
5991.462 112
5991.830 121
5992.198 120
5992.566 123
5992.934 149
5993.301 153
5993.669 141
5994.037 135
5994.405 109
5994.773 146
5995.141 167
5995.509 135
5995.877 153
5996.245 142
5996.613 124
5996.981 116
5997.349 124
5997.717 116
5998.085 127
5998.453 121
5998.821 163
5999.189 144
5999.557 131
5999.926 125
6000.294 135
6000.662 136
6001.030 124
6001.398 127
6001.766 142
6002.134 146
6002.503 156
6002.871 166
6003.239 154
6003.607 161
6003.975 144
6004.344 154
6004.712 178
6005.080 177
6005.448 153
6005.817 151
6006.185 158
6006.553 171
6006.922 185
6007.290 148
6007.658 135
6008.027 95
6008.395 115
6008.763 130
6009.132 111
6009.500 110
6009.869 148
6010.237 163
6010.605 158
6010.974 126
6011.342 124
6011.711 152
6012.079 131
6012.448 131
6012.816 107
6013.185 86
6013.553 103
6013.922 113
6014.290 128
6014.659 138
6015.027 158
6015.396 121
6015.765 101
6016.133 104
6016.502 109
6016.870 125
6017.239 125
6017.608 126
6017.976 132
6018.345 110
6018.714 137
6019.082 163
6019.451 149
6019.820 163
6020.189 169
6020.557 176
6020.926 165
6021.295 164
6021.664 180
6022.032 160
6022.401 157
6022.770 104
6023.139 117
6023.508 138
6023.876 127
6024.245 124
6024.614 133
6024.983 132
6025.352 110
6025.721 95
6026.090 107
6026.459 125
6026.827 135
6027.196 115
6027.565 120
6027.934 119
6028.303 131
6028.672 154
6029.041 169
6029.410 141
6029.779 83
6030.148 98
6030.517 132
6030.886 162
6031.255 150
6031.625 141
6031.994 136
6032.363 157
6032.732 155
6033.101 159
6033.470 157
6033.839 134
6034.208 117
6034.578 135
6034.947 164
6035.316 139
6035.685 129
6036.054 140
6036.424 138
6036.793 103
6037.162 105
6037.531 98
6037.900 90
6038.270 110
6038.639 124
6039.008 156
6039.378 146
6039.747 160
6040.116 152
6040.486 178
6040.855 171
6041.224 168
6041.594 129
6041.963 102
6042.333 103
6042.702 112
6043.071 133
6043.441 104
6043.810 138
6044.180 155
6044.549 145
6044.919 131
6045.288 121
6045.658 126
6046.027 120
6046.397 134
6046.766 135
6047.136 134
6047.505 140
6047.875 117
6048.244 136
6048.614 149
6048.984 115
6049.353 109
6049.723 145
6050.093 116
6050.462 92
6050.832 82
6051.202 93
6051.571 98
6051.941 113
6052.311 125
6052.680 111
6053.050 118
6053.420 129
6053.790 138
6054.159 147
6054.529 148
6054.899 131
6055.269 111
6055.638 132
6056.008 128
6056.378 155
6056.748 171
6057.118 167
6057.488 173
6057.858 189
6058.227 189
6058.597 123
6058.967 136
6059.337 142
6059.707 121
6060.077 99
6060.447 92
6060.817 112
6061.187 145
6061.557 133
6061.927 120
6062.297 135
6062.667 99
6063.037 104
6063.407 92
6063.777 94
6064.147 112
6064.517 112
6064.887 124
6065.257 129
6065.628 143
6065.998 125
6066.368 97
6066.738 128
6067.108 120
6067.478 102
6067.848 121
6068.219 148
6068.589 151
6068.959 151
6069.329 167
6069.699 163
6070.070 144
6070.440 154
6070.810 131
6071.181 134
6071.551 106
6071.921 122
6072.291 133
6072.662 165
6073.032 126
6073.402 142
6073.773 160
6074.143 168
6074.514 148
6074.884 173
6075.254 184
6075.625 134
6075.995 113
6076.366 101
6076.736 126
6077.107 119
6077.477 107
6077.848 86
6078.218 95
6078.589 107
6078.959 132
6079.330 115
6079.700 118
6080.071 111
6080.441 122
6080.812 140
6081.182 142
6081.553 160
6081.924 189
6082.294 142
6082.665 150
6083.035 133
6083.406 106
6083.777 123
6084.147 140
6084.518 150
6084.889 160
6085.260 138
6085.630 128
6086.001 141
6086.372 128
6086.743 128
6087.113 124
6087.484 131
6087.855 116
6088.226 138
6088.596 129
6088.967 134
6089.338 139
6089.709 135
6090.080 89
6090.451 82
6090.822 124
6091.192 124
6091.563 146
6091.934 143
6092.305 122
6092.676 119
6093.047 86
6093.418 100
6093.789 89
6094.160 115
6094.531 105
6094.902 115
6095.273 104
6095.644 107
6096.015 98
6096.386 107
6096.757 120
6097.128 118
6097.499 118
6097.870 122
6098.242 139
6098.613 129
6098.984 167
6099.355 135
6099.726 118
6100.097 138
6100.468 143
6100.840 145
6101.211 125
6101.582 125
6101.953 104
6102.324 129
6102.696 135
6103.067 149
6103.438 131
6103.809 106
6104.181 119
6104.552 106
6104.923 82
6105.295 126
6105.666 117
6106.037 127
6106.409 103
6106.780 117
6107.151 119
6107.523 120
6107.894 118
6108.266 104
6108.637 122
6109.009 101
6109.380 70
6109.751 94
6110.123 113
6110.494 159
6110.866 130
6111.237 145
6111.609 123
6111.980 158
6112.352 140
6112.723 129
6113.095 126
6113.467 125
6113.838 120
6114.210 119
6114.581 125
6114.953 118
6115.325 140
6115.696 116
6116.068 121
6116.440 115
6116.811 116
6117.183 127
6117.555 113
6117.926 99
6118.298 98
6118.670 92
6119.041 107
6119.413 110
6119.785 124
6120.157 109
6120.529 108
6120.900 119
6121.272 133
6121.644 115
6122.016 122
6122.388 131
6122.759 120
6123.131 120
6123.503 102
6123.875 91
6124.247 119
6124.619 139
6124.991 102
6125.363 93
6125.735 92
6126.107 87
6126.479 109
6126.851 127
6127.223 152
6127.595 148
6127.967 135
6128.339 151
6128.711 159
6129.083 112
6129.455 127
6129.827 118
6130.199 115
6130.571 139
6130.943 143
6131.315 128
6131.687 137
6132.059 119
6132.432 128
6132.804 158
6133.176 131
6133.548 128
6133.920 122
6134.292 112
6134.665 151
6135.037 171
6135.409 166
6135.781 148
6136.154 147
6136.526 130
6136.898 135
6137.270 136
6137.643 155
6138.015 138
6138.387 157
6138.760 149
6139.132 147
6139.504 148
6139.877 156
6140.249 177
6140.622 152
6140.994 148
6141.366 127
6141.739 121
6142.111 115
6142.484 130
6142.856 133
6143.229 111
6143.601 124
6143.974 155
6144.346 135
6144.719 150
6145.091 126
6145.464 114
6145.836 123
6146.209 134
6146.581 167
6146.954 146
6147.327 150
6147.699 172
6148.072 195
6148.444 173
6148.817 149
6149.190 149
6149.562 115
6149.935 116
6150.308 103
6150.680 94
6151.053 94
6151.426 116
6151.799 92
6152.171 97
6152.544 129
6152.917 109
6153.290 148
6153.662 149
6154.035 119
6154.408 125
6154.781 114
6155.154 138
6155.527 113
6155.899 94
6156.272 105
6156.645 99
6157.018 84
6157.391 84
6157.764 87
6158.137 118
6158.510 144
6158.883 123
6159.256 110
6159.629 91
6160.002 95
6160.375 118
6160.748 103
6161.121 74
6161.494 105
6161.867 127
6162.240 113
6162.613 126
6162.986 130
6163.359 112
6163.732 95
6164.105 105
6164.478 105
6164.851 104
6165.224 118
6165.598 101
6165.971 111
6166.344 68
6166.717 71
6167.090 89
6167.463 106
6167.837 142
6168.210 137
6168.583 110
6168.956 107
6169.330 127
6169.703 139
6170.076 165
6170.450 156
6170.823 157
6171.196 143
6171.569 150
6171.943 130
6172.316 141
6172.690 111
6173.063 134
6173.436 152
6173.810 138
6174.183 119
6174.557 106
6174.930 110
6175.303 125
6175.677 117
6176.050 137
6176.424 142
6176.797 145
6177.171 146
6177.544 159
6177.918 183
6178.291 130
6178.665 135
6179.038 146
6179.412 148
6179.786 164
6180.159 161
6180.533 173
6180.906 159
6181.280 153
6181.654 171
6182.027 172
6182.401 162
6182.775 130
6183.148 145
6183.522 140
6183.896 152
6184.269 130
6184.643 141
6185.017 162
6185.391 150
6185.764 186
6186.138 150
6186.512 144
6186.886 120
6187.260 121
6187.633 139
6188.007 164
6188.381 142
6188.755 146
6189.129 150
6189.503 111
6189.876 98
6190.250 123
6190.624 167
6190.998 161
6191.372 171
6191.746 124
6192.120 149
6192.494 143
6192.868 125
6193.242 108
6193.616 102
6193.990 97
6194.364 106
6194.738 107
6195.112 121
6195.486 119
6195.860 115
6196.234 119
6196.608 111
6196.982 125
6197.357 147
6197.731 117
6198.105 104
6198.479 117
6198.853 116
6199.227 114
6199.601 117
6199.976 149
6200.350 164
6200.724 155
6201.098 178
6201.472 159
6201.847 120
6202.221 116
6202.595 131
6202.969 144
6203.344 155
6203.718 171
6204.092 157
6204.467 129
6204.841 119
6205.215 132
6205.590 114
6205.964 126
6206.339 92
6206.713 93
6207.087 116
6207.462 115
6207.836 110
6208.211 108
6208.585 106
6208.959 134
6209.334 146
6209.708 125
6210.083 108
6210.457 116
6210.832 109
6211.206 142
6211.581 163
6211.956 147
6212.330 144
6212.705 139
6213.079 141
6213.454 130
6213.828 144
6214.203 136
6214.578 163
6214.952 158
6215.327 161
6215.702 115
6216.076 125
6216.451 96
6216.826 115
6217.200 131
6217.575 141
6217.950 148
6218.325 120
6218.699 114
6219.074 90
6219.449 110
6219.824 140
6220.198 103
6220.573 91
6220.948 122
6221.323 134
6221.698 128
6222.073 108
6222.448 126
6222.822 122
6223.197 118
6223.572 99
6223.947 93
6224.322 85
6224.697 102
6225.072 110
6225.447 114
6225.822 69
6226.197 82
6226.572 95
6226.947 87
6227.322 122
6227.697 122
6228.072 105
6228.447 123
6228.822 141
6229.197 142
6229.572 117
6229.947 134
6230.322 121
6230.697 112
6231.073 102
6231.448 112
6231.823 125
6232.198 140
6232.573 83
6232.948 116
6233.324 132
6233.699 122
6234.074 136
6234.449 126
6234.824 118
6235.200 132
6235.575 115
6235.950 110
6236.325 110
6236.701 86
6237.076 70
6237.451 133
6237.827 131
6238.202 112
6238.577 108
6238.953 116
6239.328 105
6239.704 106
6240.079 118
6240.454 91
6240.830 104
6241.205 117
6241.581 104
6241.956 104
6242.332 156
6242.707 147
6243.083 125
6243.458 88
6243.834 76
6244.209 88
6244.585 110
6244.960 144
6245.336 131
6245.711 135
6246.087 129
6246.462 127
6246.838 147
6247.214 148
6247.589 85
6247.965 114
6248.341 95
6248.716 95
6249.092 92
6249.468 115
6249.843 106
6250.219 109
6250.595 112
6250.970 116
6251.346 94
6251.722 113
6252.098 125
6252.473 108
6252.849 123
6253.225 172
6253.601 147
6253.977 125
6254.352 170
6254.728 171
6255.104 156
6255.480 139
6255.856 126
6256.232 142
6256.608 124
6256.983 123
6257.359 128
6257.735 102
6258.111 91
6258.487 118
6258.863 86
6259.239 123
6259.615 138
6259.991 123
6260.367 104
6260.743 104
6261.119 105
6261.495 104
6261.871 95
6262.247 111
6262.623 108
6262.999 90
6263.376 109
6263.752 109
6264.128 101
6264.504 120
6264.880 109
6265.256 107
6265.632 88
6266.009 121
6266.385 111
6266.761 85
6267.137 105
6267.513 102
6267.890 110
6268.266 109
6268.642 98
6269.018 110
6269.395 155
6269.771 130
6270.147 151
6270.524 166
6270.900 171
6271.276 165
6271.653 119
6272.029 130
6272.405 106
6272.782 102
6273.158 144
6273.534 133
6273.911 119
6274.287 129
6274.664 145
6275.040 94
6275.417 72
6275.793 90
6276.170 124
6276.546 113
6276.923 98
6277.299 112
6277.676 122
6278.052 103
6278.429 114
6278.805 144
6279.182 150
6279.558 145
6279.935 114
6280.312 98
6280.688 104
6281.065 92
6281.441 126
6281.818 115
6282.195 116
6282.571 88
6282.948 69
6283.325 74
6283.702 104
6284.078 99
6284.455 104
6284.832 105
6285.208 135
6285.585 110
6285.962 80
6286.339 75
6286.716 98
6287.092 124
6287.469 131
6287.846 119
6288.223 93
6288.600 91
6288.977 101
6289.353 105
6289.730 128
6290.107 125
6290.484 131
6290.861 112
6291.238 114
6291.615 104
6291.992 111
6292.369 115
6292.746 131
6293.123 122
6293.500 121
6293.877 114
6294.254 109
6294.631 102
6295.008 119
6295.385 126
6295.762 107
6296.139 126
6296.516 132
6296.893 108
6297.270 112
6297.648 111
6298.025 105
6298.402 82
6298.779 98
6299.156 105
6299.533 103
6299.911 107
6300.288 98
6300.665 100
6301.042 108
6301.419 102
6301.797 121
6302.174 124
6302.551 93
6302.928 102
6303.306 123
6303.683 100
6304.060 92
6304.438 93
6304.815 122
6305.192 133
6305.570 148
6305.947 146
6306.325 112
6306.702 108
6307.079 105
6307.457 113
6307.834 127
6308.212 136
6308.589 141
6308.967 142
6309.344 168
6309.721 129
6310.099 121
6310.476 114
6310.854 112
6311.232 105
6311.609 128
6311.987 157
6312.364 134
6312.742 112
6313.119 115
6313.497 135
6313.875 104
6314.252 123
6314.630 114
6315.007 111
6315.385 101
6315.763 102
6316.140 85
6316.518 64
6316.896 58
6317.274 77
6317.651 89
6318.029 78
6318.407 85
6318.785 113
6319.162 82
6319.540 81
6319.918 77
6320.296 100
6320.673 123
6321.051 137
6321.429 155
6321.807 141
6322.185 122
6322.563 109
6322.941 103
6323.318 75
6323.696 95
6324.074 101
6324.452 99
6324.830 96
6325.208 108
6325.586 83
6325.964 76
6326.342 79
6326.720 74
6327.098 85
6327.476 112
6327.854 111
6328.232 137
6328.610 116
6328.988 86
6329.366 90
6329.744 124
6330.122 127
6330.501 108
6330.879 121
6331.257 99
6331.635 108
6332.013 104
6332.391 112
6332.769 116
6333.148 128
6333.526 144
6333.904 125
6334.282 105
6334.660 108
6335.039 132
6335.417 154
6335.795 149
6336.174 108
6336.552 96
6336.930 161
6337.308 142
6337.687 129
6338.065 97
6338.443 88
6338.822 112
6339.200 106
6339.579 64
6339.957 62
6340.335 87
6340.714 79
6341.092 85
6341.471 87
6341.849 87
6342.227 94
6342.606 108
6342.984 118
6343.363 143
6343.741 143
6344.120 134
6344.498 101
6344.877 95
6345.256 104
6345.634 109
6346.013 114
6346.391 95
6346.770 76
6347.148 96
6347.527 65
6347.906 71
6348.284 82
6348.663 98
6349.042 85
6349.420 109
6349.799 126
6350.178 97
6350.556 80
6350.935 82
6351.314 98
6351.693 107
6352.071 77
6352.450 88
6352.829 93
6353.208 78
6353.586 108
6353.965 116
6354.344 126
6354.723 115
6355.102 124
6355.481 115
6355.859 114
6356.238 99
6356.617 81
6356.996 81
6357.375 73
6357.754 82
6358.133 68
6358.512 76
6358.891 92
6359.270 110
6359.649 92
6360.028 93
6360.407 72
6360.786 100
6361.165 113
6361.544 122
6361.923 111
6362.302 117
6362.681 141
6363.060 108
6363.439 148
6363.818 144
6364.197 130
6364.576 94
6364.956 92
6365.335 90
6365.714 94
6366.093 111
6366.472 111
6366.851 90
6367.231 119
6367.610 165
6367.989 157
6368.368 153
6368.747 118
6369.127 95
6369.506 81
6369.885 97
6370.265 102
6370.644 123
6371.023 110
6371.403 92
6371.782 64
6372.161 75
6372.541 59
6372.920 71
6373.299 81
6373.679 71
6374.058 97
6374.438 104
6374.817 78
6375.196 94
6375.576 106
6375.955 112
6376.335 90
6376.714 71
6377.094 120
6377.473 156
6377.853 147
6378.232 132
6378.612 108
6378.991 99
6379.371 97
6379.751 101
6380.130 100
6380.510 122
6380.889 112
6381.269 107
6381.649 122
6382.028 128
6382.408 125
6382.788 92
6383.167 93
6383.547 110
6383.927 93
6384.306 98
6384.686 78
6385.066 111
6385.445 106
6385.825 91
6386.205 114
6386.585 144
6386.965 120
6387.344 125
6387.724 115
6388.104 119
6388.484 117
6388.864 120
6389.244 148
6389.623 152
6390.003 143
6390.383 126
6390.763 119
6391.143 102
6391.523 90
6391.903 92
6392.283 106
6392.663 90
6393.043 112
6393.423 99
6393.803 119
6394.183 105
6394.563 121
6394.943 137
6395.323 142
6395.703 124
6396.083 84
6396.463 97
6396.843 93
6397.223 112
6397.603 125
6397.983 103
6398.363 72
6398.744 75
6399.124 107
6399.504 92
6399.884 96
6400.264 111
6400.644 109
6401.025 94
6401.405 97
6401.785 91
6402.165 75
6402.546 72
6402.926 105
6403.306 77
6403.686 74
6404.067 73
6404.447 76
6404.827 81
6405.208 59
6405.588 70
6405.968 112
6406.349 97
6406.729 115
6407.110 106
6407.490 101
6407.870 92
6408.251 109
6408.631 82
6409.012 83
6409.392 104
6409.773 103
6410.153 110
6410.534 102
6410.914 90
6411.295 77
6411.675 76
6412.056 68
6412.436 94
6412.817 87
6413.197 81
6413.578 84
6413.958 85
6414.339 93
6414.720 115
6415.100 85
6415.481 95
6415.862 90
6416.242 116
6416.623 102
6417.004 67
6417.384 80
6417.765 68
6418.146 96
6418.526 121
6418.907 118
6419.288 123
6419.669 87
6420.049 118
6420.430 105
6420.811 98
6421.192 106
6421.573 105
6421.953 104
6422.334 90
6422.715 117
6423.096 100
6423.477 106
6423.858 118
6424.239 92
6424.620 90
6425.000 90
6425.381 93
6425.762 96
6426.143 87
6426.524 91
6426.905 110
6427.286 123
6427.667 98
6428.048 91
6428.429 104
6428.810 97
6429.191 110
6429.572 106
6429.953 126
6430.335 129
6430.716 127
6431.097 97
6431.478 78
6431.859 77
6432.240 78
6432.621 90
6433.002 90
6433.384 88
6433.765 86
6434.146 82
6434.527 87
6434.908 85
6435.290 101
6435.671 111
6436.052 90
6436.433 135
6436.815 93
6437.196 96
6437.577 88
6437.958 77
6438.340 119
6438.721 140
6439.102 119
6439.484 93
6439.865 79
6440.246 90
6440.628 78
6441.009 56
6441.391 68
6441.772 72
6442.153 96
6442.535 113
6442.916 94
6443.298 79
6443.679 93
6444.061 98
6444.442 99
6444.824 101
6445.205 98
6445.587 84
6445.968 73
6446.350 82
6446.731 87
6447.113 66
6447.495 66
6447.876 90
6448.258 105
6448.639 108
6449.021 97
6449.403 83
6449.784 81
6450.166 72
6450.548 62
6450.929 69
6451.311 91
6451.693 94
6452.075 80
6452.456 72
6452.838 94
6453.220 90
6453.602 99
6453.983 91
6454.365 114
6454.747 130
6455.129 88
6455.510 79
6455.892 107
6456.274 137
6456.656 126
6457.038 96
6457.420 75
6457.802 81
6458.184 66
6458.565 71
6458.947 79
6459.329 82
6459.711 75
6460.093 91
6460.475 82
6460.857 83
6461.239 96
6461.621 84
6462.003 89
6462.385 91
6462.767 87
6463.149 118
6463.531 97
6463.913 98
6464.296 95
6464.678 72
6465.060 114
6465.442 102
6465.824 114
6466.206 109
6466.588 102
6466.970 106
6467.353 89
6467.735 68
6468.117 70
6468.499 96
6468.881 114
6469.264 111
6469.646 124
6470.028 103
6470.410 97
6470.793 101
6471.175 89
6471.557 83
6471.939 78
6472.322 68
6472.704 98
6473.086 91
6473.469 95
6473.851 95
6474.234 78
6474.616 82
6474.998 85
6475.381 82
6475.763 95
6476.146 89
6476.528 97
6476.911 105
6477.293 73
6477.675 74
6478.058 93
6478.440 74
6478.823 77
6479.205 84
6479.588 104
6479.971 86
6480.353 87
6480.736 83
6481.118 82
6481.501 91
6481.883 114
6482.266 96
6482.649 94
6483.031 105
6483.414 103
6483.797 93
6484.179 100
6484.562 106
6484.945 90
6485.327 90
6485.710 80
6486.093 72
6486.476 77
6486.858 101
6487.241 113
6487.624 120
6488.007 108
6488.389 88
6488.772 84
6489.155 73
6489.538 87
6489.921 63
6490.304 73
6490.686 112
6491.069 121
6491.452 100
6491.835 116
6492.218 109
6492.601 114
6492.984 81
6493.367 87
6493.750 86
6494.133 84
6494.516 89
6494.899 102
6495.282 98
6495.665 98
6496.048 96
6496.431 102
6496.814 115
6497.197 84
6497.580 88
6497.963 82
6498.346 68
6498.729 102
6499.112 121
6499.495 101
6499.878 84
6500.262 109
6500.645 94
6501.028 87
6501.411 83
6501.794 85
6502.177 83
6502.561 83
6502.944 80
6503.327 109
6503.710 88
6504.094 90
6504.477 83
6504.860 63
6505.243 68
6505.627 82
6506.010 85
6506.393 89
6506.777 97
6507.160 111
6507.543 107
6507.927 90
6508.310 61
6508.694 48
6509.077 57
6509.460 90
6509.844 91
6510.227 85
6510.611 90
6510.994 94
6511.378 111
6511.761 114
6512.145 95
6512.528 111
6512.912 93
6513.295 72
6513.679 102
6514.062 114
6514.446 97
6514.829 97
6515.213 74
6515.596 97
6515.980 91
6516.364 84
6516.747 87
6517.131 104
6517.515 127
6517.898 106
6518.282 103
6518.666 93
6519.049 67
6519.433 65
6519.817 64
6520.201 64
6520.584 108
6520.968 114
6521.352 107
6521.736 100
6522.119 92
6522.503 80
6522.887 85
6523.271 91
6523.655 70
6524.038 71
6524.422 107
6524.806 99
6525.190 92
6525.574 90
6525.958 81
6526.342 60
6526.726 80
6527.110 93
6527.494 87
6527.877 78
6528.261 77
6528.645 81
6529.029 79
6529.413 85
6529.797 85
6530.181 98
6530.565 82
6530.950 64
6531.334 58
6531.718 62
6532.102 71
6532.486 105
6532.870 104
6533.254 112
6533.638 102
6534.022 92
6534.406 86
6534.791 87
6535.175 95
6535.559 84
6535.943 107
6536.327 128
6536.712 128
6537.096 105
6537.480 79
6537.864 77
6538.249 85
6538.633 83
6539.017 88
6539.401 89
6539.786 91
6540.170 71
6540.554 71
6540.939 73
6541.323 73
6541.707 74
6542.092 79
6542.476 57
6542.861 70
6543.245 94
6543.629 79
6544.014 87
6544.398 84
6544.783 90
6545.167 72
6545.552 89
6545.936 92
6546.321 106
6546.705 105
6547.090 102
6547.474 90
6547.859 103
6548.243 100
6548.628 95
6549.012 93
6549.397 112
6549.782 126
6550.166 135
6550.551 109
6550.935 101
6551.320 79
6551.705 70
6552.089 62
6552.474 76
6552.859 82
6553.244 96
6553.628 105
6554.013 81
6554.398 104
6554.782 85
6555.167 71
6555.552 74
6555.937 97
6556.322 104
6556.706 66
6557.091 71
6557.476 82
6557.861 73
6558.246 76
6558.630 90
6559.015 72
6559.400 69
6559.785 82
6560.170 99
6560.555 85
6560.940 85
6561.325 93
6561.710 74
6562.095 81
6562.480 88
6562.865 76
6563.250 78
6563.635 68
6564.020 80
6564.405 80
6564.790 86
6565.175 87
6565.560 99
6565.945 127
6566.330 110
6566.715 109
6567.100 75
6567.485 55
6567.870 94
6568.256 118
6568.641 109
6569.026 86
6569.411 74
6569.796 75
6570.182 73
6570.567 76
6570.952 75
6571.337 75
6571.722 74
6572.108 89
6572.493 98
6572.878 93
6573.264 97
6573.649 106
6574.034 84
6574.419 110
6574.805 87
6575.190 81
6575.575 64
6575.961 92
6576.346 94
6576.732 77
6577.117 55
6577.502 66
6577.888 88
6578.273 97
6578.659 97
6579.044 112
6579.430 124
6579.815 98
6580.201 88
6580.586 78
6580.972 78
6581.357 56
6581.743 66
6582.128 74
6582.514 73
6582.899 87
6583.285 84
6583.671 66
6584.056 68
6584.442 78
6584.827 78
6585.213 104
6585.599 105
6585.984 84
6586.370 83
6586.756 81
6587.141 68
6587.527 70
6587.913 65
6588.299 88
6588.684 105
6589.070 102
6589.456 109
6589.842 108
6590.227 75
6590.613 76
6590.999 72
6591.385 76
6591.771 106
6592.156 101
6592.542 85
6592.928 90
6593.314 76
6593.700 69
6594.086 65
6594.472 66
6594.858 65
6595.244 56
6595.630 53
6596.015 81
6596.401 102
6596.787 75
6597.173 74
6597.559 113
6597.945 88
6598.331 80
6598.717 68
6599.104 74
6599.490 89
6599.876 92
6600.262 81
6600.648 89
6601.034 86
6601.420 82
6601.806 92
6602.192 82
6602.578 91
6602.965 70
6603.351 89
6603.737 102
6604.123 97
6604.509 81
6604.896 75
6605.282 90
6605.668 105
6606.054 100
6606.441 81
6606.827 107
6607.213 106
6607.599 111
6607.986 87
6608.372 81
6608.758 70
6609.145 78
6609.531 64
6609.917 78
6610.304 95
6610.690 94
6611.076 80
6611.463 93
6611.849 86
6612.236 70
6612.622 58
6613.009 64
6613.395 63
6613.782 72
6614.168 91
6614.555 93
6614.941 87
6615.328 103
6615.714 91
6616.101 73
6616.487 43
6616.874 46
6617.260 54
6617.647 54
6618.034 93
6618.420 101
6618.807 83
6619.193 89
6619.580 95
6619.967 91
6620.353 86
6620.740 77
6621.127 89
6621.513 85
6621.900 76
6622.287 91
6622.674 89
6623.060 80
6623.447 89
6623.834 98
6624.221 99
6624.607 116
6624.994 102
6625.381 82
6625.768 81
6626.155 84
6626.542 81
6626.928 101
6627.315 82
6627.702 58
6628.089 71
6628.476 58
6628.863 54
6629.250 56
6629.637 58
6630.024 72
6630.411 77
6630.798 71
6631.185 76
6631.572 109
6631.959 106
6632.346 91
6632.733 80
6633.120 62
6633.507 77
6633.894 69
6634.281 81
6634.668 133
6635.055 127
6635.442 89
6635.829 91
6636.216 82
6636.604 68
6636.991 78
6637.378 62
6637.765 64
6638.152 75
6638.539 69
6638.927 75
6639.314 48
6639.701 77
6640.088 81
6640.476 75
6640.863 88
6641.250 93
6641.637 91
6642.025 79
6642.412 63
6642.799 73
6643.187 80
6643.574 63
6643.961 67
6644.349 56
6644.736 54
6645.123 75
6645.511 74
6645.898 67
6646.286 64
6646.673 80
6647.061 82
6647.448 91
6647.835 121
6648.223 110
6648.610 103
6648.998 74
6649.385 71
6649.773 69
6650.161 82
6650.548 75
6650.936 76
6651.323 89
6651.711 90
6652.098 102
6652.486 89
6652.874 77
6653.261 60
6653.649 75
6654.036 84
6654.424 76
6654.812 66
6655.199 76
6655.587 95
6655.975 97
6656.363 87
6656.750 91
6657.138 82
6657.526 81
6657.914 91
6658.301 64
6658.689 62
6659.077 55
6659.465 70
6659.853 79
6660.240 96
6660.628 103
6661.016 89
6661.404 68
6661.792 72
6662.180 79
6662.568 98
6662.956 138
6663.343 121
6663.731 93
6664.119 88
6664.507 99
6664.895 83
6665.283 47
6665.671 54
6666.059 65
6666.447 83
6666.835 83
6667.223 76
6667.611 81
6667.999 90
6668.387 85
6668.775 55
6669.164 57
6669.552 71
6669.940 67
6670.328 60
6670.716 56
6671.104 76
6671.492 74
6671.881 60
6672.269 52
6672.657 69
6673.045 89
6673.433 80
6673.822 85
6674.210 101
6674.598 115
6674.986 107
6675.375 94
6675.763 104
6676.151 104
6676.539 89
6676.928 100
6677.316 94
6677.704 58
6678.093 83
6678.481 81
6678.869 77
6679.258 83
6679.646 83
6680.035 78
6680.423 94
6680.811 87
6681.200 84
6681.588 85
6681.977 89
6682.365 88
6682.754 110
6683.142 125
6683.531 94
6683.919 97
6684.308 101
6684.696 66
6685.085 69
6685.473 63
6685.862 68
6686.251 83
6686.639 69
6687.028 45
6687.416 68
6687.805 61
6688.194 69
6688.582 79
6688.971 101
6689.360 89
6689.748 113
6690.137 124
6690.526 93
6690.915 115
6691.303 105
6691.692 84
6692.081 85
6692.470 79
6692.858 87
6693.247 96
6693.636 77
6694.025 89
6694.414 81
6694.802 56
6695.191 49
6695.580 54
6695.969 108
6696.358 102
6696.747 106
6697.136 71
6697.525 44
6697.913 46
6698.302 66
6698.691 63
6699.080 79
6699.469 78
6699.858 56
6700.247 59
6700.636 58
6701.025 84
6701.414 93
6701.803 92
6702.192 99
6702.581 87
6702.970 74
6703.360 85
6703.749 74
6704.138 101
6704.527 88
6704.916 87
6705.305 72
6705.694 63
6706.083 83
6706.473 94
6706.862 82
6707.251 84
6707.640 75
6708.029 59
6708.419 75
6708.808 93
6709.197 87
6709.586 75
6709.976 70
6710.365 87
6710.754 85
6711.144 69
6711.533 83
6711.922 69
6712.312 62
6712.701 71
6713.090 78
6713.480 63
6713.869 63
6714.258 76
6714.648 100
6715.037 87
6715.427 85
6715.816 70
6716.206 58
6716.595 60
6716.985 86
6717.374 74
6717.764 62
6718.153 60
6718.543 76
6718.932 65
6719.322 70
6719.711 79
6720.101 78
6720.490 57
6720.880 69
6721.270 57
6721.659 64
6722.049 79
6722.438 89
6722.828 77
6723.218 73
6723.607 81
6723.997 73
6724.387 48
6724.776 50
6725.166 54
6725.556 61
6725.946 49
6726.335 50
6726.725 64
6727.115 69
6727.505 74
6727.894 79
6728.284 61
6728.674 78
6729.064 75
6729.454 55
6729.844 39
6730.233 66
6730.623 74
6731.013 72
6731.403 74
6731.793 98
6732.183 93
6732.573 70
6732.963 77
6733.353 84
6733.743 77
6734.133 73
6734.523 80
6734.913 92
6735.303 72
6735.693 79
6736.083 119
6736.473 132
6736.863 103
6737.253 111
6737.643 104
6738.033 68
6738.423 52
6738.813 80
6739.203 70
6739.594 86
6739.984 83
6740.374 60
6740.764 67
6741.154 65
6741.544 72
6741.935 65
6742.325 73
6742.715 79
6743.105 72
6743.495 55
6743.886 64
6744.276 66
6744.666 64
6745.057 73
6745.447 60
6745.837 66
6746.228 65
6746.618 55
6747.008 57
6747.399 58
6747.789 41
6748.179 55
6748.570 67
6748.960 78
6749.351 82
6749.741 78
6750.131 74
6750.522 75
6750.912 67
6751.303 58
6751.693 75
6752.084 77
6752.474 77
6752.865 96
6753.255 70
6753.646 73
6754.036 85
6754.427 85
6754.818 106
6755.208 95
6755.599 60
6755.989 61
6756.380 76
6756.771 99
6757.161 100
6757.552 97
6757.943 76
6758.333 79
6758.724 70
6759.115 59
6759.505 82
6759.896 95
6760.287 94
6760.677 122
6761.068 115
6761.459 109
6761.850 81
6762.241 86
6762.631 68
6763.022 68
6763.413 56
6763.804 63
6764.195 59
6764.586 65
6764.976 67
6765.367 76
6765.758 64
6766.149 75
6766.540 73
6766.931 47
6767.322 36
6767.713 56
6768.104 60
6768.495 84
6768.886 73
6769.277 82
6769.668 83
6770.059 63
6770.450 53
6770.841 53
6771.232 61
6771.623 69
6772.014 62
6772.405 81
6772.796 82
6773.187 96
6773.578 108
6773.969 106
6774.361 84
6774.752 83
6775.143 84
6775.534 84
6775.925 83
6776.316 88
6776.708 81
6777.099 81
6777.490 76
6777.881 109
6778.273 79
6778.664 68
6779.055 43
6779.446 40
6779.838 74
6780.229 78
6780.620 74
6781.012 80
6781.403 65
6781.794 59
6782.186 59
6782.577 67
6782.968 63
6783.360 67
6783.751 95
6784.143 109
6784.534 85
6784.926 66
6785.317 58
6785.708 44
6786.100 66
6786.491 72
6786.883 79
6787.274 77
6787.666 73
6788.057 68
6788.449 61
6788.841 64
6789.232 64
6789.624 58
6790.015 49
6790.407 57
6790.799 86
6791.190 88
6791.582 76
6791.973 61
6792.365 72
6792.757 88
6793.148 95
6793.540 95
6793.932 104
6794.324 111
6794.715 89
6795.107 82
6795.499 61
6795.890 83
6796.282 99
6796.674 83
6797.066 76
6797.458 71
6797.849 66
6798.241 31
6798.633 60
6799.025 61
6799.417 61
6799.809 59
6800.201 72
6800.592 81
6800.984 70
6801.376 59
6801.768 61
6802.160 64
6802.552 51
6802.944 68
6803.336 69
6803.728 52
6804.120 57
6804.512 78
6804.904 71
6805.296 82
6805.688 80
6806.080 81
6806.472 75
6806.864 85
6807.256 82
6807.648 95
6808.041 83
6808.433 83
6808.825 80
6809.217 57
6809.609 47
6810.001 69
6810.393 78
6810.786 82
6811.178 74
6811.570 57
6811.962 48
6812.355 56
6812.747 97
6813.139 97
6813.531 79
6813.924 69
6814.316 67
6814.708 53
6815.100 75
6815.493 92
6815.885 80
6816.277 73
6816.670 97
6817.062 78
6817.455 56
6817.847 78
6818.239 99
6818.632 71
6819.024 88
6819.417 72
6819.809 65
6820.202 86
6820.594 80
6820.987 89
6821.379 78
6821.771 71
6822.164 48
6822.557 30
6822.949 43
6823.342 48
6823.734 50
6824.127 41
6824.519 46
6824.912 66
6825.305 61
6825.697 96
6826.090 76
6826.482 90
6826.875 77
6827.268 71
6827.660 75
6828.053 69
6828.446 57
6828.838 72
6829.231 65
6829.624 65
6830.017 70
6830.409 54
6830.802 65
6831.195 56
6831.588 80
6831.981 69
6832.373 52
6832.766 53
6833.159 64
6833.552 64
6833.945 60
6834.338 67
6834.730 66
6835.123 71
6835.516 68
6835.909 52
6836.302 58
6836.695 41
6837.088 38
6837.481 49
6837.874 59
6838.267 59
6838.660 44
6839.053 66
6839.446 66
6839.839 57
6840.232 89
6840.625 76
6841.018 92
6841.411 96
6841.804 92
6842.197 78
6842.590 82
6842.983 70
6843.377 58
6843.770 98
6844.163 78
6844.556 65
6844.949 81
6845.342 70
6845.736 50
6846.129 70
6846.522 115
6846.915 89
6847.308 74
6847.702 61
6848.095 66
6848.488 74
6848.882 65
6849.275 49
6849.668 55
6850.061 60
6850.455 80
6850.848 82
6851.241 74
6851.635 69
6852.028 83
6852.422 81
6852.815 77
6853.208 75
6853.602 68
6853.995 78
6854.389 55
6854.782 61
6855.176 67
6855.569 67
6855.963 58
6856.356 58
6856.750 61
6857.143 70
6857.537 94
6857.930 68
6858.324 58
6858.717 78
6859.111 95
6859.504 87
6859.898 74
6860.292 83
6860.685 93
6861.079 78
6861.473 93
6861.866 112
6862.260 107
6862.654 91
6863.047 92
6863.441 95
6863.835 74
6864.228 58
6864.622 49
6865.016 56
6865.410 71
6865.803 112
6866.197 92
6866.591 82
6866.985 83
6867.379 84
6867.772 68
6868.166 56
6868.560 52
6868.954 64
6869.348 67
6869.742 55
6870.136 61
6870.529 49
6870.923 62
6871.317 53
6871.711 55
6872.105 75
6872.499 77
6872.893 79
6873.287 73
6873.681 50
6874.075 51
6874.469 59
6874.863 71
6875.257 85
6875.651 61
6876.045 29
6876.439 41
6876.833 79
6877.228 71
6877.622 69
6878.016 84
6878.410 85
6878.804 92
6879.198 78
6879.592 51
6879.987 67
6880.381 73
6880.775 55
6881.169 74
6881.563 72
6881.958 71
6882.352 58
6882.746 62
6883.140 60
6883.535 55
6883.929 68
6884.323 67
6884.718 63
6885.112 53
6885.506 60
6885.901 67
6886.295 61
6886.689 60
6887.084 56
6887.478 71
6887.872 61
6888.267 63
6888.661 45
6889.056 40
6889.450 45
6889.845 38
6890.239 46
6890.634 42
6891.028 54
6891.423 56
6891.817 69
6892.212 91
6892.606 75
6893.001 54
6893.395 52
6893.790 67
6894.184 66
6894.579 49
6894.974 55
6895.368 73
6895.763 69
6896.157 61
6896.552 61
6896.947 52
6897.341 64
6897.736 60
6898.131 42
6898.525 42
6898.920 36
6899.315 50
6899.710 65
6900.104 59
6900.499 70
6900.894 82
6901.289 67
6901.684 56
6902.078 47
6902.473 57
6902.868 58
6903.263 58
6903.658 30
6904.053 47
6904.447 60
6904.842 63
6905.237 59
6905.632 61
6906.027 55
6906.422 57
6906.817 79
6907.212 66
6907.607 73
6908.002 85
6908.397 94
6908.792 89
6909.187 57
6909.582 68
6909.977 69
6910.372 61
6910.767 57
6911.162 46
6911.557 38
6911.952 75
6912.347 107
6912.742 95
6913.138 82
6913.533 71
6913.928 62
6914.323 57
6914.718 48
6915.113 44
6915.509 46
6915.904 41
6916.299 62
6916.694 51
6917.089 59
6917.485 72
6917.880 105
6918.275 100
6918.670 97
6919.066 70
6919.461 75
6919.856 64
6920.252 56
6920.647 57
6921.042 50
6921.438 40
6921.833 51
6922.228 74
6922.624 77
6923.019 84
6923.415 80
6923.810 80
6924.206 58
6924.601 55
6924.996 52
6925.392 51
6925.787 65
6926.183 74
6926.578 71
6926.974 72
6927.369 62
6927.765 47
6928.161 52
6928.556 42
6928.952 69
6929.347 66
6929.743 58
6930.139 73
6930.534 54
6930.930 47
6931.325 64
6931.721 65
6932.117 92
6932.512 84
6932.908 94
6933.304 88
6933.699 84
6934.095 81
6934.491 60
6934.887 65
6935.282 64
6935.678 51
6936.074 66
6936.470 66
6936.866 69
6937.261 73
6937.657 61
6938.053 40
6938.449 43
6938.845 53
6939.241 49
6939.637 41
6940.032 25
6940.428 37
6940.824 56
6941.220 57
6941.616 55
6942.012 66
6942.408 66
6942.804 78
6943.200 78
6943.596 65
6943.992 49
6944.388 48
6944.784 59
6945.180 47
6945.576 44
6945.972 55
6946.368 70
6946.764 84
6947.160 68
6947.556 53
6947.953 100
6948.349 82
6948.745 75
6949.141 74
6949.537 51
6949.933 44
6950.330 53
6950.726 57
6951.122 61
6951.518 80
6951.914 89
6952.311 70
6952.707 70
6953.103 64
6953.499 57
6953.896 58
6954.292 57
6954.688 59
6955.085 69
6955.481 58
6955.877 49
6956.274 32
6956.670 45
6957.066 82
6957.463 79
6957.859 62
6958.256 70
6958.652 75
6959.048 68
6959.445 78
6959.841 67
6960.238 50
6960.634 38
6961.031 30
6961.427 36
6961.824 60
6962.220 59
6962.617 63
6963.013 69
6963.410 66
6963.807 88
6964.203 86
6964.600 75
6964.996 99
6965.393 92
6965.790 72
6966.186 52
6966.583 46
6966.979 51
6967.376 59
6967.773 54
6968.170 48
6968.566 51
6968.963 37
6969.360 82
6969.756 88
6970.153 66
6970.550 78
6970.947 70
6971.343 86
6971.740 95
6972.137 78
6972.534 63
6972.931 51
6973.328 39
6973.724 44
6974.121 44
6974.518 46
6974.915 53
6975.312 81
6975.709 88
6976.106 65
6976.503 51
6976.900 50
6977.297 43
6977.694 39
6978.091 37
6978.488 50
6978.885 53
6979.282 41
6979.679 43
6980.076 56
6980.473 62
6980.870 61
6981.267 68
6981.664 70
6982.061 59
6982.458 73
6982.855 70
6983.252 77
6983.649 61
6984.047 62
6984.444 39
6984.841 54
6985.238 58
6985.635 69
6986.032 73
6986.430 61
6986.827 60
6987.224 60
6987.621 79
6988.019 79
6988.416 76
6988.813 67
6989.210 61
6989.608 46
6990.005 83
6990.402 77
6990.800 81
6991.197 75
6991.594 57
6991.992 51
6992.389 54
6992.787 69
6993.184 69
6993.581 60
6993.979 60
6994.376 79
6994.774 70
6995.171 77
6995.569 91
6995.966 83
6996.364 58
6996.761 53
6997.159 72
6997.556 83
6997.954 73
6998.351 66
6998.749 59
6999.146 81
6999.544 84
6999.942 68
7000.339 76
7000.737 84
7001.134 80
7001.532 57
7001.930 55
7002.327 76
7002.725 92
7003.123 78
7003.520 79
7003.918 60
7004.316 78
7004.714 79
7005.111 73
7005.509 90
7005.907 74
7006.305 75
7006.702 45
7007.100 51
7007.498 60
7007.896 53
7008.294 67
7008.692 70
7009.089 71
7009.487 76
7009.885 42
7010.283 50
7010.681 94
7011.079 80
7011.477 91
7011.875 65
7012.273 61
7012.671 56
7013.069 62
7013.467 62
7013.865 62
7014.263 56
7014.661 50
7015.059 60
7015.457 67
7015.855 69
7016.253 67
7016.651 61
7017.049 75
7017.447 71
7017.845 62
7018.243 71
7018.641 54
7019.039 49
7019.438 46
7019.836 65
7020.234 73
7020.632 69
7021.030 67
7021.429 76
7021.827 73
7022.225 74
7022.623 97
7023.021 102
7023.420 100
7023.818 74
7024.216 63
7024.615 49
7025.013 78
7025.411 54
7025.810 39
7026.208 56
7026.606 61
7027.005 75
7027.403 56
7027.801 33
7028.200 33
7028.598 48
7028.997 49
7029.395 58
7029.793 51
7030.192 48
7030.590 40
7030.989 48
7031.387 49
7031.786 65
7032.184 78
7032.583 73
7032.981 89
7033.380 74
7033.779 61
7034.177 82
7034.576 92
7034.974 99
7035.373 106
7035.771 101
7036.170 91
7036.569 53
7036.967 53
7037.366 66
7037.765 64
7038.163 75
7038.562 56
7038.961 65
7039.359 94
7039.758 84
7040.157 62
7040.556 55
7040.954 53
7041.353 39
7041.752 59
7042.151 84
7042.550 97
7042.948 66
7043.347 47
7043.746 65
7044.145 56
7044.544 62
7044.943 56
7045.342 52
7045.740 67
7046.139 47
7046.538 48
7046.937 53
7047.336 63
7047.735 70
7048.134 64
7048.533 96
7048.932 112
7049.331 94
7049.730 78
7050.129 68
7050.528 48
7050.927 53
7051.326 46
7051.725 60
7052.124 59
7052.523 55
7052.922 65
7053.322 72
7053.721 65
7054.120 60
7054.519 59
7054.918 76
7055.317 83
7055.716 67
7056.116 47
7056.515 40
7056.914 66
7057.313 55
7057.713 72
7058.112 72
7058.511 66
7058.910 54
7059.310 63
7059.709 59
7060.108 62
7060.507 65
7060.907 82
7061.306 70
7061.706 61
7062.105 53
7062.504 63
7062.904 63
7063.303 81
7063.702 87
7064.102 59
7064.501 57
7064.901 43
7065.300 60
7065.700 81
7066.099 70
7066.499 68
7066.898 80
7067.298 67
7067.697 67
7068.097 36
7068.496 38
7068.896 48
7069.295 59
7069.695 82
7070.094 57
7070.494 61
7070.894 67
7071.293 55
7071.693 54
7072.092 61
7072.492 53
7072.892 60
7073.291 55
7073.691 69
7074.091 67
7074.491 71
7074.890 69
7075.290 69
7075.690 56
7076.089 66
7076.489 62
7076.889 52
7077.289 42
7077.689 27
7078.088 28
7078.488 41
7078.888 48
7079.288 43
7079.688 35
7080.088 45
7080.488 36
7080.887 37
7081.287 35
7081.687 33
7082.087 47
7082.487 53
7082.887 57
7083.287 76
7083.687 77
7084.087 64
7084.487 75
7084.887 58
7085.287 61
7085.687 58
7086.087 39
7086.487 27
7086.887 31
7087.287 42
7087.687 52
7088.087 67
7088.487 49
7088.888 62
7089.288 49
7089.688 40
7090.088 30
7090.488 49
7090.888 67
7091.288 72
7091.689 66
7092.089 60
7092.489 45
7092.889 53
7093.290 79
7093.690 72
7094.090 59
7094.490 60
7094.891 52
7095.291 49
7095.691 62
7096.092 76
7096.492 63
7096.892 64
7097.293 73
7097.693 72
7098.093 58
7098.494 47
7098.894 51
7099.294 49
7099.695 65
7100.095 76
7100.496 50
7100.896 77
7101.297 69
7101.697 65
7102.098 76
7102.498 64
7102.899 58
7103.299 73
7103.700 70
7104.100 68
7104.501 58
7104.901 68
7105.302 76
7105.703 66
7106.103 48
7106.504 64
7106.904 58
7107.305 52
7107.706 37
7108.106 53
7108.507 48
7108.908 54
7109.308 43
7109.709 53
7110.110 51
7110.511 49
7110.911 69
7111.312 59
7111.713 51
7112.114 46
7112.514 58
7112.915 72
7113.316 74
7113.717 66
7114.118 83
7114.518 75
7114.919 66
7115.320 66
7115.721 58
7116.122 67
7116.523 77
7116.924 65
7117.325 56
7117.725 70
7118.126 71
7118.527 51
7118.928 79
7119.329 76
7119.730 67
7120.131 44
7120.532 35
7120.933 38
7121.334 47
7121.735 36
7122.136 51
7122.537 57
7122.939 42
7123.340 35
7123.741 53
7124.142 56
7124.543 49
7124.944 54
7125.345 61
7125.746 68
7126.148 63
7126.549 87
7126.950 74
7127.351 63
7127.752 43
7128.154 46
7128.555 57
7128.956 63
7129.357 61
7129.759 52
7130.160 50
7130.561 63
7130.962 79
7131.364 83
7131.765 70
7132.166 60
7132.568 40
7132.969 57
7133.370 52
7133.772 46
7134.173 46
7134.575 66
7134.976 55
7135.377 58
7135.779 56
7136.180 53
7136.582 37
7136.983 35
7137.385 44
7137.786 56
7138.188 62
7138.589 66
7138.991 77
7139.392 76
7139.794 69
7140.195 52
7140.597 52
7140.999 52
7141.400 58
7141.802 51
7142.203 32
7142.605 30
7143.007 47
7143.408 50
7143.810 58
7144.212 68
7144.613 60
7145.015 63
7145.417 61
7145.818 56
7146.220 45
7146.622 43
7147.024 47
7147.425 56
7147.827 45
7148.229 39
7148.631 49
7149.033 55
7149.434 65
7149.836 69
7150.238 45
7150.640 50
7151.042 60
7151.444 62
7151.846 56
7152.247 60
7152.649 72
7153.051 97
7153.453 86
7153.855 78
7154.257 75
7154.659 61
7155.061 67
7155.463 67
7155.865 54
7156.267 53
7156.669 43
7157.071 53
7157.473 64
7157.875 75
7158.277 80
7158.679 83
7159.081 90
7159.484 67
7159.886 70
7160.288 54
7160.690 55
7161.092 60
7161.494 43
7161.896 50
7162.299 56
7162.701 39
7163.103 65
7163.505 61
7163.907 42
7164.310 46
7164.712 40
7165.114 43
7165.516 49
7165.919 48
7166.321 72
7166.723 70
7167.126 73
7167.528 58
7167.930 53
7168.333 64
7168.735 61
7169.137 81
7169.540 56
7169.942 41
7170.345 39
7170.747 42
7171.149 49
7171.552 45
7171.954 82
7172.357 58
7172.759 56
7173.162 53
7173.564 77
7173.967 54
7174.369 40
7174.772 46
7175.174 54
7175.577 56
7175.979 50
7176.382 56
7176.785 38
7177.187 35
7177.590 39
7177.992 43
7178.395 42
7178.798 55
7179.200 63
7179.603 50
7180.006 62
7180.408 69
7180.811 65
7181.214 49
7181.617 65
7182.019 83
7182.422 77
7182.825 68
7183.228 66
7183.630 67
7184.033 67
7184.436 55
7184.839 40
7185.242 33
7185.644 34
7186.047 27
7186.450 24
7186.853 34
7187.256 37
7187.659 38
7188.062 39
7188.465 32
7188.868 30
7189.270 36
7189.673 27
7190.076 41
7190.479 50
7190.882 47
7191.285 48
7191.688 56
7192.091 58
7192.494 63
7192.897 46
7193.300 57
7193.704 49
7194.107 44
7194.510 34
7194.913 39
7195.316 38
7195.719 41
7196.122 35
7196.525 31
7196.928 50
7197.332 48
7197.735 51
7198.138 40
7198.541 47
7198.944 44
7199.348 44
7199.751 30
7200.154 60
7200.557 61
7200.961 53
7201.364 55
7201.767 55
7202.170 56
7202.574 54
7202.977 43
7203.380 42
7203.784 60
7204.187 65
7204.590 63
7204.994 60
7205.397 71
7205.801 70
7206.204 61
7206.607 61
7207.011 68
7207.414 69
7207.818 61
7208.221 44
7208.625 27
7209.028 31
7209.432 53
7209.835 70
7210.239 45
7210.642 51
7211.046 58
7211.449 61
7211.853 65
7212.257 61
7212.660 44
7213.064 40
7213.467 45
7213.871 55
7214.275 84
7214.678 78
7215.082 47
7215.486 48
7215.889 48
7216.293 65
7216.697 60
7217.100 53
7217.504 43
7217.908 49
7218.312 57
7218.715 52
7219.119 51
7219.523 49
7219.927 47
7220.331 51
7220.734 48
7221.138 38
7221.542 40
7221.946 42
7222.350 38
7222.754 57
7223.158 70
7223.561 69
7223.965 50
7224.369 45
7224.773 41
7225.177 41
7225.581 34
7225.985 35
7226.389 24
7226.793 48
7227.197 59
7227.601 47
7228.005 41
7228.409 31
7228.813 36
7229.217 37
7229.621 47
7230.025 72
7230.429 83
7230.833 91
7231.238 48
7231.642 36
7232.046 29
7232.450 29
7232.854 43
7233.258 32
7233.663 35
7234.067 35
7234.471 48
7234.875 52
7235.279 56
7235.684 53
7236.088 48
7236.492 48
7236.896 40
7237.301 39
7237.705 29
7238.109 31
7238.514 72
7238.918 68
7239.322 42
7239.727 40
7240.131 47
7240.535 79
7240.940 64
7241.344 71
7241.748 66
7242.153 84
7242.557 79
7242.962 46
7243.366 66
7243.771 58
7244.175 57
7244.580 70
7244.984 77
7245.389 71
7245.793 58
7246.198 74
7246.602 66
7247.007 51
7247.411 52
7247.816 47
7248.220 49
7248.625 32
7249.030 24
7249.434 31
7249.839 38
7250.244 41
7250.648 47
7251.053 58
7251.458 63
7251.862 86
7252.267 82
7252.672 56
7253.076 49
7253.481 35
7253.886 42
7254.291 60
7254.695 54
7255.100 51
7255.505 52
7255.910 44
7256.315 38
7256.719 43
7257.124 48
7257.529 45
7257.934 42
7258.339 59
7258.744 82
7259.149 85
7259.553 69
7259.958 54
7260.363 38
7260.768 45
7261.173 53
7261.578 62
7261.983 82
7262.388 73
7262.793 60
7263.198 39
7263.603 35
7264.008 39
7264.413 59
7264.818 50
7265.223 54
7265.628 35
7266.033 35
7266.439 33
7266.844 26
7267.249 46
7267.654 52
7268.059 45
7268.464 38
7268.869 53
7269.275 44
7269.680 37
7270.085 37
7270.490 46
7270.895 43
7271.301 38
7271.706 46
7272.111 51
7272.516 41
7272.922 44
7273.327 50
7273.732 59
7274.137 68
7274.543 63
7274.948 54
7275.353 55
7275.759 55
7276.164 52
7276.570 54
7276.975 59
7277.380 35
7277.786 48
7278.191 44
7278.597 51
7279.002 64
7279.408 55
7279.813 62
7280.218 79
7280.624 68
7281.029 64
7281.435 56
7281.840 64
7282.246 65
7282.652 77
7283.057 69
7283.463 62
7283.868 63
7284.274 58
7284.679 30
7285.085 48
7285.491 41
7285.896 64
7286.302 68
7286.708 68
7287.113 98
7287.519 92
7287.925 71
7288.330 45
7288.736 48
7289.142 55
7289.548 43
7289.953 44
7290.359 50
7290.765 59
7291.171 55
7291.576 46
7291.982 37
7292.388 40
7292.794 49
7293.200 70
7293.606 74
7294.011 68
7294.417 46
7294.823 30
7295.229 42
7295.635 49
7296.041 27
7296.447 19
7296.853 37
7297.259 56
7297.665 57
7298.071 51
7298.477 42
7298.883 50
7299.289 51
7299.695 57
7300.101 55
7300.507 39
7300.913 42
7301.319 38
7301.725 57
7302.131 71
7302.537 76
7302.943 73
7303.349 56
7303.756 45
7304.162 42
7304.568 34
7304.974 23
7305.380 33
7305.786 52
7306.193 60
7306.599 43
7307.005 61
7307.411 39
7307.817 53
7308.224 48
7308.630 45
7309.036 54
7309.443 70
7309.849 57
7310.255 48
7310.662 52
7311.068 36
7311.474 31
7311.881 28
7312.287 46
7312.693 40
7313.100 34
7313.506 28
7313.913 55
7314.319 53
7314.725 48
7315.132 67
7315.538 52
7315.945 58
7316.351 57
7316.758 53
7317.164 35
7317.571 47
7317.977 44
7318.384 68
7318.790 53
7319.197 47
7319.604 56
7320.010 55
7320.417 36
7320.823 28
7321.230 55
7321.637 38
7322.043 47
7322.450 40
7322.857 53
7323.263 47
7323.670 40
7324.077 41
7324.483 45
7324.890 45
7325.297 47
7325.703 39
7326.110 48
7326.517 39
7326.924 43
7327.331 35
7327.737 46
7328.144 61
7328.551 63
7328.958 68
7329.365 54
7329.772 51
7330.178 61
7330.585 46
7330.992 43
7331.399 32
7331.806 39
7332.213 38
7332.620 38
7333.027 44
7333.434 39
7333.841 41
7334.248 40
7334.655 44
7335.062 51
7335.469 50
7335.876 37
7336.283 38
7336.690 49
7337.097 45
7337.504 50
7337.911 53
7338.318 57
7338.725 61
7339.132 56
7339.539 52
7339.947 60
7340.354 57
7340.761 51
7341.168 63
7341.575 76
7341.982 76
7342.390 62
7342.797 62
7343.204 54
7343.611 53
7344.019 49
7344.426 71
7344.833 54
7345.240 58
7345.648 43
7346.055 33
7346.462 33
7346.870 35
7347.277 62
7347.684 67
7348.092 61
7348.499 52
7348.906 41
7349.314 29
7349.721 36
7350.129 56
7350.536 87
7350.944 78
7351.351 57
7351.759 50
7352.166 72
7352.573 68
7352.981 49
7353.388 41
7353.796 36
7354.204 52
7354.611 63
7355.019 63
7355.426 38
7355.834 63
7356.241 54
7356.649 71
7357.057 54
7357.464 41
7357.872 59
7358.279 61
7358.687 68
7359.095 58
7359.502 60
7359.910 47
7360.318 52
7360.726 64
7361.133 57
7361.541 37
7361.949 51
7362.357 58
7362.764 43
7363.172 67
7363.580 66
7363.988 60
7364.396 57
7364.803 34
7365.211 36
7365.619 33
7366.027 40
7366.435 42
7366.843 56
7367.251 72
7367.658 51
7368.066 58
7368.474 59
7368.882 48
7369.290 35
7369.698 32
7370.106 41
7370.514 43
7370.922 69
7371.330 60
7371.738 31
7372.146 43
7372.554 42
7372.962 44
7373.370 63
7373.778 75
7374.186 63
7374.595 38
7375.003 42
7375.411 59
7375.819 41
7376.227 43
7376.635 41
7377.043 42
7377.452 45
7377.860 56
7378.268 56
7378.676 37
7379.084 41
7379.493 28
7379.901 37
7380.309 57
7380.717 48
7381.126 42
7381.534 44
7381.942 36
7382.351 39
7382.759 49
7383.167 51
7383.576 40
7383.984 27
7384.392 16
7384.801 48
7385.209 63
7385.618 49
7386.026 53
7386.434 45
7386.843 42
7387.251 39
7387.660 45
7388.068 55
7388.477 60
7388.885 54
7389.294 35
7389.702 42
7390.111 49
7390.519 51
7390.928 36
7391.336 49
7391.745 59
7392.153 52
7392.562 59
7392.971 52
7393.379 45
7393.788 63
7394.197 67
7394.605 58
7395.014 45
7395.423 43
7395.831 35
7396.240 41
7396.649 52
7397.057 46
7397.466 57
7397.875 68
7398.284 75
7398.692 68
7399.101 64
7399.510 54
7399.919 57
7400.328 64
7400.736 37
7401.145 46
7401.554 50
7401.963 52
7402.372 46
7402.781 53
7403.190 47
7403.598 61
7404.007 42
7404.416 37
7404.825 49
7405.234 50
7405.643 32
7406.052 34
7406.461 33
7406.870 52
7407.279 81
7407.688 51
7408.097 42
7408.506 40
7408.915 31
7409.324 33
7409.733 34
7410.142 50
7410.551 40
7410.961 42
7411.370 33
7411.779 33
7412.188 31
7412.597 42
7413.006 46
7413.415 51
7413.825 63
7414.234 66
7414.643 73
7415.052 69
7415.461 57
7415.871 46
7416.280 33
7416.689 37
7417.098 29
7417.508 46
7417.917 42
7418.326 48
7418.736 48
7419.145 44
7419.554 46
7419.964 54
7420.373 31
7420.782 24
7421.192 29
7421.601 39
7422.011 32
7422.420 32
7422.829 33
7423.239 45
7423.648 42
7424.058 25
7424.467 33
7424.877 39
7425.286 48
7425.696 46
7426.105 51
7426.515 62
7426.924 44
7427.334 33
7427.743 46
7428.153 56
7428.563 55
7428.972 38
7429.382 42
7429.791 27
7430.201 55
7430.611 76
7431.020 69
7431.430 60
7431.840 55
7432.249 37
7432.659 40
7433.069 51
7433.479 45
7433.888 51
7434.298 67
7434.708 37
7435.118 46
7435.527 56
7435.937 61
7436.347 61
7436.757 51
7437.167 31
7437.576 43
7437.986 52
7438.396 38
7438.806 37
7439.216 38
7439.626 20
7440.036 20
7440.446 37
7440.856 29
7441.265 33
7441.675 30
7442.085 31
7442.495 37
7442.905 24
7443.315 23
7443.725 45
7444.135 37
7444.545 40
7444.955 39
7445.365 47
7445.776 65
7446.186 46
7446.596 34
7447.006 52
7447.416 53
7447.826 57
7448.236 48
7448.646 43
7449.056 52
7449.467 55
7449.877 42
7450.287 39
7450.697 28
7451.107 21
7451.518 32
7451.928 41
7452.338 42
7452.748 56
7453.159 50
7453.569 38
7453.979 43
7454.389 43
7454.800 30
7455.210 27
7455.620 37
7456.031 34
7456.441 55
7456.852 39
7457.262 53
7457.672 70
7458.083 61
7458.493 42
7458.904 35
7459.314 48
7459.724 64
7460.135 72
7460.545 52
7460.956 45
7461.366 44
7461.777 37
7462.187 48
7462.598 38
7463.008 35
7463.419 36
7463.829 65
7464.240 70
7464.651 44
7465.061 41
7465.472 37
7465.882 48
7466.293 72
7466.704 66
7467.114 35
7467.525 30
7467.936 23
7468.346 41
7468.757 47
7469.168 37
7469.579 33
7469.989 32
7470.400 45
7470.811 38
7471.221 41
7471.632 34
7472.043 46
7472.454 40
7472.865 30
7473.275 22
7473.686 48
7474.097 70
7474.508 60
7474.919 50
7475.330 40
7475.741 26
7476.152 43
7476.562 53
7476.973 63
7477.384 79
7477.795 66
7478.206 52
7478.617 52
7479.028 73
7479.439 74
7479.850 47
7480.261 58
7480.672 47
7481.083 37
7481.494 55
7481.905 61
7482.316 54
7482.727 61
7483.139 46
7483.550 42
7483.961 40
7484.372 37
7484.783 43
7485.194 51
7485.605 51
7486.016 40
7486.428 41
7486.839 38
7487.250 27
7487.661 22
7488.072 19
7488.484 34
7488.895 37
7489.306 32
7489.717 37
7490.129 22
7490.540 32
7490.951 49
7491.363 48
7491.774 37
7492.185 77
7492.597 74
7493.008 67
7493.419 47
7493.831 38
7494.242 33
7494.654 38
7495.065 41
7495.476 49
7495.888 41
7496.299 45
7496.711 61
7497.122 53
7497.534 57
7497.945 50
7498.357 49
7498.768 48
7499.180 63
7499.591 58
7500.003 49
7500.415 43
7500.826 42
7501.238 42
7501.649 42
7502.061 44
7502.472 31
7502.884 34
7503.296 31
7503.707 34
7504.119 58
7504.531 55
7504.942 47
7505.354 48
7505.766 46
7506.178 47
7506.589 40
7507.001 51
7507.413 57
7507.825 47
7508.236 39
7508.648 48
7509.060 44
7509.472 47
7509.884 41
7510.295 38
7510.707 57
7511.119 44
7511.531 37
7511.943 58
7512.355 48
7512.767 64
7513.179 64
7513.591 60
7514.002 46
7514.414 56
7514.826 47
7515.238 53
7515.650 34
7516.062 55
7516.474 47
7516.886 44
7517.298 43
7517.710 57
7518.122 69
7518.535 51
7518.947 55
7519.359 35
7519.771 28
7520.183 56
7520.595 54
7521.007 50
7521.419 29
7521.831 23
7522.244 48
7522.656 58
7523.068 52
7523.480 48
7523.892 70
7524.305 46
7524.717 34
7525.129 36
7525.541 46
7525.954 38
7526.366 45
7526.778 61
7527.190 64
7527.603 50
7528.015 46
7528.427 48
7528.840 50
7529.252 51
7529.664 29
7530.077 31
7530.489 41
7530.902 46
7531.314 49
7531.726 48
7532.139 21
7532.551 25
7532.964 27
7533.376 30
7533.789 42
7534.201 45
7534.614 56
7535.026 36
7535.439 32
7535.851 42
7536.264 56
7536.676 42
7537.089 33
7537.502 33
7537.914 59
7538.327 61
7538.739 48
7539.152 42
7539.565 55
7539.977 59
7540.390 67
7540.803 73
7541.215 58
7541.628 41
7542.041 44
7542.453 37
7542.866 48
7543.279 42
7543.692 37
7544.104 47
7544.517 49
7544.930 41
7545.343 55
7545.756 52
7546.168 52
7546.581 52
7546.994 34
7547.407 32
7547.820 33
7548.233 45
7548.646 55
7549.058 42
7549.471 42
7549.884 49
7550.297 54
7550.710 55
7551.123 45
7551.536 37
7551.949 61
7552.362 50
7552.775 66
7553.188 65
7553.601 54
7554.014 44
7554.427 51
7554.840 37
7555.253 29
7555.666 34
7556.079 30
7556.492 30
7556.906 43
7557.319 46
7557.732 42
7558.145 50
7558.558 32
7558.971 31
7559.384 31
7559.798 59
7560.211 47
7560.624 50
7561.037 54
7561.451 42
7561.864 37
7562.277 39
7562.690 33
7563.104 53
7563.517 68
7563.930 46
7564.344 33
7564.757 33
7565.170 40
7565.584 52
7565.997 60
7566.410 60
7566.824 62
7567.237 59
7567.650 42
7568.064 27
7568.477 48
7568.891 70
7569.304 52
7569.718 48
7570.131 68
7570.545 61
7570.958 51
7571.372 50
7571.785 63
7572.199 51
7572.612 31
7573.026 43
7573.439 37
7573.853 37
7574.266 44
7574.680 35
7575.094 25
7575.507 35
7575.921 40
7576.335 47
7576.748 35
7577.162 37
7577.576 35
7577.989 39
7578.403 25
7578.817 42
7579.230 55
7579.644 60
7580.058 67
7580.472 55
7580.885 41
7581.299 42
7581.713 47
7582.127 46
7582.541 42
7582.954 32
7583.368 43
7583.782 46
7584.196 61
7584.610 45
7585.024 42
7585.438 43
7585.851 52
7586.265 54
7586.679 54
7587.093 72
7587.507 76
7587.921 74
7588.335 50
7588.749 54
7589.163 70
7589.577 63
7589.991 54
7590.405 57
7590.819 51
7591.233 51
7591.647 58
7592.061 69
7592.475 48
7592.890 51
7593.304 57
7593.718 38
7594.132 37
7594.546 50
7594.960 37
7595.374 43
7595.788 55
7596.203 56
7596.617 57
7597.031 40
7597.445 35
7597.860 42
7598.274 36
7598.688 37
7599.102 52
7599.517 48
7599.931 34
7600.345 58
7600.759 46
7601.174 37
7601.588 44
7602.002 38
7602.417 36
7602.831 36
7603.246 37
7603.660 31
7604.074 39
7604.489 49
7604.903 36
7605.318 35
7605.732 31
7606.146 47
7606.561 49
7606.975 40
7607.390 47
7607.804 37
7608.219 46
7608.633 45
7609.048 42
7609.463 47
7609.877 36
7610.292 26
7610.706 52
7611.121 57
7611.535 61
7611.950 48
7612.365 30
7612.779 28
7613.194 19
7613.609 30
7614.023 57
7614.438 57
7614.853 45
7615.267 60
7615.682 48
7616.097 34
7616.512 48
7616.926 50
7617.341 62
7617.756 55
7618.171 45
7618.585 56
7619.000 62
7619.415 48
7619.830 37
7620.245 35
7620.660 64
7621.074 65
7621.489 42
7621.904 34
7622.319 31
7622.734 27
7623.149 37
7623.564 50
7623.979 63
7624.394 68
7624.809 53
7625.224 50
7625.639 51
7626.054 54
7626.469 56
7626.884 72
7627.299 50
7627.714 55
7628.129 66
7628.544 70
7628.959 64
7629.374 47
7629.789 45
7630.204 33
7630.619 51
7631.034 42
7631.450 39
7631.865 36
7632.280 37
7632.695 40
7633.110 48
7633.526 39
7633.941 49
7634.356 41
7634.771 36
7635.186 30
7635.602 41
7636.017 30
7636.432 32
7636.848 26
7637.263 46
7637.678 56
7638.093 44
7638.509 42
7638.924 26
7639.340 25
7639.755 31
7640.170 42
7640.586 40
7641.001 30
7641.416 32
7641.832 37
7642.247 31
7642.663 34
7643.078 42
7643.494 36
7643.909 43
7644.325 42
7644.740 38
7645.156 45
7645.571 28
7645.987 34
7646.402 39
7646.818 20
7647.233 31
7647.649 62
7648.065 41
7648.480 22
7648.896 21
7649.311 24
7649.727 24
7650.143 28
7650.558 42
7650.974 33
7651.390 23
7651.806 34
7652.221 56
7652.637 50
7653.053 52
7653.468 56
7653.884 44
7654.300 52
7654.716 53
7655.131 53
7655.547 61
7655.963 80
7656.379 54
7656.795 50
7657.211 46
7657.626 49
7658.042 39
7658.458 36
7658.874 40
7659.290 40
7659.706 41
7660.122 23
7660.538 39
7660.954 54
7661.370 32
7661.786 38
7662.202 40
7662.618 59
7663.034 58
7663.450 47
7663.866 38
7664.282 32
7664.698 47
7665.114 41
7665.530 35
7665.946 43
7666.362 42
7666.778 36
7667.194 25
7667.610 27
7668.027 42
7668.443 59
7668.859 63
7669.275 45
7669.691 51
7670.107 48
7670.524 37
7670.940 50
7671.356 64
7671.772 55
7672.189 53
7672.605 54
7673.021 35
7673.437 44
7673.854 51
7674.270 42
7674.686 37
7675.103 42
7675.519 43
7675.935 37
7676.352 24
7676.768 27
7677.184 28
7677.601 29
7678.017 32
7678.434 43
7678.850 30
7679.267 35
7679.683 39
7680.099 34
7680.516 25
7680.932 33
7681.349 38
7681.765 46
7682.182 45
7682.598 49
7683.015 41
7683.432 40
7683.848 36
7684.265 27
7684.681 22
7685.098 29
7685.515 44
7685.931 55
7686.348 50
7686.764 33
7687.181 25
7687.598 27
7688.014 31
7688.431 28
7688.848 39
7689.265 59
7689.681 54
7690.098 46
7690.515 39
7690.931 37
7691.348 44
7691.765 53
7692.182 61
7692.599 58
7693.015 50
7693.432 55
7693.849 42
7694.266 36
7694.683 49
7695.100 38
7695.517 37
7695.933 40
7696.350 42
7696.767 49
7697.184 34
7697.601 33
7698.018 30
7698.435 35
7698.852 53
7699.269 53
7699.686 37
7700.103 46
7700.520 37
7700.937 31
7701.354 31
7701.771 35
7702.188 63
7702.605 56
7703.022 47
7703.440 53
7703.857 41
7704.274 42
7704.691 30
7705.108 41
7705.525 30
7705.942 11
7706.360 28
7706.777 22
7707.194 35
7707.611 31
7708.028 37
7708.446 45
7708.863 31
7709.280 17
7709.697 17
7710.115 24
7710.532 32
7710.949 37
7711.367 43
7711.784 41
7712.201 41
7712.619 28
7713.036 26
7713.453 37
7713.871 29
7714.288 33
7714.705 31
7715.123 34
7715.540 45
7715.958 30
7716.375 55
7716.793 58
7717.210 53
7717.628 34
7718.045 38
7718.463 37
7718.880 37
7719.298 37
7719.715 33
7720.133 27
7720.550 21
7720.968 22
7721.385 29
7721.803 40
7722.221 32
7722.638 37
7723.056 35
7723.473 35
7723.891 30
7724.309 35
7724.726 45
7725.144 42
7725.562 36
7725.980 28
7726.397 47
7726.815 72
7727.233 75
7727.650 59
7728.068 38
7728.486 33
7728.904 45
7729.322 44
7729.739 38
7730.157 49
7730.575 47
7730.993 29
7731.411 31
7731.829 34
7732.247 26
7732.664 18
7733.082 25
7733.500 21
7733.918 31
7734.336 44
7734.754 59
7735.172 63
7735.590 57
7736.008 64
7736.426 73
7736.844 61
7737.262 43
7737.680 46
7738.098 46
7738.516 51
7738.934 39
7739.352 41
7739.770 57
7740.188 53
7740.606 47
7741.025 65
7741.443 50
7741.861 34
7742.279 19
7742.697 31
7743.115 23
7743.533 36
7743.952 33
7744.370 30
7744.788 37
7745.206 35
7745.625 45
7746.043 44
7746.461 41
7746.879 44
7747.298 46
7747.716 33
7748.134 27
7748.553 27
7748.971 35
7749.389 33
7749.808 37
7750.226 36
7750.644 48
7751.063 40
7751.481 39
7751.899 42
7752.318 33
7752.736 39
7753.155 37
7753.573 36
7753.992 28
7754.410 45
7754.829 48
7755.247 53
7755.666 43
7756.084 44
7756.503 30
7756.921 43
7757.340 30
7757.758 17
7758.177 16
7758.596 31
7759.014 51
7759.433 30
7759.851 39
7760.270 32
7760.689 40
7761.107 33
7761.526 30
7761.945 25
7762.363 20
7762.782 23
7763.201 27
7763.619 24
7764.038 25
7764.457 47
7764.876 56
7765.294 47
7765.713 49
7766.132 42
7766.551 33
7766.970 36
7767.388 44
7767.807 48
7768.226 45
7768.645 36
7769.064 29
7769.483 33
7769.902 42
7770.321 51
7770.739 44
7771.158 46
7771.577 35
7771.996 28
7772.415 38
7772.834 46
7773.253 38
7773.672 41
7774.091 34
7774.510 30
7774.929 31
7775.348 33
7775.767 23
7776.186 25
7776.605 25
7777.025 25
7777.444 20
7777.863 34
7778.282 28
7778.701 42
7779.120 35
7779.539 53
7779.958 58
7780.378 33
7780.797 42
7781.216 51
7781.635 52
7782.054 44
7782.474 55
7782.893 45
7783.312 40
7783.731 35
7784.151 40
7784.570 53
7784.989 39
7785.409 49
7785.828 41
7786.247 39
7786.667 24
7787.086 9
7787.505 23
7787.925 25
7788.344 19
7788.764 23
7789.183 40
7789.602 33
7790.022 31
7790.441 43
7790.861 48
7791.280 42
7791.700 37
7792.119 33
7792.539 30
7792.958 34
7793.378 35
7793.797 47
7794.217 48
7794.636 44
7795.056 42
7795.475 60
7795.895 56
7796.315 37
7796.734 31
7797.154 27
7797.574 28
7797.993 33
7798.413 47
7798.833 34
7799.252 33
7799.672 22
7800.092 32
7800.511 34
7800.931 32
7801.351 44
7801.771 53
7802.190 47
7802.610 49
7803.030 41
7803.450 31
7803.870 36
7804.289 36
7804.709 29
7805.129 44
7805.549 27
7805.969 29
7806.389 29
7806.808 32
7807.228 49
7807.648 38
7808.068 30
7808.488 25
7808.908 32
7809.328 31
7809.748 29
7810.168 32
7810.588 37
7811.008 49
7811.428 51
7811.848 39
7812.268 40
7812.688 32
7813.108 33
7813.528 48
7813.948 28
7814.368 28
7814.788 42
7815.209 61
7815.629 53
7816.049 37
7816.469 31
7816.889 55
7817.309 52
7817.729 32
7818.150 30
7818.570 19
7818.990 22
7819.410 30
7819.831 47
7820.251 37
7820.671 40
7821.091 31
7821.512 28
7821.932 29
7822.352 31
7822.773 21
7823.193 26
7823.613 46
7824.034 44
7824.454 36
7824.874 19
7825.295 23
7825.715 31
7826.135 20
7826.556 41
7826.976 43
7827.397 34
7827.817 32
7828.238 31
7828.658 28
7829.079 36
7829.499 33
7829.920 20
7830.340 28
7830.761 26
7831.181 26
7831.602 17
7832.022 19
7832.443 28
7832.864 40
7833.284 32
7833.705 24
7834.125 29
7834.546 31
7834.967 30
7835.387 27
7835.808 24
7836.229 28
7836.649 31
7837.070 36
7837.491 31
7837.911 34
7838.332 24
7838.753 28
7839.174 16
7839.594 23
7840.015 40
7840.436 34
7840.857 24
7841.278 21
7841.698 34
7842.119 45
7842.540 29
7842.961 33
7843.382 54
7843.803 55
7844.224 39
7844.645 28
7845.065 38
7845.486 31
7845.907 31
7846.328 34
7846.749 37
7847.170 22
7847.591 25
7848.012 30
7848.433 40
7848.854 40
7849.275 45
7849.696 43
7850.117 50
7850.538 30
7850.959 23
7851.381 32
7851.802 40
7852.223 32
7852.644 44
7853.065 30
7853.486 32
7853.907 42
7854.328 34
7854.750 33
7855.171 43
7855.592 51
7856.013 32
7856.434 29
7856.856 31
7857.277 37
7857.698 24
7858.119 22
7858.541 43
7858.962 39
7859.383 44
7859.805 34
7860.226 32
7860.647 36
7861.069 41
7861.490 41
7861.911 38
7862.333 31
7862.754 39
7863.175 48
7863.597 39
7864.018 53
7864.440 57
7864.861 59
7865.283 45
7865.704 46
7866.126 26
7866.547 31
7866.969 31
7867.390 31
7867.812 40
7868.233 34
7868.655 25
7869.076 28
7869.498 25
7869.919 32
7870.341 29
7870.763 35
7871.184 52
7871.606 47
7872.027 40
7872.449 32
7872.871 41
7873.292 34
7873.714 23
7874.136 51
7874.558 37
7874.979 36
7875.401 32
7875.823 24
7876.244 35
7876.666 46
7877.088 31
7877.510 44
7877.932 35
7878.353 34
7878.775 51
7879.197 27
7879.619 31
7880.041 42
7880.463 31
7880.884 38
7881.306 44
7881.728 39
7882.150 27
7882.572 19
7882.994 39
7883.416 34
7883.838 26
7884.260 26
7884.682 43
7885.104 38
7885.526 39
7885.948 43
7886.370 22
7886.792 23
7887.214 41
7887.636 33
7888.058 30
7888.480 36
7888.902 37
7889.324 43
7889.746 64
7890.169 61
7890.591 45
7891.013 51
7891.435 47
7891.857 43
7892.279 44
7892.701 38
7893.124 26
7893.546 29
7893.968 43
7894.390 44
7894.813 37
7895.235 36
7895.657 41
7896.079 36
7896.502 48
7896.924 63
7897.346 55
7897.769 56
7898.191 49
7898.613 47
7899.036 50
7899.458 43
7899.880 47
7900.303 29
7900.725 24
7901.148 33
7901.570 39
7901.993 37
7902.415 35
7902.837 26
7903.260 34
7903.682 21
7904.105 37
7904.527 30
7904.950 35
7905.372 37
7905.795 20
7906.218 23
7906.640 27
7907.063 34
7907.485 34
7907.908 41
7908.330 39
7908.753 41
7909.176 36
7909.598 48
7910.021 35
7910.444 33
7910.866 31
7911.289 42
7911.712 35
7912.134 35
7912.557 32
7912.980 58
7913.403 59
7913.825 62
7914.248 29
7914.671 32
7915.094 38
7915.517 45
7915.939 38
7916.362 29
7916.785 27
7917.208 35
7917.631 52
7918.054 49
7918.476 48
7918.899 49
7919.322 41
7919.745 40
7920.168 61
7920.591 51
7921.014 37
7921.437 32
7921.860 28
7922.283 61
7922.706 57
7923.129 49
7923.552 38
7923.975 42
7924.398 36
7924.821 45
7925.244 52
7925.667 46
7926.090 32
7926.513 34
7926.936 35
7927.360 42
7927.783 36
7928.206 35
7928.629 33
7929.052 38
7929.475 42
7929.898 50
7930.322 48
7930.745 41
7931.168 40
7931.591 30
7932.015 32
7932.438 26
7932.861 23
7933.284 17
7933.708 28
7934.131 47
7934.554 54
7934.978 51
7935.401 27
7935.824 30
7936.248 52
7936.671 61
7937.094 60
7937.518 67
7937.941 52
7938.365 47
7938.788 42
7939.211 42
7939.635 41
7940.058 38
7940.482 23
7940.905 29
7941.329 50
7941.752 52
7942.176 52
7942.599 41
7943.023 32
7943.446 39
7943.870 44
7944.293 36
7944.717 59
7945.141 51
7945.564 43
7945.988 49
7946.411 57
7946.835 49
7947.259 41
7947.682 31
7948.106 29
7948.530 29
7948.953 25
7949.377 34
7949.801 31
7950.225 37
7950.648 26
7951.072 25
7951.496 20
7951.920 22
7952.343 27
7952.767 31
7953.191 32
7953.615 33
7954.039 29
7954.462 32
7954.886 36
7955.310 52
7955.734 67
7956.158 45
7956.582 46
7957.006 43
7957.430 41
7957.854 32
7958.278 21
7958.701 28
7959.125 39
7959.549 40
7959.973 40
7960.397 55
7960.821 51
7961.245 52
7961.669 40
7962.093 42
7962.518 51
7962.942 26
7963.366 27
7963.790 34
7964.214 32
7964.638 43
7965.062 38
7965.486 49
7965.910 35
7966.335 31
7966.759 36
7967.183 46
7967.607 39
7968.031 36
7968.455 37
7968.880 22
7969.304 23
7969.728 25
7970.152 25
7970.577 35
7971.001 41
7971.425 42
7971.850 37
7972.274 31
7972.698 29
7973.123 25
7973.547 14
7973.971 25
7974.396 42
7974.820 35
7975.244 50
7975.669 37
7976.093 33
7976.518 31
7976.942 29
7977.367 27
7977.791 29
7978.215 50
7978.640 53
7979.064 49
7979.489 42
7979.913 27
7980.338 38
7980.763 38
7981.187 23
7981.612 26
7982.036 37
7982.461 55
7982.885 45
7983.310 51
7983.735 46
7984.159 54
7984.584 57
7985.009 50
7985.433 53
7985.858 61
7986.283 57
7986.707 44
7987.132 48
7987.557 25
7987.981 28
7988.406 41
7988.831 42
7989.256 34
7989.680 42
7990.105 67
7990.530 61
7990.955 57
7991.380 54
7991.805 58
7992.229 52
7992.654 29
7993.079 28
7993.504 30
7993.929 33
7994.354 30
7994.779 29
7995.204 35
7995.629 37
7996.053 41
7996.478 38
7996.903 33
7997.328 37
7997.753 36
7998.178 43
7998.603 38
7999.028 31
7999.453 30
7999.878 39
8000.304 43
8000.729 58
8001.154 36
8001.579 29
8002.004 30
8002.429 40
8002.854 43
8003.279 32
8003.704 26
8004.130 38
8004.555 44
8004.980 36
8005.405 39
8005.830 45
8006.256 46
8006.681 37
8007.106 37
8007.531 37
8007.957 36
8008.382 27
8008.807 32
8009.232 28
8009.658 45
8010.083 44
8010.508 58
8010.934 71
8011.359 50
8011.784 52
8012.210 47
8012.635 42
8013.061 46
8013.486 46
8013.911 41
8014.337 42
8014.762 28
8015.188 18
8015.613 29
8016.039 42
8016.464 52
8016.890 30
8017.315 17
8017.741 23
8018.166 30
8018.592 33
8019.017 17
8019.443 23
8019.868 47
8020.294 44
8020.720 33
8021.145 34
8021.571 41
8021.996 45
8022.422 38
8022.848 50
8023.273 54
8023.699 60
8024.125 51
8024.551 38
8024.976 36
8025.402 23
8025.828 36
8026.253 32
8026.679 40
8027.105 33
8027.531 20
8027.957 42
8028.382 34
8028.808 41
8029.234 39
8029.660 34
8030.086 41
8030.512 42
8030.937 32
8031.363 52
8031.789 52
8032.215 62
8032.641 66
8033.067 46
8033.493 46
8033.919 39
8034.345 30
8034.771 38
8035.197 22
8035.623 30
8036.049 51
8036.475 53
8036.901 52
8037.327 56
8037.753 54
8038.179 37
8038.605 28
8039.031 12
8039.457 25
8039.883 46
8040.309 32
8040.736 33
8041.162 41
8041.588 32
8042.014 35
8042.440 31
8042.866 18
8043.293 32
8043.719 39
8044.145 26
8044.571 26
8044.998 42
8045.424 39
8045.850 32
8046.276 17
8046.703 56
8047.129 59
8047.555 54
8047.982 48
8048.408 46
8048.834 37
8049.261 31
8049.687 39
8050.113 32
8050.540 29
8050.966 48
8051.393 36
8051.819 22
8052.245 40
8052.672 38
8053.098 28
8053.525 33
8053.951 45
8054.378 44
8054.804 56
8055.231 51
8055.657 32
8056.084 33
8056.510 45
8056.937 40
8057.364 48
8057.790 53
8058.217 46
8058.643 38
8059.070 37
8059.497 34
8059.923 42
8060.350 48
8060.776 59
8061.203 49
8061.630 41
8062.057 55
8062.483 55
8062.910 52
8063.337 54
8063.763 60
8064.190 62
8064.617 44
8065.044 52
8065.471 51
8065.897 41
8066.324 46
8066.751 41
8067.178 34
8067.605 34
8068.031 36
8068.458 33
8068.885 42
8069.312 36
8069.739 29
8070.166 26
8070.593 17
8071.020 34
8071.447 54
8071.874 42
8072.301 22
8072.728 37
8073.155 25
8073.582 35
8074.009 40
8074.436 33
8074.863 34
8075.290 32
8075.717 25
8076.144 31
8076.571 19
8076.998 24
8077.425 17
8077.852 16
8078.279 24
8078.706 41
8079.134 29
8079.561 20
8079.988 26
8080.415 27
8080.842 21
8081.270 31
8081.697 31
8082.124 46
8082.551 49
8082.978 30
8083.406 30
8083.833 35
8084.260 23
8084.688 17
8085.115 40
8085.542 23
8085.970 33
8086.397 37
8086.824 41
8087.252 39
8087.679 38
8088.106 33
8088.534 15
8088.961 29
8089.389 30
8089.816 35
8090.243 32
8090.671 16
8091.098 32
8091.526 36
8091.953 28
8092.381 39
8092.808 38
8093.236 41
8093.663 50
8094.091 62
8094.518 48
8094.946 38
8095.374 37
8095.801 30
8096.229 39
8096.656 29
8097.084 36
8097.512 34
8097.939 24
8098.367 40
8098.795 47
8099.222 40
8099.650 35
8100.078 44
8100.505 22
8100.933 32
8101.361 38
8101.789 37
8102.216 41
8102.644 27
8103.072 38
8103.500 34
8103.928 20
8104.355 21
8104.783 20
8105.211 54
8105.639 49
8106.067 29
8106.495 29
8106.922 31
8107.350 31
8107.778 34
8108.206 52
8108.634 47
8109.062 41
8109.490 30
8109.918 39
8110.346 23
8110.774 28
8111.202 24
8111.630 32
8112.058 40
8112.486 34
8112.914 53
8113.342 43
8113.770 22
8114.198 21
8114.626 20
8115.054 20
8115.482 44
8115.911 46
8116.339 66
8116.767 53
8117.195 53
8117.623 32
8118.051 48
8118.480 37
8118.908 24
8119.336 37
8119.764 42
8120.192 44
8120.621 38
8121.049 35
8121.477 32
8121.905 18
8122.334 18
8122.762 21
8123.190 23
8123.619 20
8124.047 23
8124.475 27
8124.904 34
8125.332 29
8125.760 27
8126.189 25
8126.617 26
8127.046 33
8127.474 31
8127.902 24
8128.331 27
8128.759 33
8129.188 34
8129.616 32
8130.045 40
8130.473 40
8130.902 34
8131.330 32
8131.759 34
8132.187 46
8132.616 47
8133.045 35
8133.473 40
8133.902 46
8134.330 44
8134.759 40
8135.188 39
8135.616 32
8136.045 20
8136.474 32
8136.902 30
8137.331 37
8137.760 28
8138.188 31
8138.617 53
8139.046 48
8139.474 49
8139.903 45
8140.332 34
8140.761 26
8141.190 35
8141.618 49
8142.047 34
8142.476 31
8142.905 33
8143.334 23
8143.763 29
8144.191 22
8144.620 29
8145.049 26
8145.478 26
8145.907 28
8146.336 31
8146.765 35
8147.194 23
8147.623 21
8148.052 19
8148.481 16
8148.910 35
8149.339 44
8149.768 29
8150.197 24
8150.626 23
8151.055 23
8151.484 30
8151.913 17
8152.342 23
8152.771 32
8153.200 25
8153.629 27
8154.058 25
8154.487 22
8154.917 28
8155.346 28
8155.775 26
8156.204 22
8156.633 16
8157.063 19
8157.492 32
8157.921 31
8158.350 31
8158.779 42
8159.209 43
8159.638 33
8160.067 26
8160.497 34
8160.926 29
8161.355 38
8161.785 33
8162.214 35
8162.643 39
8163.073 31
8163.502 52
8163.931 21
8164.361 23
8164.790 34
8165.220 27
8165.649 21
8166.078 39
8166.508 31
8166.937 27
8167.367 47
8167.796 44
8168.226 40
8168.655 33
8169.085 35
8169.514 45
8169.944 36
8170.373 26
8170.803 29
8171.233 26
8171.662 35
8172.092 48
8172.521 34
8172.951 19
8173.381 13
8173.810 30
8174.240 53
8174.670 41
8175.099 41
8175.529 35
8175.959 32
8176.388 23
8176.818 13
8177.248 28
8177.678 29
8178.107 38
8178.537 44
8178.967 59
8179.397 52
8179.826 26
8180.256 28
8180.686 30
8181.116 49
8181.546 49
8181.976 45
8182.405 38
8182.835 31
8183.265 24
8183.695 26
8184.125 31
8184.555 24
8184.985 23
8185.415 16
8185.845 28
8186.275 26
8186.705 50
8187.135 44
8187.565 38
8187.995 48
8188.425 56
8188.855 35
8189.285 53
8189.715 38
8190.145 32
8190.575 40
8191.005 36
8191.435 31
8191.865 41
8192.296 36
8192.726 33
8193.156 37
8193.586 35
8194.016 29
8194.446 27
8194.877 49
8195.307 46
8195.737 34
8196.167 39
8196.597 35
8197.028 34
8197.458 41
8197.888 39
8198.319 47
8198.749 28
8199.179 21
8199.610 21
8200.040 33
8200.470 25
8200.901 28
8201.331 34
8201.761 37
8202.192 29
8202.622 37
8203.052 38
8203.483 40
8203.913 31
8204.344 43
8204.774 43
8205.205 52
8205.635 52
8206.066 50
8206.496 51
8206.927 52
8207.357 32
8207.788 33
8208.218 42
8208.649 53
8209.079 41
8209.510 44
8209.941 36
8210.371 46
8210.802 59
8211.232 86
8211.663 73
8212.094 82
8212.524 71
8212.955 85
8213.386 108
8213.816 100
8214.247 100
8214.678 106
8215.109 98
8215.539 98
8215.970 125
8216.401 90
8216.832 89
8217.262 86
8217.693 63
8218.124 52
8218.555 57
8218.986 58
8219.416 63
8219.847 70
8220.278 48
8220.709 69
8221.140 85
8221.571 53
8222.002 45
8222.433 34
8222.864 50
8223.295 69
8223.725 67
8224.156 65
8224.587 71
8225.018 56
8225.449 45
8225.880 34
8226.311 37
8226.742 40
8227.174 56
8227.605 57
8228.036 51
8228.467 36
8228.898 44
8229.329 47
8229.760 44
8230.191 34
8230.622 36
8231.053 38
8231.485 34
8231.916 31
8232.347 22
8232.778 25
8233.209 42
8233.641 42
8234.072 35
8234.503 14
8234.934 21
8235.365 34
8235.797 43
8236.228 46
8236.659 36
8237.091 34
8237.522 26
8237.953 13
8238.385 28
8238.816 23
8239.247 29
8239.679 36
8240.110 36
8240.541 26
8240.973 27
8241.404 29
8241.836 31
8242.267 27
8242.699 31
8243.130 56
8243.562 39
8243.993 31
8244.425 33
8244.856 31
8245.288 28
8245.719 20
8246.151 17
8246.582 20
8247.014 28
8247.445 18
8247.877 20
8248.308 29
8248.740 29
8249.172 34
8249.603 28
8250.035 16
8250.467 17
8250.898 18
8251.330 32
8251.762 38
8252.193 36
8252.625 46
8253.057 44
8253.489 36
8253.920 30
8254.352 26
8254.784 22
8255.216 27
8255.647 32
8256.079 26
8256.511 17
8256.943 25
8257.375 26
8257.806 26
8258.238 33
8258.670 43
8259.102 47
8259.534 31
8259.966 24
8260.398 19
8260.830 30
8261.262 32
8261.694 20
8262.126 16
8262.557 23
8262.989 26
8263.421 22
8263.853 42
8264.285 34
8264.718 28
8265.150 48
8265.582 60
8266.014 67
8266.446 59
8266.878 59
8267.310 46
8267.742 38
8268.174 40
8268.606 50
8269.038 35
8269.471 27
8269.903 31
8270.335 34
8270.767 32
8271.199 29
8271.631 31
8272.064 22
8272.496 31
8272.928 30
8273.360 34
8273.793 24
8274.225 23
8274.657 22
8275.090 19
8275.522 31
8275.954 34
8276.386 31
8276.819 36
8277.251 33
8277.684 24
8278.116 23
8278.548 26
8278.981 32
8279.413 29
8279.846 22
8280.278 25
8280.710 31
8281.143 36
8281.575 36
8282.008 44
8282.440 51
8282.873 41
8283.305 41
8283.738 21
8284.170 24
8284.603 40
8285.035 31
8285.468 37
8285.901 37
8286.333 40
8286.766 25
8287.198 24
8287.631 28
8288.064 16
8288.496 22
8288.929 35
8289.362 37
8289.794 37
8290.227 32
8290.660 31
8291.092 27
8291.525 32
8291.958 50
8292.391 41
8292.823 41
8293.256 27
8293.689 29
8294.122 57
8294.555 51
8294.987 40
8295.420 54
8295.853 41
8296.286 30
8296.719 25
8297.152 23
8297.585 34
8298.017 30
8298.450 40
8298.883 26
8299.316 14
8299.749 32
8300.182 26
8300.615 22
8301.048 22
8301.481 22
8301.914 29
8302.347 29
8302.780 25
8303.213 21
8303.646 30
8304.079 23
8304.512 12
8304.945 21
8305.378 26
8305.811 28
8306.245 20
8306.678 32
8307.111 40
8307.544 38
8307.977 52
8308.410 37
8308.843 34
8309.277 31
8309.710 32
8310.143 27
8310.576 26
8311.010 17
8311.443 16
8311.876 24
8312.309 37
8312.743 35
8313.176 36
8313.609 36
8314.042 39
8314.476 42
8314.909 32
8315.342 20
8315.776 25
8316.209 30
8316.643 38
8317.076 40
8317.509 46
8317.943 32
8318.376 40
8318.810 26
8319.243 17
8319.677 17
8320.110 33
8320.544 32
8320.977 31
8321.411 30
8321.844 32
8322.278 30
8322.711 40
8323.145 39
8323.578 40
8324.012 27
8324.445 28
8324.879 33
8325.313 37
8325.746 30
8326.180 18
8326.613 27
8327.047 28
8327.481 35
8327.914 45
8328.348 42
8328.782 38
8329.216 33
8329.649 34
8330.083 32
8330.517 34
8330.950 32
8331.384 46
8331.818 43
8332.252 48
8332.686 46
8333.119 43
8333.553 25
8333.987 30
8334.421 32
8334.855 31
8335.289 45
8335.723 40
8336.156 51
8336.590 33
8337.024 22
8337.458 27
8337.892 19
8338.326 23
8338.760 31
8339.194 43
8339.628 43
8340.062 34
8340.496 26
8340.930 25
8341.364 28
8341.798 30
8342.232 32
8342.666 54
8343.100 73
8343.534 54
8343.968 47
8344.402 41
8344.837 39
8345.271 43
8345.705 29
8346.139 27
8346.573 34
8347.007 52
8347.441 48
8347.876 35
8348.310 31
8348.744 23
8349.178 54
8349.613 55
8350.047 46
8350.481 39
8350.915 31
8351.350 20
8351.784 19
8352.218 28
8352.653 24
8353.087 26
8353.521 24
8353.956 27
8354.390 28
8354.824 33
8355.259 32
8355.693 16
8356.127 16
8356.562 25
8356.996 20
8357.431 11
8357.865 24
8358.300 25
8358.734 25
8359.169 31
8359.603 27
8360.038 12
8360.472 20
8360.907 44
8361.341 31
8361.776 27
8362.210 32
8362.645 29
8363.080 26
8363.514 28
8363.949 20
8364.383 18
8364.818 26
8365.253 36
8365.687 37
8366.122 32
8366.557 31
8366.991 36
8367.426 35
8367.861 41
8368.296 38
8368.730 39
8369.165 38
8369.600 44
8370.035 30
8370.469 35
8370.904 66
8371.339 69
8371.774 40
8372.209 31
8372.643 24
8373.078 21
8373.513 20
8373.948 28
8374.383 33
8374.818 37
8375.253 51
8375.688 53
8376.122 36
8376.557 41
8376.992 49
8377.427 37
8377.862 16
8378.297 18
8378.732 22
8379.167 27
8379.602 30
8380.037 22
8380.472 16
8380.907 23
8381.342 27
8381.778 17
8382.213 29
8382.648 35
8383.083 27
8383.518 18
8383.953 20
8384.388 29
8384.823 24
8385.259 24
8385.694 21
8386.129 37
8386.564 54
8386.999 34
8387.435 41
8387.870 42
8388.305 39
8388.740 23
8389.176 31
8389.611 37
8390.046 39
8390.481 31
8390.917 31
8391.352 17
8391.787 22
8392.223 26
8392.658 29
8393.093 23
8393.529 31
8393.964 34
8394.400 45
8394.835 45
8395.270 31
8395.706 28
8396.141 22
8396.577 24
8397.012 40
8397.448 27
8397.883 35
8398.319 33
8398.754 34
8399.190 33
8399.625 19
8400.061 26
8400.496 32
8400.932 39
8401.368 55
8401.803 52
8402.239 32
8402.674 32
8403.110 29
8403.546 33
8403.981 24
8404.417 29
8404.853 37
8405.288 30
8405.724 17
8406.160 24
8406.595 26
8407.031 27
8407.467 38
8407.903 45
8408.338 31
8408.774 35
8409.210 29
8409.646 26
8410.082 36
8410.517 46
8410.953 42
8411.389 28
8411.825 41
8412.261 40
8412.697 37
8413.133 48
8413.569 39
8414.004 30
8414.440 28
8414.876 42
8415.312 40
8415.748 26
8416.184 40
8416.620 37
8417.056 34
8417.492 52
8417.928 57
8418.364 52
8418.800 42
8419.236 47
8419.672 40
8420.108 64
8420.544 70
8420.981 54
8421.417 46
8421.853 36
8422.289 45
8422.725 56
8423.161 51
8423.597 51
8424.033 51
8424.470 41
8424.906 36
8425.342 42
8425.778 33
8426.214 33
8426.651 37
8427.087 37
8427.523 42
8427.960 49
8428.396 47
8428.832 61
8429.268 60
8429.705 54
8430.141 31
8430.577 32
8431.014 57
8431.450 53
8431.886 35
8432.323 48
8432.759 54
8433.196 53
8433.632 45
8434.068 57
8434.505 58
8434.941 43
8435.378 55
8435.814 54
8436.251 60
8436.687 44
8437.124 34
8437.560 33
8437.997 50
8438.433 59
8438.870 58
8439.307 42
8439.743 45
8440.180 40
8440.616 48
8441.053 61
8441.490 74
8441.926 75
8442.363 65
8442.799 51
8443.236 84
8443.673 79
8444.109 75
8444.546 64
8444.983 55
8445.420 59
8445.856 83
8446.293 97
8446.730 84
8447.167 97
8447.603 109
8448.040 100
8448.477 98
8448.914 97
8449.351 103
8449.787 115
8450.224 100
8450.661 92
8451.098 121
8451.535 100
8451.972 95
8452.409 98
8452.846 100
8453.283 91
8453.720 119
8454.156 85
8454.593 90
8455.030 87
8455.467 87
8455.904 86
8456.341 84
8456.778 91
8457.215 95
8457.652 94
8458.090 81
8458.527 72
8458.964 61
8459.401 71
8459.838 93
8460.275 72
8460.712 82
8461.149 126
8461.586 108
8462.023 106
8462.461 99
8462.898 81
8463.335 108
8463.772 132
8464.209 149
8464.647 129
8465.084 128
8465.521 163
8465.958 173
8466.396 181
8466.833 158
8467.270 161
8467.707 176
8468.145 222
8468.582 252
8469.019 234
8469.457 289
8469.894 340
8470.332 398
8470.769 501
8471.206 639
8471.644 805
8472.081 1138
8472.519 1603
8472.956 2315
8473.393 3230
8473.831 4078
8474.268 5202
8474.706 6240
8475.143 7178
8475.581 8078
8476.018 8810
8476.456 9153
8476.893 8982
8477.331 8857
8477.768 8425
8478.206 7845
8478.644 6957
8479.081 5976
8479.519 5054
8479.956 4358
8480.394 3800
8480.832 3107
8481.269 2599
8481.707 2105
8482.145 1861
8482.582 1594
8483.020 1379
8483.458 1269
8483.895 1107
8484.333 926
8484.771 793
8485.209 706
8485.646 599
8486.084 534
8486.522 544
8486.960 518
8487.398 513
8487.835 495
8488.273 438
8488.711 412
8489.149 388
8489.587 409
8490.025 470
8490.463 430
8490.901 445
8491.338 439
8491.776 386
8492.214 365
8492.652 367
8493.090 448
8493.528 484
8493.966 451
8494.404 460
8494.842 436
8495.280 446
8495.718 435
8496.156 474
8496.594 436
8497.032 448
8497.470 495
8497.908 489
8498.346 487
8498.785 529
8499.223 606
8499.661 639
8500.099 712
8500.537 815
8500.975 909
8501.413 1078
8501.852 1180
8502.290 1252
8502.728 1286
8503.166 1300
8503.604 1209
8504.043 1288
8504.481 1270
8504.919 1120
8505.357 1041
8505.796 934
8506.234 828
8506.672 809
8507.111 762
8507.549 687
8507.987 570
8508.426 530
8508.864 489
8509.302 409
8509.741 363
8510.179 341
8510.618 308
8511.056 276
8511.494 295
8511.933 297
8512.371 269
8512.810 281
8513.248 244
8513.687 226
8514.125 277
8514.564 293
8515.002 258
8515.441 235
8515.879 216
8516.318 231
8516.756 223
8517.195 222
8517.634 214
8518.072 262
8518.511 213
8518.949 213
8519.388 193
8519.827 169
8520.265 163
8520.704 196
8521.143 201
8521.581 180
8522.020 190
8522.459 202
8522.898 200
8523.336 217
8523.775 215
8524.214 226
8524.653 220
8525.091 201
8525.530 198
8525.969 224
8526.408 261
8526.847 276
8527.285 289
8527.724 370
8528.163 384
8528.602 349
8529.041 374
8529.480 396
8529.919 438
8530.358 467
8530.796 451
8531.235 442
8531.674 459
8532.113 437
8532.552 347
8532.991 297
8533.430 269
8533.869 263
8534.308 239
8534.747 236
8535.186 238
8535.625 209
8536.064 181
8536.504 174
8536.943 213
8537.382 225
8537.821 213
8538.260 173
8538.699 153
8539.138 129
8539.577 120
8540.016 132
8540.456 141
8540.895 118
8541.334 131
8541.773 148
8542.212 150
8542.652 153
8543.091 189
8543.530 192
8543.969 159
8544.409 162
8544.848 216
8545.287 167
8545.727 174
8546.166 144
8546.605 177
8547.045 186
8547.484 147
8547.923 147
8548.363 160
8548.802 142
8549.242 157
8549.681 128
8550.120 158
8550.560 161
8550.999 169
8551.439 153
8551.878 177
8552.318 178
8552.757 174
8553.197 203
8553.636 200
8554.076 247
8554.515 272
8554.955 272
8555.394 245
8555.834 261
8556.273 261
8556.713 261
8557.153 250
8557.592 245
8558.032 251
8558.471 265
8558.911 265
8559.351 276
8559.790 260
8560.230 243
8560.670 251
8561.110 232
8561.549 243
8561.989 224
8562.429 215
8562.868 249
8563.308 223
8563.748 235
8564.188 219
8564.628 216
8565.067 232
8565.507 202
8565.947 192
8566.387 173
8566.827 204
8567.267 208
8567.706 197
8568.146 224
8568.586 213
8569.026 233
8569.466 223
8569.906 204
8570.346 259
8570.786 269
8571.226 244
8571.666 204
8572.106 193
8572.546 213
8572.986 207
8573.426 164
8573.866 177
8574.306 211
8574.746 251
8575.186 288
8575.626 312
8576.066 348
8576.506 371
8576.946 504
8577.387 517
8577.827 618
8578.267 757
8578.707 883
8579.147 963
8579.587 1002
8580.028 1066
8580.468 1082
8580.908 1040
8581.348 1029
8581.788 934
8582.229 876
8582.669 863
8583.109 826
8583.549 740
8583.990 700
8584.430 687
8584.870 639
8585.311 602
8585.751 546
8586.191 535
8586.632 537
8587.072 549
8587.512 559
8587.953 571
8588.393 527
8588.834 499
8589.274 474
8589.715 457
8590.155 439
8590.595 396
8591.036 372
8591.476 364
8591.917 338
8592.357 320
8592.798 304
8593.238 285
8593.679 248
8594.120 249
8594.560 253
8595.001 235
8595.441 219
8595.882 204
8596.322 206
8596.763 193
8597.204 212
8597.644 215
8598.085 213
8598.526 203
8598.966 228
8599.407 238
8599.848 230
8600.288 242
8600.729 240
8601.170 221
8601.611 235
8602.051 215
8602.492 213
8602.933 239
8603.374 212
8603.815 209
8604.255 243
8604.696 270
8605.137 275
8605.578 290
8606.019 290
8606.460 351
8606.900 317
8607.341 325
8607.782 325
8608.223 303
8608.664 287
8609.105 266
8609.546 256
8609.987 274
8610.428 292
8610.869 271
8611.310 245
8611.751 209
8612.192 247
8612.633 231
8613.074 254
8613.515 258
8613.956 267
8614.397 226
8614.838 163
8615.279 167
8615.720 178
8616.162 163
8616.603 185
8617.044 186
8617.485 180
8617.926 151
8618.367 202
8618.808 181
8619.250 182
8619.691 163
8620.132 188
8620.573 166
8621.015 137
8621.456 160
8621.897 151
8622.338 112
8622.780 115
8623.221 110
8623.662 125
8624.104 134
8624.545 123
8624.986 127
8625.428 134
8625.869 109
8626.310 101
8626.752 115
8627.193 146
8627.634 145
8628.076 124
8628.517 138
8628.959 141
8629.400 151
8629.842 175
8630.283 165
8630.725 146
8631.166 174
8631.608 179
8632.049 172
8632.491 148
8632.932 139
8633.374 162
8633.815 182
8634.257 185
8634.699 171
8635.140 144
8635.582 143
8636.023 141
8636.465 138
8636.907 149
8637.348 160
8637.790 155
8638.232 151
8638.673 132
8639.115 125
8639.557 122
8639.999 125
8640.440 125
8640.882 136
8641.324 122
8641.766 135
8642.207 119
8642.649 108
8643.091 121
8643.533 104
8643.975 85
8644.416 88
8644.858 88
8645.300 90
8645.742 97
8646.184 125
8646.626 126
8647.068 112
8647.510 134
8647.952 120
8648.393 109
8648.835 99
8649.277 91
8649.719 117
8650.161 71
8650.603 103
8651.045 93
8651.487 90
8651.929 88
8652.371 87
8652.813 98
8653.256 113
8653.698 120
8654.140 97
8654.582 96
8655.024 136
8655.466 147
8655.908 129
8656.350 96
8656.792 105
8657.235 122
8657.677 120
8658.119 121
8658.561 116
8659.003 126
8659.446 135
8659.888 134
8660.330 163
8660.772 162
8661.215 132
8661.657 115
8662.099 133
8662.542 128
8662.984 116
8663.426 139
8663.868 136
8664.311 101
8664.753 101
8665.196 108
8665.638 99
8666.080 94
8666.523 93
8666.965 102
8667.408 118
8667.850 124
8668.292 137
8668.735 123
8669.177 105
8669.620 97
8670.062 88
8670.505 78
8670.947 89
8671.390 87
8671.832 81
8672.275 93
8672.718 105
8673.160 102
8673.603 91
8674.045 83
8674.488 75
8674.931 81
8675.373 102
8675.816 108
8676.258 94
8676.701 83
8677.144 101
8677.586 99
8678.029 89
8678.472 67
8678.915 106
8679.357 91
8679.800 116
8680.243 125
8680.686 153
8681.128 106
8681.571 111
8682.014 114
8682.457 108
8682.900 108
8683.342 113
8683.785 96
8684.228 121
8684.671 128
8685.114 116
8685.557 107
8686.000 104
8686.443 107
8686.885 99
8687.328 127
8687.771 120
8688.214 118
8688.657 141
8689.100 136
8689.543 167
8689.986 149
8690.429 139
8690.872 136
8691.315 151
8691.758 152
8692.201 156
8692.645 158
8693.088 139
8693.531 139
8693.974 108
8694.417 119
8694.860 134
8695.303 120
8695.746 110
8696.189 109
8696.633 90
8697.076 72
8697.519 112
8697.962 120
8698.405 98
8698.849 126
8699.292 123
8699.735 108
8700.178 111
8700.622 100
8701.065 106
8701.508 95
8701.952 68
8702.395 93
8702.838 80
8703.282 83
8703.725 109
8704.168 102
8704.612 90
8705.055 101
8705.498 70
8705.942 76
8706.385 97
8706.829 126
8707.272 129
8707.716 118
8708.159 87
8708.603 94
8709.046 107
8709.490 121
8709.933 120
8710.377 99
8710.820 104
8711.264 87
8711.707 81
8712.151 78
8712.594 83
8713.038 91
8713.482 90
8713.925 92
8714.369 101
8714.812 131
8715.256 103
8715.700 96
8716.143 100
8716.587 108
8717.031 90
8717.474 84
8717.918 70
8718.362 68
8718.806 66
8719.249 67
8719.693 58
8720.137 66
8720.581 78
8721.024 87
8721.468 83
8721.912 69
8722.356 63
8722.800 61
8723.244 73
8723.687 54
8724.131 68
8724.575 80
8725.019 67
8725.463 67
8725.907 86
8726.351 78
8726.795 71
8727.239 68
8727.683 74
8728.127 85
8728.571 64
8729.015 77
8729.459 96
8729.903 64
8730.347 52
8730.791 73
8731.235 94
8731.679 71
8732.123 63
8732.567 75
8733.011 64
8733.455 68
8733.899 57
8734.343 60
8734.788 64
8735.232 61
8735.676 67
8736.120 99
8736.564 103
8737.008 81
8737.453 62
8737.897 53
8738.341 55
8738.785 58
8739.230 52
8739.674 68
8740.118 75
8740.562 77
8741.007 72
8741.451 63
8741.895 74
8742.340 76
8742.784 71
8743.228 84
8743.673 79
8744.117 77
8744.562 79
8745.006 80
8745.450 83
8745.895 72
8746.339 82
8746.784 69
8747.228 77
8747.673 54
8748.117 40
8748.562 33
8749.006 39
8749.451 66
8749.895 71
8750.340 67
8750.784 49
8751.229 45
8751.673 84
8752.118 72
8752.563 70
8753.007 63
8753.452 48
8753.896 42
8754.341 74
8754.786 80
8755.230 75
8755.675 63
8756.120 55
8756.564 52
8757.009 49
8757.454 49
8757.899 58
8758.343 58
8758.788 65
8759.233 86
8759.678 73
8760.122 62
8760.567 44
8761.012 54
8761.457 55
8761.902 50
8762.346 72
8762.791 51
8763.236 48
8763.681 56
8764.126 50
8764.571 41
8765.016 42
8765.461 50
8765.906 57
8766.351 62
8766.795 38
8767.240 45
8767.685 56
8768.130 63
8768.575 69
8769.020 67
8769.465 78
8769.910 86
8770.356 71
8770.801 58
8771.246 70
8771.691 61
8772.136 55
8772.581 39
8773.026 42
8773.471 44
8773.916 67
8774.361 53
8774.807 48
8775.252 48
8775.697 39
8776.142 38
8776.587 49
8777.033 43
8777.478 40
8777.923 60
8778.368 64
8778.814 69
8779.259 58
8779.704 53
8780.149 62
8780.595 81
8781.040 86
8781.485 76
8781.931 85
8782.376 107
8782.821 94
8783.267 91
8783.712 89
8784.158 72
8784.603 78
8785.048 71
8785.494 83
8785.939 99
8786.385 81
8786.830 65
8787.276 90
8787.721 85
8788.167 97
8788.612 59
8789.058 61
8789.503 84
8789.949 72
8790.394 75
8790.840 62
8791.285 60
8791.731 79
8792.177 97
8792.622 76
8793.068 83
8793.513 71
8793.959 70
8794.405 80
8794.850 80
8795.296 64
8795.742 73
8796.187 64
8796.633 70
8797.079 59
8797.525 50
8797.970 42
8798.416 63
8798.862 68
8799.308 62
8799.754 60
8800.199 70
8800.645 53
8801.091 40
8801.537 55
8801.983 52
8802.428 41
8802.874 49
8803.320 44
8803.766 61
8804.212 65
8804.658 78
8805.104 85
8805.550 75
8805.996 71
8806.442 66
8806.888 51
8807.334 58
8807.780 60
8808.226 38
8808.672 46
8809.118 46
8809.564 44
8810.010 54
8810.456 70
8810.902 50
8811.348 54
8811.794 44
8812.240 41
8812.686 60
8813.132 53
8813.579 52
8814.025 74
8814.471 66
8814.917 49
8815.363 38
8815.809 39
8816.256 35
8816.702 57
8817.148 36
8817.594 22
8818.041 18
8818.487 27
8818.933 55
8819.379 60
8819.826 80
8820.272 64
8820.718 55
8821.165 51
8821.611 49
8822.057 58
8822.504 59
8822.950 46
8823.397 34
8823.843 46
8824.289 34
8824.736 33
8825.182 61
8825.629 46
8826.075 35
8826.522 21
8826.968 34
8827.415 37
8827.861 40
8828.308 54
8828.754 47
8829.201 38
8829.647 52
8830.094 51
8830.540 46
8830.987 45
8831.434 46
8831.880 60
8832.327 52
8832.773 48
8833.220 43
8833.667 58
8834.113 63
8834.560 52
8835.007 54
8835.453 60
8835.900 59
8836.347 55
8836.794 68
8837.240 67
8837.687 56
8838.134 50
8838.581 38
8839.027 42
8839.474 69
8839.921 56
8840.368 46
8840.815 45
8841.261 46
8841.708 31
8842.155 45
8842.602 46
8843.049 61
8843.496 53
8843.943 55
8844.390 46
8844.837 45
8845.283 52
8845.730 73
8846.177 63
8846.624 51
8847.071 37
8847.518 42
8847.965 49
8848.412 52
8848.859 29
8849.306 38
8849.754 43
8850.201 50
8850.648 49
8851.095 34
8851.542 49
8851.989 51
8852.436 70
8852.883 69
8853.330 69
8853.778 63
8854.225 63
8854.672 62
8855.119 67
8855.566 61
8856.013 44
8856.461 30
8856.908 28
8857.355 44
8857.802 47
8858.250 50
8858.697 42
8859.144 35
8859.592 55
8860.039 56
8860.486 80
8860.934 65
8861.381 68
8861.828 62
8862.276 61
8862.723 56
8863.170 48
8863.618 47
8864.065 33
8864.513 42
8864.960 38
8865.408 27
8865.855 46
8866.303 48
8866.750 44
8867.197 49
8867.645 38
8868.093 30
8868.540 35
8868.988 49
8869.435 58
8869.883 47
8870.330 45
8870.778 44
8871.225 36
8871.673 51
8872.121 38
8872.568 28
8873.016 21
8873.464 26
8873.911 25
8874.359 28
8874.807 42
8875.254 40
8875.702 42
8876.150 26
8876.598 41
8877.045 63
8877.493 59
8877.941 55
8878.389 53
8878.836 39
8879.284 26
8879.732 32
8880.180 24
8880.628 35
8881.075 50
8881.523 51
8881.971 47
8882.419 29
8882.867 29
8883.315 34
8883.763 31
8884.211 42
8884.659 58
8885.107 65
8885.555 43
8886.003 52
8886.450 54
8886.898 36
8887.346 27
8887.795 23
8888.243 37
8888.691 60
8889.139 43
8889.587 34
8890.035 31
8890.483 26
8890.931 35
8891.379 47
8891.827 43
8892.275 36
8892.723 51
8893.172 64
8893.620 55
8894.068 41
8894.516 60
8894.964 41
8895.412 36
8895.861 38
8896.309 57
8896.757 52
8897.205 57
8897.654 51
8898.102 30
8898.550 34
8898.999 31
8899.447 47
8899.895 61
8900.344 53
8900.792 60
8901.240 65
8901.689 53
8902.137 48
8902.585 44
8903.034 41
8903.482 44
8903.931 43
8904.379 50
8904.827 57
8905.276 49
8905.724 39
8906.173 44
8906.621 38
8907.070 25
8907.518 25
8907.967 37
8908.415 27
8908.864 29
8909.313 35
8909.761 45
8910.210 43
8910.658 44
8911.107 55
8911.555 39
8912.004 41
8912.453 32
8912.901 22
8913.350 32
8913.799 37
8914.247 43
8914.696 30
8915.145 42
8915.594 51
8916.042 57
8916.491 59
8916.940 40
8917.388 29
8917.837 25
8918.286 46
8918.735 26
8919.184 52
8919.632 36
8920.081 29
8920.530 46
8920.979 65
8921.428 59
8921.877 27
8922.326 19
8922.774 28
8923.223 41
8923.672 46
8924.121 34
8924.570 43
8925.019 49
8925.468 39
8925.917 37
8926.366 51
8926.815 57
8927.264 54
8927.713 48
8928.162 44
8928.611 26
8929.060 28
8929.509 41
8929.958 33
8930.407 37
8930.857 32
8931.306 33
8931.755 52
8932.204 36
8932.653 37
8933.102 53
8933.551 42
8934.001 34
8934.450 38
8934.899 31
8935.348 28
8935.797 25
8936.247 34
8936.696 48
8937.145 62
8937.594 71
8938.044 45
8938.493 35
8938.942 32
8939.392 31
8939.841 43
8940.290 57
8940.740 56
8941.189 43
8941.638 32
8942.088 51
8942.537 58
8942.986 43
8943.436 76
8943.885 47
8944.335 38
8944.784 48
8945.234 41
8945.683 42
8946.133 23
8946.582 35
8947.032 39
8947.481 56
8947.931 66
8948.380 62
8948.830 65
8949.279 67
8949.729 70
8950.179 52
8950.628 61
8951.078 44
8951.527 35
8951.977 45
8952.427 43
8952.876 49
8953.326 41
8953.776 27
8954.225 28
8954.675 46
8955.125 47
8955.574 33
8956.024 28
8956.474 31
8956.924 31
8957.373 23
8957.823 20
8958.273 43
8958.723 37
8959.173 31
8959.622 33
8960.072 35
8960.522 26
8960.972 33
8961.422 59
8961.872 42
8962.322 42
8962.771 52
8963.221 55
8963.671 43
8964.121 32
8964.571 32
8965.021 39
8965.471 34
8965.921 22
8966.371 28
8966.821 29
8967.271 48
8967.721 40
8968.171 38
8968.621 31
8969.071 28
8969.521 19
8969.971 15
8970.422 20
8970.872 36
8971.322 46
8971.772 46
8972.222 48
8972.672 36
8973.122 35
8973.572 30
8974.023 25
8974.473 22
8974.923 22
8975.373 21
8975.824 23
8976.274 32
8976.724 47
8977.174 40
8977.625 50
8978.075 55
8978.525 46
8978.975 36
8979.426 36
8979.876 33
8980.326 23
8980.777 22
8981.227 34
8981.678 54
8982.128 55
8982.578 41
8983.029 50
8983.479 48
8983.930 37
8984.380 25
8984.830 27
8985.281 38
8985.731 32
8986.182 44
8986.632 41
8987.083 37
8987.533 25
8987.984 33
8988.434 34
8988.885 33
8989.336 47
8989.786 54
8990.237 63
8990.687 42
8991.138 41
8991.589 40
8992.039 36
8992.490 43
8992.941 30
8993.391 36
8993.842 30
8994.293 37
8994.743 22
8995.194 21
8995.645 30
8996.095 30
8996.546 27
8996.997 42
8997.448 36
8997.899 31
8998.349 28
8998.800 37
8999.251 44
8999.702 38
9000.153 47
9000.603 40
9001.054 37
9001.505 32
9001.956 24
9002.407 32
9002.858 43
9003.309 64
9003.760 44
9004.211 46
9004.662 32
9005.113 37
9005.564 23
9006.015 31
9006.466 34
9006.917 43
9007.368 43
9007.819 28
9008.270 19
9008.721 29
9009.172 34
9009.623 39
9010.074 53
9010.525 67
9010.976 57
9011.427 56
9011.878 41
9012.330 38
9012.781 29
9013.232 33
9013.683 30
9014.134 29
9014.585 35
9015.037 46
9015.488 41
9015.939 32
9016.390 30
9016.842 42
9017.293 44
9017.744 30
9018.195 17
9018.647 31
9019.098 38
9019.549 35
9020.001 39
9020.452 38
9020.903 39
9021.355 42
9021.806 36
9022.258 25
9022.709 22
9023.160 36
9023.612 49
9024.063 27
9024.515 33
9024.966 35
9025.418 47
9025.869 48
9026.321 53
9026.772 43
9027.224 37
9027.675 27
9028.127 23
9028.578 31
9029.030 25
9029.481 27
9029.933 42
9030.384 37
9030.836 42
9031.288 27
9031.739 34
9032.191 27
9032.643 34
9033.094 27
9033.546 30
9033.998 29
9034.449 22
9034.901 13
9035.353 23
9035.805 13
9036.256 30
9036.708 36
9037.160 41
9037.612 33
9038.063 25
9038.515 44
9038.967 49
9039.419 38
9039.871 42
9040.322 30
9040.774 32
9041.226 32
9041.678 32
9042.130 46
9042.582 58
9043.034 45
9043.486 77
9043.938 61
9044.390 50
9044.841 49
9045.293 46
9045.745 32
9046.197 45
9046.649 29
9047.101 30
9047.553 32
9048.006 31
9048.458 17
9048.910 24
9049.362 32
9049.814 30
9050.266 37
9050.718 43
9051.170 48
9051.622 53
9052.074 37
9052.526 40
9052.979 27
9053.431 27
9053.883 25
9054.335 35
9054.787 29
9055.240 29
9055.692 32
9056.144 22
9056.596 32
9057.049 38
9057.501 37
9057.953 33
9058.405 53
9058.858 47
9059.310 40
9059.762 46
9060.215 30
9060.667 22
9061.119 30
9061.572 19
9062.024 26
9062.477 25
9062.929 20
9063.381 24
9063.834 28
9064.286 32
9064.739 29
9065.191 32
9065.644 32
9066.096 41
9066.549 34
9067.001 36
9067.454 31
9067.906 28
9068.359 32
9068.811 32
9069.264 20
9069.716 21
9070.169 22
9070.622 21
9071.074 26
9071.527 26
9071.980 20
9072.432 41
9072.885 36
9073.337 36
9073.790 34
9074.243 35
9074.696 29
9075.148 24
9075.601 27
9076.054 16
9076.506 27
9076.959 32
9077.412 32
9077.865 26
9078.318 30
9078.770 52
9079.223 38
9079.676 25
9080.129 48
9080.582 47
9081.035 34
9081.487 37
9081.940 49
9082.393 27
9082.846 22
9083.299 23
9083.752 32
9084.205 32
9084.658 35
9085.111 45
9085.564 58
9086.017 49
9086.470 39
9086.923 23
9087.376 17
9087.829 23
9088.282 30
9088.735 40
9089.188 25
9089.641 24
9090.094 27
9090.547 32
9091.000 23
9091.453 37
9091.907 38
9092.360 30
9092.813 33
9093.266 31
9093.719 25
9094.172 23
9094.626 26
9095.079 29
9095.532 32
9095.985 27
9096.439 29
9096.892 35
9097.345 36
9097.798 35
9098.252 33
9098.705 31
9099.158 37
9099.612 45
9100.065 49
9100.518 36
9100.972 48
9101.425 26
9101.878 26
9102.332 27
9102.785 34
9103.239 43
9103.692 43
9104.145 40
9104.599 35
9105.052 32
9105.506 34
9105.959 44
9106.413 45
9106.866 34
9107.320 37
9107.773 29
9108.227 28
9108.680 37
9109.134 32
9109.587 27
9110.041 31
9110.495 20
9110.948 22
9111.402 30
9111.856 39
9112.309 48
9112.763 56
9113.216 43
9113.670 35
9114.124 30
9114.578 37
9115.031 25
9115.485 24
9115.939 25
9116.392 17
9116.846 28
9117.300 24
9117.754 33
9118.207 33
9118.661 27
9119.115 22
9119.569 21
9120.023 27
9120.477 39
9120.930 47
9121.384 49
9121.838 44
9122.292 30
9122.746 27
9123.200 25
9123.654 21
9124.108 29
9124.562 36
9125.016 34
9125.470 24
9125.924 27
9126.378 24
9126.832 43
9127.286 44
9127.740 32
9128.194 33
9128.648 40
9129.102 29
9129.556 29
9130.010 21
9130.464 35
9130.918 37
9131.372 42
9131.826 47
9132.280 31
9132.735 19
9133.189 23
9133.643 24
9134.097 28
9134.551 40
9135.005 33
9135.460 55
9135.914 53
9136.368 32
9136.822 37
9137.277 23
9137.731 25
9138.185 25
9138.640 37
9139.094 31
9139.548 26
9140.002 29
9140.457 22
9140.911 39
9141.366 38
9141.820 52
9142.274 37
9142.729 34
9143.183 51
9143.637 50
9144.092 35
9144.546 29
9145.001 19
9145.455 21
9145.910 29
9146.364 24
9146.819 25
9147.273 24
9147.728 31
9148.182 37
9148.637 27
9149.091 24
9149.546 27
9150.001 34
9150.455 33
9150.910 30
9151.364 25
9151.819 17
9152.274 31
9152.728 35
9153.183 42
9153.638 39
9154.092 40
9154.547 21
9155.002 31
9155.456 28
9155.911 30
9156.366 29
9156.821 32
9157.275 26
9157.730 19
9158.185 26
9158.640 35
9159.094 29
9159.549 36
9160.004 28
9160.459 35
9160.914 36
9161.369 24
9161.823 24
9162.278 27
9162.733 35
9163.188 31
9163.643 22
9164.098 28
9164.553 18
9165.008 29
9165.463 26
9165.918 20
9166.373 32
9166.828 33
9167.283 22
9167.738 33
9168.193 24
9168.648 32
9169.103 23
9169.558 22
9170.013 18
9170.468 29
9170.923 29
9171.378 28
9171.833 36
9172.289 31
9172.744 36
9173.199 34
9173.654 21
9174.109 15
9174.564 16
9175.020 22
9175.475 13
9175.930 30
9176.385 36
9176.840 47
9177.296 36
9177.751 41
9178.206 31
9178.662 23
9179.117 24
9179.572 21
9180.028 26
9180.483 31
9180.938 17
9181.394 31
9181.849 38
9182.304 38
9182.760 33
9183.215 30
9183.670 26
9184.126 32
9184.581 31
9185.037 20
9185.492 21
9185.948 23
9186.403 23
9186.859 28
9187.314 25
9187.770 26
9188.225 24
9188.681 21
9189.136 18
9189.592 32
9190.047 33
9190.503 23
9190.959 12
9191.414 15
9191.870 25
9192.325 30
9192.781 25
9193.237 53
9193.692 36
9194.148 24
9194.604 29
9195.059 51
9195.515 52
9195.971 31
9196.427 22
9196.882 18
9197.338 25
9197.794 29
9198.250 22
9198.705 23
9199.161 20
9199.617 12
9200.073 26
9200.529 43
9200.984 37
9201.440 22
9201.896 13
9202.352 14
9202.808 20
9203.264 20
9203.720 18
9204.176 17
9204.632 14
9205.088 24
9205.544 31
9205.999 22
9206.455 36
9206.911 27
9207.367 27
9207.823 44
9208.279 29
9208.736 21
9209.192 31
9209.648 23
9210.104 23
9210.560 23
9211.016 23
9211.472 28
9211.928 33
9212.384 19
9212.840 17
9213.296 22
9213.753 32
9214.209 26
9214.665 23
9215.121 29
9215.577 38
9216.034 45
9216.490 46
9216.946 32
9217.402 45
9217.859 45
9218.315 36
9218.771 45
9219.227 41
9219.684 28
9220.140 35
9220.596 21
9221.053 26
9221.509 28
9221.965 36
9222.422 31
9222.878 21
9223.335 25
9223.791 25
9224.247 24
9224.704 37
9225.160 24
9225.617 19
9226.073 17
9226.530 21
9226.986 28
9227.443 27
9227.899 16
9228.356 17
9228.812 14
9229.269 18
9229.725 24
9230.182 15
9230.638 22
9231.095 24
9231.552 22
9232.008 16
9232.465 27
9232.921 37
9233.378 33
9233.835 34
9234.291 41
9234.748 23
9235.205 40
9235.661 35
9236.118 35
9236.575 25
9237.032 26
9237.488 31
9237.945 30
9238.402 20
9238.859 16
9239.315 30
9239.772 16
9240.229 17
9240.686 35
9241.143 38
9241.600 34
9242.056 18
9242.513 18
9242.970 8
9243.427 14
9243.884 31
9244.341 34
9244.798 31
9245.255 21
9245.712 19
9246.169 36
9246.626 36
9247.083 37
9247.540 26
9247.997 18
9248.454 18
9248.911 25
9249.368 38
9249.825 26
9250.282 39
9250.739 29
9251.196 34
9251.653 31
9252.110 36
9252.567 38
9253.024 30
9253.481 35
9253.939 22
9254.396 18
9254.853 37
9255.310 38
9255.767 40
9256.225 53
9256.682 51
9257.139 39
9257.596 37
9258.053 40
9258.511 35
9258.968 30
9259.425 28
9259.883 30
9260.340 47
9260.797 41
9261.255 26
9261.712 29
9262.169 37
9262.627 27
9263.084 24
9263.541 25
9263.999 28
9264.456 31
9264.914 34
9265.371 37
9265.829 32
9266.286 16
9266.743 26
9267.201 23
9267.658 25
9268.116 12
9268.573 25
9269.031 31
9269.488 34
9269.946 29
9270.404 25
9270.861 31
9271.319 40
9271.776 45
9272.234 52
9272.692 38
9273.149 36
9273.607 39
9274.064 40
9274.522 37
9274.980 29
9275.437 19
9275.895 28
9276.353 18
9276.811 24
9277.268 21
9277.726 21
9278.184 21
9278.642 15
9279.099 18
9279.557 26
9280.015 22
9280.473 29
9280.930 37
9281.388 43
9281.846 34
9282.304 44
9282.762 52
9283.220 31
9283.678 48
9284.136 29
9284.593 28
9285.051 25
9285.509 15
9285.967 25
9286.425 16
9286.883 24
9287.341 27
9287.799 29
9288.257 39
9288.715 34
9289.173 33
9289.631 27
9290.089 26
9290.547 42
9291.005 32
9291.463 27
9291.921 25
9292.380 12
9292.838 14
9293.296 17
9293.754 26
9294.212 15
9294.670 29
9295.128 37
9295.587 37
9296.045 31
9296.503 21
9296.961 27
9297.419 26
9297.878 23
9298.336 25
9298.794 27
9299.252 37
9299.711 37
9300.169 25
9300.627 25
9301.086 22
9301.544 17
9302.002 17
9302.461 10
9302.919 11
9303.377 28
9303.836 31
9304.294 23
9304.753 16
9305.211 18
9305.669 23
9306.128 15
9306.586 25
9307.045 22
9307.503 21
9307.962 33
9308.420 29
9308.879 30
9309.337 37
9309.796 50
9310.254 50
9310.713 44
9311.171 30
9311.630 28
9312.089 40
9312.547 41
9313.006 30
9313.464 22
9313.923 24
9314.382 24
9314.840 14
9315.299 13
9315.758 16
9316.216 23
9316.675 35
9317.134 42
9317.592 26
9318.051 25
9318.510 33
9318.969 22
9319.427 28
9319.886 22
9320.345 22
9320.804 20
9321.263 31
9321.721 27
9322.180 15
9322.639 23
9323.098 23
9323.557 37
9324.016 29
9324.475 13
9324.933 20
9325.392 31
9325.851 25
9326.310 22
9326.769 19
9327.228 23
9327.687 30
9328.146 27
9328.605 31
9329.064 19
9329.523 23
9329.982 25
9330.441 30
9330.900 29
9331.359 36
9331.818 35
9332.277 24
9332.737 31
9333.196 24
9333.655 35
9334.114 32
9334.573 27
9335.032 35
9335.491 30
9335.950 28
9336.410 43
9336.869 40
9337.328 22
9337.787 21
9338.247 22
9338.706 38
9339.165 24
9339.624 10
9340.084 13
9340.543 37
9341.002 48
9341.461 34
9341.921 19
9342.380 28
9342.839 20
9343.299 11
9343.758 15
9344.218 19
9344.677 23
9345.136 29
9345.596 22
9346.055 14
9346.515 14
9346.974 11
9347.433 7
9347.893 14
9348.352 11
9348.812 14
9349.271 28
9349.731 33
9350.190 32
9350.650 46
9351.109 35
9351.569 15
9352.029 17
9352.488 30
9352.948 44
9353.407 33
9353.867 33
9354.327 65
9354.786 64
9355.246 48
9355.706 33
9356.165 33
9356.625 32
9357.085 44
9357.544 41
9358.004 23
9358.464 15
9358.923 21
9359.383 24
9359.843 25
9360.303 15
9360.763 24
9361.222 22
9361.682 27
9362.142 18
9362.602 26
9363.062 15
9363.521 25
9363.981 25
9364.441 23
9364.901 21
9365.361 16
9365.821 22
9366.281 14
9366.741 28
9367.201 15
9367.661 18
9368.121 14
9368.581 15
9369.041 26
9369.501 24
9369.961 22
9370.421 39
9370.881 36
9371.341 29
9371.801 22
9372.261 31
9372.721 25
9373.181 16
9373.641 18
9374.101 14
9374.561 21
9375.021 35
9375.482 53
9375.942 58
9376.402 53
9376.862 29
9377.322 25
9377.782 30
9378.243 27
9378.703 19
9379.163 19
9379.623 32
9380.084 24
9380.544 23
9381.004 16
9381.464 10
9381.925 25
9382.385 28
9382.845 14
9383.306 10
9383.766 5
9384.226 21
9384.687 22
9385.147 20
9385.608 30
9386.068 32
9386.528 23
9386.989 23
9387.449 17
9387.910 25
9388.370 18
9388.831 24
9389.291 15
9389.752 8
9390.212 35
9390.673 29
9391.133 25
9391.594 16
9392.054 20
9392.515 29
9392.975 33
9393.436 30
9393.896 42
9394.357 40
9394.818 46
9395.278 39
9395.739 23
9396.200 22
9396.660 27
9397.121 21
9397.582 25
9398.042 26
9398.503 17
9398.964 25
9399.424 27
9399.885 28
9400.346 22
9400.807 20
9401.268 38
9401.728 25
9402.189 12
9402.650 29
9403.111 32
9403.572 36
9404.032 41
9404.493 40
9404.954 25
9405.415 22
9405.876 21
9406.337 34
9406.798 32
9407.259 37
9407.720 19
9408.181 11
9408.641 13
9409.102 19
9409.563 19
9410.024 23
9410.485 25
9410.946 20
9411.407 23
9411.868 18
9412.330 17
9412.791 17
9413.252 29
9413.713 34
9414.174 23
9414.635 33
9415.096 19
9415.557 16
9416.018 15
9416.479 25
9416.941 34
9417.402 34
9417.863 23
9418.324 15
9418.785 8
9419.247 14
9419.708 25
9420.169 30
9420.630 35
9421.092 32
9421.553 16
9422.014 28
9422.475 40
9422.937 34
9423.398 24
9423.859 18
9424.321 17
9424.782 18
9425.243 15
9425.705 11
9426.166 12
9426.628 26
9427.089 23
9427.550 15
9428.012 14
9428.473 32
9428.935 23
9429.396 17
9429.858 24
9430.319 25
9430.781 26
9431.242 14
9431.704 29
9432.165 31
9432.627 37
9433.088 33
9433.550 21
9434.011 14
9434.473 20
9434.935 38
9435.396 28
9435.858 25
9436.319 27
9436.781 29
9437.243 30
9437.704 32
9438.166 24
9438.628 10
9439.090 32
9439.551 30
9440.013 22
9440.475 22
9440.936 23
9441.398 32
9441.860 36
9442.322 36
9442.784 27
9443.245 27
9443.707 26
9444.169 21
9444.631 35
9445.093 45
9445.555 37
9446.016 29
9446.478 20
9446.940 18
9447.402 15
9447.864 21
9448.326 40
9448.788 35
9449.250 25
9449.712 21
9450.174 14
9450.636 11
9451.098 19
9451.560 21
9452.022 38
9452.484 32
9452.946 38
9453.408 23
9453.870 35
9454.332 37
9454.794 35
9455.256 44
9455.718 32
9456.180 26
9456.643 43
9457.105 35
9457.567 30
9458.029 21
9458.491 30
9458.953 25
9459.416 33
9459.878 41
9460.340 26
9460.802 22
9461.264 22
9461.727 37
9462.189 23
9462.651 29
9463.114 39
9463.576 36
9464.038 32
9464.500 46
9464.963 43
9465.425 36
9465.888 34
9466.350 31
9466.812 12
9467.275 16
9467.737 19
9468.199 22
9468.662 27
9469.124 29
9469.587 32
9470.049 37
9470.512 34
9470.974 34
9471.437 37
9471.899 39
9472.362 40
9472.824 37
9473.287 17
9473.749 26
9474.212 23
9474.674 27
9475.137 47
9475.600 39
9476.062 34
9476.525 19
9476.987 24
9477.450 21
9477.913 36
9478.375 36
9478.838 32
9479.301 27
9479.763 22
9480.226 28
9480.689 33
9481.152 23
9481.614 15
9482.077 28
9482.540 35
9483.003 25
9483.465 22
9483.928 23
9484.391 9
9484.854 9
9485.317 16
9485.780 28
9486.242 25
9486.705 17
9487.168 11
9487.631 27
9488.094 31
9488.557 29
9489.020 26
9489.483 22
9489.946 13
9490.409 12
9490.872 31
9491.334 39
9491.797 35
9492.260 26
9492.723 21
9493.187 14
9493.650 22
9494.113 29
9494.576 24
9495.039 29
9495.502 34
9495.965 39
9496.428 40
9496.891 38
9497.354 18
9497.817 13
9498.281 19
9498.744 21
9499.207 19
9499.670 28
9500.133 27
9500.596 29
9501.060 28
9501.523 18
9501.986 24
9502.449 35
9502.913 34
9503.376 20
9503.839 16
9504.302 20
9504.766 24
9505.229 27
9505.692 32
9506.156 21
9506.619 26
9507.082 12
9507.546 14
9508.009 19
9508.473 11
9508.936 8
9509.399 11
9509.863 25
9510.326 37
9510.790 39
9511.253 35
9511.717 35
9512.180 43
9512.644 31
9513.107 23
9513.571 18
9514.034 19
9514.498 18
9514.961 17
9515.425 32
9515.888 27
9516.352 32
9516.816 26
9517.279 19
9517.743 17
9518.206 22
9518.670 14
9519.134 15
9519.597 17
9520.061 22
9520.525 25
9520.989 31
9521.452 25
9521.916 29
9522.380 40
9522.843 31
9523.307 30
9523.771 14
9524.235 14
9524.699 22
9525.162 24
9525.626 22
9526.090 10
9526.554 17
9527.018 19
9527.482 19
9527.945 8
9528.409 12
9528.873 13
9529.337 14
9529.801 16
9530.265 26
9530.729 25
9531.193 27
9531.657 19
9532.121 19
9532.585 24
9533.049 30
9533.513 22
9533.977 25
9534.441 30
9534.905 28
9535.369 19
9535.833 25
9536.297 17
9536.761 24
9537.225 17
9537.689 23
9538.153 25
9538.617 14
9539.082 29
9539.546 32
9540.010 29
9540.474 34
9540.938 41
9541.402 22
9541.867 18
9542.331 17
9542.795 17
9543.259 17
9543.724 28
9544.188 29
9544.652 17
9545.116 24
9545.581 13
9546.045 15
9546.509 33
9546.974 31
9547.438 17
9547.902 26
9548.367 20
9548.831 20
9549.296 25
9549.760 32
9550.224 28
9550.689 18
9551.153 24
9551.618 31
9552.082 42
9552.547 21
9553.011 28
9553.476 24
9553.940 22
9554.405 25
9554.869 19
9555.334 10
9555.798 32
9556.263 24
9556.727 28
9557.192 32
9557.657 24
9558.121 37
9558.586 27
9559.050 25
9559.515 39
9559.980 25
9560.444 35
9560.909 30
9561.374 28
9561.838 30
9562.303 23
9562.768 13
9563.232 18
9563.697 18
9564.162 12
9564.627 5
9565.092 15
9565.556 15
9566.021 30
9566.486 31
9566.951 26
9567.416 28
9567.880 21
9568.345 28
9568.810 16
9569.275 15
9569.740 14
9570.205 23
9570.670 26
9571.135 26
9571.600 30
9572.064 22
9572.529 27
9572.994 28
9573.459 17
9573.924 16
9574.389 19
9574.854 24
9575.319 24
9575.784 24
9576.249 22
9576.714 13
9577.180 14
9577.645 19
9578.110 28
9578.575 22
9579.040 24
9579.505 23
9579.970 27
9580.435 33
9580.900 30
9581.366 30
9581.831 22
9582.296 26
9582.761 30
9583.226 19
9583.692 17
9584.157 17
9584.622 12
9585.087 18
9585.553 18
9586.018 12
9586.483 12
9586.949 17
9587.414 16
9587.879 12
9588.345 18
9588.810 13
9589.275 14
9589.741 21
9590.206 23
9590.671 12
9591.137 20
9591.602 22
9592.068 19
9592.533 26
9592.999 33
9593.464 35
9593.929 27
9594.395 24
9594.860 13
9595.326 20
9595.791 26
9596.257 22
9596.723 21
9597.188 11
9597.654 20
9598.119 17
9598.585 18
9599.050 23
9599.516 22
9599.982 21
9600.447 34
9600.913 31
9601.379 18
9601.844 34
9602.310 29
9602.776 19
9603.241 14
9603.707 21
9604.173 23
9604.638 19
9605.104 25
9605.570 25
9606.036 36
9606.501 38
9606.967 30
9607.433 36
9607.899 28
9608.365 22
9608.831 25
9609.296 27
9609.762 27
9610.228 22
9610.694 19
9611.160 22
9611.626 25
9612.092 30
9612.558 25
9613.024 20
9613.490 23
9613.955 23
9614.421 42
9614.887 39
9615.353 28
9615.819 27
9616.285 20
9616.751 15
9617.217 13
9617.684 13
9618.150 15
9618.616 5
9619.082 13
9619.548 11
9620.014 17
9620.480 32
9620.946 29
9621.412 32
9621.878 43
9622.345 24
9622.811 18
9623.277 18
9623.743 29
9624.209 29
9624.676 31
9625.142 28
9625.608 20
9626.074 16
9626.541 24
9627.007 23
9627.473 30
9627.939 25
9628.406 15
9628.872 23
9629.338 21
9629.805 22
9630.271 26
9630.737 33
9631.204 37
9631.670 29
9632.137 36
9632.603 25
9633.069 27
9633.536 15
9634.002 20
9634.469 17
9634.935 18
9635.402 12
9635.868 23
9636.335 14
9636.801 18
9637.268 23
9637.734 19
9638.201 15
9638.667 32
9639.134 22
9639.601 14
9640.067 19
9640.534 14
9641.000 18
9641.467 12
9641.934 19
9642.400 22
9642.867 24
9643.334 20
9643.800 29
9644.267 25
9644.734 24
9645.200 15
9645.667 18
9646.134 28
9646.601 21
9647.067 10
9647.534 12
9648.001 15
9648.468 18
9648.935 23
9649.401 18
9649.868 19
9650.335 22
9650.802 18
9651.269 21
9651.736 30
9652.202 15
9652.669 20
9653.136 17
9653.603 19
9654.070 18
9654.537 23
9655.004 27
9655.471 28
9655.938 18
9656.405 13
9656.872 15
9657.339 19
9657.806 23
9658.273 36
9658.740 43
9659.207 32
9659.674 28
9660.141 30
9660.608 20
9661.075 14
9661.543 12
9662.010 11
9662.477 18
9662.944 16
9663.411 22
9663.878 24
9664.345 22
9664.813 13
9665.280 8
9665.747 24
9666.214 32
9666.681 20
9667.149 38
9667.616 27
9668.083 23
9668.551 22
9669.018 19
9669.485 25
9669.952 24
9670.420 20
9670.887 11
9671.354 27
9671.822 36
9672.289 24
9672.757 21
9673.224 25
9673.691 16
9674.159 12
9674.626 16
9675.094 14
9675.561 8
9676.029 26
9676.496 22
9676.964 20
9677.431 17
9677.899 19
9678.366 24
9678.834 11
9679.301 15
9679.769 39
9680.236 37
9680.704 52
9681.171 38
9681.639 36
9682.107 24
9682.574 25
9683.042 35
9683.509 23
9683.977 19
9684.445 28
9684.912 13
9685.380 26
9685.848 40
9686.316 24
9686.783 25
9687.251 16
9687.719 34
9688.186 28
9688.654 36
9689.122 31
9689.590 29
9690.058 25
9690.525 16
9690.993 12
9691.461 17
9691.929 16
9692.397 10
9692.865 18
9693.333 15
9693.800 14
9694.268 10
9694.736 18
9695.204 16
9695.672 6
9696.140 18
9696.608 22
9697.076 12
9697.544 21
9698.012 20
9698.480 22
9698.948 11
9699.416 13
9699.884 7
9700.352 6
9700.820 31
9701.288 36
9701.756 37
9702.224 34
9702.692 25
9703.161 20
9703.629 19
9704.097 23
9704.565 23
9705.033 24
9705.501 31
9705.969 29
9706.438 37
9706.906 25
9707.374 19
9707.842 18
9708.311 15
9708.779 20
9709.247 15
9709.715 13
9710.184 12
9710.652 21
9711.120 24
9711.589 24
9712.057 28
9712.525 30
9712.994 18
9713.462 15
9713.930 33
9714.399 42
9714.867 31
9715.336 19
9715.804 20
9716.272 17
9716.741 10
9717.209 15
9717.678 20
9718.146 32
9718.615 26
9719.083 17
9719.552 14
9720.020 23
9720.489 32
9720.957 34
9721.426 44
9721.894 32
9722.363 29
9722.832 22
9723.300 28
9723.769 25
9724.237 23
9724.706 30
9725.175 24
9725.643 19
9726.112 27
9726.581 25
9727.049 18
9727.518 10
9727.987 17
9728.456 11
9728.924 18
9729.393 26
9729.862 34
9730.331 31
9730.799 27
9731.268 30
9731.737 31
9732.206 22
9732.675 19
9733.143 28
9733.612 39
9734.081 24
9734.550 27
9735.019 25
9735.488 23
9735.957 22
9736.426 21
9736.895 29
9737.363 30
9737.832 44
9738.301 15
9738.770 12
9739.239 19
9739.708 18
9740.177 29
9740.646 30
9741.115 25
9741.584 18
9742.053 18
9742.523 26
9742.992 20
9743.461 17
9743.930 17
9744.399 14
9744.868 20
9745.337 11
9745.806 13
9746.275 20
9746.745 22
9747.214 21
9747.683 25
9748.152 17
9748.621 10
9749.091 16
9749.560 13
9750.029 11
9750.498 14
9750.968 14
9751.437 12
9751.906 8
9752.375 7
9752.845 10
9753.314 14
9753.783 25
9754.253 26
9754.722 23
9755.192 13
9755.661 21
9756.130 18
9756.600 12
9757.069 7
9757.539 10
9758.008 17
9758.477 22
9758.947 11
9759.416 17
9759.886 18
9760.355 18
9760.825 12
9761.294 20
9761.764 19
9762.233 23
9762.703 24
9763.173 20
9763.642 24
9764.112 16
9764.581 12
9765.051 8
9765.520 21
9765.990 27
9766.460 31
9766.929 17
9767.399 20
9767.869 17
9768.338 27
9768.808 25
9769.278 14
9769.748 14
9770.217 15
9770.687 28
9771.157 32
9771.627 25
9772.096 17
9772.566 28
9773.036 26
9773.506 19
9773.976 19
9774.445 12
9774.915 17
9775.385 28
9775.855 19
9776.325 14
9776.795 19
9777.265 36
9777.734 34
9778.204 25
9778.674 19
9779.144 19
9779.614 26
9780.084 20
9780.554 26
9781.024 21
9781.494 11
9781.964 19
9782.434 12
9782.904 12
9783.374 14
9783.844 17
9784.314 21
9784.785 17
9785.255 9
9785.725 16
9786.195 17
9786.665 21
9787.135 16
9787.605 10
9788.075 13
9788.546 18
9789.016 17
9789.486 33
9789.956 36
9790.426 29
9790.897 35
9791.367 24
9791.837 33
9792.307 30
9792.778 19
9793.248 15
9793.718 19
9794.188 12
9794.659 14
9795.129 25
9795.599 19
9796.070 16
9796.540 39
9797.011 26
9797.481 26
9797.951 30
9798.422 16
9798.892 16
9799.363 19
9799.833 19
9800.303 20
9800.774 21
9801.244 15
9801.715 9
9802.185 8
9802.656 11
9803.126 14
9803.597 17
9804.068 18
9804.538 13
9805.009 17
9805.479 9
9805.950 10
9806.420 13
9806.891 15
9807.362 9
9807.832 10
9808.303 17
9808.774 17
9809.244 18
9809.715 35
9810.186 25
9810.656 29
9811.127 26
9811.598 12
9812.068 10
9812.539 30
9813.010 19
9813.481 9
9813.952 19
9814.422 11
9814.893 10
9815.364 16
9815.835 10
9816.306 6
9816.776 6
9817.247 14
9817.718 28
9818.189 16
9818.660 7
9819.131 23
9819.602 46
9820.073 45
9820.544 52
9821.015 41
9821.486 31
9821.957 24
9822.427 33
9822.898 23
9823.369 33
9823.841 27
9824.312 35
9824.783 50
9825.254 37
9825.725 38
9826.196 51
9826.667 34
9827.138 30
9827.609 30
9828.080 32
9828.551 36
9829.022 33
9829.494 44
9829.965 40
9830.436 38
9830.907 33
9831.378 22
9831.850 44
9832.321 21
9832.792 11
9833.263 22
9833.734 21
9834.206 20
9834.677 8
9835.148 15
9835.620 22
9836.091 19
9836.562 18
9837.034 20
9837.505 21
9837.976 24
9838.448 21
9838.919 12
9839.390 21
9839.862 18
9840.333 18
9840.805 27
9841.276 24
9841.748 18
9842.219 24
9842.690 33
9843.162 28
9843.633 33
9844.105 41
9844.576 36
9845.048 31
9845.520 17
9845.991 13
9846.463 20
9846.934 35
9847.406 26
9847.877 17
9848.349 21
9848.821 11
9849.292 12
9849.764 13
9850.235 23
9850.707 15
9851.179 15
9851.651 16
9852.122 14
9852.594 20
9853.066 22
9853.537 23
9854.009 21
9854.481 26
9854.953 21
9855.424 17
9855.896 13
9856.368 16
9856.840 19
9857.312 15
9857.783 16
9858.255 15
9858.727 8
9859.199 18
9859.671 12
9860.143 16
9860.615 10
9861.087 27
9861.558 28
9862.030 26
9862.502 26
9862.974 7
9863.446 12
9863.918 14
9864.390 18
9864.862 21
9865.334 12
9865.806 18
9866.278 33
9866.750 33
9867.222 36
9867.694 23
9868.167 19
9868.639 18
9869.111 20
9869.583 17
9870.055 25
9870.527 21
9870.999 18
9871.471 12
9871.944 25
9872.416 31
9872.888 28
9873.360 24
9873.832 26
9874.305 26
9874.777 29
9875.249 23
9875.721 15
9876.194 17
9876.666 16
9877.138 25
9877.610 25
9878.083 27
9878.555 22
9879.027 14
9879.500 15
9879.972 17
9880.445 27
9880.917 16
9881.389 21
9881.862 21
9882.334 24
9882.807 19
9883.279 16
9883.751 20
9884.224 22
9884.696 32
9885.169 29
9885.641 20
9886.114 19
9886.586 21
9887.059 21
9887.531 18
9888.004 29
9888.477 40
9888.949 23
9889.422 28
9889.894 28
9890.367 26
9890.840 33
9891.312 20
9891.785 42
9892.258 31
9892.730 26
9893.203 23
9893.676 16
9894.148 18
9894.621 23
9895.094 18
9895.566 23
9896.039 32
9896.512 24
9896.985 15
9897.457 14
9897.930 13
9898.403 23
9898.876 18
9899.349 15
9899.822 20
9900.294 24
9900.767 24
9901.240 24
9901.713 14
9902.186 21
9902.659 8
9903.132 12
9903.605 17
9904.078 15
9904.550 24
9905.023 29
9905.496 17
9905.969 7
9906.442 22
9906.915 27
9907.388 21
9907.861 17
9908.334 25
9908.808 36
9909.281 19
9909.754 10
9910.227 12
9910.700 7
9911.173 9
9911.646 16
9912.119 8
9912.592 11
9913.065 12
9913.539 29
9914.012 20
9914.485 22
9914.958 29
9915.431 26
9915.905 25
9916.378 20
9916.851 11
9917.324 9
9917.798 9
9918.271 14
9918.744 22
9919.217 27
9919.691 20
9920.164 20
9920.637 18
9921.111 20
9921.584 10
9922.058 19
9922.531 15
9923.004 17
9923.478 38
9923.951 33
9924.425 15
9924.898 8
9925.371 13
9925.845 16
9926.318 6
9926.792 11
9927.265 22
9927.739 19
9928.212 23
9928.686 31
9929.159 34
9929.633 41
9930.106 31
9930.580 14
9931.054 15
9931.527 30
9932.001 33
9932.474 25
9932.948 29
9933.422 10
9933.895 15
9934.369 8
9934.843 11
9935.316 8
9935.790 18
9936.264 21
9936.737 21
9937.211 21
9937.685 22
9938.159 11
9938.632 14
9939.106 18
9939.580 18
9940.054 17
9940.528 14
9941.001 20
9941.475 19
9941.949 11
9942.423 7
9942.897 11
9943.371 12
9943.845 8
9944.318 13
9944.792 10
9945.266 10
9945.740 14
9946.214 29
9946.688 25
9947.162 15
9947.636 10
9948.110 16
9948.584 12
9949.058 14
9949.532 15
9950.006 15
9950.480 26
9950.954 29
9951.428 20
9951.902 15
9952.376 12
9952.851 11
9953.325 16
9953.799 17
9954.273 16
9954.747 13
9955.221 13
9955.695 12
9956.170 26
9956.644 23
9957.118 16
9957.592 15
9958.066 19
9958.541 13
9959.015 8
9959.489 6
9959.963 7
9960.438 11
9960.912 10
9961.386 10
9961.861 16
9962.335 18
9962.809 19
9963.284 11
9963.758 9
9964.232 17
9964.707 34
9965.181 34
9965.655 29
9966.130 20
9966.604 24
9967.079 19
9967.553 23
9968.028 25
9968.502 22
9968.977 22
9969.451 14
9969.926 11
9970.400 15
9970.875 31
9971.349 21
9971.824 13
9972.298 12
9972.773 5
9973.247 28
9973.722 37
9974.197 32
9974.671 22
9975.146 21
9975.621 25
9976.095 20
9976.570 18
9977.045 11
9977.519 5
9977.994 17
9978.469 17
9978.943 11
9979.418 8
9979.893 16
9980.368 25
9980.842 17
9981.317 11
9981.792 9
9982.267 17
9982.742 20
9983.216 23
9983.691 29
9984.166 23
9984.641 21
9985.116 18
9985.591 11
9986.066 13
9986.540 14
9987.015 14
9987.490 16
9987.965 22
9988.440 20
9988.915 46
9989.390 57
9989.865 37
9990.340 28
9990.815 15
9991.290 20
9991.765 17
9992.240 20
9992.715 20
9993.190 8
9993.665 16
9994.140 18
9994.616 12
9995.091 13
9995.566 11
9996.041 11
9996.516 15
9996.991 12
9997.466 16
9997.942 28
9998.417 27
9998.892 17
9999.367 12
9999.842 23
10000.318 20
10000.793 11
10001.268 9
10001.743 7
10002.219 11
10002.694 16
10003.169 29
10003.644 32
10004.120 34
10004.595 25
10005.070 23
10005.546 34
10006.021 17
10006.497 14
10006.972 33
10007.447 20
10007.923 9
10008.398 10
10008.874 19
10009.349 14
10009.824 16
10010.300 14
10010.775 15
10011.251 23
10011.726 11
10012.202 8
10012.677 19
10013.153 13
10013.629 19
10014.104 28
10014.580 25
10015.055 13
10015.531 12
10016.006 27
10016.482 21
10016.958 14
10017.433 11
10017.909 13
10018.385 18
10018.860 27
10019.336 43
10019.812 39
10020.287 29
10020.763 23
10021.239 15
10021.715 15
10022.190 9
10022.666 5
10023.142 9
10023.618 8
10024.093 8
10024.569 6
10025.045 8
10025.521 14
10025.997 13
10026.473 16
10026.948 12
10027.424 8
10027.900 23
10028.376 30
10028.852 23
10029.328 22
10029.804 27
10030.280 26
10030.756 18
10031.232 28
10031.708 21
10032.184 18
10032.660 23
10033.136 23
10033.612 30
10034.088 29
10034.564 20
10035.040 15
10035.516 7
10035.992 18
10036.468 22
10036.944 28
10037.420 28
10037.896 14
10038.372 7
10038.849 22
10039.325 30
10039.801 30
10040.277 24
10040.753 13
10041.229 12
10041.706 30
10042.182 21
10042.658 13
10043.134 8
10043.611 11
10044.087 25
10044.563 17
10045.039 12
10045.516 10
10045.992 11
10046.468 20
10046.945 20
10047.421 24
10047.897 21
10048.374 13
10048.850 13
10049.327 15
10049.803 13
10050.279 21
10050.756 24
10051.232 20
10051.709 13
10052.185 9
10052.662 5
10053.138 13
10053.615 13
10054.091 18
10054.568 12
10055.044 17
10055.521 22
10055.997 17
10056.474 10
10056.950 16
10057.427 16
10057.904 19
10058.380 22
10058.857 22
10059.333 13
10059.810 12
10060.287 17
10060.763 13
10061.240 21
10061.717 22
10062.193 12
10062.670 12
10063.147 14
10063.624 18
10064.100 17
10064.577 11
10065.054 12
10065.531 16
10066.007 19
10066.484 16
10066.961 24
10067.438 17
10067.915 15
10068.392 21
10068.868 15
10069.345 17
10069.822 22
10070.299 24
10070.776 15
10071.253 12
10071.730 7
10072.207 11
10072.684 7
10073.161 4
10073.638 13
10074.115 17
10074.592 14
10075.069 27
10075.546 25
10076.023 20
10076.500 15
10076.977 18
10077.454 16
10077.931 16
10078.408 18
10078.885 22
10079.362 20
10079.839 17
10080.316 7
10080.793 5
10081.271 10
10081.748 15
10082.225 12
10082.702 10
10083.179 8
10083.657 16
10084.134 12
10084.611 11
10085.088 16
10085.565 21
10086.043 13
10086.520 30
10086.997 18
10087.475 22
10087.952 26
10088.429 24
10088.907 19
10089.384 26
10089.861 29
10090.339 15
10090.816 14
10091.293 6
10091.771 5
10092.248 5
10092.726 13
10093.203 10
10093.680 9
10094.158 10
10094.635 18
10095.113 17
10095.590 11
10096.068 17
10096.545 23
10097.023 25
10097.500 26
10097.978 18
10098.455 13
10098.933 7
10099.411 11
10099.888 11
10100.366 7
10100.843 7
10101.321 9
10101.799 26
10102.276 25
10102.754 18
10103.232 13
10103.709 16
10104.187 23
10104.665 29
10105.142 25
10105.620 13
10106.098 3
10106.576 10
10107.053 8
10107.531 18
10108.009 12
10108.487 15
10108.965 18
10109.442 13
10109.920 12
10110.398 13
10110.876 20
10111.354 11
10111.832 13
10112.309 12
10112.787 13
10113.265 24
10113.743 22
10114.221 16
10114.699 20
10115.177 12
10115.655 11
10116.133 12
10116.611 11
10117.089 20
10117.567 22
10118.045 12
10118.523 13
10119.001 11
10119.479 7
10119.957 20
10120.435 24
10120.913 26
10121.391 24
10121.870 22
10122.348 27
10122.826 16
10123.304 9
10123.782 6
10124.260 17
10124.738 16
10125.217 16
10125.695 11
10126.173 12
10126.651 20
10127.129 27
10127.608 16
10128.086 13
10128.564 13
10129.043 15
10129.521 21
10129.999 11
10130.477 9
10130.956 14
10131.434 11
10131.912 12
10132.391 8
10132.869 12
10133.348 14
10133.826 17
10134.304 23
10134.783 12
10135.261 9
10135.740 9
10136.218 22
10136.696 18
10137.175 13
10137.653 18
10138.132 11
10138.610 21
10139.089 23
10139.567 27
10140.046 23
10140.525 18
10141.003 18
10141.482 18
10141.960 20
10142.439 16
10142.917 12
10143.396 21
10143.875 12
10144.353 11
10144.832 4
10145.311 3
10145.789 12
10146.268 9
10146.747 8
10147.225 8
10147.704 14
10148.183 15
10148.662 17
10149.140 8
10149.619 19
10150.098 25
10150.577 10
10151.055 13
10151.534 16
10152.013 18
10152.492 25
10152.971 23
10153.450 19
10153.929 14
10154.407 14
10154.886 14
10155.365 22
10155.844 19
10156.323 19
10156.802 12
10157.281 17
10157.760 10
10158.239 15
10158.718 18
10159.197 7
10159.676 11
10160.155 12
10160.634 13
10161.113 17
10161.592 33
10162.071 25
10162.550 18
10163.029 11
10163.508 22
10163.987 18
10164.466 10
10164.946 6
10165.425 4
10165.904 11
10166.383 13
10166.862 18
10167.341 21
10167.821 12
10168.300 8
10168.779 16
10169.258 20
10169.737 22
10170.217 20
10170.696 17
10171.175 12
10171.654 15
10172.134 15
10172.613 16
10173.092 11
10173.572 31
10174.051 25
10174.530 26
10175.010 24
10175.489 13
10175.969 15
10176.448 11
10176.927 9
10177.407 12
10177.886 7
10178.366 14
10178.845 7
10179.325 8
10179.804 16
10180.283 23
10180.763 22
10181.242 18
10181.722 11
10182.202 9
10182.681 15
10183.161 17
10183.640 7
10184.120 5
10184.599 3
10185.079 10
10185.559 24
10186.038 27
10186.518 29
10186.997 14
10187.477 7
10187.957 16
10188.436 32
10188.916 23
10189.396 19
10189.876 17
10190.355 20
10190.835 15
10191.315 9
10191.795 15
10192.274 19
10192.754 22
10193.234 21
10193.714 20
10194.193 27
10194.673 23
10195.153 12
10195.633 9
10196.113 18
10196.593 10
10197.073 16
10197.553 15
10198.032 22
10198.512 21
10198.992 10
10199.472 19
10199.952 28
10200.432 27
10200.912 24
10201.392 15
10201.872 12
10202.352 18
10202.832 7
10203.312 8
10203.792 16
10204.272 10
10204.752 10
10205.232 4
10205.712 9
10206.193 9
10206.673 13
10207.153 15
10207.633 17
10208.113 11
10208.593 9
10209.073 17
10209.553 25
10210.034 18
10210.514 9
10210.994 10
10211.474 14
10211.955 9
10212.435 11
10212.915 18
10213.395 22
10213.876 18
10214.356 7
10214.836 9
10215.316 9
10215.797 11
10216.277 11
10216.757 19
10217.238 13
10217.718 12
10218.199 13
10218.679 5
10219.159 8
10219.640 11
10220.120 22
10220.601 17
10221.081 15
10221.562 14
10222.042 22
10222.522 13
10223.003 18
10223.483 19
10223.964 7
10224.445 7
10224.925 15
10225.406 14
10225.886 19
10226.367 22
10226.847 19
10227.328 17
10227.809 3
10228.289 7
10228.770 13
10229.250 20
10229.731 26
10230.212 17
10230.692 11
10231.173 10
10231.654 10
10232.134 14
10232.615 9
10233.096 16
10233.577 15
10234.057 20
10234.538 30
10235.019 25
10235.500 16
10235.981 8
10236.461 7
10236.942 15
10237.423 12
10237.904 16
10238.385 9
10238.866 7
10239.346 7
10239.827 4
10240.308 13
10240.789 11
10241.270 9
10241.751 8
10242.232 9
10242.713 13
10243.194 7
10243.675 12
10244.156 5
10244.637 0
10245.118 8
10245.599 12
10246.080 7
10246.561 12
10247.042 15
10247.523 19
10248.004 19
10248.485 12
10248.966 14
10249.447 12
10249.929 9
10250.410 31
10250.891 25
10251.372 19
10251.853 26
10252.334 12
10252.815 21
10253.297 21
10253.778 29
10254.259 24
10254.740 15
10255.222 18
10255.703 21
10256.184 17
10256.665 9
10257.147 11
10257.628 18
10258.109 10
10258.591 18
10259.072 11
10259.553 14
10260.035 13
10260.516 24
10260.997 20
10261.479 13
10261.960 12
10262.442 9
10262.923 8
10263.405 9
10263.886 13
10264.367 11
10264.849 14
10265.330 7
10265.812 9
10266.293 6
10266.775 9
10267.256 13
10267.738 16
10268.220 16
10268.701 14
10269.183 13
10269.664 12
10270.146 17
10270.628 10
10271.109 11
10271.591 14
10272.072 14
10272.554 26
10273.036 21
10273.517 16
10273.999 15
10274.481 9
10274.962 8
10275.444 10
10275.926 6
10276.408 9
10276.889 11
10277.371 18
10277.853 22
10278.335 20
10278.817 9
10279.298 10
10279.780 8
10280.262 13
10280.744 16
10281.226 20
10281.708 9
10282.190 6
10282.671 12
10283.153 16
10283.635 13
10284.117 12
10284.599 11
10285.081 12
10285.563 25
10286.045 12
10286.527 15
10287.009 8
10287.491 7
10287.973 6
10288.455 4
10288.937 7
10289.419 4
10289.901 8
10290.383 11
10290.865 10
10291.347 14
10291.829 9
10292.312 6
10292.794 15
10293.276 17
10293.758 10
10294.240 9
10294.722 18
10295.205 10
10295.687 7
10296.169 15
10296.651 21
10297.133 17
10297.616 19
10298.098 21
10298.580 22
10299.062 20
10299.545 11
10300.027 5
10300.509 8
10300.992 12
10301.474 16
10301.956 19
10302.439 18
10302.921 22
10303.403 24
10303.886 8
10304.368 6
10304.851 7
10305.333 10
10305.815 7
10306.298 9
10306.780 8
10307.263 14
10307.745 5
10308.228 15
10308.710 23
10309.193 18
10309.675 20
10310.158 16
10310.640 10
10311.123 6
10311.606 4
10312.088 3
10312.571 7
10313.053 16
10313.536 13
10314.019 19
10314.501 15
10314.984 13
10315.467 15
10315.949 13
10316.432 18
10316.915 7
10317.397 13
10317.880 20
10318.363 21
10318.845 20
10319.328 9
10319.811 10
10320.294 8
10320.777 21
10321.259 28
10321.742 19
10322.225 17
10322.708 16
10323.191 6
10323.673 5
10324.156 4
10324.639 11
10325.122 16
10325.605 15
10326.088 17
10326.571 10
10327.054 18
10327.537 20
10328.020 23
10328.503 19
10328.986 20
10329.469 13
10329.952 9
10330.435 10
10330.918 15
10331.401 23
10331.884 11
10332.367 12
10332.850 14
10333.333 27
10333.816 29
10334.299 21
10334.782 30
10335.265 28
10335.748 20
10336.232 27
10336.715 27
10337.198 20
10337.681 21
10338.164 23
10338.647 12
10339.131 9
10339.614 9
10340.097 17
10340.580 10
10341.064 16
10341.547 11
10342.030 19
10342.513 14
10342.997 21
10343.480 26
10343.963 21
10344.447 20
10344.930 12
10345.413 7
10345.897 5
10346.380 9
10346.864 8
10347.347 12
10347.830 12
10348.314 11
10348.797 8
10349.281 7
10349.764 7
10350.248 4
10350.731 4
10351.215 14
10351.698 13
10352.182 21
10352.665 17
10353.149 12
10353.632 16
10354.116 19
10354.599 15
10355.083 19
10355.567 15
10356.050 14
10356.534 11
10357.017 23
10357.501 21
10357.985 7
10358.468 15
10358.952 13
10359.436 13
10359.919 9
10360.403 11
10360.887 10
10361.371 5
10361.854 13
10362.338 21
10362.822 25
10363.306 18
10363.789 17
10364.273 17
10364.757 13
10365.241 14
10365.725 11
10366.209 9
10366.692 12
10367.176 16
10367.660 15
10368.144 28
10368.628 28
10369.112 18
10369.596 9
10370.080 14
10370.564 21
10371.048 15
10371.532 9
10372.016 9
10372.500 10
10372.984 6
10373.468 4
10373.952 10
10374.436 15
10374.920 16
10375.404 9
10375.888 4
10376.372 20
10376.856 13
10377.340 8
10377.824 20
10378.308 16
10378.792 28
10379.277 31
10379.761 31
10380.245 16
10380.729 16
10381.213 8
10381.698 10
10382.182 16
10382.666 17
10383.150 19
10383.635 12
10384.119 11
10384.603 24
10385.087 18
10385.572 28
10386.056 29
10386.540 14
10387.025 6
10387.509 14
10387.993 17
10388.478 19
10388.962 16
10389.446 17
10389.931 11
10390.415 10
10390.900 16
10391.384 14
10391.869 13
10392.353 10
10392.837 11
10393.322 8
10393.806 6
10394.291 10
10394.775 14
10395.260 16
10395.744 10
10396.229 17
10396.714 11
10397.198 11
10397.683 28
10398.167 28
10398.652 20
10399.137 19
10399.621 18
10400.106 39
10400.590 34
10401.075 23
10401.560 24
10402.044 11
10402.529 14
10403.014 5
10403.499 8
10403.983 4
10404.468 13
10404.953 11
10405.438 11
10405.922 9
10406.407 8
10406.892 10
10407.377 11
10407.861 13
10408.346 12
10408.831 8
10409.316 6
10409.801 4
10410.286 12
10410.771 23
10411.255 13
10411.740 9
10412.225 11
10412.710 3
10413.195 3
10413.680 8
10414.165 11
10414.650 15
10415.135 14
10415.620 13
10416.105 20
10416.590 8
10417.075 10
10417.560 23
10418.045 16
10418.530 10
10419.015 18
10419.500 13
10419.986 31
10420.471 28
10420.956 16
10421.441 13
10421.926 6
10422.411 9
10422.896 15
10423.382 10
10423.867 8
10424.352 14
10424.837 13
10425.322 8
10425.808 7
10426.293 11
10426.778 4
10427.263 9
10427.749 7
10428.234 5
10428.719 4
10429.205 4
10429.690 16
10430.175 18
10430.661 17
10431.146 8
10431.631 9
10432.117 5
10432.602 6
10433.087 10
10433.573 17
10434.058 17
10434.544 11
10435.029 14
10435.515 13
10436.000 17
10436.486 18
10436.971 16
10437.457 13
10437.942 11
10438.428 7
10438.913 13
10439.399 25
10439.884 16
10440.370 19
10440.855 7
10441.341 2
10441.827 6
10442.312 7
10442.798 9
10443.284 3
10443.769 5
10444.255 19
10444.741 16
10445.226 7
10445.712 11
10446.198 9
10446.683 16
10447.169 14
10447.655 8
10448.141 15
10448.626 17
10449.112 14
10449.598 13
10450.084 6
10450.570 13
10451.055 18
10451.541 14
10452.027 11
10452.513 12
10452.999 16
10453.485 9
10453.970 11
10454.456 11
10454.942 12
10455.428 15
10455.914 13
10456.400 16
10456.886 30
10457.372 29
10457.858 23
10458.344 17
10458.830 13
10459.316 18
10459.802 20
10460.288 23
10460.774 12
10461.260 21
10461.746 12
10462.232 11
10462.718 11
10463.205 10
10463.691 15
10464.177 18
10464.663 21
10465.149 18
10465.635 13
10466.121 7
10466.608 9
10467.094 22
10467.580 40
10468.066 21
10468.552 12
10469.039 10
10469.525 8
10470.011 5
10470.497 8
10470.984 11
10471.470 17
10471.956 18
10472.443 21
10472.929 17
10473.415 10
10473.902 14
10474.388 10
10474.874 16
10475.361 14
10475.847 18
10476.334 11
10476.820 7
10477.306 7
10477.793 5
10478.279 17
10478.766 16
10479.252 14
10479.739 13
10480.225 8
10480.712 7
10481.198 5
10481.685 5
10482.171 20
10482.658 14
10483.144 6
10483.631 15
10484.118 11
10484.604 14
10485.091 10
10485.577 12
10486.064 9
10486.551 7
10487.037 18
10487.524 26
10488.011 16
10488.497 12
10488.984 12
10489.471 9
10489.958 17
10490.444 16
10490.931 13
10491.418 15
10491.905 12
10492.391 11
10492.878 13
10493.365 11
10493.852 9
10494.339 5
10494.825 6
10495.312 8
10495.799 7
10496.286 9
10496.773 15
10497.260 19
10497.747 12
10498.234 10
10498.721 8
10499.207 11
10499.694 13
10500.181 13
10500.668 8
10501.155 8
10501.642 10
10502.129 13
10502.616 15
10503.103 8
10503.590 7
10504.078 6
10504.565 7
10505.052 5
10505.539 13
10506.026 17
10506.513 14
10507.000 13
10507.487 10
10507.974 11
10508.461 6
10508.949 8
10509.436 8
10509.923 3
10510.410 20
10510.897 20
10511.385 13
10511.872 12
10512.359 13
10512.846 7
10513.334 12
10513.821 13
10514.308 17
10514.796 21
10515.283 9
10515.770 7
10516.257 8
10516.745 5
10517.232 4
10517.720 6
10518.207 4
10518.694 17
10519.182 9
10519.669 5
10520.157 11
10520.644 6
10521.131 5
10521.619 2
10522.106 1
10522.594 6
10523.081 3
10523.569 6
10524.056 9
10524.544 8
10525.031 3
10525.519 17
10526.007 13
10526.494 11
10526.982 17
10527.469 7
10527.957 4
10528.444 8
10528.932 4
10529.420 4
10529.907 7
10530.395 9
10530.883 5
10531.370 13
10531.858 10
10532.346 3
10532.834 19
10533.321 14
10533.809 5
10534.297 5
10534.785 4
10535.272 4
10535.760 12
10536.248 10
10536.736 18
10537.224 16
10537.711 14
10538.199 6
10538.687 6
10539.175 6
10539.663 10
10540.151 13
10540.639 15
10541.126 9
10541.614 8
10542.102 8
10542.590 9
10543.078 7
10543.566 10
10544.054 10
10544.542 5
10545.030 3
10545.518 11
10546.006 18
10546.494 11
10546.982 7
10547.470 9
10547.958 5
10548.446 5
10548.935 16
10549.423 15
10549.911 6
10550.399 8
10550.887 12
10551.375 11
10551.863 17
10552.352 9
10552.840 10
10553.328 6
10553.816 12
10554.304 10
10554.793 6
10555.281 4
10555.769 10
10556.257 6
10556.746 6
10557.234 7
10557.722 7
10558.210 7
10558.699 8
10559.187 12
10559.675 22
10560.164 12
10560.652 5
10561.141 5
10561.629 10
10562.117 16
10562.606 16
10563.094 9
10563.583 7
10564.071 10
10564.559 7
10565.048 6
10565.536 7
10566.025 9
10566.513 3
10567.002 13
10567.490 11
10567.979 11
10568.467 13
10568.956 9
10569.445 12
10569.933 8
10570.422 13
10570.910 17
10571.399 14
10571.888 17
10572.376 20
10572.865 14
10573.354 10
10573.842 7
10574.331 7
10574.820 9
10575.308 6
10575.797 11
10576.286 7
10576.774 9
10577.263 13
10577.752 12
10578.241 10
10578.729 10
10579.218 7
10579.707 10
10580.196 13
10580.685 13
10581.174 8
10581.662 8
10582.151 10
10582.640 8
10583.129 19
10583.618 14
10584.107 6
10584.596 10
10585.085 14
10585.574 9
10586.063 10
10586.551 10
10587.040 6
10587.529 12
10588.018 15
10588.507 6
10588.996 15
10589.485 9
10589.975 6
10590.464 4
10590.953 5
10591.442 12
10591.931 18
10592.420 31
10592.909 9
10593.398 6
10593.887 1
10594.376 13
10594.866 20
10595.355 24
10595.844 11
10596.333 8
10596.822 21
10597.311 15
10597.801 8
10598.290 8
10598.779 5
10599.268 16
10599.758 17
10600.247 9
10600.736 6
10601.226 8
10601.715 19
10602.204 13
10602.694 10
10603.183 11
10603.672 14
10604.162 10
10604.651 8
10605.140 7
10605.630 8
10606.119 4
10606.609 4
10607.098 4
10607.587 5
10608.077 17
10608.566 18
10609.056 18
10609.545 16
10610.035 13
10610.524 10
10611.014 11
10611.503 9
10611.993 12
10612.483 10
10612.972 13
10613.462 8
10613.951 4
10614.441 4
10614.930 4
10615.420 7
10615.910 23
10616.399 21
10616.889 11
10617.379 3
10617.868 4
10618.358 14
10618.848 7
10619.338 7
10619.827 12
10620.317 14
10620.807 18
10621.297 8
10621.786 7
10622.276 10
10622.766 10
10623.256 13
10623.745 10
10624.235 17
10624.725 24
10625.215 24
10625.705 12
10626.195 7
10626.685 11
10627.175 8
10627.664 5
10628.154 6
10628.644 14
10629.134 12
10629.624 6
10630.114 5
10630.604 8
10631.094 10
10631.584 18
10632.074 8
10632.564 1
10633.054 10
10633.544 10
10634.034 4
10634.524 6
10635.014 4
10635.505 4
10635.995 2
10636.485 7
10636.975 14
10637.465 8
10637.955 6
10638.445 11
10638.935 13
10639.426 10
10639.916 4
10640.406 5
10640.896 7
10641.386 22
10641.877 20
10642.367 27
10642.857 22
10643.347 14
10643.838 5
10644.328 6
10644.818 5
10645.309 7
10645.799 8
10646.289 7
10646.780 10
10647.270 17
10647.760 12
10648.251 5
10648.741 6
10649.232 8
10649.722 10
10650.212 19
10650.703 8
10651.193 5
10651.684 8
10652.174 11
10652.665 11
10653.155 6
10653.646 8
10654.136 12
10654.627 5
10655.117 8
10655.608 13
10656.098 19
10656.589 13
10657.080 12
10657.570 14
10658.061 16
10658.551 7
10659.042 7
10659.533 7
10660.023 13
10660.514 18
10661.005 14
10661.495 10
10661.986 14
10662.477 15
10662.968 8
10663.458 4
10663.949 11
10664.440 16
10664.931 12
10665.421 9
10665.912 12
10666.403 7
10666.894 10
10667.385 17
10667.875 13
10668.366 14
10668.857 13
10669.348 10
10669.839 8
10670.330 5
10670.821 14
10671.312 10
10671.802 11
10672.293 12
10672.784 7
10673.275 7
10673.766 5
10674.257 12
10674.748 7
10675.239 13
10675.730 6
10676.221 9
10676.712 15
10677.203 13
10677.694 11
10678.186 6
10678.677 8
10679.168 12
10679.659 17
10680.150 25
10680.641 11
10681.132 7
10681.623 2
10682.115 8
10682.606 4
10683.097 10
10683.588 12
10684.079 8
10684.570 9
10685.062 15
10685.553 17
10686.044 16
10686.535 7
10687.027 14
10687.518 7
10688.009 10
10688.501 11
10688.992 7
10689.483 10
10689.975 5
10690.466 3
10690.957 2
10691.449 3
10691.940 2
10692.432 6
10692.923 6
10693.414 1
10693.906 12
10694.397 17
10694.889 19
10695.380 10
10695.872 6
10696.363 8
10696.855 8
10697.346 5
10697.838 7
10698.329 20
10698.821 21
10699.312 19
10699.804 19
10700.295 17
10700.787 9
10701.279 6
10701.770 4
10702.262 6
10702.754 18
10703.245 19
10703.737 16
10704.228 6
10704.720 9
10705.212 17
10705.704 9
10706.195 12
10706.687 6
10707.179 12
10707.671 9
10708.162 3
10708.654 10
10709.146 11
10709.638 13
10710.129 12
10710.621 12
10711.113 13
10711.605 20
10712.097 19
10712.589 18
10713.080 8
10713.572 8
10714.064 2
10714.556 3
10715.048 6
10715.540 10
10716.032 11
10716.524 7
10717.016 5
10717.508 9
10718.000 10
10718.492 8
10718.984 10
10719.476 17
10719.968 18
10720.460 15
10720.952 18
10721.444 11
10721.936 12
10722.428 6
10722.920 8
10723.412 12
10723.905 7
10724.397 7
10724.889 16
10725.381 8
10725.873 4
10726.365 5
10726.858 5
10727.350 9
10727.842 12
10728.334 18
10728.826 14
10729.319 7
10729.811 9
10730.303 8
10730.795 17
10731.288 21
10731.780 10
10732.272 9
10732.765 12
10733.257 10
10733.749 12
10734.242 15
10734.734 7
10735.226 12
10735.719 16
10736.211 22
10736.704 15
10737.196 8
10737.689 10
10738.181 22
10738.673 18
10739.166 11
10739.658 14
10740.151 14
10740.643 7
10741.136 21
10741.628 13
10742.121 6
10742.614 7
10743.106 7
10743.599 7
10744.091 7
10744.584 10
10745.076 6
10745.569 4
10746.062 10
10746.554 8
10747.047 3
10747.540 10
10748.032 4
10748.525 14
10749.018 16
10749.510 15
10750.003 13
10750.496 7
10750.989 14
10751.481 11
10751.974 17
10752.467 11
10752.960 7
10753.453 26
10753.945 35
10754.438 15
10754.931 8
10755.424 7
10755.917 9
10756.410 7
10756.902 6
10757.395 8
10757.888 16
10758.381 6
10758.874 4
10759.367 5
10759.860 6
10760.353 9
10760.846 7
10761.339 19
10761.832 11
10762.325 10
10762.818 16
10763.311 24
10763.804 18
10764.297 12
10764.790 16
10765.283 17
10765.776 11
10766.269 11
10766.762 10
10767.256 11
10767.749 4
10768.242 1
10768.735 14
10769.228 17
10769.721 10
10770.214 7
10770.708 7
10771.201 13
10771.694 8
10772.187 10
10772.681 6
10773.174 9
10773.667 7
10774.160 10
10774.654 5
10775.147 5
10775.640 13
10776.134 5
10776.627 8
10777.120 8
10777.614 4
10778.107 7
10778.600 11
10779.094 15
10779.587 18
10780.080 16
10780.574 7
10781.067 6
10781.561 13
10782.054 6
10782.548 5
10783.041 18
10783.535 14
10784.028 10
10784.522 7
10785.015 9
10785.509 14
10786.002 10
10786.496 8
10786.989 4
10787.483 3
10787.977 11
10788.470 12
10788.964 4
10789.457 5
10789.951 3
10790.445 3
10790.938 1
10791.432 16
10791.926 20
10792.419 10
10792.913 10
10793.407 7
10793.901 5
10794.394 17
10794.888 12
10795.382 7
10795.876 6
10796.369 5
10796.863 10
10797.357 9
10797.851 5
10798.345 3
10798.838 10
10799.332 8
10799.826 7
10800.320 9
10800.814 17
10801.308 9
10801.802 4
10802.296 3
10802.790 5
10803.283 9
10803.777 11
10804.271 11
10804.765 7
10805.259 10
10805.753 8
10806.247 14
10806.741 8
10807.235 8
10807.729 11
10808.223 23
10808.718 19
10809.212 11
10809.706 9
10810.200 7
10810.694 11
10811.188 10
10811.682 22
10812.176 11
10812.670 10
10813.165 8
10813.659 6
10814.153 7
10814.647 17
10815.141 20
10815.636 10
10816.130 15
10816.624 14
10817.118 13
10817.613 6
10818.107 8
10818.601 4
10819.096 4
10819.590 6
10820.084 5
10820.578 15
10821.073 10
10821.567 18
10822.062 12
10822.556 6
10823.050 4
10823.545 5
10824.039 3
10824.534 13
10825.028 15
10825.522 18
10826.017 24
10826.511 30
10827.006 27
10827.500 14
10827.995 6
10828.489 12
10828.984 6
10829.478 9
10829.973 10
10830.468 10
10830.962 11
10831.457 7
10831.951 3
10832.446 9
10832.941 7
10833.435 13
10833.930 12
10834.424 9
10834.919 19
10835.414 18
10835.908 10
10836.403 8
10836.898 9
10837.393 5
10837.887 8
10838.382 5
10838.877 11
10839.372 9
10839.866 8
10840.361 9
10840.856 13
10841.351 17
10841.846 11
10842.340 11
10842.835 5
10843.330 14
10843.825 20
10844.320 25
10844.815 24
10845.310 23
10845.805 22
10846.299 12
10846.794 3
10847.289 3
10847.784 15
10848.279 12
10848.774 13
10849.269 15
10849.764 10
10850.259 13
10850.754 5
10851.249 3
10851.744 3
10852.239 4
10852.734 3
10853.230 5
10853.725 3
10854.220 14
10854.715 7
10855.210 7
10855.705 11
10856.200 19
10856.695 17
10857.191 14
10857.686 9
10858.181 6
10858.676 1
10859.171 2
10859.667 10
10860.162 10
10860.657 5
10861.152 28
10861.648 30
10862.143 13
10862.638 11
10863.134 2
10863.629 9
10864.124 7
10864.620 8
10865.115 2
10865.610 4
10866.106 5
10866.601 7
10867.096 6
10867.592 5
10868.087 10
10868.583 16
10869.078 13
10869.574 7
10870.069 6
10870.564 4
10871.060 9
10871.555 5
10872.051 10
10872.547 16
10873.042 23
10873.538 20
10874.033 17
10874.529 15
10875.024 18
10875.520 14
10876.015 19
10876.511 19
10877.007 14
10877.502 14
10877.998 14
10878.494 25
10878.989 21
10879.485 23
10879.981 15
10880.476 14
10880.972 13
10881.468 11
10881.964 19
10882.459 13
10882.955 7
10883.451 7
10883.947 21
10884.442 17
10884.938 11
10885.434 14
10885.930 11
10886.426 8
10886.922 6
10887.417 4
10887.913 15
10888.409 10
10888.905 10
10889.401 7
10889.897 5
10890.393 7
10890.889 12
10891.385 17
10891.881 4
10892.377 15
10892.873 13
10893.369 11
10893.865 6
10894.361 9
10894.857 9
10895.353 14
10895.849 18
10896.345 18
10896.841 7
10897.337 6
10897.833 4
10898.329 3
10898.825 4
10899.321 14
10899.818 6
10900.314 11
10900.810 16
10901.306 14
10901.802 15
10902.298 4
10902.795 9
10903.291 18
10903.787 15
10904.283 13
10904.780 8
10905.276 16
10905.772 15
10906.268 19
10906.765 7
10907.261 12
10907.757 19
10908.254 12
10908.750 15
10909.246 10
10909.743 7
10910.239 7
10910.736 16
10911.232 6
10911.728 6
10912.225 5
10912.721 10
10913.218 10
10913.714 11
10914.211 7
10914.707 6
10915.204 10
10915.700 5
10916.197 4
10916.693 8
10917.190 8
10917.686 4
10918.183 5
10918.679 6
10919.176 15
10919.672 15
10920.169 12
10920.666 7
10921.162 13
10921.659 11
10922.156 6
10922.652 8
10923.149 6
10923.646 8
10924.142 10
10924.639 8
10925.136 6
10925.632 8
10926.129 3
10926.626 9
10927.123 14
10927.620 14
10928.116 16
10928.613 16
10929.110 11
10929.607 7
10930.104 9
10930.600 12
10931.097 12
10931.594 5
10932.091 14
10932.588 9
10933.085 8
10933.582 6
10934.079 1
10934.576 2
10935.072 1
10935.569 7
10936.066 10
10936.563 7
10937.060 5
10937.557 5
10938.054 15
10938.551 19
10939.048 10
10939.545 8
10940.043 7
10940.540 5
10941.037 7
10941.534 6
10942.031 8
10942.528 9
10943.025 3
10943.522 5
10944.019 8
10944.517 5
10945.014 5
10945.511 8
10946.008 10
10946.505 7
10947.003 8
10947.500 5
10947.997 4
10948.494 2
10948.992 10
10949.489 19
10949.986 10
10950.483 12
10950.981 9
10951.478 8
10951.975 11
10952.473 16
10952.970 18
10953.467 10
10953.965 9
10954.462 6
10954.959 7
10955.457 10
10955.954 6
10956.452 5
10956.949 11
10957.447 8
10957.944 11
10958.442 8
10958.939 13
10959.437 8
10959.934 8
10960.432 2
10960.929 7
10961.427 1
10961.924 8
10962.422 11
10962.919 14
10963.417 10
10963.915 18
10964.412 21
10964.910 10
10965.407 12
10965.905 7
10966.403 5
10966.900 5
10967.398 11
10967.896 6
10968.393 4
10968.891 7
10969.389 10
10969.887 9
10970.384 11
10970.882 6
10971.380 5
10971.878 4
10972.375 13
10972.873 10
10973.371 8
10973.869 9
10974.367 6
10974.865 11
10975.362 6
10975.860 5
10976.358 6
10976.856 2
10977.354 11
10977.852 19
10978.350 16
10978.848 10
10979.346 5
10979.844 8
10980.342 7
10980.840 5
10981.338 5
10981.836 18
10982.334 12
10982.832 9
10983.330 8
10983.828 9
10984.326 6
10984.824 5
10985.322 12
10985.820 10
10986.318 4
10986.816 13
10987.314 7
10987.813 7
10988.311 6
10988.809 6
10989.307 7
10989.805 14
10990.303 11
10990.802 9
10991.300 8
10991.798 9
10992.296 8
10992.795 10
10993.293 8
10993.791 4
10994.289 15
10994.788 15
10995.286 14
10995.784 8
10996.283 10
10996.781 13
10997.279 14
10997.778 10
10998.276 10
10998.775 11
10999.273 17
10999.771 11
11000.270 11
11000.768 10
11001.267 10
11001.765 8
11002.264 16
11002.762 8
11003.261 7
11003.759 6
11004.258 5
11004.756 5
11005.255 3
11005.753 11
11006.252 9
11006.750 7
11007.249 10
11007.747 5
11008.246 9
11008.745 13
11009.243 11
11009.742 10
11010.241 10
11010.739 6
11011.238 7
11011.737 9
11012.235 13
11012.734 12
11013.233 6
11013.731 4
11014.230 2
11014.729 2
11015.228 4
11015.726 3
11016.225 7
11016.724 4
11017.223 6
11017.722 11
11018.220 19
11018.719 15
11019.218 13
11019.717 9
11020.216 5
11020.715 12
11021.214 13
11021.713 13
11022.212 9
11022.710 5
11023.209 1
11023.708 2
11024.207 7
11024.706 14
11025.205 6
11025.704 3
11026.203 4
11026.702 8
11027.201 7
11027.700 6
11028.199 8
11028.699 10
11029.198 20
11029.697 19
11030.196 15
11030.695 9
11031.194 9
11031.693 10
11032.192 15
11032.691 12
11033.191 10
11033.690 7
11034.189 3
11034.688 0
11035.187 5
11035.687 5
11036.186 8
11036.685 2
11037.184 4
11037.684 13
11038.183 7
11038.682 4
11039.182 12
11039.681 14
11040.180 7
11040.680 4
11041.179 1
11041.678 6
11042.178 6
11042.677 8
11043.176 3
11043.676 9
11044.175 11
11044.675 7
11045.174 9
11045.674 10
11046.173 12
11046.672 6
11047.172 8
11047.671 11
11048.171 11
11048.670 9
11049.170 7
11049.670 9
11050.169 8
11050.669 3
11051.168 6
11051.668 7
11052.167 5
11052.667 14
11053.167 12
11053.666 15
11054.166 14
11054.666 11
11055.165 7
11055.665 3
11056.165 4
11056.664 2
11057.164 14
11057.664 10
11058.163 3
11058.663 7
11059.163 3
11059.663 3
11060.162 2
11060.662 5
11061.162 2
11061.662 1
11062.162 2
11062.662 9
11063.161 6
11063.661 2
11064.161 1
11064.661 2
11065.161 5
11065.661 7
11066.161 4
11066.661 4
11067.161 5
11067.661 5
11068.160 2
11068.660 3
11069.160 11
11069.660 10
11070.160 11
11070.660 12
11071.160 13
11071.660 6
11072.161 14
11072.661 5
11073.161 5
11073.661 4
11074.161 6
11074.661 13
11075.161 7
11075.661 3
11076.161 9
11076.661 5
11077.162 4
11077.662 9
11078.162 10
11078.662 7
11079.162 6
11079.663 8
11080.163 9
11080.663 11
11081.163 8
11081.664 7
11082.164 11
11082.664 16
11083.164 22
11083.665 10
11084.165 4
11084.665 7
11085.166 9
11085.666 10
11086.166 8
11086.667 12
11087.167 14
11087.668 10
11088.168 9
11088.668 8
11089.169 8
11089.669 14
11090.170 9
11090.670 7
11091.171 18
11091.671 12
11092.172 11
11092.672 6
11093.173 3
11093.673 15
11094.174 12
11094.674 11
11095.175 7
11095.676 2
11096.176 5
11096.677 10
11097.177 7
11097.678 6
11098.179 8
11098.679 4
11099.180 12
11099.681 12
11100.181 16
11100.682 8
11101.183 7
11101.683 11
11102.184 16
11102.685 14
11103.186 14
11103.686 8
11104.187 6
11104.688 4
11105.189 4
11105.690 4
11106.190 8
11106.691 5
11107.192 4
11107.693 9
11108.194 6
11108.695 6
11109.195 6
11109.696 16
11110.197 9
11110.698 4
11111.199 7
11111.700 6
11112.201 7
11112.702 7
11113.203 11
11113.704 11
11114.205 7
11114.706 14
11115.207 11
11115.708 8
11116.209 5
11116.710 8
11117.211 3
11117.712 5
11118.213 1
11118.714 2
11119.216 6
11119.717 9
11120.218 21
11120.719 19
11121.220 7
11121.721 4
11122.222 4
11122.724 9
11123.225 14
11123.726 15
11124.227 16
11124.729 11
11125.230 13
11125.731 7
11126.232 9
11126.734 5
11127.235 6
11127.736 5
11128.237 8
11128.739 7
11129.240 6
11129.741 5
11130.243 5
11130.744 10
11131.246 9
11131.747 13
11132.248 1
11132.750 4
11133.251 8
11133.753 8
11134.254 9
11134.756 11
11135.257 13
11135.759 11
11136.260 12
11136.762 9
11137.263 5
11137.765 8
11138.266 5
11138.768 1
11139.269 3
11139.771 2
11140.272 6
11140.774 16
11141.276 19
11141.777 30
11142.279 21
11142.780 10
11143.282 6
11143.784 3
11144.285 3
11144.787 3
11145.289 5
11145.791 4
11146.292 12
11146.794 10
11147.296 12
11147.798 8
11148.299 18
11148.801 10
11149.303 6
11149.805 5
11150.306 8
11150.808 0
11151.310 16
11151.812 18
11152.314 10
11152.816 10
11153.318 16
11153.819 14
11154.321 18
11154.823 14
11155.325 9
11155.827 14
11156.329 5
11156.831 3
11157.333 1
11157.835 7
11158.337 8
11158.839 12
11159.341 10
11159.843 4
11160.345 1
11160.847 5
11161.349 3
11161.851 13
11162.353 14
11162.855 11
11163.357 5
11163.860 5
11164.362 9
11164.864 6
11165.366 3
11165.868 1
11166.370 6
11166.873 5
11167.375 7
11167.877 4
11168.379 8
11168.881 5
11169.384 6
11169.886 8
11170.388 6
11170.890 4
11171.393 9
11171.895 9
11172.397 8
11172.900 12
11173.402 10
11173.904 10
11174.407 11
11174.909 10
11175.411 10
11175.914 7
11176.416 7
11176.919 7
11177.421 2
11177.923 5
11178.426 6
11178.928 7
11179.431 5
11179.933 2
11180.436 3
11180.938 14
11181.441 17
11181.943 9
11182.446 10
11182.948 10
11183.451 13
11183.953 11
11184.456 14
11184.959 20
11185.461 10
11185.964 11
11186.466 10
11186.969 11
11187.472 8
11187.974 8
11188.477 9
11188.980 4
11189.482 5
11189.985 17
11190.488 11
11190.991 8
11191.493 4
11191.996 9
11192.499 14
11193.002 13
11193.504 12
11194.007 17
11194.510 28
11195.013 25
11195.516 13
11196.018 12
11196.521 6
11197.024 6
11197.527 14
11198.030 23
11198.533 14
11199.036 8
11199.539 5
11200.042 9
11200.545 16
11201.047 16
11201.550 9
11202.053 5
11202.556 2
11203.059 11
11203.562 17
11204.065 7
11204.568 10
11205.072 8
11205.575 3
11206.078 8
11206.581 6
11207.084 2
11207.587 2
11208.090 7
11208.593 19
11209.096 15
11209.599 6
11210.103 11
11210.606 17
11211.109 24
11211.612 18
11212.115 11
11212.618 11
11213.122 13
11213.625 14
11214.128 9
11214.631 21
11215.135 19
11215.638 7
11216.141 18
11216.645 18
11217.148 9
11217.651 4
11218.155 8
11218.658 6
11219.161 8
11219.665 8
11220.168 3
11220.671 3
11221.175 12
11221.678 11
11222.182 4
11222.685 9
11223.189 12
11223.692 13
11224.195 8
11224.699 5
11225.202 5
11225.706 13
11226.209 11
11226.713 34
11227.217 36
11227.720 27
11228.224 24
11228.727 15
11229.231 15
11229.734 15
11230.238 21
11230.742 17
11231.245 12
11231.749 10
11232.253 10
11232.756 15
11233.260 12
11233.764 13
11234.267 10
11234.771 13
11235.275 7
11235.778 14
11236.282 16
11236.786 12
11237.290 4
11237.793 11
11238.297 10
11238.801 10
11239.305 8
11239.809 7
11240.312 2
11240.816 11
11241.320 10
11241.824 7
11242.328 14
11242.832 9
11243.336 18
11243.840 7
11244.344 7
11244.847 5
11245.351 6
11245.855 12
11246.359 8
11246.863 6
11247.367 8
11247.871 4
11248.375 3
11248.879 1
11249.383 0
11249.887 6
11250.391 13
11250.896 14
11251.400 8
11251.904 4
11252.408 5
11252.912 9
11253.416 16
11253.920 8
11254.424 5
11254.928 6
11255.433 10
11255.937 16
11256.441 18
11256.945 13
11257.449 10
11257.954 10
11258.458 8
11258.962 10
11259.466 7
11259.971 12
11260.475 9
11260.979 9
11261.484 7
11261.988 10
11262.492 1
11262.997 8
11263.501 2
11264.005 3
11264.510 4
11265.014 7
11265.518 10
11266.023 5
11266.527 8
11267.032 7
11267.536 11
11268.041 9
11268.545 6
11269.050 12
11269.554 8
11270.059 23
11270.563 16
11271.068 3
11271.572 1
11272.077 2
11272.581 2
11273.086 1
11273.590 0
11274.095 5
11274.600 10
11275.104 7
11275.609 7
11276.113 7
11276.618 7
11277.123 9
11277.627 5
11278.132 5
11278.637 3
11279.141 10
11279.646 12
11280.151 14
11280.656 10
11281.160 3
11281.665 11
11282.170 6
11282.675 4
11283.179 1
11283.684 5
11284.189 16
11284.694 15
11285.199 5
11285.704 7
11286.208 5
11286.713 14
11287.218 10
11287.723 16
11288.228 16
11288.733 15
11289.238 16
11289.743 2
11290.248 6
11290.753 5
11291.258 3
11291.763 4
11292.268 4
11292.773 6
11293.278 4
11293.783 6
11294.288 8
11294.793 4
11295.298 5
11295.803 9
11296.308 20
11296.813 19
11297.318 20
11297.823 9
11298.328 3
11298.834 6
11299.339 13
11299.844 6
11300.349 4
11300.854 12
11301.359 15
11301.865 18
11302.370 13
11302.875 16
11303.380 11
11303.886 10
11304.391 11
11304.896 10
11305.401 5
11305.907 8
11306.412 2
11306.917 1
11307.423 2
11307.928 7
11308.433 7
11308.939 9
11309.444 4
11309.950 2
11310.455 0
11310.960 5
11311.466 7
11311.971 1
11312.477 1
11312.982 4
11313.488 14
11313.993 18
11314.499 16
11315.004 9
11315.510 7
11316.015 8
11316.521 9
11317.026 13
11317.532 10
11318.037 2
11318.543 4
11319.049 6
11319.554 2
11320.060 9
11320.565 6
11321.071 7
11321.577 7
11322.082 6
11322.588 1
11323.094 5
11323.599 12
11324.105 18
11324.611 6
11325.117 4
11325.622 4
11326.128 6
11326.634 8
11327.140 2
11327.645 3
11328.151 6
11328.657 4
11329.163 4
11329.669 6
11330.174 6
11330.680 4
11331.186 5
11331.692 16
11332.198 14
11332.704 14
11333.210 12
11333.716 6
11334.222 8
11334.728 7
11335.233 1
11335.739 4
11336.245 13
11336.751 22
11337.257 14
11337.763 16
11338.269 8
11338.775 2
11339.282 5
11339.788 7
11340.294 5
11340.800 4
11341.306 7
11341.812 15
11342.318 22
11342.824 10
11343.330 5
11343.836 8
11344.343 7
11344.849 1
11345.355 0
11345.861 5
11346.367 9
11346.874 14
11347.380 11
11347.886 14
11348.392 11
11348.899 6
11349.405 4
11349.911 0
11350.417 13
11350.924 11
11351.430 7
11351.936 8
11352.443 6
11352.949 3
11353.455 2
11353.962 4
11354.468 8
11354.975 8
11355.481 5
11355.987 4
11356.494 12
11357.000 15
11357.507 18
11358.013 12
11358.520 4
11359.026 3
11359.533 7
11360.039 3
11360.546 9
11361.052 17
11361.559 10
11362.065 22
11362.572 23
11363.078 16
11363.585 12
11364.092 6
11364.598 7
11365.105 18
11365.611 16
11366.118 9
11366.625 14
11367.131 8
11367.638 15
11368.145 12
11368.651 16
11369.158 18
11369.665 7
11370.172 6
11370.678 4
11371.185 8
11371.692 17
11372.199 13
11372.705 16
11373.212 21
11373.719 24
11374.226 17
11374.733 25
11375.240 29
11375.746 23
11376.253 15
11376.760 8
11377.267 8
11377.774 6
11378.281 3
11378.788 3
11379.295 8
11379.802 10
11380.309 16
11380.816 14
11381.323 7
11381.830 10
11382.337 14
11382.844 11
11383.351 10
11383.858 6
11384.365 3
11384.872 1
11385.379 5
11385.886 6
11386.393 4
11386.900 2
11387.407 2
11387.914 4
11388.422 7
11388.929 10
11389.436 2
11389.943 6
11390.450 5
11390.957 11
11391.465 16
11391.972 13
11392.479 11
11392.986 6
11393.494 3
11394.001 4
11394.508 9
11395.015 8
11395.523 4
11396.030 17
11396.537 14
11397.045 10
11397.552 9
11398.059 2
11398.567 8
11399.074 8
11399.581 12
11400.089 5
11400.596 6
11401.104 13
11401.611 13
11402.119 12
11402.626 9
11403.134 7
11403.641 6
11404.149 6
11404.656 13
11405.164 7
11405.671 7
11406.179 4
11406.686 3
11407.194 22
11407.701 24
11408.209 24
11408.716 14
11409.224 6
11409.732 9
11410.239 17
11410.747 19
11411.255 12
11411.762 9
11412.270 1
11412.778 5
11413.285 17
11413.793 20
11414.301 22
11414.808 15
11415.316 23
11415.824 11
11416.332 6
11416.839 16
11417.347 13
11417.855 6
11418.363 6
11418.871 3
11419.378 11
11419.886 8
11420.394 8
11420.902 10
11421.410 12
11421.918 8
11422.426 16
11422.934 11
11423.442 4
11423.949 1
11424.457 5
11424.965 9
11425.473 15
11425.981 5
11426.489 3
11426.997 3
11427.505 4
11428.013 3
11428.521 4
11429.029 4
11429.537 4
11430.045 8
11430.554 10
11431.062 6
11431.570 5
11432.078 7
11432.586 5
11433.094 7
11433.602 8
11434.110 6
11434.619 9
11435.127 10
11435.635 12
11436.143 13
11436.651 8
11437.160 7
11437.668 5
11438.176 4
11438.684 1
11439.193 7
11439.701 4
11440.209 1
11440.717 8
11441.226 10
11441.734 5
11442.242 12
11442.751 16
11443.259 8
11443.768 7
11444.276 8
11444.784 7
11445.293 5
11445.801 8
11446.310 5
11446.818 8
11447.326 3
11447.835 7
11448.343 10
11448.852 8
11449.360 3
11449.869 1
11450.377 4
11450.886 3
11451.394 8
11451.903 5
11452.412 6
11452.920 10
11453.429 7
11453.937 3
11454.446 5
11454.955 4
11455.463 1
11455.972 9
11456.480 8
11456.989 5
11457.498 11
11458.007 5
11458.515 4
11459.024 5
11459.533 6
11460.041 5
11460.550 5
11461.059 6
11461.568 5
11462.076 9
11462.585 10
11463.094 6
11463.603 8
11464.112 8
11464.620 6
11465.129 6
11465.638 12
11466.147 9
11466.656 6
11467.165 1
11467.674 16
11468.183 15
11468.692 13
11469.201 9
11469.709 7
11470.218 9
11470.727 11
11471.236 14
11471.745 13
11472.254 9
11472.763 3
11473.272 3
11473.781 10
11474.290 25
11474.800 18
11475.309 13
11475.818 20
11476.327 19
11476.836 16
11477.345 14
11477.854 8
11478.363 0
11478.872 1
11479.382 1
11479.891 5
11480.400 10
11480.909 9
11481.418 1
11481.928 4
11482.437 7
11482.946 7
11483.455 8
11483.965 3
11484.474 8
11484.983 5
11485.492 6
11486.002 4
11486.511 5
11487.020 4
11487.530 8
11488.039 6
11488.548 5
11489.058 12
11489.567 14
11490.077 8
11490.586 4
11491.095 2
11491.605 1
11492.114 3
11492.624 5
11493.133 6
11493.643 9
11494.152 5
11494.662 8
11495.171 9
11495.681 18
11496.190 16
11496.700 16
11497.209 12
11497.719 7
11498.229 15
11498.738 4
11499.248 0
11499.757 3
11500.267 2
11500.777 3
11501.286 9
11501.796 6
11502.306 1
11502.815 7
11503.325 6
11503.835 2
11504.344 11
11504.854 12
11505.364 7
11505.874 1
11506.383 2
11506.893 5
11507.403 8
11507.913 7
11508.422 1
11508.932 0
11509.442 10
11509.952 14
11510.462 10
11510.972 8
11511.482 13
11511.991 12
11512.501 8
11513.011 3
11513.521 9
11514.031 7
11514.541 5
11515.051 8
11515.561 6
11516.071 9
11516.581 7
11517.091 14
11517.601 11
11518.111 2
11518.621 8
11519.131 4
11519.641 2
11520.151 6
11520.661 6
11521.171 5
11521.681 4
11522.191 3
11522.702 8
11523.212 9
11523.722 8
11524.232 5
11524.742 1
11525.252 5
11525.763 13
11526.273 12
11526.783 3
11527.293 2
11527.803 2
11528.314 4
11528.824 2
11529.334 2
11529.844 1
11530.355 5
11530.865 5
11531.375 7
11531.886 6
11532.396 13
11532.906 8
11533.417 24
11533.927 14
11534.438 7
11534.948 2
11535.458 6
11535.969 8
11536.479 3
11536.990 5
11537.500 9
11538.011 11
11538.521 13
11539.031 17
11539.542 11
11540.052 6
11540.563 7
11541.074 4
11541.584 11
11542.095 15
11542.605 12
11543.116 8
11543.626 14
11544.137 11
11544.648 5
11545.158 3
11545.669 9
11546.179 7
11546.690 5
11547.201 6
11547.711 6
11548.222 2
11548.733 13
11549.243 6
11549.754 1
11550.265 3
11550.776 3
11551.286 7
11551.797 4
11552.308 3
11552.819 12
11553.330 7
11553.840 1
11554.351 10
11554.862 16
11555.373 9
11555.884 10
11556.395 3
11556.905 10
11557.416 14
11557.927 8
11558.438 9
11558.949 5
11559.460 7
11559.971 8
11560.482 8
11560.993 9
11561.504 7
11562.015 4
11562.526 3
11563.037 4
11563.548 6
11564.059 6
11564.570 1
11565.081 5
11565.592 8
11566.103 1
11566.614 3
11567.125 2
11567.637 1
11568.148 2
11568.659 5
11569.170 3
11569.681 3
11570.192 8
11570.703 6
11571.215 4
11571.726 8
11572.237 9
11572.748 10
11573.260 20
11573.771 16
11574.282 8
11574.793 11
11575.305 11
11575.816 8
11576.327 7
11576.839 13
11577.350 12
11577.861 9
11578.373 5
11578.884 3
11579.395 10
11579.907 16
11580.418 14
11580.929 15
11581.441 7
11581.952 2
11582.464 1
11582.975 10
11583.487 7
11583.998 10
11584.510 7
11585.021 4
11585.533 3
11586.044 5
11586.556 10
11587.067 9
11587.579 9
11588.090 7
11588.602 6
11589.114 7
11589.625 3
11590.137 14
11590.648 10
11591.160 8
11591.672 4
11592.183 5
11592.695 3
11593.207 2
11593.718 4
11594.230 11
11594.742 9
11595.254 3
11595.765 4
11596.277 10
11596.789 8
11597.301 2
11597.812 0
11598.324 3
11598.836 13
11599.348 8
11599.860 12
11600.371 10
11600.883 2
11601.395 5
11601.907 2
11602.419 3
11602.931 13
11603.443 8
11603.955 10
11604.466 3
11604.978 3
11605.490 6
11606.002 4
11606.514 6
11607.026 10
11607.538 11
11608.050 15
11608.562 26
11609.074 15
11609.586 7
11610.098 5
11610.611 12
11611.123 8
11611.635 17
11612.147 15
11612.659 12
11613.171 19
11613.683 8
11614.195 6
11614.707 6
11615.220 1
11615.732 6
11616.244 6
11616.756 1
11617.268 3
11617.781 0
11618.293 0
11618.805 2
11619.317 8
11619.830 14
11620.342 11
11620.854 5
11621.366 4
11621.879 9
11622.391 20
11622.903 11
11623.416 4
11623.928 6
11624.440 3
11624.953 3
11625.465 5
11625.978 6
11626.490 6
11627.003 5
11627.515 5
11628.027 4
11628.540 3
11629.052 8
11629.565 17
11630.077 18
11630.590 18
11631.102 14
11631.615 8
11632.127 11
11632.640 6
11633.152 2
11633.665 6
11634.178 2
11634.690 0
11635.203 1
11635.715 10
11636.228 18
11636.741 12
11637.253 19
11637.766 11
11638.279 8
11638.791 7
11639.304 9
11639.817 8
11640.330 7
11640.842 1
11641.355 6
11641.868 2
11642.381 2
11642.893 2
11643.406 7
11643.919 11
11644.432 17
11644.945 14
11645.457 13
11645.970 7
11646.483 3
11646.996 1
11647.509 2
11648.022 7
11648.535 7
11649.047 5
11649.560 6
11650.073 2
11650.586 1
11651.099 2
11651.612 3
11652.125 15
11652.638 11
11653.151 13
11653.664 8
11654.177 9
11654.690 12
11655.203 19
11655.716 16
11656.229 10
11656.742 14
11657.256 12
11657.769 5
11658.282 8
11658.795 6
11659.308 4
11659.821 6
11660.334 7
11660.848 8
11661.361 5
11661.874 8
11662.387 10
11662.900 5
11663.414 4
11663.927 9
11664.440 2
11664.953 7
11665.467 6
11665.980 11
11666.493 11
11667.006 4
11667.520 3
11668.033 2
11668.546 2
11669.060 12
11669.573 5
11670.087 2
11670.600 4
11671.113 4
11671.627 14
11672.140 13
11672.654 6
11673.167 8
11673.680 12
11674.194 11
11674.707 10
11675.221 7
11675.734 9
11676.248 7
11676.761 8
11677.275 8
11677.788 5
11678.302 11
11678.816 3
11679.329 6
11679.843 4
11680.356 3
11680.870 6
11681.384 2
11681.897 3
11682.411 6
11682.925 6
11683.438 9
11683.952 5
11684.466 13
11684.979 21
11685.493 12
11686.007 7
11686.520 10
11687.034 6
11687.548 8
11688.062 8
11688.575 13
11689.089 3
11689.603 2
11690.117 2
11690.631 5
11691.145 3
11691.658 8
11692.172 7
11692.686 6
11693.200 6
11693.714 7
11694.228 10
11694.742 9
11695.256 9
11695.770 5
11696.284 7
11696.798 6
11697.311 4
11697.825 2
11698.339 3
11698.853 6
11699.367 10
11699.882 3
11700.396 1
11700.910 2
11701.424 3
11701.938 3
11702.452 4
11702.966 9
11703.480 7
11703.994 11
11704.508 6
11705.022 7
11705.537 6
11706.051 11
11706.565 9
11707.079 5
11707.593 4
11708.108 0
11708.622 3
11709.136 10
11709.650 14
11710.164 10
11710.679 5
11711.193 1
11711.707 1
11712.222 2
11712.736 9
11713.250 6
11713.765 3
11714.279 1
11714.793 3
11715.308 2
11715.822 6
11716.336 3
11716.851 2
11717.365 0
11717.880 1
11718.394 4
11718.909 5
11719.423 7
11719.937 7
11720.452 2
11720.966 3
11721.481 5
11721.995 8
11722.510 5
11723.024 6
11723.539 4
11724.054 4
11724.568 4
11725.083 0
11725.597 1
11726.112 9
11726.627 4
11727.141 2
11727.656 5
11728.170 19
11728.685 19
11729.200 9
11729.714 11
11730.229 3
11730.744 17
11731.259 17
11731.773 11
11732.288 11
11732.803 21
11733.318 21
11733.832 17
11734.347 13
11734.862 13
11735.377 17
11735.892 11
11736.406 6
11736.921 4
11737.436 6
11737.951 6
11738.466 6
11738.981 9
11739.496 3
11740.011 3
11740.525 1
11741.040 9
11741.555 11
11742.070 9
11742.585 9
11743.100 14
11743.615 8
11744.130 8
11744.645 10
11745.160 17
11745.675 7
11746.190 3
11746.705 4
11747.220 5
11747.736 3
11748.251 9
11748.766 5
11749.281 6
11749.796 6
11750.311 5
11750.826 4
11751.341 8
11751.857 12
11752.372 9
11752.887 16
11753.402 15
11753.917 17
11754.433 5
11754.948 5
11755.463 2
11755.978 7
11756.494 5
11757.009 10
11757.524 9
11758.039 7
11758.555 1
11759.070 3
11759.585 10
11760.101 5
11760.616 6
11761.132 11
11761.647 11
11762.162 6
11762.678 4
11763.193 6
11763.709 0
11764.224 2
11764.739 7
11765.255 6
11765.770 8
11766.286 9
11766.801 4
11767.317 8
11767.832 9
11768.348 6
11768.863 5
11769.379 10
11769.895 7
11770.410 5
11770.926 2
11771.441 4
11771.957 6
11772.473 3
11772.988 3
11773.504 6
11774.020 8
11774.535 4
11775.051 12
11775.567 6
11776.082 3
11776.598 6
11777.114 5
11777.629 8
11778.145 9
11778.661 14
11779.177 15
11779.692 6
11780.208 6
11780.724 2
11781.240 6
11781.756 4
11782.272 4
11782.787 1
11783.303 3
11783.819 1
11784.335 7
11784.851 28
11785.367 21
11785.883 18
11786.399 9
11786.915 3
11787.430 9
11787.946 14
11788.462 7
11788.978 5
11789.494 3
11790.010 6
11790.526 5
11791.042 1
11791.558 2
11792.075 6
11792.591 10
11793.107 3
11793.623 6
11794.139 4
11794.655 2
11795.171 2
11795.687 7
11796.203 14
11796.719 12
11797.236 9
11797.752 7
11798.268 5
11798.784 5
11799.300 5
11799.817 7
11800.333 2
11800.849 5
11801.365 3
11801.882 2
11802.398 6
11802.914 3
11803.430 1
11803.947 13
11804.463 12
11804.979 11
11805.496 7
11806.012 9
11806.529 7
11807.045 4
11807.561 0
11808.078 1
11808.594 1
11809.111 11
11809.627 16
11810.143 7
11810.660 1
11811.176 5
11811.693 11
11812.209 9
11812.726 7
11813.242 3
11813.759 9
11814.275 5
11814.792 5
11815.308 4
11815.825 6
11816.342 13
11816.858 11
11817.375 7
11817.891 2
11818.408 3
11818.925 3
11819.441 17
11819.958 6
11820.475 9
11820.991 8
11821.508 1
11822.025 10
11822.541 7
11823.058 5
11823.575 5
11824.092 11
11824.608 10
11825.125 6
11825.642 5
11826.159 4
11826.676 13
11827.192 6
11827.709 5
11828.226 6
11828.743 8
11829.260 7
11829.777 6
11830.294 12
11830.810 17
11831.327 12
11831.844 9
11832.361 3
11832.878 9
11833.395 9
11833.912 7
11834.429 9
11834.946 7
11835.463 11
11835.980 8
11836.497 8
11837.014 6
11837.531 5
11838.048 9
11838.565 12
11839.082 10
11839.599 11
11840.117 9
11840.634 5
11841.151 2
11841.668 5
11842.185 15
11842.702 5
11843.219 5
11843.737 11
11844.254 7
11844.771 8
11845.288 5
11845.805 2
11846.323 2
11846.840 2
11847.357 7
11847.874 8
11848.392 6
11848.909 28
11849.426 30
11849.944 16
11850.461 19
11850.978 15
11851.496 13
11852.013 10
11852.530 2
11853.048 6
11853.565 6
11854.082 5
11854.600 3
11855.117 3
11855.635 1
11856.152 2
11856.670 4
11857.187 7
11857.705 4
11858.222 3
11858.740 0
11859.257 2
11859.775 5
11860.292 5
11860.810 7
11861.327 10
11861.845 10
11862.363 7
11862.880 2
11863.398 3
11863.915 2
11864.433 1
11864.951 1
11865.468 11
11865.986 5
11866.504 6
11867.021 2
11867.539 3
11868.057 3
11868.574 7
11869.092 6
11869.610 4
11870.128 2
11870.645 2
11871.163 3
11871.681 6
11872.199 6
11872.717 7
11873.234 6
11873.752 5
11874.270 2
11874.788 8
11875.306 3
11875.824 9
11876.342 8
11876.859 3
11877.377 2
11877.895 2
11878.413 1
11878.931 5
11879.449 7
11879.967 8
11880.485 5
11881.003 5
11881.521 3
11882.039 9
11882.557 2
11883.075 3
11883.593 3
11884.111 5
11884.629 5
11885.147 7
11885.666 9
11886.184 16
11886.702 9
11887.220 4
11887.738 8
11888.256 8
11888.774 7
11889.293 6
11889.811 3
11890.329 5
11890.847 9
11891.365 11
11891.884 5
11892.402 8
11892.920 12
11893.438 5
11893.957 6
11894.475 5
11894.993 10
11895.511 12
11896.030 10
11896.548 4
11897.066 4
11897.585 2
11898.103 2
11898.622 3
11899.140 7
11899.658 7
11900.177 9
11900.695 17
11901.214 16
11901.732 16
11902.251 7
11902.769 7
11903.287 9
11903.806 8
11904.324 6
11904.843 7
11905.361 8
11905.880 2
11906.399 4
11906.917 4
11907.436 4
11907.954 7
11908.473 7
11908.991 3
11909.510 5
11910.029 1
11910.547 1
11911.066 2
11911.585 5
11912.103 3
11912.622 2
11913.141 0
11913.659 3
11914.178 2
11914.697 4
11915.216 0
11915.734 3
11916.253 9
11916.772 6
11917.291 4
11917.809 1
11918.328 0
11918.847 11
11919.366 16
11919.885 9
11920.404 10
11920.922 4
11921.441 9
11921.960 6
11922.479 6
11922.998 7
11923.517 21
11924.036 16
11924.555 19
11925.074 14
11925.593 14
11926.112 14
11926.631 7
11927.150 12
11927.669 10
11928.188 5
11928.707 6
11929.226 7
11929.745 4
11930.264 1
11930.783 1
11931.302 4
11931.821 12
11932.340 17
11932.859 9
11933.378 8
11933.898 7
11934.417 7
11934.936 9
11935.455 4
11935.974 4
11936.494 7
11937.013 7
11937.532 6
11938.051 4
11938.570 8
11939.090 9
11939.609 4
11940.128 1
11940.648 1
11941.167 0
11941.686 1
11942.205 1
11942.725 2
11943.244 4
11943.763 6
11944.283 2
11944.802 7
11945.322 10
11945.841 7
11946.360 8
11946.880 8
11947.399 17
11947.919 12
11948.438 8
11948.958 7
11949.477 11
11949.997 7
11950.516 8
11951.036 8
11951.555 6
11952.075 8
11952.594 2
11953.114 1
11953.633 3
11954.153 3
11954.673 1
11955.192 7
11955.712 4
11956.231 2
11956.751 2
11957.271 6
11957.790 8
11958.310 8
11958.830 2
11959.349 10
11959.869 10
11960.389 9
11960.909 13
11961.428 6
11961.948 6
11962.468 14
11962.988 19
11963.507 15
11964.027 5
11964.547 5
11965.067 3
11965.587 2
11966.107 7
11966.626 5
11967.146 8
11967.666 10
11968.186 6
11968.706 10
11969.226 3
11969.746 7
11970.266 11
11970.786 8
11971.306 6
11971.826 4
11972.346 7
11972.866 8
11973.386 5
11973.906 4
11974.426 24
11974.946 15
11975.466 13
11975.986 13
11976.506 6
11977.026 4
11977.546 9
11978.066 12
11978.586 4
11979.106 7
11979.626 3
11980.147 0
11980.667 1
11981.187 6
11981.707 6
11982.227 3
11982.748 10
11983.268 7
11983.788 5
11984.308 5
11984.828 3
11985.349 7
11985.869 4
11986.389 3
11986.910 0
11987.430 1
11987.950 6
11988.471 8
11988.991 13
11989.511 6
11990.032 10
11990.552 10
11991.072 7
11991.593 1
11992.113 4
11992.634 12
11993.154 10
11993.674 9
11994.195 2
11994.715 8
11995.236 14
11995.756 11
11996.277 9
11996.797 10
11997.318 7
11997.838 10
11998.359 4
11998.880 5
11999.400 8
11999.921 2
12000.441 6
12000.962 9
12001.482 4
12002.003 1
12002.524 5
12003.044 5
12003.565 8
12004.086 1
12004.606 2
12005.127 11
12005.648 7
12006.168 4
12006.689 5
12007.210 9
12007.731 3
12008.251 8
12008.772 8
12009.293 5
12009.814 4
12010.335 3
12010.855 5
12011.376 4
12011.897 3
12012.418 2
12012.939 3
12013.460 4
12013.981 2
12014.501 3
12015.022 3
12015.543 9
12016.064 6
12016.585 6
12017.106 15
12017.627 10
12018.148 7
12018.669 3
12019.190 5
12019.711 4
12020.232 2
12020.753 3
12021.274 9
12021.795 6
12022.316 3
12022.837 2
12023.358 2
12023.879 16
12024.401 12
12024.922 12
12025.443 10
12025.964 4
12026.485 2
12027.006 2
12027.527 7
12028.049 5
12028.570 1
12029.091 4
12029.612 8
12030.134 11
12030.655 7
12031.176 6
12031.697 8
12032.219 1
12032.740 1
12033.261 2
12033.782 2
12034.304 5
12034.825 9
12035.346 4
12035.868 8
12036.389 10
12036.911 2
12037.432 4
12037.953 7
12038.475 2
12038.996 2
12039.518 1
12040.039 6
12040.561 11
12041.082 11
12041.603 9
12042.125 6
12042.646 8
12043.168 5
12043.690 10
12044.211 9
12044.733 13
12045.254 16
12045.776 2
12046.297 8
12046.819 16
12047.341 11
12047.862 8
12048.384 4
12048.905 1
12049.427 7
12049.949 10
12050.470 17
12050.992 15
12051.514 15
12052.035 16
12052.557 10
12053.079 4
12053.601 4
12054.122 1
12054.644 1
12055.166 2
12055.688 5
12056.210 2
12056.731 5
12057.253 3
12057.775 6
12058.297 8
12058.819 4
12059.341 7
12059.862 7
12060.384 11
12060.906 10
12061.428 4
12061.950 4
12062.472 6
12062.994 4
12063.516 5
12064.038 11
12064.560 9
12065.082 11
12065.604 8
12066.126 10
12066.648 4
12067.170 5
12067.692 2
12068.214 2
12068.736 3
12069.258 6
12069.780 7
12070.302 4
12070.824 8
12071.347 4
12071.869 3
12072.391 4
12072.913 7
12073.435 7
12073.957 2
12074.480 3
12075.002 9
12075.524 19
12076.046 10
12076.568 7
12077.091 12
12077.613 7
12078.135 4
12078.658 10
12079.180 13
12079.702 8
12080.224 12
12080.747 6
12081.269 5
12081.791 2
12082.314 5
12082.836 3
12083.359 5
12083.881 4
12084.403 6
12084.926 6
12085.448 2
12085.971 5
12086.493 6
12087.016 11
12087.538 6
12088.061 3
12088.583 6
12089.106 6
12089.628 9
12090.151 10
12090.673 8
12091.196 4
12091.718 4
12092.241 6
12092.763 3
12093.286 14
12093.809 12
12094.331 10
12094.854 4
12095.377 5
12095.899 2
12096.422 8
12096.945 7
12097.467 6
12097.990 3
12098.513 1
12099.035 2
12099.558 1
12100.081 10
12100.604 7
12101.126 6
12101.649 4
12102.172 4
12102.695 5
12103.218 3
12103.740 4
12104.263 8
12104.786 6
12105.309 3
12105.832 2
12106.355 10
12106.878 7
12107.400 4
12107.923 24
12108.446 19
12108.969 8
12109.492 6
12110.015 4
12110.538 0
12111.061 3
12111.584 7
12112.107 4
12112.630 3
12113.153 22
12113.676 13
12114.199 12
12114.722 8
12115.245 4
12115.768 3
12116.292 1
12116.815 3
12117.338 4
12117.861 7
12118.384 5
12118.907 9
12119.430 11
12119.954 5
12120.477 3
12121.000 6
12121.523 10
12122.046 5
12122.570 4
12123.093 4
12123.616 1
12124.139 8
12124.663 8
12125.186 6
12125.709 4
12126.233 3
12126.756 2
12127.279 5
12127.803 16
12128.326 12
12128.849 8
12129.373 2
12129.896 1
12130.419 2
12130.943 5
12131.466 8
12131.990 5
12132.513 2
12133.037 0
12133.560 3
12134.084 6
12134.607 6
12135.131 1
12135.654 3
12136.178 5
12136.701 3
12137.225 9
12137.748 10
12138.272 9
12138.795 15
12139.319 10
12139.843 9
12140.366 5
12140.890 2
12141.413 13
12141.937 11
12142.461 3
12142.984 1
12143.508 1
12144.032 0
12144.556 4
12145.079 6
12145.603 9
12146.127 11
12146.650 10
12147.174 6
12147.698 10
12148.222 12
12148.746 9
12149.269 3
12149.793 3
12150.317 2
12150.841 2
12151.365 7
12151.889 10
12152.412 7
12152.936 1
12153.460 3
12153.984 12
12154.508 3
12155.032 10
12155.556 9
12156.080 11
12156.604 6
12157.128 2
12157.652 4
12158.176 5
12158.700 4
12159.224 7
12159.748 10
12160.272 4
12160.796 4
12161.320 13
12161.844 5
12162.368 1
12162.892 3
12163.416 9
12163.941 13
12164.465 9
12164.989 10
12165.513 12
12166.037 2
12166.561 6
12167.086 3
12167.610 1
12168.134 5
12168.658 7
12169.182 5
12169.707 6
12170.231 6
12170.755 5
12171.279 3
12171.804 9
12172.328 8
12172.852 13
12173.377 11
12173.901 4
12174.425 5
12174.950 3
12175.474 7
12175.999 8
12176.523 7
12177.047 4
12177.572 1
12178.096 1
12178.621 0
12179.145 7
12179.670 7
12180.194 11
12180.719 12
12181.243 5
12181.768 4
12182.292 4
12182.817 2
12183.341 1
12183.866 3
12184.390 4
12184.915 11
12185.439 8
12185.964 9
12186.489 6
12187.013 3
12187.538 3
12188.062 1
12188.587 0
12189.112 2
12189.636 5
12190.161 4
12190.686 1
12191.211 1
12191.735 8
12192.260 16
12192.785 8
12193.310 6
12193.834 4
12194.359 5
12194.884 5
12195.409 13
12195.933 14
12196.458 11
12196.983 9
12197.508 8
12198.033 9
12198.558 6
12199.083 3
12199.607 2
12200.132 4
12200.657 7
12201.182 15
12201.707 14
12202.232 6
12202.757 1
12203.282 3
12203.807 7
12204.332 15
12204.857 6
12205.382 5
12205.907 3
12206.432 11
12206.957 5
12207.482 7
12208.007 6
12208.532 0
12209.057 5
12209.583 11
12210.108 7
12210.633 2
12211.158 6
12211.683 4
12212.208 7
12212.733 16
12213.259 6
12213.784 3
12214.309 13
12214.834 16
12215.359 9
12215.885 8
12216.410 10
12216.935 8
12217.461 1
12217.986 2
12218.511 7
12219.036 8
12219.562 1
12220.087 1
12220.612 1
12221.138 12
12221.663 12
12222.188 9
12222.714 5
12223.239 10
12223.765 14
12224.290 11
12224.816 10
12225.341 8
12225.866 5
12226.392 2
12226.917 4
12227.443 0
12227.968 4
12228.494 4
12229.019 10
12229.545 13
12230.071 5
12230.596 5
12231.122 8
12231.647 4
12232.173 2
12232.698 1
12233.224 5
12233.750 4
12234.275 0
12234.801 0
12235.327 0
12235.852 1
12236.378 3
12236.904 4
12237.429 0
12237.955 4
12238.481 7
12239.007 13
12239.532 7
12240.058 6
12240.584 6
12241.110 3
12241.635 5
12242.161 4
12242.687 4
12243.213 3
12243.739 6
12244.265 7
12244.790 5
12245.316 12
12245.842 5
12246.368 2
12246.894 5
12247.420 8
12247.946 2
12248.472 4
12248.998 4
12249.524 6
12250.050 7
12250.576 5
12251.102 4
12251.628 3
12252.154 6
12252.680 5
12253.206 4
12253.732 4
12254.258 7
12254.784 2
12255.310 0
12255.836 2
12256.362 5
12256.888 11
12257.414 4
12257.941 6
12258.467 2
12258.993 12
12259.519 7
12260.045 7
12260.572 5
12261.098 3
12261.624 1
12262.150 1
12262.676 6
12263.203 6
12263.729 4
12264.255 5
12264.782 2
12265.308 4
12265.834 12
12266.360 7
12266.887 4
12267.413 13
12267.940 8
12268.466 5
12268.992 7
12269.519 5
12270.045 2
12270.571 3
12271.098 1
12271.624 1
12272.151 4
12272.677 14
12273.204 10
12273.730 3
12274.257 5
12274.783 2
12275.310 2
12275.836 2
12276.363 5
12276.889 6
12277.416 3
12277.942 5
12278.469 1
12278.996 2
12279.522 7
12280.049 9
12280.576 8
12281.102 6
12281.629 4
12282.155 3
12282.682 3
12283.209 6
12283.736 3
12284.262 3
12284.789 2
12285.316 7
12285.842 10
12286.369 13
12286.896 3
12287.423 7
12287.950 14
12288.476 12
12289.003 13
12289.530 4
12290.057 1
12290.584 5
12291.111 7
12291.637 8
12292.164 3
12292.691 1
12293.218 11
12293.745 8
12294.272 10
12294.799 9
12295.326 7
12295.853 9
12296.380 10
12296.907 12
12297.434 8
12297.961 11
12298.488 4
12299.015 3
12299.542 4
12300.069 3
12300.596 7
12301.123 12
12301.650 12
12302.177 6
12302.704 4
12303.231 2
12303.758 2
12304.286 8
12304.813 5
12305.340 9
12305.867 9
12306.394 4
12306.921 5
12307.449 1
12307.976 5
12308.503 8
12309.030 9
12309.558 6
12310.085 8
12310.612 8
12311.139 8
12311.667 6
12312.194 3
12312.721 3
12313.249 3
12313.776 2
12314.303 3
12314.831 7
12315.358 5
12315.886 5
12316.413 4
12316.940 2
12317.468 10
12317.995 8
12318.523 0
12319.050 7
12319.578 4
12320.105 4
12320.632 2
12321.160 2
12321.688 5
12322.215 16
12322.743 10
12323.270 6
12323.798 8
12324.325 2
12324.853 3
12325.380 4
12325.908 8
12326.436 11
12326.963 5
12327.491 14
12328.019 14
12328.546 8
12329.074 12
12329.602 9
12330.129 10
12330.657 7
12331.185 3
12331.712 2
12332.240 3
12332.768 0
12333.296 0
12333.823 2
12334.351 8
12334.879 14
12335.407 22
12335.935 16
12336.462 7
12336.990 15
12337.518 18
12338.046 4
12338.574 3
12339.102 5
12339.630 5
12340.158 8
12340.685 10
12341.213 6
12341.741 5
12342.269 5
12342.797 6
12343.325 6
12343.853 9
12344.381 8
12344.909 4
12345.437 3
12345.965 9
12346.493 5
12347.021 5
12347.549 7
12348.077 6
12348.606 4
12349.134 6
12349.662 3
12350.190 9
12350.718 11
12351.246 10
12351.774 5
12352.302 2
12352.831 4
12353.359 14
12353.887 9
12354.415 20
12354.943 16
12355.472 8
12356.000 10
12356.528 18
12357.056 18
12357.585 16
12358.113 13
12358.641 15
12359.170 21
12359.698 29
12360.226 23
12360.755 17
12361.283 21
12361.811 12
12362.340 21
12362.868 13
12363.397 15
12363.925 20
12364.453 20
12364.982 14
12365.510 7
12366.039 16
12366.567 14
12367.096 19
12367.624 17
12368.153 17
12368.681 15
12369.210 7
12369.738 9
12370.267 6
12370.795 8
12371.324 7
12371.853 5
12372.381 14
12372.910 17
12373.438 10
12373.967 6
12374.496 3
12375.024 8
12375.553 11
12376.082 7
12376.610 7
12377.139 6
12377.668 9
12378.196 14
12378.725 10
12379.254 5
12379.783 4
12380.311 3
12380.840 8
12381.369 11
12381.898 6
12382.427 7
12382.955 8
12383.484 12
12384.013 12
12384.542 7
12385.071 4
12385.600 23
12386.129 20
12386.658 17
12387.186 16
12387.715 17
12388.244 8
12388.773 5
12389.302 13
12389.831 15
12390.360 7
12390.889 15
12391.418 8
12391.947 6
12392.476 7
12393.005 3
12393.534 3
12394.063 10
12394.592 15
12395.121 13
12395.651 13
12396.180 7
12396.709 12
12397.238 12
12397.767 10
12398.296 1
12398.825 9
12399.354 20
12399.884 21
12400.413 17
12400.942 27
12401.471 10
12402.001 6
12402.530 6
12403.059 2
12403.588 3
12404.118 7
12404.647 5
12405.176 1
12405.705 12
12406.235 13
12406.764 9
12407.293 4
12407.823 6
12408.352 1
12408.882 8
12409.411 10
12409.940 5
12410.470 1
12410.999 5
12411.529 6
12412.058 9
12412.587 10
12413.117 10
12413.646 8
12414.176 5
12414.705 1
12415.235 3
12415.764 4
12416.294 4
12416.823 3
12417.353 6
12417.883 10
12418.412 15
12418.942 15
12419.471 16
12420.001 10
12420.531 7
12421.060 3
12421.590 1
12422.120 1
12422.649 4
12423.179 4
12423.709 3
12424.238 1
12424.768 7
12425.298 2
12425.827 1
12426.357 4
12426.887 3
12427.417 14
12427.947 10
12428.476 4
12429.006 3
12429.536 5
12430.066 1
12430.596 10
12431.125 13
12431.655 10
12432.185 9
12432.715 10
12433.245 15
12433.775 8
12434.305 3
12434.835 4
12435.365 9
12435.895 4
12436.425 2
12436.955 2
12437.484 3
12438.014 11
12438.544 9
12439.075 4
12439.605 4
12440.135 6
12440.665 4
12441.195 9
12441.725 8
12442.255 3
12442.785 1
12443.315 4
12443.845 2
12444.375 3
12444.905 4
12445.436 10
12445.966 8
12446.496 7
12447.026 9
12447.556 7
12448.087 2
12448.617 2
12449.147 0
12449.677 2
12450.208 0
12450.738 4
12451.268 6
12451.798 2
12452.329 8
12452.859 8
12453.389 22
12453.920 22
12454.450 11
12454.980 1
12455.511 5
12456.041 4
12456.571 3
12457.102 3
12457.632 7
12458.163 8
12458.693 7
12459.224 2
12459.754 2
12460.284 3
12460.815 9
12461.345 9
12461.876 4
12462.406 5
12462.937 4
12463.468 2
12463.998 6
12464.529 7
12465.059 7
12465.590 4
12466.120 5
12466.651 4
12467.182 8
12467.712 6
12468.243 2
12468.774 6
12469.304 8
12469.835 5
12470.366 8
12470.896 4
12471.427 4
12471.958 1
12472.488 3
12473.019 1
12473.550 5
12474.081 6
12474.611 12
12475.142 8
12475.673 8
12476.204 9
12476.735 8
12477.265 6
12477.796 6
12478.327 15
12478.858 17
12479.389 11
12479.920 5
12480.451 7
12480.982 3
12481.513 13
12482.043 7
12482.574 5
12483.105 10
12483.636 12
12484.167 12
12484.698 4
12485.229 7
12485.760 6
12486.291 7
12486.822 5
12487.353 7
12487.884 3
12488.416 10
12488.947 1
12489.478 1
12490.009 4
12490.540 8
12491.071 5
12491.602 6
12492.133 11
12492.665 4
12493.196 3
12493.727 4
12494.258 7
12494.789 8
12495.320 3
12495.852 2
12496.383 4
12496.914 6
12497.445 9
12497.977 6
12498.508 6
12499.039 4
12499.571 8
12500.102 13
12500.633 5
12501.165 2
12501.696 2
12502.227 4
12502.759 3
12503.290 1
12503.821 3
12504.353 4
12504.884 4
12505.416 6
12505.947 3
12506.479 7
12507.010 2
12507.542 0
12508.073 1
12508.605 2
12509.136 4
12509.668 3
12510.199 1
12510.731 3
12511.262 13
12511.794 11
12512.325 9
12512.857 10
12513.388 10
12513.920 3
12514.452 7
12514.983 4
12515.515 6
12516.047 10
12516.578 3
12517.110 8
12517.642 6
12518.173 7
12518.705 10
12519.237 7
12519.769 11
12520.300 12
12520.832 3
12521.364 0
12521.896 9
12522.427 3
12522.959 2
12523.491 9
12524.023 8
12524.555 8
12525.087 6
12525.618 4
12526.150 6
12526.682 7
12527.214 6
12527.746 5
12528.278 4
12528.810 7
12529.342 9
12529.874 7
12530.406 10
12530.938 6
12531.470 11
12532.002 6
12532.534 10
12533.066 3
12533.598 5
12534.130 3
12534.662 2
12535.194 7
12535.726 4
12536.258 1
12536.790 4
12537.322 1
12537.854 2
12538.386 11
12538.919 13
12539.451 10
12539.983 5
12540.515 7
12541.047 3
12541.579 3
12542.112 3
12542.644 3
12543.176 0
12543.708 4
12544.241 1
12544.773 6
12545.305 10
12545.837 4
12546.370 11
12546.902 6
12547.434 1
12547.967 0
12548.499 1
12549.031 1
12549.564 1
12550.096 2
12550.628 6
12551.161 6
12551.693 3
12552.226 3
12552.758 2
12553.291 3
12553.823 2
12554.356 4
12554.888 4
12555.420 6
12555.953 5
12556.486 6
12557.018 5
12557.551 9
12558.083 2
12558.616 1
12559.148 1
12559.681 6
12560.213 5
12560.746 5
12561.279 4
12561.811 3
12562.344 3
12562.877 14
12563.409 10
12563.942 11
12564.475 9
12565.007 6
12565.540 10
12566.073 7
12566.605 7
12567.138 3
12567.671 5
12568.204 4
12568.736 5
12569.269 5
12569.802 6
12570.335 3
12570.868 10
12571.400 10
12571.933 9
12572.466 12
12572.999 6
12573.532 3
12574.065 0
12574.598 0
12575.131 1
12575.664 3
12576.196 4
12576.729 9
12577.262 6
12577.795 14
12578.328 13
12578.861 12
12579.394 6
12579.927 4
12580.460 11
12580.993 12
12581.526 4
12582.059 2
12582.593 2
12583.126 5
12583.659 4
12584.192 7
12584.725 4
12585.258 4
12585.791 9
12586.324 6
12586.857 16
12587.391 14
12587.924 6
12588.457 11
12588.990 10
12589.523 4
12590.057 14
12590.590 13
12591.123 6
12591.656 6
12592.190 5
12592.723 3
12593.256 4
12593.790 14
12594.323 29
12594.856 19
12595.390 13
12595.923 10
12596.456 17
12596.990 11
12597.523 7
12598.056 5
12598.590 3
12599.123 3
12599.657 7
12600.190 9
12600.724 16
12601.257 12
12601.790 11
12602.324 5
12602.857 2
12603.391 3
12603.924 6
12604.458 22
12604.992 14
12605.525 11
12606.059 15
12606.592 7
12607.126 5
12607.659 1
12608.193 7
12608.727 6
12609.260 5
12609.794 6
12610.328 2
12610.861 1
12611.395 4
12611.929 3
12612.462 5
12612.996 1
12613.530 1
12614.063 2
12614.597 3
12615.131 7
12615.665 10
12616.198 16
12616.732 9
12617.266 4
12617.800 3
12618.334 1
12618.868 3
12619.401 10
12619.935 8
12620.469 2
12621.003 0
12621.537 2
12622.071 1
12622.605 4
12623.139 5
12623.673 3
12624.207 6
12624.740 8
12625.274 6
12625.808 3
12626.342 3
12626.876 9
12627.410 5
12627.944 6
12628.479 6
12629.013 4
12629.547 4
12630.081 4
12630.615 6
12631.149 12
12631.683 5
12632.217 0
12632.751 10
12633.285 9
12633.820 6
12634.354 5
12634.888 10
12635.422 7
12635.956 8
12636.490 5
12637.025 2
12637.559 0
12638.093 2
12638.627 2
12639.162 1
12639.696 5
12640.230 5
12640.765 9
12641.299 3
12641.833 2
12642.367 5
12642.902 4
12643.436 15
12643.971 8
12644.505 10
12645.039 12
12645.574 13
12646.108 8
12646.643 4
12647.177 0
12647.711 5
12648.246 11
12648.780 0
12649.315 4
12649.849 11
12650.384 19
12650.918 14
12651.453 28
12651.987 20
12652.522 13
12653.056 7
12653.591 2
12654.126 3
12654.660 4
12655.195 7
12655.729 7
12656.264 3
12656.799 2
12657.333 1
12657.868 6
12658.403 7
12658.937 10
12659.472 4
12660.007 2
12660.541 1
12661.076 2
12661.611 11
12662.146 15
12662.680 5
12663.215 9
12663.750 10
12664.285 8
12664.820 2
12665.354 2
12665.889 6
12666.424 4
12666.959 0
12667.494 2
12668.029 5
12668.564 2
12669.098 5
12669.633 2
12670.168 7
12670.703 10
12671.238 8
12671.773 3
12672.308 11
12672.843 14
12673.378 9
12673.913 10
12674.448 7
12674.983 5
12675.518 5
12676.053 6
12676.588 5
12677.123 9
12677.658 12
12678.193 4
12678.729 4
12679.264 5
12679.799 4
12680.334 3
12680.869 4
12681.404 4
12681.939 9
12682.475 6
12683.010 7
12683.545 10
12684.080 3
12684.615 6
12685.151 2
12685.686 7
12686.221 23
12686.756 20
12687.292 16
12687.827 8
12688.362 5
12688.898 6
12689.433 4
12689.968 4
12690.504 1
12691.039 2
12691.574 2
12692.110 6
12692.645 8
12693.180 4
12693.716 4
12694.251 5
12694.787 3
12695.322 2
12695.858 2
12696.393 3
12696.929 2
12697.464 2
12698.000 5
12698.535 7
12699.071 6
12699.606 4
12700.142 3
12700.677 7
12701.213 6
12701.748 5
12702.284 1
12702.820 0
12703.355 0
12703.891 0
12704.427 1
12704.962 4
12705.498 4
12706.034 1
12706.569 0
12707.105 1
12707.641 2
12708.176 1
12708.712 1
12709.248 4
12709.784 4
12710.319 6
12710.855 3
12711.391 8
12711.927 6
12712.463 3
12712.998 4
12713.534 15
12714.070 6
12714.606 5
12715.142 0
12715.678 2
12716.214 4
12716.749 1
12717.285 2
12717.821 2
12718.357 2
12718.893 4
12719.429 4
12719.965 1
12720.501 2
12721.037 4
12721.573 3
12722.109 6
12722.645 9
12723.181 15
12723.717 11
12724.253 4
12724.789 5
12725.325 1
12725.861 14
12726.398 11
12726.934 12
12727.470 6
12728.006 0
12728.542 9
12729.078 10
12729.614 6
12730.151 2
12730.687 0
12731.223 4
12731.759 4
12732.295 4
12732.832 2
12733.368 5
12733.904 4
12734.441 11
12734.977 10
12735.513 10
12736.049 1
12736.586 2
12737.122 1
12737.658 2
12738.195 3
12738.731 10
12739.267 4
12739.804 6
12740.340 7
12740.877 7
12741.413 1
12741.950 3
12742.486 3
12743.022 6
12743.559 7
12744.095 9
12744.632 9
12745.168 2
12745.705 0
12746.241 0
12746.778 6
12747.314 7
12747.851 4
12748.388 5
12748.924 8
12749.461 6
12749.997 1
12750.534 3
12751.071 3
12751.607 1
12752.144 4
12752.681 2
12753.217 0
12753.754 6
12754.291 11
12754.827 15
12755.364 10
12755.901 4
12756.437 1
12756.974 4
12757.511 3
12758.048 4
12758.585 5
12759.121 4
12759.658 4
12760.195 3
12760.732 2
12761.269 1
12761.805 2
12762.342 2
12762.879 2
12763.416 3
12763.953 3
12764.490 12
12765.027 20
12765.564 13
12766.101 13
12766.638 15
12767.175 9
12767.712 6
12768.249 3
12768.786 9
12769.323 7
12769.860 5
12770.397 3
12770.934 8
12771.471 11
12772.008 7
12772.545 9
12773.082 10
12773.619 7
12774.156 5
12774.693 5
12775.230 4
12775.768 5
12776.305 2
12776.842 8
12777.379 12
12777.916 10
12778.453 5
12778.991 12
12779.528 11
12780.065 8
12780.602 6
12781.140 5
12781.677 1
12782.214 4
12782.751 1
12783.289 7
12783.826 7
12784.363 2
12784.901 5
12785.438 1
12785.975 3
12786.513 3
12787.050 2
12787.588 0
12788.125 2
12788.662 2
12789.200 4
12789.737 4
12790.275 4
12790.812 3
12791.350 5
12791.887 3
12792.425 4
12792.962 4
12793.500 12
12794.037 13
12794.575 12
12795.112 4
12795.650 2
12796.187 1
12796.725 4
12797.262 8
12797.800 1
12798.338 1
12798.875 2
12799.413 2
12799.951 1
12800.488 1
12801.026 5
12801.564 11
12802.101 5
12802.639 3
12803.177 4
12803.715 2
12804.252 4
12804.790 15
12805.328 9
12805.866 6
12806.403 5
12806.941 5
12807.479 3
12808.017 3
12808.555 0
12809.092 3
12809.630 6
12810.168 2
12810.706 5
12811.244 9
12811.782 8
12812.320 3
12812.858 6
12813.396 6
12813.934 3
12814.472 3
12815.009 5
12815.547 4
12816.085 4
12816.623 1
12817.161 4
12817.699 15
12818.238 16
12818.776 11
12819.314 12
12819.852 9
12820.390 9
12820.928 5
12821.466 3
12822.004 5
12822.542 4
12823.080 2
12823.618 2
12824.157 1
12824.695 1
12825.233 3
12825.771 6
12826.309 2
12826.848 3
12827.386 5
12827.924 3
12828.462 2
12829.001 14
12829.539 10
12830.077 6
12830.615 5
12831.154 4
12831.692 4
12832.230 3
12832.769 1
12833.307 1
12833.845 3
12834.384 5
12834.922 9
12835.461 11
12835.999 8
12836.537 6
12837.076 8
12837.614 4
12838.153 3
12838.691 7
12839.230 3
12839.768 1
12840.307 1
12840.845 1
12841.384 2
12841.922 3
12842.461 9
12842.999 4
12843.538 2
12844.076 5
12844.615 1
12845.154 2
12845.692 1
12846.231 0
12846.770 0
12847.308 5
12847.847 16
12848.386 5
12848.924 4
12849.463 6
12850.002 7
12850.540 9
12851.079 9
12851.618 9
12852.157 5
12852.695 3
12853.234 9
12853.773 3
12854.312 3
12854.850 8
12855.389 9
12855.928 13
12856.467 8
12857.006 2
12857.545 1
12858.083 2
12858.622 6
12859.161 9
12859.700 4
12860.239 8
12860.778 9
12861.317 6
12861.856 7
12862.395 2
12862.934 5
12863.473 10
12864.012 3
12864.551 7
12865.090 5
12865.629 5
12866.168 9
12866.707 14
12867.246 7
12867.785 7
12868.324 4
12868.863 8
12869.402 5
12869.941 3
12870.481 4
12871.020 3
12871.559 3
12872.098 4
12872.637 4
12873.176 12
12873.716 12
12874.255 15
12874.794 24
12875.333 23
12875.873 22
12876.412 15
12876.951 7
12877.490 4
12878.030 4
12878.569 5
12879.108 5
12879.648 2
12880.187 1
12880.726 5
12881.266 8
12881.805 7
12882.344 6
12882.884 7
12883.423 2
12883.963 4
12884.502 14
12885.041 6
12885.581 8
12886.120 6
12886.660 9
12887.199 9
12887.739 3
12888.278 1
12888.818 4
12889.357 13
12889.897 9
12890.436 4
12890.976 0
12891.516 4
12892.055 5
12892.595 9
12893.134 3
12893.674 5
12894.214 6
12894.753 5
12895.293 6
12895.833 20
12896.372 9
12896.912 8
12897.452 4
12897.991 4
12898.531 5
12899.071 5
12899.610 5
12900.150 1
12900.690 4
12901.230 3
12901.770 2
12902.309 6
12902.849 3
12903.389 7
12903.929 3
12904.469 6
12905.008 5
12905.548 16
12906.088 8
12906.628 7
12907.168 6
12907.708 3
12908.248 3
12908.788 2
12909.328 4
12909.868 5
12910.408 4
12910.948 11
12911.488 6
12912.028 5
12912.568 3
12913.108 2
12913.648 3
12914.188 5
12914.728 11
12915.268 8
12915.808 5
12916.348 3
12916.888 3
12917.428 2
12917.968 0
12918.508 2
12919.049 5
12919.589 0
12920.129 1
12920.669 2
12921.209 2
12921.750 1
12922.290 1
12922.830 0
12923.370 0
12923.910 0
12924.451 0
12924.991 1
12925.531 11
12926.072 8
12926.612 8
12927.152 5
12927.693 4
12928.233 11
12928.773 6
12929.314 3
12929.854 5
12930.394 5
12930.935 2
12931.475 1
12932.016 3
12932.556 2
12933.096 5
12933.637 3
12934.177 2
12934.718 6
12935.258 3
12935.799 1
12936.339 5
12936.880 3
12937.420 3
12937.961 10
12938.501 12
12939.042 5
12939.583 3
12940.123 9
12940.664 6
12941.204 0
12941.745 1
12942.286 1
12942.826 3
12943.367 1
12943.908 4
12944.448 6
12944.989 3
12945.530 4
12946.070 4
12946.611 1
12947.152 2
12947.693 3
12948.233 2
12948.774 5
12949.315 4
12949.856 3
12950.396 1
12950.937 3
12951.478 2
12952.019 2
12952.560 2
12953.101 6
12953.642 3
12954.182 0
12954.723 2
12955.264 5
12955.805 2
12956.346 1
12956.887 1
12957.428 0
12957.969 1
12958.510 5
12959.051 2
12959.592 0
12960.133 1
12960.674 1
12961.215 0
12961.756 3
12962.297 4
12962.838 0
12963.379 8
12963.920 5
12964.461 6
12965.002 2
12965.544 1
12966.085 5
12966.626 1
12967.167 1
12967.708 1
12968.249 5
12968.790 1
12969.332 0
12969.873 1
12970.414 6
12970.955 5
12971.497 5
12972.038 7
12972.579 3
12973.120 0
12973.662 2
12974.203 1
12974.744 0
12975.286 4
12975.827 4
12976.368 1
12976.910 2
12977.451 3
12977.992 4
12978.534 9
12979.075 11
12979.617 3
12980.158 2
12980.699 1
12981.241 4
12981.782 4
12982.324 5
12982.865 11
12983.407 12
12983.948 8
12984.490 13
12985.031 10
12985.573 4
12986.114 7
12986.656 5
12987.198 4
12987.739 5
12988.281 14
12988.822 12
12989.364 6
12989.906 10
12990.447 11
12990.989 20
12991.530 20
12992.072 14
12992.614 7
12993.156 7
12993.697 6
12994.239 9
12994.781 5
12995.322 7
12995.864 2
12996.406 7
12996.948 9
12997.489 6
12998.031 6
12998.573 3
12999.115 7
12999.657 11
13000.199 5
13000.740 5
13001.282 3
13001.824 2
13002.366 2
13002.908 4
13003.450 1
13003.992 1
13004.534 2
13005.076 3
13005.618 3
13006.160 3
13006.702 3
13007.244 10
13007.786 12
13008.328 11
13008.870 3
13009.412 4
13009.954 2
13010.496 2
13011.038 2
13011.580 2
13012.122 5
13012.664 2
13013.206 3
13013.748 5
13014.290 4
13014.833 2
13015.375 0
13015.917 3
13016.459 3
13017.001 5
13017.543 1
13018.086 1
13018.628 0
13019.170 2
13019.712 9
13020.255 5
13020.797 1
13021.339 2
13021.881 2
13022.424 5
13022.966 4
13023.508 1
13024.051 1
13024.593 2
13025.135 1
13025.678 7
13026.220 6
13026.763 8
13027.305 8
13027.847 7
13028.390 1
13028.932 0
13029.475 4
13030.017 2
13030.560 1
13031.102 4
13031.645 0
13032.187 7
13032.730 9
13033.272 3
13033.815 2
13034.357 0
13034.900 9
13035.442 11
13035.985 16
13036.528 15
13037.070 11
13037.613 15
13038.155 13
13038.698 4
13039.241 12
13039.783 8
13040.326 5
13040.869 4
13041.412 1
13041.954 3
13042.497 3
13043.040 2
13043.582 4
13044.125 3
13044.668 2
13045.211 1
13045.754 8
13046.296 4
13046.839 2
13047.382 5
13047.925 6
13048.468 4
13049.010 4
13049.553 0
13050.096 0
13050.639 1
13051.182 0
13051.725 0
13052.268 0
13052.811 1
13053.354 8
13053.897 7
13054.440 3
13054.983 9
13055.526 9
13056.069 5
13056.612 6
13057.155 2
13057.698 2
13058.241 5
13058.784 7
13059.327 8
13059.870 3
13060.413 4
13060.956 6
13061.499 4
13062.042 2
13062.586 5
13063.129 6
13063.672 3
13064.215 1
13064.758 3
13065.301 10
13065.845 9
13066.388 6
13066.931 8
13067.474 26
13068.018 14
13068.561 10
13069.104 8
13069.647 4
13070.191 8
13070.734 7
13071.277 7
13071.821 3
13072.364 8
13072.907 11
13073.451 10
13073.994 8
13074.538 3
13075.081 5
13075.624 8
13076.168 8
13076.711 6
13077.255 8
13077.798 9
13078.342 5
13078.885 5
13079.429 7
13079.972 14
13080.516 15
13081.059 14
13081.603 2
13082.146 1
13082.690 1
13083.233 2
13083.777 0
13084.320 2
13084.864 5
13085.408 10
13085.951 9
13086.495 12
13087.039 7
13087.582 3
13088.126 3
13088.670 2
13089.213 0
13089.757 0
13090.301 2
13090.844 1
13091.388 2
13091.932 5
13092.476 4
13093.019 2
13093.563 1
13094.107 2
13094.651 2
13095.195 6
13095.738 4
13096.282 2
13096.826 4
13097.370 7
13097.914 9
13098.458 5
13099.002 3
13099.546 5
13100.089 9
13100.633 10
13101.177 6
13101.721 4
13102.265 2
13102.809 5
13103.353 8
13103.897 3
13104.441 3
13104.985 5
13105.529 3
13106.073 0
13106.617 3
13107.161 2
13107.706 7
13108.250 2
13108.794 5
13109.338 8
13109.882 3
13110.426 0
13110.970 3
13111.514 1
13112.059 1
13112.603 4
13113.147 11
13113.691 6
13114.235 1
13114.780 1
13115.324 4
13115.868 5
13116.412 1
13116.957 4
13117.501 4
13118.045 10
13118.589 4
13119.134 2
13119.678 4
13120.222 5
13120.767 4
13121.311 10
13121.855 5
13122.400 5
13122.944 3
13123.489 4
13124.033 4
13124.577 3
13125.122 22
13125.666 9
13126.211 2
13126.755 2
13127.300 4
13127.844 4
13128.389 4
13128.933 3
13129.478 5
13130.022 4
13130.567 0
13131.111 4
13131.656 5
13132.201 1
13132.745 1
13133.290 4
13133.834 3
13134.379 1
13134.924 5
13135.468 3
13136.013 1
13136.558 8
13137.102 5
13137.647 2
13138.192 2
13138.737 2
13139.281 1
13139.826 1
13140.371 0
13140.916 8
13141.460 14
13142.005 9
13142.550 4
13143.095 2
13143.640 3
13144.184 5
13144.729 2
13145.274 5
13145.819 1
13146.364 7
13146.909 7
13147.454 4
13147.999 8
13148.543 5
13149.088 4
13149.633 9
13150.178 7
13150.723 3
13151.268 4
13151.813 4
13152.358 3
13152.903 2
13153.448 8
13153.993 7
13154.538 13
13155.083 13
13155.628 7
13156.174 5
13156.719 2
13157.264 1
13157.809 1
13158.354 3
13158.899 4
13159.444 4
13159.989 2
13160.535 8
13161.080 9
13161.625 5
13162.170 6
13162.715 2
13163.261 1
13163.806 1
13164.351 0
13164.896 4
13165.442 8
13165.987 5
13166.532 4
13167.078 4
13167.623 0
13168.168 3
13168.714 2
13169.259 2
13169.804 4
13170.350 8
13170.895 10
13171.440 7
13171.986 1
13172.531 4
13173.077 2
13173.622 0
13174.168 2
13174.713 2
13175.259 3
13175.804 1
13176.350 4
13176.895 3
13177.441 0
13177.986 0
13178.532 0
13179.077 2
13179.623 3
13180.168 3
13180.714 5
13181.260 1
13181.805 3
13182.351 0
13182.896 5
13183.442 6
13183.988 8
13184.533 3
13185.079 5
13185.625 5
13186.170 4
13186.716 1
13187.262 8
13187.808 9
13188.353 7
13188.899 24
13189.445 16
13189.991 24
13190.536 16
13191.082 10
13191.628 7
13192.174 4
13192.720 2
13193.266 5
13193.811 3
13194.357 5
13194.903 4
13195.449 5
13195.995 1
13196.541 2
13197.087 3
13197.633 6
13198.179 2
13198.725 3
13199.271 5
13199.817 3
13200.363 2
13200.909 3
13201.455 2
13202.001 0
13202.547 5
13203.093 4
13203.639 1
13204.185 5
13204.731 4
13205.277 3
13205.823 0
13206.369 0
13206.916 1
13207.462 4
13208.008 3
13208.554 2
13209.100 3
13209.646 1
13210.193 2
13210.739 2
13211.285 3
13211.831 1
13212.377 1
13212.924 3
13213.470 7
13214.016 2
13214.563 1
13215.109 1
13215.655 7
13216.201 13
13216.748 7
13217.294 5
13217.841 3
13218.387 10
13218.933 6
13219.480 11
13220.026 8
13220.572 10
13221.119 4
13221.665 9
13222.212 6
13222.758 4
13223.305 5
13223.851 11
13224.398 6
13224.944 2
13225.491 4
13226.037 2
13226.584 2
13227.130 2
13227.677 3
13228.223 1
13228.770 6
13229.317 9
13229.863 6
13230.410 3
13230.956 0
13231.503 2
13232.050 4
13232.596 1
13233.143 5
13233.690 17
13234.237 20
13234.783 17
13235.330 21
13235.877 13
13236.423 13
13236.970 5
13237.517 2
13238.064 2
13238.610 3
13239.157 6
13239.704 7
13240.251 5
13240.798 2
13241.345 5
13241.891 6
13242.438 6
13242.985 1
13243.532 3
13244.079 4
13244.626 6
13245.173 12
13245.720 8
13246.267 10
13246.814 5
13247.361 9
13247.908 2
13248.455 2
13249.002 3
13249.549 6
13250.096 3
13250.643 2
13251.190 1
13251.737 1
13252.284 7
13252.831 8
13253.378 8
13253.925 2
13254.472 8
13255.019 2
13255.566 2
13256.114 1
13256.661 2
13257.208 2
13257.755 1
13258.302 4
13258.850 8
13259.397 7
13259.944 9
13260.491 1
13261.038 8
13261.586 7
13262.133 1
13262.680 3
13263.228 4
13263.775 5
13264.322 1
13264.870 0
13265.417 1
13265.964 1
13266.512 3
13267.059 3
13267.606 8
13268.154 4
13268.701 10
13269.249 7
13269.796 6
13270.343 3
13270.891 8
13271.438 7
13271.986 3
13272.533 4
13273.081 1
13273.628 5
13274.176 7
13274.723 4
13275.271 5
13275.818 8
13276.366 10
13276.914 9
13277.461 5
13278.009 3
13278.556 1
13279.104 2
13279.652 5
13280.199 3
13280.747 3
13281.295 5
13281.842 6
13282.390 5
13282.938 7
13283.485 5
13284.033 7
13284.581 2
13285.129 5
13285.676 7
13286.224 5
13286.772 1
13287.320 2
13287.868 3
13288.415 3
13288.963 5
13289.511 3
13290.059 3
13290.607 8
13291.155 4
13291.702 3
13292.250 0
13292.798 6
13293.346 7
13293.894 8
13294.442 2
13294.990 3
13295.538 7
13296.086 4
13296.634 6
13297.182 8
13297.730 4
13298.278 5
13298.826 4
13299.374 11
13299.922 13
13300.470 7
13301.018 3
13301.566 2
13302.114 2
13302.662 16
13303.211 10
13303.759 5
13304.307 6
13304.855 4
13305.403 4
13305.951 8
13306.500 7
13307.048 1
13307.596 7
13308.144 7
13308.692 3
13309.241 1
13309.789 3
13310.337 3
13310.885 5
13311.434 3
13311.982 0
13312.530 4
13313.079 11
13313.627 3
13314.175 1
13314.724 0
13315.272 0
13315.820 2
13316.369 5
13316.917 7
13317.466 4
13318.014 5
13318.563 2
13319.111 2
13319.659 1
13320.208 4
13320.756 5
13321.305 3
13321.853 5
13322.402 3
13322.950 5
13323.499 3
13324.047 5
13324.596 7
13325.145 3
13325.693 8
13326.242 8
13326.790 5
13327.339 3
13327.888 0
13328.436 1
13328.985 4
13329.534 1
13330.082 5
13330.631 2
13331.180 1
13331.728 3
13332.277 1
13332.826 1
13333.375 2
13333.923 6
13334.472 1
13335.021 4
13335.570 0
13336.118 1
13336.667 1
13337.216 2
13337.765 4
13338.314 2
13338.863 0
13339.411 3
13339.960 1
13340.509 0
13341.058 2
13341.607 1
13342.156 3
13342.705 1
13343.254 5
13343.803 11
13344.352 7
13344.901 8
13345.450 8
13345.999 9
13346.548 13
13347.097 6
13347.646 7
13348.195 1
13348.744 0
13349.293 1
13349.842 1
13350.391 3
13350.940 2
13351.489 0
13352.038 4
13352.588 16
13353.137 11
13353.686 10
13354.235 1
13354.784 3
13355.333 4
13355.883 2
13356.432 1
13356.981 2
13357.530 15
13358.080 18
13358.629 11
13359.178 6
13359.727 5
13360.277 6
13360.826 3
13361.375 3
13361.925 0
13362.474 2
13363.023 4
13363.573 2
13364.122 7
13364.671 7
13365.221 4
13365.770 7
13366.320 6
13366.869 2
13367.418 5
13367.968 2
13368.517 1
13369.067 4
13369.616 2
13370.166 0
13370.715 0
13371.265 4
13371.814 4
13372.364 9
13372.914 4
13373.463 2
13374.013 1
13374.562 2
13375.112 5
13375.661 4
13376.211 7
13376.761 5
13377.310 1
13377.860 3
13378.410 9
13378.959 4
13379.509 1
13380.059 2
13380.608 2
13381.158 3
13381.708 3
13382.258 8
13382.807 16
13383.357 16
13383.907 24
13384.457 12
13385.007 10
13385.556 3
13386.106 7
13386.656 7
13387.206 8
13387.756 5
13388.306 3
13388.855 2
13389.405 2
13389.955 3
13390.505 4
13391.055 5
13391.605 3
13392.155 1
13392.705 5
13393.255 3
13393.805 0
13394.355 2
13394.905 5
13395.455 6
13396.005 2
13396.555 3
13397.105 2
13397.655 6
13398.205 6
13398.755 3
13399.305 8
13399.855 5
13400.406 1
13400.956 1
13401.506 0
13402.056 1
13402.606 1
13403.156 2
13403.707 4
13404.257 5
13404.807 7
13405.357 8
13405.907 8
13406.458 8
13407.008 3
13407.558 1
13408.108 1
13408.659 6
13409.209 5
13409.759 5
13410.310 5
13410.860 1
13411.410 1
13411.961 2
13412.511 2
13413.061 7
13413.612 6
13414.162 7
13414.713 8
13415.263 2
13415.813 2
13416.364 2
13416.914 3
13417.465 3
13418.015 4
13418.566 7
13419.116 6
13419.667 11
13420.217 3
13420.768 4
13421.318 6
13421.869 1
13422.420 3
13422.970 2
13423.521 2
13424.071 1
13424.622 6
13425.173 6
13425.723 2
13426.274 2
13426.825 1
13427.375 1
13427.926 1
13428.477 6
13429.027 8
13429.578 1
13430.129 1
13430.679 2
13431.230 3
13431.781 12
13432.332 4
13432.883 5
13433.433 3
13433.984 1
13434.535 1
13435.086 1
13435.637 1
13436.187 6
13436.738 2
13437.289 3
13437.840 6
13438.391 17
13438.942 13
13439.493 3
13440.044 3
13440.595 6
13441.146 3
13441.697 7
13442.248 1
13442.799 0
13443.350 0
13443.901 1
13444.452 2
13445.003 1
13445.554 6
13446.105 6
13446.656 2
13447.207 1
13447.758 2
13448.309 6
13448.860 4
13449.411 1
13449.962 2
13450.514 3
13451.065 2
13451.616 0
13452.167 4
13452.718 3
13453.269 6
13453.821 4
13454.372 7
13454.923 5
13455.474 8
13456.026 5
13456.577 5
13457.128 10
13457.680 8
13458.231 8
13458.782 11
13459.333 7
13459.885 2
13460.436 5
13460.987 6
13461.539 4
13462.090 4
13462.642 1
13463.193 2
13463.744 2
13464.296 2
13464.847 7
13465.399 7
13465.950 0
13466.502 6
13467.053 8
13467.605 9
13468.156 1
13468.708 2
13469.259 1
13469.811 4
13470.362 3
13470.914 1
13471.465 2
13472.017 1
13472.569 1
13473.120 9
13473.672 5
13474.224 7
13474.775 12
13475.327 21
13475.878 14
13476.430 9
13476.982 10
13477.534 10
13478.085 8
13478.637 0
13479.189 0
13479.740 0
13480.292 2
13480.844 1
13481.396 1
13481.948 2
13482.499 0
13483.051 8
13483.603 4
13484.155 4
13484.707 6
13485.259 5
13485.810 0
13486.362 4
13486.914 5
13487.466 6
13488.018 4
13488.570 2
13489.122 3
13489.674 8
13490.226 2
13490.778 8
13491.330 5
13491.882 7
13492.434 8
13492.986 6
13493.538 3
13494.090 1
13494.642 4
13495.194 6
13495.746 8
13496.298 7
13496.850 7
13497.402 1
13497.954 1
13498.506 4
13499.059 4
13499.611 5
13500.163 5
13500.715 3
13501.267 0
13501.819 0
13502.372 3
13502.924 2
13503.476 0
13504.028 0
13504.581 6
13505.133 1
13505.685 1
13506.237 2
13506.790 5
13507.342 4
13507.894 1
13508.447 1
13508.999 2
13509.551 4
13510.104 9
13510.656 5
13511.209 3
13511.761 9
13512.313 11
13512.866 6
13513.418 7
13513.971 5
13514.523 4
13515.076 2
13515.628 4
13516.181 2
13516.733 1
13517.286 3
13517.838 4
13518.391 3
13518.943 8
13519.496 12
13520.048 7
13520.601 2
13521.153 4
13521.706 4
13522.259 2
13522.811 1
13523.364 2
13523.917 2
13524.469 2
13525.022 2
13525.575 6
13526.127 5
13526.680 5
13527.233 2
13527.785 4
13528.338 8
13528.891 5
13529.444 5
13529.996 1
13530.549 0
13531.102 0
13531.655 2
13532.208 6
13532.760 1
13533.313 2
13533.866 0
13534.419 0
13534.972 1
13535.525 4
13536.078 6
13536.631 0
13537.183 4
13537.736 5
13538.289 8
13538.842 9
13539.395 3
13539.948 6
13540.501 6
13541.054 0
13541.607 6
13542.160 5
13542.713 9
13543.266 18
13543.819 12
13544.372 7
13544.926 3
13545.479 2
13546.032 3
13546.585 2
13547.138 3
13547.691 1
13548.244 1
13548.797 0
13549.351 0
13549.904 3
13550.457 19
13551.010 30
13551.563 18
13552.117 20
13552.670 10
13553.223 8
13553.776 4
13554.330 1
13554.883 0
13555.436 7
13555.989 5
13556.543 1
13557.096 1
13557.649 3
13558.203 5
13558.756 9
13559.309 5
13559.863 6
13560.416 4
13560.970 5
13561.523 3
13562.076 2
13562.630 1
13563.183 0
13563.737 1
13564.290 4
13564.844 4
13565.397 2
13565.951 10
13566.504 10
13567.058 8
13567.611 8
13568.165 5
13568.718 3
13569.272 5
13569.826 1
13570.379 3
13570.933 2
13571.486 2
13572.040 2
13572.594 0
13573.147 5
13573.701 7
13574.255 3
13574.808 6
13575.362 6
13575.916 6
13576.470 9
13577.023 6
13577.577 4
13578.131 6
13578.685 6
13579.238 11
13579.792 5
13580.346 5
13580.900 7
13581.454 5
13582.007 6
13582.561 6
13583.115 2
13583.669 1
13584.223 6
13584.777 2
13585.331 2
13585.885 10
13586.438 5
13586.992 5
13587.546 5
13588.100 3
13588.654 3
13589.208 0
13589.762 2
13590.316 2
13590.870 1
13591.424 1
13591.978 4
13592.532 2
13593.086 1
13593.640 4
13594.195 3
13594.749 7
13595.303 4
13595.857 1
13596.411 1
13596.965 4
13597.519 8
13598.073 4
13598.628 5
13599.182 10
13599.736 9
13600.290 4
13600.844 20
13601.399 20
13601.953 15
13602.507 12
13603.061 11
13603.616 11
13604.170 6
13604.724 6
13605.279 2
13605.833 3
13606.387 4
13606.942 9
13607.496 5
13608.050 3
13608.605 0
13609.159 6
13609.713 8
13610.268 4
13610.822 9
13611.377 12
13611.931 10
13612.486 6
13613.040 7
13613.595 4
13614.149 15
13614.704 10
13615.258 5
13615.813 3
13616.367 12
13616.922 7
13617.476 6
13618.031 4
13618.585 3
13619.140 3
13619.695 5
13620.249 5
13620.804 2
13621.358 2
13621.913 6
13622.468 4
13623.022 3
13623.577 2
13624.132 0
13624.686 1
13625.241 3
13625.796 3
13626.351 4
13626.905 11
13627.460 6
13628.015 1
13628.570 3
13629.124 10
13629.679 5
13630.234 5
13630.789 3
13631.344 4
13631.899 1
13632.453 7
13633.008 5
13633.563 1
13634.118 5
13634.673 0
13635.228 5
13635.783 7
13636.338 3
13636.893 20
13637.448 14
13638.003 10
13638.558 5
13639.113 2
13639.668 7
13640.223 5
13640.778 8
13641.333 5
13641.888 1
13642.443 4
13642.998 6
13643.553 1
13644.108 1
13644.663 0
13645.218 0
13645.773 4
13646.329 3
13646.884 9
13647.439 9
13647.994 4
13648.549 1
13649.105 1
13649.660 3
13650.215 0
13650.770 0
13651.325 0
13651.881 5
13652.436 3
13652.991 1
13653.547 1
13654.102 0
13654.657 2
13655.212 3
13655.768 8
13656.323 8
13656.878 8
13657.434 9
13657.989 2
13658.545 4
13659.100 2
13659.655 1
13660.211 3
13660.766 1
13661.322 7
13661.877 7
13662.433 5
13662.988 2
13663.544 0
13664.099 0
13664.655 3
13665.210 5
13665.766 6
13666.321 3
13666.877 5
13667.432 2
13667.988 2
13668.544 3
13669.099 2
13669.655 1
13670.210 3
13670.766 0
13671.322 2
13671.877 2
13672.433 0
13672.989 1
13673.544 1
13674.100 4
13674.656 4
13675.212 1
13675.767 0
13676.323 7
13676.879 7
13677.435 4
13677.990 2
13678.546 2
13679.102 1
13679.658 2
13680.214 1
13680.770 3
13681.325 11
13681.881 9
13682.437 10
13682.993 5
13683.549 2
13684.105 6
13684.661 3
13685.217 2
13685.773 3
13686.329 0
13686.885 3
13687.441 3
13687.997 0
13688.553 1
13689.109 3
13689.665 8
13690.221 10
13690.777 6
13691.333 2
13691.889 5
13692.445 5
13693.001 4
13693.557 2
13694.113 3
13694.669 1
13695.225 0
13695.782 0
13696.338 2
13696.894 2
13697.450 2
13698.006 1
13698.562 4
13699.119 3
13699.675 6
13700.231 5
13700.787 1
13701.344 3
13701.900 2
13702.456 7
13703.013 3
13703.569 4
13704.125 3
13704.681 1
13705.238 9
13705.794 8
13706.351 2
13706.907 1
13707.463 0
13708.020 4
13708.576 6
13709.132 8
13709.689 4
13710.245 4
13710.802 0
13711.358 3
13711.915 2
13712.471 4
13713.028 2
13713.584 4
13714.141 3
13714.697 4
13715.254 4
13715.810 2
13716.367 0
13716.924 3
13717.480 4
13718.037 6
13718.593 3
13719.150 3
13719.707 1
13720.263 2
13720.820 3
13721.377 2
13721.933 6
13722.490 5
13723.047 6
13723.603 1
13724.160 3
13724.717 0
13725.274 1
13725.830 1
13726.387 4
13726.944 3
13727.501 4
13728.057 2
13728.614 4
13729.171 7
13729.728 10
13730.285 4
13730.842 5
13731.399 9
13731.955 3
13732.512 3
13733.069 2
13733.626 1
13734.183 2
13734.740 2
13735.297 4
13735.854 6
13736.411 4
13736.968 3
13737.525 16
13738.082 15
13738.639 8
13739.196 7
13739.753 3
13740.310 3
13740.867 4
13741.424 5
13741.981 4
13742.538 0
13743.095 4
13743.653 2
13744.210 4
13744.767 5
13745.324 5
13745.881 7
13746.438 8
13746.995 4
13747.553 8
13748.110 2
13748.667 3
13749.224 10
13749.782 6
13750.339 4
13750.896 2
13751.453 0
13752.011 0
13752.568 2
13753.125 6
13753.683 1
13754.240 3
13754.797 4
13755.355 4
13755.912 1
13756.469 1
13757.027 3
13757.584 3
13758.142 5
13758.699 10
13759.256 4
13759.814 0
13760.371 9
13760.929 27
13761.486 17
13762.044 12
13762.601 7
13763.159 6
13763.716 3
13764.274 7
13764.831 7
13765.389 2
13765.947 4
13766.504 1
13767.062 3
13767.619 3
13768.177 7
13768.735 3
13769.292 0
13769.850 7
13770.408 7
13770.965 2
13771.523 1
13772.081 2
13772.638 2
13773.196 3
13773.754 2
13774.311 4
13774.869 3
13775.427 4
13775.985 11
13776.543 9
13777.100 14
13777.658 8
13778.216 4
13778.774 2
13779.332 1
13779.889 2
13780.447 1
13781.005 1
13781.563 6
13782.121 8
13782.679 5
13783.237 0
13783.795 1
13784.353 1
13784.911 5
13785.469 4
13786.027 0
13786.585 3
13787.143 1
13787.701 1
13788.259 4
13788.817 10
13789.375 6
13789.933 3
13790.491 1
13791.049 2
13791.607 1
13792.165 1
13792.723 1
13793.281 5
13793.839 3
13794.398 9
13794.956 5
13795.514 1
13796.072 3
13796.630 5
13797.189 6
13797.747 4
13798.305 6
13798.863 4
13799.421 3
13799.980 0
13800.538 0
13801.096 2
13801.655 7
13802.213 0
13802.771 12
13803.329 9
13803.888 4
13804.446 5
13805.005 16
13805.563 17
13806.121 16
13806.680 8
13807.238 7
13807.797 3
13808.355 9
13808.913 5
13809.472 3
13810.030 3
13810.589 11
13811.147 6
13811.706 5
13812.264 12
13812.823 3
13813.381 2
13813.940 4
13814.498 7
13815.057 5
13815.616 1
13816.174 9
13816.733 4
13817.291 1
13817.850 0
13818.409 1
13818.967 1
13819.526 2
13820.085 6
13820.643 7
13821.202 2
13821.761 1
13822.319 1
13822.878 0
13823.437 4
13823.996 5
13824.554 2
13825.113 5
13825.672 2
13826.231 0
13826.789 1
13827.348 3
13827.907 1
13828.466 7
13829.025 7
13829.584 2
13830.142 2
13830.701 0
13831.260 1
13831.819 0
13832.378 5
13832.937 11
13833.496 10
13834.055 15
13834.614 8
13835.173 5
13835.732 11
13836.291 6
13836.850 4
13837.409 3
13837.968 4
13838.527 5
13839.086 5
13839.645 1
13840.204 1
13840.763 2
13841.322 0
13841.881 6
13842.440 4
13843.000 2
13843.559 3
13844.118 3
13844.677 6
13845.236 8
13845.795 4
13846.355 0
13846.914 4
13847.473 11
13848.032 11
13848.592 4
13849.151 3
13849.710 2
13850.269 1
13850.829 4
13851.388 9
13851.947 3
13852.507 6
13853.066 2
13853.625 1
13854.185 0
13854.744 2
13855.303 3
13855.863 4
13856.422 2
13856.981 4
13857.541 5
13858.100 11
13858.660 8
13859.219 4
13859.779 4
13860.338 5
13860.898 2
13861.457 0
13862.017 0
13862.576 3
13863.136 3
13863.695 7
13864.255 2
13864.814 2
13865.374 2
13865.934 5
13866.493 9
13867.053 5
13867.612 1
13868.172 2
13868.732 0
13869.291 6
13869.851 2
13870.411 0
13870.970 3
13871.530 3
13872.090 2
13872.650 3
13873.209 1
13873.769 0
13874.329 1
13874.889 2
13875.448 0
13876.008 1
13876.568 0
13877.128 1
13877.688 4
13878.247 7
13878.807 4
13879.367 0
13879.927 1
13880.487 2
13881.047 2
13881.607 1
13882.167 2
13882.727 2
13883.287 4
13883.847 3
13884.406 5
13884.966 11
13885.526 8
13886.086 5
13886.646 6
13887.206 1
13887.766 0
13888.327 7
13888.887 3
13889.447 2
13890.007 7
13890.567 11
13891.127 5
13891.687 3
13892.247 0
13892.807 1
13893.367 6
13893.928 6
13894.488 4
13895.048 2
13895.608 4
13896.168 1
13896.729 0
13897.289 6
13897.849 3
13898.409 1
13898.970 5
13899.530 3
13900.090 2
13900.650 1
13901.211 1
13901.771 4
13902.331 1
13902.892 1
13903.452 5
13904.012 6
13904.573 4
13905.133 3
13905.693 4
13906.254 3
13906.814 8
13907.375 4
13907.935 4
13908.496 2
13909.056 3
13909.617 1
13910.177 5
13910.738 5
13911.298 3
13911.859 0
13912.419 1
13912.980 1
13913.540 2
13914.101 2
13914.661 3
13915.222 7
13915.783 4
13916.343 3
13916.904 3
13917.464 1
13918.025 1
13918.586 3
13919.146 3
13919.707 12
13920.268 14
13920.828 10
13921.389 2
13921.950 0
13922.511 1
13923.071 3
13923.632 5
13924.193 3
13924.754 1
13925.314 0
13925.875 1
13926.436 1
13926.997 2
13927.558 0
13928.118 1
13928.679 0
13929.240 1
13929.801 1
13930.362 6
13930.923 4
13931.484 4
13932.045 1
13932.606 3
13933.167 2
13933.728 4
13934.289 1
13934.850 4
13935.411 1
13935.972 0
13936.533 0
13937.094 2
13937.655 1
13938.216 2
13938.777 3
13939.338 1
13939.899 5
13940.460 4
13941.021 4
13941.582 3
13942.143 5
13942.704 3
13943.266 3
13943.827 1
13944.388 1
13944.949 2
13945.510 3
13946.072 1
13946.633 1
13947.194 6
13947.755 4
13948.316 8
13948.878 9
13949.439 6
13950.000 5
13950.562 4
13951.123 9
13951.684 5
13952.246 4
13952.807 9
13953.368 3
13953.930 3
13954.491 3
13955.052 3
13955.614 4
13956.175 5
13956.737 1
13957.298 4
13957.859 4
13958.421 4
13958.982 1
13959.544 0
13960.105 1
13960.667 0
13961.228 5
13961.790 7
13962.351 8
13962.913 6
13963.475 3
13964.036 0
13964.598 4
13965.159 4
13965.721 5
13966.282 4
13966.844 2
13967.406 4
13967.967 6
13968.529 4
13969.091 3
13969.652 1
13970.214 0
13970.776 2
13971.338 2
13971.899 2
13972.461 2
13973.023 3
13973.584 7
13974.146 8
13974.708 11
13975.270 6
13975.832 8
13976.393 6
13976.955 8
13977.517 9
13978.079 1
13978.641 2
13979.203 2
13979.765 3
13980.326 8
13980.888 5
13981.450 6
13982.012 7
13982.574 4
13983.136 6
13983.698 4
13984.260 1
13984.822 1
13985.384 4
13985.946 6
13986.508 9
13987.070 5
13987.632 4
13988.194 2
13988.756 1
13989.318 0
13989.880 1
13990.443 13
13991.005 7
13991.567 5
13992.129 3
13992.691 2
13993.253 3
13993.815 3
13994.378 4
13994.940 12
13995.502 9
13996.064 5
13996.626 5
13997.189 7
13997.751 2
13998.313 3
13998.875 4
13999.438 1
14000.000 3
14000.562 2
14001.125 2
14001.687 2
14002.249 9
14002.812 9
14003.374 5
14003.936 6
14004.499 2
14005.061 2
14005.623 4
14006.186 4
14006.748 4
14007.311 1
14007.873 2
14008.436 1
14008.998 3
14009.561 0
14010.123 0
14010.686 0
14011.248 5
14011.811 7
14012.373 7
14012.936 2
14013.498 1
14014.061 11
14014.623 6
14015.186 2
14015.749 1
14016.311 1
14016.874 5
14017.437 14
14017.999 12
14018.562 8
14019.125 6
14019.687 4
14020.250 7
14020.813 12
14021.375 10
14021.938 3
14022.501 7
14023.064 7
14023.626 4
14024.189 8
14024.752 1
14025.315 2
14025.878 5
14026.440 4
14027.003 1
14027.566 2
14028.129 2
14028.692 1
14029.255 5
14029.817 1
14030.380 0
14030.943 4
14031.506 13
14032.069 7
14032.632 9
14033.195 5
14033.758 5
14034.321 13
14034.884 6
14035.447 2
14036.010 11
14036.573 9
14037.136 6
14037.699 2
14038.262 3
14038.825 2
14039.388 4
14039.951 3
14040.515 1
14041.078 5
14041.641 4
14042.204 6
14042.767 8
14043.330 4
14043.893 3
14044.457 6
14045.020 10
14045.583 7
14046.146 4
14046.709 2
14047.273 1
14047.836 2
14048.399 13
14048.962 8
14049.526 3
14050.089 3
14050.652 7
14051.216 4
14051.779 1
14052.342 4
14052.906 4
14053.469 3
14054.032 9
14054.596 9
14055.159 8
14055.723 2
14056.286 5
14056.849 3
14057.413 1
14057.976 2
14058.540 7
14059.103 5
14059.667 5
14060.230 2
14060.794 0
14061.357 5
14061.921 5
14062.484 10
14063.048 9
14063.612 8
14064.175 5
14064.739 3
14065.302 3
14065.866 1
14066.430 1
14066.993 1
14067.557 2
14068.120 2
14068.684 5
14069.248 3
14069.811 1
14070.375 1
14070.939 1
14071.503 1
14072.066 1
14072.630 2
14073.194 6
14073.758 5
14074.321 6
14074.885 2
14075.449 2
14076.013 2
14076.577 4
14077.141 3
14077.704 1
14078.268 2
14078.832 1
14079.396 7
14079.960 5
14080.524 3
14081.088 1
14081.652 0
14082.216 1
14082.780 0
14083.343 2
14083.907 0
14084.471 0
14085.035 0
14085.599 2
14086.163 2
14086.727 3
14087.292 3
14087.856 1
14088.420 0
14088.984 4
14089.548 10
14090.112 9
14090.676 5
14091.240 5
14091.804 2
14092.368 8
14092.933 10
14093.497 9
14094.061 6
14094.625 1
14095.189 0
14095.753 1
14096.318 0
14096.882 3
14097.446 5
14098.010 9
14098.575 8
14099.139 1
14099.703 1
14100.268 0
14100.832 0
14101.396 2
14101.961 9
14102.525 3
14103.089 0
14103.654 0
14104.218 2
14104.782 4
14105.347 2
14105.911 4
14106.476 4
14107.040 1
14107.605 4
14108.169 3
14108.733 2
14109.298 0
14109.862 1
14110.427 13
14110.991 13
14111.556 7
14112.120 5
14112.685 2
14113.250 5
14113.814 1
14114.379 2
14114.943 2
14115.508 4
14116.073 2
14116.637 4
14117.202 3
14117.766 3
14118.331 2
14118.896 3
14119.461 3
14120.025 4
14120.590 3
14121.155 2
14121.719 3
14122.284 0
14122.849 2
14123.414 22
14123.978 18
14124.543 12
14125.108 4
14125.673 4
14126.238 1
14126.802 5
14127.367 0
14127.932 0
14128.497 0
14129.062 2
14129.627 18
14130.192 15
14130.757 6
14131.322 7
14131.886 6
14132.451 2
14133.016 0
14133.581 1
14134.146 4
14134.711 5
14135.276 3
14135.841 8
14136.406 3
14136.971 3
14137.536 2
14138.101 0
14138.667 2
14139.232 5
14139.797 3
14140.362 1
14140.927 3
14141.492 1
14142.057 3
14142.622 4
14143.187 0
14143.753 0
14144.318 4
14144.883 3
14145.448 3
14146.013 1
14146.579 3
14147.144 7
14147.709 4
14148.274 7
14148.840 2
14149.405 5
14149.970 10
14150.536 6
14151.101 4
14151.666 4
14152.232 3
14152.797 1
14153.362 4
14153.928 9
14154.493 1
14155.058 8
14155.624 1
14156.189 1
14156.755 6
14157.320 5
14157.886 0
14158.451 1
14159.017 1
14159.582 5
14160.147 9
14160.713 5
14161.279 1
14161.844 1
14162.410 4
14162.975 2
14163.541 0
14164.106 0
14164.672 0
14165.237 0
14165.803 0
14166.369 4
14166.934 4
14167.500 0
14168.066 1
14168.631 0
14169.197 1
14169.763 2
14170.328 11
14170.894 19
14171.460 17
14172.026 12
14172.591 8
14173.157 5
14173.723 2
14174.289 7
14174.854 6
14175.420 3
14175.986 2
14176.552 5
14177.118 5
14177.684 3
14178.249 3
14178.815 5
14179.381 6
14179.947 3
14180.513 6
14181.079 5
14181.645 4
14182.211 7
14182.777 14
14183.343 8
14183.909 3
14184.475 2
14185.041 3
14185.607 3
14186.173 5
14186.739 6
14187.305 7
14187.871 7
14188.437 10
14189.003 5
14189.569 1
14190.135 0
14190.701 10
14191.267 8
14191.833 7
14192.400 6
14192.966 3
14193.532 1
14194.098 8
14194.664 7
14195.230 3
14195.797 0
14196.363 0
14196.929 1
14197.495 2
14198.062 0
14198.628 3
14199.194 6
14199.760 8
14200.327 7
14200.893 6
14201.459 9
14202.026 6
14202.592 1
14203.158 2
14203.725 5
14204.291 2
14204.857 0
14205.424 2
14205.990 3
14206.557 1
14207.123 5
14207.690 3
14208.256 19
14208.823 15
14209.389 12
14209.956 10
14210.522 5
14211.089 4
14211.655 2
14212.222 0
14212.788 3
14213.355 3
14213.921 2
14214.488 3
14215.054 3
14215.621 11
14216.188 7
14216.754 3
14217.321 11
14217.888 10
14218.454 10
14219.021 1
14219.588 1
14220.154 6
14220.721 7
14221.288 13
14221.854 5
14222.421 4
14222.988 0
14223.555 0
14224.121 0
14224.688 2
14225.255 5
14225.822 2
14226.389 0
14226.955 0
14227.522 2
14228.089 1
14228.656 5
14229.223 6
14229.790 2
14230.357 3
14230.924 3
14231.491 7
14232.057 14
14232.624 3
14233.191 1
14233.758 0
14234.325 4
14234.892 5
14235.459 2
14236.026 4
14236.593 5
14237.160 5
14237.727 3
14238.294 7
14238.862 3
14239.429 6
14239.996 2
14240.563 4
14241.130 7
14241.697 7
14242.264 12
14242.831 5
14243.398 3
14243.966 3
14244.533 4
14245.100 8
14245.667 3
14246.234 5
14246.802 2
14247.369 1
14247.936 1
14248.503 0
14249.071 5
14249.638 7
14250.205 8
14250.773 5
14251.340 5
14251.907 2
14252.475 6
14253.042 7
14253.609 8
14254.177 10
14254.744 12
14255.311 7
14255.879 5
14256.446 2
14257.014 5
14257.581 7
14258.149 3
14258.716 5
14259.283 2
14259.851 6
14260.418 6
14260.986 5
14261.553 2
14262.121 10
14262.689 8
14263.256 6
14263.824 2
14264.391 4
14264.959 1
14265.526 2
14266.094 3
14266.662 3
14267.229 1
14267.797 1
14268.365 3
14268.932 3
14269.500 1
14270.068 0
14270.635 2
14271.203 2
14271.771 0
14272.338 2
14272.906 10
14273.474 10
14274.042 4
14274.610 0
14275.177 1
14275.745 1
14276.313 0
14276.881 1
14277.449 3
14278.016 0
14278.584 7
14279.152 8
14279.720 22
14280.288 18
14280.856 8
14281.424 3
14281.992 1
14282.560 5
14283.128 3
14283.696 4
14284.264 0
14284.831 0
14285.399 4
14285.967 5
14286.535 5
14287.104 1
14287.672 1
14288.240 1
14288.808 1
14289.376 2
14289.944 1
14290.512 1
14291.080 0
14291.648 1
14292.216 1
14292.784 3
14293.353 3
14293.921 3
14294.489 4
14295.057 6
14295.625 2
14296.193 1
14296.762 0
14297.330 1
14297.898 1
14298.466 0
14299.035 2
14299.603 3
14300.171 3
14300.740 2
14301.308 9
14301.876 7
14302.445 2
14303.013 4
14303.581 5
14304.150 2
14304.718 3
14305.286 4
14305.855 0
14306.423 5
14306.992 3
14307.560 0
14308.128 3
14308.697 0
14309.265 0
14309.834 1
14310.402 4
14310.971 3
14311.539 2
14312.108 2
14312.676 5
14313.245 2
14313.814 1
14314.382 0
14314.951 1
14315.519 4
14316.088 4
14316.656 3
14317.225 4
14317.794 2
14318.362 1
14318.931 7
14319.500 8
14320.068 4
14320.637 3
14321.206 3
14321.775 2
14322.343 2
14322.912 6
14323.481 5
14324.050 0
14324.618 1
14325.187 3
14325.756 11
14326.325 19
14326.893 10
14327.462 9
14328.031 5
14328.600 2
14329.169 0
14329.738 1
14330.307 6
14330.876 3
14331.444 0
14332.013 0
14332.582 2
14333.151 2
14333.720 1
14334.289 0
14334.858 5
14335.427 4
14335.996 8
14336.565 5
14337.134 2
14337.703 4
14338.272 1
14338.841 3
14339.410 7
14339.979 6
14340.548 5
14341.118 8
14341.687 6
14342.256 5
14342.825 2
14343.394 2
14343.963 2
14344.532 5
14345.102 1
14345.671 0
14346.240 0
14346.809 4
14347.378 1
14347.948 6
14348.517 4
14349.086 5
14349.655 2
14350.225 0
14350.794 1
14351.363 4
14351.933 2
14352.502 1
14353.071 2
14353.641 1
14354.210 2
14354.779 5
14355.349 3
14355.918 5
14356.488 0
14357.057 0
14357.626 1
14358.196 3
14358.765 4
14359.335 2
14359.904 0
14360.474 4
14361.043 2
14361.613 1
14362.182 0
14362.752 3
14363.321 2
14363.891 0
14364.460 0
14365.030 1
14365.600 0
14366.169 1
14366.739 4
14367.308 7
14367.878 9
14368.448 6
14369.017 2
14369.587 1
14370.157 2
14370.726 6
14371.296 4
14371.866 8
14372.435 5
14373.005 4
14373.575 4
14374.145 2
14374.714 0
14375.284 6
14375.854 6
14376.424 6
14376.994 5
14377.563 2
14378.133 4
14378.703 5
14379.273 4
14379.843 2
14380.413 0
14380.983 1
14381.553 0
14382.122 1
14382.692 0
14383.262 1
14383.832 5
14384.402 1
14384.972 0
14385.542 1
14386.112 1
14386.682 1
14387.252 0
14387.822 4
14388.392 1
14388.962 0
14389.532 3
14390.102 4
14390.673 4
14391.243 4
14391.813 5
14392.383 5
14392.953 1
14393.523 3
14394.093 1
14394.663 2
14395.234 2
14395.804 3
14396.374 4
14396.944 2
14397.514 4
14398.085 4
14398.655 1
14399.225 2
14399.795 1
14400.366 1
14400.936 2
14401.506 5
14402.077 1
14402.647 1
14403.217 5
14403.788 11
14404.358 5
14404.928 5
14405.499 1
14406.069 3
14406.639 2
14407.210 0
14407.780 1
14408.351 2
14408.921 1
14409.492 4
14410.062 4
14410.632 2
14411.203 2
14411.773 2
14412.344 3
14412.915 7
14413.485 9
14414.056 3
14414.626 2
14415.197 0
14415.767 4
14416.338 1
14416.908 3
14417.479 1
14418.050 3
14418.620 1
14419.191 6
14419.762 10
14420.332 2
14420.903 0
14421.474 2
14422.044 4
14422.615 4
14423.186 10
14423.757 6
14424.327 3
14424.898 1
14425.469 3
14426.040 3
14426.610 4
14427.181 2
14427.752 1
14428.323 0
14428.894 2
14429.465 5
14430.035 3
14430.606 2
14431.177 1
14431.748 4
14432.319 6
14432.890 5
14433.461 1
14434.032 0
14434.603 5
14435.174 2
14435.745 2
14436.316 14
14436.887 9
14437.458 9
14438.029 5
14438.600 1
14439.171 1
14439.742 1
14440.313 2
14440.884 2
14441.455 2
14442.026 3
14442.597 0
14443.168 2
14443.740 5
14444.311 4
14444.882 4
14445.453 4
14446.024 1
14446.595 2
14447.167 1
14447.738 1
14448.309 4
14448.880 2
14449.451 2
14450.023 7
14450.594 3
14451.165 2
14451.737 0
14452.308 6
14452.879 7
14453.450 3
14454.022 4
14454.593 1
14455.165 0
14455.736 5
14456.307 1
14456.879 1
14457.450 1
14458.021 1
14458.593 0
14459.164 2
14459.736 0
14460.307 3
14460.879 3
14461.450 6
14462.022 2
14462.593 3
14463.165 4
14463.736 7
14464.308 16
14464.879 10
14465.451 7
14466.022 11
14466.594 7
14467.166 4
14467.737 0
14468.309 1
14468.881 6
14469.452 6
14470.024 3
14470.595 5
14471.167 4
14471.739 3
14472.311 2
14472.882 4
14473.454 6
14474.026 8
14474.597 9
14475.169 5
14475.741 2
14476.313 2
14476.885 3
14477.456 0
14478.028 2
14478.600 5
14479.172 6
14479.744 9
14480.315 2
14480.887 0
14481.459 2
14482.031 0
14482.603 1
14483.175 6
14483.747 6
14484.319 9
14484.891 9
14485.463 5
14486.035 6
14486.607 1
14487.179 9
14487.751 8
14488.323 3
14488.895 1
14489.467 4
14490.039 2
14490.611 2
14491.183 2
14491.755 2
14492.327 2
14492.899 3
14493.471 5
14494.043 1
14494.616 1
14495.188 3
14495.760 3
14496.332 0
14496.904 4
14497.476 6
14498.049 5
14498.621 1
14499.193 6
14499.765 8
14500.338 7
14500.910 6
14501.482 2
14502.054 1
14502.627 2
14503.199 3
14503.771 1
14504.344 2
14504.916 2
14505.488 6
14506.061 5
14506.633 4
14507.205 1
14507.778 0
14508.350 2
14508.923 1
14509.495 3
14510.067 2
14510.640 7
14511.212 5
14511.785 3
14512.357 4
14512.930 3
14513.502 0
14514.075 2
14514.647 5
14515.220 3
14515.793 5
14516.365 7
14516.938 4
14517.510 0
14518.083 0
14518.655 0
14519.228 2
14519.801 3
14520.373 1
14520.946 2
14521.519 7
14522.091 12
14522.664 6
14523.237 2
14523.809 1
14524.382 1
14524.955 3
14525.528 4
14526.100 5
14526.673 9
14527.246 8
14527.819 3
14528.392 5
14528.964 1
14529.537 1
14530.110 2
14530.683 2
14531.256 1
14531.829 1
14532.402 0
14532.974 0
14533.547 9
14534.120 21
14534.693 10
14535.266 6
14535.839 3
14536.412 2
14536.985 2
14537.558 8
14538.131 4
14538.704 6
14539.277 6
14539.850 3
14540.423 1
14540.996 1
14541.569 0
14542.142 1
14542.715 3
14543.288 5
14543.862 4
14544.435 3
14545.008 2
14545.581 2
14546.154 1
14546.727 1
14547.300 2
14547.874 0
14548.447 1
14549.020 1
14549.593 1
14550.167 0
14550.740 2
14551.313 3
14551.886 1
14552.460 2
14553.033 0
14553.606 4
14554.179 1
14554.753 1
14555.326 6
14555.899 4
14556.473 9
14557.046 3
14557.620 1
14558.193 1
14558.766 2
14559.340 11
14559.913 8
14560.487 3
14561.060 2
14561.634 9
14562.207 8
14562.780 3
14563.354 2
14563.927 3
14564.501 7
14565.075 3
14565.648 2
14566.222 0
14566.795 0
14567.369 4
14567.942 5
14568.516 5
14569.090 2
14569.663 2
14570.237 0
14570.810 2
14571.384 0
14571.958 0
14572.531 7
14573.105 6
14573.679 3
14574.252 6
14574.826 6
14575.400 1
14575.974 2
14576.547 5
14577.121 4
14577.695 4
14578.269 3
14578.843 5
14579.416 7
14579.990 4
14580.564 2
14581.138 1
14581.712 2
14582.286 2
14582.859 4
14583.433 0
14584.007 1
14584.581 0
14585.155 0
14585.729 1
14586.303 4
14586.877 5
14587.451 1
14588.025 2
14588.599 6
14589.173 2
14589.747 2
14590.321 2
14590.895 1
14591.469 1
14592.043 7
14592.617 6
14593.191 8
14593.765 4
14594.339 3
14594.913 0
14595.488 1
14596.062 2
14596.636 3
14597.210 3
14597.784 3
14598.358 2
14598.933 3
14599.507 4
14600.081 2
14600.655 0
14601.229 0
14601.804 0
14602.378 0
14602.952 4
14603.527 2
14604.101 7
14604.675 1
14605.249 0
14605.824 0
14606.398 7
14606.972 3
14607.547 4
14608.121 5
14608.696 4
14609.270 5
14609.844 3
14610.419 4
14610.993 7
14611.568 3
14612.142 2
14612.717 2
14613.291 2
14613.866 1
14614.440 2
14615.015 2
14615.589 4
14616.164 10
14616.738 4
14617.313 6
14617.887 1
14618.462 8
14619.036 3
14619.611 6
14620.186 6
14620.760 20
14621.335 26
14621.910 17
14622.484 8
14623.059 4
14623.634 5
14624.208 1
14624.783 1
14625.358 0
14625.932 2
14626.507 0
14627.082 0
14627.657 2
14628.231 3
14628.806 1
14629.381 4
14629.956 2
14630.531 3
14631.105 5
14631.680 3
14632.255 4
14632.830 3
14633.405 4
14633.980 5
14634.555 3
14635.129 2
14635.704 4
14636.279 2
14636.854 1
14637.429 2
14638.004 2
14638.579 1
14639.154 0
14639.729 2
14640.304 2
14640.879 4
14641.454 1
14642.029 0
14642.604 3
14643.179 1
14643.754 2
14644.329 2
14644.905 4
14645.480 8
14646.055 7
14646.630 5
14647.205 6
14647.780 3
14648.355 0
14648.931 0
14649.506 2
14650.081 5
14650.656 4
14651.231 3
14651.807 1
14652.382 1
14652.957 2
14653.532 2
14654.108 7
14654.683 3
14655.258 0
14655.834 0
14656.409 1
14656.984 1
14657.560 1
14658.135 3
14658.710 2
14659.286 2
14659.861 4
14660.436 4
14661.012 2
14661.587 3
14662.163 1
14662.738 1
14663.314 3
14663.889 1
14664.465 0
14665.040 1
14665.616 0
14666.191 2
14666.767 1
14667.342 6
14667.918 5
14668.493 3
14669.069 0
14669.644 0
14670.220 1
14670.796 4
14671.371 8
14671.947 6
14672.522 9
14673.098 11
14673.674 4
14674.249 1
14674.825 2
14675.401 2
14675.977 1
14676.552 1
14677.128 3
14677.704 5
14678.279 5
14678.855 2
14679.431 1
14680.007 9
14680.583 8
14681.158 12
14681.734 6
14682.310 3
14682.886 5
14683.462 2
14684.038 8
14684.613 3
14685.189 1
14685.765 4
14686.341 6
14686.917 7
14687.493 1
14688.069 1
14688.645 0
14689.221 2
14689.797 5
14690.373 9
14690.949 5
14691.525 1
14692.101 6
14692.677 8
14693.253 5
14693.829 2
14694.405 4
14694.981 2
14695.557 4
14696.133 3
14696.709 6
14697.286 7
14697.862 4
14698.438 4
14699.014 5
14699.590 5
14700.166 3
14700.743 6
14701.319 5
14701.895 7
14702.471 9
14703.047 3
14703.624 6
14704.200 3
14704.776 2
14705.352 12
14705.929 10
14706.505 5
14707.081 7
14707.658 6
14708.234 5
14708.810 5
14709.387 1
14709.963 3
14710.540 0
14711.116 2
14711.692 1
14712.269 3
14712.845 5
14713.422 1
14713.998 1
14714.575 26
14715.151 20
14715.727 12
14716.304 11
14716.880 7
14717.457 8
14718.034 6
14718.610 5
14719.187 2
14719.763 2
14720.340 3
14720.916 4
14721.493 0
14722.070 1
14722.646 11
14723.223 6
14723.799 2
14724.376 1
14724.953 0
14725.529 2
14726.106 5
14726.683 2
14727.260 0
14727.836 1
14728.413 3
14728.990 4
14729.566 2
14730.143 6
14730.720 9
14731.297 4
14731.874 2
14732.450 4
14733.027 1
14733.604 3
14734.181 4
14734.758 10
14735.335 7
14735.912 8
14736.488 5
14737.065 2
14737.642 2
14738.219 1
14738.796 11
14739.373 12
14739.950 8
14740.527 8
14741.104 4
14741.681 4
14742.258 1
14742.835 3
14743.412 3
14743.989 10
14744.566 8
14745.143 5
14745.720 9
14746.297 4
14746.874 2
14747.452 4
14748.029 5
14748.606 3
14749.183 11
14749.760 8
14750.337 4
14750.914 4
14751.492 3
14752.069 3
14752.646 3
14753.223 5
14753.800 8
14754.378 3
14754.955 2
14755.532 5
14756.109 7
14756.687 1
14757.264 0
14757.841 5
14758.419 18
14758.996 12
14759.573 10
14760.151 9
14760.728 6
14761.305 11
14761.883 11
14762.460 6
14763.038 2
14763.615 2
14764.193 0
14764.770 1
14765.347 1
14765.925 6
14766.502 6
14767.080 4
14767.657 3
14768.235 5
14768.812 11
14769.390 10
14769.967 4
14770.545 3
14771.123 2
14771.700 2
14772.278 4
14772.855 5
14773.433 3
14774.011 0
14774.588 1
14775.166 4
14775.744 8
14776.321 4
14776.899 1
14777.477 3
14778.054 10
14778.632 12
14779.210 10
14779.787 11
14780.365 6
14780.943 8
14781.521 6
14782.099 7
14782.676 4
14783.254 7
14783.832 1
14784.410 2
14784.988 5
14785.565 3
14786.143 2
14786.721 1
14787.299 4
14787.877 1
14788.455 0
14789.033 1
14789.611 0
14790.189 3
14790.767 8
14791.345 3
14791.923 3
14792.501 0
14793.079 0
14793.657 3
14794.235 1
14794.813 13
14795.391 8
14795.969 9
14796.547 4
14797.125 1
14797.703 7
14798.281 6
14798.859 7
14799.437 2
14800.015 2
14800.594 3
14801.172 1
14801.750 8
14802.328 13
14802.906 7
14803.484 11
14804.063 7
14804.641 4
14805.219 7
14805.797 8
14806.376 8
14806.954 5
14807.532 8
14808.110 4
14808.689 6
14809.267 2
14809.845 1
14810.424 6
14811.002 3
14811.580 0
14812.159 3
14812.737 2
14813.316 3
14813.894 5
14814.472 5
14815.051 0
14815.629 1
14816.208 4
14816.786 2
14817.365 3
14817.943 5
14818.522 0
14819.100 2
14819.679 0
14820.257 16
14820.836 11
14821.414 7
14821.993 7
14822.571 2
14823.150 2
14823.729 6
14824.307 12
14824.886 7
14825.464 9
14826.043 17
14826.622 11
14827.200 4
14827.779 6
14828.358 2
14828.937 1
14829.515 7
14830.094 9
14830.673 4
14831.251 4
14831.830 1
14832.409 4
14832.988 1
14833.566 6
14834.145 6
14834.724 2
14835.303 0
14835.882 1
14836.461 2
14837.039 1
14837.618 0
14838.197 0
14838.776 2
14839.355 5
14839.934 0
14840.513 3
14841.092 2
14841.671 2
14842.250 6
14842.829 7
14843.408 10
14843.987 20
14844.566 17
14845.145 9
14845.724 8
14846.303 2
14846.882 1
14847.461 0
14848.040 2
14848.619 4
14849.198 2
14849.777 2
14850.356 1
14850.935 1
14851.515 1
14852.094 0
14852.673 4
14853.252 4
14853.831 9
14854.410 5
14854.990 1
14855.569 1
14856.148 5
14856.727 4
14857.307 2
14857.886 11
14858.465 11
14859.044 8
14859.624 4
14860.203 3
14860.782 5
14861.362 4
14861.941 12
14862.520 10
14863.100 6
14863.679 3
14864.258 5
14864.838 3
14865.417 6
14865.997 7
14866.576 2
14867.156 1
14867.735 0
14868.314 3
14868.894 0
14869.473 2
14870.053 2
14870.632 1
14871.212 0
14871.791 3
14872.371 3
14872.951 0
14873.530 1
14874.110 0
14874.689 2
14875.269 3
14875.849 4
14876.428 5
14877.008 2
14877.587 3
14878.167 5
14878.747 3
14879.326 2
14879.906 1
14880.486 0
14881.066 3
14881.645 0
14882.225 2
14882.805 1
14883.385 1
14883.964 6
14884.544 4
14885.124 7
14885.704 9
14886.284 10
14886.863 5
14887.443 3
14888.023 5
14888.603 3
14889.183 4
14889.763 8
14890.343 4
14890.922 4
14891.502 3
14892.082 8
14892.662 6
14893.242 2
14893.822 5
14894.402 8
14894.982 5
14895.562 2
14896.142 1
14896.722 4
14897.302 9
14897.882 6
14898.462 2
14899.042 3
14899.622 2
14900.202 3
14900.783 3
14901.363 3
14901.943 4
14902.523 3
14903.103 21
14903.683 14
14904.263 10
14904.844 7
14905.424 6
14906.004 7
14906.584 11
14907.164 5
14907.745 3
14908.325 0
14908.905 2
14909.485 8
14910.066 5
14910.646 2
14911.226 1
14911.807 4
14912.387 2
14912.967 3
14913.548 3
14914.128 5
14914.708 4
14915.289 5
14915.869 3
14916.449 9
14917.030 6
14917.610 4
14918.191 3
14918.771 1
14919.352 4
14919.932 1
14920.513 6
14921.093 5
14921.674 0
14922.254 2
14922.835 1
14923.415 0
14923.996 5
14924.576 8
14925.157 8
14925.737 9
14926.318 12
14926.899 3
14927.479 1
14928.060 0
14928.641 0
14929.221 1
14929.802 6
14930.383 9
14930.963 7
14931.544 10
14932.125 2
14932.705 4
14933.286 4
14933.867 0
14934.448 6
14935.028 6
14935.609 7
14936.190 4
14936.771 1
14937.352 1
14937.932 4
14938.513 4
14939.094 0
14939.675 3
14940.256 0
14940.837 2
14941.418 1
14941.998 2
14942.579 1
14943.160 2
14943.741 1
14944.322 0
14944.903 2
14945.484 3
14946.065 4
14946.646 10
14947.227 5
14947.808 4
14948.389 5
14948.970 7
14949.551 4
14950.132 7
14950.713 8
14951.294 3
14951.875 3
14952.457 2
14953.038 3
14953.619 1
14954.200 1
14954.781 8
14955.362 7
14955.943 4
14956.525 1
14957.106 1
14957.687 6
14958.268 3
14958.849 0
14959.431 1
14960.012 2
14960.593 1
14961.174 1
14961.756 0
14962.337 3
14962.918 3
14963.500 1
14964.081 4
14964.662 4
14965.244 1
14965.825 3
14966.406 7
14966.988 6
14967.569 6
14968.151 7
14968.732 2
14969.313 3
14969.895 5
14970.476 3
14971.058 1
14971.639 1
14972.221 2
14972.802 5
14973.384 3
14973.965 4
14974.547 0
14975.128 4
14975.710 2
14976.292 8
14976.873 6
14977.455 3
14978.036 1
14978.618 2
14979.200 7
14979.781 10
14980.363 10
14980.944 5
14981.526 8
14982.108 6
14982.689 16
14983.271 20
14983.853 11
14984.435 7
14985.016 6
14985.598 7
14986.180 3
14986.762 1
14987.343 1
14987.925 2
14988.507 1
14989.089 1
14989.671 0
14990.252 1
14990.834 2
14991.416 0
14991.998 3
14992.580 2
14993.162 1
14993.744 2
14994.326 4
14994.908 3
14995.490 2
14996.071 0
14996.653 0
14997.235 0
14997.817 2
14998.399 4
14998.981 2
14999.563 6
15000.145 6
15000.727 2
15001.310 11
15001.892 13
15002.474 8
15003.056 5
15003.638 2
15004.220 13
15004.802 8
15005.384 7
15005.966 6
15006.549 1
15007.131 5
15007.713 11
15008.295 10
15008.877 7
15009.459 4
15010.042 2
15010.624 1
15011.206 1
15011.788 1
15012.371 7
15012.953 6
15013.535 1
15014.118 0
15014.700 5
15015.282 2
15015.865 0
15016.447 5
15017.029 3
15017.612 1
15018.194 1
15018.776 2
15019.359 3
15019.941 4
15020.524 6
15021.106 4
15021.688 8
15022.271 5
15022.853 7
15023.436 0
15024.018 1
15024.601 0
15025.183 0
15025.766 3
15026.348 6
15026.931 5
15027.514 0
15028.096 0
15028.679 1
15029.261 3
15029.844 8
15030.427 10
15031.009 3
15031.592 4
15032.174 4
15032.757 2
15033.340 8
15033.922 18
15034.505 11
15035.088 7
15035.671 8
15036.253 8
15036.836 6
15037.419 3
15038.002 0
15038.584 3
15039.167 5
15039.750 4
15040.333 7
15040.916 10
15041.498 2
15042.081 1
15042.664 1
15043.247 2
15043.830 2
15044.413 1
15044.996 0
15045.579 0
15046.161 1
15046.744 4
15047.327 4
15047.910 2
15048.493 3
15049.076 1
15049.659 1
15050.242 1
15050.825 1
15051.408 0
15051.991 5
15052.574 1
15053.157 0
15053.740 4
15054.324 4
15054.907 4
15055.490 4
15056.073 3
15056.656 2
15057.239 0
15057.822 2
15058.405 6
15058.989 3
15059.572 2
15060.155 8
15060.738 3
15061.321 1
15061.905 0
15062.488 1
15063.071 2
15063.654 1
15064.238 2
15064.821 9
15065.404 3
15065.987 1
15066.571 2
15067.154 3
15067.737 0
15068.321 2
15068.904 5
15069.488 4
15070.071 4
15070.654 4
15071.238 5
15071.821 11
15072.405 9
15072.988 3
15073.571 1
15074.155 1
15074.738 8
15075.322 6
15075.905 1
15076.489 1
15077.072 2
15077.656 6
15078.239 4
15078.823 7
15079.407 10
15079.990 12
15080.574 11
15081.157 6
15081.741 5
15082.325 2
15082.908 2
15083.492 4
15084.076 5
15084.659 6
15085.243 1
15085.827 4
15086.410 0
15086.994 0
15087.578 3
15088.161 2
15088.745 0
15089.329 0
15089.913 3
15090.496 4
15091.080 0
15091.664 0
15092.248 3
15092.832 11
15093.416 12
15093.999 7
15094.583 6
15095.167 2
15095.751 0
15096.335 1
15096.919 3
15097.503 0
15098.087 2
15098.671 1
15099.255 1
15099.839 2
15100.422 1
15101.006 0
15101.590 4
15102.174 5
15102.758 0
15103.343 3
15103.927 3
15104.511 3
15105.095 1
15105.679 2
15106.263 3
15106.847 4
15107.431 1
15108.015 4
15108.599 7
15109.183 6
15109.768 5
15110.352 3
15110.936 3
15111.520 3
15112.104 3
15112.688 5
15113.273 4
15113.857 11
15114.441 5
15115.025 3
15115.610 4
15116.194 6
15116.778 8
15117.363 4
15117.947 4
15118.531 7
15119.116 3
15119.700 2
15120.284 3
15120.869 0
15121.453 0
15122.037 0
15122.622 2
15123.206 1
15123.791 2
15124.375 2
15124.959 2
15125.544 1
15126.128 1
15126.713 2
15127.297 0
15127.882 5
15128.466 1
15129.051 0
15129.635 2
15130.220 2
15130.805 3
15131.389 3
15131.974 2
15132.558 0
15133.143 0
15133.728 0
15134.312 1
15134.897 3
15135.481 1
15136.066 1
15136.651 1
15137.235 0
15137.820 2
15138.405 5
15138.990 8
15139.574 9
15140.159 2
15140.744 4
15141.329 8
15141.913 6
15142.498 8
15143.083 9
15143.668 8
15144.253 2
15144.837 2
15145.422 4
15146.007 6
15146.592 1
15147.177 1
15147.762 5
15148.347 7
15148.931 7
15149.516 3
15150.101 5
15150.686 2
15151.271 1
15151.856 3
15152.441 3
15153.026 1
15153.611 3
15154.196 3
15154.781 4
15155.366 4
15155.951 3
15156.536 2
15157.121 2
15157.706 6
15158.292 4
15158.877 2
15159.462 2
15160.047 3
15160.632 11
15161.217 11
15161.802 4
15162.387 6
15162.973 6
15163.558 4
15164.143 5
15164.728 1
15165.313 2
15165.899 2
15166.484 0
15167.069 2
15167.655 4
15168.240 7
15168.825 6
15169.410 2
15169.996 3
15170.581 4
15171.166 1
15171.752 1
15172.337 2
15172.922 2
15173.508 6
15174.093 5
15174.679 4
15175.264 2
15175.849 2
15176.435 6
15177.020 4
15177.606 4
15178.191 9
15178.777 3
15179.362 1
15179.948 2
15180.533 1
15181.119 7
15181.704 5
15182.290 2
15182.875 2
15183.461 1
15184.047 0
15184.632 1
15185.218 5
15185.803 5
15186.389 2
15186.975 2
15187.560 6
15188.146 2
15188.732 5
15189.317 3
15189.903 2
15190.489 6
15191.075 3
15191.660 2
15192.246 3
15192.832 3
15193.418 1
15194.003 2
15194.589 4
15195.175 1
15195.761 1
15196.347 2
15196.932 2
15197.518 4
15198.104 6
15198.690 3
15199.276 5
15199.862 8
15200.448 6
15201.034 2
15201.619 3
15202.205 2
15202.791 4
15203.377 6
15203.963 6
15204.549 7
15205.135 3
15205.721 8
15206.307 6
15206.893 4
15207.479 4
15208.065 2
15208.651 2
15209.238 7
15209.824 2
15210.410 0
15210.996 5
15211.582 3
15212.168 5
15212.754 4
15213.340 4
15213.927 1
15214.513 1
15215.099 4
15215.685 3
15216.271 3
15216.858 2
15217.444 0
15218.030 5
15218.616 2
15219.202 4
15219.789 12
15220.375 7
15220.961 1
15221.548 4
15222.134 3
15222.720 2
15223.307 8
15223.893 2
15224.479 1
15225.066 9
15225.652 9
15226.239 6
15226.825 1
15227.411 3
15227.998 7
15228.584 4
15229.171 1
15229.757 2
15230.344 4
15230.930 2
15231.517 2
15232.103 1
15232.690 1
15233.276 2
15233.863 0
15234.449 0
15235.036 1
15235.622 0
15236.209 2
15236.796 6
15237.382 1
15237.969 2
15238.556 3
15239.142 4
15239.729 3
15240.316 5
15240.902 5
15241.489 2
15242.076 1
15242.662 8
15243.249 6
15243.836 3
15244.423 1
15245.009 2
15245.596 7
15246.183 18
15246.770 11
15247.356 9
15247.943 6
15248.530 3
15249.117 0
15249.704 2
15250.291 3
15250.878 6
15251.464 7
15252.051 11
15252.638 9
15253.225 5
15253.812 2
15254.399 2
15254.986 4
15255.573 6
15256.160 7
15256.747 7
15257.334 3
15257.921 15
15258.508 14
15259.095 11
15259.682 7
15260.269 2
15260.856 3
15261.443 0
15262.030 1
15262.617 1
15263.204 8
15263.792 7
15264.379 7
15264.966 3
15265.553 7
15266.140 7
15266.727 1
15267.315 3
15267.902 3
15268.489 2
15269.076 2
15269.663 2
15270.251 0
15270.838 6
15271.425 2
15272.012 0
15272.600 8
15273.187 8
15273.774 10
15274.362 10
15274.949 2
15275.536 4
15276.124 2
15276.711 7
15277.298 8
15277.886 4
15278.473 6
15279.061 4
15279.648 5
15280.236 7
15280.823 4
15281.410 3
15281.998 4
15282.585 11
15283.173 13
15283.760 15
15284.348 7
15284.935 3
15285.523 1
15286.111 0
15286.698 2
15287.286 3
15287.873 1
15288.461 5
15289.049 2
15289.636 0
15290.224 7
15290.811 7
15291.399 2
15291.987 0
15292.574 0
15293.162 2
15293.750 6
15294.337 1
15294.925 0
15295.513 1
15296.101 3
15296.688 4
15297.276 1
15297.864 3
15298.452 0
15299.040 3
15299.627 4
15300.215 4
15300.803 1
15301.391 3
15301.979 1
15302.567 0
15303.154 3
15303.742 4
15304.330 3
15304.918 2
15305.506 7
15306.094 5
15306.682 3
15307.270 0
15307.858 4
15308.446 6
15309.034 8
15309.622 3
15310.210 3
15310.798 3
15311.386 2
15311.974 6
15312.562 2
15313.150 1
15313.738 5
15314.326 2
15314.914 6
15315.503 2
15316.091 5
15316.679 6
15317.267 4
15317.855 3
15318.443 4
15319.031 6
15319.620 3
15320.208 1
15320.796 0
15321.384 0
15321.973 2
15322.561 2
15323.149 1
15323.737 1
15324.326 7
15324.914 8
15325.502 4
15326.091 5
15326.679 3
15327.267 4
15327.856 6
15328.444 3
15329.032 2
15329.621 1
15330.209 2
15330.797 2
15331.386 1
15331.974 0
15332.563 0
15333.151 2
15333.740 6
15334.328 6
15334.917 2
15335.505 7
15336.094 7
15336.682 0
15337.271 3
15337.859 3
15338.448 3
15339.036 4
15339.625 4
15340.214 4
15340.802 3
15341.391 8
15341.979 17
15342.568 8
15343.157 9
15343.745 5
15344.334 3
15344.923 3
15345.511 0
15346.100 1
15346.689 1
15347.278 0
15347.866 1
15348.455 8
15349.044 16
15349.633 22
15350.221 15
15350.810 8
15351.399 3
15351.988 4
15352.577 3
15353.165 0
15353.754 4
15354.343 0
15354.932 10
15355.521 17
15356.110 10
15356.699 5
15357.288 2
15357.877 2
15358.465 3
15359.054 1
15359.643 1
15360.232 0
15360.821 2
15361.410 2
15361.999 9
15362.588 6
15363.177 4
15363.766 0
15364.355 2
15364.945 7
15365.534 7
15366.123 4
15366.712 4
15367.301 7
15367.890 0
15368.479 0
15369.068 2
15369.657 7
15370.247 5
15370.836 2
15371.425 1
15372.014 0
15372.603 5
15373.193 3
15373.782 3
15374.371 5
15374.960 3
15375.550 2
15376.139 0
15376.728 0
15377.318 4
15377.907 4
15378.496 4
15379.085 2
15379.675 4
15380.264 7
15380.854 8
15381.443 3
15382.032 0
15382.622 1
15383.211 5
15383.801 5
15384.390 3
15384.979 5
15385.569 9
15386.158 6
15386.748 5
15387.337 4
15387.927 3
15388.516 3
15389.106 1
15389.695 0
15390.285 1
15390.875 1
15391.464 3
15392.054 2
15392.643 3
15393.233 8
15393.823 4
15394.412 4
15395.002 5
15395.591 3
15396.181 1
15396.771 3
15397.360 4
15397.950 9
15398.540 10
15399.130 3
15399.719 4
15400.309 0
15400.899 1
15401.489 2
15402.078 5
15402.668 4
15403.258 5
15403.848 6
15404.438 1
15405.027 0
15405.617 9
15406.207 4
15406.797 2
15407.387 1
15407.977 3
15408.567 7
15409.157 2
15409.746 1
15410.336 7
15410.926 15
15411.516 10
15412.106 7
15412.696 8
15413.286 4
15413.876 4
15414.466 4
15415.056 9
15415.646 8
15416.236 19
15416.826 18
15417.416 9
15418.007 11
15418.597 6
15419.187 5
15419.777 6
15420.367 4
15420.957 1
15421.547 1
15422.137 1
15422.728 2
15423.318 7
15423.908 7
15424.498 1
15425.088 2
15425.679 1
15426.269 4
15426.859 7
15427.449 7
15428.040 3
15428.630 5
15429.220 2
15429.811 1
15430.401 0
15430.991 2
15431.582 4
15432.172 0
15432.762 3
15433.353 3
15433.943 4
15434.533 1
15435.124 2
15435.714 2
15436.305 4
15436.895 4
15437.486 1
15438.076 6
15438.666 10
15439.257 5
15439.847 2
15440.438 2
15441.029 1
15441.619 2
15442.210 5
15442.800 5
15443.391 3
15443.981 1
15444.572 4
15445.162 11
15445.753 4
15446.344 1
15446.934 1
15447.525 0
15448.116 1
15448.706 4
15449.297 2
15449.888 0
15450.478 0
15451.069 1
15451.660 2
15452.251 6
15452.841 5
15453.432 4
15454.023 3
15454.614 2
15455.204 3
15455.795 0
15456.386 4
15456.977 3
15457.568 3
15458.159 1
15458.749 0
15459.340 5
15459.931 9
15460.522 10
15461.113 4
15461.704 2
15462.295 4
15462.886 3
15463.477 2
15464.068 1
15464.659 1
15465.250 1
15465.841 1
15466.432 3
15467.023 6
15467.614 2
15468.205 4
15468.796 4
15469.387 0
15469.978 4
15470.569 1
15471.160 0
15471.751 3
15472.342 2
15472.933 1
15473.525 2
15474.116 5
15474.707 1
15475.298 3
15475.889 2
15476.480 3
15477.072 3
15477.663 1
15478.254 0
15478.845 0
15479.437 0
15480.028 5
15480.619 4
15481.210 4
15481.802 11
15482.393 12
15482.984 3
15483.576 0
15484.167 2
15484.758 1
15485.350 2
15485.941 2
15486.533 4
15487.124 4
15487.715 2
15488.307 6
15488.898 7
15489.490 2
15490.081 3
15490.673 3
15491.264 3
15491.856 0
15492.447 2
15493.039 6
15493.630 5
15494.222 2
15494.813 1
15495.405 3
15495.996 7
15496.588 1
15497.179 3
15497.771 2
15498.363 1
15498.954 0
15499.546 0
15500.138 1
15500.729 6
15501.321 2
15501.913 3
15502.504 1
15503.096 2
15503.688 2
15504.279 0
15504.871 3
15505.463 6
15506.055 7
15506.647 15
15507.238 6
15507.830 13
15508.422 9
15509.014 5
15509.606 4
15510.197 6
15510.789 8
15511.381 3
15511.973 1
15512.565 4
15513.157 2
15513.749 3
15514.341 1
15514.933 1
15515.524 3
15516.116 4
15516.708 3
15517.300 2
15517.892 0
15518.484 5
15519.076 3
15519.668 1
15520.260 4
15520.852 3
15521.445 0
15522.037 2
15522.629 3
15523.221 5
15523.813 2
15524.405 3
15524.997 1
15525.589 1
15526.181 1
15526.774 1
15527.366 1
15527.958 3
15528.550 9
15529.142 6
15529.735 4
15530.327 7
15530.919 1
15531.511 1
15532.103 4
15532.696 3
15533.288 4
15533.880 1
15534.473 4
15535.065 3
15535.657 1
15536.250 2
15536.842 1
15537.434 4
15538.027 7
15538.619 5
15539.211 4
15539.804 5
15540.396 5
15540.989 7
15541.581 6
15542.174 10
15542.766 4
15543.359 3
15543.951 3
15544.544 3
15545.136 3
15545.729 0
15546.321 5
15546.914 2
15547.506 3
15548.099 5
15548.691 1
15549.284 1
15549.877 1
15550.469 6
15551.062 6
15551.654 5
15552.247 1
15552.840 0
15553.432 0
15554.025 3
15554.618 6
15555.210 1
15555.803 0
15556.396 0
15556.989 3
15557.581 7
15558.174 3
15558.767 2
15559.360 10
15559.952 4
15560.545 3
15561.138 2
15561.731 2
15562.324 1
15562.917 1
15563.509 0
15564.102 3
15564.695 2
15565.288 3
15565.881 3
15566.474 4
15567.067 2
15567.660 1
15568.253 0
15568.846 0
15569.439 2
15570.032 2
15570.625 1
15571.218 3
15571.811 1
15572.404 0
15572.997 0
15573.590 1
15574.183 1
15574.776 1
15575.369 2
15575.962 7
15576.555 6
15577.148 7
15577.741 2
15578.335 3
15578.928 0
15579.521 3
15580.114 5
15580.707 3
15581.300 4
15581.894 7
15582.487 4
15583.080 2
15583.673 7
15584.267 12
15584.860 7
15585.453 0
15586.046 2
15586.640 3
15587.233 3
15587.826 1
15588.420 1
15589.013 4
15589.606 4
15590.200 7
15590.793 0
15591.387 0
15591.980 4
15592.573 1
15593.167 0
15593.760 0
15594.354 4
15594.947 2
15595.541 2
15596.134 2
15596.728 6
15597.321 6
15597.915 10
15598.508 6
15599.102 5
15599.695 10
15600.289 10
15600.882 2
15601.476 1
15602.069 6
15602.663 2
15603.257 5
15603.850 5
15604.444 2
15605.038 1
15605.631 1
15606.225 3
15606.819 8
15607.412 6
15608.006 0
15608.600 1
15609.193 0
15609.787 2
15610.381 1
15610.975 2
15611.568 3
15612.162 4
15612.756 0
15613.350 0
15613.944 3
15614.537 12
15615.131 6
15615.725 11
15616.319 5
15616.913 2
15617.507 5
15618.101 1
15618.695 4
15619.289 4
15619.882 4
15620.476 3
15621.070 6
15621.664 1
15622.258 10
15622.852 12
15623.446 6
15624.040 3
15624.634 4
15625.228 1
15625.822 0
15626.416 1
15627.011 4
15627.605 4
15628.199 3
15628.793 0
15629.387 0
15629.981 8
15630.575 6
15631.169 1
15631.763 0
15632.358 4
15632.952 8
15633.546 2
15634.140 0
15634.734 0
15635.329 0
15635.923 2
15636.517 0
15637.111 1
15637.706 0
15638.300 2
15638.894 3
15639.489 2
15640.083 6
15640.677 9
15641.271 1
15641.866 2
15642.460 2
15643.055 2
15643.649 6
15644.243 7
15644.838 6
15645.432 7
15646.027 5
15646.621 7
15647.215 4
15647.810 2
15648.404 1
15648.999 0
15649.593 3
15650.188 9
15650.782 2
15651.377 8
15651.971 8
15652.566 6
15653.161 4
15653.755 5
15654.350 8
15654.944 8
15655.539 5
15656.134 2
15656.728 1
15657.323 0
15657.918 1
15658.512 4
15659.107 4
15659.702 1
15660.296 0
15660.891 7
15661.486 5
15662.080 1
15662.675 1
15663.270 0
15663.865 1
15664.459 0
15665.054 1
15665.649 3
15666.244 0
15666.839 1
15667.434 7
15668.028 5
15668.623 3
15669.218 5
15669.813 3
15670.408 6
15671.003 1
15671.598 0
15672.193 0
15672.788 5
15673.382 8
15673.977 3
15674.572 2
15675.167 0
15675.762 0
15676.357 3
15676.952 4
15677.547 1
15678.142 0
15678.738 0
15679.333 2
15679.928 1
15680.523 3
15681.118 0
15681.713 4
15682.308 3
15682.903 2
15683.498 2
15684.093 1
15684.689 2
15685.284 2
15685.879 2
15686.474 2
15687.069 8
15687.665 3
15688.260 4
15688.855 4
15689.450 5
15690.046 4
15690.641 5
15691.236 4
15691.831 3
15692.427 4
15693.022 3
15693.617 1
15694.213 2
15694.808 1
15695.403 2
15695.999 1
15696.594 1
15697.190 2
15697.785 5
15698.380 0
15698.976 3
15699.571 4
15700.167 3
15700.762 2
15701.358 1
15701.953 3
15702.549 0
15703.144 0
15703.740 1
15704.335 1
15704.931 1
15705.526 0
15706.122 0
15706.718 3
15707.313 3
15707.909 6
15708.504 1
15709.100 5
15709.696 5
15710.291 2
15710.887 1
15711.483 4
15712.078 2
15712.674 8
15713.270 3
15713.865 0
15714.461 0
15715.057 7
15715.653 9
15716.248 4
15716.844 8
15717.440 13
15718.036 7
15718.632 4
15719.227 9
15719.823 3
15720.419 1
15721.015 3
15721.611 4
15722.207 1
15722.802 3
15723.398 8
15723.994 11
15724.590 6
15725.186 5
15725.782 1
15726.378 2
15726.974 3
15727.570 7
15728.166 9
15728.762 7
15729.358 3
15729.954 3
15730.550 1
15731.146 2
15731.742 0
15732.338 6
15732.934 6
15733.530 9
15734.126 9
15734.723 3
15735.319 5
15735.915 6
15736.511 4
15737.107 0
15737.703 0
15738.299 1
15738.896 0
15739.492 1
15740.088 0
15740.684 0
15741.281 2
15741.877 7
15742.473 3
15743.069 4
15743.666 3
15744.262 5
15744.858 3
15745.454 8
15746.051 6
15746.647 4
15747.243 7
15747.840 8
15748.436 4
15749.033 3
15749.629 0
15750.225 0
15750.822 5
15751.418 4
15752.015 4
15752.611 0
15753.208 0
15753.804 2
15754.401 2
15754.997 2
15755.594 2
15756.190 0
15756.787 0
15757.383 5
15757.980 6
15758.576 1
15759.173 4
15759.769 0
15760.366 1
15760.963 8
15761.559 2
15762.156 0
15762.752 2
15763.349 4
15763.946 2
15764.542 6
15765.139 9
15765.736 6
15766.333 3
15766.929 1
15767.526 4
15768.123 9
15768.720 2
15769.316 5
15769.913 1
15770.510 4
15771.107 3
15771.703 0
15772.300 3
15772.897 5
15773.494 3
15774.091 8
15774.688 12
15775.285 4
15775.881 5
15776.478 5
15777.075 3
15777.672 1
15778.269 1
15778.866 0
15779.463 6
15780.060 6
15780.657 1
15781.254 3
15781.851 0
15782.448 5
15783.045 4
15783.642 9
15784.239 0
15784.836 2
15785.433 0
15786.030 2
15786.627 9
15787.224 6
15787.822 1
15788.419 1
15789.016 5
15789.613 9
15790.210 3
15790.807 4
15791.405 10
15792.002 8
15792.599 4
15793.196 5
15793.793 5
15794.391 2
15794.988 2
15795.585 7
15796.182 4
15796.780 3
15797.377 3
15797.974 2
15798.572 0
15799.169 5
15799.766 9
15800.364 4
15800.961 3
15801.558 5
15802.156 1
15802.753 1
15803.351 3
15803.948 3
15804.545 2
15805.143 1
15805.740 3
15806.338 4
15806.935 10
15807.533 6
15808.130 3
15808.728 4
15809.325 2
15809.923 0
15810.520 1
15811.118 6
15811.715 4
15812.313 5
15812.911 2
15813.508 2
15814.106 0
15814.703 2
15815.301 0
15815.899 4
15816.496 19
15817.094 18
15817.692 14
15818.289 10
15818.887 6
15819.485 5
15820.083 2
15820.680 2
15821.278 7
15821.876 3
15822.474 4
15823.071 4
15823.669 2
15824.267 2
15824.865 1
15825.463 7
15826.060 7
15826.658 1
15827.256 0
15827.854 3
15828.452 2
15829.050 6
15829.648 5
15830.246 3
15830.844 2
15831.442 0
15832.039 1
15832.637 1
15833.235 4
15833.833 3
15834.431 3
15835.029 0
15835.627 1
15836.225 3
15836.823 9
15837.422 8
15838.020 3
15838.618 3
15839.216 2
15839.814 2
15840.412 4
15841.010 0
15841.608 3
15842.206 1
15842.805 3
15843.403 6
15844.001 2
15844.599 2
15845.197 1
15845.795 0
15846.394 3
15846.992 2
15847.590 0
15848.188 1
15848.787 1
15849.385 2
15849.983 1
15850.582 2
15851.180 10
15851.778 22
15852.377 12
15852.975 15
15853.573 11
15854.172 9
15854.770 5
15855.368 7
15855.967 4
15856.565 2
15857.164 1
15857.762 20
15858.360 16
15858.959 9
15859.557 7
15860.156 7
15860.754 6
15861.353 7
15861.951 3
15862.550 4
15863.148 2
15863.747 2
15864.346 1
15864.944 1
15865.543 2
15866.141 3
15866.740 5
15867.339 0
15867.937 0
15868.536 0
15869.134 0
15869.733 2
15870.332 4
15870.931 2
15871.529 4
15872.128 3
15872.727 1
15873.325 2
15873.924 4
15874.523 10
15875.122 9
15875.720 7
15876.319 2
15876.918 3
15877.517 2
15878.116 1
15878.714 0
15879.313 0
15879.912 0
15880.511 2
15881.110 3
15881.709 2
15882.308 1
15882.907 1
15883.505 4
15884.104 2
15884.703 1
15885.302 4
15885.901 5
15886.500 3
15887.099 2
15887.698 2
15888.297 3
15888.896 2
15889.495 6
15890.094 3
15890.693 5
15891.293 4
15891.892 4
15892.491 1
15893.090 4
15893.689 5
15894.288 2
15894.887 6
15895.486 3
15896.085 3
15896.685 2
15897.284 3
15897.883 4
15898.482 2
15899.081 1
15899.681 5
15900.280 5
15900.879 0
15901.478 3
15902.078 1
15902.677 3
15903.276 2
15903.876 5
15904.475 8
15905.074 5
15905.674 0
15906.273 3
15906.872 8
15907.472 11
15908.071 4
15908.670 1
15909.270 2
15909.869 4
15910.469 4
15911.068 1
15911.668 2
15912.267 1
15912.867 2
15913.466 6
15914.065 9
15914.665 3
15915.265 2
15915.864 4
15916.464 4
15917.063 4
15917.663 2
15918.262 2
15918.862 5
15919.461 8
15920.061 3
15920.661 0
15921.260 1
15921.860 4
15922.460 1
15923.059 2
15923.659 2
15924.259 2
15924.858 0
15925.458 0
15926.058 0
15926.658 0
15927.257 4
15927.857 7
15928.457 3
15929.057 3
15929.656 3
15930.256 5
15930.856 3
15931.456 2
15932.056 6
15932.656 21
15933.255 16
15933.855 11
15934.455 5
15935.055 2
15935.655 3
15936.255 3
15936.855 4
15937.455 6
15938.055 5
15938.655 3
15939.255 2
15939.855 5
15940.455 2
15941.055 2
15941.655 4
15942.255 0
15942.855 5
15943.455 2
15944.055 11
15944.655 18
15945.255 13
15945.855 11
15946.455 3
15947.055 7
15947.655 3
15948.256 8
15948.856 2
15949.456 7
15950.056 8
15950.656 7
15951.256 6
15951.857 3
15952.457 0
15953.057 2
15953.657 1
15954.258 1
15954.858 0
15955.458 1
15956.058 3
15956.659 2
15957.259 2
15957.859 5
15958.460 11
15959.060 7
15959.660 2
15960.261 12
15960.861 14
15961.462 4
15962.062 12
15962.662 6
15963.263 6
15963.863 2
15964.464 5
15965.064 6
15965.665 3
15966.265 2
15966.866 6
15967.466 6
15968.067 5
15968.667 9
15969.268 10
15969.868 5
15970.469 3
15971.069 5
15971.670 12
15972.270 3
15972.871 4
15973.472 3
15974.072 1
15974.673 1
15975.274 4
15975.874 6
15976.475 5
15977.076 2
15977.676 3
15978.277 2
15978.878 5
15979.478 8
15980.079 6
15980.680 8
15981.281 4
15981.882 3
15982.482 4
15983.083 5
15983.684 5
15984.285 7
15984.886 5
15985.486 9
15986.087 8
15986.688 5
15987.289 4
15987.890 7
15988.491 6
15989.092 13
15989.693 7
15990.294 4
15990.894 1
15991.495 0
15992.096 3
15992.697 4
15993.298 3
15993.899 2
15994.500 4
15995.101 2
15995.702 4
15996.303 3
15996.905 4
15997.506 7
15998.107 11
15998.708 8
15999.309 4
15999.910 5
16000.511 2
16001.112 6
16001.713 9
16002.315 5
16002.916 2
16003.517 2
16004.118 1
16004.719 3
16005.321 1
16005.922 5
16006.523 6
16007.124 6
16007.725 11
16008.327 3
16008.928 2
16009.529 2
16010.131 9
16010.732 6
16011.333 3
16011.935 3
16012.536 8
16013.137 2
16013.739 5
16014.340 7
16014.941 2
16015.543 10
16016.144 13
16016.746 11
16017.347 6
16017.949 8
16018.550 4
16019.152 2
16019.753 2
16020.355 4
16020.956 7
16021.558 3
16022.159 1
16022.761 3
16023.362 2
16023.964 5
16024.565 2
16025.167 9
16025.769 12
16026.370 11
16026.972 8
16027.573 2
16028.175 1
16028.777 5
16029.378 2
16029.980 1
16030.582 8
16031.183 24
16031.785 19
16032.387 13
16032.989 13
16033.590 8
16034.192 3
16034.794 3
16035.396 6
16035.997 1
16036.599 2
16037.201 4
16037.803 6
16038.405 5
16039.007 12
16039.608 4
16040.210 4
16040.812 4
16041.414 2
16042.016 5
16042.618 2
16043.220 2
16043.822 3
16044.424 2
16045.026 4
16045.628 2
16046.230 7
16046.832 5
16047.434 11
16048.036 6
16048.638 5
16049.240 3
16049.842 1
16050.444 1
16051.046 2
16051.648 3
16052.250 4
16052.852 11
16053.454 5
16054.056 0
16054.659 0
16055.261 3
16055.863 1
16056.465 3
16057.067 5
16057.669 3
16058.272 3
16058.874 0
16059.476 1
16060.078 4
16060.681 5
16061.283 1
16061.885 3
16062.487 10
16063.090 3
16063.692 3
16064.294 5
16064.897 8
16065.499 13
16066.101 10
16066.704 8
16067.306 5
16067.908 5
16068.511 4
16069.113 1
16069.716 0
16070.318 4
16070.921 2
16071.523 4
16072.125 1
16072.728 5
16073.330 5
16073.933 3
16074.535 2
16075.138 2
16075.741 0
16076.343 5
16076.946 5
16077.548 7
16078.151 3
16078.753 3
16079.356 1
16079.959 5
16080.561 4
16081.164 5
16081.767 10
16082.369 8
16082.972 2
16083.575 3
16084.177 2
16084.780 8
16085.383 10
16085.985 6
16086.588 2
16087.191 2
16087.794 2
16088.396 2
16088.999 1
16089.602 0
16090.205 2
16090.808 1
16091.410 3
16092.013 3
16092.616 2
16093.219 10
16093.822 9
16094.425 8
16095.028 0
16095.631 0
16096.233 7
16096.836 8
16097.439 11
16098.042 6
16098.645 6
16099.248 4
16099.851 4
16100.454 1
16101.057 0
16101.660 2
16102.263 3
16102.866 4
16103.469 0
16104.072 2
16104.676 7
16105.279 6
16105.882 9
16106.485 3
16107.088 1
16107.691 0
16108.294 6
16108.897 4
16109.501 1
16110.104 8
16110.707 12
16111.310 9
16111.913 7
16112.517 7
16113.120 5
16113.723 5
16114.326 17
16114.930 11
16115.533 13
16116.136 9
16116.739 4
16117.343 4
16117.946 5
16118.549 9
16119.153 5
16119.756 4
16120.360 2
16120.963 2
16121.566 2
16122.170 8
16122.773 11
16123.377 7
16123.980 7
16124.583 6
16125.187 10
16125.790 17
16126.394 17
16126.997 11
16127.601 10
16128.204 3
16128.808 5
16129.411 3
16130.015 7
16130.619 15
16131.222 14
16131.826 4
16132.429 5
16133.033 3
16133.637 0
16134.240 2
16134.844 4
16135.447 7
16136.051 8
16136.655 2
16137.258 3
16137.862 5
16138.466 6
16139.070 5
16139.673 3
16140.277 10
16140.881 9
16141.485 8
16142.088 2
16142.692 6
16143.296 2
16143.900 3
16144.504 4
16145.107 9
16145.711 8
16146.315 1
16146.919 2
16147.523 3
16148.127 5
16148.731 2
16149.335 2
16149.939 0
16150.542 2
16151.146 4
16151.750 7
16152.354 12
16152.958 8
16153.562 6
16154.166 7
16154.770 6
16155.374 3
16155.978 1
16156.582 3
16157.187 5
16157.791 4
16158.395 2
16158.999 2
16159.603 0
16160.207 3
16160.811 8
16161.415 5
16162.019 0
16162.624 1
16163.228 2
16163.832 3
16164.436 3
16165.040 5
16165.645 4
16166.249 5
16166.853 7
16167.457 6
16168.062 6
16168.666 6
16169.270 5
16169.874 4
16170.479 7
16171.083 3
16171.687 11
16172.292 7
16172.896 3
16173.500 2
16174.105 1
16174.709 4
16175.314 4
16175.918 1
16176.522 1
16177.127 10
16177.731 5
16178.336 5
16178.940 4
16179.545 1
16180.149 3
16180.754 8
16181.358 9
16181.963 6
16182.567 12
16183.172 17
16183.776 16
16184.381 12
16184.985 10
16185.590 7
16186.195 6
16186.799 2
16187.404 0
16188.009 2
16188.613 1
16189.218 1
16189.823 11
16190.427 5
16191.032 1
16191.637 2
16192.241 0
16192.846 2
16193.451 3
16194.056 3
16194.660 2
16195.265 2
16195.870 1
16196.475 3
16197.079 7
16197.684 14
16198.289 5
16198.894 7
16199.499 2
16200.104 0
16200.708 3
16201.313 3
16201.918 2
16202.523 7
16203.128 3
16203.733 7
16204.338 8
16204.943 3
16205.548 8
16206.153 10
16206.758 10
16207.363 6
16207.968 2
16208.573 7
16209.178 4
16209.783 8
16210.388 5
16210.993 4
16211.598 3
16212.203 1
16212.808 3
16213.413 6
16214.019 6
16214.624 6
16215.229 2
16215.834 5
16216.439 6
16217.044 6
16217.650 8
16218.255 2
16218.860 2
16219.465 7
16220.070 2
16220.676 4
16221.281 1
16221.886 2
16222.491 8
16223.097 2
16223.702 3
16224.307 1
16224.913 2
16225.518 3
16226.123 5
16226.729 4
16227.334 3
16227.939 3
16228.545 1
16229.150 9
16229.756 3
16230.361 7
16230.967 7
16231.572 2
16232.177 0
16232.783 2
16233.388 2
16233.994 26
16234.599 16
16235.205 10
16235.810 6
16236.416 4
16237.022 5
16237.627 1
16238.233 2
16238.838 2
16239.444 1
16240.049 2
16240.655 1
16241.261 0
16241.866 3
16242.472 4
16243.078 3
16243.683 2
16244.289 0
16244.895 6
16245.500 5
16246.106 2
16246.712 7
16247.318 6
16247.923 5
16248.529 2
16249.135 4
16249.741 9
16250.347 10
16250.952 5
16251.558 4
16252.164 8
16252.770 6
16253.376 7
16253.982 3
16254.587 0
16255.193 6
16255.799 16
16256.405 14
16257.011 5
16257.617 7
16258.223 2
16258.829 4
16259.435 0
16260.041 0
16260.647 4
16261.253 5
16261.859 6
16262.465 3
16263.071 3
16263.677 2
16264.283 3
16264.889 11
16265.495 3
16266.101 1
16266.707 4
16267.313 1
16267.920 0
16268.526 6
16269.132 0
16269.738 2
16270.344 1
16270.950 2
16271.557 2
16272.163 10
16272.769 9
16273.375 4
16273.981 6
16274.588 1
16275.194 0
16275.800 3
16276.407 5
16277.013 4
16277.619 5
16278.225 8
16278.832 7
16279.438 4
16280.044 2
16280.651 5
16281.257 6
16281.864 6
16282.470 3
16283.076 1
16283.683 2
16284.289 2
16284.896 10
16285.502 13
16286.109 5
16286.715 3
16287.322 1
16287.928 2
16288.535 1
16289.141 0
16289.748 2
16290.354 0
16290.961 5
16291.567 6
16292.174 5
16292.781 1
16293.387 1
16293.994 4
16294.600 0
16295.207 5
16295.814 6
16296.420 3
16297.027 1
16297.634 1
16298.240 3
16298.847 7
16299.454 14
16300.060 10
16300.667 9
16301.274 6
16301.881 11
16302.487 7
16303.094 2
16303.701 6
16304.308 4
16304.915 5
16305.521 5
16306.128 5
16306.735 7
16307.342 5
16307.949 3
16308.556 2
16309.163 1
16309.770 1
16310.377 2
16310.983 2
16311.590 3
16312.197 1
16312.804 2
16313.411 3
16314.018 3
16314.625 1
16315.232 2
16315.839 1
16316.446 1
16317.053 6
16317.660 4
16318.267 4
16318.875 3
16319.482 4
16320.089 1
16320.696 1
16321.303 1
16321.910 1
16322.517 4
16323.124 4
16323.732 1
16324.339 7
16324.946 2
16325.553 1
16326.160 6
16326.768 5
16327.375 2
16327.982 4
16328.589 1
16329.197 0
16329.804 1
16330.411 1
16331.018 4
16331.626 4
16332.233 8
16332.840 11
16333.448 6
16334.055 6
16334.662 8
16335.270 6
16335.877 4
16336.485 6
16337.092 7
16337.699 6
16338.307 8
16338.914 7
16339.522 4
16340.129 5
16340.737 8
16341.344 6
16341.952 6
16342.559 3
16343.167 5
16343.774 7
16344.382 11
16344.989 2
16345.597 1
16346.205 3
16346.812 0
16347.420 0
16348.027 0
16348.635 4
16349.243 3
16349.850 1
16350.458 2
16351.066 3
16351.673 4
16352.281 1
16352.889 11
16353.496 15
16354.104 9
16354.712 9
16355.320 5
16355.927 2
16356.535 6
16357.143 14
16357.751 15
16358.359 11
16358.966 2
16359.574 3
16360.182 2
16360.790 2
16361.398 2
16362.006 1
16362.614 2
16363.222 0
16363.829 0
16364.437 4
16365.045 2
16365.653 3
16366.261 0
16366.869 1
16367.477 6
16368.085 9
16368.693 6
16369.301 4
16369.909 4
16370.517 4
16371.125 3
16371.733 2
16372.341 4
16372.949 3
16373.558 1
16374.166 3
16374.774 2
16375.382 3
16375.990 8
16376.598 2
16377.206 4
16377.814 1
16378.423 4
16379.031 2
16379.639 2
16380.247 11
16380.855 8
16381.464 6
16382.072 7
16382.680 0
16383.289 1
16383.897 3
16384.505 8
16385.113 6
16385.722 6
16386.330 1
16386.938 1
16387.547 2
16388.155 4
16388.763 3
16389.372 5
16389.980 3
16390.589 2
16391.197 7
16391.806 9
16392.414 4
16393.022 3
16393.631 4
16394.239 1
16394.848 4
16395.456 2
16396.065 3
16396.673 1
16397.282 2
16397.890 3
16398.499 3
16399.108 4
16399.716 6
16400.325 11
16400.933 5
16401.542 7
16402.151 2
16402.759 2
16403.368 1
16403.976 0
16404.585 0
16405.194 1
16405.803 2
16406.411 1
16407.020 0
16407.629 2
16408.237 0
16408.846 1
16409.455 3
16410.064 4
16410.672 3
16411.281 1
16411.890 3
16412.499 1
16413.108 0
16413.717 1
16414.325 1
16414.934 4
16415.543 3
16416.152 2
16416.761 2
16417.370 5
16417.979 5
16418.588 2
16419.197 8
16419.805 9
16420.414 4
16421.023 2
16421.632 5
16422.241 7
16422.850 2
16423.459 7
16424.068 6
16424.677 6
16425.287 5
16425.896 5
16426.505 4
16427.114 4
16427.723 4
16428.332 13
16428.941 4
16429.550 3
16430.159 10
16430.769 13
16431.378 9
16431.987 8
16432.596 7
16433.205 4
16433.814 7
16434.424 1
16435.033 3
16435.642 2
16436.251 2
16436.861 0
16437.470 5
16438.079 14
16438.689 9
16439.298 7
16439.907 7
16440.516 4
16441.126 5
16441.735 7
16442.345 3
16442.954 5
16443.563 5
16444.173 1
16444.782 6
16445.392 5
16446.001 3
16446.610 0
16447.220 0
16447.829 0
16448.439 1
16449.048 4
16449.658 5
16450.267 6
16450.877 2
16451.486 1
16452.096 2
16452.706 2
16453.315 3
16453.925 10
16454.534 4
16455.144 1
16455.753 2
16456.363 4
16456.973 2
16457.582 2
16458.192 5
16458.802 6
16459.411 4
16460.021 8
16460.631 6
16461.241 0
16461.850 4
16462.460 5
16463.070 4
16463.680 4
16464.289 0
16464.899 2
16465.509 1
16466.119 12
16466.729 10
16467.338 6
16467.948 6
16468.558 1
16469.168 2
16469.778 3
16470.388 7
16470.998 5
16471.607 3
16472.217 1
16472.827 0
16473.437 0
16474.047 1
16474.657 1
16475.267 3
16475.877 10
16476.487 4
16477.097 2
16477.707 0
16478.317 1
16478.927 8
16479.537 4
16480.147 6
16480.757 6
16481.368 4
16481.978 8
16482.588 8
16483.198 7
16483.808 2
16484.418 2
16485.028 0
16485.638 5
16486.249 4
16486.859 7
16487.469 13
16488.079 3
16488.690 10
16489.300 8
16489.910 9
16490.520 4
16491.131 0
16491.741 0
16492.351 1
16492.961 1
16493.572 3
16494.182 1
16494.792 5
16495.403 4
16496.013 1
16496.623 4
16497.234 3
16497.844 6
16498.455 3
16499.065 1
16499.676 0
16500.286 0
16500.896 7
16501.507 3
16502.117 0
16502.728 0
16503.338 5
16503.949 1
16504.559 0
16505.170 1
16505.780 3
16506.391 1
16507.002 1
16507.612 7
16508.223 9
16508.833 5
16509.444 7
16510.055 11
16510.665 11
16511.276 2
16511.886 2
16512.497 5
16513.108 3
16513.718 0
16514.329 1
16514.940 3
16515.551 3
16516.161 4
16516.772 2
16517.383 4
16517.994 4
16518.604 2
16519.215 0
16519.826 1
16520.437 10
16521.048 4
16521.658 4
16522.269 1
16522.880 0
16523.491 0
16524.102 2
16524.713 7
16525.324 7
16525.935 9
16526.546 10
16527.156 5
16527.767 6
16528.378 3
16528.989 7
16529.600 4
16530.211 1
16530.822 1
16531.433 3
16532.044 5
16532.655 3
16533.266 5
16533.878 3
16534.489 2
16535.100 0
16535.711 0
16536.322 1
16536.933 8
16537.544 5
16538.155 1
16538.766 0
16539.378 3
16539.989 8
16540.600 6
16541.211 12
16541.822 18
16542.434 9
16543.045 6
16543.656 3
16544.267 1
16544.879 1
16545.490 2
16546.101 0
16546.712 1
16547.324 0
16547.935 1
16548.546 5
16549.158 8
16549.769 5
16550.380 3
16550.992 4
16551.603 4
16552.215 7
16552.826 11
16553.437 11
16554.049 11
16554.660 6
16555.272 1
16555.883 6
16556.495 4
16557.106 2
16557.718 2
16558.329 2
16558.941 1
16559.552 5
16560.164 7
16560.775 4
16561.387 4
16561.999 7
16562.610 6
16563.222 3
16563.833 7
16564.445 5
16565.057 9
16565.668 11
16566.280 5
16566.892 4
16567.503 1
16568.115 0
16568.727 1
16569.338 3
16569.950 11
16570.562 14
16571.174 17
16571.785 16
16572.397 6
16573.009 5
16573.621 8
16574.233 13
16574.844 8
16575.456 11
16576.068 13
16576.680 16
16577.292 8
16577.904 3
16578.515 3
16579.127 2
16579.739 1
16580.351 2
16580.963 1
16581.575 1
16582.187 3
16582.799 13
16583.411 26
16584.023 28
16584.635 22
16585.247 18
16585.859 17
16586.471 8
16587.083 7
16587.695 12
16588.307 12
16588.919 9
16589.531 5
16590.143 3
16590.756 3
16591.368 3
16591.980 2
16592.592 7
16593.204 5
16593.816 2
16594.428 3
16595.041 6
16595.653 4
16596.265 6
16596.877 10
16597.490 12
16598.102 6
16598.714 8
16599.326 6
16599.939 6
16600.551 4
16601.163 3
16601.776 4
16602.388 2
16603.000 2
16603.613 4
16604.225 3
16604.837 8
16605.450 2
16606.062 8
16606.674 10
16607.287 6
16607.899 7
16608.512 5
16609.124 7
16609.737 7
16610.349 3
16610.962 5
16611.574 1
16612.187 3
16612.799 4
16613.412 3
16614.024 7
16614.637 7
16615.249 0
16615.862 1
16616.474 7
16617.087 4
16617.700 6
16618.312 6
16618.925 15
16619.538 14
16620.150 15
16620.763 5
16621.376 0
16621.988 3
16622.601 12
16623.214 18
16623.826 7
16624.439 8
16625.052 4
16625.665 0
16626.277 2
16626.890 4
16627.503 6
16628.116 8
16628.729 2
16629.341 3
16629.954 1
16630.567 1
16631.180 4
16631.793 5
16632.406 4
16633.019 6
16633.631 3
16634.244 4
16634.857 11
16635.470 8
16636.083 6
16636.696 3
16637.309 6
16637.922 4
16638.535 2
16639.148 0
16639.761 0
16640.374 3
16640.987 5
16641.600 1
16642.213 1
16642.826 2
16643.439 10
16644.052 8
16644.666 2
16645.279 2
16645.892 3
16646.505 0
16647.118 6
16647.731 9
16648.344 3
16648.958 5
16649.571 7
16650.184 5
16650.797 5
16651.410 5
16652.024 2
16652.637 0
16653.250 2
16653.864 1
16654.477 5
16655.090 4
16655.703 3
16656.317 3
16656.930 0
16657.543 6
16658.157 4
16658.770 3
16659.383 14
16659.997 12
16660.610 13
16661.224 6
16661.837 10
16662.451 8
16663.064 9
16663.677 5
16664.291 3
16664.904 4
16665.518 2
16666.131 7
16666.745 4
16667.358 1
16667.972 12
16668.585 11
16669.199 8
16669.813 5
16670.426 9
16671.040 5
16671.653 0
16672.267 2
16672.881 1
16673.494 3
16674.108 0
16674.722 0
16675.335 2
16675.949 1
16676.563 1
16677.176 2
16677.790 2
16678.404 1
16679.017 2
16679.631 3
16680.245 5
16680.859 5
16681.473 5
16682.086 7
16682.700 1
16683.314 1
16683.928 3
16684.542 6
16685.155 3
16685.769 0
16686.383 1
16686.997 3
16687.611 6
16688.225 5
16688.839 3
16689.453 10
16690.067 14
16690.681 14
16691.295 14
16691.909 5
16692.523 10
16693.137 6
16693.751 4
16694.365 7
16694.979 10
16695.593 5
16696.207 4
16696.821 3
16697.435 2
16698.049 3
16698.663 2
16699.277 0
16699.891 16
16700.505 11
16701.120 11
16701.734 5
16702.348 7
16702.962 1
16703.576 0
16704.190 0
16704.805 5
16705.419 5
16706.033 4
16706.647 2
16707.262 0
16707.876 2
16708.490 1
16709.104 4
16709.719 3
16710.333 2
16710.947 5
16711.562 10
16712.176 7
16712.790 6
16713.405 3
16714.019 4
16714.634 11
16715.248 5
16715.862 12
16716.477 13
16717.091 9
16717.706 5
16718.320 8
16718.935 8
16719.549 4
16720.164 1
16720.778 4
16721.393 4
16722.007 4
16722.622 4
16723.236 2
16723.851 0
16724.465 8
16725.080 7
16725.695 0
16726.309 4
16726.924 3
16727.538 0
16728.153 7
16728.768 3
16729.382 4
16729.997 3
16730.612 2
16731.226 4
16731.841 7
16732.456 9
16733.071 6
16733.685 6
16734.300 3
16734.915 2
16735.530 5
16736.144 12
16736.759 10
16737.374 9
16737.989 15
16738.604 16
16739.219 4
16739.833 8
16740.448 7
16741.063 5
16741.678 5
16742.293 4
16742.908 0
16743.523 1
16744.138 3
16744.753 6
16745.368 9
16745.983 5
16746.598 3
16747.213 2
16747.828 1
16748.443 0
16749.058 14
16749.673 12
16750.288 9
16750.903 7
16751.518 10
16752.133 12
16752.748 11
16753.363 10
16753.978 9
16754.593 13
16755.208 7
16755.824 5
16756.439 7
16757.054 2
16757.669 5
16758.284 6
16758.899 1
16759.515 5
16760.130 10
16760.745 8
16761.360 1
16761.976 2
16762.591 1
16763.206 2
16763.822 6
16764.437 8
16765.052 5
16765.667 8
16766.283 11
16766.898 9
16767.514 13
16768.129 10
16768.744 8
16769.360 10
16769.975 8
16770.591 6
16771.206 3
16771.821 3
16772.437 6
16773.052 2
16773.668 3
16774.283 6
16774.899 8
16775.514 7
16776.130 9
16776.745 5
16777.361 10
16777.976 2
16778.592 5
16779.208 14
16779.823 3
16780.439 8
16781.054 6
16781.670 10
16782.286 4
16782.901 5
16783.517 6
16784.133 11
16784.748 7
16785.364 3
16785.980 6
16786.595 10
16787.211 7
16787.827 4
16788.443 15
16789.058 8
16789.674 5
16790.290 3
16790.906 2
16791.522 6
16792.137 4
16792.753 5
16793.369 6
16793.985 10
16794.601 5
16795.217 5
16795.832 9
16796.448 6
16797.064 9
16797.680 12
16798.296 14
16798.912 6
16799.528 11
16800.144 5
16800.760 4
16801.376 6
16801.992 3
16802.608 4
16803.224 5
16803.840 9
16804.456 10
16805.072 11
16805.688 11
16806.304 16
16806.920 16
16807.536 9
16808.152 5
16808.769 8
16809.385 6
16810.001 6
16810.617 6
16811.233 11
16811.849 7
16812.466 3
16813.082 8
16813.698 6
16814.314 8
16814.930 3
16815.547 8
16816.163 14
16816.779 7
16817.395 7
16818.012 25
16818.628 22
16819.244 18
16819.861 19
16820.477 10
16821.093 7
16821.710 7
16822.326 9
16822.942 13
16823.559 14
16824.175 12
16824.792 8
16825.408 17
16826.025 20
16826.641 28
16827.257 30
16827.874 30
16828.490 18
16829.107 11
16829.723 17
16830.340 15
16830.956 8
16831.573 11
16832.190 12
16832.806 13
16833.423 9
16834.039 5
16834.656 6
16835.272 11
16835.889 9
16836.506 5
16837.122 9
16837.739 10
16838.356 13
16838.972 9
16839.589 5
16840.206 5
16840.822 7
16841.439 11
16842.056 16
16842.673 13
16843.289 11
16843.906 11
16844.523 13
16845.140 9
16845.756 7
16846.373 10
16846.990 7
16847.607 9
16848.224 10
16848.841 11
16849.457 19
16850.074 15
16850.691 11
16851.308 10
16851.925 25
16852.542 19
16853.159 22
16853.776 19
16854.393 34
16855.010 25
16855.627 17
16856.244 14
16856.861 12
16857.478 20
16858.095 25
16858.712 26
16859.329 19
16859.946 6
16860.563 8
16861.180 6
16861.797 26
16862.414 26
16863.031 23
16863.648 32
16864.266 23
16864.883 34
16865.500 24
16866.117 21
16866.734 16
16867.351 18
16867.969 19
16868.586 17
16869.203 28
16869.820 25
16870.438 38
16871.055 39
16871.672 40
16872.289 29
16872.907 27
16873.524 25
16874.141 34
16874.759 41
16875.376 36
16875.993 34
16876.611 42
16877.228 45
16877.845 48
16878.463 33
16879.080 36
16879.698 50
16880.315 68
16880.933 59
16881.550 62
16882.167 57
16882.785 55
16883.402 56
16884.020 60
16884.637 66
16885.255 57
16885.873 63
16886.490 90
16887.108 68
16887.725 81
16888.343 99
16888.960 91
16889.578 90
16890.196 83
16890.813 84
16891.431 71
16892.048 76
16892.666 76
16893.284 84
16893.901 115
16894.519 102
16895.137 90
16895.755 107
16896.372 99
16896.990 114
16897.608 94
16898.226 97
16898.843 99
16899.461 90
16900.079 79
16900.697 80
16901.314 74
16901.932 91
16902.550 123
16903.168 120
16903.786 105
16904.404 129
16905.022 152
16905.639 141
16906.257 130
16906.875 148
16907.493 151
16908.111 160
16908.729 165
16909.347 180
16909.965 184
16910.583 186
16911.201 177
16911.819 184
16912.437 216
16913.055 225
16913.673 206
16914.291 185
16914.909 217
16915.527 245
16916.145 201
16916.763 246
16917.382 285
16918.000 290
16918.618 305
16919.236 319
16919.854 358
16920.472 400
16921.090 409
16921.709 463
16922.327 505
16922.945 583
16923.563 636
16924.182 629
16924.800 619
16925.418 667
16926.036 795
16926.655 917
16927.273 1026
16927.891 1200
16928.509 1263
16929.128 1375
16929.746 1572
16930.364 1684
16930.983 1784
16931.601 1960
16932.220 2095
16932.838 2268
16933.456 2480
16934.075 2645
16934.693 2836
16935.312 3111
16935.930 3359
16936.549 3561
16937.167 3861
16937.785 4191
16938.404 4419
16939.022 4817
16939.641 5020
16940.259 5261
16940.878 5634
16941.497 5813
16942.115 6129
16942.734 6452
16943.352 6774
16943.971 7257
16944.589 7645
16945.208 8099
16945.827 8302
16946.445 8544
16947.064 8822
16947.683 9058
16948.301 9124
16948.920 9374
16949.539 9623
16950.157 9831
16950.776 9944
16951.395 10093
16952.014 10272
16952.632 10234
16953.251 10199
16953.870 10245
16954.489 10344
16955.107 10218
16955.726 9868
16956.345 9552
16956.964 9251
16957.583 8888
16958.202 8422
16958.821 7964
16959.439 7617
16960.058 7289
16960.677 6855
16961.296 6373
16961.915 5973
16962.534 5609
16963.153 5147
16963.772 4706
16964.391 4212
16965.010 3793
16965.629 3633
16966.248 3310
16966.867 3089
16967.486 2922
16968.105 2634
16968.724 2382
16969.343 2174
16969.962 1959
16970.581 1773
16971.200 1567
16971.819 1549
16972.438 1513
16973.057 1446
16973.677 1335
16974.296 1248
16974.915 1218
16975.534 1154
16976.153 1153
16976.772 1104
16977.392 1031
16978.011 984
16978.630 984
16979.249 983
16979.869 982
16980.488 942
16981.107 902
16981.726 920
16982.346 920
16982.965 1010
16983.584 1017
16984.204 1030
16984.823 1036
16985.442 1003
16986.062 1010
16986.681 1044
16987.300 1084
16987.920 1106
16988.539 1060
16989.159 1091
16989.778 1114
16990.398 1133
16991.017 1168
16991.636 1169
16992.256 1139
16992.875 1173
16993.495 1221
16994.114 1242
16994.734 1276
16995.353 1281
16995.973 1363
16996.593 1342
16997.212 1320
16997.832 1312
16998.451 1318
16999.071 1317
16999.690 1355
17000.310 1419
17000.930 1441
17001.549 1393
17002.169 1307
17002.789 1415
17003.408 1443
17004.028 1369
17004.648 1368
17005.267 1397
17005.887 1319
17006.507 1291
17007.127 1343
17007.746 1363
17008.366 1286
17008.986 1210
17009.606 1224
17010.226 1235
17010.845 1181
17011.465 1147
17012.085 1056
17012.705 1032
17013.325 989
17013.945 899
17014.564 904
17015.184 838
17015.804 763
17016.424 752
17017.044 695
17017.664 684
17018.284 664
17018.904 614
17019.524 650
17020.144 644
17020.764 589
17021.384 464
17022.004 430
17022.624 452
17023.244 464
17023.864 480
17024.484 493
17025.104 489
17025.724 473
17026.344 389
17026.964 367
17027.585 342
17028.205 341
17028.825 367
17029.445 377
17030.065 326
17030.685 306
17031.306 293
17031.926 320
17032.546 358
17033.166 364
17033.786 315
17034.407 287
17035.027 306
17035.647 290
17036.267 296
17036.888 301
17037.508 313
17038.128 321
17038.749 305
17039.369 306
17039.989 285
17040.610 272
17041.230 267
17041.850 271
17042.471 293
17043.091 309
17043.712 312
17044.332 291
17044.952 317
17045.573 300
17046.193 285
17046.814 302
17047.434 308
17048.055 293
17048.675 295
17049.296 341
17049.916 324
17050.537 282
17051.157 316
17051.778 291
17052.399 309
17053.019 307
17053.640 295
17054.260 291
17054.881 316
17055.502 328
17056.122 325
17056.743 330
17057.363 337
17057.984 342
17058.605 339
17059.226 304
17059.846 307
17060.467 318
17061.088 280
17061.708 237
17062.329 256
17062.950 249
17063.571 270
17064.191 256
17064.812 301
17065.433 307
17066.054 322
17066.675 324
17067.296 328
17067.916 304
17068.537 291
17069.158 289
17069.779 296
17070.400 280
17071.021 260
17071.642 241
17072.263 201
17072.884 204
17073.505 227
17074.126 237
17074.747 212
17075.368 170
17075.989 197
17076.610 200
17077.231 198
17077.852 208
17078.473 188
17079.094 188
17079.715 190
17080.336 174
17080.957 166
17081.578 128
17082.199 115
17082.820 163
17083.441 163
17084.063 145
17084.684 127
17085.305 131
17085.926 139
17086.547 139
17087.168 156
17087.790 146
17088.411 160
17089.032 156
17089.653 162
17090.275 186
17090.896 167
17091.517 158
17092.138 129
17092.760 127
17093.381 127
17094.002 136
17094.624 152
17095.245 155
17095.866 166
17096.488 174
17097.109 171
17097.731 199
17098.352 183
17098.973 199
17099.595 233
17100.216 219
17100.838 217
17101.459 207
17102.081 239
17102.702 234
17103.324 238
17103.945 246
17104.567 210
17105.188 204
17105.810 190
17106.431 208
17107.053 231
17107.674 229
17108.296 245
17108.918 243
17109.539 218
17110.161 209
17110.782 207
17111.404 212
17112.026 211
17112.647 222
17113.269 227
17113.891 216
17114.512 193
17115.134 176
17115.756 179
17116.378 218
17116.999 254
17117.621 249
17118.243 234
17118.865 266
17119.486 278
17120.108 241
17120.730 253
17121.352 245
17121.974 281
17122.596 264
17123.217 224
17123.839 221
17124.461 235
17125.083 296
17125.705 285
17126.327 224
17126.949 258
17127.571 250
17128.193 260
17128.815 269
17129.437 285
17130.059 259
17130.681 222
17131.303 219
17131.925 254
17132.547 277
17133.169 277
17133.791 289
17134.413 292
17135.035 316
17135.657 314
17136.279 316
17136.901 322
17137.523 317
17138.145 310
17138.767 305
17139.390 307
17140.012 341
17140.634 402
17141.256 390
17141.878 409
17142.501 402
17143.123 431
17143.745 442
17144.367 484
17144.989 489
17145.612 534
17146.234 550
17146.856 593
17147.479 625
17148.101 612
17148.723 587
17149.346 643
17149.968 685
17150.590 711
17151.213 715
17151.835 797
17152.457 838
17153.080 860
17153.702 837
17154.325 805
17154.947 783
17155.570 767
17156.192 855
17156.814 879
17157.437 853
17158.059 887
17158.682 918
17159.304 965
17159.927 993
17160.549 955
17161.172 923
17161.795 902
17162.417 936
17163.040 947
17163.662 926
17164.285 890
17164.908 926
17165.530 873
17166.153 789
17166.775 731
17167.398 738
17168.021 777
17168.643 736
17169.266 749
17169.889 678
17170.512 648
17171.134 615
17171.757 601
17172.380 597
17173.003 612
17173.625 597
17174.248 535
17174.871 508
17175.494 528
17176.116 511
17176.739 485
17177.362 445
17177.985 426
17178.608 441
17179.231 483
17179.854 414
17180.476 416
17181.099 408
17181.722 406
17182.345 408
17182.968 354
17183.591 353
17184.214 329
17184.837 332
17185.460 327
17186.083 305
17186.706 285
17187.329 261
17187.952 269
17188.575 337
17189.198 315
17189.821 263
17190.444 253
17191.067 242
17191.691 245
17192.314 250
17192.937 234
17193.560 252
17194.183 249
17194.806 230
17195.429 225
17196.053 206
17196.676 208
17197.299 226
17197.922 203
17198.545 212
17199.169 233
17199.792 226
17200.415 185
17201.038 173
17201.662 170
17202.285 167
17202.908 171
17203.532 177
17204.155 202
17204.778 200
17205.402 209
17206.025 205
17206.648 241
17207.272 221
17207.895 233
17208.518 232
17209.142 212
17209.765 207
17210.389 211
17211.012 220
17211.636 196
17212.259 214
17212.883 216
17213.506 220
17214.130 234
17214.753 267
17215.377 235
17216.000 239
17216.624 270
17217.247 261
17217.871 244
17218.494 209
17219.118 203
17219.742 216
17220.365 211
17220.989 213
17221.613 216
17222.236 189
17222.860 175
17223.484 136
17224.107 113
17224.731 152
17225.355 145
17225.978 141
17226.602 157
17227.226 141
17227.850 142
17228.473 147
17229.097 120
17229.721 127
17230.345 136
17230.969 131
17231.592 129
17232.216 114
17232.840 113
17233.464 103
17234.088 111
17234.712 116
17235.335 116
17235.959 132
17236.583 117
17237.207 122
17237.831 118
17238.455 108
17239.079 113
17239.703 111
17240.327 100
17240.951 94
17241.575 104
17242.199 107
17242.823 99
17243.447 100
17244.071 121
17244.695 112
17245.319 109
17245.943 128
17246.567 102
17247.192 84
17247.816 81
17248.440 77
17249.064 92
17249.688 115
17250.312 108
17250.936 87
17251.561 69
17252.185 76
17252.809 74
17253.433 71
17254.057 94
17254.682 75
17255.306 82
17255.930 91
17256.554 79
17257.179 63
17257.803 91
17258.427 82
17259.052 79
17259.676 81
17260.300 68
17260.925 73
17261.549 62
17262.173 64
17262.798 64
17263.422 75
17264.047 80
17264.671 76
17265.295 73
17265.920 81
17266.544 98
17267.169 97
17267.793 75
17268.418 76
17269.042 74
17269.667 79
17270.291 92
17270.916 92
17271.540 86
17272.165 88
17272.789 77
17273.414 76
17274.039 85
17274.663 76
17275.288 63
17275.912 56
17276.537 47
17277.162 39
17277.786 40
17278.411 48
17279.036 55
17279.660 57
17280.285 73
17280.910 71
17281.535 62
17282.159 61
17282.784 61
17283.409 62
17284.034 60
17284.658 59
17285.283 60
17285.908 58
17286.533 62
17287.158 40
17287.782 48
17288.407 69
17289.032 62
17289.657 42
17290.282 50
17290.907 70
17291.532 49
17292.157 43
17292.782 38
17293.407 35
17294.031 37
17294.656 43
17295.281 32
17295.906 45
17296.531 43
17297.156 38
17297.781 51
17298.406 62
17299.031 51
17299.657 54
17300.282 51
17300.907 57
17301.532 61
17302.157 40
17302.782 44
17303.407 65
17304.032 66
17304.657 55
17305.282 46
17305.908 34
17306.533 40
17307.158 53
17307.783 44
17308.408 47
17309.034 51
17309.659 61
17310.284 51
17310.909 57
17311.535 54
17312.160 52
17312.785 54
17313.411 70
17314.036 65
17314.661 57
17315.286 53
17315.912 52
17316.537 64
17317.163 70
17317.788 63
17318.413 72
17319.039 61
17319.664 59
17320.290 73
17320.915 68
17321.540 76
17322.166 72
17322.791 50
17323.417 48
17324.042 48
17324.668 60
17325.293 44
17325.919 33
17326.544 41
17327.170 64
17327.796 48
17328.421 51
17329.047 43
17329.672 32
17330.298 39
17330.924 47
17331.549 50
17332.175 47
17332.800 55
17333.426 48
17334.052 57
17334.677 61
17335.303 61
17335.929 62
17336.555 47
17337.180 48
17337.806 49
17338.432 60
17339.058 41
17339.683 51
17340.309 63
17340.935 62
17341.561 51
17342.187 43
17342.812 53
17343.438 52
17344.064 50
17344.690 67
17345.316 73
17345.942 53
17346.568 68
17347.194 63
17347.819 45
17348.445 39
17349.071 50
17349.697 47
17350.323 42
17350.949 48
17351.575 43
17352.201 50
17352.827 65
17353.453 66
17354.079 60
17354.705 59
17355.331 62
17355.957 60
17356.584 70
17357.210 80
17357.836 78
17358.462 96
17359.088 72
17359.714 67
17360.340 74
17360.966 62
17361.593 63
17362.219 66
17362.845 58
17363.471 60
17364.097 67
17364.724 94
17365.350 104
17365.976 95
17366.602 80
17367.229 82
17367.855 80
17368.481 76
17369.107 70
17369.734 53
17370.360 50
17370.986 53
17371.613 55
17372.239 64
17372.866 78
17373.492 75
17374.118 74
17374.745 65
17375.371 70
17375.998 70
17376.624 84
17377.250 83
17377.877 73
17378.503 74
17379.130 72
17379.756 65
17380.383 76
17381.009 87
17381.636 82
17382.262 64
17382.889 64
17383.516 57
17384.142 67
17384.769 70
17385.395 75
17386.022 87
17386.649 65
17387.275 66
17387.902 50
17388.529 46
17389.155 62
17389.782 54
17390.409 52
17391.035 72
17391.662 58
17392.289 73
17392.915 72
17393.542 54
17394.169 60
17394.796 56
17395.422 53
17396.049 61
17396.676 47
17397.303 57
17397.930 55
17398.557 45
17399.183 54
17399.810 61
17400.437 55
17401.064 43
17401.691 35
17402.318 45
17402.945 45
17403.572 43
17404.199 45
17404.826 54
17405.453 41
17406.079 42
17406.706 44
17407.333 39
17407.960 30
17408.587 42
17409.215 43
17409.842 41
17410.469 41
17411.096 35
17411.723 30
17412.350 33
17412.977 36
17413.604 48
17414.231 43
17414.858 45
17415.485 36
17416.113 59
17416.740 50
17417.367 35
17417.994 32
17418.621 49
17419.248 77
17419.876 83
17420.503 67
17421.130 52
17421.757 46
17422.385 66
17423.012 34
17423.639 31
17424.267 27
17424.894 31
17425.521 31
17426.149 44
17426.776 24
17427.403 28
17428.031 35
17428.658 36
17429.285 42
17429.913 35
17430.540 25
17431.168 26
17431.795 39
17432.422 39
17433.050 47
17433.677 57
17434.305 46
17434.932 52
17435.560 36
17436.187 45
17436.815 68
17437.442 53
17438.070 43
17438.698 50
17439.325 36
17439.953 33
17440.580 25
17441.208 32
17441.836 37
17442.463 39
17443.091 42
17443.718 36
17444.346 29
17444.974 34
17445.601 30
17446.229 29
17446.857 29
17447.485 36
17448.112 38
17448.740 43
17449.368 52
17449.996 61
17450.623 45
17451.251 33
17451.879 31
17452.507 47
17453.135 33
17453.762 29
17454.390 49
17455.018 48
17455.646 56
17456.274 32
17456.902 32
17457.530 35
17458.157 18
17458.785 25
17459.413 30
17460.041 20
17460.669 25
17461.297 26
17461.925 36
17462.553 26
17463.181 39
17463.809 40
17464.437 30
17465.065 20
17465.693 21
17466.321 27
17466.949 28
17467.577 37
17468.206 38
17468.834 31
17469.462 25
17470.090 42
17470.718 56
17471.346 37
17471.974 26
17472.602 24
17473.231 35
17473.859 30
17474.487 31
17475.115 22
17475.744 20
17476.372 22
17477.000 26
17477.628 23
17478.257 29
17478.885 36
17479.513 31
17480.141 39
17480.770 40
17481.398 45
17482.026 66
17482.655 50
17483.283 42
17483.911 20
17484.540 14
17485.168 20
17485.797 16
17486.425 21
17487.053 24
17487.682 15
17488.310 26
17488.939 33
17489.567 29
17490.196 24
17490.824 28
17491.453 35
17492.081 47
17492.710 35
17493.338 28
17493.967 33
17494.596 25
17495.224 22
17495.853 13
17496.481 21
17497.110 24
17497.738 26
17498.367 31
17498.996 19
17499.624 32
17500.253 25
17500.882 40
17501.510 37
17502.139 25
17502.768 25
17503.397 22
17504.025 19
17504.654 15
17505.283 35
17505.912 21
17506.540 26
17507.169 18
17507.798 24
17508.427 29
17509.056 38
17509.684 27
17510.313 23
17510.942 33
17511.571 22
17512.200 31
17512.829 50
17513.458 38
17514.087 27
17514.716 19
17515.344 17
17515.973 30
17516.602 29
17517.231 13
17517.860 22
17518.489 27
17519.118 30
17519.747 24
17520.376 21
17521.005 19
17521.634 15
17522.263 33
17522.893 24
17523.522 34
17524.151 26
17524.780 41
17525.409 31
17526.038 27
17526.667 35
17527.296 47
17527.926 53
17528.555 51
17529.184 53
17529.813 24
17530.442 16
17531.072 30
17531.701 31
17532.330 27
17532.959 24
17533.589 18
17534.218 17
17534.847 33
17535.476 31
17536.106 33
17536.735 25
17537.364 11
17537.994 21
17538.623 33
17539.252 35
17539.882 21
17540.511 20
17541.141 35
17541.770 30
17542.399 18
17543.029 29
17543.658 23
17544.288 22
17544.917 22
17545.547 13
17546.176 23
17546.806 32
17547.435 25
17548.065 24
17548.694 38
17549.324 39
17549.953 49
17550.583 31
17551.212 37
17551.842 19
17552.472 26
17553.101 26
17553.731 29
17554.361 33
17554.990 32
17555.620 35
17556.250 43
17556.879 27
17557.509 24
17558.139 31
17558.768 23
17559.398 38
17560.028 42
17560.658 37
17561.287 41
17561.917 47
17562.547 35
17563.177 24
17563.806 47
17564.436 37
17565.066 30
17565.696 37
17566.326 34
17566.956 36
17567.586 33
17568.215 26
17568.845 35
17569.475 44
17570.105 42
17570.735 25
17571.365 26
17571.995 41
17572.625 44
17573.255 55
17573.885 46
17574.515 24
17575.145 17
17575.775 11
17576.405 22
17577.035 34
17577.665 39
17578.295 38
17578.925 45
17579.555 32
17580.185 23
17580.815 21
17581.446 29
17582.076 31
17582.706 35
17583.336 41
17583.966 24
17584.596 35
17585.227 36
17585.857 40
17586.487 31
17587.117 26
17587.747 26
17588.378 9
17589.008 14
17589.638 13
17590.268 12
17590.899 20
17591.529 26
17592.159 25
17592.790 37
17593.420 22
17594.050 23
17594.681 32
17595.311 31
17595.942 23
17596.572 42
17597.202 38
17597.833 26
17598.463 40
17599.094 28
17599.724 41
17600.355 31
17600.985 25
17601.615 24
17602.246 24
17602.876 51
17603.507 39
17604.138 38
17604.768 30
17605.399 24
17606.029 19
17606.660 25
17607.290 33
17607.921 44
17608.552 39
17609.182 26
17609.813 28
17610.443 20
17611.074 27
17611.705 30
17612.335 22
17612.966 19
17613.597 27
17614.228 46
17614.858 65
17615.489 54
17616.120 37
17616.750 29
17617.381 27
17618.012 25
17618.643 22
17619.274 32
17619.904 32
17620.535 26
17621.166 19
17621.797 23
17622.428 26
17623.059 28
17623.690 32
17624.320 23
17624.951 32
17625.582 25
17626.213 21
17626.844 28
17627.475 29
17628.106 18
17628.737 35
17629.368 37
17629.999 20
17630.630 13
17631.261 9
17631.892 16
17632.523 28
17633.154 23
17633.785 27
17634.416 21
17635.047 19
17635.678 41
17636.309 36
17636.941 40
17637.572 41
17638.203 38
17638.834 27
17639.465 18
17640.096 17
17640.727 22
17641.359 19
17641.990 21
17642.621 19
17643.252 16
17643.884 18
17644.515 15
17645.146 10
17645.777 13
17646.409 12
17647.040 25
17647.671 29
17648.303 30
17648.934 22
17649.565 15
17650.197 17
17650.828 25
17651.459 26
17652.091 30
17652.722 23
17653.354 29
17653.985 25
17654.616 10
17655.248 21
17655.879 15
17656.511 11
17657.142 9
17657.774 20
17658.405 18
17659.037 22
17659.668 13
17660.300 30
17660.931 18
17661.563 14
17662.194 21
17662.826 8
17663.458 14
17664.089 22
17664.721 21
17665.352 13
17665.984 13
17666.616 11
17667.247 14
17667.879 20
17668.511 23
17669.142 22
17669.774 31
17670.406 33
17671.038 29
17671.669 27
17672.301 21
17672.933 15
17673.565 22
17674.196 31
17674.828 19
17675.460 22
17676.092 20
17676.724 24
17677.355 19
17677.987 20
17678.619 28
17679.251 19
17679.883 21
17680.515 24
17681.147 27
17681.779 17
17682.411 11
17683.043 5
17683.674 12
17684.306 15
17684.938 17
17685.570 21
17686.202 30
17686.834 19
17687.466 17
17688.098 18
17688.730 14
17689.363 15
17689.995 23
17690.627 22
17691.259 16
17691.891 24
17692.523 20
17693.155 21
17693.787 25
17694.419 11
17695.052 13
17695.684 16
17696.316 18
17696.948 26
17697.580 32
17698.212 34
17698.845 30
17699.477 29
17700.109 28
17700.741 20
17701.374 26
17702.006 16
17702.638 16
17703.271 15
17703.903 17
17704.535 21
17705.168 16
17705.800 15
17706.432 17
17707.065 18
17707.697 12
17708.329 16
17708.962 22
17709.594 12
17710.227 15
17710.859 23
17711.492 42
17712.124 34
17712.756 24
17713.389 13
17714.021 17
17714.654 20
17715.286 16
17715.919 15
17716.551 14
17717.184 14
17717.817 21
17718.449 13
17719.082 29
17719.714 19
17720.347 24
17720.980 33
17721.612 46
17722.245 21
17722.878 19
17723.510 17
17724.143 11
17724.776 12
17725.408 17
17726.041 13
17726.674 18
17727.306 17
17727.939 18
17728.572 16
17729.205 28
17729.837 26
17730.470 31
17731.103 24
17731.736 21
17732.369 30
17733.001 26
17733.634 16
17734.267 22
17734.900 29
17735.533 26
17736.166 24
17736.799 18
17737.432 20
17738.065 20
17738.697 25
17739.330 17
17739.963 15
17740.596 17
17741.229 16
17741.862 12
17742.495 14
17743.128 13
17743.761 14
17744.394 23
17745.027 21
17745.660 22
17746.294 31
17746.927 37
17747.560 30
17748.193 25
17748.826 17
17749.459 15
17750.092 15
17750.725 13
17751.359 13
17751.992 33
17752.625 27
17753.258 23
17753.891 17
17754.524 7
17755.158 20
17755.791 15
17756.424 21
17757.057 19
17757.691 13
17758.324 10
17758.957 12
17759.591 26
17760.224 13
17760.857 9
17761.491 15
17762.124 20
17762.757 24
17763.391 26
17764.024 23
17764.657 14
17765.291 9
17765.924 11
17766.558 17
17767.191 24
17767.825 25
17768.458 16
17769.092 23
17769.725 27
17770.359 12
17770.992 13
17771.626 18
17772.259 21
17772.893 19
17773.526 16
17774.160 32
17774.793 25
17775.427 27
17776.061 22
17776.694 26
17777.328 22
17777.961 21
17778.595 17
17779.229 16
17779.862 17
17780.496 30
17781.130 25
17781.763 16
17782.397 25
17783.031 29
17783.665 12
17784.298 10
17784.932 30
17785.566 22
17786.200 21
17786.833 32
17787.467 42
17788.101 38
17788.735 25
17789.369 18
17790.003 23
17790.636 16
17791.270 17
17791.904 16
17792.538 7
17793.172 9
17793.806 13
17794.440 14
17795.074 20
17795.708 27
17796.342 26
17796.976 36
17797.610 29
17798.244 22
17798.878 15
17799.512 19
17800.146 17
17800.780 19
17801.414 31
17802.048 43
17802.682 33
17803.316 26
17803.950 19
17804.584 21
17805.218 26
17805.852 28
17806.487 17
17807.121 25
17807.755 19
17808.389 14
17809.023 21
17809.657 22
17810.292 18
17810.926 15
17811.560 11
17812.194 9
17812.829 7
17813.463 9
17814.097 12
17814.731 15
17815.366 11
17816.000 17
17816.634 17
17817.269 15
17817.903 15
17818.537 18
17819.172 15
17819.806 20
17820.441 17
17821.075 16
17821.709 12
17822.344 12
17822.978 15
17823.613 15
17824.247 11
17824.882 21
17825.516 21
17826.151 17
17826.785 21
17827.420 19
17828.054 17
17828.689 23
17829.323 23
17829.958 29
17830.592 31
17831.227 17
17831.862 23
17832.496 26
17833.131 16
17833.765 10
17834.400 11
17835.035 8
17835.669 14
17836.304 17
17836.939 17
17837.573 10
17838.208 7
17838.843 11
17839.478 14
17840.112 13
17840.747 7
17841.382 3
17842.017 5
17842.651 12
17843.286 34
17843.921 41
17844.556 38
17845.191 26
17845.825 28
17846.460 24
17847.095 31
17847.730 22
17848.365 17
17849.000 17
17849.635 10
17850.270 32
17850.905 19
17851.540 22
17852.175 20
17852.809 16
17853.444 17
17854.079 20
17854.714 16
17855.349 19
17855.984 13
17856.620 17
17857.255 16
17857.890 11
17858.525 11
17859.160 26
17859.795 17
17860.430 16
17861.065 21
17861.700 22
17862.335 25
17862.970 19
17863.606 29
17864.241 21
17864.876 15
17865.511 16
17866.146 29
17866.782 35
17867.417 18
17868.052 13
17868.687 24
17869.323 18
17869.958 13
17870.593 20
17871.228 13
17871.864 16
17872.499 22
17873.134 16
17873.770 23
17874.405 20
17875.040 17
17875.676 12
17876.311 22
17876.947 30
17877.582 26
17878.217 26
17878.853 15
17879.488 9
17880.124 16
17880.759 23
17881.395 19
17882.030 11
17882.666 10
17883.301 12
17883.937 18
17884.572 12
17885.208 17
17885.843 14
17886.479 10
17887.114 10
17887.750 16
17888.386 18
17889.021 17
17889.657 16
17890.292 24
17890.928 24
17891.564 29
17892.199 33
17892.835 15
17893.471 26
17894.107 29
17894.742 31
17895.378 24
17896.014 12
17896.649 21
17897.285 23
17897.921 25
17898.557 30
17899.193 15
17899.828 18
17900.464 19
17901.100 13
17901.736 19
17902.372 22
17903.008 20
17903.643 12
17904.279 13
17904.915 35
17905.551 35
17906.187 26
17906.823 27
17907.459 29
17908.095 29
17908.731 16
17909.367 10
17910.003 8
17910.639 8
17911.275 16
17911.911 19
17912.547 23
17913.183 26
17913.819 12
17914.455 11
17915.091 11
17915.727 24
17916.363 13
17916.999 11
17917.635 15
17918.271 20
17918.908 16
17919.544 14
17920.180 5
17920.816 13
17921.452 7
17922.089 13
17922.725 17
17923.361 14
17923.997 13
17924.633 11
17925.270 17
17925.906 23
17926.542 26
17927.178 28
17927.815 19
17928.451 14
17929.087 10
17929.724 19
17930.360 17
17930.996 10
17931.633 21
17932.269 18
17932.906 11
17933.542 8
17934.178 9
17934.815 17
17935.451 24
17936.088 24
17936.724 15
17937.361 13
17937.997 7
17938.634 3
17939.270 5
17939.907 7
17940.543 25
17941.180 18
17941.816 14
17942.453 13
17943.089 15
17943.726 28
17944.363 27
17944.999 15
17945.636 30
17946.272 18
17946.909 15
17947.546 15
17948.182 13
17948.819 9
17949.456 9
17950.092 10
17950.729 8
17951.366 5
17952.003 9
17952.639 11
17953.276 7
17953.913 13
17954.550 14
17955.186 16
17955.823 18
17956.460 14
17957.097 13
17957.734 24
17958.370 18
17959.007 18
17959.644 31
17960.281 24
17960.918 23
17961.555 14
17962.192 11
17962.829 13
17963.466 27
17964.102 22
17964.739 14
17965.376 24
17966.013 22
17966.650 18
17967.287 11
17967.924 9
17968.561 23
17969.198 24
17969.835 23
17970.473 16
17971.110 20
17971.747 19
17972.384 13
17973.021 8
17973.658 8
17974.295 9
17974.932 11
17975.569 9
17976.207 5
17976.844 13
17977.481 16
17978.118 27
17978.755 18
17979.392 21
17980.030 19
17980.667 18
17981.304 20
17981.941 21
17982.579 18
17983.216 20
17983.853 22
17984.491 16
17985.128 17
17985.765 24
17986.403 14
17987.040 19
17987.677 22
17988.315 24
17988.952 30
17989.589 36
17990.227 22
17990.864 11
17991.502 10
17992.139 12
17992.777 15
17993.414 17
17994.052 21
17994.689 16
17995.326 22
17995.964 28
17996.602 19
17997.239 14
17997.877 18
17998.514 17
17999.152 16
17999.789 14
18000.427 15
18001.064 22
18001.702 11
18002.340 20
18002.977 20
18003.615 18
18004.253 18
18004.890 18
18005.528 12
18006.166 16
18006.803 23
18007.441 15
18008.079 11
18008.717 15
18009.354 10
18009.992 22
18010.630 26
18011.268 20
18011.905 28
18012.543 24
18013.181 15
18013.819 17
18014.457 22
18015.094 21
18015.732 12
18016.370 7
18017.008 19
18017.646 26
18018.284 17
18018.922 13
18019.560 13
18020.198 11
18020.836 20
18021.474 16
18022.112 21
18022.749 22
18023.387 13
18024.025 10
18024.664 17
18025.302 14
18025.940 11
18026.578 12
18027.216 12
18027.854 10
18028.492 12
18029.130 17
18029.768 22
18030.406 6
18031.044 7
18031.682 14
18032.321 14
18032.959 9
18033.597 10
18034.235 8
18034.873 21
18035.511 12
18036.150 13
18036.788 21
18037.426 12
18038.064 19
18038.703 22
18039.341 13
18039.979 13
18040.618 17
18041.256 15
18041.894 12
18042.533 24
18043.171 28
18043.809 30
18044.448 28
18045.086 18
18045.724 18
18046.363 15
18047.001 11
18047.640 23
18048.278 11
18048.916 13
18049.555 19
18050.193 14
18050.832 12
18051.470 10
18052.109 12
18052.747 16
18053.386 18
18054.024 28
18054.663 21
18055.302 30
18055.940 15
18056.579 19
18057.217 17
18057.856 15
18058.494 7
18059.133 11
18059.772 13
18060.410 30
18061.049 24
18061.688 15
18062.326 11
18062.965 7
18063.604 13
18064.243 14
18064.881 18
18065.520 13
18066.159 9
18066.797 8
18067.436 6
18068.075 12
18068.714 12
18069.353 25
18069.991 19
18070.630 22
18071.269 10
18071.908 18
18072.547 22
18073.186 17
18073.825 21
18074.463 28
18075.102 33
18075.741 20
18076.380 21
18077.019 18
18077.658 20
18078.297 16
18078.936 10
18079.575 14
18080.214 15
18080.853 16
18081.492 33
18082.131 31
18082.770 28
18083.409 14
18084.048 7
18084.687 9
18085.326 14
18085.966 13
18086.605 14
18087.244 18
18087.883 13
18088.522 18
18089.161 29
18089.800 11
18090.440 12
18091.079 15
18091.718 16
18092.357 8
18092.996 21
18093.636 12
18094.275 17
18094.914 25
18095.553 25
18096.193 22
18096.832 15
18097.471 11
18098.111 9
18098.750 7
18099.389 12
18100.029 5
18100.668 7
18101.307 9
18101.947 9
18102.586 17
18103.225 14
18103.865 7
18104.504 9
18105.144 19
18105.783 25
18106.423 17
18107.062 8
18107.702 10
18108.341 14
18108.981 18
18109.620 13
18110.260 13
18110.899 18
18111.539 17
18112.178 13
18112.818 16
18113.457 22
18114.097 11
18114.737 10
18115.376 12
18116.016 13
18116.656 18
18117.295 17
18117.935 22
18118.575 22
18119.214 19
18119.854 18
18120.494 32
18121.133 27
18121.773 17
18122.413 26
18123.053 32
18123.692 20
18124.332 17
18124.972 8
18125.612 13
18126.252 18
18126.891 18
18127.531 21
18128.171 16
18128.811 10
18129.451 14
18130.091 14
18130.731 17
18131.370 17
18132.010 15
18132.650 8
18133.290 6
18133.930 13
18134.570 10
18135.210 24
18135.850 16
18136.490 21
18137.130 9
18137.770 8
18138.410 3
18139.050 11
18139.690 13
18140.330 14
18140.970 12
18141.610 15
18142.250 18
18142.891 21
18143.531 22
18144.171 15
18144.811 12
18145.451 14
18146.091 7
18146.731 9
18147.372 10
18148.012 19
18148.652 20
18149.292 24
18149.932 21
18150.573 18
18151.213 23
18151.853 22
18152.494 12
18153.134 15
18153.774 12
18154.414 13
18155.055 12
18155.695 12
18156.335 9
18156.976 14
18157.616 18
18158.256 22
18158.897 16
18159.537 17
18160.178 14
18160.818 17
18161.459 20
18162.099 25
18162.739 16
18163.380 7
18164.020 20
18164.661 13
18165.301 10
18165.942 13
18166.582 12
18167.223 16
18167.863 13
18168.504 20
18169.145 23
18169.785 15
18170.426 12
18171.066 11
18171.707 13
18172.348 17
18172.988 15
18173.629 10
18174.270 12
18174.910 11
18175.551 13
18176.192 18
18176.832 11
18177.473 11
18178.114 10
18178.754 6
18179.395 13
18180.036 15
18180.677 7
18181.318 6
18181.958 16
18182.599 14
18183.240 16
18183.881 19
18184.522 25
18185.162 15
18185.803 8
18186.444 14
18187.085 17
18187.726 11
18188.367 13
18189.008 12
18189.649 13
18190.290 9
18190.931 15
18191.572 15
18192.213 11
18192.854 11
18193.495 13
18194.136 16
18194.777 15
18195.418 9
18196.059 15
18196.700 14
18197.341 16
18197.982 15
18198.623 18
18199.264 23
18199.905 22
18200.546 21
18201.187 22
18201.828 19
18202.470 16
18203.111 24
18203.752 28
18204.393 17
18205.034 15
18205.676 11
18206.317 8
18206.958 9
18207.599 12
18208.241 22
18208.882 22
18209.523 23
18210.164 14
18210.806 20
18211.447 14
18212.088 21
18212.730 12
18213.371 4
18214.012 11
18214.654 21
18215.295 25
18215.936 18
18216.578 17
18217.219 18
18217.861 8
18218.502 13
18219.144 22
18219.785 14
18220.427 14
18221.068 18
18221.710 13
18222.351 15
18222.993 11
18223.634 7
18224.276 11
18224.917 15
18225.559 14
18226.200 20
18226.842 11
18227.483 12
18228.125 13
18228.767 17
18229.408 33
18230.050 28
18230.692 11
18231.333 17
18231.975 16
18232.617 13
18233.258 14
18233.900 12
18234.542 18
18235.183 21
18235.825 21
18236.467 15
18237.109 16
18237.751 14
18238.392 13
18239.034 16
18239.676 13
18240.318 9
18240.960 19
18241.601 16
18242.243 8
18242.885 15
18243.527 14
18244.169 22
18244.811 32
18245.453 29
18246.095 24
18246.737 18
18247.379 24
18248.020 31
18248.662 20
18249.304 5
18249.946 11
18250.588 11
18251.230 13
18251.872 9
18252.514 7
18253.157 12
18253.799 20
18254.441 31
18255.083 24
18255.725 26
18256.367 23
18257.009 15
18257.651 25
18258.293 26
18258.935 19
18259.578 10
18260.220 17
18260.862 22
18261.504 21
18262.146 18
18262.789 6
18263.431 10
18264.073 16
18264.715 14
18265.358 12
18266.000 19
18266.642 19
18267.284 13
18267.927 11
18268.569 17
18269.211 16
18269.854 11
18270.496 23
18271.138 26
18271.781 20
18272.423 15
18273.066 11
18273.708 8
18274.350 13
18274.993 14
18275.635 16
18276.278 18
18276.920 22
18277.563 17
18278.205 24
18278.848 11
18279.490 7
18280.133 6
18280.775 6
18281.418 7
18282.060 16
18282.703 23
18283.345 9
18283.988 10
18284.631 9
18285.273 17
18285.916 12
18286.558 6
18287.201 5
18287.844 15
18288.486 28
18289.129 25
18289.772 19
18290.415 17
18291.057 13
18291.700 18
18292.343 15
18292.985 7
18293.628 9
18294.271 12
18294.914 18
18295.557 25
18296.199 14
18296.842 10
18297.485 16
18298.128 13
18298.771 10
18299.414 19
18300.056 19
18300.699 15
18301.342 15
18301.985 21
18302.628 14
18303.271 15
18303.914 24
18304.557 25
18305.200 18
18305.843 9
18306.486 17
18307.129 17
18307.772 18
18308.415 15
18309.058 10
18309.701 5
18310.344 8
18310.987 8
18311.630 17
18312.273 13
18312.916 15
18313.559 5
18314.202 5
18314.846 5
18315.489 5
18316.132 10
18316.775 9
18317.418 11
18318.061 12
18318.705 6
18319.348 11
18319.991 10
18320.634 7
18321.277 10
18321.921 14
18322.564 8
18323.207 7
18323.851 11
18324.494 6
18325.137 14
18325.781 15
18326.424 16
18327.067 14
18327.711 7
18328.354 12
18328.997 15
18329.641 9
18330.284 8
18330.927 10
18331.571 13
18332.214 12
18332.858 10
18333.501 8
18334.145 9
18334.788 9
18335.432 26
18336.075 27
18336.719 24
18337.362 17
18338.006 13
18338.649 12
18339.293 8
18339.936 12
18340.580 19
18341.224 25
18341.867 18
18342.511 19
18343.154 24
18343.798 17
18344.442 10
18345.085 8
18345.729 12
18346.373 13
18347.016 9
18347.660 9
18348.304 11
18348.948 9
18349.591 18
18350.235 20
18350.879 17
18351.523 10
18352.166 8
18352.810 11
18353.454 17
18354.098 16
18354.742 20
18355.386 24
18356.029 14
18356.673 16
18357.317 9
18357.961 15
18358.605 15
18359.249 12
18359.893 10
18360.537 14
18361.181 25
18361.825 11
18362.469 13
18363.113 8
18363.757 11
18364.401 7
18365.045 13
18365.689 17
18366.333 20
18366.977 30
18367.621 20
18368.265 12
18368.909 9
18369.553 14
18370.197 12
18370.841 14
18371.485 32
18372.129 13
18372.774 8
18373.418 13
18374.062 9
18374.706 14
18375.350 10
18375.994 8
18376.639 15
18377.283 10
18377.927 14
18378.571 15
18379.216 12
18379.860 20
18380.504 11
18381.148 14
18381.793 14
18382.437 14
18383.081 10
18383.726 12
18384.370 12
18385.014 12
18385.659 6
18386.303 3
18386.948 4
18387.592 12
18388.236 13
18388.881 11
18389.525 15
18390.170 17
18390.814 9
18391.459 8
18392.103 16
18392.748 12
18393.392 9
18394.037 7
18394.681 13
18395.326 14
18395.970 10
18396.615 20
18397.259 13
18397.904 17
18398.549 10
18399.193 15
18399.838 17
18400.483 20
18401.127 13
18401.772 23
18402.416 23
18403.061 18
18403.706 25
18404.351 18
18404.995 21
18405.640 15
18406.285 13
18406.929 17
18407.574 11
18408.219 6
18408.864 18
18409.509 17
18410.153 12
18410.798 18
18411.443 10
18412.088 6
18412.733 12
18413.378 13
18414.022 8
18414.667 9
18415.312 8
18415.957 9
18416.602 11
18417.247 13
18417.892 9
18418.537 17
18419.182 17
18419.827 14
18420.472 10
18421.117 17
18421.762 13
18422.407 17
18423.052 11
18423.697 13
18424.342 10
18424.987 8
18425.632 5
18426.277 5
18426.922 8
18427.567 4
18428.212 11
18428.858 5
18429.503 8
18430.148 9
18430.793 15
18431.438 19
18432.083 23
18432.729 18
18433.374 9
18434.019 16
18434.664 10
18435.309 11
18435.955 17
18436.600 11
18437.245 11
18437.891 24
18438.536 25
18439.181 13
18439.826 7
18440.472 9
18441.117 12
18441.762 16
18442.408 13
18443.053 10
18443.699 3
18444.344 7
18444.989 12
18445.635 22
18446.280 19
18446.926 7
18447.571 16
18448.217 15
18448.862 13
18449.508 9
18450.153 10
18450.799 6
18451.444 12
18452.090 14
18452.735 19
18453.381 26
18454.026 21
18454.672 9
18455.318 14
18455.963 16
18456.609 11
18457.254 11
18457.900 10
18458.546 7
18459.191 7
18459.837 3
18460.483 5
18461.128 17
18461.774 17
18462.420 10
18463.066 7
18463.711 15
18464.357 18
18465.003 11
18465.649 9
18466.294 16
18466.940 16
18467.586 21
18468.232 16
18468.878 26
18469.523 32
18470.169 24
18470.815 15
18471.461 10
18472.107 2
18472.753 16
18473.399 23
18474.045 16
18474.691 12
18475.337 11
18475.982 11
18476.628 10
18477.274 13
18477.920 11
18478.566 12
18479.212 9
18479.858 9
18480.504 7
18481.150 12
18481.797 9
18482.443 11
18483.089 16
18483.735 12
18484.381 6
18485.027 13
18485.673 11
18486.319 10
18486.965 12
18487.612 14
18488.258 17
18488.904 17
18489.550 8
18490.196 16
18490.843 16
18491.489 20
18492.135 17
18492.781 7
18493.427 6
18494.074 6
18494.720 9
18495.366 13
18496.013 19
18496.659 12
18497.305 9
18497.952 15
18498.598 16
18499.244 10
18499.891 12
18500.537 15
18501.183 19
18501.830 15
18502.476 18
18503.123 20
18503.769 15
18504.416 9
18505.062 5
18505.709 4
18506.355 17
18507.002 14
18507.648 11
18508.295 15
18508.941 14
18509.588 13
18510.234 12
18510.881 11
18511.527 18
18512.174 14
18512.820 7
18513.467 4
18514.114 8
18514.760 15
18515.407 9
18516.054 10
18516.700 14
18517.347 9
18517.994 15
18518.640 23
18519.287 15
18519.934 8
18520.581 14
18521.227 13
18521.874 6
18522.521 5
18523.168 8
18523.814 8
18524.461 13
18525.108 10
18525.755 17
18526.402 18
18527.048 22
18527.695 20
18528.342 9
18528.989 9
18529.636 8
18530.283 14
18530.930 22
18531.577 22
18532.224 17
18532.871 14
18533.518 16
18534.165 21
18534.811 37
18535.458 24
18536.105 12
18536.753 13
18537.400 11
18538.047 17
18538.694 17
18539.341 10
18539.988 20
18540.635 17
18541.282 12
18541.929 5
18542.576 10
18543.223 10
18543.870 7
18544.518 10
18545.165 13
18545.812 9
18546.459 9
18547.106 27
18547.753 20
18548.401 16
18549.048 11
18549.695 7
18550.342 6
18550.990 8
18551.637 7
18552.284 2
18552.932 14
18553.579 13
18554.226 10
18554.874 10
18555.521 12
18556.168 20
18556.816 26
18557.463 19
18558.110 11
18558.758 11
18559.405 8
18560.053 10
18560.700 14
18561.347 7
18561.995 7
18562.642 5
18563.290 8
18563.937 13
18564.585 12
18565.232 10
18565.880 17
18566.527 10
18567.175 9
18567.823 8
18568.470 9
18569.118 10
18569.765 9
18570.413 9
18571.060 11
18571.708 10
18572.356 11
18573.003 8
18573.651 2
18574.299 10
18574.946 14
18575.594 12
18576.242 23
18576.889 30
18577.537 18
18578.185 17
18578.833 19
18579.480 17
18580.128 21
18580.776 22
18581.424 18
18582.072 7
18582.719 11
18583.367 4
18584.015 7
18584.663 5
18585.311 16
18585.959 16
18586.607 12
18587.254 9
18587.902 7
18588.550 10
18589.198 9
18589.846 7
18590.494 10
18591.142 11
18591.790 10
18592.438 10
18593.086 11
18593.734 8
18594.382 4
18595.030 12
18595.678 19
18596.326 17
18596.974 8
18597.622 13
18598.270 4
18598.919 7
18599.567 11
18600.215 7
18600.863 12
18601.511 14
18602.159 15
18602.807 18
18603.456 11
18604.104 9
18604.752 8
18605.400 8
18606.048 11
18606.697 13
18607.345 13
18607.993 8
18608.641 11
18609.290 13
18609.938 16
18610.586 21
18611.235 15
18611.883 12
18612.531 11
18613.180 7
18613.828 7
18614.476 13
18615.125 9
18615.773 11
18616.421 13
18617.070 12
18617.718 11
18618.367 9
18619.015 6
18619.664 10
18620.312 8
18620.961 10
18621.609 10
18622.258 15
18622.906 13
18623.555 12
18624.203 16
18624.852 14
18625.500 10
18626.149 1
18626.797 9
18627.446 14
18628.095 9
18628.743 17
18629.392 11
18630.041 14
18630.689 12
18631.338 4
18631.987 5
18632.635 12
18633.284 7
18633.933 5
18634.581 9
18635.230 14
18635.879 7
18636.528 12
18637.176 7
18637.825 24
18638.474 15
18639.123 12
18639.772 10
18640.420 9
18641.069 10
18641.718 10
18642.367 11
18643.016 6
18643.665 9
18644.314 5
18644.962 18
18645.611 15
18646.260 10
18646.909 9
18647.558 10
18648.207 3
18648.856 13
18649.505 13
18650.154 19
18650.803 22
18651.452 22
18652.101 16
18652.750 12
18653.399 10
18654.048 16
18654.697 24
18655.346 26
18655.995 25
18656.645 11
18657.294 17
18657.943 22
18658.592 17
18659.241 17
18659.890 12
18660.539 14
18661.189 32
18661.838 29
18662.487 22
18663.136 20
18663.785 21
18664.435 17
18665.084 10
18665.733 12
18666.382 13
18667.032 13
18667.681 17
18668.330 12
18668.980 4
18669.629 10
18670.278 17
18670.928 23
18671.577 17
18672.226 16
18672.876 17
18673.525 11
18674.175 12
18674.824 20
18675.473 20
18676.123 16
18676.772 13
18677.422 12
18678.071 13
18678.721 10
18679.370 8
18680.020 4
18680.669 9
18681.319 7
18681.968 15
18682.618 17
18683.268 14
18683.917 17
18684.567 8
18685.216 12
18685.866 13
18686.516 18
18687.165 16
18687.815 10
18688.464 14
18689.114 15
18689.764 12
18690.414 11
18691.063 16
18691.713 7
18692.363 8
18693.012 7
18693.662 6
18694.312 13
18694.962 7
18695.611 11
18696.261 12
18696.911 11
18697.561 20
18698.211 19
18698.861 14
18699.510 9
18700.160 18
18700.810 15
18701.460 13
18702.110 7
18702.760 9
18703.410 11
18704.060 7
18704.710 10
18705.360 8
18706.009 11
18706.659 6
18707.309 14
18707.959 14
18708.609 7
18709.259 18
18709.910 24
18710.560 19
18711.210 17
18711.860 13
18712.510 21
18713.160 23
18713.810 22
18714.460 13
18715.110 7
18715.760 5
18716.410 10
18717.061 19
18717.711 19
18718.361 24
18719.011 20
18719.661 17
18720.312 21
18720.962 27
18721.612 17
18722.262 9
18722.912 7
18723.563 9
18724.213 19
18724.863 10
18725.514 12
18726.164 8
18726.814 12
18727.465 23
18728.115 14
18728.765 1
18729.416 6
18730.066 5
18730.716 8
18731.367 9
18732.017 11
18732.668 7
18733.318 10
18733.969 23
18734.619 18
18735.269 10
18735.920 12
18736.570 8
18737.221 11
18737.871 19
18738.522 13
18739.173 4
18739.823 8
18740.474 12
18741.124 22
18741.775 22
18742.425 16
18743.076 9
18743.727 6
18744.377 13
18745.028 21
18745.679 16
18746.329 21
18746.980 9
18747.631 9
18748.281 8
18748.932 19
18749.583 16
18750.233 19
18750.884 19
18751.535 22
18752.186 18
18752.836 21
18753.487 34
18754.138 22
18754.789 22
18755.440 18
18756.090 19
18756.741 21
18757.392 18
18758.043 9
18758.694 11
18759.345 11
18759.996 10
18760.647 4
18761.298 10
18761.948 12
18762.599 10
18763.250 12
18763.901 9
18764.552 9
18765.203 6
18765.854 10
18766.505 7
18767.156 3
18767.807 16
18768.458 22
18769.109 14
18769.761 10
18770.412 14
18771.063 18
18771.714 19
18772.365 16
18773.016 13
18773.667 8
18774.318 4
18774.970 11
18775.621 4
18776.272 10
18776.923 10
18777.574 9
18778.225 11
18778.877 11
18779.528 20
18780.179 13
18780.830 4
18781.482 8
18782.133 11
18782.784 13
18783.436 13
18784.087 8
18784.738 7
18785.390 8
18786.041 12
18786.692 9
18787.344 7
18787.995 10
18788.646 3
18789.298 3
18789.949 9
18790.601 12
18791.252 8
18791.904 8
18792.555 18
18793.207 9
18793.858 10
18794.510 10
18795.161 2
18795.813 3
18796.464 4
18797.116 10
18797.767 23
18798.419 12
18799.070 9
18799.722 10
18800.374 10
18801.025 10
18801.677 13
18802.328 14
18802.980 13
18803.632 11
18804.283 15
18804.935 14
18805.587 18
18806.238 16
18806.890 22
18807.542 13
18808.194 4
18808.845 3
18809.497 2
18810.149 2
18810.801 4
18811.452 3
18812.104 11
18812.756 10
18813.408 29
18814.060 27
18814.712 21
18815.363 14
18816.015 12
18816.667 13
18817.319 8
18817.971 17
18818.623 29
18819.275 31
18819.927 24
18820.579 16
18821.231 11
18821.883 6
18822.535 13
18823.187 19
18823.839 13
18824.491 4
18825.143 7
18825.795 7
18826.447 10
18827.099 9
18827.751 14
18828.403 10
18829.055 16
18829.707 21
18830.359 8
18831.011 5
18831.664 8
18832.316 13
18832.968 10
18833.620 10
18834.272 7
18834.924 10
18835.577 9
18836.229 14
18836.881 10
18837.533 10
18838.186 14
18838.838 9
18839.490 11
18840.142 9
18840.795 2
18841.447 9
18842.099 11
18842.752 6
18843.404 19
18844.056 24
18844.709 11
18845.361 20
18846.014 29
18846.666 15
18847.318 13
18847.971 10
18848.623 5
18849.276 12
18849.928 9
18850.581 7
18851.233 9
18851.886 11
18852.538 5
18853.191 8
18853.843 9
18854.496 8
18855.148 8
18855.801 12
18856.453 10
18857.106 15
18857.759 25
18858.411 15
18859.064 8
18859.716 13
18860.369 10
18861.022 9
18861.674 17
18862.327 17
18862.980 19
18863.632 15
18864.285 14
18864.938 11
18865.591 13
18866.243 9
18866.896 15
18867.549 17
18868.202 16
18868.854 11
18869.507 7
18870.160 7
18870.813 5
18871.466 3
18872.118 10
18872.771 11
18873.424 8
18874.077 13
18874.730 7
18875.383 9
18876.036 15
18876.689 14
18877.342 7
18877.994 11
18878.647 7
18879.300 5
18879.953 7
18880.606 7
18881.259 5
18881.912 14
18882.565 22
18883.218 26
18883.871 19
18884.525 10
18885.178 12
18885.831 10
18886.484 9
18887.137 12
18887.790 16
18888.443 13
18889.096 7
18889.749 9
18890.403 8
18891.056 14
18891.709 14
18892.362 5
18893.015 4
18893.669 5
18894.322 12
18894.975 17
18895.628 13
18896.281 14
18896.935 20
18897.588 17
18898.241 10
18898.895 14
18899.548 12
18900.201 15
18900.855 11
18901.508 17
18902.161 18
18902.815 14
18903.468 9
18904.121 9
18904.775 4
18905.428 8
18906.082 7
18906.735 5
18907.389 11
18908.042 10
18908.696 12
18909.349 6
18910.003 5
18910.656 11
18911.310 4
18911.963 5
18912.617 8
18913.270 8
18913.924 19
18914.577 15
18915.231 20
18915.885 13
18916.538 10
18917.192 6
18917.845 7
18918.499 12
18919.153 14
18919.806 12
18920.460 7
18921.114 6
18921.767 3
18922.421 8
18923.075 15
18923.729 13
18924.382 14
18925.036 14
18925.690 12
18926.344 15
18926.997 11
18927.651 6
18928.305 6
18928.959 5
18929.613 12
18930.267 8
18930.920 16
18931.574 19
18932.228 16
18932.882 16
18933.536 10
18934.190 29
18934.844 34
18935.498 16
18936.152 13
18936.806 18
18937.460 16
18938.114 13
18938.768 19
18939.422 14
18940.076 3
18940.730 3
18941.384 8
18942.038 15
18942.692 21
18943.346 14
18944.000 13
18944.654 26
18945.308 25
18945.962 16
18946.616 11
18947.271 0
18947.925 11
18948.579 10
18949.233 16
18949.887 17
18950.541 5
18951.196 14
18951.850 11
18952.504 11
18953.158 12
18953.813 13
18954.467 7
18955.121 8
18955.775 6
18956.430 8
18957.084 8
18957.738 21
18958.393 18
18959.047 8
18959.701 17
18960.356 18
18961.010 6
18961.664 10
18962.319 4
18962.973 14
18963.628 8
18964.282 6
18964.937 6
18965.591 6
18966.245 4
18966.900 6
18967.554 8
18968.209 2
18968.863 11
18969.518 15
18970.173 18
18970.827 17
18971.482 14
18972.136 30
18972.791 29
18973.445 19
18974.100 21
18974.755 18
18975.409 11
18976.064 8
18976.719 14
18977.373 9
18978.028 8
18978.683 12
18979.337 9
18979.992 13
18980.647 10
18981.301 21
18981.956 12
18982.611 13
18983.266 10
18983.920 11
18984.575 16
18985.230 5
18985.885 10
18986.540 10
18987.194 11
18987.849 13
18988.504 16
18989.159 9
18989.814 10
18990.469 7
18991.124 11
18991.779 7
18992.433 10
18993.088 11
18993.743 9
18994.398 10
18995.053 8
18995.708 9
18996.363 7
18997.018 14
18997.673 18
18998.328 13
18998.983 13
18999.638 15
19000.293 11
19000.948 10
19001.604 20
19002.259 10
19002.914 10
19003.569 10
19004.224 8
19004.879 4
19005.534 5
19006.189 3
19006.845 3
19007.500 12
19008.155 7
19008.810 1
19009.465 3
19010.121 5
19010.776 10
19011.431 8
19012.086 17
19012.742 12
19013.397 4
19014.052 9
19014.707 10
19015.363 5
19016.018 3
19016.673 5
19017.329 4
19017.984 8
19018.640 17
19019.295 5
19019.950 3
19020.606 8
19021.261 9
19021.917 9
19022.572 13
19023.227 12
19023.883 13
19024.538 16
19025.194 11
19025.849 7
19026.505 6
19027.160 13
19027.816 8
19028.471 9
19029.127 12
19029.783 10
19030.438 10
19031.094 13
19031.749 9
19032.405 15
19033.061 6
19033.716 9
19034.372 14
19035.027 13
19035.683 10
19036.339 5
19036.994 12
19037.650 13
19038.306 8
19038.962 5
19039.617 5
19040.273 11
19040.929 7
19041.585 2
19042.240 8
19042.896 6
19043.552 9
19044.208 4
19044.864 3
19045.519 9
19046.175 1
19046.831 0
19047.487 2
19048.143 4
19048.799 14
19049.455 13
19050.111 7
19050.767 2
19051.422 8
19052.078 6
19052.734 6
19053.390 11
19054.046 10
19054.702 13
19055.358 13
19056.014 4
19056.670 12
19057.326 9
19057.982 15
19058.638 9
19059.295 11
19059.951 11
19060.607 17
19061.263 8
19061.919 3
19062.575 2
19063.231 4
19063.887 5
19064.544 10
19065.200 13
19065.856 9
19066.512 10
19067.168 4
19067.825 6
19068.481 4
19069.137 11
19069.793 9
19070.449 9
19071.106 9
19071.762 13
19072.418 11
19073.075 12
19073.731 13
19074.387 5
19075.044 4
19075.700 4
19076.356 6
19077.013 4
19077.669 3
19078.326 5
19078.982 8
19079.638 8
19080.295 9
19080.951 7
19081.608 6
19082.264 15
19082.921 9
19083.577 3
19084.234 4
19084.890 6
19085.547 13
19086.203 5
19086.860 8
19087.516 9
19088.173 13
19088.829 13
19089.486 7
19090.143 5
19090.799 6
19091.456 6
19092.113 6
19092.769 25
19093.426 17
19094.082 11
19094.739 10
19095.396 7
19096.053 3
19096.709 9
19097.366 6
19098.023 5
19098.679 9
19099.336 12
19099.993 7
19100.650 9
19101.307 11
19101.963 7
19102.620 5
19103.277 3
19103.934 5
19104.591 15
19105.248 11
19105.904 18
19106.561 19
19107.218 12
19107.875 12
19108.532 8
19109.189 7
19109.846 5
19110.503 8
19111.160 7
19111.817 1
19112.474 8
19113.131 7
19113.788 5
19114.445 5
19115.102 6
19115.759 13
19116.416 10
19117.073 12
19117.730 6
19118.387 5
19119.044 5
19119.701 7
19120.359 8
19121.016 3
19121.673 1
19122.330 1
19122.987 2
19123.644 10
19124.301 12
19124.959 9
19125.616 14
19126.273 8
19126.930 5
19127.588 9
19128.245 9
19128.902 12
19129.559 10
19130.217 8
19130.874 2
19131.531 3
19132.189 1
19132.846 4
19133.503 8
19134.161 4
19134.818 7
19135.475 6
19136.133 3
19136.790 11
19137.448 9
19138.105 16
19138.763 19
19139.420 21
19140.077 15
19140.735 12
19141.392 16
19142.050 6
19142.707 10
19143.365 16
19144.022 14
19144.680 13
19145.338 8
19145.995 2
19146.653 6
19147.310 4
19147.968 6
19148.625 15
19149.283 19
19149.941 30
19150.598 21
19151.256 13
19151.914 8
19152.571 12
19153.229 12
19153.887 3
19154.544 8
19155.202 6
19155.860 8
19156.518 7
19157.175 7
19157.833 11
19158.491 7
19159.149 8
19159.806 5
19160.464 9
19161.122 9
19161.780 8
19162.438 9
19163.096 12
19163.754 11
19164.411 15
19165.069 14
19165.727 14
19166.385 12
19167.043 14
19167.701 12
19168.359 14
19169.017 11
19169.675 8
19170.333 17
19170.991 9
19171.649 8
19172.307 6
19172.965 7
19173.623 1
19174.281 9
19174.939 6
19175.597 7
19176.255 16
19176.913 11
19177.571 11
19178.229 20
19178.888 19
19179.546 19
19180.204 12
19180.862 10
19181.520 9
19182.178 15
19182.837 12
19183.495 17
19184.153 12
19184.811 9
19185.469 8
19186.128 4
19186.786 9
19187.444 8
19188.103 5
19188.761 12
19189.419 13
19190.077 14
19190.736 8
19191.394 11
19192.052 8
19192.711 10
19193.369 2
19194.028 3
19194.686 5
19195.344 6
19196.003 8
19196.661 13
19197.320 22
19197.978 12
19198.637 9
19199.295 9
19199.954 18
19200.612 18
19201.271 5
19201.929 7
19202.588 5
19203.246 7
19203.905 4
19204.563 5
19205.222 3
19205.880 4
19206.539 5
19207.198 7
19207.856 6
19208.515 6
19209.174 3
19209.832 2
19210.491 6
19211.150 8
19211.808 7
19212.467 8
19213.126 10
19213.784 12
19214.443 11
19215.102 6
19215.761 3
19216.419 7
19217.078 5
19217.737 8
19218.396 4
19219.055 10
19219.713 8
19220.372 7
19221.031 10
19221.690 9
19222.349 7
19223.008 6
19223.667 7
19224.326 13
19224.984 10
19225.643 9
19226.302 13
19226.961 4
19227.620 5
19228.279 4
19228.938 6
19229.597 5
19230.256 3
19230.915 4
19231.574 6
19232.233 3
19232.892 2
19233.551 5
19234.210 18
19234.870 21
19235.529 13
19236.188 11
19236.847 8
19237.506 6
19238.165 11
19238.824 11
19239.483 10
19240.143 7
19240.802 9
19241.461 15
19242.120 12
19242.779 16
19243.439 10
19244.098 10
19244.757 11
19245.416 5
19246.076 10
19246.735 8
19247.394 14
19248.054 11
19248.713 8
19249.372 15
19250.032 5
19250.691 6
19251.350 6
19252.010 10
19252.669 8
19253.329 10
19253.988 7
19254.647 13
19255.307 8
19255.966 3
19256.626 3
19257.285 4
19257.945 14
19258.604 10
19259.264 1
19259.923 0
19260.583 7
19261.242 2
19261.902 3
19262.561 1
19263.221 9
19263.881 12
19264.540 14
19265.200 10
19265.859 11
19266.519 5
19267.179 7
19267.838 8
19268.498 6
19269.158 11
19269.817 16
19270.477 9
19271.137 10
19271.796 12
19272.456 16
19273.116 11
19273.776 10
19274.435 10
19275.095 12
19275.755 13
19276.415 8
19277.075 4
19277.734 3
19278.394 3
19279.054 1
19279.714 6
19280.374 6
19281.034 4
19281.694 3
19282.353 8
19283.013 11
19283.673 20
19284.333 22
19284.993 18
19285.653 7
19286.313 6
19286.973 1
19287.633 3
19288.293 8
19288.953 7
19289.613 6
19290.273 8
19290.933 13
19291.593 10
19292.253 11
19292.913 9
19293.573 2
19294.234 3
19294.894 3
19295.554 5
19296.214 11
19296.874 5
19297.534 6
19298.194 9
19298.855 9
19299.515 13
19300.175 15
19300.835 8
19301.495 15
19302.156 8
19302.816 8
19303.476 9
19304.136 16
19304.797 14
19305.457 17
19306.117 7
19306.778 3
19307.438 0
19308.098 4
19308.759 7
19309.419 4
19310.079 6
19310.740 10
19311.400 8
19312.061 17
19312.721 8
19313.381 12
19314.042 6
19314.702 7
19315.363 11
19316.023 6
19316.684 8
19317.344 12
19318.005 5
19318.665 5
19319.326 4
19319.986 4
19320.647 2
19321.307 9
19321.968 12
19322.629 13
19323.289 9
19323.950 9
19324.610 8
19325.271 8
19325.932 2
19326.592 3
19327.253 4
19327.914 2
19328.574 7
19329.235 13
19329.896 15
19330.557 14
19331.217 10
19331.878 12
19332.539 10
19333.200 6
19333.860 6
19334.521 15
19335.182 15
19335.843 5
19336.504 5
19337.164 5
19337.825 5
19338.486 13
19339.147 10
19339.808 8
19340.469 3
19341.130 4
19341.791 18
19342.452 12
19343.112 7
19343.773 8
19344.434 6
19345.095 9
19345.756 17
19346.417 14
19347.078 9
19347.739 0
19348.400 3
19349.061 4
19349.722 4
19350.384 13
19351.045 10
19351.706 11
19352.367 13
19353.028 12
19353.689 9
19354.350 11
19355.011 7
19355.672 9
19356.334 13
19356.995 8
19357.656 7
19358.317 4
19358.978 2
19359.640 12
19360.301 14
19360.962 9
19361.623 9
19362.285 14
19362.946 25
19363.607 29
19364.268 17
19364.930 17
19365.591 11
19366.252 4
19366.914 5
19367.575 4
19368.236 7
19368.898 7
19369.559 7
19370.221 19
19370.882 11
19371.543 5
19372.205 10
19372.866 8
19373.528 4
19374.189 11
19374.851 10
19375.512 3
19376.174 10
19376.835 9
19377.497 11
19378.158 16
19378.820 17
19379.481 12
19380.143 7
19380.805 4
19381.466 5
19382.128 6
19382.789 8
19383.451 11
19384.113 8
19384.774 9
19385.436 5
19386.098 5
19386.759 3
19387.421 10
19388.083 12
19388.744 5
19389.406 7
19390.068 4
19390.730 9
19391.391 9
19392.053 13
19392.715 3
19393.377 4
19394.039 5
19394.700 7
19395.362 8
19396.024 5
19396.686 11
19397.348 4
19398.010 8
19398.672 7
19399.333 8
19399.995 6
19400.657 2
19401.319 2
19401.981 6
19402.643 6
19403.305 12
19403.967 7
19404.629 7
19405.291 14
19405.953 10
19406.615 8
19407.277 4
19407.939 5
19408.601 3
19409.263 3
19409.925 1
19410.587 5
19411.250 6
19411.912 7
19412.574 8
19413.236 5
19413.898 9
19414.560 6
19415.222 7
19415.885 12
19416.547 5
19417.209 1
19417.871 9
19418.533 16
19419.196 12
19419.858 9
19420.520 6
19421.182 6
19421.845 7
19422.507 6
19423.169 14
19423.832 5
19424.494 9
19425.156 9
19425.819 13
19426.481 5
19427.143 4
19427.806 9
19428.468 18
19429.131 12
19429.793 10
19430.455 5
19431.118 1
19431.780 6
19432.443 5
19433.105 3
19433.768 0
19434.430 2
19435.093 12
19435.755 6
19436.418 5
19437.080 2
19437.743 2
19438.405 2
19439.068 8
19439.731 8
19440.393 7
19441.056 5
19441.718 11
19442.381 21
19443.044 17
19443.706 10
19444.369 5
19445.032 6
19445.694 15
19446.357 14
19447.020 12
19447.683 8
19448.345 13
19449.008 14
19449.671 17
19450.334 19
19450.996 20
19451.659 16
19452.322 12
19452.985 13
19453.648 10
19454.310 5
19454.973 7
19455.636 7
19456.299 8
19456.962 8
19457.625 8
19458.288 5
19458.951 8
19459.613 15
19460.276 13
19460.939 14
19461.602 11
19462.265 13
19462.928 7
19463.591 5
19464.254 6
19464.917 4
19465.580 1
19466.243 9
19466.906 8
19467.569 2
19468.233 2
19468.896 5
19469.559 8
19470.222 5
19470.885 5
19471.548 1
19472.211 5
19472.874 2
19473.537 3
19474.201 2
19474.864 1
19475.527 8
19476.190 11
19476.853 12
19477.517 9
19478.180 9
19478.843 9
19479.506 6
19480.170 6
19480.833 6
19481.496 9
19482.160 5
19482.823 8
19483.486 8
19484.150 7
19484.813 5
19485.476 1
19486.140 6
19486.803 10
19487.467 6
19488.130 16
19488.793 11
19489.457 11
19490.120 6
19490.784 7
19491.447 12
19492.111 19
19492.774 14
19493.438 7
19494.101 9
19494.765 14
19495.428 1
19496.092 3
19496.755 5
19497.419 2
19498.082 10
19498.746 7
19499.410 7
19500.073 4
19500.737 7
19501.401 5
19502.064 3
19502.728 5
19503.391 6
19504.055 15
19504.719 14
19505.383 13
19506.046 8
19506.710 12
19507.374 12
19508.038 12
19508.701 3
19509.365 5
19510.029 4
19510.693 4
19511.356 8
19512.020 6
19512.684 11
19513.348 14
19514.012 12
19514.676 5
19515.339 4
19516.003 7
19516.667 13
19517.331 8
19517.995 7
19518.659 8
19519.323 1
19519.987 10
19520.651 11
19521.315 8
19521.979 3
19522.643 4
19523.307 10
19523.971 8
19524.635 7
19525.299 14
19525.963 16
19526.627 5
19527.291 4
19527.955 9
19528.619 13
19529.283 5
19529.948 9
19530.612 13
19531.276 7
19531.940 16
19532.604 16
19533.268 16
19533.933 10
19534.597 13
19535.261 13
19535.925 4
19536.589 6
19537.254 0
19537.918 10
19538.582 7
19539.246 18
19539.911 18
19540.575 11
19541.239 13
19541.904 5
19542.568 3
19543.232 8
19543.897 3
19544.561 6
19545.226 12
19545.890 10
19546.554 6
19547.219 14
19547.883 22
19548.548 8
19549.212 5
19549.877 8
19550.541 12
19551.205 15
19551.870 6
19552.534 5
19553.199 3
19553.864 5
19554.528 7
19555.193 6
19555.857 5
19556.522 4
19557.186 6
19557.851 8
19558.516 10
19559.180 5
19559.845 3
19560.509 5
19561.174 3
19561.839 5
19562.503 8
19563.168 4
19563.833 8
19564.498 16
19565.162 16
19565.827 10
19566.492 5
19567.156 6
19567.821 9
19568.486 7
19569.151 5
19569.816 5
19570.480 9
19571.145 10
19571.810 12
19572.475 6
19573.140 12
19573.805 10
19574.470 12
19575.134 9
19575.799 2
19576.464 1
19577.129 3
19577.794 5
19578.459 8
19579.124 7
19579.789 8
19580.454 4
19581.119 5
19581.784 6
19582.449 3
19583.114 9
19583.779 20
19584.444 14
19585.109 6
19585.774 13
19586.439 11
19587.104 16
19587.769 18
19588.435 12
19589.100 11
19589.765 6
19590.430 10
19591.095 11
19591.760 1
19592.426 5
19593.091 6
19593.756 11
19594.421 20
19595.086 11
19595.752 5
19596.417 1
19597.082 0
19597.747 7
19598.413 15
19599.078 11
19599.743 7
19600.409 9
19601.074 6
19601.739 7
19602.405 1
19603.070 2
19603.735 8
19604.401 5
19605.066 8
19605.732 3
19606.397 7
19607.062 7
19607.728 3
19608.393 3
19609.059 7
19609.724 2
19610.390 11
19611.055 9
19611.721 4
19612.386 8
19613.052 16
19613.717 17
19614.383 10
19615.048 9
19615.714 11
19616.380 10
19617.045 10
19617.711 6
19618.376 4
19619.042 3
19619.708 5
19620.373 9
19621.039 10
19621.705 12
19622.370 14
19623.036 9
19623.702 5
19624.368 6
19625.033 8
19625.699 3
19626.365 1
19627.031 5
19627.696 7
19628.362 7
19629.028 14
19629.694 12
19630.360 6
19631.025 8
19631.691 9
19632.357 4
19633.023 2
19633.689 4
19634.355 9
19635.021 15
19635.687 7
19636.353 9
19637.019 5
19637.684 20
19638.350 16
19639.016 9
19639.682 7
19640.348 3
19641.014 3
19641.680 1
19642.346 3
19643.013 4
19643.679 4
19644.345 4
19645.011 6
19645.677 4
19646.343 4
19647.009 2
19647.675 11
19648.341 5
19649.007 11
19649.674 5
19650.340 2
19651.006 12
19651.672 7
19652.338 7
19653.005 12
19653.671 8
19654.337 10
19655.003 8
19655.669 1
19656.336 9
19657.002 7
19657.668 5
19658.335 2
19659.001 5
19659.667 5
19660.334 8
19661.000 7
19661.666 9
19662.333 4
19662.999 7
19663.665 14
19664.332 26
19664.998 18
19665.665 16
19666.331 10
19666.998 8
19667.664 13
19668.330 10
19668.997 6
19669.663 10
19670.330 8
19670.996 8
19671.663 11
19672.330 5
19672.996 4
19673.663 3
19674.329 3
19674.996 6
19675.662 6
19676.329 9
19676.996 8
19677.662 5
19678.329 2
19678.996 3
19679.662 5
19680.329 3
19680.996 1
19681.662 5
19682.329 9
19682.996 8
19683.662 8
19684.329 10
19684.996 9
19685.663 5
19686.329 3
19686.996 6
19687.663 9
19688.330 18
19688.997 16
19689.664 10
19690.330 12
19690.997 11
19691.664 6
19692.331 9
19692.998 8
19693.665 6
19694.332 8
19694.999 7
19695.666 10
19696.332 10
19696.999 3
19697.666 0
19698.333 3
19699.000 3
19699.667 1
19700.334 3
19701.001 0
19701.668 2
19702.335 9
19703.003 5
19703.670 6
19704.337 3
19705.004 10
19705.671 13
19706.338 14
19707.005 6
19707.672 2
19708.339 4
19709.007 16
19709.674 10
19710.341 7
19711.008 6
19711.675 24
19712.343 25
19713.010 12
19713.677 8
19714.344 6
19715.012 4
19715.679 7
19716.346 6
19717.013 3
19717.681 6
19718.348 8
19719.015 1
19719.683 6
19720.350 6
19721.017 8
19721.685 10
19722.352 7
19723.020 1
19723.687 3
19724.354 4
19725.022 7
19725.689 4
19726.357 2
19727.024 3
19727.692 4
19728.359 8
19729.027 3
19729.694 0
19730.362 0
19731.029 4
19731.697 1
19732.364 10
19733.032 10
19733.699 5
19734.367 2
19735.035 1
19735.702 5
19736.370 22
19737.037 19
19737.705 11
19738.373 10
19739.040 15
19739.708 17
19740.376 9
19741.044 5
19741.711 7
19742.379 8
19743.047 3
19743.714 2
19744.382 1
19745.050 4
19745.718 3
19746.386 2
19747.053 3
19747.721 4
19748.389 4
19749.057 5
19749.725 3
19750.393 5
19751.060 8
19751.728 3
19752.396 2
19753.064 6
19753.732 4
19754.400 3
19755.068 3
19755.736 3
19756.404 7
19757.072 20
19757.740 24
19758.408 17
19759.076 16
19759.744 10
19760.412 6
19761.080 7
19761.748 5
19762.416 1
19763.084 6
19763.752 5
19764.420 5
19765.088 5
19765.756 14
19766.425 3
19767.093 2
19767.761 6
19768.429 6
19769.097 2
19769.765 7
19770.434 3
19771.102 4
19771.770 5
19772.438 4
19773.107 4
19773.775 4
19774.443 8
19775.111 3
19775.780 6
19776.448 6
19777.116 12
19777.785 8
19778.453 19
19779.121 6
19779.790 5
19780.458 5
19781.126 4
19781.795 5
19782.463 2
19783.132 2
19783.800 3
19784.468 5
19785.137 2
19785.805 2
19786.474 7
19787.142 7
19787.811 15
19788.479 11
19789.148 14
19789.816 8
19790.485 3
19791.153 3
19791.822 9
19792.490 3
19793.159 4
19793.828 8
19794.496 8
19795.165 3
19795.834 10
19796.502 8
19797.171 8
19797.839 8
19798.508 2
19799.177 1
19799.846 9
19800.514 12
19801.183 15
19801.852 9
19802.520 15
19803.189 13
19803.858 15
19804.527 9
19805.195 7
19805.864 9
19806.533 14
19807.202 6
19807.871 4
19808.540 2
19809.208 2
19809.877 5
19810.546 5
19811.215 6
19811.884 5
19812.553 5
19813.222 6
19813.891 7
19814.560 6
19815.229 19
19815.898 14
19816.567 4
19817.236 1
19817.905 3
19818.574 5
19819.243 4
19819.912 2
19820.581 9
19821.250 4
19821.919 5
19822.588 8
19823.257 6
19823.926 6
19824.595 5
19825.264 7
19825.933 6
19826.603 4
19827.272 5
19827.941 10
19828.610 6
19829.279 1
19829.949 4
19830.618 4
19831.287 4
19831.956 0
19832.625 3
19833.295 8
19833.964 1
19834.633 1
19835.303 4
19835.972 3
19836.641 5
19837.310 8
19837.980 5
19838.649 7
19839.319 5
19839.988 10
19840.657 10
19841.327 5
19841.996 7
19842.666 8
19843.335 7
19844.004 3
19844.674 8
19845.343 6
19846.013 1
19846.682 7
19847.352 13
19848.021 6
19848.691 2
19849.360 4
19850.030 5
19850.699 6
19851.369 8
19852.039 5
19852.708 6
19853.378 5
19854.047 7
19854.717 8
19855.387 8
19856.056 6
19856.726 8
19857.396 14
19858.065 6
19858.735 3
19859.405 7
19860.074 10
19860.744 8
19861.414 11
19862.084 8
19862.753 13
19863.423 4
19864.093 3
19864.763 8
19865.432 4
19866.102 2
19866.772 2
19867.442 5
19868.112 2
19868.782 4
19869.452 2
19870.121 4
19870.791 2
19871.461 2
19872.131 3
19872.801 7
19873.471 4
19874.141 7
19874.811 9
19875.481 7
19876.151 15
19876.821 9
19877.491 6
19878.161 5
19878.831 2
19879.501 5
19880.171 6
19880.841 12
19881.511 10
19882.181 4
19882.851 5
19883.521 9
19884.192 7
19884.862 5
19885.532 2
19886.202 0
19886.872 5
19887.542 2
19888.212 7
19888.883 7
19889.553 1
19890.223 3
19890.893 2
19891.564 0
19892.234 1
19892.904 3
19893.574 10
19894.245 14
19894.915 12
19895.585 8
19896.256 4
19896.926 1
19897.596 3
19898.267 0
19898.937 0
19899.607 1
19900.278 0
19900.948 2
19901.619 2
19902.289 1
19902.959 2
19903.630 6
19904.300 19
19904.971 10
19905.641 9
19906.312 4
19906.982 3
19907.653 2
19908.323 7
19908.994 6
19909.664 5
19910.335 6
19911.006 3
19911.676 4
19912.347 1
19913.017 5
19913.688 7
19914.359 5
19915.029 9
19915.700 4
19916.370 4
19917.041 5
19917.712 0
19918.383 3
19919.053 5
19919.724 9
19920.395 11
19921.065 8
19921.736 6
19922.407 11
19923.078 8
19923.748 4
19924.419 4
19925.090 5
19925.761 10
19926.432 6
19927.103 11
19927.773 6
19928.444 7
19929.115 6
19929.786 6
19930.457 11
19931.128 9
19931.799 9
19932.470 3
19933.141 2
19933.812 1
19934.483 6
19935.154 6
19935.825 9
19936.496 13
19937.167 7
19937.838 12
19938.509 8
19939.180 5
19939.851 1
19940.522 3
19941.193 5
19941.864 4
19942.535 8
19943.206 4
19943.877 4
19944.548 2
19945.220 2
19945.891 5
19946.562 8
19947.233 6
19947.904 4
19948.575 3
19949.247 7
19949.918 2
19950.589 1
19951.260 0
19951.932 4
19952.603 12
19953.274 6
19953.945 4
19954.617 6
19955.288 4
19955.959 2
19956.631 2
19957.302 0
19957.973 1
19958.645 3
19959.316 6
19959.988 3
19960.659 2
19961.330 4
19962.002 3
19962.673 5
19963.345 9
19964.016 4
19964.688 2
19965.359 6
19966.031 7
19966.702 7
19967.374 9
19968.045 20
19968.717 20
19969.388 14
19970.060 7
19970.731 6
19971.403 7
19972.075 10
19972.746 13
19973.418 5
19974.090 1
19974.761 4
19975.433 5
19976.104 5
19976.776 5
19977.448 4
19978.120 2
19978.791 5
19979.463 4
19980.135 3
19980.806 4
19981.478 10
19982.150 8
19982.822 10
19983.494 10
19984.165 9
19984.837 5
19985.509 2
19986.181 3
19986.853 3
19987.525 4
19988.196 5
19988.868 1
19989.540 5
19990.212 13
19990.884 12
19991.556 12
19992.228 5
19992.900 5
19993.572 5
19994.244 5
19994.916 6
19995.588 4
19996.260 3
19996.932 4
19997.604 12
19998.276 10
19998.948 13
19999.620 6
20000.292 9
20000.964 14
20001.636 5
20002.308 9
20002.980 9
20003.652 5
20004.325 10
20004.997 8
20005.669 12
20006.341 4
20007.013 3
20007.686 1
20008.358 3
20009.030 2
20009.702 3
20010.374 2
20011.047 3
20011.719 3
20012.391 5
20013.063 4
20013.736 4
20014.408 3
20015.080 5
20015.753 3
20016.425 0
20017.097 0
20017.770 0
20018.442 8
20019.115 6
20019.787 14
20020.459 5
20021.132 10
20021.804 7
20022.477 4
20023.149 7
20023.822 4
20024.494 0
20025.167 1
20025.839 5
20026.512 2
20027.184 3
20027.857 5
20028.529 0
20029.202 3
20029.874 3
20030.547 1
20031.219 10
20031.892 12
20032.565 14
20033.237 10
20033.910 8
20034.583 4
20035.255 6
20035.928 12
20036.601 8
20037.273 5
20037.946 4
20038.619 2
20039.291 6
20039.964 7
20040.637 4
20041.310 2
20041.982 8
20042.655 8
20043.328 5
20044.001 7
20044.674 3
20045.347 0
20046.019 1
20046.692 0
20047.365 4
20048.038 2
20048.711 6
20049.384 4
20050.057 4
20050.730 0
20051.402 0
20052.075 0
20052.748 0
20053.421 0
20054.094 5
20054.767 5
20055.440 7
20056.113 5
20056.786 6
20057.459 3
20058.132 3
20058.805 10
20059.479 10
20060.152 5
20060.825 6
20061.498 7
20062.171 7
20062.844 6
20063.517 2
20064.190 1
20064.863 1
20065.537 0
20066.210 4
20066.883 7
20067.556 13
20068.229 4
20068.903 2
20069.576 4
20070.249 7
20070.922 7
20071.596 11
20072.269 11
20072.942 6
20073.616 4
20074.289 3
20074.962 2
20075.635 3
20076.309 7
20076.982 6
20077.656 2
20078.329 2
20079.002 8
20079.676 12
20080.349 7
20081.023 7
20081.696 3
20082.369 5
20083.043 9
20083.716 7
20084.390 4
20085.063 7
20085.737 2
20086.410 0
20087.084 0
20087.757 2
20088.431 4
20089.105 7
20089.778 2
20090.452 5
20091.125 10
20091.799 8
20092.473 2
20093.146 8
20093.820 7
20094.494 6
20095.167 4
20095.841 4
20096.515 2
20097.188 3
20097.862 3
20098.536 3
20099.209 4
20099.883 1
20100.557 3
20101.231 4
20101.904 4
20102.578 5
20103.252 3
20103.926 4
20104.600 4
20105.273 6
20105.947 3
20106.621 1
20107.295 2
20107.969 5
20108.643 5
20109.317 14
20109.991 20
20110.665 21
20111.338 11
20112.012 5
20112.686 1
20113.360 7
20114.034 5
20114.708 9
20115.382 5
20116.056 4
20116.730 2
20117.404 6
20118.078 6
20118.753 2
20119.427 2
20120.101 7
20120.775 3
20121.449 7
20122.123 4
20122.797 6
20123.471 8
20124.145 5
20124.820 4
20125.494 3
20126.168 9
20126.842 7
20127.516 2
20128.191 3
20128.865 5
20129.539 5
20130.213 2
20130.888 1
20131.562 4
20132.236 2
20132.910 4
20133.585 5
20134.259 5
20134.933 7
20135.608 8
20136.282 5
20136.956 5
20137.631 10
20138.305 11
20138.980 12
20139.654 6
20140.328 3
20141.003 4
20141.677 0
20142.352 8
20143.026 7
20143.701 4
20144.375 9
20145.050 10
20145.724 6
20146.399 3
20147.073 1
20147.748 2
20148.422 4
20149.097 8
20149.771 8
20150.446 4
20151.121 6
20151.795 4
20152.470 2
20153.145 4
20153.819 5
20154.494 1
20155.168 6
20155.843 6
20156.518 6
20157.193 2
20157.867 0
20158.542 3
20159.217 6
20159.891 6
20160.566 4
20161.241 6
20161.916 7
20162.591 3
20163.265 3
20163.940 4
20164.615 3
20165.290 7
20165.965 6
20166.640 5
20167.314 3
20167.989 0
20168.664 4
20169.339 2
20170.014 5
20170.689 5
20171.364 9
20172.039 14
20172.714 6
20173.389 7
20174.064 10
20174.739 9
20175.414 11
20176.089 3
20176.764 6
20177.439 6
20178.114 5
20178.789 3
20179.464 1
20180.139 3
20180.814 3
20181.489 2
20182.165 7
20182.840 7
20183.515 4
20184.190 7
20184.865 8
20185.540 5
20186.215 2
20186.891 4
20187.566 5
20188.241 4
20188.916 13
20189.592 5
20190.267 6
20190.942 4
20191.617 5
20192.293 6
20192.968 4
20193.643 5
20194.319 9
20194.994 6
20195.669 3
20196.345 4
20197.020 2
20197.695 3
20198.371 7
20199.046 9
20199.722 6
20200.397 9
20201.072 5
20201.748 4
20202.423 0
20203.099 1
20203.774 3
20204.450 10
20205.125 17
20205.801 20
20206.476 10
20207.152 7
20207.827 7
20208.503 4
20209.179 4
20209.854 0
20210.530 2
20211.205 7
20211.881 7
20212.557 5
20213.232 6
20213.908 5
20214.584 7
20215.259 5
20215.935 6
20216.611 3
20217.286 11
20217.962 8
20218.638 1
20219.314 4
20219.989 16
20220.665 8
20221.341 9
20222.017 5
20222.692 4
20223.368 12
20224.044 8
20224.720 5
20225.396 4
20226.072 7
20226.747 10
20227.423 8
20228.099 3
20228.775 0
20229.451 3
20230.127 4
20230.803 7
20231.479 8
20232.155 17
20232.831 8
20233.507 8
20234.183 5
20234.859 7
20235.535 8
20236.211 6
20236.887 4
20237.563 7
20238.239 8
20238.915 4
20239.591 2
20240.267 0
20240.943 1
20241.619 0
20242.296 2
20242.972 5
20243.648 3
20244.324 4
20245.000 2
20245.676 6
20246.352 3
20247.029 4
20247.705 4
20248.381 9
20249.057 8
20249.734 15
20250.410 12
20251.086 12
20251.762 9
20252.439 6
20253.115 8
20253.791 6
20254.468 3
20255.144 2
20255.820 2
20256.497 3
20257.173 5
20257.850 4
20258.526 1
20259.202 12
20259.879 9
20260.555 5
20261.232 4
20261.908 1
20262.585 1
20263.261 2
20263.937 6
20264.614 3
20265.290 3
20265.967 1
20266.644 15
20267.320 9
20267.997 11
20268.673 6
20269.350 10
20270.026 15
20270.703 23
20271.380 12
20272.056 8
20272.733 6
20273.409 4
20274.086 1
20274.763 3
20275.440 11
20276.116 10
20276.793 8
20277.470 8
20278.146 12
20278.823 11
20279.500 7
20280.177 7
20280.853 7
20281.530 6
20282.207 5
20282.884 9
20283.561 7
20284.237 10
20284.914 8
20285.591 8
20286.268 9
20286.945 10
20287.622 3
20288.299 8
20288.975 12
20289.652 13
20290.329 12
20291.006 9
20291.683 8
20292.360 5
20293.037 1
20293.714 1
20294.391 3
20295.068 1
20295.745 1
20296.422 2
20297.099 9
20297.776 9
20298.453 7
20299.130 5
20299.807 4
20300.485 5
20301.162 5
20301.839 3
20302.516 2
20303.193 3
20303.870 8
20304.547 8
20305.225 9
20305.902 6
20306.579 5
20307.256 8
20307.933 6
20308.611 3
20309.288 1
20309.965 5
20310.642 6
20311.320 7
20311.997 3
20312.674 1
20313.352 3
20314.029 6
20314.706 8
20315.384 2
20316.061 1
20316.738 3
20317.416 4
20318.093 5
20318.770 6
20319.448 14
20320.125 12
20320.803 7
20321.480 5
20322.158 3
20322.835 5
20323.513 11
20324.190 4
20324.868 12
20325.545 5
20326.223 7
20326.900 4
20327.578 10
20328.255 10
20328.933 4
20329.610 4
20330.288 8
20330.966 6
20331.643 5
20332.321 6
20332.999 6
20333.676 7
20334.354 14
20335.031 8
20335.709 5
20336.387 9
20337.065 9
20337.742 8
20338.420 8
20339.098 11
20339.776 6
20340.453 5
20341.131 9
20341.809 7
20342.487 9
20343.164 6
20343.842 8
20344.520 5
20345.198 8
20345.876 6
20346.554 4
20347.232 12
20347.909 12
20348.587 6
20349.265 5
20349.943 6
20350.621 4
20351.299 6
20351.977 5
20352.655 5
20353.333 4
20354.011 5
20354.689 5
20355.367 3
20356.045 3
20356.723 5
20357.401 6
20358.079 3
20358.757 3
20359.435 2
20360.113 8
20360.791 1
20361.470 7
20362.148 2
20362.826 4
20363.504 3
20364.182 0
20364.860 1
20365.538 2
20366.217 1
20366.895 2
20367.573 1
20368.251 4
20368.930 4
20369.608 4
20370.286 4
20370.964 6
20371.643 9
20372.321 2
20372.999 7
20373.678 4
20374.356 1
20375.034 1
20375.713 2
20376.391 2
20377.069 2
20377.748 14
20378.426 3
20379.104 2
20379.783 0
20380.461 5
20381.140 10
20381.818 5
20382.497 4
20383.175 1
20383.854 0
20384.532 0
20385.211 1
20385.889 9
20386.568 4
20387.246 1
20387.925 4
20388.603 2
20389.282 2
20389.960 9
20390.639 5
20391.318 8
20391.996 5
20392.675 3
20393.354 5
20394.032 0
20394.711 2
20395.390 5
20396.068 7
20396.747 3
20397.426 3
20398.104 4
20398.783 7
20399.462 2
20400.141 2
20400.819 12
20401.498 7
20402.177 3
20402.856 2
20403.535 9
20404.213 8
20404.892 6
20405.571 2
20406.250 13
20406.929 25
20407.608 14
20408.287 10
20408.966 4
20409.644 4
20410.323 6
20411.002 1
20411.681 1
20412.360 5
20413.039 8
20413.718 11
20414.397 6
20415.076 16
20415.755 15
20416.434 6
20417.113 8
20417.792 3
20418.471 10
20419.150 11
20419.830 6
20420.509 2
20421.188 3
20421.867 3
20422.546 8
20423.225 9
20423.904 5
20424.583 1
20425.263 4
20425.942 3
20426.621 1
20427.300 2
20427.979 5
20428.659 5
20429.338 4
20430.017 3
20430.696 9
20431.376 21
20432.055 12
20432.734 10
20433.414 11
20434.093 12
20434.772 12
20435.452 8
20436.131 5
20436.810 26
20437.490 16
20438.169 13
20438.848 12
20439.528 6
20440.207 4
20440.887 3
20441.566 1
20442.246 5
20442.925 9
20443.605 7
20444.284 1
20444.964 5
20445.643 12
20446.323 17
20447.002 9
20447.682 10
20448.361 0
20449.041 9
20449.720 4
20450.400 3
20451.080 4
20451.759 1
20452.439 4
20453.118 4
20453.798 4
20454.478 3
20455.157 7
20455.837 3
20456.517 1
20457.197 1
20457.876 0
20458.556 3
20459.236 6
20459.915 10
20460.595 6
20461.275 5
20461.955 7
20462.635 7
20463.314 15
20463.994 6
20464.674 4
20465.354 1
20466.034 1
20466.714 2
20467.393 4
20468.073 7
20468.753 6
20469.433 6
20470.113 2
20470.793 4
20471.473 0
20472.153 2
20472.833 4
20473.513 3
20474.193 4
20474.873 10
20475.553 10
20476.233 9
20476.913 6
20477.593 5
20478.273 4
20478.953 0
20479.633 4
20480.313 7
20480.993 3
20481.673 5
20482.354 3
20483.034 2
20483.714 2
20484.394 19
20485.074 11
20485.754 9
20486.435 6
20487.115 7
20487.795 7
20488.475 2
20489.155 9
20489.836 4
20490.516 4
20491.196 6
20491.876 4
20492.557 6
20493.237 3
20493.917 1
20494.598 7
20495.278 5
20495.958 1
20496.639 1
20497.319 7
20498.000 8
20498.680 6
20499.360 5
20500.041 1
20500.721 3
20501.402 10
20502.082 12
20502.763 5
20503.443 8
20504.123 8
20504.804 6
20505.484 2
20506.165 3
20506.846 3
20507.526 0
20508.207 3
20508.887 3
20509.568 2
20510.248 0
20510.929 3
20511.610 9
20512.290 8
20512.971 4
20513.651 2
20514.332 2
20515.013 2
20515.693 2
20516.374 3
20517.055 2
20517.736 2
20518.416 5
20519.097 2
20519.778 7
20520.459 8
20521.139 6
20521.820 6
20522.501 4
20523.182 6
20523.862 2
20524.543 1
20525.224 4
20525.905 3
20526.586 2
20527.267 13
20527.948 18
20528.628 7
20529.309 1
20529.990 2
20530.671 8
20531.352 4
20532.033 4
20532.714 4
20533.395 3
20534.076 1
20534.757 1
20535.438 3
20536.119 6
20536.800 6
20537.481 3
20538.162 2
20538.843 2
20539.524 1
20540.205 2
20540.886 2
20541.568 1
20542.249 4
20542.930 6
20543.611 3
20544.292 1
20544.973 5
20545.654 3
20546.336 2
20547.017 5
20547.698 6
20548.379 6
20549.060 3
20549.742 3
20550.423 5
20551.104 6
20551.785 8
20552.467 6
20553.148 11
20553.829 12
20554.511 12
20555.192 6
20555.873 2
20556.555 3
20557.236 8
20557.917 7
20558.599 6
20559.280 4
20559.962 8
20560.643 8
20561.325 4
20562.006 2
20562.687 5
20563.369 6
20564.050 2
20564.732 2
20565.413 6
20566.095 5
20566.776 0
20567.458 3
20568.139 2
20568.821 1
20569.503 0
20570.184 4
20570.866 3
20571.547 3
20572.229 3
20572.911 2
20573.592 2
20574.274 7
20574.956 13
20575.637 10
20576.319 6
20577.001 3
20577.682 1
20578.364 2
20579.046 15
20579.727 16
20580.409 12
20581.091 6
20581.773 8
20582.455 6
20583.136 7
20583.818 8
20584.500 3
20585.182 3
20585.864 4
20586.545 8
20587.227 1
20587.909 2
20588.591 5
20589.273 4
20589.955 3
20590.637 0
20591.319 2
20592.001 4
20592.683 2
20593.365 1
20594.047 1
20594.729 6
20595.411 4
20596.093 3
20596.775 8
20597.457 2
20598.139 4
20598.821 7
20599.503 3
20600.185 1
20600.867 2
20601.549 5
20602.231 6
20602.913 7
20603.595 3
20604.278 2
20604.960 2
20605.642 2
20606.324 1
20607.006 3
20607.688 3
20608.371 8
20609.053 13
20609.735 5
20610.417 1
20611.100 2
20611.782 3
20612.464 0
20613.146 1
20613.829 4
20614.511 4
20615.193 3
20615.876 8
20616.558 13
20617.240 6
20617.923 4
20618.605 1
20619.288 0
20619.970 3
20620.652 4
20621.335 1
20622.017 1
20622.700 2
20623.382 0
20624.065 0
20624.747 0
20625.430 9
20626.112 13
20626.795 6
20627.477 6
20628.160 10
20628.842 10
20629.525 1
20630.207 0
20630.890 5
20631.573 3
20632.255 1
20632.938 0
20633.620 1
20634.303 1
20634.986 1
20635.668 0
20636.351 2
20637.034 2
20637.716 3
20638.399 1
20639.082 2
20639.765 2
20640.447 2
20641.130 0
20641.813 3
20642.496 5
20643.178 0
20643.861 6
20644.544 10
20645.227 4
20645.910 7
20646.593 10
20647.275 17
20647.958 7
20648.641 5
20649.324 3
20650.007 3
20650.690 3
20651.373 0
20652.056 9
20652.739 14
20653.422 13
20654.105 14
20654.788 10
20655.471 5
20656.154 6
20656.837 4
20657.520 2
20658.203 3
20658.886 2
20659.569 0
20660.252 10
20660.935 10
20661.618 12
20662.301 6
20662.984 1
20663.667 1
20664.350 1
20665.034 3
20665.717 4
20666.400 2
20667.083 1
20667.766 2
20668.450 1
20669.133 0
20669.816 6
20670.499 6
20671.182 5
20671.866 5
20672.549 2
20673.232 8
20673.916 13
20674.599 7
20675.282 8
20675.966 5
20676.649 2
20677.332 1
20678.016 2
20678.699 3
20679.382 5
20680.066 4
20680.749 3
20681.433 7
20682.116 6
20682.799 5
20683.483 2
20684.166 0
20684.850 0
20685.533 1
20686.217 7
20686.900 5
20687.584 4
20688.267 3
20688.951 8
20689.635 5
20690.318 2
20691.002 1
20691.685 5
20692.369 2
20693.052 2
20693.736 1
20694.420 2
20695.103 3
20695.787 4
20696.471 2
20697.154 4
20697.838 4
20698.522 6
20699.206 1
20699.889 2
20700.573 4
20701.257 6
20701.940 1
20702.624 2
20703.308 3
20703.992 5
20704.676 4
20705.359 3
20706.043 6
20706.727 5
20707.411 6
20708.095 5
20708.779 4
20709.463 0
20710.146 5
20710.830 4
20711.514 6
20712.198 2
20712.882 1
20713.566 1
20714.250 5
20714.934 1
20715.618 2
20716.302 7
20716.986 4
20717.670 3
20718.354 4
20719.038 0
20719.722 6
20720.406 4
20721.090 2
20721.774 1
20722.459 3
20723.143 6
20723.827 5
20724.511 2
20725.195 3
20725.879 1
20726.563 1
20727.248 6
20727.932 2
20728.616 1
20729.300 0
20729.984 1
20730.669 3
20731.353 7
20732.037 3
20732.721 3
20733.406 5
20734.090 4
20734.774 3
20735.459 1
20736.143 0
20736.827 1
20737.512 2
20738.196 3
20738.880 4
20739.565 5
20740.249 13
20740.933 7
20741.618 9
20742.302 1
20742.987 5
20743.671 4
20744.356 2
20745.040 1
20745.725 1
20746.409 3
20747.094 4
20747.778 3
20748.463 4
20749.147 2
20749.832 4
20750.516 2
20751.201 2
20751.885 0
20752.570 11
20753.255 20
20753.939 13
20754.624 11
20755.308 8
20755.993 11
20756.678 7
20757.362 1
20758.047 1
20758.732 1
20759.417 2
20760.101 5
20760.786 4
20761.471 1
20762.156 4
20762.840 3
20763.525 1
20764.210 0
20764.895 0
20765.579 5
20766.264 2
20766.949 1
20767.634 4
20768.319 7
20769.004 4
20769.689 3
20770.373 3
20771.058 2
20771.743 4
20772.428 1
20773.113 3
20773.798 1
20774.483 4
20775.168 6
20775.853 5
20776.538 4
20777.223 6
20777.908 3
20778.593 6
20779.278 3
20779.963 0
20780.648 1
20781.333 5
20782.018 3
20782.703 1
20783.388 2
20784.074 2
20784.759 1
20785.444 3
20786.129 4
20786.814 1
20787.499 1
20788.184 0
20788.870 0
20789.555 2
20790.240 2
20790.925 0
20791.611 4
20792.296 4
20792.981 3
20793.666 0
20794.352 0
20795.037 3
20795.722 3
20796.408 3
20797.093 0
20797.778 1
20798.464 4
20799.149 1
20799.834 4
20800.520 4
20801.205 4
20801.890 5
20802.576 4
20803.261 3
20803.947 2
20804.632 5
20805.318 8
20806.003 3
20806.689 0
20807.374 2
20808.060 2
20808.745 4
20809.431 3
20810.116 0
20810.802 0
20811.487 3
20812.173 3
20812.859 5
20813.544 6
20814.230 3
20814.915 2
20815.601 0
20816.287 1
20816.972 10
20817.658 4
20818.344 0
20819.029 0
20819.715 0
20820.401 4
20821.087 1
20821.772 2
20822.458 2
20823.144 4
20823.830 7
20824.515 3
20825.201 4
20825.887 3
20826.573 3
20827.259 3
20827.944 4
20828.630 7
20829.316 9
20830.002 4
20830.688 3
20831.374 4
20832.060 6
20832.746 5
20833.431 2
20834.117 4
20834.803 2
20835.489 4
20836.175 1
20836.861 2
20837.547 1
20838.233 4
20838.919 7
20839.605 9
20840.291 1
20840.977 1
20841.663 2
20842.350 1
20843.036 4
20843.722 7
20844.408 3
20845.094 1
20845.780 1
20846.466 2
20847.152 3
20847.839 1
20848.525 0
20849.211 2
20849.897 8
20850.583 5
20851.270 5
20851.956 2
20852.642 2
20853.328 0
20854.015 0
20854.701 0
20855.387 0
20856.073 4
20856.760 7
20857.446 4
20858.132 0
20858.819 0
20859.505 3
20860.191 3
20860.878 1
20861.564 2
20862.251 1
20862.937 1
20863.623 7
20864.310 8
20864.996 3
20865.683 9
20866.369 6
20867.056 5
20867.742 4
20868.429 2
20869.115 2
20869.802 7
20870.488 10
20871.175 8
20871.861 7
20872.548 2
20873.235 3
20873.921 3
20874.608 8
20875.294 11
20875.981 12
20876.668 8
20877.354 7
20878.041 5
20878.728 2
20879.414 5
20880.101 6
20880.788 9
20881.474 7
20882.161 2
20882.848 2
20883.535 3
20884.221 1
20884.908 3
20885.595 5
20886.282 4
20886.969 4
20887.655 0
20888.342 6
20889.029 8
20889.716 8
20890.403 14
20891.090 5
20891.777 2
20892.463 0
20893.150 1
20893.837 3
20894.524 3
20895.211 1
20895.898 1
20896.585 2
20897.272 1
20897.959 1
20898.646 0
20899.333 3
20900.020 3
20900.707 6
20901.394 2
20902.081 7
20902.768 6
20903.455 2
20904.142 4
20904.830 3
20905.517 2
20906.204 7
20906.891 10
20907.578 5
20908.265 3
20908.952 3
20909.640 3
20910.327 7
20911.014 3
20911.701 2
20912.388 2
20913.076 10
20913.763 6
20914.450 2
20915.137 1
20915.825 2
20916.512 6
20917.199 3
20917.887 0
20918.574 3
20919.261 3
20919.949 0
20920.636 2
20921.323 5
20922.011 6
20922.698 4
20923.386 3
20924.073 0
20924.760 8
20925.448 8
20926.135 8
20926.823 5
20927.510 7
20928.198 1
20928.885 4
20929.573 6
20930.260 5
20930.948 3
20931.635 5
20932.323 4
20933.010 5
20933.698 1
20934.386 1
20935.073 4
20935.761 6
20936.448 2
20937.136 6
20937.824 4
20938.511 6
20939.199 6
20939.887 6
20940.574 8
20941.262 4
20941.950 4
20942.638 0
20943.325 0
20944.013 0
20944.701 1
20945.389 0
20946.076 0
20946.764 2
20947.452 3
20948.140 0
20948.828 0
20949.515 2
20950.203 0
20950.891 1
20951.579 1
20952.267 1
20952.955 3
20953.643 0
20954.331 2
20955.018 3
20955.706 2
20956.394 1
20957.082 2
20957.770 2
20958.458 7
20959.146 10
20959.834 7
20960.522 7
20961.210 2
20961.898 2
20962.586 4
20963.274 4
20963.963 1
20964.651 2
20965.339 3
20966.027 1
20966.715 0
20967.403 3
20968.091 6
20968.779 2
20969.468 2
20970.156 2
20970.844 2
20971.532 0
20972.220 1
20972.909 1
20973.597 2
20974.285 5
20974.973 1
20975.662 5
20976.350 12
20977.038 9
20977.726 10
20978.415 4
20979.103 1
20979.791 1
20980.480 2
20981.168 2
20981.856 2
20982.545 6
20983.233 6
20983.922 4
20984.610 0
20985.298 1
20985.987 0
20986.675 2
20987.364 3
20988.052 2
20988.741 0
20989.429 5
20990.118 5
20990.806 1
20991.495 0
20992.183 4
20992.872 5
20993.560 10
20994.249 4
20994.938 2
20995.626 0
20996.315 3
20997.003 1
20997.692 1
20998.381 4
20999.069 4
20999.758 7
21000.447 7
21001.135 6
21001.824 5
21002.513 6
21003.201 2
21003.890 3
21004.579 6
21005.268 3
21005.956 5
21006.645 7
21007.334 6
21008.023 1
21008.712 1
21009.400 2
21010.089 3
21010.778 5
21011.467 5
21012.156 1
21012.845 1
21013.533 0
21014.222 7
21014.911 9
21015.600 3
21016.289 6
21016.978 5
21017.667 3
21018.356 3
21019.045 3
21019.734 2
21020.423 1
21021.112 1
21021.801 5
21022.490 6
21023.179 1
21023.868 3
21024.557 1
21025.246 4
21025.935 6
21026.624 3
21027.314 15
21028.003 10
21028.692 4
21029.381 1
21030.070 2
21030.759 0
21031.448 1
21032.138 2
21032.827 1
21033.516 2
21034.205 0
21034.895 5
21035.584 3
21036.273 2
21036.962 1
21037.652 14
21038.341 6
21039.030 2
21039.719 2
21040.409 2
21041.098 3
21041.788 5
21042.477 1
21043.166 4
21043.856 6
21044.545 2
21045.234 2
21045.924 2
21046.613 1
21047.303 1
21047.992 2
21048.682 6
21049.371 7
21050.061 3
21050.750 0
21051.440 5
21052.129 5
21052.819 3
21053.508 4
21054.198 9
21054.887 6
21055.577 4
21056.266 1
21056.956 0
21057.646 0
21058.335 9
21059.025 7
21059.715 5
21060.404 7
21061.094 6
21061.784 5
21062.473 6
21063.163 2
21063.853 2
21064.542 4
21065.232 0
21065.922 2
21066.612 4
21067.301 2
21067.991 1
21068.681 1
21069.371 3
21070.061 0
21070.750 1
21071.440 6
21072.130 3
21072.820 4
21073.510 0
21074.200 1
21074.890 0
21075.579 0
21076.269 3
21076.959 5
21077.649 6
21078.339 4
21079.029 5
21079.719 2
21080.409 1
21081.099 2
21081.789 0
21082.479 2
21083.169 6
21083.859 5
21084.549 3
21085.239 1
21085.929 4
21086.619 3
21087.309 1
21088.000 3
21088.690 4
21089.380 5
21090.070 0
21090.760 4
21091.450 5
21092.140 6
21092.831 6
21093.521 1
21094.211 8
21094.901 9
21095.592 10
21096.282 7
21096.972 5
21097.662 2
21098.353 2
21099.043 4
21099.733 5
21100.423 1
21101.114 3
21101.804 4
21102.494 4
21103.185 2
21103.875 2
21104.566 1
21105.256 6
21105.946 8
21106.637 6
21107.327 7
21108.018 2
21108.708 1
21109.398 0
21110.089 1
21110.779 3
21111.470 3
21112.160 1
21112.851 7
21113.541 8
21114.232 1
21114.923 5
21115.613 3
21116.304 3
21116.994 3
21117.685 3
21118.375 3
21119.066 0
21119.757 5
21120.447 6
21121.138 3
21121.829 3
21122.519 5
21123.210 2
21123.901 2
21124.591 2
21125.282 0
21125.973 2
21126.664 1
21127.354 3
21128.045 6
21128.736 5
21129.427 1
21130.117 3
21130.808 1
21131.499 7
21132.190 6
21132.881 4
21133.572 4
21134.262 4
21134.953 5
21135.644 2
21136.335 4
21137.026 6
21137.717 14
21138.408 4
21139.099 3
21139.790 2
21140.481 1
21141.172 1
21141.863 1
21142.554 2
21143.245 2
21143.936 1
21144.627 1
21145.318 1
21146.009 4
21146.700 7
21147.391 6
21148.082 6
21148.773 6
21149.464 9
21150.155 5
21150.846 2
21151.538 5
21152.229 2
21152.920 4
21153.611 3
21154.302 3
21154.993 3
21155.685 0
21156.376 1
21157.067 7
21157.758 3
21158.450 1
21159.141 3
21159.832 3
21160.524 2
21161.215 1
21161.906 2
21162.597 0
21163.289 4
21163.980 6
21164.671 1
21165.363 0
21166.054 2
21166.746 1
21167.437 8
21168.128 13
21168.820 9
21169.511 6
21170.203 2
21170.894 4
21171.586 5
21172.277 2
21172.969 3
21173.660 1
21174.352 3
21175.043 0
21175.735 2
21176.426 3
21177.118 4
21177.809 4
21178.501 1
21179.193 0
21179.884 1
21180.576 0
21181.267 2
21181.959 3
21182.651 1
21183.342 2
21184.034 0
21184.726 2
21185.418 2
21186.109 0
21186.801 0
21187.493 7
21188.184 6
21188.876 3
21189.568 5
21190.260 0
21190.951 3
21191.643 3
21192.335 5
21193.027 4
21193.719 6
21194.411 7
21195.102 2
21195.794 1
21196.486 0
21197.178 0
21197.870 1
21198.562 1
21199.254 11
21199.946 10
21200.638 6
21201.330 4
21202.022 1
21202.714 1
21203.406 5
21204.098 5
21204.790 5
21205.482 4
21206.174 6
21206.866 4
21207.558 6
21208.250 7
21208.942 5
21209.634 2
21210.326 9
21211.018 8
21211.710 5
21212.403 3
21213.095 3
21213.787 5
21214.479 1
21215.171 5
21215.863 3
21216.556 1
21217.248 0
21217.940 4
21218.632 2
21219.325 4
21220.017 7
21220.709 3
21221.401 3
21222.094 0
21222.786 0
21223.478 0
21224.171 1
21224.863 1
21225.555 1
21226.248 13
21226.940 13
21227.632 18
21228.325 11
21229.017 3
21229.710 2
21230.402 0
21231.095 3
21231.787 4
21232.479 4
21233.172 4
21233.864 2
21234.557 1
21235.249 3
21235.942 2
21236.634 2
21237.327 4
21238.020 4
21238.712 2
21239.405 3
21240.097 3
21240.790 2
21241.483 1
21242.175 0
21242.868 2
21243.560 4
21244.253 10
21244.946 9
21245.638 6
21246.331 1
21247.024 2
21247.717 1
21248.409 2
21249.102 1
21249.795 1
21250.487 7
21251.180 6
21251.873 6
21252.566 4
21253.259 1
21253.951 2
21254.644 6
21255.337 3
21256.030 4
21256.723 2
21257.416 2
21258.109 2
21258.801 3
21259.494 2
21260.187 3
21260.880 2
21261.573 2
21262.266 3
21262.959 7
21263.652 4
21264.345 4
21265.038 4
21265.731 2
21266.424 5
21267.117 2
21267.810 9
21268.503 11
21269.196 5
21269.889 4
21270.582 1
21271.276 3
21271.969 0
21272.662 1
21273.355 1
21274.048 0
21274.741 1
21275.434 3
21276.128 6
21276.821 18
21277.514 11
21278.207 6
21278.900 4
21279.594 3
21280.287 1
21280.980 1
21281.673 2
21282.367 1
21283.060 4
21283.753 1
21284.447 4
21285.140 6
21285.833 1
21286.527 2
21287.220 2
21287.913 1
21288.607 1
21289.300 0
21289.993 0
21290.687 1
21291.380 2
21292.074 7
21292.767 5
21293.461 3
21294.154 1
21294.848 1
21295.541 2
21296.235 3
21296.928 1
21297.622 0
21298.315 5
21299.009 3
21299.702 6
21300.396 5
21301.089 3
21301.783 1
21302.477 2
21303.170 2
21303.864 1
21304.557 9
21305.251 6
21305.945 2
21306.638 9
21307.332 8
21308.026 4
21308.720 3
21309.413 0
21310.107 0
21310.801 0
21311.495 1
21312.188 2
21312.882 3
21313.576 4
21314.270 7
21314.963 3
21315.657 5
21316.351 2
21317.045 0
21317.739 1
21318.433 1
21319.127 3
21319.820 3
21320.514 2
21321.208 7
21321.902 4
21322.596 2
21323.290 0
21323.984 4
21324.678 0
21325.372 1
21326.066 5
21326.760 0
21327.454 1
21328.148 3
21328.842 1
21329.536 0
21330.230 2
21330.924 6
21331.618 9
21332.312 2
21333.006 9
21333.701 5
21334.395 7
21335.089 10
21335.783 4
21336.477 2
21337.171 2
21337.865 2
21338.560 0
21339.254 3
21339.948 0
21340.642 0
21341.337 10
21342.031 8
21342.725 7
21343.419 7
21344.114 4
21344.808 3
21345.502 1
21346.197 3
21346.891 0
21347.585 0
21348.280 3
21348.974 3
21349.668 4
21350.363 2
21351.057 0
21351.751 0
21352.446 0
21353.140 0
21353.835 4
21354.529 4
21355.224 6
21355.918 2
21356.613 8
21357.307 5
21358.002 3
21358.696 2
21359.391 1
21360.085 2
21360.780 2
21361.474 1
21362.169 11
21362.864 5
21363.558 1
21364.253 2
21364.947 7
21365.642 3
21366.337 4
21367.031 2
21367.726 4
21368.421 3
21369.115 2
21369.810 1
21370.505 1
21371.199 1
21371.894 1
21372.589 6
21373.284 2
21373.978 3
21374.673 1
21375.368 7
21376.063 10
21376.758 4
21377.453 2
21378.147 6
21378.842 5
21379.537 4
21380.232 2
21380.927 2
21381.622 2
21382.317 1
21383.012 5
21383.706 4
21384.401 0
21385.096 0
21385.791 10
21386.486 17
21387.181 10
21387.876 4
21388.571 10
21389.266 10
21389.961 2
21390.656 5
21391.351 5
21392.046 1
21392.742 3
21393.437 3
21394.132 4
21394.827 3
21395.522 10
21396.217 7
21396.912 0
21397.607 1
21398.303 6
21398.998 1
21399.693 2
21400.388 0
21401.083 1
21401.779 2
21402.474 1
21403.169 2
21403.864 1
21404.560 0
21405.255 5
21405.950 3
21406.645 5
21407.341 6
21408.036 5
21408.731 3
21409.427 7
21410.122 5
21410.817 2
21411.513 0
21412.208 2
21412.904 3
21413.599 0
21414.294 1
21414.990 0
21415.685 3
21416.381 5
21417.076 4
21417.772 3
21418.467 0
21419.163 9
21419.858 8
21420.554 2
21421.249 2
21421.945 3
21422.640 1
21423.336 0
21424.032 0
21424.727 6
21425.423 11
21426.118 4
21426.814 3
21427.510 3
21428.205 5
21428.901 3
21429.597 1
21430.292 2
21430.988 0
21431.684 4
21432.379 1
21433.075 6
21433.771 7
21434.467 4
21435.162 0
21435.858 1
21436.554 0
21437.250 0
21437.946 1
21438.641 4
21439.337 1
21440.033 7
21440.729 10
21441.425 7
21442.121 2
21442.817 0
21443.512 2
21444.208 2
21444.904 6
21445.600 6
21446.296 6
21446.992 16
21447.688 30
21448.384 17
21449.080 10
21449.776 9
21450.472 4
21451.168 2
21451.864 3
21452.560 0
21453.256 2
21453.952 6
21454.648 7
21455.344 3
21456.041 3
21456.737 1
21457.433 1
21458.129 2
21458.825 4
21459.521 7
21460.217 3
21460.914 2
21461.610 8
21462.306 4
21463.002 4
21463.698 5
21464.395 0
21465.091 0
21465.787 4
21466.483 1
21467.180 3
21467.876 5
21468.572 2
21469.269 2
21469.965 5
21470.661 5
21471.358 2
21472.054 1
21472.750 0
21473.447 2
21474.143 0
21474.840 0
21475.536 3
21476.232 7
21476.929 1
21477.625 0
21478.322 0
21479.018 2
21479.715 5
21480.411 6
21481.108 2
21481.804 0
21482.501 5
21483.197 3
21483.894 3
21484.590 0
21485.287 1
21485.984 0
21486.680 2
21487.377 0
21488.073 2
21488.770 6
21489.467 4
21490.163 1
21490.860 3
21491.557 1
21492.253 3
21492.950 6
21493.647 1
21494.343 1
21495.040 10
21495.737 5
21496.434 2
21497.130 2
21497.827 0
21498.524 1
21499.221 4
21499.918 1
21500.614 1
21501.311 5
21502.008 5
21502.705 8
21503.402 10
21504.099 8
21504.796 7
21505.493 0
21506.189 1
21506.886 1
21507.583 2
21508.280 10
21508.977 12
21509.674 6
21510.371 2
21511.068 1
21511.765 3
21512.462 2
21513.159 1
21513.856 1
21514.553 1
21515.250 1
21515.947 1
21516.645 1
21517.342 0
21518.039 1
21518.736 1
21519.433 5
21520.130 10
21520.827 7
21521.524 5
21522.222 3
21522.919 0
21523.616 1
21524.313 3
21525.010 2
21525.708 4
21526.405 2
21527.102 3
21527.799 1
21528.497 0
21529.194 2
21529.891 4
21530.589 3
21531.286 5
21531.983 2
21532.681 1
21533.378 2
21534.075 2
21534.773 7
21535.470 4
21536.167 4
21536.865 5
21537.562 2
21538.260 4
21538.957 2
21539.655 8
21540.352 4
21541.050 1
21541.747 11
21542.445 4
21543.142 2
21543.840 1
21544.537 1
21545.235 6
21545.932 3
21546.630 2
21547.327 1
21548.025 2
21548.723 6
21549.420 5
21550.118 9
21550.816 4
21551.513 2
21552.211 4
21552.908 2
21553.606 2
21554.304 7
21555.002 5
21555.699 6
21556.397 6
21557.095 5
21557.793 3
21558.490 3
21559.188 3
21559.886 0
21560.584 0
21561.281 0
21561.979 1
21562.677 4
21563.375 2
21564.073 2
21564.771 8
21565.468 11
21566.166 5
21566.864 1
21567.562 2
21568.260 1
21568.958 1
21569.656 0
21570.354 2
21571.052 4
21571.750 1
21572.448 3
21573.146 8
21573.844 4
21574.542 5
21575.240 1
21575.938 1
21576.636 0
21577.334 1
21578.032 0
21578.730 0
21579.428 4
21580.126 1
21580.825 1
21581.523 2
21582.221 2
21582.919 2
21583.617 1
21584.315 5
21585.014 3
21585.712 5
21586.410 2
21587.108 2
21587.806 1
21588.505 2
21589.203 1
21589.901 4
21590.599 3
21591.298 2
21591.996 0
21592.694 2
21593.393 1
21594.091 1
21594.789 2
21595.488 0
21596.186 1
21596.885 2
21597.583 0
21598.281 0
21598.980 0
21599.678 2
21600.377 1
21601.075 2
21601.774 0
21602.472 0
21603.170 1
21603.869 1
21604.567 0
21605.266 0
21605.965 0
21606.663 1
21607.362 6
21608.060 8
21608.759 6
21609.457 1
21610.156 2
21610.855 3
21611.553 1
21612.252 3
21612.950 2
21613.649 2
21614.348 1
21615.046 3
21615.745 2
21616.444 2
21617.143 1
21617.841 2
21618.540 5
21619.239 2
21619.937 1
21620.636 3
21621.335 4
21622.034 2
21622.733 6
21623.431 3
21624.130 5
21624.829 3
21625.528 2
21626.227 2
21626.926 3
21627.625 1
21628.323 2
21629.022 1
21629.721 2
21630.420 2
21631.119 2
21631.818 0
21632.517 4
21633.216 2
21633.915 1
21634.614 3
21635.313 1
21636.012 0
21636.711 0
21637.410 4
21638.109 2
21638.808 4
21639.507 3
21640.206 4
21640.905 4
21641.604 2
21642.304 4
21643.003 8
21643.702 10
21644.401 13
21645.100 9
21645.799 3
21646.499 4
21647.198 3
21647.897 4
21648.596 3
21649.295 8
21649.995 6
21650.694 0
21651.393 1
21652.092 2
21652.792 3
21653.491 0
21654.190 3
21654.890 1
21655.589 2
21656.288 1
21656.988 2
21657.687 1
21658.386 0
21659.086 0
21659.785 0
21660.485 3
21661.184 1
21661.883 1
21662.583 3
21663.282 2
21663.982 4
21664.681 12
21665.381 8
21666.080 10
21666.780 3
21667.479 3
21668.179 2
21668.878 0
21669.578 7
21670.278 3
21670.977 0
21671.677 0
21672.376 3
21673.076 2
21673.776 1
21674.475 1
21675.175 1
21675.874 0
21676.574 3
21677.274 5
21677.974 2
21678.673 7
21679.373 4
21680.073 1
21680.772 0
21681.472 2
21682.172 0
21682.872 0
21683.571 7
21684.271 7
21684.971 4
21685.671 4
21686.371 2
21687.071 3
21687.770 2
21688.470 2
21689.170 3
21689.870 5
21690.570 3
21691.270 5
21691.970 6
21692.670 2
21693.370 2
21694.070 1
21694.770 10
21695.469 9
21696.169 2
21696.869 4
21697.569 3
21698.270 4
21698.970 1
21699.670 2
21700.370 3
21701.070 0
21701.770 0
21702.470 0
21703.170 4
21703.870 15
21704.570 6
21705.270 7
21705.970 2
21706.671 4
21707.371 7
21708.071 7
21708.771 14
21709.471 14
21710.172 7
21710.872 5
21711.572 1
21712.272 1
21712.973 2
21713.673 4
21714.373 5
21715.073 8
21715.774 9
21716.474 3
21717.174 14
21717.875 8
21718.575 3
21719.275 2
21719.976 1
21720.676 3
21721.376 10
21722.077 3
21722.777 1
21723.478 1
21724.178 0
21724.879 0
21725.579 0
21726.280 1
21726.980 0
21727.681 3
21728.381 5
21729.082 2
21729.782 0
21730.483 3
21731.183 0
21731.884 3
21732.584 3
21733.285 2
21733.985 13
21734.686 7
21735.387 2
21736.087 7
21736.788 9
21737.489 5
21738.189 9
21738.890 3
21739.591 1
21740.291 4
21740.992 2
21741.693 3
21742.394 3
21743.094 1
21743.795 0
21744.496 1
21745.197 7
21745.897 5
21746.598 4
21747.299 3
21748.000 6
21748.701 3
21749.401 2
21750.102 1
21750.803 2
21751.504 2
21752.205 1
21752.906 5
21753.607 6
21754.308 4
21755.009 2
21755.710 5
21756.411 5
21757.111 0
21757.812 2
21758.513 1
21759.214 0
21759.915 1
21760.616 0
21761.318 0
21762.019 0
21762.720 1
21763.421 0
21764.122 4
21764.823 1
21765.524 1
21766.225 3
21766.926 2
21767.627 1
[truncated: 7,593 more chars]
