# Supplementary material for: LIMPIC: a computational method for the separation of protein MALDI-TOF-MS signals from noise
Source: BMC Bioinformatics. 2007 Mar 26;8:101. doi: 10.1186/1471-2105-8-101 (PMC1847688; doi:10.1186/1471-2105-8-101)
Supplement: Additional File 2 — Compressed archive of 30 text files, containing MALDI-TOF-MS data acquired from in-vitro protein mixtures. The text files are arranged in 6 folders, each referring to a different cytochrome C concentration. [file 1471-2105-8-101-S2.zip › SOL_2.5_TXT/SOL_calib_09c.txt]

4988.096 0
4988.431 0
4988.767 0
4989.103 0
4989.438 0
4989.774 0
4990.110 0
4990.445 0
4990.781 404
4991.117 428
4991.452 459
4991.788 450
4992.124 470
4992.459 506
4992.795 428
4993.131 360
4993.467 393
4993.802 405
4994.138 412
4994.474 372
4994.810 402
4995.146 368
4995.482 362
4995.817 353
4996.153 350
4996.489 337
4996.825 306
4997.161 365
4997.497 399
4997.833 407
4998.169 400
4998.504 345
4998.840 398
4999.176 369
4999.512 378
4999.848 411
5000.184 385
5000.520 387
5000.856 406
5001.192 414
5001.528 403
5001.864 373
5002.200 385
5002.537 378
5002.873 392
5003.209 420
5003.545 411
5003.881 396
5004.217 360
5004.553 373
5004.889 397
5005.225 449
5005.562 439
5005.898 425
5006.234 409
5006.570 439
5006.906 454
5007.243 461
5007.579 437
5007.915 426
5008.251 468
5008.588 442
5008.924 409
5009.260 375
5009.597 386
5009.933 381
5010.269 415
5010.606 401
5010.942 377
5011.278 402
5011.615 387
5011.951 410
5012.287 416
5012.624 416
5012.960 375
5013.297 400
5013.633 372
5013.970 349
5014.306 407
5014.642 395
5014.979 429
5015.315 433
5015.652 422
5015.988 390
5016.325 397
5016.662 440
5016.998 428
5017.335 419
5017.671 394
5018.008 469
5018.344 445
5018.681 417
5019.018 414
5019.354 377
5019.691 429
5020.028 400
5020.364 431
5020.701 436
5021.038 385
5021.374 360
5021.711 345
5022.048 360
5022.384 418
5022.721 358
5023.058 351
5023.395 320
5023.732 347
5024.068 364
5024.405 380
5024.742 448
5025.079 437
5025.416 409
5025.752 384
5026.089 379
5026.426 374
5026.763 400
5027.100 380
5027.437 379
5027.774 382
5028.111 329
5028.448 368
5028.785 362
5029.122 334
5029.458 373
5029.795 345
5030.132 369
5030.469 322
5030.806 322
5031.143 289
5031.481 329
5031.818 317
5032.155 347
5032.492 336
5032.829 325
5033.166 308
5033.503 340
5033.840 371
5034.177 358
5034.514 370
5034.852 381
5035.189 384
5035.526 407
5035.863 381
5036.200 389
5036.537 384
5036.875 335
5037.212 318
5037.549 366
5037.886 427
5038.224 384
5038.561 326
5038.898 338
5039.236 324
5039.573 331
5039.910 326
5040.247 350
5040.585 341
5040.922 303
5041.260 335
5041.597 324
5041.934 283
5042.272 329
5042.609 336
5042.947 356
5043.284 390
5043.621 387
5043.959 355
5044.296 357
5044.634 356
5044.971 385
5045.309 406
5045.646 372
5045.984 357
5046.321 365
5046.659 402
5046.996 431
5047.334 451
5047.672 456
5048.009 490
5048.347 470
5048.684 427
5049.022 452
5049.360 476
5049.697 425
5050.035 410
5050.373 411
5050.710 408
5051.048 372
5051.386 351
5051.723 380
5052.061 370
5052.399 390
5052.737 374
5053.074 412
5053.412 398
5053.750 380
5054.088 427
5054.426 392
5054.763 404
5055.101 367
5055.439 365
5055.777 356
5056.115 388
5056.453 425
5056.791 393
5057.128 373
5057.466 361
5057.804 354
5058.142 369
5058.480 393
5058.818 401
5059.156 340
5059.494 350
5059.832 350
5060.170 383
5060.508 393
5060.846 388
5061.184 389
5061.522 372
5061.860 385
5062.198 373
5062.536 342
5062.874 318
5063.212 334
5063.551 351
5063.889 324
5064.227 374
5064.565 356
5064.903 365
5065.241 376
5065.580 384
5065.918 348
5066.256 318
5066.594 305
5066.932 345
5067.271 333
5067.609 366
5067.947 378
5068.285 378
5068.624 340
5068.962 343
5069.300 357
5069.639 369
5069.977 348
5070.315 339
5070.654 330
5070.992 315
5071.330 310
5071.669 285
5072.007 286
5072.345 308
5072.684 344
5073.022 299
5073.361 325
5073.699 383
5074.038 358
5074.376 365
5074.715 365
5075.053 369
5075.392 353
5075.730 394
5076.069 352
5076.407 293
5076.746 288
5077.084 310
5077.423 358
5077.761 381
5078.100 373
5078.439 303
5078.777 356
5079.116 371
5079.455 386
5079.793 416
5080.132 414
5080.471 452
5080.809 447
5081.148 462
5081.487 448
5081.825 427
5082.164 420
5082.503 416
5082.842 377
5083.180 383
5083.519 374
5083.858 377
5084.197 401
5084.535 427
5084.874 412
5085.213 397
5085.552 333
5085.891 323
5086.230 335
5086.569 368
5086.907 402
5087.246 420
5087.585 416
5087.924 433
5088.263 471
5088.602 463
5088.941 439
5089.280 427
5089.619 390
5089.958 371
5090.297 338
5090.636 372
5090.975 401
5091.314 373
5091.653 385
5091.992 407
5092.331 406
5092.670 367
5093.009 341
5093.349 315
5093.688 342
5094.027 347
5094.366 319
5094.705 314
5095.044 316
5095.383 375
5095.723 346
5096.062 377
5096.401 353
5096.740 323
5097.079 375
5097.419 349
5097.758 339
5098.097 300
5098.436 306
5098.776 297
5099.115 306
5099.454 319
5099.794 336
5100.133 356
5100.472 386
5100.812 379
5101.151 375
5101.490 368
5101.830 357
5102.169 351
5102.509 364
5102.848 411
5103.187 397
5103.527 317
5103.866 301
5104.206 297
5104.545 251
5104.885 280
5105.224 335
5105.564 318
5105.903 304
5106.243 341
5106.582 360
5106.922 364
5107.261 378
5107.601 340
5107.941 289
5108.280 335
5108.620 363
5108.959 385
5109.299 361
5109.639 347
5109.978 341
5110.318 361
5110.658 375
5110.997 335
5111.337 352
5111.677 375
5112.017 367
5112.356 404
5112.696 388
5113.036 365
5113.376 366
5113.715 387
5114.055 384
5114.395 358
5114.735 352
5115.075 363
5115.414 368
5115.754 371
5116.094 339
5116.434 300
5116.774 378
5117.114 405
5117.454 373
5117.794 340
5118.134 378
5118.474 401
5118.813 398
5119.153 422
5119.493 441
5119.833 402
5120.173 335
5120.513 331
5120.853 314
5121.193 314
5121.533 346
5121.874 356
5122.214 376
5122.554 359
5122.894 368
5123.234 389
5123.574 367
5123.914 352
5124.254 363
5124.594 341
5124.935 381
5125.275 415
5125.615 424
5125.955 375
5126.295 436
5126.635 376
5126.976 330
5127.316 345
5127.656 333
5127.996 352
5128.337 341
5128.677 334
5129.017 309
5129.358 380
5129.698 341
5130.038 339
5130.378 323
5130.719 320
5131.059 340
5131.400 368
5131.740 395
5132.080 370
5132.421 368
5132.761 352
5133.102 341
5133.442 411
5133.782 392
5134.123 345
5134.463 332
5134.804 348
5135.144 365
5135.485 315
5135.825 322
5136.166 318
5136.506 280
5136.847 300
5137.188 306
5137.528 340
5137.869 333
5138.209 312
5138.550 308
5138.891 266
5139.231 308
5139.572 352
5139.912 345
5140.253 311
5140.594 329
5140.934 383
5141.275 356
5141.616 300
5141.957 271
5142.297 321
5142.638 306
5142.979 319
5143.320 305
5143.660 292
5144.001 307
5144.342 324
5144.683 319
5145.024 373
5145.364 367
5145.705 337
5146.046 313
5146.387 327
5146.728 353
5147.069 369
5147.410 370
5147.751 386
5148.091 381
5148.432 345
5148.773 368
5149.114 367
5149.455 382
5149.796 364
5150.137 292
5150.478 297
5150.819 355
5151.160 332
5151.501 302
5151.842 319
5152.183 379
5152.524 372
5152.866 324
5153.207 291
5153.548 326
5153.889 298
5154.230 291
5154.571 340
5154.912 353
5155.253 355
5155.595 353
5155.936 344
5156.277 369
5156.618 346
5156.959 322
5157.301 317
5157.642 289
5157.983 348
5158.324 346
5158.666 302
5159.007 284
5159.348 282
5159.689 251
5160.031 244
5160.372 278
5160.713 293
5161.055 308
5161.396 311
5161.738 314
5162.079 332
5162.420 388
5162.762 363
5163.103 325
5163.445 252
5163.786 303
5164.127 282
5164.469 284
5164.810 352
5165.152 356
5165.493 343
5165.835 328
5166.176 363
5166.518 366
5166.859 349
5167.201 324
5167.543 337
5167.884 314
5168.226 335
5168.567 339
5168.909 359
5169.251 305
5169.592 285
5169.934 321
5170.276 360
5170.617 367
5170.959 368
5171.301 346
5171.642 299
5171.984 297
5172.326 273
5172.667 320
5173.009 296
5173.351 310
5173.693 323
5174.034 344
5174.376 357
5174.718 339
5175.060 340
5175.402 356
5175.744 288
5176.085 294
5176.427 280
5176.769 292
5177.111 308
5177.453 329
5177.795 333
5178.137 358
5178.479 364
5178.821 366
5179.163 380
5179.504 336
5179.846 324
5180.188 319
5180.530 311
5180.872 332
5181.214 320
5181.556 361
5181.898 368
5182.241 382
5182.583 393
5182.925 382
5183.267 384
5183.609 354
5183.951 325
5184.293 288
5184.635 316
5184.977 268
5185.320 253
5185.662 297
5186.004 279
5186.346 303
5186.688 310
5187.030 280
5187.373 280
5187.715 290
5188.057 282
5188.399 304
5188.742 312
5189.084 271
5189.426 276
5189.769 312
5190.111 292
5190.453 277
5190.795 280
5191.138 327
5191.480 346
5191.823 346
5192.165 342
5192.507 305
5192.850 277
5193.192 304
5193.535 300
5193.877 332
5194.219 372
5194.562 368
5194.904 326
5195.247 342
5195.589 302
5195.932 339
5196.274 351
5196.617 299
5196.959 329
5197.302 373
5197.644 367
5197.987 324
5198.330 347
5198.672 384
5199.015 349
5199.357 307
5199.700 291
5200.043 260
5200.385 309
5200.728 407
5201.071 410
5201.413 336
5201.756 373
5202.099 370
5202.441 349
5202.784 327
5203.127 307
5203.470 295
5203.812 270
5204.155 301
5204.498 297
5204.841 352
5205.184 340
5205.526 314
5205.869 331
5206.212 364
5206.555 378
5206.898 345
5207.241 349
5207.584 340
5207.926 318
5208.269 279
5208.612 256
5208.955 293
5209.298 279
5209.641 282
5209.984 288
5210.327 245
5210.670 229
5211.013 246
5211.356 282
5211.699 273
5212.042 300
5212.385 343
5212.728 354
5213.071 290
5213.414 258
5213.757 282
5214.101 299
5214.444 304
5214.787 310
5215.130 328
5215.473 311
5215.816 284
5216.159 296
5216.503 309
5216.846 334
5217.189 354
5217.532 318
5217.875 304
5218.219 288
5218.562 304
5218.905 292
5219.248 309
5219.592 302
5219.935 305
5220.278 284
5220.622 285
5220.965 300
5221.308 256
5221.652 253
5221.995 231
5222.338 260
5222.682 262
5223.025 224
5223.369 216
5223.712 240
5224.055 263
5224.399 269
5224.742 260
5225.086 292
5225.429 346
5225.773 309
5226.116 284
5226.460 313
5226.803 286
5227.147 347
5227.490 354
5227.834 331
5228.177 333
5228.521 331
5228.865 327
5229.208 299
5229.552 321
5229.895 328
5230.239 307
5230.583 290
5230.926 319
5231.270 312
5231.614 302
5231.957 276
5232.301 283
5232.645 304
5232.988 315
5233.332 338
5233.676 333
5234.020 331
5234.363 326
5234.707 305
5235.051 247
5235.395 283
5235.739 310
5236.082 323
5236.426 322
5236.770 343
5237.114 343
5237.458 326
5237.802 294
5238.146 288
5238.489 331
5238.833 356
5239.177 328
5239.521 334
5239.865 307
5240.209 309
5240.553 332
5240.897 311
5241.241 267
5241.585 288
5241.929 288
5242.273 314
5242.617 331
5242.961 347
5243.305 345
5243.649 279
5243.993 282
5244.338 354
5244.682 333
5245.026 370
5245.370 347
5245.714 317
5246.058 345
5246.402 343
5246.747 331
5247.091 345
5247.435 401
5247.779 401
5248.123 392
5248.468 341
5248.812 313
5249.156 348
5249.500 345
5249.845 348
5250.189 369
5250.533 328
5250.877 323
5251.222 338
5251.566 330
5251.910 320
5252.255 337
5252.599 382
5252.944 413
5253.288 355
5253.632 342
5253.977 332
5254.321 311
5254.666 326
5255.010 304
5255.354 287
5255.699 286
5256.043 267
5256.388 285
5256.732 325
5257.077 290
5257.421 269
5257.766 315
5258.111 268
5258.455 255
5258.800 277
5259.144 276
5259.489 291
5259.833 301
5260.178 311
5260.523 310
5260.867 306
5261.212 288
5261.557 293
5261.901 289
5262.246 329
5262.591 377
5262.935 354
5263.280 351
5263.625 310
5263.970 317
5264.314 295
5264.659 296
5265.004 275
5265.349 285
5265.693 320
5266.038 359
5266.383 350
5266.728 313
5267.073 290
5267.418 324
5267.762 311
5268.107 303
5268.452 260
5268.797 344
5269.142 351
5269.487 362
5269.832 335
5270.177 303
5270.522 317
5270.867 353
5271.212 341
5271.557 375
5271.902 385
5272.247 309
5272.592 269
5272.937 219
5273.282 241
5273.627 335
5273.972 318
5274.317 301
5274.662 287
5275.007 279
5275.352 257
5275.697 256
5276.042 252
5276.388 247
5276.733 234
5277.078 264
5277.423 296
5277.768 304
5278.113 334
5278.459 378
5278.804 407
5279.149 367
5279.494 329
5279.840 308
5280.185 269
5280.530 275
5280.875 236
5281.221 238
5281.566 243
5281.911 260
5282.257 272
5282.602 271
5282.947 286
5283.293 294
5283.638 299
5283.984 286
5284.329 293
5284.674 316
5285.020 282
5285.365 273
5285.711 299
5286.056 313
5286.402 356
5286.747 337
5287.093 332
5287.438 317
5287.784 307
5288.129 301
5288.475 292
5288.820 306
5289.166 348
5289.511 348
5289.857 324
5290.203 290
5290.548 288
5290.894 310
5291.239 297
5291.585 289
5291.931 317
5292.276 290
5292.622 257
5292.968 257
5293.313 276
5293.659 265
5294.005 270
5294.351 295
5294.696 335
5295.042 329
5295.388 328
5295.734 338
5296.079 371
5296.425 381
5296.771 338
5297.117 292
5297.463 318
5297.808 296
5298.154 300
5298.500 318
5298.846 280
5299.192 328
5299.538 412
5299.884 372
5300.230 382
5300.576 333
5300.922 291
5301.268 279
5301.614 265
5301.959 259
5302.305 297
5302.651 251
5302.997 270
5303.344 275
5303.690 268
5304.036 279
5304.382 307
5304.728 367
5305.074 335
5305.420 312
5305.766 317
5306.112 313
5306.458 264
5306.804 259
5307.151 278
5307.497 281
5307.843 274
5308.189 317
5308.535 355
5308.881 375
5309.228 345
5309.574 307
5309.920 265
5310.266 246
5310.613 242
5310.959 273
5311.305 278
5311.651 322
5311.998 334
5312.344 346
5312.690 335
5313.037 331
5313.383 337
5313.729 305
5314.076 275
5314.422 278
5314.769 316
5315.115 297
5315.461 321
5315.808 305
5316.154 290
5316.501 289
5316.847 278
5317.194 301
5317.540 274
5317.887 303
5318.233 322
5318.580 312
5318.926 312
5319.273 289
5319.619 329
5319.966 324
5320.312 345
5320.659 346
5321.006 429
5321.352 416
5321.699 383
5322.046 355
5322.392 332
5322.739 340
5323.086 287
5323.432 241
5323.779 289
5324.126 305
5324.472 367
5324.819 359
5325.166 308
5325.513 282
5325.859 275
5326.206 276
5326.553 334
5326.900 343
5327.246 312
5327.593 324
5327.940 328
5328.287 299
5328.634 289
5328.981 295
5329.327 309
5329.674 271
5330.021 286
5330.368 296
5330.715 276
5331.062 293
5331.409 240
5331.756 230
5332.103 272
5332.450 263
5332.797 257
5333.144 238
5333.491 244
5333.838 278
5334.185 260
5334.532 248
5334.879 293
5335.226 268
5335.573 267
5335.920 281
5336.267 272
5336.614 327
5336.961 368
5337.309 345
5337.656 327
5338.003 313
5338.350 271
5338.697 312
5339.044 300
5339.392 353
5339.739 369
5340.086 347
5340.433 318
5340.781 380
5341.128 338
5341.475 291
5341.822 262
5342.170 274
5342.517 280
5342.864 300
5343.212 344
5343.559 349
5343.906 326
5344.254 358
5344.601 312
5344.948 294
5345.296 281
5345.643 301
5345.991 266
5346.338 246
5346.685 269
5347.033 291
5347.380 327
5347.728 324
5348.075 323
5348.423 316
5348.770 311
5349.118 327
5349.465 308
5349.813 276
5350.160 243
5350.508 255
5350.855 263
5351.203 287
5351.551 366
5351.898 343
5352.246 337
5352.593 369
5352.941 330
5353.289 339
5353.636 320
5353.984 298
5354.332 278
5354.679 241
5355.027 252
5355.375 284
5355.723 259
5356.070 293
5356.418 294
5356.766 308
5357.114 281
5357.461 279
5357.809 298
5358.157 294
5358.505 304
5358.853 335
5359.201 320
5359.548 290
5359.896 280
5360.244 268
5360.592 262
5360.940 279
5361.288 308
5361.636 351
5361.984 354
5362.332 379
5362.680 304
5363.028 293
5363.376 259
5363.724 238
5364.072 213
5364.420 212
5364.768 219
5365.116 237
5365.464 258
5365.812 236
5366.160 285
5366.508 287
5366.856 302
5367.204 288
5367.552 280
5367.900 258
5368.248 224
5368.597 267
5368.945 294
5369.293 313
5369.641 306
5369.989 274
5370.337 266
5370.686 278
5371.034 267
5371.382 313
5371.730 299
5372.079 336
5372.427 331
5372.775 290
5373.123 266
5373.472 265
5373.820 298
5374.168 305
5374.517 313
5374.865 273
5375.213 259
5375.562 237
5375.910 264
5376.259 263
5376.607 263
5376.955 257
5377.304 309
5377.652 323
5378.001 318
5378.349 314
5378.698 327
5379.046 281
5379.395 274
5379.743 252
5380.092 205
5380.440 253
5380.789 223
5381.137 251
5381.486 255
5381.834 213
5382.183 206
5382.532 206
5382.880 231
5383.229 277
5383.577 317
5383.926 345
5384.275 330
5384.623 306
5384.972 244
5385.321 218
5385.669 216
5386.018 202
5386.367 235
5386.716 257
5387.064 301
5387.413 285
5387.762 297
5388.111 326
5388.459 274
5388.808 307
5389.157 265
5389.506 218
5389.855 241
5390.204 251
5390.552 284
5390.901 303
5391.250 275
5391.599 256
5391.948 257
5392.297 247
5392.646 255
5392.995 266
5393.344 258
5393.693 291
5394.042 290
5394.391 266
5394.740 289
5395.089 322
5395.438 310
5395.787 292
5396.136 288
5396.485 245
5396.834 233
5397.183 240
5397.532 251
5397.881 288
5398.230 291
5398.579 292
5398.928 304
5399.278 291
5399.627 235
5399.976 225
5400.325 259
5400.674 254
5401.023 247
5401.373 272
5401.722 306
5402.071 267
5402.420 273
5402.770 289
5403.119 274
5403.468 234
5403.817 225
5404.167 279
5404.516 272
5404.865 257
5405.215 242
5405.564 322
5405.913 328
5406.263 273
5406.612 238
5406.961 245
5407.311 252
5407.660 238
5408.010 241
5408.359 243
5408.709 271
5409.058 319
5409.408 293
5409.757 281
5410.106 298
5410.456 313
5410.806 296
5411.155 294
5411.505 330
5411.854 302
5412.204 344
5412.553 341
5412.903 327
5413.252 317
5413.602 303
5413.952 287
5414.301 257
5414.651 302
5415.001 315
5415.350 274
5415.700 288
5416.050 268
5416.399 249
5416.749 252
5417.099 268
5417.448 297
5417.798 246
5418.148 253
5418.498 255
5418.847 224
5419.197 249
5419.547 323
5419.897 266
5420.247 236
5420.596 233
5420.946 228
5421.296 227
5421.646 227
5421.996 274
5422.346 252
5422.696 256
5423.046 283
5423.395 298
5423.745 262
5424.095 237
5424.445 271
5424.795 312
5425.145 268
5425.495 249
5425.845 254
5426.195 293
5426.545 262
5426.895 292
5427.245 326
5427.595 302
5427.945 277
5428.295 289
5428.646 302
5428.996 298
5429.346 316
5429.696 365
5430.046 337
5430.396 288
5430.746 250
5431.097 238
5431.447 229
5431.797 212
5432.147 260
5432.497 295
5432.848 273
5433.198 293
5433.548 244
5433.898 235
5434.249 235
5434.599 226
5434.949 264
5435.299 259
5435.650 250
5436.000 256
5436.350 245
5436.701 220
5437.051 252
5437.401 278
5437.752 245
5438.102 254
5438.453 244
5438.803 220
5439.153 237
5439.504 281
5439.854 265
5440.205 265
5440.555 292
5440.906 306
5441.256 299
5441.607 271
5441.957 289
5442.308 309
5442.658 329
5443.009 264
5443.359 238
5443.710 237
5444.061 292
5444.411 259
5444.762 224
5445.112 242
5445.463 267
5445.814 277
5446.164 230
5446.515 208
5446.866 228
5447.216 234
5447.567 252
5447.918 282
5448.269 273
5448.619 251
5448.970 255
5449.321 250
5449.671 270
5450.022 253
5450.373 263
5450.724 279
5451.075 280
5451.425 274
5451.776 265
5452.127 277
5452.478 295
5452.829 284
5453.180 272
5453.531 324
5453.882 354
5454.232 322
5454.583 285
5454.934 282
5455.285 267
5455.636 240
5455.987 232
5456.338 298
5456.689 269
5457.040 256
5457.391 272
5457.742 281
5458.093 286
5458.444 286
5458.795 299
5459.146 316
5459.497 317
5459.849 235
5460.200 261
5460.551 274
5460.902 285
5461.253 309
5461.604 311
5461.955 325
5462.307 343
5462.658 333
5463.009 342
5463.360 346
5463.711 312
5464.063 278
5464.414 243
5464.765 291
5465.116 293
5465.468 258
5465.819 243
5466.170 291
5466.521 302
5466.873 317
5467.224 326
5467.575 287
5467.927 239
5468.278 260
5468.630 246
5468.981 230
5469.332 226
5469.684 267
5470.035 321
5470.387 301
5470.738 307
5471.090 346
5471.441 354
5471.792 296
5472.144 240
5472.495 245
5472.847 254
5473.198 278
5473.550 322
5473.902 308
5474.253 305
5474.605 305
5474.956 337
5475.308 338
5475.659 327
5476.011 304
5476.363 292
5476.714 292
5477.066 251
5477.418 270
5477.769 242
5478.121 250
5478.473 233
5478.824 241
5479.176 228
5479.528 258
5479.880 280
5480.231 285
5480.583 264
5480.935 241
5481.287 271
5481.638 284
5481.990 311
5482.342 265
5482.694 256
5483.046 260
5483.397 276
5483.749 257
5484.101 224
5484.453 230
5484.805 248
5485.157 209
5485.509 230
5485.861 271
5486.213 257
5486.565 248
5486.917 210
5487.269 219
5487.621 250
5487.973 245
5488.325 247
5488.677 232
5489.029 237
5489.381 277
5489.733 295
5490.085 280
5490.437 262
5490.789 228
5491.141 210
5491.493 211
5491.845 199
5492.197 209
5492.550 248
5492.902 292
5493.254 268
5493.606 307
5493.958 274
5494.310 228
5494.663 200
5495.015 251
5495.367 230
5495.719 215
5496.072 195
5496.424 184
5496.776 244
5497.128 273
5497.481 251
5497.833 256
5498.185 204
5498.538 196
5498.890 235
5499.242 238
5499.595 248
5499.947 272
5500.300 274
5500.652 261
5501.004 247
5501.357 221
5501.709 236
5502.062 265
5502.414 249
5502.767 223
5503.119 281
5503.472 301
5503.824 277
5504.177 252
5504.529 254
5504.882 260
5505.234 272
5505.587 298
5505.939 228
5506.292 245
5506.644 220
5506.997 230
5507.350 194
5507.702 201
5508.055 241
5508.408 258
5508.760 238
5509.113 229
5509.466 249
5509.818 227
5510.171 234
5510.524 243
5510.876 230
5511.229 216
5511.582 221
5511.935 223
5512.287 204
5512.640 200
5512.993 173
5513.346 170
5513.699 168
5514.052 184
5514.404 220
5514.757 262
5515.110 315
5515.463 286
5515.816 241
5516.169 236
5516.522 229
5516.875 203
5517.228 182
5517.580 186
5517.933 245
5518.286 316
5518.639 288
5518.992 253
5519.345 249
5519.698 247
5520.051 231
5520.404 204
5520.757 227
5521.111 221
5521.464 230
5521.817 244
5522.170 248
5522.523 226
5522.876 230
5523.229 221
5523.582 232
5523.935 243
5524.289 288
5524.642 274
5524.995 241
5525.348 226
5525.701 223
5526.055 228
5526.408 214
5526.761 253
5527.114 259
5527.467 268
5527.821 264
5528.174 221
5528.527 195
5528.881 187
5529.234 206
5529.587 209
5529.941 208
5530.294 242
5530.647 240
5531.001 259
5531.354 243
5531.707 265
5532.061 222
5532.414 195
5532.768 265
5533.121 274
5533.475 290
5533.828 261
5534.182 246
5534.535 265
5534.889 224
5535.242 243
5535.596 241
5535.949 243
5536.303 233
5536.656 253
5537.010 248
5537.363 223
5537.717 244
5538.071 199
5538.424 223
5538.778 217
5539.131 212
5539.485 205
5539.839 181
5540.192 241
5540.546 233
5540.900 226
5541.253 272
5541.607 262
5541.961 249
5542.315 261
5542.668 203
5543.022 224
5543.376 215
5543.730 219
5544.083 209
5544.437 227
5544.791 251
5545.145 271
5545.499 277
5545.853 259
5546.206 253
5546.560 281
5546.914 307
5547.268 317
5547.622 276
5547.976 268
5548.330 287
5548.684 271
5549.038 268
5549.392 227
5549.746 249
5550.100 242
5550.454 274
5550.808 267
5551.162 290
5551.516 266
5551.870 232
5552.224 251
5552.578 255
5552.932 298
5553.286 278
5553.640 270
5553.994 294
5554.348 258
5554.702 249
5555.057 266
5555.411 239
5555.765 184
5556.119 197
5556.473 199
5556.827 216
5557.182 229
5557.536 234
5557.890 248
5558.244 225
5558.599 215
5558.953 226
5559.307 208
5559.661 208
5560.016 206
5560.370 204
5560.724 245
5561.079 271
5561.433 235
5561.787 187
5562.142 212
5562.496 202
5562.850 209
5563.205 224
5563.559 221
5563.914 247
5564.268 214
5564.623 274
5564.977 274
5565.331 227
5565.686 214
5566.040 201
5566.395 178
5566.749 151
5567.104 205
5567.459 263
5567.813 272
5568.168 247
5568.522 292
5568.877 290
5569.231 277
5569.586 252
5569.941 251
5570.295 222
5570.650 265
5571.005 259
5571.359 272
5571.714 339
5572.069 333
5572.423 274
5572.778 276
5573.133 241
5573.487 231
5573.842 220
5574.197 244
5574.552 214
5574.906 217
5575.261 271
5575.616 286
5575.971 278
5576.326 273
5576.680 264
5577.035 253
5577.390 245
5577.745 291
5578.100 329
5578.455 311
5578.810 266
5579.165 268
5579.519 265
5579.874 293
5580.229 252
5580.584 249
5580.939 247
5581.294 230
5581.649 255
5582.004 209
5582.359 217
5582.714 220
5583.069 214
5583.424 204
5583.779 196
5584.134 197
5584.490 207
5584.845 230
5585.200 213
5585.555 207
5585.910 248
5586.265 238
5586.620 189
5586.975 196
5587.331 220
5587.686 246
5588.041 237
5588.396 208
5588.751 249
5589.107 276
5589.462 257
5589.817 266
5590.172 255
5590.528 260
5590.883 277
5591.238 246
5591.593 241
5591.949 213
5592.304 231
5592.659 272
5593.015 271
5593.370 261
5593.725 255
5594.081 251
5594.436 229
5594.792 212
5595.147 224
5595.503 248
5595.858 267
5596.213 234
5596.569 193
5596.924 227
5597.280 220
5597.635 204
5597.991 197
5598.346 159
5598.702 170
5599.057 195
5599.413 196
5599.769 188
5600.124 172
5600.480 164
5600.835 205
5601.191 226
5601.546 227
5601.902 213
5602.258 263
5602.613 256
5602.969 291
5603.325 296
5603.680 308
5604.036 293
5604.392 265
5604.748 239
5605.103 232
5605.459 218
5605.815 230
5606.171 244
5606.526 257
5606.882 265
5607.238 267
5607.594 279
5607.950 246
5608.305 249
5608.661 292
5609.017 255
5609.373 235
5609.729 256
5610.085 284
5610.441 286
5610.797 240
5611.152 212
5611.508 235
5611.864 264
5612.220 256
5612.576 191
5612.932 222
5613.288 237
5613.644 186
5614.000 207
5614.356 278
5614.712 287
5615.068 275
5615.424 248
5615.781 245
5616.137 226
5616.493 251
5616.849 220
5617.205 249
5617.561 231
5617.917 214
5618.273 232
5618.629 264
5618.986 269
5619.342 268
5619.698 268
5620.054 252
5620.410 251
5620.767 242
5621.123 241
5621.479 233
5621.835 232
5622.192 239
5622.548 256
5622.904 267
5623.261 295
5623.617 266
5623.973 231
5624.330 185
5624.686 200
5625.042 254
5625.399 251
5625.755 227
5626.111 274
5626.468 262
5626.824 257
5627.181 267
5627.537 243
5627.894 223
5628.250 287
5628.607 276
5628.963 236
5629.320 211
5629.676 232
5630.033 237
5630.389 233
5630.746 211
5631.102 226
5631.459 264
5631.815 231
5632.172 227
5632.529 239
5632.885 211
5633.242 185
5633.598 209
5633.955 207
5634.312 189
5634.668 183
5635.025 201
5635.382 223
5635.738 252
5636.095 231
5636.452 224
5636.809 224
5637.165 183
5637.522 192
5637.879 187
5638.236 179
5638.593 199
5638.949 272
5639.306 259
5639.663 252
5640.020 270
5640.377 252
5640.734 299
5641.090 287
5641.447 271
5641.804 262
5642.161 260
5642.518 326
5642.875 335
5643.232 261
5643.589 250
5643.946 260
5644.303 312
5644.660 294
5645.017 312
5645.374 323
5645.731 335
5646.088 349
5646.445 352
5646.802 356
5647.159 383
5647.516 453
5647.873 467
5648.230 521
5648.587 546
5648.944 632
5649.302 763
5649.659 768
5650.016 852
5650.373 1028
5650.730 1085
5651.087 1095
5651.445 1090
5651.802 1050
5652.159 956
5652.516 904
5652.874 853
5653.231 835
5653.588 777
5653.945 651
5654.303 576
5654.660 483
5655.017 405
5655.375 421
5655.732 356
5656.089 325
5656.447 340
5656.804 363
5657.161 356
5657.519 377
5657.876 394
5658.234 345
5658.591 309
5658.948 363
5659.306 340
5659.663 366
5660.021 359
5660.378 324
5660.736 358
5661.093 359
5661.451 420
5661.808 398
5662.166 381
5662.523 346
5662.881 343
5663.239 361
5663.596 382
5663.954 397
5664.311 395
5664.669 396
5665.027 352
5665.384 332
5665.742 395
5666.099 443
5666.457 464
5666.815 459
5667.173 430
5667.530 365
5667.888 379
5668.246 419
5668.603 481
5668.961 566
5669.319 559
5669.677 480
5670.035 484
5670.392 472
5670.750 461
5671.108 470
5671.466 500
5671.824 424
5672.181 387
5672.539 445
5672.897 439
5673.255 424
5673.613 417
5673.971 380
5674.329 324
5674.687 308
5675.045 310
5675.403 324
5675.761 298
5676.119 295
5676.477 341
5676.835 372
5677.193 388
5677.551 360
5677.909 300
5678.267 324
5678.625 300
5678.983 246
5679.341 270
5679.699 276
5680.057 319
5680.415 324
5680.773 320
5681.132 383
5681.490 372
5681.848 376
5682.206 400
5682.564 362
5682.922 324
5683.281 321
5683.639 342
5683.997 333
5684.355 321
5684.713 329
5685.072 318
5685.430 330
5685.788 354
5686.147 328
5686.505 327
5686.863 341
5687.222 302
5687.580 322
5687.938 337
5688.297 346
5688.655 355
5689.013 360
5689.372 389
5689.730 340
5690.089 307
5690.447 303
5690.805 330
5691.164 304
5691.522 310
5691.881 299
5692.239 299
5692.598 298
5692.956 307
5693.315 357
5693.673 362
5694.032 338
5694.390 299
5694.749 267
5695.108 264
5695.466 242
5695.825 253
5696.183 330
5696.542 348
5696.901 350
5697.259 347
5697.618 291
5697.977 272
5698.335 251
5698.694 226
5699.053 272
5699.411 252
5699.770 242
5700.129 255
5700.488 285
5700.846 318
5701.205 336
5701.564 336
5701.923 340
5702.282 313
5702.640 264
5702.999 215
5703.358 270
5703.717 291
5704.076 385
5704.435 464
5704.793 425
5705.152 397
5705.511 370
5705.870 365
5706.229 347
5706.588 347
5706.947 301
5707.306 292
5707.665 276
5708.024 227
5708.383 265
5708.742 331
5709.101 340
5709.460 370
5709.819 349
5710.178 332
5710.537 324
5710.896 332
5711.255 335
5711.614 387
5711.973 377
5712.333 305
5712.692 283
5713.051 258
5713.410 258
5713.769 251
5714.128 228
5714.488 246
5714.847 290
5715.206 298
5715.565 313
5715.924 300
5716.284 297
5716.643 321
5717.002 422
5717.361 444
5717.721 474
5718.080 426
5718.439 384
5718.799 431
5719.158 446
5719.517 501
5719.877 582
5720.236 627
5720.595 660
5720.955 568
5721.314 504
5721.674 516
5722.033 487
5722.393 468
5722.752 432
5723.111 435
5723.471 428
5723.830 365
5724.190 371
5724.549 325
5724.909 332
5725.268 319
5725.628 354
5725.987 426
5726.347 405
5726.707 412
5727.066 380
5727.426 381
5727.785 367
5728.145 379
5728.505 342
5728.864 364
5729.224 383
5729.584 320
5729.943 298
5730.303 268
5730.663 285
5731.022 319
5731.382 310
5731.742 351
5732.102 391
5732.461 334
5732.821 300
5733.181 301
5733.541 294
5733.900 273
5734.260 236
5734.620 212
5734.980 282
5735.340 330
5735.700 323
5736.059 370
5736.419 346
5736.779 326
5737.139 366
5737.499 345
5737.859 351
5738.219 323
5738.579 301
5738.939 310
5739.299 282
5739.659 345
5740.019 344
5740.379 347
5740.739 342
5741.099 297
5741.459 266
5741.819 260
5742.179 289
5742.539 242
5742.899 275
5743.259 278
5743.619 256
5743.979 257
5744.339 280
5744.700 330
5745.060 339
5745.420 337
5745.780 305
5746.140 335
5746.500 330
5746.861 345
5747.221 349
5747.581 344
5747.941 375
5748.301 345
5748.662 353
5749.022 371
5749.382 377
5749.743 345
5750.103 281
5750.463 223
5750.824 244
5751.184 252
5751.544 223
5751.905 228
5752.265 292
5752.625 317
5752.986 272
5753.346 283
5753.707 262
5754.067 250
5754.427 264
5754.788 242
5755.148 226
5755.509 261
5755.869 302
5756.230 289
5756.590 311
5756.951 277
5757.311 269
5757.672 266
5758.032 284
5758.393 321
5758.754 341
5759.114 293
5759.475 259
5759.835 227
5760.196 236
5760.557 257
5760.917 246
5761.278 242
5761.639 243
5761.999 243
5762.360 248
5762.721 289
5763.081 271
5763.442 265
5763.803 306
5764.164 323
5764.524 297
5764.885 256
5765.246 271
5765.607 244
5765.967 250
5766.328 238
5766.689 248
5767.050 310
5767.411 348
5767.772 302
5768.132 296
5768.493 250
5768.854 247
5769.215 234
5769.576 259
5769.937 259
5770.298 225
5770.659 207
5771.020 232
5771.381 227
5771.742 257
5772.103 266
5772.464 273
5772.825 253
5773.186 278
5773.547 270
5773.908 273
5774.269 260
5774.630 274
5774.991 287
5775.352 265
5775.713 235
5776.074 247
5776.436 258
5776.797 307
5777.158 261
5777.519 274
5777.880 268
5778.241 290
5778.603 246
5778.964 252
5779.325 239
5779.686 225
5780.047 240
5780.409 238
5780.770 285
5781.131 263
5781.493 272
5781.854 284
5782.215 251
5782.576 269
5782.938 268
5783.299 297
5783.660 267
5784.022 269
5784.383 240
5784.745 245
5785.106 259
5785.467 295
5785.829 306
5786.190 345
5786.552 274
5786.913 262
5787.275 256
5787.636 254
5787.998 240
5788.359 253
5788.721 273
5789.082 263
5789.444 256
5789.805 253
5790.167 234
5790.528 244
5790.890 223
5791.252 226
5791.613 258
5791.975 274
5792.336 271
5792.698 258
5793.060 244
5793.421 256
5793.783 293
5794.145 306
5794.506 276
5794.868 272
5795.230 337
5795.591 310
5795.953 325
5796.315 336
5796.677 339
5797.039 390
5797.400 344
5797.762 343
5798.124 317
5798.486 300
5798.848 337
5799.209 311
5799.571 342
5799.933 330
5800.295 312
5800.657 304
5801.019 315
5801.381 295
5801.743 269
5802.105 251
5802.466 210
5802.828 246
5803.190 270
5803.552 282
5803.914 264
5804.276 254
5804.638 269
5805.000 246
5805.362 250
5805.724 229
5806.086 266
5806.449 335
5806.811 304
5807.173 267
5807.535 275
5807.897 294
5808.259 296
5808.621 281
5808.983 279
5809.345 297
5809.708 313
5810.070 251
5810.432 309
5810.794 296
5811.156 301
5811.519 272
5811.881 260
5812.243 311
5812.605 327
5812.968 344
5813.330 261
5813.692 229
5814.055 283
5814.417 275
5814.779 277
5815.141 258
5815.504 224
5815.866 219
5816.229 232
5816.591 216
5816.953 250
5817.316 273
5817.678 277
5818.041 254
5818.403 264
5818.765 256
5819.128 248
5819.490 247
5819.853 239
5820.215 259
5820.578 259
5820.940 221
5821.303 218
5821.665 202
5822.028 189
5822.391 198
5822.753 250
5823.116 260
5823.478 263
5823.841 269
5824.204 256
5824.566 231
5824.929 219
5825.291 233
5825.654 221
5826.017 226
5826.379 208
5826.742 179
5827.105 222
5827.468 235
5827.830 233
5828.193 208
5828.556 216
5828.919 228
5829.281 252
5829.644 229
5830.007 185
5830.370 214
5830.733 229
5831.095 256
5831.458 290
5831.821 312
5832.184 266
5832.547 251
5832.910 267
5833.273 219
5833.636 222
5833.999 235
5834.361 230
5834.724 224
5835.087 243
5835.450 198
5835.813 215
5836.176 207
5836.539 201
5836.902 219
5837.265 222
5837.628 222
5837.991 208
5838.354 220
5838.718 220
5839.081 209
5839.444 186
5839.807 214
5840.170 245
5840.533 221
5840.896 164
5841.259 187
5841.622 220
5841.986 242
5842.349 265
5842.712 279
5843.075 248
5843.438 261
5843.802 234
5844.165 222
5844.528 229
5844.891 186
5845.255 193
5845.618 229
5845.981 229
5846.345 238
5846.708 287
5847.071 266
5847.435 251
5847.798 235
5848.161 205
5848.525 226
5848.888 190
5849.251 179
5849.615 175
5849.978 162
5850.342 219
5850.705 238
5851.069 210
5851.432 201
5851.796 218
5852.159 266
5852.523 224
5852.886 216
5853.250 241
5853.613 230
5853.977 234
5854.340 246
5854.704 215
5855.067 232
5855.431 252
5855.795 227
5856.158 280
5856.522 294
5856.885 281
5857.249 290
5857.613 300
5857.976 280
5858.340 281
5858.704 287
5859.067 286
5859.431 284
5859.795 267
5860.159 305
5860.522 288
5860.886 313
5861.250 312
5861.614 320
5861.977 298
5862.341 207
5862.705 214
5863.069 228
5863.433 225
5863.797 193
5864.160 218
5864.524 220
5864.888 187
5865.252 224
5865.616 216
5865.980 263
5866.344 287
5866.708 260
5867.072 222
5867.436 228
5867.800 215
5868.164 204
5868.528 202
5868.892 200
5869.256 254
5869.620 252
5869.984 245
5870.348 274
5870.712 278
5871.076 265
5871.440 254
5871.804 271
5872.168 265
5872.532 284
5872.896 287
5873.261 263
5873.625 250
5873.989 236
5874.353 249
5874.717 239
5875.082 214
5875.446 185
5875.810 180
5876.174 195
5876.538 191
5876.903 168
5877.267 177
5877.631 173
5877.996 189
5878.360 221
5878.724 229
5879.088 204
5879.453 206
5879.817 245
5880.181 223
5880.546 221
5880.910 268
5881.275 277
5881.639 240
5882.003 198
5882.368 234
5882.732 291
5883.097 266
5883.461 243
5883.826 239
5884.190 217
5884.555 231
5884.919 242
5885.284 244
5885.648 210
5886.013 180
5886.377 196
5886.742 198
5887.106 239
5887.471 250
5887.836 244
5888.200 246
5888.565 237
5888.929 254
5889.294 214
5889.659 179
5890.023 184
5890.388 193
5890.753 189
5891.117 259
5891.482 250
5891.847 247
5892.212 238
5892.576 211
5892.941 223
5893.306 214
5893.671 229
5894.035 248
5894.400 256
5894.765 225
5895.130 199
5895.495 174
5895.859 179
5896.224 168
5896.589 157
5896.954 181
5897.319 195
5897.684 197
5898.049 213
5898.414 198
5898.779 194
5899.144 161
5899.509 219
5899.873 259
5900.238 228
5900.603 235
5900.968 237
5901.333 214
5901.698 222
5902.064 203
5902.429 197
5902.794 230
5903.159 211
5903.524 233
5903.889 242
5904.254 221
5904.619 202
5904.984 185
5905.349 177
5905.714 157
5906.080 172
5906.445 205
5906.810 237
5907.175 191
5907.540 212
5907.906 242
5908.271 223
5908.636 212
5909.001 208
5909.367 205
5909.732 159
5910.097 183
5910.462 192
5910.828 179
5911.193 212
5911.558 173
5911.924 192
5912.289 200
5912.654 207
5913.020 233
5913.385 241
5913.751 267
5914.116 259
5914.481 249
5914.847 214
5915.212 205
5915.578 233
5915.943 244
5916.309 301
5916.674 285
5917.040 261
5917.405 255
5917.771 219
5918.136 189
5918.502 193
5918.867 208
5919.233 182
5919.598 201
5919.964 209
5920.330 238
5920.695 239
5921.061 197
5921.426 178
5921.792 169
5922.158 200
5922.523 206
5922.889 190
5923.255 195
5923.621 199
5923.986 201
5924.352 196
5924.718 185
5925.083 193
5925.449 209
5925.815 211
5926.181 204
5926.547 210
5926.912 227
5927.278 210
5927.644 221
5928.010 259
5928.376 247
5928.742 242
5929.107 245
5929.473 223
5929.839 204
5930.205 213
5930.571 185
5930.937 202
5931.303 216
5931.669 184
5932.035 242
5932.401 227
5932.767 201
5933.133 232
5933.499 247
5933.865 210
5934.231 222
5934.597 242
5934.963 246
5935.329 229
5935.695 224
5936.061 227
5936.427 221
5936.793 227
5937.159 254
5937.525 201
5937.892 194
5938.258 209
5938.624 198
5938.990 202
5939.356 202
5939.722 211
5940.089 207
5940.455 170
5940.821 200
5941.187 199
5941.554 187
5941.920 135
5942.286 156
5942.652 180
5943.019 247
5943.385 240
5943.751 247
5944.118 220
5944.484 257
5944.850 272
5945.217 256
5945.583 237
5945.950 225
5946.316 238
5946.682 242
5947.049 203
5947.415 166
5947.782 156
5948.148 131
5948.515 147
5948.881 163
5949.248 176
5949.614 153
5949.981 163
5950.347 177
5950.714 205
5951.080 174
5951.447 160
5951.813 138
5952.180 153
5952.546 180
5952.913 178
5953.280 151
5953.646 171
5954.013 186
5954.380 180
5954.746 202
5955.113 209
5955.480 175
5955.846 167
5956.213 184
5956.580 212
5956.946 187
5957.313 189
5957.680 167
5958.047 194
5958.413 183
5958.780 178
5959.147 223
5959.514 221
5959.881 185
5960.248 176
5960.614 153
5960.981 172
5961.348 185
5961.715 181
5962.082 194
5962.449 208
5962.816 245
5963.183 239
5963.549 221
5963.916 209
5964.283 183
5964.650 190
5965.017 184
5965.384 194
5965.751 195
5966.118 181
5966.485 155
5966.852 160
5967.219 194
5967.586 198
5967.954 235
5968.321 237
5968.688 226
5969.055 207
5969.422 211
5969.789 235
5970.156 204
5970.523 219
5970.890 229
5971.258 209
5971.625 210
5971.992 196
5972.359 150
5972.726 125
5973.094 167
5973.461 186
5973.828 196
5974.195 187
5974.563 207
5974.930 245
5975.297 263
5975.665 214
5976.032 196
5976.399 212
5976.767 200
5977.134 197
5977.501 197
5977.869 213
5978.236 192
5978.603 167
5978.971 156
5979.338 150
5979.706 152
5980.073 176
5980.440 219
5980.808 256
5981.175 231
5981.543 241
5981.910 246
5982.278 242
5982.645 195
5983.013 208
5983.380 207
5983.748 206
5984.116 230
5984.483 223
5984.851 208
5985.218 218
5985.586 217
5985.954 237
5986.321 210
5986.689 182
5987.057 179
5987.424 163
5987.792 155
5988.160 169
5988.527 148
5988.895 158
5989.263 186
5989.630 187
5989.998 184
5990.366 230
5990.734 180
5991.101 154
5991.469 203
5991.837 227
5992.205 211
5992.573 225
5992.941 223
5993.308 205
5993.676 170
5994.044 176
5994.412 221
5994.780 234
5995.148 225
5995.516 208
5995.884 191
5996.252 182
5996.619 201
5996.987 192
5997.355 172
5997.723 208
5998.091 247
5998.459 229
5998.827 206
5999.195 204
5999.563 177
5999.931 159
6000.300 142
6000.668 165
6001.036 180
6001.404 159
6001.772 169
6002.140 157
6002.508 193
6002.876 180
6003.244 180
6003.613 236
6003.981 215
6004.349 231
6004.717 222
6005.085 180
6005.454 179
6005.822 223
6006.190 177
6006.558 205
6006.927 204
6007.295 197
6007.663 193
6008.031 171
6008.400 149
6008.768 141
6009.136 160
6009.505 161
6009.873 174
6010.241 142
6010.610 158
6010.978 178
6011.347 176
6011.715 181
6012.083 160
6012.452 164
6012.820 189
6013.189 186
6013.557 168
6013.926 170
6014.294 140
6014.663 140
6015.031 165
6015.400 148
6015.768 167
6016.137 220
6016.505 222
6016.874 192
6017.242 178
6017.611 209
6017.980 168
6018.348 168
6018.717 184
6019.086 210
6019.454 144
6019.823 175
6020.192 166
6020.560 150
6020.929 150
6021.298 193
6021.666 265
6022.035 251
6022.404 203
6022.773 185
6023.141 208
6023.510 170
6023.879 178
6024.248 241
6024.616 236
6024.985 217
6025.354 186
6025.723 177
6026.092 183
6026.461 163
6026.829 169
6027.198 198
6027.567 192
6027.936 178
6028.305 143
6028.674 162
6029.043 201
6029.412 213
6029.781 177
6030.150 184
6030.519 170
6030.888 169
6031.257 159
6031.626 197
6031.995 155
6032.364 161
6032.733 184
6033.102 177
6033.471 182
6033.840 172
6034.209 138
6034.578 184
6034.948 161
6035.317 159
6035.686 139
6036.055 147
6036.424 174
6036.793 201
6037.162 175
6037.532 185
6037.901 197
6038.270 189
6038.639 180
6039.009 189
6039.378 181
6039.747 205
6040.116 246
6040.486 212
6040.855 201
6041.224 206
6041.594 208
6041.963 201
6042.332 187
6042.702 163
6043.071 156
6043.440 162
6043.810 158
6044.179 158
6044.549 156
6044.918 187
6045.287 190
6045.657 207
6046.026 242
6046.396 227
6046.765 200
6047.135 175
6047.504 158
6047.874 146
6048.243 160
6048.613 159
6048.982 176
6049.352 180
6049.722 174
6050.091 168
6050.461 187
6050.830 195
6051.200 188
6051.570 223
6051.939 179
6052.309 167
6052.679 146
6053.048 144
6053.418 151
6053.788 159
6054.157 128
6054.527 144
6054.897 163
6055.267 169
6055.636 202
6056.006 200
6056.376 211
6056.746 177
6057.115 156
6057.485 154
6057.855 167
6058.225 173
6058.595 174
6058.965 191
6059.334 207
6059.704 192
6060.074 177
6060.444 172
6060.814 184
6061.184 193
6061.554 166
6061.924 143
6062.294 149
6062.664 166
6063.034 180
6063.404 188
6063.774 176
6064.144 181
6064.514 227
6064.884 225
6065.254 203
6065.624 202
6065.994 158
6066.364 175
6066.734 170
6067.104 166
6067.474 141
6067.844 139
6068.215 148
6068.585 138
6068.955 166
6069.325 180
6069.695 184
6070.065 238
6070.436 196
6070.806 193
6071.176 205
6071.546 203
6071.917 183
6072.287 157
6072.657 160
6073.027 178
6073.398 189
6073.768 219
6074.138 232
6074.509 224
6074.879 206
6075.249 176
6075.620 186
6075.990 164
6076.360 161
6076.731 176
6077.101 161
6077.472 150
6077.842 161
6078.213 165
6078.583 172
6078.953 174
6079.324 146
6079.694 148
6080.065 170
6080.435 163
6080.806 178
6081.176 186
6081.547 191
6081.918 180
6082.288 188
6082.659 165
6083.029 153
6083.400 143
6083.771 162
6084.141 174
6084.512 176
6084.882 168
6085.253 197
6085.624 176
6085.994 172
6086.365 152
6086.736 136
6087.107 151
6087.477 168
6087.848 160
6088.219 190
6088.589 159
6088.960 159
6089.331 161
6089.702 159
6090.073 166
6090.443 144
6090.814 174
6091.185 167
6091.556 177
6091.927 183
6092.298 191
6092.669 181
6093.039 171
6093.410 155
6093.781 202
6094.152 167
6094.523 152
6094.894 156
6095.265 153
6095.636 166
6096.007 184
6096.378 186
6096.749 164
6097.120 179
6097.491 194
6097.862 202
6098.233 175
6098.604 141
6098.975 158
6099.346 123
6099.717 132
6100.089 141
6100.460 178
6100.831 162
6101.202 162
6101.573 155
6101.944 161
6102.315 154
6102.687 153
6103.058 131
6103.429 177
6103.800 189
6104.171 183
6104.543 193
6104.914 184
6105.285 186
6105.657 198
6106.028 185
6106.399 179
6106.770 177
6107.142 181
6107.513 175
6107.884 159
6108.256 166
6108.627 136
6108.999 111
6109.370 134
6109.741 165
6110.113 154
6110.484 143
6110.856 173
6111.227 164
6111.598 138
6111.970 128
6112.341 146
6112.713 138
6113.084 153
6113.456 145
6113.827 161
6114.199 161
6114.571 133
6114.942 148
6115.314 168
6115.685 188
6116.057 173
6116.428 182
6116.800 163
6117.172 133
6117.543 128
6117.915 128
6118.287 161
6118.658 177
6119.030 168
6119.402 200
6119.773 162
6120.145 164
6120.517 184
6120.889 162
6121.260 150
6121.632 181
6122.004 191
6122.376 185
6122.747 170
6123.119 155
6123.491 167
6123.863 140
6124.235 161
6124.607 156
6124.978 149
6125.350 147
6125.722 130
6126.094 144
6126.466 136
6126.838 154
6127.210 164
6127.582 127
6127.954 150
6128.326 174
6128.698 167
6129.070 169
6129.442 150
6129.814 119
6130.186 120
6130.558 126
6130.930 135
6131.302 126
6131.674 169
6132.046 195
6132.418 222
6132.790 191
6133.162 168
6133.534 177
6133.907 188
6134.279 181
6134.651 203
6135.023 154
6135.395 191
6135.767 217
6136.140 188
6136.512 169
6136.884 184
6137.256 163
6137.629 148
6138.001 153
6138.373 153
6138.745 136
6139.118 162
6139.490 162
6139.862 154
6140.235 165
6140.607 137
6140.979 113
6141.352 145
6141.724 199
6142.096 185
6142.469 167
6142.841 157
6143.214 144
6143.586 173
6143.958 189
6144.331 220
6144.703 225
6145.076 255
6145.448 239
6145.821 219
6146.193 178
6146.566 174
6146.938 161
6147.311 147
6147.683 146
6148.056 159
6148.429 164
6148.801 185
6149.174 151
6149.546 129
6149.919 141
6150.292 169
6150.664 216
6151.037 211
6151.410 190
6151.782 175
6152.155 195
6152.528 176
6152.900 170
6153.273 198
6153.646 203
6154.019 195
6154.391 167
6154.764 189
6155.137 179
6155.510 207
6155.883 205
6156.255 200
6156.628 156
6157.001 161
6157.374 172
6157.747 150
6158.120 144
6158.492 161
6158.865 159
6159.238 152
6159.611 139
6159.984 175
6160.357 175
6160.730 163
6161.103 175
6161.476 180
6161.849 182
6162.222 208
6162.595 169
6162.968 138
6163.341 146
6163.714 143
6164.087 163
6164.460 169
6164.833 170
6165.206 203
6165.579 176
6165.952 151
6166.326 151
6166.699 166
6167.072 164
6167.445 155
6167.818 133
6168.191 172
6168.564 188
6168.938 201
6169.311 210
6169.684 196
6170.057 180
6170.431 141
6170.804 146
6171.177 170
6171.550 228
6171.924 225
6172.297 191
6172.670 192
6173.044 190
6173.417 208
6173.790 279
6174.164 273
6174.537 231
6174.910 191
6175.284 177
6175.657 198
6176.030 219
6176.404 208
6176.777 178
6177.151 185
6177.524 208
6177.898 193
6178.271 180
6178.645 190
6179.018 176
6179.392 165
6179.765 183
6180.139 199
6180.512 177
6180.886 236
6181.259 206
6181.633 254
6182.007 278
6182.380 243
6182.754 201
6183.127 186
6183.501 163
6183.875 150
6184.248 145
6184.622 144
6184.996 122
6185.369 147
6185.743 182
6186.117 153
6186.491 141
6186.864 150
6187.238 164
6187.612 166
6187.986 156
6188.359 167
6188.733 151
6189.107 138
6189.481 166
6189.855 170
6190.228 160
6190.602 154
6190.976 140
6191.350 137
6191.724 146
6192.098 181
6192.472 181
6192.846 183
6193.220 174
6193.594 180
6193.967 207
6194.341 203
6194.715 205
6195.089 227
6195.463 185
6195.837 142
6196.211 142
6196.585 157
6196.959 165
6197.334 166
6197.708 187
6198.082 155
6198.456 146
6198.830 158
6199.204 183
6199.578 162
6199.952 126
6200.326 148
6200.701 185
6201.075 227
6201.449 193
6201.823 149
6202.197 122
6202.571 132
6202.946 117
6203.320 100
6203.694 161
6204.068 179
6204.443 185
6204.817 181
6205.191 169
6205.566 178
6205.940 182
6206.314 164
6206.689 172
6207.063 152
6207.437 189
6207.812 170
6208.186 146
6208.560 157
6208.935 152
6209.309 175
6209.684 190
6210.058 196
6210.433 199
6210.807 170
6211.181 194
6211.556 236
6211.930 177
6212.305 164
6212.679 169
6213.054 192
6213.429 203
6213.803 194
6214.178 168
6214.552 162
6214.927 176
6215.301 193
6215.676 189
6216.051 212
6216.425 177
6216.800 192
6217.175 208
6217.549 213
6217.924 192
6218.299 160
6218.673 146
6219.048 134
6219.423 137
6219.797 113
6220.172 147
6220.547 126
6220.922 116
6221.296 136
6221.671 147
6222.046 115
6222.421 104
6222.796 132
6223.171 149
6223.545 166
6223.920 184
6224.295 192
6224.670 210
6225.045 191
6225.420 182
6225.795 195
6226.170 183
6226.545 186
6226.919 181
6227.294 135
6227.669 151
6228.044 154
6228.419 130
6228.794 155
6229.169 159
6229.544 166
6229.919 165
6230.294 158
6230.670 161
6231.045 157
6231.420 124
6231.795 138
6232.170 127
6232.545 106
6232.920 114
6233.295 134
6233.670 163
6234.046 167
6234.421 155
6234.796 158
6235.171 163
6235.546 151
6235.922 164
6236.297 164
6236.672 163
6237.047 203
6237.423 170
6237.798 157
6238.173 156
6238.548 191
6238.924 166
6239.299 180
6239.674 184
6240.050 161
6240.425 149
6240.800 150
6241.176 135
6241.551 125
6241.927 140
6242.302 161
6242.677 144
6243.053 129
6243.428 138
6243.804 143
6244.179 186
6244.555 173
6244.930 130
6245.306 174
6245.681 166
6246.057 153
6246.432 154
6246.808 175
6247.183 171
6247.559 175
6247.934 152
6248.310 146
6248.686 140
6249.061 152
6249.437 153
6249.812 181
6250.188 192
6250.564 158
6250.939 174
6251.315 216
6251.691 165
6252.067 161
6252.442 157
6252.818 146
6253.194 154
6253.569 169
6253.945 167
6254.321 157
6254.697 150
6255.073 158
6255.448 173
6255.824 176
6256.200 163
6256.576 148
6256.952 124
6257.328 131
6257.703 145
6258.079 199
6258.455 156
6258.831 152
6259.207 158
6259.583 172
6259.959 175
6260.335 156
6260.711 131
6261.087 129
6261.463 143
6261.839 161
6262.215 148
6262.591 172
6262.967 187
6263.343 173
6263.719 176
6264.095 177
6264.471 186
6264.847 194
6265.223 179
6265.599 169
6265.975 152
6266.352 150
6266.728 163
6267.104 159
6267.480 190
6267.856 159
6268.232 166
6268.609 168
6268.985 154
6269.361 166
6269.737 171
6270.113 155
6270.490 137
6270.866 157
6271.242 165
6271.619 136
6271.995 144
6272.371 154
6272.747 168
6273.124 169
6273.500 143
6273.877 130
6274.253 91
6274.629 100
6275.006 146
6275.382 142
6275.758 151
6276.135 142
6276.511 130
6276.888 148
6277.264 155
6277.641 181
6278.017 170
6278.394 133
6278.770 114
6279.147 134
6279.523 147
6279.900 143
6280.276 152
6280.653 131
6281.029 122
6281.406 149
6281.783 138
6282.159 116
6282.536 130
6282.912 171
6283.289 172
6283.666 168
6284.042 180
6284.419 172
6284.796 202
6285.172 225
6285.549 204
6285.926 209
6286.303 230
6286.679 183
6287.056 177
6287.433 173
6287.810 185
6288.186 186
6288.563 187
6288.940 169
6289.317 161
6289.694 145
6290.071 153
6290.447 171
6290.824 178
6291.201 168
6291.578 147
6291.955 150
6292.332 137
6292.709 116
6293.086 119
6293.463 128
6293.840 127
6294.217 157
6294.594 181
6294.971 158
6295.348 138
6295.725 144
6296.102 146
6296.479 114
6296.856 130
6297.233 98
6297.610 126
6297.987 137
6298.364 159
6298.741 177
6299.118 191
6299.495 176
6299.872 163
6300.250 139
6300.627 138
6301.004 145
6301.381 123
6301.758 142
6302.135 158
6302.513 137
6302.890 133
6303.267 114
6303.644 129
6304.022 136
6304.399 156
6304.776 145
6305.153 134
6305.531 142
6305.908 125
6306.285 137
6306.663 145
6307.040 132
6307.417 139
6307.795 161
6308.172 168
6308.550 146
6308.927 123
6309.304 153
6309.682 153
6310.059 145
6310.437 156
6310.814 141
6311.192 125
6311.569 134
6311.947 143
6312.324 139
6312.702 176
6313.079 172
6313.457 152
6313.834 150
6314.212 112
6314.589 124
6314.967 124
6315.345 152
6315.722 121
6316.100 133
6316.478 149
6316.855 161
6317.233 163
6317.611 140
6317.988 126
6318.366 133
6318.744 143
6319.121 181
6319.499 177
6319.877 138
6320.254 125
6320.632 137
6321.010 154
6321.388 158
6321.766 134
6322.143 161
6322.521 126
6322.899 110
6323.277 101
6323.655 83
6324.033 77
6324.410 93
6324.788 111
6325.166 135
6325.544 157
6325.922 160
6326.300 163
6326.678 176
6327.056 137
6327.434 145
6327.812 134
6328.190 146
6328.568 149
6328.946 155
6329.324 164
6329.702 160
6330.080 157
6330.458 183
6330.836 182
6331.214 159
6331.592 143
6331.970 164
6332.348 143
6332.726 137
6333.105 138
6333.483 140
6333.861 136
6334.239 134
6334.617 153
6334.995 153
6335.374 167
6335.752 187
6336.130 174
6336.508 156
6336.886 139
6337.265 118
6337.643 139
6338.021 145
6338.400 152
6338.778 148
6339.156 178
6339.534 189
6339.913 181
6340.291 131
6340.669 143
6341.048 145
6341.426 126
6341.805 132
6342.183 130
6342.561 133
6342.940 145
6343.318 118
6343.697 148
6344.075 163
6344.454 137
6344.832 150
6345.211 171
6345.589 188
6345.968 169
6346.346 153
6346.725 127
6347.103 115
6347.482 106
6347.860 162
6348.239 158
6348.618 151
6348.996 167
6349.375 162
6349.753 115
6350.132 130
6350.511 198
6350.889 193
6351.268 152
6351.647 155
6352.025 134
6352.404 143
6352.783 146
6353.162 150
6353.540 139
6353.919 136
6354.298 143
6354.677 118
6355.055 108
6355.434 135
6355.813 132
6356.192 135
6356.571 131
6356.949 123
6357.328 99
6357.707 128
6358.086 143
6358.465 169
6358.844 148
6359.223 127
6359.602 147
6359.981 179
6360.359 158
6360.738 162
6361.117 122
6361.496 113
6361.875 113
6362.254 130
6362.633 127
6363.012 126
6363.391 144
6363.770 151
6364.150 142
6364.529 145
6364.908 138
6365.287 147
6365.666 149
6366.045 137
6366.424 129
6366.803 125
6367.182 98
6367.562 103
6367.941 125
6368.320 137
6368.699 132
6369.078 141
6369.457 132
6369.837 115
6370.216 122
6370.595 145
6370.974 146
6371.354 113
6371.733 96
6372.112 78
6372.492 90
6372.871 104
6373.250 134
6373.630 129
6374.009 144
6374.388 155
6374.768 151
6375.147 150
6375.526 167
6375.906 186
6376.285 142
6376.665 144
6377.044 139
6377.424 144
6377.803 165
6378.182 200
6378.562 186
6378.941 168
6379.321 151
6379.700 194
6380.080 213
6380.460 186
6380.839 156
6381.219 180
6381.598 163
6381.978 160
6382.357 177
6382.737 164
6383.117 158
6383.496 132
6383.876 127
6384.256 121
6384.635 118
6385.015 111
6385.395 114
6385.774 89
6386.154 114
6386.534 95
6386.913 117
6387.293 120
6387.673 133
6388.053 154
6388.432 135
6388.812 139
6389.192 141
6389.572 161
6389.952 146
6390.332 110
6390.711 140
6391.091 172
6391.471 167
6391.851 154
6392.231 140
6392.611 159
6392.991 142
6393.371 133
6393.751 125
6394.130 135
6394.510 129
6394.890 160
6395.270 138
6395.650 115
6396.030 173
6396.410 177
6396.790 161
6397.170 168
6397.551 156
6397.931 153
6398.311 144
6398.691 155
6399.071 216
6399.451 198
6399.831 155
6400.211 164
6400.591 146
6400.971 135
6401.352 157
6401.732 164
6402.112 143
6402.492 134
6402.872 132
6403.253 131
6403.633 147
6404.013 132
6404.393 161
6404.774 151
6405.154 130
6405.534 114
6405.914 98
6406.295 105
6406.675 115
6407.055 103
6407.436 99
6407.816 104
6408.196 117
6408.577 131
6408.957 156
6409.338 130
6409.718 141
6410.098 134
6410.479 140
6410.859 148
6411.240 166
6411.620 151
6412.001 134
6412.381 150
6412.762 167
6413.142 163
6413.523 175
6413.903 139
6414.284 139
6414.664 162
6415.045 165
6415.426 92
6415.806 124
6416.187 102
6416.567 133
6416.948 163
6417.329 145
6417.709 147
6418.090 175
6418.471 181
6418.851 166
6419.232 132
6419.613 160
6419.993 179
6420.374 161
6420.755 144
6421.136 116
6421.516 150
6421.897 147
6422.278 130
6422.659 129
6423.039 123
6423.420 124
6423.801 140
6424.182 149
6424.563 157
6424.944 126
6425.325 122
6425.705 123
6426.086 107
6426.467 114
6426.848 121
6427.229 137
6427.610 152
6427.991 164
6428.372 131
6428.753 166
6429.134 145
6429.515 124
6429.896 126
6430.277 135
6430.658 140
6431.039 147
6431.420 123
6431.801 108
6432.182 127
6432.563 104
6432.944 99
6433.325 82
6433.707 100
6434.088 108
6434.469 112
6434.850 135
6435.231 144
6435.612 129
6435.994 112
6436.375 104
6436.756 96
6437.137 96
6437.518 92
6437.900 72
6438.281 98
6438.662 96
6439.043 118
6439.425 124
6439.806 124
6440.187 110
6440.569 158
6440.950 155
6441.331 143
6441.713 112
6442.094 110
6442.475 124
6442.857 120
6443.238 126
6443.620 146
6444.001 140
6444.383 132
6444.764 162
6445.145 124
6445.527 144
6445.908 141
6446.290 120
6446.671 106
6447.053 113
6447.434 128
6447.816 114
6448.198 99
6448.579 110
6448.961 147
6449.342 149
6449.724 167
6450.105 157
6450.487 129
6450.869 136
6451.250 162
6451.632 155
6452.014 143
6452.395 141
6452.777 130
6453.159 120
6453.540 127
6453.922 157
6454.304 164
6454.686 143
6455.067 152
6455.449 136
6455.831 117
6456.213 102
6456.594 112
6456.976 111
6457.358 127
6457.740 138
6458.122 104
6458.504 117
6458.885 107
6459.267 112
6459.649 139
6460.031 132
6460.413 121
6460.795 136
6461.177 126
6461.559 150
6461.941 194
6462.323 179
6462.705 156
6463.087 167
6463.469 147
6463.851 158
6464.233 161
6464.615 169
6464.997 163
6465.379 135
6465.761 116
6466.143 111
6466.525 130
6466.907 171
6467.289 151
6467.671 125
6468.054 124
6468.436 129
6468.818 144
6469.200 142
6469.582 169
6469.964 148
6470.347 177
6470.729 154
6471.111 129
6471.493 112
6471.876 119
6472.258 134
6472.640 120
6473.022 113
6473.405 149
6473.787 120
6474.169 135
6474.552 126
6474.934 133
6475.316 156
6475.699 146
6476.081 115
6476.463 102
6476.846 122
6477.228 135
6477.611 157
6477.993 135
6478.376 141
6478.758 137
6479.140 134
6479.523 107
6479.905 103
6480.288 102
6480.670 104
6481.053 132
6481.436 112
6481.818 85
6482.201 103
6482.583 108
6482.966 114
6483.348 101
6483.731 124
6484.114 125
6484.496 129
6484.879 117
6485.261 142
6485.644 130
6486.027 144
6486.409 151
6486.792 145
6487.175 137
6487.558 108
6487.940 100
6488.323 114
6488.706 90
6489.089 80
6489.471 91
6489.854 110
6490.237 104
6490.620 109
6491.002 97
6491.385 113
6491.768 140
6492.151 125
6492.534 96
6492.917 123
6493.300 136
6493.682 133
6494.065 132
6494.448 116
6494.831 153
6495.214 156
6495.597 165
6495.980 154
6496.363 129
6496.746 132
6497.129 131
6497.512 131
6497.895 145
6498.278 138
6498.661 123
6499.044 115
6499.427 100
6499.810 114
6500.193 138
6500.576 157
6500.960 143
6501.343 138
6501.726 115
6502.109 130
6502.492 138
6502.875 121
6503.258 108
6503.642 133
6504.025 129
6504.408 119
6504.791 133
6505.175 114
6505.558 103
6505.941 112
6506.324 106
6506.708 131
6507.091 110
6507.474 109
6507.857 128
6508.241 137
6508.624 108
6509.007 90
6509.391 105
6509.774 135
6510.158 145
6510.541 135
6510.924 118
6511.308 136
6511.691 171
6512.075 182
6512.458 156
6512.842 162
6513.225 143
6513.608 153
6513.992 167
6514.375 178
6514.759 183
6515.142 153
6515.526 138
6515.910 107
6516.293 157
6516.677 173
6517.060 180
6517.444 202
6517.827 180
6518.211 161
6518.595 110
6518.978 103
6519.362 107
6519.746 119
6520.129 140
6520.513 114
6520.897 131
6521.280 153
6521.664 159
6522.048 134
6522.432 104
6522.815 107
6523.199 107
6523.583 96
6523.967 88
6524.350 100
6524.734 143
6525.118 158
6525.502 129
6525.886 109
6526.270 112
6526.653 100
6527.037 126
6527.421 140
6527.805 130
6528.189 124
6528.573 121
6528.957 129
6529.341 132
6529.725 115
6530.109 129
6530.493 121
6530.877 104
6531.261 122
6531.645 112
6532.029 115
6532.413 155
6532.797 149
6533.181 136
6533.565 105
6533.949 110
6534.333 102
6534.717 100
6535.101 112
6535.485 123
6535.870 101
6536.254 101
6536.638 124
6537.022 146
6537.406 134
6537.790 110
6538.175 103
6538.559 113
6538.943 126
6539.327 118
6539.712 125
6540.096 139
6540.480 157
6540.864 139
6541.249 113
6541.633 114
6542.017 153
6542.402 128
6542.786 137
6543.170 149
6543.555 114
6543.939 143
6544.323 178
6544.708 169
6545.092 116
6545.477 130
6545.861 139
6546.245 104
6546.630 157
6547.014 143
6547.399 154
6547.783 151
6548.168 130
6548.552 103
6548.937 112
6549.321 126
6549.706 104
6550.091 124
6550.475 140
6550.860 163
6551.244 148
6551.629 161
6552.013 137
6552.398 136
6552.783 130
6553.167 105
6553.552 88
6553.937 87
6554.321 110
6554.706 104
6555.091 109
6555.475 111
6555.860 115
6556.245 174
6556.630 158
6557.014 112
6557.399 121
6557.784 109
6558.169 120
6558.554 140
6558.938 141
6559.323 131
6559.708 111
6560.093 124
6560.478 160
6560.863 179
6561.247 157
6561.632 135
6562.017 118
6562.402 116
6562.787 122
6563.172 150
6563.557 169
6563.942 159
6564.327 136
6564.712 146
6565.097 106
6565.482 89
6565.867 99
6566.252 130
6566.637 151
6567.022 159
6567.407 127
6567.792 118
6568.177 112
6568.562 117
6568.947 91
6569.333 79
6569.718 85
6570.103 119
6570.488 137
6570.873 106
6571.258 126
6571.643 134
6572.029 132
6572.414 108
6572.799 107
6573.184 129
6573.570 98
6573.955 108
6574.340 120
6574.725 90
6575.111 90
6575.496 106
6575.881 111
6576.267 109
6576.652 82
6577.037 107
6577.423 137
6577.808 122
6578.193 114
6578.579 138
6578.964 134
6579.350 101
6579.735 87
6580.120 93
6580.506 94
6580.891 106
6581.277 78
6581.662 88
6582.048 108
6582.433 96
6582.819 86
6583.204 101
6583.590 125
6583.975 137
6584.361 138
6584.746 137
6585.132 119
6585.518 116
6585.903 91
6586.289 91
6586.674 139
6587.060 102
6587.446 118
6587.831 132
6588.217 149
6588.603 158
6588.988 130
6589.374 157
6589.760 176
6590.146 130
6590.531 135
6590.917 115
6591.303 114
6591.689 84
6592.074 82
6592.460 94
6592.846 127
6593.232 135
6593.618 114
6594.003 101
6594.389 84
6594.775 114
6595.161 112
6595.547 105
6595.933 90
6596.319 117
6596.705 126
6597.091 120
6597.477 96
6597.862 77
6598.248 113
6598.634 151
6599.020 158
6599.406 173
6599.792 138
6600.178 130
6600.564 109
6600.950 97
6601.337 82
6601.723 110
6602.109 144
6602.495 133
6602.881 114
6603.267 115
6603.653 122
6604.039 101
6604.425 142
6604.812 153
6605.198 140
6605.584 119
6605.970 124
6606.356 117
6606.742 115
6607.129 116
6607.515 110
6607.901 91
6608.287 106
6608.674 119
6609.060 127
6609.446 132
6609.833 116
6610.219 117
6610.605 133
6610.992 151
6611.378 131
6611.764 141
6612.151 145
6612.537 123
6612.923 112
6613.310 109
6613.696 99
6614.083 79
6614.469 124
6614.856 122
6615.242 104
6615.628 80
6616.015 100
6616.401 115
6616.788 122
6617.174 135
6617.561 120
6617.948 114
6618.334 124
6618.721 99
6619.107 84
6619.494 94
6619.880 110
6620.267 93
6620.654 90
6621.040 114
6621.427 132
6621.814 128
6622.200 107
6622.587 107
6622.974 92
6623.360 107
6623.747 82
6624.134 75
6624.520 70
6624.907 88
6625.294 93
6625.681 94
6626.067 102
6626.454 113
6626.841 144
6627.228 118
6627.615 109
6628.002 122
6628.388 142
6628.775 141
6629.162 125
6629.549 116
6629.936 108
6630.323 119
6630.710 108
6631.097 100
6631.484 103
6631.870 116
6632.257 117
6632.644 98
6633.031 90
6633.418 75
6633.805 73
6634.192 62
6634.579 69
6634.966 95
6635.353 125
6635.741 143
6636.128 122
6636.515 131
6636.902 150
6637.289 113
6637.676 128
6638.063 107
6638.450 141
6638.837 165
6639.225 164
6639.612 149
6639.999 122
6640.386 130
6640.773 111
6641.161 102
6641.548 120
6641.935 109
6642.322 108
6642.710 107
6643.097 120
6643.484 135
6643.871 112
6644.259 99
6644.646 109
6645.033 126
6645.421 110
6645.808 114
6646.195 99
6646.583 110
6646.970 107
6647.358 99
6647.745 93
6648.132 92
6648.520 77
6648.907 93
6649.295 105
6649.682 106
6650.070 105
6650.457 105
6650.845 116
6651.232 113
6651.620 112
6652.007 98
6652.395 78
6652.782 117
6653.170 118
6653.557 97
6653.945 96
6654.333 101
6654.720 101
6655.108 102
6655.495 99
6655.883 146
6656.271 161
6656.658 131
6657.046 128
6657.434 132
6657.822 120
6658.209 104
6658.597 108
6658.985 100
6659.372 75
6659.760 98
6660.148 124
6660.536 161
6660.924 140
6661.311 108
6661.699 110
6662.087 88
6662.475 105
6662.863 152
6663.251 114
6663.638 95
6664.026 108
6664.414 102
6664.802 117
6665.190 114
6665.578 131
6665.966 138
6666.354 149
6666.742 134
6667.130 113
6667.518 102
6667.906 108
6668.294 112
6668.682 127
6669.070 142
6669.458 129
6669.846 143
6670.234 130
6670.622 141
6671.010 151
6671.398 150
6671.786 129
6672.174 117
6672.563 102
6672.951 97
6673.339 113
6673.727 115
6674.115 106
6674.503 149
6674.892 176
6675.280 161
6675.668 139
6676.056 93
6676.444 87
6676.833 100
6677.221 79
6677.609 107
6677.998 133
6678.386 98
6678.774 119
6679.162 122
6679.551 123
6679.939 128
6680.328 139
6680.716 114
6681.104 119
6681.493 147
6681.881 141
6682.269 127
6682.658 114
6683.046 106
6683.435 111
6683.823 119
6684.212 91
6684.600 95
6684.989 113
6685.377 129
6685.766 111
6686.154 85
6686.543 81
6686.931 80
6687.320 84
6687.708 84
6688.097 71
6688.486 72
6688.874 101
6689.263 99
6689.651 111
6690.040 128
6690.429 119
6690.817 85
6691.206 89
6691.595 101
6691.983 85
6692.372 93
6692.761 86
6693.150 92
6693.538 88
6693.927 116
6694.316 135
6694.705 96
6695.093 60
6695.482 75
6695.871 93
6696.260 124
6696.649 131
6697.038 111
6697.426 106
6697.815 127
6698.204 148
6698.593 113
6698.982 97
6699.371 87
6699.760 106
6700.149 142
6700.538 133
6700.927 128
6701.316 121
6701.705 130
6702.094 103
6702.483 97
6702.872 79
6703.261 77
6703.650 83
6704.039 80
6704.428 99
6704.817 117
6705.206 113
6705.595 132
6705.984 131
6706.373 109
6706.762 104
6707.151 105
6707.541 110
6707.930 134
6708.319 151
6708.708 169
6709.097 155
6709.486 150
6709.876 157
6710.265 116
6710.654 100
6711.043 90
6711.433 100
6711.822 100
6712.211 113
6712.600 118
6712.990 124
6713.379 126
6713.768 128
6714.158 150
6714.547 114
6714.936 107
6715.326 105
6715.715 111
6716.105 99
6716.494 83
6716.883 86
6717.273 95
6717.662 112
6718.052 127
6718.441 121
6718.831 126
6719.220 103
6719.610 106
6719.999 114
6720.389 104
6720.778 90
6721.168 88
6721.557 101
6721.947 71
6722.336 80
6722.726 110
6723.116 104
6723.505 88
6723.895 88
6724.285 82
6724.674 94
6725.064 121
6725.453 93
6725.843 69
6726.233 56
6726.623 61
6727.012 73
6727.402 100
6727.792 99
6728.181 147
6728.571 147
6728.961 128
6729.351 106
6729.741 117
6730.130 108
6730.520 101
6730.910 95
6731.300 87
6731.690 93
6732.080 117
6732.469 97
6732.859 59
6733.249 82
6733.639 105
6734.029 92
6734.419 81
6734.809 100
6735.199 108
6735.589 115
6735.979 132
6736.369 130
6736.759 131
6737.149 132
6737.539 127
6737.929 116
6738.319 148
6738.709 135
6739.099 108
6739.489 102
6739.879 131
6740.269 122
6740.659 107
6741.049 92
6741.440 90
6741.830 110
6742.220 105
6742.610 97
6743.000 97
6743.390 79
6743.781 93
6744.171 94
6744.561 105
6744.951 120
6745.341 105
6745.732 141
6746.122 89
6746.512 119
6746.903 139
6747.293 131
6747.683 110
6748.073 100
6748.464 103
6748.854 105
6749.244 96
6749.635 123
6750.025 101
6750.416 108
6750.806 117
6751.196 129
6751.587 136
6751.977 101
6752.368 81
6752.758 88
6753.149 85
6753.539 100
6753.930 157
6754.320 133
6754.711 138
6755.101 108
6755.492 98
6755.882 93
6756.273 96
6756.663 129
6757.054 127
6757.445 103
6757.835 103
6758.226 130
6758.616 124
6759.007 116
6759.398 101
6759.788 89
6760.179 94
6760.570 83
6760.960 76
6761.351 62
6761.742 90
6762.133 113
6762.523 145
6762.914 114
6763.305 95
6763.696 100
6764.086 86
6764.477 79
6764.868 65
6765.259 52
6765.650 97
6766.040 103
6766.431 105
6766.822 78
6767.213 90
6767.604 90
6767.995 80
6768.386 88
6768.777 116
6769.168 136
6769.558 135
6769.949 114
6770.340 91
6770.731 95
6771.122 83
6771.513 77
6771.904 91
6772.295 126
6772.686 130
6773.077 115
6773.469 111
6773.860 98
6774.251 60
6774.642 64
6775.033 92
6775.424 78
6775.815 78
6776.206 92
6776.597 117
6776.989 127
6777.380 170
6777.771 169
6778.162 139
6778.553 132
6778.944 124
6779.336 108
6779.727 83
6780.118 90
6780.509 117
6780.901 108
6781.292 94
6781.683 83
6782.075 80
6782.466 90
6782.857 113
6783.249 124
6783.640 102
6784.031 92
6784.423 96
6784.814 94
6785.205 80
6785.597 68
6785.988 86
6786.380 89
6786.771 78
6787.163 82
6787.554 79
6787.945 96
6788.337 125
6788.728 143
6789.120 123
6789.511 117
6789.903 115
6790.295 106
6790.686 84
6791.078 101
6791.469 92
6791.861 100
6792.252 93
6792.644 102
6793.036 119
6793.427 108
6793.819 113
6794.211 105
6794.602 123
6794.994 105
6795.386 126
6795.777 120
6796.169 106
6796.561 110
6796.952 110
6797.344 96
6797.736 102
6798.128 104
6798.519 97
6798.911 100
6799.303 82
6799.695 100
6800.087 107
6800.479 116
6800.870 103
6801.262 97
6801.654 114
6802.046 96
6802.438 94
6802.830 100
6803.222 101
6803.614 101
6804.006 128
6804.397 101
6804.789 95
6805.181 85
6805.573 101
6805.965 97
6806.357 101
6806.749 93
6807.141 93
6807.533 95
6807.926 83
6808.318 85
6808.710 92
6809.102 113
6809.494 108
6809.886 98
6810.278 94
6810.670 115
6811.062 98
6811.454 112
6811.847 95
6812.239 121
6812.631 108
6813.023 69
6813.415 100
6813.808 81
6814.200 85
6814.592 73
6814.984 80
6815.377 102
6815.769 118
6816.161 109
6816.553 101
6816.946 118
6817.338 77
6817.730 67
6818.123 71
6818.515 104
6818.907 80
6819.300 96
6819.692 94
6820.085 105
6820.477 115
6820.869 105
6821.262 97
6821.654 106
6822.047 97
6822.439 77
6822.832 76
6823.224 85
6823.617 79
6824.009 93
6824.402 108
6824.794 96
6825.187 78
6825.579 105
6825.972 97
6826.364 88
6826.757 86
6827.150 94
6827.542 76
6827.935 64
6828.328 74
6828.720 87
6829.113 86
6829.506 94
6829.898 87
6830.291 111
6830.684 104
6831.076 87
6831.469 101
6831.862 92
6832.255 94
6832.647 79
6833.040 119
6833.433 90
6833.826 81
6834.218 86
6834.611 115
6835.004 134
6835.397 138
6835.790 108
6836.183 94
6836.575 99
6836.968 103
6837.361 120
6837.754 100
6838.147 85
6838.540 78
6838.933 87
6839.326 107
6839.719 100
6840.112 76
6840.505 84
6840.898 100
6841.291 100
6841.684 85
6842.077 108
6842.470 85
6842.863 106
6843.256 92
6843.649 76
6844.042 112
6844.435 111
6844.828 95
6845.222 94
6845.615 83
6846.008 80
6846.401 71
6846.794 99
6847.187 98
6847.580 83
6847.974 94
6848.367 87
6848.760 93
6849.153 147
6849.547 128
6849.940 88
6850.333 72
6850.726 75
6851.120 96
6851.513 104
6851.906 102
6852.300 97
6852.693 96
6853.086 98
6853.480 106
6853.873 85
6854.266 65
6854.660 68
6855.053 77
6855.447 59
6855.840 60
6856.233 75
6856.627 68
6857.020 87
6857.414 102
6857.807 73
6858.201 69
6858.594 101
6858.988 122
6859.381 122
6859.775 116
6860.168 97
6860.562 103
6860.956 120
6861.349 113
6861.743 86
6862.136 93
6862.530 109
6862.924 126
6863.317 118
6863.711 123
6864.105 119
6864.498 123
6864.892 116
6865.286 82
6865.679 97
6866.073 121
6866.467 140
6866.861 125
6867.254 111
6867.648 94
6868.042 83
6868.436 124
6868.829 122
6869.223 113
6869.617 104
6870.011 113
6870.405 98
6870.799 117
6871.192 129
6871.586 120
6871.980 94
6872.374 91
6872.768 108
6873.162 127
6873.556 119
6873.950 99
6874.344 105
6874.738 99
6875.132 108
6875.526 122
6875.920 112
6876.314 74
6876.708 89
6877.102 92
6877.496 89
6877.890 61
6878.284 87
6878.678 102
6879.072 102
6879.466 94
6879.860 86
6880.254 76
6880.649 86
6881.043 93
6881.437 87
6881.831 101
6882.225 95
6882.619 81
6883.014 103
6883.408 113
6883.802 122
6884.196 108
6884.591 123
6884.985 111
6885.379 94
6885.773 93
6886.168 97
6886.562 105
6886.956 131
6887.351 114
6887.745 124
6888.139 98
6888.534 100
6888.928 113
6889.322 135
6889.717 148
6890.111 148
6890.506 126
6890.900 119
6891.295 110
6891.689 82
6892.083 75
6892.478 89
6892.872 88
6893.267 82
6893.661 90
6894.056 124
6894.450 120
6894.845 102
6895.240 113
6895.634 106
6896.029 80
6896.423 92
6896.818 92
6897.213 96
6897.607 124
6898.002 115
6898.396 120
6898.791 110
6899.186 116
6899.580 119
6899.975 110
6900.370 81
6900.765 76
6901.159 88
6901.554 79
6901.949 91
6902.343 131
6902.738 127
6903.133 89
6903.528 79
6903.923 97
6904.317 91
6904.712 113
6905.107 114
6905.502 130
6905.897 127
6906.292 126
6906.687 118
6907.081 122
6907.476 112
6907.871 115
6908.266 130
6908.661 116
6909.056 108
6909.451 107
6909.846 88
6910.241 103
6910.636 109
6911.031 117
6911.426 100
6911.821 82
6912.216 88
6912.611 111
6913.006 113
6913.401 127
6913.796 123
6914.191 128
6914.587 120
6914.982 94
6915.377 108
6915.772 126
6916.167 103
6916.562 97
6916.957 112
6917.353 94
6917.748 92
6918.143 93
6918.538 116
6918.933 115
6919.329 118
6919.724 113
6920.119 105
6920.515 92
6920.910 101
6921.305 97
6921.700 75
6922.096 55
6922.491 53
6922.886 57
6923.282 69
6923.677 70
6924.073 75
6924.468 71
6924.863 77
6925.259 80
6925.654 79
6926.050 65
6926.445 94
6926.840 80
6927.236 63
6927.631 87
6928.027 73
6928.422 72
6928.818 82
6929.213 83
6929.609 78
6930.005 81
6930.400 68
6930.796 74
6931.191 76
6931.587 113
6931.982 111
6932.378 112
6932.774 116
6933.169 133
6933.565 114
6933.961 80
6934.356 70
6934.752 80
6935.148 73
6935.543 77
6935.939 77
6936.335 108
6936.731 99
6937.126 101
6937.522 88
6937.918 89
6938.314 88
6938.709 94
6939.105 141
6939.501 142
6939.897 118
6940.293 102
6940.689 79
6941.084 93
6941.480 89
6941.876 107
6942.272 105
6942.668 122
6943.064 120
6943.460 112
6943.856 100
6944.252 84
6944.648 55
6945.044 75
6945.440 74
6945.836 79
6946.232 113
6946.628 108
6947.024 120
6947.420 126
6947.816 140
6948.212 116
6948.608 95
6949.004 99
6949.400 105
6949.796 92
6950.192 100
6950.589 89
6950.985 79
6951.381 103
6951.777 111
6952.173 84
6952.569 88
6952.966 87
6953.362 98
6953.758 113
6954.154 94
6954.551 104
6954.947 87
6955.343 86
6955.739 85
6956.136 90
6956.532 106
6956.928 99
6957.325 94
6957.721 102
6958.117 97
6958.514 117
6958.910 95
6959.306 92
6959.703 85
6960.099 111
6960.496 116
6960.892 94
6961.288 68
6961.685 86
6962.081 98
6962.478 102
6962.874 99
6963.271 75
6963.667 67
6964.064 79
6964.460 69
6964.857 74
6965.253 71
6965.650 73
6966.047 72
6966.443 80
6966.840 61
6967.236 52
6967.633 70
6968.030 96
6968.426 93
6968.823 106
6969.220 89
6969.616 104
6970.013 101
6970.410 103
6970.806 83
6971.203 66
6971.600 64
6971.997 85
6972.393 68
6972.790 76
6973.187 71
6973.584 66
6973.980 83
6974.377 98
6974.774 70
6975.171 72
6975.568 74
6975.965 63
6976.362 47
6976.758 86
6977.155 105
6977.552 110
6977.949 119
6978.346 120
6978.743 120
6979.140 122
6979.537 101
6979.934 74
6980.331 84
6980.728 93
6981.125 76
6981.522 105
6981.919 96
6982.316 74
6982.713 75
6983.110 97
6983.507 90
6983.904 83
6984.301 91
6984.698 92
6985.095 82
6985.493 84
6985.890 64
6986.287 76
6986.684 106
6987.081 115
6987.478 102
6987.876 103
6988.273 103
6988.670 88
6989.067 70
6989.465 76
6989.862 75
6990.259 80
6990.656 99
6991.054 74
6991.451 86
6991.848 81
6992.246 81
6992.643 84
6993.040 86
6993.438 90
6993.835 85
6994.232 85
6994.630 74
6995.027 104
6995.424 93
6995.822 84
6996.219 103
6996.617 106
6997.014 125
6997.412 95
6997.809 93
6998.207 115
6998.604 137
6999.002 124
6999.399 104
6999.797 106
7000.194 135
7000.592 112
7000.989 98
7001.387 80
7001.785 97
7002.182 83
7002.580 98
7002.977 118
7003.375 88
7003.773 90
7004.170 94
7004.568 79
7004.966 84
7005.363 110
7005.761 89
7006.159 82
7006.557 81
7006.954 80
7007.352 89
7007.750 92
7008.148 71
7008.545 64
7008.943 78
7009.341 91
7009.739 79
7010.137 93
7010.534 102
7010.932 108
7011.330 109
7011.728 111
7012.126 88
7012.524 83
7012.922 76
7013.320 66
7013.718 83
7014.115 72
7014.513 57
7014.911 76
7015.309 89
7015.707 95
7016.105 84
7016.503 65
7016.901 118
7017.299 103
7017.697 107
7018.096 128
7018.494 110
7018.892 125
7019.290 125
7019.688 128
7020.086 113
7020.484 87
7020.882 80
7021.280 78
7021.678 75
7022.077 67
7022.475 63
7022.873 53
7023.271 55
7023.669 43
7024.068 57
7024.466 66
7024.864 68
7025.262 87
7025.661 76
7026.059 86
7026.457 96
7026.856 79
7027.254 78
7027.652 70
7028.051 65
7028.449 79
7028.847 84
7029.246 102
7029.644 94
7030.042 97
7030.441 95
7030.839 110
7031.238 102
7031.636 88
7032.034 101
7032.433 91
7032.831 95
7033.230 94
7033.628 112
7034.027 103
7034.425 101
7034.824 106
7035.222 92
7035.621 85
7036.020 72
7036.418 73
7036.817 96
7037.215 115
7037.614 112
7038.013 117
7038.411 97
7038.810 82
7039.208 103
7039.607 120
7040.006 117
7040.405 93
7040.803 74
7041.202 98
7041.601 127
7041.999 117
7042.398 104
7042.797 98
7043.196 111
7043.594 110
7043.993 109
7044.392 85
7044.791 66
7045.190 64
7045.588 78
7045.987 86
7046.386 118
7046.785 99
7047.184 98
7047.583 118
7047.982 116
7048.381 101
7048.780 78
7049.178 86
7049.577 64
7049.976 64
7050.375 63
7050.774 58
7051.173 76
7051.572 75
7051.971 84
7052.370 71
7052.769 65
7053.168 90
7053.567 106
7053.967 106
7054.366 81
7054.765 94
7055.164 79
7055.563 77
7055.962 77
7056.361 56
7056.760 80
7057.160 104
7057.559 97
7057.958 89
7058.357 83
7058.756 79
7059.155 85
7059.555 91
7059.954 92
7060.353 96
7060.752 122
7061.152 119
7061.551 91
7061.950 88
7062.350 100
7062.749 89
7063.148 90
7063.548 70
7063.947 59
7064.346 70
7064.746 70
7065.145 76
7065.544 79
7065.944 85
7066.343 91
7066.743 94
7067.142 94
7067.542 96
7067.941 77
7068.341 83
7068.740 66
7069.140 60
7069.539 65
7069.939 56
7070.338 64
7070.738 65
7071.137 67
7071.537 69
7071.936 59
7072.336 66
7072.736 90
7073.135 84
7073.535 96
7073.934 95
7074.334 90
7074.734 67
7075.133 76
7075.533 100
7075.933 106
7076.332 96
7076.732 96
7077.132 99
7077.532 83
7077.931 73
7078.331 82
7078.731 98
7079.131 122
7079.530 98
7079.930 98
7080.330 112
7080.730 86
7081.130 83
7081.530 90
7081.929 75
7082.329 71
7082.729 72
7083.129 86
7083.529 84
7083.929 79
7084.329 100
7084.729 86
7085.129 88
7085.529 89
7085.929 100
7086.329 85
7086.729 74
7087.129 109
7087.529 117
7087.929 111
7088.329 75
7088.729 83
7089.129 87
7089.529 74
7089.929 75
7090.329 78
7090.729 80
7091.129 91
7091.529 88
7091.930 77
7092.330 67
7092.730 72
7093.130 57
7093.530 75
7093.931 82
7094.331 101
7094.731 145
7095.131 135
7095.531 120
7095.932 98
7096.332 82
7096.732 95
7097.133 82
7097.533 105
7097.933 107
7098.333 100
7098.734 79
7099.134 72
7099.534 95
7099.935 91
7100.335 109
7100.736 104
7101.136 104
7101.536 105
7101.937 106
7102.337 92
7102.738 78
7103.138 97
7103.539 78
7103.939 91
7104.340 105
7104.740 122
7105.141 152
7105.541 116
7105.942 85
7106.342 89
7106.743 78
7107.143 73
7107.544 49
7107.945 57
7108.345 74
7108.746 85
7109.146 70
7109.547 52
7109.948 65
7110.348 77
7110.749 70
7111.150 75
7111.550 73
7111.951 81
7112.352 49
7112.753 64
7113.153 62
7113.554 66
7113.955 81
7114.356 85
7114.756 72
7115.157 63
7115.558 51
7115.959 57
7116.360 73
7116.760 81
7117.161 84
7117.562 86
7117.963 96
7118.364 97
7118.765 74
7119.166 79
7119.567 74
7119.968 104
7120.369 112
7120.770 104
7121.170 92
7121.571 96
7121.972 111
7122.373 112
7122.774 98
7123.175 84
7123.577 75
7123.978 77
7124.379 79
7124.780 77
7125.181 84
7125.582 73
7125.983 89
7126.384 54
7126.785 84
7127.186 74
7127.587 58
7127.989 91
7128.390 93
7128.791 76
7129.192 72
7129.593 96
7129.995 81
7130.396 72
7130.797 92
7131.198 78
7131.600 109
7132.001 87
7132.402 93
7132.803 93
7133.205 76
7133.606 61
7134.007 77
7134.409 94
7134.810 89
7135.211 63
7135.613 54
7136.014 48
7136.416 39
7136.817 56
7137.218 52
7137.620 61
7138.021 62
7138.423 50
7138.824 55
7139.226 59
7139.627 93
7140.029 90
7140.430 98
7140.832 91
7141.233 76
7141.635 85
7142.036 72
7142.438 66
7142.839 95
7143.241 89
7143.643 91
7144.044 75
7144.446 65
7144.847 78
7145.249 71
7145.651 90
7146.052 98
7146.454 92
7146.856 68
7147.257 84
7147.659 93
7148.061 91
7148.463 76
7148.864 75
7149.266 98
7149.668 86
7150.070 71
7150.472 87
7150.873 69
7151.275 63
7151.677 72
7152.079 67
7152.481 61
7152.882 75
7153.284 77
7153.686 75
7154.088 89
7154.490 108
7154.892 92
7155.294 88
7155.696 93
7156.098 101
7156.500 83
7156.902 103
7157.304 101
7157.706 86
7158.108 78
7158.510 114
7158.912 122
7159.314 108
7159.716 95
7160.118 65
7160.520 69
7160.922 90
7161.324 92
7161.726 91
7162.128 77
7162.530 81
7162.933 106
7163.335 103
7163.737 86
7164.139 63
7164.541 62
7164.943 70
7165.346 86
7165.748 85
7166.150 97
7166.552 109
7166.955 98
7167.357 71
7167.759 73
7168.161 75
7168.564 69
7168.966 81
7169.368 82
7169.771 70
7170.173 61
7170.575 56
7170.978 53
7171.380 60
7171.783 67
7172.185 48
7172.587 72
7172.990 65
7173.392 65
7173.795 65
7174.197 83
7174.600 107
7175.002 85
7175.405 75
7175.807 85
7176.210 79
7176.612 75
7177.015 78
7177.417 69
7177.820 68
7178.222 99
7178.625 76
7179.027 111
7179.430 88
7179.833 103
7180.235 106
7180.638 81
7181.041 54
7181.443 72
7181.846 79
7182.249 59
7182.651 45
7183.054 81
7183.457 95
7183.859 102
7184.262 106
7184.665 83
7185.068 79
7185.470 73
7185.873 71
7186.276 74
7186.679 72
7187.082 66
7187.484 73
7187.887 76
7188.290 73
7188.693 63
7189.096 64
7189.499 87
7189.902 84
7190.305 78
7190.708 68
7191.110 86
7191.513 77
7191.916 69
7192.319 66
7192.722 59
7193.125 66
7193.528 70
7193.931 71
7194.334 61
7194.737 70
7195.140 75
7195.543 70
7195.946 73
7196.350 70
7196.753 61
7197.156 59
7197.559 74
7197.962 83
7198.365 82
7198.768 77
7199.171 83
7199.575 70
7199.978 66
7200.381 76
7200.784 94
7201.187 88
7201.591 102
7201.994 90
7202.397 74
7202.800 59
7203.204 66
7203.607 66
7204.010 81
7204.413 97
7204.817 121
7205.220 90
7205.623 73
7206.027 77
7206.430 85
7206.834 85
7207.237 67
7207.640 70
7208.044 86
7208.447 84
7208.851 98
7209.254 78
7209.657 73
7210.061 72
7210.464 87
7210.868 89
7211.271 81
7211.675 62
7212.078 73
7212.482 87
7212.885 89
7213.289 82
7213.693 99
7214.096 105
7214.500 73
7214.903 85
7215.307 58
7215.711 60
7216.114 78
7216.518 103
7216.921 94
7217.325 77
7217.729 66
7218.132 54
7218.536 85
7218.940 81
7219.344 92
7219.747 88
7220.151 98
7220.555 91
7220.959 58
7221.362 73
7221.766 73
7222.170 80
7222.574 82
7222.978 52
7223.381 65
7223.785 56
7224.189 59
7224.593 86
7224.997 103
7225.401 87
7225.805 60
7226.209 46
7226.613 47
7227.016 66
7227.420 59
7227.824 71
7228.228 79
7228.632 71
7229.036 72
7229.440 69
7229.844 62
7230.248 79
7230.652 108
7231.056 106
7231.460 100
7231.865 84
7232.269 71
7232.673 61
7233.077 69
7233.481 87
7233.885 84
7234.289 76
7234.693 90
7235.098 84
7235.502 89
7235.906 98
7236.310 108
7236.714 98
7237.119 77
7237.523 63
7237.927 69
7238.331 69
7238.735 80
7239.140 78
7239.544 89
7239.948 79
7240.353 58
7240.757 72
7241.161 64
7241.566 55
7241.970 74
7242.374 71
7242.779 77
7243.183 77
7243.588 63
7243.992 58
7244.396 47
7244.801 53
7245.205 55
7245.610 54
7246.014 58
7246.419 55
7246.823 75
7247.228 75
7247.632 70
7248.037 68
7248.441 67
7248.846 86
7249.250 81
7249.655 79
7250.059 75
7250.464 93
7250.869 87
7251.273 64
7251.678 68
7252.082 59
7252.487 59
7252.892 74
7253.296 85
7253.701 96
7254.106 128
7254.511 122
7254.915 77
7255.320 61
7255.725 57
7256.129 60
7256.534 85
7256.939 74
7257.344 71
7257.749 82
7258.153 69
7258.558 98
7258.963 94
7259.368 82
7259.773 64
7260.178 56
7260.582 56
7260.987 57
7261.392 81
7261.797 100
7262.202 71
7262.607 68
7263.012 59
7263.417 59
7263.822 59
7264.227 64
7264.632 88
7265.037 84
7265.442 90
7265.847 96
7266.252 67
7266.657 78
7267.062 73
7267.467 78
7267.872 104
7268.277 107
7268.682 94
7269.087 92
7269.492 72
7269.898 69
7270.303 76
7270.708 84
7271.113 62
7271.518 59
7271.923 61
7272.329 63
7272.734 54
7273.139 45
7273.544 70
7273.950 71
7274.355 53
7274.760 40
7275.165 64
7275.571 81
7275.976 75
7276.381 73
7276.787 78
7277.192 99
7277.597 89
7278.003 78
7278.408 76
7278.813 58
7279.219 76
7279.624 69
7280.030 78
7280.435 72
7280.840 81
7281.246 61
7281.651 70
7282.057 82
7282.462 78
7282.868 79
7283.273 76
7283.679 80
7284.084 72
7284.490 75
7284.895 84
7285.301 57
7285.707 60
7286.112 60
7286.518 75
7286.923 77
7287.329 66
7287.735 82
7288.140 85
7288.546 87
7288.952 86
7289.357 60
7289.763 82
7290.169 75
7290.574 75
7290.980 93
7291.386 95
7291.791 68
7292.197 59
7292.603 68
7293.009 79
7293.415 55
7293.820 56
7294.226 48
7294.632 62
7295.038 82
7295.444 94
7295.849 72
7296.255 66
7296.661 66
7297.067 62
7297.473 67
7297.879 89
7298.285 93
7298.691 91
7299.097 61
7299.503 68
7299.909 85
7300.315 67
7300.721 70
7301.127 61
7301.533 71
7301.939 86
7302.345 85
7302.751 87
7303.157 64
7303.563 46
7303.969 47
7304.375 69
7304.781 84
7305.187 63
7305.593 45
7306.000 62
7306.406 54
7306.812 63
7307.218 54
7307.624 41
7308.030 51
7308.437 57
7308.843 72
7309.249 66
7309.655 55
7310.061 42
7310.468 61
7310.874 82
7311.280 60
7311.687 34
7312.093 32
7312.499 58
7312.906 82
7313.312 82
7313.718 67
7314.125 59
7314.531 57
7314.937 65
7315.344 57
7315.750 59
7316.157 57
7316.563 54
7316.969 50
7317.376 67
7317.782 60
7318.189 70
7318.595 76
7319.002 62
7319.408 72
7319.815 57
7320.221 48
7320.628 43
7321.034 38
7321.441 42
7321.848 53
7322.254 64
7322.661 84
7323.067 81
7323.474 69
7323.881 71
7324.287 68
7324.694 69
7325.101 71
7325.507 69
7325.914 63
7326.321 55
7326.727 59
7327.134 65
7327.541 82
7327.948 92
7328.354 96
7328.761 84
7329.168 92
7329.575 102
7329.982 92
7330.388 75
7330.795 60
7331.202 62
7331.609 50
7332.016 49
7332.423 50
7332.829 41
7333.236 69
7333.643 68
7334.050 38
7334.457 43
7334.864 49
7335.271 44
7335.678 58
7336.085 69
7336.492 85
7336.899 85
7337.306 77
7337.713 73
7338.120 66
7338.527 59
7338.934 77
7339.341 58
7339.748 69
7340.155 66
7340.562 79
7340.969 92
7341.377 92
7341.784 111
7342.191 124
7342.598 132
7343.005 100
7343.412 77
7343.820 60
7344.227 62
7344.634 68
7345.041 56
7345.448 56
7345.856 78
7346.263 89
7346.670 93
7347.077 92
7347.485 58
7347.892 43
7348.299 76
7348.707 72
7349.114 88
7349.521 83
7349.929 90
7350.336 81
7350.743 64
7351.151 65
7351.558 65
7351.966 64
7352.373 45
7352.780 51
7353.188 71
7353.595 78
7354.003 84
7354.410 82
7354.818 69
7355.225 49
7355.633 38
7356.040 50
7356.448 71
7356.855 62
7357.263 58
7357.671 70
7358.078 49
7358.486 51
7358.893 83
7359.301 109
7359.709 112
7360.116 88
7360.524 82
7360.932 71
7361.339 67
7361.747 91
7362.155 85
7362.562 73
7362.970 72
7363.378 76
7363.785 72
7364.193 58
7364.601 84
7365.009 64
7365.417 50
7365.824 55
7366.232 65
7366.640 72
7367.048 102
7367.456 105
7367.863 74
7368.271 79
7368.679 97
7369.087 105
7369.495 93
7369.903 74
7370.311 46
7370.719 62
7371.127 61
7371.535 57
7371.943 59
7372.351 36
7372.759 40
7373.167 69
7373.575 93
7373.983 71
7374.391 85
7374.799 90
7375.207 76
7375.615 60
7376.023 44
7376.431 60
7376.839 75
7377.247 66
7377.655 85
7378.063 87
7378.472 60
7378.880 43
7379.288 29
7379.696 69
7380.104 88
7380.513 98
7380.921 82
7381.329 85
7381.737 66
7382.145 58
7382.554 65
7382.962 60
7383.370 48
7383.779 59
7384.187 45
7384.595 56
7385.003 68
7385.412 71
7385.820 83
7386.229 101
7386.637 99
7387.045 78
7387.454 67
7387.862 81
7388.270 74
7388.679 63
7389.087 58
7389.496 40
7389.904 56
7390.313 80
7390.721 79
7391.130 61
7391.538 59
7391.947 64
7392.355 74
7392.764 75
7393.172 80
7393.581 61
7393.990 60
7394.398 65
7394.807 62
7395.215 47
7395.624 43
7396.033 58
7396.441 87
7396.850 91
7397.259 98
7397.667 85
7398.076 93
7398.485 98
7398.893 106
7399.302 81
7399.711 86
7400.119 64
7400.528 71
7400.937 69
7401.346 93
7401.755 90
7402.163 96
7402.572 84
7402.981 94
7403.390 71
7403.799 78
7404.208 87
7404.616 65
7405.025 55
7405.434 68
7405.843 50
7406.252 43
7406.661 55
7407.070 68
7407.479 79
7407.888 103
7408.297 116
7408.706 69
7409.115 60
7409.524 59
7409.933 125
7410.342 97
7410.751 73
7411.160 65
7411.569 54
7411.978 63
7412.387 52
7412.796 79
7413.205 58
7413.614 58
7414.024 55
7414.433 71
7414.842 60
7415.251 91
7415.660 87
7416.069 86
7416.479 78
7416.888 60
7417.297 55
7417.706 69
7418.115 73
7418.525 57
7418.934 54
7419.343 58
7419.752 84
7420.162 80
7420.571 68
7420.980 57
7421.390 55
7421.799 81
7422.208 89
7422.618 74
7423.027 61
7423.437 97
7423.846 108
7424.255 99
7424.665 79
7425.074 80
7425.484 57
7425.893 65
7426.303 68
7426.712 61
7427.122 65
7427.531 109
7427.941 86
7428.350 47
7428.760 49
7429.169 56
7429.579 57
7429.988 73
7430.398 71
7430.807 66
7431.217 65
7431.627 56
7432.036 50
7432.446 66
7432.856 61
7433.265 70
7433.675 64
7434.085 71
7434.494 68
7434.904 66
7435.314 47
7435.723 37
7436.133 48
7436.543 50
7436.953 44
7437.362 59
7437.772 59
7438.182 64
7438.592 55
7439.002 56
7439.411 61
7439.821 52
7440.231 51
7440.641 64
7441.051 55
7441.461 45
7441.871 67
7442.281 64
7442.691 69
7443.100 47
7443.510 46
7443.920 53
7444.330 75
7444.740 67
7445.150 44
7445.560 36
7445.970 58
7446.380 79
7446.790 76
7447.200 76
7447.610 68
7448.020 67
7448.431 70
7448.841 64
7449.251 59
7449.661 52
7450.071 40
7450.481 51
7450.891 54
7451.301 70
7451.712 81
7452.122 79
7452.532 84
7452.942 81
7453.352 67
7453.763 68
7454.173 68
7454.583 91
7454.993 88
7455.404 55
7455.814 62
7456.224 87
7456.634 74
7457.045 65
7457.455 75
7457.865 75
7458.276 69
7458.686 77
7459.096 74
7459.507 64
7459.917 68
7460.328 101
7460.738 105
7461.148 125
7461.559 104
7461.969 79
7462.380 76
7462.790 80
7463.201 62
7463.611 69
7464.022 74
7464.432 75
7464.843 66
7465.253 84
7465.664 96
7466.074 74
7466.485 52
7466.896 55
7467.306 66
7467.717 61
7468.127 50
7468.538 52
7468.949 84
7469.359 105
7469.770 83
7470.181 81
7470.591 71
7471.002 77
7471.413 59
7471.824 68
7472.234 59
7472.645 53
7473.056 52
7473.467 52
7473.877 48
7474.288 51
7474.699 58
7475.110 64
7475.521 77
7475.931 77
7476.342 48
7476.753 66
7477.164 79
7477.575 46
7477.986 56
7478.397 55
7478.807 60
7479.218 67
7479.629 64
7480.040 69
7480.451 57
7480.862 54
7481.273 73
7481.684 62
7482.095 57
7482.506 46
7482.917 78
7483.328 68
7483.739 53
7484.150 50
7484.561 57
7484.973 58
7485.384 51
7485.795 62
7486.206 64
7486.617 51
7487.028 56
7487.439 54
7487.850 64
7488.262 76
7488.673 89
7489.084 80
7489.495 97
7489.906 115
7490.318 85
7490.729 88
7491.140 79
7491.551 65
7491.963 57
7492.374 58
7492.785 75
7493.197 87
7493.608 65
7494.019 58
7494.430 70
7494.842 72
7495.253 82
7495.665 103
7496.076 102
7496.487 69
7496.899 62
7497.310 56
7497.722 66
7498.133 67
7498.545 71
7498.956 85
7499.367 72
7499.779 76
7500.190 43
7500.602 62
7501.013 81
7501.425 87
7501.837 74
7502.248 57
7502.660 77
7503.071 59
7503.483 68
7503.894 68
7504.306 57
7504.718 39
7505.129 61
7505.541 81
7505.953 85
7506.364 80
7506.776 65
7507.188 67
7507.599 65
7508.011 61
7508.423 71
7508.835 69
7509.246 81
7509.658 66
7510.070 39
7510.482 49
7510.893 63
7511.305 60
7511.717 52
7512.129 54
7512.541 76
7512.953 82
7513.364 96
7513.776 92
7514.188 86
7514.600 93
7515.012 87
7515.424 97
7515.836 80
7516.248 90
7516.660 90
7517.072 84
7517.484 56
7517.896 63
7518.308 64
7518.720 60
7519.132 49
7519.544 62
7519.956 47
7520.368 46
7520.780 52
7521.192 58
7521.604 54
7522.016 48
7522.428 78
7522.840 60
7523.252 58
7523.665 50
7524.077 59
7524.489 76
7524.901 65
7525.313 76
7525.725 59
7526.138 62
7526.550 66
7526.962 71
7527.374 70
7527.787 61
7528.199 63
7528.611 50
7529.023 49
7529.436 50
7529.848 69
7530.260 61
7530.673 61
7531.085 75
7531.497 66
7531.910 62
7532.322 61
7532.735 49
7533.147 55
7533.559 78
7533.972 84
7534.384 54
7534.797 49
7535.209 49
7535.622 72
7536.034 63
7536.447 47
7536.859 45
7537.272 52
7537.684 50
7538.097 73
7538.509 65
7538.922 59
7539.334 56
7539.747 55
7540.159 45
7540.572 56
7540.985 69
7541.397 71
7541.810 51
7542.223 69
7542.635 76
7543.048 62
7543.461 60
7543.873 54
7544.286 46
7544.699 60
7545.111 68
7545.524 66
7545.937 73
7546.350 86
7546.762 86
7547.175 64
7547.588 84
7548.001 80
7548.414 92
7548.827 101
7549.239 86
7549.652 73
7550.065 68
7550.478 77
7550.891 73
7551.304 73
7551.717 86
7552.130 91
7552.543 79
7552.955 55
7553.368 57
7553.781 40
7554.194 53
7554.607 51
7555.020 72
7555.433 71
7555.846 74
7556.259 93
7556.672 82
7557.086 79
7557.499 77
7557.912 72
7558.325 54
7558.738 72
7559.151 65
7559.564 49
7559.977 33
7560.390 75
7560.804 81
7561.217 70
7561.630 71
7562.043 70
7562.456 75
7562.869 72
7563.283 81
7563.696 75
7564.109 61
7564.522 63
7564.936 60
7565.349 60
7565.762 79
7566.176 77
7566.589 72
7567.002 77
7567.416 77
7567.829 78
7568.242 74
7568.656 70
7569.069 50
7569.482 57
7569.896 46
7570.309 51
7570.723 77
7571.136 79
7571.550 55
7571.963 46
7572.377 71
7572.790 81
7573.204 78
7573.617 62
7574.031 45
7574.444 49
7574.858 46
7575.271 55
7575.685 52
7576.098 55
7576.512 55
7576.925 58
7577.339 56
7577.753 47
7578.166 50
7578.580 45
7578.994 49
7579.407 51
7579.821 68
7580.235 69
7580.648 66
7581.062 74
7581.476 82
7581.890 63
7582.303 47
7582.717 66
7583.131 79
7583.545 83
7583.958 65
7584.372 54
7584.786 38
7585.200 37
7585.614 60
7586.028 47
7586.441 51
7586.855 59
7587.269 55
7587.683 45
7588.097 50
7588.511 46
7588.925 52
7589.339 51
7589.753 58
7590.167 39
7590.581 50
7590.995 64
7591.409 59
7591.823 46
7592.237 55
7592.651 77
7593.065 80
7593.479 78
7593.893 53
7594.307 61
7594.721 82
7595.135 73
7595.549 60
7595.963 58
7596.377 54
7596.791 77
7597.206 69
7597.620 78
7598.034 70
7598.448 62
7598.862 65
7599.277 87
7599.691 74
7600.105 79
7600.519 59
7600.933 58
7601.348 67
7601.762 84
7602.176 73
7602.591 66
7603.005 52
7603.419 50
7603.834 64
7604.248 58
7604.662 62
7605.077 52
7605.491 43
7605.905 44
7606.320 50
7606.734 65
7607.149 69
7607.563 60
7607.978 77
7608.392 64
7608.806 50
7609.221 54
7609.635 85
7610.050 74
7610.464 61
7610.879 46
7611.293 50
7611.708 61
7612.123 85
7612.537 67
7612.952 59
7613.366 46
7613.781 43
7614.196 53
7614.610 61
7615.025 72
7615.439 50
7615.854 51
7616.269 64
7616.683 80
7617.098 74
7617.513 54
7617.928 64
7618.342 67
7618.757 61
7619.172 42
7619.587 62
7620.001 63
7620.416 61
7620.831 50
7621.246 57
7621.661 57
7622.075 65
7622.490 58
7622.905 48
7623.320 29
7623.735 47
7624.150 54
7624.565 56
7624.979 52
7625.394 46
7625.809 45
7626.224 51
7626.639 63
7627.054 64
7627.469 63
7627.884 45
7628.299 52
7628.714 65
7629.129 86
7629.544 71
7629.959 62
7630.374 37
7630.789 45
7631.204 61
7631.620 66
7632.035 55
7632.450 52
7632.865 67
7633.280 92
7633.695 63
7634.110 59
7634.525 69
7634.941 80
7635.356 74
7635.771 65
7636.186 71
7636.601 51
7637.017 53
7637.432 56
7637.847 53
7638.262 65
7638.678 78
7639.093 64
7639.508 67
7639.924 74
7640.339 65
7640.754 49
7641.170 51
7641.585 53
7642.000 51
7642.416 63
7642.831 94
7643.247 80
7643.662 60
7644.077 85
7644.493 85
7644.908 75
7645.324 76
7645.739 79
7646.155 57
7646.570 40
7646.986 25
7647.401 32
7647.817 42
7648.232 67
7648.648 65
7649.063 49
7649.479 49
7649.895 50
7650.310 57
7650.726 57
7651.141 69
7651.557 68
7651.973 74
7652.388 53
7652.804 51
7653.220 59
7653.635 48
7654.051 60
7654.467 70
7654.882 93
7655.298 68
7655.714 61
7656.130 41
7656.545 46
7656.961 40
7657.377 60
7657.793 63
7658.209 59
7658.624 51
7659.040 71
7659.456 88
7659.872 62
7660.288 64
7660.704 68
7661.120 61
7661.536 59
7661.951 47
7662.367 32
7662.783 35
7663.199 45
7663.615 40
7664.031 36
7664.447 38
7664.863 47
7665.279 40
7665.695 55
7666.111 48
7666.527 59
7666.943 62
7667.359 61
7667.775 79
7668.192 65
7668.608 58
7669.024 66
7669.440 65
7669.856 84
7670.272 76
7670.688 50
7671.104 53
7671.521 63
7671.937 73
7672.353 75
7672.769 80
7673.185 58
7673.602 54
7674.018 72
7674.434 78
7674.850 67
7675.267 56
7675.683 76
7676.099 59
7676.516 45
7676.932 47
7677.348 53
7677.765 58
7678.181 76
7678.597 72
7679.014 53
7679.430 54
7679.846 66
7680.263 55
7680.679 48
7681.096 34
7681.512 28
7681.929 41
7682.345 41
7682.761 49
7683.178 46
7683.594 57
7684.011 48
7684.428 59
7684.844 60
7685.261 60
7685.677 55
7686.094 53
7686.510 66
7686.927 66
7687.343 49
7687.760 47
7688.177 42
7688.593 49
7689.010 48
7689.427 67
7689.843 82
7690.260 93
7690.677 80
7691.093 69
7691.510 51
7691.927 61
7692.344 51
7692.760 43
7693.177 46
7693.594 46
7694.011 35
7694.427 45
7694.844 57
7695.261 55
7695.678 43
7696.095 35
7696.512 32
7696.928 58
7697.345 61
7697.762 48
7698.179 55
7698.596 59
7699.013 61
7699.430 42
7699.847 42
7700.264 46
7700.681 55
7701.098 48
7701.515 58
7701.932 68
7702.349 55
7702.766 26
7703.183 18
7703.600 46
7704.017 30
7704.434 47
7704.851 62
7705.268 51
7705.685 36
7706.102 46
7706.519 46
7706.936 56
7707.354 58
7707.771 51
7708.188 41
7708.605 39
7709.022 34
7709.439 35
7709.857 68
7710.274 58
7710.691 51
7711.108 60
7711.526 57
7711.943 61
7712.360 85
7712.777 73
7713.195 54
7713.612 38
7714.029 44
7714.447 59
7714.864 65
7715.281 63
7715.699 61
7716.116 46
7716.534 43
7716.951 44
7717.368 61
7717.786 56
7718.203 50
7718.621 58
7719.038 53
7719.456 37
7719.873 53
7720.291 55
7720.708 76
7721.126 46
7721.543 32
7721.961 36
7722.378 73
7722.796 74
7723.213 47
7723.631 57
7724.049 68
7724.466 88
7724.884 76
7725.301 51
7725.719 61
7726.137 47
7726.554 41
7726.972 61
7727.390 52
7727.807 53
7728.225 61
7728.643 55
7729.061 65
7729.478 61
7729.896 51
7730.314 59
7730.732 65
7731.149 52
7731.567 47
7731.985 44
7732.403 43
7732.821 39
7733.238 48
7733.656 41
7734.074 71
7734.492 76
7734.910 64
7735.328 63
7735.746 80
7736.164 88
7736.582 62
7737.000 42
7737.418 40
7737.836 44
7738.253 44
7738.671 51
7739.089 46
7739.507 53
7739.926 39
7740.344 46
7740.762 47
7741.180 53
7741.598 50
7742.016 53
7742.434 44
7742.852 32
7743.270 35
7743.688 41
7744.106 34
7744.525 34
7744.943 48
7745.361 46
7745.779 47
7746.197 64
7746.615 60
7747.034 38
7747.452 55
7747.870 68
7748.288 44
7748.707 30
7749.125 56
7749.543 47
7749.961 46
7750.380 54
7750.798 57
7751.216 61
7751.635 75
7752.053 63
7752.471 54
7752.890 54
7753.308 56
7753.727 52
7754.145 53
7754.563 43
7754.982 45
7755.400 41
7755.819 55
7756.237 47
7756.656 29
7757.074 28
7757.493 41
7757.911 39
7758.330 41
7758.748 54
7759.167 46
7759.585 50
7760.004 57
7760.422 59
7760.841 78
7761.260 77
7761.678 47
7762.097 50
7762.516 51
7762.934 52
7763.353 53
7763.772 42
7764.190 44
7764.609 72
7765.028 67
7765.446 74
7765.865 61
7766.284 66
7766.702 62
7767.121 45
7767.540 42
7767.959 48
7768.378 47
7768.796 35
7769.215 29
7769.634 39
7770.053 65
7770.472 63
7770.891 45
7771.309 54
7771.728 51
7772.147 62
7772.566 56
7772.985 53
7773.404 62
7773.823 60
7774.242 51
7774.661 55
7775.080 92
7775.499 70
7775.918 56
7776.337 57
7776.756 73
7777.175 56
7777.594 59
7778.013 68
7778.432 66
7778.851 47
7779.270 49
7779.689 68
7780.108 68
7780.527 77
7780.947 48
7781.366 59
7781.785 51
7782.204 37
7782.623 54
7783.042 72
7783.462 64
7783.881 91
7784.300 64
7784.719 64
7785.138 72
7785.558 61
7785.977 59
7786.396 34
7786.816 50
7787.235 46
7787.654 40
7788.073 32
7788.493 38
7788.912 50
7789.332 57
7789.751 58
7790.170 49
7790.590 55
7791.009 37
7791.428 41
7791.848 44
7792.267 26
7792.687 35
7793.106 48
7793.526 44
7793.945 38
7794.365 28
7794.784 41
7795.204 39
7795.623 30
7796.043 35
7796.462 47
7796.882 43
7797.301 53
7797.721 68
7798.141 58
7798.560 65
7798.980 57
7799.399 47
7799.819 45
7800.239 31
7800.658 38
7801.078 42
7801.498 43
7801.917 62
7802.337 60
7802.757 60
7803.177 55
7803.596 55
7804.016 53
7804.436 53
7804.856 47
7805.275 61
7805.695 84
7806.115 64
7806.535 55
7806.955 46
7807.374 47
7807.794 51
7808.214 53
7808.634 64
7809.054 45
7809.474 44
7809.894 41
7810.314 33
7810.734 30
7811.154 38
7811.574 36
7811.993 26
7812.413 30
7812.833 37
7813.253 46
7813.673 40
7814.093 45
7814.514 40
7814.934 27
7815.354 42
7815.774 38
7816.194 45
7816.614 37
7817.034 52
7817.454 69
7817.874 61
7818.294 59
7818.714 46
7819.135 52
7819.555 57
7819.975 59
7820.395 60
7820.815 56
7821.236 67
7821.656 46
7822.076 38
7822.496 19
7822.917 29
7823.337 33
7823.757 32
7824.177 24
7824.598 31
7825.018 51
7825.438 50
7825.859 47
7826.279 50
7826.699 60
7827.120 61
7827.540 33
7827.961 31
7828.381 44
7828.801 50
7829.222 69
7829.642 55
7830.063 49
7830.483 42
7830.904 52
7831.324 50
7831.745 39
7832.165 46
7832.586 41
7833.006 42
7833.427 46
7833.847 43
7834.268 44
7834.688 51
7835.109 51
7835.530 51
7835.950 53
7836.371 44
7836.791 64
7837.212 65
7837.633 51
7838.053 55
7838.474 48
7838.895 38
7839.315 56
7839.736 45
7840.157 39
7840.578 45
7840.998 60
7841.419 69
7841.840 54
7842.261 33
7842.681 34
7843.102 45
7843.523 48
7843.944 51
7844.365 50
7844.786 57
7845.206 61
7845.627 52
7846.048 59
7846.469 70
7846.890 71
7847.311 89
7847.732 74
7848.153 60
7848.574 41
7848.995 42
7849.416 40
7849.837 53
7850.258 54
7850.679 50
7851.100 56
7851.521 66
7851.942 54
7852.363 63
7852.784 66
7853.205 81
7853.626 94
7854.047 72
7854.468 79
7854.889 73
7855.310 53
7855.731 40
7856.153 71
7856.574 59
7856.995 75
7857.416 69
7857.837 65
7858.259 63
7858.680 39
7859.101 53
7859.522 64
7859.943 62
7860.365 58
7860.786 46
7861.207 46
7861.629 45
7862.050 28
7862.471 36
7862.893 48
7863.314 50
7863.735 63
7864.157 55
7864.578 63
7864.999 58
7865.421 63
7865.842 75
7866.264 83
7866.685 71
7867.107 61
7867.528 57
7867.949 58
7868.371 75
7868.792 57
7869.214 40
7869.635 39
7870.057 25
7870.478 57
7870.900 73
7871.322 60
7871.743 59
7872.165 69
7872.586 78
7873.008 68
7873.430 64
7873.851 45
7874.273 56
7874.694 51
7875.116 36
7875.538 44
7875.959 50
7876.381 65
7876.803 51
7877.225 47
7877.646 44
7878.068 50
7878.490 50
7878.912 48
7879.333 48
7879.755 44
7880.177 45
7880.599 57
7881.020 58
7881.442 60
7881.864 37
7882.286 49
7882.708 74
7883.130 77
7883.552 54
7883.974 47
7884.395 27
7884.817 33
7885.239 34
7885.661 46
7886.083 64
7886.505 54
7886.927 57
7887.349 74
7887.771 52
7888.193 41
7888.615 44
7889.037 42
7889.459 39
7889.881 29
7890.303 18
7890.725 41
7891.147 67
7891.570 70
7891.992 76
7892.414 66
7892.836 54
7893.258 51
7893.680 47
7894.102 43
7894.525 47
7894.947 60
7895.369 52
7895.791 45
7896.213 35
7896.636 41
7897.058 66
7897.480 58
7897.902 47
7898.325 59
7898.747 50
7899.169 47
7899.592 43
7900.014 40
7900.436 59
7900.859 51
7901.281 47
7901.703 41
7902.126 48
7902.548 45
7902.970 40
7903.393 34
7903.815 51
7904.238 43
7904.660 50
7905.083 53
7905.505 32
7905.928 44
7906.350 58
7906.773 54
7907.195 69
7907.618 63
7908.040 50
7908.463 40
7908.885 41
7909.308 48
7909.730 52
7910.153 47
7910.576 36
7910.998 51
7911.421 65
7911.844 74
7912.266 65
7912.689 65
7913.112 63
7913.534 58
7913.957 44
7914.380 60
7914.802 60
7915.225 43
7915.648 44
7916.071 51
7916.493 60
7916.916 71
7917.339 53
7917.762 55
7918.185 50
7918.607 27
7919.030 25
7919.453 37
7919.876 52
7920.299 61
7920.722 61
7921.145 70
7921.567 61
7921.990 66
7922.413 54
7922.836 53
7923.259 73
7923.682 48
7924.105 54
7924.528 52
7924.951 37
7925.374 47
7925.797 50
7926.220 44
7926.643 51
7927.066 73
7927.489 80
7927.912 76
7928.335 68
7928.758 67
7929.182 50
7929.605 59
7930.028 85
7930.451 54
7930.874 56
7931.297 52
7931.720 41
7932.144 35
7932.567 37
7932.990 62
7933.413 58
7933.836 55
7934.260 55
7934.683 49
7935.106 51
7935.529 52
7935.953 46
7936.376 52
7936.799 54
7937.223 55
7937.646 46
7938.069 35
7938.493 51
7938.916 59
7939.339 52
7939.763 43
7940.186 37
7940.610 59
7941.033 59
7941.456 50
7941.880 45
7942.303 58
7942.727 42
7943.150 59
7943.574 53
7943.997 39
7944.421 43
7944.844 49
7945.268 58
7945.691 56
7946.115 67
7946.539 58
7946.962 67
7947.386 53
7947.809 55
7948.233 74
7948.657 90
7949.080 106
7949.504 82
7949.927 88
7950.351 73
7950.775 50
7951.198 38
7951.622 54
7952.046 47
7952.470 39
7952.893 38
7953.317 53
7953.741 48
7954.165 39
7954.588 43
7955.012 40
7955.436 46
7955.860 61
7956.284 61
7956.707 41
7957.131 35
7957.555 23
7957.979 24
7958.403 35
7958.827 41
7959.251 50
7959.675 50
7960.099 51
7960.523 61
7960.946 65
7961.370 46
7961.794 32
7962.218 42
7962.642 61
7963.066 56
7963.490 68
7963.914 63
7964.338 64
7964.763 49
7965.187 38
7965.611 42
7966.035 33
7966.459 37
7966.883 33
7967.307 47
7967.731 75
7968.155 58
7968.580 62
7969.004 51
7969.428 73
7969.852 65
7970.276 57
7970.700 41
7971.125 42
7971.549 30
7971.973 40
7972.397 32
7972.822 35
7973.246 34
7973.670 35
7974.095 34
7974.519 37
7974.943 38
7975.367 45
7975.792 42
7976.216 38
7976.641 45
7977.065 62
7977.489 50
7977.914 44
7978.338 44
7978.763 49
7979.187 50
7979.611 58
7980.036 52
7980.460 48
7980.885 44
7981.309 48
7981.734 41
7982.158 34
7982.583 28
7983.007 29
7983.432 41
7983.857 53
7984.281 45
7984.706 36
7985.130 33
7985.555 50
7985.980 45
7986.404 58
7986.829 51
7987.253 54
7987.678 43
7988.103 53
7988.527 50
7988.952 47
7989.377 49
7989.802 42
7990.226 52
7990.651 46
7991.076 37
7991.501 35
7991.925 58
7992.350 60
7992.775 70
7993.200 75
7993.625 51
7994.049 50
7994.474 61
7994.899 76
7995.324 80
7995.749 70
7996.174 52
7996.599 66
7997.023 64
7997.448 50
7997.873 55
7998.298 61
7998.723 75
7999.148 81
7999.573 58
7999.998 55
8000.423 54
8000.848 35
8001.273 50
8001.698 53
8002.123 49
8002.548 53
8002.973 42
8003.398 42
8003.824 30
8004.249 27
8004.674 35
8005.099 34
8005.524 47
8005.949 56
8006.374 74
8006.800 62
8007.225 54
8007.650 51
8008.075 46
8008.500 44
8008.926 67
8009.351 74
8009.776 67
8010.201 66
8010.627 63
8011.052 69
8011.477 68
8011.902 55
8012.328 51
8012.753 71
8013.178 60
8013.604 48
8014.029 65
8014.454 69
8014.880 59
8015.305 52
8015.731 59
8016.156 47
8016.582 45
8017.007 48
8017.432 49
8017.858 54
8018.283 52
8018.709 29
8019.134 39
8019.560 42
8019.985 67
8020.411 58
8020.836 61
8021.262 51
8021.688 53
8022.113 60
8022.539 55
8022.964 53
8023.390 49
8023.816 53
8024.241 61
8024.667 47
8025.092 44
8025.518 38
8025.944 29
8026.370 30
8026.795 24
8027.221 30
8027.647 33
8028.072 48
8028.498 42
8028.924 36
8029.350 46
8029.775 39
8030.201 27
8030.627 32
8031.053 39
8031.479 33
8031.904 28
8032.330 31
8032.756 27
8033.182 41
8033.608 43
8034.034 55
8034.460 58
8034.886 55
8035.312 45
8035.738 41
8036.163 40
8036.589 46
8037.015 58
8037.441 41
8037.867 40
8038.293 51
8038.719 47
8039.145 48
8039.571 52
8039.997 47
8040.424 37
8040.850 37
8041.276 28
8041.702 28
8042.128 45
8042.554 56
8042.980 46
8043.406 56
8043.832 59
8044.259 48
8044.685 41
8045.111 32
8045.537 52
8045.963 68
8046.390 51
8046.816 52
8047.242 60
8047.668 52
8048.095 67
8048.521 67
8048.947 70
8049.373 59
8049.800 57
8050.226 52
8050.652 43
8051.079 47
8051.505 46
8051.931 48
8052.358 56
8052.784 61
8053.211 60
8053.637 40
8054.063 40
8054.490 45
8054.916 48
8055.343 47
8055.769 68
8056.196 60
8056.622 43
8057.049 33
8057.475 33
8057.902 31
8058.328 52
8058.755 62
8059.181 71
8059.608 38
8060.035 45
8060.461 56
8060.888 52
8061.314 36
8061.741 29
8062.168 31
8062.594 37
8063.021 36
8063.448 35
8063.874 45
8064.301 66
8064.728 47
8065.154 50
8065.581 53
8066.008 50
8066.435 39
8066.861 39
8067.288 31
8067.715 32
8068.142 42
8068.569 33
8068.995 39
8069.422 44
8069.849 46
8070.276 62
8070.703 64
8071.130 68
8071.556 52
8071.983 59
8072.410 62
8072.837 43
8073.264 56
8073.691 82
8074.118 73
8074.545 58
8074.972 40
8075.399 58
8075.826 49
8076.253 55
8076.680 50
8077.107 60
8077.534 74
8077.961 38
8078.388 38
8078.815 52
8079.242 47
8079.669 36
8080.097 49
8080.524 58
8080.951 53
8081.378 57
8081.805 53
8082.232 69
8082.659 61
8083.087 55
8083.514 55
8083.941 51
8084.368 46
8084.796 35
8085.223 28
8085.650 23
8086.077 37
8086.505 55
8086.932 48
8087.359 49
8087.786 46
8088.214 33
8088.641 31
8089.068 46
8089.496 58
8089.923 56
8090.351 47
8090.778 39
8091.205 45
8091.633 47
8092.060 48
8092.488 57
8092.915 49
8093.343 50
8093.770 39
8094.198 34
8094.625 31
8095.053 29
8095.480 42
8095.908 32
8096.335 36
8096.763 43
8097.190 54
8097.618 45
8098.045 33
8098.473 33
8098.901 47
8099.328 78
8099.756 61
8100.184 41
8100.611 58
8101.039 70
8101.466 78
8101.894 53
8102.322 47
8102.750 48
8103.177 72
8103.605 65
8104.033 57
8104.461 38
8104.888 49
8105.316 38
8105.744 40
8106.172 48
8106.599 41
8107.027 47
8107.455 57
8107.883 60
8108.311 61
8108.739 78
8109.167 78
8109.594 73
8110.022 61
8110.450 40
8110.878 47
8111.306 51
8111.734 35
8112.162 46
8112.590 39
8113.018 56
8113.446 49
8113.874 45
8114.302 60
8114.730 64
8115.158 61
8115.586 67
8116.014 65
8116.442 50
8116.870 53
8117.298 35
8117.727 47
8118.155 56
8118.583 50
8119.011 66
8119.439 67
8119.867 54
8120.295 57
8120.724 39
8121.152 37
8121.580 39
8122.008 40
8122.436 34
8122.865 24
8123.293 26
8123.721 23
8124.149 29
8124.578 36
8125.006 37
8125.434 34
8125.863 41
8126.291 49
8126.719 35
8127.148 41
8127.576 39
8128.004 47
8128.433 52
8128.861 48
8129.290 42
8129.718 48
8130.146 43
8130.575 36
8131.003 42
8131.432 32
8131.860 37
8132.289 42
8132.717 65
8133.146 73
8133.574 47
8134.003 48
8134.431 46
8134.860 38
8135.289 60
8135.717 59
8136.146 52
8136.574 40
8137.003 33
8137.432 43
8137.860 43
8138.289 31
8138.717 23
8139.146 26
8139.575 39
8140.003 38
8140.432 28
8140.861 29
8141.290 30
8141.718 29
8142.147 31
8142.576 46
8143.005 35
8143.433 23
8143.862 48
8144.291 66
8144.720 46
8145.149 40
8145.578 43
8146.006 37
8146.435 41
8146.864 41
8147.293 27
8147.722 45
8148.151 53
8148.580 51
8149.009 45
8149.438 58
8149.867 56
8150.295 46
8150.724 53
8151.153 41
8151.582 29
8152.011 23
8152.440 21
8152.869 34
8153.299 50
8153.728 51
8154.157 33
8154.586 31
8155.015 38
8155.444 28
8155.873 15
8156.302 37
8156.731 46
8157.160 36
8157.590 39
8158.019 35
8158.448 25
8158.877 37
8159.306 50
8159.735 41
8160.165 44
8160.594 27
8161.023 20
8161.452 48
8161.882 50
8162.311 49
8162.740 55
8163.170 49
8163.599 61
8164.028 46
8164.458 45
8164.887 39
8165.316 43
8165.746 50
8166.175 34
8166.604 29
8167.034 46
8167.463 73
8167.893 57
8168.322 31
8168.752 43
8169.181 57
8169.610 54
8170.040 40
8170.469 43
8170.899 34
8171.328 44
8171.758 40
8172.188 48
8172.617 51
8173.047 68
8173.476 69
8173.906 53
8174.335 44
8174.765 37
8175.195 40
8175.624 48
8176.054 51
8176.484 59
8176.913 55
8177.343 55
8177.773 68
8178.202 67
8178.632 62
8179.062 49
8179.491 51
8179.921 61
8180.351 37
8180.781 28
8181.210 39
8181.640 49
8182.070 39
8182.500 44
8182.930 51
8183.359 48
8183.789 50
8184.219 42
8184.649 39
8185.079 44
8185.509 36
8185.939 33
8186.369 19
8186.799 22
8187.228 26
8187.658 31
8188.088 40
8188.518 37
8188.948 38
8189.378 49
8189.808 49
8190.238 30
8190.668 35
8191.098 40
8191.528 50
8191.958 56
8192.389 51
8192.819 48
8193.249 42
8193.679 30
8194.109 29
8194.539 48
8194.969 35
8195.399 52
8195.829 60
8196.260 51
8196.690 60
8197.120 51
8197.550 41
8197.980 39
8198.411 37
8198.841 36
8199.271 24
8199.701 31
8200.132 32
8200.562 47
8200.992 41
8201.423 51
8201.853 55
8202.283 31
8202.714 38
8203.144 36
8203.574 46
8204.005 62
8204.435 49
8204.865 29
8205.296 24
8205.726 28
8206.157 30
8206.587 27
8207.018 20
8207.448 36
8207.879 55
8208.309 54
8208.739 43
8209.170 48
8209.601 47
8210.031 46
8210.462 42
8210.892 47
8211.323 52
8211.753 56
8212.184 65
8212.614 68
8213.045 81
8213.476 119
8213.906 87
8214.337 81
8214.768 108
8215.198 90
8215.629 66
8216.060 66
8216.490 87
8216.921 73
8217.352 81
8217.783 87
8218.213 90
8218.644 74
8219.075 60
8219.506 88
8219.936 69
8220.367 53
8220.798 53
8221.229 49
8221.660 62
8222.091 51
8222.521 55
8222.952 50
8223.383 28
8223.814 49
8224.245 53
8224.676 47
8225.107 48
8225.538 45
8225.969 47
8226.400 42
8226.831 50
8227.262 57
8227.693 60
8228.124 64
8228.555 61
8228.986 38
8229.417 40
8229.848 47
8230.279 58
8230.710 56
8231.141 44
8231.572 49
8232.003 44
8232.434 32
8232.865 27
8233.297 30
8233.728 28
8234.159 24
8234.590 36
8235.021 38
8235.452 54
8235.884 33
8236.315 40
8236.746 54
8237.177 45
8237.609 44
8238.040 59
8238.471 56
8238.902 42
8239.334 71
8239.765 66
8240.196 53
8240.628 33
8241.059 31
8241.490 53
8241.922 43
8242.353 43
8242.784 38
8243.216 38
8243.647 40
8244.079 30
8244.510 45
8244.942 44
8245.373 43
8245.805 46
8246.236 28
8246.667 27
8247.099 42
8247.530 45
8247.962 49
8248.394 51
8248.825 44
8249.257 34
8249.688 45
8250.120 37
8250.551 32
8250.983 40
8251.415 55
8251.846 44
8252.278 40
8252.710 56
8253.141 61
8253.573 54
8254.005 40
8254.436 40
8254.868 48
8255.300 51
8255.731 58
8256.163 69
8256.595 65
8257.027 47
8257.458 40
8257.890 27
8258.322 45
8258.754 46
8259.186 42
8259.617 47
8260.049 40
8260.481 40
8260.913 28
8261.345 37
8261.777 41
8262.209 49
8262.641 58
8263.072 48
8263.504 54
8263.936 38
8264.368 39
8264.800 33
8265.232 25
8265.664 29
8266.096 38
8266.528 46
8266.960 50
8267.392 50
8267.824 40
8268.256 37
8268.688 39
8269.121 45
8269.553 64
8269.985 46
8270.417 25
8270.849 29
8271.281 43
8271.713 44
8272.145 53
8272.578 40
8273.010 46
8273.442 45
8273.874 30
8274.306 52
8274.739 37
8275.171 40
8275.603 28
8276.035 30
8276.468 31
8276.900 45
8277.332 47
8277.764 41
8278.197 41
8278.629 50
8279.061 54
8279.494 55
8279.926 48
8280.359 40
8280.791 29
8281.223 53
8281.656 45
8282.088 32
8282.521 56
8282.953 78
8283.385 58
8283.818 40
8284.250 41
8284.683 52
8285.115 43
8285.548 43
8285.980 43
8286.413 35
8286.845 37
8287.278 34
8287.711 33
8288.143 36
8288.576 36
8289.008 42
8289.441 52
8289.874 40
8290.306 29
8290.739 44
8291.171 43
8291.604 48
8292.037 49
8292.470 64
8292.902 85
8293.335 62
8293.768 71
8294.200 57
8294.633 30
8295.066 29
8295.499 54
8295.931 60
8296.364 63
8296.797 70
8297.230 55
8297.663 54
8298.095 46
8298.528 42
8298.961 43
8299.394 44
8299.827 30
8300.260 31
8300.693 42
8301.126 33
8301.559 42
8301.992 38
8302.424 47
8302.857 48
8303.290 45
8303.723 49
8304.156 35
8304.589 33
8305.022 27
8305.455 26
8305.888 44
8306.321 44
8306.755 37
8307.188 37
8307.621 47
8308.054 51
8308.487 50
8308.920 57
8309.353 53
8309.786 50
8310.219 42
8310.653 34
8311.086 48
8311.519 31
8311.952 37
8312.385 48
8312.819 41
8313.252 34
8313.685 28
8314.118 29
8314.552 42
8314.985 33
8315.418 19
8315.851 21
8316.285 29
8316.718 37
8317.151 37
8317.585 42
8318.018 46
8318.451 53
8318.885 37
8319.318 43
8319.752 40
8320.185 35
8320.618 35
8321.052 38
8321.485 55
8321.919 64
8322.352 65
8322.786 42
8323.219 28
8323.653 26
8324.086 34
8324.520 30
8324.953 27
8325.387 30
8325.820 35
8326.254 48
8326.688 43
8327.121 56
8327.555 73
8327.988 53
8328.422 26
8328.856 41
8329.289 51
8329.723 48
8330.157 49
8330.590 37
8331.024 41
8331.458 38
8331.891 41
8332.325 62
8332.759 60
8333.193 61
8333.626 44
8334.060 42
8334.494 24
8334.928 17
8335.361 19
8335.795 34
8336.229 51
8336.663 54
8337.097 40
8337.531 58
8337.965 55
8338.398 37
8338.832 54
8339.266 51
8339.700 35
8340.134 49
8340.568 43
8341.002 46
8341.436 37
8341.870 24
8342.304 47
8342.738 59
8343.172 57
8343.606 46
8344.040 51
8344.474 62
8344.908 46
8345.342 45
8345.776 48
8346.210 57
8346.644 47
8347.078 42
8347.513 34
8347.947 48
8348.381 57
8348.815 43
8349.249 53
8349.683 50
8350.118 54
8350.552 60
8350.986 54
8351.420 57
8351.854 46
8352.289 47
8352.723 42
8353.157 62
8353.591 64
8354.026 54
8354.460 51
8354.894 50
8355.329 52
8355.763 56
8356.197 36
8356.632 28
8357.066 33
8357.500 35
8357.935 28
8358.369 45
8358.804 42
8359.238 40
8359.673 35
8360.107 40
8360.541 47
8360.976 43
8361.410 56
8361.845 50
8362.279 45
8362.714 43
8363.148 28
8363.583 43
8364.018 55
8364.452 50
8364.887 37
8365.321 60
8365.756 56
8366.190 58
8366.625 58
8367.060 56
8367.494 41
8367.929 56
8368.364 54
8368.798 57
8369.233 53
8369.668 45
8370.102 41
8370.537 41
8370.972 30
8371.407 24
8371.841 34
8372.276 33
8372.711 25
8373.146 40
8373.581 39
8374.015 46
8374.450 58
8374.885 63
8375.320 54
8375.755 44
8376.190 48
8376.624 53
8377.059 40
8377.494 37
8377.929 37
8378.364 45
8378.799 46
8379.234 42
8379.669 52
8380.104 61
8380.539 53
8380.974 56
8381.409 54
8381.844 58
8382.279 57
8382.714 64
8383.149 56
8383.584 40
8384.019 38
8384.454 40
8384.889 26
8385.324 30
8385.759 39
8386.195 28
8386.630 22
8387.065 40
8387.500 70
8387.935 51
8388.370 42
8388.806 41
8389.241 35
8389.676 30
8390.111 29
8390.546 32
8390.982 32
8391.417 32
8391.852 37
8392.288 33
8392.723 43
8393.158 45
8393.593 59
8394.029 51
8394.464 52
8394.899 58
8395.335 61
8395.770 57
8396.206 67
8396.641 49
8397.076 54
8397.512 42
8397.947 45
8398.383 40
8398.818 32
8399.254 39
8399.689 37
8400.125 40
8400.560 51
8400.996 37
8401.431 52
8401.867 50
8402.302 37
8402.738 24
8403.173 24
8403.609 30
8404.044 43
8404.480 43
8404.916 30
8405.351 19
8405.787 49
8406.223 56
8406.658 53
8407.094 57
8407.530 37
8407.965 32
8408.401 31
8408.837 35
8409.272 64
8409.708 45
8410.144 47
8410.580 49
8411.015 35
8411.451 38
8411.887 50
8412.323 66
8412.759 57
8413.194 64
8413.630 65
8414.066 32
8414.502 44
8414.938 49
8415.374 51
8415.810 59
8416.246 47
8416.681 44
8417.117 54
8417.553 58
8417.989 48
8418.425 63
8418.861 56
8419.297 55
8419.733 55
8420.169 63
8420.605 71
8421.041 49
8421.477 57
8421.913 56
8422.349 46
8422.785 36
8423.222 44
8423.658 57
8424.094 56
8424.530 63
8424.966 52
8425.402 66
8425.838 68
8426.274 59
8426.711 46
8427.147 45
8427.583 53
8428.019 48
8428.455 47
8428.892 33
8429.328 46
8429.764 36
8430.200 43
8430.637 36
8431.073 41
8431.509 44
8431.946 49
8432.382 50
8432.818 61
8433.255 44
8433.691 50
8434.127 60
8434.564 60
8435.000 62
8435.437 52
8435.873 40
8436.309 57
8436.746 69
8437.182 53
8437.619 55
8438.055 52
8438.492 54
8438.928 60
8439.365 77
8439.801 97
8440.238 61
8440.674 62
8441.111 83
8441.547 91
8441.984 70
8442.420 49
8442.857 49
8443.294 46
8443.730 51
8444.167 65
8444.604 83
8445.040 117
8445.477 133
8445.914 138
8446.350 128
8446.787 135
8447.224 153
8447.660 129
8448.097 133
8448.534 132
8448.971 142
8449.407 183
8449.844 167
8450.281 152
8450.718 149
8451.154 116
8451.591 140
8452.028 152
8452.465 148
8452.902 167
8453.339 170
8453.776 170
8454.212 166
8454.649 128
8455.086 167
8455.523 169
8455.960 135
8456.397 118
8456.834 109
8457.271 106
8457.708 106
8458.145 114
8458.582 117
8459.019 121
8459.456 103
8459.893 103
8460.330 111
8460.767 135
8461.204 101
8461.641 81
8462.078 95
8462.515 110
8462.953 157
8463.390 159
8463.827 184
8464.264 182
8464.701 195
8465.138 185
8465.575 203
8466.013 212
8466.450 254
8466.887 267
8467.324 236
8467.762 230
8468.199 270
8468.636 283
8469.073 313
8469.511 336
8469.948 372
8470.385 394
8470.823 539
8471.260 740
8471.697 930
8472.135 1281
8472.572 1826
8473.009 2776
8473.447 3580
8473.884 4738
8474.321 6058
8474.759 7483
8475.196 8838
8475.634 10030
8476.071 11069
8476.509 11467
8476.946 11256
8477.384 10896
8477.821 10275
8478.259 9395
8478.696 8438
8479.134 7380
8479.571 6215
8480.009 5135
8480.446 4320
8480.884 3631
8481.321 3000
8481.759 2563
8482.197 2183
8482.634 1887
8483.072 1681
8483.510 1475
8483.947 1274
8484.385 1181
8484.823 1142
8485.260 1171
8485.698 1057
8486.136 1019
8486.573 934
8487.011 864
8487.449 803
8487.887 833
8488.324 781
8488.762 711
8489.200 731
8489.638 733
8490.076 751
8490.513 813
8490.951 844
8491.389 879
8491.827 868
8492.265 884
8492.703 892
8493.141 890
8493.578 915
8494.016 906
8494.454 832
8494.892 833
8495.330 825
8495.768 784
8496.206 748
8496.644 769
8497.082 752
8497.520 836
8497.958 915
8498.396 909
8498.834 935
8499.272 926
8499.710 988
8500.148 1135
8500.586 1164
8501.025 1317
8501.463 1431
8501.901 1566
8502.339 1599
8502.777 1686
8503.215 1735
8503.653 1676
8504.092 1642
8504.530 1606
8504.968 1632
8505.406 1549
8505.844 1327
8506.283 1247
8506.721 1100
8507.159 924
8507.597 830
8508.036 737
8508.474 688
8508.912 671
8509.351 588
8509.789 548
8510.227 539
8510.666 520
8511.104 519
8511.542 403
8511.981 373
8512.419 392
8512.857 411
8513.296 401
8513.734 426
8514.173 416
8514.611 453
8515.050 482
8515.488 396
8515.927 335
8516.365 389
8516.803 374
8517.242 398
8517.681 368
8518.119 351
8518.558 346
8518.996 322
8519.435 285
8519.873 280
8520.312 306
8520.751 305
8521.189 300
8521.628 279
8522.066 305
8522.505 308
8522.944 286
8523.382 231
8523.821 296
8524.260 325
8524.698 322
8525.137 322
8525.576 305
8526.015 312
8526.453 373
8526.892 420
8527.331 460
8527.770 441
8528.208 502
8528.647 522
8529.086 509
8529.525 507
8529.964 527
8530.403 586
8530.841 542
8531.280 521
8531.719 479
8532.158 422
8532.597 425
8533.036 445
8533.475 429
8533.914 385
8534.353 347
8534.792 287
8535.231 242
8535.670 206
8536.109 205
8536.548 244
8536.987 245
8537.426 244
8537.865 224
8538.304 205
8538.743 221
8539.182 263
8539.621 276
8540.060 253
8540.499 218
8540.938 218
8541.378 224
8541.817 223
8542.256 204
8542.695 214
8543.134 204
8543.573 166
8544.013 163
8544.452 170
8544.891 199
8545.330 187
8545.770 192
8546.209 206
8546.648 189
8547.087 226
8547.527 226
8547.966 217
8548.405 203
8548.845 172
8549.284 184
8549.723 210
8550.163 230
8550.602 241
8551.041 228
8551.481 214
8551.920 225
8552.360 241
8552.799 233
8553.238 228
8553.678 257
8554.117 324
8554.557 348
8554.996 325
8555.436 323
8555.875 328
8556.315 358
8556.754 414
8557.194 405
8557.633 401
8558.073 392
8558.513 367
8558.952 279
8559.392 287
8559.831 287
8560.271 285
8560.711 316
8561.150 298
8561.590 278
8562.030 249
8562.469 241
8562.909 225
8563.349 239
8563.788 277
8564.228 257
8564.668 284
8565.108 285
8565.547 256
8565.987 279
8566.427 304
8566.867 288
8567.306 276
8567.746 264
8568.186 256
8568.626 233
8569.066 245
8569.506 247
8569.945 272
8570.385 247
8570.825 255
8571.265 239
8571.705 247
8572.145 285
8572.585 272
8573.025 296
8573.465 260
8573.905 256
8574.345 343
8574.785 388
8575.225 451
8575.665 479
8576.105 558
8576.545 660
8576.985 765
8577.425 861
8577.865 909
8578.305 1054
8578.745 1231
8579.185 1339
8579.625 1426
8580.066 1468
8580.506 1362
8580.946 1330
8581.386 1300
8581.826 1255
8582.266 1133
8582.707 1016
8583.147 978
8583.587 834
8584.027 731
8584.467 700
8584.908 716
8585.348 743
8585.788 742
8586.228 735
8586.669 739
8587.109 770
8587.549 777
8587.990 793
8588.430 741
8588.870 703
8589.311 701
8589.751 666
8590.192 676
8590.632 624
8591.072 581
8591.513 538
8591.953 514
8592.394 454
8592.834 497
8593.275 468
8593.715 425
8594.156 394
8594.596 363
8595.037 362
8595.477 390
8595.918 369
8596.358 361
8596.799 354
8597.239 329
8597.680 348
8598.120 398
8598.561 436
8599.002 385
8599.442 368
8599.883 343
8600.324 357
8600.764 364
8601.205 316
8601.646 321
8602.086 315
8602.527 307
8602.968 324
8603.408 355
8603.849 388
8604.290 468
8604.731 416
8605.171 438
8605.612 480
8606.053 498
8606.494 491
8606.935 485
8607.375 528
8607.816 499
8608.257 441
8608.698 419
8609.139 389
8609.580 359
8610.021 353
8610.462 387
8610.902 336
8611.343 317
8611.784 291
8612.225 305
8612.666 280
8613.107 259
8613.548 258
8613.989 259
8614.430 239
8614.871 237
8615.312 264
8615.753 302
8616.194 286
8616.635 262
8617.076 267
8617.518 302
8617.959 287
8618.400 246
8618.841 235
8619.282 244
8619.723 224
8620.164 219
8620.605 250
8621.047 256
8621.488 258
8621.929 242
8622.370 254
8622.811 252
8623.253 255
8623.694 241
8624.135 245
8624.576 299
8625.018 275
8625.459 217
8625.900 227
8626.342 206
8626.783 198
8627.224 187
8627.666 167
8628.107 166
8628.548 163
8628.990 181
8629.431 191
8629.873 231
8630.314 240
8630.755 207
8631.197 188
8631.638 206
8632.080 213
8632.521 226
8632.963 247
8633.404 238
8633.846 243
8634.287 230
8634.729 211
8635.170 238
8635.612 265
8636.053 278
8636.495 221
8636.937 175
8637.378 204
8637.820 202
8638.261 188
8638.703 175
8639.145 162
8639.586 178
8640.028 160
8640.470 153
8640.911 144
8641.353 133
8641.795 158
8642.236 164
8642.678 169
8643.120 206
8643.562 212
8644.003 179
8644.445 191
8644.887 163
8645.329 165
8645.771 183
8646.212 166
8646.654 185
8647.096 194
8647.538 187
8647.980 187
8648.422 162
8648.864 126
8649.305 153
8649.747 143
8650.189 137
8650.631 155
8651.073 188
8651.515 231
8651.957 239
8652.399 180
8652.841 139
8653.283 181
8653.725 185
8654.167 188
8654.609 160
8655.051 149
8655.493 129
8655.935 158
8656.377 153
8656.819 158
8657.262 153
8657.704 168
8658.146 156
8658.588 128
8659.030 149
8659.472 176
8659.914 173
8660.357 204
8660.799 197
8661.241 189
8661.683 152
8662.125 145
8662.568 169
8663.010 151
8663.452 131
8663.894 112
8664.337 135
8664.779 118
8665.221 111
8665.664 116
8666.106 142
8666.548 159
8666.991 176
8667.433 181
8667.875 177
8668.318 160
8668.760 142
8669.203 165
8669.645 187
8670.087 203
8670.530 179
8670.972 210
8671.415 172
8671.857 160
8672.300 163
8672.742 150
8673.185 135
8673.627 123
8674.070 130
8674.512 123
8674.955 122
8675.397 132
8675.840 157
8676.283 153
8676.725 187
8677.168 176
8677.610 172
8678.053 142
8678.496 145
8678.938 137
8679.381 181
8679.824 182
8680.266 216
8680.709 200
8681.152 185
8681.595 181
8682.037 214
8682.480 226
8682.923 239
8683.366 220
8683.808 203
8684.251 220
8684.694 208
8685.137 212
8685.580 215
8686.022 198
8686.465 209
8686.908 201
8687.351 200
8687.794 240
8688.237 231
8688.680 232
8689.123 221
8689.566 241
8690.008 226
8690.451 234
8690.894 222
8691.337 253
8691.780 209
8692.223 212
8692.666 248
8693.109 240
8693.552 190
8693.995 163
8694.438 169
8694.881 188
8695.325 209
8695.768 200
8696.211 202
8696.654 201
8697.097 171
8697.540 172
8697.983 166
8698.426 207
8698.870 181
8699.313 174
8699.756 159
8700.199 139
8700.642 178
8701.086 156
8701.529 156
8701.972 162
8702.415 155
8702.859 153
8703.302 143
8703.745 111
8704.188 93
8704.632 104
8705.075 112
8705.518 128
8705.962 152
8706.405 153
8706.848 151
8707.292 134
8707.735 120
8708.179 123
8708.622 128
8709.065 127
8709.509 155
8709.952 155
8710.396 142
8710.839 123
8711.283 149
8711.726 167
8712.170 169
8712.613 174
8713.057 173
8713.500 148
8713.944 133
8714.387 128
8714.831 117
8715.275 100
8715.718 108
8716.162 106
8716.605 116
8717.049 102
8717.493 97
8717.936 97
8718.380 88
8718.824 83
8719.267 85
8719.711 123
8720.155 135
8720.598 120
8721.042 118
8721.486 107
8721.930 116
8722.373 109
8722.817 128
8723.261 101
8723.705 106
8724.149 131
8724.592 122
8725.036 114
8725.480 105
8725.924 114
8726.368 102
8726.812 121
8727.256 126
8727.699 120
8728.143 122
8728.587 102
8729.031 110
8729.475 137
8729.919 138
8730.363 134
8730.807 106
8731.251 90
8731.695 76
8732.139 91
8732.583 107
8733.027 96
8733.471 98
8733.915 80
8734.359 79
8734.803 100
8735.247 89
8735.691 91
8736.136 93
8736.580 92
8737.024 91
8737.468 87
8737.912 108
8738.356 97
8738.800 115
8739.245 134
8739.689 136
8740.133 124
8740.577 101
8741.022 89
8741.466 84
8741.910 103
8742.354 120
8742.799 106
8743.243 87
8743.687 101
8744.132 106
8744.576 109
8745.020 109
8745.465 79
8745.909 85
8746.353 79
8746.798 91
8747.242 95
8747.686 80
8748.131 75
8748.575 107
8749.020 104
8749.464 85
8749.909 87
8750.353 115
8750.798 86
8751.242 91
8751.687 107
8752.131 94
8752.576 87
8753.020 80
8753.465 64
8753.909 78
8754.354 74
8754.798 55
8755.243 60
8755.688 53
8756.132 66
8756.577 73
8757.022 65
8757.466 48
8757.911 64
8758.356 76
8758.800 80
8759.245 106
8759.690 106
8760.134 91
8760.579 99
8761.024 114
8761.469 81
8761.913 68
8762.358 74
8762.803 62
8763.248 58
8763.693 74
8764.137 70
8764.582 53
8765.027 74
8765.472 99
8765.917 92
8766.362 100
8766.807 78
8767.251 61
8767.696 53
8768.141 60
8768.586 67
8769.031 54
8769.476 53
8769.921 59
8770.366 91
8770.811 86
8771.256 84
8771.701 90
8772.146 83
8772.591 81
8773.036 99
8773.481 92
8773.926 86
8774.371 74
8774.817 74
8775.262 62
8775.707 69
8776.152 78
8776.597 93
8777.042 97
8777.487 96
8777.932 86
8778.378 83
8778.823 96
8779.268 84
8779.713 81
8780.159 97
8780.604 95
8781.049 85
8781.494 105
8781.940 125
8782.385 109
8782.830 101
8783.275 80
8783.721 49
8784.166 64
8784.611 83
8785.057 99
8785.502 107
8785.948 114
8786.393 117
8786.838 100
8787.284 82
8787.729 79
8788.175 59
8788.620 87
8789.065 110
8789.511 96
8789.956 79
8790.402 62
8790.847 69
8791.293 70
8791.738 67
8792.184 63
8792.630 55
8793.075 84
8793.521 89
8793.966 76
8794.412 82
8794.857 86
8795.303 90
8795.749 104
8796.194 80
8796.640 84
8797.086 85
8797.531 74
8797.977 77
8798.423 80
8798.868 82
8799.314 73
8799.760 84
8800.206 117
8800.651 117
8801.097 100
8801.543 87
8801.989 83
8802.434 102
8802.880 103
8803.326 104
8803.772 71
8804.218 90
8804.664 80
8805.109 67
8805.555 84
8806.001 90
8806.447 93
8806.893 98
8807.339 94
8807.785 89
8808.231 107
8808.677 88
8809.123 83
8809.569 77
8810.015 93
8810.461 101
8810.907 96
8811.353 82
8811.799 64
8812.245 73
8812.691 74
8813.137 73
8813.583 78
8814.029 78
8814.475 83
8814.921 68
8815.367 85
8815.813 71
8816.260 72
8816.706 70
8817.152 72
8817.598 49
8818.044 43
8818.490 51
8818.937 73
8819.383 71
8819.829 82
8820.275 73
8820.722 87
8821.168 90
8821.614 65
8822.060 57
8822.507 37
8822.953 63
8823.399 56
8823.846 42
8824.292 62
8824.738 74
8825.185 91
8825.631 92
8826.078 90
8826.524 94
8826.970 69
8827.417 74
8827.863 80
8828.310 93
8828.756 81
8829.203 67
8829.649 78
8830.096 52
8830.542 52
8830.989 73
8831.435 90
8831.882 96
8832.328 96
8832.775 93
8833.221 93
8833.668 105
8834.115 101
8834.561 93
8835.008 69
8835.454 97
8835.901 122
8836.348 103
8836.794 85
8837.241 79
8837.688 50
8838.134 41
8838.581 47
8839.028 73
8839.475 72
8839.921 87
8840.368 93
8840.815 73
8841.262 49
8841.708 45
8842.155 62
8842.602 71
8843.049 84
8843.496 83
8843.943 77
8844.389 90
8844.836 74
8845.283 77
8845.730 70
8846.177 58
8846.624 58
8847.071 74
8847.518 90
8847.965 80
8848.412 83
8848.859 79
8849.306 64
8849.753 76
8850.200 61
8850.647 68
8851.094 65
8851.541 63
8851.988 89
8852.435 105
8852.882 83
8853.329 71
8853.776 65
8854.223 53
8854.670 58
8855.117 59
8855.564 56
8856.012 61
8856.459 77
8856.906 63
8857.353 69
8857.800 56
8858.247 71
8858.695 69
8859.142 73
8859.589 49
8860.036 47
8860.484 43
8860.931 41
8861.378 61
8861.826 67
8862.273 58
8862.720 53
8863.167 71
8863.615 66
8864.062 73
8864.510 69
8864.957 60
8865.404 66
8865.852 68
8866.299 66
8866.747 69
8867.194 66
8867.641 52
8868.089 53
8868.536 55
8868.984 50
8869.431 49
8869.879 43
8870.326 63
8870.774 70
8871.221 48
8871.669 51
8872.116 61
8872.564 44
8873.012 39
8873.459 42
8873.907 38
8874.354 46
8874.802 47
8875.250 52
8875.697 59
8876.145 62
8876.593 80
8877.040 61
8877.488 62
8877.936 67
8878.383 70
8878.831 60
8879.279 60
8879.727 47
8880.174 44
8880.622 33
8881.070 38
8881.518 43
8881.966 55
8882.413 72
8882.861 70
8883.309 95
8883.757 70
8884.205 67
8884.653 71
8885.100 90
8885.548 87
8885.996 90
8886.444 92
8886.892 78
8887.340 58
8887.788 81
8888.236 72
8888.684 58
8889.132 53
8889.580 43
8890.028 81
8890.476 99
8890.924 80
8891.372 77
8891.820 46
8892.268 49
8892.716 48
8893.164 69
8893.612 85
8894.060 78
8894.509 79
8894.957 99
8895.405 92
8895.853 72
8896.301 50
8896.749 86
8897.198 85
8897.646 70
8898.094 45
8898.542 62
8898.990 56
8899.439 65
8899.887 56
8900.335 34
8900.783 41
8901.232 41
8901.680 42
8902.128 37
8902.577 38
8903.025 58
8903.473 70
8903.922 66
8904.370 73
8904.818 61
8905.267 63
8905.715 74
8906.164 78
8906.612 65
8907.060 73
8907.509 67
8907.957 68
8908.406 69
8908.854 89
8909.303 73
8909.751 75
8910.200 66
8910.648 67
8911.097 71
8911.545 57
8911.994 58
8912.443 61
8912.891 65
8913.340 59
8913.788 60
8914.237 70
8914.686 65
8915.134 64
8915.583 58
8916.032 49
8916.480 67
8916.929 64
8917.378 39
8917.826 47
8918.275 36
8918.724 46
8919.173 64
8919.621 75
8920.070 84
8920.519 78
8920.968 66
8921.416 51
8921.865 55
8922.314 78
8922.763 73
8923.212 53
8923.661 54
8924.109 71
8924.558 61
8925.007 57
8925.456 58
8925.905 48
8926.354 52
8926.803 48
8927.252 73
8927.701 85
8928.150 100
8928.599 72
8929.048 66
8929.497 62
8929.946 56
8930.395 56
8930.844 53
8931.293 61
8931.742 62
8932.191 80
8932.640 60
8933.089 57
8933.538 45
8933.987 56
8934.436 49
8934.886 64
8935.335 62
8935.784 52
8936.233 56
8936.682 67
8937.131 62
8937.581 46
8938.030 41
8938.479 43
8938.928 48
8939.377 44
8939.827 37
8940.276 40
8940.725 50
8941.175 71
8941.624 55
8942.073 56
8942.523 55
8942.972 52
8943.421 80
8943.871 59
8944.320 59
8944.769 51
8945.219 44
8945.668 56
8946.118 40
8946.567 39
8947.016 55
8947.466 63
8947.915 55
8948.365 57
8948.814 50
8949.264 39
8949.713 47
8950.163 60
8950.612 51
8951.062 47
8951.511 49
8951.961 47
8952.411 41
8952.860 34
8953.310 50
8953.759 63
8954.209 39
8954.659 45
8955.108 46
8955.558 53
8956.008 64
8956.457 64
8956.907 46
8957.357 44
8957.806 45
8958.256 55
8958.706 67
8959.156 61
8959.605 54
8960.055 55
8960.505 53
8960.955 52
8961.404 53
8961.854 40
8962.304 44
8962.754 54
8963.204 51
8963.654 48
8964.104 51
8964.553 47
8965.003 65
8965.453 65
8965.903 53
8966.353 53
8966.803 50
8967.253 56
8967.703 65
8968.153 41
8968.603 43
8969.053 78
8969.503 72
8969.953 56
8970.403 70
8970.853 59
8971.303 56
8971.753 44
8972.203 45
8972.653 68
8973.103 74
8973.553 61
8974.003 53
8974.454 35
8974.904 62
8975.354 75
8975.804 71
8976.254 61
8976.704 47
8977.155 45
8977.605 42
8978.055 61
8978.505 59
8978.956 64
8979.406 57
8979.856 55
8980.306 48
8980.757 56
8981.207 33
8981.657 33
8982.108 56
8982.558 46
8983.008 67
8983.459 55
8983.909 57
8984.359 69
8984.810 49
8985.260 48
8985.711 41
8986.161 38
8986.611 42
8987.062 43
8987.512 45
8987.963 46
8988.413 67
8988.864 62
8989.314 58
8989.765 38
8990.215 35
8990.666 41
8991.116 58
8991.567 63
8992.017 32
8992.468 40
8992.919 56
8993.369 48
8993.820 38
8994.270 45
8994.721 48
8995.172 33
8995.622 35
8996.073 55
8996.524 65
8996.974 61
8997.425 51
8997.876 52
8998.327 40
8998.777 26
8999.228 24
8999.679 38
9000.130 52
9000.580 74
9001.031 61
9001.482 54
9001.933 49
9002.384 57
9002.834 53
9003.285 37
9003.736 56
9004.187 46
9004.638 31
9005.089 34
9005.540 39
9005.991 39
9006.442 51
9006.893 65
9007.344 76
9007.794 56
9008.245 63
9008.696 45
9009.147 32
9009.598 28
9010.049 28
9010.500 20
9010.952 30
9011.403 45
9011.854 45
9012.305 53
9012.756 37
9013.207 32
9013.658 47
9014.109 53
9014.560 54
9015.011 55
9015.463 46
9015.914 36
9016.365 31
9016.816 25
9017.267 11
9017.719 16
9018.170 21
9018.621 27
9019.072 36
9019.523 51
9019.975 46
9020.426 43
9020.877 57
9021.329 56
9021.780 48
9022.231 44
9022.683 49
9023.134 54
9023.585 40
9024.037 30
9024.488 52
9024.939 58
9025.391 52
9025.842 50
9026.294 29
9026.745 38
9027.197 47
9027.648 60
9028.100 63
9028.551 61
9029.003 60
9029.454 44
9029.906 20
9030.357 23
9030.809 34
9031.260 29
9031.712 51
9032.163 68
9032.615 67
9033.066 55
9033.518 46
9033.970 58
9034.421 55
9034.873 62
9035.325 45
9035.776 55
9036.228 66
9036.680 51
9037.131 58
9037.583 72
9038.035 64
9038.486 46
9038.938 46
9039.390 65
9039.842 59
9040.294 33
9040.745 27
9041.197 26
9041.649 40
9042.101 65
9042.553 48
9043.004 47
9043.456 39
9043.908 38
9044.360 35
9044.812 25
9045.264 25
9045.716 52
9046.168 36
9046.620 52
9047.072 53
9047.524 45
9047.975 36
9048.427 42
9048.879 38
9049.331 48
9049.783 43
9050.235 38
9050.688 36
9051.140 31
9051.592 38
9052.044 48
9052.496 59
9052.948 51
9053.400 66
9053.852 51
9054.304 43
9054.756 40
9055.209 29
9055.661 43
9056.113 61
9056.565 52
9057.017 43
9057.469 34
9057.922 33
9058.374 31
9058.826 39
9059.278 43
9059.731 25
9060.183 25
9060.635 31
9061.087 42
9061.540 41
9061.992 43
9062.444 42
9062.897 54
9063.349 39
9063.801 37
9064.254 52
9064.706 50
9065.159 29
9065.611 23
9066.063 40
9066.516 35
9066.968 40
9067.421 60
9067.873 50
9068.326 42
9068.778 33
9069.231 33
9069.683 47
9070.136 46
9070.588 49
9071.041 48
9071.493 42
9071.946 41
9072.399 50
9072.851 32
9073.304 27
9073.756 32
9074.209 51
9074.662 58
9075.114 43
9075.567 35
9076.020 38
9076.472 35
9076.925 38
9077.378 42
9077.830 34
9078.283 50
9078.736 52
9079.189 35
9079.641 40
9080.094 25
9080.547 18
9081.000 37
9081.452 32
9081.905 31
9082.358 37
9082.811 43
9083.264 29
9083.717 44
9084.170 38
9084.622 34
9085.075 55
9085.528 47
9085.981 44
9086.434 57
9086.887 44
9087.340 34
9087.793 18
9088.246 34
9088.699 41
9089.152 59
9089.605 49
9090.058 37
9090.511 49
9090.964 51
9091.417 43
9091.870 40
9092.323 35
9092.776 43
9093.229 53
9093.682 62
9094.136 47
9094.589 32
9095.042 40
9095.495 46
9095.948 44
9096.401 46
9096.855 32
9097.308 45
9097.761 48
9098.214 38
9098.667 27
9099.121 35
9099.574 40
9100.027 31
9100.480 27
9100.934 29
9101.387 35
9101.840 45
9102.294 38
9102.747 39
9103.200 33
9103.654 23
9104.107 44
9104.560 32
9105.014 33
9105.467 41
9105.921 41
9106.374 42
9106.828 29
9107.281 46
9107.734 43
9108.188 38
9108.641 36
9109.095 26
9109.548 39
9110.002 31
9110.455 52
9110.909 45
9111.363 60
9111.816 60
9112.270 41
9112.723 51
9113.177 41
9113.630 51
9114.084 63
9114.538 48
9114.991 37
9115.445 33
9115.899 30
9116.352 20
9116.806 36
9117.260 39
9117.713 34
9118.167 28
9118.621 27
9119.075 34
9119.528 57
9119.982 55
9120.436 35
9120.890 41
9121.343 45
9121.797 39
9122.251 42
9122.705 44
9123.159 30
9123.613 34
9124.066 30
9124.520 47
9124.974 46
9125.428 35
9125.882 44
9126.336 39
9126.790 32
9127.244 43
9127.698 39
9128.152 42
9128.606 48
9129.060 46
9129.514 38
9129.968 27
9130.422 24
9130.876 34
9131.330 42
9131.784 33
9132.238 37
9132.692 33
9133.146 35
9133.600 23
9134.054 25
9134.508 31
9134.963 21
9135.417 19
9135.871 46
9136.325 29
9136.779 26
9137.233 19
9137.688 27
9138.142 28
9138.596 44
9139.050 52
9139.505 55
9139.959 52
9140.413 55
9140.867 59
9141.322 48
9141.776 57
9142.230 32
9142.685 40
9143.139 52
9143.593 60
9144.048 53
9144.502 60
9144.956 71
9145.411 86
9145.865 64
9146.320 49
9146.774 55
9147.229 50
9147.683 41
9148.137 49
9148.592 42
9149.046 45
9149.501 32
9149.955 32
9150.410 54
9150.864 68
9151.319 51
9151.774 42
9152.228 53
9152.683 36
9153.137 36
9153.592 33
9154.047 29
9154.501 22
9154.956 34
9155.410 42
9155.865 20
9156.320 21
9156.774 23
9157.229 35
9157.684 50
9158.139 42
9158.593 38
9159.048 34
9159.503 27
9159.957 33
9160.412 45
9160.867 50
9161.322 40
9161.777 40
9162.231 38
9162.686 52
9163.141 37
9163.596 48
9164.051 65
9164.506 58
9164.961 76
9165.415 73
9165.870 49
9166.325 40
9166.780 52
9167.235 52
9167.690 39
9168.145 30
9168.600 27
9169.055 34
9169.510 26
9169.965 24
9170.420 35
9170.875 36
9171.330 37
9171.785 57
9172.240 50
9172.695 51
9173.150 32
9173.605 41
9174.061 29
9174.516 44
9174.971 46
9175.426 31
9175.881 15
9176.336 39
9176.791 46
9177.247 38
9177.702 20
9178.157 15
9178.612 24
9179.067 32
9179.523 38
9179.978 44
9180.433 39
9180.889 26
9181.344 26
9181.799 23
9182.254 35
9182.710 36
9183.165 37
9183.620 40
9184.076 51
9184.531 46
9184.986 27
9185.442 30
9185.897 33
9186.353 41
9186.808 47
9187.264 57
9187.719 50
9188.174 40
9188.630 44
9189.085 33
9189.541 49
9189.996 46
9190.452 46
9190.907 38
9191.363 31
9191.819 17
9192.274 27
9192.730 47
9193.185 50
9193.641 47
9194.096 48
9194.552 39
9195.008 34
9195.463 42
9195.919 41
9196.375 26
9196.830 30
9197.286 35
9197.742 47
9198.197 44
9198.653 34
9199.109 40
9199.565 44
9200.020 44
9200.476 45
9200.932 54
9201.388 45
9201.843 39
9202.299 53
9202.755 42
9203.211 20
9203.667 26
9204.123 28
9204.578 35
9205.034 39
9205.490 30
9205.946 29
9206.402 34
9206.858 19
9207.314 26
9207.770 29
9208.226 21
9208.682 32
9209.138 30
9209.594 31
9210.050 41
9210.506 39
9210.962 34
9211.418 41
9211.874 48
9212.330 43
9212.786 45
9213.242 40
9213.698 30
9214.154 28
9214.610 40
9215.066 24
9215.523 24
9215.979 27
9216.435 34
9216.891 34
9217.347 54
9217.803 52
9218.260 58
9218.716 53
9219.172 29
9219.628 22
9220.084 19
9220.541 23
9220.997 27
9221.453 44
9221.910 31
9222.366 37
9222.822 36
9223.279 39
9223.735 40
9224.191 40
9224.648 35
9225.104 30
9225.560 34
9226.017 36
9226.473 21
9226.930 24
9227.386 26
9227.842 31
9228.299 44
9228.755 40
9229.212 22
9229.668 23
9230.125 39
9230.581 36
9231.038 39
9231.494 33
9231.951 33
9232.407 26
9232.864 30
9233.321 36
9233.777 41
9234.234 34
9234.690 37
9235.147 28
9235.604 26
9236.060 36
9236.517 37
9236.974 34
9237.430 25
9237.887 20
9238.344 16
9238.800 34
9239.257 37
9239.714 43
9240.171 42
9240.627 49
9241.084 55
9241.541 46
9241.998 42
9242.454 48
9242.911 57
9243.368 44
9243.825 38
9244.282 57
9244.739 50
9245.195 47
9245.652 66
9246.109 53
9246.566 40
9247.023 32
9247.480 35
9247.937 49
9248.394 50
9248.851 52
9249.308 49
9249.765 41
9250.222 25
9250.679 47
9251.136 58
9251.593 56
9252.050 42
9252.507 37
9252.964 20
9253.421 32
9253.878 37
9254.335 41
9254.792 49
9255.249 46
9255.707 33
9256.164 49
9256.621 42
9257.078 25
9257.535 37
9257.992 40
9258.450 39
9258.907 50
9259.364 50
9259.821 33
9260.278 42
9260.736 38
9261.193 59
9261.650 40
9262.108 37
9262.565 26
9263.022 23
9263.479 33
9263.937 28
9264.394 40
9264.851 34
9265.309 35
9265.766 33
9266.224 28
9266.681 22
9267.138 27
9267.596 39
9268.053 61
9268.511 59
9268.968 37
9269.426 42
9269.883 30
9270.341 36
9270.798 30
9271.256 35
9271.713 40
9272.171 34
9272.628 29
9273.086 31
9273.543 32
9274.001 36
9274.458 31
9274.916 32
9275.374 30
9275.831 28
9276.289 23
9276.747 46
9277.204 49
9277.662 41
9278.120 43
9278.577 45
9279.035 39
9279.493 43
9279.950 27
9280.408 39
9280.866 42
9281.324 26
9281.781 33
9282.239 35
9282.697 41
9283.155 47
9283.613 46
9284.071 31
9284.528 37
9284.986 43
9285.444 35
9285.902 30
9286.360 44
9286.818 25
9287.276 24
9287.734 25
9288.191 22
9288.649 20
9289.107 21
9289.565 28
9290.023 33
9290.481 39
9290.939 43
9291.397 36
9291.855 29
9292.313 32
9292.771 26
9293.229 22
9293.687 22
9294.146 19
9294.604 22
9295.062 35
9295.520 35
9295.978 26
9296.436 24
9296.894 36
9297.352 52
9297.811 32
9298.269 24
9298.727 26
9299.185 24
9299.643 31
9300.102 29
9300.560 32
9301.018 32
9301.476 20
9301.935 33
9302.393 51
9302.851 42
9303.309 34
9303.768 22
9304.226 16
9304.684 22
9305.143 43
9305.601 46
9306.059 47
9306.518 40
9306.976 26
9307.435 37
9307.893 31
9308.352 35
9308.810 47
9309.268 52
9309.727 52
9310.185 37
9310.644 36
9311.102 48
9311.561 48
9312.019 53
9312.478 42
9312.936 48
9313.395 34
9313.854 22
9314.312 35
9314.771 34
9315.229 28
9315.688 29
9316.146 42
9316.605 45
9317.064 36
9317.522 34
9317.981 34
9318.440 30
9318.898 37
9319.357 29
9319.816 18
9320.275 31
9320.733 43
9321.192 37
9321.651 24
9322.110 23
9322.568 15
9323.027 32
9323.486 33
9323.945 46
9324.404 46
9324.862 37
9325.321 35
9325.780 38
9326.239 35
9326.698 26
9327.157 28
9327.616 32
9328.075 31
9328.533 45
9328.992 37
9329.451 38
9329.910 42
9330.369 36
9330.828 26
9331.287 42
9331.746 27
9332.205 49
9332.664 67
9333.123 54
9333.582 59
9334.041 40
9334.500 41
9334.960 51
9335.419 49
9335.878 39
9336.337 35
9336.796 38
9337.255 35
9337.714 23
9338.173 22
9338.633 27
9339.092 23
9339.551 34
9340.010 47
9340.469 50
9340.929 52
9341.388 41
9341.847 38
9342.306 25
9342.766 21
9343.225 29
9343.684 31
9344.144 39
9344.603 41
9345.062 38
9345.521 25
9345.981 34
9346.440 63
9346.900 55
9347.359 53
9347.818 73
9348.278 51
9348.737 32
9349.197 21
9349.656 28
9350.116 36
9350.575 29
9351.034 34
9351.494 30
9351.953 32
9352.413 15
9352.872 9
9353.332 21
9353.792 39
9354.251 40
9354.711 43
9355.170 48
9355.630 57
9356.089 41
9356.549 30
9357.009 43
9357.468 41
9357.928 41
9358.388 50
9358.847 36
9359.307 36
9359.767 42
9360.226 25
9360.686 17
9361.146 26
9361.606 47
9362.065 45
9362.525 37
9362.985 26
9363.445 23
9363.904 43
9364.364 42
9364.824 42
9365.284 33
9365.744 36
9366.203 28
9366.663 39
9367.123 34
9367.583 28
9368.043 33
9368.503 43
9368.963 52
9369.423 35
9369.883 19
9370.343 40
9370.803 42
9371.263 34
9371.723 32
9372.183 28
9372.643 39
9373.103 43
9373.563 21
9374.023 38
9374.483 49
9374.943 40
9375.403 30
9375.863 37
9376.323 31
9376.783 38
9377.243 39
9377.703 34
9378.164 27
9378.624 30
9379.084 26
9379.544 29
9380.004 18
9380.464 20
9380.925 18
9381.385 21
9381.845 26
9382.305 40
9382.766 55
9383.226 44
9383.686 36
9384.146 34
9384.607 40
9385.067 41
9385.527 37
9385.988 33
9386.448 23
9386.908 31
9387.369 33
9387.829 33
9388.289 28
9388.750 32
9389.210 29
9389.671 28
9390.131 22
9390.592 23
9391.052 37
9391.513 41
9391.973 32
9392.433 25
9392.894 23
9393.355 32
9393.815 30
9394.276 29
9394.736 33
9395.197 35
9395.657 37
9396.118 39
9396.578 28
9397.039 36
9397.500 31
9397.960 46
9398.421 37
9398.882 32
9399.342 27
9399.803 38
9400.264 25
9400.724 27
9401.185 29
9401.646 30
9402.106 37
9402.567 25
9403.028 32
9403.489 32
9403.949 44
9404.410 33
9404.871 28
9405.332 27
9405.793 42
9406.253 42
9406.714 37
9407.175 39
9407.636 29
9408.097 38
9408.558 37
9409.019 32
9409.480 29
9409.941 19
9410.401 41
9410.862 42
9411.323 34
9411.784 31
9412.245 36
9412.706 30
9413.167 41
9413.628 40
9414.089 38
9414.550 34
9415.011 26
9415.472 9
9415.934 22
9416.395 31
9416.856 25
9417.317 19
9417.778 23
9418.239 30
9418.700 28
9419.161 35
9419.622 21
9420.084 19
9420.545 23
9421.006 14
9421.467 21
9421.928 38
9422.390 38
9422.851 39
9423.312 37
9423.773 32
9424.235 34
9424.696 35
9425.157 23
9425.619 22
9426.080 22
9426.541 24
9427.003 30
9427.464 29
9427.925 23
9428.387 24
9428.848 31
9429.309 30
9429.771 30
9430.232 30
9430.694 23
9431.155 27
9431.617 27
9432.078 30
9432.539 23
9433.001 21
9433.462 24
9433.924 30
9434.385 38
9434.847 31
9435.309 26
9435.770 24
9436.232 44
9436.693 51
9437.155 45
9437.616 38
9438.078 22
9438.540 31
9439.001 43
9439.463 38
9439.925 31
9440.386 29
9440.848 26
9441.310 27
9441.771 49
9442.233 55
9442.695 62
9443.156 54
9443.618 30
9444.080 32
9444.542 38
9445.004 53
9445.465 43
9445.927 52
9446.389 44
9446.851 26
9447.313 37
9447.774 44
9448.236 48
9448.698 32
9449.160 34
9449.622 25
9450.084 27
9450.546 38
9451.008 25
9451.470 35
9451.932 32
9452.394 22
9452.856 36
9453.317 33
9453.779 40
9454.241 36
9454.704 54
9455.166 32
9455.628 32
9456.090 33
9456.552 27
9457.014 25
9457.476 15
9457.938 13
9458.400 22
9458.862 22
9459.324 32
9459.786 35
9460.249 26
9460.711 31
9461.173 23
9461.635 33
9462.097 31
9462.559 28
9463.022 24
9463.484 30
9463.946 29
9464.408 34
9464.871 27
9465.333 26
9465.795 35
9466.258 64
9466.720 44
9467.182 37
9467.645 37
9468.107 31
9468.569 26
9469.032 30
9469.494 25
9469.956 21
9470.419 12
9470.881 25
9471.344 25
9471.806 32
9472.268 36
9472.731 28
9473.193 22
9473.656 25
9474.118 35
9474.581 24
9475.043 34
9475.506 26
9475.968 22
9476.431 23
9476.894 19
9477.356 29
9477.819 23
9478.281 16
9478.744 19
9479.206 22
9479.669 34
9480.132 34
9480.594 25
9481.057 23
9481.520 36
9481.982 23
9482.445 28
9482.908 32
9483.371 27
9483.833 40
9484.296 37
9484.759 34
9485.221 33
9485.684 35
9486.147 32
9486.610 30
9487.073 21
9487.535 40
9487.998 35
9488.461 33
9488.924 32
9489.387 35
9489.850 37
9490.313 32
9490.776 32
9491.238 32
9491.701 21
9492.164 40
9492.627 44
9493.090 34
9493.553 40
9494.016 54
9494.479 39
9494.942 52
9495.405 42
9495.868 30
9496.331 17
9496.794 13
9497.257 16
9497.720 15
9498.183 18
9498.646 10
9499.110 25
9499.573 38
9500.036 38
9500.499 35
9500.962 27
9501.425 35
9501.888 40
9502.352 18
9502.815 22
9503.278 24
9503.741 16
9504.204 16
9504.668 32
9505.131 40
9505.594 53
9506.057 34
9506.521 39
9506.984 42
9507.447 37
9507.911 39
9508.374 40
9508.837 42
9509.301 37
9509.764 35
9510.227 23
9510.691 16
9511.154 29
9511.618 34
9512.081 19
9512.544 19
9513.008 17
9513.471 21
9513.935 23
9514.398 15
9514.862 20
9515.325 20
9515.789 31
9516.252 37
9516.716 26
9517.179 27
9517.643 27
9518.106 34
9518.570 30
9519.034 29
9519.497 18
9519.961 19
9520.424 22
9520.888 26
9521.352 29
9521.815 23
9522.279 19
9522.743 28
9523.206 24
9523.670 25
9524.134 27
9524.597 25
9525.061 11
9525.525 19
9525.989 27
9526.452 19
9526.916 36
9527.380 59
9527.844 45
9528.308 36
9528.771 24
9529.235 27
9529.699 21
9530.163 26
9530.627 22
9531.091 30
9531.555 32
9532.018 28
9532.482 34
9532.946 27
9533.410 16
9533.874 13
9534.338 23
9534.802 19
9535.266 24
9535.730 32
9536.194 44
9536.658 31
9537.122 25
9537.586 21
9538.050 33
9538.514 41
9538.978 42
9539.442 28
9539.907 22
9540.371 24
9540.835 39
9541.299 29
9541.763 23
9542.227 32
9542.691 25
9543.155 26
9543.620 37
9544.084 46
9544.548 32
9545.012 47
9545.477 48
9545.941 42
9546.405 37
9546.869 45
9547.334 27
9547.798 27
9548.262 34
9548.726 16
9549.191 24
9549.655 23
9550.119 29
9550.584 39
9551.048 24
9551.513 44
9551.977 44
9552.441 37
9552.906 35
9553.370 43
9553.835 31
9554.299 30
9554.763 31
9555.228 22
9555.692 35
9556.157 38
9556.621 32
9557.086 33
9557.550 31
9558.015 30
9558.479 16
9558.944 21
9559.409 36
9559.873 56
9560.338 48
9560.802 39
9561.267 39
9561.732 31
9562.196 31
9562.661 36
9563.126 23
9563.590 37
9564.055 33
9564.520 46
9564.984 43
9565.449 32
9565.914 19
9566.378 21
9566.843 26
9567.308 37
9567.773 25
9568.238 31
9568.702 57
9569.167 45
9569.632 28
9570.097 34
9570.562 31
9571.026 40
9571.491 46
9571.956 36
9572.421 42
9572.886 29
9573.351 13
9573.816 13
9574.281 24
9574.746 26
9575.211 22
9575.676 27
9576.141 32
9576.606 31
9577.071 59
9577.536 49
9578.001 34
9578.466 30
9578.931 28
9579.396 23
9579.861 28
9580.326 27
9580.791 22
9581.256 30
9581.721 34
9582.186 37
9582.651 35
9583.116 29
9583.582 33
9584.047 15
9584.512 17
9584.977 26
9585.442 30
9585.908 41
9586.373 56
9586.838 38
9587.303 30
9587.769 30
9588.234 20
9588.699 27
9589.164 29
9589.630 30
9590.095 25
9590.560 38
9591.026 22
9591.491 38
9591.956 24
9592.422 17
9592.887 34
9593.352 35
9593.818 28
9594.283 18
9594.749 29
9595.214 23
9595.680 46
9596.145 49
9596.611 33
9597.076 41
9597.542 32
9598.007 29
9598.473 23
9598.938 32
9599.404 25
9599.869 27
9600.335 23
9600.800 23
9601.266 28
9601.731 34
9602.197 26
9602.663 35
9603.128 30
9603.594 22
9604.060 27
9604.525 14
9604.991 18
9605.457 20
9605.922 31
9606.388 43
9606.854 26
9607.319 43
9607.785 29
9608.251 29
9608.717 31
9609.182 19
9609.648 17
9610.114 24
9610.580 32
9611.046 37
9611.512 20
9611.977 18
9612.443 20
9612.909 16
9613.375 25
9613.841 26
9614.307 24
9614.773 26
9615.239 20
9615.705 39
9616.170 27
9616.636 17
9617.102 15
9617.568 21
9618.034 35
9618.500 34
9618.966 42
9619.432 28
9619.898 23
9620.364 29
9620.831 25
9621.297 29
9621.763 40
9622.229 41
9622.695 37
9623.161 40
9623.627 30
9624.093 17
9624.559 16
9625.026 12
9625.492 14
9625.958 18
9626.424 12
9626.890 15
9627.357 28
9627.823 28
9628.289 29
9628.755 27
9629.221 31
9629.688 26
9630.154 25
9630.620 16
9631.087 17
9631.553 9
9632.019 28
9632.486 35
9632.952 31
9633.418 33
9633.885 28
9634.351 30
9634.817 28
9635.284 37
9635.750 37
9636.217 22
9636.683 22
9637.150 22
9637.616 27
9638.083 26
9638.549 22
9639.016 34
9639.482 28
9639.949 27
9640.415 22
9640.882 17
9641.348 28
9641.815 49
9642.281 36
9642.748 23
9643.215 22
9643.681 21
9644.148 20
9644.614 14
9645.081 19
9645.548 26
9646.014 25
9646.481 29
9646.948 32
9647.414 24
9647.881 34
9648.348 40
9648.815 31
9649.281 32
9649.748 19
9650.215 31
9650.682 27
9651.148 38
9651.615 43
9652.082 28
9652.549 24
9653.016 23
9653.483 19
9653.949 13
9654.416 20
9654.883 25
9655.350 21
9655.817 27
9656.284 30
9656.751 22
9657.218 32
9657.685 33
9658.152 30
9658.619 33
9659.086 35
9659.553 22
9660.020 15
9660.487 24
9660.954 38
9661.421 30
9661.888 23
9662.355 30
9662.822 28
9663.289 23
9663.756 28
9664.223 24
9664.690 36
9665.157 30
9665.625 40
9666.092 35
9666.559 49
9667.026 33
9667.493 38
9667.960 42
9668.428 38
9668.895 36
9669.362 38
9669.829 52
9670.297 27
9670.764 19
9671.231 20
9671.698 13
9672.166 22
9672.633 31
9673.100 19
9673.568 20
9674.035 21
9674.502 21
9674.970 22
9675.437 19
9675.905 17
9676.372 12
9676.839 20
9677.307 38
9677.774 37
9678.242 27
9678.709 34
9679.177 27
9679.644 24
9680.112 17
9680.579 33
9681.047 29
9681.514 29
9681.982 21
9682.449 34
9682.917 33
9683.384 31
9683.852 25
9684.319 34
9684.787 20
9685.255 18
9685.722 30
9686.190 32
9686.658 35
9687.125 18
9687.593 18
9688.061 23
9688.528 23
9688.996 26
9689.464 22
9689.931 18
9690.399 5
9690.867 9
9691.335 18
9691.802 26
9692.270 22
9692.738 20
9693.206 25
9693.674 34
9694.141 37
9694.609 31
9695.077 24
9695.545 18
9696.013 24
9696.481 16
9696.949 37
9697.417 27
9697.885 19
9698.352 30
9698.820 31
9699.288 26
9699.756 17
9700.224 20
9700.692 30
9701.160 47
9701.628 56
9702.096 34
9702.564 33
9703.032 33
9703.500 32
9703.969 23
9704.437 39
9704.905 37
9705.373 30
9705.841 27
9706.309 35
9706.777 20
9707.245 14
9707.713 23
9708.182 16
9708.650 30
9709.118 24
9709.586 24
9710.054 25
9710.523 16
9710.991 16
9711.459 12
9711.927 21
9712.396 23
9712.864 28
9713.332 20
9713.801 14
9714.269 19
9714.737 25
9715.205 26
9715.674 18
9716.142 31
9716.611 33
9717.079 25
9717.547 22
9718.016 27
9718.484 23
9718.953 20
9719.421 30
9719.889 30
9720.358 17
9720.826 17
9721.295 19
9721.763 23
9722.232 19
9722.700 22
9723.169 22
9723.637 16
9724.106 22
9724.575 27
9725.043 23
9725.512 23
9725.980 22
9726.449 15
9726.918 15
9727.386 22
9727.855 20
9728.324 11
9728.792 23
9729.261 29
9729.730 20
9730.198 12
9730.667 9
9731.136 13
9731.604 24
9732.073 30
9732.542 29
9733.011 28
9733.479 33
9733.948 20
9734.417 15
9734.886 20
9735.355 41
9735.824 30
9736.292 33
9736.761 32
9737.230 37
9737.699 21
9738.168 29
9738.637 21
9739.106 23
9739.575 23
9740.044 20
9740.512 26
9740.981 30
9741.450 18
9741.919 33
9742.388 31
9742.857 29
9743.326 14
9743.795 27
9744.264 30
9744.734 18
9745.203 34
9745.672 27
9746.141 22
9746.610 17
9747.079 14
9747.548 19
9748.017 27
9748.486 22
9748.955 16
9749.425 25
9749.894 43
9750.363 41
9750.832 41
9751.301 36
9751.771 33
9752.240 25
9752.709 35
9753.178 32
9753.648 24
9754.117 12
9754.586 17
9755.055 28
9755.525 31
9755.994 26
9756.463 29
9756.933 29
9757.402 16
9757.871 13
9758.341 15
9758.810 22
9759.280 24
9759.749 16
9760.218 20
9760.688 8
9761.157 13
9761.627 13
9762.096 17
9762.566 19
9763.035 21
9763.505 29
9763.974 13
9764.444 11
9764.913 12
9765.383 13
9765.852 16
9766.322 20
9766.792 26
9767.261 26
9767.731 25
9768.200 19
9768.670 29
9769.140 19
9769.609 9
9770.079 16
9770.549 28
9771.018 35
9771.488 29
9771.958 29
9772.427 24
9772.897 23
9773.367 11
9773.837 17
9774.306 24
9774.776 33
9775.246 25
9775.716 30
9776.185 28
9776.655 32
9777.125 29
9777.595 26
9778.065 24
9778.535 28
9779.005 31
9779.474 24
9779.944 13
9780.414 27
9780.884 25
9781.354 18
9781.824 25
9782.294 27
9782.764 11
9783.234 19
9783.704 26
9784.174 19
9784.644 15
9785.114 17
9785.584 20
9786.054 33
9786.524 33
9786.994 31
9787.464 41
9787.934 29
9788.404 21
9788.874 21
9789.345 18
9789.815 12
9790.285 17
9790.755 18
9791.225 14
9791.695 24
9792.166 15
9792.636 19
9793.106 19
9793.576 23
9794.046 26
9794.517 28
9794.987 28
9795.457 25
9795.927 19
9796.398 26
9796.868 34
9797.338 28
9797.809 35
9798.279 37
9798.749 14
9799.220 10
9799.690 15
9800.160 21
9800.631 10
9801.101 17
9801.572 28
9802.042 30
9802.513 26
9802.983 24
9803.453 39
9803.924 44
9804.394 26
9804.865 13
9805.335 15
9805.806 27
9806.276 27
9806.747 34
9807.218 23
9807.688 27
9808.159 28
9808.629 27
9809.100 25
9809.570 21
9810.041 20
9810.512 37
9810.982 24
9811.453 15
9811.924 11
9812.394 23
9812.865 26
9813.336 24
9813.806 29
9814.277 19
9814.748 22
9815.219 25
9815.689 17
9816.160 35
9816.631 25
9817.102 18
9817.573 28
9818.043 20
9818.514 10
9818.985 16
9819.456 18
9819.927 22
9820.398 18
9820.868 23
9821.339 21
9821.810 41
9822.281 42
9822.752 58
9823.223 55
9823.694 29
9824.165 27
9824.636 29
9825.107 28
9825.578 38
9826.049 40
9826.520 60
9826.991 62
9827.462 62
9827.933 56
9828.404 64
9828.875 51
9829.346 40
9829.817 42
9830.288 45
9830.759 43
9831.231 38
9831.702 30
9832.173 39
9832.644 28
9833.115 25
9833.586 27
9834.058 18
9834.529 32
9835.000 26
9835.471 40
9835.942 51
9836.414 34
9836.885 25
9837.356 20
9837.828 26
9838.299 40
9838.770 35
9839.241 45
9839.713 41
9840.184 36
9840.655 33
9841.127 35
9841.598 43
9842.070 38
9842.541 25
9843.012 37
9843.484 26
9843.955 16
9844.427 30
9844.898 25
9845.370 30
9845.841 30
9846.313 30
9846.784 42
9847.256 42
9847.727 40
9848.199 28
9848.670 50
9849.142 43
9849.613 41
9850.085 34
9850.556 30
9851.028 21
9851.500 13
9851.971 21
9852.443 24
9852.915 36
9853.386 36
9853.858 30
9854.330 27
9854.801 29
9855.273 24
9855.745 20
9856.216 20
9856.688 26
9857.160 35
9857.632 23
9858.103 19
9858.575 25
9859.047 17
9859.519 20
9859.991 29
9860.462 22
9860.934 11
9861.406 12
9861.878 23
9862.350 23
9862.822 28
9863.294 19
9863.766 16
9864.237 16
9864.709 19
9865.181 15
9865.653 16
9866.125 38
9866.597 43
9867.069 39
9867.541 45
9868.013 36
9868.485 16
9868.957 16
9869.429 18
9869.901 24
9870.373 17
9870.845 26
9871.318 19
9871.790 14
9872.262 22
9872.734 20
9873.206 15
9873.678 20
9874.150 21
9874.622 16
9875.095 24
9875.567 41
9876.039 35
9876.511 39
9876.983 26
9877.456 23
9877.928 21
9878.400 19
9878.872 22
9879.345 27
9879.817 19
9880.289 45
9880.762 40
9881.234 29
9881.706 30
9882.179 25
9882.651 22
9883.123 22
9883.596 26
9884.068 23
9884.540 14
9885.013 17
9885.485 20
9885.958 19
9886.430 26
9886.903 28
9887.375 20
9887.848 19
9888.320 9
9888.793 9
9889.265 14
9889.738 24
9890.210 14
9890.683 12
9891.155 42
9891.628 33
9892.100 36
9892.573 19
9893.046 13
9893.518 16
9893.991 11
9894.464 23
9894.936 18
9895.409 26
9895.881 26
9896.354 43
9896.827 55
9897.300 36
9897.772 26
9898.245 43
9898.718 36
9899.191 38
9899.663 18
9900.136 35
9900.609 22
9901.082 25
9901.554 28
9902.027 22
9902.500 29
9902.973 24
9903.446 19
9903.919 21
9904.392 23
9904.864 16
9905.337 7
9905.810 25
9906.283 35
9906.756 35
9907.229 39
9907.702 41
9908.175 46
9908.648 36
9909.121 33
9909.594 26
9910.067 26
9910.540 16
9911.013 11
9911.486 23
9911.959 19
9912.432 31
9912.905 31
9913.378 24
9913.851 19
9914.325 29
9914.798 24
9915.271 29
9915.744 28
9916.217 20
9916.690 12
9917.163 17
9917.637 27
9918.110 30
9918.583 18
9919.056 30
9919.530 19
9920.003 24
9920.476 15
9920.949 24
9921.423 29
9921.896 33
9922.369 33
9922.842 25
9923.316 27
9923.789 37
9924.262 30
9924.736 23
9925.209 9
9925.683 16
9926.156 25
9926.629 16
9927.103 12
9927.576 21
9928.050 20
9928.523 22
9928.997 22
9929.470 26
9929.944 16
9930.417 12
9930.891 15
9931.364 20
9931.838 36
9932.311 26
9932.785 26
9933.258 32
9933.732 27
9934.205 25
9934.679 24
9935.153 20
9935.626 27
9936.100 16
9936.574 18
9937.047 22
9937.521 30
9937.995 26
9938.468 26
9938.942 27
9939.416 18
9939.889 20
9940.363 28
9940.837 29
9941.311 27
9941.784 20
9942.258 28
9942.732 37
9943.206 41
9943.680 25
9944.153 31
9944.627 32
9945.101 20
9945.575 18
9946.049 14
9946.523 12
9946.997 12
9947.470 29
9947.944 27
9948.418 17
9948.892 14
9949.366 12
9949.840 13
9950.314 9
9950.788 5
9951.262 9
9951.736 10
9952.210 14
9952.684 13
9953.158 11
9953.632 22
9954.106 13
9954.580 11
9955.054 14
9955.529 13
9956.003 14
9956.477 19
9956.951 9
9957.425 32
9957.899 41
9958.373 65
9958.847 45
9959.322 31
9959.796 32
9960.270 24
9960.744 23
9961.219 38
9961.693 27
9962.167 22
9962.641 10
9963.116 12
9963.590 23
9964.064 31
9964.538 22
9965.013 13
9965.487 17
9965.961 16
9966.436 10
9966.910 17
9967.385 13
9967.859 19
9968.333 21
9968.808 19
9969.282 23
9969.757 18
9970.231 19
9970.706 16
9971.180 19
9971.654 25
9972.129 18
9972.603 25
9973.078 39
9973.552 37
9974.027 23
9974.502 24
9974.976 17
9975.451 21
9975.925 28
9976.400 25
9976.874 15
9977.349 17
9977.824 20
9978.298 26
9978.773 24
9979.248 29
9979.722 30
9980.197 40
9980.672 27
9981.146 21
9981.621 11
9982.096 13
9982.571 13
9983.045 33
9983.520 42
9983.995 34
9984.470 16
9984.944 14
9985.419 13
9985.894 18
9986.369 41
9986.844 33
9987.319 28
9987.793 27
9988.268 15
9988.743 16
9989.218 12
9989.693 8
9990.168 17
9990.643 24
9991.118 23
9991.593 15
9992.068 10
9992.543 27
9993.018 26
9993.493 14
9993.968 39
9994.443 26
9994.918 12
9995.393 12
9995.868 9
9996.343 19
9996.818 25
9997.293 31
9997.768 32
9998.243 21
9998.718 23
9999.194 18
9999.669 19
10000.144 7
10000.619 10
10001.094 10
10001.569 20
10002.045 16
10002.520 17
10002.995 22
10003.470 23
10003.945 26
10004.421 19
10004.896 14
10005.371 15
10005.847 13
10006.322 28
10006.797 24
10007.273 14
10007.748 15
10008.223 17
10008.699 20
10009.174 22
10009.649 36
10010.125 23
10010.600 20
10011.076 21
10011.551 22
10012.026 22
10012.502 26
10012.977 31
10013.453 27
10013.928 20
10014.404 26
10014.879 33
10015.355 29
10015.830 17
10016.306 16
10016.781 9
10017.257 9
10017.733 19
10018.208 28
10018.684 18
10019.159 27
10019.635 32
10020.111 27
10020.586 23
10021.062 13
10021.538 13
10022.013 7
10022.489 18
10022.965 29
10023.440 29
10023.916 42
10024.392 47
10024.867 28
10025.343 20
10025.819 14
10026.295 15
10026.771 17
10027.246 30
10027.722 23
10028.198 33
10028.674 21
10029.150 29
10029.626 29
10030.101 10
10030.577 17
10031.053 27
10031.529 32
10032.005 27
10032.481 24
10032.957 21
10033.433 15
10033.909 14
10034.385 37
10034.861 26
10035.337 19
10035.813 32
10036.289 34
10036.765 31
10037.241 38
10037.717 32
10038.193 15
10038.669 12
10039.145 17
10039.621 21
10040.097 24
10040.573 20
10041.049 27
10041.526 33
10042.002 22
10042.478 16
10042.954 32
10043.430 25
10043.906 28
10044.383 21
10044.859 15
10045.335 17
10045.811 5
10046.288 9
10046.764 18
10047.240 20
10047.716 20
10048.193 21
10048.669 18
10049.145 29
10049.622 34
10050.098 21
10050.574 21
10051.051 23
10051.527 30
10052.003 36
10052.480 31
10052.956 24
10053.433 23
10053.909 24
10054.386 26
10054.862 31
10055.338 23
10055.815 14
10056.291 18
10056.768 23
10057.244 29
10057.721 27
10058.198 26
10058.674 16
10059.151 6
10059.627 19
10060.104 25
10060.580 22
10061.057 24
10061.534 19
10062.010 13
10062.487 17
10062.963 16
10063.440 15
10063.917 15
10064.393 7
10064.870 9
10065.347 13
10065.824 26
10066.300 36
10066.777 24
10067.254 14
10067.731 7
10068.207 16
10068.684 30
10069.161 41
10069.638 22
10070.115 13
10070.591 14
10071.068 10
10071.545 13
10072.022 18
10072.499 15
10072.976 15
10073.453 16
10073.929 20
10074.406 14
10074.883 14
10075.360 20
10075.837 15
10076.314 17
10076.791 14
10077.268 8
10077.745 15
10078.222 26
10078.699 39
10079.176 34
10079.653 37
10080.130 28
10080.607 15
10081.084 14
10081.561 17
10082.039 8
10082.516 18
10082.993 22
10083.470 28
10083.947 16
10084.424 25
10084.901 27
10085.379 7
10085.856 8
10086.333 9
10086.810 15
10087.287 22
10087.765 21
10088.242 15
10088.719 18
10089.196 40
10089.674 31
10090.151 23
10090.628 22
10091.106 25
10091.583 19
10092.060 20
10092.538 15
10093.015 14
10093.492 16
10093.970 15
10094.447 18
10094.924 19
10095.402 19
10095.879 27
10096.357 28
10096.834 32
10097.312 28
10097.789 22
10098.267 12
10098.744 10
10099.222 14
10099.699 15
10100.177 21
10100.654 18
10101.132 12
10101.609 24
10102.087 30
10102.564 23
10103.042 27
10103.520 12
10103.997 8
10104.475 7
10104.953 18
10105.430 20
10105.908 18
10106.385 21
10106.863 17
10107.341 14
10107.819 12
10108.296 27
10108.774 24
10109.252 22
10109.730 34
10110.207 23
10110.685 19
10111.163 23
10111.641 18
10112.118 17
10112.596 15
10113.074 15
10113.552 23
10114.030 16
10114.508 22
10114.986 14
10115.463 12
10115.941 14
10116.419 18
10116.897 11
10117.375 16
10117.853 11
10118.331 17
10118.809 25
10119.287 21
10119.765 21
10120.243 36
10120.721 24
10121.199 27
10121.677 15
10122.155 17
10122.633 25
10123.111 27
10123.589 21
10124.067 16
10124.545 21
10125.024 23
10125.502 22
10125.980 13
10126.458 24
10126.936 17
10127.414 16
10127.892 16
10128.371 22
10128.849 28
10129.327 24
10129.805 20
10130.284 43
10130.762 31
10131.240 20
10131.718 22
10132.197 24
10132.675 25
10133.153 21
10133.632 15
10134.110 12
10134.588 18
10135.067 28
10135.545 25
10136.023 27
10136.502 24
10136.980 11
10137.458 17
10137.937 25
10138.415 14
10138.894 20
10139.372 18
10139.851 27
10140.329 36
10140.808 25
10141.286 26
10141.765 18
10142.243 13
10142.722 16
10143.200 12
10143.679 40
10144.157 37
10144.636 23
10145.115 18
10145.593 19
10146.072 22
10146.550 23
10147.029 20
10147.508 23
10147.986 26
10148.465 28
10148.944 28
10149.422 27
10149.901 17
10150.380 9
10150.858 4
10151.337 13
10151.816 22
10152.295 25
10152.773 24
10153.252 25
10153.731 18
10154.210 24
10154.689 34
10155.167 26
10155.646 29
10156.125 22
10156.604 22
10157.083 25
10157.562 20
10158.041 21
10158.520 7
10158.998 12
10159.477 11
10159.956 12
10160.435 8
10160.914 23
10161.393 23
10161.872 21
10162.351 11
10162.830 8
10163.309 13
10163.788 11
10164.267 14
10164.746 24
10165.225 23
10165.704 30
10166.184 26
10166.663 17
10167.142 14
10167.621 12
10168.100 8
10168.579 9
10169.058 8
10169.537 15
10170.017 17
10170.496 10
10170.975 14
10171.454 16
10171.933 17
10172.413 15
10172.892 14
10173.371 23
10173.850 17
10174.330 11
10174.809 13
10175.288 10
10175.768 13
10176.247 14
10176.726 13
10177.206 16
10177.685 16
10178.164 12
10178.644 11
10179.123 15
10179.602 15
10180.082 21
10180.561 20
10181.041 12
10181.520 24
10182.000 26
10182.479 26
10182.959 19
10183.438 11
10183.918 17
10184.397 9
10184.877 18
10185.356 14
10185.836 19
10186.315 33
10186.795 33
10187.274 24
10187.754 23
10188.234 27
10188.713 26
10189.193 26
10189.672 29
10190.152 22
10190.632 19
10191.111 18
10191.591 23
10192.071 18
10192.551 18
10193.030 19
10193.510 16
10193.990 12
10194.469 11
10194.949 14
10195.429 21
10195.909 23
10196.389 19
10196.868 12
10197.348 18
10197.828 12
10198.308 10
10198.788 12
10199.268 12
10199.747 13
10200.227 6
10200.707 8
10201.187 19
10201.667 29
10202.147 11
10202.627 13
10203.107 16
10203.587 26
10204.067 22
10204.547 17
10205.027 16
10205.507 21
10205.987 29
10206.467 19
10206.947 17
10207.427 23
10207.907 19
10208.387 15
10208.867 28
10209.347 27
10209.827 23
10210.308 33
10210.788 30
10211.268 24
10211.748 21
10212.228 21
10212.708 16
10213.189 21
10213.669 13
10214.149 14
10214.629 20
10215.109 25
10215.590 14
10216.070 14
10216.550 14
10217.030 20
10217.511 27
10217.991 21
10218.471 26
10218.952 16
10219.432 24
10219.912 23
10220.393 18
10220.873 17
10221.354 19
10221.834 22
10222.314 24
10222.795 22
10223.275 17
10223.756 26
10224.236 23
10224.717 15
10225.197 18
10225.677 12
10226.158 13
10226.638 20
10227.119 11
10227.600 15
10228.080 22
10228.561 33
10229.041 22
10229.522 20
10230.002 16
10230.483 23
10230.964 25
10231.444 28
10231.925 18
10232.405 16
10232.886 26
10233.367 30
10233.847 26
10234.328 32
10234.809 28
10235.290 27
10235.770 29
10236.251 27
10236.732 26
10237.212 22
10237.693 19
10238.174 16
10238.655 22
10239.136 15
10239.616 10
10240.097 21
10240.578 25
10241.059 18
10241.540 18
10242.021 9
10242.502 18
10242.982 20
10243.463 14
10243.944 12
10244.425 12
10244.906 15
10245.387 15
10245.868 16
10246.349 16
10246.830 9
10247.311 9
10247.792 10
10248.273 12
10248.754 12
10249.235 10
10249.716 17
10250.197 9
10250.678 22
10251.159 17
10251.640 16
10252.121 18
10252.603 8
10253.084 13
10253.565 14
10254.046 15
10254.527 17
10255.008 12
10255.490 9
10255.971 17
10256.452 21
10256.933 27
10257.414 28
10257.896 21
10258.377 38
10258.858 27
10259.339 16
10259.821 13
10260.302 16
10260.783 4
10261.265 10
10261.746 15
10262.227 18
10262.709 22
10263.190 28
10263.671 19
10264.153 18
10264.634 15
10265.116 16
10265.597 13
10266.078 9
10266.560 24
10267.041 13
10267.523 11
10268.004 19
10268.486 27
10268.967 17
10269.449 14
10269.930 18
10270.412 23
10270.893 32
10271.375 25
10271.857 16
10272.338 18
10272.820 9
10273.301 8
10273.783 7
10274.265 13
10274.746 11
10275.228 17
10275.709 13
10276.191 10
10276.673 14
10277.154 12
10277.636 13
10278.118 21
10278.600 16
10279.081 14
10279.563 13
10280.045 5
10280.527 9
10281.008 10
10281.490 14
10281.972 12
10282.454 22
10282.936 17
10283.418 13
10283.899 20
10284.381 16
10284.863 14
10285.345 12
10285.827 13
10286.309 19
10286.791 16
10287.273 15
10287.755 15
10288.237 21
10288.718 27
10289.200 19
10289.682 18
10290.164 18
10290.646 23
10291.128 16
10291.610 15
10292.093 11
10292.575 16
10293.057 11
10293.539 10
10294.021 9
10294.503 10
10294.985 16
10295.467 23
10295.949 26
10296.431 20
10296.914 43
10297.396 42
10297.878 35
10298.360 25
10298.842 32
10299.325 22
10299.807 18
10300.289 16
10300.771 10
10301.253 8
10301.736 16
10302.218 18
10302.700 10
10303.183 11
10303.665 15
10304.147 12
10304.630 11
10305.112 12
10305.594 21
10306.077 22
10306.559 20
10307.041 25
10307.524 27
10308.006 24
10308.489 16
10308.971 12
10309.454 9
10309.936 17
10310.418 11
10310.901 16
10311.383 14
10311.866 25
10312.348 27
10312.831 17
10313.314 21
10313.796 11
10314.279 13
10314.761 18
10315.244 24
10315.726 23
10316.209 12
10316.692 9
10317.174 9
10317.657 19
10318.140 19
10318.622 15
10319.105 13
10319.588 11
10320.070 7
10320.553 14
10321.036 11
10321.518 12
10322.001 23
10322.484 31
10322.967 33
10323.449 28
10323.932 25
10324.415 33
10324.898 30
10325.381 24
10325.864 30
10326.346 15
10326.829 14
10327.312 20
10327.795 9
10328.278 14
10328.761 15
10329.244 10
10329.727 13
10330.210 24
10330.692 19
10331.175 8
10331.658 9
10332.141 27
10332.624 34
10333.107 20
10333.590 24
10334.073 13
10334.556 8
10335.039 9
10335.523 13
10336.006 8
10336.489 13
10336.972 10
10337.455 12
10337.938 14
10338.421 21
10338.904 16
10339.387 17
10339.871 17
10340.354 10
10340.837 11
10341.320 20
10341.803 24
10342.287 18
10342.770 11
10343.253 11
10343.736 0
10344.220 10
10344.703 7
10345.186 12
10345.669 14
10346.153 7
10346.636 14
10347.119 16
10347.603 12
10348.086 8
10348.569 7
10349.053 18
10349.536 13
10350.020 5
10350.503 19
10350.986 15
10351.470 19
10351.953 25
10352.437 17
10352.920 22
10353.404 25
10353.887 20
10354.371 16
10354.854 12
10355.338 12
10355.821 25
10356.305 22
10356.788 17
10357.272 12
10357.755 8
10358.239 8
10358.723 10
10359.206 7
10359.690 14
10360.173 13
10360.657 12
10361.141 27
10361.624 25
10362.108 15
10362.592 20
10363.075 17
10363.559 24
10364.043 42
10364.527 34
10365.010 35
10365.494 17
10365.978 17
10366.462 19
10366.946 37
10367.429 31
10367.913 16
10368.397 8
10368.881 10
10369.365 13
10369.849 18
10370.332 32
10370.816 32
10371.300 26
10371.784 17
10372.268 12
10372.752 9
10373.236 14
10373.720 13
10374.204 19
10374.688 26
10375.172 23
10375.656 17
10376.140 22
10376.624 24
10377.108 19
10377.592 33
10378.076 49
10378.560 36
10379.044 29
10379.528 12
10380.012 12
10380.496 16
10380.980 13
10381.465 13
10381.949 16
10382.433 18
10382.917 11
10383.401 11
10383.885 18
10384.370 16
10384.854 19
10385.338 19
10385.822 21
10386.306 22
10386.791 19
10387.275 23
10387.759 19
10388.244 23
10388.728 17
10389.212 22
10389.696 19
10390.181 17
10390.665 8
10391.149 11
10391.634 13
10392.118 15
10392.603 13
10393.087 8
10393.571 4
10394.056 4
10394.540 3
10395.025 5
10395.509 11
10395.994 14
10396.478 24
10396.963 18
10397.447 15
10397.932 16
10398.416 18
10398.901 13
10399.385 19
10399.870 13
10400.354 10
10400.839 14
10401.324 15
10401.808 20
10402.293 13
10402.777 19
10403.262 14
10403.747 23
10404.231 13
10404.716 6
10405.201 13
10405.685 11
10406.170 9
10406.655 15
10407.140 24
10407.624 31
10408.109 29
10408.594 14
10409.079 17
10409.563 15
10410.048 29
10410.533 21
10411.018 21
10411.503 28
10411.987 24
10412.472 16
10412.957 25
10413.442 32
10413.927 23
10414.412 17
10414.897 11
10415.382 12
10415.867 22
10416.352 19
10416.837 21
10417.321 25
10417.806 18
10418.291 10
10418.776 20
10419.261 17
10419.746 21
10420.232 14
10420.717 11
10421.202 13
10421.687 4
10422.172 4
10422.657 12
10423.142 15
10423.627 10
10424.112 12
10424.597 11
10425.082 9
10425.568 19
10426.053 21
10426.538 26
10427.023 23
10427.508 28
10427.994 21
10428.479 33
10428.964 40
10429.449 34
10429.935 15
10430.420 11
10430.905 10
10431.390 17
10431.876 6
10432.361 12
10432.846 15
10433.332 16
10433.817 15
10434.302 16
10434.788 7
10435.273 10
10435.759 14
10436.244 11
10436.729 20
10437.215 22
10437.700 18
10438.186 18
10438.671 14
10439.157 9
10439.642 4
10440.128 8
10440.613 13
10441.099 14
10441.584 12
10442.070 15
10442.555 17
10443.041 8
10443.526 7
10444.012 16
10444.498 29
10444.983 26
10445.469 23
10445.954 7
10446.440 0
10446.926 7
10447.411 10
10447.897 9
10448.383 11
10448.868 12
10449.354 20
10449.840 12
10450.326 7
10450.811 8
10451.297 4
10451.783 11
10452.269 7
10452.754 15
10453.240 18
10453.726 25
10454.212 21
10454.698 8
10455.184 5
10455.669 9
10456.155 11
10456.641 12
10457.127 17
10457.613 13
10458.099 12
10458.585 15
10459.071 21
10459.557 22
10460.043 17
10460.529 12
10461.015 19
10461.501 23
10461.987 26
10462.473 27
10462.959 17
10463.445 22
10463.931 40
10464.417 33
10464.903 22
10465.389 13
10465.875 12
10466.361 18
10466.847 19
10467.333 23
10467.820 26
10468.306 24
10468.792 16
10469.278 29
10469.764 15
10470.250 17
10470.737 24
10471.223 18
10471.709 14
10472.195 14
10472.682 14
10473.168 13
10473.654 12
10474.140 14
10474.627 21
10475.113 25
10475.599 18
10476.086 14
10476.572 21
10477.058 17
10477.545 13
10478.031 14
10478.517 16
10479.004 15
10479.490 12
10479.977 18
10480.463 10
10480.950 7
10481.436 12
10481.923 17
10482.409 16
10482.895 23
10483.382 15
10483.868 19
10484.355 16
10484.842 17
10485.328 36
10485.815 28
10486.301 24
10486.788 30
10487.274 32
10487.761 23
10488.248 10
10488.734 25
10489.221 28
10489.708 36
10490.194 20
10490.681 19
10491.168 21
10491.654 16
10492.141 22
10492.628 24
10493.114 21
10493.601 17
10494.088 11
10494.575 19
10495.061 21
10495.548 14
10496.035 26
10496.522 27
10497.009 15
10497.495 13
10497.982 8
10498.469 6
10498.956 15
10499.443 11
10499.930 11
10500.417 21
10500.904 26
10501.390 23
10501.877 22
10502.364 14
10502.851 13
10503.338 12
10503.825 8
10504.312 16
10504.799 12
10505.286 12
10505.773 10
10506.260 15
10506.747 27
10507.234 21
10507.721 22
10508.208 21
10508.696 15
10509.183 11
10509.670 17
10510.157 23
10510.644 24
10511.131 14
10511.618 13
10512.106 15
10512.593 14
10513.080 24
10513.567 34
10514.054 26
10514.542 13
10515.029 12
10515.516 8
10516.003 4
10516.491 14
10516.978 9
10517.465 7
10517.952 13
10518.440 14
10518.927 9
10519.414 16
10519.902 15
10520.389 7
10520.876 7
10521.364 4
10521.851 7
10522.339 10
10522.826 14
10523.313 16
10523.801 14
10524.288 15
10524.776 12
10525.263 13
10525.751 6
10526.238 3
10526.726 8
10527.213 7
10527.701 6
10528.188 10
10528.676 9
10529.163 8
10529.651 23
10530.139 30
10530.626 18
10531.114 13
10531.601 15
10532.089 12
10532.577 25
10533.064 13
10533.552 16
10534.040 19
10534.527 20
10535.015 28
10535.503 26
10535.991 16
10536.478 19
10536.966 17
10537.454 13
10537.942 15
10538.429 10
10538.917 8
10539.405 9
10539.893 27
10540.381 34
10540.868 19
10541.356 8
10541.844 13
10542.332 11
10542.820 8
10543.308 12
10543.796 7
10544.283 12
10544.771 12
10545.259 10
10545.747 12
10546.235 15
10546.723 6
10547.211 9
10547.699 6
10548.187 13
10548.675 16
10549.163 21
10549.651 20
10550.139 18
10550.627 15
10551.115 10
10551.604 11
10552.092 23
10552.580 13
10553.068 15
10553.556 14
10554.044 9
10554.532 9
10555.020 19
10555.509 23
10555.997 20
10556.485 13
10556.973 12
10557.461 20
10557.950 15
10558.438 13
10558.926 5
10559.414 13
10559.903 16
10560.391 19
10560.879 15
10561.368 18
10561.856 20
10562.344 19
10562.833 9
10563.321 14
10563.809 17
10564.298 17
10564.786 13
10565.274 10
10565.763 11
10566.251 19
10566.740 24
10567.228 20
10567.717 10
10568.205 20
10568.693 18
10569.182 14
10569.670 8
10570.159 6
10570.648 9
10571.136 9
10571.625 7
10572.113 7
10572.602 20
10573.090 13
10573.579 8
10574.067 7
10574.556 10
10575.045 28
10575.533 33
10576.022 36
10576.511 26
10576.999 20
10577.488 11
10577.977 18
10578.465 21
10578.954 17
10579.443 16
10579.932 12
10580.420 17
10580.909 9
10581.398 21
10581.887 19
10582.375 21
10582.864 18
10583.353 13
10583.842 19
10584.331 18
10584.820 20
10585.308 17
10585.797 20
10586.286 34
10586.775 16
10587.264 13
10587.753 24
10588.242 20
10588.731 14
10589.220 18
10589.709 18
10590.198 11
10590.687 9
10591.176 11
10591.665 17
10592.154 14
10592.643 22
10593.132 17
10593.621 12
10594.110 6
10594.599 12
10595.088 9
10595.577 8
10596.066 25
10596.555 24
10597.044 11
10597.534 8
10598.023 8
10598.512 13
10599.001 9
10599.490 18
10599.979 13
10600.469 18
10600.958 14
10601.447 12
10601.936 11
10602.426 13
10602.915 6
10603.404 11
10603.893 11
10604.383 16
10604.872 12
10605.361 15
10605.851 17
10606.340 11
10606.829 9
10607.319 6
10607.808 12
10608.298 5
10608.787 16
10609.276 19
10609.766 20
10610.255 21
10610.745 23
10611.234 25
10611.724 19
10612.213 17
10612.703 17
10613.192 24
10613.682 33
10614.171 31
10614.661 18
10615.150 25
10615.640 35
10616.129 20
10616.619 16
10617.109 19
10617.598 12
10618.088 6
10618.577 5
10619.067 4
10619.557 10
10620.046 14
10620.536 19
10621.026 18
10621.515 29
10622.005 19
10622.495 13
10622.985 8
10623.474 10
10623.964 11
10624.454 7
10624.944 16
10625.433 19
10625.923 12
10626.413 7
10626.903 14
10627.393 28
10627.882 24
10628.372 16
10628.862 9
10629.352 11
10629.842 13
10630.332 14
10630.822 19
10631.312 26
10631.802 19
10632.292 22
10632.782 17
10633.271 17
10633.761 11
10634.251 11
10634.741 12
10635.231 15
10635.721 11
10636.212 1
10636.702 6
10637.192 22
10637.682 19
10638.172 19
10638.662 12
10639.152 11
10639.642 8
10640.132 15
10640.622 11
10641.112 16
10641.603 18
10642.093 13
10642.583 9
10643.073 4
10643.563 30
10644.054 27
10644.544 14
10645.034 16
10645.524 12
10646.015 16
10646.505 10
10646.995 16
10647.485 17
10647.976 16
10648.466 23
10648.956 16
10649.447 18
10649.937 17
10650.427 21
10650.918 26
10651.408 25
10651.899 23
10652.389 23
10652.879 22
10653.370 17
10653.860 22
10654.351 36
10654.841 20
10655.332 16
10655.822 4
10656.313 5
10656.803 9
10657.294 11
10657.784 11
10658.275 12
10658.765 15
10659.256 9
10659.746 4
10660.237 20
10660.728 23
10661.218 29
10661.709 32
10662.199 24
10662.690 19
10663.181 12
10663.671 5
10664.162 7
10664.653 14
10665.144 20
10665.634 13
10666.125 20
10666.616 34
10667.106 28
10667.597 30
10668.088 25
10668.579 18
10669.070 18
10669.560 11
10670.051 11
10670.542 6
10671.033 7
10671.524 5
10672.015 7
10672.505 4
10672.996 9
10673.487 28
10673.978 21
10674.469 11
10674.960 16
10675.451 18
10675.942 15
10676.433 18
10676.924 16
10677.415 20
10677.906 20
10678.397 11
10678.888 8
10679.379 18
10679.870 17
10680.361 11
10680.852 10
10681.343 8
10681.834 8
10682.325 12
10682.816 11
10683.307 8
10683.799 13
10684.290 12
10684.781 15
10685.272 17
10685.763 15
10686.254 19
10686.746 17
10687.237 18
10687.728 20
10688.219 17
10688.710 24
10689.202 22
10689.693 28
10690.184 17
10690.676 15
10691.167 18
10691.658 22
10692.149 24
10692.641 11
10693.132 12
10693.623 11
10694.115 14
10694.606 9
10695.098 5
10695.589 10
10696.080 20
10696.572 19
10697.063 12
10697.555 11
10698.046 6
10698.538 2
10699.029 9
10699.521 8
10700.012 11
10700.504 18
10700.995 16
10701.487 18
10701.978 28
10702.470 16
10702.961 18
10703.453 26
10703.945 20
10704.436 19
10704.928 6
10705.419 18
10705.911 25
10706.403 21
10706.894 23
10707.386 16
10707.878 10
10708.369 14
10708.861 8
10709.353 22
10709.845 26
10710.336 17
10710.828 21
10711.320 20
10711.812 23
10712.303 22
10712.795 19
10713.287 16
10713.779 15
10714.271 12
10714.762 16
10715.254 22
10715.746 18
10716.238 21
10716.730 19
10717.222 16
10717.714 24
10718.206 10
10718.698 4
10719.189 7
10719.681 9
10720.173 10
10720.665 14
10721.157 21
10721.649 16
10722.141 9
10722.633 8
10723.125 10
10723.617 16
10724.110 10
10724.602 7
10725.094 5
10725.586 12
10726.078 10
10726.570 4
10727.062 11
10727.554 15
10728.046 16
10728.539 14
10729.031 14
10729.523 19
10730.015 20
10730.507 10
10730.999 11
10731.492 17
10731.984 14
10732.476 19
10732.968 17
10733.461 14
10733.953 10
10734.445 6
10734.938 8
10735.430 12
10735.922 11
10736.415 9
10736.907 16
10737.399 9
10737.892 7
10738.384 14
10738.876 16
10739.369 15
10739.861 7
10740.354 13
10740.846 5
10741.339 6
10741.831 11
10742.323 14
10742.816 24
10743.308 17
10743.801 13
10744.294 11
10744.786 16
10745.279 6
10745.771 2
10746.264 18
10746.756 15
10747.249 23
10747.741 25
10748.234 20
10748.727 25
10749.219 18
10749.712 10
10750.205 17
10750.697 25
10751.190 20
10751.683 15
10752.175 25
10752.668 25
10753.161 21
10753.653 13
10754.146 8
10754.639 6
10755.132 8
10755.625 6
10756.117 11
10756.610 5
10757.103 12
10757.596 14
10758.089 13
10758.581 10
10759.074 5
10759.567 19
10760.060 32
10760.553 28
10761.046 20
10761.539 7
10762.032 16
10762.525 10
10763.018 13
10763.511 12
10764.003 15
10764.496 11
10764.989 12
10765.482 19
10765.975 16
10766.468 15
10766.962 14
10767.455 8
10767.948 18
10768.441 14
10768.934 12
10769.427 17
10769.920 18
10770.413 19
10770.906 16
10771.399 13
10771.893 16
10772.386 11
10772.879 14
10773.372 17
10773.865 17
10774.358 20
10774.852 12
10775.345 7
10775.838 8
10776.331 8
10776.825 10
10777.318 12
10777.811 26
10778.304 27
10778.798 18
10779.291 8
10779.784 4
10780.278 20
10780.771 28
10781.265 18
10781.758 21
10782.251 19
10782.745 18
10783.238 10
10783.732 10
10784.225 22
10784.718 19
10785.212 21
10785.705 16
10786.199 14
10786.692 13
10787.186 11
10787.679 16
10788.173 12
10788.666 6
10789.160 12
10789.653 8
10790.147 1
10790.641 8
10791.134 9
10791.628 5
10792.121 5
10792.615 10
10793.109 9
10793.602 10
10794.096 7
10794.590 8
10795.083 5
10795.577 4
10796.071 13
10796.564 8
10797.058 7
10797.552 5
10798.046 9
10798.539 17
10799.033 16
10799.527 30
10800.021 29
10800.515 17
10801.008 21
10801.502 16
10801.996 12
10802.490 12
10802.984 11
10803.478 15
10803.971 11
10804.465 16
10804.959 12
10805.453 9
10805.947 3
10806.441 3
10806.935 8
10807.429 3
10807.923 19
10808.417 23
10808.911 21
10809.405 21
10809.899 19
10810.393 27
10810.887 16
10811.381 18
10811.875 21
10812.369 17
10812.863 17
10813.357 20
10813.852 23
10814.346 23
10814.840 25
10815.334 9
10815.828 8
10816.322 13
10816.816 7
10817.311 12
10817.805 9
10818.299 5
10818.793 7
10819.287 7
10819.782 6
10820.276 19
10820.770 23
10821.265 25
10821.759 27
10822.253 21
10822.747 20
10823.242 14
10823.736 16
10824.230 12
10824.725 14
10825.219 9
10825.714 5
10826.208 1
10826.702 7
10827.197 7
10827.691 17
10828.186 15
10828.680 8
10829.175 7
10829.669 12
10830.163 13
10830.658 21
10831.152 18
10831.647 23
10832.142 18
10832.636 13
10833.131 20
10833.625 22
10834.120 22
10834.614 18
10835.109 23
10835.604 7
10836.098 4
10836.593 10
10837.087 14
10837.582 12
10838.077 15
10838.571 10
10839.066 14
10839.561 20
10840.055 13
10840.550 9
10841.045 11
10841.540 16
10842.034 8
10842.529 8
10843.024 5
10843.519 2
10844.014 12
10844.508 10
10845.003 13
10845.498 11
10845.993 6
10846.488 10
10846.983 10
10847.477 8
10847.972 12
10848.467 9
10848.962 5
10849.457 6
10849.952 7
10850.447 7
10850.942 15
10851.437 12
10851.932 6
10852.427 5
10852.922 14
10853.417 9
10853.912 11
10854.407 11
10854.902 14
10855.397 12
10855.892 15
10856.387 20
10856.882 25
10857.377 17
10857.872 15
10858.368 10
10858.863 7
10859.358 5
10859.853 6
10860.348 9
10860.843 11
10861.339 10
10861.834 20
10862.329 19
10862.824 26
10863.319 11
10863.815 15
10864.310 14
10864.805 9
10865.301 27
10865.796 25
10866.291 21
10866.786 12
10867.282 14
10867.777 11
10868.273 10
10868.768 11
10869.263 18
10869.759 16
10870.254 18
10870.749 13
10871.245 16
10871.740 11
10872.236 11
10872.731 20
10873.227 22
10873.722 22
10874.218 16
10874.713 11
10875.209 20
10875.704 17
10876.200 18
10876.695 19
10877.191 9
10877.686 14
10878.182 22
10878.677 16
10879.173 19
10879.669 23
10880.164 16
10880.660 24
10881.156 16
10881.651 9
10882.147 14
10882.643 10
10883.138 10
10883.634 18
10884.130 20
10884.625 16
10885.121 12
10885.617 15
10886.113 11
10886.608 10
10887.104 12
10887.600 13
10888.096 8
10888.592 6
10889.087 16
10889.583 17
10890.079 14
10890.575 21
10891.071 17
10891.567 13
10892.063 6
10892.559 12
10893.054 11
10893.550 14
10894.046 13
10894.542 15
10895.038 14
10895.534 11
10896.030 16
10896.526 20
10897.022 9
10897.518 17
10898.014 15
10898.510 15
10899.006 6
10899.502 4
10899.998 10
10900.495 14
10900.991 10
10901.487 9
10901.983 7
10902.479 7
10902.975 10
10903.471 17
10903.967 25
10904.464 20
10904.960 10
10905.456 12
10905.952 11
10906.448 10
10906.945 12
10907.441 9
10907.937 13
10908.433 17
10908.930 15
10909.426 18
10909.922 22
10910.419 31
10910.915 22
10911.411 14
10911.908 17
10912.404 5
10912.900 10
10913.397 18
10913.893 25
10914.390 19
10914.886 21
10915.382 19
10915.879 14
10916.375 9
10916.872 16
10917.368 12
10917.865 15
10918.361 16
10918.858 16
10919.354 23
10919.851 19
10920.347 12
10920.844 10
10921.340 15
10921.837 11
10922.333 15
10922.830 12
10923.327 11
10923.823 19
10924.320 20
10924.817 10
10925.313 4
10925.810 3
10926.307 7
10926.803 6
10927.300 6
10927.797 7
10928.293 11
10928.790 14
10929.287 10
10929.784 13
10930.280 15
10930.777 6
10931.274 13
10931.771 8
10932.267 5
10932.764 6
10933.261 10
10933.758 9
10934.255 12
10934.752 19
10935.249 13
10935.745 11
10936.242 13
10936.739 14
10937.236 9
10937.733 12
10938.230 12
10938.727 11
10939.224 4
10939.721 5
10940.218 11
10940.715 16
10941.212 12
10941.709 16
10942.206 19
10942.703 9
10943.200 15
10943.697 13
10944.194 24
10944.691 13
10945.188 18
10945.686 16
10946.183 18
10946.680 17
10947.177 10
10947.674 13
10948.171 14
10948.668 13
10949.166 12
10949.663 14
10950.160 21
10950.657 15
10951.155 9
10951.652 12
10952.149 5
10952.646 13
10953.144 13
10953.641 14
10954.138 26
10954.636 23
10955.133 29
10955.630 19
10956.128 16
10956.625 18
10957.122 17
10957.620 16
10958.117 13
10958.614 4
10959.112 18
10959.609 13
10960.107 6
10960.604 17
10961.102 21
10961.599 13
10962.097 10
10962.594 9
10963.092 13
10963.589 11
10964.087 9
10964.584 11
10965.082 22
10965.579 16
10966.077 14
10966.574 18
10967.072 18
10967.570 17
10968.067 19
10968.565 12
10969.063 17
10969.560 15
10970.058 11
10970.556 17
10971.053 26
10971.551 23
10972.049 19
10972.546 27
10973.044 32
10973.542 20
10974.040 15
10974.537 4
10975.035 9
10975.533 8
10976.031 7
10976.529 7
10977.026 6
10977.524 12
10978.022 10
10978.520 22
10979.018 13
10979.516 13
10980.014 17
10980.511 18
10981.009 16
10981.507 18
10982.005 13
10982.503 13
10983.001 20
10983.499 14
10983.997 19
10984.495 29
10984.993 27
10985.491 21
10985.989 19
10986.487 25
10986.985 22
10987.483 13
10987.981 13
10988.479 10
10988.978 11
10989.476 3
10989.974 6
10990.472 14
10990.970 11
10991.468 5
10991.966 11
10992.465 12
10992.963 10
10993.461 9
10993.959 9
10994.457 8
10994.956 8
10995.454 7
10995.952 6
10996.450 1
10996.949 11
10997.447 7
10997.945 5
10998.443 2
10998.942 4
10999.440 15
10999.938 21
11000.437 18
11000.935 15
11001.434 21
11001.932 20
11002.430 23
11002.929 16
11003.427 7
11003.926 6
11004.424 5
11004.923 5
11005.421 5
11005.919 9
11006.418 15
11006.916 14
11007.415 8
11007.913 12
11008.412 6
11008.911 10
11009.409 7
11009.908 4
11010.406 7
11010.905 11
11011.403 15
11011.902 14
11012.401 21
11012.899 13
11013.398 12
11013.897 10
11014.395 11
11014.894 13
11015.393 21
11015.891 19
11016.390 6
11016.889 3
11017.388 1
11017.886 6
11018.385 10
11018.884 16
11019.383 13
11019.881 20
11020.380 12
11020.879 6
11021.378 6
11021.877 5
11022.376 18
11022.874 11
11023.373 8
11023.872 8
11024.371 10
11024.870 14
11025.369 7
11025.868 10
11026.367 11
11026.866 7
11027.365 12
11027.864 13
11028.363 11
11028.862 8
11029.361 16
11029.860 22
11030.359 16
11030.858 12
11031.357 13
11031.856 10
11032.355 11
11032.854 10
11033.353 8
11033.852 8
11034.351 13
11034.851 19
11035.350 22
11035.849 21
11036.348 16
11036.847 17
11037.346 27
11037.846 19
11038.345 12
11038.844 19
11039.343 12
11039.842 8
11040.342 9
11040.841 4
11041.340 7
11041.840 21
11042.339 20
11042.838 6
11043.338 17
11043.837 20
11044.336 15
11044.836 20
11045.335 18
11045.834 9
11046.334 12
11046.833 8
11047.333 11
11047.832 3
11048.331 13
11048.831 11
11049.330 7
11049.830 2
11050.329 7
11050.829 12
11051.328 15
11051.828 21
11052.327 16
11052.827 13
11053.326 6
11053.826 12
11054.326 9
11054.825 21
11055.325 22
11055.824 10
11056.324 12
11056.824 10
11057.323 10
11057.823 9
11058.323 8
11058.822 14
11059.322 12
11059.822 14
11060.321 9
11060.821 8
11061.321 8
11061.820 8
11062.320 12
11062.820 8
11063.320 8
11063.820 12
11064.319 12
11064.819 6
11065.319 5
11065.819 8
11066.319 6
11066.819 9
11067.318 3
11067.818 3
11068.318 19
11068.818 22
11069.318 31
11069.818 36
11070.318 18
11070.818 11
11071.318 13
11071.818 6
11072.318 19
11072.818 29
11073.318 20
11073.818 29
11074.318 22
11074.818 13
11075.318 15
11075.818 8
11076.318 9
11076.818 12
11077.318 15
11077.818 19
11078.318 13
11078.818 23
11079.319 16
11079.819 7
11080.319 11
11080.819 23
11081.319 21
11081.819 22
11082.320 15
11082.820 12
11083.320 13
11083.820 20
11084.321 15
11084.821 7
11085.321 11
11085.821 8
11086.322 8
11086.822 8
11087.322 11
11087.823 17
11088.323 15
11088.823 13
11089.324 17
11089.824 15
11090.324 19
11090.825 14
11091.325 14
11091.826 15
11092.326 11
11092.827 8
11093.327 11
11093.827 11
11094.328 12
11094.828 8
11095.329 6
11095.829 8
11096.330 22
11096.831 29
11097.331 31
11097.832 18
11098.332 7
11098.833 6
11099.333 6
11099.834 11
11100.335 10
11100.835 12
11101.336 7
11101.836 7
11102.337 6
11102.838 11
11103.338 12
11103.839 22
11104.340 26
11104.841 19
11105.341 24
11105.842 26
11106.343 18
11106.844 19
11107.344 13
11107.845 14
11108.346 11
11108.847 7
11109.348 10
11109.848 14
11110.349 15
11110.850 12
11111.351 7
11111.852 7
11112.353 8
11112.854 18
11113.354 18
11113.855 11
11114.356 11
11114.857 8
11115.358 8
11115.859 10
11116.360 8
11116.861 8
11117.362 11
11117.863 15
11118.364 15
11118.865 16
11119.366 12
11119.867 8
11120.368 8
11120.869 7
11121.370 4
11121.872 5
11122.373 8
11122.874 3
11123.375 4
11123.876 3
11124.377 8
11124.878 13
11125.380 5
11125.881 9
11126.382 3
11126.883 7
11127.384 6
11127.886 3
11128.387 11
11128.888 11
11129.389 14
11129.891 14
11130.392 8
11130.893 12
11131.395 7
11131.896 1
11132.397 16
11132.899 12
11133.400 8
11133.901 11
11134.403 9
11134.904 14
11135.405 21
11135.907 23
11136.408 12
11136.910 13
11137.411 11
11137.913 9
11138.414 8
11138.916 8
11139.417 9
11139.919 16
11140.420 22
11140.922 16
11141.423 22
11141.925 17
11142.426 11
11142.928 7
11143.429 10
11143.931 7
11144.433 11
11144.934 10
11145.436 11
11145.937 9
11146.439 11
11146.941 5
11147.442 7
11147.944 7
11148.446 11
11148.948 14
11149.449 7
11149.951 13
11150.453 23
11150.955 30
11151.456 17
11151.958 17
11152.460 8
11152.962 7
11153.463 19
11153.965 14
11154.467 8
11154.969 20
11155.471 14
11155.973 15
11156.475 18
11156.976 14
11157.478 15
11157.980 14
11158.482 18
11158.984 16
11159.486 13
11159.988 16
11160.490 10
11160.992 8
11161.494 12
11161.996 12
11162.498 19
11163.000 13
11163.502 7
11164.004 8
11164.506 5
11165.008 8
11165.510 8
11166.012 10
11166.514 8
11167.017 14
11167.519 16
11168.021 19
11168.523 16
11169.025 4
11169.527 2
11170.029 3
11170.532 1
11171.034 8
11171.536 12
11172.038 20
11172.541 26
11173.043 20
11173.545 12
11174.047 4
11174.550 2
11175.052 3
11175.554 1
11176.057 7
11176.559 10
11177.061 12
11177.564 10
11178.066 3
11178.568 22
11179.071 10
11179.573 12
11180.075 12
11180.578 10
11181.080 9
11181.583 21
11182.085 13
11182.588 8
11183.090 13
11183.593 11
11184.095 13
11184.598 21
11185.100 13
11185.603 10
11186.105 7
11186.608 16
11187.110 17
11187.613 13
11188.115 18
11188.618 24
11189.121 21
11189.623 16
11190.126 11
11190.629 8
11191.131 12
11191.634 11
11192.137 13
11192.639 7
11193.142 7
11193.645 6
11194.147 12
11194.650 4
11195.153 6
11195.656 1
11196.158 7
11196.661 8
11197.164 10
11197.667 11
11198.170 9
11198.672 20
11199.175 15
11199.678 9
11200.181 6
11200.684 6
11201.187 16
11201.690 14
11202.193 13
11202.695 6
11203.198 9
11203.701 3
11204.204 5
11204.707 4
11205.210 4
11205.713 1
11206.216 11
11206.719 11
11207.222 4
11207.725 6
11208.228 7
11208.731 11
11209.234 15
11209.737 14
11210.241 18
11210.744 14
11211.247 13
11211.750 10
11212.253 7
11212.756 5
11213.259 5
11213.762 7
11214.266 10
11214.769 14
11215.272 13
11215.775 8
11216.278 10
11216.782 7
11217.285 10
11217.788 9
11218.291 2
11218.795 6
11219.298 10
11219.801 8
11220.305 4
11220.808 4
11221.311 5
11221.815 8
11222.318 7
11222.821 17
11223.325 11
11223.828 6
11224.331 8
11224.835 1
11225.338 6
11225.842 18
11226.345 11
11226.849 6
11227.352 10
11227.856 6
11228.359 11
11228.863 12
11229.366 13
11229.870 4
11230.373 9
11230.877 10
11231.380 10
11231.884 8
11232.387 2
11232.891 1
11233.395 2
11233.898 8
11234.402 17
11234.905 16
11235.409 12
11235.913 9
11236.416 10
11236.920 11
11237.424 19
11237.928 24
11238.431 14
11238.935 14
11239.439 13
11239.942 13
11240.446 12
11240.950 12
11241.454 11
11241.958 9
11242.461 7
11242.965 2
11243.469 7
11243.973 19
11244.477 15
11244.981 7
11245.484 11
11245.988 20
11246.492 20
11246.996 18
11247.500 2
11248.004 8
11248.508 19
11249.012 17
11249.516 10
11250.020 9
11250.524 24
11251.028 18
11251.532 19
11252.036 25
11252.540 15
11253.044 10
11253.548 18
11254.052 14
11254.556 7
11255.060 7
11255.564 12
11256.068 24
11256.573 21
11257.077 10
11257.581 7
11258.085 5
11258.589 20
11259.093 24
11259.598 12
11260.102 8
11260.606 12
11261.110 7
11261.614 4
11262.119 9
11262.623 6
11263.127 5
11263.631 21
11264.136 23
11264.640 22
11265.144 15
11265.649 13
11266.153 14
11266.657 13
11267.162 14
11267.666 15
11268.170 11
11268.675 8
11269.179 9
11269.684 5
11270.188 3
11270.693 14
11271.197 21
11271.701 24
11272.206 20
11272.710 15
11273.215 13
11273.719 25
11274.224 15
11274.728 9
11275.233 14
11275.738 11
11276.242 13
11276.747 11
11277.251 10
11277.756 7
11278.261 6
11278.765 5
11279.270 10
11279.774 9
11280.279 4
11280.784 6
11281.288 12
11281.793 11
11282.298 14
11282.802 12
11283.307 20
11283.812 25
11284.317 12
11284.821 17
11285.326 13
11285.831 6
11286.336 11
11286.841 18
11287.345 11
11287.850 16
11288.355 16
11288.860 11
11289.365 5
11289.870 8
11290.374 7
11290.879 15
11291.384 15
11291.889 11
11292.394 7
11292.899 9
11293.404 18
11293.909 23
11294.414 22
11294.919 12
11295.424 9
11295.929 12
11296.434 9
11296.939 10
11297.444 14
11297.949 14
11298.454 17
11298.959 18
11299.464 12
11299.969 10
11300.474 17
11300.980 21
11301.485 16
11301.990 15
11302.495 26
11303.000 12
11303.505 11
11304.010 14
11304.516 18
11305.021 18
11305.526 24
11306.031 18
11306.537 15
11307.042 15
11307.547 10
11308.052 11
11308.558 10
11309.063 13
11309.568 11
11310.074 5
11310.579 7
11311.084 15
11311.590 13
11312.095 19
11312.600 12
11313.106 11
11313.611 5
11314.117 9
11314.622 13
11315.127 4
11315.633 8
11316.138 11
11316.644 10
11317.149 16
11317.655 8
11318.160 10
11318.666 8
11319.171 18
11319.677 14
11320.182 9
11320.688 9
11321.193 4
11321.699 29
11322.205 26
11322.710 18
11323.216 23
11323.721 22
11324.227 18
11324.733 17
11325.238 17
11325.744 7
11326.250 8
11326.755 11
11327.261 8
11327.767 6
11328.273 15
11328.778 19
11329.284 33
11329.790 31
11330.296 18
11330.801 18
11331.307 9
11331.813 11
11332.319 11
11332.825 16
11333.330 15
11333.836 19
11334.342 11
11334.848 13
11335.354 16
11335.860 14
11336.366 15
11336.872 14
11337.378 17
11337.884 6
11338.389 6
11338.895 5
11339.401 11
11339.907 7
11340.413 9
11340.919 18
11341.425 15
11341.931 15
11342.437 13
11342.944 5
11343.450 12
11343.956 3
11344.462 1
11344.968 5
11345.474 7
11345.980 4
11346.486 7
11346.992 6
11347.499 11
11348.005 10
11348.511 5
11349.017 9
11349.523 7
11350.029 9
11350.536 16
11351.042 10
11351.548 6
11352.054 13
11352.561 15
11353.067 13
11353.573 7
11354.080 10
11354.586 16
11355.092 25
11355.599 18
11356.105 14
11356.611 4
11357.118 11
11357.624 11
11358.130 9
11358.637 20
11359.143 19
11359.650 12
11360.156 20
11360.663 15
11361.169 14
11361.675 13
11362.182 14
11362.688 14
11363.195 13
11363.701 9
11364.208 6
11364.715 7
11365.221 15
11365.728 15
11366.234 22
11366.741 19
11367.247 11
11367.754 6
11368.261 14
11368.767 14
11369.274 12
11369.781 12
11370.287 18
11370.794 9
11371.301 8
11371.807 10
11372.314 12
11372.821 15
11373.327 11
11373.834 9
11374.341 11
11374.848 10
11375.354 14
11375.861 13
11376.368 20
11376.875 33
11377.382 20
11377.888 8
11378.395 8
11378.902 11
11379.409 13
11379.916 14
11380.423 9
11380.930 28
11381.437 21
11381.944 16
11382.450 8
11382.957 17
11383.464 16
11383.971 11
11384.478 12
11384.985 19
11385.492 15
11385.999 12
11386.506 10
11387.013 11
11387.520 13
11388.027 14
11388.535 17
11389.042 11
11389.549 13
11390.056 18
11390.563 22
11391.070 15
11391.577 9
11392.084 7
11392.592 5
11393.099 7
11393.606 13
11394.113 9
11394.620 4
11395.127 11
11395.635 10
11396.142 10
11396.649 21
11397.156 16
11397.664 10
11398.171 16
11398.678 6
11399.186 6
11399.693 8
11400.200 9
11400.708 6
11401.215 7
11401.722 9
11402.230 21
11402.737 20
11403.244 8
11403.752 11
11404.259 11
11404.767 4
11405.274 9
11405.782 10
11406.289 11
11406.797 6
11407.304 3
11407.812 8
11408.319 9
11408.827 11
11409.334 12
11409.842 24
11410.349 9
11410.857 4
11411.364 12
11411.872 13
11412.380 17
11412.887 18
11413.395 20
11413.902 8
11414.410 3
11414.918 0
11415.425 4
11415.933 2
11416.441 5
11416.948 16
11417.456 15
11417.964 14
11418.472 6
11418.979 8
11419.487 3
11419.995 6
11420.503 5
11421.010 23
11421.518 19
11422.026 11
11422.534 18
11423.042 12
11423.550 22
11424.057 23
11424.565 17
11425.073 12
11425.581 13
11426.089 8
11426.597 8
11427.105 9
11427.613 14
11428.121 8
11428.629 9
11429.137 11
11429.645 7
11430.153 4
11430.661 3
11431.169 14
11431.677 12
11432.185 19
11432.693 24
11433.201 18
11433.709 7
11434.217 3
11434.725 10
11435.233 9
11435.741 8
11436.249 8
11436.758 5
11437.266 28
11437.774 21
11438.282 8
11438.790 3
11439.298 5
11439.807 1
11440.315 7
11440.823 9
11441.331 4
11441.840 9
11442.348 9
11442.856 17
11443.364 12
11443.873 10
11444.381 6
11444.889 0
11445.398 8
11445.906 7
11446.414 5
11446.923 5
11447.431 19
11447.940 11
11448.448 10
11448.956 4
11449.465 11
11449.973 19
11450.482 15
11450.990 10
11451.499 2
11452.007 10
11452.516 10
11453.024 8
11453.533 31
11454.041 39
11454.550 31
11455.058 18
11455.567 10
11456.075 10
11456.584 7
11457.092 8
11457.601 6
11458.110 8
11458.618 8
11459.127 5
11459.636 9
11460.144 10
11460.653 20
11461.162 9
11461.670 3
11462.179 19
11462.688 12
11463.196 12
11463.705 17
11464.214 12
11464.723 10
11465.232 7
11465.740 34
11466.249 26
11466.758 27
11467.267 15
11467.776 11
11468.284 5
11468.793 7
11469.302 9
11469.811 23
11470.320 19
11470.829 22
11471.338 15
11471.847 6
11472.356 1
11472.864 8
11473.373 14
11473.882 11
11474.391 14
11474.900 19
11475.409 24
11475.918 16
11476.427 7
11476.936 10
11477.445 7
11477.955 12
11478.464 15
11478.973 14
11479.482 13
11479.991 24
11480.500 14
11481.009 7
11481.518 8
11482.027 15
11482.537 13
11483.046 13
11483.555 13
11484.064 8
11484.573 1
11485.082 2
11485.592 6
11486.101 13
11486.610 16
11487.119 23
11487.629 16
11488.138 15
11488.647 10
11489.157 10
11489.666 7
11490.175 11
11490.685 23
11491.194 37
11491.703 29
11492.213 19
11492.722 11
11493.231 6
11493.741 14
11494.250 18
11494.760 13
11495.269 17
11495.779 14
11496.288 24
11496.798 24
11497.307 24
11497.817 21
11498.326 16
11498.836 9
11499.345 15
11499.855 17
11500.364 10
11500.874 7
11501.383 14
11501.893 14
11502.402 9
11502.912 5
11503.422 4
11503.931 12
11504.441 9
11504.951 8
11505.460 9
11505.970 11
11506.480 15
11506.989 20
11507.499 15
11508.009 7
11508.519 7
11509.028 23
11509.538 14
11510.048 9
11510.558 9
11511.067 9
11511.577 6
11512.087 10
11512.597 9
11513.107 6
11513.616 11
11514.126 9
11514.636 15
11515.146 15
11515.656 16
11516.166 12
11516.676 13
11517.186 6
11517.696 7
11518.206 13
11518.716 14
11519.226 12
11519.736 11
11520.246 8
11520.756 10
11521.266 8
11521.776 6
11522.286 10
11522.796 9
11523.306 12
11523.816 8
11524.326 15
11524.836 9
11525.346 9
11525.856 9
11526.366 13
11526.876 11
11527.387 11
11527.897 9
11528.407 10
11528.917 6
11529.427 20
11529.938 14
11530.448 14
11530.958 15
11531.468 15
11531.978 15
11532.489 14
11532.999 20
11533.509 33
11534.020 24
11534.530 29
11535.040 18
11535.551 13
11536.061 7
11536.571 16
11537.082 18
11537.592 7
11538.102 1
11538.613 5
11539.123 11
11539.634 11
11540.144 11
11540.654 10
11541.165 18
11541.675 15
11542.186 15
11542.696 10
11543.207 14
11543.717 20
11544.228 12
11544.738 6
11545.249 4
11545.760 9
11546.270 13
11546.781 12
11547.291 14
11547.802 5
11548.313 14
11548.823 16
11549.334 13
11549.844 9
11550.355 15
11550.866 15
11551.376 14
11551.887 19
11552.398 12
11552.909 30
11553.419 27
11553.930 15
11554.441 10
11554.952 9
11555.462 7
11555.973 6
11556.484 3
11556.995 15
11557.505 18
11558.016 11
11558.527 7
11559.038 13
11559.549 20
11560.060 13
11560.571 11
11561.082 4
11561.592 7
11562.103 11
11562.614 8
11563.125 18
11563.636 19
11564.147 15
11564.658 12
11565.169 16
11565.680 13
11566.191 9
11566.702 10
11567.213 17
11567.724 18
11568.235 21
11568.746 15
11569.257 14
11569.768 23
11570.280 24
11570.791 23
11571.302 15
11571.813 7
11572.324 4
11572.835 3
11573.346 2
11573.858 2
11574.369 8
11574.880 9
11575.391 11
11575.902 2
11576.414 6
11576.925 6
11577.436 11
11577.947 5
11578.459 3
11578.970 6
11579.481 8
11579.993 11
11580.504 10
11581.015 11
11581.527 13
11582.038 12
11582.549 7
11583.061 9
11583.572 18
11584.084 9
11584.595 3
11585.106 4
11585.618 1
11586.129 1
11586.641 3
11587.152 3
11587.664 6
11588.175 7
11588.687 14
11589.198 12
11589.710 19
11590.221 22
11590.733 17
11591.244 13
11591.756 10
11592.268 8
11592.779 6
11593.291 14
11593.802 13
11594.314 8
11594.826 18
11595.337 11
11595.849 6
11596.361 5
11596.872 8
11597.384 4
11597.896 0
11598.407 10
11598.919 12
11599.431 11
11599.943 7
11600.454 7
11600.966 9
11601.478 8
11601.990 2
11602.502 5
11603.013 4
11603.525 3
11604.037 6
11604.549 5
11605.061 4
11605.573 5
11606.085 5
11606.596 10
11607.108 9
11607.620 12
11608.132 7
11608.644 11
11609.156 9
11609.668 5
11610.180 6
11610.692 4
11611.204 8
11611.716 14
11612.228 16
11612.740 20
11613.252 20
11613.764 21
11614.276 10
11614.788 16
11615.301 20
11615.813 10
11616.325 9
11616.837 8
11617.349 13
11617.861 21
11618.373 11
11618.885 16
11619.398 13
11619.910 22
11620.422 15
11620.934 20
11621.447 19
11621.959 8
11622.471 13
11622.983 22
11623.496 20
11624.008 14
11624.520 11
11625.032 13
11625.545 16
11626.057 10
11626.569 5
11627.082 3
11627.594 10
11628.106 5
11628.619 3
11629.131 9
11629.644 9
11630.156 9
11630.669 3
11631.181 4
11631.693 2
11632.206 7
11632.718 4
11633.231 4
11633.743 12
11634.256 17
11634.768 19
11635.281 14
11635.793 19
11636.306 13
11636.819 7
11637.331 11
11637.844 9
11638.356 8
11638.869 8
11639.382 9
11639.894 15
11640.407 17
11640.920 9
11641.432 5
11641.945 9
11642.458 12
11642.970 10
11643.483 5
11643.996 3
11644.508 6
11645.021 12
11645.534 18
11646.047 14
11646.560 7
11647.072 7
11647.585 14
11648.098 10
11648.611 8
11649.124 9
11649.636 10
11650.149 12
11650.662 15
11651.175 6
11651.688 12
11652.201 9
11652.714 6
11653.227 5
11653.740 4
11654.253 6
11654.766 3
11655.279 5
11655.791 6
11656.304 10
11656.818 11
11657.331 3
11657.844 4
11658.357 11
11658.870 8
11659.383 6
11659.896 5
11660.409 4
11660.922 4
11661.435 21
11661.948 21
11662.461 8
11662.974 6
11663.488 8
11664.001 9
11664.514 11
11665.027 13
11665.540 18
11666.054 15
11666.567 7
11667.080 13
11667.593 10
11668.107 12
11668.620 10
11669.133 3
11669.646 4
11670.160 16
11670.673 16
11671.186 16
11671.700 9
11672.213 5
11672.726 1
11673.240 1
11673.753 4
11674.266 4
11674.780 4
11675.293 6
11675.807 8
11676.320 8
11676.834 7
11677.347 8
11677.861 14
11678.374 11
11678.887 10
11679.401 11
11679.914 6
11680.428 6
11680.942 12
11681.455 12
11681.969 21
11682.482 14
11682.996 14
11683.509 8
11684.023 9
11684.537 5
11685.050 8
11685.564 6
11686.078 9
11686.591 4
11687.105 10
11687.619 7
11688.132 6
11688.646 4
11689.160 6
11689.673 5
11690.187 8
11690.701 9
11691.215 8
11691.728 5
11692.242 4
11692.756 3
11693.270 6
11693.784 8
11694.298 7
11694.811 6
11695.325 3
11695.839 4
11696.353 6
11696.867 1
11697.381 5
11697.895 7
11698.409 15
11698.922 13
11699.436 12
11699.950 7
11700.464 11
11700.978 15
11701.492 15
11702.006 9
11702.520 12
11703.034 8
11703.548 6
11704.062 5
11704.576 3
11705.091 5
11705.605 10
11706.119 13
11706.633 17
11707.147 20
11707.661 10
11708.175 9
11708.689 7
11709.204 15
11709.718 9
11710.232 10
11710.746 7
11711.260 8
11711.774 7
11712.289 6
11712.803 3
11713.317 1
11713.831 12
11714.346 14
11714.860 5
11715.374 2
11715.889 7
11716.403 21
11716.917 14
11717.432 10
11717.946 6
11718.460 32
11718.975 39
11719.489 30
11720.003 29
11720.518 21
11721.032 16
11721.547 14
11722.061 16
11722.576 11
11723.090 7
11723.605 8
11724.119 13
11724.634 11
11725.148 14
11725.663 11
11726.177 27
11726.692 30
11727.206 20
11727.721 16
11728.235 9
11728.750 7
11729.264 4
11729.779 11
11730.294 13
11730.808 10
11731.323 11
11731.838 4
11732.352 8
11732.867 7
11733.382 6
11733.896 4
11734.411 4
11734.926 14
11735.441 19
11735.955 14
11736.470 9
11736.985 11
11737.500 9
11738.014 8
11738.529 11
11739.044 21
11739.559 17
11740.074 25
11740.589 15
11741.103 25
11741.618 15
11742.133 13
11742.648 13
11743.163 8
11743.678 11
11744.193 14
11744.708 12
11745.223 7
11745.738 4
11746.253 4
11746.768 9
11747.283 10
11747.798 7
11748.313 13
11748.828 9
11749.343 12
11749.858 13
11750.373 7
11750.888 3
11751.403 6
11751.918 8
11752.433 16
11752.948 12
11753.463 5
11753.979 22
11754.494 15
11755.009 12
11755.524 8
11756.039 12
11756.554 11
11757.070 8
11757.585 14
11758.100 16
11758.615 3
11759.131 11
11759.646 7
11760.161 8
11760.676 6
11761.192 3
11761.707 6
11762.222 10
11762.738 13
11763.253 15
11763.768 14
11764.284 11
11764.799 6
11765.314 5
11765.830 3
11766.345 4
11766.861 6
11767.376 3
11767.892 8
11768.407 13
11768.922 12
11769.438 13
11769.953 16
11770.469 12
11770.984 4
11771.500 4
11772.016 12
11772.531 9
11773.047 10
11773.562 13
11774.078 6
11774.593 14
11775.109 8
11775.625 12
11776.140 13
11776.656 4
11777.172 3
11777.687 7
11778.203 15
11778.719 11
11779.234 9
11779.750 8
11780.266 9
11780.781 8
11781.297 6
11781.813 8
11782.329 7
11782.844 8
11783.360 16
11783.876 6
11784.392 6
11784.908 5
11785.423 9
11785.939 11
11786.455 9
11786.971 12
11787.487 12
11788.003 9
11788.519 2
11789.035 8
11789.550 21
11790.066 12
11790.582 7
11791.098 5
11791.614 3
11792.130 8
11792.646 18
11793.162 15
11793.678 10
11794.194 11
11794.710 14
11795.226 6
11795.742 5
11796.258 9
11796.775 6
11797.291 7
11797.807 3
11798.323 7
11798.839 3
11799.355 3
11799.871 8
11800.387 9
11800.904 10
11801.420 9
11801.936 7
11802.452 2
11802.968 5
11803.485 4
11804.001 6
11804.517 8
11805.033 21
11805.550 11
11806.066 4
11806.582 3
11807.098 7
11807.615 18
11808.131 17
11808.647 15
11809.164 16
11809.680 17
11810.196 7
11810.713 3
11811.229 7
11811.746 9
11812.262 7
11812.779 7
11813.295 9
11813.811 6
11814.328 7
11814.844 17
11815.361 13
11815.877 5
11816.394 7
11816.910 14
11817.427 9
11817.943 11
11818.460 15
11818.977 12
11819.493 11
11820.010 8
11820.526 9
11821.043 9
11821.560 5
11822.076 10
11822.593 11
11823.109 9
11823.626 3
11824.143 9
11824.659 14
11825.176 6
11825.693 8
11826.210 14
11826.726 11
11827.243 21
11827.760 28
11828.277 18
11828.793 11
11829.310 19
11829.827 16
11830.344 13
11830.861 13
11831.377 18
11831.894 14
11832.411 8
11832.928 11
11833.445 6
11833.962 10
11834.479 21
11834.996 13
11835.513 8
11836.029 9
11836.546 8
11837.063 6
11837.580 11
11838.097 14
11838.614 6
11839.131 3
11839.648 7
11840.165 2
11840.682 4
11841.199 11
11841.716 17
11842.234 11
11842.751 12
11843.268 8
11843.785 9
11844.302 8
11844.819 14
11845.336 16
11845.853 14
11846.371 10
11846.888 9
11847.405 6
11847.922 8
11848.439 6
11848.956 8
11849.474 5
11849.991 7
11850.508 9
11851.025 9
11851.543 7
11852.060 2
11852.577 18
11853.095 24
11853.612 21
11854.129 16
11854.647 9
11855.164 9
11855.681 3
11856.199 11
11856.716 14
11857.234 15
11857.751 12
11858.268 7
11858.786 11
11859.303 8
11859.821 4
11860.338 8
11860.856 7
11861.373 7
11861.891 11
11862.408 5
11862.926 7
11863.443 6
11863.961 9
11864.478 11
11864.996 12
11865.513 6
11866.031 23
11866.549 17
11867.066 6
11867.584 10
11868.101 8
11868.619 5
11869.137 9
11869.654 8
11870.172 11
11870.690 15
11871.208 9
11871.725 8
11872.243 3
11872.761 4
11873.278 10
11873.796 12
11874.314 16
11874.832 12
11875.350 4
11875.867 3
11876.385 7
11876.903 7
11877.421 15
11877.939 9
11878.457 5
11878.974 7
11879.492 4
11880.010 6
11880.528 4
11881.046 11
11881.564 5
11882.082 7
11882.600 11
11883.118 5
11883.636 3
11884.154 9
11884.672 18
11885.190 13
11885.708 12
11886.226 8
11886.744 5
11887.262 12
11887.780 5
11888.298 10
11888.816 3
11889.334 4
11889.852 5
11890.370 5
11890.889 11
11891.407 14
11891.925 16
11892.443 10
11892.961 6
11893.479 3
11893.998 11
11894.516 11
11895.034 11
11895.552 3
11896.071 6
11896.589 15
11897.107 12
11897.625 8
11898.144 7
11898.662 8
11899.180 6
11899.699 6
11900.217 1
11900.735 9
11901.254 3
11901.772 2
11902.290 2
11902.809 9
11903.327 14
11903.846 7
11904.364 7
11904.882 10
11905.401 8
11905.919 9
11906.438 5
11906.956 4
11907.475 5
11907.993 6
11908.512 9
11909.030 9
11909.549 13
11910.067 17
11910.586 12
11911.105 13
11911.623 15
11912.142 8
11912.660 7
11913.179 8
11913.698 2
11914.216 3
11914.735 3
11915.254 12
11915.772 19
11916.291 17
11916.810 12
11917.328 20
11917.847 16
11918.366 11
11918.885 8
11919.403 9
11919.922 11
11920.441 9
11920.960 9
11921.478 11
11921.997 13
11922.516 15
11923.035 10
11923.554 4
11924.073 13
11924.591 8
11925.110 12
11925.629 10
11926.148 10
11926.667 11
11927.186 10
11927.705 3
11928.224 1
11928.743 3
11929.262 4
11929.781 6
11930.300 2
11930.819 4
11931.338 9
11931.857 5
11932.376 18
11932.895 19
11933.414 7
11933.933 10
11934.452 8
11934.971 13
11935.490 6
11936.009 10
11936.528 7
11937.048 15
11937.567 15
11938.086 17
11938.605 12
11939.124 7
11939.643 7
11940.163 4
11940.682 7
11941.201 12
11941.720 5
11942.240 5
11942.759 6
11943.278 8
11943.797 3
11944.317 5
11944.836 5
11945.355 1
11945.875 2
11946.394 4
11946.913 8
11947.433 11
11947.952 8
11948.471 6
11948.991 5
11949.510 4
11950.030 4
11950.549 4
11951.069 8
11951.588 7
11952.107 7
11952.627 6
11953.146 6
11953.666 7
11954.185 2
11954.705 2
11955.224 3
11955.744 6
11956.264 7
11956.783 5
11957.303 6
11957.822 4
11958.342 11
11958.862 17
11959.381 10
11959.901 3
11960.420 5
11960.940 5
11961.460 8
11961.979 16
11962.499 10
11963.019 3
11963.539 5
11964.058 6
11964.578 11
11965.098 5
11965.617 5
11966.137 3
11966.657 2
11967.177 8
11967.697 10
11968.216 12
11968.736 12
11969.256 9
11969.776 8
11970.296 9
11970.816 2
11971.336 5
11971.855 5
11972.375 7
11972.895 10
11973.415 7
11973.935 4
11974.455 5
11974.975 14
11975.495 15
11976.015 7
11976.535 9
11977.055 6
11977.575 4
11978.095 12
11978.615 9
11979.135 15
11979.655 13
11980.175 16
11980.695 13
11981.215 15
11981.736 16
11982.256 10
11982.776 5
11983.296 7
11983.816 5
11984.336 14
11984.856 11
11985.377 4
11985.897 7
11986.417 7
11986.937 12
11987.457 9
11987.978 6
11988.498 8
11989.018 7
11989.539 9
11990.059 6
11990.579 3
11991.099 5
11991.620 5
11992.140 10
11992.660 4
11993.181 4
11993.701 7
11994.222 7
11994.742 1
11995.262 10
11995.783 10
11996.303 8
11996.824 11
11997.344 8
11997.865 5
11998.385 4
11998.905 3
11999.426 13
11999.946 11
12000.467 7
12000.987 7
12001.508 12
12002.029 10
12002.549 5
12003.070 5
12003.590 6
12004.111 2
12004.631 1
12005.152 2
12005.673 7
12006.193 11
12006.714 9
12007.235 11
12007.755 15
12008.276 11
12008.797 10
12009.317 16
12009.838 7
12010.359 12
12010.880 11
12011.400 13
12011.921 16
12012.442 7
12012.963 8
12013.483 8
12014.004 7
12014.525 8
12015.046 6
12015.567 4
12016.088 2
12016.608 4
12017.129 2
12017.650 9
12018.171 7
12018.692 11
12019.213 26
12019.734 17
12020.255 19
12020.776 12
12021.297 10
12021.818 3
12022.339 4
12022.860 3
12023.381 4
12023.902 4
12024.423 4
12024.944 11
12025.465 14
12025.986 21
12026.507 18
12027.028 12
12027.549 7
12028.070 8
12028.591 6
12029.113 7
12029.634 8
12030.155 2
12030.676 3
12031.197 8
12031.718 5
12032.240 2
12032.761 8
12033.282 6
12033.803 5
12034.325 1
12034.846 6
12035.367 14
12035.888 10
12036.410 19
12036.931 12
12037.452 8
12037.974 8
12038.495 6
12039.016 7
12039.538 9
12040.059 3
12040.580 5
12041.102 6
12041.623 4
12042.145 6
12042.666 6
12043.188 12
12043.709 8
12044.230 9
12044.752 10
12045.273 6
12045.795 5
12046.316 2
12046.838 5
12047.359 7
12047.881 12
12048.403 14
12048.924 16
12049.446 15
12049.967 17
12050.489 7
12051.010 18
12051.532 15
12052.054 8
12052.575 10
12053.097 12
12053.619 8
12054.140 2
12054.662 2
12055.184 3
12055.705 4
12056.227 4
12056.749 4
12057.271 13
12057.792 9
12058.314 4
12058.836 2
12059.358 6
12059.880 1
12060.401 2
12060.923 4
12061.445 7
12061.967 6
12062.489 9
12063.011 8
12063.532 2
12064.054 0
12064.576 1
12065.098 7
12065.620 7
12066.142 3
12066.664 5
12067.186 9
12067.708 12
12068.230 13
12068.752 10
12069.274 5
12069.796 0
12070.318 1
12070.840 3
12071.362 13
12071.884 12
12072.406 13
12072.928 9
12073.450 2
12073.972 2
12074.495 6
12075.017 8
12075.539 8
12076.061 6
12076.583 5
12077.105 11
12077.627 7
12078.150 10
12078.672 7
12079.194 7
12079.716 17
12080.239 14
12080.761 4
12081.283 1
12081.805 2
12082.328 3
12082.850 5
12083.372 3
12083.895 6
12084.417 18
12084.939 12
12085.462 11
12085.984 14
12086.506 13
12087.029 13
12087.551 7
12088.074 8
12088.596 8
12089.118 7
12089.641 9
12090.163 4
12090.686 6
12091.208 5
12091.731 2
12092.253 1
12092.776 2
12093.298 5
12093.821 7
12094.343 5
12094.866 7
12095.388 4
12095.911 2
12096.434 5
12096.956 9
12097.479 12
12098.002 9
12098.524 10
12099.047 7
12099.569 12
12100.092 12
12100.615 11
12101.137 17
12101.660 6
12102.183 4
12102.706 4
12103.228 7
12103.751 12
12104.274 9
12104.797 11
12105.319 5
12105.842 6
12106.365 6
12106.888 8
12107.411 14
12107.934 13
12108.456 11
12108.979 8
12109.502 7
12110.025 6
12110.548 1
12111.071 10
12111.594 9
12112.117 12
12112.640 15
12113.163 12
12113.686 18
12114.208 28
12114.731 21
12115.254 20
12115.777 12
12116.300 8
12116.824 8
12117.347 3
12117.870 1
12118.393 8
12118.916 10
12119.439 12
12119.962 15
12120.485 15
12121.008 11
12121.531 5
12122.054 11
12122.578 12
12123.101 16
12123.624 8
12124.147 7
12124.670 7
12125.194 3
12125.717 7
12126.240 15
12126.763 6
12127.287 7
12127.810 7
12128.333 11
12128.856 4
12129.380 9
12129.903 6
12130.426 3
12130.950 8
12131.473 21
12131.996 15
12132.520 4
12133.043 9
12133.566 10
12134.090 14
12134.613 11
12135.137 5
12135.660 14
12136.184 6
12136.707 7
12137.231 5
12137.754 9
12138.278 7
12138.801 11
12139.325 6
12139.848 3
12140.372 2
12140.895 7
12141.419 6
12141.942 7
12142.466 7
12142.989 8
12143.513 5
12144.037 7
12144.560 14
12145.084 12
12145.608 5
12146.131 0
12146.655 1
12147.179 2
12147.702 8
12148.226 4
12148.750 4
12149.274 6
12149.797 4
12150.321 12
12150.845 19
12151.369 17
12151.892 16
12152.416 9
12152.940 2
12153.464 9
12153.988 21
12154.511 12
12155.035 12
12155.559 10
12156.083 5
12156.607 4
12157.131 5
12157.655 3
12158.179 3
12158.703 4
12159.227 4
12159.751 3
12160.274 10
12160.798 7
12161.322 11
12161.846 7
12162.370 2
12162.894 2
12163.419 3
12163.943 3
12164.467 7
12164.991 6
12165.515 4
12166.039 1
12166.563 5
12167.087 9
12167.611 4
12168.135 7
12168.660 12
12169.184 19
12169.708 19
12170.232 17
12170.756 8
12171.280 13
12171.805 15
12172.329 11
12172.853 9
12173.377 10
12173.902 10
12174.426 8
12174.950 7
12175.474 9
12175.999 13
12176.523 7
12177.047 6
12177.572 8
12178.096 3
12178.620 3
12179.145 4
12179.669 1
12180.194 6
12180.718 9
12181.242 7
12181.767 14
12182.291 10
12182.816 3
12183.340 11
12183.865 25
12184.389 20
12184.914 18
12185.438 19
12185.963 10
12186.487 16
12187.012 14
12187.536 15
12188.061 10
12188.586 11
12189.110 6
12189.635 9
12190.159 10
12190.684 14
12191.209 8
12191.733 10
12192.258 14
12192.783 16
12193.307 18
12193.832 3
12194.357 4
12194.881 6
12195.406 16
12195.931 8
12196.456 4
12196.980 10
12197.505 11
12198.030 7
12198.555 10
12199.079 5
12199.604 9
12200.129 13
12200.654 14
12201.179 10
12201.704 10
12202.229 8
12202.753 3
12203.278 1
12203.803 9
12204.328 8
12204.853 4
12205.378 2
12205.903 7
12206.428 6
12206.953 3
12207.478 4
12208.003 6
12208.528 6
12209.053 5
12209.578 5
12210.103 7
12210.628 12
12211.153 6
12211.678 2
12212.203 10
12212.728 6
12213.253 6
12213.779 6
12214.304 9
12214.829 12
12215.354 4
12215.879 7
12216.404 8
12216.930 5
12217.455 5
12217.980 4
12218.505 13
12219.030 9
12219.556 11
12220.081 6
12220.606 4
12221.131 2
12221.657 4
12222.182 7
12222.707 10
12223.233 13
12223.758 5
12224.283 5
12224.809 6
12225.334 5
12225.859 6
12226.385 8
12226.910 7
12227.436 7
12227.961 8
12228.486 13
12229.012 15
12229.537 6
12230.063 3
12230.588 15
12231.114 12
12231.639 8
12232.165 5
12232.690 5
12233.216 3
12233.741 8
12234.267 12
12234.793 10
12235.318 8
12235.844 4
12236.369 6
12236.895 7
12237.421 7
12237.946 9
12238.472 10
12238.998 23
12239.523 13
12240.049 10
12240.575 8
12241.100 15
12241.626 9
12242.152 7
12242.678 8
12243.203 4
12243.729 3
12244.255 3
12244.781 7
12245.306 8
12245.832 2
12246.358 10
12246.884 10
12247.410 4
12247.936 7
12248.461 14
12248.987 13
12249.513 7
12250.039 14
12250.565 21
12251.091 11
12251.617 13
12252.143 7
12252.669 4
12253.195 5
12253.721 4
12254.247 3
12254.773 5
12255.299 3
12255.825 3
12256.351 3
12256.877 10
12257.403 10
12257.929 8
12258.455 3
12258.981 1
12259.507 3
12260.033 7
12260.559 15
12261.086 9
12261.612 5
12262.138 6
12262.664 9
12263.190 14
12263.716 27
12264.243 23
12264.769 11
12265.295 19
12265.821 14
12266.348 11
12266.874 7
12267.400 5
12267.926 18
12268.453 14
12268.979 10
12269.505 4
12270.032 4
12270.558 6
12271.084 2
12271.611 3
12272.137 7
12272.663 9
12273.190 10
12273.716 9
12274.243 8
12274.769 13
12275.295 7
12275.822 8
12276.348 6
12276.875 6
12277.401 7
12277.928 6
12278.454 5
12278.981 6
12279.507 7
12280.034 5
12280.561 5
12281.087 3
12281.614 3
12282.140 4
12282.667 9
12283.193 12
12283.720 3
12284.247 4
12284.773 9
12285.300 9
12285.827 3
12286.353 4
12286.880 4
12287.407 4
12287.933 6
12288.460 15
12288.987 10
12289.514 7
12290.040 11
12290.567 9
12291.094 6
12291.621 8
12292.148 9
12292.674 8
12293.201 10
12293.728 12
12294.255 13
12294.782 10
12295.309 6
12295.835 9
12296.362 6
12296.889 7
12297.416 5
12297.943 10
12298.470 10
12298.997 6
12299.524 6
12300.051 8
12300.578 8
12301.105 5
12301.632 3
12302.159 9
12302.686 5
12303.213 3
12303.740 5
12304.267 5
12304.794 4
12305.321 4
12305.848 17
12306.375 10
12306.903 10
12307.430 9
12307.957 4
12308.484 7
12309.011 6
12309.538 9
12310.066 13
12310.593 6
12311.120 6
12311.647 5
12312.174 7
12312.702 6
12313.229 2
12313.756 12
12314.283 12
12314.811 10
12315.338 3
12315.865 6
12316.393 10
12316.920 7
12317.447 4
12317.975 5
12318.502 8
12319.029 7
12319.557 3
12320.084 4
12320.612 4
12321.139 6
12321.666 2
12322.194 9
12322.721 8
12323.249 3
12323.776 6
12324.304 8
12324.831 8
12325.359 7
12325.886 8
12326.414 8
12326.941 10
12327.469 10
12327.997 15
12328.524 24
12329.052 16
12329.579 10
12330.107 14
12330.635 12
12331.162 14
12331.690 15
12332.218 9
12332.745 5
12333.273 4
12333.801 10
12334.328 3
12334.856 15
12335.384 13
12335.911 12
12336.439 13
12336.967 4
12337.495 2
12338.023 7
12338.550 10
12339.078 18
12339.606 17
12340.134 14
12340.662 12
12341.189 12
12341.717 17
12342.245 26
12342.773 14
12343.301 4
12343.829 2
12344.357 11
12344.885 13
12345.413 19
12345.941 17
12346.469 18
12346.997 13
12347.525 19
12348.053 16
12348.581 13
12349.109 16
12349.637 10
12350.165 8
12350.693 11
12351.221 9
12351.749 13
12352.277 7
12352.805 3
12353.333 6
12353.861 16
12354.389 18
12354.918 18
12355.446 24
12355.974 25
12356.502 22
12357.030 17
12357.558 28
12358.087 22
12358.615 19
12359.143 19
12359.671 15
12360.200 12
12360.728 14
12361.256 19
12361.784 13
12362.313 22
12362.841 19
12363.369 22
12363.898 12
12364.426 16
12364.954 14
12365.483 20
12366.011 25
12366.540 13
12367.068 18
12367.596 12
12368.125 22
12368.653 13
12369.182 6
12369.710 9
12370.239 6
12370.767 12
12371.296 3
12371.824 15
12372.353 5
12372.881 5
12373.410 6
12373.938 11
12374.467 16
12374.995 24
12375.524 24
12376.053 20
12376.581 15
12377.110 4
12377.638 10
12378.167 12
12378.696 11
12379.224 13
12379.753 19
12380.282 11
12380.811 11
12381.339 12
12381.868 2
12382.397 7
12382.925 10
12383.454 7
12383.983 5
12384.512 1
12385.040 8
12385.569 10
12386.098 11
12386.627 12
12387.156 10
12387.685 14
12388.213 16
12388.742 17
12389.271 7
12389.800 15
12390.329 14
12390.858 14
12391.387 8
12391.916 10
12392.445 7
12392.974 11
12393.503 17
12394.032 6
12394.561 6
12395.090 9
12395.619 17
12396.148 14
12396.677 10
12397.206 10
12397.735 10
12398.264 19
12398.793 18
12399.322 14
12399.851 7
12400.380 14
12400.909 11
12401.439 11
12401.968 13
12402.497 9
12403.026 10
12403.555 9
12404.084 6
12404.614 8
12405.143 10
12405.672 3
12406.201 7
12406.731 3
12407.260 4
12407.789 4
12408.318 8
12408.848 14
12409.377 22
12409.906 29
12410.436 16
12410.965 7
12411.494 6
12412.024 1
12412.553 8
12413.082 8
12413.612 9
12414.141 9
12414.671 11
12415.200 9
12415.730 6
12416.259 6
12416.788 7
12417.318 8
12417.847 9
12418.377 9
12418.906 8
12419.436 6
12419.966 6
12420.495 4
12421.025 6
12421.554 12
12422.084 11
12422.613 15
12423.143 13
12423.673 11
12424.202 1
12424.732 0
12425.261 9
12425.791 3
12426.321 2
12426.850 1
12427.380 5
12427.910 4
12428.440 7
12428.969 8
12429.499 5
12430.029 5
12430.559 8
12431.088 5
12431.618 4
12432.148 14
12432.678 8
12433.208 5
12433.737 4
12434.267 17
12434.797 11
12435.327 12
12435.857 7
12436.387 9
12436.917 10
12437.446 9
12437.976 6
12438.506 4
12439.036 4
12439.566 7
12440.096 1
12440.626 8
12441.156 10
12441.686 6
12442.216 12
12442.746 12
12443.276 6
12443.806 8
12444.336 11
12444.866 15
12445.396 11
12445.926 9
12446.457 4
12446.987 4
12447.517 5
12448.047 5
12448.577 7
12449.107 3
12449.637 4
12450.168 4
12450.698 6
12451.228 15
12451.758 11
12452.288 6
12452.819 7
12453.349 5
12453.879 9
12454.409 7
12454.940 3
12455.470 10
12456.000 6
12456.531 5
12457.061 13
12457.591 7
12458.122 3
12458.652 7
12459.182 9
12459.713 17
12460.243 9
12460.773 7
12461.304 5
12461.834 10
12462.365 11
12462.895 6
12463.426 6
12463.956 12
12464.487 8
12465.017 22
12465.548 20
12466.078 22
12466.609 21
12467.139 18
12467.670 17
12468.200 12
12468.731 9
12469.261 6
12469.792 12
12470.323 14
12470.853 14
12471.384 5
12471.915 13
12472.445 9
12472.976 11
12473.507 8
12474.037 7
12474.568 6
12475.099 7
12475.629 5
12476.160 14
12476.691 16
12477.222 7
12477.752 7
12478.283 11
12478.814 9
12479.345 9
12479.876 1
12480.406 4
12480.937 8
12481.468 6
12481.999 6
12482.530 3
12483.061 4
12483.592 8
12484.122 8
12484.653 10
12485.184 13
12485.715 11
12486.246 13
12486.777 8
12487.308 6
12487.839 5
12488.370 8
12488.901 11
12489.432 9
12489.963 4
12490.494 7
12491.025 5
12491.556 10
12492.087 15
12492.618 6
12493.149 10
12493.681 7
12494.212 2
12494.743 13
12495.274 15
12495.805 6
12496.336 7
12496.867 5
12497.399 7
12497.930 3
12498.461 4
12498.992 3
12499.523 10
12500.055 6
12500.586 6
12501.117 5
12501.648 6
12502.180 4
12502.711 6
12503.242 5
12503.774 2
12504.305 2
12504.836 8
12505.368 3
12505.899 16
12506.430 23
12506.962 17
12507.493 18
12508.025 9
12508.556 4
12509.087 8
12509.619 8
12510.150 7
12510.682 9
12511.213 5
12511.745 7
12512.276 3
12512.808 7
12513.339 5
12513.871 5
12514.402 8
12514.934 12
12515.465 2
12515.997 8
12516.529 6
12517.060 9
12517.592 10
12518.123 6
12518.655 2
12519.187 1
12519.718 3
12520.250 6
12520.782 7
12521.313 4
12521.845 6
12522.377 14
12522.909 15
12523.440 10
12523.972 9
12524.504 12
12525.036 13
12525.567 7
12526.099 14
12526.631 15
12527.163 10
12527.695 11
12528.226 8
12528.758 7
12529.290 11
12529.822 13
12530.354 9
12530.886 6
12531.418 5
12531.950 11
12532.482 10
12533.013 8
12533.545 7
12534.077 13
12534.609 11
12535.141 11
12535.673 7
12536.205 7
12536.737 7
12537.269 5
12537.801 13
12538.333 12
12538.866 9
12539.398 10
12539.930 7
12540.462 2
12540.994 4
12541.526 11
12542.058 10
12542.590 7
12543.122 2
12543.655 1
12544.187 2
12544.719 8
12545.251 14
12545.783 10
12546.316 11
12546.848 6
12547.380 5
12547.912 5
12548.445 8
12548.977 11
12549.509 3
12550.041 6
12550.574 10
12551.106 9
12551.638 10
12552.171 5
12552.703 8
12553.235 6
12553.768 11
12554.300 13
12554.833 9
12555.365 4
12555.897 8
12556.430 3
12556.962 6
12557.495 6
12558.027 5
12558.560 5
12559.092 8
12559.625 8
12560.157 7
12560.690 4
12561.222 7
12561.755 17
12562.287 21
12562.820 15
12563.353 12
12563.885 5
12564.418 5
12564.950 3
12565.483 9
12566.016 10
12566.548 9
12567.081 3
12567.614 6
12568.146 9
12568.679 15
12569.212 10
12569.744 6
12570.277 14
12570.810 14
12571.343 6
12571.875 7
12572.408 19
12572.941 17
12573.474 9
12574.007 3
12574.539 2
12575.072 5
12575.605 10
12576.138 7
12576.671 2
12577.204 6
12577.737 6
12578.269 4
12578.802 7
12579.335 5
12579.868 7
12580.401 11
12580.934 12
12581.467 5
12582.000 8
12582.533 12
12583.066 21
12583.599 16
12584.132 11
12584.665 6
12585.198 18
12585.731 19
12586.264 13
12586.797 8
12587.330 12
12587.864 15
12588.397 12
12588.930 10
12589.463 13
12589.996 10
12590.529 9
12591.062 6
12591.596 4
12592.129 7
12592.662 17
12593.195 9
12593.728 7
12594.262 6
12594.795 6
12595.328 9
12595.861 7
12596.395 5
12596.928 8
12597.461 5
12597.995 4
12598.528 0
12599.061 7
12599.595 4
12600.128 6
12600.661 3
12601.195 11
12601.728 12
12602.262 10
12602.795 9
12603.328 6
12603.862 14
12604.395 17
12604.929 9
12605.462 4
12605.996 1
12606.529 5
12607.063 3
12607.596 1
12608.130 9
12608.663 5
12609.197 1
12609.730 9
12610.264 11
12610.798 4
12611.331 4
12611.865 4
12612.398 10
12612.932 6
12613.466 4
12613.999 6
12614.533 4
12615.067 6
12615.600 2
12616.134 8
12616.668 9
12617.201 4
12617.735 7
12618.269 13
12618.803 15
12619.336 13
12619.870 13
12620.404 7
12620.938 4
12621.472 2
12622.005 8
12622.539 4
12623.073 5
12623.607 1
12624.141 5
12624.675 6
12625.209 1
12625.743 6
12626.276 7
12626.810 6
12627.344 18
12627.878 11
12628.412 12
12628.946 15
12629.480 31
12630.014 20
12630.548 17
12631.082 10
12631.616 6
12632.150 10
12632.684 9
12633.218 14
12633.752 13
12634.287 6
12634.821 13
12635.355 5
12635.889 7
12636.423 0
12636.957 13
12637.491 26
12638.025 19
12638.560 18
12639.094 8
12639.628 3
12640.162 6
12640.696 9
12641.231 5
12641.765 10
12642.299 10
12642.833 7
12643.368 1
12643.902 3
12644.436 3
12644.971 7
12645.505 4
12646.039 1
12646.574 6
12647.108 8
12647.642 12
12648.177 11
12648.711 20
12649.245 13
12649.780 5
12650.314 5
12650.849 3
12651.383 2
12651.918 10
12652.452 12
12652.987 9
12653.521 7
12654.056 5
12654.590 8
12655.125 5
12655.659 10
12656.194 8
12656.728 10
12657.263 11
12657.797 14
12658.332 8
12658.867 4
12659.401 7
12659.936 11
12660.470 21
12661.005 13
12661.540 7
12662.074 8
12662.609 6
12663.144 6
12663.679 7
12664.213 15
12664.748 15
12665.283 8
12665.817 8
12666.352 10
12666.887 5
12667.422 5
12667.957 8
12668.491 4
12669.026 6
12669.561 9
12670.096 12
12670.631 15
12671.166 8
12671.700 13
12672.235 15
12672.770 8
12673.305 5
12673.840 5
12674.375 3
12674.910 7
12675.445 7
12675.980 7
12676.515 10
12677.050 8
12677.585 3
12678.120 1
12678.655 5
12679.190 9
12679.725 5
12680.260 1
12680.795 10
12681.330 8
12681.865 10
12682.400 7
12682.935 5
12683.470 2
12684.006 7
12684.541 7
12685.076 2
12685.611 2
12686.146 1
12686.681 3
12687.217 9
12687.752 7
12688.287 3
12688.822 6
12689.358 5
12689.893 1
12690.428 7
12690.963 7
12691.499 4
12692.034 4
12692.569 12
12693.105 8
12693.640 6
12694.175 8
12694.711 7
12695.246 6
12695.781 9
12696.317 6
12696.852 6
12697.388 4
12697.923 3
12698.458 9
12698.994 5
12699.529 0
12700.065 5
12700.600 2
12701.136 7
12701.671 11
12702.207 10
12702.742 6
12703.278 9
12703.813 13
12704.349 10
12704.885 26
12705.420 22
12705.956 15
12706.491 13
12707.027 13
12707.563 9
12708.098 7
12708.634 5
12709.170 4
12709.705 3
12710.241 8
12710.777 8
12711.312 13
12711.848 11
12712.384 12
12712.920 13
12713.455 5
12713.991 13
12714.527 19
12715.063 18
12715.598 11
12716.134 6
12716.670 4
12717.206 3
12717.742 9
12718.278 8
12718.813 8
12719.349 7
12719.885 4
12720.421 3
12720.957 4
12721.493 3
12722.029 5
12722.565 9
12723.101 5
12723.637 4
12724.173 6
12724.709 9
12725.245 6
12725.781 11
12726.317 17
12726.853 14
12727.389 12
12727.925 8
12728.461 6
12728.997 7
12729.533 6
12730.069 1
12730.605 3
12731.142 4
12731.678 12
12732.214 11
12732.750 6
12733.286 2
12733.822 3
12734.359 13
12734.895 10
12735.431 6
12735.967 4
12736.503 3
12737.040 2
12737.576 3
12738.112 8
12738.648 12
12739.185 9
12739.721 8
12740.257 14
12740.794 12
12741.330 8
12741.866 8
12742.403 7
12742.939 6
12743.476 14
12744.012 9
12744.548 12
12745.085 7
12745.621 7
12746.158 2
12746.694 3
12747.231 6
12747.767 4
12748.304 4
12748.840 5
12749.377 5
12749.913 5
12750.450 4
12750.986 6
12751.523 7
12752.059 7
12752.596 12
12753.132 3
12753.669 0
12754.206 9
12754.742 12
12755.279 7
12755.816 10
12756.352 5
12756.889 3
12757.426 3
12757.962 1
12758.499 7
12759.036 2
12759.572 2
12760.109 5
12760.646 3
12761.183 10
12761.719 7
12762.256 4
12762.793 2
12763.330 0
12763.867 3
12764.403 4
12764.940 2
12765.477 5
12766.014 5
12766.551 5
12767.088 6
12767.625 2
12768.161 2
12768.698 1
12769.235 2
12769.772 6
12770.309 10
12770.846 14
12771.383 13
12771.920 8
12772.457 9
12772.994 5
12773.531 6
12774.068 8
12774.605 8
12775.142 9
12775.679 5
12776.216 4
12776.754 3
12777.291 6
12777.828 7
12778.365 1
12778.902 2
12779.439 3
12779.976 3
12780.513 12
12781.051 8
12781.588 4
12782.125 8
12782.662 17
12783.199 14
12783.737 11
12784.274 7
12784.811 7
12785.348 2
12785.886 4
12786.423 5
12786.960 5
12787.498 6
12788.035 18
12788.572 11
12789.110 4
12789.647 3
12790.184 6
12790.722 10
12791.259 11
12791.797 4
12792.334 3
12792.871 1
12793.409 5
12793.946 8
12794.484 10
12795.021 17
12795.559 8
12796.096 7
12796.634 9
12797.171 7
12797.709 12
12798.246 6
12798.784 7
12799.321 11
12799.859 16
12800.396 13
12800.934 6
12801.472 5
12802.009 6
12802.547 12
12803.085 13
12803.622 3
12804.160 11
12804.698 13
12805.235 11
12805.773 5
12806.311 2
12806.848 7
12807.386 8
12807.924 9
12808.462 5
12808.999 3
12809.537 10
12810.075 9
12810.613 6
12811.150 6
12811.688 7
12812.226 5
12812.764 1
12813.302 5
12813.840 7
12814.378 4
12814.915 8
12815.453 12
12815.991 11
12816.529 9
12817.067 7
12817.605 7
12818.143 8
12818.681 7
12819.219 7
12819.757 8
12820.295 17
12820.833 9
12821.371 6
12821.909 2
12822.447 4
12822.985 5
12823.523 4
12824.061 3
12824.599 2
12825.137 1
12825.676 6
12826.214 5
12826.752 5
12827.290 3
12827.828 0
12828.366 0
12828.905 4
12829.443 4
12829.981 1
12830.519 6
12831.057 8
12831.596 8
12832.134 5
12832.672 4
12833.210 2
12833.749 6
12834.287 14
12834.825 9
12835.364 11
12835.902 7
12836.440 1
12836.979 6
12837.517 12
12838.055 9
12838.594 2
12839.132 5
12839.670 10
12840.209 13
12840.747 18
12841.286 12
12841.824 8
12842.363 4
12842.901 0
12843.440 2
12843.978 6
12844.517 11
12845.055 7
12845.594 4
12846.132 5
12846.671 11
12847.209 6
12847.748 5
12848.287 2
12848.825 4
12849.364 9
12849.902 1
12850.441 2
12850.980 4
12851.518 2
12852.057 4
12852.596 4
12853.134 4
12853.673 1
12854.212 1
12854.750 2
12855.289 8
12855.828 6
12856.367 8
12856.905 2
12857.444 8
12857.983 15
12858.522 12
12859.061 6
12859.599 7
12860.138 3
12860.677 1
12861.216 2
12861.755 2
12862.294 1
12862.833 4
12863.372 5
12863.910 10
12864.449 2
12864.988 5
12865.527 3
12866.066 3
12866.605 5
12867.144 14
12867.683 13
12868.222 13
12868.761 11
12869.300 3
12869.839 6
12870.378 9
12870.917 10
12871.456 14
12871.996 15
12872.535 7
12873.074 9
12873.613 3
12874.152 7
12874.691 13
12875.230 8
12875.769 10
12876.309 26
12876.848 19
12877.387 20
12877.926 15
12878.465 13
12879.005 7
12879.544 3
12880.083 6
12880.622 7
12881.162 6
12881.701 4
12882.240 8
12882.780 8
12883.319 6
12883.858 5
12884.398 1
12884.937 4
12885.476 2
12886.016 5
12886.555 5
12887.094 4
12887.634 14
12888.173 13
12888.713 10
12889.252 13
12889.792 8
12890.331 15
12890.871 22
12891.410 9
12891.950 11
12892.489 9
12893.029 6
12893.568 7
12894.108 7
12894.647 7
12895.187 2
12895.726 3
12896.266 7
12896.806 15
12897.345 13
12897.885 4
12898.424 0
12898.964 0
12899.504 2
12900.043 0
12900.583 2
12901.123 0
12901.663 3
12902.202 3
12902.742 1
12903.282 2
12903.821 4
12904.361 2
12904.901 4
12905.441 9
12905.981 4
12906.520 1
12907.060 2
12907.600 3
12908.140 4
12908.680 5
12909.220 5
12909.759 4
12910.299 2
12910.839 9
12911.379 9
12911.919 11
12912.459 7
12912.999 4
12913.539 2
12914.079 2
12914.619 1
12915.159 4
12915.699 1
12916.239 4
12916.779 5
12917.319 4
12917.859 8
12918.399 12
12918.939 3
12919.479 4
12920.019 3
12920.559 2
12921.099 6
12921.640 4
12922.180 1
12922.720 4
12923.260 7
12923.800 13
12924.340 6
12924.881 7
12925.421 7
12925.961 2
12926.501 11
12927.041 11
12927.582 5
12928.122 6
12928.662 5
12929.202 9
12929.743 8
12930.283 11
12930.823 7
12931.364 7
12931.904 10
12932.444 6
12932.985 7
12933.525 3
12934.066 3
12934.606 7
12935.146 1
12935.687 5
12936.227 3
12936.768 5
12937.308 3
12937.848 2
12938.389 2
12938.929 2
12939.470 1
12940.010 2
12940.551 7
12941.091 2
12941.632 10
12942.173 8
12942.713 2
12943.254 4
12943.794 7
12944.335 1
12944.876 2
12945.416 0
12945.957 0
12946.497 3
12947.038 6
12947.579 3
12948.119 4
12948.660 8
12949.201 5
12949.741 4
12950.282 4
12950.823 10
12951.364 14
12951.904 7
12952.445 7
12952.986 5
12953.527 6
12954.068 5
12954.608 2
12955.149 2
12955.690 3
12956.231 4
12956.772 5
12957.313 5
12957.853 6
12958.394 4
12958.935 8
12959.476 6
12960.017 9
12960.558 12
12961.099 5
12961.640 5
12962.181 2
12962.722 2
12963.263 3
12963.804 7
12964.345 5
12964.886 9
12965.427 10
12965.968 12
12966.509 8
12967.050 9
12967.591 7
12968.132 7
12968.673 5
12969.215 0
12969.756 3
12970.297 4
12970.838 11
12971.379 10
12971.920 7
12972.461 12
12973.003 9
12973.544 5
12974.085 3
12974.626 7
12975.168 6
12975.709 4
12976.250 8
12976.791 4
12977.333 3
12977.874 4
12978.415 6
12978.957 3
12979.498 6
12980.039 6
12980.581 10
12981.122 7
12981.663 3
12982.205 5
12982.746 3
12983.288 7
12983.829 13
12984.370 13
12984.912 6
12985.453 7
12985.995 8
12986.536 2
12987.078 1
12987.619 3
12988.161 4
12988.702 6
12989.244 8
12989.785 17
12990.327 18
12990.868 17
12991.410 10
12991.952 3
12992.493 2
12993.035 6
12993.576 4
12994.118 5
12994.660 3
12995.201 3
12995.743 4
12996.285 17
12996.826 10
12997.368 5
12997.910 7
12998.452 6
12998.993 7
12999.535 8
13000.077 10
13000.619 3
13001.160 8
13001.702 7
13002.244 6
13002.786 8
13003.328 5
13003.869 5
13004.411 7
13004.953 3
13005.495 6
13006.037 3
13006.579 1
13007.121 3
13007.663 9
13008.205 10
13008.747 13
13009.288 18
13009.830 9
13010.372 5
13010.914 2
13011.456 4
13011.998 4
13012.540 5
13013.082 7
13013.624 10
13014.167 4
13014.709 11
13015.251 13
13015.793 6
13016.335 3
13016.877 5
13017.419 8
13017.961 10
13018.503 13
13019.046 11
13019.588 10
13020.130 13
13020.672 8
13021.214 5
13021.756 4
13022.299 3
13022.841 4
13023.383 3
13023.925 2
13024.468 6
13025.010 4
13025.552 7
13026.095 3
13026.637 5
13027.179 6
13027.722 14
13028.264 15
13028.806 9
13029.349 5
13029.891 4
13030.433 5
13030.976 8
13031.518 9
13032.061 7
13032.603 5
13033.145 2
13033.688 4
13034.230 3
13034.773 1
13035.315 2
13035.858 6
13036.400 4
13036.943 9
13037.485 15
13038.028 4
13038.571 6
13039.113 9
13039.656 12
13040.198 17
13040.741 11
13041.284 5
13041.826 9
13042.369 8
13042.911 10
13043.454 9
13043.997 11
13044.540 16
13045.082 19
13045.625 17
13046.168 6
13046.710 11
13047.253 9
13047.796 8
13048.339 7
13048.881 6
13049.424 2
13049.967 5
13050.510 4
13051.053 5
13051.595 9
13052.138 6
13052.681 5
13053.224 10
13053.767 7
13054.310 7
13054.853 17
13055.396 13
13055.939 11
13056.481 18
13057.024 14
13057.567 13
13058.110 20
13058.653 11
13059.196 12
13059.739 5
13060.282 7
13060.825 13
13061.368 3
13061.911 2
13062.454 3
13062.998 10
13063.541 6
13064.084 13
13064.627 6
13065.170 8
13065.713 10
13066.256 5
13066.799 18
13067.342 18
13067.886 16
13068.429 16
13068.972 10
13069.515 4
13070.058 2
13070.602 2
13071.145 14
13071.688 14
13072.231 17
13072.775 8
13073.318 4
13073.861 12
13074.405 6
13074.948 6
13075.491 7
13076.035 7
13076.578 5
13077.121 3
13077.665 2
13078.208 15
13078.751 13
13079.295 11
13079.838 15
13080.382 14
13080.925 7
13081.469 2
13082.012 5
13082.556 5
13083.099 9
13083.643 5
13084.186 4
13084.730 4
13085.273 4
13085.817 2
13086.360 0
13086.904 0
13087.447 3
13087.991 7
13088.534 8
13089.078 8
13089.622 3
13090.165 6
13090.709 5
13091.253 11
13091.796 5
13092.340 11
13092.884 15
13093.427 15
13093.971 10
13094.515 5
13095.059 8
13095.602 7
13096.146 7
13096.690 12
13097.234 10
13097.777 23
13098.321 16
13098.865 14
13099.409 9
13099.953 7
13100.497 4
13101.040 2
13101.584 2
13102.128 3
13102.672 2
13103.216 5
13103.760 10
13104.304 10
13104.848 7
13105.392 5
13105.936 12
13106.480 6
13107.024 6
13107.568 5
13108.112 6
13108.656 15
13109.200 19
13109.744 9
13110.288 4
13110.832 7
13111.376 10
13111.920 6
13112.464 4
13113.008 2
13113.552 12
13114.096 15
13114.641 7
13115.185 5
13115.729 4
13116.273 6
13116.817 6
13117.361 5
13117.906 11
13118.450 4
13118.994 10
13119.538 7
13120.083 1
13120.627 4
13121.171 10
13121.715 9
13122.260 7
13122.804 7
13123.348 7
13123.893 3
13124.437 11
13124.981 9
13125.526 8
13126.070 2
13126.615 2
13127.159 5
13127.703 6
13128.248 7
13128.792 13
13129.337 11
13129.881 10
13130.426 18
13130.970 16
13131.515 12
13132.059 10
13132.604 15
13133.148 11
13133.693 7
13134.237 4
13134.782 6
13135.326 0
13135.871 8
13136.415 8
13136.960 1
13137.505 4
13138.049 3
13138.594 1
13139.139 1
13139.683 9
13140.228 12
13140.773 10
13141.317 7
13141.862 6
13142.407 15
13142.951 7
13143.496 6
13144.041 8
13144.586 3
13145.130 5
13145.675 6
13146.220 8
13146.765 5
13147.310 5
13147.855 5
13148.399 6
13148.944 1
13149.489 2
13150.034 2
13150.579 3
13151.124 1
13151.669 6
13152.214 6
13152.758 1
13153.303 1
13153.848 9
13154.393 13
13154.938 7
13155.483 7
13156.028 8
13156.573 8
13157.118 3
13157.663 2
13158.208 1
13158.753 1
13159.299 8
13159.844 3
13160.389 5
13160.934 7
13161.479 7
13162.024 5
13162.569 5
13163.114 6
13163.659 16
13164.205 11
13164.750 6
13165.295 9
13165.840 6
13166.385 3
13166.931 2
13167.476 5
13168.021 6
13168.566 5
13169.112 5
13169.657 4
13170.202 4
13170.748 14
13171.293 10
13171.838 23
13172.384 19
13172.929 20
13173.474 11
13174.020 6
13174.565 15
13175.110 6
13175.656 2
13176.201 3
13176.747 5
13177.292 5
13177.838 2
13178.383 5
13178.928 4
13179.474 0
13180.019 6
13180.565 3
13181.110 7
13181.656 7
13182.202 4
13182.747 3
13183.293 3
13183.838 0
13184.384 1
13184.929 0
13185.475 4
13186.021 4
13186.566 1
13187.112 3
13187.658 0
13188.203 2
13188.749 6
13189.295 5
13189.840 6
13190.386 4
13190.932 1
13191.477 1
13192.023 0
13192.569 2
13193.115 3
13193.661 5
13194.206 4
13194.752 8
13195.298 15
13195.844 8
13196.390 6
13196.935 4
13197.481 8
13198.027 6
13198.573 4
13199.119 8
13199.665 2
13200.211 4
13200.757 5
13201.303 2
13201.849 7
13202.395 6
13202.940 2
13203.486 3
13204.032 7
13204.578 4
13205.124 4
13205.671 1
13206.217 0
13206.763 5
13207.309 4
13207.855 3
13208.401 9
13208.947 7
13209.493 5
13210.039 5
13210.585 6
13211.131 14
13211.678 8
13212.224 5
13212.770 4
13213.316 9
13213.862 6
13214.408 2
13214.955 3
13215.501 5
13216.047 6
13216.593 7
13217.140 4
13217.686 10
13218.232 8
13218.779 14
13219.325 12
13219.871 8
13220.417 3
13220.964 1
13221.510 3
13222.057 6
13222.603 7
13223.149 5
13223.696 4
13224.242 5
13224.789 1
13225.335 16
13225.881 8
13226.428 13
13226.974 7
13227.521 3
13228.067 4
13228.614 15
13229.160 16
13229.707 7
13230.253 5
13230.800 3
13231.346 6
13231.893 3
13232.440 4
13232.986 3
13233.533 3
13234.079 7
13234.626 3
13235.173 0
13235.719 7
13236.266 8
13236.813 9
13237.359 13
13237.906 7
13238.453 4
13238.999 5
13239.546 1
13240.093 6
13240.640 7
13241.186 6
13241.733 14
13242.280 9
13242.827 5
13243.374 2
13243.920 2
13244.467 0
13245.014 2
13245.561 6
13246.108 7
13246.655 9
13247.202 9
13247.748 4
13248.295 8
13248.842 8
13249.389 3
13249.936 3
13250.483 3
13251.030 6
13251.577 9
13252.124 7
13252.671 6
13253.218 10
13253.765 8
13254.312 4
13254.859 6
13255.406 11
13255.953 19
13256.500 12
13257.047 2
13257.595 1
13258.142 0
13258.689 1
13259.236 5
13259.783 8
13260.330 6
13260.877 10
13261.425 15
13261.972 13
13262.519 10
13263.066 5
13263.613 4
13264.161 6
13264.708 7
13265.255 5
13265.802 7
13266.350 5
13266.897 2
13267.444 5
13267.992 7
13268.539 7
13269.086 6
13269.634 7
13270.181 7
13270.728 13
13271.276 10
13271.823 2
13272.370 1
13272.918 7
13273.465 10
13274.013 6
13274.560 3
13275.108 6
13275.655 7
13276.203 5
13276.750 4
13277.298 3
13277.845 8
13278.393 10
13278.940 4
13279.488 10
13280.035 12
13280.583 7
13281.130 1
13281.678 3
13282.226 8
13282.773 3
13283.321 3
13283.869 8
13284.416 8
13284.964 6
13285.512 1
13286.059 13
13286.607 11
13287.155 8
13287.702 10
13288.250 6
13288.798 3
13289.346 9
13289.893 4
13290.441 7
13290.989 8
13291.537 7
13292.084 1
13292.632 2
13293.180 8
13293.728 10
13294.276 10
13294.824 13
13295.372 3
13295.919 4
13296.467 1
13297.015 4
13297.563 4
13298.111 3
13298.659 7
13299.207 3
13299.755 2
13300.303 16
13300.851 15
13301.399 11
13301.947 7
13302.495 2
13303.043 5
13303.591 7
13304.139 1
13304.687 1
13305.235 0
13305.783 0
13306.332 4
13306.880 5
13307.428 1
13307.976 3
13308.524 8
13309.072 11
13309.620 11
13310.169 8
13310.717 6
13311.265 6
13311.813 2
13312.361 2
13312.910 7
13313.458 2
13314.006 4
13314.554 6
13315.103 10
13315.651 7
13316.199 5
13316.748 3
13317.296 5
13317.844 4
13318.393 4
13318.941 4
13319.489 3
13320.038 5
13320.586 5
13321.135 5
13321.683 5
13322.231 4
13322.780 4
13323.328 1
13323.877 3
13324.425 7
13324.974 4
13325.522 3
13326.071 1
13326.619 1
13327.168 5
13327.716 4
13328.265 8
13328.813 8
13329.362 12
13329.911 8
13330.459 7
13331.008 4
13331.556 4
13332.105 5
13332.654 4
13333.202 5
13333.751 6
13334.300 10
13334.848 3
13335.397 3
13335.946 3
13336.495 6
13337.043 9
13337.592 7
13338.141 4
13338.690 4
13339.238 0
13339.787 2
13340.336 0
13340.885 4
13341.434 1
13341.982 1
13342.531 4
13343.080 4
13343.629 15
13344.178 14
13344.727 7
13345.276 6
13345.825 3
13346.374 1
13346.923 5
13347.471 3
13348.020 6
13348.569 3
13349.118 3
13349.667 6
13350.216 3
13350.765 11
13351.314 4
13351.863 7
13352.413 6
13352.962 9
13353.511 5
13354.060 4
13354.609 4
13355.158 4
13355.707 2
13356.256 3
13356.805 2
13357.355 5
13357.904 5
13358.453 5
13359.002 3
13359.551 1
13360.100 5
13360.650 6
13361.199 9
13361.748 10
13362.297 7
13362.847 3
13363.396 8
13363.945 13
13364.495 7
13365.044 4
13365.593 4
13366.143 4
13366.692 13
13367.241 14
13367.791 5
13368.340 5
13368.889 2
13369.439 1
13369.988 1
13370.538 1
13371.087 1
13371.636 4
13372.186 4
13372.735 7
13373.285 7
13373.834 7
13374.384 19
13374.933 13
13375.483 7
13376.032 7
13376.582 7
13377.132 3
13377.681 6
13378.231 4
13378.780 3
13379.330 2
13379.880 6
13380.429 3
13380.979 3
13381.528 2
13382.078 3
13382.628 4
13383.177 0
13383.727 2
13384.277 4
13384.827 7
13385.376 16
13385.926 3
13386.476 1
13387.026 1
13387.575 1
13388.125 1
13388.675 1
13389.225 4
13389.775 4
13390.324 7
13390.874 8
13391.424 9
13391.974 9
13392.524 1
13393.074 3
13393.624 2
13394.174 1
13394.723 9
13395.273 4
13395.823 2
13396.373 3
13396.923 4
13397.473 7
13398.023 12
13398.573 9
13399.123 6
13399.673 5
13400.223 5
13400.773 11
13401.323 9
13401.873 4
13402.424 4
13402.974 0
13403.524 2
13404.074 2
13404.624 4
13405.174 7
13405.724 11
13406.274 10
13406.825 3
13407.375 1
13407.925 7
13408.475 5
13409.025 4
13409.576 2
13410.126 1
13410.676 5
13411.226 6
13411.777 5
13412.327 3
13412.877 3
13413.427 6
13413.978 0
13414.528 3
13415.078 3
13415.629 7
13416.179 6
13416.730 5
13417.280 6
13417.830 6
13418.381 5
13418.931 4
13419.482 6
13420.032 5
13420.582 7
13421.133 3
13421.683 6
13422.234 2
13422.784 2
13423.335 5
13423.885 6
13424.436 6
13424.986 5
13425.537 11
13426.088 5
13426.638 3
13427.189 5
13427.739 4
13428.290 7
13428.841 8
13429.391 8
13429.942 7
13430.493 4
13431.043 3
13431.594 2
13432.145 7
13432.695 6
13433.246 3
13433.797 4
13434.347 14
13434.898 5
13435.449 9
13436.000 5
13436.550 1
13437.101 0
13437.652 1
13438.203 6
13438.754 7
13439.305 7
13439.855 6
13440.406 8
13440.957 7
13441.508 4
13442.059 5
13442.610 0
13443.161 4
13443.712 8
13444.263 4
13444.814 9
13445.364 6
13445.915 7
13446.466 6
13447.017 11
13447.568 12
13448.119 12
13448.670 2
13449.222 3
13449.773 7
13450.324 3
13450.875 5
13451.426 6
13451.977 2
13452.528 0
13453.079 0
13453.630 5
13454.181 3
13454.733 7
13455.284 3
13455.835 5
13456.386 7
13456.937 5
13457.488 1
13458.040 3
13458.591 4
13459.142 9
13459.693 8
13460.245 11
13460.796 6
13461.347 3
13461.899 9
13462.450 6
13463.001 2
13463.552 5
13464.104 5
13464.655 12
13465.207 5
13465.758 3
13466.309 3
13466.861 1
13467.412 5
13467.964 11
13468.515 13
13469.066 4
13469.618 2
13470.169 1
13470.721 8
13471.272 12
13471.824 9
13472.375 8
13472.927 6
13473.478 11
13474.030 9
13474.581 7
13475.133 4
13475.685 0
13476.236 0
13476.788 3
13477.339 1
13477.891 7
13478.443 9
13478.994 9
13479.546 4
13480.098 4
13480.649 2
13481.201 1
13481.753 4
13482.304 2
13482.856 3
13483.408 6
13483.960 5
13484.511 5
13485.063 8
13485.615 8
13486.167 13
13486.719 11
13487.270 7
13487.822 8
13488.374 6
13488.926 1
13489.478 7
13490.030 3
13490.582 6
13491.133 4
13491.685 3
13492.237 1
13492.789 8
13493.341 7
13493.893 15
13494.445 20
13494.997 9
13495.549 7
13496.101 2
13496.653 1
13497.205 4
13497.757 12
13498.309 11
13498.861 5
13499.413 8
13499.965 7
13500.517 2
13501.070 6
13501.622 3
13502.174 8
13502.726 10
13503.278 16
13503.830 23
13504.382 14
13504.935 8
13505.487 3
13506.039 9
13506.591 6
13507.143 4
13507.696 10
13508.248 9
13508.800 2
13509.352 1
13509.905 6
13510.457 5
13511.009 11
13511.562 6
13512.114 8
13512.666 6
13513.219 6
13513.771 5
13514.323 2
13514.876 5
13515.428 6
13515.981 0
13516.533 3
13517.085 4
13517.638 4
13518.190 2
13518.743 1
13519.295 5
13519.848 4
13520.400 0
13520.953 1
13521.505 0
13522.058 1
13522.610 1
13523.163 5
13523.715 5
13524.268 7
13524.821 2
13525.373 1
13525.926 5
13526.478 4
13527.031 3
13527.584 6
13528.136 10
13528.689 9
13529.242 4
13529.794 3
13530.347 3
13530.900 2
13531.452 0
13532.005 0
13532.558 1
13533.111 4
13533.663 4
13534.216 1
13534.769 3
13535.322 1
13535.875 4
13536.427 7
13536.980 3
13537.533 4
13538.086 7
13538.639 5
13539.192 3
13539.745 3
13540.298 3
13540.850 4
13541.403 12
13541.956 8
13542.509 2
13543.062 5
13543.615 5
13544.168 7
13544.721 6
13545.274 11
13545.827 6
13546.380 4
13546.933 7
13547.486 9
13548.039 8
13548.592 8
13549.145 4
13549.699 5
13550.252 2
13550.805 5
13551.358 1
13551.911 9
13552.464 10
13553.017 12
13553.571 10
13554.124 5
13554.677 4
13555.230 1
13555.783 1
13556.337 3
13556.890 5
13557.443 4
13557.996 5
13558.550 2
13559.103 5
13559.656 8
13560.209 3
13560.763 2
13561.316 11
13561.869 12
13562.423 5
13562.976 9
13563.530 14
13564.083 8
13564.636 3
13565.190 3
13565.743 10
13566.297 12
13566.850 6
13567.404 8
13567.957 11
13568.510 5
13569.064 0
13569.617 4
13570.171 3
13570.724 2
13571.278 3
13571.832 7
13572.385 5
13572.939 2
13573.492 3
13574.046 3
13574.599 0
13575.153 9
13575.707 10
13576.260 6
13576.814 10
13577.368 7
13577.921 6
13578.475 11
13579.029 7
13579.582 10
13580.136 12
13580.690 5
13581.244 14
13581.797 8
13582.351 6
13582.905 3
13583.459 8
13584.012 6
13584.566 4
13585.120 5
13585.674 6
13586.228 3
13586.782 5
13587.335 2
13587.889 5
13588.443 4
13588.997 20
13589.551 14
13590.105 11
13590.659 6
13591.213 16
13591.767 12
13592.321 4
13592.875 2
13593.429 6
13593.983 9
13594.537 8
13595.091 8
13595.645 9
13596.199 7
13596.753 1
13597.307 3
13597.861 16
13598.415 9
13598.969 20
13599.523 24
13600.077 15
13600.631 15
13601.186 10
13601.740 9
13602.294 5
13602.848 6
13603.402 8
13603.956 4
13604.511 1
13605.065 0
13605.619 0
13606.173 7
13606.728 5
13607.282 2
13607.836 7
13608.390 2
13608.945 6
13609.499 5
13610.053 3
13610.608 4
13611.162 1
13611.716 3
13612.271 6
13612.825 4
13613.380 4
13613.934 3
13614.488 11
13615.043 11
13615.597 7
13616.152 2
13616.706 6
13617.261 1
13617.815 1
13618.370 6
13618.924 6
13619.479 10
13620.033 12
13620.588 3
13621.142 2
13621.697 3
13622.251 2
13622.806 7
13623.361 7
13623.915 10
13624.470 5
13625.024 3
13625.579 12
13626.134 6
13626.688 2
13627.243 8
13627.798 7
13628.352 4
13628.907 6
13629.462 6
13630.017 10
13630.571 7
13631.126 10
13631.681 12
13632.236 5
13632.790 4
13633.345 7
13633.900 12
13634.455 6
13635.010 4
13635.565 2
13636.119 2
13636.674 6
13637.229 6
13637.784 4
13638.339 6
13638.894 14
13639.449 19
13640.004 22
13640.559 15
13641.114 17
13641.669 7
13642.223 7
13642.778 2
13643.333 2
13643.889 1
13644.444 0
13644.999 1
13645.554 3
13646.109 10
13646.664 7
13647.219 7
13647.774 5
13648.329 7
13648.884 6
13649.439 2
13649.994 4
13650.550 9
13651.105 3
13651.660 5
13652.215 1
13652.770 4
13653.325 10
13653.881 5
13654.436 3
13654.991 6
13655.546 4
13656.102 7
13656.657 1
13657.212 11
13657.767 8
13658.323 3
13658.878 7
13659.433 5
13659.989 6
13660.544 0
13661.099 0
13661.655 2
13662.210 1
13662.766 2
13663.321 8
13663.876 8
13664.432 4
13664.987 4
13665.543 6
13666.098 24
13666.654 16
13667.209 7
13667.765 5
13668.320 2
13668.876 2
13669.431 2
13669.987 2
13670.542 1
13671.098 4
13671.654 10
13672.209 9
13672.765 10
13673.320 3
13673.876 2
13674.432 3
13674.987 5
13675.543 9
13676.099 5
13676.654 6
13677.210 6
13677.766 3
13678.321 6
13678.877 5
13679.433 7
13679.989 2
13680.544 1
13681.100 6
13681.656 5
13682.212 3
13682.767 3
13683.323 2
13683.879 3
13684.435 2
13684.991 7
13685.547 16
13686.102 12
13686.658 6
13687.214 6
13687.770 3
13688.326 7
13688.882 3
13689.438 8
13689.994 1
13690.550 6
13691.106 3
13691.662 2
13692.218 7
13692.774 8
13693.330 1
13693.886 0
13694.442 1
13694.998 2
13695.554 8
13696.110 11
13696.666 15
13697.222 11
13697.778 11
13698.334 4
13698.891 1
13699.447 5
13700.003 5
13700.559 1
13701.115 7
13701.671 8
13702.228 7
13702.784 4
13703.340 1
13703.896 1
13704.453 0
13705.009 5
13705.565 4
13706.121 8
13706.678 9
13707.234 5
13707.790 4
13708.347 7
13708.903 3
13709.459 3
13710.016 19
13710.572 15
13711.128 9
13711.685 6
13712.241 6
13712.798 7
13713.354 2
13713.910 1
13714.467 1
13715.023 3
13715.580 3
13716.136 4
13716.693 7
13717.249 11
13717.806 5
13718.362 4
13718.919 6
13719.475 4
13720.032 2
13720.588 6
13721.145 5
13721.702 8
13722.258 6
13722.815 13
13723.372 5
13723.928 1
13724.485 4
13725.041 3
13725.598 5
13726.155 8
13726.712 3
13727.268 2
13727.825 6
13728.382 3
13728.938 1
13729.495 4
13730.052 4
13730.609 6
13731.165 5
13731.722 8
13732.279 7
13732.836 12
13733.393 5
13733.950 7
13734.506 2
13735.063 4
13735.620 2
13736.177 1
13736.734 0
13737.291 3
13737.848 4
13738.405 9
13738.962 8
13739.519 7
13740.076 7
13740.633 7
13741.190 6
13741.747 3
13742.304 3
13742.861 2
13743.418 4
13743.975 4
13744.532 4
13745.089 3
13745.646 5
13746.203 6
13746.760 9
13747.317 10
13747.874 8
13748.431 6
13748.989 5
13749.546 7
13750.103 9
13750.660 5
13751.217 6
13751.774 5
13752.332 0
13752.889 4
13753.446 3
13754.003 2
13754.561 3
13755.118 1
13755.675 0
13756.232 0
13756.790 1
13757.347 2
13757.904 1
13758.462 5
13759.019 11
13759.576 5
13760.134 7
13760.691 6
13761.249 8
13761.806 3
13762.363 3
13762.921 5
13763.478 2
13764.036 11
13764.593 3
13765.151 2
13765.708 4
13766.266 2
13766.823 6
13767.381 12
13767.938 8
13768.496 6
13769.053 5
13769.611 6
13770.168 7
13770.726 4
13771.284 2
13771.841 2
13772.399 4
13772.956 6
13773.514 5
13774.072 6
13774.629 3
13775.187 4
13775.745 3
13776.303 18
13776.860 24
13777.418 16
13777.976 14
13778.533 13
13779.091 5
13779.649 9
13780.207 8
13780.765 5
13781.322 5
13781.880 4
13782.438 4
13782.996 10
13783.554 8
13784.111 2
13784.669 3
13785.227 3
13785.785 16
13786.343 13
13786.901 20
13787.459 14
13788.017 5
13788.575 5
13789.133 5
13789.691 3
13790.249 4
13790.807 0
13791.365 3
13791.923 3
13792.481 2
13793.039 6
13793.597 7
13794.155 6
13794.713 6
13795.271 9
13795.829 10
13796.387 5
13796.945 3
13797.503 4
13798.062 6
13798.620 6
13799.178 6
13799.736 5
13800.294 10
13800.852 8
13801.411 7
13801.969 9
13802.527 15
13803.085 10
13803.644 3
13804.202 3
13804.760 14
13805.318 10
13805.877 11
13806.435 8
13806.993 10
13807.552 6
13808.110 7
13808.668 11
13809.227 7
13809.785 3
13810.344 2
13810.902 8
13811.460 5
13812.019 9
13812.577 8
13813.136 13
13813.694 11
13814.253 9
13814.811 7
13815.370 11
13815.928 4
13816.487 0
13817.045 3
13817.604 7
13818.162 6
13818.721 6
13819.279 6
13819.838 6
13820.396 5
13820.955 1
13821.514 2
13822.072 7
13822.631 11
13823.190 11
13823.748 12
13824.307 14
13824.866 9
13825.424 8
13825.983 5
13826.542 3
13827.100 1
13827.659 2
13828.218 0
13828.777 3
13829.335 5
13829.894 3
13830.453 4
13831.012 6
13831.571 10
13832.129 2
13832.688 2
13833.247 0
13833.806 2
13834.365 4
13834.924 0
13835.483 5
13836.042 3
13836.600 5
13837.159 19
13837.718 16
13838.277 11
13838.836 7
13839.395 1
13839.954 3
13840.513 1
13841.072 3
13841.631 8
13842.190 4
13842.749 9
13843.308 4
13843.867 2
13844.427 12
13844.986 9
13845.545 5
13846.104 1
13846.663 5
13847.222 2
13847.781 0
13848.340 2
13848.900 1
13849.459 0
13850.018 3
13850.577 2
13851.136 2
13851.696 2
13852.255 1
13852.814 3
13853.373 9
13853.933 7
13854.492 6
13855.051 4
13855.610 8
13856.170 4
13856.729 3
13857.288 2
13857.848 2
13858.407 5
13858.966 3
13859.526 2
13860.085 0
13860.645 4
13861.204 2
13861.763 3
13862.323 2
13862.882 2
13863.442 2
13864.001 5
13864.561 1
13865.120 0
13865.680 6
13866.239 7
13866.799 2
13867.358 2
13867.918 5
13868.477 7
13869.037 3
13869.597 2
13870.156 4
13870.716 3
13871.275 0
13871.835 2
13872.395 7
13872.954 11
13873.514 8
13874.074 2
13874.633 0
13875.193 9
13875.753 8
13876.313 5
13876.872 7
13877.432 6
13877.992 11
13878.552 14
13879.111 10
13879.671 10
13880.231 6
13880.791 7
13881.351 0
13881.910 0
13882.470 13
13883.030 15
13883.590 9
13884.150 14
13884.710 13
13885.270 5
13885.829 4
13886.389 13
13886.949 11
13887.509 8
13888.069 9
13888.629 5
13889.189 2
13889.749 6
13890.309 8
13890.869 11
13891.429 12
13891.989 10
13892.549 7
13893.109 5
13893.669 7
13894.230 10
13894.790 8
13895.350 10
13895.910 19
13896.470 20
13897.030 10
13897.590 4
13898.150 7
13898.711 1
13899.271 3
13899.831 3
13900.391 0
13900.951 2
13901.512 2
13902.072 3
13902.632 7
13903.192 4
13903.753 3
13904.313 3
13904.873 3
13905.434 3
13905.994 0
13906.554 1
13907.114 5
13907.675 2
13908.235 2
13908.796 4
13909.356 4
13909.916 3
13910.477 5
13911.037 4
13911.598 8
13912.158 5
13912.719 2
13913.279 3
13913.839 2
13914.400 3
13914.960 10
13915.521 8
13916.081 6
13916.642 8
13917.203 0
13917.763 4
13918.324 2
13918.884 5
13919.445 6
13920.005 7
13920.566 6
13921.127 6
13921.687 6
13922.248 3
13922.809 3
13923.369 1
13923.930 2
13924.491 1
13925.051 8
13925.612 5
13926.173 3
13926.734 11
13927.294 25
13927.855 20
13928.416 13
13928.977 7
13929.537 2
13930.098 5
13930.659 7
13931.220 10
13931.781 3
13932.342 2
13932.902 5
13933.463 4
13934.024 4
13934.585 10
13935.146 11
13935.707 10
13936.268 8
13936.829 1
13937.390 5
13937.951 9
13938.512 7
13939.073 2
13939.634 5
13940.195 10
13940.756 8
13941.317 8
13941.878 2
13942.439 1
13943.000 1
13943.561 6
13944.122 7
13944.683 13
13945.244 10
13945.805 5
13946.366 10
13946.928 10
13947.489 9
13948.050 5
13948.611 2
13949.172 1
13949.733 0
13950.295 4
13950.856 2
13951.417 1
13951.978 1
13952.540 2
13953.101 3
13953.662 9
13954.223 1
13954.785 13
13955.346 13
13955.907 12
13956.469 14
13957.030 6
13957.591 2
13958.153 3
13958.714 3
13959.276 4
13959.837 1
13960.398 0
13960.960 1
13961.521 5
13962.083 7
13962.644 1
13963.206 5
13963.767 1
13964.329 2
13964.890 5
13965.452 5
13966.013 2
13966.575 3
13967.136 9
13967.698 5
13968.259 2
13968.821 5
13969.382 6
13969.944 3
13970.506 2
13971.067 4
13971.629 5
13972.191 3
13972.752 1
13973.314 9
13973.876 3
13974.437 3
13974.999 3
13975.561 1
13976.122 2
13976.684 5
13977.246 7
13977.808 4
13978.370 3
13978.931 2
13979.493 6
13980.055 4
13980.617 12
13981.179 7
13981.740 7
13982.302 5
13982.864 5
13983.426 8
13983.988 7
13984.550 8
13985.112 10
13985.674 4
13986.236 3
13986.797 7
13987.359 10
13987.921 5
13988.483 4
13989.045 6
13989.607 6
13990.169 1
13990.731 1
13991.293 8
13991.855 6
13992.418 1
13992.980 0
13993.542 3
13994.104 5
13994.666 6
13995.228 4
13995.790 4
13996.352 4
13996.914 1
13997.477 1
13998.039 6
13998.601 10
13999.163 7
13999.725 9
14000.288 17
14000.850 26
14001.412 17
14001.974 20
14002.536 12
14003.099 10
14003.661 3
14004.223 3
14004.786 1
14005.348 1
14005.910 0
14006.473 3
14007.035 10
14007.597 5
14008.160 5
14008.722 1
14009.284 1
14009.847 6
14010.409 5
14010.972 4
14011.534 10
14012.097 8
14012.659 4
14013.222 3
14013.784 8
14014.347 10
14014.909 9
14015.472 7
14016.034 5
14016.597 1
14017.159 1
14017.722 1
14018.284 2
14018.847 4
14019.410 3
14019.972 1
14020.535 8
14021.097 7
14021.660 1
14022.223 8
14022.785 7
14023.348 8
14023.911 3
14024.473 4
14025.036 12
14025.599 3
14026.162 5
14026.724 4
14027.287 6
14027.850 5
14028.413 5
14028.975 8
14029.538 9
14030.101 8
14030.664 3
14031.227 7
14031.790 9
14032.352 6
14032.915 4
14033.478 8
14034.041 6
14034.604 7
14035.167 10
14035.730 5
14036.293 11
14036.856 11
14037.419 6
14037.982 0
14038.545 0
14039.108 1
14039.671 3
14040.234 2
14040.797 1
14041.360 11
14041.923 8
14042.486 4
14043.049 4
14043.612 10
14044.175 27
14044.738 24
14045.301 9
14045.864 11
14046.428 7
14046.991 7
14047.554 5
14048.117 5
14048.680 0
14049.243 0
14049.807 21
14050.370 16
14050.933 13
14051.496 10
14052.060 10
14052.623 9
14053.186 4
14053.749 3
14054.313 5
14054.876 3
14055.439 2
14056.003 6
14056.566 6
14057.129 7
14057.693 5
14058.256 5
14058.819 1
14059.383 4
14059.946 3
14060.510 4
14061.073 1
14061.637 0
14062.200 2
14062.764 0
14063.327 4
14063.890 3
14064.454 8
14065.018 11
14065.581 6
14066.145 5
14066.708 7
14067.272 5
14067.835 8
14068.399 10
14068.962 10
14069.526 4
14070.090 2
14070.653 2
14071.217 5
14071.781 1
14072.344 4
14072.908 3
14073.472 5
14074.035 1
14074.599 2
14075.163 1
14075.726 2
14076.290 3
14076.854 4
14077.418 6
14077.981 4
14078.545 5
14079.109 5
14079.673 4
14080.237 7
14080.800 4
14081.364 3
14081.928 2
14082.492 8
14083.056 7
14083.620 4
14084.184 5
14084.748 7
14085.311 1
14085.875 1
14086.439 0
14087.003 6
14087.567 13
14088.131 9
14088.695 6
14089.259 2
14089.823 4
14090.387 2
14090.951 9
14091.515 10
14092.079 3
14092.643 3
14093.208 6
14093.772 12
14094.336 16
14094.900 16
14095.464 9
14096.028 9
14096.592 5
14097.156 6
14097.721 3
14098.285 2
14098.849 2
14099.413 3
14099.977 6
14100.542 6
14101.106 5
14101.670 4
14102.234 1
14102.799 6
14103.363 1
14103.927 0
14104.491 1
14105.056 4
14105.620 3
14106.184 4
14106.749 4
14107.313 4
14107.878 3
14108.442 1
14109.006 3
14109.571 6
14110.135 8
14110.700 2
14111.264 7
14111.828 1
14112.393 2
14112.957 5
14113.522 1
14114.086 3
14114.651 9
14115.215 7
14115.780 4
14116.344 2
14116.909 4
14117.474 6
14118.038 1
14118.603 1
14119.167 5
14119.732 5
14120.297 17
14120.861 10
14121.426 6
14121.990 5
14122.555 5
14123.120 2
14123.684 3
14124.249 6
14124.814 2
14125.379 0
14125.943 0
14126.508 1
14127.073 4
14127.638 4
14128.202 2
14128.767 3
14129.332 4
14129.897 14
14130.462 26
14131.026 31
14131.591 20
14132.156 13
14132.721 13
14133.286 12
14133.851 7
14134.416 5
14134.981 5
14135.546 3
14136.110 4
14136.675 9
14137.240 7
14137.805 2
14138.370 9
14138.935 13
14139.500 14
14140.065 12
14140.630 5
14141.195 3
14141.760 6
14142.325 12
14142.891 10
14143.456 7
14144.021 3
14144.586 3
14145.151 8
14145.716 5
14146.281 5
14146.846 5
14147.412 2
14147.977 2
14148.542 2
14149.107 2
14149.672 0
14150.237 3
14150.803 11
14151.368 11
14151.933 11
14152.498 5
14153.064 5
14153.629 5
14154.194 6
14154.760 4
14155.325 1
14155.890 1
14156.456 6
14157.021 2
14157.586 4
14158.152 4
14158.717 2
14159.283 2
14159.848 5
14160.413 3
14160.979 16
14161.544 9
14162.110 4
14162.675 3
14163.241 11
14163.806 8
14164.372 7
14164.937 3
14165.503 0
14166.068 1
14166.634 2
14167.199 3
14167.765 5
14168.330 9
14168.896 10
14169.462 6
14170.027 4
14170.593 5
14171.158 1
14171.724 1
14172.290 5
14172.855 9
14173.421 7
14173.987 4
14174.553 3
14175.118 4
14175.684 3
14176.250 3
14176.815 2
14177.381 6
14177.947 6
14178.513 7
14179.079 2
14179.644 2
14180.210 4
14180.776 5
14181.342 7
14181.908 6
14182.474 2
14183.039 2
14183.605 2
14184.171 2
14184.737 1
14185.303 2
14185.869 0
14186.435 0
14187.001 1
14187.567 0
14188.133 3
14188.699 2
14189.265 2
14189.831 3
14190.397 3
14190.963 0
14191.529 1
14192.095 1
14192.661 4
14193.227 2
14193.793 2
14194.359 2
14194.925 5
14195.491 7
14196.058 7
14196.624 3
14197.190 9
14197.756 8
14198.322 7
14198.888 3
14199.455 4
14200.021 3
14200.587 1
14201.153 0
14201.720 1
14202.286 3
14202.852 3
14203.418 2
14203.985 3
14204.551 7
14205.117 2
14205.684 2
14206.250 3
14206.816 3
14207.383 3
14207.949 1
14208.515 4
14209.082 3
14209.648 8
14210.215 3
14210.781 2
14211.347 3
14211.914 1
14212.480 7
14213.047 16
14213.613 6
14214.180 7
14214.746 2
14215.313 3
14215.879 0
14216.446 1
14217.012 5
14217.579 5
14218.146 12
14218.712 8
14219.279 5
14219.845 11
14220.412 12
14220.979 9
14221.545 5
14222.112 2
14222.679 1
14223.245 14
14223.812 7
14224.379 3
14224.945 2
14225.512 8
14226.079 7
14226.645 8
14227.212 5
14227.779 5
14228.346 5
14228.913 5
14229.479 6
14230.046 8
14230.613 13
14231.180 14
14231.747 6
14232.314 6
14232.880 12
14233.447 5
14234.014 3
14234.581 1
14235.148 3
14235.715 1
14236.282 2
14236.849 3
14237.416 5
14237.983 2
14238.550 3
14239.117 4
14239.684 8
14240.251 4
14240.818 7
14241.385 14
14241.952 12
14242.519 12
14243.086 8
14243.653 5
14244.220 6
14244.787 6
14245.354 2
14245.921 0
14246.489 3
14247.056 2
14247.623 2
14248.190 1
14248.757 5
14249.324 4
14249.892 1
14250.459 7
14251.026 2
14251.593 2
14252.161 9
14252.728 9
14253.295 5
14253.862 2
14254.430 5
14254.997 6
14255.564 6
14256.132 10
14256.699 9
14257.266 5
14257.834 8
14258.401 6
14258.968 4
14259.536 4
14260.103 7
14260.671 9
14261.238 5
14261.805 1
14262.373 1
14262.940 0
14263.508 5
14264.075 2
14264.643 2
14265.210 3
14265.778 6
14266.345 1
14266.913 2
14267.481 3
14268.048 12
14268.616 16
14269.183 14
14269.751 10
14270.318 4
14270.886 4
14271.454 3
14272.021 3
14272.589 3
14273.157 3
14273.724 4
14274.292 3
14274.860 12
14275.427 7
14275.995 4
14276.563 2
14277.131 4
14277.698 7
14278.266 3
14278.834 5
14279.402 8
14279.970 4
14280.537 1
14281.105 6
14281.673 4
14282.241 4
14282.809 5
14283.377 12
14283.945 10
14284.512 5
14285.080 6
14285.648 8
14286.216 8
14286.784 4
14287.352 5
14287.920 4
14288.488 3
14289.056 5
14289.624 18
14290.192 10
14290.760 8
14291.328 8
14291.896 2
14292.464 1
14293.032 0
14293.600 1
14294.168 2
14294.736 8
14295.305 7
14295.873 6
14296.441 8
14297.009 4
14297.577 4
14298.145 1
14298.713 2
14299.282 7
14299.850 7
14300.418 8
14300.986 6
14301.554 5
14302.123 6
14302.691 11
14303.259 3
14303.827 3
14304.396 8
14304.964 15
14305.532 8
14306.101 5
14306.669 9
14307.237 9
14307.806 8
14308.374 5
14308.942 3
14309.511 2
14310.079 7
14310.648 7
14311.216 8
14311.785 8
14312.353 3
14312.921 1
14313.490 2
14314.058 6
14314.627 2
14315.195 3
14315.764 3
14316.332 4
14316.901 11
14317.470 6
14318.038 5
14318.607 8
14319.175 8
14319.744 3
14320.312 4
14320.881 4
14321.450 3
14322.018 3
14322.587 0
14323.156 1
14323.724 9
14324.293 15
14324.862 4
14325.430 2
14325.999 0
14326.568 0
14327.137 1
14327.705 3
14328.274 3
14328.843 3
14329.412 9
14329.980 7
14330.549 5
14331.118 2
14331.687 4
14332.256 4
14332.825 9
14333.393 8
14333.962 6
14334.531 13
14335.100 7
14335.669 8
14336.238 5
14336.807 3
14337.376 4
14337.945 2
14338.514 6
14339.083 4
14339.652 0
14340.221 0
14340.790 1
14341.359 2
14341.928 2
14342.497 5
14343.066 4
14343.635 5
14344.204 8
14344.773 7
14345.342 1
14345.911 4
14346.480 3
14347.050 4
14347.619 10
14348.188 6
14348.757 6
14349.326 6
14349.895 2
14350.465 11
14351.034 9
14351.603 4
14352.172 2
14352.742 1
14353.311 3
14353.880 3
14354.449 6
14355.019 3
14355.588 2
14356.157 1
14356.727 6
14357.296 4
14357.865 3
14358.435 6
14359.004 9
14359.573 7
14360.143 6
14360.712 7
14361.282 5
14361.851 3
14362.420 1
14362.990 3
14363.559 2
14364.129 2
14364.698 4
14365.268 2
14365.837 0
14366.407 1
14366.976 4
14367.546 10
14368.115 7
14368.685 1
14369.255 3
14369.824 4
14370.394 2
14370.963 0
14371.533 1
14372.103 1
14372.672 0
14373.242 0
14373.812 1
14374.381 1
14374.951 3
14375.521 5
14376.090 5
14376.660 6
14377.230 9
14377.800 4
14378.369 3
14378.939 1
14379.509 0
14380.079 1
14380.648 1
14381.218 2
14381.788 2
14382.358 1
14382.928 2
14383.498 3
14384.068 1
14384.637 2
14385.207 2
14385.777 4
14386.347 3
14386.917 5
14387.487 12
14388.057 6
14388.627 3
14389.197 3
14389.767 3
14390.337 7
14390.907 7
14391.477 8
14392.047 13
14392.617 12
14393.187 6
14393.757 3
14394.327 3
14394.897 7
14395.467 5
14396.037 7
14396.607 7
14397.178 15
14397.748 13
14398.318 10
14398.888 6
14399.458 1
14400.028 3
14400.599 2
14401.169 6
14401.739 5
14402.309 5
14402.879 0
14403.450 2
14404.020 1
14404.590 2
14405.161 2
14405.731 5
14406.301 7
14406.871 5
14407.442 2
14408.012 2
14408.583 4
14409.153 2
14409.723 2
14410.294 1
14410.864 3
14411.434 8
14412.005 7
14412.575 5
14413.146 4
14413.716 1
14414.287 1
14414.857 2
14415.428 0
14415.998 2
14416.569 6
14417.139 8
14417.710 6
14418.280 4
14418.851 0
14419.421 5
14419.992 4
14420.563 7
14421.133 10
14421.704 4
14422.274 1
14422.845 8
14423.416 8
14423.986 11
14424.557 9
14425.128 5
14425.698 3
14426.269 3
14426.840 5
14427.411 2
14427.981 5
14428.552 3
14429.123 4
14429.694 12
14430.264 9
14430.835 11
14431.406 7
14431.977 5
14432.548 1
14433.118 1
14433.689 5
14434.260 4
14434.831 2
14435.402 1
14435.973 4
14436.544 0
14437.115 3
14437.686 1
14438.256 1
14438.827 4
14439.398 1
14439.969 0
14440.540 4
14441.111 8
14441.682 3
14442.253 4
14442.824 5
14443.395 8
14443.967 4
14444.538 4
14445.109 10
14445.680 10
14446.251 6
14446.822 6
14447.393 5
14447.964 1
14448.535 1
14449.106 2
14449.678 3
14450.249 5
14450.820 5
14451.391 3
14451.962 5
14452.534 4
14453.105 15
14453.676 15
14454.247 9
14454.819 12
14455.390 10
14455.961 5
14456.533 2
14457.104 2
14457.675 1
14458.247 1
14458.818 1
14459.389 2
14459.961 8
14460.532 3
14461.103 1
14461.675 0
14462.246 1
14462.818 0
14463.389 0
14463.960 4
14464.532 6
14465.103 2
14465.675 3
14466.246 6
14466.818 6
14467.389 2
14467.961 3
14468.532 2
14469.104 5
14469.676 5
14470.247 3
14470.819 4
14471.390 12
14471.962 6
14472.534 2
14473.105 3
14473.677 11
14474.249 10
14474.820 10
14475.392 12
14475.964 5
14476.535 7
14477.107 9
14477.679 1
14478.250 7
14478.822 7
14479.394 11
14479.966 9
14480.537 7
14481.109 6
14481.681 4
14482.253 5
14482.825 6
14483.396 3
14483.968 6
14484.540 11
14485.112 6
14485.684 6
14486.256 4
14486.828 7
14487.400 3
14487.972 5
14488.543 4
14489.115 4
14489.687 1
14490.259 2
14490.831 4
14491.403 0
14491.975 3
14492.547 9
14493.119 4
14493.691 4
14494.263 3
14494.836 6
14495.408 6
14495.980 1
14496.552 2
14497.124 0
14497.696 2
14498.268 2
14498.840 3
14499.412 8
14499.985 8
14500.557 6
14501.129 3
14501.701 1
14502.273 3
14502.846 9
14503.418 4
14503.990 2
14504.562 4
14505.134 2
14505.707 5
14506.279 5
14506.851 4
14507.424 2
14507.996 3
14508.568 7
14509.141 4
14509.713 15
14510.285 16
14510.858 14
14511.430 9
14512.003 3
14512.575 6
14513.147 3
14513.720 2
14514.292 3
14514.865 3
14515.437 1
14516.010 0
14516.582 1
14517.155 1
14517.727 9
14518.300 11
14518.872 4
14519.445 6
14520.017 3
14520.590 2
14521.162 5
14521.735 4
14522.308 3
14522.880 6
14523.453 3
14524.025 0
14524.598 0
14525.171 0
14525.743 8
14526.316 6
14526.889 10
14527.461 10
14528.034 7
14528.607 6
14529.180 4
14529.752 2
14530.325 1
14530.898 3
14531.471 2
14532.044 2
14532.616 3
14533.189 1
14533.762 1
14534.335 9
14534.908 12
14535.481 12
14536.053 5
14536.626 6
14537.199 10
14537.772 12
14538.345 9
14538.918 8
14539.491 10
14540.064 9
14540.637 5
14541.210 6
14541.783 6
14542.356 5
14542.929 13
14543.502 8
14544.075 2
14544.648 2
14545.221 1
14545.794 0
14546.367 1
14546.940 12
14547.513 12
14548.086 6
14548.659 17
14549.233 7
14549.806 6
14550.379 4
14550.952 6
14551.525 7
14552.098 4
14552.672 4
14553.245 3
14553.818 4
14554.391 5
14554.964 3
14555.538 4
14556.111 4
14556.684 6
14557.258 9
14557.831 4
14558.404 5
14558.977 5
14559.551 4
14560.124 4
14560.698 4
14561.271 2
14561.844 1
14562.418 2
14562.991 0
14563.564 6
14564.138 6
14564.711 1
14565.285 7
14565.858 11
14566.432 20
14567.005 12
14567.579 5
14568.152 4
14568.726 7
14569.299 8
14569.873 4
14570.446 0
14571.020 7
14571.593 6
14572.167 8
14572.741 6
14573.314 14
14573.888 6
14574.461 15
14575.035 13
14575.609 6
14576.182 1
14576.756 3
14577.330 9
14577.903 5
14578.477 3
14579.051 1
14579.625 3
14580.198 5
14580.772 5
14581.346 2
14581.920 5
14582.493 2
14583.067 4
14583.641 8
14584.215 5
14584.789 1
14585.363 1
14585.936 3
14586.510 4
14587.084 1
14587.658 2
14588.232 3
14588.806 4
14589.380 9
14589.954 3
14590.528 2
14591.102 1
14591.676 0
14592.250 3
14592.824 4
14593.398 2
14593.972 1
14594.546 4
14595.120 1
14595.694 3
14596.268 10
14596.842 3
14597.416 4
14597.990 4
14598.564 4
14599.138 5
14599.712 6
14600.286 8
14600.861 6
14601.435 4
14602.009 0
14602.583 0
14603.157 0
14603.731 3
14604.306 3
14604.880 11
14605.454 10
14606.028 4
14606.603 1
14607.177 4
14607.751 4
14608.325 4
14608.900 8
14609.474 8
14610.048 8
14610.623 7
14611.197 2
14611.771 5
14612.346 7
14612.920 4
14613.495 2
14614.069 2
14614.643 7
14615.218 2
14615.792 3
14616.367 0
14616.941 4
14617.516 0
14618.090 6
14618.665 3
14619.239 0
14619.814 2
14620.388 0
14620.963 5
14621.537 6
14622.112 5
14622.686 12
14623.261 14
14623.836 7
14624.410 7
14624.985 5
14625.560 1
14626.134 3
14626.709 0
14627.283 2
14627.858 2
14628.433 2
14629.008 5
14629.582 5
14630.157 3
14630.732 2
14631.306 3
14631.881 2
14632.456 3
14633.031 5
14633.606 7
14634.180 13
14634.755 17
14635.330 10
14635.905 8
14636.480 9
14637.055 12
14637.629 5
14638.204 4
14638.779 7
14639.354 5
14639.929 9
14640.504 7
14641.079 7
14641.654 7
14642.229 6
14642.804 15
14643.379 12
14643.954 8
14644.529 5
14645.104 1
14645.679 1
14646.254 15
14646.829 10
14647.404 3
14647.979 3
14648.554 1
14649.129 9
14649.704 14
14650.279 8
14650.855 3
14651.430 1
14652.005 1
14652.580 0
14653.155 4
14653.730 8
14654.306 6
14654.881 2
14655.456 1
14656.031 4
14656.606 7
14657.182 5
14657.757 10
14658.332 12
14658.908 7
14659.483 3
14660.058 7
14660.633 6
14661.209 2
14661.784 1
14662.359 4
14662.935 4
14663.510 3
14664.086 7
14664.661 3
14665.236 0
14665.812 1
14666.387 2
14666.963 9
14667.538 6
14668.114 11
14668.689 2
14669.265 2
14669.840 1
14670.416 0
14670.991 2
14671.567 5
14672.142 4
14672.718 3
14673.293 5
14673.869 6
14674.445 5
14675.020 9
14675.596 7
14676.171 4
14676.747 6
14677.323 8
14677.898 7
14678.474 6
14679.050 2
14679.625 5
14680.201 1
14680.777 1
14681.353 3
14681.928 4
14682.504 4
14683.080 2
14683.656 5
14684.231 3
14684.807 2
14685.383 4
14685.959 4
14686.535 12
14687.110 11
14687.686 8
14688.262 6
14688.838 9
14689.414 5
14689.990 3
14690.566 6
14691.142 8
14691.718 8
14692.293 4
14692.869 4
14693.445 4
14694.021 5
14694.597 7
14695.173 5
14695.749 5
14696.325 6
14696.901 3
14697.477 5
14698.054 5
14698.630 6
14699.206 4
14699.782 8
14700.358 7
14700.934 5
14701.510 8
14702.086 4
14702.662 8
14703.239 4
14703.815 3
14704.391 6
14704.967 13
14705.543 13
14706.119 10
14706.696 6
14707.272 7
14707.848 9
14708.424 6
14709.001 4
14709.577 4
14710.153 4
14710.730 14
14711.306 10
14711.882 10
14712.459 7
14713.035 5
14713.611 3
14714.188 5
14714.764 4
14715.340 3
14715.917 4
14716.493 8
14717.070 5
14717.646 5
14718.223 7
14718.799 9
14719.375 5
14719.952 7
14720.528 8
14721.105 1
14721.681 3
14722.258 3
14722.835 9
14723.411 9
14723.988 4
14724.564 3
14725.141 2
14725.717 0
14726.294 3
14726.871 2
14727.447 6
14728.024 5
14728.601 2
14729.177 3
14729.754 3
14730.331 4
14730.907 2
14731.484 0
14732.061 7
14732.637 4
14733.214 4
14733.791 2
14734.368 2
14734.944 3
14735.521 2
14736.098 1
14736.675 0
14737.252 8
14737.829 3
14738.405 0
14738.982 1
14739.559 1
14740.136 6
14740.713 1
14741.290 3
14741.867 1
14742.444 3
14743.021 3
14743.598 6
14744.174 5
14744.751 1
14745.328 9
14745.905 10
14746.482 7
14747.059 6
14747.636 2
14748.213 8
14748.791 8
14749.368 3
14749.945 2
14750.522 3
14751.099 4
14751.676 8
14752.253 7
14752.830 6
14753.407 6
14753.984 5
14754.562 5
14755.139 2
14755.716 0
14756.293 0
14756.870 2
14757.448 3
14758.025 1
14758.602 3
14759.179 2
14759.757 1
14760.334 2
14760.911 3
14761.488 3
14762.066 10
14762.643 21
14763.220 18
14763.798 7
14764.375 7
14764.952 8
14765.530 13
14766.107 6
14766.685 6
14767.262 14
14767.839 14
14768.417 7
14768.994 5
14769.572 1
14770.149 2
14770.727 0
14771.304 1
14771.882 5
14772.459 3
14773.037 7
14773.614 4
14774.192 6
14774.769 6
14775.347 3
14775.925 5
14776.502 3
14777.080 6
14777.657 5
14778.235 8
14778.813 7
14779.390 14
14779.968 14
14780.546 7
14781.123 8
14781.701 7
14782.279 3
14782.856 3
14783.434 3
14784.012 5
14784.590 3
14785.167 3
14785.745 3
14786.323 8
14786.901 5
14787.478 2
14788.056 9
14788.634 6
14789.212 6
14789.790 4
14790.368 12
14790.946 6
14791.523 3
14792.101 2
14792.679 4
14793.257 5
14793.835 5
14794.413 7
14794.991 6
14795.569 6
14796.147 3
14796.725 1
14797.303 2
14797.881 6
14798.459 5
14799.037 1
14799.615 4
14800.193 3
14800.771 8
14801.349 4
14801.927 1
14802.505 2
14803.083 2
14803.662 5
14804.240 4
14804.818 6
14805.396 5
14805.974 5
14806.552 2
14807.131 3
14807.709 4
14808.287 7
14808.865 2
14809.443 3
14810.022 5
14810.600 7
14811.178 1
14811.756 5
14812.335 5
14812.913 1
14813.491 2
14814.070 8
14814.648 12
14815.226 5
14815.805 6
14816.383 6
14816.961 1
14817.540 0
14818.118 0
14818.697 6
14819.275 3
14819.854 2
14820.432 3
14821.010 6
14821.589 3
14822.167 7
14822.746 3
14823.324 7
14823.903 9
14824.481 7
14825.060 2
14825.639 3
14826.217 10
14826.796 8
14827.374 5
14827.953 2
14828.531 2
14829.110 4
14829.689 3
14830.267 5
14830.846 2
14831.425 3
14832.003 4
14832.582 2
14833.161 12
14833.739 14
14834.318 9
14834.897 8
14835.476 4
14836.054 3
14836.633 3
14837.212 2
14837.791 1
14838.369 0
14838.948 0
14839.527 2
14840.106 7
14840.685 7
14841.264 5
14841.842 8
14842.421 4
14843.000 1
14843.579 1
14844.158 1
14844.737 3
14845.316 6
14845.895 4
14846.474 2
14847.053 2
14847.632 1
14848.211 2
14848.790 1
14849.369 0
14849.948 0
14850.527 1
14851.106 0
14851.685 1
14852.264 2
14852.843 5
14853.422 12
14854.001 6
14854.580 4
14855.160 8
14855.739 4
14856.318 3
14856.897 5
14857.476 4
14858.055 2
14858.634 15
14859.214 10
14859.793 6
14860.372 4
14860.951 1
14861.531 4
14862.110 5
14862.689 5
14863.268 3
14863.848 1
14864.427 5
14865.006 8
14865.586 9
14866.165 7
14866.744 6
14867.324 9
14867.903 9
14868.482 4
14869.062 3
14869.641 7
14870.221 7
14870.800 6
14871.380 4
14871.959 5
14872.539 6
14873.118 7
14873.697 2
14874.277 0
14874.856 4
14875.436 7
14876.016 8
14876.595 3
14877.175 2
14877.754 0
14878.334 1
14878.913 0
14879.493 0
14880.073 1
14880.652 4
14881.232 2
14881.811 4
14882.391 6
14882.971 4
14883.550 9
14884.130 6
14884.710 4
14885.290 9
14885.869 12
14886.449 10
14887.029 8
14887.609 5
14888.188 2
14888.768 3
14889.348 3
14889.928 3
14890.507 3
14891.087 4
14891.667 3
14892.247 3
14892.827 4
14893.407 3
14893.987 6
14894.566 1
14895.146 2
14895.726 1
14896.306 7
14896.886 7
14897.466 2
14898.046 2
14898.626 3
14899.206 3
14899.786 0
14900.366 4
14900.946 10
14901.526 11
14902.106 14
14902.686 8
14903.266 4
14903.846 12
14904.426 13
14905.007 11
14905.587 8
14906.167 11
14906.747 9
14907.327 6
14907.907 1
14908.487 0
14909.067 2
14909.648 7
14910.228 6
14910.808 4
14911.388 10
14911.969 16
14912.549 13
14913.129 3
14913.709 9
14914.290 2
14914.870 3
14915.450 9
14916.030 9
14916.611 3
14917.191 3
14917.771 4
14918.352 4
14918.932 5
14919.513 3
14920.093 1
14920.673 4
14921.254 7
14921.834 4
14922.415 2
14922.995 5
14923.576 4
14924.156 3
14924.736 1
14925.317 3
14925.897 8
14926.478 8
14927.059 5
14927.639 6
14928.220 5
14928.800 6
14929.381 4
14929.961 5
14930.542 6
14931.123 2
14931.703 4
14932.284 8
14932.864 4
14933.445 1
14934.026 0
14934.606 2
14935.187 3
14935.768 4
14936.348 4
14936.929 2
14937.510 4
14938.091 9
14938.671 5
14939.252 3
14939.833 5
14940.414 2
14940.995 5
14941.575 1
14942.156 4
14942.737 5
14943.318 2
14943.899 1
14944.480 2
14945.060 10
14945.641 4
14946.222 6
14946.803 0
14947.384 4
14947.965 3
14948.546 1
14949.127 4
14949.708 5
14950.289 10
14950.870 13
14951.451 5
14952.032 5
14952.613 14
14953.194 7
14953.775 4
14954.356 9
14954.937 8
14955.518 11
14956.099 6
14956.680 5
14957.261 5
14957.842 1
14958.424 3
14959.005 2
14959.586 1
14960.167 0
14960.748 2
14961.329 2
14961.911 6
14962.492 5
14963.073 2
14963.654 1
14964.236 7
14964.817 5
14965.398 3
14965.979 8
14966.561 9
14967.142 2
14967.723 0
14968.305 2
14968.886 2
14969.467 4
14970.049 5
14970.630 1
14971.211 2
14971.793 4
14972.374 5
14972.956 6
14973.537 0
14974.119 3
14974.700 3
14975.281 1
14975.863 0
14976.444 0
14977.026 5
14977.607 3
14978.189 9
14978.770 10
14979.352 11
14979.934 9
14980.515 2
14981.097 6
14981.678 11
14982.260 6
14982.841 2
14983.423 5
14984.005 6
14984.586 9
14985.168 9
14985.750 3
14986.331 1
14986.913 2
14987.495 4
14988.076 2
14988.658 2
14989.240 8
14989.822 8
14990.403 11
14990.985 8
14991.567 7
14992.149 5
14992.731 4
14993.312 5
14993.894 4
14994.476 11
14995.058 6
14995.640 7
14996.222 6
14996.803 4
14997.385 1
14997.967 6
14998.549 5
14999.131 1
14999.713 5
15000.295 5
15000.877 3
15001.459 3
15002.041 3
15002.623 7
15003.205 3
15003.787 6
15004.369 6
15004.951 4
15005.533 1
15006.115 2
15006.697 1
15007.279 9
15007.861 4
15008.443 1
15009.026 2
15009.608 3
15010.190 5
15010.772 6
15011.354 6
15011.936 16
15012.518 8
15013.101 9
15013.683 4
15014.265 1
15014.847 6
15015.430 10
15016.012 9
15016.594 3
15017.176 2
15017.759 6
15018.341 6
15018.923 9
15019.506 3
15020.088 2
15020.670 0
15021.253 1
15021.835 2
15022.417 4
15023.000 5
15023.582 2
15024.165 6
15024.747 12
15025.329 5
15025.912 4
15026.494 2
15027.077 2
15027.659 2
15028.242 4
15028.824 2
15029.407 1
15029.989 3
15030.572 3
15031.154 4
15031.737 3
15032.319 3
15032.902 1
15033.485 5
15034.067 5
15034.650 2
15035.232 4
15035.815 2
15036.398 4
15036.980 1
15037.563 8
15038.146 6
15038.728 2
15039.311 8
15039.894 8
15040.477 2
15041.059 1
15041.642 5
15042.225 7
15042.808 7
15043.390 8
15043.973 7
15044.556 2
15045.139 8
15045.722 2
15046.304 8
15046.887 6
15047.470 0
15048.053 2
15048.636 0
15049.219 0
15049.802 1
15050.385 2
15050.968 1
15051.551 3
15052.134 1
15052.716 1
15053.299 1
15053.882 1
15054.465 3
15055.048 2
15055.631 2
15056.214 7
15056.798 7
15057.381 5
15057.964 5
15058.547 4
15059.130 14
15059.713 7
15060.296 5
15060.879 5
15061.462 5
15062.045 5
15062.629 1
15063.212 1
15063.795 2
15064.378 0
15064.961 8
15065.545 4
15066.128 4
15066.711 3
15067.294 4
15067.877 2
15068.461 3
15069.044 7
15069.627 3
15070.211 6
15070.794 9
15071.377 5
15071.961 7
15072.544 6
15073.127 5
15073.711 5
15074.294 9
15074.877 2
15075.461 1
15076.044 5
15076.628 4
15077.211 2
15077.795 5
15078.378 6
15078.962 8
15079.545 3
15080.128 2
15080.712 0
15081.296 0
15081.879 1
15082.463 6
15083.046 3
15083.630 5
15084.213 6
15084.797 4
15085.380 2
15085.964 1
15086.548 5
15087.131 1
15087.715 2
15088.299 9
15088.882 9
15089.466 9
15090.050 8
15090.633 3
15091.217 4
15091.801 4
15092.384 5
15092.968 4
15093.552 2
15094.136 3
15094.720 3
15095.303 1
15095.887 0
15096.471 2
15097.055 6
15097.639 4
15098.222 3
15098.806 1
15099.390 1
15099.974 2
15100.558 1
15101.142 0
15101.726 0
15102.310 6
15102.894 5
15103.478 3
15104.061 3
15104.645 2
15105.229 4
15105.813 4
15106.397 2
15106.981 4
15107.565 6
15108.149 3
15108.734 3
15109.318 3
15109.902 1
15110.486 6
15111.070 5
15111.654 8
15112.238 8
15112.822 4
15113.406 4
15113.990 3
15114.575 4
15115.159 9
15115.743 11
15116.327 4
15116.911 5
15117.496 1
15118.080 6
15118.664 8
15119.248 4
15119.833 1
15120.417 0
15121.001 11
15121.585 13
15122.170 10
15122.754 7
15123.338 11
15123.923 3
15124.507 4
15125.091 8
15125.676 6
15126.260 3
15126.845 8
15127.429 2
15128.013 1
15128.598 4
15129.182 4
15129.767 6
15130.351 3
15130.936 1
15131.520 2
15132.105 0
15132.689 2
15133.274 5
15133.858 3
15134.443 3
15135.027 5
15135.612 5
15136.196 1
15136.781 5
15137.366 1
15137.950 0
15138.535 2
15139.120 3
15139.704 5
15140.289 4
15140.873 5
15141.458 19
15142.043 20
15142.628 17
15143.212 12
15143.797 3
15144.382 5
15144.966 7
15145.551 0
15146.136 5
15146.721 3
15147.306 3
15147.890 0
15148.475 2
15149.060 1
15149.645 2
15150.230 4
15150.815 1
15151.399 2
15151.984 1
15152.569 3
15153.154 1
15153.739 0
15154.324 7
15154.909 13
15155.494 10
15156.079 4
15156.664 4
15157.249 4
15157.834 4
15158.419 3
15159.004 3
15159.589 5
15160.174 7
15160.759 3
15161.344 4
15161.929 2
15162.514 4
15163.099 3
15163.684 4
15164.269 3
15164.855 7
15165.440 8
15166.025 4
15166.610 1
15167.195 0
15167.780 0
15168.366 0
15168.951 7
15169.536 4
15170.121 2
15170.707 1
15171.292 1
15171.877 0
15172.462 4
15173.048 0
15173.633 1
15174.218 0
15174.804 3
15175.389 3
15175.974 4
15176.560 0
15177.145 3
15177.730 2
15178.316 1
15178.901 3
15179.487 3
15180.072 2
15180.657 1
15181.243 2
15181.828 4
15182.414 9
15182.999 7
15183.585 6
15184.170 3
15184.756 3
15185.341 5
15185.927 4
15186.512 2
15187.098 1
15187.684 3
15188.269 3
15188.855 6
15189.440 4
15190.026 3
15190.612 5
15191.197 0
15191.783 5
15192.368 1
15192.954 9
15193.540 8
15194.126 2
15194.711 4
15195.297 1
15195.883 6
15196.468 14
15197.054 10
15197.640 9
15198.226 4
15198.811 7
15199.397 7
15199.983 1
15200.569 2
15201.155 7
15201.741 5
15202.326 8
15202.912 2
15203.498 1
15204.084 2
15204.670 4
15205.256 15
15205.842 16
15206.428 13
15207.014 9
15207.600 10
15208.186 7
15208.772 9
15209.358 4
15209.944 0
15210.530 2
15211.116 3
15211.702 2
15212.288 1
15212.874 3
15213.460 9
15214.046 10
15214.632 10
15215.218 2
15215.804 5
15216.390 6
15216.976 6
15217.563 1
15218.149 2
15218.735 2
15219.321 1
15219.907 1
15220.494 2
15221.080 3
15221.666 0
15222.252 0
15222.838 4
15223.425 3
15224.011 1
15224.597 4
15225.184 4
15225.770 5
15226.356 11
15226.942 6
15227.529 4
15228.115 0
15228.702 1
15229.288 5
15229.874 6
15230.461 4
15231.047 3
15231.634 3
15232.220 6
15232.806 3
15233.393 0
15233.979 0
15234.566 1
15235.152 4
15235.739 7
15236.325 5
15236.912 2
15237.498 3
15238.085 4
15238.671 4
15239.258 21
15239.845 15
15240.431 10
15241.018 10
15241.604 7
15242.191 6
15242.778 4
15243.364 8
15243.951 7
15244.538 3
15245.124 6
15245.711 6
15246.298 3
15246.884 1
15247.471 3
15248.058 1
15248.645 2
15249.231 4
15249.818 3
15250.405 5
15250.992 4
15251.578 9
15252.165 5
15252.752 3
15253.339 8
15253.926 6
15254.513 2
15255.099 2
15255.686 1
15256.273 0
15256.860 3
15257.447 5
15258.034 1
15258.621 1
15259.208 1
15259.795 3
15260.382 2
15260.969 2
15261.556 2
15262.143 2
15262.730 2
15263.317 0
15263.904 1
15264.491 6
15265.078 11
15265.665 3
15266.252 5
15266.839 9
15267.426 8
15268.013 2
15268.601 2
15269.188 4
15269.775 4
15270.362 9
15270.949 5
15271.536 11
15272.124 6
15272.711 4
15273.298 7
15273.885 7
15274.472 9
15275.060 4
15275.647 2
15276.234 3
15276.822 7
15277.409 2
15277.996 2
15278.584 1
15279.171 3
15279.758 4
15280.346 2
15280.933 1
15281.520 2
15282.108 3
15282.695 10
15283.282 5
15283.870 1
15284.457 6
15285.045 11
15285.632 7
15286.220 3
15286.807 2
15287.395 2
15287.982 5
15288.570 6
15289.157 7
15289.745 5
15290.332 3
15290.920 1
15291.507 3
15292.095 5
15292.683 2
15293.270 2
15293.858 0
15294.445 2
15295.033 5
15295.621 9
15296.208 9
15296.796 5
15297.384 7
15297.971 6
15298.559 6
15299.147 1
15299.735 5
15300.322 10
15300.910 5
15301.498 11
15302.086 4
15302.673 6
15303.261 7
15303.849 9
15304.437 6
15305.025 8
15305.612 4
15306.200 3
15306.788 2
15307.376 3
15307.964 5
15308.552 5
15309.140 3
15309.728 3
15310.316 6
15310.904 8
15311.491 3
15312.079 3
15312.667 6
15313.255 1
15313.843 6
15314.431 4
15315.019 4
15315.607 2
15316.196 0
15316.784 4
15317.372 2
15317.960 3
15318.548 10
15319.136 7
15319.724 5
15320.312 0
15320.900 6
15321.488 5
15322.077 6
15322.665 3
15323.253 0
15323.841 2
15324.429 3
15325.018 8
15325.606 4
15326.194 0
15326.782 0
15327.370 4
15327.959 8
15328.547 8
15329.135 5
15329.724 5
15330.312 1
15330.900 8
15331.489 7
15332.077 7
15332.665 15
15333.254 8
15333.842 0
15334.430 1
15335.019 2
15335.607 2
15336.196 4
15336.784 5
15337.373 1
15337.961 2
15338.550 3
15339.138 4
15339.727 6
15340.315 3
15340.904 4
15341.492 3
15342.081 2
15342.669 1
15343.258 2
15343.846 2
15344.435 1
15345.023 0
15345.612 1
15346.201 4
15346.789 5
15347.378 5
15347.967 7
15348.555 6
15349.144 26
15349.733 22
15350.321 15
15350.910 12
15351.499 6
15352.088 5
15352.676 2
15353.265 7
15353.854 5
15354.443 3
15355.031 5
15355.620 5
15356.209 1
15356.798 4
15357.387 1
15357.975 0
15358.564 0
15359.153 3
15359.742 3
15360.331 8
15360.920 1
15361.509 1
15362.098 0
15362.687 2
15363.276 2
15363.865 3
15364.453 2
15365.042 7
15365.631 12
15366.220 6
15366.809 5
15367.398 2
15367.988 2
15368.577 1
15369.166 1
15369.755 0
15370.344 0
15370.933 9
15371.522 13
15372.111 7
15372.700 8
15373.289 3
15373.879 3
15374.468 1
15375.057 2
15375.646 2
15376.235 2
15376.824 3
15377.414 7
15378.003 3
15378.592 3
15379.181 5
15379.771 5
15380.360 5
15380.949 2
15381.538 7
15382.128 10
15382.717 9
15383.306 3
15383.896 2
15384.485 1
15385.075 0
15385.664 1
15386.253 7
15386.843 14
15387.432 4
15388.021 2
15388.611 1
15389.200 5
15389.790 9
15390.379 7
15390.969 9
15391.558 7
15392.148 7
15392.737 7
15393.327 4
15393.916 3
15394.506 4
15395.095 3
15395.685 1
15396.275 12
15396.864 8
15397.454 8
15398.043 5
15398.633 5
15399.223 5
15399.812 1
15400.402 5
15400.992 3
15401.581 6
15402.171 10
15402.761 7
15403.350 2
15403.940 1
15404.530 1
15405.120 5
15405.709 6
15406.299 3
15406.889 4
15407.479 6
15408.069 5
15408.658 3
15409.248 5
15409.838 1
15410.428 3
15411.018 2
15411.608 0
15412.197 0
15412.787 7
15413.377 2
15413.967 3
15414.557 4
15415.147 4
15415.737 3
15416.327 3
15416.917 9
15417.507 8
15418.097 3
15418.687 11
15419.277 17
15419.867 12
15420.457 10
15421.047 3
15421.637 1
15422.227 0
15422.817 5
15423.407 2
15423.997 0
15424.588 5
15425.178 3
15425.768 4
15426.358 10
15426.948 7
15427.538 3
15428.129 7
15428.719 3
15429.309 2
15429.899 1
15430.489 6
15431.080 5
15431.670 5
15432.260 4
15432.850 3
15433.441 7
15434.031 5
15434.621 1
15435.212 2
15435.802 4
15436.392 5
15436.983 2
15437.573 6
15438.164 4
15438.754 9
15439.344 9
15439.935 4
15440.525 4
15441.116 4
15441.706 2
15442.296 3
15442.887 6
15443.477 3
15444.068 5
15444.658 5
15445.249 0
15445.839 6
15446.430 5
15447.021 10
15447.611 5
15448.202 4
15448.792 4
15449.383 2
15449.973 4
15450.564 1
15451.155 5
15451.745 3
15452.336 4
15452.927 4
15453.517 4
15454.108 3
15454.699 1
15455.289 3
15455.880 3
15456.471 5
15457.062 4
15457.652 2
15458.243 5
15458.834 2
15459.425 4
15460.016 6
15460.606 5
15461.197 2
15461.788 1
15462.379 2
15462.970 12
15463.561 4
15464.151 0
15464.742 1
15465.333 2
15465.924 4
15466.515 9
15467.106 10
15467.697 6
15468.288 4
15468.879 3
15469.470 9
15470.061 9
15470.652 3
15471.243 6
15471.834 1
15472.425 1
15473.016 2
15473.607 2
15474.198 4
15474.789 9
15475.380 13
15475.971 7
15476.562 4
15477.154 3
15477.745 3
15478.336 1
15478.927 3
15479.518 3
15480.109 1
15480.701 3
15481.292 1
15481.883 0
15482.474 2
15483.065 2
15483.657 4
15484.248 8
15484.839 7
15485.430 5
15486.022 6
15486.613 10
15487.204 7
15487.796 4
15488.387 2
15488.978 1
15489.570 4
15490.161 7
15490.753 6
15491.344 12
15491.935 5
15492.527 3
15493.118 1
15493.710 0
15494.301 1
15494.893 2
15495.484 0
15496.076 5
15496.667 3
15497.259 2
15497.850 0
15498.442 3
15499.033 1
15499.625 4
15500.216 3
15500.808 2
15501.399 4
15501.991 2
15502.583 4
15503.174 4
15503.766 1
15504.358 8
15504.949 7
15505.541 3
15506.133 3
15506.724 3
15507.316 3
15507.908 4
15508.499 13
15509.091 11
15509.683 3
15510.275 5
15510.866 3
15511.458 4
15512.050 6
15512.642 4
15513.234 0
15513.825 0
15514.417 2
15515.009 3
15515.601 8
15516.193 4
15516.785 6
15517.377 2
15517.968 3
15518.560 6
15519.152 4
15519.744 3
15520.336 1
15520.928 0
15521.520 4
15522.112 1
15522.704 7
15523.296 5
15523.888 6
15524.480 5
15525.072 3
15525.664 14
15526.256 13
15526.848 10
15527.440 7
15528.033 3
15528.625 3
15529.217 2
15529.809 1
15530.401 3
15530.993 1
15531.585 0
15532.178 5
15532.770 3
15533.362 2
15533.954 1
15534.546 1
15535.139 3
15535.731 2
15536.323 1
15536.915 2
15537.508 9
15538.100 10
15538.692 10
15539.285 5
15539.877 9
15540.469 4
15541.062 5
15541.654 0
15542.246 2
15542.839 6
15543.431 11
15544.023 8
15544.616 8
15545.208 3
15545.801 0
15546.393 0
15546.986 2
15547.578 0
15548.171 4
15548.763 0
15549.356 2
15549.948 3
15550.541 2
15551.133 1
15551.726 0
15552.318 2
15552.911 3
15553.503 6
15554.096 7
15554.689 3
15555.281 2
15555.874 0
15556.466 3
15557.059 6
15557.652 4
15558.244 0
15558.837 0
15559.430 1
15560.022 0
15560.615 1
15561.208 3
15561.801 1
15562.393 4
15562.986 1
15563.579 4
15564.172 2
15564.765 0
15565.357 1
15565.950 5
15566.543 3
15567.136 5
15567.729 6
15568.322 8
15568.914 2
15569.507 3
15570.100 5
15570.693 2
15571.286 8
15571.879 8
15572.472 6
15573.065 1
15573.658 0
15574.251 1
15574.844 3
15575.437 1
15576.030 2
15576.623 4
15577.216 5
15577.809 4
15578.402 8
15578.995 8
15579.588 2
15580.181 5
15580.774 5
15581.367 13
15581.961 14
15582.554 7
15583.147 3
15583.740 3
15584.333 8
15584.926 4
15585.520 8
15586.113 17
15586.706 13
15587.299 6
15587.892 4
15588.486 5
15589.079 6
15589.672 6
15590.265 3
15590.859 1
15591.452 6
15592.045 11
15592.639 12
15593.232 9
15593.825 8
15594.419 11
15595.012 20
15595.605 17
15596.199 16
15596.792 7
15597.386 6
15597.979 7
15598.573 7
15599.166 6
15599.759 4
15600.353 2
15600.946 4
15601.540 6
15602.133 8
15602.727 8
15603.320 7
15603.914 4
15604.508 2
15605.101 3
15605.695 6
15606.288 1
15606.882 0
15607.476 1
15608.069 6
15608.663 5
15609.256 3
15609.850 4
15610.444 6
15611.037 4
15611.631 2
15612.225 5
15612.818 5
15613.412 0
15614.006 3
15614.600 6
15615.193 11
15615.787 8
15616.381 9
15616.975 3
15617.569 6
15618.162 5
15618.756 2
15619.350 19
15619.944 22
15620.538 8
15621.132 8
15621.725 11
15622.319 8
15622.913 8
15623.507 8
15624.101 6
15624.695 5
15625.289 5
15625.883 1
15626.477 2
15627.071 5
15627.665 7
15628.259 6
15628.853 4
15629.447 8
15630.041 5
15630.635 1
15631.229 4
15631.823 8
15632.417 7
15633.011 6
15633.605 4
15634.200 2
15634.794 5
15635.388 4
15635.982 5
15636.576 4
15637.170 10
15637.765 7
15638.359 4
15638.953 8
15639.547 12
15640.141 8
15640.736 12
15641.330 13
15641.924 11
15642.518 7
15643.113 6
15643.707 4
15644.301 4
15644.896 4
15645.490 10
15646.084 13
15646.679 10
15647.273 7
15647.867 2
15648.462 0
15649.056 1
15649.651 1
15650.245 2
15650.839 2
15651.434 2
15652.028 11
15652.623 4
15653.217 9
15653.812 7
15654.406 2
15655.001 6
15655.595 11
15656.190 3
15656.784 3
15657.379 2
15657.974 9
15658.568 13
15659.163 11
15659.757 9
15660.352 3
15660.947 3
15661.541 2
15662.136 8
15662.730 5
15663.325 2
15663.920 1
15664.514 1
15665.109 3
15665.704 1
15666.299 7
15666.893 9
15667.488 8
15668.083 11
15668.678 7
15669.272 7
15669.867 5
15670.462 6
15671.057 5
15671.652 10
15672.247 7
15672.841 5
15673.436 5
15674.031 2
15674.626 3
15675.221 4
15675.816 3
15676.411 7
15677.006 8
15677.601 4
15678.196 1
15678.790 0
15679.385 2
15679.980 4
15680.575 8
15681.170 4
15681.765 1
15682.361 1
15682.956 1
15683.551 3
15684.146 4
15684.741 2
15685.336 1
15685.931 4
15686.526 0
15687.121 1
15687.716 2
15688.311 3
15688.907 0
15689.502 4
15690.097 4
15690.692 7
15691.287 3
15691.883 11
15692.478 13
15693.073 12
15693.668 9
15694.264 4
15694.859 2
15695.454 6
15696.049 3
15696.645 18
15697.240 19
15697.835 21
15698.431 13
15699.026 7
15699.621 4
15700.217 8
15700.812 6
15701.407 5
15702.003 3
15702.598 6
15703.194 3
15703.789 2
15704.385 7
15704.980 5
15705.576 8
15706.171 2
15706.767 2
15707.362 2
15707.958 2
15708.553 1
15709.149 1
15709.744 3
15710.340 1
15710.935 0
15711.531 3
15712.126 5
15712.722 2
15713.318 4
15713.913 5
15714.509 3
15715.105 2
15715.700 5
15716.296 6
15716.892 2
15717.487 3
15718.083 3
15718.679 14
15719.274 11
15719.870 8
15720.466 12
15721.062 3
15721.658 5
15722.253 10
15722.849 4
15723.445 3
15724.041 0
15724.637 3
15725.232 3
15725.828 2
15726.424 2
15727.020 4
15727.616 1
15728.212 2
15728.808 1
15729.404 0
15730.000 3
15730.596 7
15731.191 2
15731.787 5
15732.383 7
15732.979 3
15733.575 0
15734.171 3
15734.767 2
15735.363 4
15735.960 5
15736.556 5
15737.152 5
15737.748 4
15738.344 3
15738.940 1
15739.536 1
15740.132 9
15740.728 9
15741.324 7
15741.921 6
15742.517 2
15743.113 7
15743.709 7
15744.305 8
15744.902 7
15745.498 3
15746.094 5
15746.690 10
15747.287 5
15747.883 3
15748.479 6
15749.075 8
15749.672 2
15750.268 2
15750.864 5
15751.461 3
15752.057 0
15752.653 5
15753.250 3
15753.846 4
15754.443 2
15755.039 4
15755.635 2
15756.232 1
15756.828 6
15757.425 5
15758.021 3
15758.618 10
15759.214 22
15759.811 11
15760.407 1
15761.004 3
15761.600 2
15762.197 8
15762.793 4
15763.390 6
15763.986 5
15764.583 6
15765.180 5
15765.776 6
15766.373 4
15766.970 1
15767.566 2
15768.163 5
15768.760 8
15769.356 9
15769.953 8
15770.550 10
15771.146 5
15771.743 8
15772.340 4
15772.937 1
15773.533 4
15774.130 9
15774.727 5
15775.324 3
15775.920 3
15776.517 3
15777.114 0
15777.711 0
15778.308 1
15778.905 6
15779.501 8
15780.098 3
15780.695 2
15781.292 2
15781.889 2
15782.486 1
15783.083 3
15783.680 4
15784.277 3
15784.874 3
15785.471 0
15786.068 1
15786.665 2
15787.262 3
15787.859 9
15788.456 13
15789.053 6
15789.650 6
15790.247 9
15790.844 5
15791.441 2
15792.038 0
15792.635 1
15793.233 8
15793.830 7
15794.427 3
15795.024 5
15795.621 2
15796.218 1
15796.816 0
15797.413 1
15798.010 2
15798.607 5
15799.205 4
15799.802 5
15800.399 6
15800.996 2
15801.594 2
15802.191 7
15802.788 5
15803.386 1
15803.983 0
15804.580 1
15805.178 2
15805.775 2
15806.372 1
15806.970 2
15807.567 3
15808.165 4
15808.762 3
15809.359 2
15809.957 6
15810.554 5
15811.152 2
15811.749 0
15812.347 7
15812.944 5
15813.542 8
15814.139 11
15814.737 7
15815.334 3
15815.932 5
15816.530 5
15817.127 7
15817.725 1
15818.322 0
15818.920 7
15819.518 13
15820.115 7
15820.713 5
15821.310 2
15821.908 8
15822.506 6
15823.104 4
15823.701 2
15824.299 2
15824.897 4
15825.494 6
15826.092 5
15826.690 5
15827.288 2
15827.886 4
15828.483 2
15829.081 0
15829.679 0
15830.277 1
15830.875 10
15831.472 8
15832.070 4
15832.668 4
15833.266 1
15833.864 5
15834.462 16
15835.060 6
15835.658 3
15836.256 1
15836.854 0
15837.452 3
15838.050 2
15838.648 1
15839.246 1
15839.844 2
15840.442 2
15841.040 5
15841.638 1
15842.236 1
15842.834 0
15843.432 1
15844.030 0
15844.628 4
15845.226 11
15845.824 5
15846.422 4
15847.021 5
15847.619 3
15848.217 3
15848.815 2
15849.413 13
15850.012 20
15850.610 9
15851.208 8
15851.806 3
15852.404 2
15853.003 1
15853.601 1
15854.199 12
15854.798 10
15855.396 9
15855.994 2
15856.592 2
15857.191 3
15857.789 7
15858.388 2
15858.986 0
15859.584 1
15860.183 1
15860.781 2
15861.380 3
15861.978 4
15862.576 9
15863.175 6
15863.773 3
15864.372 1
15864.970 3
15865.569 0
15866.167 2
15866.766 5
15867.364 8
15867.963 3
15868.561 6
15869.160 2
15869.759 3
15870.357 1
15870.956 4
15871.554 10
15872.153 7
15872.752 3
15873.350 5
15873.949 2
15874.548 1
15875.146 3
15875.745 8
15876.344 3
15876.942 1
15877.541 0
15878.140 1
15878.739 2
15879.337 6
15879.936 4
15880.535 3
15881.134 8
15881.732 2
15882.331 3
15882.930 3
15883.529 6
15884.128 2
15884.727 4
15885.325 7
15885.924 5
15886.523 3
15887.122 11
15887.721 13
15888.320 12
15888.919 5
15889.518 1
15890.117 0
15890.716 0
15891.315 7
15891.914 5
15892.513 6
15893.112 8
15893.711 9
15894.310 9
15894.909 1
15895.508 3
15896.107 8
15896.706 5
15897.305 2
15897.904 3
15898.503 2
15899.103 8
15899.702 9
15900.301 8
15900.900 4
15901.499 6
15902.098 8
15902.698 16
15903.297 12
15903.896 5
15904.495 2
15905.094 2
15905.694 17
15906.293 16
15906.892 14
15907.492 12
15908.091 5
15908.690 16
15909.290 8
15909.889 14
15910.488 8
15911.088 4
15911.687 4
15912.286 1
15912.886 5
15913.485 3
15914.084 4
15914.684 5
15915.283 4
15915.883 10
15916.482 15
15917.082 8
15917.681 4
15918.281 3
15918.880 2
15919.480 0
15920.079 3
15920.679 3
15921.278 5
15921.878 7
15922.477 8
15923.077 8
15923.677 8
15924.276 1
15924.876 0
15925.475 0
15926.075 6
15926.675 3
15927.274 1
15927.874 14
15928.474 12
15929.073 9
15929.673 7
15930.273 10
15930.873 5
15931.472 7
15932.072 9
15932.672 10
15933.272 2
15933.871 6
15934.471 2
15935.071 6
15935.671 3
15936.271 3
15936.870 3
15937.470 2
15938.070 1
15938.670 9
15939.270 10
15939.870 5
15940.470 5
15941.070 1
15941.670 3
15942.270 7
15942.869 3
15943.469 1
15944.069 9
15944.669 4
15945.269 5
15945.869 4
15946.469 1
15947.069 2
15947.670 8
15948.270 7
15948.870 7
15949.470 5
15950.070 3
15950.670 8
15951.270 5
15951.870 11
15952.470 7
15953.070 11
15953.671 8
15954.271 3
15954.871 3
15955.471 5
15956.071 5
15956.672 4
15957.272 3
15957.872 4
15958.472 8
15959.072 6
15959.673 7
15960.273 4
15960.873 5
15961.474 3
15962.074 0
15962.674 2
15963.275 2
15963.875 6
15964.475 4
15965.076 3
15965.676 18
15966.276 10
15966.877 9
15967.477 5
15968.078 8
15968.678 9
15969.279 9
15969.879 8
15970.480 9
15971.080 2
15971.681 8
15972.281 8
15972.882 13
15973.482 9
15974.083 9
15974.683 7
15975.284 9
15975.884 11
15976.485 11
15977.085 18
15977.686 23
15978.287 13
15978.887 8
15979.488 6
15980.089 3
15980.689 0
15981.290 2
15981.891 4
15982.491 2
15983.092 6
15983.693 3
15984.293 6
15984.894 6
15985.495 4
15986.096 0
15986.697 4
15987.297 6
15987.898 12
15988.499 13
15989.100 14
15989.701 10
15990.301 7
15990.902 4
15991.503 0
15992.104 11
15992.705 8
15993.306 6
15993.907 5
15994.508 6
15995.109 6
15995.710 9
15996.311 6
15996.911 7
15997.512 7
15998.113 3
15998.714 3
15999.315 3
15999.916 4
16000.518 8
16001.119 4
16001.720 0
16002.321 4
16002.922 1
16003.523 3
16004.124 3
16004.725 5
16005.326 10
16005.927 10
16006.529 8
16007.130 6
16007.731 4
16008.332 6
16008.933 4
16009.534 4
16010.136 2
16010.737 4
16011.338 3
16011.939 6
16012.541 4
16013.142 11
16013.743 6
16014.344 4
16014.946 6
16015.547 11
16016.148 6
16016.750 3
16017.351 7
16017.953 3
16018.554 2
16019.155 1
16019.757 3
16020.358 12
16020.959 2
16021.561 1
16022.162 6
16022.764 5
16023.365 4
16023.967 11
16024.568 13
16025.170 12
16025.771 4
16026.373 3
16026.974 0
16027.576 10
16028.177 11
16028.779 8
16029.381 6
16029.982 2
16030.584 3
16031.185 5
16031.787 3
16032.389 1
16032.990 6
16033.592 4
16034.194 15
16034.795 14
16035.397 9
16035.999 6
16036.600 3
16037.202 3
16037.804 2
16038.406 3
16039.007 3
16039.609 5
16040.211 3
16040.813 3
16041.415 7
16042.016 7
16042.618 3
16043.220 5
16043.822 6
16044.424 7
16045.026 2
16045.627 5
16046.229 4
16046.831 2
16047.433 1
16048.035 4
16048.637 3
16049.239 1
16049.841 5
16050.443 7
16051.045 4
16051.647 2
16052.249 1
16052.851 1
16053.453 4
16054.055 1
16054.657 2
16055.259 4
16055.861 7
16056.463 10
16057.065 7
16057.667 5
16058.270 10
16058.872 11
16059.474 9
16060.076 5
16060.678 6
16061.280 4
16061.883 1
16062.485 7
16063.087 5
16063.689 3
16064.291 4
16064.894 5
16065.496 3
16066.098 12
16066.700 11
16067.303 11
16067.905 6
16068.507 13
16069.110 11
16069.712 7
16070.314 9
16070.917 4
16071.519 1
16072.121 5
16072.724 5
16073.326 2
16073.929 2
16074.531 1
16075.134 3
16075.736 5
16076.338 1
16076.941 0
16077.543 1
16078.146 3
16078.748 3
16079.351 8
16079.953 4
16080.556 4
16081.159 10
16081.761 11
16082.364 9
16082.966 10
16083.569 12
16084.171 5
16084.774 3
16085.377 6
16085.979 4
16086.582 2
16087.185 0
16087.787 6
16088.390 8
16088.993 3
16089.595 8
16090.198 5
16090.801 10
16091.404 7
16092.006 12
16092.609 10
16093.212 7
16093.815 4
16094.417 5
16095.020 8
16095.623 9
16096.226 10
16096.829 14
16097.432 8
16098.035 9
16098.637 7
16099.240 3
16099.843 3
16100.446 4
16101.049 5
16101.652 4
16102.255 4
16102.858 3
16103.461 4
16104.064 5
16104.667 4
16105.270 1
16105.873 10
16106.476 9
16107.079 3
16107.682 5
16108.285 3
16108.888 0
16109.491 1
16110.094 3
16110.697 6
16111.300 4
16111.904 4
16112.507 3
16113.110 3
16113.713 3
16114.316 7
16114.919 5
16115.523 6
16116.126 6
16116.729 8
16117.332 8
16117.935 6
16118.539 2
16119.142 7
16119.745 18
16120.348 14
16120.952 17
16121.555 14
16122.158 9
16122.762 6
16123.365 8
16123.968 3
16124.572 1
16125.175 3
16125.779 4
16126.382 8
16126.985 5
16127.589 3
16128.192 4
16128.796 8
16129.399 6
16130.003 6
16130.606 10
16131.209 4
16131.813 8
16132.417 8
16133.020 6
16133.624 8
16134.227 5
16134.831 3
16135.434 1
16136.038 1
16136.641 1
16137.245 4
16137.849 7
16138.452 4
16139.056 11
16139.659 3
16140.263 6
16140.867 12
16141.470 8
16142.074 4
16142.678 3
16143.282 6
16143.885 6
16144.489 8
16145.093 3
16145.697 3
16146.300 5
16146.904 3
16147.508 1
16148.112 2
16148.716 2
16149.319 4
16149.923 3
16150.527 6
16151.131 8
16151.735 14
16152.339 10
16152.943 6
16153.546 2
16154.150 2
16154.754 0
16155.358 1
16155.962 7
16156.566 6
16157.170 2
16157.774 1
16158.378 2
16158.982 1
16159.586 2
16160.190 4
16160.794 6
16161.398 3
16162.002 6
16162.606 7
16163.210 7
16163.815 18
16164.419 6
16165.023 8
16165.627 5
16166.231 3
16166.835 6
16167.439 8
16168.044 9
16168.648 6
16169.252 7
16169.856 2
16170.460 1
16171.065 0
16171.669 2
16172.273 2
16172.877 4
16173.482 6
16174.086 2
16174.690 6
16175.294 11
16175.899 2
16176.503 1
16177.107 2
16177.712 8
16178.316 14
16178.921 11
16179.525 10
16180.129 7
16180.734 9
16181.338 8
16181.943 10
16182.547 7
16183.152 5
16183.756 2
16184.360 6
16184.965 3
16185.569 5
16186.174 1
16186.779 5
16187.383 8
16187.988 8
16188.592 7
16189.197 4
16189.801 3
16190.406 0
16191.011 2
16191.615 2
16192.220 4
16192.824 0
16193.429 0
16194.034 0
16194.638 1
16195.243 6
16195.848 11
16196.452 7
16197.057 8
16197.662 3
16198.267 1
16198.871 3
16199.476 7
16200.081 7
16200.686 6
16201.291 7
16201.895 3
16202.500 0
16203.105 1
16203.710 2
16204.315 4
16204.920 7
16205.524 5
16206.129 6
16206.734 10
16207.339 6
16207.944 7
16208.549 6
16209.154 1
16209.759 0
16210.364 7
16210.969 10
16211.574 8
16212.179 6
16212.784 4
16213.389 13
16213.994 7
16214.599 4
16215.204 6
16215.809 3
16216.414 2
16217.019 6
16217.624 6
16218.229 9
16218.835 6
16219.440 5
16220.045 3
16220.650 4
16221.255 4
16221.860 8
16222.465 3
16223.071 3
16223.676 7
16224.281 5
16224.886 1
16225.492 11
16226.097 9
16226.702 11
16227.307 12
16227.913 7
16228.518 4
16229.123 1
16229.729 1
16230.334 4
16230.939 2
16231.545 0
16232.150 0
16232.755 8
16233.361 8
16233.966 6
16234.572 3
16235.177 4
16235.783 8
16236.388 11
16236.993 3
16237.599 2
16238.204 2
16238.810 2
16239.415 1
16240.021 3
16240.626 3
16241.232 5
16241.838 5
16242.443 2
16243.049 8
16243.654 8
16244.260 5
16244.865 4
16245.471 8
16246.077 2
16246.682 2
16247.288 2
16247.894 0
16248.499 1
16249.105 2
16249.711 1
16250.316 2
16250.922 2
16251.528 6
16252.134 4
16252.739 6
16253.345 5
16253.951 5
16254.557 4
16255.163 2
16255.768 2
16256.374 8
16256.980 3
16257.586 6
16258.192 6
16258.798 5
16259.403 14
16260.009 18
16260.615 11
16261.221 7
16261.827 4
16262.433 3
16263.039 5
16263.645 6
16264.251 8
16264.857 9
16265.463 4
16266.069 8
16266.675 4
16267.281 4
16267.887 1
16268.493 0
16269.099 3
16269.705 7
16270.311 5
16270.917 6
16271.523 4
16272.130 9
16272.736 5
16273.342 9
16273.948 5
16274.554 0
16275.160 4
16275.766 3
16276.373 3
16276.979 4
16277.585 4
16278.191 1
16278.798 3
16279.404 6
16280.010 2
16280.616 3
16281.223 4
16281.829 3
16282.435 1
16283.042 1
16283.648 6
16284.254 3
16284.861 5
16285.467 3
16286.073 1
16286.680 1
16287.286 1
16287.893 1
16288.499 5
16289.105 3
16289.712 6
16290.318 13
16290.925 12
16291.531 5
16292.138 3
16292.744 1
16293.351 5
16293.957 5
16294.564 4
16295.170 2
16295.777 0
16296.383 3
16296.990 1
16297.597 1
16298.203 5
16298.810 5
16299.416 5
16300.023 4
16300.630 4
16301.236 3
16301.843 5
16302.450 2
16303.056 0
16303.663 0
16304.270 0
16304.877 7
16305.483 18
16306.090 13
16306.697 13
16307.304 10
16307.910 2
16308.517 7
16309.124 6
16309.731 1
16310.338 2
16310.944 1
16311.551 3
16312.158 5
16312.765 8
16313.372 7
16313.979 4
16314.586 3
16315.193 7
16315.800 4
16316.407 2
16317.014 2
16317.620 2
16318.227 5
16318.834 4
16319.441 2
16320.048 8
16320.655 5
16321.262 3
16321.870 6
16322.477 5
16323.084 4
16323.691 5
16324.298 6
16324.905 3
16325.512 1
16326.119 1
16326.726 4
16327.333 8
16327.941 3
16328.548 4
16329.155 8
16329.762 2
16330.369 1
16330.977 0
16331.584 2
16332.191 3
16332.798 5
16333.405 5
16334.013 6
16334.620 7
16335.227 4
16335.835 1
16336.442 4
16337.049 3
16337.657 4
16338.264 0
16338.871 3
16339.479 4
16340.086 1
16340.693 6
16341.301 6
16341.908 4
16342.516 2
16343.123 2
16343.731 0
16344.338 7
16344.945 7
16345.553 6
16346.160 7
16346.768 16
16347.375 8
16347.983 6
16348.591 10
16349.198 6
16349.806 7
16350.413 4
16351.021 3
16351.628 3
16352.236 1
16352.844 8
16353.451 8
16354.059 6
16354.667 4
16355.274 8
16355.882 8
16356.490 3
16357.097 6
16357.705 4
16358.313 4
16358.920 3
16359.528 3
16360.136 1
16360.744 4
16361.351 2
16361.959 2
16362.567 5
16363.175 7
16363.783 11
16364.391 5
16364.998 0
16365.606 4
16366.214 5
16366.822 3
16367.430 5
16368.038 4
16368.646 2
16369.254 4
16369.862 6
16370.469 3
16371.077 5
16371.685 2
16372.293 2
16372.901 7
16373.509 4
16374.117 6
16374.725 8
16375.333 5
16375.942 2
16376.550 2
16377.158 2
16377.766 2
16378.374 2
16378.982 2
16379.590 0
16380.198 2
16380.806 1
16381.414 3
16382.023 2
16382.631 10
16383.239 5
16383.847 21
16384.455 18
16385.064 2
16385.672 4
16386.280 0
16386.888 4
16387.497 6
16388.105 4
16388.713 4
16389.321 1
16389.930 1
16390.538 1
16391.146 0
16391.755 2
16392.363 2
16392.971 3
16393.580 5
16394.188 4
16394.797 12
16395.405 13
16396.013 9
16396.622 10
16397.230 5
16397.839 1
16398.447 0
16399.056 0
16399.664 2
16400.273 1
16400.881 3
16401.490 7
16402.098 5
16402.707 1
16403.315 2
16403.924 1
16404.532 16
16405.141 11
16405.750 5
16406.358 5
16406.967 2
16407.575 1
16408.184 1
16408.793 1
16409.401 2
16410.010 1
16410.619 5
16411.228 5
16411.836 3
16412.445 1
16413.054 1
16413.662 1
16414.271 9
16414.880 20
16415.489 14
16416.098 5
16416.706 4
16417.315 10
16417.924 5
16418.533 5
16419.142 1
16419.751 6
16420.359 10
16420.968 3
16421.577 3
16422.186 2
16422.795 3
16423.404 3
16424.013 1
16424.622 2
16425.231 2
16425.840 8
16426.449 6
16427.058 5
16427.667 5
16428.276 5
16428.885 4
16429.494 4
16430.103 1
16430.712 3
16431.321 3
16431.930 0
16432.539 0
16433.148 6
16433.757 5
16434.367 4
16434.976 8
16435.585 7
16436.194 11
16436.803 9
16437.412 6
16438.022 9
16438.631 13
16439.240 8
16439.849 4
16440.458 2
16441.068 2
16441.677 0
16442.286 0
16442.896 3
16443.505 5
16444.114 8
16444.724 17
16445.333 12
16445.942 12
16446.552 8
16447.161 1
16447.770 3
16448.380 2
16448.989 4
16449.599 3
16450.208 2
16450.817 5
16451.427 7
16452.036 5
16452.646 5
16453.255 6
16453.865 11
16454.474 6
16455.084 4
16455.693 4
16456.303 1
16456.912 1
16457.522 0
16458.131 1
16458.741 6
16459.351 2
16459.960 3
16460.570 5
16461.179 2
16461.789 2
16462.399 1
16463.008 2
16463.618 0
16464.228 4
16464.837 3
16465.447 2
16466.057 3
16466.667 2
16467.276 0
16467.886 5
16468.496 9
16469.106 9
16469.715 12
16470.325 13
16470.935 5
16471.545 3
16472.155 2
16472.765 1
16473.374 3
16473.984 1
16474.594 3
16475.204 2
16475.814 4
16476.424 8
16477.034 8
16477.644 5
16478.254 7
16478.864 3
16479.474 0
16480.084 3
16480.694 3
16481.304 2
16481.914 4
16482.524 7
16483.134 2
16483.744 2
16484.354 10
16484.964 6
16485.574 4
16486.184 6
16486.794 3
16487.404 7
16488.014 2
16488.624 2
16489.235 2
16489.845 0
16490.455 2
16491.065 3
16491.675 1
16492.285 2
16492.896 4
16493.506 3
16494.116 2
16494.726 2
16495.337 4
16495.947 5
16496.557 4
16497.167 7
16497.778 8
16498.388 5
16498.998 3
16499.609 0
16500.219 0
16500.829 1
16501.440 2
16502.050 9
16502.661 4
16503.271 5
16503.881 4
16504.492 3
16505.102 5
16505.713 7
16506.323 4
16506.934 2
16507.544 11
16508.155 7
16508.765 3
16509.376 4
16509.986 6
16510.597 6
16511.207 2
16511.818 4
16512.428 9
16513.039 12
16513.650 1
16514.260 3
16514.871 14
16515.482 4
16516.092 2
16516.703 2
16517.314 1
16517.924 11
16518.535 8
16519.146 5
16519.756 7
16520.367 3
16520.978 7
16521.588 8
16522.199 6
16522.810 4
16523.421 4
16524.032 10
16524.642 7
16525.253 2
16525.864 1
16526.475 3
16527.086 2
16527.697 3
16528.307 7
16528.918 8
16529.529 4
16530.140 0
16530.751 3
16531.362 4
16531.973 2
16532.584 0
16533.195 3
16533.806 2
16534.417 3
16535.028 3
16535.639 4
16536.250 3
16536.861 4
16537.472 3
16538.083 5
16538.694 6
16539.305 2
16539.916 3
16540.527 4
16541.138 0
16541.749 1
16542.361 0
16542.972 3
16543.583 2
16544.194 2
16544.805 3
16545.416 1
16546.028 5
16546.639 2
16547.250 1
16547.861 1
16548.472 2
16549.084 9
16549.695 5
16550.306 2
16550.918 3
16551.529 2
16552.140 5
16552.751 7
16553.363 8
16553.974 6
16554.585 4
16555.197 3
16555.808 7
16556.420 3
16557.031 5
16557.642 3
16558.254 5
16558.865 6
16559.477 7
16560.088 5
16560.700 3
16561.311 4
16561.923 2
16562.534 3
16563.146 1
16563.757 7
16564.369 6
16564.980 6
16565.592 6
16566.203 4
16566.815 5
16567.427 2
16568.038 3
16568.650 4
16569.261 2
16569.873 5
16570.485 5
16571.096 6
16571.708 10
16572.320 7
16572.931 4
16573.543 0
16574.155 0
16574.767 0
16575.378 5
16575.990 2
16576.602 7
16577.214 3
16577.825 4
16578.437 1
16579.049 1
16579.661 2
16580.273 2
16580.884 4
16581.496 2
16582.108 3
16582.720 1
16583.332 1
16583.944 5
16584.556 10
16585.168 9
16585.780 6
16586.391 4
16587.003 4
16587.615 4
16588.227 12
16588.839 9
16589.451 5
16590.063 11
16590.675 7
16591.287 7
16591.899 6
16592.512 5
16593.124 0
16593.736 2
16594.348 3
16594.960 4
16595.572 3
16596.184 2
16596.796 1
16597.408 1
16598.021 1
16598.633 1
16599.245 2
16599.857 5
16600.469 6
16601.081 6
16601.694 7
16602.306 6
16602.918 4
16603.530 4
16604.143 1
16604.755 5
16605.367 4
16605.980 4
16606.592 5
16607.204 10
16607.817 16
16608.429 8
16609.041 2
16609.654 3
16610.266 7
16610.878 4
16611.491 1
16612.103 4
16612.716 8
16613.328 6
16613.941 4
16614.553 6
16615.165 2
16615.778 4
16616.390 2
16617.003 7
16617.615 8
16618.228 4
16618.841 5
16619.453 6
16620.066 2
16620.678 6
16621.291 6
16621.903 6
16622.516 12
16623.129 11
16623.741 9
16624.354 11
16624.967 13
16625.579 7
16626.192 2
16626.805 1
16627.417 0
16628.030 6
16628.643 4
16629.255 4
16629.868 6
16630.481 4
16631.094 12
16631.706 12
16632.319 6
16632.932 1
16633.545 0
16634.158 2
16634.771 2
16635.383 5
16635.996 2
16636.609 3
16637.222 1
16637.835 0
16638.448 4
16639.061 9
16639.674 9
16640.287 9
16640.899 6
16641.512 3
16642.125 3
16642.738 7
16643.351 6
16643.964 11
16644.577 8
16645.190 7
16645.803 5
16646.417 6
16647.030 4
16647.643 0
16648.256 0
16648.869 0
16649.482 4
16650.095 10
16650.708 2
16651.321 2
16651.934 2
16652.548 4
16653.161 2
16653.774 4
16654.387 4
16655.000 6
16655.614 5
16656.227 1
16656.840 7
16657.453 7
16658.067 4
16658.680 3
16659.293 4
16659.906 1
16660.520 0
16661.133 1
16661.746 4
16662.360 2
16662.973 5
16663.586 17
16664.200 7
16664.813 6
16665.427 1
16666.040 1
16666.653 4
16667.267 3
16667.880 5
16668.494 0
16669.107 5
16669.721 4
16670.334 5
16670.948 3
16671.561 1
16672.175 3
16672.788 4
16673.402 0
16674.015 1
16674.629 0
16675.242 1
16675.856 3
16676.470 3
16677.083 4
16677.697 3
16678.311 3
16678.924 7
16679.538 9
16680.152 8
16680.765 2
16681.379 0
16681.993 0
16682.606 4
16683.220 4
16683.834 4
16684.448 10
16685.061 6
16685.675 3
16686.289 12
16686.903 7
16687.516 11
16688.130 5
16688.744 5
16689.358 6
16689.972 2
16690.586 9
16691.200 6
16691.813 9
16692.427 9
16693.041 1
16693.655 3
16694.269 10
16694.883 3
16695.497 6
16696.111 4
16696.725 7
16697.339 5
16697.953 2
16698.567 3
16699.181 7
16699.795 9
16700.409 6
16701.023 3
16701.637 3
16702.251 7
16702.865 7
16703.479 3
16704.093 4
16704.708 3
16705.322 0
16705.936 4
16706.550 3
16707.164 2
16707.778 6
16708.392 9
16709.007 6
16709.621 4
16710.235 4
16710.849 5
16711.464 2
16712.078 6
16712.692 6
16713.306 7
16713.921 6
16714.535 4
16715.149 2
16715.764 8
16716.378 8
16716.992 5
16717.607 12
16718.221 8
16718.835 1
16719.450 4
16720.064 1
16720.679 2
16721.293 8
16721.907 8
16722.522 8
16723.136 12
16723.751 7
16724.365 3
16724.980 8
16725.594 14
16726.209 5
16726.823 4
16727.438 2
16728.052 3
16728.667 4
16729.282 8
16729.896 5
16730.511 9
16731.125 6
16731.740 8
16732.355 7
16732.969 6
16733.584 13
16734.199 6
16734.813 5
16735.428 10
16736.043 4
16736.657 2
16737.272 4
16737.887 5
16738.502 4
16739.116 4
16739.731 3
16740.346 5
16740.961 6
16741.575 10
16742.190 11
16742.805 15
16743.420 9
16744.035 7
16744.650 6
16745.264 3
16745.879 2
16746.494 4
16747.109 8
16747.724 7
16748.339 3
16748.954 5
16749.569 3
16750.184 6
16750.799 3
16751.414 3
16752.029 4
16752.644 9
16753.259 4
16753.874 4
16754.489 3
16755.104 4
16755.719 6
16756.334 8
16756.949 2
16757.564 8
16758.179 12
16758.794 8
16759.409 7
16760.025 2
16760.640 6
16761.255 5
16761.870 3
16762.485 6
16763.100 5
16763.716 6
16764.331 18
16764.946 24
16765.561 11
16766.177 7
16766.792 18
16767.407 22
16768.022 16
16768.638 11
16769.253 10
16769.868 11
16770.484 1
16771.099 3
16771.714 9
16772.330 3
16772.945 7
16773.560 5
16774.176 12
16774.791 15
16775.407 10
16776.022 8
16776.638 9
16777.253 6
16777.868 8
16778.484 15
16779.099 8
16779.715 5
16780.330 5
16780.946 6
16781.561 10
16782.177 5
16782.793 6
16783.408 4
16784.024 9
16784.639 19
16785.255 15
16785.871 6
16786.486 15
16787.102 11
16787.717 16
16788.333 13
16788.949 4
16789.564 14
16790.180 15
16790.796 13
16791.412 14
16792.027 7
16792.643 10
16793.259 6
16793.874 4
16794.490 23
16795.106 29
16795.722 15
16796.338 13
16796.953 14
16797.569 10
16798.185 6
16798.801 7
16799.417 13
16800.033 11
16800.649 11
16801.264 14
16801.880 6
16802.496 7
16803.112 8
16803.728 12
16804.344 11
16804.960 8
16805.576 7
16806.192 4
16806.808 11
16807.424 13
16808.040 9
16808.656 3
16809.272 6
16809.888 10
16810.504 9
16811.120 12
16811.736 4
16812.352 17
16812.969 13
16813.585 13
16814.201 8
16814.817 8
16815.433 5
16816.049 11
16816.665 11
16817.282 11
16817.898 13
16818.514 13
16819.130 7
16819.746 3
16820.363 4
16820.979 4
16821.595 5
16822.212 13
16822.828 4
16823.444 7
16824.060 3
16824.677 9
16825.293 13
16825.909 15
16826.526 16
16827.142 22
16827.759 14
16828.375 8
16828.991 8
16829.608 7
16830.224 6
16830.841 13
16831.457 18
16832.073 9
16832.690 8
16833.306 14
16833.923 17
16834.539 18
16835.156 18
16835.772 19
16836.389 19
16837.006 13
16837.622 9
16838.239 10
16838.855 11
16839.472 18
16840.088 17
16840.705 25
16841.322 21
16841.938 15
16842.555 14
16843.172 13
16843.788 9
16844.405 4
16845.022 6
16845.638 14
16846.255 7
16846.872 12
16847.489 15
16848.105 16
16848.722 17
16849.339 14
16849.956 14
16850.572 20
16851.189 26
16851.806 30
16852.423 24
16853.040 19
16853.657 25
16854.273 14
16854.890 23
16855.507 34
16856.124 33
16856.741 25
16857.358 22
16857.975 20
16858.592 15
16859.209 11
16859.826 9
16860.443 19
16861.060 22
16861.677 16
16862.294 24
16862.911 23
16863.528 15
16864.145 19
16864.762 18
16865.379 24
16865.996 21
16866.613 15
16867.230 25
16867.847 23
16868.464 16
16869.082 21
16869.699 15
16870.316 13
16870.933 22
16871.550 30
16872.167 30
16872.785 30
16873.402 31
16874.019 19
16874.636 16
16875.254 27
16875.871 38
16876.488 31
16877.105 43
16877.723 46
16878.340 33
16878.957 25
16879.575 37
16880.192 37
16880.809 47
16881.427 55
16882.044 75
16882.661 78
16883.279 61
16883.896 52
16884.514 56
16885.131 63
16885.748 59
16886.366 62
16886.983 66
16887.601 82
16888.218 99
16888.836 91
16889.453 69
16890.071 58
16890.688 55
16891.306 68
16891.923 66
16892.541 82
16893.159 84
16893.776 78
16894.394 79
16895.011 89
16895.629 128
16896.247 122
16896.864 152
16897.482 167
16898.100 168
16898.717 141
16899.335 127
16899.953 124
16900.570 110
16901.188 102
16901.806 107
16902.424 119
16903.041 126
16903.659 156
16904.277 184
16904.895 179
16905.512 175
16906.130 173
16906.748 177
16907.366 180
16907.984 186
16908.602 176
16909.220 200
16909.837 169
16910.455 176
16911.073 191
16911.691 202
16912.309 225
16912.927 215
16913.545 223
16914.163 221
16914.781 193
16915.399 229
16916.017 219
16916.635 222
16917.253 261
16917.871 283
16918.489 284
16919.107 314
16919.725 337
16920.343 351
16920.961 385
16921.579 410
16922.197 446
16922.815 516
16923.434 536
16924.052 558
16924.670 576
16925.288 641
16925.906 677
16926.524 765
16927.143 932
16927.761 987
16928.379 1081
16928.997 1132
16929.615 1209
16930.234 1369
16930.852 1521
16931.470 1679
16932.089 1855
16932.707 2067
16933.325 2209
16933.943 2319
16934.562 2564
16935.180 2809
16935.799 3063
16936.417 3363
16937.035 3641
16937.654 3874
16938.272 4256
16938.890 4600
16939.509 5017
16940.127 5393
16940.746 5608
16941.364 5884
16941.983 6209
16942.601 6647
16943.220 6976
16943.838 7446
16944.457 7848
16945.075 8079
16945.694 8386
16946.312 8864
16946.931 9318
16947.549 9630
16948.168 10024
16948.787 10357
16949.405 10516
16950.024 10758
16950.642 10974
16951.261 11057
16951.880 11240
16952.498 11496
16953.117 11422
16953.736 11304
16954.354 11196
16954.973 10930
16955.592 10743
16956.211 10495
16956.829 10111
16957.448 9629
16958.067 9131
16958.686 8560
16959.304 8193
16959.923 7734
16960.542 7194
16961.161 6716
16961.780 6143
16962.398 5744
16963.017 5259
16963.636 4864
16964.255 4506
16964.874 4188
16965.493 3899
16966.112 3548
16966.731 3217
16967.350 2948
16967.968 2768
16968.587 2596
16969.206 2410
16969.825 2338
16970.444 2244
16971.063 2154
16971.682 2023
16972.301 1880
16972.920 1802
16973.539 1750
16974.158 1780
16974.778 1681
16975.397 1648
16976.016 1617
16976.635 1599
16977.254 1589
16977.873 1580
16978.492 1537
16979.111 1591
16979.730 1574
16980.350 1552
16980.969 1579
16981.588 1580
16982.207 1567
16982.826 1553
16983.446 1550
16984.065 1551
16984.684 1593
16985.303 1561
16985.923 1513
16986.542 1557
16987.161 1632
16987.781 1696
16988.400 1676
16989.019 1719
16989.638 1647
16990.258 1642
16990.877 1629
16991.497 1568
16992.116 1571
16992.735 1562
16993.355 1603
16993.974 1583
16994.594 1659
16995.213 1614
16995.832 1576
16996.452 1577
16997.071 1597
16997.691 1644
16998.310 1619
16998.930 1595
16999.549 1542
17000.169 1582
17000.788 1587
17001.408 1570
17002.028 1618
17002.647 1609
17003.267 1631
17003.886 1563
17004.506 1600
17005.126 1636
17005.745 1618
17006.365 1606
17006.984 1554
17007.604 1493
17008.224 1504
17008.844 1503
17009.463 1476
17010.083 1404
17010.703 1353
17011.322 1291
17011.942 1258
17012.562 1263
17013.182 1242
17013.801 1085
17014.421 1078
17015.041 1047
17015.661 1033
17016.281 994
17016.900 917
17017.520 826
17018.140 784
17018.760 728
17019.380 737
17020.000 741
17020.620 704
17021.240 684
17021.860 677
17022.479 660
17023.099 599
17023.719 581
17024.339 576
17024.959 598
17025.579 550
17026.199 500
17026.819 493
17027.439 486
17028.059 488
17028.679 514
17029.299 468
17029.920 456
17030.540 463
17031.160 441
17031.780 426
17032.400 391
17033.020 406
17033.640 421
17034.260 443
17034.880 454
17035.501 443
17036.121 431
17036.741 443
17037.361 453
17037.981 445
17038.602 420
17039.222 428
17039.842 451
17040.462 450
17041.083 431
17041.703 416
17042.323 415
17042.944 478
17043.564 467
17044.184 412
17044.805 410
17045.425 377
17046.045 375
17046.666 378
17047.286 357
17047.906 342
17048.527 377
17049.147 398
17049.768 419
17050.388 413
17051.009 395
17051.629 396
17052.250 420
17052.870 443
17053.491 409
17054.111 352
17054.732 386
17055.352 398
17055.973 399
17056.593 399
17057.214 401
17057.834 423
17058.455 395
17059.076 423
17059.696 424
17060.317 414
17060.937 413
17061.558 445
17062.179 426
17062.799 375
17063.420 401
17064.041 362
17064.661 355
17065.282 365
17065.903 326
17066.524 301
17067.144 298
17067.765 296
17068.386 249
17069.007 264
17069.627 302
17070.248 303
17070.869 263
17071.490 220
17072.111 244
17072.732 251
17073.352 283
17073.973 318
17074.594 332
17075.215 304
17075.836 289
17076.457 273
17077.078 268
17077.699 266
17078.320 276
17078.941 252
17079.562 227
17080.183 256
17080.804 267
17081.425 271
17082.046 264
17082.667 261
17083.288 241
17083.909 280
17084.530 289
17085.151 284
17085.772 267
17086.393 266
17087.014 235
17087.635 226
17088.256 256
17088.878 243
17089.499 247
17090.120 244
17090.741 229
17091.362 254
17091.983 257
17092.605 259
17093.226 240
17093.847 248
17094.468 250
17095.090 236
17095.711 246
17096.332 253
17096.953 274
17097.575 254
17098.196 276
17098.817 327
17099.439 306
17100.060 289
17100.681 269
17101.303 278
17101.924 250
17102.546 252
17103.167 301
17103.788 340
17104.410 332
17105.031 333
17105.653 308
17106.274 307
17106.896 292
17107.517 300
17108.139 303
17108.760 357
17109.382 360
17110.003 360
17110.625 368
17111.246 320
17111.868 329
17112.489 293
17113.111 306
17113.733 340
17114.354 346
17114.976 344
17115.597 342
17116.219 305
17116.841 329
17117.462 332
17118.084 348
17118.706 344
17119.327 349
17119.949 383
17120.571 361
17121.193 355
17121.814 374
17122.436 350
17123.058 342
17123.680 323
17124.301 316
17124.923 329
17125.545 304
17126.167 311
17126.789 323
17127.410 341
17128.032 358
17128.654 367
17129.276 435
17129.898 430
17130.520 410
17131.142 427
17131.764 419
17132.386 458
17133.008 479
17133.629 476
17134.251 459
17134.873 460
17135.495 464
17136.117 448
17136.739 436
17137.361 459
17137.983 500
17138.606 477
17139.228 480
17139.850 501
17140.472 542
17141.094 560
17141.716 572
17142.338 573
17142.960 605
17143.582 659
17144.204 685
17144.827 727
17145.449 685
17146.071 715
17146.693 787
17147.315 845
17147.938 832
17148.560 861
17149.182 921
17149.804 903
17150.427 928
17151.049 946
17151.671 1030
17152.293 1075
17152.916 1106
17153.538 1072
17154.160 1096
17154.783 1121
17155.405 1113
17156.027 1128
17156.650 1137
17157.272 1185
17157.895 1205
17158.517 1238
17159.139 1279
17159.762 1253
17160.384 1173
17161.007 1229
17161.629 1230
17162.252 1158
17162.874 1105
17163.497 1173
17164.119 1137
17164.742 1116
17165.364 1119
17165.987 1116
17166.609 1115
17167.232 1055
17167.854 998
17168.477 935
17169.100 959
17169.722 1035
17170.345 987
17170.967 966
17171.590 951
17172.213 969
17172.835 1007
17173.458 995
17174.081 935
17174.703 885
17175.326 894
17175.949 866
17176.572 821
17177.194 810
17177.817 774
17178.440 723
17179.063 697
17179.685 705
17180.308 717
17180.931 732
17181.554 658
17182.177 627
17182.800 637
17183.422 604
17184.045 606
17184.668 604
17185.291 621
17185.914 619
17186.537 632
17187.160 613
17187.783 532
17188.406 496
17189.029 418
17189.652 415
17190.275 450
17190.898 401
17191.521 407
17192.144 383
17192.767 359
17193.390 372
17194.013 412
17194.636 406
17195.259 446
17195.882 423
17196.505 373
17197.128 420
17197.751 445
17198.374 483
17198.998 452
17199.621 450
17200.244 441
17200.867 400
17201.490 367
17202.113 371
17202.737 363
17203.360 360
17203.983 384
17204.606 369
17205.230 357
17205.853 365
17206.476 354
17207.099 350
17207.723 326
17208.346 327
17208.969 311
17209.593 315
17210.216 344
17210.839 346
17211.463 358
17212.086 366
17212.710 323
17213.333 322
17213.956 317
17214.580 346
17215.203 391
17215.827 386
17216.450 387
17217.074 323
17217.697 293
17218.321 316
17218.944 307
17219.568 311
17220.191 289
17220.815 281
17221.438 286
17222.062 288
17222.685 288
17223.309 285
17223.932 241
17224.556 241
17225.180 232
17225.803 231
17226.427 232
17227.051 228
17227.674 226
17228.298 241
17228.922 261
17229.545 246
17230.169 242
17230.793 238
17231.416 261
17232.040 227
17232.664 240
17233.288 216
17233.911 234
17234.535 239
17235.159 224
17235.783 198
17236.407 201
17237.030 226
17237.654 231
17238.278 224
17238.902 221
17239.526 203
17240.150 199
17240.774 206
17241.398 206
17242.021 197
17242.645 211
17243.269 206
17243.893 214
17244.517 213
17245.141 187
17245.765 185
17246.389 180
17247.013 192
17247.637 176
17248.261 187
17248.885 221
17249.509 207
17250.133 205
17250.758 200
17251.382 181
17252.006 171
17252.630 158
17253.254 168
17253.878 180
17254.502 196
17255.126 178
17255.751 165
17256.375 147
17256.999 174
17257.623 169
17258.247 151
17258.872 152
17259.496 168
17260.120 187
17260.744 211
17261.369 195
17261.993 175
17262.617 181
17263.241 154
17263.866 125
17264.490 113
17265.114 119
17265.739 150
17266.363 127
17266.988 154
17267.612 138
17268.236 132
17268.861 143
17269.485 122
17270.110 130
17270.734 117
17271.358 136
17271.983 126
17272.607 134
17273.232 140
17273.856 155
17274.481 140
17275.105 146
17275.730 150
17276.354 170
17276.979 183
17277.604 156
17278.228 126
17278.853 134
17279.477 117
17280.102 98
17280.727 112
17281.351 143
17281.976 165
17282.600 154
17283.225 161
17283.850 134
17284.474 147
17285.099 116
17285.724 112
17286.349 94
17286.973 116
17287.598 123
17288.223 138
17288.848 128
17289.472 126
17290.097 140
17290.722 126
17291.347 124
17291.972 106
17292.596 123
17293.221 119
17293.846 116
17294.471 123
17295.096 115
17295.721 153
17296.346 157
17296.971 152
17297.595 132
17298.220 117
17298.845 122
17299.470 113
17300.095 111
17300.720 108
17301.345 120
17301.970 111
17302.595 104
17303.220 83
17303.845 90
17304.470 100
17305.095 83
17305.721 129
17306.346 132
17306.971 129
17307.596 113
17308.221 118
17308.846 112
17309.471 87
17310.096 98
17310.721 111
17311.347 123
17311.972 104
17312.597 98
17313.222 91
17313.847 86
17314.473 75
17315.098 111
17315.723 111
17316.348 117
17316.974 135
17317.599 113
17318.224 120
17318.850 107
17319.475 125
17320.100 136
17320.726 141
17321.351 136
17321.976 120
17322.602 122
17323.227 111
17323.852 116
17324.478 106
17325.103 120
17325.729 130
17326.354 104
17326.980 132
17327.605 128
17328.231 117
17328.856 111
17329.482 115
17330.107 121
17330.733 106
17331.358 105
17331.984 111
17332.609 109
17333.235 97
17333.860 84
17334.486 112
17335.112 103
17335.737 124
17336.363 113
17336.988 104
17337.614 104
17338.240 93
17338.865 109
17339.491 105
17340.117 113
17340.742 120
17341.368 113
17341.994 113
17342.620 102
17343.245 104
17343.871 124
17344.497 125
17345.123 147
17345.749 149
17346.374 134
17347.000 133
17347.626 140
17348.252 142
17348.878 135
17349.504 131
17350.129 114
17350.755 136
17351.381 131
17352.007 122
17352.633 106
17353.259 104
17353.885 139
17354.511 140
17355.137 137
17355.763 131
17356.389 120
17357.015 118
17357.641 137
17358.267 109
17358.893 111
17359.519 141
17360.145 141
17360.771 126
17361.397 130
17362.023 116
17362.649 123
17363.275 154
17363.901 150
17364.528 154
17365.154 120
17365.780 111
17366.406 104
17367.032 123
17367.658 109
17368.285 117
17368.911 134
17369.537 164
17370.163 191
17370.789 197
17371.416 211
17372.042 179
17372.668 178
17373.295 138
17373.921 139
17374.547 127
17375.174 124
17375.800 167
17376.426 184
17377.053 146
17377.679 160
17378.305 141
17378.932 126
17379.558 116
17380.185 118
17380.811 144
17381.437 151
17382.064 151
17382.690 125
17383.317 121
17383.943 135
17384.570 135
17385.196 149
17385.823 162
17386.449 144
17387.076 161
17387.702 139
17388.329 150
17388.955 113
17389.582 128
17390.209 129
17390.835 125
17391.462 118
17392.089 105
17392.715 122
17393.342 121
17393.968 115
17394.595 98
17395.222 88
17395.849 80
17396.475 95
17397.102 112
17397.729 140
17398.355 164
17398.982 136
17399.609 126
17400.236 117
17400.862 122
17401.489 113
17402.116 107
17402.743 129
17403.370 113
17403.997 150
17404.623 128
17405.250 114
17405.877 94
17406.504 111
17407.131 114
17407.758 118
17408.385 121
17409.012 119
17409.639 88
17410.266 79
17410.893 77
17411.520 72
17412.147 94
17412.774 104
17413.401 98
17414.028 99
17414.655 95
17415.282 86
17415.909 64
17416.536 72
17417.163 78
17417.790 83
17418.417 70
17419.044 75
17419.671 85
17420.298 96
17420.926 77
17421.553 93
17422.180 89
17422.807 88
17423.434 115
17424.062 121
17424.689 113
17425.316 103
17425.943 76
17426.570 100
17427.198 101
17427.825 96
17428.452 99
17429.080 106
17429.707 106
17430.334 103
17430.962 101
17431.589 109
17432.216 91
17432.844 85
17433.471 70
17434.098 87
17434.726 85
17435.353 69
17435.981 68
17436.608 73
17437.235 81
17437.863 86
17438.490 84
17439.118 74
17439.745 77
17440.373 69
17441.000 84
17441.628 86
17442.255 93
17442.883 108
17443.510 110
17444.138 96
17444.766 84
17445.393 71
17446.021 77
17446.648 67
17447.276 51
17447.904 38
17448.531 51
17449.159 57
17449.787 41
17450.414 39
17451.042 47
17451.670 53
17452.297 58
17452.925 71
17453.553 78
17454.181 80
17454.808 67
17455.436 55
17456.064 67
17456.692 74
17457.319 100
17457.947 92
17458.575 97
17459.203 85
17459.831 88
17460.459 71
17461.087 57
17461.714 58
17462.342 67
17462.970 54
17463.598 62
17464.226 81
17464.854 77
17465.482 72
17466.110 64
17466.738 47
17467.366 45
17467.994 42
17468.622 30
17469.250 39
17469.878 43
17470.506 44
17471.134 64
17471.762 72
17472.390 76
17473.018 70
17473.646 67
17474.274 74
17474.903 68
17475.531 43
17476.159 29
17476.787 43
17477.415 51
17478.043 53
17478.671 53
17479.300 48
17479.928 49
17480.556 48
17481.184 49
17481.813 52
17482.441 63
17483.069 58
17483.697 49
17484.326 51
17484.954 43
17485.582 52
17486.211 55
17486.839 62
17487.467 53
17488.096 48
17488.724 52
17489.352 59
17489.981 56
17490.609 42
17491.238 37
17491.866 30
17492.494 30
17493.123 33
17493.751 45
17494.380 54
17495.008 58
17495.637 54
17496.265 62
17496.894 57
17497.522 46
17498.151 47
17498.779 41
17499.408 44
17500.037 53
17500.665 44
17501.294 35
17501.922 36
17502.551 42
17503.180 43
17503.808 30
17504.437 30
17505.065 40
17505.694 48
17506.323 34
17506.952 38
17507.580 33
17508.209 33
17508.838 37
17509.466 46
17510.095 44
17510.724 43
17511.353 54
17511.982 50
17512.610 49
17513.239 44
17513.868 43
17514.497 48
17515.126 41
17515.754 43
17516.383 60
17517.012 44
17517.641 49
17518.270 49
17518.899 71
17519.528 69
17520.157 54
17520.786 55
17521.415 42
17522.044 60
17522.673 64
17523.302 59
17523.931 52
17524.560 61
17525.189 63
17525.818 45
17526.447 52
17527.076 46
17527.705 32
17528.334 44
17528.963 62
17529.592 61
17530.221 71
17530.850 65
17531.479 54
17532.109 42
17532.738 40
17533.367 42
17533.996 49
17534.625 42
17535.254 37
17535.884 59
17536.513 39
17537.142 33
17537.771 36
17538.401 48
17539.030 66
17539.659 58
17540.288 59
17540.918 50
17541.547 56
17542.176 39
17542.806 42
17543.435 45
17544.064 40
17544.694 31
17545.323 26
17545.953 20
17546.582 28
17547.211 31
17547.841 36
17548.470 33
17549.100 52
17549.729 43
17550.359 49
17550.988 39
17551.618 30
17552.247 35
17552.877 31
17553.506 39
17554.136 54
17554.765 54
17555.395 47
17556.024 48
17556.654 58
17557.284 59
17557.913 54
17558.543 47
17559.173 44
17559.802 44
17560.432 68
17561.061 68
17561.691 58
17562.321 63
17562.951 82
17563.580 73
17564.210 65
17564.840 78
17565.469 65
17566.099 68
17566.729 67
17567.359 58
17567.989 41
17568.618 43
17569.248 48
17569.878 71
17570.508 58
17571.138 59
17571.768 46
17572.397 53
17573.027 49
17573.657 42
17574.287 38
17574.917 46
17575.547 45
17576.177 45
17576.807 61
17577.437 59
17578.067 48
17578.697 51
17579.327 47
17579.957 51
17580.587 56
17581.217 55
17581.847 68
17582.477 59
17583.107 58
17583.737 54
17584.367 68
17584.997 60
17585.627 55
17586.257 59
17586.887 64
17587.518 67
17588.148 61
17588.778 61
17589.408 63
17590.038 53
17590.668 41
17591.299 54
17591.929 46
17592.559 40
17593.189 39
17593.820 44
17594.450 59
17595.080 67
17595.710 72
17596.341 66
17596.971 73
17597.601 82
17598.232 83
17598.862 74
17599.492 66
17600.123 49
17600.753 54
17601.384 69
17602.014 89
17602.644 69
17603.275 74
17603.905 71
17604.536 52
17605.166 54
17605.797 48
17606.427 50
17607.058 46
17607.688 63
17608.319 65
17608.949 57
17609.580 49
17610.210 41
17610.841 64
17611.471 78
17612.102 69
17612.732 59
17613.363 65
17613.994 69
17614.624 49
17615.255 46
17615.886 43
17616.516 35
17617.147 39
17617.778 28
17618.408 36
17619.039 38
17619.670 40
17620.300 43
17620.931 50
17621.562 34
17622.193 40
17622.823 38
17623.454 39
17624.085 31
17624.716 39
17625.347 45
17625.977 31
17626.608 33
17627.239 35
17627.870 39
17628.501 32
17629.132 38
17629.763 50
17630.394 35
17631.024 36
17631.655 36
17632.286 42
17632.917 40
17633.548 40
17634.179 45
17634.810 50
17635.441 42
17636.072 36
17636.703 46
17637.334 35
17637.965 46
17638.596 73
17639.227 62
17639.858 49
17640.490 37
17641.121 47
17641.752 42
17642.383 49
17643.014 50
17643.645 50
17644.276 59
17644.908 45
17645.539 35
17646.170 31
17646.801 41
17647.432 42
17648.064 40
17648.695 38
17649.326 30
17649.957 26
17650.589 33
17651.220 29
17651.851 30
17652.482 41
17653.114 37
17653.745 37
17654.376 44
17655.008 43
17655.639 52
17656.270 48
17656.902 38
17657.533 26
17658.165 31
17658.796 28
17659.427 21
17660.059 37
17660.690 42
17661.322 35
17661.953 27
17662.585 42
17663.216 43
17663.848 48
17664.479 30
17665.111 31
17665.742 34
17666.374 32
17667.005 28
17667.637 33
17668.269 31
17668.900 26
17669.532 22
17670.163 22
17670.795 28
17671.427 24
17672.058 24
17672.690 30
17673.322 30
17673.953 22
17674.585 22
17675.217 25
17675.848 16
17676.480 22
17677.112 34
17677.744 38
17678.375 26
17679.007 16
17679.639 39
17680.271 33
17680.903 30
17681.534 29
17682.166 30
17682.798 34
17683.430 34
17684.062 22
17684.694 17
17685.326 22
17685.958 29
17686.589 21
17687.221 39
17687.853 41
17688.485 25
17689.117 15
17689.749 13
17690.381 15
17691.013 22
17691.645 25
17692.277 33
17692.909 30
17693.541 23
17694.173 18
17694.805 10
17695.437 18
17696.069 12
17696.702 17
17697.334 24
17697.966 31
17698.598 15
17699.230 17
17699.862 16
17700.494 21
17701.127 31
17701.759 32
17702.391 28
17703.023 33
17703.655 31
17704.288 42
17704.920 35
17705.552 37
17706.184 27
17706.817 26
17707.449 32
17708.081 44
17708.713 40
17709.346 53
17709.978 49
17710.610 36
17711.243 32
17711.875 27
17712.508 36
17713.140 24
17713.772 25
17714.405 22
17715.037 27
17715.670 18
17716.302 23
17716.934 26
17717.567 26
17718.199 24
17718.832 31
17719.464 26
17720.097 25
17720.729 28
17721.362 44
17721.994 32
17722.627 23
17723.260 21
17723.892 40
17724.525 30
17725.157 29
17725.790 40
17726.423 28
17727.055 22
17727.688 17
17728.321 15
17728.953 15
17729.586 16
17730.219 28
17730.851 25
17731.484 20
17732.117 15
17732.749 14
17733.382 20
17734.015 28
17734.648 43
17735.281 32
17735.913 21
17736.546 17
17737.179 14
17737.812 10
17738.445 6
17739.077 15
17739.710 10
17740.343 16
17740.976 15
17741.609 40
17742.242 31
17742.875 16
17743.508 16
17744.141 21
17744.774 17
17745.407 17
17746.040 19
17746.672 15
17747.305 31
17747.939 45
17748.572 32
17749.205 23
17749.838 24
17750.471 32
17751.104 31
17751.737 44
17752.370 32
17753.003 18
17753.636 27
17754.269 19
17754.902 34
17755.535 36
17756.169 42
17756.802 31
17757.435 24
17758.068 18
17758.701 17
17759.335 19
17759.968 23
17760.601 19
17761.234 15
17761.867 23
17762.501 32
17763.134 29
17763.767 33
17764.401 28
17765.034 16
17765.667 15
17766.301 19
17766.934 26
17767.567 24
17768.201 41
17768.834 47
17769.467 43
17770.101 27
17770.734 34
17771.368 41
17772.001 26
17772.635 22
17773.268 20
17773.901 14
17774.535 23
17775.168 44
17775.802 43
17776.435 23
17777.069 18
17777.703 21
17778.336 24
17778.970 18
17779.603 16
17780.237 25
17780.870 24
17781.504 36
17782.138 27
17782.771 30
17783.405 29
17784.039 35
17784.672 33
17785.306 28
17785.940 17
17786.573 12
17787.207 20
17787.841 19
17788.474 31
17789.108 46
17789.742 25
17790.376 28
17791.009 30
17791.643 34
17792.277 52
17792.911 36
17793.545 28
17794.178 23
17794.812 32
17795.446 27
17796.080 25
17796.714 21
17797.348 25
17797.982 22
17798.616 22
17799.250 25
17799.883 28
17800.517 29
17801.151 24
17801.785 26
17802.419 18
17803.053 12
17803.687 14
17804.321 14
17804.955 15
17805.589 23
17806.223 24
17806.857 31
17807.492 36
17808.126 27
17808.760 25
17809.394 41
17810.028 42
17810.662 42
17811.296 47
17811.930 33
17812.564 29
17813.199 38
17813.833 38
17814.467 26
17815.101 28
17815.735 20
17816.370 36
17817.004 38
17817.638 37
17818.272 35
17818.907 37
17819.541 33
17820.175 29
17820.810 39
17821.444 37
17822.078 36
17822.713 30
17823.347 20
17823.981 35
17824.616 30
17825.250 16
17825.884 32
17826.519 34
17827.153 35
17827.788 36
17828.422 28
17829.057 28
17829.691 30
17830.325 24
17830.960 31
17831.594 36
17832.229 40
17832.863 27
17833.498 32
17834.133 26
17834.767 31
17835.402 28
17836.036 24
17836.671 21
17837.305 21
17837.940 24
17838.575 34
17839.209 37
17839.844 34
17840.479 30
17841.113 40
17841.748 43
17842.383 26
17843.017 14
17843.652 14
17844.287 31
17844.921 31
17845.556 33
17846.191 30
17846.826 27
17847.461 42
17848.095 36
17848.730 34
17849.365 24
17850.000 23
17850.635 22
17851.269 20
17851.904 29
17852.539 24
17853.174 15
17853.809 10
17854.444 17
17855.079 34
17855.714 29
17856.349 22
17856.984 24
17857.619 32
17858.253 28
17858.888 33
17859.523 30
17860.158 23
17860.793 16
17861.429 23
17862.064 26
17862.699 14
17863.334 18
17863.969 27
17864.604 22
17865.239 12
17865.874 28
17866.509 24
17867.144 23
17867.779 20
17868.415 22
17869.050 25
17869.685 27
17870.320 23
17870.955 21
17871.590 28
17872.226 20
17872.861 24
17873.496 13
17874.131 15
17874.767 26
17875.402 24
17876.037 19
17876.673 22
17877.308 32
17877.943 30
17878.579 18
17879.214 17
17879.849 21
17880.485 10
17881.120 12
17881.755 24
17882.391 19
17883.026 21
17883.662 15
17884.297 13
17884.932 12
17885.568 11
17886.203 10
17886.839 18
17887.474 24
17888.110 17
17888.745 16
17889.381 29
17890.016 31
17890.652 31
17891.288 24
17891.923 31
17892.559 36
17893.194 27
17893.830 18
17894.465 13
17895.101 27
17895.737 37
17896.372 35
17897.008 32
17897.644 33
17898.279 24
17898.915 11
17899.551 20
17900.187 31
17900.822 26
17901.458 18
17902.094 10
17902.729 19
17903.365 29
17904.001 25
17904.637 18
17905.273 19
17905.908 18
17906.544 42
17907.180 33
17907.816 26
17908.452 32
17909.088 29
17909.724 17
17910.359 16
17910.995 17
17911.631 25
17912.267 21
17912.903 18
17913.539 21
17914.175 26
17914.811 16
17915.447 26
17916.083 36
17916.719 25
17917.355 16
17917.991 16
17918.627 25
17919.263 24
17919.899 25
17920.535 37
17921.171 30
17921.808 34
17922.444 30
17923.080 28
17923.716 40
17924.352 33
17924.988 31
17925.624 31
17926.261 38
17926.897 30
17927.533 35
17928.169 28
17928.805 12
17929.442 21
17930.078 22
17930.714 21
17931.350 31
17931.987 23
17932.623 29
17933.259 28
17933.896 22
17934.532 24
17935.168 18
17935.805 26
17936.441 24
17937.077 20
17937.714 21
17938.350 26
17938.987 15
17939.623 16
17940.259 26
17940.896 21
17941.532 29
17942.169 21
17942.805 19
17943.442 7
17944.078 14
17944.715 20
17945.351 15
17945.988 15
17946.624 29
17947.261 14
17947.897 12
17948.534 9
17949.171 22
17949.807 24
17950.444 32
17951.080 29
17951.717 34
17952.354 35
17952.990 32
17953.627 27
17954.264 19
17954.900 20
17955.537 11
17956.174 15
17956.810 11
17957.447 19
17958.084 41
17958.721 32
17959.357 23
17959.994 25
17960.631 32
17961.268 31
17961.905 27
17962.541 20
17963.178 14
17963.815 14
17964.452 19
17965.089 28
17965.726 29
17966.363 24
17966.999 27
17967.636 21
17968.273 27
17968.910 23
17969.547 16
17970.184 19
17970.821 14
17971.458 11
17972.095 23
17972.732 12
17973.369 9
17974.006 12
17974.643 21
17975.280 29
17975.917 23
17976.554 25
17977.191 25
17977.829 29
17978.466 27
17979.103 25
17979.740 17
17980.377 19
17981.014 21
17981.651 10
17982.288 15
17982.926 22
17983.563 21
17984.200 26
17984.837 28
17985.475 13
17986.112 19
17986.749 28
17987.386 24
17988.024 25
17988.661 21
17989.298 13
17989.935 17
17990.573 17
17991.210 17
17991.847 16
17992.485 24
17993.122 26
17993.760 15
17994.397 20
17995.034 22
17995.672 22
17996.309 26
17996.947 20
17997.584 19
17998.221 26
17998.859 20
17999.496 16
18000.134 15
18000.771 15
18001.409 24
18002.046 16
18002.684 7
18003.322 18
18003.959 22
18004.597 22
18005.234 13
18005.872 21
18006.509 15
18007.147 15
18007.785 10
18008.422 9
18009.060 13
18009.698 9
18010.335 7
18010.973 24
18011.611 22
18012.248 18
18012.886 18
18013.524 9
18014.161 11
18014.799 19
18015.437 12
18016.075 14
18016.713 21
18017.350 33
18017.988 28
18018.626 24
18019.264 14
18019.902 9
18020.539 8
18021.177 15
18021.815 16
18022.453 20
18023.091 23
18023.729 24
18024.367 12
18025.005 19
18025.643 15
18026.281 11
18026.919 12
18027.557 13
18028.195 11
18028.833 21
18029.471 19
18030.109 11
18030.747 13
18031.385 23
18032.023 19
18032.661 19
18033.299 16
18033.937 21
18034.575 17
18035.213 17
18035.851 14
18036.489 23
18037.128 33
18037.766 41
18038.404 30
18039.042 27
18039.680 20
18040.318 15
18040.957 15
18041.595 19
18042.233 27
18042.871 22
18043.510 18
18044.148 15
18044.786 14
18045.424 14
18046.063 14
18046.701 16
18047.339 11
18047.978 10
18048.616 11
18049.254 17
18049.893 9
18050.531 8
18051.170 9
18051.808 14
18052.446 10
18053.085 10
18053.723 14
18054.362 14
18055.000 10
18055.639 13
18056.277 19
18056.916 19
18057.554 17
18058.193 25
18058.831 19
18059.470 16
18060.108 20
18060.747 10
18061.385 21
18062.024 17
18062.662 13
18063.301 16
18063.940 16
18064.578 24
18065.217 10
18065.856 8
18066.494 10
18067.133 12
18067.772 11
18068.410 16
18069.049 11
18069.688 12
18070.326 11
18070.965 14
18071.604 19
18072.243 19
18072.882 26
18073.520 34
18074.159 18
18074.798 10
18075.437 12
18076.076 11
18076.714 11
18077.353 15
18077.992 20
18078.631 22
18079.270 17
18079.909 17
18080.548 27
18081.187 21
18081.826 22
18082.465 15
18083.103 11
18083.742 15
18084.381 14
18085.020 18
18085.659 19
18086.298 32
18086.937 19
18087.576 13
18088.216 11
18088.855 7
18089.494 11
18090.133 23
18090.772 9
18091.411 20
18092.050 20
18092.689 21
18093.328 7
18093.967 5
18094.607 23
18095.246 15
18095.885 8
18096.524 13
18097.163 6
18097.803 11
18098.442 11
18099.081 21
18099.720 22
18100.360 22
18100.999 14
18101.638 14
18102.277 18
18102.917 20
18103.556 16
18104.195 15
18104.835 13
18105.474 23
18106.113 23
18106.753 23
18107.392 20
18108.032 9
18108.671 6
18109.310 9
18109.950 15
18110.589 19
18111.229 16
18111.868 17
18112.508 18
18113.147 15
18113.787 17
18114.426 22
18115.066 10
18115.705 17
18116.345 10
18116.984 11
18117.624 17
18118.263 16
18118.903 16
18119.543 18
18120.182 18
18120.822 25
18121.461 22
18122.101 20
18122.741 27
18123.380 18
18124.020 15
18124.660 9
18125.299 11
18125.939 22
18126.579 12
18127.219 12
18127.858 7
18128.498 21
18129.138 17
18129.778 15
18130.418 19
18131.057 17
18131.697 14
18132.337 23
18132.977 22
18133.617 13
18134.256 7
18134.896 5
18135.536 14
18136.176 20
18136.816 12
18137.456 17
18138.096 28
18138.736 30
18139.376 28
18140.016 18
18140.656 16
18141.296 12
18141.936 14
18142.576 17
18143.216 10
18143.856 10
18144.496 17
18145.136 32
18145.776 18
18146.416 20
18147.056 11
18147.696 9
18148.336 12
18148.976 16
18149.616 16
18150.257 21
18150.897 22
18151.537 18
18152.177 24
18152.817 20
18153.457 12
18154.098 6
18154.738 9
18155.378 18
18156.018 15
18156.659 13
18157.299 15
18157.939 11
18158.579 5
18159.220 5
18159.860 9
18160.500 14
18161.141 14
18161.781 9
18162.421 4
18163.062 12
18163.702 16
18164.343 6
18164.983 4
18165.623 5
18166.264 18
18166.904 14
18167.545 12
18168.185 10
18168.826 20
18169.466 20
18170.107 16
18170.747 25
18171.388 21
18172.028 17
18172.669 15
18173.309 18
18173.950 19
18174.590 8
18175.231 11
18175.872 10
18176.512 6
18177.153 10
18177.793 9
18178.434 15
18179.075 9
18179.715 6
18180.356 10
18180.997 17
18181.637 15
18182.278 7
18182.919 16
18183.560 14
18184.200 8
18184.841 16
18185.482 14
18186.123 25
18186.763 28
18187.404 23
18188.045 16
18188.686 23
18189.327 20
18189.967 14
18190.608 16
18191.249 10
18191.890 18
18192.531 15
18193.172 18
18193.813 17
18194.454 17
18195.095 7
18195.735 6
18196.376 14
18197.017 17
18197.658 7
18198.299 13
18198.940 5
18199.581 6
18200.222 6
18200.863 16
18201.504 12
18202.146 13
18202.787 31
18203.428 18
18204.069 13
18204.710 16
18205.351 27
18205.992 19
18206.633 15
18207.274 19
18207.916 17
18208.557 7
18209.198 6
18209.839 10
18210.480 8
18211.121 14
18211.763 20
18212.404 15
18213.045 11
18213.686 9
18214.328 3
18214.969 2
18215.610 5
18216.252 3
18216.893 9
18217.534 7
18218.176 9
18218.817 23
18219.458 28
18220.100 29
18220.741 21
18221.382 24
18222.024 27
18222.665 15
18223.307 9
18223.948 8
18224.590 6
18225.231 6
18225.873 12
18226.514 16
18227.155 13
18227.797 18
18228.439 10
18229.080 14
18229.722 10
18230.363 16
18231.005 14
18231.646 17
18232.288 15
18232.929 17
18233.571 15
18234.213 14
18234.854 21
18235.496 16
18236.138 18
18236.779 17
18237.421 12
18238.063 18
18238.704 26
18239.346 19
18239.988 16
18240.629 17
18241.271 11
18241.913 12
18242.555 18
18243.197 13
18243.838 6
18244.480 8
18245.122 6
18245.764 6
18246.406 7
18247.047 17
18247.689 12
18248.331 13
18248.973 7
18249.615 6
18250.257 6
18250.899 12
18251.541 22
18252.183 25
18252.825 17
18253.467 9
18254.108 14
18254.750 9
18255.392 19
18256.034 13
18256.676 8
18257.319 14
18257.961 15
18258.603 18
18259.245 12
18259.887 8
18260.529 25
18261.171 43
18261.813 26
18262.455 25
18263.097 27
18263.739 30
18264.382 15
18265.024 12
18265.666 12
18266.308 12
18266.950 4
18267.592 8
18268.235 19
18268.877 15
18269.519 10
18270.161 6
18270.804 4
18271.446 7
18272.088 9
18272.731 1
18273.373 8
18274.015 13
18274.657 4
18275.300 4
18275.942 6
18276.585 12
18277.227 10
18277.869 6
18278.512 8
18279.154 15
18279.797 11
18280.439 9
18281.081 6
18281.724 5
18282.366 13
18283.009 19
18283.651 28
18284.294 41
18284.936 33
18285.579 27
18286.221 19
18286.864 18
18287.506 14
18288.149 13
18288.792 12
18289.434 18
18290.077 21
18290.719 27
18291.362 15
18292.005 14
18292.647 14
18293.290 11
18293.933 14
18294.575 12
18295.218 11
18295.861 14
18296.503 13
18297.146 9
18297.789 15
18298.432 29
18299.074 19
18299.717 11
18300.360 12
18301.003 12
18301.646 14
18302.288 25
18302.931 10
18303.574 11
18304.217 10
18304.860 9
18305.503 9
18306.146 9
18306.788 13
18307.431 17
18308.074 12
18308.717 9
18309.360 8
18310.003 7
18310.646 10
18311.289 9
18311.932 6
18312.575 6
18313.218 6
18313.861 9
18314.504 13
18315.147 13
18315.790 12
18316.433 16
18317.076 19
18317.719 10
18318.362 7
18319.006 14
18319.649 10
18320.292 12
18320.935 17
18321.578 9
18322.221 23
18322.864 35
18323.508 23
18324.151 14
18324.794 17
18325.437 21
18326.081 18
18326.724 14
18327.367 19
18328.010 32
18328.654 24
18329.297 28
18329.940 15
18330.583 16
18331.227 16
18331.870 6
18332.513 1
18333.157 10
18333.800 12
18334.444 14
18335.087 13
18335.730 10
18336.374 4
18337.017 10
18337.661 18
18338.304 19
18338.948 24
18339.591 15
18340.235 14
18340.878 4
18341.522 2
18342.165 9
18342.809 8
18343.452 9
18344.096 13
18344.739 29
18345.383 30
18346.026 17
18346.670 13
18347.314 16
18347.957 10
18348.601 7
18349.244 12
18349.888 11
18350.532 7
18351.175 10
18351.819 6
18352.463 15
18353.107 6
18353.750 14
18354.394 18
18355.038 14
18355.682 6
18356.325 9
18356.969 24
18357.613 19
18358.257 11
18358.900 11
18359.544 9
18360.188 12
18360.832 12
18361.476 15
18362.120 15
18362.764 7
18363.407 6
18364.051 2
18364.695 6
18365.339 6
18365.983 11
18366.627 18
18367.271 21
18367.915 13
18368.559 14
18369.203 20
18369.847 13
18370.491 5
18371.135 4
18371.779 8
18372.423 6
18373.067 8
18373.711 4
18374.355 1
18374.999 14
18375.643 17
18376.288 13
18376.932 13
18377.576 3
18378.220 4
18378.864 5
18379.508 10
18380.152 15
18380.797 20
18381.441 19
18382.085 14
18382.729 10
18383.374 17
18384.018 10
18384.662 7
18385.306 10
18385.951 8
18386.595 6
18387.239 8
18387.884 10
18388.528 9
18389.172 5
18389.817 3
18390.461 3
18391.105 7
18391.750 12
18392.394 10
18393.039 11
18393.683 5
18394.327 20
18394.972 14
18395.616 12
18396.261 9
18396.905 7
18397.550 8
18398.194 10
18398.839 21
18399.483 16
18400.128 13
18400.772 8
18401.417 3
18402.061 8
18402.706 15
18403.351 19
18403.995 22
18404.640 10
18405.284 13
18405.929 12
18406.574 16
18407.218 13
18407.863 10
18408.508 10
18409.152 8
18409.797 17
18410.442 19
18411.087 11
18411.731 14
18412.376 10
18413.021 11
18413.666 11
18414.310 10
18414.955 9
18415.600 16
18416.245 14
18416.890 7
18417.534 3
18418.179 11
18418.824 10
18419.469 6
18420.114 6
18420.759 10
18421.404 14
18422.049 11
18422.693 11
18423.338 6
18423.983 6
18424.628 10
18425.273 6
18425.918 10
18426.563 13
18427.208 5
18427.853 2
18428.498 9
18429.143 12
18429.788 13
18430.433 11
18431.079 12
18431.724 19
18432.369 20
18433.014 16
18433.659 15
18434.304 10
18434.949 12
18435.594 9
18436.240 13
18436.885 11
18437.530 10
18438.175 24
18438.820 23
18439.466 14
18440.111 12
18440.756 10
18441.401 18
18442.047 12
18442.692 9
18443.337 10
18443.982 7
18444.628 7
18445.273 8
18445.918 3
18446.564 10
18447.209 13
18447.854 3
18448.500 8
18449.145 10
18449.791 4
18450.436 3
18451.081 6
18451.727 5
18452.372 12
18453.018 8
18453.663 6
18454.309 6
18454.954 9
18455.600 8
18456.245 9
18456.891 7
18457.536 4
18458.182 11
18458.827 14
18459.473 12
18460.119 16
18460.764 15
18461.410 6
18462.055 12
18462.701 18
18463.347 8
18463.992 11
18464.638 9
18465.284 15
18465.929 16
18466.575 8
18467.221 16
18467.866 26
18468.512 11
18469.158 4
18469.804 17
18470.449 8
18471.095 9
18471.741 2
18472.387 11
18473.033 17
18473.678 15
18474.324 15
18474.970 10
18475.616 10
18476.262 7
18476.908 8
18477.554 9
18478.199 13
18478.845 5
18479.491 3
18480.137 7
18480.783 7
18481.429 7
18482.075 5
18482.721 6
18483.367 1
18484.013 0
18484.659 6
18485.305 4
18485.951 2
18486.597 10
18487.243 7
18487.889 13
18488.535 6
18489.181 11
18489.828 5
18490.474 10
18491.120 11
18491.766 10
18492.412 15
18493.058 16
18493.704 20
18494.351 17
18494.997 16
18495.643 7
18496.289 7
18496.935 20
18497.582 18
18498.228 17
18498.874 9
18499.520 9
18500.167 6
18500.813 7
18501.459 16
18502.106 24
18502.752 18
18503.398 13
18504.045 8
18504.691 17
18505.337 17
18505.984 10
18506.630 12
18507.277 11
18507.923 13
18508.569 15
18509.216 20
18509.862 6
18510.509 13
18511.155 5
18511.802 18
18512.448 19
18513.095 15
18513.741 14
18514.388 9
18515.034 18
18515.681 17
18516.327 14
18516.974 10
18517.621 3
18518.267 8
18518.914 8
18519.560 13
18520.207 9
18520.854 4
18521.500 5
18522.147 8
18522.794 11
18523.440 13
18524.087 13
18524.734 15
18525.381 10
18526.027 9
18526.674 15
18527.321 12
18527.968 19
18528.614 14
18529.261 11
18529.908 16
18530.555 17
18531.202 19
18531.848 14
18532.495 15
18533.142 9
18533.789 23
18534.436 15
18535.083 10
18535.730 6
18536.377 3
18537.023 10
18537.670 16
18538.317 12
18538.964 21
18539.611 21
18540.258 18
18540.905 22
18541.552 18
18542.199 27
18542.846 22
18543.493 22
18544.140 20
18544.787 12
18545.435 14
18546.082 10
18546.729 6
18547.376 8
18548.023 12
18548.670 4
18549.317 9
18549.964 9
18550.611 19
18551.259 14
18551.906 14
18552.553 17
18553.200 12
18553.847 15
18554.495 17
18555.142 10
18555.789 7
18556.436 16
18557.084 11
18557.731 7
18558.378 7
18559.026 7
18559.673 10
18560.320 6
18560.968 6
18561.615 6
18562.262 4
18562.910 7
18563.557 13
18564.205 9
18564.852 2
18565.499 7
18566.147 5
18566.794 7
18567.442 9
18568.089 8
18568.737 9
18569.384 8
18570.032 10
18570.679 11
18571.327 16
18571.974 13
18572.622 17
18573.269 11
18573.917 5
18574.564 7
18575.212 11
18575.860 13
18576.507 9
18577.155 8
18577.803 16
18578.450 13
18579.098 7
18579.745 9
18580.393 5
18581.041 3
18581.689 11
18582.336 14
18582.984 11
18583.632 8
18584.280 7
18584.927 9
18585.575 8
18586.223 16
18586.871 10
18587.518 8
18588.166 9
18588.814 13
18589.462 13
18590.110 11
18590.758 11
18591.405 7
18592.053 11
18592.701 6
18593.349 6
18593.997 6
18594.645 5
18595.293 9
18595.941 12
18596.589 5
18597.237 6
18597.885 11
18598.533 9
18599.181 5
18599.829 3
18600.477 6
18601.125 6
18601.773 5
18602.421 20
18603.069 20
18603.717 12
18604.365 15
18605.013 13
18605.662 14
18606.310 10
18606.958 3
18607.606 4
18608.254 4
18608.902 7
18609.551 6
18610.199 5
18610.847 3
18611.495 7
18612.143 7
18612.792 2
18613.440 2
18614.088 6
18614.736 6
18615.385 3
18616.033 3
18616.681 5
18617.330 4
18617.978 8
18618.626 13
18619.275 6
18619.923 7
18620.571 4
18621.220 5
18621.868 13
18622.517 10
18623.165 4
18623.814 3
18624.462 14
18625.110 20
18625.759 12
18626.407 22
18627.056 9
18627.704 5
18628.353 5
18629.001 8
18629.650 5
18630.299 4
18630.947 8
18631.596 8
18632.244 6
18632.893 13
18633.541 12
18634.190 8
18634.839 5
18635.487 4
18636.136 10
18636.785 6
18637.433 7
18638.082 7
18638.731 7
18639.379 3
18640.028 8
18640.677 4
18641.326 8
18641.974 9
18642.623 11
18643.272 10
18643.921 15
18644.570 14
18645.218 9
18645.867 4
18646.516 5
18647.165 9
18647.814 7
18648.463 12
18649.111 10
18649.760 12
18650.409 10
18651.058 11
18651.707 10
18652.356 4
18653.005 2
18653.654 10
18654.303 9
18654.952 8
18655.601 1
18656.250 8
18656.899 7
18657.548 2
18658.197 11
18658.846 13
18659.495 8
18660.144 10
18660.793 9
18661.442 14
18662.091 11
18662.741 2
18663.390 3
18664.039 22
18664.688 16
18665.337 7
18665.986 8
18666.635 9
18667.285 12
18667.934 3
18668.583 3
18669.232 4
18669.882 15
18670.531 13
18671.180 8
18671.829 6
18672.479 5
18673.128 9
18673.777 8
18674.427 4
18675.076 4
18675.725 12
18676.375 11
18677.024 9
18677.673 11
18678.323 5
18678.972 7
18679.621 7
18680.271 5
18680.920 4
18681.570 4
18682.219 5
18682.869 6
18683.518 5
18684.168 9
18684.817 12
18685.467 9
18686.116 12
18686.766 10
18687.415 5
18688.065 4
18688.714 2
18689.364 3
18690.014 13
18690.663 17
18691.313 6
18691.962 6
18692.612 7
18693.262 8
18693.911 8
18694.561 9
18695.211 9
18695.860 7
18696.510 6
18697.160 7
18697.810 4
18698.459 5
18699.109 3
18699.759 6
18700.409 9
18701.058 10
18701.708 6
18702.358 13
18703.008 13
18703.658 8
18704.307 15
18704.957 12
18705.607 8
18706.257 7
18706.907 15
18707.557 9
18708.207 3
18708.857 19
18709.506 28
18710.156 20
18710.806 21
18711.456 16
18712.106 20
18712.756 25
18713.406 9
18714.056 7
18714.706 4
18715.356 6
18716.006 4
18716.656 6
18717.307 5
18717.957 10
18718.607 10
18719.257 4
18719.907 4
18720.557 2
18721.207 10
18721.857 7
18722.507 9
18723.158 5
18723.808 5
18724.458 8
18725.108 16
18725.758 13
18726.409 7
18727.059 14
18727.709 19
18728.359 12
18729.010 6
18729.660 7
18730.310 3
18730.960 10
18731.611 10
18732.261 9
18732.911 7
18733.562 17
18734.212 7
18734.863 4
18735.513 7
18736.163 3
18736.814 2
18737.464 2
18738.115 6
18738.765 5
18739.415 8
18740.066 8
18740.716 6
18741.367 5
18742.017 4
18742.668 5
18743.318 1
18743.969 2
18744.619 4
18745.270 4
18745.920 6
18746.571 7
18747.222 6
18747.872 3
18748.523 5
18749.173 7
18749.824 4
18750.475 2
18751.125 2
18751.776 7
18752.427 5
18753.077 5
18753.728 2
18754.379 1
18755.030 7
18755.680 7
18756.331 2
18756.982 13
18757.633 11
18758.283 5
18758.934 9
18759.585 10
18760.236 10
18760.887 16
18761.537 10
18762.188 2
18762.839 7
18763.490 9
18764.141 8
18764.792 9
18765.443 4
18766.093 9
18766.744 10
18767.395 9
18768.046 7
18768.697 5
18769.348 6
18769.999 7
18770.650 7
18771.301 10
18771.952 15
18772.603 10
18773.254 6
18773.905 8
18774.556 14
18775.207 11
18775.858 8
18776.510 14
18777.161 8
18777.812 7
18778.463 6
18779.114 3
18779.765 10
18780.416 17
18781.068 15
18781.719 12
18782.370 8
18783.021 6
18783.672 6
18784.324 12
18784.975 9
18785.626 9
18786.277 10
18786.929 9
18787.580 5
18788.231 8
18788.882 5
18789.534 9
18790.185 15
18790.836 7
18791.488 13
18792.139 11
18792.791 8
18793.442 3
18794.093 4
18794.745 10
18795.396 16
18796.048 10
18796.699 9
18797.350 12
18798.002 9
18798.653 8
18799.305 7
18799.956 5
18800.608 11
18801.259 6
18801.911 0
18802.562 3
18803.214 6
18803.866 13
18804.517 6
18805.169 3
18805.820 8
18806.472 8
18807.124 7
18807.775 2
18808.427 5
18809.079 7
18809.730 10
18810.382 19
18811.034 17
18811.685 16
18812.337 19
18812.989 12
18813.640 11
18814.292 12
18814.944 13
18815.596 0
18816.247 8
18816.899 11
18817.551 2
18818.203 7
18818.855 8
18819.507 7
18820.158 12
18820.810 8
18821.462 4
18822.114 14
18822.766 18
18823.418 17
18824.070 14
18824.722 17
18825.374 11
18826.026 11
18826.677 6
18827.329 7
18827.981 8
18828.633 9
18829.285 14
18829.937 11
18830.589 7
18831.242 10
18831.894 10
18832.546 14
18833.198 9
18833.850 7
18834.502 7
18835.154 9
18835.806 20
18836.458 27
18837.110 25
18837.763 10
18838.415 9
18839.067 11
18839.719 9
18840.371 3
18841.023 7
18841.676 9
18842.328 7
18842.980 10
18843.632 13
18844.285 14
18844.937 13
18845.589 6
18846.242 8
18846.894 7
18847.546 12
18848.198 2
18848.851 6
18849.503 11
18850.156 9
18850.808 6
18851.460 8
18852.113 7
18852.765 13
18853.418 13
18854.070 12
18854.722 9
18855.375 7
18856.027 4
18856.680 16
18857.332 26
18857.985 22
18858.637 11
18859.290 13
18859.942 16
18860.595 9
18861.248 6
18861.900 7
18862.553 4
18863.205 4
18863.858 5
18864.510 2
18865.163 11
18865.816 9
18866.468 17
18867.121 12
18867.774 9
18868.426 9
18869.079 4
18869.732 6
18870.385 4
18871.037 1
18871.690 2
18872.343 4
18872.996 6
18873.648 8
18874.301 7
18874.954 7
18875.607 6
18876.259 7
18876.912 10
18877.565 10
18878.218 18
18878.871 12
18879.524 11
18880.177 10
18880.830 9
18881.482 7
18882.135 10
18882.788 14
18883.441 8
18884.094 4
18884.747 16
18885.400 15
18886.053 11
18886.706 11
18887.359 8
18888.012 7
18888.665 10
18889.318 7
18889.971 5
18890.624 7
18891.277 8
18891.931 11
18892.584 12
18893.237 5
18893.890 13
18894.543 9
18895.196 3
18895.849 3
18896.502 10
18897.156 7
18897.809 5
18898.462 9
18899.115 6
18899.768 5
18900.422 9
18901.075 8
18901.728 14
18902.381 6
18903.035 4
18903.688 9
18904.341 14
18904.995 13
18905.648 7
18906.301 12
18906.955 5
18907.608 3
18908.261 3
18908.915 6
18909.568 6
18910.222 4
18910.875 5
18911.528 6
18912.182 4
18912.835 9
18913.489 9
18914.142 8
18914.796 5
18915.449 5
18916.103 14
18916.756 17
18917.410 9
18918.063 5
18918.717 0
18919.370 4
18920.024 5
18920.678 4
18921.331 8
18921.985 7
18922.638 2
18923.292 6
18923.946 5
18924.599 6
18925.253 13
18925.907 8
18926.560 16
18927.214 10
18927.868 1
18928.522 3
18929.175 2
18929.829 10
18930.483 20
18931.137 10
18931.790 14
18932.444 10
18933.098 4
18933.752 2
18934.406 0
18935.059 1
18935.713 1
18936.367 9
18937.021 7
18937.675 6
18938.329 14
18938.983 23
18939.637 25
18940.290 16
18940.944 8
18941.598 6
18942.252 5
18942.906 4
18943.560 3
18944.214 12
18944.868 9
18945.522 3
18946.176 5
18946.830 4
18947.484 5
18948.138 6
18948.792 3
18949.447 6
18950.101 6
18950.755 7
18951.409 7
18952.063 5
18952.717 13
18953.371 10
18954.025 17
18954.680 18
18955.334 10
18955.988 9
18956.642 7
18957.296 15
18957.951 7
18958.605 5
18959.259 2
18959.913 4
18960.568 8
18961.222 10
18961.876 9
18962.531 6
18963.185 13
18963.839 8
18964.494 11
18965.148 13
18965.802 7
18966.457 5
18967.111 9
18967.765 9
18968.420 10
18969.074 4
18969.729 5
18970.383 7
18971.038 2
18971.692 2
18972.347 11
18973.001 21
18973.656 17
18974.310 9
18974.965 8
18975.619 2
18976.274 7
18976.928 15
18977.583 8
18978.237 8
18978.892 12
18979.547 5
18980.201 4
18980.856 4
18981.510 8
18982.165 15
18982.820 17
18983.474 14
18984.129 9
18984.784 10
18985.438 8
18986.093 8
18986.748 1
18987.403 4
18988.057 16
18988.712 13
18989.367 7
18990.022 20
18990.677 12
18991.331 7
18991.986 3
18992.641 1
18993.296 7
18993.951 11
18994.606 3
18995.260 5
18995.915 8
18996.570 3
18997.225 2
18997.880 4
18998.535 9
18999.190 12
18999.845 10
19000.500 20
19001.155 15
19001.810 4
19002.465 6
19003.120 13
19003.775 13
19004.430 7
19005.085 9
19005.740 6
19006.395 7
19007.050 13
19007.705 12
19008.360 14
19009.015 14
19009.670 7
19010.326 9
19010.981 5
19011.636 12
19012.291 8
19012.946 7
19013.601 15
19014.257 5
19014.912 4
19015.567 3
19016.222 7
19016.878 12
19017.533 3
19018.188 4
19018.843 6
19019.499 9
19020.154 10
19020.809 9
19021.465 10
19022.120 16
19022.775 8
19023.431 8
19024.086 8
19024.741 7
19025.397 12
19026.052 5
19026.708 5
19027.363 4
19028.018 10
19028.674 5
19029.329 3
19029.985 4
19030.640 2
19031.296 5
19031.951 1
19032.607 2
19033.262 4
19033.918 7
19034.573 8
19035.229 5
19035.885 14
19036.540 10
19037.196 10
19037.851 8
19038.507 8
19039.163 9
19039.818 12
19040.474 9
19041.130 8
19041.785 6
19042.441 8
19043.097 9
19043.752 8
19044.408 5
19045.064 6
19045.719 8
19046.375 11
19047.031 9
19047.687 14
19048.343 16
19048.998 6
19049.654 2
19050.310 2
19050.966 8
19051.622 18
19052.278 17
19052.933 14
19053.589 14
19054.245 19
19054.901 11
19055.557 3
19056.213 2
19056.869 5
19057.525 3
19058.181 2
19058.837 9
19059.493 5
19060.149 4
19060.805 6
19061.461 4
19062.117 1
19062.773 3
19063.429 1
19064.085 11
19064.741 11
19065.397 7
19066.053 15
19066.709 24
19067.365 18
19068.021 14
19068.678 5
19069.334 3
19069.990 7
19070.646 10
19071.302 7
19071.958 8
19072.615 12
19073.271 14
19073.927 14
19074.583 7
19075.240 1
19075.896 10
19076.552 11
19077.208 7
19077.865 2
19078.521 7
19079.177 22
19079.834 20
19080.490 11
19081.146 6
19081.803 5
19082.459 6
19083.115 12
19083.772 5
19084.428 6
19085.085 4
19085.741 4
19086.398 9
19087.054 9
19087.710 7
19088.367 4
19089.023 6
19089.680 2
19090.336 5
19090.993 2
19091.649 7
19092.306 14
19092.963 6
19093.619 12
19094.276 13
19094.932 6
19095.589 4
19096.246 6
19096.902 6
19097.559 1
19098.215 6
19098.872 12
19099.529 13
19100.185 6
19100.842 8
19101.499 11
19102.156 7
19102.812 3
19103.469 6
19104.126 7
19104.782 2
19105.439 3
19106.096 0
19106.753 7
19107.410 4
19108.066 8
19108.723 11
19109.380 7
19110.037 7
19110.694 3
19111.351 6
19112.008 12
19112.664 14
19113.321 7
19113.978 5
19114.635 13
19115.292 6
19115.949 12
19116.606 17
19117.263 17
19117.920 19
19118.577 23
19119.234 18
19119.891 10
19120.548 9
19121.205 2
19121.862 6
19122.519 8
19123.176 5
19123.833 6
19124.490 6
19125.148 10
19125.805 10
19126.462 12
19127.119 5
19127.776 5
19128.433 9
19129.090 7
19129.748 7
19130.405 6
19131.062 12
19131.719 8
19132.377 2
19133.034 12
19133.691 10
19134.348 6
19135.006 10
19135.663 5
19136.320 5
19136.977 6
19137.635 3
19138.292 2
19138.949 0
19139.607 4
19140.264 11
19140.922 11
19141.579 8
19142.236 7
19142.894 9
19143.551 5
19144.209 2
19144.866 6
19145.524 2
19146.181 3
19146.838 5
19147.496 9
19148.153 7
19148.811 7
19149.469 3
19150.126 13
19150.784 16
19151.441 20
19152.099 15
19152.756 11
19153.414 7
19154.072 12
19154.729 9
19155.387 8
19156.044 9
19156.702 1
19157.360 8
19158.017 4
19158.675 9
19159.333 7
19159.990 10
19160.648 6
19161.306 5
19161.964 6
19162.621 9
19163.279 9
19163.937 20
19164.595 27
19165.253 10
19165.910 13
19166.568 8
19167.226 13
19167.884 2
19168.542 5
19169.200 3
19169.857 10
19170.515 12
19171.173 16
19171.831 14
19172.489 11
19173.147 8
19173.805 14
19174.463 10
19175.121 3
19175.779 6
19176.437 5
19177.095 9
19177.753 5
19178.411 5
19179.069 4
19179.727 6
19180.385 8
19181.043 1
19181.701 9
19182.359 3
19183.017 15
19183.675 17
19184.334 10
19184.992 3
19185.650 9
19186.308 11
19186.966 6
19187.624 4
19188.283 4
19188.941 12
19189.599 9
19190.257 6
19190.915 6
19191.574 8
19192.232 5
19192.890 6
19193.548 6
19194.207 10
19194.865 7
19195.523 2
19196.182 4
19196.840 7
19197.498 8
19198.157 4
19198.815 7
19199.473 7
19200.132 9
19200.790 4
19201.449 9
19202.107 12
19202.766 15
19203.424 11
19204.082 5
19204.741 10
19205.399 11
19206.058 12
19206.716 7
19207.375 5
19208.034 3
19208.692 3
19209.351 4
19210.009 7
19210.668 6
19211.326 8
19211.985 7
19212.644 10
19213.302 10
19213.961 8
19214.619 15
19215.278 13
19215.937 5
19216.595 3
19217.254 5
19217.913 11
19218.572 6
19219.230 3
19219.889 6
19220.548 4
19221.206 3
19221.865 2
19222.524 0
19223.183 3
19223.842 5
19224.500 3
19225.159 3
19225.818 3
19226.477 7
19227.136 9
19227.795 10
19228.454 3
19229.112 7
19229.771 16
19230.430 11
19231.089 10
19231.748 2
19232.407 2
19233.066 2
19233.725 8
19234.384 9
19235.043 8
19235.702 4
19236.361 9
19237.020 12
19237.679 8
19238.338 4
19238.997 2
19239.656 5
19240.315 7
19240.974 5
19241.634 10
19242.293 3
19242.952 3
19243.611 2
19244.270 2
19244.929 4
19245.588 2
19246.248 10
19246.907 7
19247.566 16
19248.225 19
19248.884 14
19249.544 5
19250.203 11
19250.862 8
19251.521 8
19252.181 6
19252.840 3
19253.499 1
19254.159 4
19254.818 23
19255.477 15
19256.137 8
19256.796 8
19257.455 11
19258.115 17
19258.774 11
19259.434 3
19260.093 2
19260.753 6
19261.412 7
19262.071 8
19262.731 8
19263.390 6
19264.050 5
19264.709 9
19265.369 4
19266.028 7
19266.688 4
19267.347 18
19268.007 18
19268.667 10
19269.326 15
19269.986 5
19270.645 2
19271.305 9
19271.965 8
19272.624 10
19273.284 9
19273.944 11
19274.603 8
19275.263 11
19275.923 3
19276.582 4
19277.242 11
19277.902 9
19278.561 9
19279.221 8
19279.881 4
19280.541 5
19281.201 4
19281.860 5
19282.520 5
19283.180 11
19283.840 6
19284.500 7
19285.159 5
19285.819 10
19286.479 6
19287.139 4
19287.799 9
19288.459 5
19289.119 8
19289.779 9
19290.439 6
19291.099 13
19291.759 9
19292.419 5
19293.079 4
19293.739 3
19294.399 3
19295.059 3
19295.719 3
19296.379 7
19297.039 9
19297.699 9
19298.359 4
19299.019 3
19299.679 3
19300.339 5
19300.999 5
19301.659 4
19302.320 6
19302.980 4
19303.640 3
19304.300 0
19304.960 3
19305.620 0
19306.281 6
19306.941 3
19307.601 1
19308.261 6
19308.922 7
19309.582 1
19310.242 7
19310.902 23
19311.563 25
19312.223 13
19312.883 13
19313.544 6
19314.204 5
19314.864 10
19315.525 10
19316.185 3
19316.846 5
19317.506 3
19318.166 5
19318.827 4
19319.487 3
19320.148 6
19320.808 14
19321.469 8
19322.129 5
19322.790 7
19323.450 10
19324.111 11
19324.771 2
19325.432 3
19326.092 8
19326.753 3
19327.413 5
19328.074 10
19328.735 16
19329.395 12
19330.056 9
19330.716 5
19331.377 3
19332.038 5
19332.698 10
19333.359 4
19334.020 3
19334.680 6
19335.341 6
19336.002 6
19336.663 4
19337.323 6
19337.984 9
19338.645 10
19339.306 6
19339.966 4
19340.627 8
19341.288 5
19341.949 9
19342.610 13
19343.271 8
19343.931 4
19344.592 9
19345.253 8
19345.914 16
19346.575 12
19347.236 9
19347.897 5
19348.558 2
19349.219 8
19349.880 10
19350.541 9
19351.202 7
19351.863 16
19352.524 10
19353.185 8
19353.846 6
19354.507 9
19355.168 8
19355.829 10
19356.490 21
19357.151 17
19357.812 9
19358.473 9
19359.134 4
19359.795 3
19360.456 6
19361.118 17
19361.779 16
19362.440 8
19363.101 7
19363.762 6
19364.424 7
19365.085 2
19365.746 2
19366.407 6
19367.068 4
19367.730 7
19368.391 8
19369.052 6
19369.714 12
19370.375 18
19371.036 6
19371.698 10
19372.359 8
19373.020 11
19373.682 9
19374.343 5
19375.004 4
19375.666 5
19376.327 8
19376.989 19
19377.650 8
19378.311 2
19378.973 4
19379.634 10
19380.296 11
19380.957 21
19381.619 12
19382.280 8
19382.942 5
19383.603 2
19384.265 3
19384.927 13
19385.588 11
19386.250 6
19386.911 9
19387.573 12
19388.234 10
19388.896 11
19389.558 8
19390.219 7
19390.881 4
19391.543 2
19392.204 1
19392.866 2
19393.528 11
19394.189 7
19394.851 3
19395.513 4
19396.175 2
19396.836 7
19397.498 3
19398.160 6
19398.822 4
19399.484 3
19400.145 2
19400.807 3
19401.469 0
19402.131 2
19402.793 1
19403.455 8
19404.117 10
19404.778 8
19405.440 5
19406.102 4
19406.764 8
19407.426 7
19408.088 5
19408.750 10
19409.412 6
19410.074 7
19410.736 8
19411.398 13
19412.060 15
19412.722 9
19413.384 4
19414.046 7
19414.708 8
19415.370 7
19416.032 9
19416.694 5
19417.357 2
19418.019 5
19418.681 6
19419.343 3
19420.005 3
19420.667 5
19421.329 7
19421.992 3
19422.654 7
19423.316 2
19423.978 2
19424.641 9
19425.303 14
19425.965 4
19426.627 7
19427.290 3
19427.952 4
19428.614 8
19429.276 6
19429.939 14
19430.601 15
19431.263 15
19431.926 16
19432.588 9
19433.251 3
19433.913 10
19434.575 6
19435.238 2
19435.900 7
19436.563 4
19437.225 3
19437.888 4
19438.550 4
19439.213 4
19439.875 5
19440.538 6
19441.200 7
19441.863 5
19442.525 1
19443.188 3
19443.850 5
19444.513 1
19445.175 3
19445.838 4
19446.501 6
19447.163 6
19447.826 2
19448.488 3
19449.151 1
19449.814 3
19450.476 4
19451.139 3
19451.802 12
19452.465 8
19453.127 6
19453.790 15
19454.453 8
19455.115 3
19455.778 7
19456.441 10
19457.104 6
19457.767 4
19458.429 1
19459.092 0
19459.755 2
19460.418 12
19461.081 11
19461.744 11
19462.406 14
19463.069 10
19463.732 5
19464.395 8
19465.058 6
19465.721 2
19466.384 4
19467.047 11
19467.710 19
19468.373 20
19469.036 13
19469.699 11
19470.362 12
19471.025 9
19471.688 3
19472.351 1
19473.014 3
19473.677 4
19474.340 7
19475.003 7
19475.666 9
19476.329 15
19476.993 13
19477.656 7
19478.319 4
19478.982 6
19479.645 11
19480.308 13
19480.972 7
19481.635 7
19482.298 4
19482.961 4
19483.624 2
19484.288 6
19484.951 3
19485.614 2
19486.278 3
19486.941 7
19487.604 6
19488.267 3
19488.931 4
19489.594 3
19490.257 6
19490.921 2
19491.584 2
19492.248 1
19492.911 0
19493.574 1
19494.238 4
19494.901 2
19495.565 1
19496.228 2
19496.892 3
19497.555 7
19498.219 9
19498.882 3
19499.546 2
19500.209 6
19500.873 8
19501.536 5
19502.200 7
19502.863 9
19503.527 8
19504.190 6
19504.854 9
19505.518 8
19506.181 12
19506.845 10
19507.509 7
19508.172 23
19508.836 19
19509.500 16
19510.163 21
19510.827 22
19511.491 12
19512.154 4
19512.818 12
19513.482 5
19514.146 6
19514.809 14
19515.473 8
19516.137 5
19516.801 1
19517.465 3
19518.128 8
19518.792 11
19519.456 5
19520.120 7
19520.784 9
19521.448 6
19522.112 4
19522.775 2
19523.439 2
19524.103 1
19524.767 7
19525.431 6
19526.095 7
19526.759 5
19527.423 3
19528.087 1
19528.751 1
19529.415 6
19530.079 9
19530.743 13
19531.407 11
19532.071 3
19532.735 1
19533.399 4
19534.064 1
19534.728 2
19535.392 6
19536.056 7
19536.720 2
19537.384 4
19538.048 3
19538.713 7
19539.377 4
19540.041 3
19540.705 7
19541.369 9
19542.034 3
19542.698 4
19543.362 9
19544.026 4
19544.691 7
19545.355 18
19546.019 5
19546.684 5
19547.348 1
19548.012 0
19548.677 2
19549.341 3
19550.005 2
19550.670 0
19551.334 1
19551.998 9
19552.663 9
19553.327 4
19553.992 7
19554.656 15
19555.321 10
19555.985 12
19556.650 12
19557.314 11
19557.979 9
19558.643 5
19559.308 3
19559.972 7
19560.637 6
19561.301 9
19561.966 15
19562.630 11
19563.295 12
19563.960 3
19564.624 13
19565.289 11
19565.953 8
19566.618 16
19567.283 7
19567.947 8
19568.612 8
19569.277 11
19569.942 6
19570.606 7
19571.271 6
19571.936 6
19572.600 7
19573.265 7
19573.930 5
19574.595 6
19575.260 8
19575.924 7
19576.589 7
19577.254 3
19577.919 5
19578.584 13
19579.249 10
19579.913 14
19580.578 7
19581.243 10
19581.908 5
19582.573 5
19583.238 4
19583.903 5
19584.568 4
19585.233 2
19585.898 6
19586.563 8
19587.228 2
19587.893 3
19588.558 7
19589.223 9
19589.888 7
19590.553 7
19591.218 1
19591.883 10
19592.548 10
19593.213 12
19593.878 13
19594.544 10
19595.209 5
19595.874 5
19596.539 13
19597.204 12
19597.869 3
19598.535 1
19599.200 5
19599.865 4
19600.530 0
19601.195 3
19601.861 6
19602.526 3
19603.191 8
19603.856 2
19604.522 6
19605.187 6
19605.852 4
19606.518 8
19607.183 4
19607.848 7
19608.514 7
19609.179 3
19609.844 0
19610.510 7
19611.175 11
19611.841 5
19612.506 3
19613.172 3
19613.837 5
19614.502 6
19615.168 14
19615.833 10
19616.499 8
19617.164 7
19617.830 4
19618.495 15
19619.161 15
19619.827 7
19620.492 9
19621.158 7
19621.823 3
19622.489 4
19623.155 3
19623.820 8
19624.486 5
19625.151 2
19625.817 2
19626.483 2
19627.148 3
19627.814 4
19628.480 12
19629.145 12
19629.811 5
19630.477 3
19631.143 12
19631.808 13
19632.474 6
19633.140 4
19633.806 3
19634.472 6
19635.137 4
19635.803 3
19636.469 4
19637.135 1
19637.801 8
19638.467 7
19639.132 8
19639.798 6
19640.464 4
19641.130 5
19641.796 9
19642.462 2
19643.128 3
19643.794 4
19644.460 3
19645.126 12
19645.792 9
19646.458 12
19647.124 6
19647.790 7
19648.456 12
19649.122 9
19649.788 6
19650.454 9
19651.120 8
19651.786 6
19652.452 8
19653.119 8
19653.785 10
19654.451 8
19655.117 9
19655.783 15
19656.449 10
19657.115 12
19657.782 12
19658.448 10
19659.114 8
19659.780 9
19660.447 3
19661.113 7
19661.779 4
19662.445 1
19663.112 4
19663.778 3
19664.444 13
19665.111 7
19665.777 6
19666.443 4
19667.110 2
19667.776 2
19668.442 1
19669.109 2
19669.775 11
19670.442 12
19671.108 7
19671.774 13
19672.441 15
19673.107 4
19673.774 2
19674.440 7
19675.107 8
19675.773 6
19676.440 6
19677.106 6
19677.773 6
19678.439 10
19679.106 15
19679.772 7
19680.439 2
19681.106 5
19681.772 2
19682.439 4
19683.105 7
19683.772 13
19684.439 11
19685.105 4
19685.772 2
19686.439 1
19687.105 2
19687.772 3
19688.439 7
19689.106 9
19689.772 10
19690.439 18
19691.106 13
19691.773 6
19692.439 1
19693.106 6
19693.773 8
19694.440 5
19695.107 10
19695.773 11
19696.440 11
19697.107 4
19697.774 6
19698.441 4
19699.108 2
19699.775 3
19700.442 4
19701.109 4
19701.776 1
19702.442 0
19703.109 4
19703.776 3
19704.443 2
19705.110 1
19705.777 3
19706.444 6
19707.111 4
19707.779 9
19708.446 10
19709.113 5
19709.780 9
19710.447 4
19711.114 6
19711.781 5
19712.448 2
19713.115 0
19713.782 1
19714.450 1
19715.117 9
19715.784 6
19716.451 7
19717.118 5
19717.785 15
19718.453 18
19719.120 13
19719.787 10
19720.454 4
19721.122 6
19721.789 0
19722.456 4
19723.124 7
19723.791 6
19724.458 5
19725.126 4
19725.793 4
19726.460 4
19727.128 12
19727.795 9
19728.462 4
19729.130 1
19729.797 4
19730.465 3
19731.132 3
19731.800 5
19732.467 6
19733.134 8
19733.802 11
19734.469 13
19735.137 7
19735.804 5
19736.472 3
19737.140 4
19737.807 2
19738.475 0
19739.142 1
19739.810 6
19740.477 4
19741.145 5
19741.813 10
19742.480 6
19743.148 4
19743.816 3
19744.483 2
19745.151 2
19745.819 1
19746.486 8
19747.154 7
19747.822 16
19748.489 10
19749.157 2
19749.825 0
19750.493 1
19751.160 5
19751.828 6
19752.496 10
19753.164 10
19753.832 11
19754.500 7
19755.167 5
19755.835 8
19756.503 16
19757.171 11
19757.839 14
19758.507 14
19759.175 10
19759.843 9
19760.511 4
19761.178 4
19761.846 4
19762.514 4
19763.182 12
19763.850 8
19764.518 4
19765.186 3
19765.854 2
19766.522 2
19767.190 3
19767.859 1
19768.527 5
19769.195 6
19769.863 6
19770.531 6
19771.199 3
19771.867 2
19772.535 5
19773.203 4
19773.872 1
19774.540 4
19775.208 4
19775.876 5
19776.544 3
19777.213 3
19777.881 3
19778.549 7
19779.217 6
19779.885 7
19780.554 5
19781.222 3
19781.890 2
19782.559 5
19783.227 2
19783.895 4
19784.564 7
19785.232 7
19785.900 9
19786.569 4
19787.237 8
19787.906 5
19788.574 1
19789.242 4
19789.911 8
19790.579 3
19791.248 2
19791.916 2
19792.585 4
19793.253 6
19793.922 4
19794.590 1
19795.259 10
19795.927 11
19796.596 10
19797.264 4
19797.933 3
19798.601 5
19799.270 3
19799.939 7
19800.607 6
19801.276 4
19801.944 4
19802.613 5
19803.282 5
19803.950 1
19804.619 2
19805.288 3
19805.956 2
19806.625 7
19807.294 9
19807.963 6
19808.631 14
19809.300 10
19809.969 8
19810.638 21
19811.307 14
19811.975 10
19812.644 6
19813.313 8
19813.982 9
19814.651 11
19815.319 11
19815.988 8
19816.657 10
19817.326 9
19817.995 5
19818.664 2
19819.333 8
19820.002 8
19820.671 2
19821.340 5
19822.009 6
19822.678 3
19823.347 2
19824.016 2
19824.685 8
19825.354 5
19826.023 3
19826.692 3
19827.361 9
19828.030 12
19828.699 9
19829.368 8
19830.037 4
19830.706 2
19831.376 4
19832.045 3
19832.714 1
19833.383 0
19834.052 4
19834.721 7
19835.391 6
19836.060 2
19836.729 0
19837.398 2
19838.067 5
19838.737 5
19839.406 2
19840.075 2
19840.745 1
19841.414 4
19842.083 5
19842.752 1
19843.422 1
19844.091 5
19844.760 1
19845.430 3
19846.099 10
19846.769 7
19847.438 3
19848.107 8
19848.777 3
19849.446 6
19850.116 9
19850.785 14
19851.455 13
19852.124 9
19852.794 10
19853.463 5
19854.133 4
19854.802 1
19855.472 0
19856.141 2
19856.811 6
19857.480 4
19858.150 6
19858.820 10
19859.489 11
19860.159 13
19860.828 4
19861.498 9
19862.168 8
19862.837 5
19863.507 4
19864.177 1
19864.846 1
19865.516 0
19866.186 3
19866.856 7
19867.525 7
19868.195 6
19868.865 10
19869.535 6
19870.204 5
19870.874 2
19871.544 4
19872.214 7
19872.884 5
19873.553 4
19874.223 9
19874.893 6
19875.563 1
19876.233 1
19876.903 4
19877.573 7
19878.243 6
19878.913 6
19879.583 1
19880.253 2
19880.922 3
19881.592 3
19882.262 2
19882.932 4
19883.602 4
19884.272 8
19884.943 5
19885.613 4
19886.283 1
19886.953 0
19887.623 2
19888.293 4
19888.963 6
19889.633 6
19890.303 3
19890.973 7
19891.643 12
19892.314 9
19892.984 7
19893.654 2
19894.324 12
19894.994 8
19895.665 4
19896.335 4
19897.005 5
19897.675 7
19898.346 5
19899.016 4
19899.686 6
19900.356 5
19901.027 8
19901.697 8
19902.367 4
19903.038 3
19903.708 7
19904.378 10
19905.049 8
19905.719 5
19906.390 1
19907.060 3
19907.730 4
19908.401 3
19909.071 5
19909.742 8
19910.412 13
19911.083 11
19911.753 9
19912.424 8
19913.094 4
19913.765 2
19914.435 4
19915.106 16
19915.776 13
19916.447 6
19917.117 3
19917.788 3
19918.459 7
19919.129 11
19919.800 21
19920.470 13
19921.141 26
19921.812 25
19922.482 22
19923.153 18
19923.824 15
19924.494 7
19925.165 5
19925.836 14
19926.507 8
19927.177 5
19927.848 5
19928.519 2
19929.190 2
19929.860 2
19930.531 12
19931.202 7
19931.873 6
19932.544 4
19933.215 2
19933.885 0
19934.556 6
19935.227 8
19935.898 3
19936.569 5
19937.240 3
19937.911 3
19938.582 4
19939.253 6
19939.924 3
19940.595 3
19941.266 4
19941.937 6
19942.608 5
19943.279 2
19943.950 4
19944.621 8
19945.292 10
19945.963 5
19946.634 16
19947.305 21
19947.976 12
19948.647 12
19949.318 7
19949.989 3
19950.661 6
19951.332 6
19952.003 6
19952.674 4
19953.345 6
19954.016 3
19954.688 2
19955.359 3
19956.030 4
19956.701 10
19957.373 7
19958.044 7
19958.715 5
19959.386 3
19960.058 3
19960.729 8
19961.400 6
19962.072 4
19962.743 3
19963.414 6
19964.086 6
19964.757 4
19965.428 3
19966.100 3
19966.771 2
19967.443 4
19968.114 5
19968.786 7
19969.457 5
19970.129 3
19970.800 4
19971.472 5
19972.143 4
19972.815 5
19973.486 12
19974.158 5
19974.829 4
19975.501 13
19976.172 14
19976.844 6
19977.515 4
19978.187 3
19978.859 5
19979.530 5
19980.202 5
19980.874 4
19981.545 2
19982.217 3
19982.889 12
19983.560 5
19984.232 1
19984.904 3
19985.575 5
19986.247 6
19986.919 6
19987.591 8
19988.262 6
19988.934 6
19989.606 7
19990.278 3
19990.950 7
19991.621 4
19992.293 1
19992.965 3
19993.637 0
19994.309 3
19994.981 4
19995.653 3
19996.325 8
19996.996 2
19997.668 9
19998.340 6
19999.012 4
19999.684 7
20000.356 7
20001.028 7
20001.700 5
20002.372 3
20003.044 12
20003.716 5
20004.388 2
20005.060 5
20005.732 3
20006.405 2
20007.077 9
20007.749 8
20008.421 6
20009.093 6
20009.765 10
20010.437 10
20011.109 4
20011.782 11
20012.454 5
20013.126 2
20013.798 0
20014.470 1
20015.143 7
20015.815 9
20016.487 2
20017.159 5
20017.832 6
20018.504 5
20019.176 2
20019.848 7
20020.521 12
20021.193 10
20021.865 5
20022.538 11
20023.210 10
20023.882 5
20024.555 1
20025.227 2
20025.900 2
20026.572 3
20027.245 3
20027.917 6
20028.589 5
20029.262 14
20029.934 7
20030.607 2
20031.279 1
20031.952 2
20032.624 2
20033.297 5
20033.969 8
20034.642 11
20035.315 9
20035.987 5
20036.660 1
20037.332 0
20038.005 2
20038.677 4
20039.350 7
20040.023 6
20040.695 7
20041.368 4
20042.041 2
20042.713 4
20043.386 7
20044.059 8
20044.732 9
20045.404 3
20046.077 3
20046.750 4
20047.423 5
20048.095 3
20048.768 3
20049.441 7
20050.114 4
20050.787 4
20051.459 6
20052.132 5
20052.805 8
20053.478 17
20054.151 12
20054.824 7
20055.497 12
20056.170 12
20056.842 5
20057.515 3
20058.188 5
20058.861 9
20059.534 4
20060.207 3
20060.880 4
20061.553 3
20062.226 3
20062.899 6
20063.572 9
20064.245 13
20064.918 3
20065.591 4
20066.265 7
20066.938 10
20067.611 12
20068.284 9
20068.957 9
20069.630 2
20070.303 5
20070.976 6
20071.650 12
20072.323 2
20072.996 5
20073.669 6
20074.342 20
20075.016 18
20075.689 12
20076.362 14
20077.035 11
20077.709 7
20078.382 5
20079.055 3
20079.729 5
20080.402 4
20081.075 4
20081.749 12
20082.422 12
20083.095 10
20083.769 7
20084.442 6
20085.115 4
20085.789 4
20086.462 19
20087.136 17
20087.809 8
20088.483 5
20089.156 4
20089.830 8
20090.503 9
20091.177 9
20091.850 11
20092.524 9
20093.197 4
20093.871 4
20094.544 10
20095.218 5
20095.891 6
20096.565 2
20097.239 2
20097.912 4
20098.586 7
20099.259 4
20099.933 6
20100.607 7
20101.280 4
20101.954 1
20102.628 1
20103.301 2
20103.975 1
20104.649 8
20105.323 5
20105.996 3
20106.670 2
20107.344 2
20108.018 5
20108.691 4
20109.365 5
20110.039 0
20110.713 1
20111.387 0
20112.061 0
20112.734 2
20113.408 3
20114.082 1
20114.756 5
20115.430 3
20116.104 0
20116.778 0
20117.452 4
20118.126 5
20118.800 5
20119.474 5
20120.148 2
20120.822 2
20121.496 4
20122.170 3
20122.844 2
20123.518 4
20124.192 13
20124.866 20
20125.540 10
20126.214 10
20126.888 7
20127.562 5
20128.236 9
20128.910 3
20129.585 2
20130.259 6
20130.933 5
20131.607 3
20132.281 3
20132.956 4
20133.630 3
20134.304 9
20134.978 11
20135.652 6
20136.327 7
20137.001 6
20137.675 6
20138.350 12
20139.024 9
20139.698 5
20140.372 3
20141.047 3
20141.721 1
20142.395 2
20143.070 5
20143.744 2
20144.419 2
20145.093 4
20145.767 3
20146.442 2
20147.116 1
20147.791 10
20148.465 4
20149.140 13
20149.814 15
20150.489 6
20151.163 3
20151.838 6
20152.512 6
20153.187 8
20153.861 9
20154.536 9
20155.210 2
20155.885 6
20156.560 2
20157.234 4
20157.909 2
20158.583 2
20159.258 4
20159.933 6
20160.607 5
20161.282 14
20161.957 6
20162.631 8
20163.306 9
20163.981 5
20164.656 3
20165.330 3
20166.005 7
20166.680 1
20167.355 4
20168.029 10
20168.704 12
20169.379 14
20170.054 13
20170.729 8
20171.404 5
20172.078 4
20172.753 10
20173.428 4
20174.103 4
20174.778 4
20175.453 1
20176.128 10
20176.803 7
20177.478 6
20178.153 5
20178.828 1
20179.503 5
20180.178 8
20180.853 6
20181.528 7
20182.203 9
20182.878 11
20183.553 6
20184.228 10
20184.903 6
20185.578 4
20186.253 5
20186.928 10
20187.603 7
20188.278 6
20188.953 7
20189.629 6
20190.304 9
20190.979 2
20191.654 2
20192.329 6
20193.004 11
20193.680 8
20194.355 1
20195.030 3
20195.705 2
20196.381 6
20197.056 5
20197.731 3
20198.406 8
20199.082 6
20199.757 8
20200.432 8
20201.108 11
20201.783 6
20202.458 4
20203.134 5
20203.809 2
20204.485 6
20205.160 4
20205.835 4
20206.511 2
20207.186 6
20207.862 4
20208.537 1
20209.213 4
20209.888 1
20210.564 2
20211.239 6
20211.915 4
20212.590 5
20213.266 10
20213.941 4
20214.617 1
20215.293 1
20215.968 2
20216.644 1
20217.319 2
20217.995 4
20218.671 3
20219.346 3
20220.022 4
20220.698 2
20221.373 1
20222.049 4
20222.725 4
20223.400 6
20224.076 9
20224.752 5
20225.428 6
20226.103 5
20226.779 9
20227.455 5
20228.131 4
20228.806 5
20229.482 12
20230.158 9
20230.834 2
20231.510 1
20232.186 3
20232.861 1
20233.537 3
20234.213 3
20234.889 5
20235.565 5
20236.241 4
20236.917 7
20237.593 9
20238.269 8
20238.945 7
20239.621 9
20240.297 8
20240.973 12
20241.649 7
20242.325 3
20243.001 2
20243.677 8
20244.353 10
20245.029 10
20245.705 6
20246.381 13
20247.057 17
20247.733 14
20248.410 8
20249.086 4
20249.762 1
20250.438 2
20251.114 0
20251.790 4
20252.467 2
20253.143 2
20253.819 0
20254.495 9
20255.171 6
20255.848 1
20256.524 0
20257.200 5
20257.877 12
20258.553 11
20259.229 9
20259.906 5
20260.582 5
20261.258 2
20261.935 0
20262.611 14
20263.287 11
20263.964 7
20264.640 3
20265.316 2
20265.993 5
20266.669 4
20267.346 8
20268.022 2
20268.699 2
20269.375 5
20270.052 8
20270.728 4
20271.405 3
20272.081 5
20272.758 6
20273.434 9
20274.111 6
20274.787 2
20275.464 3
20276.141 2
20276.817 1
20277.494 8
20278.170 10
20278.847 6
20279.524 3
20280.200 1
20280.877 4
20281.554 7
20282.230 17
20282.907 15
20283.584 5
20284.261 8
20284.937 9
20285.614 2
20286.291 9
20286.968 7
20287.644 3
20288.321 4
20288.998 1
20289.675 6
20290.352 10
20291.028 0
20291.705 3
20292.382 1
20293.059 3
20293.736 2
20294.413 4
20295.090 5
20295.767 7
20296.444 1
20297.121 1
20297.798 4
20298.474 5
20299.151 5
20299.828 2
20300.505 10
20301.182 7
20301.859 5
20302.537 5
20303.214 8
20303.891 2
20304.568 9
20305.245 7
20305.922 3
20306.599 1
20307.276 1
20307.953 4
20308.630 12
20309.307 3
20309.985 4
20310.662 4
20311.339 7
20312.016 3
20312.693 7
20313.371 11
20314.048 3
20314.725 14
20315.402 10
20316.080 3
20316.757 3
20317.434 5
20318.111 2
20318.789 1
20319.466 21
20320.143 16
20320.821 11
20321.498 7
20322.175 3
20322.853 7
20323.530 8
20324.208 11
20324.885 2
20325.562 0
20326.240 2
20326.917 2
20327.595 5
20328.272 3
20328.950 1
20329.627 4
20330.305 8
20330.982 6
20331.660 6
20332.337 6
20333.015 8
20333.692 6
20334.370 3
20335.047 1
20335.725 2
20336.403 4
20337.080 10
20337.758 6
20338.435 5
20339.113 9
20339.791 12
20340.468 7
20341.146 4
20341.824 4
20342.501 1
20343.179 4
20343.857 5
20344.535 4
20345.212 3
20345.890 1
20346.568 1
20347.246 5
20347.923 10
20348.601 5
20349.279 6
20349.957 7
20350.635 5
20351.313 2
20351.990 4
20352.668 5
20353.346 1
20354.024 3
20354.702 3
20355.380 5
20356.058 7
20356.736 3
20357.414 3
20358.092 2
20358.770 4
20359.448 7
20360.126 5
20360.804 5
20361.482 6
20362.160 2
20362.838 1
20363.516 3
20364.194 13
20364.872 10
20365.550 5
20366.228 4
20366.906 5
20367.584 5
20368.262 14
20368.940 12
20369.619 8
20370.297 2
20370.975 3
20371.653 6
20372.331 6
20373.010 8
20373.688 6
20374.366 1
20375.044 1
20375.722 2
20376.401 4
20377.079 2
20377.757 1
20378.436 3
20379.114 5
20379.792 6
20380.471 10
20381.149 8
20381.827 4
20382.506 2
20383.184 15
20383.862 24
20384.541 16
20385.219 10
20385.898 7
20386.576 4
20387.254 0
20387.933 0
20388.611 3
20389.290 4
20389.968 4
20390.647 10
20391.325 11
20392.004 7
20392.682 15
20393.361 19
20394.040 18
20394.718 20
20395.397 16
20396.075 8
20396.754 3
20397.432 10
20398.111 10
20398.790 10
20399.468 4
20400.147 2
20400.826 1
20401.504 7
20402.183 6
20402.862 1
20403.541 9
20404.219 12
20404.898 4
20405.577 2
20406.255 3
20406.934 5
20407.613 3
20408.292 3
20408.971 4
20409.649 11
20410.328 3
20411.007 3
20411.686 4
20412.365 4
20413.044 3
20413.723 2
20414.401 0
20415.080 1
20415.759 6
20416.438 6
20417.117 1
20417.796 0
20418.475 2
20419.154 1
20419.833 4
20420.512 1
20421.191 3
20421.870 4
20422.549 0
20423.228 8
20423.907 11
20424.586 5
20425.265 5
20425.944 2
20426.624 1
20427.303 12
20427.982 16
20428.661 15
20429.340 11
20430.019 6
20430.698 1
20431.378 1
20432.057 5
20432.736 2
20433.415 2
20434.094 1
20434.774 6
20435.453 9
20436.132 12
20436.811 5
20437.491 5
20438.170 6
20438.849 2
20439.529 4
20440.208 4
20440.887 3
20441.567 2
20442.246 3
20442.925 3
20443.605 4
20444.284 5
20444.963 3
20445.643 4
20446.322 5
20447.002 6
20447.681 4
20448.361 4
20449.040 3
20449.720 5
20450.399 3
20451.079 6
20451.758 5
20452.438 2
20453.117 3
20453.797 17
20454.476 13
20455.156 16
20455.835 11
20456.515 10
20457.195 12
20457.874 2
20458.554 11
20459.234 7
20459.913 9
20460.593 9
20461.273 7
20461.952 3
20462.632 3
20463.312 9
20463.991 3
20464.671 5
20465.351 6
20466.031 5
20466.710 2
20467.390 1
20468.070 1
20468.750 3
20469.429 4
20470.109 10
20470.789 11
20471.469 3
20472.149 1
20472.829 1
20473.509 4
20474.188 10
20474.868 3
20475.548 2
20476.228 1
20476.908 5
20477.588 8
20478.268 5
20478.948 4
20479.628 2
20480.308 0
20480.988 1
20481.668 2
20482.348 6
20483.028 10
20483.708 6
20484.388 4
20485.068 4
20485.748 4
20486.428 2
20487.108 7
20487.789 4
20488.469 2
20489.149 3
20489.829 3
20490.509 3
20491.189 3
20491.870 3
20492.550 2
20493.230 0
20493.910 4
20494.590 1
20495.271 6
20495.951 6
20496.631 2
20497.311 2
20497.992 2
20498.672 2
20499.352 3
20500.033 9
20500.713 7
20501.393 3
20502.074 5
20502.754 7
20503.434 4
20504.115 3
20504.795 3
20505.476 10
20506.156 16
20506.836 10
20507.517 4
20508.197 11
20508.878 10
20509.558 6
20510.239 4
20510.919 4
20511.600 3
20512.280 2
20512.961 2
20513.641 2
20514.322 1
20515.002 2
20515.683 4
20516.364 2
20517.044 4
20517.725 7
20518.405 8
20519.086 8
20519.767 10
20520.447 3
20521.128 7
20521.809 10
20522.489 5
20523.170 5
20523.851 2
20524.532 8
20525.212 5
20525.893 8
20526.574 11
20527.255 11
20527.935 7
20528.616 3
20529.297 4
20529.978 2
20530.659 1
20531.339 2
20532.020 2
20532.701 4
20533.382 3
20534.063 3
20534.744 5
20535.425 9
20536.106 6
20536.787 1
20537.467 4
20538.148 11
20538.829 5
20539.510 3
20540.191 4
20540.872 6
20541.553 3
20542.234 6
20542.915 4
20543.596 6
20544.277 4
20544.959 3
20545.640 4
20546.321 9
20547.002 6
20547.683 9
20548.364 6
20549.045 12
20549.726 4
20550.407 0
20551.089 4
20551.770 3
20552.451 1
20553.132 6
20553.813 6
20554.495 7
20555.176 5
20555.857 5
20556.538 9
20557.220 7
20557.901 7
20558.582 3
20559.263 1
20559.945 4
20560.626 8
20561.307 7
20561.989 7
20562.670 4
20563.351 5
20564.033 3
20564.714 1
20565.396 3
20566.077 7
20566.758 7
20567.440 5
20568.121 6
20568.803 3
20569.484 0
20570.166 1
20570.847 2
20571.529 6
20572.210 2
20572.892 3
20573.573 2
20574.255 7
20574.936 5
20575.618 6
20576.300 4
20576.981 1
20577.663 1
20578.344 0
20579.026 3
20579.708 19
20580.389 16
20581.071 14
20581.753 7
20582.434 8
20583.116 7
20583.798 6
20584.479 3
20585.161 3
20585.843 3
20586.525 4
20587.206 3
20587.888 6
20588.570 4
20589.252 1
20589.934 5
20590.615 3
20591.297 1
20591.979 0
20592.661 0
20593.343 2
20594.025 1
20594.707 2
20595.388 5
20596.070 2
20596.752 4
20597.434 2
20598.116 2
20598.798 5
20599.480 2
20600.162 2
20600.844 1
20601.526 2
20602.208 2
20602.890 5
20603.572 5
20604.254 3
20604.936 0
20605.618 2
20606.300 0
20606.982 4
20607.665 2
20608.347 1
20609.029 0
20609.711 1
20610.393 1
20611.075 0
20611.757 2
20612.440 6
20613.122 1
20613.804 1
20614.486 0
20615.168 0
20615.851 4
20616.533 4
20617.215 2
20617.897 1
20618.580 2
20619.262 8
20619.944 5
20620.627 6
20621.309 2
20621.991 2
20622.674 12
20623.356 14
20624.038 7
20624.721 3
20625.403 0
20626.086 1
20626.768 3
20627.450 7
20628.133 8
20628.815 9
20629.498 7
20630.180 4
20630.863 3
20631.545 3
20632.228 2
20632.910 1
20633.593 4
20634.275 8
20634.958 6
20635.640 2
20636.323 3
20637.006 3
20637.688 1
20638.371 2
20639.053 4
20639.736 1
20640.419 1
20641.101 3
20641.784 5
20642.467 5
20643.149 7
20643.832 11
20644.515 6
20645.198 3
20645.880 2
20646.563 5
20647.246 5
20647.929 5
20648.611 6
20649.294 0
20649.977 4
20650.660 5
20651.343 6
20652.025 3
20652.708 1
20653.391 1
20654.074 0
20654.757 6
20655.440 7
20656.123 6
20656.806 9
20657.488 7
20658.171 2
20658.854 3
20659.537 1
20660.220 3
20660.903 9
20661.586 4
20662.269 1
20662.952 2
20663.635 2
20664.318 1
20665.001 5
20665.684 6
20666.368 4
20667.051 2
20667.734 0
20668.417 3
20669.100 5
20669.783 5
20670.466 10
20671.149 6
20671.832 2
20672.516 0
20673.199 8
20673.882 2
20674.565 2
20675.248 0
20675.932 3
20676.615 1
20677.298 4
20677.981 6
20678.665 3
20679.348 6
20680.031 4
20680.715 9
20681.398 6
20682.081 2
20682.765 3
20683.448 1
20684.131 2
20684.815 2
20685.498 2
20686.182 2
20686.865 6
20687.548 1
20688.232 3
20688.915 1
20689.599 5
20690.282 5
20690.966 3
20691.649 3
20692.333 1
20693.016 4
20693.700 5
20694.383 4
20695.067 3
20695.750 5
20696.434 4
20697.117 1
20697.801 2
20698.485 3
20699.168 12
20699.852 1
20700.536 2
20701.219 3
20701.903 5
20702.586 4
20703.270 6
20703.954 3
20704.638 3
20705.321 1
20706.005 2
20706.689 3
20707.372 11
20708.056 9
20708.740 3
20709.424 6
20710.108 4
20710.791 2
20711.475 5
20712.159 2
20712.843 0
20713.527 1
20714.211 4
20714.894 4
20715.578 3
20716.262 1
20716.946 2
20717.630 3
20718.314 7
20718.998 5
20719.682 5
20720.366 4
20721.050 2
20721.734 13
20722.418 16
20723.102 8
20723.786 6
20724.470 3
20725.154 7
20725.838 1
20726.522 1
20727.206 2
20727.890 4
20728.574 17
20729.258 15
20729.943 10
20730.627 6
20731.311 7
20731.995 5
20732.679 3
20733.363 4
20734.048 1
20734.732 0
20735.416 1
20736.100 5
20736.784 7
20737.469 3
20738.153 5
20738.837 4
20739.521 1
20740.206 11
20740.890 14
20741.574 7
20742.259 11
20742.943 5
20743.627 7
20744.312 11
20744.996 20
20745.680 13
20746.365 5
20747.049 6
20747.734 5
20748.418 7
20749.103 2
20749.787 0
20750.471 1
20751.156 2
20751.840 4
20752.525 7
20753.209 1
20753.894 2
20754.578 4
20755.263 2
20755.948 12
20756.632 9
20757.317 16
20758.001 19
20758.686 10
20759.370 6
20760.055 4
20760.740 4
20761.424 3
20762.109 1
20762.794 4
20763.478 3
20764.163 3
20764.848 4
20765.532 2
20766.217 1
20766.902 5
20767.587 4
20768.271 2
20768.956 1
20769.641 0
20770.326 1
20771.011 1
20771.695 2
20772.380 6
20773.065 8
20773.750 2
20774.435 4
20775.120 7
20775.804 4
20776.489 4
20777.174 3
20777.859 1
20778.544 1
20779.229 5
20779.914 3
20780.599 1
20781.284 3
20781.969 2
20782.654 4
20783.339 3
20784.024 4
20784.709 3
20785.394 1
20786.079 8
20786.764 13
20787.449 3
20788.134 3
20788.819 0
20789.504 3
20790.189 3
20790.875 1
20791.560 3
20792.245 1
20792.930 1
20793.615 1
20794.300 5
20794.986 4
20795.671 5
20796.356 1
20797.041 0
20797.726 3
20798.412 7
20799.097 7
20799.782 5
20800.468 1
20801.153 2
20801.838 3
20802.523 11
20803.209 11
20803.894 13
20804.580 7
20805.265 3
20805.950 4
20806.636 3
20807.321 1
20808.006 2
20808.692 3
20809.377 0
20810.063 0
20810.748 2
20811.434 5
20812.119 2
20812.805 2
20813.490 7
20814.176 5
20814.861 0
20815.547 7
20816.232 3
20816.918 1
20817.603 4
20818.289 6
20818.975 1
20819.660 1
20820.346 2
20821.031 4
20821.717 5
20822.403 5
20823.088 2
20823.774 4
20824.460 4
20825.145 11
20825.831 6
20826.517 3
20827.202 4
20827.888 2
20828.574 1
20829.260 2
20829.945 0
20830.631 4
20831.317 0
20832.003 0
20832.689 3
20833.375 2
20834.060 2
20834.746 5
20835.432 4
20836.118 7
20836.804 1
20837.490 0
20838.176 0
20838.862 3
20839.547 9
20840.233 11
20840.919 10
20841.605 8
20842.291 2
20842.977 5
20843.663 5
20844.349 2
20845.035 1
20845.721 4
20846.407 5
20847.093 2
20847.779 0
20848.466 4
20849.152 5
20849.838 0
20850.524 7
20851.210 22
20851.896 13
20852.582 10
20853.268 7
20853.955 3
20854.641 1
20855.327 0
20856.013 0
20856.699 2
20857.386 1
20858.072 12
20858.758 6
20859.444 3
20860.131 4
20860.817 15
20861.503 7
20862.189 9
20862.876 7
20863.562 2
20864.248 6
20864.935 6
20865.621 2
20866.307 5
20866.994 10
20867.680 2
20868.367 4
20869.053 3
20869.739 0
20870.426 3
20871.112 1
20871.799 2
20872.485 1
20873.172 1
20873.858 2
20874.545 1
20875.231 24
20875.918 18
20876.604 15
20877.291 10
20877.977 8
20878.664 11
20879.351 6
20880.037 6
20880.724 3
20881.410 2
20882.097 5
20882.784 10
20883.470 10
20884.157 3
20884.844 4
20885.530 3
20886.217 1
20886.904 4
20887.590 5
20888.277 3
20888.964 1
20889.651 4
20890.337 8
20891.024 4
20891.711 0
20892.398 1
20893.085 9
20893.771 11
20894.458 5
20895.145 2
20895.832 1
20896.519 1
20897.206 0
20897.893 1
20898.579 1
20899.266 2
20899.953 3
20900.640 3
20901.327 1
20902.014 2
20902.701 0
20903.388 4
20904.075 11
20904.762 5
20905.449 2
20906.136 0
20906.823 2
20907.510 5
20908.197 4
20908.884 5
20909.571 5
20910.259 3
20910.946 4
20911.633 4
20912.320 4
20913.007 4
20913.694 4
20914.381 1
20915.068 3
20915.756 9
20916.443 1
20917.130 3
20917.817 3
20918.504 1
20919.192 7
20919.879 6
20920.566 13
20921.253 16
20921.941 10
20922.628 3
20923.315 1
20924.003 1
20924.690 0
20925.377 0
20926.065 0
20926.752 6
20927.439 4
20928.127 4
20928.814 6
20929.502 11
20930.189 5
20930.876 2
20931.564 2
20932.251 5
20932.939 8
20933.626 7
20934.314 6
20935.001 3
20935.689 3
20936.376 1
20937.064 4
20937.751 3
20938.439 3
20939.127 1
20939.814 5
20940.502 6
20941.189 2
20941.877 3
20942.565 5
20943.252 2
20943.940 1
20944.627 2
20945.315 4
20946.003 8
20946.690 7
20947.378 0
20948.066 2
20948.754 3
20949.441 3
20950.129 8
20950.817 2
20951.505 9
20952.192 6
20952.880 1
20953.568 2
20954.256 2
20954.944 4
20955.631 8
20956.319 4
20957.007 7
20957.695 3
20958.383 8
20959.071 8
20959.759 7
20960.447 5
20961.135 5
20961.822 4
20962.510 5
20963.198 4
20963.886 10
20964.574 9
20965.262 10
20965.950 5
20966.638 3
20967.326 1
20968.014 3
20968.702 4
20969.391 2
20970.079 3
20970.767 2
20971.455 1
20972.143 3
20972.831 5
20973.519 5
20974.207 3
20974.895 2
20975.584 5
20976.272 4
20976.960 6
20977.648 13
20978.336 17
20979.025 9
20979.713 3
20980.401 3
20981.089 2
20981.778 5
20982.466 4
20983.154 3
20983.842 3
20984.531 2
20985.219 0
20985.907 2
20986.596 2
20987.284 5
20987.972 8
20988.661 4
20989.349 4
20990.038 6
20990.726 5
20991.414 6
20992.103 1
20992.791 2
20993.480 2
20994.168 0
20994.857 4
20995.545 4
20996.234 2
20996.922 4
20997.611 7
20998.299 3
20998.988 2
20999.676 4
21000.365 4
21001.054 7
21001.742 3
21002.431 5
21003.119 8
21003.808 4
21004.497 4
21005.185 2
21005.874 2
21006.563 1
21007.251 4
21007.940 4
21008.629 2
21009.317 0
21010.006 2
21010.695 2
21011.384 4
21012.072 3
21012.761 4
21013.450 3
21014.139 6
21014.828 1
21015.516 1
21016.205 6
21016.894 7
21017.583 2
21018.272 7
21018.961 7
21019.650 5
21020.338 7
21021.027 4
21021.716 4
21022.405 0
21023.094 2
21023.783 3
21024.472 1
21025.161 0
21025.850 7
21026.539 2
21027.228 2
21027.917 4
21028.606 6
21029.295 2
21029.984 3
21030.673 5
21031.362 6
21032.051 3
21032.741 13
21033.430 3
21034.119 3
21034.808 0
21035.497 0
21036.186 1
21036.875 1
21037.565 1
21038.254 0
21038.943 2
21039.632 1
21040.321 0
21041.011 1
21041.700 3
21042.389 1
21043.078 5
21043.768 5
21044.457 5
21045.146 4
21045.836 0
21046.525 4
21047.214 2
21047.904 2
21048.593 7
21049.282 8
21049.972 5
21050.661 5
21051.350 5
21052.040 6
21052.729 8
21053.419 2
21054.108 0
21054.798 2
21055.487 1
21056.177 2
21056.866 3
21057.556 3
21058.245 4
21058.935 1
21059.624 5
21060.314 2
21061.003 2
21061.693 5
21062.383 5
21063.072 12
21063.762 11
21064.451 5
21065.141 3
21065.831 6
21066.520 1
21067.210 5
21067.900 6
21068.589 4
21069.279 1
21069.969 3
21070.658 0
21071.348 1
21072.038 3
21072.728 1
21073.417 0
21074.107 1
21074.797 1
21075.487 3
21076.177 4
21076.866 5
21077.556 3
21078.246 1
21078.936 1
21079.626 5
21080.316 0
21081.006 0
21081.695 0
21082.385 0
21083.075 2
21083.765 3
21084.455 5
21085.145 1
21085.835 7
21086.525 4
21087.215 2
21087.905 0
21088.595 0
21089.285 7
21089.975 0
21090.665 4
21091.355 3
21092.045 3
21092.735 1
21093.426 0
21094.116 3
21094.806 3
21095.496 1
21096.186 5
21096.876 6
21097.566 3
21098.257 4
21098.947 8
21099.637 10
21100.327 6
21101.017 3
21101.708 0
21102.398 14
21103.088 16
21103.778 7
21104.469 6
21105.159 6
21105.849 5
21106.539 3
21107.230 1
21107.920 7
21108.610 6
21109.301 2
21109.991 3
21110.682 4
21111.372 4
21112.062 7
21112.753 5
21113.443 1
21114.134 6
21114.824 6
21115.515 1
21116.205 2
21116.895 2
21117.586 2
21118.276 10
21118.967 6
21119.657 2
21120.348 1
21121.039 3
21121.729 0
21122.420 4
21123.110 5
21123.801 1
21124.491 1
21125.182 6
21125.873 6
21126.563 5
21127.254 3
21127.945 7
21128.635 5
21129.326 9
21130.017 15
21130.707 11
21131.398 8
21132.089 5
21132.780 2
21133.470 2
21134.161 4
21134.852 4
21135.543 7
21136.233 7
21136.924 2
21137.615 6
21138.306 4
21138.997 4
21139.688 2
21140.378 3
21141.069 3
21141.760 5
21142.451 5
21143.142 1
21143.833 1
21144.524 1
21145.215 4
21145.906 5
21146.597 10
21147.288 7
21147.979 3
21148.670 1
21149.361 2
21150.052 5
21150.743 5
21151.434 8
21152.125 7
21152.816 2
21153.507 3
21154.198 3
21154.889 1
21155.580 0
21156.271 1
21156.962 0
21157.654 0
21158.345 4
21159.036 1
21159.727 6
21160.418 5
21161.109 2
21161.801 2
21162.492 4
21163.183 3
21163.874 2
21164.566 10
21165.257 10
21165.948 5
21166.639 2
21167.331 3
21168.022 10
21168.713 11
21169.405 15
21170.096 8
21170.787 5
21171.479 4
21172.170 2
21172.862 0
21173.553 2
21174.244 2
21174.936 1
21175.627 4
21176.319 5
21177.010 4
21177.702 6
21178.393 9
21179.085 5
21179.776 5
21180.468 2
21181.159 3
21181.851 7
21182.542 2
21183.234 4
21183.925 8
21184.617 12
21185.309 10
21186.000 5
21186.692 3
21187.383 3
21188.075 7
21188.767 3
21189.458 1
21190.150 0
21190.842 0
21191.533 1
21192.225 8
21192.917 6
21193.609 4
21194.300 1
21194.992 2
21195.684 0
21196.376 1
21197.067 3
21197.759 2
21198.451 0
21199.143 0
21199.835 2
21200.527 3
21201.218 6
21201.910 5
21202.602 3
21203.294 2
21203.986 7
21204.678 1
21205.370 3
21206.062 1
21206.754 1
21207.446 6
21208.138 5
21208.830 3
21209.522 1
21210.214 3
21210.906 2
21211.598 5
21212.290 1
21212.982 4
21213.674 4
21214.366 1
21215.058 0
21215.750 0
21216.442 1
21217.134 1
21217.826 4
21218.518 4
21219.211 1
21219.903 2
21220.595 4
21221.287 0
21221.979 3
21222.671 6
21223.364 1
21224.056 4
21224.748 2
21225.440 2
21226.133 3
21226.825 2
21227.517 1
21228.210 1
21228.902 1
21229.594 0
21230.286 2
21230.979 0
21231.671 2
21232.364 1
21233.056 5
21233.748 9
21234.441 2
21235.133 1
21235.826 0
21236.518 3
21237.210 3
21237.903 4
21238.595 1
21239.288 1
21239.980 1
21240.673 2
21241.365 2
21242.058 1
21242.750 1
21243.443 1
21244.135 1
21244.828 3
21245.521 2
21246.213 3
21246.906 6
21247.598 20
21248.291 16
21248.984 11
21249.676 10
21250.369 6
21251.062 4
21251.754 1
21252.447 0
21253.140 0
21253.832 3
21254.525 5
21255.218 1
21255.911 1
21256.603 0
21257.296 1
21257.989 1
21258.682 1
21259.374 1
21260.067 3
21260.760 7
21261.453 5
21262.146 4
21262.839 8
21263.532 10
21264.224 2
21264.917 1
21265.610 1
21266.303 1
21266.996 3
21267.689 0
21268.382 1
21269.075 4
21269.768 6
21270.461 4
21271.154 2
21271.847 6
21272.540 7
21273.233 11
21273.926 9
21274.619 7
21275.312 3
21276.005 1
21276.698 7
21277.391 6
21278.084 3
21278.778 9
21279.471 2
21280.164 2
21280.857 7
21281.550 6
21282.243 4
21282.937 4
21283.630 1
21284.323 0
21285.016 10
21285.709 13
21286.403 11
21287.096 10
21287.789 3
21288.482 3
21289.176 2
21289.869 2
21290.562 1
21291.256 0
21291.949 3
21292.642 8
21293.336 9
21294.029 3
21294.722 2
21295.416 2
21296.109 5
21296.803 6
21297.496 5
21298.189 2
21298.883 3
21299.576 4
21300.270 0
21300.963 7
21301.657 5
21302.350 6
21303.044 5
21303.737 1
21304.431 0
21305.124 3
21305.818 10
21306.512 4
21307.205 5
21307.899 0
21308.592 0
21309.286 2
21309.980 5
21310.673 2
21311.367 2
21312.061 0
21312.754 0
21313.448 2
21314.142 2
21314.835 0
21315.529 3
21316.223 2
21316.916 4
21317.610 2
21318.304 0
21318.998 0
21319.692 0
21320.385 1
21321.079 2
21321.773 0
21322.467 1
21323.161 3
21323.855 2
21324.548 1
21325.242 2
21325.936 25
21326.630 27
21327.324 18
21328.018 14
21328.712 11
21329.406 8
21330.100 5
21330.794 7
21331.488 1
21332.182 3
21332.876 0
21333.570 4
21334.264 6
21334.958 1
21335.652 1
21336.346 0
21337.040 0
21337.734 2
21338.428 1
21339.122 1
21339.816 5
21340.510 6
21341.204 3
21341.899 4
21342.593 3
21343.287 1
21343.981 3
21344.675 7
21345.370 7
21346.064 3
21346.758 1
21347.452 0
21348.146 3
21348.841 2
21349.535 2
21350.229 3
21350.924 6
21351.618 3
21352.312 1
21353.007 0
21353.701 3
21354.395 3
21355.090 2
21355.784 3
21356.478 4
21357.173 7
21357.867 3
21358.562 2
21359.256 1
21359.950 2
21360.645 2
21361.339 0
21362.034 4
21362.728 5
21363.423 6
21364.117 6
21364.812 7
21365.506 5
21366.201 6
21366.895 0
21367.590 4
21368.285 2
21368.979 5
21369.674 13
21370.368 15
21371.063 6
21371.758 8
21372.452 2
21373.147 8
21373.842 2
21374.536 0
21375.231 5
21375.926 2
21376.620 0
21377.315 3
21378.010 3
21378.705 3
21379.399 1
21380.094 4
21380.789 6
21381.484 0
21382.178 2
21382.873 2
21383.568 1
21384.263 15
21384.958 12
21385.653 7
21386.347 8
21387.042 7
21387.737 5
21388.432 8
21389.127 4
21389.822 5
21390.517 3
21391.212 2
21391.907 5
21392.602 3
21393.297 4
21393.992 9
21394.687 3
21395.382 2
21396.077 1
21396.772 6
21397.467 8
21398.162 5
21398.857 1
21399.552 5
21400.247 2
21400.942 2
21401.637 3
21402.333 1
21403.028 1
21403.723 2
21404.418 2
21405.113 1
21405.808 0
21406.504 2
21407.199 2
21407.894 3
21408.589 1
21409.284 1
21409.980 3
21410.675 7
21411.370 8
21412.066 3
21412.761 3
21413.456 0
21414.151 3
21414.847 1
21415.542 3
21416.238 5
21416.933 4
21417.628 3
21418.324 7
21419.019 12
21419.714 7
21420.410 4
21421.105 0
21421.801 2
21422.496 2
21423.192 7
21423.887 4
21424.583 1
21425.278 0
21425.974 0
21426.669 4
21427.365 1
21428.060 1
21428.756 1
21429.451 4
21430.147 4
21430.843 2
21431.538 3
21432.234 3
21432.929 2
21433.625 4
21434.321 1
21435.016 0
21435.712 5
21436.408 3
21437.103 1
21437.799 0
21438.495 0
21439.191 3
21439.886 1
21440.582 2
21441.278 0
21441.974 5
21442.669 7
21443.365 7
21444.061 13
21444.757 7
21445.453 5
21446.148 0
21446.844 1
21447.540 2
21448.236 1
21448.932 2
21449.628 5
21450.324 7
21451.020 5
21451.716 4
21452.412 0
21453.107 1
21453.803 15
21454.499 13
21455.195 14
21455.891 8
21456.587 10
21457.283 4
21457.979 6
21458.675 9
21459.372 9
21460.068 5
21460.764 2
21461.460 2
21462.156 6
21462.852 5
21463.548 5
21464.244 3
21464.940 1
21465.637 2
21466.333 2
21467.029 2
21467.725 2
21468.421 6
21469.117 8
21469.814 6
21470.510 4
21471.206 5
21471.902 3
21472.599 1
21473.295 1
21473.991 0
21474.688 1
21475.384 0
21476.080 3
21476.777 6
21477.473 3
21478.169 2
21478.866 6
21479.562 4
21480.258 7
21480.955 10
21481.651 6
21482.348 5
21483.044 6
21483.741 1
21484.437 1
21485.133 2
21485.830 0
21486.526 1
21487.223 4
21487.919 5
21488.616 2
21489.313 3
21490.009 2
21490.706 3
21491.402 4
21492.099 5
21492.795 5
21493.492 1
21494.189 5
21494.885 3
21495.582 4
21496.279 1
21496.975 2
21497.672 1
21498.369 1
21499.065 1
21499.762 1
21500.459 0
21501.155 5
21501.852 15
21502.549 9
21503.246 3
21503.942 6
21504.639 2
21505.336 2
21506.033 1
21506.730 6
21507.427 5
21508.123 2
21508.820 1
21509.517 3
21510.214 3
21510.911 3
21511.608 2
21512.305 4
21513.002 5
21513.699 2
21514.395 0
21515.092 4
21515.789 7
21516.486 6
21517.183 1
21517.880 2
21518.577 1
21519.274 3
21519.971 0
21520.669 7
21521.366 8
21522.063 4
21522.760 4
21523.457 2
21524.154 1
21524.851 6
21525.548 6
21526.245 7
21526.942 2
21527.640 4
21528.337 1
21529.034 1
21529.731 4
21530.428 5
21531.126 5
21531.823 6
21532.520 6
21533.217 7
21533.915 6
21534.612 5
21535.309 2
21536.006 5
21536.704 4
21537.401 3
21538.098 3
21538.796 5
21539.493 5
21540.190 9
21540.888 2
21541.585 4
21542.283 7
21542.980 1
21543.677 2
21544.375 1
21545.072 5
21545.770 11
21546.467 11
21547.165 10
21547.862 5
21548.560 10
21549.257 4
21549.955 1
21550.652 2
21551.350 3
21552.047 3
21552.745 3
21553.442 3
21554.140 2
21554.838 1
21555.535 2
21556.233 3
21556.931 3
21557.628 1
21558.326 1
21559.024 3
21559.721 1
21560.419 0
21561.117 10
21561.814 5
21562.512 6
21563.210 2
21563.907 4
21564.605 3
21565.303 5
21566.001 6
21566.699 6
21567.396 6
21568.094 6
21568.792 2
21569.490 1
21570.188 8
21570.886 5
21571.583 4
21572.281 3
21572.979 3
21573.677 1
21574.375 0
21575.073 2
21575.771 3
21576.469 5
21577.167 0
21577.865 8
21578.563 6
21579.261 6
21579.959 4
21580.657 3
21581.355 5
21582.053 3
21582.751 3
21583.449 1
21584.147 5
21584.845 1
21585.543 2
21586.241 1
21586.939 3
21587.638 0
21588.336 1
21589.034 0
21589.732 9
21590.430 3
21591.128 2
21591.827 13
21592.525 10
21593.223 5
21593.921 4
21594.620 3
21595.318 2
21596.016 1
21596.714 1
21597.413 2
21598.111 0
21598.809 0
21599.508 0
21600.206 0
21600.904 0
21601.603 2
[truncated: 10,411 more chars]
