# Supplementary material for: LIMPIC: a computational method for the separation of protein MALDI-TOF-MS signals from noise
Source: BMC Bioinformatics. 2007 Mar 26;8:101. doi: 10.1186/1471-2105-8-101 (PMC1847688; doi:10.1186/1471-2105-8-101)
Supplement: Additional File 2 — Compressed archive of 30 text files, containing MALDI-TOF-MS data acquired from in-vitro protein mixtures. The text files are arranged in 6 folders, each referring to a different cytochrome C concentration. [file 1471-2105-8-101-S2.zip › SOL_2.5_TXT/SOL_calib_09d.txt]

4989.126 0
4989.462 0
4989.798 0
4990.133 0
4990.469 0
4990.805 0
4991.141 0
4991.476 0
4991.812 860
4992.148 838
4992.484 804
4992.820 758
4993.155 742
4993.491 837
4993.827 887
4994.163 809
4994.499 836
4994.835 836
4995.170 755
4995.506 818
4995.842 823
4996.178 845
4996.514 821
4996.850 823
4997.186 826
4997.522 808
4997.858 911
4998.194 963
4998.530 941
4998.866 983
4999.202 1005
4999.538 869
4999.874 906
5000.210 853
5000.546 797
5000.882 749
5001.218 787
5001.554 847
5001.890 832
5002.227 867
5002.563 932
5002.899 862
5003.235 941
5003.571 943
5003.907 877
5004.243 832
5004.580 892
5004.916 896
5005.252 833
5005.588 816
5005.925 837
5006.261 889
5006.597 846
5006.933 849
5007.270 819
5007.606 788
5007.942 837
5008.279 875
5008.615 836
5008.951 847
5009.288 921
5009.624 932
5009.960 862
5010.297 812
5010.633 824
5010.970 915
5011.306 933
5011.642 964
5011.979 940
5012.315 888
5012.652 851
5012.988 883
5013.325 993
5013.661 988
5013.998 932
5014.334 845
5014.671 792
5015.007 808
5015.344 783
5015.680 830
5016.017 802
5016.354 784
5016.690 867
5017.027 908
5017.364 940
5017.700 841
5018.037 840
5018.373 873
5018.710 872
5019.047 840
5019.383 879
5019.720 855
5020.057 845
5020.394 883
5020.730 870
5021.067 901
5021.404 934
5021.741 960
5022.077 912
5022.414 928
5022.751 876
5023.088 795
5023.425 826
5023.762 821
5024.098 815
5024.435 883
5024.772 904
5025.109 833
5025.446 889
5025.783 915
5026.120 926
5026.457 912
5026.794 819
5027.131 777
5027.468 889
5027.805 872
5028.141 810
5028.478 863
5028.815 934
5029.153 885
5029.490 862
5029.827 866
5030.164 784
5030.501 798
5030.838 774
5031.175 757
5031.512 713
5031.849 746
5032.186 760
5032.523 796
5032.860 826
5033.198 864
5033.535 873
5033.872 807
5034.209 763
5034.546 789
5034.884 828
5035.221 766
5035.558 747
5035.895 734
5036.233 779
5036.570 755
5036.907 798
5037.244 823
5037.582 813
5037.919 863
5038.256 865
5038.594 889
5038.931 878
5039.268 773
5039.606 746
5039.943 753
5040.281 744
5040.618 735
5040.955 785
5041.293 782
5041.630 761
5041.968 806
5042.305 743
5042.643 729
5042.980 777
5043.318 778
5043.655 861
5043.993 884
5044.330 817
5044.668 825
5045.005 869
5045.343 796
5045.680 777
5046.018 744
5046.356 792
5046.693 845
5047.031 820
5047.368 860
5047.706 908
5048.044 965
5048.381 910
5048.719 895
5049.057 896
5049.394 838
5049.732 837
5050.070 832
5050.408 875
5050.745 949
5051.083 813
5051.421 783
5051.759 814
5052.096 805
5052.434 798
5052.772 806
5053.110 793
5053.448 860
5053.786 811
5054.123 731
5054.461 791
5054.799 746
5055.137 772
5055.475 740
5055.813 809
5056.151 855
5056.489 857
5056.827 861
5057.165 927
5057.503 980
5057.841 916
5058.179 791
5058.517 857
5058.855 890
5059.193 829
5059.531 796
5059.869 745
5060.207 744
5060.545 777
5060.883 785
5061.221 876
5061.559 854
5061.897 869
5062.235 837
5062.573 827
5062.912 828
5063.250 852
5063.588 817
5063.926 770
5064.264 735
5064.603 759
5064.941 733
5065.279 779
5065.617 767
5065.955 751
5066.294 765
5066.632 752
5066.970 802
5067.309 838
5067.647 913
5067.985 877
5068.324 812
5068.662 855
5069.000 829
5069.339 810
5069.677 828
5070.015 778
5070.354 760
5070.692 720
5071.031 665
5071.369 787
5071.707 855
5072.046 832
5072.384 818
5072.723 798
5073.061 853
5073.400 871
5073.738 824
5074.077 786
5074.415 818
5074.754 834
5075.093 791
5075.431 712
5075.770 701
5076.108 673
5076.447 673
5076.786 721
5077.124 677
5077.463 739
5077.801 812
5078.140 839
5078.479 837
5078.817 770
5079.156 732
5079.495 770
5079.834 853
5080.172 818
5080.511 847
5080.850 773
5081.188 719
5081.527 743
5081.866 778
5082.205 794
5082.544 736
5082.882 748
5083.221 747
5083.560 692
5083.899 693
5084.238 704
5084.577 730
5084.916 732
5085.254 796
5085.593 812
5085.932 834
5086.271 852
5086.610 778
5086.949 736
5087.288 762
5087.627 763
5087.966 821
5088.305 817
5088.644 789
5088.983 697
5089.322 779
5089.661 840
5090.000 825
5090.339 716
5090.678 696
5091.017 766
5091.357 783
5091.696 835
5092.035 911
5092.374 815
5092.713 778
5093.052 753
5093.391 687
5093.731 686
5094.070 715
5094.409 711
5094.748 773
5095.087 739
5095.427 736
5095.766 791
5096.105 816
5096.444 819
5096.784 838
5097.123 832
5097.462 822
5097.802 872
5098.141 889
5098.480 885
5098.820 823
5099.159 741
5099.498 687
5099.838 746
5100.177 741
5100.516 781
5100.856 736
5101.195 736
5101.535 746
5101.874 736
5102.214 778
5102.553 841
5102.893 829
5103.232 809
5103.572 802
5103.911 788
5104.251 809
5104.590 764
5104.930 717
5105.269 688
5105.609 698
5105.948 710
5106.288 735
5106.628 754
5106.967 704
5107.307 751
5107.647 830
5107.986 779
5108.326 780
5108.666 808
5109.005 785
5109.345 773
5109.685 758
5110.024 829
5110.364 809
5110.704 812
5111.044 820
5111.383 837
5111.723 802
5112.063 797
5112.403 705
5112.743 740
5113.082 737
5113.422 712
5113.762 733
5114.102 785
5114.442 787
5114.782 839
5115.122 803
5115.461 805
5115.801 871
5116.141 845
5116.481 773
5116.821 794
5117.161 777
5117.501 745
5117.841 768
5118.181 776
5118.521 809
5118.861 805
5119.201 783
5119.541 746
5119.881 709
5120.221 678
5120.561 689
5120.901 750
5121.241 720
5121.582 765
5121.922 788
5122.262 838
5122.602 828
5122.942 870
5123.282 856
5123.622 795
5123.963 786
5124.303 760
5124.643 798
5124.983 798
5125.323 744
5125.664 722
5126.004 728
5126.344 733
5126.684 764
5127.025 761
5127.365 777
5127.705 754
5128.046 777
5128.386 778
5128.726 758
5129.067 770
5129.407 779
5129.747 821
5130.088 766
5130.428 784
5130.769 786
5131.109 799
5131.449 784
5131.790 759
5132.130 711
5132.471 731
5132.811 740
5133.152 718
5133.492 746
5133.833 664
5134.173 722
5134.514 791
5134.854 773
5135.195 784
5135.536 855
5135.876 823
5136.217 690
5136.557 682
5136.898 714
5137.239 670
5137.579 664
5137.920 718
5138.260 699
5138.601 743
5138.942 767
5139.283 789
5139.623 686
5139.964 730
5140.305 723
5140.645 715
5140.986 703
5141.327 650
5141.668 660
5142.008 688
5142.349 696
5142.690 702
5143.031 744
5143.372 758
5143.713 800
5144.053 787
5144.394 800
5144.735 823
5145.076 791
5145.417 668
5145.758 714
5146.099 679
5146.440 668
5146.781 784
5147.122 845
5147.462 817
5147.803 771
5148.144 694
5148.485 680
5148.826 647
5149.167 634
5149.508 650
5149.850 664
5150.191 674
5150.532 683
5150.873 669
5151.214 681
5151.555 710
5151.896 778
5152.237 803
5152.578 768
5152.919 805
5153.261 706
5153.602 704
5153.943 760
5154.284 782
5154.625 771
5154.967 777
5155.308 788
5155.649 745
5155.990 829
5156.331 818
5156.673 767
5157.014 700
5157.355 694
5157.697 723
5158.038 724
5158.379 687
5158.721 705
5159.062 702
5159.403 734
5159.745 753
5160.086 734
5160.427 734
5160.769 687
5161.110 698
5161.452 701
5161.793 684
5162.135 641
5162.476 654
5162.817 717
5163.159 785
5163.500 755
5163.842 679
5164.183 651
5164.525 687
5164.867 760
5165.208 716
5165.550 679
5165.891 693
5166.233 734
5166.574 778
5166.916 732
5167.258 673
5167.599 746
5167.941 751
5168.283 821
5168.624 793
5168.966 786
5169.308 819
5169.649 745
5169.991 684
5170.333 742
5170.674 778
5171.016 730
5171.358 756
5171.700 791
5172.041 786
5172.383 776
5172.725 751
5173.067 743
5173.409 792
5173.750 794
5174.092 731
5174.434 725
5174.776 771
5175.118 774
5175.460 778
5175.802 732
5176.144 706
5176.486 705
5176.827 659
5177.169 641
5177.511 640
5177.853 678
5178.195 750
5178.537 740
5178.879 685
5179.221 662
5179.563 687
5179.905 717
5180.247 742
5180.589 689
5180.932 638
5181.274 617
5181.616 644
5181.958 639
5182.300 672
5182.642 742
5182.984 751
5183.326 702
5183.668 681
5184.011 628
5184.353 636
5184.695 638
5185.037 637
5185.379 676
5185.722 686
5186.064 699
5186.406 682
5186.748 683
5187.091 676
5187.433 674
5187.775 729
5188.118 705
5188.460 747
5188.802 793
5189.145 710
5189.487 635
5189.829 606
5190.172 603
5190.514 583
5190.856 674
5191.199 706
5191.541 699
5191.884 710
5192.226 676
5192.569 689
5192.911 681
5193.254 672
5193.596 664
5193.939 701
5194.281 729
5194.624 763
5194.966 792
5195.309 762
5195.651 829
5195.994 876
5196.336 868
5196.679 825
5197.022 802
5197.364 851
5197.707 883
5198.049 862
5198.392 805
5198.735 814
5199.077 761
5199.420 755
5199.763 748
5200.105 720
5200.448 738
5200.791 691
5201.134 636
5201.476 614
5201.819 676
5202.162 650
5202.505 583
5202.847 662
5203.190 702
5203.533 732
5203.876 686
5204.219 651
5204.562 689
5204.904 694
5205.247 749
5205.590 823
5205.933 835
5206.276 823
5206.619 764
5206.962 724
5207.305 696
5207.648 724
5207.991 725
5208.334 782
5208.677 732
5209.020 752
5209.363 714
5209.706 725
5210.049 687
5210.392 633
5210.735 644
5211.078 664
5211.421 669
5211.764 650
5212.107 691
5212.450 689
5212.793 667
5213.136 653
5213.480 698
5213.823 671
5214.166 660
5214.509 730
5214.852 790
5215.195 788
5215.539 766
5215.882 638
5216.225 650
5216.568 705
5216.912 710
5217.255 696
5217.598 690
5217.941 687
5218.285 700
5218.628 733
5218.971 698
5219.315 681
5219.658 658
5220.001 638
5220.345 690
5220.688 750
5221.032 729
5221.375 688
5221.718 627
5222.062 720
5222.405 777
5222.749 774
5223.092 699
5223.436 675
5223.779 669
5224.123 656
5224.466 677
5224.810 724
5225.153 707
5225.497 646
5225.840 615
5226.184 730
5226.527 837
5226.871 755
5227.214 795
5227.558 819
5227.902 774
5228.245 722
5228.589 764
5228.933 779
5229.276 735
5229.620 698
5229.964 674
5230.307 688
5230.651 636
5230.995 731
5231.338 695
5231.682 664
5232.026 742
5232.370 749
5232.714 719
5233.057 673
5233.401 716
5233.745 737
5234.089 746
5234.433 788
5234.776 735
5235.120 711
5235.464 658
5235.808 647
5236.152 690
5236.496 657
5236.840 644
5237.184 655
5237.528 673
5237.871 661
5238.215 681
5238.559 663
5238.903 658
5239.247 614
5239.591 580
5239.935 627
5240.279 709
5240.623 684
5240.967 684
5241.312 639
5241.656 620
5242.000 638
5242.344 670
5242.688 690
5243.032 656
5243.376 654
5243.720 682
5244.064 770
5244.409 833
5244.753 783
5245.097 751
5245.441 669
5245.785 722
5246.129 709
5246.474 714
5246.818 706
5247.162 718
5247.506 711
5247.851 700
5248.195 755
5248.539 737
5248.884 705
5249.228 756
5249.572 772
5249.917 770
5250.261 777
5250.605 782
5250.950 791
5251.294 845
5251.638 864
5251.983 789
5252.327 708
5252.672 720
5253.016 667
5253.361 624
5253.705 612
5254.050 589
5254.394 590
5254.739 639
5255.083 642
5255.428 611
5255.772 602
5256.117 610
5256.461 664
5256.806 693
5257.150 684
5257.495 739
5257.840 773
5258.184 751
5258.529 705
5258.873 717
5259.218 687
5259.563 642
5259.907 716
5260.252 735
5260.597 683
5260.941 681
5261.286 712
5261.631 681
5261.976 691
5262.320 779
5262.665 803
5263.010 807
5263.355 807
5263.699 713
5264.044 714
5264.389 668
5264.734 646
5265.079 723
5265.424 659
5265.768 685
5266.113 691
5266.458 650
5266.803 715
5267.148 690
5267.493 648
5267.838 666
5268.183 678
5268.528 635
5268.873 688
5269.218 784
5269.563 683
5269.908 627
5270.253 617
5270.598 653
5270.943 596
5271.288 623
5271.633 631
5271.978 666
5272.323 643
5272.668 730
5273.013 670
5273.358 689
5273.703 694
5274.048 679
5274.394 721
5274.739 730
5275.084 694
5275.429 670
5275.774 642
5276.119 691
5276.465 729
5276.810 785
5277.155 687
5277.500 636
5277.846 671
5278.191 664
5278.536 687
5278.881 652
5279.227 708
5279.572 743
5279.917 672
5280.263 691
5280.608 662
5280.953 603
5281.299 600
5281.644 621
5281.989 679
5282.335 695
5282.680 699
5283.026 634
5283.371 592
5283.717 600
5284.062 603
5284.407 651
5284.753 677
5285.098 624
5285.444 579
5285.789 613
5286.135 691
5286.481 688
5286.826 675
5287.172 696
5287.517 706
5287.863 719
5288.208 780
5288.554 705
5288.900 660
5289.245 687
5289.591 714
5289.937 616
5290.282 617
5290.628 612
5290.974 600
5291.319 597
5291.665 605
5292.011 647
5292.356 614
5292.702 647
5293.048 632
5293.394 653
5293.739 579
5294.085 603
5294.431 611
5294.777 611
5295.123 616
5295.468 619
5295.814 644
5296.160 688
5296.506 678
5296.852 626
5297.198 667
5297.544 646
5297.890 667
5298.235 687
5298.581 635
5298.927 678
5299.273 694
5299.619 694
5299.965 642
5300.311 648
5300.657 673
5301.003 678
5301.349 619
5301.695 661
5302.041 635
5302.387 603
5302.733 646
5303.080 678
5303.426 689
5303.772 666
5304.118 634
5304.464 657
5304.810 664
5305.156 653
5305.502 671
5305.849 615
5306.195 560
5306.541 521
5306.887 520
5307.233 548
5307.580 612
5307.926 630
5308.272 592
5308.618 636
5308.965 601
5309.311 633
5309.657 672
5310.003 707
5310.350 680
5310.696 736
5311.042 727
5311.389 747
5311.735 716
5312.082 689
5312.428 695
5312.774 628
5313.121 589
5313.467 583
5313.814 587
5314.160 670
5314.506 682
5314.853 684
5315.199 659
5315.546 653
5315.892 598
5316.239 576
5316.585 648
5316.932 635
5317.278 572
5317.625 642
5317.972 611
5318.318 582
5318.665 636
5319.011 723
5319.358 723
5319.705 694
5320.051 634
5320.398 657
5320.744 661
5321.091 700
5321.438 701
5321.784 626
5322.131 665
5322.478 733
5322.825 724
5323.171 717
5323.518 731
5323.865 778
5324.212 765
5324.558 690
5324.905 670
5325.252 759
5325.599 739
5325.946 756
5326.292 737
5326.639 690
5326.986 683
5327.333 644
5327.680 630
5328.027 648
5328.374 605
5328.721 592
5329.068 665
5329.414 746
5329.761 757
5330.108 642
5330.455 613
5330.802 606
5331.149 582
5331.496 669
5331.843 607
5332.190 562
5332.537 580
5332.884 659
5333.232 604
5333.579 620
5333.926 724
5334.273 713
5334.620 653
5334.967 652
5335.314 595
5335.661 552
5336.008 525
5336.356 515
5336.703 546
5337.050 583
5337.397 597
5337.744 628
5338.092 602
5338.439 638
5338.786 592
5339.133 582
5339.481 586
5339.828 654
5340.175 684
5340.522 654
5340.870 614
5341.217 672
5341.564 657
5341.912 653
5342.259 708
5342.606 723
5342.954 675
5343.301 693
5343.649 718
5343.996 605
5344.343 596
5344.691 544
5345.038 506
5345.386 580
5345.733 553
5346.081 597
5346.428 582
5346.776 585
5347.123 586
5347.471 524
5347.818 505
5348.166 481
5348.513 516
5348.861 635
5349.208 626
5349.556 659
5349.904 687
5350.251 649
5350.599 639
5350.947 626
5351.294 571
5351.642 602
5351.990 619
5352.337 671
5352.685 693
5353.033 697
5353.380 659
5353.728 657
5354.076 718
5354.424 647
5354.771 680
5355.119 688
5355.467 623
5355.815 523
5356.162 522
5356.510 555
5356.858 622
5357.206 686
5357.554 657
5357.902 645
5358.250 616
5358.597 597
5358.945 609
5359.293 659
5359.641 624
5359.989 612
5360.337 595
5360.685 670
5361.033 671
5361.381 592
5361.729 567
5362.077 595
5362.425 611
5362.773 553
5363.121 573
5363.469 549
5363.817 628
5364.165 640
5364.513 654
5364.861 657
5365.209 675
5365.557 685
5365.906 586
5366.254 610
5366.602 638
5366.950 650
5367.298 710
5367.646 687
5367.995 599
5368.343 621
5368.691 651
5369.039 566
5369.387 596
5369.736 650
5370.084 661
5370.432 686
5370.780 649
5371.129 628
5371.477 633
5371.825 618
5372.174 603
5372.522 589
5372.870 622
5373.219 606
5373.567 583
5373.915 627
5374.264 702
5374.612 619
5374.961 600
5375.309 629
5375.658 686
5376.006 648
5376.354 568
5376.703 558
5377.051 549
5377.400 548
5377.748 551
5378.097 556
5378.445 536
5378.794 603
5379.143 622
5379.491 605
5379.840 608
5380.188 620
5380.537 652
5380.885 583
5381.234 633
5381.583 613
5381.931 600
5382.280 685
5382.629 642
5382.977 636
5383.326 626
5383.675 645
5384.023 655
5384.372 623
5384.721 694
5385.070 668
5385.418 598
5385.767 608
5386.116 648
5386.465 653
5386.814 677
5387.162 644
5387.511 646
5387.860 594
5388.209 574
5388.558 541
5388.907 564
5389.255 600
5389.604 597
5389.953 551
5390.302 537
5390.651 545
5391.000 541
5391.349 536
5391.698 522
5392.047 561
5392.396 591
5392.745 546
5393.094 548
5393.443 608
5393.792 655
5394.141 658
5394.490 623
5394.839 550
5395.188 580
5395.537 550
5395.886 600
5396.235 665
5396.585 735
5396.934 655
5397.283 612
5397.632 553
5397.981 529
5398.330 516
5398.679 547
5399.029 548
5399.378 594
5399.727 658
5400.076 648
5400.426 624
5400.775 603
5401.124 604
5401.473 585
5401.823 576
5402.172 613
5402.521 599
5402.871 590
5403.220 572
5403.569 634
5403.919 639
5404.268 610
5404.617 594
5404.967 629
5405.316 597
5405.665 564
5406.015 555
5406.364 580
5406.714 591
5407.063 643
5407.413 580
5407.762 540
5408.112 611
5408.461 588
5408.811 585
5409.160 581
5409.510 544
5409.859 539
5410.209 521
5410.558 571
5410.908 592
5411.258 566
5411.607 590
5411.957 579
5412.306 595
5412.656 623
5413.006 699
5413.355 598
5413.705 601
5414.055 629
5414.404 579
5414.754 594
5415.104 603
5415.454 594
5415.803 498
5416.153 442
5416.503 550
5416.853 577
5417.202 545
5417.552 549
5417.902 515
5418.252 540
5418.602 576
5418.951 588
5419.301 643
5419.651 624
5420.001 611
5420.351 608
5420.701 652
5421.051 615
5421.401 656
5421.750 632
5422.100 612
5422.450 691
5422.800 652
5423.150 644
5423.500 612
5423.850 695
5424.200 721
5424.550 715
5424.900 679
5425.250 664
5425.600 651
5425.951 614
5426.301 566
5426.651 548
5427.001 561
5427.351 585
5427.701 539
5428.051 518
5428.401 558
5428.751 514
5429.102 507
5429.452 565
5429.802 609
5430.152 587
5430.502 541
5430.853 541
5431.203 523
5431.553 576
5431.903 550
5432.254 579
5432.604 552
5432.954 533
5433.304 504
5433.655 506
5434.005 546
5434.355 539
5434.706 523
5435.056 615
5435.407 646
5435.757 634
5436.107 665
5436.458 673
5436.808 672
5437.159 591
5437.509 584
5437.859 503
5438.210 487
5438.560 543
5438.911 618
5439.261 612
5439.612 565
5439.962 586
5440.313 610
5440.663 624
5441.014 661
5441.365 599
5441.715 577
5442.066 561
5442.416 577
5442.767 533
5443.117 504
5443.468 530
5443.819 577
5444.169 521
5444.520 548
5444.871 606
5445.221 618
5445.572 598
5445.923 533
5446.274 543
5446.624 593
5446.975 659
5447.326 642
5447.677 618
5448.027 651
5448.378 697
5448.729 661
5449.080 612
5449.431 548
5449.781 559
5450.132 621
5450.483 617
5450.834 607
5451.185 575
5451.536 498
5451.887 442
5452.238 533
5452.588 495
5452.939 530
5453.290 520
5453.641 460
5453.992 518
5454.343 540
5454.694 580
5455.045 576
5455.396 571
5455.747 563
5456.098 515
5456.449 542
5456.800 559
5457.151 549
5457.503 533
5457.854 502
5458.205 515
5458.556 551
5458.907 518
5459.258 490
5459.609 492
5459.960 464
5460.312 491
5460.663 574
5461.014 584
5461.365 583
5461.716 602
5462.068 586
5462.419 549
5462.770 583
5463.121 629
5463.473 657
5463.824 677
5464.175 644
5464.527 680
5464.878 599
5465.229 578
5465.580 608
5465.932 589
5466.283 583
5466.635 596
5466.986 563
5467.337 556
5467.689 578
5468.040 608
5468.392 586
5468.743 563
5469.095 563
5469.446 587
5469.797 539
5470.149 537
5470.500 530
5470.852 608
5471.203 604
5471.555 560
5471.907 497
5472.258 503
5472.610 559
5472.961 562
5473.313 598
5473.664 511
5474.016 514
5474.368 492
5474.719 578
5475.071 612
5475.423 598
5475.774 620
5476.126 618
5476.478 621
5476.829 550
5477.181 557
5477.533 544
5477.885 547
5478.236 528
5478.588 541
5478.940 599
5479.292 577
5479.643 543
5479.995 488
5480.347 482
5480.699 593
5481.051 600
5481.402 576
5481.754 489
5482.106 513
5482.458 521
5482.810 564
5483.162 524
5483.514 521
5483.866 560
5484.218 607
5484.570 615
5484.922 564
5485.274 513
5485.626 521
5485.978 518
5486.330 532
5486.682 548
5487.034 492
5487.386 445
5487.738 456
5488.090 525
5488.442 599
5488.794 580
5489.146 649
5489.498 617
5489.850 581
5490.202 573
5490.554 568
5490.907 519
5491.259 545
5491.611 566
5491.963 565
5492.315 600
5492.668 515
5493.020 495
5493.372 425
5493.724 444
5494.077 522
5494.429 484
5494.781 543
5495.133 613
5495.486 580
5495.838 547
5496.190 472
5496.543 524
5496.895 530
5497.247 552
5497.600 541
5497.952 474
5498.304 486
5498.657 505
5499.009 566
5499.362 555
5499.714 605
5500.067 580
5500.419 606
5500.772 568
5501.124 563
5501.476 569
5501.829 544
5502.182 493
5502.534 528
5502.887 496
5503.239 485
5503.592 486
5503.944 487
5504.297 420
5504.649 518
5505.002 559
5505.355 492
5505.707 483
5506.060 525
5506.413 462
5506.765 486
5507.118 519
5507.471 559
5507.823 586
5508.176 586
5508.529 531
5508.881 534
5509.234 517
5509.587 459
5509.940 478
5510.292 530
5510.645 535
5510.998 549
5511.351 492
5511.704 484
5512.057 482
5512.409 507
5512.762 503
5513.115 509
5513.468 514
5513.821 550
5514.174 488
5514.527 540
5514.880 615
5515.232 568
5515.585 578
5515.938 576
5516.291 553
5516.644 591
5516.997 547
5517.350 536
5517.703 578
5518.056 628
5518.409 646
5518.762 586
5519.115 576
5519.469 610
5519.822 537
5520.175 500
5520.528 525
5520.881 495
5521.234 494
5521.587 509
5521.940 509
5522.294 656
5522.647 656
5523.000 626
5523.353 576
5523.706 544
5524.059 516
5524.413 502
5524.766 552
5525.119 557
5525.472 537
5525.826 538
5526.179 559
5526.532 528
5526.886 495
5527.239 525
5527.592 563
5527.946 581
5528.299 538
5528.652 525
5529.006 635
5529.359 585
5529.712 564
5530.066 570
5530.419 603
5530.773 589
5531.126 582
5531.480 494
5531.833 504
5532.187 540
5532.540 514
5532.894 545
5533.247 518
5533.601 435
5533.954 470
5534.308 491
5534.661 526
5535.015 532
5535.368 563
5535.722 593
5536.075 603
5536.429 612
5536.783 582
5537.136 580
5537.490 549
5537.844 520
5538.197 507
5538.551 490
5538.905 589
5539.258 552
5539.612 493
5539.966 509
5540.320 499
5540.673 532
5541.027 514
5541.381 495
5541.735 495
5542.088 482
5542.442 523
5542.796 518
5543.150 451
5543.504 521
5543.858 564
5544.211 544
5544.565 530
5544.919 484
5545.273 509
5545.627 441
5545.981 475
5546.335 498
5546.689 483
5547.043 479
5547.397 431
5547.751 438
5548.105 478
5548.459 530
5548.813 548
5549.167 593
5549.521 514
5549.875 500
5550.229 529
5550.583 551
5550.937 557
5551.291 549
5551.645 529
5551.999 491
5552.353 471
5552.707 498
5553.062 503
5553.416 498
5553.770 454
5554.124 515
5554.478 508
5554.832 446
5555.187 426
5555.541 445
5555.895 447
5556.249 461
5556.604 517
5556.958 557
5557.312 558
5557.666 515
5558.021 434
5558.375 462
5558.729 417
5559.084 445
5559.438 453
5559.792 484
5560.147 510
5560.501 527
5560.855 515
5561.210 534
5561.564 491
5561.919 490
5562.273 416
5562.628 493
5562.982 533
5563.337 536
5563.691 508
5564.045 474
5564.400 507
5564.754 507
5565.109 505
5565.464 464
5565.818 501
5566.173 587
5566.527 618
5566.882 626
5567.236 653
5567.591 610
5567.946 582
5568.300 567
5568.655 551
5569.010 542
5569.364 504
5569.719 586
5570.074 578
5570.428 524
5570.783 447
5571.138 413
5571.492 480
5571.847 504
5572.202 479
5572.557 476
5572.911 510
5573.266 553
5573.621 596
5573.976 582
5574.331 609
5574.685 593
5575.040 544
5575.395 586
5575.750 607
5576.105 578
5576.460 587
5576.815 552
5577.170 547
5577.524 486
5577.879 524
5578.234 537
5578.589 529
5578.944 584
5579.299 516
5579.654 515
5580.009 514
5580.364 528
5580.719 511
5581.074 555
5581.429 531
5581.784 517
5582.139 521
5582.495 518
5582.850 418
5583.205 423
5583.560 416
5583.915 397
5584.270 431
5584.625 517
5584.980 548
5585.336 477
5585.691 465
5586.046 512
5586.401 544
5586.756 541
5587.112 545
5587.467 468
5587.822 466
5588.177 460
5588.533 445
5588.888 476
5589.243 485
5589.598 514
5589.954 515
5590.309 537
5590.664 513
5591.020 496
5591.375 529
5591.731 527
5592.086 525
5592.441 499
5592.797 458
5593.152 461
5593.508 510
5593.863 588
5594.218 589
5594.574 574
5594.929 534
5595.285 492
5595.640 516
5595.996 503
5596.351 443
5596.707 453
5597.062 457
5597.418 486
5597.774 512
5598.129 530
5598.485 495
5598.840 433
5599.196 422
5599.552 490
5599.907 553
5600.263 544
5600.619 560
5600.974 545
5601.330 533
5601.686 539
5602.041 575
5602.397 513
5602.753 504
5603.108 517
5603.464 484
5603.820 455
5604.176 450
5604.531 422
5604.887 423
5605.243 463
5605.599 497
5605.955 458
5606.311 442
5606.666 443
5607.022 449
5607.378 461
5607.734 492
5608.090 520
5608.446 604
5608.802 582
5609.158 582
5609.514 529
5609.869 444
5610.225 454
5610.581 453
5610.937 428
5611.293 410
5611.649 497
5612.005 453
5612.361 506
5612.717 515
5613.074 528
5613.430 491
5613.786 488
5614.142 531
5614.498 520
5614.854 485
5615.210 484
5615.566 475
5615.922 425
5616.278 395
5616.635 483
5616.991 497
5617.347 514
5617.703 529
5618.059 527
5618.416 522
5618.772 492
5619.128 503
5619.484 514
5619.841 481
5620.197 512
5620.553 492
5620.909 486
5621.266 556
5621.622 536
5621.978 518
5622.335 510
5622.691 507
5623.047 473
5623.404 452
5623.760 519
5624.117 551
5624.473 528
5624.829 473
5625.186 451
5625.542 475
5625.899 498
5626.255 506
5626.612 509
5626.968 505
5627.325 525
5627.681 494
5628.038 482
5628.394 456
5628.751 413
5629.107 391
5629.464 402
5629.821 457
5630.177 522
5630.534 545
5630.890 503
5631.247 498
5631.604 486
5631.960 474
5632.317 476
5632.674 533
5633.030 545
5633.387 511
5633.744 498
5634.100 495
5634.457 539
5634.814 466
5635.171 469
5635.527 486
5635.884 526
5636.241 552
5636.598 514
5636.955 506
5637.311 474
5637.668 450
5638.025 463
5638.382 558
5638.739 525
5639.096 487
5639.452 549
5639.809 554
5640.166 530
5640.523 503
5640.880 556
5641.237 543
5641.594 473
5641.951 499
5642.308 428
5642.665 441
5643.022 510
5643.379 540
5643.736 598
5644.093 586
5644.450 584
5644.807 589
5645.164 612
5645.521 632
5645.878 685
5646.235 664
5646.593 629
5646.950 648
5647.307 639
5647.664 685
5648.021 762
5648.378 938
5648.735 968
5649.093 961
5649.450 982
5649.807 1090
5650.164 1154
5650.522 1187
5650.879 1358
5651.236 1370
5651.593 1325
5651.951 1388
5652.308 1303
5652.665 1215
5653.022 1195
5653.380 1185
5653.737 1071
5654.095 1002
5654.452 941
5654.809 864
5655.167 809
5655.524 737
5655.881 692
5656.239 690
5656.596 771
5656.954 725
5657.311 682
5657.669 735
5658.026 658
5658.384 627
5658.741 602
5659.099 583
5659.456 572
5659.814 629
5660.171 710
5660.529 731
5660.886 681
5661.244 655
5661.601 637
5661.959 646
5662.317 733
5662.674 718
5663.032 677
5663.390 654
5663.747 650
5664.105 641
5664.463 684
5664.820 638
5665.178 620
5665.536 692
5665.893 786
5666.251 782
5666.609 723
5666.967 698
5667.324 658
5667.682 702
5668.040 768
5668.398 719
5668.755 637
5669.113 663
5669.471 626
5669.829 712
5670.187 744
5670.545 705
5670.903 746
5671.260 713
5671.618 729
5671.976 715
5672.334 676
5672.692 612
5673.050 570
5673.408 569
5673.766 586
5674.124 576
5674.482 588
5674.840 565
5675.198 564
5675.556 584
5675.914 535
5676.272 529
5676.630 551
5676.988 526
5677.346 518
5677.704 535
5678.063 556
5678.421 522
5678.779 514
5679.137 523
5679.495 532
5679.853 552
5680.211 591
5680.570 590
5680.928 526
5681.286 501
5681.644 567
5682.002 620
5682.361 602
5682.719 610
5683.077 648
5683.435 593
5683.794 589
5684.152 655
5684.510 680
5684.869 681
5685.227 667
5685.585 672
5685.944 664
5686.302 612
5686.660 595
5687.019 594
5687.377 620
5687.736 590
5688.094 615
5688.452 644
5688.811 629
5689.169 639
5689.528 618
5689.886 621
5690.245 630
5690.603 624
5690.962 585
5691.320 526
5691.679 517
5692.037 503
5692.396 478
5692.755 476
5693.113 536
5693.472 563
5693.830 563
5694.189 507
5694.548 521
5694.906 515
5695.265 502
5695.623 498
5695.982 561
5696.341 648
5696.700 605
5697.058 571
5697.417 486
5697.776 492
5698.134 483
5698.493 502
5698.852 572
5699.211 562
5699.569 559
5699.928 597
5700.287 585
5700.646 587
5701.005 524
5701.364 519
5701.722 540
5702.081 562
5702.440 574
5702.799 470
5703.158 474
5703.517 515
5703.876 569
5704.235 652
5704.594 730
5704.953 689
5705.312 634
5705.670 624
5706.029 589
5706.388 584
5706.747 575
5707.107 573
5707.466 565
5707.825 613
5708.184 620
5708.543 558
5708.902 567
5709.261 598
5709.620 567
5709.979 590
5710.338 563
5710.697 547
5711.056 559
5711.416 558
5711.775 556
5712.134 608
5712.493 517
5712.852 524
5713.212 548
5713.571 549
5713.930 588
5714.289 623
5714.649 553
5715.008 550
5715.367 602
5715.726 613
5716.086 624
5716.445 631
5716.804 657
5717.164 608
5717.523 611
5717.882 653
5718.242 620
5718.601 588
5718.960 660
5719.320 620
5719.679 679
5720.039 667
5720.398 658
5720.758 719
5721.117 804
5721.477 815
5721.836 794
5722.196 822
5722.555 760
5722.915 676
5723.274 614
5723.634 654
5723.993 647
5724.353 653
5724.712 627
5725.072 598
5725.431 615
5725.791 598
5726.151 602
5726.510 601
5726.870 569
5727.230 583
5727.589 546
5727.949 578
5728.309 578
5728.668 590
5729.028 658
5729.388 647
5729.747 615
5730.107 616
5730.467 643
5730.827 629
5731.187 628
5731.546 587
5731.906 586
5732.266 551
5732.626 521
5732.986 529
5733.345 458
5733.705 503
5734.065 503
5734.425 455
5734.785 543
5735.145 588
5735.505 542
5735.865 576
5736.225 586
5736.585 601
5736.944 616
5737.304 576
5737.664 530
5738.024 516
5738.384 519
5738.744 503
5739.104 555
5739.464 541
5739.825 523
5740.185 595
5740.545 560
5740.905 581
5741.265 585
5741.625 492
5741.985 491
5742.345 527
5742.705 517
5743.065 485
5743.426 466
5743.786 450
5744.146 432
5744.506 474
5744.866 462
5745.227 467
5745.587 488
5745.947 548
5746.307 583
5746.668 477
5747.028 440
5747.388 512
5747.748 489
5748.109 490
5748.469 515
5748.829 497
5749.190 484
5749.550 551
5749.910 576
5750.271 490
5750.631 473
5750.992 454
5751.352 509
5751.712 495
5752.073 523
5752.433 557
5752.794 578
5753.154 553
5753.515 556
5753.875 507
5754.236 478
5754.596 487
5754.957 492
5755.317 512
5755.678 513
5756.038 481
5756.399 436
5756.759 491
5757.120 493
5757.481 507
5757.841 511
5758.202 489
5758.563 478
5758.923 477
5759.284 471
5759.644 513
5760.005 542
5760.366 582
5760.727 540
5761.087 515
5761.448 533
5761.809 471
5762.169 432
5762.530 426
5762.891 470
5763.252 461
5763.613 501
5763.973 453
5764.334 453
5764.695 466
5765.056 460
5765.417 463
5765.778 473
5766.138 453
5766.499 440
5766.860 411
5767.221 525
5767.582 585
5767.943 540
5768.304 513
5768.665 524
5769.026 506
5769.387 546
5769.748 513
5770.109 499
5770.470 533
5770.831 497
5771.192 506
5771.553 475
5771.914 512
5772.275 498
5772.636 492
5772.997 448
5773.358 511
5773.719 490
5774.080 442
5774.442 465
5774.803 510
5775.164 467
5775.525 510
5775.886 530
5776.247 521
5776.609 543
5776.970 471
5777.331 485
5777.692 540
5778.054 514
5778.415 488
5778.776 435
5779.137 391
5779.499 427
5779.860 488
5780.221 509
5780.583 558
5780.944 501
5781.305 537
5781.667 565
5782.028 538
5782.389 517
5782.751 561
5783.112 494
5783.474 478
5783.835 477
5784.196 529
5784.558 564
5784.919 533
5785.281 483
5785.642 518
5786.004 581
5786.365 499
5786.727 485
5787.088 516
5787.450 535
5787.811 559
5788.173 592
5788.535 563
5788.896 565
5789.258 544
5789.619 559
5789.981 488
5790.343 498
5790.704 497
5791.066 472
5791.428 504
5791.789 504
5792.151 552
5792.513 529
5792.874 538
5793.236 522
5793.598 494
5793.959 457
5794.321 433
5794.683 397
5795.045 428
5795.407 442
5795.768 481
5796.130 502
5796.492 473
5796.854 464
5797.216 466
5797.577 507
5797.939 544
5798.301 519
5798.663 439
5799.025 398
5799.387 399
5799.749 428
5800.111 444
5800.473 484
5800.835 509
5801.197 429
5801.559 445
5801.921 500
5802.283 470
5802.645 509
5803.007 601
5803.369 617
5803.731 585
5804.093 530
5804.455 505
5804.817 519
5805.179 506
5805.541 496
5805.903 478
5806.265 527
5806.627 500
5806.990 501
5807.352 499
5807.714 483
5808.076 537
5808.438 530
5808.801 456
5809.163 427
5809.525 432
5809.887 416
5810.249 457
5810.612 454
5810.974 451
5811.336 444
5811.699 418
5812.061 421
5812.423 442
5812.786 492
5813.148 493
5813.510 492
5813.873 480
5814.235 494
5814.597 473
5814.960 550
5815.322 504
5815.685 482
5816.047 459
5816.409 428
5816.772 420
5817.134 444
5817.497 477
5817.859 488
5818.222 485
5818.584 453
5818.947 500
5819.309 505
5819.672 458
5820.034 429
5820.397 415
5820.760 472
5821.122 509
5821.485 493
5821.847 476
5822.210 422
5822.573 463
5822.935 495
5823.298 411
5823.661 419
5824.023 459
5824.386 447
5824.749 492
5825.111 555
5825.474 511
5825.837 549
5826.200 550
5826.562 446
5826.925 476
5827.288 505
5827.651 457
5828.014 447
5828.376 437
5828.739 383
5829.102 356
5829.465 397
5829.828 442
5830.191 425
5830.553 474
5830.916 462
5831.279 421
5831.642 441
5832.005 447
5832.368 456
5832.731 469
5833.094 471
5833.457 462
5833.820 436
5834.183 447
5834.546 478
5834.909 436
5835.272 410
5835.635 386
5835.998 394
5836.361 388
5836.724 424
5837.087 431
5837.450 432
5837.813 450
5838.177 388
5838.540 392
5838.903 373
5839.266 441
5839.629 431
5839.992 417
5840.356 413
5840.719 422
5841.082 482
5841.445 452
5841.808 463
5842.172 484
5842.535 484
5842.898 493
5843.261 509
5843.625 564
5843.988 579
5844.351 520
5844.715 456
5845.078 429
5845.441 403
5845.805 392
5846.168 495
5846.531 536
5846.895 493
5847.258 461
5847.622 444
5847.985 433
5848.348 421
5848.712 360
5849.075 441
5849.439 465
5849.802 497
5850.166 508
5850.529 473
5850.893 476
5851.256 470
5851.620 392
5851.983 405
5852.347 463
5852.711 484
5853.074 388
5853.438 450
5853.801 438
5854.165 445
5854.529 495
5854.892 452
5855.256 485
5855.620 490
5855.983 436
5856.347 483
5856.711 485
5857.074 489
5857.438 498
5857.802 459
5858.165 459
5858.529 462
5858.893 439
5859.257 474
5859.621 473
5859.984 428
5860.348 396
5860.712 460
5861.076 435
5861.440 492
5861.803 505
5862.167 547
5862.531 536
5862.895 498
5863.259 516
5863.623 405
5863.987 401
5864.351 384
5864.715 402
5865.079 421
5865.443 428
5865.807 411
5866.171 370
5866.535 373
5866.899 413
5867.263 401
5867.627 426
5867.991 410
5868.355 411
5868.719 458
5869.083 468
5869.447 454
5869.811 473
5870.175 424
5870.539 439
5870.903 441
5871.268 461
5871.632 455
5871.996 448
5872.360 461
5872.724 402
5873.089 409
5873.453 413
5873.817 375
5874.181 356
5874.545 371
5874.910 395
5875.274 444
5875.638 440
5876.003 385
5876.367 367
5876.731 457
5877.095 502
5877.460 467
5877.824 442
5878.189 479
5878.553 442
5878.917 442
5879.282 465
5879.646 465
5880.011 434
5880.375 426
5880.739 440
5881.104 406
5881.468 402
5881.833 409
5882.197 445
5882.562 437
5882.926 411
5883.291 402
5883.655 380
5884.020 397
5884.384 426
5884.749 473
5885.114 465
5885.478 419
5885.843 432
5886.207 413
5886.572 392
5886.937 348
5887.301 337
5887.666 337
5888.031 394
5888.395 411
5888.760 406
5889.125 419
5889.489 464
5889.854 472
5890.219 432
5890.584 415
5890.948 464
5891.313 484
5891.678 456
5892.043 440
5892.407 426
5892.772 483
5893.137 466
5893.502 450
5893.867 407
5894.232 433
5894.596 408
5894.961 389
5895.326 425
5895.691 494
5896.056 491
5896.421 433
5896.786 403
5897.151 395
5897.516 359
5897.881 392
5898.246 374
5898.611 410
5898.976 375
5899.341 361
5899.706 403
5900.071 368
5900.436 333
5900.801 316
5901.166 377
5901.531 365
5901.896 348
5902.261 342
5902.626 387
5902.992 414
5903.357 393
5903.722 403
5904.087 401
5904.452 374
5904.817 411
5905.183 399
5905.548 424
5905.913 436
5906.278 468
5906.643 448
5907.009 418
5907.374 407
5907.739 398
5908.105 397
5908.470 403
5908.835 379
5909.200 323
5909.566 382
5909.931 436
5910.297 411
5910.662 361
5911.027 377
5911.393 330
5911.758 356
5912.123 447
5912.489 448
5912.854 432
5913.220 413
5913.585 402
5913.951 384
5914.316 419
5914.682 367
5915.047 375
5915.413 365
5915.778 400
5916.144 339
5916.509 268
5916.875 320
5917.240 355
5917.606 337
5917.972 387
5918.337 439
5918.703 425
5919.068 430
5919.434 450
5919.800 473
5920.165 414
5920.531 454
5920.897 428
5921.262 417
5921.628 395
5921.994 407
5922.360 415
5922.725 417
5923.091 403
5923.457 410
5923.823 392
5924.188 451
5924.554 471
5924.920 445
5925.286 382
5925.652 408
5926.017 483
5926.383 457
5926.749 418
5927.115 402
5927.481 383
5927.847 399
5928.213 377
5928.579 392
5928.945 378
5929.311 367
5929.676 419
5930.042 434
5930.408 431
5930.774 433
5931.140 426
5931.506 470
5931.872 426
5932.238 397
5932.604 394
5932.971 446
5933.337 431
5933.703 453
5934.069 422
5934.435 410
5934.801 389
5935.167 327
5935.533 392
5935.899 376
5936.266 374
5936.632 367
5936.998 385
5937.364 367
5937.730 343
5938.096 394
5938.463 367
5938.829 316
5939.195 338
5939.561 358
5939.928 377
5940.294 402
5940.660 409
5941.027 393
5941.393 365
5941.759 315
5942.126 309
5942.492 334
5942.858 380
5943.225 409
5943.591 380
5943.957 436
5944.324 394
5944.690 364
5945.057 342
5945.423 368
5945.790 368
5946.156 355
5946.523 346
5946.889 368
5947.255 384
5947.622 354
5947.989 344
5948.355 377
5948.722 387
5949.088 398
5949.455 393
5949.821 413
5950.188 403
5950.554 334
5950.921 340
5951.288 365
5951.654 393
5952.021 429
5952.388 447
5952.754 475
5953.121 489
5953.488 458
5953.854 426
5954.221 383
5954.588 400
5954.954 418
5955.321 384
5955.688 376
5956.055 409
5956.422 419
5956.788 385
5957.155 374
5957.522 407
5957.889 442
5958.256 476
5958.622 429
5958.989 447
5959.356 429
5959.723 415
5960.090 400
5960.457 338
5960.824 360
5961.191 383
5961.558 394
5961.925 393
5962.292 392
5962.658 402
5963.025 406
5963.392 406
5963.759 398
5964.126 413
5964.493 419
5964.861 439
5965.228 410
5965.595 391
5965.962 330
5966.329 372
5966.696 423
5967.063 393
5967.430 367
5967.797 361
5968.164 387
5968.532 362
5968.899 333
5969.266 355
5969.633 366
5970.000 334
5970.367 355
5970.735 361
5971.102 391
5971.469 395
5971.836 376
5972.204 356
5972.571 334
5972.938 365
5973.306 364
5973.673 410
5974.040 475
5974.407 439
5974.775 405
5975.142 328
5975.510 347
5975.877 337
5976.244 369
5976.612 439
5976.979 436
5977.347 427
5977.714 367
5978.081 346
5978.449 332
5978.816 375
5979.184 397
5979.551 380
5979.919 421
5980.286 399
5980.654 394
5981.021 424
5981.389 430
5981.756 386
5982.124 360
5982.492 357
5982.859 400
5983.227 387
5983.594 348
5983.962 371
5984.330 391
5984.697 403
5985.065 436
5985.433 404
5985.800 371
5986.168 372
5986.536 346
5986.903 385
5987.271 404
5987.639 384
5988.007 403
5988.374 448
5988.742 450
5989.110 473
5989.478 423
5989.846 387
5990.213 395
5990.581 362
5990.949 375
5991.317 355
5991.685 384
5992.053 409
5992.421 340
5992.788 415
5993.156 396
5993.524 397
5993.892 395
5994.260 328
5994.628 317
5994.996 325
5995.364 369
5995.732 391
5996.100 384
5996.468 346
5996.836 375
5997.204 362
5997.572 318
5997.940 314
5998.308 332
5998.676 332
5999.044 320
5999.412 300
5999.781 319
6000.149 308
6000.517 350
6000.885 371
6001.253 367
6001.621 414
6001.989 412
6002.358 424
6002.726 410
6003.094 394
6003.462 437
6003.831 385
6004.199 386
6004.567 438
6004.935 435
6005.304 419
6005.672 454
6006.040 431
6006.408 413
6006.777 409
6007.145 407
6007.513 410
6007.882 421
6008.250 418
6008.619 419
6008.987 362
6009.355 355
6009.724 388
6010.092 387
6010.461 355
6010.829 327
6011.198 313
6011.566 342
6011.935 365
6012.303 367
6012.672 365
6013.040 382
6013.409 397
6013.777 358
6014.146 347
6014.514 382
6014.883 370
6015.251 387
6015.620 386
6015.989 386
6016.357 398
6016.726 373
6017.094 338
6017.463 316
6017.832 293
6018.200 317
6018.569 354
6018.938 352
6019.307 373
6019.675 365
6020.044 393
6020.413 407
6020.781 363
6021.150 406
6021.519 419
6021.888 355
6022.257 357
6022.625 357
6022.994 379
6023.363 360
6023.732 323
6024.101 350
6024.470 332
6024.839 343
6025.207 378
6025.576 405
6025.945 406
6026.314 372
6026.683 372
6027.052 395
6027.421 400
6027.790 365
6028.159 339
6028.528 320
6028.897 298
6029.266 363
6029.635 301
6030.004 336
6030.373 357
6030.742 362
6031.111 321
6031.480 340
6031.849 369
6032.218 378
6032.588 395
6032.957 406
6033.326 426
6033.695 398
6034.064 382
6034.433 360
6034.803 342
6035.172 336
6035.541 332
6035.910 330
6036.279 311
6036.649 373
6037.018 388
6037.387 373
6037.756 358
6038.126 346
6038.495 368
6038.864 341
6039.234 355
6039.603 375
6039.972 342
6040.342 307
6040.711 343
6041.080 376
6041.450 372
6041.819 430
6042.189 465
6042.558 511
6042.927 456
6043.297 437
6043.666 438
6044.036 392
6044.405 325
6044.775 304
6045.144 363
6045.514 381
6045.883 364
6046.253 338
6046.622 355
6046.992 317
6047.361 315
6047.731 368
6048.101 373
6048.470 389
6048.840 419
6049.209 395
6049.579 428
6049.949 420
6050.318 383
6050.688 357
6051.058 324
6051.427 313
6051.797 343
6052.167 371
6052.537 348
6052.906 381
6053.276 446
6053.646 391
6054.016 374
6054.385 382
6054.755 378
6055.125 352
6055.495 323
6055.865 325
6056.234 319
6056.604 326
6056.974 315
6057.344 320
6057.714 362
6058.084 376
6058.454 351
6058.824 410
6059.194 384
6059.563 410
6059.933 376
6060.303 347
6060.673 396
6061.043 384
6061.413 352
6061.783 406
6062.153 381
6062.523 372
6062.893 354
6063.263 351
6063.634 321
6064.004 313
6064.374 331
6064.744 305
6065.114 278
6065.484 291
6065.854 369
6066.224 354
6066.594 281
6066.965 288
6067.335 322
6067.705 332
6068.075 334
6068.445 303
6068.816 338
6069.186 352
6069.556 360
6069.926 340
6070.297 335
6070.667 368
6071.037 370
6071.407 395
6071.778 402
6072.148 374
6072.518 391
6072.889 406
6073.259 404
6073.630 381
6074.000 421
6074.370 399
6074.741 363
6075.111 303
6075.482 361
6075.852 392
6076.222 352
6076.593 379
6076.963 401
6077.334 390
6077.704 392
6078.075 367
6078.445 367
6078.816 342
6079.186 391
6079.557 360
6079.928 328
6080.298 319
6080.669 349
6081.039 327
6081.410 337
6081.781 284
6082.151 317
6082.522 343
6082.892 360
6083.263 390
6083.634 377
6084.004 305
6084.375 318
6084.746 288
6085.117 270
6085.487 246
6085.858 292
6086.229 301
6086.600 328
6086.970 361
6087.341 340
6087.712 348
6088.083 330
6088.454 300
6088.824 312
6089.195 298
6089.566 287
6089.937 293
6090.308 290
6090.679 310
6091.050 326
6091.421 360
6091.791 330
6092.162 331
6092.533 322
6092.904 367
6093.275 383
6093.646 366
6094.017 338
6094.388 317
6094.759 342
6095.130 380
6095.501 378
6095.872 372
6096.243 342
6096.614 345
6096.986 376
6097.357 385
6097.728 385
6098.099 345
6098.470 299
6098.841 317
6099.212 348
6099.583 427
6099.955 405
6100.326 375
6100.697 359
6101.068 306
6101.439 285
6101.811 301
6102.182 333
6102.553 347
6102.924 337
6103.296 340
6103.667 400
6104.038 386
6104.409 386
6104.781 384
6105.152 372
6105.523 345
6105.895 285
6106.266 334
6106.638 400
6107.009 400
6107.380 351
6107.752 342
6108.123 365
6108.495 373
6108.866 380
6109.237 362
6109.609 338
6109.980 373
6110.352 333
6110.723 295
6111.095 325
6111.466 294
6111.838 295
6112.210 356
6112.581 386
6112.953 362
6113.324 423
6113.696 392
6114.067 357
6114.439 363
6114.811 332
6115.182 252
6115.554 280
6115.926 329
6116.297 358
6116.669 401
6117.041 401
6117.412 344
6117.784 343
6118.156 291
6118.527 277
6118.899 321
6119.271 333
6119.643 317
6120.015 278
6120.386 307
6120.758 303
6121.130 283
6121.502 309
6121.874 315
6122.245 353
6122.617 336
6122.989 296
6123.361 323
6123.733 329
6124.105 335
6124.477 340
6124.849 358
6125.221 324
6125.593 350
6125.965 372
6126.337 307
6126.709 323
6127.081 339
6127.453 331
6127.825 326
6128.197 303
6128.569 322
6128.941 345
6129.313 392
6129.685 332
6130.057 365
6130.429 420
6130.801 357
6131.173 332
6131.545 348
6131.917 386
6132.290 391
6132.662 331
6133.034 289
6133.406 340
6133.778 404
6134.151 392
6134.523 397
6134.895 393
6135.267 394
6135.640 385
6136.012 387
6136.384 377
6136.756 438
6137.129 451
6137.501 458
6137.873 433
6138.246 391
6138.618 392
6138.990 433
6139.363 420
6139.735 429
6140.107 429
6140.480 390
6140.852 331
6141.225 339
6141.597 382
6141.970 361
6142.342 328
6142.714 340
6143.087 319
6143.459 360
6143.832 347
6144.204 295
6144.577 329
6144.950 335
6145.322 370
6145.695 363
6146.067 380
6146.440 408
6146.812 395
6147.185 327
6147.558 337
6147.930 329
6148.303 332
6148.676 333
6149.048 333
6149.421 295
6149.794 292
6150.166 368
6150.539 346
6150.912 324
6151.284 327
6151.657 307
6152.030 346
6152.403 334
6152.775 312
6153.148 272
6153.521 274
6153.894 294
6154.267 312
6154.639 281
6155.012 260
6155.385 308
6155.758 379
6156.131 355
6156.504 297
6156.877 318
6157.250 332
6157.623 364
6157.995 344
6158.368 344
6158.741 332
6159.114 332
6159.487 375
6159.860 326
6160.233 377
6160.606 380
6160.979 360
6161.352 375
6161.725 381
6162.098 367
6162.472 381
6162.845 367
6163.218 324
6163.591 336
6163.964 308
6164.337 320
6164.710 367
6165.083 338
6165.456 390
6165.830 418
6166.203 407
6166.576 350
6166.949 314
6167.322 325
6167.696 372
6168.069 371
6168.442 337
6168.815 329
6169.189 330
6169.562 301
6169.935 260
6170.309 257
6170.682 326
6171.055 314
6171.429 315
6171.802 343
6172.175 316
6172.549 340
6172.922 349
6173.295 361
6173.669 376
6174.042 333
6174.416 289
6174.789 258
6175.163 293
6175.536 368
6175.909 394
6176.283 411
6176.656 391
6177.030 384
6177.403 352
6177.777 324
6178.151 329
6178.524 373
6178.898 406
6179.271 406
6179.645 371
6180.018 405
6180.392 440
6180.766 408
6181.139 427
6181.513 401
6181.887 400
6182.260 381
6182.634 370
6183.008 410
6183.381 378
6183.755 416
6184.129 411
6184.502 413
6184.876 366
6185.250 368
6185.624 386
6185.998 371
6186.371 350
6186.745 349
6187.119 366
6187.493 415
6187.867 389
6188.240 418
6188.614 427
6188.988 399
6189.362 364
6189.736 358
6190.110 376
6190.484 346
6190.858 326
6191.232 334
6191.606 368
6191.980 342
6192.353 372
6192.727 344
6193.101 294
6193.475 280
6193.849 276
6194.224 284
6194.598 277
6194.972 293
6195.346 302
6195.720 305
6196.094 318
6196.468 307
6196.842 296
6197.216 310
6197.590 288
6197.964 315
6198.339 308
6198.713 340
6199.087 338
6199.461 343
6199.835 326
6200.209 357
6200.584 389
6200.958 345
6201.332 321
6201.706 351
6202.081 362
6202.455 357
6202.829 376
6203.204 401
6203.578 344
6203.952 318
6204.327 290
6204.701 275
6205.075 230
6205.450 260
6205.824 285
6206.198 311
6206.573 291
6206.947 301
6207.322 339
6207.696 329
6208.070 333
6208.445 322
6208.819 315
6209.194 290
6209.568 310
6209.943 339
6210.317 335
6210.692 357
6211.066 325
6211.441 316
6211.816 341
6212.190 360
6212.565 331
6212.939 325
6213.314 303
6213.689 280
6214.063 279
6214.438 316
6214.812 312
6215.187 346
6215.562 313
6215.936 290
6216.311 314
6216.686 320
6217.061 368
6217.435 322
6217.810 324
6218.185 333
6218.560 331
6218.934 350
6219.309 306
6219.684 310
6220.059 320
6220.433 297
6220.808 286
6221.183 338
6221.558 379
6221.933 316
6222.308 324
6222.683 283
6223.058 293
6223.432 365
6223.807 400
6224.182 366
6224.557 335
6224.932 308
6225.307 293
6225.682 316
6226.057 298
6226.432 355
6226.807 304
6227.182 266
6227.557 295
6227.932 317
6228.307 292
6228.682 289
6229.057 235
6229.433 239
6229.808 299
6230.183 288
6230.558 303
6230.933 353
6231.308 308
6231.683 325
6232.058 325
6232.434 302
6232.809 272
6233.184 278
6233.559 314
6233.934 300
6234.310 327
6234.685 309
6235.060 320
6235.435 318
6235.811 302
6236.186 275
6236.561 311
6236.937 316
6237.312 287
6237.687 366
6238.063 402
6238.438 387
6238.813 396
6239.189 337
6239.564 295
6239.940 291
6240.315 297
6240.690 307
6241.066 291
6241.441 277
6241.817 315
6242.192 297
6242.568 299
6242.943 380
6243.319 361
6243.694 306
6244.070 303
6244.445 308
6244.821 310
6245.196 321
6245.572 316
6245.948 279
6246.323 313
6246.699 319
6247.074 332
6247.450 333
6247.826 320
6248.201 288
6248.577 289
6248.953 264
6249.328 310
6249.704 363
6250.080 348
6250.456 297
6250.831 317
6251.207 307
6251.583 298
6251.959 311
6252.334 369
6252.710 383
6253.086 338
6253.462 346
6253.838 291
6254.213 293
6254.589 327
6254.965 356
6255.341 299
6255.717 251
6256.093 255
6256.469 296
6256.845 299
6257.220 302
6257.596 283
6257.972 301
6258.348 312
6258.724 308
6259.100 363
6259.476 377
6259.852 385
6260.228 357
6260.604 340
6260.980 294
6261.356 295
6261.732 295
6262.108 306
6262.485 315
6262.861 343
6263.237 355
6263.613 319
6263.989 289
6264.365 273
6264.741 280
6265.117 258
6265.494 253
6265.870 310
6266.246 327
6266.622 349
6266.998 305
6267.375 320
6267.751 311
6268.127 302
6268.503 322
6268.880 314
6269.256 282
6269.632 288
6270.009 284
6270.385 298
6270.761 323
6271.138 324
6271.514 322
6271.890 295
6272.267 313
6272.643 353
6273.019 368
6273.396 374
6273.772 314
6274.149 307
6274.525 314
6274.902 332
6275.278 346
6275.655 311
6276.031 296
6276.408 267
6276.784 293
6277.161 275
6277.537 280
6277.914 338
6278.290 328
6278.667 309
6279.043 321
6279.420 287
6279.797 299
6280.173 298
6280.550 300
6280.926 295
6281.303 319
6281.680 323
6282.056 370
6282.433 436
6282.810 397
6283.187 380
6283.563 347
6283.940 327
6284.317 331
6284.693 299
6285.070 244
6285.447 274
6285.824 279
6286.201 297
6286.577 313
6286.954 303
6287.331 265
6287.708 290
6288.085 334
6288.462 324
6288.838 301
6289.215 303
6289.592 316
6289.969 329
6290.346 295
6290.723 341
6291.100 383
6291.477 369
6291.854 329
6292.231 322
6292.608 343
6292.985 359
6293.362 311
6293.739 286
6294.116 271
6294.493 287
6294.870 280
6295.247 269
6295.624 318
6296.001 277
6296.378 247
6296.755 224
6297.132 229
6297.510 314
6297.887 345
6298.264 348
6298.641 354
6299.018 355
6299.395 318
6299.773 293
6300.150 297
6300.527 328
6300.904 356
6301.282 310
6301.659 292
6302.036 336
6302.413 338
6302.791 334
6303.168 348
6303.545 322
6303.923 309
6304.300 356
6304.677 346
6305.055 298
6305.432 337
6305.809 317
6306.187 271
6306.564 228
6306.942 279
6307.319 314
6307.696 308
6308.074 315
6308.451 297
6308.829 325
6309.206 343
6309.584 382
6309.961 367
6310.339 282
6310.716 278
6311.094 258
6311.471 241
6311.849 287
6312.227 281
6312.604 289
6312.982 297
6313.359 315
6313.737 321
6314.115 319
6314.492 287
6314.870 250
6315.248 215
6315.625 257
6316.003 266
6316.381 253
6316.758 251
6317.136 256
6317.514 291
6317.892 314
6318.269 342
6318.647 314
6319.025 320
6319.403 325
6319.780 297
6320.158 290
6320.536 292
6320.914 316
6321.292 277
6321.670 261
6322.047 272
6322.425 290
6322.803 291
6323.181 271
6323.559 245
6323.937 311
6324.315 287
6324.693 304
6325.071 298
6325.449 271
6325.827 285
6326.205 300
6326.583 290
6326.961 237
6327.339 263
6327.717 272
6328.095 252
6328.473 232
6328.851 227
6329.229 253
6329.607 247
6329.985 274
6330.363 258
6330.742 285
6331.120 223
6331.498 241
6331.876 238
6332.254 251
6332.632 248
6333.011 239
6333.389 253
6333.767 240
6334.145 243
6334.523 292
6334.902 287
6335.280 259
6335.658 283
6336.037 299
6336.415 273
6336.793 271
6337.171 260
6337.550 266
6337.928 259
6338.306 283
6338.685 307
6339.063 281
6339.442 342
6339.820 328
6340.198 297
6340.577 283
6340.955 321
6341.334 311
6341.712 278
6342.091 291
6342.469 305
6342.848 358
6343.226 413
6343.605 403
6343.983 418
6344.362 417
6344.740 352
6345.119 346
6345.497 331
6345.876 324
6346.254 352
6346.633 349
6347.012 318
6347.390 333
6347.769 320
6348.148 327
6348.526 345
6348.905 325
6349.284 308
6349.662 334
6350.041 299
6350.420 306
6350.798 343
6351.177 375
6351.556 345
6351.935 274
6352.313 223
6352.692 226
6353.071 303
6353.450 316
6353.829 287
6354.207 256
6354.586 230
6354.965 248
6355.344 288
6355.723 295
6356.102 308
6356.481 334
6356.860 343
6357.238 339
6357.617 290
6357.996 260
6358.375 267
6358.754 272
6359.133 224
6359.512 212
6359.891 201
6360.270 247
6360.649 235
6361.028 271
6361.407 313
6361.786 269
6362.165 258
6362.545 258
6362.924 288
6363.303 288
6363.682 293
6364.061 299
6364.440 309
6364.819 328
6365.198 331
6365.578 292
6365.957 273
6366.336 224
6366.715 220
6367.094 228
6367.474 238
6367.853 223
6368.232 295
6368.611 301
6368.991 310
6369.370 299
6369.749 270
6370.128 281
6370.508 287
6370.887 273
6371.266 289
6371.646 270
6372.025 295
6372.404 287
6372.784 253
6373.163 283
6373.543 274
6373.922 319
6374.301 350
6374.681 362
6375.060 328
6375.440 319
6375.819 300
6376.199 282
6376.578 258
6376.958 258
6377.337 239
6377.717 254
6378.096 257
6378.476 261
6378.855 280
6379.235 238
6379.615 301
6379.994 316
6380.374 274
6380.753 267
6381.133 313
6381.513 316
6381.892 283
6382.272 259
6382.652 267
6383.031 325
6383.411 260
6383.791 252
6384.170 216
6384.550 280
6384.930 261
6385.310 301
6385.689 250
6386.069 230
6386.449 238
6386.829 316
6387.209 327
6387.588 323
6387.968 324
6388.348 344
6388.728 335
6389.108 343
6389.488 324
6389.868 315
6390.248 298
6390.627 260
6391.007 271
6391.387 312
6391.767 372
6392.147 330
6392.527 309
6392.907 295
6393.287 319
6393.667 299
6394.047 301
6394.427 300
6394.807 327
6395.187 342
6395.567 313
6395.947 293
6396.327 260
6396.708 228
6397.088 240
6397.468 260
6397.848 288
6398.228 234
6398.608 216
6398.988 225
6399.368 244
6399.749 235
6400.129 224
6400.509 264
6400.889 272
6401.270 260
6401.650 282
6402.030 329
6402.410 296
6402.791 300
6403.171 300
6403.551 301
6403.931 316
6404.312 293
6404.692 296
6405.072 301
6405.453 288
6405.833 301
6406.213 290
6406.594 264
6406.974 246
6407.355 229
6407.735 265
6408.116 309
6408.496 255
6408.876 251
6409.257 251
6409.637 253
6410.018 254
6410.398 297
6410.779 304
6411.159 283
6411.540 273
6411.920 290
6412.301 309
6412.682 258
6413.062 250
6413.443 274
6413.823 265
6414.204 263
6414.585 290
6414.965 250
6415.346 277
6415.727 278
6416.107 248
6416.488 239
6416.869 245
6417.249 251
6417.630 231
6418.011 275
6418.391 312
6418.772 269
6419.153 256
6419.534 271
6419.914 315
6420.295 273
6420.676 232
6421.057 276
6421.438 324
6421.819 317
6422.199 347
6422.580 278
6422.961 243
6423.342 257
6423.723 281
6424.104 288
6424.485 254
6424.866 248
6425.247 271
6425.628 249
6426.008 298
6426.389 316
6426.770 298
6427.151 293
6427.532 316
6427.913 314
6428.295 285
6428.676 248
6429.057 259
6429.438 257
6429.819 258
6430.200 283
6430.581 260
6430.962 267
6431.343 246
6431.724 249
6432.105 268
6432.487 277
6432.868 274
6433.249 289
6433.630 296
6434.011 321
6434.393 258
6434.774 275
6435.155 304
6435.536 282
6435.917 280
6436.299 276
6436.680 319
6437.061 283
6437.443 252
6437.824 253
6438.205 286
6438.587 291
6438.968 273
6439.349 216
6439.731 236
6440.112 264
6440.493 249
6440.875 269
6441.256 286
6441.638 284
6442.019 284
6442.401 271
6442.782 291
6443.163 295
6443.545 283
6443.926 285
6444.308 292
6444.689 298
6445.071 330
6445.452 312
6445.834 259
6446.216 263
6446.597 274
6446.979 232
6447.360 202
6447.742 240
6448.124 261
6448.505 252
6448.887 249
6449.268 272
6449.650 259
6450.032 218
6450.414 217
6450.795 257
6451.177 304
6451.559 297
6451.940 254
6452.322 260
6452.704 238
6453.086 251
6453.467 233
6453.849 215
6454.231 230
6454.613 278
6454.995 268
6455.376 279
6455.758 273
6456.140 260
6456.522 294
6456.904 269
6457.286 288
6457.668 320
6458.050 295
6458.431 326
6458.813 300
6459.195 280
6459.577 260
6459.959 260
6460.341 220
6460.723 212
6461.105 255
6461.487 315
6461.869 316
6462.251 313
6462.633 309
6463.015 312
6463.397 306
6463.780 286
6464.162 285
6464.544 262
6464.926 262
6465.308 262
6465.690 265
6466.072 255
6466.454 245
6466.837 249
6467.219 321
6467.601 316
6467.983 290
6468.365 297
6468.748 301
6469.130 259
6469.512 270
6469.894 272
6470.277 288
6470.659 264
6471.041 230
6471.424 216
6471.806 248
6472.188 237
6472.570 227
6472.953 215
6473.335 239
6473.718 266
6474.100 240
6474.482 234
6474.865 244
6475.247 242
6475.630 237
6476.012 240
6476.395 284
6476.777 302
6477.159 283
6477.542 280
6477.924 287
6478.307 249
6478.689 260
6479.072 266
6479.455 230
6479.837 220
6480.220 243
6480.602 264
6480.985 284
6481.367 259
6481.750 242
6482.133 236
6482.515 202
6482.898 224
6483.281 258
6483.663 251
6484.046 295
6484.429 267
6484.811 258
6485.194 271
6485.577 282
6485.959 333
6486.342 292
6486.725 247
6487.108 273
6487.491 261
6487.873 267
6488.256 266
6488.639 275
6489.022 264
6489.405 255
6489.787 232
6490.170 233
6490.553 268
6490.936 238
6491.319 230
6491.702 260
6492.085 282
6492.468 266
6492.851 251
6493.234 266
6493.617 296
6494.000 297
6494.382 292
6494.765 253
6495.148 280
6495.532 273
6495.915 214
6496.298 208
6496.681 218
6497.064 195
6497.447 194
6497.830 216
6498.213 229
6498.596 243
6498.979 246
6499.362 290
6499.745 295
6500.129 307
6500.512 382
6500.895 364
6501.278 312
6501.661 283
6502.045 256
6502.428 268
6502.811 247
6503.194 260
6503.577 266
6503.961 249
6504.344 278
6504.727 290
6505.111 286
6505.494 262
6505.877 233
6506.261 242
6506.644 210
6507.027 238
6507.411 263
6507.794 233
6508.177 248
6508.561 219
6508.944 265
6509.328 253
6509.711 232
6510.094 254
6510.478 226
6510.861 236
6511.245 253
6511.628 247
6512.012 253
6512.395 250
6512.779 251
6513.162 289
6513.546 292
6513.930 255
6514.313 246
6514.697 263
6515.080 287
6515.464 258
6515.848 227
6516.231 250
6516.615 260
6516.998 238
6517.382 255
6517.766 228
6518.149 227
6518.533 248
6518.917 254
6519.301 251
6519.684 284
6520.068 287
6520.452 269
6520.836 293
6521.219 253
6521.603 235
6521.987 215
6522.371 183
6522.755 154
6523.138 208
6523.522 222
6523.906 244
6524.290 232
6524.674 237
6525.058 221
6525.442 232
6525.825 226
6526.209 254
6526.593 276
6526.977 266
6527.361 269
6527.745 280
6528.129 258
6528.513 277
6528.897 262
6529.281 253
6529.665 233
6530.049 226
6530.433 261
6530.817 292
6531.201 287
6531.585 292
6531.970 307
6532.354 310
6532.738 301
6533.122 270
6533.506 233
6533.890 239
6534.274 235
6534.659 253
6535.043 234
6535.427 247
6535.811 237
6536.195 230
6536.580 224
6536.964 214
6537.348 230
6537.732 234
6538.117 201
6538.501 217
6538.885 259
6539.269 246
6539.654 224
6540.038 224
6540.422 205
6540.807 199
6541.191 196
6541.575 225
6541.960 251
6542.344 259
6542.729 261
6543.113 236
6543.497 217
6543.882 218
6544.266 202
6544.651 223
6545.035 217
6545.420 245
6545.804 235
6546.189 237
6546.573 240
6546.958 214
6547.342 188
6547.727 240
6548.112 235
6548.496 255
6548.881 246
6549.265 245
6549.650 281
6550.035 300
6550.419 241
6550.804 263
6551.188 302
6551.573 299
6551.958 285
6552.342 247
6552.727 282
6553.112 295
6553.497 286
6553.881 297
6554.266 369
6554.651 321
6555.036 267
6555.420 233
6555.805 220
6556.190 237
6556.575 230
6556.960 220
6557.344 208
6557.729 248
6558.114 290
6558.499 246
6558.884 203
6559.269 212
6559.654 195
6560.039 217
6560.424 217
6560.808 249
6561.193 261
6561.578 227
6561.963 236
6562.348 244
6562.733 245
6563.118 231
6563.503 262
6563.888 249
6564.273 237
6564.658 273
6565.043 282
6565.429 284
6565.814 274
6566.199 269
6566.584 221
6566.969 196
6567.354 214
6567.739 268
6568.124 269
6568.510 237
6568.895 261
6569.280 238
6569.665 240
6570.050 232
6570.436 238
6570.821 253
6571.206 244
6571.591 240
6571.977 230
6572.362 220
6572.747 233
6573.132 265
6573.518 246
6573.903 253
6574.288 258
6574.674 257
6575.059 259
6575.444 247
6575.830 307
6576.215 314
6576.601 279
6576.986 263
6577.371 273
6577.757 257
6578.142 225
6578.528 241
6578.913 255
6579.299 225
6579.684 236
6580.070 242
6580.455 196
6580.841 231
6581.226 264
6581.612 248
6581.997 211
6582.383 215
6582.768 229
6583.154 209
6583.540 239
6583.925 280
6584.311 278
6584.697 287
6585.082 279
6585.468 261
6585.854 288
6586.239 261
6586.625 252
6587.011 259
6587.396 234
6587.782 235
6588.168 214
6588.554 220
6588.939 221
6589.325 246
6589.711 242
6590.097 228
6590.482 231
6590.868 219
6591.254 271
6591.640 269
6592.026 266
6592.412 251
6592.798 229
6593.183 213
6593.569 208
6593.955 211
6594.341 216
6594.727 218
6595.113 221
6595.499 217
6595.885 200
6596.271 197
6596.657 193
6597.043 195
6597.429 211
6597.815 213
6598.201 214
6598.587 203
6598.973 213
6599.359 265
6599.745 269
6600.131 251
6600.517 292
6600.903 292
6601.290 250
6601.676 254
6602.062 289
6602.448 294
6602.834 230
6603.220 251
6603.607 263
6603.993 258
6604.379 255
6604.765 216
6605.151 226
6605.538 213
6605.924 223
6606.310 209
6606.697 194
6607.083 210
6607.469 204
6607.855 177
6608.242 197
6608.628 229
6609.014 255
6609.401 259
6609.787 208
6610.174 203
6610.560 200
6610.946 181
6611.333 207
6611.719 208
6612.106 239
6612.492 220
6612.879 205
6613.265 205
6613.651 260
6614.038 235
6614.424 221
6614.811 218
6615.198 234
6615.584 203
6615.971 188
6616.357 233
6616.744 243
6617.130 253
6617.517 211
6617.904 220
6618.290 203
6618.677 200
6619.063 232
6619.450 272
6619.837 253
6620.223 253
6620.610 261
6620.997 274
6621.384 273
6621.770 233
6622.157 215
6622.544 218
6622.930 216
6623.317 241
6623.704 209
6624.091 215
6624.478 225
6624.864 202
6625.251 219
6625.638 230
6626.025 250
6626.412 239
6626.799 220
6627.186 198
6627.572 199
6627.959 218
6628.346 200
6628.733 226
6629.120 200
6629.507 198
6629.894 219
6630.281 190
6630.668 226
6631.055 213
6631.442 241
6631.829 259
6632.216 231
6632.603 242
6632.990 234
6633.377 229
6633.764 276
6634.151 282
6634.538 273
6634.925 252
6635.313 263
6635.700 247
6636.087 230
6636.474 224
6636.861 243
6637.248 248
6637.636 238
6638.023 203
6638.410 210
6638.797 231
6639.184 241
6639.572 229
6639.959 245
6640.346 238
6640.733 242
6641.121 275
6641.508 283
6641.895 303
6642.283 248
6642.670 217
6643.057 207
6643.445 278
6643.832 268
6644.219 230
6644.607 203
6644.994 175
6645.382 200
6645.769 213
6646.156 185
6646.544 195
6646.931 215
6647.319 242
6647.706 223
6648.094 213
6648.481 192
6648.869 198
6649.256 221
6649.644 211
6650.031 212
6650.419 213
6650.806 260
6651.194 273
6651.582 271
6651.969 271
6652.357 252
6652.744 228
6653.132 185
6653.520 147
6653.907 180
6654.295 204
6654.683 226
6655.070 266
6655.458 251
6655.846 222
6656.234 249
6656.621 245
6657.009 219
6657.397 193
6657.785 170
6658.172 166
6658.560 214
6658.948 188
6659.336 173
6659.724 217
6660.111 232
6660.499 224
6660.887 204
6661.275 200
6661.663 175
6662.051 200
6662.439 211
6662.827 203
6663.215 183
6663.603 181
6663.990 197
6664.378 201
6664.766 198
6665.154 186
6665.542 234
6665.930 243
6666.318 225
6666.706 245
6667.094 210
6667.483 221
6667.871 196
6668.259 207
6668.647 211
6669.035 228
6669.423 222
6669.811 265
6670.199 272
6670.587 229
6670.976 250
6671.364 273
6671.752 261
6672.140 294
6672.528 268
6672.916 227
6673.305 182
6673.693 190
6674.081 218
6674.469 252
6674.858 271
6675.246 279
6675.634 294
6676.023 252
6676.411 214
6676.799 220
6677.188 233
6677.576 249
6677.964 229
6678.353 197
6678.741 225
6679.129 323
6679.518 369
6679.906 286
6680.295 244
6680.683 223
6681.072 205
6681.460 209
6681.848 237
6682.237 242
6682.625 252
6683.014 247
6683.402 234
6683.791 234
6684.180 238
6684.568 240
6684.957 267
6685.345 290
6685.734 285
6686.122 205
6686.511 188
6686.900 207
6687.288 206
6687.677 195
6688.066 212
6688.454 254
6688.843 291
6689.232 275
6689.620 251
6690.009 226
6690.398 192
6690.786 172
6691.175 169
6691.564 226
6691.953 239
6692.341 265
6692.730 251
6693.119 270
6693.508 227
6693.897 215
6694.285 232
6694.674 203
6695.063 185
6695.452 196
6695.841 193
6696.230 169
6696.619 188
6697.008 209
6697.397 204
6697.785 195
6698.174 159
6698.563 186
6698.952 191
6699.341 203
6699.730 227
6700.119 240
6700.508 250
6700.897 222
6701.286 227
6701.675 227
6702.065 220
6702.454 208
6702.843 198
6703.232 215
6703.621 253
6704.010 237
6704.399 200
6704.788 249
6705.177 266
6705.567 237
6705.956 259
6706.345 218
6706.734 250
6707.123 250
6707.513 277
6707.902 263
6708.291 264
6708.680 236
6709.069 235
6709.459 220
6709.848 203
6710.237 198
6710.627 199
6711.016 193
6711.405 232
6711.795 243
6712.184 216
6712.573 235
6712.963 211
6713.352 196
6713.742 195
6714.131 170
6714.520 150
6714.910 130
6715.299 148
6715.689 183
6716.078 179
6716.468 185
6716.857 187
6717.247 193
6717.636 187
6718.026 190
6718.415 218
6718.805 235
6719.194 263
6719.584 255
6719.973 230
6720.363 231
6720.753 215
6721.142 205
6721.532 204
6721.921 192
6722.311 211
6722.701 186
6723.090 176
6723.480 187
6723.870 201
6724.259 226
6724.649 214
6725.039 203
6725.429 216
6725.818 233
6726.208 210
6726.598 206
6726.988 191
6727.378 198
6727.767 225
6728.157 212
6728.547 217
6728.937 242
6729.327 213
6729.717 225
6730.106 224
6730.496 225
6730.886 216
6731.276 209
6731.666 204
6732.056 219
6732.446 236
6732.836 252
6733.226 223
6733.616 193
6734.006 199
6734.396 184
6734.786 194
6735.176 209
6735.566 188
6735.956 216
6736.346 225
6736.736 189
6737.126 206
6737.516 206
6737.906 207
6738.296 234
6738.686 185
6739.077 212
6739.467 201
6739.857 161
6740.247 186
6740.637 188
6741.027 208
6741.418 250
6741.808 254
6742.198 253
6742.588 232
6742.978 245
6743.369 247
6743.759 232
6744.149 212
6744.540 184
6744.930 191
6745.320 205
6745.710 218
6746.101 195
6746.491 179
6746.882 170
6747.272 168
6747.662 195
6748.053 200
6748.443 220
6748.833 233
6749.224 223
6749.614 203
6750.005 213
6750.395 234
6750.786 251
6751.176 275
6751.567 253
6751.957 205
6752.348 175
6752.738 159
6753.129 177
6753.519 218
6753.910 223
6754.300 217
6754.691 223
6755.082 230
6755.472 198
6755.863 221
6756.253 238
6756.644 232
6757.035 266
6757.425 277
6757.816 226
6758.207 224
6758.597 222
6758.988 226
6759.379 238
6759.770 213
6760.160 203
6760.551 187
6760.942 222
6761.333 201
6761.723 197
6762.114 201
6762.505 191
6762.896 212
6763.287 197
6763.678 186
6764.068 184
6764.459 195
6764.850 187
6765.241 163
6765.632 160
6766.023 171
6766.414 198
6766.805 177
6767.196 190
6767.587 188
6767.978 177
6768.369 238
6768.760 239
6769.151 213
6769.542 250
6769.933 246
6770.324 257
6770.715 222
6771.106 215
6771.497 203
6771.888 246
6772.279 260
6772.670 224
6773.061 201
6773.452 255
6773.843 222
6774.235 231
6774.626 232
6775.017 234
6775.408 233
6775.799 243
6776.190 215
6776.582 228
6776.973 217
6777.364 220
6777.755 197
6778.147 207
6778.538 201
6778.929 225
6779.321 200
6779.712 194
6780.103 193
6780.494 240
6780.886 204
6781.277 186
6781.669 226
6782.060 219
6782.451 195
6782.843 182
6783.234 207
6783.625 218
6784.017 210
6784.408 193
6784.800 208
6785.191 166
6785.583 150
6785.974 191
6786.366 179
6786.757 149
6787.149 180
6787.540 174
6787.932 145
6788.323 169
6788.715 167
6789.107 182
6789.498 177
6789.890 190
6790.281 208
6790.673 183
6791.065 199
6791.456 218
6791.848 246
6792.240 228
6792.631 214
6793.023 209
6793.415 228
6793.806 266
6794.198 211
6794.590 196
6794.982 225
6795.373 214
6795.765 217
6796.157 192
6796.549 190
6796.940 171
6797.332 180
6797.724 204
6798.116 223
6798.508 265
6798.900 222
6799.291 195
6799.683 200
6800.075 219
6800.467 224
6800.859 257
6801.251 252
6801.643 223
6802.035 187
6802.427 238
6802.819 221
6803.211 203
6803.603 220
6803.995 193
6804.387 204
6804.779 239
6805.171 222
6805.563 263
6805.955 267
6806.347 251
6806.739 235
6807.131 222
6807.523 226
6807.915 218
6808.308 237
6808.700 218
6809.092 204
6809.484 201
6809.876 216
6810.268 192
6810.661 241
6811.053 243
6811.445 242
6811.837 227
6812.230 198
6812.622 215
6813.014 193
6813.406 205
6813.799 234
6814.191 228
6814.583 246
6814.976 247
6815.368 218
6815.760 218
6816.153 214
6816.545 216
6816.937 217
6817.330 249
6817.722 216
6818.115 173
6818.507 173
6818.899 199
6819.292 191
6819.684 190
6820.077 190
6820.469 210
6820.862 253
6821.254 250
6821.647 281
6822.039 284
6822.432 258
6822.824 231
6823.217 220
6823.609 202
6824.002 197
6824.395 169
6824.787 171
6825.180 212
6825.573 249
6825.965 234
6826.358 250
6826.750 217
6827.143 224
6827.536 189
6827.929 168
6828.321 189
6828.714 200
6829.107 238
6829.499 203
6829.892 190
6830.285 209
6830.678 186
6831.070 211
6831.463 208
6831.856 211
6832.249 246
6832.642 211
6833.035 198
6833.427 229
6833.820 210
6834.213 155
6834.606 173
6834.999 179
6835.392 160
6835.785 148
6836.178 196
6836.571 209
6836.964 177
6837.357 165
6837.750 168
6838.143 191
6838.536 200
6838.929 178
6839.322 180
6839.715 206
6840.108 211
6840.501 230
6840.894 238
6841.287 198
6841.680 189
6842.073 221
6842.466 213
6842.859 186
6843.252 149
6843.646 164
6844.039 196
6844.432 208
6844.825 202
6845.218 197
6845.611 215
6846.005 219
6846.398 213
6846.791 193
6847.184 212
6847.578 211
6847.971 207
6848.364 221
6848.757 176
6849.151 138
6849.544 163
6849.937 197
6850.331 200
6850.724 195
6851.117 228
6851.511 211
6851.904 217
6852.298 238
6852.691 218
6853.084 225
6853.478 230
6853.871 226
6854.265 199
6854.658 216
6855.052 205
6855.445 212
6855.839 179
6856.232 205
6856.626 229
6857.019 217
6857.413 180
6857.806 232
6858.200 239
6858.593 231
6858.987 213
6859.381 206
6859.774 204
6860.168 221
6860.562 202
6860.955 229
6861.349 223
6861.742 213
6862.136 215
6862.530 200
6862.924 181
6863.317 182
6863.711 226
6864.105 251
6864.498 238
6864.892 207
6865.286 217
6865.680 210
6866.074 244
6866.467 274
6866.861 249
6867.255 217
6867.649 220
6868.043 224
6868.437 222
6868.830 228
6869.224 202
6869.618 182
6870.012 226
6870.406 203
6870.800 175
6871.194 181
6871.588 205
6871.982 210
6872.376 189
6872.770 178
6873.164 162
6873.558 168
6873.952 175
6874.346 184
6874.740 206
6875.134 214
6875.528 260
6875.922 242
6876.316 217
6876.710 214
6877.104 218
6877.498 209
6877.892 195
6878.287 202
6878.681 219
6879.075 234
6879.469 190
6879.863 167
6880.258 166
6880.652 149
6881.046 162
6881.440 183
6881.834 179
6882.229 182
6882.623 154
6883.017 152
6883.411 182
6883.806 220
6884.200 212
6884.594 175
6884.989 196
6885.383 197
6885.777 160
6886.172 160
6886.566 145
6886.961 133
6887.355 163
6887.749 154
6888.144 142
6888.538 149
6888.933 183
6889.327 180
6889.722 152
6890.116 155
6890.511 139
6890.905 152
6891.300 172
6891.694 149
6892.089 162
6892.483 170
6892.878 202
6893.272 167
6893.667 175
6894.061 189
6894.456 205
6894.851 213
6895.245 221
6895.640 178
6896.035 167
6896.429 173
6896.824 168
6897.219 171
6897.613 167
6898.008 152
6898.403 164
6898.797 155
6899.192 194
6899.587 167
6899.982 145
6900.376 124
6900.771 127
6901.166 164
6901.561 204
6901.956 181
6902.351 158
6902.745 161
6903.140 164
6903.535 207
6903.930 212
6904.325 205
6904.720 197
6905.115 215
6905.510 212
6905.904 234
6906.299 256
6906.694 235
6907.089 199
6907.484 196
6907.879 199
6908.274 199
6908.669 170
6909.064 194
6909.459 213
6909.854 208
6910.249 231
6910.645 237
6911.040 188
6911.435 178
6911.830 164
6912.225 187
6912.620 195
6913.015 182
6913.410 168
6913.805 184
6914.201 171
6914.596 172
6914.991 201
6915.386 186
6915.781 171
6916.177 192
6916.572 202
6916.967 179
6917.362 193
6917.758 164
6918.153 174
6918.548 193
6918.944 218
6919.339 198
6919.734 184
6920.130 165
6920.525 161
6920.920 201
6921.316 224
6921.711 193
6922.106 224
6922.502 210
6922.897 172
6923.293 137
6923.688 148
6924.084 151
6924.479 140
6924.874 175
6925.270 200
6925.665 210
6926.061 211
6926.456 209
6926.852 201
6927.248 185
6927.643 201
6928.039 190
6928.434 193
6928.830 211
6929.225 183
6929.621 172
6930.017 167
6930.412 203
6930.808 235
6931.204 216
6931.599 211
6931.995 196
6932.391 187
6932.786 213
6933.182 176
6933.578 144
6933.973 177
6934.369 207
6934.765 179
6935.161 157
6935.556 168
6935.952 187
6936.348 188
6936.744 206
6937.140 250
6937.536 242
6937.931 169
6938.327 170
6938.723 162
6939.119 158
6939.515 135
6939.911 133
6940.307 167
6940.703 199
6941.099 211
6941.494 167
6941.890 150
6942.286 166
6942.682 172
6943.078 136
6943.474 154
6943.870 157
6944.266 150
6944.662 183
6945.059 206
6945.455 182
6945.851 165
6946.247 170
6946.643 169
6947.039 197
6947.435 180
6947.831 178
6948.227 167
6948.623 178
6949.020 176
6949.416 185
6949.812 195
6950.208 182
6950.604 179
6951.001 168
6951.397 163
6951.793 162
6952.189 149
6952.586 146
6952.982 158
6953.378 123
6953.774 149
6954.171 148
6954.567 157
6954.963 178
6955.360 184
6955.756 180
6956.152 196
6956.549 165
6956.945 150
6957.342 176
6957.738 200
6958.134 183
6958.531 211
6958.927 168
6959.324 176
6959.720 202
6960.117 211
6960.513 177
6960.910 166
6961.306 180
6961.703 167
6962.099 152
6962.496 150
6962.892 151
6963.289 166
6963.686 179
6964.082 163
6964.479 155
6964.875 201
6965.272 208
6965.669 174
6966.065 180
6966.462 191
6966.859 183
6967.255 162
6967.652 195
6968.049 196
6968.445 181
6968.842 161
6969.239 186
6969.636 170
6970.032 140
6970.429 142
6970.826 148
6971.223 156
6971.619 163
6972.016 155
6972.413 167
6972.810 186
6973.207 192
6973.604 186
6974.001 163
6974.397 152
6974.794 144
6975.191 199
6975.588 195
6975.985 185
6976.382 160
6976.779 149
6977.176 153
6977.573 193
6977.970 205
6978.367 161
6978.764 178
6979.161 194
6979.558 199
6979.955 187
6980.352 151
6980.749 147
6981.146 158
6981.543 152
6981.940 133
6982.337 141
6982.735 176
6983.132 192
6983.529 193
6983.926 184
6984.323 155
6984.720 127
6985.118 142
6985.515 178
6985.912 171
6986.309 223
6986.706 198
6987.104 200
6987.501 191
6987.898 196
6988.295 186
6988.693 155
6989.090 207
6989.487 211
6989.885 180
6990.282 181
6990.679 176
6991.077 217
6991.474 217
6991.872 222
6992.269 204
6992.666 191
6993.064 173
6993.461 149
6993.859 179
6994.256 175
6994.653 209
6995.051 209
6995.448 225
6995.846 224
6996.243 207
6996.641 238
6997.038 245
6997.436 213
6997.834 212
6998.231 185
6998.629 178
6999.026 231
6999.424 201
6999.822 187
7000.219 182
7000.617 209
7001.014 240
7001.412 197
7001.810 165
7002.207 177
7002.605 181
7003.003 170
7003.400 176
7003.798 195
7004.196 164
7004.594 160
7004.991 148
7005.389 134
7005.787 164
7006.185 202
7006.583 220
7006.980 208
7007.378 201
7007.776 192
7008.174 199
7008.572 216
7008.970 217
7009.367 217
7009.765 230
7010.163 202
7010.561 173
7010.959 146
7011.357 159
7011.755 166
7012.153 163
7012.551 167
7012.949 193
7013.347 195
7013.745 207
7014.143 227
7014.541 189
7014.939 147
7015.337 159
7015.735 175
7016.133 196
7016.531 200
7016.929 180
7017.327 135
7017.726 125
7018.124 164
7018.522 157
7018.920 185
7019.318 180
7019.716 177
7020.114 175
7020.513 183
7020.911 175
7021.309 213
7021.707 194
7022.106 175
7022.504 174
7022.902 202
7023.300 226
7023.699 212
7024.097 200
7024.495 176
7024.894 136
7025.292 150
7025.690 178
7026.089 238
7026.487 195
7026.885 199
7027.284 196
7027.682 195
7028.080 202
7028.479 206
7028.877 196
7029.276 167
7029.674 165
7030.073 155
7030.471 161
7030.870 144
7031.268 190
7031.667 191
7032.065 196
7032.464 176
7032.862 183
7033.261 167
7033.659 149
7034.058 147
7034.457 171
7034.855 170
7035.254 215
7035.652 216
7036.051 191
7036.450 199
7036.848 182
7037.247 215
7037.646 232
7038.044 221
7038.443 216
7038.842 228
7039.240 205
7039.639 173
7040.038 156
7040.437 144
7040.835 152
7041.234 191
7041.633 185
7042.032 163
7042.431 163
7042.830 167
7043.228 180
7043.627 210
7044.026 153
7044.425 180
7044.824 220
7045.223 180
7045.622 170
7046.021 179
7046.419 161
7046.818 167
7047.217 158
7047.616 161
7048.015 177
7048.414 173
7048.813 148
7049.212 159
7049.611 130
7050.010 157
7050.409 167
7050.808 181
7051.207 178
7051.607 141
7052.006 132
7052.405 184
7052.804 181
7053.203 181
7053.602 220
7054.001 207
7054.400 183
7054.800 177
7055.199 172
7055.598 173
7055.997 186
7056.396 164
7056.796 171
7057.195 184
7057.594 157
7057.993 161
7058.393 164
7058.792 173
7059.191 152
7059.590 172
7059.990 166
7060.389 190
7060.788 188
7061.188 179
7061.587 174
7061.986 186
7062.386 200
7062.785 189
7063.185 181
7063.584 136
7063.983 157
7064.383 160
7064.782 138
7065.182 167
7065.581 171
7065.981 179
7066.380 158
7066.780 152
7067.179 145
7067.579 124
7067.978 142
7068.378 176
7068.777 157
7069.177 178
7069.577 212
7069.976 215
7070.376 192
7070.775 170
7071.175 177
7071.575 194
7071.974 199
7072.374 157
7072.774 150
7073.173 163
7073.573 184
7073.973 202
7074.372 177
7074.772 161
7075.172 136
7075.572 156
7075.971 147
7076.371 150
7076.771 147
7077.171 138
7077.571 138
7077.970 161
7078.370 158
7078.770 174
7079.170 176
7079.570 187
7079.970 176
7080.370 180
7080.770 176
7081.169 171
7081.569 131
7081.969 127
7082.369 163
7082.769 145
7083.169 143
7083.569 108
7083.969 152
7084.369 161
7084.769 175
7085.169 182
7085.569 154
7085.969 134
7086.369 140
7086.769 172
7087.169 166
7087.570 159
7087.970 180
7088.370 172
7088.770 159
7089.170 155
7089.570 147
7089.970 152
7090.371 129
7090.771 142
7091.171 164
7091.571 162
7091.971 161
7092.372 181
7092.772 210
7093.172 195
7093.572 152
7093.973 123
7094.373 122
7094.773 151
7095.173 174
7095.574 156
7095.974 144
7096.374 150
7096.775 169
7097.175 166
7097.575 163
7097.976 151
7098.376 131
7098.777 154
7099.177 154
7099.578 177
7099.978 174
7100.378 198
7100.779 193
7101.179 145
7101.580 162
7101.980 165
7102.381 166
7102.781 181
7103.182 168
7103.582 184
7103.983 170
7104.384 187
7104.784 199
7105.185 174
7105.585 170
7105.986 185
7106.387 159
7106.787 158
7107.188 158
7107.589 125
7107.989 124
7108.390 158
7108.791 211
7109.191 223
7109.592 196
7109.993 199
7110.393 158
7110.794 150
7111.195 145
7111.596 129
7111.996 115
7112.397 111
7112.798 135
7113.199 168
7113.600 182
7114.001 145
7114.401 108
7114.802 145
7115.203 146
7115.604 147
7116.005 158
7116.406 138
7116.807 135
7117.208 144
7117.609 148
7118.010 160
7118.410 152
7118.811 205
7119.212 207
7119.613 187
7120.014 186
7120.415 184
7120.816 165
7121.218 198
7121.619 202
7122.020 172
7122.421 144
7122.822 145
7123.223 173
7123.624 174
7124.025 159
7124.426 137
7124.827 160
7125.229 180
7125.630 174
7126.031 154
7126.432 171
7126.833 168
7127.234 145
7127.636 162
7128.037 199
7128.438 148
7128.839 130
7129.241 113
7129.642 112
7130.043 107
7130.445 137
7130.846 192
7131.247 172
7131.649 126
7132.050 116
7132.451 140
7132.853 130
7133.254 139
7133.655 143
7134.057 159
7134.458 142
7134.860 120
7135.261 138
7135.662 139
7136.064 118
7136.465 139
7136.867 153
7137.268 160
7137.670 140
7138.071 155
7138.473 130
7138.874 139
7139.276 124
7139.678 146
7140.079 177
7140.481 170
7140.882 135
7141.284 134
7141.686 136
7142.087 153
7142.489 150
7142.890 158
7143.292 178
7143.694 170
7144.095 161
7144.497 147
7144.899 147
7145.301 156
7145.702 198
7146.104 184
7146.506 186
7146.908 161
7147.309 155
7147.711 154
7148.113 147
7148.515 154
7148.917 136
7149.318 152
7149.720 188
7150.122 195
7150.524 141
7150.926 142
7151.328 128
7151.730 117
7152.132 136
7152.533 131
7152.935 132
7153.337 151
7153.739 158
7154.141 192
7154.543 194
7154.945 174
7155.347 185
7155.749 164
7156.151 141
7156.553 142
7156.955 159
7157.357 157
7157.759 162
7158.162 160
7158.564 155
7158.966 166
7159.368 140
7159.770 130
7160.172 107
7160.574 136
7160.976 135
7161.379 121
7161.781 112
7162.183 152
7162.585 149
7162.987 156
7163.390 141
7163.792 172
7164.194 168
7164.596 153
7164.999 174
7165.401 165
7165.803 171
7166.205 181
7166.608 167
7167.010 172
7167.412 188
7167.815 189
7168.217 200
7168.620 163
7169.022 142
7169.424 162
7169.827 194
7170.229 197
7170.632 176
7171.034 147
7171.436 180
7171.839 164
7172.241 137
7172.644 136
7173.046 128
7173.449 174
7173.851 165
7174.254 179
7174.656 180
7175.059 176
7175.462 149
7175.864 131
7176.267 149
7176.669 162
7177.072 160
7177.475 168
7177.877 152
7178.280 138
7178.683 143
7179.085 167
7179.488 167
7179.891 157
7180.293 176
7180.696 192
7181.099 149
7181.501 180
7181.904 180
7182.307 169
7182.710 191
7183.112 200
7183.515 175
7183.918 137
7184.321 130
7184.724 122
7185.127 137
7185.529 123
7185.932 117
7186.335 124
7186.738 118
7187.141 139
7187.544 148
7187.947 135
7188.350 135
7188.753 157
7189.155 132
7189.558 118
7189.961 119
7190.364 151
7190.767 153
7191.170 146
7191.573 175
7191.976 165
7192.379 128
7192.783 139
7193.186 150
7193.589 147
7193.992 163
7194.395 156
7194.798 159
7195.201 163
7195.604 165
7196.007 153
7196.410 158
7196.814 153
7197.217 145
7197.620 149
7198.023 177
7198.426 176
7198.830 196
7199.233 196
7199.636 202
7200.039 165
7200.443 157
7200.846 138
7201.249 173
7201.652 146
7202.056 143
7202.459 136
7202.862 160
7203.266 181
7203.669 170
7204.073 152
7204.476 146
7204.879 131
7205.283 143
7205.686 154
7206.090 126
7206.493 154
7206.896 151
7207.300 153
7207.703 169
7208.107 164
7208.510 143
7208.914 141
7209.317 115
7209.721 116
7210.124 144
7210.528 122
7210.931 129
7211.335 127
7211.739 119
7212.142 159
7212.546 159
7212.949 188
7213.353 140
7213.757 143
7214.160 144
7214.564 145
7214.968 148
7215.371 172
7215.775 160
7216.179 160
7216.582 152
7216.986 117
7217.390 120
7217.794 125
7218.197 126
7218.601 115
7219.005 124
7219.409 134
7219.813 127
7220.216 125
7220.620 138
7221.024 135
7221.428 172
7221.832 142
7222.236 114
7222.640 172
7223.043 187
7223.447 185
7223.851 164
7224.255 168
7224.659 169
7225.063 158
7225.467 146
7225.871 146
7226.275 160
7226.679 138
7227.083 140
7227.487 165
7227.891 138
7228.295 154
7228.699 159
7229.103 144
7229.507 138
7229.911 148
7230.316 149
7230.720 157
7231.124 136
7231.528 114
7231.932 122
7232.336 143
7232.740 158
7233.145 170
7233.549 161
7233.953 158
7234.357 138
7234.761 104
7235.166 128
7235.570 136
7235.974 179
7236.378 130
7236.783 115
7237.187 169
7237.591 167
7237.996 134
7238.400 132
7238.804 164
7239.209 133
7239.613 129
7240.017 154
7240.422 132
7240.826 129
7241.231 107
7241.635 136
7242.039 149
7242.444 170
7242.848 162
7243.253 182
7243.657 155
7244.062 131
7244.466 145
7244.871 141
7245.275 131
7245.680 123
7246.084 152
7246.489 144
7246.893 122
7247.298 171
7247.703 197
7248.107 225
7248.512 169
7248.916 137
7249.321 124
7249.726 152
7250.130 180
7250.535 146
7250.940 138
7251.344 154
7251.749 129
7252.154 135
7252.558 148
7252.963 154
7253.368 185
7253.773 152
7254.177 140
7254.582 121
7254.987 150
7255.392 134
7255.797 146
7256.201 182
7256.606 168
7257.011 173
7257.416 162
7257.821 147
7258.226 146
7258.631 146
7259.036 122
7259.440 99
7259.845 127
7260.250 118
7260.655 108
7261.060 133
7261.465 140
7261.870 150
7262.275 176
7262.680 159
7263.085 148
7263.490 183
7263.895 167
7264.300 154
7264.705 148
7265.110 157
7265.516 174
7265.921 137
7266.326 142
7266.731 146
7267.136 133
7267.541 138
7267.946 121
7268.351 133
7268.757 149
7269.162 130
7269.567 106
7269.972 120
7270.377 106
7270.783 88
7271.188 114
7271.593 117
7271.998 131
7272.404 143
7272.809 151
7273.214 141
7273.620 106
7274.025 109
7274.430 145
7274.836 151
7275.241 156
7275.646 141
7276.052 147
7276.457 134
7276.862 124
7277.268 125
7277.673 135
7278.079 112
7278.484 126
7278.890 152
7279.295 140
7279.701 161
7280.106 148
7280.512 116
7280.917 128
7281.323 129
7281.728 146
7282.134 170
7282.539 152
7282.945 158
7283.350 171
7283.756 176
7284.162 175
7284.567 181
7284.973 191
7285.378 198
7285.784 150
7286.190 128
7286.595 113
7287.001 142
7287.407 124
7287.812 115
7288.218 122
7288.624 146
7289.030 130
7289.435 176
7289.841 203
7290.247 202
7290.653 196
7291.058 174
7291.464 167
7291.870 150
7292.276 145
7292.682 106
7293.088 101
7293.493 123
7293.899 155
7294.305 151
7294.711 159
7295.117 133
7295.523 118
7295.929 126
7296.335 167
7296.741 154
7297.147 139
7297.553 122
7297.959 156
7298.365 152
7298.771 136
7299.177 162
7299.583 182
7299.989 178
7300.395 167
7300.801 146
7301.207 106
7301.613 136
7302.019 148
7302.425 139
7302.831 137
7303.238 150
7303.644 133
7304.050 147
7304.456 157
7304.862 150
7305.268 173
7305.675 160
7306.081 123
7306.487 119
7306.893 140
7307.300 138
7307.706 131
7308.112 100
7308.518 90
7308.925 116
7309.331 120
7309.737 121
7310.144 108
7310.550 135
7310.956 156
7311.363 155
7311.769 142
7312.175 139
7312.582 110
7312.988 96
7313.395 114
7313.801 146
7314.207 171
7314.614 154
7315.020 176
7315.427 171
7315.833 177
7316.240 172
7316.646 158
7317.053 161
7317.459 173
7317.866 149
7318.272 154
7318.679 152
7319.086 157
7319.492 138
7319.899 147
7320.305 179
7320.712 181
7321.119 184
7321.525 160
7321.932 128
7322.339 114
7322.745 99
7323.152 127
7323.559 137
7323.965 152
7324.372 138
7324.779 106
7325.186 121
7325.592 117
7325.999 143
7326.406 129
7326.813 109
7327.219 124
7327.626 152
7328.033 140
7328.440 153
7328.847 149
7329.254 159
7329.660 170
7330.067 148
7330.474 126
7330.881 120
7331.288 125
7331.695 113
7332.102 113
7332.509 129
7332.916 143
7333.323 135
7333.730 124
7334.137 179
7334.544 170
7334.951 156
7335.358 122
7335.765 119
7336.172 151
7336.579 150
7336.986 131
7337.393 125
7337.800 106
7338.207 113
7338.614 145
7339.021 151
7339.429 169
7339.836 166
7340.243 155
7340.650 151
7341.057 171
7341.464 162
7341.872 156
7342.279 157
7342.686 148
7343.093 138
7343.501 110
7343.908 97
7344.315 122
7344.722 150
7345.130 140
7345.537 144
7345.944 164
7346.352 151
7346.759 147
7347.166 165
7347.574 169
7347.981 157
7348.389 140
7348.796 134
7349.203 154
7349.611 163
7350.018 176
7350.426 150
7350.833 142
7351.241 129
7351.648 160
7352.055 144
7352.463 108
7352.871 127
7353.278 158
7353.686 140
7354.093 122
7354.501 139
7354.908 175
7355.316 176
7355.723 175
7356.131 159
7356.539 141
7356.946 150
7357.354 150
7357.762 192
7358.169 161
7358.577 156
7358.985 138
7359.392 118
7359.800 118
7360.208 123
7360.615 146
7361.023 146
7361.431 157
7361.839 204
7362.246 164
7362.654 125
7363.062 125
7363.470 162
7363.878 165
7364.285 188
7364.693 168
7365.101 152
7365.509 148
7365.917 158
7366.325 143
7366.733 119
7367.140 139
7367.548 146
7367.956 172
7368.364 149
7368.772 138
7369.180 149
7369.588 143
7369.996 144
7370.404 150
7370.812 157
7371.220 144
7371.628 140
7372.036 169
7372.444 177
7372.852 138
7373.260 131
7373.669 152
7374.077 154
7374.485 121
7374.893 129
7375.301 122
7375.709 140
7376.117 134
7376.525 133
7376.934 151
7377.342 144
7377.750 132
7378.158 129
7378.566 142
7378.975 165
7379.383 148
7379.791 115
7380.199 128
7380.608 118
7381.016 113
7381.424 127
7381.833 126
7382.241 128
7382.649 118
7383.058 131
7383.466 147
7383.874 167
7384.283 163
7384.691 139
7385.100 131
7385.508 139
7385.916 143
7386.325 163
7386.733 158
7387.142 175
7387.550 134
7387.959 148
7388.367 165
7388.776 135
7389.184 119
7389.593 123
7390.001 156
7390.410 171
7390.818 140
7391.227 130
7391.636 115
7392.044 121
7392.453 123
7392.861 162
7393.270 155
7393.679 173
7394.087 151
7394.496 141
7394.905 155
7395.313 170
7395.722 145
7396.131 130
7396.539 141
7396.948 121
7397.357 150
7397.766 170
7398.174 165
7398.583 134
7398.992 141
7399.401 150
7399.810 163
7400.218 185
7400.627 174
7401.036 177
7401.445 207
7401.854 166
7402.263 157
7402.672 139
7403.080 152
7403.489 154
7403.898 121
7404.307 109
7404.716 126
7405.125 135
7405.534 120
7405.943 100
7406.352 85
7406.761 93
7407.170 96
7407.579 116
7407.988 121
7408.397 137
7408.806 137
7409.215 145
7409.624 124
7410.033 136
7410.443 136
7410.852 165
7411.261 173
7411.670 135
7412.079 157
7412.488 143
7412.897 109
7413.307 122
7413.716 129
7414.125 125
7414.534 106
7414.943 105
7415.353 128
7415.762 147
7416.171 143
7416.580 148
7416.990 138
7417.399 153
7417.808 126
7418.218 148
7418.627 147
7419.036 122
7419.446 135
7419.855 119
7420.264 151
7420.674 123
7421.083 121
7421.493 127
7421.902 161
7422.311 159
7422.721 120
7423.130 119
7423.540 133
7423.949 159
7424.359 156
7424.768 147
7425.178 138
7425.587 111
7425.997 135
7426.406 161
7426.816 165
7427.226 137
7427.635 120
7428.045 115
7428.454 123
7428.864 132
7429.274 150
7429.683 119
7430.093 136
7430.502 148
7430.912 153
7431.322 149
7431.731 128
7432.141 141
7432.551 147
7432.961 108
7433.370 106
7433.780 165
7434.190 149
7434.600 109
7435.009 122
7435.419 127
7435.829 111
7436.239 99
7436.649 106
7437.058 134
7437.468 159
7437.878 164
7438.288 125
7438.698 112
7439.108 110
7439.518 131
7439.928 129
7440.338 139
7440.748 103
7441.157 121
7441.567 115
7441.977 102
7442.387 105
7442.797 138
7443.207 131
7443.617 124
7444.027 120
7444.437 132
7444.848 130
7445.258 138
7445.668 190
7446.078 197
7446.488 144
7446.898 135
7447.308 103
7447.718 70
7448.128 92
7448.539 100
7448.949 124
7449.359 125
7449.769 122
7450.179 131
7450.589 150
7451.000 153
7451.410 149
7451.820 143
7452.230 123
7452.641 98
7453.051 124
7453.461 137
7453.872 167
7454.282 170
7454.692 145
7455.102 138
7455.513 136
7455.923 152
7456.334 142
7456.744 125
7457.154 132
7457.565 139
7457.975 135
7458.386 126
7458.796 135
7459.206 162
7459.617 175
7460.027 156
7460.438 137
7460.848 124
7461.259 142
7461.669 149
7462.080 146
7462.490 108
7462.901 115
7463.312 125
7463.722 167
7464.133 196
7464.543 169
7464.954 131
7465.365 109
7465.775 126
7466.186 105
7466.596 136
7467.007 120
7467.418 123
7467.828 145
7468.239 148
7468.650 169
7469.061 143
7469.471 116
7469.882 141
7470.293 133
7470.704 116
7471.114 126
7471.525 136
7471.936 120
7472.347 116
7472.758 140
7473.168 162
7473.579 146
7473.990 141
7474.401 133
7474.812 153
7475.223 135
7475.634 144
7476.044 134
7476.455 131
7476.866 135
7477.277 136
7477.688 171
7478.099 162
7478.510 119
7478.921 127
7479.332 157
7479.743 135
7480.154 109
7480.565 121
7480.976 119
7481.387 118
7481.798 138
7482.209 122
7482.621 129
7483.032 143
7483.443 140
7483.854 117
7484.265 142
7484.676 149
7485.087 142
7485.499 143
7485.910 131
7486.321 133
7486.732 112
7487.143 113
7487.555 121
7487.966 116
7488.377 102
7488.788 96
7489.200 97
7489.611 101
7490.022 138
7490.433 170
7490.845 156
7491.256 127
7491.667 107
7492.079 119
7492.490 108
7492.902 115
7493.313 150
7493.724 148
7494.136 138
7494.547 130
7494.959 131
7495.370 129
7495.781 122
7496.193 99
7496.604 139
7497.016 145
7497.427 140
7497.839 160
7498.250 175
7498.662 144
7499.073 118
7499.485 111
7499.897 98
7500.308 84
7500.720 107
7501.131 98
7501.543 105
7501.955 100
7502.366 124
7502.778 143
7503.190 148
7503.601 136
7504.013 114
7504.425 129
7504.836 155
7505.248 169
7505.660 165
7506.071 149
7506.483 141
7506.895 152
7507.307 178
7507.718 140
7508.130 132
7508.542 122
7508.954 128
7509.366 141
7509.778 170
7510.189 181
7510.601 175
7511.013 163
7511.425 155
7511.837 151
7512.249 130
7512.661 112
7513.073 113
7513.485 119
7513.897 128
7514.308 135
7514.720 124
7515.132 143
7515.544 133
7515.956 166
7516.368 140
7516.780 131
7517.193 139
7517.605 132
7518.017 128
7518.429 130
7518.841 119
7519.253 132
7519.665 122
7520.077 110
7520.489 110
7520.901 111
7521.314 109
7521.726 122
7522.138 148
7522.550 117
7522.962 130
7523.374 137
7523.787 152
7524.199 150
7524.611 149
7525.023 124
7525.436 136
7525.848 137
7526.260 142
7526.673 144
7527.085 114
7527.497 128
7527.909 127
7528.322 137
7528.734 155
7529.147 110
7529.559 120
7529.971 143
7530.384 151
7530.796 127
7531.209 127
7531.621 116
7532.033 104
7532.446 125
7532.858 126
7533.271 124
7533.683 117
7534.096 88
7534.508 102
7534.921 94
7535.333 150
7535.746 190
7536.159 169
7536.571 169
7536.984 143
7537.396 117
7537.809 125
7538.221 124
7538.634 112
7539.047 112
7539.459 151
7539.872 138
7540.285 105
7540.697 114
7541.110 140
7541.523 147
7541.936 149
7542.348 124
7542.761 152
7543.174 147
7543.587 101
7543.999 138
7544.412 128
7544.825 159
7545.238 149
7545.650 131
7546.063 117
7546.476 112
7546.889 110
7547.302 136
7547.715 127
7548.128 131
7548.541 113
7548.953 115
7549.366 108
7549.779 106
7550.192 115
7550.605 116
7551.018 146
7551.431 145
7551.844 116
7552.257 124
7552.670 111
7553.083 142
7553.496 165
7553.909 156
7554.322 154
7554.735 154
7555.148 155
7555.562 111
7555.975 121
7556.388 131
7556.801 136
7557.214 145
7557.627 127
7558.040 124
7558.453 98
7558.867 107
7559.280 144
7559.693 121
7560.106 130
7560.519 136
7560.933 128
7561.346 126
7561.759 148
7562.172 156
7562.586 192
7562.999 219
7563.412 186
7563.826 152
7564.239 133
7564.652 128
7565.066 129
7565.479 142
7565.892 119
7566.306 131
7566.719 103
7567.133 121
7567.546 174
7567.959 163
7568.373 134
7568.786 123
7569.200 114
7569.613 118
7570.027 110
7570.440 89
7570.854 107
7571.267 106
7571.681 106
7572.094 150
7572.508 153
7572.921 119
7573.335 132
7573.749 117
7574.162 120
7574.576 103
7574.989 111
7575.403 94
7575.817 117
7576.230 124
7576.644 112
7577.058 99
7577.471 126
7577.885 123
7578.299 122
7578.713 134
7579.126 123
7579.540 111
7579.954 101
7580.368 106
7580.781 122
7581.195 149
7581.609 135
7582.023 117
7582.437 95
7582.850 89
7583.264 97
7583.678 121
7584.092 111
7584.506 94
7584.920 119
7585.334 129
7585.748 139
7586.161 126
7586.575 102
7586.989 110
7587.403 119
7587.817 116
7588.231 116
7588.645 120
7589.059 110
7589.473 93
7589.887 91
7590.301 90
7590.715 85
7591.129 71
7591.544 72
7591.958 97
7592.372 112
7592.786 129
7593.200 132
7593.614 112
7594.028 104
7594.442 160
7594.856 159
7595.271 138
7595.685 149
7596.099 129
7596.513 115
7596.927 159
7597.342 136
7597.756 136
7598.170 121
7598.584 109
7598.999 95
7599.413 91
7599.827 110
7600.242 141
7600.656 136
7601.070 155
7601.485 125
7601.899 124
7602.313 135
7602.728 114
7603.142 101
7603.557 106
7603.971 120
7604.385 118
7604.800 114
7605.214 120
7605.629 125
7606.043 136
7606.458 119
7606.872 96
7607.287 94
7607.701 96
7608.116 118
7608.530 110
7608.945 79
7609.359 101
7609.774 146
7610.188 137
7610.603 135
7611.018 149
7611.432 119
7611.847 122
7612.262 128
7612.676 127
7613.091 110
7613.505 123
7613.920 108
7614.335 109
7614.750 131
7615.164 142
7615.579 137
7615.994 142
7616.408 120
7616.823 80
7617.238 86
7617.653 107
7618.068 121
7618.482 117
7618.897 110
7619.312 130
7619.727 120
7620.142 131
7620.557 118
7620.971 110
7621.386 129
7621.801 114
7622.216 118
7622.631 105
7623.046 135
7623.461 133
7623.876 127
7624.291 116
7624.706 132
7625.121 111
7625.536 103
7625.951 101
7626.366 87
7626.781 96
7627.196 102
7627.611 88
7628.026 120
7628.441 130
7628.856 100
7629.271 107
7629.686 127
7630.102 103
7630.517 105
7630.932 121
7631.347 126
7631.762 108
7632.177 103
7632.593 117
7633.008 123
7633.423 122
7633.838 121
7634.253 110
7634.669 125
7635.084 131
7635.499 120
7635.914 100
7636.330 94
7636.745 119
7637.160 100
7637.576 122
7637.991 129
7638.406 107
7638.822 113
7639.237 109
7639.652 113
7640.068 107
7640.483 100
7640.899 112
7641.314 109
7641.730 119
7642.145 146
7642.560 140
7642.976 140
7643.391 139
7643.807 137
7644.222 129
7644.638 102
7645.053 99
7645.469 125
7645.885 116
7646.300 86
7646.716 88
7647.131 111
7647.547 106
7647.962 92
7648.378 92
7648.794 109
7649.209 100
7649.625 116
7650.041 143
7650.456 131
7650.872 120
7651.288 124
7651.703 122
7652.119 95
7652.535 109
7652.951 99
7653.366 101
7653.782 120
7654.198 129
7654.614 124
7655.030 134
7655.445 126
7655.861 111
7656.277 113
7656.693 103
7657.109 85
7657.525 115
7657.940 114
7658.356 103
7658.772 124
7659.188 125
7659.604 119
7660.020 105
7660.436 92
7660.852 106
7661.268 91
7661.684 97
7662.100 124
7662.516 151
7662.932 138
7663.348 116
7663.764 116
7664.180 87
7664.596 109
7665.012 92
7665.428 107
7665.844 118
7666.260 117
7666.677 115
7667.093 117
7667.509 114
7667.925 119
7668.341 112
7668.757 123
7669.173 130
7669.590 118
7670.006 94
7670.422 85
7670.838 103
7671.255 86
7671.671 97
7672.087 119
7672.503 113
7672.920 125
7673.336 107
7673.752 83
7674.169 79
7674.585 70
7675.001 65
7675.418 76
7675.834 111
7676.250 116
7676.667 109
7677.083 123
7677.499 108
7677.916 92
7678.332 111
7678.749 106
7679.165 104
7679.582 89
7679.998 131
7680.415 130
7680.831 111
7681.248 106
7681.664 116
7682.081 153
7682.497 120
7682.914 97
7683.330 92
7683.747 101
7684.164 100
7684.580 122
7684.997 128
7685.413 128
7685.830 148
7686.247 151
7686.663 188
7687.080 174
7687.497 143
7687.913 120
7688.330 105
7688.747 71
7689.164 75
7689.580 65
7689.997 83
7690.414 85
7690.831 62
7691.247 77
7691.664 89
7692.081 89
7692.498 98
7692.915 115
7693.331 103
7693.748 96
7694.165 101
7694.582 119
7694.999 122
7695.416 136
7695.833 114
7696.250 123
7696.667 141
7697.083 131
7697.500 138
7697.917 161
7698.334 132
7698.751 90
7699.168 107
7699.585 84
7700.002 99
7700.419 123
7700.836 119
7701.253 126
7701.671 144
7702.088 144
7702.505 120
7702.922 90
7703.339 80
7703.756 110
7704.173 134
7704.590 121
7705.007 122
7705.425 110
7705.842 106
7706.259 106
7706.676 104
7707.093 115
7707.511 139
7707.928 144
7708.345 126
7708.762 83
7709.180 73
7709.597 95
7710.014 105
7710.432 101
7710.849 107
7711.266 102
7711.683 92
7712.101 88
7712.518 120
7712.936 116
7713.353 109
7713.770 132
7714.188 107
7714.605 99
7715.023 123
7715.440 108
7715.857 97
7716.275 133
7716.692 120
7717.110 110
7717.527 135
7717.945 120
7718.362 90
7718.780 92
7719.197 92
7719.615 96
7720.033 99
7720.450 95
7720.868 120
7721.285 107
7721.703 110
7722.121 107
7722.538 86
7722.956 88
7723.373 110
7723.791 118
7724.209 105
7724.626 82
7725.044 105
7725.462 126
7725.880 106
7726.297 80
7726.715 76
7727.133 95
7727.551 127
7727.968 95
7728.386 114
7728.804 141
7729.222 150
7729.640 132
7730.057 115
7730.475 108
7730.893 115
7731.311 129
7731.729 123
7732.147 128
7732.565 143
7732.983 118
7733.401 108
7733.818 78
7734.236 68
7734.654 86
7735.072 91
7735.490 95
7735.908 102
7736.326 99
7736.744 129
7737.162 154
7737.580 143
7737.998 124
7738.416 116
7738.835 104
7739.253 93
7739.671 99
7740.089 99
7740.507 124
7740.925 107
7741.343 95
7741.761 125
7742.179 154
7742.598 133
7743.016 117
7743.434 119
7743.852 133
7744.270 108
7744.689 97
7745.107 109
7745.525 98
7745.943 96
7746.362 123
7746.780 103
7747.198 94
7747.617 83
7748.035 64
7748.453 100
7748.872 114
7749.290 103
7749.708 111
7750.127 99
7750.545 106
7750.963 112
7751.382 117
7751.800 136
7752.219 135
7752.637 138
7753.056 132
7753.474 116
7753.893 72
7754.311 100
7754.730 124
7755.148 147
7755.567 144
7755.985 123
7756.404 111
7756.822 136
7757.241 105
7757.659 92
7758.078 99
7758.497 119
7758.915 101
7759.334 94
7759.752 68
7760.171 58
7760.590 69
7761.008 69
7761.427 60
7761.846 67
7762.264 76
7762.683 89
7763.102 84
7763.521 79
7763.939 95
7764.358 111
7764.777 109
7765.196 127
7765.614 125
7766.033 120
7766.452 121
7766.871 97
7767.290 116
7767.709 113
7768.127 90
7768.546 87
7768.965 116
7769.384 153
7769.803 130
7770.222 149
7770.641 143
7771.060 116
7771.479 105
7771.898 122
7772.317 138
7772.736 122
7773.155 139
7773.574 120
7773.993 128
7774.412 119
7774.831 112
7775.250 123
7775.669 113
7776.088 96
7776.507 112
7776.926 130
7777.345 137
7777.764 140
7778.183 151
7778.603 148
7779.022 98
7779.441 76
7779.860 85
7780.279 65
7780.699 59
7781.118 97
7781.537 118
7781.956 141
7782.375 97
7782.795 88
7783.214 102
7783.633 108
7784.052 117
7784.472 102
7784.891 108
7785.310 131
7785.730 131
7786.149 106
7786.568 115
7786.988 93
7787.407 108
7787.827 104
7788.246 105
7788.665 124
7789.085 115
7789.504 92
7789.924 95
7790.343 99
7790.763 104
7791.182 119
7791.602 99
7792.021 95
7792.441 94
7792.860 104
7793.280 110
7793.699 106
7794.119 107
7794.538 91
7794.958 100
7795.378 112
7795.797 101
7796.217 106
7796.636 92
7797.056 91
7797.476 63
7797.895 77
7798.315 105
7798.735 119
7799.154 111
7799.574 114
7799.994 124
7800.414 93
7800.833 87
7801.253 109
7801.673 117
7802.093 93
7802.512 90
7802.932 74
7803.352 84
7803.772 132
7804.192 137
7804.611 131
7805.031 113
7805.451 92
7805.871 102
7806.291 102
7806.711 87
7807.131 79
7807.551 84
7807.971 87
7808.391 120
7808.811 143
7809.231 127
7809.650 122
7810.070 137
7810.490 128
7810.910 115
7811.331 121
7811.751 121
7812.171 115
7812.591 114
7813.011 111
7813.431 129
7813.851 122
7814.271 126
7814.691 110
7815.111 83
7815.531 81
7815.952 83
7816.372 94
7816.792 96
7817.212 98
7817.632 92
7818.052 88
7818.473 100
7818.893 97
7819.313 86
7819.733 83
7820.154 96
7820.574 98
7820.994 98
7821.414 90
7821.835 93
7822.255 114
7822.675 128
7823.096 124
7823.516 117
7823.936 124
7824.357 127
7824.777 149
7825.198 137
7825.618 133
7826.038 145
7826.459 151
7826.879 146
7827.300 125
7827.720 89
7828.141 97
7828.561 78
7828.982 105
7829.402 120
7829.823 130
7830.243 123
7830.664 129
7831.084 97
7831.505 94
7831.925 91
7832.346 108
7832.767 99
7833.187 86
7833.608 77
7834.029 110
7834.449 93
7834.870 98
7835.291 100
7835.711 97
7836.132 112
7836.553 104
7836.973 112
7837.394 103
7837.815 99
7838.235 98
7838.656 106
7839.077 111
7839.498 111
7839.919 119
7840.339 133
7840.760 119
7841.181 101
7841.602 103
7842.023 115
7842.444 106
7842.864 105
7843.285 116
7843.706 80
7844.127 65
7844.548 101
7844.969 109
7845.390 134
7845.811 88
7846.232 82
7846.653 81
7847.074 104
7847.495 101
7847.916 108
7848.337 130
7848.758 135
7849.179 96
7849.600 79
7850.021 94
7850.442 92
7850.863 72
7851.284 97
7851.705 125
7852.126 97
7852.548 88
7852.969 93
7853.390 119
7853.811 124
7854.232 123
7854.653 111
7855.075 90
7855.496 88
7855.917 102
7856.338 114
7856.759 98
7857.181 109
7857.602 103
7858.023 127
7858.445 118
7858.866 118
7859.287 99
7859.709 97
7860.130 110
7860.551 99
7860.973 110
7861.394 101
7861.815 108
7862.237 119
7862.658 129
7863.079 135
7863.501 95
7863.922 106
7864.344 127
7864.765 122
7865.187 121
7865.608 94
7866.030 97
7866.451 118
7866.873 103
7867.294 120
7867.716 133
7868.137 115
7868.559 103
7868.980 98
7869.402 122
7869.824 120
7870.245 126
7870.667 106
7871.088 111
7871.510 122
7871.932 145
7872.353 133
7872.775 123
7873.197 127
7873.618 124
7874.040 98
7874.462 116
7874.884 129
7875.305 105
7875.727 102
7876.149 127
7876.571 113
7876.992 88
7877.414 96
7877.836 115
7878.258 126
7878.680 107
7879.102 90
7879.523 95
7879.945 88
7880.367 106
7880.789 118
7881.211 136
7881.633 123
7882.055 99
7882.477 84
7882.899 82
7883.321 85
7883.743 93
7884.164 74
7884.586 92
7885.008 82
7885.430 99
7885.853 89
7886.275 90
7886.697 90
7887.119 125
7887.541 105
7887.963 84
7888.385 89
7888.807 94
7889.229 92
7889.651 110
7890.073 101
7890.495 106
7890.918 72
7891.340 86
7891.762 117
7892.184 109
7892.606 77
7893.029 83
7893.451 71
7893.873 81
7894.295 68
7894.718 94
7895.140 89
7895.562 65
7895.984 81
7896.407 80
7896.829 92
7897.251 90
7897.674 84
7898.096 92
7898.518 103
7898.941 87
7899.363 87
7899.786 113
7900.208 115
7900.630 97
7901.053 89
7901.475 83
7901.898 74
7902.320 70
7902.743 102
7903.165 118
7903.588 90
7904.010 81
7904.433 101
7904.855 90
7905.278 85
7905.700 97
7906.123 104
7906.545 103
7906.968 71
7907.391 58
7907.813 83
7908.236 92
7908.658 93
7909.081 84
7909.504 87
7909.926 112
7910.349 109
7910.772 107
7911.194 113
7911.617 113
7912.040 111
7912.463 129
7912.885 119
7913.308 109
7913.731 123
7914.154 132
7914.576 99
7914.999 74
7915.422 77
7915.845 69
7916.268 87
7916.691 96
7917.113 98
7917.536 97
7917.959 117
7918.382 117
7918.805 130
7919.228 105
7919.651 93
7920.074 97
7920.497 105
7920.920 92
7921.343 93
7921.766 99
7922.189 96
7922.612 89
7923.035 119
7923.458 127
7923.881 130
7924.304 122
7924.727 123
7925.150 117
7925.573 112
7925.996 114
7926.419 101
7926.842 109
7927.265 126
7927.689 109
7928.112 98
7928.535 71
7928.958 66
7929.381 76
7929.804 69
7930.228 87
7930.651 104
7931.074 135
7931.497 145
7931.921 124
7932.344 128
7932.767 101
7933.190 121
7933.614 139
7934.037 115
7934.460 104
7934.884 87
7935.307 82
7935.730 101
7936.154 85
7936.577 98
7937.001 105
7937.424 106
7937.847 94
7938.271 91
7938.694 108
7939.118 99
7939.541 104
7939.965 97
7940.388 77
7940.812 78
7941.235 113
7941.659 94
7942.082 96
7942.506 109
7942.929 106
7943.353 85
7943.776 91
7944.200 85
7944.623 97
7945.047 93
7945.471 104
7945.894 118
7946.318 114
7946.742 98
7947.165 81
7947.589 98
7948.013 106
7948.436 109
7948.860 90
7949.284 89
7949.707 72
7950.131 63
7950.555 84
7950.979 89
7951.402 79
7951.826 113
7952.250 124
7952.674 85
7953.098 86
7953.521 95
7953.945 99
7954.369 82
7954.793 103
7955.217 114
7955.641 102
7956.065 103
7956.489 132
7956.913 103
7957.336 109
7957.760 93
7958.184 87
7958.608 99
7959.032 98
7959.456 106
7959.880 134
7960.304 99
7960.728 111
7961.152 109
7961.576 95
7962.000 103
7962.424 111
7962.849 115
7963.273 107
7963.697 96
7964.121 96
7964.545 109
7964.969 111
7965.393 89
7965.817 78
7966.242 88
7966.666 113
7967.090 122
7967.514 107
7967.938 101
7968.363 89
7968.787 100
7969.211 96
7969.635 115
7970.060 100
7970.484 92
7970.908 71
7971.332 96
7971.757 96
7972.181 88
7972.605 126
7973.030 101
7973.454 109
7973.879 103
7974.303 95
7974.727 94
7975.152 82
7975.576 81
7976.001 106
7976.425 92
7976.849 98
7977.274 117
7977.698 132
7978.123 138
7978.547 138
7978.972 129
7979.396 97
7979.821 80
7980.245 81
7980.670 76
7981.095 98
7981.519 124
7981.944 110
7982.368 100
7982.793 79
7983.218 94
7983.642 113
7984.067 100
7984.491 85
7984.916 90
7985.341 89
7985.766 99
7986.190 83
7986.615 87
7987.040 88
7987.464 90
7987.889 103
7988.314 113
7988.739 116
7989.163 116
7989.588 127
7990.013 151
7990.438 132
7990.863 117
7991.287 117
7991.712 120
7992.137 126
7992.562 127
7992.987 104
7993.412 91
7993.837 90
7994.262 94
7994.687 85
7995.111 87
7995.536 94
7995.961 89
7996.386 75
7996.811 76
7997.236 75
7997.661 73
7998.086 77
7998.511 85
7998.936 76
7999.361 79
7999.787 88
8000.212 123
8000.637 106
8001.062 95
8001.487 104
8001.912 100
8002.337 75
8002.762 66
8003.187 59
8003.613 87
8004.038 126
8004.463 129
8004.888 101
8005.313 104
8005.739 106
8006.164 118
8006.589 98
8007.014 85
8007.440 101
8007.865 115
8008.290 105
8008.715 105
8009.141 91
8009.566 93
8009.991 117
8010.417 135
8010.842 103
8011.267 97
8011.693 93
8012.118 120
8012.544 110
8012.969 90
8013.394 98
8013.820 118
8014.245 126
8014.671 103
8015.096 109
8015.522 93
8015.947 90
8016.373 62
8016.798 85
8017.224 118
8017.649 116
8018.075 94
8018.500 101
8018.926 120
8019.351 91
8019.777 80
8020.203 95
8020.628 82
8021.054 108
8021.480 110
8021.905 101
8022.331 111
8022.757 124
8023.182 104
8023.608 90
8024.034 107
8024.459 117
8024.885 82
8025.311 67
8025.737 78
8026.162 75
8026.588 84
8027.014 102
8027.440 83
8027.865 81
8028.291 93
8028.717 83
8029.143 76
8029.569 79
8029.995 81
8030.421 88
8030.846 89
8031.272 87
8031.698 100
8032.124 142
8032.550 122
8032.976 103
8033.402 96
8033.828 101
8034.254 101
8034.680 82
8035.106 71
8035.532 89
8035.958 73
8036.384 85
8036.810 119
8037.236 105
8037.662 105
8038.088 97
8038.514 84
8038.940 89
8039.366 106
8039.793 97
8040.219 104
8040.645 97
8041.071 91
8041.497 76
8041.923 56
8042.350 58
8042.776 71
8043.202 87
8043.628 81
8044.054 75
8044.481 97
8044.907 91
8045.333 107
8045.759 94
8046.186 81
8046.612 75
8047.038 89
8047.465 82
8047.891 69
8048.317 88
8048.744 67
8049.170 81
8049.596 104
8050.023 102
8050.449 107
8050.876 107
8051.302 116
8051.729 116
8052.155 101
8052.581 86
8053.008 88
8053.434 80
8053.861 111
8054.287 94
8054.714 101
8055.140 122
8055.567 112
8055.994 102
8056.420 85
8056.847 96
8057.273 121
8057.700 126
8058.126 103
8058.553 83
8058.980 63
8059.406 85
8059.833 95
8060.260 92
8060.686 90
8061.113 84
8061.540 96
8061.966 101
8062.393 96
8062.820 106
8063.247 107
8063.673 95
8064.100 105
8064.527 111
8064.954 106
8065.381 105
8065.807 117
8066.234 127
8066.661 86
8067.088 80
8067.515 89
8067.942 109
8068.368 107
8068.795 109
8069.222 101
8069.649 108
8070.076 123
8070.503 108
8070.930 84
8071.357 91
8071.784 96
8072.211 95
8072.638 102
8073.065 111
8073.492 122
8073.919 91
8074.346 88
8074.773 102
8075.200 96
8075.627 102
8076.054 101
8076.481 96
8076.908 90
8077.335 86
8077.763 93
8078.190 95
8078.617 81
8079.044 65
8079.471 81
8079.898 92
8080.326 110
8080.753 113
8081.180 97
8081.607 103
8082.034 112
8082.462 116
8082.889 81
8083.316 76
8083.744 85
8084.171 73
8084.598 81
8085.025 83
8085.453 89
8085.880 97
8086.307 92
8086.735 122
8087.162 110
8087.590 114
8088.017 99
8088.444 88
8088.872 104
8089.299 90
8089.727 102
8090.154 122
8090.582 117
8091.009 99
8091.437 90
8091.864 85
8092.292 65
8092.719 77
8093.147 89
8093.574 75
8094.002 74
8094.429 76
8094.857 70
8095.284 76
8095.712 90
8096.140 107
8096.567 104
8096.995 94
8097.423 75
8097.850 87
8098.278 98
8098.706 124
8099.133 94
8099.561 90
8099.989 90
8100.416 92
8100.844 82
8101.272 84
8101.700 104
8102.127 116
8102.555 102
8102.983 64
8103.411 87
8103.839 108
8104.266 98
8104.694 98
8105.122 91
8105.550 87
8105.978 101
8106.406 120
8106.834 124
8107.262 122
8107.689 91
8108.117 84
8108.545 103
8108.973 76
8109.401 68
8109.829 109
8110.257 126
8110.685 125
8111.113 138
8111.541 140
8111.969 109
8112.397 126
8112.825 126
8113.253 81
8113.682 52
8114.110 69
8114.538 90
8114.966 111
8115.394 109
8115.822 98
8116.250 96
8116.678 101
8117.107 83
8117.535 70
8117.963 81
8118.391 96
8118.819 96
8119.248 69
8119.676 67
8120.104 64
8120.532 86
8120.961 74
8121.389 78
8121.817 80
8122.245 102
8122.674 98
8123.102 99
8123.530 114
8123.959 104
8124.387 96
8124.815 80
8125.244 67
8125.672 84
8126.101 71
8126.529 81
8126.957 91
8127.386 63
8127.814 63
8128.243 70
8128.671 97
8129.100 100
8129.528 101
8129.957 99
8130.385 99
8130.814 114
8131.242 114
8131.671 77
8132.099 86
8132.528 107
8132.957 82
8133.385 72
8133.814 72
8134.242 75
8134.671 76
8135.100 89
8135.528 79
8135.957 94
8136.386 103
8136.814 82
8137.243 87
8137.672 92
8138.100 63
8138.529 84
8138.958 83
8139.387 81
8139.815 77
8140.244 68
8140.673 76
8141.102 80
8141.531 78
8141.959 73
8142.388 77
8142.817 79
8143.246 63
8143.675 72
8144.104 75
8144.533 66
8144.961 102
8145.390 88
8145.819 75
8146.248 94
8146.677 77
8147.106 79
8147.535 82
8147.964 82
8148.393 91
8148.822 104
8149.251 82
8149.680 78
8150.109 77
8150.538 87
8150.967 108
8151.396 112
8151.825 101
8152.255 67
8152.684 51
8153.113 51
8153.542 61
8153.971 63
8154.400 67
8154.829 70
8155.258 88
8155.688 91
8156.117 106
8156.546 96
8156.975 99
8157.404 117
8157.834 100
8158.263 93
8158.692 82
8159.122 76
8159.551 51
8159.980 69
8160.409 87
8160.839 89
8161.268 132
8161.697 133
8162.127 119
8162.556 116
8162.985 135
8163.415 117
8163.844 89
8164.274 107
8164.703 116
8165.132 120
8165.562 123
8165.991 75
8166.421 62
8166.850 84
8167.280 123
8167.709 122
8168.139 94
8168.568 87
8168.998 61
8169.427 75
8169.857 84
8170.287 103
8170.716 107
8171.146 123
8171.575 120
8172.005 114
8172.435 112
8172.864 96
8173.294 87
8173.723 91
8174.153 77
8174.583 61
8175.013 41
8175.442 62
8175.872 58
8176.302 66
8176.731 88
8177.161 97
8177.591 79
8178.021 98
8178.450 79
8178.880 68
8179.310 100
8179.740 92
8180.170 89
8180.599 129
8181.029 145
8181.459 119
8181.889 84
8182.319 83
8182.749 100
8183.179 77
8183.609 104
8184.039 102
8184.469 106
8184.898 92
8185.328 76
8185.758 90
8186.188 96
8186.618 72
8187.048 97
8187.478 90
8187.908 93
8188.338 97
8188.769 117
8189.199 110
8189.629 110
8190.059 113
8190.489 94
8190.919 85
8191.349 78
8191.779 90
8192.209 67
8192.640 78
8193.070 75
8193.500 66
8193.930 57
8194.360 67
8194.790 74
8195.221 71
8195.651 91
8196.081 107
8196.511 84
8196.942 78
8197.372 69
8197.802 74
8198.233 71
8198.663 86
8199.093 88
8199.523 92
8199.954 86
8200.384 115
8200.815 111
8201.245 92
8201.675 103
8202.106 70
8202.536 84
8202.967 74
8203.397 68
8203.827 80
8204.258 85
8204.688 85
8205.119 99
8205.549 88
8205.980 87
8206.410 99
8206.841 91
8207.271 103
8207.702 75
8208.133 76
8208.563 104
8208.994 97
8209.424 72
8209.855 73
8210.285 71
8210.716 90
8211.147 106
8211.577 109
8212.008 89
8212.439 95
8212.869 81
8213.300 93
8213.731 99
8214.162 101
8214.592 112
8215.023 124
8215.454 112
8215.885 126
8216.315 120
8216.746 88
8217.177 87
8217.608 89
8218.039 110
8218.469 81
8218.900 94
8219.331 91
8219.762 66
8220.193 76
8220.624 97
8221.055 87
8221.485 88
8221.916 86
8222.347 92
8222.778 82
8223.209 80
8223.640 85
8224.071 85
8224.502 88
8224.933 84
8225.364 98
8225.795 98
8226.226 82
8226.657 78
8227.088 98
8227.519 99
8227.950 70
8228.382 57
8228.813 55
8229.244 54
8229.675 54
8230.106 63
8230.537 72
8230.968 101
8231.400 87
8231.831 79
8232.262 82
8232.693 85
8233.124 92
8233.556 78
8233.987 71
8234.418 94
8234.849 106
8235.281 87
8235.712 91
8236.143 86
8236.574 63
8237.006 65
8237.437 77
8237.868 78
8238.300 75
8238.731 71
8239.162 68
8239.594 80
8240.025 84
8240.457 115
8240.888 109
8241.320 109
8241.751 87
8242.182 63
8242.614 94
8243.045 114
8243.477 107
8243.908 93
8244.340 97
8244.771 105
8245.203 80
8245.634 77
8246.066 77
8246.498 87
8246.929 103
8247.361 94
8247.792 98
8248.224 86
8248.656 79
8249.087 85
8249.519 75
8249.950 84
8250.382 106
8250.814 88
8251.245 86
8251.677 69
8252.109 62
8252.541 62
8252.972 65
8253.404 61
8253.836 76
8254.268 75
8254.699 68
8255.131 62
8255.563 61
8255.995 58
8256.427 60
8256.858 78
8257.290 86
8257.722 75
8258.154 66
8258.586 67
8259.018 54
8259.450 65
8259.882 86
8260.314 81
8260.746 85
8261.177 79
8261.609 93
8262.041 89
8262.473 93
8262.905 74
8263.337 73
8263.769 62
8264.201 54
8264.633 67
8265.065 63
8265.498 49
8265.930 82
8266.362 68
8266.794 79
8267.226 89
8267.658 74
8268.090 109
8268.522 119
8268.954 101
8269.387 101
8269.819 83
8270.251 84
8270.683 78
8271.115 93
8271.548 98
8271.980 114
8272.412 115
8272.844 118
8273.277 108
8273.709 99
8274.141 122
8274.573 109
8275.006 73
8275.438 94
8275.870 99
8276.303 114
8276.735 95
8277.167 69
8277.600 85
8278.032 91
8278.465 68
8278.897 70
8279.329 89
8279.762 85
8280.194 86
8280.627 72
8281.059 81
8281.492 83
8281.924 81
8282.357 82
8282.789 96
8283.222 83
8283.654 91
8284.087 88
8284.519 94
8284.952 110
8285.385 90
8285.817 79
8286.250 96
8286.682 87
8287.115 80
8287.548 79
8287.980 83
8288.413 94
8288.846 83
8289.278 70
8289.711 87
8290.144 83
8290.576 73
8291.009 74
8291.442 94
8291.875 98
8292.307 73
8292.740 73
8293.173 85
8293.606 87
8294.039 81
8294.471 93
8294.904 88
8295.337 77
8295.770 79
8296.203 81
8296.636 97
8297.069 93
8297.501 89
8297.934 83
8298.367 91
8298.800 96
8299.233 78
8299.666 74
8300.099 62
8300.532 86
8300.965 96
8301.398 73
8301.831 66
8302.264 101
8302.697 105
8303.130 107
8303.563 88
8303.996 92
8304.429 96
8304.862 96
8305.296 75
8305.729 58
8306.162 81
8306.595 85
8307.028 108
8307.461 116
8307.894 132
8308.328 139
8308.761 113
8309.194 100
8309.627 95
8310.060 100
8310.494 95
8310.927 80
8311.360 106
8311.793 109
8312.227 99
8312.660 82
8313.093 94
8313.527 85
8313.960 60
8314.393 61
8314.827 69
8315.260 76
8315.693 74
8316.127 92
8316.560 92
8316.993 83
8317.427 82
8317.860 91
8318.294 117
8318.727 114
8319.161 95
8319.594 79
8320.028 86
8320.461 94
8320.895 85
8321.328 71
8321.762 69
8322.195 60
8322.629 36
8323.062 54
8323.496 77
8323.930 81
8324.363 74
8324.797 90
8325.230 77
8325.664 62
8326.098 66
8326.531 56
8326.965 77
8327.399 94
8327.832 73
8328.266 87
8328.700 85
8329.133 95
8329.567 94
8330.001 97
8330.435 67
8330.868 50
8331.302 66
8331.736 70
8332.170 62
8332.604 70
8333.037 84
8333.471 89
8333.905 78
8334.339 81
8334.773 86
8335.207 95
8335.641 85
8336.074 89
8336.508 110
8336.942 100
8337.376 81
8337.810 78
8338.244 97
8338.678 78
8339.112 79
8339.546 93
8339.980 104
8340.414 98
8340.848 80
8341.282 73
8341.716 75
8342.150 87
8342.584 92
8343.018 99
8343.453 96
8343.887 82
8344.321 81
8344.755 92
8345.189 83
8345.623 75
8346.057 79
8346.492 70
8346.926 72
8347.360 78
8347.794 69
8348.228 71
8348.663 89
8349.097 90
8349.531 90
8349.965 69
8350.400 52
8350.834 90
8351.268 103
8351.702 93
8352.137 102
8352.571 87
8353.005 97
8353.440 98
8353.874 87
8354.309 97
8354.743 84
8355.177 59
8355.612 64
8356.046 78
8356.481 91
8356.915 87
8357.350 120
8357.784 86
8358.218 72
8358.653 78
8359.087 64
8359.522 67
8359.956 64
8360.391 56
8360.826 71
8361.260 92
8361.695 91
8362.129 88
8362.564 83
8362.998 63
8363.433 52
8363.868 61
8364.302 74
8364.737 77
8365.172 83
8365.606 77
8366.041 75
8366.476 66
8366.910 75
8367.345 71
8367.780 56
8368.215 85
8368.649 76
8369.084 78
8369.519 74
8369.954 85
8370.388 96
8370.823 64
8371.258 77
8371.693 67
8372.128 59
8372.563 74
8372.997 76
8373.432 75
8373.867 56
8374.302 48
8374.737 41
8375.172 62
8375.607 65
8376.042 82
8376.477 80
8376.912 77
8377.347 95
8377.782 96
8378.217 103
8378.652 98
8379.087 85
8379.522 61
8379.957 71
8380.392 84
8380.827 57
8381.262 61
8381.697 75
8382.132 76
8382.567 104
8383.002 99
8383.438 117
8383.873 107
8384.308 73
8384.743 79
8385.178 89
8385.613 94
8386.049 68
8386.484 81
8386.919 107
8387.354 94
8387.789 86
8388.225 85
8388.660 87
8389.095 97
8389.531 73
8389.966 66
8390.401 84
8390.837 82
8391.272 101
8391.707 92
8392.143 95
8392.578 100
8393.013 84
8393.449 99
8393.884 84
8394.320 85
8394.755 64
8395.190 89
8395.626 117
8396.061 89
8396.497 72
8396.932 82
8397.368 102
8397.803 92
8398.239 69
8398.674 74
8399.110 62
8399.545 78
8399.981 100
8400.417 82
8400.852 85
8401.288 90
8401.723 93
8402.159 88
8402.595 87
8403.030 98
8403.466 88
8403.902 90
8404.337 89
8404.773 73
8405.209 81
8405.644 79
8406.080 80
8406.516 63
8406.951 78
8407.387 104
8407.823 99
8408.259 89
8408.695 96
8409.130 86
8409.566 110
8410.002 86
8410.438 98
8410.874 86
8411.310 78
8411.745 77
8412.181 84
8412.617 79
8413.053 100
8413.489 104
8413.925 83
8414.361 81
8414.797 100
8415.233 93
8415.669 93
8416.105 92
8416.541 85
8416.977 87
8417.413 97
8417.849 77
8418.285 81
8418.721 86
8419.157 113
8419.593 99
8420.029 104
8420.465 103
8420.901 77
8421.337 70
8421.773 90
8422.210 105
8422.646 108
8423.082 89
8423.518 80
8423.954 59
8424.390 71
8424.827 110
8425.263 99
8425.699 101
8426.135 105
8426.572 85
8427.008 89
8427.444 88
8427.880 96
8428.317 95
8428.753 98
8429.189 110
8429.626 120
8430.062 111
8430.498 91
8430.935 103
8431.371 80
8431.807 92
8432.244 96
8432.680 94
8433.117 101
8433.553 88
8433.990 107
8434.426 105
8434.862 130
8435.299 128
8435.735 107
8436.172 85
8436.608 69
8437.045 76
8437.482 69
8437.918 91
8438.355 110
8438.791 111
8439.228 77
8439.664 97
8440.101 99
8440.538 86
8440.974 105
8441.411 127
8441.847 120
8442.284 127
8442.721 95
8443.157 96
8443.594 123
8444.031 138
8444.468 157
8444.904 160
8445.341 126
8445.778 145
8446.215 161
8446.651 149
8447.088 150
8447.525 153
8447.962 144
8448.399 160
8448.835 157
8449.272 145
8449.709 132
8450.146 152
8450.583 133
8451.020 132
8451.457 130
8451.893 161
8452.330 149
8452.767 127
8453.204 133
8453.641 130
8454.078 145
8454.515 158
8454.952 154
8455.389 167
8455.826 188
8456.263 154
8456.700 153
8457.137 163
8457.574 142
8458.011 134
8458.448 144
8458.885 143
8459.323 114
8459.760 113
8460.197 113
8460.634 132
8461.071 160
8461.508 173
8461.945 154
8462.383 141
8462.820 126
8463.257 144
8463.694 198
8464.131 198
8464.569 183
8465.006 186
8465.443 225
8465.880 300
8466.318 325
8466.755 306
8467.192 326
8467.630 284
8468.067 301
8468.504 326
8468.942 387
8469.379 425
8469.816 415
8470.254 510
8470.691 727
8471.129 923
8471.566 1213
8472.003 1563
8472.441 1864
8472.878 2354
8473.316 3179
8473.753 3962
8474.191 4785
8474.628 5819
8475.066 6874
8475.503 7683
8475.941 8394
8476.378 8816
8476.816 8870
8477.253 8896
8477.691 8348
8478.128 7512
8478.566 6735
8479.004 5927
8479.441 5227
8479.879 4496
8480.317 3722
8480.754 3033
8481.192 2617
8481.630 2170
8482.067 1821
8482.505 1534
8482.943 1301
8483.380 1108
8483.818 1000
8484.256 927
8484.694 851
8485.131 792
8485.569 701
8486.007 659
8486.445 654
8486.883 633
8487.320 635
8487.758 622
8488.196 646
8488.634 635
8489.072 630
8489.510 597
8489.948 625
8490.385 616
8490.823 591
8491.261 587
8491.699 597
8492.137 595
8492.575 583
8493.013 526
8493.451 496
8493.889 450
8494.327 522
8494.765 495
8495.203 458
8495.641 494
8496.079 505
8496.517 481
8496.955 507
8497.393 551
8497.831 522
8498.270 497
8498.708 521
8499.146 519
8499.584 550
8500.022 635
8500.460 677
8500.898 676
8501.337 724
8501.775 806
8502.213 771
8502.651 800
8503.089 835
8503.528 806
8503.966 858
8504.404 868
8504.842 857
8505.281 842
8505.719 831
8506.157 762
8506.596 672
8507.034 627
8507.472 546
8507.911 526
8508.349 512
8508.787 458
8509.226 334
8509.664 332
8510.103 373
8510.541 383
8510.979 358
8511.418 330
8511.856 342
8512.295 315
8512.733 306
8513.172 284
8513.610 264
8514.049 262
8514.487 303
8514.926 315
8515.364 293
8515.803 274
8516.241 311
8516.680 301
8517.119 291
8517.557 309
8517.996 265
8518.434 280
8518.873 247
8519.312 244
8519.750 261
8520.189 230
8520.628 248
8521.066 234
8521.505 203
8521.944 252
8522.383 277
8522.821 296
8523.260 295
8523.699 276
8524.138 267
8524.576 326
8525.015 295
8525.454 293
8525.893 306
8526.332 336
8526.770 357
8527.209 324
8527.648 293
8528.087 317
8528.526 303
8528.965 354
8529.404 389
8529.843 369
8530.282 404
8530.720 370
8531.159 334
8531.598 295
8532.037 294
8532.476 295
8532.915 270
8533.354 273
8533.793 233
8534.232 266
8534.671 291
8535.111 262
8535.550 248
8535.989 220
8536.428 228
8536.867 228
8537.306 221
8537.745 240
8538.184 229
8538.623 205
8539.062 222
8539.502 231
8539.941 232
8540.380 225
8540.819 175
8541.258 151
8541.698 165
8542.137 210
8542.576 228
8543.015 207
8543.455 170
8543.894 167
8544.333 200
8544.772 207
8545.212 252
8545.651 250
8546.090 225
8546.530 234
8546.969 238
8547.409 259
8547.848 255
8548.287 247
8548.727 218
8549.166 184
8549.606 180
8550.045 201
8550.484 199
8550.924 221
8551.363 223
8551.803 252
8552.242 237
8552.682 268
8553.121 261
8553.561 268
8554.000 271
8554.440 275
8554.880 274
8555.319 324
8555.759 345
8556.198 340
8556.638 305
8557.077 297
8557.517 320
8557.957 347
8558.396 292
8558.836 307
8559.276 317
8559.715 295
8560.155 262
8560.595 250
8561.035 247
8561.474 271
8561.914 267
8562.354 220
8562.794 211
8563.233 241
8563.673 228
8564.113 244
8564.553 284
8564.993 270
8565.432 303
8565.872 295
8566.312 275
8566.752 281
8567.192 309
8567.632 306
8568.072 290
8568.511 241
8568.951 198
8569.391 223
8569.831 225
8570.271 232
8570.711 217
8571.151 251
8571.591 233
8572.031 216
8572.471 209
8572.911 222
8573.351 246
8573.791 242
8574.231 308
8574.671 322
8575.111 362
8575.552 449
8575.992 461
8576.432 549
8576.872 723
8577.312 789
8577.752 850
8578.192 901
8578.633 1036
8579.073 1084
8579.513 1197
8579.953 1264
8580.393 1225
8580.834 1048
8581.274 951
8581.714 924
8582.154 905
8582.595 898
8583.035 804
8583.475 688
8583.915 585
8584.356 534
8584.796 502
8585.236 500
8585.677 512
8586.117 481
8586.557 516
8586.998 525
8587.438 537
8587.879 601
8588.319 610
8588.760 653
8589.200 593
8589.640 559
8590.081 523
8590.521 499
8590.962 510
8591.402 478
8591.843 447
8592.283 428
8592.724 389
8593.164 361
8593.605 365
8594.046 337
8594.486 332
8594.927 308
8595.367 312
8595.808 345
8596.249 300
8596.689 294
8597.130 296
8597.570 269
8598.011 246
8598.452 239
8598.893 240
8599.333 254
8599.774 247
8600.215 258
8600.655 229
8601.096 254
8601.537 264
8601.978 277
8602.418 289
8602.859 316
8603.300 333
8603.741 294
8604.182 311
8604.623 298
8605.063 293
8605.504 325
8605.945 338
8606.386 343
8606.827 405
8607.268 389
8607.709 310
8608.150 348
8608.591 350
8609.031 333
8609.472 313
8609.913 272
8610.354 284
8610.795 276
8611.236 255
8611.677 253
8612.118 242
8612.559 242
8613.001 197
8613.442 216
8613.883 237
8614.324 203
8614.765 192
8615.206 212
8615.647 215
8616.088 239
8616.529 236
8616.970 211
8617.412 196
8617.853 204
8618.294 237
8618.735 210
8619.176 226
8619.618 190
8620.059 194
8620.500 219
8620.941 180
8621.383 169
8621.824 177
8622.265 181
8622.706 227
8623.148 254
8623.589 224
8624.030 192
8624.472 182
8624.913 191
8625.355 204
8625.796 204
8626.237 235
8626.679 244
8627.120 195
8627.562 211
8628.003 190
8628.444 197
8628.886 186
8629.327 205
8629.769 240
8630.210 243
8630.652 247
8631.093 178
8631.535 164
8631.976 168
8632.418 203
8632.859 193
8633.301 219
8633.743 194
8634.184 171
8634.626 180
8635.067 219
8635.509 239
8635.951 224
8636.392 193
8636.834 210
8637.276 199
8637.717 197
8638.159 224
8638.601 169
8639.042 179
8639.484 165
8639.926 140
8640.368 165
8640.809 183
8641.251 213
8641.693 233
8642.135 205
8642.577 203
8643.018 207
8643.460 200
8643.902 173
8644.344 176
8644.786 177
8645.228 204
8645.670 185
8646.111 144
8646.553 153
8646.995 149
8647.437 163
8647.879 187
8648.321 170
8648.763 154
8649.205 156
8649.647 136
8650.089 135
8650.531 149
8650.973 148
8651.415 159
8651.857 163
8652.299 156
8652.741 128
8653.183 135
8653.625 153
8654.068 164
8654.510 140
8654.952 130
8655.394 141
8655.836 169
8656.278 161
8656.720 162
8657.163 150
8657.605 145
8658.047 171
8658.489 173
8658.931 230
8659.374 199
8659.816 171
8660.258 158
8660.700 208
8661.143 195
8661.585 158
8662.027 148
8662.470 137
8662.912 144
8663.354 141
8663.797 134
8664.239 146
8664.681 145
8665.124 136
8665.566 139
8666.009 147
8666.451 128
8666.893 141
8667.336 159
8667.778 139
8668.221 159
8668.663 155
8669.106 164
8669.548 177
8669.991 155
8670.433 166
8670.876 138
8671.318 143
8671.761 145
8672.203 131
8672.646 120
8673.089 134
8673.531 120
8673.974 169
8674.416 187
8674.859 170
8675.302 133
8675.744 154
8676.187 158
8676.630 166
8677.072 161
8677.515 132
8677.958 139
8678.401 178
8678.843 201
8679.286 204
8679.729 187
8680.172 189
8680.614 190
8681.057 217
8681.500 208
8681.943 187
8682.386 190
8682.828 216
8683.271 224
8683.714 200
8684.157 213
8684.600 247
8685.043 250
8685.486 256
8685.929 188
8686.371 173
8686.814 193
8687.257 164
8687.700 173
8688.143 182
8688.586 190
8689.029 187
8689.472 177
8689.915 190
8690.358 182
8690.801 219
8691.244 218
8691.687 255
8692.130 284
8692.574 278
8693.017 231
8693.460 200
8693.903 176
8694.346 177
8694.789 190
8695.232 194
8695.675 198
8696.119 188
8696.562 193
8697.005 199
8697.448 202
8697.891 205
8698.335 170
8698.778 164
8699.221 180
8699.664 169
8700.108 163
8700.551 152
8700.994 165
8701.438 161
8701.881 181
8702.324 194
8702.768 161
8703.211 154
8703.654 138
8704.098 131
8704.541 140
8704.984 177
8705.428 188
8705.871 184
8706.315 196
8706.758 177
8707.202 184
8707.645 188
8708.089 182
8708.532 158
8708.976 147
8709.419 163
8709.863 180
8710.306 197
8710.750 180
8711.193 153
8711.637 129
8712.080 144
8712.524 135
8712.968 131
8713.411 112
8713.855 140
8714.298 158
8714.742 145
8715.186 152
8715.629 163
8716.073 145
8716.517 145
8716.961 143
8717.404 160
8717.848 146
8718.292 130
8718.735 120
8719.179 101
8719.623 94
8720.067 118
8720.511 156
8720.954 158
8721.398 164
8721.842 149
8722.286 164
8722.730 160
8723.174 128
8723.617 121
8724.061 129
8724.505 155
8724.949 121
8725.393 125
8725.837 117
8726.281 112
8726.725 135
8727.169 132
8727.613 135
8728.057 117
8728.501 98
8728.945 110
8729.389 122
8729.833 132
8730.277 114
8730.721 106
8731.165 137
8731.609 99
8732.053 95
8732.497 98
8732.941 89
8733.386 111
8733.830 109
8734.274 106
8734.718 107
8735.162 128
8735.606 139
8736.050 141
8736.495 137
8736.939 138
8737.383 119
8737.827 102
8738.272 107
8738.716 118
8739.160 125
8739.604 113
8740.049 106
8740.493 93
8740.937 117
8741.382 95
8741.826 89
8742.270 104
8742.715 105
8743.159 110
8743.603 126
8744.048 114
8744.492 70
8744.937 74
8745.381 83
8745.826 87
8746.270 89
8746.714 107
8747.159 131
8747.603 123
8748.048 123
8748.492 108
8748.937 74
8749.381 76
8749.826 65
8750.271 72
8750.715 86
8751.160 104
8751.604 111
8752.049 84
8752.493 111
8752.938 128
8753.383 102
8753.827 100
8754.272 86
8754.717 107
8755.161 130
8755.606 107
8756.051 111
8756.495 111
8756.940 110
8757.385 117
8757.830 96
8758.274 100
8758.719 106
8759.164 108
8759.609 105
8760.054 105
8760.498 86
8760.943 84
8761.388 124
8761.833 113
8762.278 93
8762.723 85
8763.167 67
8763.612 94
8764.057 99
8764.502 113
8764.947 117
8765.392 95
8765.837 113
8766.282 108
8766.727 110
8767.172 107
8767.617 108
8768.062 120
8768.507 117
8768.952 125
8769.397 110
8769.842 93
8770.287 96
8770.732 102
8771.177 101
8771.622 90
8772.067 97
8772.512 108
8772.958 86
8773.403 93
8773.848 101
8774.293 102
8774.738 104
8775.183 85
8775.629 80
8776.074 78
8776.519 114
8776.964 113
8777.410 125
8777.855 130
8778.300 134
8778.745 157
8779.191 139
8779.636 137
8780.081 130
8780.527 116
8780.972 118
8781.417 143
8781.863 138
8782.308 178
8782.753 149
8783.199 139
8783.644 142
8784.089 122
8784.535 111
8784.980 125
8785.426 104
8785.871 109
8786.317 110
8786.762 111
8787.208 135
8787.653 155
8788.099 135
8788.544 127
8788.990 125
8789.435 143
8789.881 197
8790.326 172
8790.772 165
8791.218 131
8791.663 133
8792.109 137
8792.554 125
8793.000 154
8793.446 145
8793.891 142
8794.337 140
8794.783 120
8795.228 92
8795.674 93
8796.120 113
8796.566 115
8797.011 116
8797.457 113
8797.903 142
8798.349 160
8798.794 153
8799.240 149
8799.686 125
8800.132 139
8800.578 124
8801.023 96
8801.469 113
8801.915 122
8802.361 123
8802.807 119
8803.253 128
8803.699 105
8804.145 94
8804.591 83
8805.036 116
8805.482 116
8805.928 115
8806.374 128
8806.820 112
8807.266 120
8807.712 133
8808.158 128
8808.604 120
8809.050 109
8809.496 130
8809.943 77
8810.389 83
8810.835 81
8811.281 94
8811.727 127
8812.173 129
8812.619 131
8813.065 101
8813.511 100
8813.958 107
8814.404 112
8814.850 102
8815.296 90
8815.742 63
8816.189 86
8816.635 102
8817.081 96
8817.527 133
8817.974 128
8818.420 109
8818.866 106
8819.312 119
8819.759 104
8820.205 124
8820.651 132
8821.098 123
8821.544 127
8821.991 117
8822.437 107
8822.883 91
8823.330 112
8823.776 96
8824.223 105
8824.669 111
8825.115 117
8825.562 92
8826.008 80
8826.455 78
8826.901 90
8827.348 110
8827.794 104
8828.241 97
8828.687 92
8829.134 107
8829.581 116
8830.027 130
8830.474 95
8830.920 111
8831.367 106
8831.814 107
8832.260 108
8832.707 89
8833.153 85
8833.600 115
8834.047 127
8834.493 117
8834.940 115
8835.387 104
8835.834 129
8836.280 104
8836.727 85
8837.174 101
8837.621 107
8838.067 94
8838.514 94
8838.961 108
8839.408 104
8839.855 92
8840.301 91
8840.748 94
8841.195 117
8841.642 108
8842.089 104
8842.536 128
8842.983 150
8843.430 114
8843.876 106
8844.323 93
8844.770 104
8845.217 91
8845.664 76
8846.111 132
8846.558 112
8847.005 113
8847.452 104
8847.899 87
8848.346 101
8848.793 101
8849.240 101
8849.687 91
8850.135 95
8850.582 105
8851.029 97
8851.476 89
8851.923 92
8852.370 67
8852.817 73
8853.264 83
8853.712 107
8854.159 112
8854.606 95
8855.053 94
8855.500 73
8855.948 76
8856.395 71
8856.842 83
8857.289 72
8857.737 73
8858.184 79
8858.631 85
8859.079 76
8859.526 68
8859.973 112
8860.421 96
8860.868 92
8861.315 83
8861.763 59
8862.210 71
8862.657 60
8863.105 96
8863.552 80
8864.000 82
8864.447 97
8864.895 99
8865.342 99
8865.790 94
8866.237 96
8866.685 100
8867.132 108
8867.580 108
8868.027 93
8868.475 76
8868.922 82
8869.370 89
8869.817 101
8870.265 122
8870.713 110
8871.160 129
8871.608 104
8872.055 98
8872.503 103
8872.951 104
8873.398 100
8873.846 90
8874.294 75
8874.741 100
8875.189 93
8875.637 100
8876.085 98
8876.532 68
8876.980 71
8877.428 67
8877.876 70
8878.323 84
8878.771 74
8879.219 65
8879.667 72
8880.115 79
8880.563 92
8881.010 105
8881.458 119
8881.906 125
8882.354 103
8882.802 100
8883.250 101
8883.698 91
8884.146 89
8884.594 116
8885.042 109
8885.490 78
8885.938 79
8886.386 71
8886.834 95
8887.282 104
8887.730 83
8888.178 97
8888.626 93
8889.074 83
8889.522 79
8889.970 83
8890.418 90
8890.866 83
8891.314 68
8891.762 60
8892.211 71
8892.659 75
8893.107 85
8893.555 107
8894.003 97
8894.451 97
8894.900 105
8895.348 100
8895.796 78
8896.244 84
8896.693 99
8897.141 96
8897.589 79
8898.037 87
8898.486 98
8898.934 91
8899.382 91
8899.831 114
8900.279 128
8900.727 114
8901.176 88
8901.624 84
8902.073 91
8902.521 94
8902.969 97
8903.418 95
8903.866 87
8904.315 79
8904.763 102
8905.212 103
8905.660 92
8906.109 108
8906.557 118
8907.006 115
8907.454 123
8907.903 94
8908.351 104
8908.800 98
8909.248 81
8909.697 109
8910.146 105
8910.594 76
8911.043 86
8911.491 111
8911.940 98
8912.389 94
8912.837 96
8913.286 89
8913.735 84
8914.183 73
8914.632 80
8915.081 64
8915.530 66
8915.978 63
8916.427 67
8916.876 64
8917.325 56
8917.773 75
8918.222 80
8918.671 93
8919.120 110
8919.569 106
8920.017 86
8920.466 75
8920.915 74
8921.364 60
8921.813 51
8922.262 57
8922.711 55
8923.160 76
8923.609 78
8924.058 91
8924.507 65
8924.955 62
8925.404 68
8925.853 54
8926.302 72
8926.751 83
8927.200 98
8927.650 93
8928.099 83
8928.548 81
8928.997 70
8929.446 77
8929.895 64
8930.344 66
8930.793 98
8931.242 110
8931.691 93
8932.140 87
8932.590 72
8933.039 66
8933.488 67
8933.937 64
8934.386 77
8934.836 69
8935.285 82
8935.734 105
8936.183 113
8936.633 89
8937.082 77
8937.531 71
8937.980 81
8938.430 80
8938.879 80
8939.328 73
8939.778 87
8940.227 106
8940.676 103
8941.126 98
8941.575 88
8942.025 73
8942.474 87
8942.923 81
8943.373 78
8943.822 67
8944.272 50
8944.721 54
8945.171 65
8945.620 63
8946.070 76
8946.519 85
8946.969 84
8947.418 78
8947.868 73
8948.317 68
8948.767 65
8949.216 97
8949.666 89
8950.116 75
8950.565 77
8951.015 62
8951.465 65
8951.914 75
8952.364 72
8952.813 85
8953.263 87
8953.713 94
8954.163 104
8954.612 56
8955.062 49
8955.512 51
8955.961 56
8956.411 76
8956.861 53
8957.311 51
8957.761 35
8958.210 47
8958.660 52
8959.110 56
8959.560 57
8960.010 56
8960.460 77
8960.909 75
8961.359 74
8961.809 53
8962.259 53
8962.709 71
8963.159 69
8963.609 71
8964.059 84
8964.509 89
8964.959 99
8965.409 90
8965.859 77
8966.309 64
8966.759 67
8967.209 72
8967.659 70
8968.109 60
8968.559 81
8969.009 86
8969.459 69
8969.909 77
8970.359 70
8970.809 68
8971.260 77
8971.710 90
8972.160 90
8972.610 96
8973.060 93
8973.510 102
8973.961 119
8974.411 132
8974.861 108
8975.311 99
8975.761 96
8976.212 79
8976.662 58
8977.112 68
8977.563 73
8978.013 67
8978.463 74
8978.913 85
8979.364 78
8979.814 81
8980.265 77
8980.715 57
8981.165 63
8981.616 90
8982.066 112
8982.516 109
8982.967 99
8983.417 82
8983.868 76
8984.318 83
8984.769 104
8985.219 85
8985.670 59
8986.120 57
8986.571 70
8987.021 84
8987.472 85
8987.922 78
8988.373 76
8988.823 75
8989.274 71
8989.725 77
8990.175 72
8990.626 76
8991.076 59
8991.527 50
8991.978 52
8992.428 52
8992.879 49
8993.330 55
8993.780 69
8994.231 87
8994.682 94
8995.133 76
8995.583 83
8996.034 86
8996.485 69
8996.936 72
8997.386 59
8997.837 53
8998.288 62
8998.739 63
8999.190 67
8999.640 72
9000.091 69
9000.542 70
9000.993 88
9001.444 92
9001.895 75
9002.346 79
9002.797 47
9003.248 52
9003.699 51
9004.150 80
9004.600 91
9005.051 104
9005.502 97
9005.953 78
9006.404 67
9006.855 83
9007.307 68
9007.758 71
9008.209 87
9008.660 62
9009.111 79
9009.562 89
9010.013 95
9010.464 74
9010.915 81
9011.366 83
9011.817 108
9012.269 115
9012.720 76
9013.171 60
9013.622 55
9014.073 64
9014.525 80
9014.976 108
9015.427 102
9015.878 81
9016.330 58
9016.781 72
9017.232 50
9017.683 60
9018.135 71
9018.586 67
9019.037 67
9019.489 63
9019.940 61
9020.391 73
9020.843 85
9021.294 107
9021.746 105
9022.197 94
9022.648 77
9023.100 61
9023.551 75
9024.003 67
9024.454 62
9024.906 57
9025.357 62
9025.809 58
9026.260 89
9026.712 113
9027.163 94
9027.615 80
9028.066 77
9028.518 73
9028.969 52
9029.421 49
9029.873 56
9030.324 62
9030.776 60
9031.227 73
9031.679 96
9032.131 93
9032.582 75
9033.034 82
9033.486 85
9033.937 68
9034.389 63
9034.841 76
9035.293 79
9035.744 81
9036.196 87
9036.648 96
9037.100 61
9037.551 65
9038.003 76
9038.455 81
9038.907 106
9039.359 107
9039.811 85
9040.262 56
9040.714 48
9041.166 60
9041.618 82
9042.070 76
9042.522 60
9042.974 62
9043.426 74
9043.878 76
9044.330 44
9044.782 52
9045.234 54
9045.686 58
9046.138 57
9046.590 58
9047.042 69
9047.494 72
9047.946 60
9048.398 67
9048.850 71
9049.302 78
9049.754 77
9050.206 52
9050.658 42
9051.110 62
9051.563 59
9052.015 69
9052.467 69
9052.919 53
9053.371 73
9053.823 82
9054.276 88
9054.728 69
9055.180 56
9055.632 67
9056.085 95
9056.537 88
9056.989 89
9057.441 70
9057.894 70
9058.346 68
9058.798 45
9059.251 43
9059.703 51
9060.155 74
9060.608 72
9061.060 81
9061.513 80
9061.965 76
9062.417 73
9062.870 65
9063.322 42
9063.775 57
9064.227 85
9064.680 79
9065.132 122
9065.585 118
9066.037 78
9066.490 60
9066.942 73
9067.395 81
9067.847 78
9068.300 72
9068.752 68
9069.205 80
9069.657 75
9070.110 64
9070.563 74
9071.015 85
9071.468 88
9071.921 82
9072.373 68
9072.826 65
9073.279 72
9073.731 70
9074.184 63
9074.637 55
9075.089 56
9075.542 70
9075.995 72
9076.448 103
9076.900 88
9077.353 70
9077.806 82
9078.259 82
9078.712 70
9079.164 76
9079.617 59
9080.070 45
9080.523 61
9080.976 73
9081.429 76
9081.882 62
9082.335 57
9082.787 59
9083.240 57
9083.693 52
9084.146 61
9084.599 80
9085.052 89
9085.505 74
9085.958 58
9086.411 74
9086.864 74
9087.317 57
9087.770 42
9088.223 74
9088.676 71
9089.130 82
9089.583 81
9090.036 84
9090.489 59
9090.942 55
9091.395 88
9091.848 70
9092.301 54
9092.755 66
9093.208 70
9093.661 55
9094.114 69
9094.567 79
9095.021 77
9095.474 74
9095.927 73
9096.380 80
9096.834 90
9097.287 84
9097.740 78
9098.193 72
9098.647 80
9099.100 60
9099.553 37
9100.007 49
9100.460 54
9100.914 77
9101.367 63
9101.820 83
9102.274 65
9102.727 56
9103.181 45
9103.634 41
9104.087 53
9104.541 59
9104.994 53
9105.448 61
9105.901 69
9106.355 56
9106.808 65
9107.262 52
9107.715 51
9108.169 61
9108.623 72
9109.076 74
9109.530 78
9109.983 91
9110.437 98
9110.891 81
9111.344 77
9111.798 64
9112.251 61
9112.705 53
9113.159 90
9113.612 82
9114.066 61
9114.520 65
9114.974 94
9115.427 85
9115.881 84
9116.335 101
9116.789 98
9117.242 63
9117.696 56
9118.150 51
9118.604 67
9119.058 72
9119.511 69
9119.965 71
9120.419 59
9120.873 58
9121.327 68
9121.781 60
9122.235 50
9122.689 52
9123.143 55
9123.596 70
9124.050 66
9124.504 72
9124.958 60
9125.412 59
9125.866 53
9126.320 51
9126.774 59
9127.228 64
9127.682 71
9128.136 58
9128.591 61
9129.045 63
9129.499 83
9129.953 71
9130.407 57
9130.861 53
9131.315 39
9131.769 75
9132.223 74
9132.678 71
9133.132 73
9133.586 61
9134.040 33
9134.494 40
9134.949 43
9135.403 59
9135.857 73
9136.311 56
9136.766 43
9137.220 60
9137.674 56
9138.128 62
9138.583 63
9139.037 58
9139.491 66
9139.946 77
9140.400 73
9140.854 71
9141.309 60
9141.763 66
9142.218 82
9142.672 63
9143.126 55
9143.581 74
9144.035 80
9144.490 57
9144.944 46
9145.399 54
9145.853 53
9146.308 46
9146.762 64
9147.217 54
9147.671 53
9148.126 48
9148.580 39
9149.035 53
9149.489 47
9149.944 52
9150.399 51
9150.853 54
9151.308 45
9151.763 31
9152.217 31
9152.672 35
9153.127 49
9153.581 56
9154.036 65
9154.491 45
9154.945 34
9155.400 52
9155.855 51
9156.310 62
9156.764 46
9157.219 51
9157.674 50
9158.129 52
9158.583 63
9159.038 53
9159.493 45
9159.948 48
9160.403 62
9160.858 99
9161.312 88
9161.767 86
9162.222 64
9162.677 55
9163.132 56
9163.587 52
9164.042 50
9164.497 50
9164.952 67
9165.407 87
9165.862 74
9166.317 81
9166.772 71
9167.227 59
9167.682 63
9168.137 68
9168.592 71
9169.047 58
9169.502 64
9169.957 54
9170.412 59
9170.867 80
9171.323 60
9171.778 58
9172.233 50
9172.688 61
9173.143 74
9173.598 84
9174.054 73
9174.509 72
9174.964 61
9175.419 65
9175.874 70
9176.330 86
9176.785 77
9177.240 50
9177.695 45
9178.151 50
9178.606 65
9179.061 74
9179.517 81
9179.972 84
9180.427 85
9180.883 83
9181.338 73
9181.793 81
9182.249 53
9182.704 50
9183.160 58
9183.615 51
9184.071 44
9184.526 45
9184.981 40
9185.437 49
9185.892 53
9186.348 45
9186.803 48
9187.259 64
9187.714 57
9188.170 71
9188.626 65
9189.081 64
9189.537 81
9189.992 91
9190.448 91
9190.903 87
9191.359 84
9191.815 61
9192.270 57
9192.726 56
9193.182 74
9193.637 68
9194.093 60
9194.549 45
9195.004 44
9195.460 44
9195.916 54
9196.372 76
9196.827 102
9197.283 81
9197.739 72
9198.195 51
9198.650 54
9199.106 55
9199.562 32
9200.018 49
9200.474 72
9200.930 59
9201.386 56
9201.841 58
9202.297 68
9202.753 64
9203.209 61
9203.665 56
9204.121 46
9204.577 43
9205.033 40
9205.489 36
9205.945 53
9206.401 55
9206.857 69
9207.313 59
9207.769 55
9208.225 65
9208.681 54
9209.137 50
9209.593 58
9210.049 67
9210.505 60
9210.961 61
9211.417 65
9211.874 52
9212.330 47
9212.786 75
9213.242 75
9213.698 68
9214.154 53
9214.611 59
9215.067 86
9215.523 85
9215.979 82
9216.435 76
9216.892 81
9217.348 53
9217.804 67
9218.261 60
9218.717 66
9219.173 58
9219.629 49
9220.086 54
9220.542 60
9220.998 70
9221.455 70
9221.911 68
9222.368 51
9222.824 64
9223.280 55
9223.737 55
9224.193 66
9224.650 86
9225.106 112
9225.563 81
9226.019 69
9226.476 73
9226.932 64
9227.389 72
9227.845 56
9228.302 53
9228.758 46
9229.215 36
9229.671 50
9230.128 70
9230.584 64
9231.041 53
9231.498 69
9231.954 68
9232.411 78
9232.868 67
9233.324 67
9233.781 51
9234.238 53
9234.694 41
9235.151 29
9235.608 35
9236.064 59
9236.521 75
9236.978 64
9237.435 48
9237.891 70
9238.348 62
9238.805 68
9239.262 60
9239.719 83
9240.175 67
9240.632 74
9241.089 63
9241.546 61
9242.003 65
9242.460 59
9242.917 53
9243.374 72
9243.830 71
9244.287 62
9244.744 65
9245.201 56
9245.658 66
9246.115 87
9246.572 78
9247.029 72
9247.486 62
9247.943 53
9248.400 62
9248.857 69
9249.314 100
9249.771 74
9250.228 58
9250.686 46
9251.143 49
9251.600 49
9252.057 53
9252.514 60
9252.971 71
9253.428 81
9253.886 54
9254.343 65
9254.800 64
9255.257 59
9255.714 50
9256.172 75
9256.629 78
9257.086 60
9257.543 53
9258.001 61
9258.458 79
9258.915 77
9259.372 79
9259.830 71
9260.287 65
9260.744 57
9261.202 58
9261.659 50
9262.116 73
9262.574 65
9263.031 50
9263.489 59
9263.946 38
9264.403 48
9264.861 91
9265.318 79
9265.776 70
9266.233 97
9266.691 87
9267.148 58
9267.606 49
9268.063 53
9268.521 49
9268.978 52
9269.436 71
9269.893 60
9270.351 46
9270.809 48
9271.266 58
9271.724 65
9272.181 48
9272.639 41
9273.097 64
9273.554 60
9274.012 42
9274.470 50
9274.927 58
9275.385 62
9275.843 70
9276.300 51
9276.758 48
9277.216 59
9277.674 54
9278.131 58
9278.589 54
9279.047 58
9279.505 48
9279.963 48
9280.420 56
9280.878 57
9281.336 54
9281.794 61
9282.252 66
9282.710 57
9283.168 39
9283.625 45
9284.083 64
9284.541 64
9284.999 50
9285.457 38
9285.915 48
9286.373 73
9286.831 48
9287.289 49
9287.747 60
9288.205 61
9288.663 69
9289.121 66
9289.579 64
9290.037 68
9290.495 47
9290.953 45
9291.411 59
9291.870 59
9292.328 43
9292.786 32
9293.244 44
9293.702 51
9294.160 66
9294.618 69
9295.077 62
9295.535 55
9295.993 57
9296.451 59
9296.909 49
9297.368 53
9297.826 55
9298.284 48
9298.742 77
9299.201 64
9299.659 48
9300.117 38
9300.576 44
9301.034 63
9301.492 57
9301.951 65
9302.409 65
9302.867 57
9303.326 44
9303.784 42
9304.243 59
9304.701 74
9305.159 79
9305.618 64
9306.076 75
9306.535 49
9306.993 49
9307.452 48
9307.910 49
9308.369 77
9308.827 85
9309.286 77
9309.744 76
9310.203 72
9310.662 67
9311.120 56
9311.579 41
9312.037 54
9312.496 49
9312.955 88
9313.413 83
9313.872 76
9314.330 83
9314.789 66
9315.248 52
9315.706 39
9316.165 64
9316.624 77
9317.083 69
9317.541 76
9318.000 59
9318.459 63
9318.918 55
9319.376 51
9319.835 48
9320.294 60
9320.753 84
9321.212 88
9321.670 62
9322.129 51
9322.588 77
9323.047 52
9323.506 44
9323.965 76
9324.424 62
9324.883 64
9325.342 62
9325.801 29
9326.259 51
9326.718 49
9327.177 44
9327.636 59
9328.095 58
9328.554 53
9329.013 40
9329.472 45
9329.931 56
9330.391 53
9330.850 59
9331.309 59
9331.768 65
9332.227 80
9332.686 62
9333.145 54
9333.604 45
9334.063 36
9334.522 38
9334.982 51
9335.441 49
9335.900 50
9336.359 60
9336.818 60
9337.278 56
9337.737 57
9338.196 53
9338.655 60
9339.115 81
9339.574 66
9340.033 71
9340.493 62
9340.952 55
9341.411 56
9341.870 59
9342.330 44
9342.789 63
9343.249 68
9343.708 64
9344.167 43
9344.627 36
9345.086 50
9345.546 46
9346.005 65
9346.464 65
9346.924 54
9347.383 50
9347.843 47
9348.302 49
9348.762 44
9349.221 48
9349.681 39
9350.140 46
9350.600 46
9351.060 68
9351.519 62
9351.979 71
9352.438 72
9352.898 49
9353.357 52
9353.817 51
9354.277 57
9354.736 70
9355.196 54
9355.656 45
9356.115 54
9356.575 45
9357.035 45
9357.495 56
9357.954 60
9358.414 40
9358.874 60
9359.334 57
9359.793 51
9360.253 56
9360.713 49
9361.173 45
9361.633 56
9362.092 53
9362.552 47
9363.012 37
9363.472 63
9363.932 64
9364.392 57
9364.852 57
9365.311 55
9365.771 58
9366.231 49
9366.691 44
9367.151 62
9367.611 57
9368.071 58
9368.531 68
9368.991 70
9369.451 61
9369.911 61
9370.371 57
9370.831 51
9371.291 59
9371.751 49
9372.211 49
9372.672 69
9373.132 68
9373.592 59
9374.052 64
9374.512 55
9374.972 59
9375.432 49
9375.892 54
9376.353 50
9376.813 58
9377.273 60
9377.733 75
9378.194 63
9378.654 64
9379.114 59
9379.574 52
9380.035 41
9380.495 42
9380.955 45
9381.415 37
9381.876 44
9382.336 60
9382.796 58
9383.257 58
9383.717 47
9384.177 69
9384.638 65
9385.098 61
9385.559 52
9386.019 45
9386.480 59
9386.940 56
9387.400 39
9387.861 39
9388.321 43
9388.782 41
9389.242 39
9389.703 21
9390.163 40
9390.624 46
9391.084 35
9391.545 55
9392.006 67
9392.466 94
9392.927 72
9393.387 60
9393.848 68
9394.309 60
9394.769 63
9395.230 78
9395.690 67
9396.151 59
9396.612 69
9397.072 72
9397.533 74
9397.994 55
9398.455 55
9398.915 44
9399.376 55
9399.837 67
9400.298 62
9400.758 52
9401.219 55
9401.680 52
9402.141 50
9402.602 46
9403.062 57
9403.523 77
9403.984 62
9404.445 60
9404.906 71
9405.367 59
9405.828 58
9406.289 47
9406.750 53
9407.210 67
9407.671 53
9408.132 58
9408.593 40
9409.054 44
9409.515 56
9409.976 56
9410.437 30
9410.898 49
9411.359 53
9411.820 59
9412.282 57
9412.743 52
9413.204 47
9413.665 55
9414.126 56
9414.587 74
9415.048 66
9415.509 39
9415.970 42
9416.432 53
9416.893 50
9417.354 42
9417.815 43
9418.276 38
9418.738 53
9419.199 66
9419.660 77
9420.121 67
9420.583 57
9421.044 41
9421.505 53
9421.966 59
9422.428 48
9422.889 48
9423.350 50
9423.812 40
9424.273 62
9424.734 59
9425.196 60
9425.657 50
9426.119 65
9426.580 63
9427.041 51
9427.503 54
9427.964 51
9428.426 45
9428.887 49
9429.349 52
9429.810 46
9430.272 58
9430.733 63
9431.195 61
9431.656 40
9432.118 48
9432.579 65
9433.041 44
9433.503 33
9433.964 47
9434.426 47
9434.887 44
9435.349 42
9435.811 50
9436.272 46
9436.734 43
9437.196 47
9437.657 55
9438.119 56
9438.581 39
9439.042 52
9439.504 61
9439.966 68
9440.428 49
9440.889 56
9441.351 56
9441.813 56
9442.275 50
9442.737 50
9443.198 56
9443.660 61
9444.122 44
9444.584 30
9445.046 51
9445.508 59
9445.970 68
9446.431 57
9446.893 57
9447.355 89
9447.817 104
9448.279 82
9448.741 75
9449.203 82
9449.665 88
9450.127 62
9450.589 58
9451.051 50
9451.513 46
9451.975 49
9452.437 46
9452.899 63
9453.361 79
9453.823 55
9454.285 40
9454.748 46
9455.210 53
9455.672 44
9456.134 37
9456.596 48
9457.058 45
9457.520 49
9457.983 65
9458.445 66
9458.907 74
9459.369 86
9459.831 71
9460.294 48
9460.756 72
9461.218 64
9461.680 53
9462.143 48
9462.605 50
9463.067 43
9463.530 43
9463.992 55
9464.454 51
9464.917 49
9465.379 56
9465.841 56
9466.304 51
9466.766 49
9467.228 44
9467.691 36
9468.153 52
9468.616 54
9469.078 52
9469.541 41
9470.003 57
9470.466 52
9470.928 52
9471.391 53
9471.853 82
9472.316 53
9472.778 73
9473.241 64
9473.703 49
9474.166 59
9474.628 64
9475.091 81
9475.554 55
9476.016 47
9476.479 41
9476.942 40
9477.404 58
9477.867 73
9478.330 57
9478.792 58
9479.255 46
9479.718 56
9480.180 74
9480.643 76
9481.106 50
9481.569 32
9482.031 28
9482.494 47
9482.957 54
9483.420 43
9483.883 35
9484.345 55
9484.808 53
9485.271 55
9485.734 40
9486.197 57
9486.660 62
9487.123 61
9487.585 56
9488.048 47
9488.511 31
9488.974 22
9489.437 35
9489.900 50
9490.363 39
9490.826 32
9491.289 36
9491.752 45
9492.215 48
9492.678 40
9493.141 31
9493.604 32
9494.067 40
9494.530 18
9494.993 25
9495.457 70
9495.920 78
9496.383 59
9496.846 40
9497.309 66
9497.772 77
9498.235 80
9498.699 64
9499.162 62
9499.625 55
9500.088 65
9500.551 53
9501.015 42
9501.478 52
9501.941 40
9502.404 51
9502.868 45
9503.331 51
9503.794 60
9504.257 45
9504.721 36
9505.184 49
9505.647 49
9506.111 49
9506.574 56
9507.038 72
9507.501 74
9507.964 58
9508.428 64
9508.891 45
9509.355 39
9509.818 36
9510.282 54
9510.745 46
9511.208 68
9511.672 63
9512.135 56
9512.599 48
9513.062 38
9513.526 40
9513.990 49
9514.453 44
9514.917 37
9515.380 31
9515.844 47
9516.307 49
9516.771 42
9517.235 42
9517.698 47
9518.162 47
9518.626 48
9519.089 47
9519.553 48
9520.017 25
9520.480 55
9520.944 56
9521.408 63
9521.872 61
9522.335 50
9522.799 41
9523.263 41
9523.727 37
9524.190 55
9524.654 55
9525.118 57
9525.582 43
9526.046 28
9526.510 54
9526.973 42
9527.437 29
9527.901 52
9528.365 55
9528.829 59
9529.293 62
9529.757 67
9530.221 55
9530.685 41
9531.149 32
9531.613 60
9532.077 69
9532.541 55
9533.005 55
9533.469 56
9533.933 41
9534.397 59
9534.861 53
9535.325 51
9535.789 71
9536.253 73
9536.717 65
9537.181 61
9537.645 45
9538.110 32
9538.574 26
9539.038 32
9539.502 34
9539.966 38
9540.430 42
9540.895 58
9541.359 50
9541.823 44
9542.287 42
9542.751 64
9543.216 71
9543.680 66
9544.144 48
9544.609 52
9545.073 54
9545.537 41
9546.001 50
9546.466 61
9546.930 76
9547.395 80
9547.859 71
9548.323 61
9548.788 62
9549.252 53
9549.717 37
9550.181 49
9550.645 70
9551.110 65
9551.574 48
9552.039 49
9552.503 32
9552.968 45
9553.432 57
9553.897 58
9554.361 61
9554.826 75
9555.290 67
9555.755 67
9556.220 44
9556.684 48
9557.149 44
9557.613 68
9558.078 67
9558.543 48
9559.007 55
9559.472 49
9559.936 44
9560.401 53
9560.866 73
9561.331 72
9561.795 55
9562.260 42
9562.725 47
9563.189 58
9563.654 45
9564.119 46
9564.584 54
9565.049 41
9565.513 25
9565.978 23
9566.443 43
9566.908 52
9567.373 53
9567.838 63
9568.302 56
9568.767 80
9569.232 84
9569.697 89
9570.162 65
9570.627 54
9571.092 57
9571.557 49
9572.022 65
9572.487 66
9572.952 56
9573.417 61
9573.882 51
9574.347 44
9574.812 47
9575.277 48
9575.742 34
9576.207 40
9576.672 59
9577.137 40
9577.602 45
9578.067 54
9578.532 58
9578.997 49
9579.463 47
9579.928 60
9580.393 47
9580.858 48
9581.323 53
9581.788 64
9582.254 48
9582.719 38
9583.184 41
9583.649 49
9584.115 63
9584.580 53
9585.045 62
9585.510 53
9585.976 54
9586.441 48
9586.906 51
9587.372 56
9587.837 63
9588.302 49
9588.768 67
9589.233 62
9589.698 53
9590.164 46
9590.629 41
9591.095 55
9591.560 50
9592.026 41
9592.491 47
9592.956 46
9593.422 40
9593.887 45
9594.353 36
9594.818 67
9595.284 59
9595.750 52
9596.215 52
9596.681 53
9597.146 57
9597.612 50
9598.077 47
9598.543 44
9599.009 46
9599.474 55
9599.940 44
9600.405 44
9600.871 39
9601.337 43
9601.802 41
9602.268 35
9602.734 30
9603.200 44
9603.665 45
9604.131 56
9604.597 63
9605.063 63
9605.528 53
9605.994 56
9606.460 40
9606.926 39
9607.392 46
9607.857 52
9608.323 47
9608.789 48
9609.255 56
9609.721 41
9610.187 40
9610.653 48
9611.118 40
9611.584 36
9612.050 41
9612.516 48
9612.982 46
9613.448 53
9613.914 57
9614.380 48
9614.846 38
9615.312 51
9615.778 62
9616.244 39
9616.710 30
9617.176 32
9617.642 40
9618.108 51
9618.574 45
9619.041 46
9619.507 47
9619.973 34
9620.439 42
9620.905 51
9621.371 49
9621.837 34
9622.304 41
9622.770 34
9623.236 46
9623.702 43
9624.168 43
9624.635 48
9625.101 53
9625.567 43
9626.033 53
9626.500 39
9626.966 37
9627.432 46
9627.899 30
9628.365 43
9628.831 38
9629.298 67
9629.764 61
9630.230 54
9630.697 53
9631.163 47
9631.629 56
9632.096 39
9632.562 41
9633.029 43
9633.495 40
9633.962 31
9634.428 35
9634.895 37
9635.361 38
9635.828 66
9636.294 50
9636.761 49
9637.227 41
9637.694 34
9638.160 43
9638.627 35
9639.093 55
9639.560 55
9640.027 61
9640.493 65
9640.960 56
9641.427 56
9641.893 63
9642.360 42
9642.827 39
9643.293 48
9643.760 56
9644.227 41
9644.693 39
9645.160 46
9645.627 46
9646.094 49
9646.560 46
9647.027 36
9647.494 46
9647.961 56
9648.428 59
9648.894 47
9649.361 53
9649.828 49
9650.295 46
9650.762 50
9651.229 48
9651.696 47
9652.162 45
9652.629 51
9653.096 48
9653.563 46
9654.030 40
9654.497 50
9654.964 63
9655.431 55
9655.898 50
9656.365 49
9656.832 66
9657.299 52
9657.766 65
9658.233 55
9658.700 54
9659.167 47
9659.634 43
9660.101 49
9660.569 56
9661.036 40
9661.503 36
9661.970 44
9662.437 49
9662.904 38
9663.371 44
9663.839 51
9664.306 41
9664.773 39
9665.240 67
9665.707 52
9666.175 47
9666.642 25
9667.109 45
9667.576 55
9668.044 37
9668.511 38
9668.978 60
9669.446 51
9669.913 54
9670.380 54
9670.848 49
9671.315 59
9671.782 62
9672.250 67
9672.717 55
9673.185 50
9673.652 53
9674.119 56
9674.587 50
9675.054 38
9675.522 42
9675.989 55
9676.457 57
9676.924 44
9677.392 37
9677.859 43
9678.327 45
9678.794 36
9679.262 34
9679.729 54
9680.197 36
9680.665 30
9681.132 55
9681.600 45
9682.067 40
9682.535 48
9683.003 75
9683.470 75
9683.938 91
9684.406 66
9684.873 49
9685.341 40
9685.809 39
9686.277 44
9686.744 39
9687.212 44
9687.680 62
9688.148 60
9688.615 58
9689.083 50
9689.551 72
9690.019 78
9690.487 55
9690.954 43
9691.422 32
9691.890 34
9692.358 35
9692.826 51
9693.294 65
9693.762 56
9694.230 40
9694.698 43
9695.165 56
9695.633 52
9696.101 49
9696.569 57
9697.037 43
9697.505 29
9697.973 27
9698.441 27
9698.909 30
9699.377 30
9699.845 50
9700.314 51
9700.782 42
9701.250 47
9701.718 52
9702.186 44
9702.654 46
9703.122 51
9703.590 49
9704.058 54
9704.527 57
9704.995 60
9705.463 56
9705.931 54
9706.399 49
9706.868 37
9707.336 33
9707.804 51
9708.272 46
9708.741 64
9709.209 61
9709.677 55
9710.145 46
9710.614 40
9711.082 45
9711.550 50
9712.019 61
9712.487 50
9712.956 65
9713.424 52
9713.892 49
9714.361 63
9714.829 47
9715.298 49
9715.766 70
9716.234 62
9716.703 25
9717.171 52
9717.640 62
9718.108 55
9718.577 47
9719.045 40
9719.514 51
9719.982 43
9720.451 46
9720.920 71
9721.388 65
9721.857 62
9722.325 49
9722.794 45
9723.262 60
9723.731 60
9724.200 43
9724.668 19
9725.137 19
9725.606 26
9726.074 27
9726.543 45
9727.012 44
9727.481 59
9727.949 50
9728.418 43
9728.887 46
9729.356 53
9729.824 61
9730.293 49
9730.762 32
9731.231 36
9731.699 34
9732.168 38
9732.637 53
9733.106 54
9733.575 67
9734.044 61
9734.513 46
9734.982 63
9735.450 41
9735.919 40
9736.388 38
9736.857 39
9737.326 43
9737.795 57
9738.264 47
9738.733 38
9739.202 36
9739.671 32
9740.140 48
9740.609 56
9741.078 57
9741.547 33
9742.016 38
9742.485 63
9742.955 61
9743.424 51
9743.893 43
9744.362 49
9744.831 53
9745.300 50
9745.769 47
9746.239 38
9746.708 51
9747.177 39
9747.646 44
9748.115 46
9748.585 39
9749.054 32
9749.523 42
9749.992 43
9750.462 34
9750.931 39
9751.400 39
9751.869 50
9752.339 48
9752.808 44
9753.277 40
9753.747 40
9754.216 35
9754.685 33
9755.155 30
9755.624 20
9756.094 18
9756.563 29
9757.033 39
9757.502 47
9757.971 60
9758.441 49
9758.910 42
9759.380 41
9759.849 44
9760.319 67
9760.788 56
9761.258 48
9761.727 48
9762.197 28
9762.667 31
9763.136 49
9763.606 41
9764.075 43
9764.545 23
9765.015 25
9765.484 35
9765.954 28
9766.423 36
9766.893 38
9767.363 37
9767.833 34
9768.302 39
9768.772 48
9769.242 59
9769.711 33
9770.181 33
9770.651 25
9771.121 48
9771.590 60
9772.060 43
9772.530 45
9773.000 31
9773.470 33
9773.939 35
9774.409 40
9774.879 48
9775.349 42
9775.819 36
9776.289 29
9776.759 50
9777.229 63
9777.699 56
9778.169 50
9778.638 70
9779.108 56
9779.578 45
9780.048 39
9780.518 40
9780.988 60
9781.458 52
9781.928 60
9782.398 55
9782.869 42
9783.339 46
9783.809 51
9784.279 41
9784.749 39
9785.219 37
9785.689 61
9786.159 58
9786.629 48
9787.099 48
9787.570 57
9788.040 56
9788.510 61
9788.980 67
9789.450 56
9789.921 41
9790.391 38
9790.861 35
9791.331 38
9791.802 29
9792.272 31
9792.742 42
9793.212 63
9793.683 44
9794.153 37
9794.623 39
9795.094 45
9795.564 26
9796.035 35
9796.505 52
9796.975 37
9797.446 31
9797.916 31
9798.387 50
9798.857 56
9799.327 64
9799.798 57
9800.268 41
9800.739 45
9801.209 46
9801.680 52
9802.150 32
9802.621 23
9803.091 31
9803.562 39
9804.032 33
9804.503 35
9804.974 56
9805.444 48
9805.915 47
9806.385 43
9806.856 52
9807.327 53
9807.797 34
9808.268 62
9808.739 49
9809.209 49
9809.680 61
9810.151 40
9810.621 44
9811.092 30
9811.563 48
9812.034 76
9812.504 53
9812.975 44
9813.446 34
9813.917 48
9814.388 63
9814.858 62
9815.329 46
9815.800 40
9816.271 39
9816.742 40
9817.213 45
9817.684 47
9818.154 68
9818.625 56
9819.096 59
9819.567 67
9820.038 65
9820.509 74
9820.980 97
9821.451 83
9821.922 69
9822.393 62
9822.864 61
9823.335 64
9823.806 67
9824.277 70
9824.748 93
9825.219 99
9825.690 91
9826.161 90
9826.633 100
9827.104 91
9827.575 62
9828.046 84
9828.517 92
9828.988 103
9829.459 109
9829.931 101
9830.402 81
9830.873 49
9831.344 46
9831.815 51
9832.287 39
9832.758 43
9833.229 57
9833.700 50
9834.172 43
9834.643 57
9835.114 50
9835.586 50
9836.057 67
9836.528 68
9837.000 53
9837.471 44
9837.942 58
9838.414 61
9838.885 75
9839.357 62
9839.828 56
9840.299 71
9840.771 69
9841.242 78
9841.714 63
9842.185 68
9842.657 82
9843.128 55
9843.600 82
9844.071 84
9844.543 63
9845.014 50
9845.486 51
9845.957 32
9846.429 24
9846.901 49
9847.372 57
9847.844 54
9848.315 52
9848.787 51
9849.259 54
9849.730 38
9850.202 41
9850.674 38
9851.145 46
9851.617 39
9852.089 33
9852.561 38
9853.032 49
9853.504 45
9853.976 38
9854.448 55
9854.919 57
9855.391 49
9855.863 47
9856.335 49
9856.807 33
9857.278 22
9857.750 34
9858.222 20
9858.694 33
9859.166 41
9859.638 52
9860.110 78
9860.582 54
9861.053 48
9861.525 41
9861.997 32
9862.469 35
9862.941 33
9863.413 29
9863.885 42
9864.357 37
9864.829 46
9865.301 53
9865.773 50
9866.245 56
9866.717 43
9867.189 48
9867.662 49
9868.134 36
9868.606 53
9869.078 36
9869.550 45
9870.022 60
9870.494 40
9870.966 58
9871.439 56
9871.911 49
9872.383 41
9872.855 46
9873.327 55
9873.800 60
9874.272 45
9874.744 51
9875.216 63
9875.689 47
9876.161 49
9876.633 44
9877.106 49
9877.578 42
9878.050 55
9878.523 35
9878.995 35
9879.467 30
9879.940 30
9880.412 37
9880.884 37
9881.357 35
9881.829 64
9882.302 54
9882.774 56
9883.247 38
9883.719 51
9884.192 59
9884.664 53
9885.137 59
9885.609 63
9886.082 33
9886.554 41
9887.027 32
9887.499 29
9887.972 28
9888.444 27
9888.917 37
9889.390 31
9889.862 34
9890.335 38
9890.807 42
9891.280 46
9891.753 55
9892.225 65
9892.698 75
9893.171 62
9893.644 42
9894.116 41
9894.589 41
9895.062 33
9895.534 23
9896.007 32
9896.480 31
9896.953 32
9897.426 52
9897.898 39
9898.371 24
9898.844 22
9899.317 33
9899.790 37
9900.263 40
9900.735 41
9901.208 40
9901.681 54
9902.154 46
9902.627 36
9903.100 32
9903.573 36
9904.046 40
9904.519 53
9904.992 40
9905.465 29
9905.938 26
9906.411 21
9906.884 30
9907.357 59
9907.830 42
9908.303 37
9908.776 36
9909.249 24
9909.722 55
9910.195 54
9910.668 42
9911.142 46
9911.615 45
9912.088 45
9912.561 49
9913.034 56
9913.507 54
9913.980 55
9914.454 51
9914.927 51
9915.400 49
9915.873 42
9916.347 46
9916.820 40
9917.293 34
9917.766 34
9918.240 34
9918.713 28
9919.186 35
9919.660 46
9920.133 43
9920.606 49
9921.080 50
9921.553 40
9922.026 34
9922.500 44
9922.973 61
9923.447 68
9923.920 47
9924.394 45
9924.867 44
9925.340 34
9925.814 37
9926.287 49
9926.761 33
9927.234 33
9927.708 22
9928.181 36
9928.655 32
9929.129 30
9929.602 33
9930.076 47
9930.549 49
9931.023 50
9931.496 43
9931.970 39
9932.444 46
9932.917 42
9933.391 51
9933.865 52
9934.338 52
9934.812 46
9935.286 42
9935.759 40
9936.233 34
9936.707 35
9937.181 28
9937.654 34
9938.128 35
9938.602 38
9939.076 31
9939.550 43
9940.023 51
9940.497 48
9940.971 42
9941.445 41
9941.919 27
9942.393 37
9942.866 25
9943.340 27
9943.814 25
9944.288 23
9944.762 34
9945.236 32
9945.710 36
9946.184 30
9946.658 34
9947.132 21
9947.606 37
9948.080 41
9948.554 39
9949.028 51
9949.502 47
9949.976 41
9950.450 22
9950.924 26
9951.398 31
9951.872 35
9952.346 37
9952.820 25
9953.295 32
9953.769 59
9954.243 60
9954.717 44
9955.191 37
9955.665 26
9956.140 44
9956.614 62
9957.088 52
9957.562 63
9958.037 53
9958.511 51
9958.985 46
9959.459 49
9959.934 59
9960.408 53
9960.882 52
9961.357 39
9961.831 61
9962.305 59
9962.780 52
9963.254 43
9963.728 48
9964.203 61
9964.677 57
9965.151 35
9965.626 40
9966.100 45
9966.575 26
9967.049 42
9967.524 54
9967.998 61
9968.473 43
9968.947 51
9969.422 65
9969.896 61
9970.371 49
9970.845 64
9971.320 51
9971.794 30
9972.269 27
9972.744 35
9973.218 36
9973.693 23
9974.167 23
9974.642 27
9975.117 35
9975.591 36
9976.066 18
9976.541 12
9977.015 29
9977.490 36
9977.965 41
9978.440 34
9978.914 25
9979.389 31
9979.864 33
9980.339 55
9980.813 44
9981.288 24
9981.763 36
9982.238 27
9982.713 40
9983.187 43
9983.662 37
9984.137 48
9984.612 52
9985.087 56
9985.562 54
9986.037 46
9986.512 46
9986.987 36
9987.461 41
9987.936 35
9988.411 21
9988.886 35
9989.361 47
9989.836 33
9990.311 37
9990.786 28
9991.261 55
9991.736 49
9992.211 41
9992.687 35
9993.162 49
9993.637 31
9994.112 18
9994.587 24
9995.062 27
9995.537 45
9996.012 41
9996.487 26
9996.963 28
9997.438 19
9997.913 30
9998.388 41
9998.863 42
9999.339 41
9999.814 32
10000.289 34
10000.764 38
10001.240 40
10001.715 43
10002.190 29
10002.665 32
10003.141 30
10003.616 32
10004.091 28
10004.567 23
10005.042 23
10005.518 48
10005.993 59
10006.468 35
10006.944 22
10007.419 30
10007.895 45
10008.370 62
10008.845 48
10009.321 40
10009.796 31
10010.272 32
10010.747 36
10011.223 30
10011.698 46
10012.174 33
10012.649 26
10013.125 38
10013.601 41
10014.076 32
10014.552 27
10015.027 33
10015.503 35
10015.979 36
10016.454 40
10016.930 40
10017.405 46
10017.881 37
10018.357 39
10018.832 31
10019.308 35
10019.784 43
10020.260 35
10020.735 54
10021.211 43
10021.687 49
10022.163 52
10022.638 41
10023.114 43
10023.590 43
10024.066 39
10024.542 42
10025.017 45
10025.493 41
10025.969 39
10026.445 59
10026.921 55
10027.397 39
10027.873 20
10028.349 25
10028.824 40
10029.300 33
10029.776 34
10030.252 46
10030.728 51
10031.204 56
10031.680 60
10032.156 55
10032.632 47
10033.108 42
10033.584 56
10034.060 48
10034.536 40
10035.012 36
10035.489 20
10035.965 19
10036.441 39
10036.917 47
10037.393 42
10037.869 23
10038.345 19
10038.821 23
10039.298 28
10039.774 32
10040.250 40
10040.726 46
10041.202 25
10041.679 33
10042.155 48
10042.631 68
10043.107 76
10043.584 54
10044.060 29
10044.536 28
10045.013 36
10045.489 32
10045.965 30
10046.442 48
10046.918 51
10047.394 50
10047.871 39
10048.347 30
10048.823 38
10049.300 47
10049.776 49
10050.253 45
10050.729 39
10051.206 43
10051.682 36
10052.159 33
10052.635 42
10053.112 42
10053.588 52
10054.065 52
10054.541 33
10055.018 23
10055.494 44
10055.971 44
10056.447 35
10056.924 35
10057.401 42
10057.877 48
10058.354 38
10058.830 35
10059.307 36
10059.784 47
10060.260 50
10060.737 38
10061.214 40
10061.690 36
10062.167 18
10062.644 24
10063.121 33
10063.597 24
10064.074 38
10064.551 47
10065.028 39
10065.504 36
10065.981 34
10066.458 44
10066.935 48
10067.412 45
10067.889 34
10068.365 32
10068.842 35
10069.319 43
10069.796 35
10070.273 36
10070.750 29
10071.227 33
10071.704 63
10072.181 38
10072.658 34
10073.135 32
10073.612 31
10074.089 52
10074.566 48
10075.043 36
10075.520 43
10075.997 56
10076.474 35
10076.951 22
10077.428 33
10077.905 40
10078.382 37
10078.859 35
10079.336 39
10079.813 47
10080.291 33
10080.768 38
10081.245 43
10081.722 34
10082.199 35
10082.676 35
10083.154 25
10083.631 41
10084.108 53
10084.585 44
10085.063 42
10085.540 39
10086.017 39
10086.494 54
10086.972 47
10087.449 36
10087.926 38
10088.404 43
10088.881 36
10089.358 29
10089.836 28
10090.313 37
10090.791 39
10091.268 59
10091.745 49
10092.223 39
10092.700 45
10093.178 41
10093.655 52
10094.133 57
10094.610 52
10095.088 36
10095.565 26
10096.043 49
10096.520 46
10096.998 53
10097.475 46
10097.953 30
10098.430 23
10098.908 21
10099.386 14
10099.863 32
10100.341 29
10100.818 26
10101.296 33
10101.774 40
10102.251 29
10102.729 54
10103.207 46
10103.684 38
10104.162 41
10104.640 28
10105.118 27
10105.595 40
10106.073 36
10106.551 43
10107.029 40
10107.506 48
10107.984 38
10108.462 53
10108.940 53
10109.418 24
10109.895 30
10110.373 33
10110.851 25
10111.329 27
10111.807 35
10112.285 31
10112.763 29
10113.241 25
10113.719 29
10114.197 20
10114.675 24
10115.152 32
10115.630 37
10116.108 60
10116.586 52
10117.064 49
10117.542 29
10118.021 30
10118.499 24
10118.977 32
10119.455 35
10119.933 36
10120.411 30
10120.889 30
10121.367 38
10121.845 45
10122.323 42
10122.801 37
10123.280 33
10123.758 40
10124.236 53
10124.714 55
10125.192 28
10125.671 21
10126.149 28
10126.627 36
10127.105 23
10127.584 39
10128.062 39
10128.540 37
10129.018 41
10129.497 46
10129.975 55
10130.453 55
10130.932 64
10131.410 59
10131.888 42
10132.367 50
10132.845 51
10133.324 52
10133.802 33
10134.280 46
10134.759 38
10135.237 38
10135.716 40
10136.194 37
10136.673 35
10137.151 31
10137.630 33
10138.108 39
10138.587 36
10139.065 47
10139.544 38
10140.022 33
10140.501 38
10140.979 38
10141.458 28
10141.937 36
10142.415 42
10142.894 26
10143.373 17
10143.851 22
10144.330 34
10144.808 33
10145.287 29
10145.766 26
10146.245 31
10146.723 26
10147.202 23
10147.681 21
10148.159 24
10148.638 32
10149.117 33
10149.596 36
10150.075 36
10150.553 23
10151.032 24
10151.511 31
10151.990 34
10152.469 29
10152.948 37
10153.426 23
10153.905 15
10154.384 27
10154.863 39
10155.342 27
10155.821 28
10156.300 42
10156.779 30
10157.258 24
10157.737 31
10158.216 27
10158.695 27
10159.174 29
10159.653 29
10160.132 24
10160.611 26
10161.090 25
10161.569 22
10162.048 25
10162.527 34
10163.006 30
10163.485 22
10163.964 38
10164.444 43
10164.923 46
10165.402 31
10165.881 31
10166.360 36
10166.839 52
10167.319 36
10167.798 38
10168.277 34
10168.756 31
10169.235 33
10169.715 49
10170.194 39
10170.673 27
10171.153 28
10171.632 24
10172.111 26
10172.590 32
10173.070 30
10173.549 35
10174.029 32
10174.508 40
10174.987 42
10175.467 40
10175.946 40
10176.425 39
10176.905 42
10177.384 37
10177.864 19
10178.343 13
10178.823 29
10179.302 26
10179.782 25
10180.261 28
10180.741 37
10181.220 59
10181.700 53
10182.179 43
10182.659 39
10183.138 41
10183.618 23
10184.098 21
10184.577 16
10185.057 25
10185.536 33
10186.016 44
10186.496 56
10186.975 38
10187.455 31
10187.935 39
10188.414 44
10188.894 36
10189.374 40
10189.854 29
10190.333 26
10190.813 24
10191.293 22
10191.773 19
10192.252 38
10192.732 48
10193.212 59
10193.692 45
10194.172 37
10194.651 52
10195.131 48
10195.611 45
10196.091 39
10196.571 48
10197.051 46
10197.531 42
10198.011 45
10198.491 24
10198.971 43
10199.451 39
10199.930 33
10200.410 42
10200.890 53
10201.370 39
10201.850 45
10202.330 52
10202.811 53
10203.291 47
10203.771 30
10204.251 27
10204.731 28
10205.211 38
10205.691 29
10206.171 19
10206.651 12
10207.131 17
10207.611 24
10208.092 26
10208.572 22
10209.052 14
10209.532 14
10210.012 21
10210.493 22
10210.973 37
10211.453 31
10211.933 29
10212.414 41
10212.894 60
10213.374 44
10213.854 47
10214.335 35
10214.815 31
10215.295 27
10215.776 38
10216.256 39
10216.736 44
10217.217 41
10217.697 31
10218.178 31
10218.658 29
10219.138 22
10219.619 29
10220.099 35
10220.580 26
10221.060 28
10221.541 15
10222.021 17
10222.502 22
10222.982 27
10223.463 31
10223.943 32
10224.424 52
10224.904 48
10225.385 34
10225.865 27
10226.346 35
10226.827 38
10227.307 31
10227.788 32
10228.268 36
10228.749 39
10229.230 32
10229.710 17
10230.191 13
10230.672 31
10231.152 36
10231.633 34
10232.114 26
10232.595 28
10233.075 18
10233.556 22
10234.037 45
10234.518 43
10234.998 38
10235.479 25
10235.960 20
10236.441 28
10236.922 30
10237.403 45
10237.883 28
10238.364 35
10238.845 41
10239.326 49
10239.807 29
10240.288 23
10240.769 19
10241.250 27
10241.731 46
10242.212 41
10242.693 38
10243.174 26
10243.655 20
10244.136 20
10244.617 26
10245.098 39
10245.579 31
10246.060 42
10246.541 38
10247.022 42
10247.503 29
10247.984 27
10248.465 36
10248.946 29
10249.427 31
10249.909 18
10250.390 15
10250.871 22
10251.352 24
10251.833 21
10252.314 28
10252.796 28
10253.277 51
10253.758 33
10254.239 35
10254.721 36
10255.202 55
10255.683 50
10256.164 40
10256.646 39
10257.127 24
10257.608 34
10258.090 29
10258.571 23
10259.052 25
10259.534 28
10260.015 34
10260.497 30
10260.978 21
10261.459 13
10261.941 16
10262.422 20
10262.904 51
10263.385 49
10263.867 24
10264.348 17
10264.830 21
10265.311 31
10265.793 37
10266.274 35
10266.756 33
10267.237 42
10267.719 36
10268.200 38
10268.682 38
10269.163 40
10269.645 33
10270.127 39
10270.608 45
10271.090 25
10271.572 20
10272.053 32
10272.535 33
10273.017 41
10273.498 37
10273.980 44
10274.462 46
10274.943 39
10275.425 41
10275.907 48
10276.389 45
10276.870 50
10277.352 38
10277.834 36
10278.316 34
10278.798 41
10279.279 26
10279.761 36
10280.243 31
10280.725 37
10281.207 32
10281.689 24
10282.171 25
10282.653 17
10283.135 13
10283.616 10
10284.098 14
10284.580 19
10285.062 36
10285.544 30
10286.026 41
10286.508 33
10286.990 29
10287.472 27
10287.954 28
10288.436 28
10288.918 45
10289.400 44
10289.883 38
10290.365 21
10290.847 26
10291.329 36
10291.811 49
10292.293 36
10292.775 22
10293.257 32
10293.740 19
10294.222 27
10294.704 35
10295.186 37
10295.668 51
10296.151 51
10296.633 69
10297.115 43
10297.597 45
10298.080 43
10298.562 39
10299.044 31
10299.526 38
10300.009 38
10300.491 42
10300.973 37
10301.456 25
10301.938 36
10302.421 35
10302.903 29
10303.385 19
10303.868 24
10304.350 40
10304.833 30
10305.315 32
10305.797 35
10306.280 56
10306.762 46
10307.245 57
10307.727 48
10308.210 37
10308.692 31
10309.175 28
10309.657 33
10310.140 32
10310.623 25
10311.105 26
10311.588 27
10312.070 40
10312.553 36
10313.036 28
10313.518 27
10314.001 22
10314.483 39
10314.966 34
10315.449 31
10315.932 37
10316.414 37
10316.897 31
10317.380 43
10317.862 37
10318.345 27
10318.828 27
10319.311 36
10319.793 56
10320.276 47
10320.759 37
10321.242 33
10321.725 38
10322.207 27
10322.690 21
10323.173 30
10323.656 21
10324.139 11
10324.622 12
10325.105 31
10325.588 30
10326.071 30
10326.553 26
10327.036 25
10327.519 33
10328.002 27
10328.485 23
10328.968 34
10329.451 39
10329.934 47
10330.417 70
10330.900 39
10331.383 27
10331.867 45
10332.350 27
10332.833 34
10333.316 39
10333.799 27
10334.282 28
10334.765 34
10335.248 57
10335.731 42
10336.215 42
10336.698 40
10337.181 34
10337.664 42
10338.147 44
10338.631 48
10339.114 34
10339.597 44
10340.080 39
10340.564 34
10341.047 31
10341.530 35
10342.013 44
10342.497 43
10342.980 42
10343.463 31
10343.947 23
10344.430 12
10344.913 23
10345.397 31
10345.880 50
10346.364 34
10346.847 17
10347.330 31
10347.814 31
10348.297 34
10348.781 36
10349.264 36
10349.748 41
10350.231 42
10350.715 45
10351.198 36
10351.682 27
10352.165 31
10352.649 25
10353.132 21
10353.616 23
10354.099 21
10354.583 17
10355.067 23
10355.550 26
10356.034 22
10356.518 26
10357.001 38
10357.485 38
10357.969 43
10358.452 55
10358.936 43
10359.420 48
10359.903 38
10360.387 18
10360.871 43
10361.355 36
10361.838 46
10362.322 32
10362.806 24
10363.290 21
10363.773 30
10364.257 24
10364.741 35
10365.225 28
10365.709 27
10366.193 27
10366.676 43
10367.160 29
10367.644 37
10368.128 36
10368.612 26
10369.096 35
10369.580 46
10370.064 43
10370.548 36
10371.032 21
10371.516 29
10372.000 31
10372.484 31
10372.968 39
10373.452 46
10373.936 35
10374.420 36
10374.904 60
10375.388 69
10375.872 45
10376.356 34
10376.840 32
10377.325 29
10377.809 36
10378.293 41
10378.777 30
10379.261 28
10379.745 26
10380.230 44
10380.714 60
10381.198 45
10381.682 42
10382.166 41
10382.651 34
10383.135 25
10383.619 24
10384.103 25
10384.588 50
10385.072 44
10385.556 36
10386.041 23
10386.525 28
10387.009 32
10387.494 33
10387.978 32
10388.462 45
10388.947 42
10389.431 27
10389.916 41
10390.400 38
10390.885 38
10391.369 33
10391.853 32
10392.338 44
10392.822 32
10393.307 34
10393.791 35
10394.276 36
10394.760 31
10395.245 36
10395.730 28
10396.214 45
10396.699 44
10397.183 33
10397.668 33
10398.152 36
10398.637 31
10399.122 25
10399.606 14
10400.091 21
10400.576 19
10401.060 20
10401.545 23
10402.030 36
10402.514 27
10402.999 35
10403.484 56
10403.969 25
10404.453 37
10404.938 35
10405.423 33
10405.908 25
10406.392 33
10406.877 26
10407.362 21
10407.847 38
10408.332 43
10408.817 28
10409.302 31
10409.786 33
10410.271 26
10410.756 30
10411.241 26
10411.726 24
10412.211 20
10412.696 28
10413.181 34
10413.666 46
10414.151 53
10414.636 57
10415.121 39
10415.606 19
10416.091 30
10416.576 44
10417.061 43
10417.546 42
10418.031 42
10418.516 22
10419.001 21
10419.486 26
10419.971 20
10420.457 29
10420.942 36
10421.427 37
10421.912 27
10422.397 30
10422.882 29
10423.368 20
10423.853 32
10424.338 27
10424.823 36
10425.308 22
10425.794 20
10426.279 20
10426.764 18
10427.250 31
10427.735 17
10428.220 29
10428.705 35
10429.191 27
10429.676 31
10430.161 32
10430.647 40
10431.132 36
10431.618 23
10432.103 17
10432.588 11
10433.074 14
10433.559 13
10434.045 22
10434.530 20
10435.016 17
10435.501 11
10435.987 24
10436.472 33
10436.958 22
10437.443 43
10437.929 47
10438.414 45
10438.900 32
10439.385 39
10439.871 41
10440.356 46
10440.842 36
10441.328 30
10441.813 43
10442.299 32
10442.785 25
10443.270 25
10443.756 28
10444.242 20
10444.727 22
10445.213 25
10445.699 18
10446.184 26
10446.670 16
10447.156 32
10447.642 32
10448.127 24
10448.613 22
10449.099 23
10449.585 19
10450.071 35
10450.556 35
10451.042 22
10451.528 21
10452.014 30
10452.500 34
10452.986 28
10453.472 37
10453.958 43
10454.443 38
10454.929 42
10455.415 27
10455.901 26
10456.387 26
10456.873 22
10457.359 22
10457.845 29
10458.331 30
10458.817 26
10459.303 46
10459.789 42
10460.275 34
10460.761 38
10461.248 42
10461.734 37
10462.220 43
10462.706 40
10463.192 36
10463.678 28
10464.164 30
10464.650 43
10465.137 42
10465.623 42
10466.109 30
10466.595 20
10467.081 39
10467.568 30
10468.054 34
10468.540 31
10469.026 39
10469.513 42
10469.999 39
10470.485 34
10470.971 32
10471.458 36
10471.944 35
10472.430 40
10472.917 44
10473.403 63
10473.889 58
10474.376 40
10474.862 31
10475.349 33
10475.835 30
10476.321 27
10476.808 11
10477.294 16
10477.781 17
10478.267 23
10478.754 44
10479.240 40
10479.727 53
10480.213 34
10480.700 26
10481.186 15
10481.673 15
10482.159 21
10482.646 26
10483.133 25
10483.619 38
10484.106 50
10484.592 46
10485.079 35
10485.566 33
10486.052 35
10486.539 21
10487.026 20
10487.512 20
10487.999 27
10488.486 29
10488.972 32
10489.459 43
10489.946 38
10490.433 25
10490.919 21
10491.406 23
10491.893 34
10492.380 29
10492.867 20
10493.353 29
10493.840 34
10494.327 41
10494.814 31
10495.301 31
10495.788 32
10496.275 31
10496.761 30
10497.248 26
10497.735 30
10498.222 31
10498.709 24
10499.196 20
10499.683 38
10500.170 47
10500.657 42
10501.144 27
10501.631 25
10502.118 34
10502.605 28
10503.092 24
10503.579 34
10504.066 33
10504.553 32
10505.041 31
10505.528 33
10506.015 35
10506.502 23
10506.989 27
10507.476 27
10507.963 33
10508.450 24
10508.938 22
10509.425 26
10509.912 30
10510.399 36
10510.886 27
10511.374 22
10511.861 20
10512.348 21
10512.835 28
10513.323 39
10513.810 36
10514.297 17
10514.785 11
10515.272 14
10515.759 15
10516.247 32
10516.734 25
10517.221 36
10517.709 35
10518.196 39
10518.684 33
10519.171 26
10519.658 22
10520.146 15
10520.633 17
10521.121 25
10521.608 15
10522.096 11
10522.583 34
10523.071 29
10523.558 31
10524.046 21
10524.533 38
10525.021 30
10525.509 23
10525.996 13
10526.484 20
10526.971 46
10527.459 38
10527.947 42
10528.434 42
10528.922 39
10529.409 39
10529.897 42
10530.385 40
10530.873 45
10531.360 33
10531.848 40
10532.336 30
10532.823 35
10533.311 33
10533.799 26
10534.287 37
10534.774 46
10535.262 39
10535.750 36
10536.238 27
10536.726 34
10537.213 22
10537.701 27
10538.189 22
10538.677 27
10539.165 25
10539.653 29
10540.141 22
10540.629 27
10541.117 23
10541.605 21
10542.092 29
10542.580 19
10543.068 23
10543.556 28
10544.044 38
10544.532 47
10545.020 28
10545.508 25
10545.996 31
10546.485 23
10546.973 26
10547.461 16
10547.949 24
10548.437 39
10548.925 59
10549.413 46
10549.901 43
10550.389 52
10550.878 43
10551.366 30
10551.854 38
10552.342 46
10552.830 41
10553.318 34
10553.807 26
10554.295 31
10554.783 26
10555.271 26
10555.760 43
10556.248 36
10556.736 44
10557.225 38
10557.713 26
10558.201 29
10558.689 26
10559.178 30
10559.666 30
10560.155 19
10560.643 18
10561.131 29
10561.620 26
10562.108 42
10562.597 43
10563.085 32
10563.573 23
10564.062 41
10564.550 28
10565.039 26
10565.527 37
10566.016 25
10566.504 33
10566.993 36
10567.481 51
10567.970 35
10568.459 32
10568.947 29
10569.436 25
10569.924 25
10570.413 16
10570.901 22
10571.390 29
10571.879 48
10572.367 49
10572.856 53
10573.345 45
10573.833 49
10574.322 37
10574.811 20
10575.300 22
10575.788 37
10576.277 48
10576.766 51
10577.255 50
10577.743 34
10578.232 32
10578.721 36
10579.210 50
10579.699 38
10580.187 32
10580.676 33
10581.165 40
10581.654 33
10582.143 22
10582.632 14
10583.121 22
10583.609 31
10584.098 27
10584.587 32
10585.076 27
10585.565 32
10586.054 38
10586.543 35
10587.032 22
10587.521 26
10588.010 30
10588.499 29
10588.988 29
10589.477 30
10589.966 41
10590.455 48
10590.944 21
10591.434 16
10591.923 38
10592.412 45
10592.901 30
10593.390 45
10593.879 22
10594.368 24
10594.858 29
10595.347 17
10595.836 21
10596.325 23
10596.814 30
10597.304 34
10597.793 35
10598.282 26
10598.771 16
10599.261 22
10599.750 19
10600.239 10
10600.728 21
10601.218 17
10601.707 22
10602.196 21
10602.686 21
10603.175 25
10603.664 34
10604.154 36
10604.643 23
10605.133 28
10605.622 24
10606.112 21
10606.601 32
10607.090 35
10607.580 27
10608.069 25
10608.559 36
10609.048 32
10609.538 33
10610.027 17
10610.517 26
10611.006 22
10611.496 24
10611.986 21
10612.475 23
10612.965 33
10613.454 44
10613.944 40
10614.434 44
10614.923 46
10615.413 34
10615.902 22
10616.392 16
10616.882 30
10617.371 26
10617.861 23
10618.351 41
10618.841 29
10619.330 22
10619.820 25
10620.310 22
10620.800 30
10621.289 23
10621.779 17
10622.269 22
10622.759 32
10623.249 32
10623.738 16
10624.228 28
10624.718 39
10625.208 45
10625.698 36
10626.188 38
10626.678 26
10627.168 25
10627.658 19
10628.148 35
10628.637 32
10629.127 31
10629.617 26
10630.107 20
10630.597 27
10631.087 40
10631.577 47
10632.067 41
10632.557 42
10633.047 30
10633.538 29
10634.028 22
10634.518 24
10635.008 30
10635.498 22
10635.988 40
10636.478 27
10636.968 20
10637.458 18
10637.949 20
10638.439 36
10638.929 34
10639.419 25
10639.909 32
10640.400 36
10640.890 34
10641.380 31
10641.870 28
10642.361 40
10642.851 32
10643.341 36
10643.831 33
10644.322 37
10644.812 31
10645.302 24
10645.793 37
10646.283 41
10646.773 49
10647.264 44
10647.754 36
10648.245 28
10648.735 21
10649.225 17
10649.716 23
10650.206 25
10650.697 17
10651.187 16
10651.678 18
10652.168 18
10652.659 20
10653.149 17
10653.640 23
10654.130 31
10654.621 43
10655.111 43
10655.602 41
10656.093 35
10656.583 33
10657.074 31
10657.564 31
10658.055 38
10658.546 42
10659.036 31
10659.527 40
10660.018 42
10660.508 35
10660.999 30
10661.490 27
10661.980 33
10662.471 35
10662.962 36
10663.453 37
10663.943 46
10664.434 43
10664.925 64
10665.416 55
10665.907 49
10666.397 29
10666.888 27
10667.379 33
10667.870 34
10668.361 30
10668.852 26
10669.343 27
10669.833 21
10670.324 29
10670.815 33
10671.306 37
10671.797 38
10672.288 41
10672.779 37
10673.270 20
10673.761 13
10674.252 26
10674.743 22
10675.234 25
10675.725 17
10676.216 17
10676.707 24
10677.198 14
10677.689 18
10678.180 13
10678.672 20
10679.163 21
10679.654 27
10680.145 35
10680.636 24
10681.127 25
10681.618 21
10682.110 15
10682.601 17
10683.092 14
10683.583 11
10684.074 15
10684.566 19
10685.057 24
10685.548 26
10686.039 26
10686.531 31
10687.022 34
10687.513 31
10688.005 23
10688.496 17
10688.987 14
10689.479 14
10689.970 16
10690.461 26
10690.953 14
10691.444 21
10691.935 22
10692.427 29
10692.918 32
10693.410 30
10693.901 31
10694.393 26
10694.884 21
10695.376 21
10695.867 27
10696.359 31
10696.850 26
10697.342 35
10697.833 29
10698.325 32
10698.816 26
10699.308 18
10699.800 15
10700.291 13
10700.783 16
10701.274 26
10701.766 23
10702.258 20
10702.749 25
10703.241 32
10703.733 32
10704.224 42
10704.716 44
10705.208 34
10705.699 42
10706.191 38
10706.683 35
10707.175 31
10707.666 27
10708.158 28
10708.650 30
10709.142 30
10709.634 19
10710.125 29
10710.617 23
10711.109 20
10711.601 21
10712.093 22
10712.585 13
10713.077 24
10713.569 11
10714.060 16
10714.552 39
10715.044 39
10715.536 30
10716.028 34
10716.520 19
10717.012 23
10717.504 24
10717.996 25
10718.488 24
10718.980 17
10719.472 25
10719.964 24
10720.456 11
10720.948 29
10721.440 16
10721.933 16
10722.425 13
10722.917 11
10723.409 16
10723.901 29
10724.393 21
10724.885 31
10725.378 31
10725.870 21
10726.362 25
10726.854 32
10727.346 34
10727.839 34
10728.331 32
10728.823 35
10729.315 53
10729.808 24
10730.300 34
10730.792 46
10731.284 28
10731.777 22
10732.269 31
10732.761 32
10733.254 27
10733.746 15
10734.239 22
10734.731 22
10735.223 18
10735.716 32
10736.208 44
10736.701 32
10737.193 21
10737.686 23
10738.178 17
10738.670 13
10739.163 34
10739.655 48
10740.148 34
10740.641 30
10741.133 25
10741.626 37
10742.118 46
10742.611 29
10743.103 21
10743.596 31
10744.088 40
10744.581 23
10745.074 19
10745.566 20
10746.059 24
10746.552 27
10747.044 24
10747.537 18
10748.030 33
10748.522 28
10749.015 36
10749.508 42
10750.001 34
10750.493 23
10750.986 20
10751.479 22
10751.972 36
10752.464 22
10752.957 34
10753.450 26
10753.943 20
10754.436 25
10754.929 40
10755.421 30
10755.914 31
10756.407 31
10756.900 25
10757.393 26
10757.886 30
10758.379 30
10758.872 32
10759.365 18
10759.858 20
10760.351 35
10760.844 33
10761.337 29
10761.830 23
10762.323 32
10762.816 41
10763.309 22
10763.802 19
10764.295 16
10764.788 13
10765.281 27
10765.774 36
10766.267 25
10766.760 19
10767.254 16
10767.747 17
10768.240 20
10768.733 18
10769.226 16
10769.719 14
10770.213 25
10770.706 24
10771.199 20
10771.692 23
10772.185 19
10772.679 28
10773.172 29
10773.665 23
10774.159 25
10774.652 27
10775.145 27
10775.639 26
10776.132 24
10776.625 25
10777.119 28
10777.612 33
10778.105 35
10778.599 29
10779.092 39
10779.586 47
10780.079 37
10780.572 40
10781.066 37
10781.559 19
10782.053 16
10782.546 25
10783.040 32
10783.533 29
10784.027 36
10784.520 47
10785.014 34
10785.507 22
10786.001 19
10786.495 37
10786.988 24
10787.482 13
10787.975 14
10788.469 16
10788.963 22
10789.456 31
10789.950 22
10790.444 25
10790.937 32
10791.431 38
10791.925 32
10792.418 41
10792.912 49
10793.406 47
10793.899 45
10794.393 41
10794.887 34
10795.381 35
10795.875 52
10796.368 39
10796.862 19
10797.356 21
10797.850 20
10798.344 30
10798.838 41
10799.331 32
10799.825 26
10800.319 26
10800.813 42
10801.307 32
10801.801 19
10802.295 19
10802.789 35
10803.283 42
10803.777 39
10804.271 38
10804.765 36
10805.259 32
10805.753 31
10806.247 23
10806.741 9
10807.235 23
10807.729 16
10808.223 15
10808.717 13
10809.211 23
10809.705 27
10810.199 12
10810.693 7
10811.188 19
10811.682 24
10812.176 19
10812.670 19
10813.164 16
10813.658 23
10814.153 13
10814.647 21
10815.141 29
10815.635 29
10816.130 29
10816.624 15
10817.118 28
10817.612 35
10818.107 21
10818.601 26
10819.095 33
10819.590 26
10820.084 22
10820.578 47
10821.073 39
10821.567 29
10822.061 23
10822.556 15
10823.050 30
10823.545 38
10824.039 25
10824.534 19
10825.028 24
10825.523 24
10826.017 25
10826.511 15
10827.006 26
10827.500 22
10827.995 29
10828.490 31
10828.984 21
10829.479 27
10829.973 26
10830.468 33
10830.962 19
10831.457 22
10831.952 31
10832.446 35
10832.941 48
10833.435 23
10833.930 41
10834.425 37
10834.919 32
10835.414 21
10835.909 15
10836.404 9
10836.898 24
10837.393 26
10837.888 27
10838.383 46
10838.877 41
10839.372 34
10839.867 18
10840.362 9
10840.857 12
10841.351 19
10841.846 29
10842.341 20
10842.836 21
10843.331 21
10843.826 18
10844.321 33
10844.815 33
10845.310 19
10845.805 23
10846.300 31
10846.795 31
10847.290 30
10847.785 34
10848.280 36
10848.775 26
10849.270 24
10849.765 31
10850.260 32
10850.755 39
10851.250 37
10851.745 24
10852.240 14
10852.736 28
10853.231 28
10853.726 21
10854.221 25
10854.716 24
10855.211 19
10855.706 28
10856.201 41
10856.697 28
10857.192 18
10857.687 19
10858.182 19
10858.677 22
10859.173 17
10859.668 20
10860.163 18
10860.658 28
10861.154 25
10861.649 19
10862.144 17
10862.640 16
10863.135 33
10863.630 32
10864.126 27
10864.621 20
10865.116 16
10865.612 28
10866.107 20
10866.603 37
10867.098 39
10867.593 25
10868.089 25
10868.584 17
10869.080 22
10869.575 22
10870.071 21
10870.566 17
10871.062 29
10871.557 30
10872.053 49
10872.548 40
10873.044 32
10873.539 37
10874.035 28
10874.530 32
10875.026 28
10875.522 36
10876.017 26
10876.513 45
10877.009 61
10877.504 42
10878.000 42
10878.496 33
10878.991 20
10879.487 15
10879.983 29
10880.478 35
10880.974 38
10881.470 36
10881.966 39
10882.461 32
10882.957 25
10883.453 29
10883.949 33
10884.445 23
10884.940 21
10885.436 15
10885.932 29
10886.428 51
10886.924 39
10887.420 34
10887.916 22
10888.411 20
10888.907 21
10889.403 15
10889.899 24
10890.395 25
10890.891 24
10891.387 26
10891.883 26
10892.379 22
10892.875 37
10893.371 34
10893.867 30
10894.363 37
10894.859 37
10895.355 33
10895.851 34
10896.347 20
10896.843 34
10897.340 25
10897.836 20
10898.332 18
10898.828 16
10899.324 23
10899.820 23
10900.316 23
10900.813 36
10901.309 39
10901.805 39
10902.301 33
10902.797 29
10903.294 32
10903.790 31
10904.286 26
10904.782 18
10905.279 22
10905.775 36
10906.271 44
10906.768 43
10907.264 45
10907.760 24
10908.257 32
10908.753 24
10909.249 26
10909.746 28
10910.242 46
10910.739 42
10911.235 28
10911.731 22
10912.228 10
10912.724 18
10913.221 24
10913.717 27
10914.214 36
10914.710 26
10915.207 29
10915.703 40
10916.200 31
10916.696 23
10917.193 18
10917.689 24
10918.186 21
10918.683 32
10919.179 35
10919.676 34
10920.172 17
10920.669 15
10921.166 20
10921.662 33
10922.159 30
10922.656 27
10923.152 29
10923.649 22
10924.146 30
10924.643 34
10925.139 39
10925.636 28
10926.133 27
10926.630 18
10927.126 14
10927.623 19
10928.120 19
10928.617 32
10929.114 29
10929.610 20
10930.107 21
10930.604 22
10931.101 17
10931.598 20
10932.095 27
10932.592 35
10933.089 33
10933.586 30
10934.083 16
10934.579 23
10935.076 26
10935.573 30
10936.070 32
10936.567 24
10937.064 34
10937.561 34
10938.058 27
10938.555 17
10939.053 12
10939.550 17
10940.047 18
10940.544 25
10941.041 28
10941.538 36
10942.035 30
10942.532 25
10943.029 24
10943.526 37
10944.024 24
10944.521 27
10945.018 18
10945.515 25
10946.012 23
10946.510 16
10947.007 17
10947.504 26
10948.001 33
10948.499 41
10948.996 44
10949.493 37
10949.991 24
10950.488 21
10950.985 24
10951.482 17
10951.980 27
10952.477 22
10952.975 28
10953.472 26
10953.969 24
10954.467 33
10954.964 28
10955.462 49
10955.959 37
10956.456 39
10956.954 30
10957.451 25
10957.949 25
10958.446 21
10958.944 19
10959.441 30
10959.939 28
10960.436 26
10960.934 26
10961.432 23
10961.929 27
10962.427 37
10962.924 37
10963.422 30
10963.919 30
10964.417 38
10964.915 36
10965.412 28
10965.910 31
10966.408 20
10966.905 24
10967.403 29
10967.901 23
10968.399 29
10968.896 25
10969.394 17
10969.892 16
10970.390 16
10970.887 20
10971.385 40
10971.883 23
10972.381 26
10972.879 19
10973.376 24
10973.874 18
10974.372 27
10974.870 28
10975.368 23
10975.866 28
10976.364 26
10976.861 26
10977.359 31
10977.857 28
10978.355 25
10978.853 25
10979.351 13
10979.849 10
10980.347 18
10980.845 12
10981.343 14
10981.841 21
10982.339 26
10982.837 23
10983.335 17
10983.833 15
10984.331 17
10984.830 33
10985.328 27
10985.826 26
10986.324 30
10986.822 33
10987.320 41
10987.818 40
10988.317 37
10988.815 34
10989.313 17
10989.811 13
10990.309 13
10990.808 16
10991.306 9
10991.804 24
10992.302 38
10992.801 58
10993.299 55
10993.797 39
10994.295 42
10994.794 33
10995.292 18
10995.790 19
10996.289 26
10996.787 33
10997.286 32
10997.784 20
10998.282 15
10998.781 18
10999.279 27
10999.778 22
11000.276 21
11000.774 20
11001.273 26
11001.771 20
11002.270 15
11002.768 13
11003.267 17
11003.765 22
11004.264 20
11004.762 18
11005.261 21
11005.760 20
11006.258 25
11006.757 21
11007.255 21
11007.754 23
11008.253 17
11008.751 15
11009.250 13
11009.748 19
11010.247 22
11010.746 25
11011.245 28
11011.743 28
11012.242 18
11012.741 17
11013.239 15
11013.738 15
11014.237 18
11014.736 35
11015.234 39
11015.733 31
11016.232 27
11016.731 23
11017.230 20
11017.729 23
11018.227 22
11018.726 28
11019.225 24
11019.724 25
11020.223 34
11020.722 32
11021.221 32
11021.720 34
11022.219 24
11022.717 21
11023.216 16
11023.715 17
11024.214 40
11024.713 54
11025.212 41
11025.711 35
11026.210 28
11026.709 19
11027.209 26
11027.708 19
11028.207 15
11028.706 19
11029.205 21
11029.704 15
11030.203 19
11030.702 23
11031.201 35
11031.701 40
11032.200 33
11032.699 35
11033.198 24
11033.697 21
11034.196 23
11034.696 23
11035.195 24
11035.694 20
11036.193 22
11036.693 13
11037.192 14
11037.691 19
11038.191 12
11038.690 24
11039.189 24
11039.688 25
11040.188 20
11040.687 28
11041.187 31
11041.686 37
11042.185 22
11042.685 23
11043.184 26
11043.684 24
11044.183 27
11044.682 27
11045.182 19
11045.681 20
11046.181 18
11046.680 24
11047.180 34
11047.679 27
11048.179 19
11048.678 17
11049.178 12
11049.678 12
11050.177 11
11050.677 11
11051.176 16
11051.676 16
11052.175 22
11052.675 53
11053.175 36
11053.674 36
11054.174 38
11054.674 43
11055.173 36
11055.673 30
11056.173 22
11056.673 15
11057.172 23
11057.672 32
11058.172 40
11058.671 32
11059.171 21
11059.671 25
11060.171 22
11060.671 25
11061.170 33
11061.670 32
11062.170 20
11062.670 20
11063.170 27
11063.670 19
11064.170 29
11064.670 43
11065.169 39
11065.669 32
11066.169 27
11066.669 29
11067.169 24
11067.669 22
11068.169 15
11068.669 11
11069.169 22
11069.669 20
11070.169 23
11070.669 12
11071.169 18
11071.669 16
11072.169 15
11072.669 18
11073.169 18
11073.670 12
11074.170 9
11074.670 9
11075.170 15
11075.670 18
11076.170 39
11076.670 39
11077.171 40
11077.671 38
11078.171 29
11078.671 22
11079.171 18
11079.672 19
11080.172 21
11080.672 9
11081.172 31
11081.673 29
11082.173 22
11082.673 26
11083.174 39
11083.674 28
11084.174 30
11084.675 35
11085.175 27
11085.675 51
11086.176 35
11086.676 36
11087.177 32
11087.677 19
11088.177 18
11088.678 22
11089.178 25
11089.679 22
11090.179 25
11090.680 15
11091.180 14
11091.681 9
11092.181 13
11092.682 18
11093.182 24
11093.683 15
11094.183 14
11094.684 23
11095.185 18
11095.685 14
11096.186 13
11096.686 22
11097.187 25
11097.688 21
11098.188 26
11098.689 37
11099.190 31
11099.690 22
11100.191 20
11100.692 20
11101.193 27
11101.693 27
11102.194 30
11102.695 17
11103.196 27
11103.696 22
11104.197 17
11104.698 38
11105.199 38
11105.700 37
11106.200 35
11106.701 27
11107.202 24
11107.703 16
11108.204 21
11108.705 35
11109.206 21
11109.707 22
11110.207 16
11110.708 14
11111.209 31
11111.710 32
11112.211 21
11112.712 19
11113.213 18
11113.714 14
11114.215 14
11114.716 23
11115.217 27
11115.718 15
11116.219 18
11116.721 20
11117.222 18
11117.723 23
11118.224 18
11118.725 17
11119.226 15
11119.727 18
11120.228 18
11120.729 19
11121.231 25
11121.732 27
11122.233 24
11122.734 31
11123.235 30
11123.737 20
11124.238 35
11124.739 39
11125.240 30
11125.742 22
11126.243 24
11126.744 35
11127.246 35
11127.747 35
11128.248 30
11128.750 25
11129.251 19
11129.752 30
11130.254 30
11130.755 45
11131.256 45
11131.758 40
11132.259 23
11132.761 15
11133.262 13
11133.764 15
11134.265 14
11134.767 16
11135.268 12
11135.770 21
11136.271 23
11136.773 16
11137.274 11
11137.776 29
11138.277 38
11138.779 29
11139.280 29
11139.782 18
11140.284 11
11140.785 26
11141.287 28
11141.788 19
11142.290 25
11142.792 12
11143.293 22
11143.795 20
11144.297 8
11144.799 18
11145.300 19
11145.802 25
11146.304 18
11146.805 17
11147.307 15
11147.809 21
11148.311 29
11148.813 23
11149.314 10
11149.816 20
11150.318 16
11150.820 21
11151.322 22
11151.824 32
11152.325 27
11152.827 32
11153.329 24
11153.831 23
11154.333 26
11154.835 17
11155.337 14
11155.839 18
11156.341 17
11156.843 23
11157.345 23
11157.847 22
11158.349 15
11158.851 17
11159.353 19
11159.855 15
11160.357 25
11160.859 20
11161.361 8
11161.863 22
11162.365 26
11162.867 28
11163.370 35
11163.872 24
11164.374 20
11164.876 22
11165.378 12
11165.880 35
11166.383 28
11166.885 32
11167.387 21
11167.889 33
11168.391 34
11168.894 28
11169.396 27
11169.898 22
11170.400 16
11170.903 16
11171.405 10
11171.907 18
11172.410 14
11172.912 19
11173.414 19
11173.917 28
11174.419 23
11174.921 15
11175.424 14
11175.926 19
11176.429 14
11176.931 9
11177.434 7
11177.936 11
11178.438 18
11178.941 17
11179.443 18
11179.946 27
11180.448 24
11180.951 30
11181.453 19
11181.956 21
11182.459 20
11182.961 18
11183.464 15
11183.966 14
11184.469 13
11184.971 14
11185.474 19
11185.977 21
11186.479 16
11186.982 22
11187.485 23
11187.987 26
11188.490 17
11188.993 18
11189.495 19
11189.998 18
11190.501 18
11191.004 27
11191.506 33
11192.009 27
11192.512 25
11193.015 24
11193.518 21
11194.020 11
11194.523 10
11195.026 13
11195.529 13
11196.032 21
11196.535 17
11197.037 13
11197.540 13
11198.043 12
11198.546 10
11199.049 15
11199.552 17
11200.055 25
11200.558 46
11201.061 39
11201.564 28
11202.067 30
11202.570 34
11203.073 21
11203.576 28
11204.079 22
11204.582 30
11205.085 26
11205.588 28
11206.091 16
11206.594 23
11207.097 21
11207.601 26
11208.104 25
11208.607 24
11209.110 32
11209.613 20
11210.116 19
11210.619 28
11211.123 32
11211.626 24
11212.129 20
11212.632 26
11213.136 21
11213.639 16
11214.142 26
11214.645 31
11215.149 39
11215.652 21
11216.155 26
11216.659 24
11217.162 21
11217.665 20
11218.169 23
11218.672 27
11219.175 26
11219.679 25
11220.182 25
11220.685 21
11221.189 27
11221.692 24
11222.196 27
11222.699 30
11223.203 35
11223.706 31
11224.210 30
11224.713 26
11225.217 17
11225.720 16
11226.224 31
11226.727 19
11227.231 17
11227.734 29
11228.238 40
11228.742 32
11229.245 24
11229.749 16
11230.252 16
11230.756 16
11231.260 22
11231.763 19
11232.267 25
11232.771 41
11233.274 38
11233.778 24
11234.282 27
11234.786 30
11235.289 24
11235.793 27
11236.297 36
11236.801 32
11237.304 25
11237.808 27
11238.312 19
11238.816 25
11239.320 35
11239.823 26
11240.327 27
11240.831 26
11241.335 31
11241.839 19
11242.343 23
11242.847 23
11243.351 24
11243.855 30
11244.358 15
11244.862 11
11245.366 10
11245.870 18
11246.374 22
11246.878 42
11247.382 41
11247.886 39
11248.390 31
11248.894 23
11249.398 16
11249.903 9
11250.407 4
11250.911 11
11251.415 7
11251.919 9
11252.423 12
11252.927 32
11253.431 23
11253.935 13
11254.440 31
11254.944 26
11255.448 12
11255.952 10
11256.456 19
11256.961 25
11257.465 16
11257.969 15
11258.473 18
11258.978 18
11259.482 13
11259.986 24
11260.491 26
11260.995 31
11261.499 32
11262.003 40
11262.508 28
11263.012 27
11263.517 28
11264.021 28
11264.525 21
11265.030 20
11265.534 18
11266.039 19
11266.543 19
11267.047 13
11267.552 25
11268.056 33
11268.561 19
11269.065 31
11269.570 29
11270.074 26
11270.579 19
11271.083 20
11271.588 18
11272.093 17
11272.597 23
11273.102 25
11273.606 28
11274.111 18
11274.616 26
11275.120 20
11275.625 11
11276.129 19
11276.634 16
11277.139 23
11277.643 19
11278.148 46
11278.653 54
11279.158 44
11279.662 36
11280.167 33
11280.672 42
11281.177 22
11281.681 39
11282.186 32
11282.691 36
11283.196 38
11283.701 23
11284.205 9
11284.710 16
11285.215 23
11285.720 20
11286.225 35
11286.730 27
11287.235 15
11287.740 31
11288.245 49
11288.749 35
11289.254 23
11289.759 13
11290.264 11
11290.769 12
11291.274 13
11291.779 18
11292.284 19
11292.789 35
11293.294 28
11293.799 32
11294.304 27
11294.810 25
11295.315 24
11295.820 14
11296.325 19
11296.830 24
11297.335 22
11297.840 20
11298.345 21
11298.850 21
11299.356 22
11299.861 22
11300.366 21
11300.871 30
11301.376 32
11301.882 15
11302.387 22
11302.892 19
11303.397 15
11303.903 15
11304.408 25
11304.913 13
11305.419 18
11305.924 17
11306.429 23
11306.935 23
11307.440 14
11307.945 20
11308.451 25
11308.956 29
11309.461 24
11309.967 20
11310.472 31
11310.978 23
11311.483 12
11311.989 13
11312.494 14
11313.000 13
11313.505 26
11314.011 19
11314.516 20
11315.022 14
11315.527 33
11316.033 28
11316.538 26
11317.044 22
11317.549 24
11318.055 29
11318.561 32
11319.066 26
11319.572 17
11320.077 21
11320.583 18
11321.089 21
11321.594 20
11322.100 17
11322.606 22
11323.111 18
11323.617 10
11324.123 14
11324.629 22
11325.134 22
11325.640 18
11326.146 22
11326.652 18
11327.157 18
11327.663 43
11328.169 38
11328.675 31
11329.181 20
11329.687 16
11330.192 15
11330.698 15
11331.204 13
11331.710 18
11332.216 15
11332.722 13
11333.228 10
11333.734 20
11334.240 35
11334.746 23
11335.252 19
11335.758 20
11336.264 20
11336.770 16
11337.276 25
11337.782 21
11338.288 28
11338.794 38
11339.300 25
11339.806 32
11340.312 26
11340.818 23
11341.324 23
11341.830 26
11342.336 19
11342.843 15
11343.349 10
11343.855 12
11344.361 14
11344.867 18
11345.374 13
11345.880 18
11346.386 15
11346.892 12
11347.398 27
11347.905 26
11348.411 24
11348.917 22
11349.424 29
11349.930 24
11350.436 24
11350.942 18
11351.449 15
11351.955 17
11352.461 14
11352.968 16
11353.474 23
11353.981 30
11354.487 16
11354.993 19
11355.500 28
11356.006 16
11356.513 13
11357.019 18
11357.526 34
11358.032 36
11358.539 31
11359.045 34
11359.552 23
11360.058 22
11360.565 23
11361.071 21
11361.578 16
11362.084 17
11362.591 19
11363.098 25
11363.604 31
11364.111 32
11364.617 21
11365.124 17
11365.631 20
11366.137 49
11366.644 47
11367.151 43
11367.657 48
11368.164 44
11368.671 43
11369.178 22
11369.684 25
11370.191 27
11370.698 25
11371.205 36
11371.711 32
11372.218 28
11372.725 20
11373.232 29
11373.739 21
11374.246 29
11374.752 38
11375.259 45
11375.766 35
11376.273 24
11376.780 38
11377.287 37
11377.794 30
11378.301 25
11378.808 15
11379.315 13
11379.822 13
11380.328 11
11380.835 10
11381.342 23
11381.849 26
11382.357 24
11382.864 26
11383.371 19
11383.878 25
11384.385 24
11384.892 18
11385.399 22
11385.906 25
11386.413 25
11386.920 26
11387.427 33
11387.935 20
11388.442 19
11388.949 22
11389.456 31
11389.963 38
11390.470 29
11390.978 18
11391.485 23
11391.992 18
11392.499 26
11393.007 21
11393.514 22
11394.021 20
11394.528 21
11395.036 27
11395.543 17
11396.050 20
11396.558 16
11397.065 15
11397.572 16
11398.080 28
11398.587 29
11399.095 37
11399.602 46
11400.109 40
11400.617 28
11401.124 31
11401.632 43
11402.139 41
11402.647 24
11403.154 16
11403.662 15
11404.169 21
11404.677 30
11405.184 17
11405.692 18
11406.199 23
11406.707 12
11407.214 14
11407.722 24
11408.230 39
11408.737 37
11409.245 28
11409.753 21
11410.260 25
11410.768 22
11411.276 17
11411.783 15
11412.291 29
11412.799 21
11413.306 25
11413.814 31
11414.322 29
11414.829 28
11415.337 27
11415.845 25
11416.353 25
11416.861 28
11417.368 40
11417.876 26
11418.384 24
11418.892 18
11419.400 19
11419.908 17
11420.415 28
11420.923 18
11421.431 10
11421.939 20
11422.447 18
11422.955 21
11423.463 18
11423.971 29
11424.479 24
11424.987 21
11425.495 22
11426.003 11
11426.511 18
11427.019 12
11427.527 13
11428.035 21
11428.543 21
11429.051 22
11429.559 24
11430.067 11
11430.575 20
11431.083 11
11431.591 5
11432.100 9
11432.608 7
11433.116 11
11433.624 14
11434.132 11
11434.640 14
11435.149 12
11435.657 17
11436.165 12
11436.673 22
11437.181 22
11437.690 27
11438.198 27
11438.706 17
11439.215 21
11439.723 20
11440.231 17
11440.740 16
11441.248 23
11441.756 30
11442.265 22
11442.773 18
11443.281 16
11443.790 13
11444.298 20
11444.806 33
11445.315 27
11445.823 26
11446.332 28
11446.840 30
11447.349 30
11447.857 34
11448.366 24
11448.874 18
11449.383 15
11449.891 19
11450.400 15
11450.908 14
11451.417 21
11451.925 32
11452.434 30
11452.943 24
11453.451 37
11453.960 42
11454.468 19
11454.977 7
11455.486 11
11455.994 16
11456.503 27
11457.012 13
11457.520 9
11458.029 19
11458.538 20
11459.047 18
11459.555 28
11460.064 19
11460.573 17
11461.082 14
11461.590 8
11462.099 20
11462.608 28
11463.117 24
11463.626 36
11464.135 39
11464.643 23
11465.152 20
11465.661 13
11466.170 28
11466.679 20
11467.188 17
11467.697 14
11468.206 14
11468.715 12
11469.224 19
11469.733 19
11470.242 21
11470.750 18
11471.259 20
11471.769 19
11472.278 22
11472.787 12
11473.296 9
11473.805 19
11474.314 30
11474.823 31
11475.332 32
11475.841 24
11476.350 23
11476.859 22
11477.368 27
11477.878 23
11478.387 17
11478.896 20
11479.405 20
11479.914 29
11480.423 25
11480.933 23
11481.442 26
11481.951 22
11482.460 17
11482.970 5
11483.479 13
11483.988 10
11484.497 5
11485.007 14
11485.516 20
11486.025 22
11486.535 27
11487.044 15
11487.553 11
11488.063 20
11488.572 34
11489.082 28
11489.591 23
11490.100 21
11490.610 21
11491.119 22
11491.629 26
11492.138 14
11492.648 8
11493.157 14
11493.667 13
11494.176 7
11494.686 19
11495.195 16
11495.705 9
11496.214 14
11496.724 13
11497.233 22
11497.743 24
11498.253 27
11498.762 25
11499.272 23
11499.781 12
11500.291 10
11500.801 14
11501.310 18
11501.820 21
11502.330 25
11502.840 26
11503.349 18
11503.859 29
11504.369 17
11504.878 21
11505.388 25
11505.898 23
11506.408 13
11506.918 20
11507.427 15
11507.937 17
11508.447 22
11508.957 15
11509.467 15
11509.976 17
11510.486 14
11510.996 22
11511.506 24
11512.016 16
11512.526 23
11513.036 19
11513.546 16
11514.056 18
11514.566 23
11515.076 25
11515.586 22
11516.096 20
11516.606 18
11517.116 20
11517.626 19
11518.136 17
11518.646 24
11519.156 26
11519.666 19
11520.176 28
11520.686 25
11521.196 28
11521.706 13
11522.216 21
11522.727 10
11523.237 21
11523.747 19
11524.257 14
11524.767 12
11525.277 21
11525.788 11
11526.298 7
11526.808 9
11527.318 16
11527.829 18
11528.339 21
11528.849 23
11529.359 19
11529.870 20
11530.380 14
11530.890 13
11531.401 9
11531.911 8
11532.421 4
11532.932 13
11533.442 20
11533.953 14
11534.463 10
11534.973 21
11535.484 27
11535.994 27
11536.505 28
11537.015 23
11537.526 13
11538.036 28
11538.547 30
11539.057 18
11539.568 20
11540.078 27
11540.589 19
11541.099 18
11541.610 13
11542.120 11
11542.631 14
11543.141 41
11543.652 25
11544.163 29
11544.673 26
11545.184 12
11545.695 15
11546.205 16
11546.716 17
11547.227 13
11547.737 16
11548.248 10
11548.759 14
11549.269 9
11549.780 9
11550.291 16
11550.802 18
11551.312 23
11551.823 14
11552.334 26
11552.845 35
11553.356 37
11553.866 17
11554.377 15
11554.888 21
11555.399 23
11555.910 31
11556.421 26
11556.932 27
11557.443 33
11557.954 27
11558.464 20
11558.975 34
11559.486 29
11559.997 23
11560.508 17
11561.019 17
11561.530 30
11562.041 26
11562.552 19
11563.063 14
11563.574 15
11564.085 14
11564.597 10
11565.108 15
11565.619 23
11566.130 22
11566.641 37
11567.152 42
11567.663 40
11568.174 39
11568.685 21
11569.197 20
11569.708 17
11570.219 14
11570.730 21
11571.241 23
11571.753 19
11572.264 26
11572.775 26
11573.286 20
11573.798 28
11574.309 38
11574.820 36
11575.332 30
11575.843 35
11576.354 30
11576.865 33
11577.377 22
11577.888 28
11578.400 21
11578.911 23
11579.422 26
11579.934 27
11580.445 23
11580.957 12
11581.468 24
11581.979 11
11582.491 14
11583.002 18
11583.514 17
11584.025 15
11584.537 20
11585.048 20
11585.560 24
11586.071 20
11586.583 19
11587.095 23
11587.606 23
11588.118 35
11588.629 25
11589.141 18
11589.653 28
11590.164 22
11590.676 17
11591.188 11
11591.699 13
11592.211 14
11592.723 32
11593.234 20
11593.746 31
11594.258 32
11594.769 35
11595.281 32
11595.793 14
11596.305 23
11596.816 32
11597.328 24
11597.840 25
11598.352 24
11598.864 32
11599.375 28
11599.887 32
11600.399 31
11600.911 19
11601.423 21
11601.935 29
11602.447 28
11602.959 14
11603.471 13
11603.983 19
11604.494 29
11605.006 22
11605.518 14
11606.030 9
11606.542 17
11607.054 38
11607.566 38
11608.078 33
11608.590 19
11609.102 16
11609.615 14
11610.127 25
11610.639 15
11611.151 18
11611.663 25
11612.175 18
11612.687 22
11613.199 11
11613.711 16
11614.224 12
11614.736 15
11615.248 10
11615.760 19
11616.272 29
11616.785 28
11617.297 27
11617.809 21
11618.321 20
11618.834 24
11619.346 34
11619.858 39
11620.370 20
11620.883 15
11621.395 20
11621.907 11
11622.420 7
11622.932 6
11623.444 25
11623.957 23
11624.469 21
11624.982 22
11625.494 21
11626.006 21
11626.519 22
11627.031 27
11627.544 19
11628.056 14
11628.569 19
11629.081 8
11629.594 3
11630.106 9
11630.619 18
11631.131 21
11631.644 21
11632.156 22
11632.669 27
11633.182 53
11633.694 35
11634.207 32
11634.719 21
11635.232 19
11635.745 30
11636.257 26
11636.770 20
11637.283 22
11637.795 15
11638.308 20
11638.821 12
11639.333 14
11639.846 20
11640.359 27
11640.872 22
11641.384 24
11641.897 25
11642.410 19
11642.923 16
11643.435 11
11643.948 6
11644.461 17
11644.974 11
11645.487 16
11646.000 15
11646.513 15
11647.025 13
11647.538 7
11648.051 12
11648.564 14
11649.077 11
11649.590 12
11650.103 16
11650.616 16
11651.129 23
11651.642 22
11652.155 16
11652.668 18
11653.181 23
11653.694 13
11654.207 21
11654.720 14
11655.233 13
11655.746 7
11656.259 12
11656.772 11
11657.285 20
11657.799 17
11658.312 24
11658.825 34
11659.338 24
11659.851 23
11660.364 20
11660.878 20
11661.391 16
11661.904 8
11662.417 13
11662.930 29
11663.444 22
11663.957 18
11664.470 11
11664.983 15
11665.497 16
11666.010 17
11666.523 22
11667.037 20
11667.550 16
11668.063 16
11668.577 11
11669.090 19
11669.603 21
11670.117 22
11670.630 23
11671.144 15
11671.657 17
11672.171 12
11672.684 9
11673.197 12
11673.711 17
11674.224 12
11674.738 17
11675.251 12
11675.765 12
11676.278 15
11676.792 22
11677.306 18
11677.819 16
11678.333 15
11678.846 16
11679.360 18
11679.873 16
11680.387 15
11680.901 17
11681.414 26
11681.928 23
11682.442 26
11682.955 25
11683.469 25
11683.983 20
11684.496 19
11685.010 19
11685.524 16
11686.038 15
11686.551 19
11687.065 26
11687.579 21
11688.093 21
11688.607 18
11689.120 21
11689.634 20
11690.148 24
11690.662 17
11691.176 20
11691.690 24
11692.203 13
11692.717 16
11693.231 11
11693.745 11
11694.259 15
11694.773 10
11695.287 7
11695.801 9
11696.315 12
11696.829 12
11697.343 10
11697.857 15
11698.371 14
11698.885 23
11699.399 11
11699.913 8
11700.427 12
11700.941 7
11701.455 12
11701.969 16
11702.483 10
11702.997 11
11703.512 8
11704.026 19
11704.540 35
11705.054 21
11705.568 23
11706.082 19
11706.597 32
11707.111 26
11707.625 13
11708.139 10
11708.653 8
11709.168 7
11709.682 7
11710.196 14
11710.711 7
11711.225 16
11711.739 18
11712.253 9
11712.768 25
11713.282 16
11713.797 15
11714.311 13
11714.825 23
11715.340 21
11715.854 12
11716.368 19
11716.883 10
11717.397 6
11717.912 11
11718.426 17
11718.941 14
11719.455 21
11719.970 23
11720.484 24
11720.999 16
11721.513 19
11722.028 16
11722.542 18
11723.057 19
11723.571 19
11724.086 26
11724.601 28
11725.115 11
11725.630 13
11726.144 21
11726.659 25
11727.174 19
11727.688 17
11728.203 14
11728.718 14
11729.232 23
11729.747 16
11730.262 27
11730.776 38
11731.291 18
11731.806 26
11732.321 38
11732.835 36
11733.350 31
11733.865 20
11734.380 26
11734.895 13
11735.410 13
11735.924 15
11736.439 7
11736.954 11
11737.469 33
11737.984 20
11738.499 19
11739.014 18
11739.529 27
11740.043 25
11740.558 16
11741.073 21
11741.588 29
11742.103 23
11742.618 21
11743.133 12
11743.648 9
11744.163 11
11744.678 15
11745.193 23
11745.708 28
11746.223 35
11746.739 23
11747.254 16
11747.769 5
11748.284 5
11748.799 15
11749.314 20
11749.829 23
11750.344 13
11750.860 15
11751.375 12
11751.890 16
11752.405 16
11752.920 10
11753.436 18
11753.951 9
11754.466 14
11754.981 24
11755.497 19
11756.012 20
11756.527 27
11757.042 28
11757.558 19
11758.073 29
11758.588 16
11759.104 22
11759.619 23
11760.134 20
11760.650 29
11761.165 34
11761.681 27
11762.196 21
11762.711 22
11763.227 19
11763.742 17
11764.258 22
11764.773 26
11765.289 11
11765.804 16
11766.320 27
11766.835 21
11767.351 16
11767.866 29
11768.382 24
11768.897 11
11769.413 14
11769.929 27
11770.444 22
11770.960 15
11771.475 7
11771.991 16
11772.507 11
11773.022 21
11773.538 16
11774.054 4
11774.569 7
11775.085 8
11775.601 11
11776.116 15
11776.632 16
11777.148 15
11777.664 16
11778.179 12
11778.695 22
11779.211 22
11779.727 14
11780.243 20
11780.758 19
11781.274 16
11781.790 19
11782.306 9
11782.822 13
11783.338 30
11783.854 27
11784.370 19
11784.885 11
11785.401 18
11785.917 19
11786.433 12
11786.949 12
11787.465 14
11787.981 17
11788.497 19
11789.013 22
11789.529 30
11790.045 19
11790.561 17
11791.077 18
11791.593 18
11792.109 15
11792.625 21
11793.142 25
11793.658 27
11794.174 19
11794.690 14
11795.206 17
11795.722 12
11796.238 7
11796.754 13
11797.271 14
11797.787 5
11798.303 10
11798.819 17
11799.336 16
11799.852 8
11800.368 13
11800.884 9
11801.401 11
11801.917 14
11802.433 17
11802.949 19
11803.466 16
11803.982 15
11804.498 14
11805.015 8
11805.531 13
11806.047 10
11806.564 6
11807.080 8
11807.597 16
11808.113 14
11808.630 16
11809.146 11
11809.662 12
11810.179 16
11810.695 6
11811.212 17
11811.728 20
11812.245 14
11812.761 6
11813.278 11
11813.794 26
11814.311 29
11814.828 28
11815.344 19
11815.861 24
11816.377 21
11816.894 16
11817.411 16
11817.927 19
11818.444 11
11818.961 17
11819.477 20
11819.994 28
11820.511 24
11821.027 19
11821.544 14
11822.061 20
11822.577 11
11823.094 22
11823.611 18
11824.128 14
11824.644 13
11825.161 15
11825.678 17
11826.195 14
11826.712 22
11827.229 14
11827.745 12
11828.262 20
11828.779 19
11829.296 17
11829.813 24
11830.330 18
11830.847 13
11831.364 13
11831.881 20
11832.398 16
11832.914 20
11833.431 17
11833.948 19
11834.465 13
11834.982 14
11835.499 12
11836.016 7
11836.534 4
11837.051 8
11837.568 16
11838.085 18
11838.602 14
11839.119 20
11839.636 37
11840.153 27
11840.670 18
11841.187 17
11841.705 9
11842.222 17
11842.739 11
11843.256 15
11843.773 16
11844.290 25
11844.808 18
11845.325 27
11845.842 21
11846.359 13
11846.877 17
11847.394 8
11847.911 18
11848.429 20
11848.946 23
11849.463 18
11849.981 31
11850.498 25
11851.015 14
11851.533 14
11852.050 10
11852.567 11
11853.085 9
11853.602 21
11854.120 21
11854.637 7
11855.154 15
11855.672 17
11856.189 12
11856.707 8
11857.224 11
11857.742 16
11858.259 18
11858.777 10
11859.294 16
11859.812 17
11860.330 22
11860.847 16
11861.365 20
11861.882 8
11862.400 19
11862.918 25
11863.435 25
11863.953 23
11864.470 19
11864.988 15
11865.506 23
11866.023 27
11866.541 26
11867.059 18
11867.577 16
11868.094 10
11868.612 18
11869.130 32
11869.648 15
11870.165 5
11870.683 10
11871.201 20
11871.719 25
11872.237 28
11872.754 25
11873.272 22
11873.790 14
11874.308 9
11874.826 7
11875.344 35
11875.862 31
11876.380 26
11876.897 36
11877.415 29
11877.933 30
11878.451 24
11878.969 37
11879.487 30
11880.005 19
11880.523 15
11881.041 9
11881.559 11
11882.077 6
11882.595 8
11883.113 23
11883.631 33
11884.150 23
11884.668 32
11885.186 14
11885.704 12
11886.222 6
11886.740 13
11887.258 18
11887.776 16
11888.295 21
11888.813 16
11889.331 7
11889.849 26
11890.367 37
11890.886 31
11891.404 20
11891.922 13
11892.440 20
11892.959 25
11893.477 14
11893.995 13
11894.513 7
11895.032 13
11895.550 13
11896.068 13
11896.587 18
11897.105 10
11897.624 21
11898.142 11
11898.660 26
11899.179 20
11899.697 17
11900.216 8
11900.734 18
11901.252 20
11901.771 22
11902.289 13
11902.808 12
11903.326 18
11903.845 30
11904.363 33
11904.882 18
11905.400 17
11905.919 12
11906.438 23
11906.956 23
11907.475 18
11907.993 15
11908.512 11
11909.031 8
11909.549 6
11910.068 16
11910.587 29
11911.105 29
11911.624 17
11912.143 16
11912.661 22
11913.180 25
11913.699 27
11914.217 21
11914.736 22
11915.255 15
11915.774 8
11916.292 10
11916.811 14
11917.330 16
11917.849 21
11918.368 16
11918.887 12
11919.405 9
11919.924 10
11920.443 7
11920.962 15
11921.481 21
11922.000 16
11922.519 21
11923.038 23
11923.557 22
11924.075 13
11924.594 7
11925.113 13
11925.632 32
11926.151 30
11926.670 24
11927.189 19
11927.708 19
11928.227 15
11928.747 5
11929.266 8
11929.785 7
11930.304 19
11930.823 18
11931.342 17
11931.861 24
11932.380 31
11932.899 18
11933.418 21
11933.938 10
11934.457 14
11934.976 24
11935.495 12
11936.014 21
11936.534 10
11937.053 26
11937.572 29
11938.091 28
11938.611 26
11939.130 23
11939.649 32
11940.168 24
11940.688 23
11941.207 26
11941.726 17
11942.246 15
11942.765 20
11943.285 24
11943.804 16
11944.323 15
11944.843 14
11945.362 14
11945.882 10
11946.401 20
11946.920 23
11947.440 25
11947.959 18
11948.479 13
11948.998 7
11949.518 15
11950.037 16
11950.557 19
11951.076 15
11951.596 10
11952.115 5
11952.635 3
11953.155 9
11953.674 12
11954.194 20
11954.713 14
11955.233 12
11955.753 23
11956.272 23
11956.792 10
11957.312 15
11957.831 25
11958.351 28
11958.871 19
11959.390 20
11959.910 21
11960.430 25
11960.950 16
11961.469 17
11961.989 29
11962.509 22
11963.029 15
11963.549 23
11964.068 18
11964.588 16
11965.108 16
11965.628 28
11966.148 16
11966.668 11
11967.188 18
11967.707 27
11968.227 22
11968.747 20
11969.267 16
11969.787 13
11970.307 15
11970.827 27
11971.347 14
11971.867 5
11972.387 11
11972.907 10
11973.427 22
11973.947 18
11974.467 19
11974.987 22
11975.507 20
11976.027 26
11976.547 27
11977.068 23
11977.588 11
11978.108 18
11978.628 16
11979.148 16
11979.668 6
11980.188 13
11980.709 17
11981.229 25
11981.749 17
11982.269 13
11982.789 13
11983.310 11
11983.830 16
11984.350 22
11984.870 21
11985.391 17
11985.911 12
11986.431 18
11986.952 16
11987.472 14
11987.992 8
11988.513 8
11989.033 9
11989.553 14
11990.074 17
11990.594 23
11991.115 18
11991.635 14
11992.155 18
11992.676 16
11993.196 8
11993.717 11
11994.237 16
11994.758 10
11995.278 11
11995.799 13
11996.319 10
11996.840 13
11997.360 23
11997.881 29
11998.401 19
11998.922 11
11999.443 7
11999.963 6
12000.484 18
12001.004 19
12001.525 11
12002.046 11
12002.566 10
12003.087 11
12003.608 8
12004.128 8
12004.649 12
12005.170 8
12005.690 9
12006.211 9
12006.732 7
12007.253 3
12007.773 9
12008.294 5
12008.815 6
12009.336 5
12009.857 13
12010.377 13
12010.898 13
12011.419 15
12011.940 18
12012.461 12
12012.982 17
12013.503 24
12014.024 17
12014.544 12
12015.065 12
12015.586 26
12016.107 27
12016.628 13
12017.149 5
12017.670 12
12018.191 8
12018.712 6
12019.233 13
12019.754 28
12020.275 14
12020.796 22
12021.317 21
12021.838 19
12022.360 10
12022.881 10
12023.402 12
12023.923 16
12024.444 10
12024.965 15
12025.486 25
12026.007 22
12026.529 29
12027.050 20
12027.571 19
12028.092 21
12028.613 23
12029.135 28
12029.656 29
12030.177 16
12030.698 14
12031.220 12
12031.741 10
12032.262 19
12032.784 17
12033.305 11
12033.826 17
12034.348 15
12034.869 19
12035.390 17
12035.912 21
12036.433 21
12036.954 25
12037.476 13
12037.997 17
12038.519 21
12039.040 15
12039.562 22
12040.083 30
12040.605 22
12041.126 23
12041.648 19
12042.169 12
12042.691 15
12043.212 20
12043.734 19
12044.255 15
12044.777 16
12045.298 12
12045.820 12
12046.342 8
12046.863 20
12047.385 15
12047.906 15
12048.428 20
12048.950 18
12049.471 24
12049.993 26
12050.515 18
12051.036 15
12051.558 12
12052.080 12
12052.602 15
12053.123 10
12053.645 12
12054.167 12
12054.689 15
12055.210 13
12055.732 13
12056.254 11
12056.776 11
12057.298 17
12057.820 11
12058.341 9
12058.863 12
12059.385 19
12059.907 24
12060.429 13
12060.951 13
12061.473 21
12061.995 19
12062.517 18
12063.039 13
12063.561 20
12064.083 14
12064.605 14
12065.127 21
12065.649 14
12066.171 12
12066.693 13
12067.215 5
12067.737 10
12068.259 24
12068.781 29
12069.303 17
12069.825 17
12070.347 12
12070.870 16
12071.392 14
12071.914 32
12072.436 26
12072.958 9
12073.480 15
12074.003 8
12074.525 37
12075.047 17
12075.569 27
12076.092 24
12076.614 12
12077.136 4
12077.658 13
12078.181 22
12078.703 13
12079.225 12
12079.748 10
12080.270 8
12080.792 14
12081.315 14
12081.837 18
12082.359 30
12082.882 27
12083.404 30
12083.927 30
12084.449 18
12084.971 9
12085.494 16
12086.016 16
12086.539 12
12087.061 16
12087.584 12
12088.106 11
12088.629 11
12089.151 10
12089.674 6
12090.196 9
12090.719 17
12091.242 10
12091.764 8
12092.287 5
12092.809 12
12093.332 12
12093.855 4
12094.377 12
12094.900 13
12095.423 12
12095.945 11
12096.468 22
12096.991 15
12097.513 23
12098.036 17
12098.559 13
12099.082 11
12099.604 12
12100.127 11
12100.650 11
12101.173 11
12101.695 10
12102.218 28
12102.741 22
12103.264 21
12103.787 13
12104.310 21
12104.832 20
12105.355 21
12105.878 12
12106.401 15
12106.924 16
12107.447 17
12107.970 12
12108.493 10
12109.016 10
12109.539 16
12110.062 11
12110.585 21
12111.108 19
12111.631 24
12112.154 14
12112.677 18
12113.200 30
12113.723 16
12114.246 12
12114.769 10
12115.292 15
12115.815 12
12116.338 12
12116.861 22
12117.385 15
12117.908 8
12118.431 8
12118.954 10
12119.477 9
12120.000 15
12120.524 7
12121.047 20
12121.570 19
12122.093 14
12122.617 15
12123.140 31
12123.663 32
12124.186 20
12124.710 20
12125.233 15
12125.756 25
12126.280 21
12126.803 22
12127.326 18
12127.850 14
12128.373 17
12128.897 12
12129.420 17
12129.943 23
12130.467 7
12130.990 10
12131.514 14
12132.037 11
12132.561 17
12133.084 16
12133.608 11
12134.131 18
12134.655 20
12135.178 17
12135.702 21
12136.225 18
12136.749 17
12137.272 37
12137.796 32
12138.319 25
12138.843 23
12139.367 17
12139.890 24
12140.414 23
12140.938 25
12141.461 15
12141.985 9
12142.509 8
12143.032 9
12143.556 17
12144.080 6
12144.603 11
12145.127 6
12145.651 10
12146.175 8
12146.698 14
12147.222 27
12147.746 32
12148.270 26
12148.794 25
12149.317 29
12149.841 20
12150.365 11
12150.889 6
12151.413 8
12151.937 8
12152.461 12
12152.985 18
12153.508 14
12154.032 15
12154.556 16
12155.080 18
12155.604 12
12156.128 15
12156.652 14
12157.176 19
12157.700 11
12158.224 9
12158.748 12
12159.272 10
12159.796 12
12160.320 14
12160.844 14
12161.369 13
12161.893 9
12162.417 10
12162.941 12
12163.465 11
12163.989 7
12164.513 9
12165.037 16
12165.562 13
12166.086 12
12166.610 20
12167.134 22
12167.658 19
12168.183 29
12168.707 22
12169.231 18
12169.755 22
12170.280 15
12170.804 8
12171.328 6
12171.853 9
12172.377 20
12172.901 20
12173.426 18
12173.950 16
12174.474 12
12174.999 15
12175.523 24
12176.048 28
12176.572 23
12177.096 22
12177.621 27
12178.145 14
12178.670 17
12179.194 13
12179.719 14
12180.243 20
12180.768 25
12181.292 14
12181.817 10
12182.341 12
12182.866 26
12183.390 20
12183.915 32
12184.440 25
12184.964 9
12185.489 9
12186.013 19
12186.538 17
12187.063 17
12187.587 12
12188.112 10
12188.637 12
12189.161 17
12189.686 12
12190.211 15
12190.735 10
12191.260 5
12191.785 5
12192.310 11
12192.834 17
12193.359 17
12193.884 9
12194.409 12
12194.934 26
12195.458 15
12195.983 13
12196.508 16
12197.033 19
12197.558 21
12198.083 18
12198.608 21
12199.132 17
12199.657 12
12200.182 16
12200.707 13
12201.232 12
12201.757 12
12202.282 17
12202.807 15
12203.332 20
12203.857 22
12204.382 19
12204.907 12
12205.432 19
12205.957 16
12206.482 19
12207.007 16
12207.532 16
12208.057 22
12208.583 13
12209.108 8
12209.633 11
12210.158 18
12210.683 12
12211.208 5
12211.733 13
12212.259 16
12212.784 15
12213.309 8
12213.834 11
12214.359 16
12214.885 19
12215.410 14
12215.935 13
12216.460 17
12216.986 20
12217.511 27
12218.036 30
12218.562 25
12219.087 34
12219.612 26
12220.138 24
12220.663 19
12221.188 15
12221.714 13
12222.239 4
12222.765 10
12223.290 24
12223.815 23
12224.341 19
12224.866 27
12225.392 18
12225.917 14
12226.443 25
12226.968 11
12227.494 20
12228.019 13
12228.545 21
12229.070 12
12229.596 6
12230.122 5
12230.647 3
12231.173 5
12231.698 5
12232.224 19
12232.750 15
12233.275 12
12233.801 11
12234.326 15
12234.852 20
12235.378 21
12235.904 17
12236.429 12
12236.955 25
12237.481 25
12238.006 15
12238.532 14
12239.058 23
12239.584 17
12240.109 8
12240.635 13
12241.161 11
12241.687 10
12242.213 8
12242.739 14
12243.264 20
12243.790 19
12244.316 22
12244.842 20
12245.368 24
12245.894 14
12246.420 16
12246.946 21
12247.472 15
12247.998 5
12248.523 8
12249.049 6
12249.575 7
12250.101 9
12250.627 9
12251.153 5
12251.679 4
12252.206 7
12252.732 7
12253.258 9
12253.784 9
12254.310 4
12254.836 15
12255.362 16
12255.888 25
12256.414 17
12256.940 21
12257.467 18
12257.993 33
12258.519 22
12259.045 26
12259.571 22
12260.097 22
12260.624 17
12261.150 20
12261.676 17
12262.202 21
12262.729 27
12263.255 15
12263.781 5
12264.308 8
12264.834 8
12265.360 12
12265.887 14
12266.413 9
12266.939 8
12267.466 2
12267.992 20
12268.518 19
12269.045 23
12269.571 23
12270.098 23
12270.624 19
12271.150 21
12271.677 19
12272.203 35
12272.730 24
12273.256 20
12273.783 15
12274.309 13
12274.836 21
12275.362 22
12275.889 15
12276.416 5
12276.942 13
12277.469 23
12277.995 18
12278.522 22
12279.049 11
12279.575 10
12280.102 25
12280.628 24
12281.155 29
12281.682 30
12282.208 19
12282.735 22
12283.262 21
12283.789 32
12284.315 23
12284.842 19
12285.369 18
12285.896 25
12286.422 13
12286.949 13
12287.476 19
12288.003 28
12288.530 32
12289.056 31
12289.583 31
12290.110 18
12290.637 18
12291.164 11
12291.691 10
12292.218 31
12292.745 31
12293.271 29
12293.798 27
12294.325 18
12294.852 16
12295.379 6
12295.906 8
12296.433 8
12296.960 7
12297.487 12
12298.014 19
12298.541 24
12299.068 35
12299.595 29
12300.122 11
12300.650 14
12301.177 9
12301.704 4
12302.231 14
12302.758 14
12303.285 13
12303.812 7
12304.339 10
12304.867 26
12305.394 40
12305.921 33
12306.448 31
12306.975 15
12307.503 7
12308.030 25
12308.557 22
12309.084 14
12309.612 15
12310.139 14
12310.666 8
12311.193 8
12311.721 14
12312.248 11
12312.775 11
12313.303 20
12313.830 20
12314.358 23
12314.885 24
12315.412 12
12315.940 7
12316.467 9
12316.995 14
12317.522 14
12318.049 10
12318.577 14
12319.104 16
12319.632 10
12320.159 12
12320.687 10
12321.214 9
12321.742 9
12322.270 7
12322.797 17
12323.325 27
12323.852 17
12324.380 12
12324.907 7
12325.435 13
12325.963 22
12326.490 32
12327.018 17
12327.546 16
12328.073 17
12328.601 19
12329.129 18
12329.656 10
12330.184 17
12330.712 25
12331.239 35
12331.767 32
12332.295 19
12332.823 13
12333.351 19
12333.878 28
12334.406 19
12334.934 10
12335.462 18
12335.990 18
12336.517 10
12337.045 5
12337.573 28
12338.101 19
12338.629 18
12339.157 22
12339.685 22
12340.213 29
12340.741 29
12341.269 10
12341.797 15
12342.324 12
12342.852 15
12343.380 9
12343.908 16
12344.436 17
12344.965 11
12345.493 15
12346.021 22
12346.549 17
12347.077 14
12347.605 12
12348.133 8
12348.661 17
12349.189 30
12349.717 18
12350.245 12
12350.774 17
12351.302 22
12351.830 26
12352.358 22
12352.886 34
12353.414 32
12353.943 15
12354.471 16
12354.999 20
12355.527 35
12356.056 31
12356.584 39
12357.112 41
12357.641 27
12358.169 13
12358.697 19
12359.226 29
12359.754 20
12360.282 27
12360.811 39
12361.339 39
12361.867 37
12362.396 44
12362.924 31
12363.453 22
12363.981 48
12364.509 27
12365.038 23
12365.566 16
12366.095 12
12366.623 17
12367.152 20
12367.680 12
12368.209 24
12368.737 18
12369.266 14
12369.795 20
12370.323 32
12370.852 29
12371.380 17
12371.909 27
12372.438 31
12372.966 21
12373.495 31
12374.023 26
12374.552 28
12375.081 25
12375.609 22
12376.138 20
12376.667 31
12377.196 19
12377.724 10
12378.253 10
12378.782 12
12379.311 15
12379.839 10
12380.368 11
12380.897 12
12381.426 10
12381.955 18
12382.483 18
12383.012 29
12383.541 15
12384.070 19
12384.599 13
12385.128 19
12385.657 22
12386.185 23
12386.714 9
12387.243 11
12387.772 9
12388.301 20
12388.830 25
12389.359 33
12389.888 24
12390.417 14
12390.946 13
12391.475 15
12392.004 17
12392.533 15
12393.062 20
12393.591 22
12394.120 29
12394.650 16
12395.179 9
12395.708 9
12396.237 27
12396.766 25
12397.295 17
12397.824 18
12398.353 19
12398.883 11
12399.412 12
12399.941 6
12400.470 17
12401.000 15
12401.529 5
12402.058 15
12402.587 12
12403.117 11
12403.646 14
12404.175 13
12404.704 16
12405.234 18
12405.763 14
12406.292 23
12406.822 16
12407.351 9
12407.880 12
12408.410 11
12408.939 8
12409.469 9
12409.998 24
12410.527 17
12411.057 25
12411.586 21
12412.116 17
12412.645 20
12413.175 26
12413.704 20
12414.234 22
12414.763 17
12415.293 13
12415.822 9
12416.352 12
12416.881 2
12417.411 11
12417.941 15
12418.470 18
12419.000 29
12419.529 24
12420.059 20
12420.589 18
12421.118 24
12421.648 10
12422.178 18
12422.707 22
12423.237 25
12423.767 16
12424.297 18
12424.826 12
12425.356 11
12425.886 4
12426.416 13
12426.945 7
12427.475 9
12428.005 17
12428.535 14
12429.065 10
12429.594 19
12430.124 14
12430.654 17
12431.184 23
12431.714 33
12432.244 23
12432.774 20
12433.304 17
12433.833 10
12434.363 11
12434.893 6
12435.423 8
12435.953 6
12436.483 12
12437.013 24
12437.543 21
12438.073 11
12438.603 9
12439.133 11
12439.663 14
12440.193 20
12440.724 9
12441.254 9
12441.784 16
12442.314 13
12442.844 12
12443.374 9
12443.904 4
12444.434 9
12444.965 9
12445.495 9
12446.025 16
12446.555 25
12447.085 32
12447.616 17
12448.146 14
12448.676 12
12449.206 9
12449.737 14
12450.267 18
12450.797 11
12451.327 29
12451.858 22
12452.388 15
12452.918 20
12453.449 19
12453.979 13
12454.509 17
12455.040 12
12455.570 13
12456.101 12
12456.631 7
12457.161 7
12457.692 8
12458.222 11
12458.753 12
12459.283 9
12459.814 9
12460.344 19
12460.875 16
12461.405 15
12461.936 13
12462.466 14
12462.997 16
12463.527 4
12464.058 9
12464.588 7
12465.119 9
12465.650 20
12466.180 28
12466.711 20
12467.242 12
12467.772 16
12468.303 12
12468.834 18
12469.364 17
12469.895 9
12470.426 8
12470.956 12
12471.487 17
12472.018 19
12472.549 12
12473.079 7
12473.610 5
12474.141 15
12474.672 11
12475.202 9
12475.733 9
12476.264 8
12476.795 15
12477.326 10
12477.857 8
12478.388 8
12478.918 12
12479.449 10
12479.980 15
12480.511 16
12481.042 11
12481.573 24
12482.104 21
12482.635 10
12483.166 12
12483.697 22
12484.228 16
12484.759 11
12485.290 9
12485.821 14
12486.352 13
12486.883 13
12487.414 10
12487.945 8
12488.476 7
12489.007 5
12489.538 2
12490.070 19
12490.601 12
12491.132 16
12491.663 16
12492.194 5
12492.725 13
12493.257 22
12493.788 34
12494.319 19
12494.850 12
12495.381 10
12495.913 12
12496.444 25
12496.975 21
12497.506 18
12498.038 19
12498.569 13
12499.100 9
12499.632 21
12500.163 22
12500.694 16
12501.226 31
12501.757 31
12502.289 28
12502.820 21
12503.351 11
12503.883 11
12504.414 19
12504.946 26
12505.477 29
12506.009 31
12506.540 14
12507.071 8
12507.603 3
12508.134 7
12508.666 16
12509.198 8
12509.729 15
12510.261 11
12510.792 18
12511.324 9
12511.855 16
12512.387 12
12512.919 15
12513.450 13
12513.982 25
12514.513 24
12515.045 12
12515.577 8
12516.108 5
12516.640 8
12517.172 14
12517.704 17
12518.235 11
12518.767 21
12519.299 19
12519.830 14
12520.362 10
12520.894 15
12521.426 11
12521.958 19
12522.489 14
12523.021 28
12523.553 33
12524.085 18
12524.617 20
12525.149 14
12525.681 9
12526.212 21
12526.744 18
12527.276 17
12527.808 24
12528.340 18
12528.872 23
12529.404 13
12529.936 17
12530.468 17
12531.000 19
12531.532 25
12532.064 22
12532.596 23
12533.128 21
12533.660 22
12534.192 16
12534.724 16
12535.256 14
12535.788 19
12536.320 15
12536.853 11
12537.385 22
12537.917 20
12538.449 18
12538.981 29
12539.513 29
12540.045 25
12540.578 22
12541.110 14
12541.642 8
12542.174 6
12542.707 8
12543.239 17
12543.771 16
12544.303 20
12544.836 21
12545.368 16
12545.900 11
12546.433 13
12546.965 12
12547.497 15
12548.030 14
12548.562 12
12549.094 7
12549.627 13
12550.159 9
12550.692 9
12551.224 8
12551.756 4
12552.289 1
12552.821 13
12553.354 17
12553.886 13
12554.419 7
12554.951 9
12555.484 11
12556.016 15
12556.549 13
12557.081 7
12557.614 9
12558.146 12
12558.679 17
12559.212 8
12559.744 14
12560.277 21
12560.809 19
12561.342 23
12561.875 11
12562.407 14
12562.940 16
12563.473 18
12564.005 15
12564.538 11
12565.071 10
12565.604 7
12566.136 3
12566.669 9
12567.202 10
12567.735 16
12568.267 9
12568.800 10
12569.333 23
12569.866 19
12570.399 17
12570.931 19
12571.464 13
12571.997 21
12572.530 15
12573.063 12
12573.596 5
12574.129 10
12574.662 22
12575.195 17
12575.728 11
12576.260 17
12576.793 16
12577.326 13
12577.859 10
12578.392 13
12578.925 20
12579.458 19
12579.991 14
12580.524 18
12581.058 13
12581.591 27
12582.124 17
12582.657 15
12583.190 9
12583.723 12
12584.256 16
12584.789 17
12585.322 12
12585.856 15
12586.389 18
12586.922 13
12587.455 12
12587.988 20
12588.521 19
12589.055 14
12589.588 9
12590.121 17
12590.654 12
12591.188 16
12591.721 16
12592.254 10
12592.788 9
12593.321 12
12593.854 27
12594.388 19
12594.921 11
12595.454 6
12595.988 7
12596.521 18
12597.054 15
12597.588 13
12598.121 25
12598.655 23
12599.188 20
12599.722 18
12600.255 19
12600.788 10
12601.322 11
12601.855 13
12602.389 14
12602.922 10
12603.456 17
12603.990 17
12604.523 8
12605.057 8
12605.590 5
12606.124 7
12606.657 8
12607.191 15
12607.725 28
12608.258 32
12608.792 17
12609.326 14
12609.859 25
12610.393 29
12610.927 35
12611.460 27
12611.994 14
12612.528 6
12613.061 7
12613.595 7
12614.129 8
12614.663 13
12615.196 11
12615.730 11
12616.264 10
12616.798 9
12617.332 7
12617.865 5
12618.399 20
12618.933 18
12619.467 11
12620.001 11
12620.535 12
12621.069 23
12621.603 20
12622.137 11
12622.670 16
12623.204 18
12623.738 23
12624.272 16
12624.806 12
12625.340 7
12625.874 8
12626.408 9
12626.942 10
12627.476 5
12628.010 9
12628.545 14
12629.079 14
12629.613 4
12630.147 5
12630.681 5
12631.215 13
12631.749 14
12632.283 14
12632.817 25
12633.352 16
12633.886 9
12634.420 12
12634.954 23
12635.488 15
12636.023 13
12636.557 18
12637.091 14
12637.625 7
12638.159 7
12638.694 8
12639.228 7
12639.762 18
12640.297 8
12640.831 7
12641.365 18
12641.900 25
12642.434 22
12642.968 19
12643.503 12
12644.037 13
12644.572 27
12645.106 22
12645.640 16
12646.175 18
12646.709 4
12647.244 10
12647.778 8
12648.313 9
12648.847 9
12649.382 13
12649.916 20
12650.451 18
12650.985 5
12651.520 16
12652.054 8
12652.589 6
12653.123 10
12653.658 17
12654.193 25
12654.727 26
12655.262 27
12655.796 26
12656.331 14
12656.866 9
12657.400 20
12657.935 26
12658.470 15
12659.004 15
12659.539 12
12660.074 9
12660.609 3
12661.143 11
12661.678 19
12662.213 14
12662.748 10
12663.283 5
12663.817 9
12664.352 13
12664.887 16
12665.422 9
12665.957 6
12666.492 12
12667.026 9
12667.561 7
12668.096 14
12668.631 24
12669.166 19
12669.701 13
12670.236 21
12670.771 23
12671.306 25
12671.841 21
12672.376 18
12672.911 14
12673.446 9
12673.981 5
12674.516 9
12675.051 11
12675.586 7
12676.121 6
12676.656 12
12677.191 18
12677.726 21
12678.261 18
12678.796 19
12679.332 17
12679.867 19
12680.402 13
12680.937 8
12681.472 5
12682.007 8
12682.543 17
12683.078 12
12683.613 6
12684.148 6
12684.683 7
12685.219 10
12685.754 18
12686.289 14
12686.825 7
12687.360 13
12687.895 21
12688.430 19
12688.966 11
12689.501 17
12690.037 10
12690.572 9
12691.107 9
12691.643 12
12692.178 14
12692.713 13
12693.249 10
12693.784 8
12694.320 6
12694.855 11
12695.391 4
12695.926 11
12696.462 13
12696.997 16
12697.533 9
12698.068 11
12698.604 9
12699.139 4
12699.675 12
12700.210 9
12700.746 12
12701.282 11
12701.817 11
12702.353 12
12702.888 17
12703.424 15
12703.960 12
12704.495 10
12705.031 5
12705.567 12
12706.102 16
12706.638 18
12707.174 6
12707.710 5
12708.245 8
12708.781 9
12709.317 12
12709.853 20
12710.388 14
12710.924 9
12711.460 7
12711.996 8
12712.532 6
12713.068 10
12713.603 13
12714.139 13
12714.675 12
12715.211 8
12715.747 12
12716.283 9
12716.819 20
12717.355 13
12717.891 9
12718.427 11
12718.963 21
12719.499 18
12720.035 17
12720.571 17
12721.107 11
12721.643 8
12722.179 3
12722.715 0
12723.251 4
12723.787 10
12724.323 30
12724.859 33
12725.395 29
12725.931 27
12726.467 15
12727.003 9
12727.540 12
12728.076 16
12728.612 13
12729.148 22
12729.684 20
12730.220 9
12730.757 12
12731.293 12
12731.829 27
12732.365 17
12732.902 14
12733.438 10
12733.974 12
12734.511 18
12735.047 8
12735.583 13
12736.119 13
12736.656 11
12737.192 9
12737.729 10
12738.265 6
12738.801 14
12739.338 19
12739.874 9
12740.411 21
12740.947 11
12741.483 17
12742.020 7
12742.556 27
12743.093 35
12743.629 20
12744.166 23
12744.702 16
12745.239 14
12745.775 20
12746.312 14
12746.848 11
12747.385 10
12747.922 8
12748.458 18
12748.995 16
12749.531 13
12750.068 29
12750.605 23
12751.141 19
12751.678 20
12752.215 20
12752.751 17
12753.288 10
12753.825 18
12754.361 6
12754.898 10
12755.435 12
12755.972 19
12756.508 8
12757.045 8
12757.582 9
12758.119 7
12758.655 6
12759.192 13
12759.729 10
12760.266 8
12760.803 8
12761.340 8
12761.877 21
12762.413 16
12762.950 14
12763.487 25
12764.024 21
12764.561 36
12765.098 18
12765.635 12
12766.172 10
12766.709 9
12767.246 11
12767.783 18
12768.320 10
12768.857 5
12769.394 3
12769.931 6
12770.468 8
12771.005 6
12771.542 9
12772.079 9
12772.616 7
12773.153 14
12773.691 11
12774.228 12
12774.765 9
12775.302 5
12775.839 7
12776.376 3
12776.913 11
12777.451 5
12777.988 11
12778.525 13
12779.062 27
12779.600 13
12780.137 8
12780.674 17
12781.211 13
12781.749 17
12782.286 14
12782.823 16
12783.361 17
12783.898 13
12784.435 18
12784.973 11
12785.510 7
12786.047 6
12786.585 7
12787.122 9
12787.660 11
12788.197 9
12788.734 20
12789.272 27
12789.809 23
12790.347 16
12790.884 13
12791.422 14
12791.959 8
12792.497 4
12793.034 8
12793.572 8
12794.109 21
12794.647 19
12795.185 16
12795.722 12
12796.260 15
12796.797 9
12797.335 13
12797.873 10
12798.410 5
12798.948 8
12799.485 4
12800.023 10
12800.561 11
12801.099 7
12801.636 14
12802.174 14
12802.712 10
12803.249 14
12803.787 10
12804.325 16
12804.863 9
12805.400 11
12805.938 14
12806.476 10
12807.014 13
12807.552 14
12808.090 9
12808.627 4
12809.165 4
12809.703 14
12810.241 11
12810.779 28
12811.317 26
12811.855 19
12812.393 16
12812.931 16
12813.469 8
12814.007 8
12814.545 12
12815.083 8
12815.621 14
12816.159 11
12816.697 10
12817.235 11
12817.773 14
12818.311 16
12818.849 16
12819.387 19
12819.925 17
12820.463 21
12821.001 20
12821.539 9
12822.077 10
12822.616 11
12823.154 10
12823.692 27
12824.230 18
12824.768 15
12825.306 25
12825.845 23
12826.383 14
12826.921 15
12827.459 11
12827.998 17
12828.536 11
12829.074 4
12829.612 7
12830.151 14
12830.689 15
12831.227 15
12831.766 11
12832.304 6
12832.842 4
12833.381 7
12833.919 16
12834.458 22
12834.996 18
12835.534 8
12836.073 12
12836.611 17
12837.150 16
12837.688 12
12838.227 9
12838.765 7
12839.304 14
12839.842 26
12840.381 18
12840.919 6
12841.458 7
12841.996 6
12842.535 4
12843.073 8
12843.612 15
12844.151 12
12844.689 25
12845.228 23
12845.767 19
12846.305 15
12846.844 13
12847.383 5
12847.921 9
12848.460 12
12848.999 11
12849.537 13
12850.076 21
12850.615 16
12851.153 14
12851.692 9
12852.231 17
12852.770 19
12853.309 9
12853.847 10
12854.386 10
12854.925 14
12855.464 10
12856.003 17
12856.542 11
12857.080 8
12857.619 8
12858.158 10
12858.697 15
12859.236 17
12859.775 15
12860.314 12
12860.853 16
12861.392 9
12861.931 10
12862.470 20
12863.009 7
12863.548 12
12864.087 13
12864.626 15
12865.165 16
12865.704 19
12866.243 11
12866.782 16
12867.321 16
12867.860 8
12868.399 7
12868.938 12
12869.478 15
12870.017 14
12870.556 13
12871.095 16
12871.634 8
12872.173 10
12872.713 9
12873.252 3
12873.791 4
12874.330 3
12874.869 10
12875.409 13
12875.948 11
12876.487 10
12877.027 8
12877.566 17
12878.105 18
12878.644 6
12879.184 5
12879.723 11
12880.262 9
12880.802 9
12881.341 23
12881.881 10
12882.420 20
12882.959 14
12883.499 7
12884.038 5
12884.578 7
12885.117 17
12885.657 21
12886.196 9
12886.736 13
12887.275 11
12887.815 11
12888.354 7
12888.894 5
12889.433 6
12889.973 5
12890.512 14
12891.052 9
12891.592 5
12892.131 6
12892.671 10
12893.210 14
12893.750 10
12894.290 8
12894.829 10
12895.369 8
12895.909 4
12896.448 14
12896.988 11
12897.528 15
12898.068 6
12898.607 12
12899.147 6
12899.687 2
12900.227 7
12900.766 13
12901.306 16
12901.846 7
12902.386 3
12902.926 3
12903.465 10
12904.005 17
12904.545 20
12905.085 13
12905.625 9
12906.165 10
12906.705 10
12907.245 11
12907.785 9
12908.324 6
12908.864 11
12909.404 5
12909.944 14
12910.484 11
12911.024 12
12911.564 11
12912.104 18
12912.644 20
12913.184 9
12913.725 12
12914.265 9
12914.805 18
12915.345 15
12915.885 15
12916.425 17
12916.965 9
12917.505 15
12918.045 13
12918.586 12
12919.126 18
12919.666 7
12920.206 14
12920.746 24
12921.286 15
12921.827 13
12922.367 10
12922.907 12
12923.447 22
12923.988 21
12924.528 3
12925.068 3
12925.609 7
12926.149 22
12926.689 14
12927.230 12
12927.770 11
12928.310 10
12928.851 7
12929.391 7
12929.931 8
12930.472 4
12931.012 13
12931.553 14
12932.093 16
12932.634 17
12933.174 20
12933.714 15
12934.255 19
12934.795 22
12935.336 17
12935.876 11
12936.417 5
12936.958 9
12937.498 6
12938.039 6
12938.579 5
12939.120 12
12939.660 17
12940.201 9
12940.742 9
12941.282 8
12941.823 18
12942.364 13
12942.904 14
12943.445 11
12943.986 10
12944.526 11
12945.067 6
12945.608 9
12946.148 8
12946.689 13
12947.230 11
12947.771 9
12948.311 10
12948.852 10
12949.393 15
12949.934 30
12950.475 24
12951.016 22
12951.556 23
12952.097 20
12952.638 17
12953.179 9
12953.720 13
12954.261 14
12954.802 7
12955.343 5
12955.884 10
12956.425 12
12956.965 21
12957.506 24
12958.047 18
12958.588 8
12959.129 12
12959.670 19
12960.211 14
12960.752 12
12961.294 21
12961.835 13
12962.376 2
12962.917 2
12963.458 3
12963.999 15
12964.540 17
12965.081 15
12965.622 8
12966.163 14
12966.705 6
12967.246 16
12967.787 14
12968.328 13
12968.869 10
12969.411 10
12969.952 16
12970.493 19
12971.034 12
12971.576 17
12972.117 18
12972.658 25
12973.199 27
12973.741 18
12974.282 17
12974.823 16
12975.365 26
12975.906 31
12976.447 14
12976.989 22
12977.530 16
12978.072 12
12978.613 9
12979.154 6
12979.696 6
12980.237 14
12980.779 10
12981.320 8
12981.862 8
12982.403 16
12982.945 8
12983.486 11
12984.028 17
12984.569 8
12985.111 3
12985.652 5
12986.194 4
12986.736 6
12987.277 8
12987.819 7
12988.360 10
12988.902 12
12989.444 5
12989.985 0
12990.527 12
12991.069 8
12991.610 13
12992.152 9
12992.694 16
12993.235 12
12993.777 11
12994.319 13
12994.861 28
12995.402 26
12995.944 27
12996.486 16
12997.028 12
12997.570 5
12998.111 9
12998.653 9
12999.195 4
12999.737 5
13000.279 6
13000.821 11
13001.362 8
13001.904 10
13002.446 12
13002.988 2
13003.530 11
13004.072 13
13004.614 12
13005.156 28
13005.698 24
13006.240 14
13006.782 10
13007.324 11
13007.866 12
13008.408 9
13008.950 11
13009.492 7
13010.034 10
13010.576 12
13011.118 11
13011.660 9
13012.203 7
13012.745 11
13013.287 20
13013.829 16
13014.371 19
13014.913 27
13015.455 41
13015.998 28
13016.540 22
13017.082 17
13017.624 14
13018.166 13
13018.709 18
13019.251 21
13019.793 11
13020.336 17
13020.878 17
13021.420 15
13021.962 10
13022.505 7
13023.047 5
13023.589 9
13024.132 16
13024.674 12
13025.217 18
13025.759 22
13026.301 19
13026.844 6
13027.386 10
13027.929 13
13028.471 19
13029.014 24
13029.556 19
13030.098 11
13030.641 10
13031.183 14
13031.726 15
13032.269 10
13032.811 14
13033.354 10
13033.896 7
13034.439 11
13034.981 6
13035.524 14
13036.067 11
13036.609 22
13037.152 24
13037.694 20
13038.237 21
13038.780 13
13039.322 9
13039.865 13
13040.408 11
13040.951 6
13041.493 8
13042.036 14
13042.579 10
13043.121 12
13043.664 6
13044.207 8
13044.750 19
13045.293 24
13045.835 16
13046.378 16
13046.921 26
13047.464 30
13048.007 21
13048.550 7
13049.093 13
13049.635 21
13050.178 10
13050.721 7
13051.264 4
13051.807 3
13052.350 6
13052.893 8
13053.436 4
13053.979 2
13054.522 1
13055.065 3
13055.608 5
13056.151 4
13056.694 8
13057.237 6
13057.780 11
13058.323 4
13058.866 6
13059.409 16
13059.952 15
13060.496 10
13061.039 14
13061.582 6
13062.125 6
13062.668 12
13063.211 14
13063.754 14
13064.298 17
13064.841 7
13065.384 10
13065.927 10
13066.471 23
13067.014 29
13067.557 16
13068.100 15
13068.644 18
13069.187 17
13069.730 8
13070.274 10
13070.817 7
13071.360 12
13071.904 9
13072.447 11
13072.990 12
13073.534 11
13074.077 7
13074.621 8
13075.164 5
13075.707 6
13076.251 20
13076.794 24
13077.338 20
13077.881 18
13078.425 15
13078.968 15
13079.512 21
13080.055 19
13080.599 7
13081.142 5
13081.686 14
13082.229 12
13082.773 10
13083.317 8
13083.860 4
13084.404 5
13084.947 10
13085.491 16
13086.035 13
13086.578 6
13087.122 12
13087.666 13
13088.209 6
13088.753 6
13089.297 4
13089.841 19
13090.384 24
13090.928 25
13091.472 24
13092.016 13
13092.559 14
13093.103 10
13093.647 33
13094.191 30
13094.735 24
13095.278 29
13095.822 14
13096.366 8
13096.910 9
13097.454 10
13097.998 11
13098.542 11
13099.086 12
13099.630 12
13100.173 7
13100.717 7
13101.261 14
13101.805 8
13102.349 4
13102.893 6
13103.437 17
13103.981 9
13104.525 6
13105.069 6
13105.613 4
13106.158 7
13106.702 9
13107.246 5
13107.790 6
13108.334 12
13108.878 6
13109.422 5
13109.966 11
13110.510 20
13111.055 12
13111.599 12
13112.143 16
13112.687 21
13113.231 10
13113.776 11
13114.320 8
13114.864 19
13115.408 24
13115.953 10
13116.497 14
13117.041 10
13117.585 15
13118.130 15
13118.674 21
13119.218 27
13119.763 20
13120.307 20
13120.852 13
13121.396 8
13121.940 10
13122.485 11
13123.029 9
13123.574 8
13124.118 5
13124.662 7
13125.207 15
13125.751 11
13126.296 5
13126.840 11
13127.385 6
13127.929 3
13128.474 10
13129.018 17
13129.563 15
13130.108 11
13130.652 13
13131.197 12
13131.741 17
13132.286 22
13132.830 18
13133.375 31
13133.920 18
13134.464 21
13135.009 19
13135.554 8
13136.098 11
13136.643 13
13137.188 11
13137.733 9
13138.277 2
13138.822 6
13139.367 8
13139.912 4
13140.456 4
13141.001 5
13141.546 11
13142.091 11
13142.636 16
13143.180 12
13143.725 10
13144.270 6
13144.815 6
13145.360 24
13145.905 19
13146.450 14
13146.994 15
13147.539 11
13148.084 5
13148.629 3
13149.174 4
13149.719 9
13150.264 10
13150.809 4
13151.354 7
13151.899 15
13152.444 20
13152.989 20
13153.534 15
13154.079 8
13154.624 7
13155.170 7
13155.715 10
13156.260 7
13156.805 4
13157.350 9
13157.895 12
13158.440 16
13158.985 27
13159.531 20
13160.076 13
13160.621 15
13161.166 11
13161.711 16
13162.257 11
13162.802 18
13163.347 21
13163.892 13
13164.438 15
13164.983 13
13165.528 15
13166.073 15
13166.619 7
13167.164 14
13167.709 27
13168.255 19
13168.800 15
13169.346 18
13169.891 9
13170.436 8
13170.982 7
13171.527 8
13172.073 14
13172.618 18
13173.163 21
13173.709 15
13174.254 13
13174.800 5
13175.345 3
13175.891 7
13176.436 10
13176.982 10
13177.528 13
13178.073 14
13178.619 10
13179.164 9
13179.710 9
13180.255 12
13180.801 12
13181.347 12
13181.892 12
13182.438 7
13182.984 6
13183.529 7
13184.075 6
13184.621 8
13185.166 11
13185.712 10
13186.258 10
13186.803 8
13187.349 10
13187.895 9
13188.441 10
13188.987 7
13189.532 22
13190.078 12
13190.624 5
13191.170 10
13191.716 6
13192.261 6
13192.807 11
13193.353 18
13193.899 20
13194.445 15
13194.991 17
13195.537 13
13196.083 18
13196.629 16
13197.175 18
13197.721 11
13198.267 10
13198.813 3
13199.358 8
13199.905 9
13200.451 12
13200.997 6
13201.543 10
13202.089 4
13202.635 6
13203.181 12
13203.727 3
13204.273 5
13204.819 10
13205.365 16
13205.911 14
13206.457 8
13207.004 2
13207.550 6
13208.096 9
13208.642 14
13209.188 21
13209.735 15
13210.281 5
13210.827 4
13211.373 7
13211.919 11
13212.466 24
13213.012 26
13213.558 30
13214.105 20
13214.651 15
13215.197 19
13215.744 4
13216.290 1
13216.836 5
13217.383 5
13217.929 12
13218.475 19
13219.022 19
13219.568 12
13220.115 14
13220.661 17
13221.208 17
13221.754 16
13222.300 9
13222.847 8
13223.393 4
13223.940 4
13224.486 6
13225.033 4
13225.580 5
13226.126 6
13226.673 5
13227.219 3
13227.766 5
13228.312 14
13228.859 15
13229.406 23
13229.952 20
13230.499 9
13231.046 15
13231.592 8
13232.139 7
13232.686 13
13233.232 7
13233.779 6
13234.326 4
13234.872 11
13235.419 15
13235.966 11
13236.513 22
13237.059 19
13237.606 13
13238.153 5
13238.700 11
13239.247 12
13239.793 9
13240.340 6
13240.887 12
13241.434 12
13241.981 8
13242.528 3
13243.075 6
13243.622 12
13244.168 15
13244.715 14
13245.262 16
13245.809 12
13246.356 18
13246.903 22
13247.450 15
13247.997 8
13248.544 8
13249.091 6
13249.638 13
13250.185 7
13250.732 31
13251.279 26
13251.827 19
13252.374 13
13252.921 8
13253.468 14
13254.015 23
13254.562 18
13255.109 12
13255.656 8
13256.204 14
13256.751 9
13257.298 3
13257.845 7
13258.392 10
13258.940 6
13259.487 7
13260.034 11
13260.581 13
13261.129 10
13261.676 9
13262.223 16
13262.771 8
13263.318 6
13263.865 12
13264.413 9
13264.960 24
13265.507 25
13266.055 18
13266.602 13
13267.149 5
13267.697 6
13268.244 9
13268.792 7
13269.339 6
13269.887 4
13270.434 1
13270.981 5
13271.529 3
13272.076 5
13272.624 8
13273.171 11
13273.719 17
13274.267 14
13274.814 11
13275.362 10
13275.909 5
13276.457 3
13277.004 6
13277.552 8
13278.100 15
13278.647 11
13279.195 9
13279.743 4
13280.290 8
13280.838 5
13281.386 7
13281.933 10
13282.481 18
13283.029 9
13283.576 6
13284.124 8
13284.672 12
13285.220 12
13285.768 7
13286.315 9
13286.863 19
13287.411 18
13287.959 7
13288.507 5
13289.054 8
13289.602 9
13290.150 6
13290.698 8
13291.246 13
13291.794 9
13292.342 14
13292.890 10
13293.438 21
13293.986 20
13294.534 14
13295.081 12
13295.629 11
13296.177 14
13296.725 15
13297.273 18
13297.822 14
13298.370 15
13298.918 15
13299.466 14
13300.014 6
13300.562 2
13301.110 4
13301.658 6
13302.206 5
13302.754 13
13303.302 11
13303.851 13
13304.399 15
13304.947 6
13305.495 20
13306.043 19
13306.591 10
13307.140 9
13307.688 12
13308.236 8
13308.784 8
13309.333 10
13309.881 7
13310.429 11
13310.978 10
13311.526 6
13312.074 4
13312.623 6
13313.171 10
13313.719 11
13314.268 8
13314.816 14
13315.364 10
13315.913 15
13316.461 11
13317.010 9
13317.558 8
13318.106 7
13318.655 9
13319.203 9
13319.752 8
13320.300 11
13320.849 13
13321.397 13
13321.946 11
13322.494 14
13323.043 21
13323.592 15
13324.140 11
13324.689 12
13325.237 5
13325.786 7
13326.335 9
13326.883 17
13327.432 23
13327.980 23
13328.529 15
13329.078 25
13329.626 18
13330.175 6
13330.724 3
13331.273 7
13331.821 15
13332.370 26
13332.919 21
13333.468 14
13334.016 14
13334.565 12
13335.114 5
13335.663 10
13336.212 11
13336.760 23
13337.309 19
13337.858 12
13338.407 5
13338.956 12
13339.505 7
13340.054 6
13340.602 8
13341.151 7
13341.700 9
13342.249 3
13342.798 2
13343.347 8
13343.896 9
13344.445 5
13344.994 7
13345.543 18
13346.092 24
13346.641 15
13347.190 9
13347.739 10
13348.288 6
13348.837 14
13349.387 14
13349.936 12
13350.485 21
13351.034 20
13351.583 16
13352.132 14
13352.681 10
13353.230 9
13353.780 4
13354.329 1
13354.878 9
13355.427 16
13355.976 22
13356.526 12
13357.075 20
13357.624 16
13358.173 16
13358.723 13
13359.272 30
13359.821 18
13360.371 14
13360.920 8
13361.469 17
13362.019 21
13362.568 9
13363.117 18
13363.667 11
13364.216 13
13364.766 10
13365.315 10
13365.864 9
13366.414 10
13366.963 10
13367.513 9
13368.062 16
13368.612 14
13369.161 10
13369.711 11
13370.260 8
13370.810 9
13371.359 4
13371.909 3
13372.458 4
13373.008 14
13373.558 19
13374.107 20
13374.657 16
13375.206 17
13375.756 13
13376.306 18
13376.855 11
13377.405 12
13377.955 26
13378.504 11
13379.054 15
13379.604 9
13380.154 7
13380.703 7
13381.253 8
13381.803 12
13382.353 6
13382.902 5
13383.452 9
13384.002 27
13384.552 12
13385.102 13
13385.651 12
13386.201 6
13386.751 6
13387.301 10
13387.851 8
13388.401 6
13388.951 9
13389.501 22
13390.050 22
13390.600 18
13391.150 9
13391.700 9
13392.250 9
13392.800 13
13393.350 18
13393.900 18
13394.450 11
13395.000 6
13395.550 10
13396.100 20
13396.650 5
13397.200 5
13397.751 6
13398.301 10
13398.851 8
13399.401 5
13399.951 7
13400.501 8
13401.051 22
13401.601 17
13402.152 11
13402.702 20
13403.252 14
13403.802 14
13404.352 8
13404.903 16
13405.453 9
13406.003 8
13406.553 9
13407.104 10
13407.654 11
13408.204 14
13408.755 8
13409.305 8
13409.855 11
13410.406 10
13410.956 7
13411.506 5
13412.057 9
13412.607 14
13413.157 15
13413.708 17
13414.258 16
13414.809 14
13415.359 10
13415.910 3
13416.460 9
13417.011 13
13417.561 14
13418.112 7
13418.662 4
13419.213 9
13419.763 2
13420.314 3
13420.864 10
13421.415 21
13421.965 20
13422.516 11
13423.067 8
13423.617 5
13424.168 10
13424.718 10
13425.269 5
13425.820 5
13426.370 10
13426.921 13
13427.472 13
13428.023 12
13428.573 17
13429.124 4
13429.675 11
13430.225 14
13430.776 15
13431.327 20
13431.878 16
13432.429 5
13432.979 9
13433.530 16
13434.081 14
13434.632 13
13435.183 10
13435.734 9
13436.284 9
13436.835 7
13437.386 8
13437.937 6
13438.488 11
13439.039 6
13439.590 9
13440.141 9
13440.692 6
13441.243 5
13441.794 10
13442.345 13
13442.896 14
13443.447 17
13443.998 15
13444.549 3
13445.100 8
13445.651 11
13446.202 11
13446.753 7
13447.304 7
13447.855 3
13448.407 6
13448.958 11
13449.509 11
13450.060 6
13450.611 8
13451.162 6
13451.713 8
13452.265 4
13452.816 4
13453.367 3
13453.918 2
13454.470 4
13455.021 11
13455.572 16
13456.123 11
13456.675 12
13457.226 18
13457.777 14
13458.329 9
13458.880 9
13459.431 4
13459.983 4
13460.534 3
13461.085 2
13461.637 30
13462.188 24
13462.740 22
13463.291 14
13463.842 13
13464.394 13
13464.945 4
13465.497 15
13466.048 7
13466.600 7
13467.151 9
13467.703 8
13468.254 7
13468.806 5
13469.357 7
13469.909 12
13470.461 19
13471.012 15
13471.564 9
13472.115 4
13472.667 1
13473.219 0
13473.770 3
13474.322 7
13474.874 18
13475.425 21
13475.977 24
13476.529 14
13477.080 5
13477.632 8
13478.184 12
13478.736 12
13479.287 10
13479.839 6
13480.391 5
13480.943 13
13481.494 11
13482.046 7
13482.598 13
13483.150 4
13483.702 1
13484.254 4
13484.806 5
13485.357 8
13485.909 12
13486.461 15
13487.013 16
13487.565 13
13488.117 20
13488.669 22
13489.221 18
13489.773 7
13490.325 15
13490.877 13
13491.429 7
13491.981 9
13492.533 7
13493.085 7
13493.637 14
13494.189 21
13494.741 11
13495.293 19
13495.845 15
13496.397 17
13496.949 17
13497.502 16
13498.054 16
13498.606 12
13499.158 7
13499.710 9
13500.262 15
13500.815 23
13501.367 18
13501.919 12
13502.471 8
13503.023 4
13503.576 6
13504.128 6
13504.680 5
13505.233 11
13505.785 8
13506.337 10
13506.889 4
13507.442 1
13507.994 11
13508.546 11
13509.099 10
13509.651 13
13510.204 9
13510.756 3
13511.308 20
13511.861 15
13512.413 13
13512.966 9
13513.518 21
13514.071 20
13514.623 18
13515.176 8
13515.728 10
13516.281 10
13516.833 10
13517.386 9
13517.938 27
13518.491 20
13519.043 19
13519.596 18
13520.148 15
13520.701 17
13521.254 8
13521.806 11
13522.359 19
13522.912 17
13523.464 8
13524.017 9
13524.570 30
13525.122 42
13525.675 39
13526.228 20
13526.780 7
13527.333 17
13527.886 15
13528.439 12
13528.991 12
13529.544 16
13530.097 19
13530.650 15
13531.203 7
13531.755 12
13532.308 15
13532.861 17
13533.414 12
13533.967 9
13534.520 13
13535.073 11
13535.626 10
13536.179 5
13536.731 10
13537.284 8
13537.837 8
13538.390 3
13538.943 11
13539.496 15
13540.049 5
13540.602 4
13541.155 9
13541.708 16
13542.261 21
13542.814 18
13543.367 20
13543.921 13
13544.474 13
13545.027 6
13545.580 9
13546.133 10
13546.686 6
13547.239 5
13547.792 9
13548.346 12
13548.899 6
13549.452 7
13550.005 8
13550.558 5
13551.112 4
13551.665 13
13552.218 15
13552.771 14
13553.325 13
13553.878 12
13554.431 12
13554.984 9
13555.538 9
13556.091 9
13556.644 6
13557.198 7
13557.751 2
13558.304 8
13558.858 12
13559.411 13
13559.965 11
13560.518 6
13561.071 5
13561.625 7
13562.178 4
13562.732 10
13563.285 12
13563.839 12
13564.392 8
13564.946 12
13565.499 10
13566.053 9
13566.606 16
13567.160 12
13567.713 13
13568.267 18
13568.821 8
13569.374 8
13569.928 6
13570.481 2
13571.035 19
13571.589 15
13572.142 22
13572.696 25
13573.250 23
13573.803 14
13574.357 12
13574.911 8
13575.464 1
13576.018 8
13576.572 3
13577.126 9
13577.679 9
13578.233 8
13578.787 4
13579.341 3
13579.895 8
13580.448 12
13581.002 18
13581.556 9
13582.110 11
13582.664 10
13583.218 12
13583.772 8
13584.326 3
13584.879 4
13585.433 16
13585.987 10
13586.541 7
13587.095 5
13587.649 2
13588.203 5
13588.757 6
13589.311 10
13589.865 6
13590.419 5
13590.973 2
13591.527 9
13592.081 10
13592.635 8
13593.189 8
13593.744 5
13594.298 9
13594.852 6
13595.406 6
13595.960 5
13596.514 4
13597.068 4
13597.623 3
13598.177 9
13598.731 16
13599.285 23
13599.839 24
13600.394 5
13600.948 5
13601.502 2
13602.056 12
13602.611 20
13603.165 15
13603.719 15
13604.273 12
13604.828 7
13605.382 5
13605.936 7
13606.491 10
13607.045 7
13607.600 9
13608.154 7
13608.708 6
13609.263 8
13609.817 4
13610.372 20
13610.926 26
13611.480 18
13612.035 19
13612.589 22
13613.144 30
13613.698 15
13614.253 8
13614.807 16
13615.362 10
13615.916 5
13616.471 9
13617.026 13
13617.580 6
13618.135 10
13618.689 15
13619.244 25
13619.799 30
13620.353 23
13620.908 16
13621.463 14
13622.017 13
13622.572 17
13623.127 18
13623.681 11
13624.236 8
13624.791 10
13625.345 7
13625.900 6
13626.455 5
13627.010 9
13627.565 11
13628.119 10
13628.674 9
13629.229 4
13629.784 9
13630.339 18
13630.893 16
13631.448 9
13632.003 10
13632.558 8
13633.113 11
13633.668 17
13634.223 24
13634.778 9
13635.333 7
13635.888 3
13636.443 4
13636.998 13
13637.552 8
13638.107 7
13638.662 12
13639.218 10
13639.773 8
13640.328 7
13640.883 9
13641.438 11
13641.993 14
13642.548 10
13643.103 7
13643.658 11
13644.213 9
13644.768 14
13645.323 5
13645.879 4
13646.434 4
13646.989 9
13647.544 14
13648.099 14
13648.655 22
13649.210 29
13649.765 14
13650.320 15
13650.875 12
13651.431 7
13651.986 10
13652.541 12
13653.097 11
13653.652 10
13654.207 3
13654.763 10
13655.318 15
13655.873 16
13656.429 10
13656.984 11
13657.539 8
13658.095 9
13658.650 13
13659.206 14
13659.761 10
13660.317 4
13660.872 1
13661.427 8
13661.983 12
13662.538 7
13663.094 1
13663.649 14
13664.205 22
13664.761 18
13665.316 12
13665.872 12
13666.427 22
13666.983 19
13667.538 18
13668.094 13
13668.650 15
13669.205 12
13669.761 7
13670.317 9
13670.872 4
13671.428 9
13671.984 6
13672.539 4
13673.095 8
13673.651 20
13674.206 18
13674.762 11
13675.318 10
13675.874 10
13676.429 9
13676.985 9
13677.541 3
13678.097 11
13678.653 20
13679.208 11
13679.764 6
13680.320 8
13680.876 9
13681.432 6
13681.988 16
13682.544 10
13683.100 16
13683.656 16
13684.211 15
13684.767 11
13685.323 8
13685.879 11
13686.435 7
13686.991 10
13687.547 9
13688.103 10
13688.659 11
13689.215 19
13689.771 26
13690.327 26
13690.884 10
13691.440 1
13691.996 8
13692.552 10
13693.108 13
13693.664 12
13694.220 14
13694.776 6
13695.332 7
13695.889 8
13696.445 18
13697.001 8
13697.557 9
13698.113 7
13698.670 12
13699.226 8
13699.782 7
13700.338 11
13700.895 7
13701.451 4
13702.007 10
13702.564 6
13703.120 7
13703.676 8
13704.233 9
13704.789 4
13705.345 8
13705.902 16
13706.458 11
13707.014 7
13707.571 28
13708.127 22
13708.684 12
13709.240 20
13709.797 12
13710.353 8
13710.909 7
13711.466 10
13712.022 12
13712.579 6
13713.136 2
13713.692 3
13714.249 4
13714.805 7
13715.362 12
13715.918 13
13716.475 10
13717.031 5
13717.588 10
13718.145 8
13718.701 5
13719.258 9
13719.815 7
13720.371 11
13720.928 5
13721.485 6
13722.041 8
13722.598 7
13723.155 5
13723.712 8
13724.268 9
13724.825 11
13725.382 20
13725.939 22
13726.495 12
13727.052 8
13727.609 6
13728.166 2
13728.723 4
13729.279 10
13729.836 5
13730.393 10
13730.950 7
13731.507 2
13732.064 2
13732.621 4
13733.178 8
13733.735 9
13734.292 1
13734.849 6
13735.406 6
13735.963 5
13736.520 16
13737.077 10
13737.634 7
13738.191 5
13738.748 4
13739.305 7
13739.862 6
13740.419 16
13740.976 25
13741.533 14
13742.090 7
13742.647 8
13743.204 13
13743.761 12
13744.319 29
13744.876 28
13745.433 18
13745.990 14
13746.547 3
13747.105 7
13747.662 13
13748.219 28
13748.776 38
13749.334 21
13749.891 21
13750.448 9
13751.005 6
13751.563 8
13752.120 6
13752.677 5
13753.235 8
13753.792 19
13754.349 20
13754.907 14
13755.464 14
13756.021 15
13756.579 16
13757.136 16
13757.694 6
13758.251 4
13758.809 21
13759.366 11
13759.923 9
13760.481 11
13761.038 9
13761.596 9
13762.153 5
13762.711 2
13763.269 4
13763.826 6
13764.384 7
13764.941 8
13765.499 9
13766.056 14
13766.614 10
13767.172 4
13767.729 4
13768.287 5
13768.845 7
13769.402 5
13769.960 7
13770.518 18
13771.075 10
13771.633 9
13772.191 6
13772.748 6
13773.306 4
13773.864 3
13774.422 7
13774.979 2
13775.537 0
13776.095 1
13776.653 3
13777.211 6
13777.768 12
13778.326 5
13778.884 14
13779.442 13
13780.000 12
13780.558 14
13781.116 14
13781.674 8
13782.231 2
13782.789 4
13783.347 7
13783.905 16
13784.463 11
13785.021 8
13785.579 10
13786.137 18
13786.695 7
13787.253 13
13787.811 14
13788.369 12
13788.927 13
13789.485 12
13790.044 13
13790.602 7
13791.160 9
13791.718 10
13792.276 7
13792.834 14
13793.392 8
13793.950 8
13794.509 5
13795.067 5
13795.625 6
13796.183 3
13796.741 10
13797.300 7
13797.858 18
13798.416 8
13798.974 13
13799.533 18
13800.091 18
13800.649 12
13801.207 8
13801.766 6
13802.324 13
13802.882 15
13803.441 14
13803.999 16
13804.558 7
13805.116 10
13805.674 10
13806.233 10
13806.791 8
13807.350 8
13807.908 9
13808.466 7
13809.025 10
13809.583 20
13810.142 7
13810.700 13
13811.259 16
13811.817 21
13812.376 15
13812.934 8
13813.493 9
13814.052 11
13814.610 14
13815.169 8
13815.727 6
13816.286 12
13816.845 12
13817.403 11
13817.962 12
13818.520 13
13819.079 11
13819.638 15
13820.197 12
13820.755 13
13821.314 14
13821.873 28
13822.431 24
13822.990 16
13823.549 14
13824.108 6
13824.666 12
13825.225 10
13825.784 10
13826.343 12
13826.902 14
13827.460 11
13828.019 14
13828.578 12
13829.137 12
13829.696 8
13830.255 21
13830.814 16
13831.373 7
13831.932 5
13832.491 2
13833.049 1
13833.608 13
13834.167 15
13834.726 19
13835.285 14
13835.844 11
13836.403 16
13836.962 18
13837.521 13
13838.080 20
13838.640 12
13839.199 13
13839.758 11
13840.317 13
13840.876 11
13841.435 11
13841.994 7
13842.553 9
13843.112 6
13843.672 7
13844.231 3
13844.790 8
13845.349 10
13845.908 9
13846.468 10
13847.027 11
13847.586 15
13848.145 7
13848.705 5
13849.264 5
13849.823 6
13850.382 3
13850.942 12
13851.501 11
13852.060 10
13852.620 19
13853.179 25
13853.738 16
13854.298 20
13854.857 15
13855.417 14
13855.976 11
13856.535 11
13857.095 10
13857.654 10
13858.214 9
13858.773 10
13859.333 20
13859.892 12
13860.452 7
13861.011 4
13861.571 7
13862.130 8
13862.690 6
13863.249 8
13863.809 16
13864.369 14
13864.928 12
13865.488 0
13866.047 8
13866.607 17
13867.167 11
13867.726 13
13868.286 10
13868.846 14
13869.405 12
13869.965 8
13870.525 6
13871.084 7
13871.644 13
13872.204 6
13872.764 3
13873.323 5
13873.883 4
13874.443 9
13875.003 6
13875.563 8
13876.122 4
13876.682 10
13877.242 3
13877.802 2
13878.362 5
13878.922 4
13879.481 19
13880.041 12
13880.601 12
13881.161 14
13881.721 9
13882.281 12
13882.841 8
13883.401 7
13883.961 12
13884.521 6
13885.081 9
13885.641 3
13886.201 4
13886.761 8
13887.321 12
13887.881 6
13888.441 11
13889.001 6
13889.561 11
13890.121 8
13890.682 8
13891.242 16
13891.802 19
13892.362 13
13892.922 13
13893.482 13
13894.042 11
13894.603 5
13895.163 8
13895.723 11
13896.283 18
13896.844 14
13897.404 15
13897.964 14
13898.524 12
13899.085 9
13899.645 11
13900.205 11
13900.765 13
13901.326 13
13901.886 11
13902.446 12
13903.007 15
13903.567 12
13904.128 38
13904.688 32
13905.248 26
13905.809 25
13906.369 18
13906.930 16
13907.490 16
13908.051 9
13908.611 11
13909.172 29
13909.732 17
13910.293 9
13910.853 11
13911.414 7
13911.974 3
13912.535 7
13913.095 5
13913.656 7
13914.216 8
13914.777 17
13915.338 17
13915.898 10
13916.459 13
13917.020 16
13917.580 17
13918.141 7
13918.701 8
13919.262 12
13919.823 10
13920.384 4
13920.944 11
13921.505 8
13922.066 17
13922.627 22
13923.187 16
13923.748 11
13924.309 11
13924.870 11
13925.430 12
13925.991 7
13926.552 10
13927.113 11
13927.674 11
13928.235 10
13928.796 14
13929.356 10
13929.917 10
13930.478 7
13931.039 4
13931.600 0
13932.161 8
13932.722 11
13933.283 4
13933.844 6
13934.405 2
13934.966 8
13935.527 10
13936.088 3
13936.649 15
13937.210 17
13937.771 7
13938.332 8
13938.893 5
13939.454 5
13940.016 10
13940.577 12
13941.138 11
13941.699 10
13942.260 11
13942.821 13
13943.382 11
13943.944 8
13944.505 9
13945.066 8
13945.627 12
13946.188 13
13946.750 7
13947.311 10
13947.872 5
13948.433 8
13948.995 4
13949.556 12
13950.117 12
13950.679 8
13951.240 7
13951.801 6
13952.363 7
13952.924 11
13953.485 12
13954.047 10
13954.608 8
13955.170 15
13955.731 13
13956.292 28
13956.854 27
13957.415 22
13957.977 18
13958.538 11
13959.100 18
13959.661 8
13960.223 7
13960.784 11
13961.346 4
13961.907 4
13962.469 11
13963.031 8
13963.592 7
13964.154 10
13964.715 22
13965.277 17
13965.839 15
13966.400 13
13966.962 5
13967.523 14
13968.085 5
13968.647 5
13969.209 5
13969.770 9
13970.332 18
13970.894 16
13971.455 14
13972.017 7
13972.579 2
13973.141 2
13973.702 17
13974.264 14
13974.826 11
13975.388 16
13975.950 8
13976.512 7
13977.073 5
13977.635 11
13978.197 6
13978.759 3
13979.321 4
13979.883 12
13980.445 9
13981.007 10
13981.569 13
13982.131 12
13982.693 14
13983.254 12
13983.816 13
13984.378 8
13984.940 13
13985.503 10
13986.065 18
13986.627 21
13987.189 17
13987.751 19
13988.313 15
13988.875 7
13989.437 9
13989.999 4
13990.561 4
13991.123 10
13991.685 7
13992.248 7
13992.810 7
13993.372 8
13993.934 8
13994.496 6
13995.059 8
13995.621 11
13996.183 7
13996.745 9
13997.308 4
13997.870 7
13998.432 5
13998.994 6
13999.557 22
14000.119 19
14000.681 13
14001.244 7
14001.806 5
14002.368 10
14002.931 9
14003.493 12
14004.055 9
14004.618 8
14005.180 16
14005.743 18
14006.305 18
14006.868 13
14007.430 4
14007.993 5
14008.555 8
14009.118 4
14009.680 3
14010.243 3
14010.805 4
14011.368 6
14011.930 10
14012.493 8
14013.055 6
14013.618 3
14014.180 7
14014.743 8
14015.306 14
14015.868 7
14016.431 4
14016.994 12
14017.556 7
14018.119 10
14018.682 18
14019.244 20
14019.807 16
14020.370 15
14020.932 14
14021.495 12
14022.058 11
14022.621 11
14023.184 9
14023.746 7
14024.309 19
14024.872 15
14025.435 14
14025.998 7
14026.560 5
14027.123 3
14027.686 22
14028.249 23
14028.812 13
14029.375 8
14029.938 6
14030.501 10
14031.064 8
14031.627 7
14032.189 11
14032.752 8
14033.315 6
14033.878 5
14034.441 7
14035.004 4
14035.567 7
14036.130 6
14036.694 7
14037.257 8
14037.820 2
14038.383 8
14038.946 10
14039.509 7
14040.072 2
14040.635 4
14041.198 4
14041.761 6
14042.325 8
14042.888 13
14043.451 10
14044.014 12
14044.577 21
14045.141 7
14045.704 16
14046.267 12
14046.830 7
14047.394 7
14047.957 10
14048.520 8
14049.083 6
14049.647 8
14050.210 7
14050.773 11
14051.337 13
14051.900 11
14052.463 12
14053.027 16
14053.590 12
14054.154 10
14054.717 3
14055.280 10
14055.844 9
14056.407 18
14056.971 12
14057.534 4
14058.098 2
14058.661 0
14059.225 5
14059.788 7
14060.352 10
14060.915 9
14061.479 7
14062.042 10
14062.606 14
14063.169 26
14063.733 15
14064.297 5
14064.860 22
14065.424 14
14065.988 6
14066.551 4
14067.115 3
14067.679 18
14068.242 13
14068.806 7
14069.370 10
14069.933 5
14070.497 4
14071.061 4
14071.624 5
14072.188 15
14072.752 7
14073.316 15
14073.880 17
14074.443 13
14075.007 14
14075.571 21
14076.135 12
14076.699 17
14077.263 10
14077.826 7
14078.390 6
14078.954 4
14079.518 3
14080.082 3
14080.646 8
14081.210 3
14081.774 4
14082.338 9
14082.902 11
14083.466 9
14084.030 5
14084.594 2
14085.158 4
14085.722 8
14086.286 16
14086.850 22
14087.414 16
14087.978 10
14088.542 5
14089.106 10
14089.670 11
14090.234 6
14090.799 7
14091.363 7
14091.927 8
14092.491 9
14093.055 2
14093.619 10
14094.184 8
14094.748 16
14095.312 15
14095.876 15
14096.441 16
14097.005 14
14097.569 11
14098.133 9
14098.698 11
14099.262 6
14099.826 15
14100.391 14
14100.955 9
14101.519 4
14102.084 7
14102.648 4
14103.212 11
14103.777 14
14104.341 8
14104.906 6
14105.470 10
14106.034 19
14106.599 16
14107.163 8
14107.728 17
14108.292 16
14108.857 11
14109.421 5
14109.986 5
14110.550 14
14111.115 14
14111.679 9
14112.244 3
14112.809 9
14113.373 20
14113.938 16
14114.502 7
14115.067 8
14115.632 7
14116.196 7
14116.761 3
14117.326 4
14117.890 5
14118.455 3
14119.020 9
14119.584 2
14120.149 1
14120.714 3
14121.278 5
14121.843 3
14122.408 2
14122.973 5
14123.538 4
14124.102 5
14124.667 6
14125.232 9
14125.797 13
14126.362 8
14126.926 5
14127.491 12
14128.056 12
14128.621 9
14129.186 7
14129.751 4
14130.316 9
14130.881 9
14131.446 24
14132.011 21
14132.576 13
14133.141 8
14133.706 2
14134.271 5
14134.836 4
14135.401 10
14135.966 14
14136.531 13
14137.096 11
14137.661 10
14138.226 11
14138.791 9
14139.356 11
14139.921 10
14140.486 5
14141.052 11
14141.617 9
14142.182 9
14142.747 28
14143.312 18
14143.877 13
14144.443 17
14145.008 15
14145.573 14
14146.138 6
14146.703 5
14147.269 11
14147.834 15
14148.399 15
14148.965 16
14149.530 13
14150.095 12
14150.661 7
14151.226 7
14151.791 4
14152.357 8
14152.922 9
14153.487 12
14154.053 5
14154.618 5
14155.184 15
14155.749 15
14156.314 11
14156.880 7
14157.445 10
14158.011 4
14158.576 7
14159.142 15
14159.707 13
14160.273 10
14160.838 4
14161.404 10
14161.969 7
14162.535 8
14163.101 12
14163.666 4
14164.232 3
14164.797 5
14165.363 4
14165.929 8
14166.494 13
14167.060 18
14167.626 9
14168.191 7
14168.757 8
14169.323 11
14169.888 21
14170.454 16
14171.020 12
14171.586 12
14172.151 16
14172.717 19
14173.283 13
14173.849 10
14174.415 11
14174.980 9
14175.546 9
14176.112 11
14176.678 10
14177.244 10
14177.810 6
14178.375 7
14178.941 4
14179.507 6
14180.073 7
14180.639 13
14181.205 15
14181.771 9
14182.337 17
14182.903 21
14183.469 17
14184.035 2
14184.601 2
14185.167 16
14185.733 17
14186.299 8
14186.865 13
14187.431 17
14187.997 19
14188.563 29
14189.129 21
14189.695 18
14190.262 17
14190.828 8
14191.394 13
14191.960 8
14192.526 9
14193.092 4
14193.659 6
14194.225 7
14194.791 12
14195.357 11
14195.923 10
14196.490 4
14197.056 5
14197.622 5
14198.188 11
14198.755 14
14199.321 10
14199.887 9
14200.454 2
14201.020 2
14201.586 7
14202.153 14
14202.719 7
14203.285 2
14203.852 5
14204.418 9
14204.985 16
14205.551 13
14206.117 6
14206.684 3
14207.250 7
14207.817 5
14208.383 11
14208.950 8
14209.516 6
14210.083 4
14210.649 5
14211.216 14
14211.782 11
14212.349 16
14212.916 13
14213.482 10
14214.049 4
14214.615 6
14215.182 7
14215.749 6
14216.315 5
14216.882 18
14217.449 17
14218.015 13
14218.582 8
14219.149 9
14219.715 8
14220.282 8
14220.849 11
14221.416 8
14221.982 11
14222.549 24
14223.116 17
14223.683 5
14224.249 9
14224.816 6
14225.383 7
14225.950 9
14226.517 9
14227.084 7
14227.650 7
14228.217 10
14228.784 4
14229.351 3
14229.918 4
14230.485 5
14231.052 7
14231.619 3
14232.186 4
14232.753 4
14233.320 7
14233.887 10
14234.454 11
14235.021 7
14235.588 1
14236.155 6
14236.722 9
14237.289 9
14237.856 4
14238.423 6
14238.990 13
14239.557 10
14240.124 5
14240.691 6
14241.259 10
14241.826 9
14242.393 3
14242.960 12
14243.527 12
14244.094 13
14244.662 15
14245.229 7
14245.796 13
14246.363 18
14246.930 9
14247.498 6
14248.065 9
14248.632 10
14249.200 8
14249.767 4
14250.334 5
14250.902 8
14251.469 15
14252.036 14
14252.604 14
14253.171 11
14253.738 7
14254.306 7
14254.873 10
14255.441 9
14256.008 17
14256.575 17
14257.143 22
14257.710 16
14258.278 14
14258.845 13
14259.413 13
14259.980 7
14260.548 9
14261.115 8
14261.683 13
14262.250 20
14262.818 13
14263.386 10
14263.953 12
14264.521 10
14265.088 16
14265.656 12
14266.224 7
14266.791 4
14267.359 6
14267.927 20
14268.494 13
14269.062 17
14269.630 5
14270.197 7
14270.765 7
14271.333 5
14271.901 9
14272.468 12
14273.036 20
14273.604 11
14274.172 9
14274.739 11
14275.307 8
14275.875 9
14276.443 6
14277.011 11
14277.579 14
14278.147 8
14278.714 7
14279.282 8
14279.850 7
14280.418 7
14280.986 4
14281.554 15
14282.122 17
14282.690 7
14283.258 11
14283.826 23
14284.394 21
14284.962 17
14285.530 14
14286.098 10
14286.666 10
14287.234 5
14287.802 11
14288.370 12
14288.938 11
14289.506 6
14290.074 3
14290.642 3
14291.211 4
14291.779 7
14292.347 6
14292.915 4
14293.483 4
14294.051 9
14294.620 17
14295.188 11
14295.756 13
14296.324 7
14296.893 9
14297.461 7
14298.029 4
14298.597 2
14299.166 4
14299.734 9
14300.302 11
14300.871 12
14301.439 9
14302.007 23
14302.576 20
14303.144 11
14303.712 3
14304.281 7
14304.849 10
14305.417 8
14305.986 10
14306.554 12
14307.123 12
14307.691 13
14308.260 4
14308.828 5
14309.397 2
14309.965 1
14310.534 2
14311.102 5
14311.671 7
14312.239 7
14312.808 9
14313.376 6
14313.945 6
14314.514 18
14315.082 13
14315.651 14
14316.219 10
14316.788 1
14317.357 3
14317.925 6
14318.494 7
14319.063 6
14319.631 9
14320.200 13
14320.769 20
14321.338 23
14321.906 12
14322.475 7
14323.044 14
14323.613 14
14324.181 9
14324.750 9
14325.319 17
14325.888 22
14326.457 26
14327.025 14
14327.594 11
14328.163 11
14328.732 22
14329.301 19
14329.870 20
14330.439 17
14331.008 8
14331.577 4
14332.146 17
14332.715 21
14333.283 7
14333.852 1
14334.421 5
14334.990 6
14335.559 3
14336.128 8
14336.697 5
14337.267 4
14337.836 2
14338.405 6
14338.974 7
14339.543 13
14340.112 18
14340.681 18
14341.250 12
14341.819 13
14342.388 12
14342.958 11
14343.527 8
14344.096 8
14344.665 2
14345.234 9
14345.804 8
14346.373 9
14346.942 5
14347.511 9
14348.081 12
14348.650 9
14349.219 13
14349.788 16
14350.358 11
14350.927 8
14351.496 0
14352.066 4
14352.635 10
14353.204 8
14353.774 6
14354.343 5
14354.912 7
14355.482 13
14356.051 10
14356.621 5
14357.190 8
14357.760 11
14358.329 7
14358.899 15
14359.468 17
14360.038 8
14360.607 11
14361.177 10
14361.746 3
14362.316 2
14362.885 4
14363.455 5
14364.024 7
14364.594 14
14365.164 6
14365.733 1
14366.303 8
14366.872 13
14367.442 6
14368.012 8
14368.581 9
14369.151 4
14369.721 4
14370.290 4
14370.860 9
14371.430 9
14372.000 8
14372.569 7
14373.139 5
14373.709 5
14374.279 8
14374.848 10
14375.418 14
14375.988 7
14376.558 7
14377.128 6
14377.697 3
14378.267 6
14378.837 7
14379.407 6
14379.977 6
14380.547 10
14381.117 16
14381.687 14
14382.257 15
14382.827 12
14383.397 19
14383.967 24
14384.537 18
14385.107 13
14385.677 13
14386.247 9
14386.817 7
14387.387 6
14387.957 0
14388.527 4
14389.097 6
14389.667 4
14390.237 4
14390.807 11
14391.377 11
14391.947 11
14392.517 7
14393.088 9
14393.658 10
14394.228 10
14394.798 5
14395.368 7
14395.938 10
14396.509 7
14397.079 3
14397.649 4
14398.219 7
14398.790 1
14399.360 3
14399.930 5
14400.501 7
14401.071 15
14401.641 13
14402.212 13
14402.782 10
14403.352 13
14403.923 22
14404.493 16
14405.063 9
14405.634 14
14406.204 10
14406.775 7
14407.345 10
14407.915 13
14408.486 6
14409.056 7
14409.627 9
14410.197 5
14410.768 16
14411.338 11
14411.909 12
14412.479 7
14413.050 4
14413.621 4
14414.191 6
14414.762 6
14415.332 7
14415.903 7
14416.473 4
14417.044 5
14417.615 1
14418.185 0
14418.756 6
14419.327 11
14419.897 9
14420.468 7
14421.039 10
14421.609 11
14422.180 6
14422.751 12
14423.322 21
14423.892 16
14424.463 13
14425.034 4
14425.605 5
14426.176 3
14426.746 6
14427.317 7
14427.888 7
14428.459 14
14429.030 20
14429.601 12
14430.172 17
14430.742 11
14431.313 13
14431.884 13
14432.455 13
14433.026 14
14433.597 11
14434.168 9
14434.739 6
14435.310 6
14435.881 3
14436.452 6
14437.023 3
14437.594 6
14438.165 12
14438.736 11
14439.307 3
14439.878 8
14440.449 10
14441.021 2
14441.592 6
14442.163 9
14442.734 6
14443.305 3
14443.876 4
14444.447 7
14445.019 14
14445.590 16
14446.161 14
14446.732 7
14447.303 5
14447.875 6
14448.446 7
14449.017 7
14449.588 7
14450.160 11
14450.731 12
14451.302 6
14451.874 6
14452.445 9
14453.016 6
14453.588 8
14454.159 9
14454.730 11
14455.302 6
14455.873 28
14456.444 25
14457.016 20
14457.587 10
14458.159 6
14458.730 12
14459.302 11
14459.873 8
14460.445 22
14461.016 14
14461.588 23
14462.159 21
14462.731 15
14463.302 8
14463.874 9
14464.445 10
14465.017 6
14465.588 10
14466.160 8
14466.732 12
14467.303 7
14467.875 2
14468.447 7
14469.018 11
14469.590 29
14470.162 24
14470.733 15
14471.305 25
14471.877 17
14472.448 19
14473.020 15
14473.592 6
14474.164 7
14474.735 13
14475.307 12
14475.879 6
14476.451 5
14477.022 7
14477.594 4
14478.166 5
14478.738 3
14479.310 11
14479.882 7
14480.454 13
14481.025 11
14481.597 15
14482.169 7
14482.741 9
14483.313 7
14483.885 3
14484.457 2
14485.029 7
14485.601 3
14486.173 3
14486.745 8
14487.317 11
14487.889 12
14488.461 4
14489.033 11
14489.605 16
14490.177 22
14490.749 18
14491.321 13
14491.894 11
14492.466 7
14493.038 5
14493.610 4
14494.182 3
14494.754 6
14495.326 6
14495.899 15
14496.471 8
14497.043 13
14497.615 8
14498.187 7
14498.760 5
14499.332 3
14499.904 10
14500.476 13
14501.049 10
14501.621 10
14502.193 11
14502.766 15
14503.338 20
14503.910 14
14504.483 12
14505.055 9
14505.627 5
14506.200 3
14506.772 5
14507.345 3
14507.917 6
14508.489 7
14509.062 6
14509.634 12
14510.207 24
14510.779 19
14511.352 10
14511.924 10
14512.497 8
14513.069 6
14513.642 8
14514.214 11
14514.787 7
14515.360 6
14515.932 11
14516.505 10
14517.077 5
14517.650 4
14518.223 4
14518.795 12
14519.368 8
14519.940 7
14520.513 12
14521.086 10
14521.658 6
14522.231 5
14522.804 6
14523.377 4
14523.949 6
14524.522 10
14525.095 10
14525.668 10
14526.240 4
14526.813 8
14527.386 15
14527.959 12
14528.532 6
14529.104 4
14529.677 6
14530.250 2
14530.823 5
14531.396 6
14531.969 5
14532.542 2
14533.115 3
14533.688 5
14534.261 10
14534.833 3
14535.406 5
14535.979 8
14536.552 4
14537.125 4
14537.698 5
14538.271 4
14538.844 2
14539.418 2
14539.991 8
14540.564 5
14541.137 3
14541.710 15
14542.283 15
14542.856 18
14543.429 13
14544.002 7
14544.575 9
14545.149 17
14545.722 14
14546.295 14
14546.868 13
14547.441 15
14548.014 18
14548.588 25
14549.161 19
14549.734 13
14550.307 3
14550.881 8
14551.454 8
14552.027 13
14552.601 15
14553.174 4
14553.747 4
14554.321 7
14554.894 10
14555.467 22
14556.041 22
14556.614 23
14557.187 15
14557.761 9
14558.334 12
14558.908 10
14559.481 8
14560.055 12
14560.628 8
14561.201 8
14561.775 6
14562.348 14
14562.922 16
14563.495 27
14564.069 18
14564.642 13
14565.216 9
14565.790 8
14566.363 4
14566.937 5
14567.510 6
14568.084 3
14568.658 2
14569.231 5
14569.805 5
14570.378 14
14570.952 19
14571.526 8
14572.100 6
14572.673 8
14573.247 5
14573.821 4
14574.394 6
14574.968 8
14575.542 8
14576.116 1
14576.689 2
14577.263 4
14577.837 7
14578.411 8
14578.985 4
14579.558 7
14580.132 6
14580.706 5
14581.280 4
14581.854 13
14582.428 13
14583.002 12
14583.576 11
14584.150 15
14584.723 13
14585.297 7
14585.871 9
14586.445 8
14587.019 7
14587.593 7
14588.167 6
14588.741 8
14589.315 7
14589.889 15
14590.463 8
14591.037 6
14591.612 5
14592.186 3
14592.760 11
14593.334 9
14593.908 18
14594.482 29
14595.056 27
14595.630 13
14596.204 12
14596.779 12
14597.353 8
14597.927 11
14598.501 9
14599.075 6
14599.650 5
14600.224 9
14600.798 8
14601.372 7
14601.947 3
14602.521 10
14603.095 4
14603.670 7
14604.244 5
14604.818 12
14605.393 8
14605.967 19
14606.541 11
14607.116 3
14607.690 8
14608.264 11
14608.839 7
14609.413 7
14609.988 7
14610.562 4
14611.137 2
14611.711 5
14612.286 2
14612.860 4
14613.435 11
14614.009 7
14614.584 8
14615.158 9
14615.733 11
14616.307 6
14616.882 2
14617.456 3
14618.031 8
14618.605 9
14619.180 7
14619.755 3
14620.329 2
14620.904 4
14621.479 2
14622.053 5
14622.628 2
14623.203 1
14623.777 1
14624.352 4
14624.927 3
14625.502 6
14626.076 4
14626.651 1
14627.226 5
14627.801 7
14628.375 10
14628.950 17
14629.525 11
14630.100 6
14630.675 1
14631.250 4
14631.824 3
14632.399 6
14632.974 1
14633.549 4
14634.124 4
14634.699 4
14635.274 8
14635.849 5
14636.424 4
14636.999 10
14637.574 15
14638.149 7
14638.724 6
14639.299 6
14639.874 1
14640.449 12
14641.024 22
14641.599 14
14642.174 12
14642.749 8
14643.324 4
14643.899 7
14644.474 5
14645.049 13
14645.624 14
14646.200 9
14646.775 7
14647.350 4
14647.925 11
14648.500 14
14649.075 18
14649.651 16
14650.226 22
14650.801 12
14651.376 7
14651.952 5
14652.527 8
14653.102 12
14653.677 5
14654.253 9
14654.828 12
14655.403 7
14655.979 12
14656.554 12
14657.129 9
14657.705 7
14658.280 9
14658.856 10
14659.431 10
14660.006 9
14660.582 8
14661.157 7
14661.733 5
14662.308 4
14662.884 10
14663.459 7
14664.035 10
14664.610 6
14665.186 8
14665.761 6
14666.337 1
14666.912 4
14667.488 7
14668.063 4
14668.639 13
14669.214 11
14669.790 6
14670.366 13
14670.941 6
14671.517 7
14672.093 8
14672.668 7
14673.244 10
14673.820 4
14674.395 11
14674.971 12
14675.547 9
14676.122 2
14676.698 3
14677.274 6
14677.850 4
14678.426 3
14679.001 8
14679.577 9
14680.153 7
14680.729 17
14681.305 10
14681.880 7
14682.456 5
14683.032 3
14683.608 6
14684.184 20
14684.760 9
14685.336 7
14685.912 5
14686.488 5
14687.063 15
14687.639 11
14688.215 8
14688.791 17
14689.367 11
14689.943 19
14690.519 10
14691.095 7
14691.671 4
14692.247 7
14692.824 13
14693.400 6
14693.976 7
14694.552 7
14695.128 5
14695.704 3
14696.280 8
14696.856 4
14697.432 13
14698.009 12
14698.585 6
14699.161 10
14699.737 9
14700.313 8
14700.889 7
14701.466 11
14702.042 17
14702.618 11
14703.194 10
14703.771 2
14704.347 7
14704.923 4
14705.500 14
14706.076 26
14706.652 20
14707.229 8
14707.805 6
14708.381 11
14708.958 9
14709.534 3
14710.110 8
14710.687 10
14711.263 8
14711.840 6
14712.416 7
14712.993 14
14713.569 10
14714.146 12
14714.722 4
14715.299 4
14715.875 4
14716.452 12
14717.028 14
14717.605 9
14718.181 18
14718.758 14
14719.334 29
14719.911 34
14720.488 20
14721.064 13
14721.641 8
14722.217 7
14722.794 9
14723.371 11
14723.947 3
14724.524 7
14725.101 11
14725.677 3
14726.254 6
14726.831 13
14727.408 12
14727.984 14
14728.561 6
14729.138 5
14729.715 13
14730.291 14
14730.868 13
14731.445 14
14732.022 5
14732.599 5
14733.176 2
14733.752 0
14734.329 2
14734.906 7
14735.483 12
14736.060 12
14736.637 12
14737.214 18
14737.791 15
14738.368 9
14738.945 10
14739.522 12
14740.099 9
14740.676 4
14741.253 3
14741.830 8
14742.407 8
14742.984 12
14743.561 13
14744.138 6
14744.715 4
14745.292 7
14745.869 12
14746.446 10
14747.023 7
14747.600 6
14748.178 3
14748.755 6
14749.332 2
14749.909 1
14750.486 6
14751.063 4
14751.641 6
14752.218 15
14752.795 8
14753.372 7
14753.950 5
14754.527 1
14755.104 3
14755.681 3
14756.259 9
14756.836 9
14757.413 3
14757.991 1
14758.568 1
14759.145 7
14759.723 5
14760.300 2
14760.877 5
14761.455 5
14762.032 1
14762.610 6
14763.187 8
14763.765 15
14764.342 8
14764.919 4
14765.497 6
14766.074 7
14766.652 7
14767.229 9
14767.807 7
14768.385 5
14768.962 15
14769.540 14
14770.117 4
14770.695 6
14771.272 6
14771.850 12
14772.428 5
14773.005 4
14773.583 11
14774.161 10
14774.738 6
14775.316 9
14775.894 10
14776.471 10
14777.049 7
14777.627 3
14778.204 4
14778.782 9
14779.360 7
14779.938 9
14780.515 5
14781.093 9
14781.671 23
14782.249 24
14782.827 15
14783.404 8
14783.982 11
14784.560 9
14785.138 5
14785.716 3
14786.294 6
14786.872 9
14787.450 14
14788.027 13
14788.605 12
14789.183 11
14789.761 7
14790.339 3
14790.917 11
14791.495 8
14792.073 3
14792.651 6
14793.229 12
14793.807 9
14794.385 3
14794.963 5
14795.541 7
14796.120 3
14796.698 10
14797.276 14
14797.854 5
14798.432 12
14799.010 7
14799.588 6
14800.166 7
14800.745 10
14801.323 13
14801.901 8
14802.479 10
14803.057 8
14803.636 5
14804.214 11
14804.792 15
14805.370 12
14805.949 12
14806.527 19
14807.105 19
14807.683 16
14808.262 7
14808.840 7
14809.418 9
14809.997 6
14810.575 9
14811.154 9
14811.732 4
14812.310 12
14812.889 31
14813.467 22
14814.046 24
14814.624 19
14815.202 13
14815.781 10
14816.359 4
14816.938 11
14817.516 8
14818.095 15
14818.673 7
14819.252 8
14819.830 9
14820.409 3
14820.988 3
14821.566 9
14822.145 16
14822.723 9
14823.302 9
14823.881 10
14824.459 10
14825.038 14
14825.616 9
14826.195 11
14826.774 7
14827.352 12
14827.931 6
14828.510 11
14829.089 6
14829.667 9
14830.246 7
14830.825 6
14831.404 10
14831.982 6
14832.561 11
14833.140 8
14833.719 7
14834.298 20
14834.876 20
14835.455 17
14836.034 8
14836.613 7
14837.192 14
14837.771 15
14838.350 6
14838.929 8
14839.508 13
14840.086 9
14840.665 7
14841.244 10
14841.823 6
14842.402 7
14842.981 3
14843.560 10
14844.139 7
14844.718 5
14845.297 5
14845.876 5
14846.456 9
14847.035 4
14847.614 3
14848.193 6
14848.772 6
14849.351 3
14849.930 3
14850.509 2
14851.088 8
14851.668 8
14852.247 9
14852.826 11
14853.405 7
14853.984 2
14854.564 5
14855.143 11
14855.722 9
14856.301 5
14856.881 12
14857.460 9
14858.039 13
14858.618 15
14859.198 7
14859.777 15
14860.356 25
14860.936 12
14861.515 7
14862.094 12
14862.674 7
14863.253 2
14863.833 20
14864.412 13
14864.991 8
14865.571 9
14866.150 8
14866.730 8
14867.309 5
14867.889 7
14868.468 6
14869.048 2
14869.627 3
14870.207 4
14870.786 10
14871.366 13
14871.945 11
14872.525 6
14873.104 2
14873.684 6
14874.264 13
14874.843 7
14875.423 5
14876.003 4
14876.582 2
14877.162 4
14877.742 9
14878.321 11
14878.901 7
14879.481 5
14880.060 10
14880.640 7
14881.220 3
14881.800 2
14882.379 9
14882.959 5
14883.539 5
14884.119 9
14884.698 7
14885.278 5
14885.858 5
14886.438 2
14887.018 5
14887.598 8
14888.178 12
14888.757 10
14889.337 9
14889.917 5
14890.497 5
14891.077 7
14891.657 8
14892.237 6
14892.817 12
14893.397 1
14893.977 5
14894.557 2
14895.137 11
14895.717 14
14896.297 11
14896.877 11
14897.457 3
14898.037 3
14898.617 2
14899.197 4
14899.777 5
14900.357 7
14900.938 9
14901.518 7
14902.098 15
14902.678 24
14903.258 11
14903.838 11
14904.419 11
14904.999 7
14905.579 6
14906.159 9
14906.739 9
14907.320 7
14907.900 5
14908.480 9
14909.060 6
14909.641 13
14910.221 13
14910.801 12
14911.382 6
14911.962 4
14912.542 5
14913.123 2
14913.703 5
14914.284 8
14914.864 5
14915.444 12
14916.025 12
14916.605 12
14917.186 13
14917.766 8
14918.347 8
14918.927 8
14919.507 7
14920.088 6
14920.668 7
14921.249 11
14921.830 21
14922.410 14
14922.991 6
14923.571 9
14924.152 4
14924.732 3
14925.313 4
14925.894 12
14926.474 14
14927.055 11
14927.635 6
14928.216 16
14928.797 22
14929.377 10
14929.958 19
14930.539 24
14931.119 13
14931.700 8
14932.281 14
14932.862 4
14933.442 7
14934.023 4
14934.604 3
14935.185 4
14935.766 2
14936.346 8
14936.927 15
14937.508 18
14938.089 10
14938.670 8
14939.251 11
14939.831 4
14940.412 4
14940.993 4
14941.574 0
14942.155 3
14942.736 6
14943.317 3
14943.898 6
14944.479 7
14945.060 13
14945.641 12
14946.222 10
14946.803 7
14947.384 11
14947.965 5
14948.546 4
14949.127 5
14949.708 13
14950.289 13
14950.870 12
14951.451 11
14952.033 12
14952.614 15
14953.195 5
14953.776 4
14954.357 9
14954.938 11
14955.519 7
14956.101 16
14956.682 22
14957.263 16
14957.844 9
14958.426 7
14959.007 9
14959.588 6
14960.169 9
14960.751 9
14961.332 9
14961.913 7
14962.495 12
14963.076 13
14963.657 11
14964.239 15
14964.820 7
14965.401 8
14965.983 5
14966.564 11
14967.146 11
14967.727 3
14968.308 8
14968.890 15
14969.471 16
14970.053 19
14970.634 17
14971.216 7
14971.797 13
14972.379 6
14972.960 10
14973.542 14
14974.123 8
14974.705 13
14975.286 14
14975.868 18
14976.450 16
14977.031 16
14977.613 19
14978.194 13
14978.776 11
14979.358 2
14979.939 5
14980.521 11
14981.103 10
14981.684 9
14982.266 5
14982.848 4
14983.430 6
14984.011 12
14984.593 5
14985.175 2
14985.757 8
14986.338 9
14986.920 11
14987.502 2
14988.084 3
14988.666 5
14989.247 3
14989.829 13
14990.411 12
14990.993 4
14991.575 7
14992.157 12
14992.739 13
14993.321 13
14993.903 13
14994.484 8
14995.066 2
14995.648 0
14996.230 4
14996.812 4
14997.394 6
14997.976 11
14998.558 12
14999.140 17
14999.722 10
15000.304 5
15000.887 4
15001.469 8
15002.051 6
15002.633 3
15003.215 6
15003.797 6
15004.379 8
15004.961 4
15005.543 7
15006.126 14
15006.708 19
15007.290 26
15007.872 28
15008.454 15
15009.037 12
15009.619 4
15010.201 4
15010.783 17
15011.366 12
15011.948 14
15012.530 5
15013.113 5
15013.695 4
15014.277 9
15014.859 6
15015.442 8
15016.024 8
15016.607 11
15017.189 9
15017.771 3
15018.354 6
15018.936 4
15019.519 7
15020.101 10
15020.683 14
15021.266 9
15021.848 8
15022.431 6
15023.013 24
15023.596 19
15024.178 17
15024.761 16
15025.343 12
15025.926 10
15026.509 10
15027.091 11
15027.674 14
15028.256 11
15028.839 7
15029.422 2
15030.004 3
15030.587 14
15031.169 10
15031.752 6
15032.335 7
15032.917 8
15033.500 11
15034.083 13
15034.666 7
15035.248 2
15035.831 7
15036.414 10
15036.997 15
15037.579 8
15038.162 6
15038.745 8
15039.328 10
15039.911 4
15040.493 5
15041.076 4
15041.659 1
15042.242 8
15042.825 6
15043.408 3
15043.991 7
15044.574 10
15045.156 8
15045.739 13
15046.322 8
15046.905 6
15047.488 6
15048.071 10
15048.654 20
15049.237 14
15049.820 9
15050.403 7
15050.986 4
15051.569 11
15052.152 14
15052.735 9
15053.319 7
15053.902 8
15054.485 4
15055.068 9
15055.651 10
15056.234 12
15056.817 8
15057.400 4
15057.984 6
15058.567 15
15059.150 15
15059.733 15
15060.316 8
15060.900 13
15061.483 14
15062.066 8
15062.649 12
15063.233 8
15063.816 8
15064.399 6
15064.983 5
15065.566 7
15066.149 11
15066.733 16
15067.316 9
15067.899 9
15068.483 9
15069.066 1
15069.649 6
15070.233 7
15070.816 1
15071.400 1
15071.983 2
15072.567 6
15073.150 13
15073.733 19
15074.317 12
15074.900 13
15075.484 11
15076.068 3
15076.651 7
15077.235 8
15077.818 14
15078.402 11
15078.985 7
15079.569 6
15080.152 14
15080.736 16
15081.320 15
15081.903 9
15082.487 9
15083.071 5
15083.654 5
15084.238 8
15084.822 9
15085.405 4
15085.989 2
15086.573 6
15087.157 13
15087.740 14
15088.324 11
15088.908 4
15089.492 6
15090.075 4
15090.659 2
15091.243 5
15091.827 4
15092.411 2
15092.995 0
15093.578 1
15094.162 0
15094.746 7
15095.330 9
15095.914 8
15096.498 10
15097.082 7
15097.666 4
15098.250 4
15098.834 4
15099.418 3
15100.002 4
15100.586 6
15101.170 10
15101.754 5
15102.338 11
15102.922 22
15103.506 17
15104.090 7
15104.674 3
15105.258 6
15105.842 4
15106.426 15
15107.010 10
15107.594 9
15108.179 9
15108.763 4
15109.347 9
15109.931 4
15110.515 4
15111.099 4
15111.684 9
15112.268 12
15112.852 8
15113.436 15
15114.021 12
15114.605 7
15115.189 3
15115.773 1
15116.358 5
15116.942 7
15117.526 8
15118.111 12
15118.695 13
15119.279 9
15119.864 5
15120.448 2
15121.033 3
15121.617 3
15122.201 7
15122.786 3
15123.370 10
15123.955 10
15124.539 22
15125.124 11
15125.708 9
15126.293 10
15126.877 7
15127.462 12
15128.046 9
15128.631 7
15129.215 2
15129.800 15
15130.384 17
15130.969 12
15131.553 12
15132.138 14
15132.723 5
15133.307 4
15133.892 11
15134.477 9
15135.061 0
15135.646 5
15136.231 15
15136.815 11
15137.400 13
15137.985 13
15138.569 11
15139.154 8
15139.739 9
15140.324 14
15140.909 16
15141.493 13
15142.078 11
15142.663 10
15143.248 0
15143.833 1
15144.417 1
15145.002 9
15145.587 4
15146.172 4
15146.757 2
15147.342 7
15147.927 9
15148.512 4
15149.097 2
15149.681 2
15150.266 4
15150.851 6
15151.436 4
15152.021 4
15152.606 7
15153.191 9
15153.776 11
15154.361 8
15154.947 3
15155.532 10
15156.117 11
15156.702 13
15157.287 13
15157.872 18
15158.457 15
15159.042 7
15159.627 5
15160.212 3
15160.798 0
15161.383 7
15161.968 4
15162.553 4
15163.138 2
15163.724 7
15164.309 4
15164.894 7
15165.479 7
15166.065 6
15166.650 9
15167.235 8
15167.820 6
15168.406 12
15168.991 12
15169.576 8
15170.162 9
15170.747 6
15171.332 13
15171.918 18
15172.503 18
15173.089 11
15173.674 13
15174.259 6
15174.845 6
15175.430 1
15176.016 2
15176.601 2
15177.187 3
15177.772 6
15178.358 1
15178.943 3
15179.529 4
15180.114 5
15180.700 8
15181.285 8
15181.871 16
15182.456 8
15183.042 14
15183.628 16
15184.213 13
15184.799 7
15185.384 5
15185.970 8
15186.556 5
15187.141 6
15187.727 8
15188.313 10
15188.898 8
15189.484 11
15190.070 7
15190.656 4
15191.241 9
15191.827 9
15192.413 7
15192.999 6
15193.584 5
15194.170 9
15194.756 13
15195.342 13
15195.928 7
15196.514 3
15197.099 7
15197.685 5
15198.271 6
15198.857 11
15199.443 6
15200.029 9
15200.615 9
15201.201 4
15201.787 1
15202.373 3
15202.959 2
15203.545 4
15204.131 5
15204.717 7
15205.303 3
15205.889 1
15206.475 6
15207.061 4
15207.647 1
15208.233 5
15208.819 8
15209.405 8
15209.991 6
15210.577 8
15211.163 9
15211.750 5
15212.336 4
15212.922 5
15213.508 6
15214.094 7
15214.680 3
15215.267 6
15215.853 14
15216.439 10
15217.025 5
15217.612 5
15218.198 7
15218.784 20
15219.370 18
15219.957 12
15220.543 10
15221.129 11
15221.716 8
15222.302 4
15222.888 5
15223.475 2
15224.061 6
15224.648 7
15225.234 8
15225.820 8
15226.407 9
15226.993 8
15227.580 5
15228.166 7
15228.753 11
15229.339 15
15229.926 6
15230.512 16
15231.099 16
15231.685 10
15232.272 8
15232.858 6
15233.445 3
15234.031 10
15234.618 18
15235.204 12
15235.791 6
15236.378 7
15236.964 6
15237.551 2
15238.138 2
15238.724 2
15239.311 3
15239.898 21
15240.484 15
15241.071 10
15241.658 22
15242.244 17
15242.831 11
15243.418 8
15244.005 10
15244.591 21
15245.178 7
15245.765 6
15246.352 11
15246.939 20
15247.526 14
15248.112 10
15248.699 10
15249.286 11
15249.873 16
15250.460 12
15251.047 18
15251.634 12
15252.221 5
15252.808 19
15253.394 16
15253.981 15
15254.568 35
15255.155 26
15255.742 21
15256.329 10
15256.916 9
15257.503 3
15258.090 5
15258.677 9
15259.264 3
15259.852 6
15260.439 6
15261.026 3
15261.613 5
15262.200 7
15262.787 7
15263.374 13
15263.961 14
15264.548 14
15265.136 16
15265.723 22
15266.310 9
15266.897 7
15267.484 9
15268.072 9
15268.659 11
15269.246 7
15269.833 4
15270.421 4
15271.008 5
15271.595 8
15272.183 10
15272.770 12
15273.357 10
15273.945 7
15274.532 7
15275.119 3
15275.707 16
15276.294 21
15276.881 19
15277.469 13
15278.056 8
15278.644 6
15279.231 2
15279.819 12
15280.406 21
15280.993 7
15281.581 1
15282.168 3
15282.756 3
15283.343 9
15283.931 8
15284.519 3
15285.106 2
15285.694 5
15286.281 9
15286.869 11
15287.456 17
15288.044 12
15288.632 8
15289.219 8
15289.807 10
15290.395 13
15290.982 8
15291.570 13
15292.158 12
15292.745 8
15293.333 5
15293.921 12
15294.508 8
15295.096 5
15295.684 2
15296.272 8
15296.860 12
15297.447 5
15298.035 6
15298.623 0
15299.211 6
15299.799 6
15300.386 2
15300.974 4
15301.562 4
15302.150 7
15302.738 9
15303.326 24
15303.914 16
15304.502 14
15305.090 13
15305.678 10
15306.266 7
15306.853 2
15307.441 6
15308.029 4
15308.617 7
15309.205 8
15309.794 11
15310.382 11
15310.970 10
15311.558 3
15312.146 6
15312.734 0
15313.322 2
15313.910 8
15314.498 13
15315.086 12
15315.674 9
15316.263 5
15316.851 6
15317.439 4
15318.027 9
15318.615 6
15319.203 14
15319.792 19
15320.380 9
15320.968 6
15321.556 7
15322.145 11
15322.733 6
15323.321 4
15323.910 8
15324.498 13
15325.086 10
15325.675 10
15326.263 7
15326.851 3
15327.440 4
15328.028 5
15328.616 5
15329.205 1
15329.793 11
15330.382 6
15330.970 9
15331.558 5
15332.147 4
15332.735 5
15333.324 6
15333.912 16
15334.501 11
15335.089 3
15335.678 9
15336.266 15
15336.855 9
15337.444 11
15338.032 11
15338.621 6
15339.209 3
15339.798 1
15340.386 7
15340.975 18
15341.564 21
15342.152 19
15342.741 13
15343.330 5
15343.918 14
15344.507 12
15345.096 10
15345.684 10
15346.273 14
15346.862 21
15347.451 25
15348.039 16
15348.628 8
15349.217 2
15349.806 7
15350.395 7
15350.983 6
15351.572 5
15352.161 6
15352.750 2
15353.339 20
15353.928 15
15354.517 13
15355.105 17
15355.694 14
15356.283 3
15356.872 3
15357.461 4
15358.050 6
15358.639 5
15359.228 6
15359.817 7
15360.406 9
15360.995 4
15361.584 4
15362.173 3
15362.762 7
15363.351 7
15363.940 6
15364.529 8
15365.118 3
15365.708 4
15366.297 4
15366.886 7
15367.475 6
15368.064 11
15368.653 8
15369.242 12
15369.832 9
15370.421 7
15371.010 7
15371.599 13
15372.188 7
15372.778 5
15373.367 5
15373.956 5
15374.545 9
15375.135 15
15375.724 6
15376.313 1
15376.903 3
15377.492 15
15378.081 20
15378.671 14
15379.260 15
15379.849 18
15380.439 12
15381.028 12
15381.618 3
15382.207 2
15382.796 5
15383.386 9
15383.975 7
15384.565 11
15385.154 8
15385.744 6
15386.333 4
15386.923 21
15387.512 21
15388.102 8
15388.691 6
15389.281 5
15389.870 9
15390.460 15
15391.050 16
15391.639 13
15392.229 8
15392.818 9
15393.408 20
15393.998 6
15394.587 13
15395.177 7
15395.767 10
15396.356 10
15396.946 12
15397.536 8
15398.125 10
15398.715 5
15399.305 4
15399.895 6
15400.484 9
15401.074 9
15401.664 11
15402.254 7
15402.844 5
15403.433 4
15404.023 2
15404.613 8
15405.203 15
15405.793 17
15406.383 9
15406.973 9
15407.562 17
15408.152 23
15408.742 10
15409.332 7
15409.922 10
15410.512 11
15411.102 19
15411.692 12
15412.282 3
15412.872 1
15413.462 2
15414.052 5
15414.642 6
15415.232 12
15415.822 7
15416.412 9
15417.002 7
15417.593 6
15418.183 13
15418.773 19
15419.363 16
15419.953 14
15420.543 10
15421.133 6
15421.723 11
15422.314 8
15422.904 6
15423.494 15
15424.084 11
15424.675 15
15425.265 23
15425.855 14
15426.445 20
15427.036 18
15427.626 7
15428.216 2
15428.806 3
15429.397 13
15429.987 9
15430.577 6
15431.168 6
15431.758 9
15432.349 12
15432.939 11
15433.529 19
15434.120 21
15434.710 12
15435.301 12
15435.891 17
15436.481 19
15437.072 9
15437.662 13
15438.253 8
15438.843 3
15439.434 7
15440.024 14
15440.615 10
15441.206 6
15441.796 7
15442.387 8
15442.977 4
15443.568 2
15444.158 11
15444.749 12
15445.340 17
15445.930 11
15446.521 7
15447.112 7
15447.702 12
15448.293 14
15448.884 16
15449.474 7
15450.065 3
15450.656 5
15451.247 5
15451.837 9
15452.428 7
15453.019 6
15453.610 16
15454.200 25
15454.791 24
15455.382 20
15455.973 5
15456.564 3
15457.155 17
15457.745 18
15458.336 14
15458.927 5
15459.518 12
15460.109 14
15460.700 5
15461.291 8
15461.882 11
15462.473 5
15463.064 9
15463.655 8
15464.246 4
15464.837 8
15465.428 3
15466.019 7
15466.610 13
15467.201 10
15467.792 7
15468.383 10
15468.974 7
15469.565 8
15470.156 9
15470.747 10
15471.338 9
15471.929 3
15472.521 5
15473.112 4
15473.703 7
15474.294 13
15474.885 15
15475.476 11
15476.068 7
15476.659 9
15477.250 9
15477.841 12
15478.433 10
15479.024 12
15479.615 11
15480.206 6
15480.798 3
15481.389 4
15481.980 13
15482.572 13
15483.163 1
15483.754 2
15484.346 11
15484.937 16
15485.529 18
15486.120 14
15486.711 9
15487.303 7
15487.894 4
15488.486 4
15489.077 12
15489.669 9
15490.260 24
15490.852 26
15491.443 15
15492.035 11
15492.626 8
15493.218 18
15493.809 14
15494.401 24
15494.992 17
15495.584 19
15496.176 16
15496.767 17
15497.359 14
15497.950 11
15498.542 18
15499.134 19
15499.725 25
15500.317 16
15500.909 12
15501.500 6
15502.092 8
15502.684 5
15503.276 5
15503.867 2
15504.459 4
15505.051 2
15505.643 5
15506.234 15
15506.826 9
15507.418 7
15508.010 10
15508.602 14
15509.194 8
15509.785 9
15510.377 11
15510.969 13
15511.561 7
15512.153 7
15512.745 9
15513.337 9
15513.929 15
15514.521 14
15515.113 7
15515.705 5
15516.297 5
15516.889 9
15517.481 7
15518.073 2
15518.665 2
15519.257 6
15519.849 7
15520.441 9
15521.033 11
15521.625 12
15522.217 9
15522.809 11
15523.401 11
15523.993 12
15524.585 13
15525.178 10
15525.770 17
15526.362 9
15526.954 3
15527.546 4
15528.138 7
15528.731 10
15529.323 11
15529.915 8
15530.507 7
15531.100 6
15531.692 11
15532.284 9
15532.877 11
15533.469 3
15534.061 7
15534.653 3
15535.246 6
15535.838 12
15536.431 10
15537.023 5
15537.615 3
15538.208 11
15538.800 10
15539.393 10
15539.985 6
15540.577 5
15541.170 3
15541.762 4
15542.355 6
15542.947 3
15543.540 1
15544.132 6
15544.725 11
15545.317 5
15545.910 7
15546.502 7
15547.095 11
15547.688 5
15548.280 3
15548.873 3
15549.465 4
15550.058 1
15550.651 5
15551.243 9
15551.836 9
15552.429 7
15553.021 12
15553.614 4
15554.207 10
15554.799 8
15555.392 8
15555.985 7
15556.578 6
15557.170 2
15557.763 6
15558.356 8
15558.949 8
15559.542 6
15560.134 8
15560.727 7
15561.320 14
15561.913 11
15562.506 10
15563.099 7
15563.691 7
15564.284 12
15564.877 8
15565.470 4
15566.063 4
15566.656 1
15567.249 7
15567.842 7
15568.435 4
15569.028 4
15569.621 10
15570.214 8
15570.807 12
15571.400 8
15571.993 6
15572.586 10
15573.179 13
15573.772 7
15574.365 8
15574.958 3
15575.551 4
15576.145 9
15576.738 6
15577.331 2
15577.924 5
15578.517 7
15579.110 13
15579.704 11
15580.297 7
15580.890 8
15581.483 6
15582.076 1
15582.670 3
15583.263 2
15583.856 7
15584.449 3
15585.043 9
15585.636 9
15586.229 8
15586.823 11
15587.416 15
15588.009 9
15588.603 9
15589.196 8
15589.789 5
15590.383 1
15590.976 6
15591.570 13
15592.163 12
15592.757 14
15593.350 14
15593.943 6
15594.537 7
15595.130 6
15595.724 9
15596.317 7
15596.911 13
15597.504 9
15598.098 5
15598.692 4
15599.285 13
15599.879 12
15600.472 17
15601.066 11
15601.659 8
15602.253 7
15602.847 6
15603.440 14
15604.034 6
15604.628 10
15605.221 15
15605.815 6
15606.409 1
15607.002 2
15607.596 6
15608.190 6
15608.784 5
15609.377 7
15609.971 6
15610.565 9
15611.159 3
15611.752 0
15612.346 4
15612.940 2
15613.534 11
15614.128 8
15614.722 5
15615.315 8
15615.909 13
15616.503 5
15617.097 16
15617.691 19
15618.285 15
15618.879 11
15619.473 16
15620.067 16
15620.661 9
15621.255 4
15621.849 7
15622.443 3
15623.037 8
15623.631 9
15624.225 9
15624.819 3
15625.413 12
15626.007 9
15626.601 10
15627.195 13
15627.789 9
15628.383 6
15628.977 6
15629.572 8
15630.166 11
15630.760 15
15631.354 11
15631.948 8
15632.542 5
15633.137 7
15633.731 7
15634.325 7
15634.919 2
15635.514 3
15636.108 2
15636.702 9
15637.296 1
15637.891 6
15638.485 2
15639.079 3
15639.674 6
15640.268 2
15640.862 3
15641.457 7
15642.051 12
15642.645 7
15643.240 4
15643.834 16
15644.429 13
15645.023 6
15645.618 16
15646.212 11
15646.806 8
15647.401 7
15647.995 7
15648.590 15
15649.184 25
15649.779 23
15650.374 17
15650.968 24
15651.563 16
15652.157 9
15652.752 10
15653.346 9
15653.941 13
15654.536 14
15655.130 7
15655.725 1
15656.319 3
15656.914 4
15657.509 5
15658.103 7
15658.698 4
15659.293 1
15659.888 6
15660.482 7
15661.077 3
15661.672 3
15662.267 8
15662.861 9
15663.456 6
15664.051 11
15664.646 5
15665.240 1
15665.835 6
15666.430 4
15667.025 6
15667.620 5
15668.215 9
15668.810 7
15669.404 13
15669.999 8
15670.594 8
15671.189 7
15671.784 3
15672.379 4
15672.974 8
15673.569 5
15674.164 4
15674.759 1
15675.354 5
15675.949 5
15676.544 4
15677.139 6
15677.734 7
15678.329 9
15678.924 7
15679.519 7
15680.114 6
15680.710 7
15681.305 11
15681.900 17
15682.495 10
15683.090 8
15683.685 1
15684.280 2
15684.876 8
15685.471 17
15686.066 12
15686.661 6
15687.257 4
15687.852 10
15688.447 14
15689.042 8
15689.638 4
15690.233 8
15690.828 6
15691.423 5
15692.019 1
15692.614 16
15693.209 9
15693.805 6
15694.400 4
15694.996 6
15695.591 2
15696.186 2
15696.782 3
15697.377 10
15697.973 8
15698.568 4
15699.164 1
15699.759 2
15700.354 8
15700.950 13
15701.545 10
15702.141 8
15702.736 3
15703.332 5
15703.928 7
15704.523 7
15705.119 13
15705.714 13
15706.310 10
15706.905 11
15707.501 18
15708.097 14
15708.692 4
15709.288 4
15709.884 5
15710.479 3
15711.075 4
15711.671 4
15712.266 5
15712.862 6
15713.458 8
15714.054 8
15714.649 3
15715.245 9
15715.841 9
15716.437 12
15717.032 3
15717.628 4
15718.224 13
15718.820 18
15719.416 11
15720.012 4
15720.607 6
15721.203 3
15721.799 6
15722.395 8
15722.991 15
15723.587 22
15724.183 19
15724.779 13
15725.375 5
15725.971 0
15726.567 12
15727.163 22
15727.759 20
15728.355 24
15728.951 21
15729.547 12
15730.143 12
15730.739 6
15731.335 9
15731.931 5
15732.527 8
15733.123 6
15733.719 10
15734.315 19
15734.912 10
15735.508 4
15736.104 0
15736.700 0
15737.296 5
15737.892 11
15738.489 13
15739.085 20
15739.681 18
15740.277 13
15740.874 7
15741.470 3
15742.066 3
15742.662 9
15743.259 3
15743.855 4
15744.451 8
15745.048 12
15745.644 12
15746.240 15
15746.837 9
15747.433 7
15748.029 6
15748.626 4
15749.222 0
15749.819 2
15750.415 3
15751.012 2
15751.608 5
15752.204 2
15752.801 5
15753.397 7
15753.994 5
15754.590 5
15755.187 8
15755.783 10
15756.380 2
15756.977 7
15757.573 16
15758.170 9
15758.766 13
15759.363 13
15759.959 5
15760.556 3
15761.153 5
15761.749 5
15762.346 1
15762.943 1
15763.539 7
15764.136 7
15764.733 4
15765.329 7
15765.926 3
15766.523 3
15767.120 7
15767.716 3
15768.313 4
15768.910 7
15769.507 19
15770.104 12
15770.700 11
15771.297 10
15771.894 2
15772.491 8
15773.088 3
15773.685 13
15774.281 17
15774.878 7
15775.475 3
15776.072 4
15776.669 3
15777.266 6
15777.863 6
15778.460 12
15779.057 15
15779.654 7
15780.251 6
15780.848 3
15781.445 5
15782.042 6
15782.639 5
15783.236 2
15783.833 7
15784.430 9
15785.027 6
15785.624 4
15786.221 1
15786.819 3
15787.416 2
15788.013 1
15788.610 8
15789.207 5
15789.804 7
15790.402 7
15790.999 2
15791.596 6
15792.193 10
15792.790 9
15793.388 9
15793.985 9
15794.582 12
15795.179 8
15795.777 8
15796.374 6
15796.971 4
15797.569 8
15798.166 8
15798.763 6
15799.361 7
15799.958 8
15800.555 8
15801.153 11
15801.750 13
15802.348 11
15802.945 7
15803.542 11
15804.140 13
15804.737 9
15805.335 3
15805.932 4
15806.530 5
15807.127 6
15807.725 2
15808.322 5
15808.920 2
15809.517 12
15810.115 8
15810.713 6
15811.310 2
15811.908 12
15812.505 8
15813.103 9
15813.701 8
15814.298 13
15814.896 9
15815.494 5
15816.091 5
15816.689 3
15817.287 2
15817.884 3
15818.482 8
15819.080 10
15819.677 9
15820.275 2
15820.873 2
15821.471 3
15822.069 10
15822.666 9
15823.264 7
15823.862 3
15824.460 4
15825.058 6
15825.655 6
15826.253 5
15826.851 15
15827.449 27
15828.047 15
15828.645 19
15829.243 15
15829.841 8
15830.439 10
15831.037 4
15831.635 9
15832.233 6
15832.831 4
15833.429 4
15834.027 9
15834.625 6
15835.223 7
15835.821 14
15836.419 11
15837.017 11
15837.615 6
15838.213 5
15838.811 18
15839.409 8
15840.007 6
15840.605 6
15841.204 9
15841.802 8
15842.400 9
15842.998 16
15843.596 6
15844.194 3
15844.793 7
15845.391 3
15845.989 4
15846.587 12
15847.186 5
15847.784 6
15848.382 3
15848.980 8
15849.579 9
15850.177 5
15850.775 10
15851.374 8
15851.972 9
15852.570 8
15853.169 7
15853.767 4
15854.366 5
15854.964 5
15855.562 1
15856.161 1
15856.759 3
15857.358 6
15857.956 5
15858.555 4
15859.153 8
15859.752 7
15860.350 4
15860.949 5
15861.547 11
15862.146 12
15862.744 13
15863.343 8
15863.941 8
15864.540 13
15865.139 16
15865.737 12
15866.336 8
15866.934 9
15867.533 8
15868.132 10
15868.730 7
15869.329 20
15869.928 14
15870.526 4
15871.125 6
15871.724 2
15872.323 2
15872.921 9
15873.520 12
15874.119 9
15874.718 12
15875.316 9
15875.915 12
15876.514 21
15877.113 19
15877.712 13
15878.311 8
15878.909 1
15879.508 7
15880.107 15
15880.706 12
15881.305 5
15881.904 10
15882.503 9
15883.102 2
15883.701 5
15884.300 5
15884.899 15
15885.498 6
15886.097 4
15886.696 4
15887.295 7
15887.894 11
15888.493 8
15889.092 12
15889.691 9
15890.290 14
15890.889 10
15891.488 13
15892.087 8
15892.686 4
15893.285 18
15893.885 10
15894.484 13
15895.083 15
15895.682 10
15896.281 8
15896.880 16
15897.480 13
15898.079 7
15898.678 11
15899.277 14
15899.877 9
15900.476 3
15901.075 3
15901.674 3
15902.274 6
15902.873 4
15903.472 3
15904.072 3
15904.671 11
15905.270 6
15905.870 5
15906.469 6
15907.068 4
15907.668 4
15908.267 7
15908.867 11
15909.466 10
15910.066 4
15910.665 4
15911.264 2
15911.864 0
15912.463 5
15913.063 4
15913.662 14
15914.262 12
15914.862 10
15915.461 10
15916.061 10
15916.660 14
15917.260 5
15917.859 11
15918.459 16
15919.059 9
15919.658 3
15920.258 8
15920.857 7
15921.457 10
15922.057 3
15922.656 4
15923.256 2
15923.856 0
15924.456 10
15925.055 11
15925.655 10
15926.255 10
15926.855 5
15927.454 7
15928.054 3
15928.654 5
15929.254 7
15929.854 10
15930.453 13
15931.053 5
15931.653 10
15932.253 5
15932.853 5
15933.453 5
15934.053 10
15934.652 8
15935.252 6
15935.852 6
15936.452 10
15937.052 4
15937.652 5
15938.252 7
15938.852 13
15939.452 10
15940.052 3
15940.652 3
15941.252 3
15941.852 2
15942.452 11
15943.052 26
15943.652 18
15944.253 11
15944.853 14
15945.453 9
15946.053 7
15946.653 11
15947.253 8
15947.853 4
15948.453 3
15949.054 6
15949.654 7
15950.254 11
15950.854 13
15951.454 7
15952.055 3
15952.655 3
15953.255 17
15953.855 8
15954.456 1
15955.056 4
15955.656 5
15956.257 8
15956.857 1
15957.457 6
15958.058 15
15958.658 10
15959.258 12
15959.859 16
15960.459 9
15961.060 7
15961.660 13
15962.260 13
15962.861 18
15963.461 16
15964.062 13
15964.662 16
15965.263 8
15965.863 7
15966.464 8
15967.064 14
15967.665 10
15968.265 14
15968.866 6
15969.466 9
15970.067 12
15970.668 5
15971.268 11
15971.869 14
15972.469 16
15973.070 8
15973.671 13
15974.271 23
15974.872 20
15975.473 12
15976.073 15
15976.674 34
15977.275 25
15977.875 15
15978.476 13
15979.077 11
15979.678 8
15980.278 6
15980.879 8
15981.480 15
15982.081 10
15982.682 5
15983.282 8
15983.883 11
15984.484 13
15985.085 22
15985.686 22
15986.287 21
15986.888 23
15987.488 23
15988.089 32
15988.690 20
15989.291 9
15989.892 12
15990.493 14
15991.094 6
15991.695 5
15992.296 5
15992.897 4
15993.498 9
15994.099 11
15994.700 12
15995.301 7
15995.902 3
15996.503 9
15997.104 8
15997.706 6
15998.307 3
15998.908 7
15999.509 5
16000.110 8
16000.711 9
16001.312 9
16001.913 14
16002.515 10
16003.116 10
16003.717 6
16004.318 5
16004.920 6
16005.521 4
16006.122 8
16006.723 12
16007.325 13
16007.926 11
16008.527 3
16009.128 9
16009.730 11
16010.331 13
16010.932 15
16011.534 13
16012.135 15
16012.737 14
16013.338 11
16013.939 12
16014.541 8
16015.142 7
16015.744 6
16016.345 5
16016.946 8
16017.548 9
16018.149 6
16018.751 3
16019.352 6
16019.954 7
16020.555 9
16021.157 9
16021.758 7
16022.360 6
16022.962 10
16023.563 19
16024.165 15
16024.766 8
16025.368 14
16025.970 24
16026.571 17
16027.173 14
16027.775 10
16028.376 16
16028.978 17
16029.580 13
16030.181 5
16030.783 9
16031.385 6
16031.986 5
16032.588 8
16033.190 7
16033.792 15
16034.394 14
16034.995 8
16035.597 6
16036.199 6
16036.801 3
16037.403 8
16038.004 5
16038.606 8
16039.208 11
16039.810 6
16040.412 4
16041.014 6
16041.616 6
16042.218 7
16042.820 9
16043.422 8
16044.024 7
16044.626 6
16045.228 5
16045.830 6
16046.432 5
16047.034 8
16047.636 6
16048.238 3
16048.840 5
16049.442 8
16050.044 8
16050.646 4
16051.248 3
16051.850 3
16052.452 12
16053.054 10
16053.657 11
16054.259 13
16054.861 13
16055.463 11
16056.065 9
16056.667 13
16057.270 9
16057.872 6
16058.474 7
16059.076 7
16059.679 7
16060.281 10
16060.883 4
16061.485 10
16062.088 7
16062.690 2
16063.292 4
16063.895 9
16064.497 10
16065.099 7
16065.702 3
16066.304 7
16066.906 9
16067.509 11
16068.111 8
16068.714 7
16069.316 2
16069.919 1
16070.521 4
16071.124 6
16071.726 8
16072.329 1
16072.931 11
16073.534 7
16074.136 5
16074.739 12
16075.341 18
16075.944 13
16076.546 11
16077.149 4
16077.751 10
16078.354 11
16078.957 4
16079.559 7
16080.162 9
16080.765 8
16081.367 6
16081.970 7
16082.573 10
16083.175 7
16083.778 11
16084.381 19
16084.983 17
16085.586 13
16086.189 10
16086.792 10
16087.395 29
16087.997 28
16088.600 13
16089.203 13
16089.806 15
16090.409 10
16091.011 6
16091.614 5
16092.217 8
16092.820 8
16093.423 12
16094.026 14
16094.629 13
16095.232 10
16095.835 10
16096.438 5
16097.040 3
16097.643 1
16098.246 2
16098.849 16
16099.452 9
16100.055 7
16100.658 7
16101.261 11
16101.865 8
16102.468 18
16103.071 8
16103.674 8
16104.277 8
16104.880 15
16105.483 11
16106.086 9
16106.689 4
16107.292 8
16107.896 16
16108.499 12
16109.102 6
16109.705 7
16110.308 7
16110.912 8
16111.515 3
16112.118 10
16112.721 13
16113.325 15
16113.928 12
16114.531 10
16115.134 7
16115.738 10
16116.341 6
16116.944 11
16117.548 18
16118.151 6
16118.754 8
16119.358 6
16119.961 6
16120.565 3
16121.168 5
16121.771 9
16122.375 2
16122.978 3
16123.582 6
16124.185 8
16124.789 9
16125.392 15
16125.996 11
16126.599 9
16127.203 9
16127.806 20
16128.410 18
16129.013 12
16129.617 9
16130.220 3
16130.824 5
16131.428 4
16132.031 3
16132.635 3
16133.238 14
16133.842 19
16134.446 11
16135.049 15
16135.653 13
16136.257 7
16136.861 7
16137.464 6
16138.068 11
16138.672 10
16139.275 5
16139.879 5
16140.483 14
16141.087 10
16141.691 1
16142.294 8
16142.898 9
16143.502 11
16144.106 6
16144.710 11
16145.314 12
16145.917 8
16146.521 4
16147.125 10
16147.729 16
16148.333 12
16148.937 15
16149.541 14
16150.145 13
16150.749 8
16151.353 2
16151.957 4
16152.561 16
16153.165 18
16153.769 15
16154.373 13
16154.977 12
16155.581 14
16156.185 12
16156.789 11
16157.393 9
16157.997 9
16158.601 6
16159.205 8
16159.810 2
16160.414 10
16161.018 14
16161.622 10
16162.226 7
16162.830 11
16163.435 13
16164.039 8
16164.643 8
16165.247 10
16165.851 7
16166.456 4
16167.060 10
16167.664 10
16168.269 4
16168.873 8
16169.477 10
16170.081 7
16170.686 8
16171.290 7
16171.895 4
16172.499 19
16173.103 23
16173.708 26
16174.312 12
16174.916 9
16175.521 7
16176.125 5
16176.730 6
16177.334 4
16177.939 5
16178.543 9
16179.148 4
16179.752 6
16180.357 9
16180.961 8
16181.566 10
16182.170 13
16182.775 11
16183.379 8
16183.984 19
16184.589 17
16185.193 8
16185.798 5
16186.402 11
16187.007 5
16187.612 2
16188.216 3
16188.821 3
16189.426 3
16190.030 4
16190.635 6
16191.240 5
16191.845 8
16192.449 2
16193.054 4
16193.659 9
16194.264 9
16194.868 5
16195.473 7
16196.078 9
16196.683 10
16197.288 12
16197.893 8
16198.497 12
16199.102 17
16199.707 10
16200.312 7
16200.917 4
16201.522 3
16202.127 5
16202.732 7
16203.337 3
16203.942 5
16204.547 5
16205.151 6
16205.756 5
16206.361 4
16206.966 3
16207.572 12
16208.177 11
16208.782 7
16209.387 5
16209.992 15
16210.597 9
16211.202 5
16211.807 4
16212.412 9
16213.017 5
16213.622 3
16214.227 9
16214.833 6
16215.438 9
16216.043 5
16216.648 10
16217.253 23
16217.859 26
16218.464 14
16219.069 8
16219.674 7
16220.280 3
16220.885 2
16221.490 1
16222.095 18
16222.701 34
16223.306 22
16223.911 17
16224.517 20
16225.122 18
16225.727 20
16226.333 21
16226.938 13
16227.544 15
16228.149 14
16228.754 14
16229.360 6
16229.965 5
16230.571 1
16231.176 2
16231.782 5
16232.387 13
16232.993 12
16233.598 9
16234.204 4
16234.809 6
16235.415 5
16236.020 11
16236.626 14
16237.231 16
16237.837 10
16238.443 2
16239.048 9
16239.654 10
16240.259 6
16240.865 1
16241.471 12
16242.076 8
16242.682 9
16243.288 7
16243.894 10
16244.499 15
16245.105 5
16245.711 5
16246.316 6
16246.922 12
16247.528 12
16248.134 10
16248.740 15
16249.345 6
16249.951 9
16250.557 8
16251.163 10
16251.769 13
16252.375 3
16252.980 7
16253.586 8
16254.192 14
16254.798 3
16255.404 16
16256.010 9
16256.616 4
16257.222 2
16257.828 13
16258.434 6
16259.040 11
16259.646 8
16260.252 6
16260.858 12
16261.464 5
16262.070 6
16262.676 19
16263.282 18
16263.888 13
16264.494 10
16265.100 3
16265.706 5
16266.312 1
16266.918 5
16267.525 9
16268.131 6
16268.737 4
16269.343 10
16269.949 7
16270.555 7
16271.162 7
16271.768 8
16272.374 9
16272.980 8
16273.587 11
16274.193 9
16274.799 14
16275.405 14
16276.012 9
16276.618 8
16277.224 9
16277.831 11
16278.437 5
16279.043 3
16279.650 14
16280.256 12
16280.863 12
16281.469 12
16282.075 6
16282.682 4
16283.288 6
16283.895 9
16284.501 13
16285.108 13
16285.714 8
16286.321 10
16286.927 13
16287.534 14
16288.140 11
16288.747 6
16289.353 7
16289.960 12
16290.566 14
16291.173 8
16291.780 8
16292.386 9
16292.993 5
16293.599 1
16294.206 4
16294.813 4
16295.419 9
16296.026 12
16296.633 9
16297.239 6
16297.846 3
16298.453 1
16299.059 1
16299.666 1
16300.273 7
16300.880 9
16301.487 9
16302.093 8
16302.700 7
16303.307 6
16303.914 3
16304.521 8
16305.127 8
16305.734 15
16306.341 4
16306.948 1
16307.555 7
16308.162 7
16308.769 6
16309.376 6
16309.983 16
16310.589 19
16311.196 12
16311.803 16
16312.410 14
16313.017 15
16313.624 9
16314.231 6
16314.838 5
16315.445 4
16316.052 1
16316.660 4
16317.267 4
16317.874 8
16318.481 2
16319.088 6
16319.695 11
16320.302 13
16320.909 8
16321.516 7
16322.124 8
16322.731 8
16323.338 11
16323.945 14
16324.552 6
16325.159 5
16325.767 7
16326.374 3
16326.981 3
16327.588 5
16328.196 9
16328.803 6
16329.410 6
16330.018 9
16330.625 11
16331.232 5
16331.840 6
16332.447 2
16333.054 8
16333.662 35
16334.269 21
16334.876 20
16335.484 15
16336.091 13
16336.699 21
16337.306 23
16337.914 13
16338.521 10
16339.128 8
16339.736 4
16340.343 9
16340.951 9
16341.558 12
16342.166 11
16342.774 5
16343.381 3
16343.989 3
16344.596 12
16345.204 9
16345.811 3
16346.419 5
16347.027 6
16347.634 3
16348.242 4
16348.850 6
16349.457 8
16350.065 6
16350.673 5
16351.280 5
16351.888 6
16352.496 6
16353.103 9
16353.711 6
16354.319 1
16354.927 0
16355.535 2
16356.142 3
16356.750 6
16357.358 5
16357.966 12
16358.574 15
16359.181 4
16359.789 7
16360.397 6
16361.005 0
16361.613 4
16362.221 6
16362.829 4
16363.437 3
16364.045 11
16364.653 8
16365.261 9
16365.868 6
16366.476 6
16367.084 11
16367.692 9
16368.300 5
16368.908 4
16369.517 6
16370.125 7
16370.733 5
16371.341 3
16371.949 4
16372.557 16
16373.165 22
16373.773 12
16374.381 13
16374.989 6
16375.598 3
16376.206 5
16376.814 6
16377.422 7
16378.030 13
16378.638 11
16379.247 8
16379.855 11
16380.463 9
16381.071 13
16381.680 14
16382.288 6
16382.896 5
16383.505 3
16384.113 13
16384.721 6
16385.329 7
16385.938 5
16386.546 4
16387.155 5
16387.763 1
16388.371 1
16388.980 2
16389.588 12
16390.197 7
16390.805 6
16391.413 9
16392.022 4
16392.630 19
16393.239 30
16393.847 20
16394.456 21
16395.064 22
16395.673 23
16396.281 13
16396.890 7
16397.498 3
16398.107 3
16398.716 4
16399.324 9
16399.933 20
16400.541 9
16401.150 15
16401.759 13
16402.367 10
16402.976 7
16403.585 13
16404.193 12
16404.802 7
16405.411 11
16406.019 16
16406.628 14
16407.237 3
16407.846 7
16408.454 9
16409.063 7
16409.672 1
16410.281 7
16410.890 13
16411.498 20
16412.107 14
16412.716 10
16413.325 8
16413.934 12
16414.543 17
16415.152 15
16415.760 10
16416.369 6
16416.978 10
16417.587 7
16418.196 6
16418.805 1
16419.414 7
16420.023 5
16420.632 5
16421.241 9
16421.850 13
16422.459 12
16423.068 11
16423.677 14
16424.286 20
16424.895 16
16425.504 10
16426.113 14
16426.722 7
16427.332 7
16427.941 9
16428.550 6
16429.159 18
16429.768 17
16430.377 14
16430.987 11
16431.596 6
16432.205 3
16432.814 16
16433.423 10
16434.033 5
16434.642 1
16435.251 2
16435.860 14
16436.470 17
16437.079 10
16437.688 3
16438.298 4
16438.907 5
16439.516 4
16440.126 3
16440.735 2
16441.344 10
16441.954 6
16442.563 8
16443.172 4
16443.782 21
16444.391 14
16445.001 10
16445.610 4
16446.220 7
16446.829 3
16447.439 5
16448.048 4
16448.658 2
16449.267 2
16449.877 1
16450.486 7
16451.096 10
16451.705 7
16452.315 1
16452.924 3
16453.534 0
16454.144 2
16454.753 6
16455.363 7
16455.973 9
16456.582 4
16457.192 3
16457.802 5
16458.411 5
16459.021 12
16459.631 10
16460.240 13
16460.850 28
16461.460 21
16462.070 11
16462.679 11
16463.289 12
16463.899 4
16464.509 6
16465.119 3
16465.728 7
16466.338 4
16466.948 5
16467.558 7
16468.168 12
16468.778 7
16469.387 5
16469.997 6
16470.607 9
16471.217 16
16471.827 11
16472.437 13
16473.047 9
16473.657 10
16474.267 8
16474.877 4
16475.487 11
16476.097 10
16476.707 19
16477.317 12
16477.927 7
16478.537 5
16479.147 6
16479.757 9
16480.367 6
16480.978 4
16481.588 2
16482.198 8
16482.808 6
16483.418 4
16484.028 6
16484.638 9
16485.249 7
16485.859 4
16486.469 3
16487.079 3
16487.689 9
16488.300 23
16488.910 20
16489.520 12
16490.130 14
16490.741 13
16491.351 6
16491.961 5
16492.572 19
16493.182 22
16493.792 14
16494.403 12
16495.013 14
16495.623 10
16496.234 3
16496.844 8
16497.455 8
16498.065 5
16498.675 5
16499.286 9
16499.896 7
16500.507 6
16501.117 4
16501.728 4
16502.338 5
16502.949 4
16503.559 26
16504.170 20
16504.780 18
16505.391 21
16506.002 17
16506.612 12
16507.223 14
16507.833 14
16508.444 10
16509.055 15
16509.665 15
16510.276 10
16510.886 10
16511.497 10
16512.108 10
16512.719 10
16513.329 12
16513.940 7
16514.551 3
16515.161 3
16515.772 18
16516.383 24
16516.994 13
16517.604 17
16518.215 23
16518.826 20
16519.437 18
16520.048 13
16520.659 9
16521.269 9
16521.880 7
16522.491 5
16523.102 3
16523.713 7
16524.324 1
16524.935 7
16525.546 6
16526.157 5
16526.768 4
16527.379 3
16527.989 3
16528.600 3
16529.211 7
16529.822 4
16530.433 4
16531.045 3
16531.656 2
16532.267 4
16532.878 7
16533.489 6
16534.100 12
16534.711 8
16535.322 6
16535.933 11
16536.544 9
16537.155 16
16537.767 16
16538.378 11
16538.989 10
16539.600 4
16540.211 2
16540.823 7
16541.434 4
16542.045 15
16542.656 25
16543.267 16
16543.879 12
16544.490 11
16545.101 9
16545.713 10
16546.324 12
16546.935 15
16547.547 5
16548.158 10
16548.769 8
16549.381 13
16549.992 12
16550.603 6
16551.215 3
16551.826 1
16552.438 0
16553.049 6
16553.661 12
16554.272 6
16554.884 13
16555.495 6
16556.106 0
16556.718 1
16557.330 7
16557.941 10
16558.553 8
16559.164 10
16559.776 8
16560.387 2
16560.999 0
16561.610 4
16562.222 8
16562.834 11
16563.445 7
16564.057 2
16564.669 4
16565.280 4
16565.892 5
16566.504 11
16567.115 4
16567.727 11
16568.339 8
16568.950 3
16569.562 5
16570.174 8
16570.786 8
16571.397 6
16572.009 13
16572.621 6
16573.233 7
16573.845 9
16574.457 11
16575.068 10
16575.680 10
16576.292 10
16576.904 5
16577.516 3
16578.128 6
16578.740 6
16579.352 11
16579.964 6
16580.575 8
16581.187 18
16581.799 13
16582.411 7
16583.023 16
16583.635 17
16584.247 9
16584.859 9
16585.471 8
16586.083 10
16586.696 14
16587.308 14
16587.920 16
16588.532 9
16589.144 16
16589.756 14
16590.368 6
16590.980 7
16591.592 9
16592.205 7
16592.817 9
16593.429 10
16594.041 5
16594.653 13
16595.266 15
16595.878 22
16596.490 17
16597.102 10
16597.715 9
16598.327 8
16598.939 1
16599.551 5
16600.164 10
16600.776 16
16601.388 14
16602.001 7
16602.613 13
16603.225 13
16603.838 8
16604.450 11
16605.063 10
16605.675 7
16606.287 6
16606.900 11
16607.512 12
16608.125 1
16608.737 11
16609.350 6
16609.962 5
16610.575 5
16611.187 9
16611.800 6
16612.412 9
16613.025 9
16613.637 4
16614.250 14
16614.862 7
16615.475 8
16616.088 5
16616.700 8
16617.313 4
16617.925 6
16618.538 4
16619.151 13
16619.763 12
16620.376 10
16620.989 6
16621.602 14
16622.214 10
16622.827 9
16623.440 5
16624.052 18
16624.665 19
16625.278 11
16625.891 9
16626.504 4
16627.116 5
16627.729 4
16628.342 13
16628.955 17
16629.568 8
16630.181 10
16630.793 16
16631.406 16
16632.019 8
16632.632 6
16633.245 8
16633.858 9
16634.471 10
16635.084 9
16635.697 5
16636.310 5
16636.923 4
16637.536 5
16638.149 14
16638.762 13
16639.375 10
16639.988 7
16640.601 6
16641.214 7
16641.827 15
16642.440 14
16643.053 13
16643.666 6
16644.279 7
16644.893 9
16645.506 7
16646.119 11
16646.732 10
16647.345 9
16647.958 10
16648.572 12
16649.185 10
16649.798 14
16650.411 16
16651.024 22
16651.638 11
16652.251 9
16652.864 12
16653.478 8
16654.091 1
16654.704 5
16655.317 8
16655.931 11
16656.544 14
16657.158 19
16657.771 8
16658.384 3
16658.998 6
16659.611 3
16660.224 3
16660.838 3
16661.451 16
16662.065 30
16662.678 17
16663.292 19
16663.905 11
16664.519 12
16665.132 12
16665.746 6
16666.359 18
16666.973 15
16667.586 10
16668.200 10
16668.813 7
16669.427 5
16670.041 2
16670.654 7
16671.268 11
16671.881 11
16672.495 15
16673.109 7
16673.722 6
16674.336 5
16674.950 10
16675.563 5
16676.177 8
16676.791 9
16677.405 4
16678.018 5
16678.632 5
16679.246 11
16679.860 13
16680.473 4
16681.087 8
16681.701 6
16682.315 8
16682.929 9
16683.543 14
16684.156 11
16684.770 10
16685.384 10
16685.998 9
16686.612 10
16687.226 14
16687.840 17
16688.454 17
16689.068 13
16689.682 8
16690.296 5
16690.910 9
16691.524 10
16692.138 12
16692.752 9
16693.366 15
16693.980 9
16694.594 7
16695.208 11
16695.822 4
16696.436 4
16697.050 5
16697.664 7
16698.278 8
16698.892 3
16699.506 2
16700.121 8
16700.735 6
16701.349 14
16701.963 18
16702.577 16
16703.191 5
16703.806 4
16704.420 1
16705.034 5
16705.648 4
16706.263 9
16706.877 11
16707.491 11
16708.105 14
16708.720 13
16709.334 4
16709.948 2
16710.563 18
16711.177 24
16711.791 23
16712.406 13
16713.020 12
16713.635 12
16714.249 11
16714.863 6
16715.478 10
16716.092 9
16716.707 13
16717.321 7
16717.936 4
16718.550 3
16719.165 15
16719.779 16
16720.394 12
16721.008 5
16721.623 3
16722.237 7
16722.852 5
16723.467 6
16724.081 5
16724.696 4
16725.310 7
16725.925 7
16726.540 11
16727.154 8
16727.769 3
16728.384 10
16728.998 7
16729.613 9
16730.228 9
16730.842 12
16731.457 19
16732.072 10
16732.686 8
16733.301 7
16733.916 9
16734.531 10
16735.146 8
16735.760 8
16736.375 8
16736.990 6
16737.605 9
16738.220 6
16738.835 0
16739.449 16
16740.064 19
16740.679 8
16741.294 8
16741.909 5
16742.524 10
16743.139 18
16743.754 17
16744.369 17
16744.984 12
16745.599 4
16746.214 11
16746.829 8
16747.444 4
16748.059 6
16748.674 5
16749.289 16
16749.904 12
16750.519 8
16751.134 4
16751.749 1
16752.364 9
16752.979 8
16753.595 9
16754.210 10
16754.825 7
16755.440 3
16756.055 1
16756.670 1
16757.286 12
16757.901 10
16758.516 14
16759.131 14
16759.746 10
16760.362 8
16760.977 3
16761.592 9
16762.208 7
16762.823 5
16763.438 6
16764.053 8
16764.669 5
16765.284 8
16765.900 8
16766.515 10
16767.130 8
16767.746 7
16768.361 7
16768.976 9
16769.592 11
16770.207 14
16770.823 16
16771.438 17
16772.054 14
16772.669 11
16773.285 9
16773.900 31
16774.516 31
16775.131 15
16775.747 12
16776.362 11
16776.978 6
16777.593 6
16778.209 13
16778.825 6
16779.440 5
16780.056 2
16780.671 10
16781.287 13
16781.903 9
16782.518 10
16783.134 5
16783.750 13
16784.365 12
16784.981 11
16785.597 5
16786.213 4
16786.828 4
16787.444 12
16788.060 8
16788.676 10
16789.291 11
16789.907 8
16790.523 9
16791.139 9
16791.755 11
16792.370 8
16792.986 3
16793.602 6
16794.218 7
16794.834 11
16795.450 14
16796.066 20
16796.682 10
16797.298 16
16797.914 19
16798.530 10
16799.145 10
16799.761 7
16800.377 7
16800.993 6
16801.609 8
16802.225 9
16802.842 6
16803.458 8
16804.074 14
16804.690 15
16805.306 15
16805.922 20
16806.538 20
16807.154 11
16807.770 13
16808.386 11
16809.002 19
16809.619 17
16810.235 26
16810.851 29
16811.467 24
16812.083 25
16812.700 20
16813.316 24
16813.932 12
16814.548 3
16815.165 15
16815.781 12
16816.397 13
16817.013 27
16817.630 22
16818.246 36
16818.862 52
16819.479 34
16820.095 23
16820.711 20
16821.328 13
16821.944 12
16822.561 8
16823.177 10
16823.793 13
16824.410 23
16825.026 37
16825.643 26
16826.259 33
16826.876 25
16827.492 20
16828.109 13
16828.725 10
16829.342 9
16829.958 5
16830.575 11
16831.191 13
16831.808 9
16832.424 11
16833.041 20
16833.658 25
16834.274 24
16834.891 7
16835.507 12
16836.124 13
16836.741 23
16837.357 21
16837.974 22
16838.591 28
16839.207 28
16839.824 15
16840.441 21
16841.058 22
16841.674 20
16842.291 17
16842.908 15
16843.525 10
16844.141 20
16844.758 15
16845.375 19
16845.992 24
16846.609 28
16847.226 24
16847.842 16
16848.459 16
16849.076 11
16849.693 15
16850.310 13
16850.927 12
16851.544 11
16852.161 8
16852.778 8
16853.395 27
16854.012 30
16854.629 19
16855.246 25
16855.863 26
16856.480 17
16857.097 19
16857.714 13
16858.331 25
16858.948 26
16859.565 28
16860.182 26
16860.799 25
16861.416 18
16862.033 27
16862.650 27
16863.268 28
16863.885 39
16864.502 37
16865.119 48
16865.736 43
16866.353 36
16866.971 43
16867.588 42
16868.205 25
16868.822 20
16869.440 19
16870.057 24
16870.674 20
16871.291 21
16871.909 22
16872.526 32
16873.143 50
16873.761 48
16874.378 31
16874.995 41
16875.613 35
16876.230 20
16876.847 23
16877.465 36
16878.082 27
16878.700 45
16879.317 54
16879.935 38
16880.552 45
16881.169 37
16881.787 42
16882.404 38
16883.022 37
16883.639 49
16884.257 50
16884.875 60
16885.492 75
16886.110 71
16886.727 63
16887.345 54
16887.962 60
16888.580 64
16889.198 65
16889.815 69
16890.433 78
16891.051 98
16891.668 78
16892.286 82
16892.904 83
16893.521 99
16894.139 103
16894.757 120
16895.374 114
16895.992 104
16896.610 118
16897.228 125
16897.845 122
16898.463 135
16899.081 145
16899.699 146
16900.317 145
16900.934 155
16901.552 136
16902.170 117
16902.788 91
16903.406 109
16904.024 124
16904.642 135
16905.260 143
16905.877 145
16906.495 135
16907.113 141
16907.731 156
16908.349 175
16908.967 185
16909.585 175
16910.203 156
16910.821 171
16911.439 196
16912.057 175
16912.675 187
16913.293 186
16913.911 177
16914.529 219
16915.148 208
16915.766 216
16916.384 231
16917.002 266
16917.620 279
16918.238 314
16918.856 377
16919.475 373
16920.093 388
16920.711 400
16921.329 448
16921.947 517
16922.566 549
16923.184 525
16923.802 539
16924.420 651
16925.039 731
16925.657 825
16926.275 870
16926.893 963
16927.512 1069
16928.130 1112
16928.748 1141
16929.367 1282
16929.985 1385
16930.603 1520
16931.222 1608
16931.840 1742
16932.459 1936
16933.077 2180
16933.695 2446
16934.314 2648
16934.932 2824
16935.551 3044
16936.169 3207
16936.788 3358
16937.406 3516
16938.025 3717
16938.643 4009
16939.262 4357
16939.880 4663
16940.499 4878
16941.117 5172
16941.736 5632
16942.355 6152
16942.973 6487
16943.592 6889
16944.210 7184
16944.829 7483
16945.448 7672
16946.066 7987
16946.685 8316
16947.304 8606
16947.922 8875
16948.541 9323
16949.160 9610
16949.779 9786
16950.397 10044
16951.016 10201
16951.635 10393
16952.254 10404
16952.872 10422
16953.491 10527
16954.110 10417
16954.729 10115
16955.348 9815
16955.966 9467
16956.585 9201
16957.204 8982
16957.823 8527
16958.442 8137
16959.061 7770
16959.680 7208
16960.299 6803
16960.917 6286
16961.536 5731
16962.155 5199
16962.774 4742
16963.393 4420
16964.012 4076
16964.631 3698
16965.250 3447
16965.869 3144
16966.488 2862
16967.107 2565
16967.726 2319
16968.345 2066
16968.964 1905
16969.584 1812
16970.203 1719
16970.822 1561
16971.441 1430
16972.060 1350
16972.679 1322
16973.298 1294
16973.917 1243
16974.537 1158
16975.156 1089
16975.775 1066
16976.394 1035
16977.013 984
16977.633 927
16978.252 900
16978.871 927
16979.490 877
16980.110 907
16980.729 899
16981.348 838
16981.968 804
16982.587 838
16983.206 874
16983.826 810
16984.445 775
16985.064 772
16985.684 788
16986.303 783
16986.922 778
16987.542 815
16988.161 832
16988.781 809
16989.400 858
16990.020 874
16990.639 786
16991.259 813
16991.878 803
16992.498 749
16993.117 755
16993.737 800
16994.356 804
16994.976 823
16995.595 810
16996.215 840
16996.834 872
16997.454 832
16998.074 825
16998.693 838
16999.313 842
16999.932 825
17000.552 877
17001.172 861
17001.791 815
17002.411 855
17003.031 904
17003.650 851
17004.270 842
17004.890 844
17005.510 811
17006.129 777
17006.749 801
17007.369 803
17007.989 707
17008.609 675
17009.228 667
17009.848 649
17010.468 693
17011.088 693
17011.708 726
17012.327 714
17012.947 670
17013.567 621
17014.187 586
17014.807 592
17015.427 570
17016.047 530
17016.667 515
17017.287 468
17017.907 458
17018.527 420
17019.147 389
17019.767 312
17020.387 328
17021.007 306
17021.627 331
17022.247 330
17022.867 307
17023.487 299
17024.107 290
17024.727 288
17025.347 263
17025.967 267
17026.587 238
17027.208 200
17027.828 195
17028.448 188
17029.068 235
17029.688 225
17030.308 200
17030.929 199
17031.549 207
17032.169 224
17032.789 213
17033.409 194
17034.030 170
17034.650 139
17035.270 121
17035.891 132
17036.511 167
17037.131 185
17037.752 212
17038.372 187
17038.992 196
17039.613 232
17040.233 222
17040.853 221
17041.474 204
17042.094 187
17042.715 168
17043.335 168
17043.955 154
17044.576 162
17045.196 165
17045.817 180
17046.437 179
17047.058 191
17047.678 189
17048.299 177
17048.919 171
17049.540 169
17050.160 155
17050.781 192
17051.402 211
17052.022 204
17052.643 226
17053.263 207
17053.884 199
17054.505 182
17055.125 197
17055.746 200
17056.367 189
17056.987 219
17057.608 239
17058.229 244
17058.849 234
17059.470 217
17060.091 197
17060.711 191
17061.332 180
17061.953 177
17062.574 188
17063.195 154
17063.815 185
17064.436 196
17065.057 147
17065.678 147
17066.299 135
17066.920 148
17067.540 147
17068.161 147
17068.782 154
17069.403 165
17070.024 152
17070.645 171
17071.266 159
17071.887 153
17072.508 151
17073.129 137
17073.750 125
17074.371 118
17074.992 124
17075.613 108
17076.234 122
17076.855 131
17077.476 113
17078.097 124
17078.718 127
17079.339 127
17079.960 123
17080.581 123
17081.202 151
17081.823 148
17082.445 130
17083.066 125
17083.687 105
17084.308 123
17084.929 139
17085.550 106
17086.172 95
17086.793 129
17087.414 142
17088.035 123
17088.657 119
17089.278 126
17089.899 124
17090.520 130
17091.142 133
17091.763 143
17092.384 143
17093.006 152
17093.627 115
17094.248 107
17094.870 110
17095.491 124
17096.112 108
17096.734 131
17097.355 143
17097.977 150
17098.598 127
17099.220 124
17099.841 119
17100.462 127
17101.084 138
17101.705 145
17102.327 146
17102.948 160
17103.570 156
17104.191 164
17104.813 184
17105.435 185
17106.056 163
17106.678 177
17107.299 185
17107.921 201
17108.543 163
17109.164 148
17109.786 195
17110.407 213
17111.029 190
17111.651 209
17112.272 198
17112.894 179
17113.516 219
17114.138 244
17114.759 217
17115.381 212
17116.003 212
17116.624 216
17117.246 192
17117.868 188
17118.490 206
17119.112 198
17119.733 199
17120.355 225
17120.977 235
17121.599 230
17122.221 232
17122.843 219
17123.465 215
17124.086 186
17124.708 182
17125.330 208
17125.952 261
17126.574 246
17127.196 238
17127.818 237
17128.440 224
17129.062 283
17129.684 274
17130.306 265
17130.928 299
17131.550 313
17132.172 279
17132.794 279
17133.416 292
17134.038 305
17134.660 332
17135.283 342
17135.905 346
17136.527 302
17137.149 314
17137.771 340
17138.393 366
17139.015 404
17139.637 390
17140.260 427
17140.882 451
17141.504 450
17142.126 464
17142.749 446
17143.371 473
17143.993 506
17144.615 537
17145.238 525
17145.860 525
17146.482 596
17147.104 673
17147.727 672
17148.349 696
17148.971 725
17149.594 733
17150.216 768
17150.839 832
17151.461 833
17152.083 798
17152.706 802
17153.328 837
17153.951 875
17154.573 839
17155.196 838
17155.818 887
17156.441 893
17157.063 917
17157.686 940
17158.308 952
17158.931 987
17159.553 944
17160.176 928
17160.798 936
17161.421 927
17162.043 989
17162.666 1012
17163.289 1021
17163.911 994
17164.534 966
17165.156 938
17165.779 896
17166.402 799
17167.024 808
17167.647 748
17168.270 694
17168.893 711
17169.515 735
17170.138 678
17170.761 661
17171.383 648
17172.006 626
17172.629 627
17173.252 576
17173.875 537
17174.497 581
17175.120 542
17175.743 554
17176.366 561
17176.989 540
17177.612 520
17178.234 502
17178.857 470
17179.480 425
17180.103 408
17180.726 386
17181.349 379
17181.972 357
17182.595 373
17183.218 352
17183.841 309
17184.464 327
17185.087 343
17185.710 346
17186.333 307
17186.956 322
17187.579 332
17188.202 294
17188.825 266
17189.448 248
17190.071 224
17190.694 190
17191.317 213
17191.941 248
17192.564 243
17193.187 233
17193.810 235
17194.433 229
17195.056 219
17195.680 175
17196.303 162
17196.926 152
17197.549 180
17198.172 153
17198.796 172
17199.419 165
17200.042 163
17200.666 166
17201.289 188
17201.912 175
17202.535 163
17203.159 157
17203.782 178
17204.405 179
17205.029 171
17205.652 180
17206.276 154
17206.899 149
17207.522 190
17208.146 215
17208.769 199
17209.393 198
17210.016 204
17210.640 222
17211.263 216
17211.887 197
17212.510 201
17213.134 157
17213.757 164
17214.381 172
17215.004 194
17215.628 184
17216.251 182
17216.875 188
17217.498 143
17218.122 142
17218.746 144
17219.369 119
17219.993 145
17220.617 129
17221.240 152
17221.864 135
17222.488 113
17223.111 110
17223.735 140
17224.359 159
17224.982 132
17225.606 116
17226.230 119
17226.854 101
17227.477 95
17228.101 85
17228.725 94
17229.349 103
17229.973 105
17230.596 106
17231.220 101
17231.844 85
17232.468 99
17233.092 102
17233.716 87
17234.340 87
17234.964 85
17235.587 77
17236.211 90
17236.835 96
17237.459 113
17238.083 118
17238.707 108
17239.331 113
17239.955 84
17240.579 82
17241.203 90
17241.827 99
17242.451 90
17243.075 86
17243.699 94
17244.323 88
17244.948 89
17245.572 97
17246.196 104
17246.820 92
17247.444 76
17248.068 89
17248.692 83
17249.316 76
17249.941 66
17250.565 89
17251.189 77
17251.813 66
17252.437 81
17253.062 100
17253.686 72
17254.310 72
17254.934 77
17255.559 79
17256.183 75
17256.807 75
17257.432 103
17258.056 90
17258.680 84
17259.305 71
17259.929 62
17260.553 58
17261.178 60
17261.802 71
17262.426 100
17263.051 76
17263.675 56
17264.300 56
17264.924 58
17265.549 70
17266.173 90
17266.798 95
17267.422 83
17268.047 81
17268.671 80
17269.296 83
17269.920 59
17270.545 60
17271.169 50
17271.794 65
17272.418 80
17273.043 72
17273.668 58
17274.292 55
17274.917 52
17275.541 59
17276.166 67
17276.791 74
17277.415 60
17278.040 71
17278.665 77
17279.290 63
17279.914 58
17280.539 71
17281.164 71
17281.788 63
17282.413 66
17283.038 53
17283.663 65
17284.288 66
17284.912 72
17285.537 46
17286.162 40
17286.787 40
17287.412 46
17288.037 34
17288.662 49
17289.286 69
17289.911 65
17290.536 71
17291.161 73
17291.786 46
17292.411 51
17293.036 49
17293.661 46
17294.286 45
17294.911 49
17295.536 34
17296.161 43
17296.786 48
17297.411 64
17298.036 42
17298.661 41
17299.286 43
17299.911 48
17300.536 47
17301.161 53
17301.786 64
17302.412 60
17303.037 68
17303.662 66
17304.287 63
17304.912 78
17305.537 60
17306.163 52
17306.788 68
17307.413 55
17308.038 93
17308.663 76
17309.289 81
17309.914 75
17310.539 70
17311.165 78
17311.790 75
17312.415 67
17313.040 75
17313.666 63
17314.291 67
17314.916 54
17315.542 54
17316.167 74
17316.793 59
17317.418 54
17318.043 60
17318.669 62
17319.294 56
17319.920 67
17320.545 68
17321.171 81
17321.796 57
17322.422 56
17323.047 71
17323.673 63
17324.298 48
17324.924 52
17325.549 71
17326.175 63
17326.800 58
17327.426 64
17328.051 74
17328.677 59
17329.303 64
17329.928 77
17330.554 76
17331.180 74
17331.805 77
17332.431 79
17333.057 78
17333.682 88
17334.308 84
17334.934 67
17335.559 55
17336.185 54
17336.811 56
17337.437 58
17338.062 45
17338.688 52
17339.314 56
17339.940 48
17340.566 68
17341.191 47
17341.817 35
17342.443 60
17343.069 71
17343.695 68
17344.321 68
17344.947 90
17345.572 84
17346.198 88
17346.824 80
17347.450 86
17348.076 68
17348.702 69
17349.328 63
17349.954 83
17350.580 75
17351.206 75
17351.832 77
17352.458 77
17353.084 59
17353.710 69
17354.336 78
17354.962 77
17355.588 87
17356.215 97
17356.841 91
17357.467 95
17358.093 91
17358.719 71
17359.345 93
17359.971 94
17360.597 88
17361.224 79
17361.850 71
17362.476 64
17363.102 72
17363.729 77
17364.355 81
17364.981 101
17365.607 90
17366.234 95
17366.860 73
17367.486 83
17368.112 99
17368.739 103
17369.365 115
17369.991 117
17370.618 114
17371.244 104
17371.871 95
17372.497 79
17373.123 96
17373.750 98
17374.376 98
17375.003 109
17375.629 99
17376.256 108
17376.882 96
17377.508 116
17378.135 84
17378.761 81
17379.388 92
17380.014 86
17380.641 99
17381.268 69
17381.894 80
17382.521 85
17383.147 107
17383.774 79
17384.400 74
17385.027 69
17385.654 73
17386.280 87
17386.907 79
17387.534 69
17388.160 91
17388.787 82
17389.414 73
17390.040 82
17390.667 76
17391.294 75
17391.921 75
17392.547 92
17393.174 82
17393.801 62
17394.428 70
17395.054 71
17395.681 73
17396.308 77
17396.935 64
17397.562 56
17398.189 52
17398.815 62
17399.442 60
17400.069 90
17400.696 96
17401.323 71
17401.950 68
17402.577 70
17403.204 63
17403.831 68
17404.458 60
17405.085 41
17405.712 39
17406.339 71
17406.966 66
17407.593 89
17408.220 94
17408.847 93
17409.474 55
17410.101 55
17410.728 61
17411.355 42
17411.982 52
17412.609 55
17413.236 40
17413.864 44
17414.491 33
17415.118 50
17415.745 74
17416.372 70
17416.999 49
17417.627 58
17418.254 56
17418.881 48
17419.508 42
17420.136 42
17420.763 34
17421.390 55
17422.017 63
17422.645 35
17423.272 33
17423.899 36
17424.527 31
17425.154 35
17425.781 55
17426.409 37
17427.036 36
17427.663 44
17428.291 52
17428.918 54
17429.546 43
17430.173 55
17430.800 42
17431.428 47
17432.055 41
17432.683 41
17433.310 36
17433.938 59
17434.565 64
17435.193 64
17435.820 53
17436.448 59
17437.075 46
17437.703 59
17438.331 48
17438.958 49
17439.586 46
17440.213 49
17440.841 29
17441.469 37
17442.096 34
17442.724 36
17443.352 44
17443.979 44
17444.607 44
17445.235 33
17445.862 49
17446.490 54
17447.118 52
17447.746 45
17448.373 43
17449.001 32
17449.629 36
17450.257 43
17450.884 33
17451.512 30
17452.140 35
17452.768 48
17453.396 50
17454.024 49
17454.651 37
17455.279 47
17455.907 39
17456.535 21
17457.163 35
17457.791 35
17458.419 37
17459.047 60
17459.675 38
17460.303 24
17460.931 25
17461.559 33
17462.187 39
17462.815 38
17463.443 29
17464.071 32
17464.699 41
17465.327 44
17465.955 44
17466.583 38
17467.211 44
17467.839 57
17468.467 39
17469.096 43
17469.724 38
17470.352 34
17470.980 30
17471.608 41
17472.236 31
17472.865 24
17473.493 42
17474.121 49
17474.749 43
17475.377 24
17476.006 26
17476.634 27
17477.262 33
17477.891 47
17478.519 68
17479.147 46
17479.775 43
17480.404 41
17481.032 33
17481.660 27
17482.289 30
17482.917 33
17483.546 38
17484.174 47
17484.802 46
17485.431 32
17486.059 43
17486.688 26
17487.316 27
17487.945 31
17488.573 25
17489.202 15
17489.830 20
17490.459 22
17491.087 24
17491.716 17
17492.344 47
17492.973 31
17493.601 33
17494.230 37
17494.858 44
17495.487 36
17496.116 28
17496.744 34
17497.373 35
17498.002 26
17498.630 30
17499.259 24
17499.888 27
17500.516 33
17501.145 40
17501.774 32
17502.402 38
17503.031 30
17503.660 56
17504.289 45
17504.917 32
17505.546 35
17506.175 23
17506.804 24
17507.433 26
17508.062 36
17508.690 40
17509.319 35
17509.948 40
17510.577 36
17511.206 25
17511.835 24
17512.464 31
17513.093 21
17513.721 27
17514.350 29
17514.979 31
17515.608 26
17516.237 19
17516.866 28
17517.495 29
17518.124 24
17518.753 36
17519.382 26
17520.011 29
17520.640 26
17521.269 29
17521.899 27
17522.528 28
17523.157 25
17523.786 12
17524.415 22
17525.044 25
17525.673 22
17526.302 22
17526.932 28
17527.561 34
17528.190 43
17528.819 28
17529.448 20
17530.078 20
17530.707 27
17531.336 20
17531.965 30
17532.595 44
17533.224 31
17533.853 27
17534.482 18
17535.112 22
17535.741 28
17536.370 29
17537.000 21
17537.629 38
17538.259 32
17538.888 27
17539.517 29
17540.147 42
17540.776 41
17541.406 38
17542.035 31
17542.664 43
17543.294 33
17543.923 21
17544.553 28
17545.182 36
17545.812 29
17546.441 27
17547.071 29
17547.700 29
17548.330 37
17548.960 40
17549.589 32
17550.219 20
17550.848 26
17551.478 23
17552.108 33
17552.737 41
17553.367 36
17553.996 51
17554.626 38
17555.256 35
17555.885 31
17556.515 28
17557.145 26
17557.775 34
17558.404 38
17559.034 41
17559.664 34
17560.294 40
17560.923 41
17561.553 37
17562.183 34
17562.813 27
17563.443 31
17564.072 39
17564.702 37
17565.332 28
17565.962 36
17566.592 31
17567.222 57
17567.852 62
17568.482 53
17569.111 39
17569.741 33
17570.371 32
17571.001 23
17571.631 25
17572.261 33
17572.891 31
17573.521 27
17574.151 24
17574.781 36
17575.411 35
17576.041 35
17576.671 30
17577.302 45
17577.932 45
17578.562 50
17579.192 32
17579.822 34
17580.452 41
17581.082 50
17581.712 54
17582.342 42
17582.973 24
17583.603 29
17584.233 38
17584.863 30
17585.493 49
17586.124 45
17586.754 31
17587.384 46
17588.014 34
17588.645 35
17589.275 35
17589.905 28
17590.536 28
17591.166 34
17591.796 54
17592.427 42
17593.057 24
17593.687 35
17594.318 26
17594.948 32
17595.578 55
17596.209 39
17596.839 33
17597.470 34
17598.100 35
17598.731 28
17599.361 28
17599.992 17
17600.622 24
17601.253 19
17601.883 38
17602.514 43
17603.144 36
17603.775 27
17604.405 18
17605.036 33
17605.666 55
17606.297 30
17606.928 41
17607.558 45
17608.189 45
17608.819 34
17609.450 56
17610.081 56
17610.711 50
17611.342 39
17611.973 32
17612.603 38
17613.234 35
17613.865 40
17614.496 31
17615.126 48
17615.757 44
17616.388 46
17617.019 35
17617.649 23
17618.280 27
17618.911 22
17619.542 17
17620.173 24
17620.804 22
17621.434 15
17622.065 17
17622.696 13
17623.327 35
17623.958 31
17624.589 30
17625.220 36
17625.851 29
17626.482 26
17627.113 45
17627.744 42
17628.375 45
17629.006 48
17629.637 40
17630.268 34
17630.899 21
17631.530 23
17632.161 35
17632.792 31
17633.423 26
17634.054 22
17634.685 12
17635.316 30
17635.947 33
17636.579 18
17637.210 9
17637.841 19
17638.472 28
17639.103 26
17639.734 21
17640.366 30
17640.997 25
17641.628 29
17642.259 35
17642.890 36
17643.522 35
17644.153 35
17644.784 43
17645.416 35
17646.047 23
17646.678 27
17647.309 13
17647.941 19
17648.572 31
17649.204 34
17649.835 23
17650.466 28
17651.098 17
17651.729 28
17652.360 36
17652.992 32
17653.623 29
17654.255 22
17654.886 34
17655.518 25
17656.149 20
17656.781 29
17657.412 36
17658.044 32
17658.675 28
17659.307 23
17659.938 13
17660.570 22
17661.201 34
17661.833 37
17662.465 37
17663.096 40
17663.728 29
17664.359 23
17664.991 30
17665.623 25
17666.254 22
17666.886 20
17667.518 24
17668.149 25
17668.781 21
17669.413 21
17670.045 17
17670.676 30
17671.308 22
17671.940 22
17672.572 23
17673.203 21
17673.835 25
17674.467 27
17675.099 16
17675.731 14
17676.363 29
17676.994 25
17677.626 27
17678.258 23
17678.890 23
17679.522 21
17680.154 11
17680.786 14
17681.418 20
17682.050 22
17682.682 16
17683.314 26
17683.946 14
17684.578 5
17685.210 8
17685.842 13
17686.474 17
17687.106 15
17687.738 26
17688.370 25
17689.002 16
17689.634 14
17690.266 18
17690.898 30
17691.530 27
17692.162 21
17692.794 15
17693.427 20
17694.059 22
17694.691 25
17695.323 21
17695.955 21
17696.587 37
17697.220 29
17697.852 25
17698.484 19
17699.116 10
17699.749 8
17700.381 17
17701.013 30
17701.646 18
17702.278 16
17702.910 15
17703.542 16
17704.175 19
17704.807 24
17705.440 25
17706.072 15
17706.704 38
17707.337 32
17707.969 26
17708.602 18
17709.234 6
17709.866 7
17710.499 14
17711.131 24
17711.764 21
17712.396 24
17713.029 17
17713.661 17
17714.294 15
17714.926 15
17715.559 26
17716.191 14
17716.824 26
17717.457 18
17718.089 26
17718.722 25
17719.354 17
17719.987 18
17720.620 18
17721.252 20
17721.885 37
17722.518 30
17723.150 22
17723.783 20
17724.416 20
17725.048 15
17725.681 16
17726.314 16
17726.947 21
17727.579 23
17728.212 21
17728.845 32
17729.478 31
17730.110 22
17730.743 29
17731.376 32
17732.009 26
17732.642 19
17733.275 25
17733.908 21
17734.540 13
17735.173 11
17735.806 21
17736.439 35
17737.072 33
17737.705 30
17738.338 24
17738.971 17
17739.604 27
17740.237 27
17740.870 39
17741.503 34
17742.136 20
17742.769 20
17743.402 17
17744.035 19
17744.668 44
17745.301 39
17745.934 44
17746.567 43
17747.200 35
17747.834 35
17748.467 32
17749.100 27
17749.733 17
17750.366 21
17750.999 27
17751.632 27
17752.266 21
17752.899 32
17753.532 27
17754.165 29
17754.799 27
17755.432 27
17756.065 19
17756.698 28
17757.332 29
17757.965 16
17758.598 15
17759.232 20
17759.865 24
17760.498 12
17761.132 10
17761.765 17
17762.398 22
17763.032 25
17763.665 21
17764.299 24
17764.932 21
17765.565 16
17766.199 11
17766.832 17
17767.466 15
17768.099 18
17768.733 24
17769.366 33
17770.000 18
17770.633 19
17771.267 18
17771.900 12
17772.534 21
17773.168 25
17773.801 19
17774.435 17
17775.068 12
17775.702 21
17776.336 19
17776.969 8
17777.603 20
17778.237 31
17778.870 28
17779.504 27
17780.138 19
17780.771 12
17781.405 24
17782.039 20
17782.672 21
17783.306 13
17783.940 21
17784.574 20
17785.208 17
17785.841 13
17786.475 19
17787.109 20
17787.743 20
17788.377 27
17789.010 22
17789.644 18
17790.278 34
17790.912 31
17791.546 28
17792.180 22
17792.814 21
17793.448 19
17794.082 16
17794.716 22
17795.350 33
17795.984 22
17796.618 16
17797.252 15
17797.886 11
17798.520 25
17799.154 28
17799.788 23
17800.422 20
17801.056 26
17801.690 27
17802.324 37
17802.958 29
17803.592 28
17804.226 31
17804.860 27
17805.495 28
17806.129 37
17806.763 47
17807.397 35
17808.031 20
17808.666 20
17809.300 30
17809.934 26
17810.568 14
17811.202 14
17811.837 15
17812.471 9
17813.105 9
17813.740 9
17814.374 14
17815.008 18
17815.643 15
17816.277 23
17816.911 27
17817.546 30
17818.180 19
17818.814 10
17819.449 9
17820.083 21
17820.718 22
17821.352 28
17821.986 27
17822.621 35
17823.255 32
17823.890 33
17824.524 30
17825.159 26
17825.793 25
17826.428 51
17827.062 58
17827.697 48
17828.331 36
17828.966 23
17829.601 16
17830.235 22
17830.870 24
17831.504 27
17832.139 28
17832.774 17
17833.408 17
17834.043 20
17834.678 18
17835.312 17
17835.947 12
17836.582 14
17837.216 20
17837.851 23
17838.486 24
17839.121 29
17839.755 17
17840.390 16
17841.025 34
17841.660 42
17842.294 39
17842.929 29
17843.564 20
17844.199 17
17844.834 20
17845.469 24
17846.104 27
17846.738 28
17847.373 23
17848.008 10
17848.643 22
17849.278 17
17849.913 17
17850.548 23
17851.183 20
17851.818 18
17852.453 12
17853.088 13
17853.723 15
17854.358 21
17854.993 14
17855.628 16
17856.263 17
17856.898 20
17857.533 21
17858.168 28
17858.803 23
17859.438 19
17860.074 28
17860.709 23
17861.344 17
17861.979 18
17862.614 11
17863.249 15
17863.884 16
17864.520 17
17865.155 9
17865.790 11
17866.425 14
17867.061 18
17867.696 17
17868.331 15
17868.966 19
17869.602 19
17870.237 22
17870.872 15
17871.508 20
17872.143 19
17872.778 22
17873.414 18
17874.049 16
17874.684 12
17875.320 10
17875.955 9
17876.591 10
17877.226 20
17877.861 19
17878.497 16
17879.132 22
17879.768 29
17880.403 20
17881.039 16
17881.674 19
17882.310 23
17882.945 30
17883.581 23
17884.216 29
17884.852 29
17885.487 21
17886.123 17
17886.759 20
17887.394 24
17888.030 23
17888.665 16
17889.301 24
17889.937 18
17890.572 21
17891.208 32
17891.844 34
17892.479 30
17893.115 17
17893.751 20
17894.387 24
17895.022 19
17895.658 27
17896.294 27
17896.930 29
17897.565 26
17898.201 31
17898.837 21
17899.473 30
17900.109 26
17900.745 25
17901.380 17
17902.016 16
17902.652 20
17903.288 24
17903.924 21
17904.560 23
17905.196 16
17905.832 14
17906.468 12
17907.104 13
17907.740 25
17908.376 17
17909.011 26
17909.647 22
17910.283 18
17910.920 27
17911.556 19
17912.192 13
17912.828 8
17913.464 27
17914.100 23
17914.736 17
17915.372 13
17916.008 12
17916.644 12
17917.280 6
17917.916 19
17918.553 15
17919.189 22
17919.825 28
17920.461 26
17921.097 23
17921.734 20
17922.370 23
17923.006 22
17923.642 18
17924.279 19
17924.915 25
17925.551 22
17926.187 25
17926.824 20
17927.460 20
17928.096 16
17928.733 22
17929.369 21
17930.005 22
17930.642 15
17931.278 10
17931.915 16
17932.551 24
17933.187 14
17933.824 20
17934.460 23
17935.097 19
17935.733 7
17936.370 14
17937.006 19
17937.643 11
17938.279 22
17938.916 33
17939.552 19
17940.189 21
17940.825 18
17941.462 21
17942.098 19
17942.735 25
17943.372 24
17944.008 23
17944.645 23
17945.281 26
17945.918 30
17946.555 37
17947.191 33
17947.828 15
17948.465 14
17949.101 27
17949.738 13
17950.375 11
17951.012 13
17951.648 28
17952.285 15
17952.922 11
17953.559 18
17954.195 9
17954.832 14
17955.469 20
17956.106 12
17956.743 15
17957.380 14
17958.016 26
17958.653 23
17959.290 17
17959.927 14
17960.564 17
17961.201 18
17961.838 21
17962.475 29
17963.112 22
17963.749 15
17964.386 12
17965.023 22
17965.660 29
17966.297 26
17966.934 23
17967.571 21
17968.208 19
17968.845 18
17969.482 21
17970.119 14
17970.756 15
17971.393 26
17972.030 14
17972.667 18
17973.304 23
17973.942 22
17974.579 27
17975.216 26
17975.853 25
17976.490 12
17977.127 8
17977.765 15
17978.402 20
17979.039 24
17979.676 22
17980.314 16
17980.951 9
17981.588 20
17982.225 18
17982.863 44
17983.500 27
17984.137 27
17984.775 19
17985.412 19
17986.049 15
17986.687 24
17987.324 22
17987.961 28
17988.599 10
17989.236 13
17989.874 10
17990.511 11
17991.149 20
17991.786 21
17992.423 20
17993.061 34
17993.698 37
17994.336 25
17994.973 38
17995.611 30
17996.249 31
17996.886 24
17997.524 15
17998.161 28
17998.799 20
17999.436 13
18000.074 24
18000.712 18
18001.349 24
18001.987 23
18002.624 13
18003.262 15
18003.900 15
18004.537 21
18005.175 20
18005.813 21
18006.451 20
18007.088 23
18007.726 18
18008.364 27
18009.002 26
18009.639 18
18010.277 14
18010.915 24
18011.553 19
18012.191 20
18012.828 12
18013.466 18
18014.104 14
18014.742 24
18015.380 25
18016.018 14
18016.656 15
18017.293 17
18017.931 23
18018.569 26
18019.207 16
18019.845 13
18020.483 20
18021.121 20
18021.759 16
18022.397 23
18023.035 19
18023.673 16
18024.311 18
18024.949 26
18025.587 17
18026.225 17
18026.863 18
18027.502 19
18028.140 19
18028.778 24
18029.416 20
18030.054 24
18030.692 26
18031.330 29
18031.968 38
18032.607 22
18033.245 14
18033.883 21
18034.521 23
18035.159 24
18035.798 17
18036.436 25
18037.074 18
18037.712 6
18038.351 27
18038.989 30
18039.627 30
18040.266 34
18040.904 20
18041.542 17
18042.181 24
18042.819 34
18043.457 31
18044.096 23
18044.734 17
18045.373 29
18046.011 28
18046.649 25
18047.288 21
18047.926 14
18048.565 14
18049.203 14
18049.842 12
18050.480 9
18051.119 18
18051.757 18
18052.396 19
18053.034 32
18053.673 60
18054.311 35
18054.950 26
18055.589 12
18056.227 11
18056.866 22
18057.504 14
18058.143 15
18058.782 6
18059.420 3
18060.059 19
18060.698 22
18061.336 14
18061.975 13
18062.614 24
18063.252 16
18063.891 23
18064.530 29
18065.169 27
18065.807 30
18066.446 24
18067.085 22
18067.724 18
18068.363 13
18069.001 19
18069.640 22
18070.279 25
18070.918 28
18071.557 31
18072.196 19
18072.835 17
18073.474 15
18074.112 17
18074.751 20
18075.390 22
18076.029 17
18076.668 10
18077.307 26
18077.946 20
18078.585 17
18079.224 28
18079.863 34
18080.502 32
18081.141 26
18081.780 31
18082.419 15
18083.058 17
18083.697 16
18084.337 11
18084.976 7
18085.615 20
18086.254 15
18086.893 10
18087.532 26
18088.171 16
18088.811 17
18089.450 7
18090.089 11
18090.728 17
18091.367 19
18092.007 13
18092.646 8
18093.285 6
18093.924 16
18094.564 17
18095.203 15
18095.842 20
18096.482 14
18097.121 20
18097.760 15
18098.399 19
18099.039 17
18099.678 18
18100.318 11
18100.957 22
18101.596 13
18102.236 13
18102.875 18
18103.515 8
18104.154 14
18104.794 11
18105.433 11
18106.072 12
18106.712 18
18107.351 30
18107.991 16
18108.630 22
18109.270 13
18109.910 9
18110.549 4
18111.189 7
18111.828 4
18112.468 10
18113.107 20
18113.747 23
18114.387 22
18115.026 12
18115.666 11
18116.306 22
18116.945 17
18117.585 10
18118.225 13
18118.864 14
18119.504 16
18120.144 21
18120.784 9
18121.423 16
18122.063 23
18122.703 17
18123.343 23
18123.982 18
18124.622 18
18125.262 28
18125.902 21
18126.542 8
18127.182 12
18127.821 23
18128.461 25
18129.101 13
18129.741 19
18130.381 24
18131.021 17
18131.661 12
18132.301 14
18132.941 12
18133.581 6
18134.221 12
18134.861 14
18135.501 18
18136.141 7
18136.781 18
18137.421 19
18138.061 17
18138.701 24
18139.341 25
18139.981 20
18140.621 17
18141.261 11
18141.901 13
18142.541 14
18143.181 15
18143.822 13
18144.462 8
18145.102 9
18145.742 10
18146.382 6
18147.022 15
18147.663 21
18148.303 19
18148.943 15
18149.583 26
18150.224 15
18150.864 6
18151.504 8
18152.144 14
18152.785 18
18153.425 13
18154.065 10
18154.706 11
18155.346 10
18155.986 8
18156.627 17
18157.267 15
18157.908 16
18158.548 11
18159.188 12
18159.829 26
18160.469 22
18161.110 37
18161.750 27
18162.391 15
18163.031 19
18163.672 9
18164.312 9
18164.953 12
18165.593 8
18166.234 14
18166.874 19
18167.515 13
18168.155 12
18168.796 8
18169.437 20
18170.077 17
18170.718 9
18171.358 8
18171.999 13
18172.640 5
18173.280 8
18173.921 15
18174.562 12
18175.202 11
18175.843 7
18176.484 11
18177.125 20
18177.765 20
18178.406 10
18179.047 9
18179.688 18
18180.328 20
18180.969 8
18181.610 8
18182.251 5
18182.892 5
18183.533 18
18184.173 17
18184.814 19
18185.455 24
18186.096 16
18186.737 19
18187.378 13
18188.019 9
18188.660 6
18189.301 11
18189.942 8
18190.583 11
18191.224 16
18191.865 29
18192.506 26
18193.147 13
18193.788 16
18194.429 15
18195.070 15
18195.711 24
18196.352 41
18196.993 35
18197.634 20
18198.275 22
18198.916 18
18199.557 11
18200.198 15
18200.840 12
18201.481 13
18202.122 12
18202.763 15
18203.404 16
18204.045 18
18204.687 19
18205.328 21
18205.969 14
18206.610 14
18207.252 15
18207.893 17
18208.534 13
18209.176 9
18209.817 20
18210.458 9
18211.099 11
18211.741 16
18212.382 12
18213.024 17
18213.665 12
18214.306 6
18214.948 17
18215.589 17
18216.231 12
18216.872 24
18217.513 21
18218.155 18
18218.796 15
18219.438 12
18220.079 12
18220.721 20
18221.362 33
18222.004 30
18222.645 13
18223.287 20
18223.928 15
18224.570 14
18225.212 12
18225.853 11
18226.495 2
18227.136 8
18227.778 13
18228.420 7
18229.061 7
18229.703 15
18230.345 24
18230.986 22
18231.628 19
18232.270 14
18232.911 16
18233.553 13
18234.195 10
18234.837 12
18235.478 17
18236.120 18
18236.762 23
18237.404 15
18238.045 25
18238.687 21
18239.329 16
18239.971 17
18240.613 18
18241.255 21
18241.897 14
18242.538 8
18243.180 4
18243.822 7
18244.464 11
18245.106 14
18245.748 8
18246.390 13
18247.032 13
18247.674 18
18248.316 24
18248.958 18
18249.600 19
18250.242 15
18250.884 23
18251.526 22
18252.168 18
18252.810 21
18253.452 16
18254.094 9
18254.736 11
18255.378 11
18256.021 16
18256.663 17
18257.305 15
18257.947 24
18258.589 23
18259.231 22
18259.874 25
18260.516 25
18261.158 24
18261.800 22
18262.442 12
18263.085 17
18263.727 16
18264.369 17
18265.011 25
18265.654 22
18266.296 16
18266.938 19
18267.581 17
18268.223 19
18268.865 23
18269.508 18
18270.150 5
18270.792 11
18271.435 8
18272.077 16
18272.720 17
18273.362 14
18274.004 13
18274.647 19
18275.289 23
18275.932 19
18276.574 14
18277.217 8
18277.859 15
18278.502 17
18279.144 16
18279.787 12
18280.429 14
18281.072 10
18281.715 10
18282.357 10
18283.000 12
18283.642 11
18284.285 10
18284.928 10
18285.570 13
18286.213 9
18286.856 12
18287.498 25
18288.141 15
18288.784 24
18289.426 37
18290.069 25
18290.712 28
18291.355 16
18291.997 21
18292.640 26
18293.283 15
18293.926 10
18294.568 14
18295.211 21
18295.854 20
18296.497 15
18297.140 19
18297.783 18
18298.425 11
18299.068 22
18299.711 20
18300.354 16
18300.997 26
18301.640 20
18302.283 26
18302.926 27
18303.569 21
18304.212 21
18304.855 14
18305.498 10
18306.141 11
18306.784 20
18307.427 18
18308.070 20
18308.713 15
18309.356 8
18309.999 12
18310.642 8
18311.285 10
18311.928 10
18312.571 6
18313.214 8
18313.858 9
18314.501 12
18315.144 10
18315.787 14
18316.430 18
18317.073 25
18317.717 17
18318.360 19
18319.003 17
18319.646 14
18320.290 9
18320.933 17
18321.576 15
18322.219 12
18322.863 17
18323.506 17
18324.149 13
18324.793 17
18325.436 26
18326.079 16
18326.723 13
18327.366 11
18328.009 17
18328.653 23
18329.296 10
18329.940 10
18330.583 19
18331.226 33
18331.870 22
18332.513 15
18333.157 7
18333.800 14
18334.444 26
18335.087 27
18335.731 24
18336.374 7
18337.018 16
18337.662 10
18338.305 21
18338.949 25
18339.592 19
18340.236 13
18340.879 13
18341.523 10
18342.167 16
18342.810 18
18343.454 6
18344.098 16
18344.741 6
18345.385 17
18346.029 20
18346.672 15
18347.316 13
18347.960 10
18348.604 12
18349.247 11
18349.891 23
18350.535 19
18351.179 15
18351.823 15
18352.466 13
18353.110 15
18353.754 14
18354.398 11
18355.042 12
18355.686 7
18356.329 19
18356.973 25
18357.617 21
18358.261 15
18358.905 10
18359.549 17
18360.193 16
18360.837 14
18361.481 15
18362.125 12
18362.769 18
18363.413 13
18364.057 21
18364.701 17
18365.345 13
18365.989 16
18366.633 17
18367.277 20
18367.921 25
18368.565 22
18369.209 18
18369.854 18
18370.498 14
18371.142 10
18371.786 11
18372.430 14
18373.074 20
18373.719 17
18374.363 10
18375.007 17
18375.651 12
18376.295 11
18376.940 9
18377.584 11
18378.228 13
18378.872 15
18379.517 18
18380.161 17
18380.805 15
18381.450 30
18382.094 42
18382.738 47
18383.383 36
18384.027 41
18384.671 24
18385.316 16
18385.960 8
18386.605 10
18387.249 18
18387.893 22
18388.538 14
18389.182 18
18389.827 8
18390.471 15
18391.116 21
18391.760 15
18392.405 8
18393.049 17
18393.694 16
18394.338 20
18394.983 17
18395.628 16
18396.272 13
18396.917 17
18397.561 13
18398.206 15
18398.851 8
18399.495 3
18400.140 18
18400.785 18
18401.429 11
18402.074 14
18402.719 14
18403.363 14
18404.008 11
18404.653 15
18405.297 23
18405.942 13
18406.587 18
18407.232 16
18407.877 16
18408.521 14
18409.166 13
18409.811 11
18410.456 10
18411.101 11
18411.746 13
18412.390 13
18413.035 11
18413.680 8
18414.325 15
18414.970 22
18415.615 21
18416.260 17
18416.905 13
18417.550 8
18418.195 17
18418.840 18
18419.485 18
18420.130 17
18420.775 18
18421.420 20
18422.065 30
18422.710 21
18423.355 11
18424.000 14
18424.645 14
18425.290 17
18425.935 18
18426.580 24
18427.225 16
18427.870 17
18428.516 17
18429.161 32
18429.806 41
18430.451 29
18431.096 16
18431.742 17
18432.387 19
18433.032 21
18433.677 22
18434.322 13
18434.968 12
18435.613 9
18436.258 10
18436.904 11
18437.549 14
18438.194 26
18438.839 22
18439.485 18
18440.130 22
18440.776 11
18441.421 24
18442.066 33
18442.712 21
18443.357 23
18444.003 21
18444.648 13
18445.293 14
18445.939 14
18446.584 10
18447.230 25
18447.875 18
18448.521 12
18449.166 10
18449.812 22
18450.457 16
18451.103 19
18451.748 17
18452.394 21
18453.040 8
18453.685 12
18454.331 11
18454.976 14
18455.622 15
18456.268 15
18456.913 11
18457.559 11
18458.205 22
18458.850 18
18459.496 21
18460.142 12
18460.787 10
18461.433 8
18462.079 17
18462.725 17
18463.370 14
18464.016 15
18464.662 8
18465.308 10
18465.953 8
18466.599 7
18467.245 15
18467.891 22
18468.537 31
18469.183 38
18469.828 29
18470.474 25
18471.120 17
18471.766 17
18472.412 8
18473.058 4
18473.704 7
18474.350 12
18474.996 13
18475.642 15
18476.288 9
18476.934 21
18477.580 12
18478.226 7
18478.872 16
18479.518 11
18480.164 7
18480.810 10
18481.456 12
18482.102 6
18482.748 12
18483.394 7
18484.040 7
18484.687 9
18485.333 14
18485.979 11
18486.625 13
18487.271 22
18487.917 20
18488.564 16
18489.210 18
18489.856 10
18490.502 12
18491.148 9
18491.795 14
18492.441 6
18493.087 10
18493.734 8
18494.380 8
18495.026 21
18495.672 15
18496.319 16
18496.965 18
18497.611 15
18498.258 23
18498.904 21
18499.551 9
18500.197 20
18500.843 17
18501.490 13
18502.136 18
18502.783 16
18503.429 14
18504.076 15
18504.722 16
18505.369 12
18506.015 10
18506.662 11
18507.308 7
18507.955 7
18508.601 7
18509.248 11
18509.894 12
18510.541 12
18511.188 17
18511.834 16
18512.481 21
18513.127 20
18513.774 20
18514.421 14
18515.067 17
18515.714 15
18516.361 15
18517.007 25
18517.654 12
18518.301 8
18518.948 8
18519.594 14
18520.241 9
18520.888 21
18521.535 18
18522.181 15
18522.828 10
18523.475 7
18524.122 19
18524.769 17
18525.415 14
18526.062 11
18526.709 8
18527.356 18
18528.003 26
18528.650 17
18529.297 20
18529.944 8
18530.591 7
18531.237 16
18531.884 26
18532.531 18
18533.178 15
18533.825 27
18534.472 26
18535.119 29
18535.766 22
18536.413 12
18537.060 19
18537.708 14
18538.355 16
18539.002 18
18539.649 19
18540.296 11
18540.943 8
18541.590 10
18542.237 11
18542.884 14
18543.532 13
18544.179 10
18544.826 23
18545.473 18
18546.120 28
18546.767 20
18547.415 9
18548.062 12
18548.709 22
18549.356 19
18550.004 12
18550.651 18
18551.298 13
18551.946 13
18552.593 16
18553.240 21
18553.888 19
18554.535 14
18555.182 15
18555.830 7
18556.477 10
18557.124 16
18557.772 5
18558.419 9
18559.067 11
18559.714 7
18560.362 14
18561.009 19
18561.656 17
18562.304 18
18562.951 10
18563.599 8
18564.246 13
18564.894 10
18565.542 16
18566.189 18
18566.837 15
18567.484 4
18568.132 11
18568.779 13
18569.427 18
18570.075 25
18570.722 20
18571.370 18
18572.018 19
18572.665 26
18573.313 19
18573.961 19
18574.608 33
18575.256 24
18575.904 18
18576.551 11
18577.199 11
18577.847 17
18578.495 16
18579.142 15
18579.790 22
18580.438 12
18581.086 9
18581.734 21
18582.382 13
18583.029 19
18583.677 17
18584.325 13
18584.973 15
18585.621 10
18586.269 7
18586.917 4
18587.565 11
18588.213 11
18588.860 11
18589.508 15
18590.156 9
18590.804 16
18591.452 20
18592.100 17
18592.748 16
18593.396 13
18594.044 8
18594.693 9
18595.341 12
18595.989 11
18596.637 15
18597.285 20
18597.933 25
18598.581 16
18599.229 13
18599.877 10
18600.525 15
18601.174 14
18601.822 10
18602.470 9
18603.118 9
18603.766 10
18604.415 4
18605.063 5
18605.711 12
18606.359 10
18607.008 8
18607.656 9
18608.304 10
18608.952 17
18609.601 14
18610.249 19
18610.897 13
18611.546 10
18612.194 12
18612.842 6
18613.491 4
18614.139 7
18614.788 13
18615.436 19
18616.084 19
18616.733 20
18617.381 10
18618.030 14
18618.678 25
18619.327 23
18619.975 14
18620.624 31
18621.272 25
18621.921 17
18622.569 20
18623.218 23
18623.866 13
18624.515 16
18625.164 20
18625.812 12
18626.461 7
18627.109 14
18627.758 17
18628.407 19
18629.055 21
18629.704 24
18630.353 19
18631.001 18
18631.650 12
18632.299 14
18632.947 19
18633.596 13
18634.245 12
18634.894 20
18635.542 13
18636.191 7
18636.840 8
18637.489 19
18638.137 25
18638.786 13
18639.435 17
18640.084 16
18640.733 18
18641.382 16
18642.031 18
18642.679 5
18643.328 12
18643.977 12
18644.626 13
18645.275 26
18645.924 27
18646.573 22
18647.222 24
18647.871 20
18648.520 11
18649.169 21
18649.818 20
18650.467 12
18651.116 18
18651.765 23
18652.414 18
18653.063 21
18653.712 16
18654.361 16
18655.010 14
18655.659 24
18656.309 29
18656.958 13
18657.607 12
18658.256 10
18658.905 17
18659.554 16
18660.204 22
18660.853 24
18661.502 21
18662.151 31
18662.800 28
18663.450 18
18664.099 18
18664.748 35
18665.397 22
18666.047 19
18666.696 18
18667.345 14
18667.995 19
18668.644 18
18669.293 13
18669.943 12
18670.592 17
18671.241 14
18671.891 18
18672.540 41
18673.190 21
18673.839 21
18674.489 24
18675.138 12
18675.787 16
18676.437 12
18677.086 11
18677.736 13
18678.385 18
18679.035 12
18679.684 20
18680.334 18
18680.984 13
18681.633 20
18682.283 15
18682.932 10
18683.582 13
18684.231 5
18684.881 12
18685.531 10
18686.180 12
18686.830 20
18687.480 20
18688.129 20
18688.779 10
18689.429 12
18690.078 12
18690.728 13
18691.378 22
18692.028 17
18692.677 14
18693.327 15
18693.977 7
18694.627 7
18695.277 7
18695.926 14
18696.576 18
18697.226 17
18697.876 20
18698.526 23
18699.176 18
18699.825 12
18700.475 17
18701.125 16
18701.775 14
18702.425 13
18703.075 14
18703.725 14
18704.375 26
18705.025 18
18705.675 24
18706.325 16
18706.975 11
18707.625 9
18708.275 12
18708.925 14
18709.575 15
18710.225 10
18710.875 9
18711.525 21
18712.175 25
18712.825 19
18713.475 29
18714.126 17
18714.776 12
18715.426 19
18716.076 13
18716.726 3
18717.376 1
18718.027 9
18718.677 14
18719.327 14
18719.977 9
18720.627 9
18721.278 11
18721.928 6
18722.578 6
18723.229 19
18723.879 15
18724.529 14
18725.179 34
18725.830 30
18726.480 26
18727.130 28
18727.781 11
18728.431 22
18729.082 10
18729.732 14
18730.382 16
18731.033 10
18731.683 13
18732.334 11
18732.984 13
18733.635 9
18734.285 5
18734.936 7
18735.586 13
18736.237 17
18736.887 11
18737.538 16
18738.188 17
18738.839 16
18739.489 15
18740.140 12
18740.790 16
18741.441 19
18742.092 11
18742.742 24
18743.393 20
18744.044 10
18744.694 18
18745.345 25
18745.996 22
18746.646 16
18747.297 6
18747.948 11
18748.598 12
18749.249 10
18749.900 10
18750.551 8
18751.201 6
18751.852 13
18752.503 14
18753.154 15
18753.805 17
18754.455 13
18755.106 22
18755.757 16
18756.408 9
18757.059 6
18757.710 17
18758.361 12
18759.012 13
18759.662 12
18760.313 20
18760.964 25
18761.615 30
18762.266 20
18762.917 15
18763.568 11
18764.219 14
18764.870 10
18765.521 15
18766.172 16
18766.823 10
18767.474 8
18768.125 17
18768.776 6
18769.428 9
18770.079 11
18770.730 11
18771.381 8
18772.032 8
18772.683 12
18773.334 18
18773.985 16
18774.637 11
18775.288 8
18775.939 13
18776.590 17
18777.241 12
18777.893 11
18778.544 21
18779.195 22
18779.846 9
18780.498 20
18781.149 16
18781.800 9
18782.452 15
18783.103 15
18783.754 10
18784.406 14
18785.057 16
18785.708 10
18786.360 14
18787.011 14
18787.663 8
18788.314 11
18788.965 13
18789.617 24
18790.268 26
18790.920 16
18791.571 14
18792.223 11
18792.874 6
18793.526 12
18794.177 21
18794.829 23
18795.480 19
18796.132 15
18796.783 11
18797.435 5
18798.087 7
18798.738 17
18799.390 10
18800.041 15
18800.693 21
18801.345 23
18801.996 15
18802.648 11
18803.300 10
18803.951 7
18804.603 15
18805.255 14
18805.906 14
18806.558 15
18807.210 14
18807.862 16
18808.513 10
18809.165 14
18809.817 16
18810.469 13
18811.121 9
18811.772 10
18812.424 4
18813.076 18
18813.728 11
18814.380 7
18815.032 13
18815.684 17
18816.335 18
18816.987 9
18817.639 21
18818.291 11
18818.943 13
18819.595 8
18820.247 12
18820.899 11
18821.551 15
18822.203 15
18822.855 20
18823.507 13
18824.159 7
18824.811 8
18825.463 15
18826.115 26
18826.767 23
18827.419 19
18828.072 14
18828.724 18
18829.376 15
18830.028 7
18830.680 24
18831.332 25
18831.984 16
18832.637 14
18833.289 11
18833.941 20
18834.593 15
18835.245 18
18835.898 30
18836.550 28
18837.202 27
18837.854 26
18838.507 23
18839.159 27
18839.811 24
18840.464 33
18841.116 31
18841.768 23
18842.421 19
18843.073 21
18843.725 24
18844.378 16
18845.030 26
18845.683 22
18846.335 11
18846.987 10
18847.640 20
18848.292 17
18848.945 12
18849.597 26
18850.250 17
18850.902 9
18851.555 13
18852.207 19
18852.860 17
18853.512 8
18854.165 9
18854.817 10
18855.470 12
18856.123 14
18856.775 11
18857.428 24
18858.080 19
18858.733 14
18859.386 9
18860.038 11
18860.691 9
18861.344 10
18861.996 20
18862.649 14
18863.302 11
18863.955 8
18864.607 7
18865.260 7
18865.913 10
18866.566 14
18867.218 17
18867.871 11
18868.524 17
18869.177 21
18869.830 14
18870.482 22
18871.135 24
18871.788 12
18872.441 15
18873.094 7
18873.747 9
18874.400 7
18875.053 2
18875.706 6
18876.358 23
18877.011 20
18877.664 27
18878.317 30
18878.970 22
18879.623 16
18880.276 11
18880.929 12
18881.582 9
18882.235 7
18882.888 7
18883.542 14
18884.195 25
18884.848 19
18885.501 13
18886.154 17
18886.807 20
18887.460 15
18888.113 9
18888.766 5
18889.420 17
18890.073 13
18890.726 8
18891.379 8
18892.032 12
18892.686 9
18893.339 7
18893.992 6
18894.645 14
18895.299 14
18895.952 13
18896.605 6
18897.258 16
18897.912 19
18898.565 26
18899.218 18
18899.872 11
18900.525 8
18901.178 14
18901.832 16
18902.485 19
18903.139 7
18903.792 11
18904.445 15
18905.099 22
18905.752 23
18906.406 9
18907.059 12
18907.713 21
18908.366 22
18909.020 14
18909.673 5
18910.327 17
18910.980 12
18911.634 13
18912.287 11
18912.941 6
18913.595 11
18914.248 5
18914.902 4
18915.555 6
18916.209 18
18916.863 18
18917.516 21
18918.170 26
18918.824 23
18919.477 22
18920.131 16
18920.785 12
18921.438 10
18922.092 12
18922.746 17
18923.400 11
18924.053 9
18924.707 9
18925.361 12
18926.015 19
18926.669 14
18927.322 13
18927.976 19
18928.630 15
18929.284 16
18929.938 12
18930.592 7
18931.246 5
18931.899 9
18932.553 12
18933.207 8
18933.861 6
18934.515 8
18935.169 9
18935.823 11
18936.477 11
18937.131 12
18937.785 18
18938.439 19
18939.093 12
18939.747 17
18940.401 16
18941.055 23
18941.709 23
18942.363 29
18943.017 13
18943.672 8
18944.326 10
18944.980 16
18945.634 15
18946.288 11
18946.942 10
18947.596 9
18948.251 16
18948.905 29
18949.559 36
18950.213 30
18950.867 40
18951.522 32
18952.176 23
18952.830 21
18953.484 18
18954.139 24
18954.793 26
18955.447 25
18956.102 11
18956.756 6
18957.410 5
18958.065 11
18958.719 26
18959.373 23
18960.028 10
18960.682 25
18961.337 23
18961.991 11
18962.645 12
18963.300 17
18963.954 5
18964.609 19
18965.263 19
18965.918 24
18966.572 23
18967.227 13
18967.881 14
18968.536 18
18969.190 17
18969.845 14
18970.499 12
18971.154 4
18971.809 3
18972.463 11
18973.118 5
18973.772 12
18974.427 11
18975.082 14
18975.736 13
18976.391 10
18977.046 8
18977.700 12
18978.355 13
18979.010 9
18979.664 13
18980.319 14
18980.974 16
18981.629 17
18982.283 11
18982.938 5
18983.593 8
18984.248 15
18984.903 14
18985.558 14
18986.212 11
18986.867 9
18987.522 8
18988.177 12
18988.832 9
18989.487 8
18990.142 3
18990.797 16
18991.451 10
18992.106 7
18992.761 6
18993.416 10
18994.071 8
18994.726 12
18995.381 13
18996.036 11
18996.691 8
18997.346 5
18998.001 5
18998.656 10
18999.311 11
18999.966 10
19000.622 10
19001.277 17
19001.932 17
19002.587 15
19003.242 10
19003.897 14
19004.552 11
19005.207 9
19005.863 13
19006.518 12
19007.173 12
19007.828 14
19008.483 19
19009.139 13
19009.794 15
19010.449 15
19011.104 6
19011.760 8
19012.415 12
19013.070 7
19013.726 7
19014.381 12
19015.036 10
19015.692 8
19016.347 15
19017.002 14
19017.658 7
19018.313 5
19018.968 8
19019.624 16
19020.279 17
19020.935 10
19021.590 13
19022.246 17
19022.901 20
19023.557 19
19024.212 8
19024.868 6
19025.523 10
19026.179 14
19026.834 16
19027.490 6
19028.145 11
19028.801 11
19029.456 17
19030.112 25
19030.768 29
19031.423 23
19032.079 9
19032.735 17
19033.390 17
19034.046 18
19034.701 16
19035.357 17
19036.013 20
19036.669 15
19037.324 21
19037.980 15
19038.636 9
19039.291 15
19039.947 11
19040.603 11
19041.259 9
19041.915 12
19042.570 13
19043.226 9
19043.882 12
19044.538 11
19045.194 13
19045.850 11
19046.505 11
19047.161 13
19047.817 8
19048.473 9
19049.129 22
19049.785 19
19050.441 14
19051.097 16
19051.753 15
19052.409 17
19053.065 11
19053.721 14
19054.377 13
19055.033 10
19055.689 19
19056.345 14
19057.001 8
19057.657 8
19058.313 15
19058.969 13
19059.625 11
19060.281 17
19060.938 11
19061.594 16
19062.250 13
19062.906 8
19063.562 18
19064.218 15
19064.875 7
19065.531 8
19066.187 11
19066.843 9
19067.499 7
19068.156 7
19068.812 12
19069.468 14
19070.124 15
19070.781 18
19071.437 13
19072.093 25
19072.750 24
19073.406 24
19074.062 16
19074.719 8
19075.375 5
19076.032 8
19076.688 10
19077.344 13
19078.001 14
19078.657 21
19079.314 13
19079.970 15
19080.627 15
19081.283 21
19081.939 23
19082.596 19
19083.252 17
19083.909 17
19084.566 15
19085.222 17
19085.879 15
19086.535 20
19087.192 22
19087.848 9
19088.505 7
19089.162 4
19089.818 17
19090.475 23
19091.131 19
19091.788 10
19092.445 10
19093.101 24
19093.758 17
19094.415 15
19095.072 9
19095.728 15
19096.385 23
19097.042 23
19097.698 18
19098.355 23
19099.012 22
19099.669 12
19100.326 9
19100.982 13
19101.639 12
19102.296 13
19102.953 8
19103.610 16
19104.267 13
19104.924 10
19105.580 13
19106.237 14
19106.894 15
19107.551 8
19108.208 9
19108.865 9
19109.522 17
19110.179 21
19110.836 13
19111.493 9
19112.150 16
19112.807 10
19113.464 7
19114.121 4
19114.778 8
19115.435 7
19116.092 20
19116.749 9
19117.406 8
19118.063 27
19118.721 24
19119.378 18
19120.035 9
19120.692 6
19121.349 5
19122.006 6
19122.664 8
19123.321 5
19123.978 9
19124.635 12
19125.292 10
19125.950 11
19126.607 16
19127.264 11
19127.921 19
19128.579 23
19129.236 19
19129.893 22
19130.551 10
19131.208 9
19131.865 11
19132.523 7
19133.180 11
19133.837 5
19134.495 8
19135.152 10
19135.810 16
19136.467 17
19137.124 21
19137.782 12
19138.439 12
19139.097 10
19139.754 4
19140.412 13
19141.069 13
19141.727 11
19142.384 7
19143.042 12
19143.699 10
19144.357 5
19145.014 13
19145.672 8
19146.330 7
19146.987 6
19147.645 9
19148.303 3
19148.960 9
19149.618 17
19150.275 14
19150.933 18
19151.591 20
19152.248 20
19152.906 16
19153.564 21
19154.222 14
19154.879 10
19155.537 6
19156.195 20
19156.853 26
19157.510 15
19158.168 13
19158.826 2
19159.484 4
19160.142 19
19160.800 14
19161.457 25
19162.115 19
19162.773 21
19163.431 37
19164.089 26
19164.747 11
19165.405 12
19166.063 12
19166.721 10
19167.379 11
19168.036 15
19168.694 12
19169.352 19
19170.010 15
19170.668 15
19171.326 8
19171.985 8
19172.643 9
19173.301 8
19173.959 13
19174.617 12
19175.275 12
19175.933 8
19176.591 20
19177.249 18
19177.907 15
19178.565 14
19179.224 15
19179.882 28
19180.540 25
19181.198 18
19181.856 15
19182.515 13
19183.173 18
19183.831 8
19184.489 18
19185.147 16
19185.806 11
19186.464 24
19187.122 19
19187.781 14
19188.439 20
19189.097 14
19189.756 10
19190.414 5
19191.072 12
19191.731 5
19192.389 10
19193.047 14
19193.706 16
19194.364 12
19195.023 6
19195.681 8
19196.340 9
19196.998 16
19197.657 8
19198.315 7
19198.973 0
19199.632 11
19200.291 9
19200.949 18
19201.608 12
19202.266 20
19202.925 13
19203.583 11
19204.242 8
19204.900 9
19205.559 14
19206.218 26
19206.876 19
19207.535 16
19208.194 8
19208.852 10
19209.511 10
19210.170 14
19210.828 17
19211.487 19
19212.146 9
19212.804 7
19213.463 9
19214.122 11
19214.781 7
19215.440 16
19216.098 11
19216.757 15
19217.416 9
19218.075 17
19218.734 16
19219.392 17
19220.051 12
19220.710 17
19221.369 12
19222.028 16
19222.687 5
19223.346 15
19224.005 22
19224.664 18
19225.323 17
19225.981 15
19226.640 17
19227.299 20
19227.958 18
19228.617 16
19229.276 20
19229.935 19
19230.594 22
19231.254 15
19231.913 13
19232.572 4
19233.231 5
19233.890 8
19234.549 9
19235.208 11
19235.867 21
19236.526 15
19237.185 22
19237.845 19
19238.504 5
19239.163 10
19239.822 10
19240.481 26
19241.141 16
19241.800 18
19242.459 17
19243.118 16
19243.778 17
19244.437 18
19245.096 12
19245.755 14
19246.415 17
19247.074 9
19247.733 20
19248.393 19
19249.052 19
19249.711 18
19250.371 18
19251.030 17
19251.690 8
19252.349 8
19253.008 9
19253.668 13
19254.327 22
19254.987 15
19255.646 8
19256.306 11
19256.965 15
19257.625 12
19258.284 8
19258.944 14
19259.603 8
19260.263 6
19260.922 5
19261.582 27
19262.242 28
19262.901 20
19263.561 13
19264.220 15
19264.880 19
19265.540 21
19266.199 12
19266.859 4
19267.519 14
19268.178 10
19268.838 9
19269.498 7
19270.157 8
19270.817 5
19271.477 9
19272.137 12
19272.796 22
19273.456 14
19274.116 15
19274.776 26
19275.435 17
19276.095 13
19276.755 21
19277.415 17
19278.075 12
19278.735 5
19279.395 9
19280.054 11
19280.714 13
19281.374 16
19282.034 15
19282.694 14
19283.354 18
19284.014 8
19284.674 7
19285.334 12
19285.994 14
19286.654 15
19287.314 13
19287.974 17
19288.634 8
19289.294 13
19289.954 16
19290.614 14
19291.274 11
19291.934 7
19292.594 9
19293.254 8
19293.915 7
19294.575 5
19295.235 6
19295.895 12
19296.555 18
19297.215 5
19297.875 13
19298.536 15
19299.196 12
19299.856 11
19300.516 15
19301.177 14
19301.837 11
19302.497 17
19303.157 17
19303.818 15
19304.478 17
19305.138 16
19305.799 18
19306.459 27
19307.119 12
19307.780 15
19308.440 4
19309.100 9
19309.761 18
19310.421 14
19311.082 11
19311.742 13
19312.402 5
19313.063 5
19313.723 6
19314.384 2
19315.044 4
19315.705 10
19316.365 17
19317.026 11
19317.686 10
19318.347 11
19319.007 7
19319.668 5
19320.329 8
19320.989 10
19321.650 14
19322.310 26
19322.971 14
19323.632 13
19324.292 8
19324.953 11
19325.614 6
19326.274 12
19326.935 17
19327.596 20
19328.256 20
19328.917 14
19329.578 10
19330.239 8
19330.899 7
19331.560 22
19332.221 24
19332.882 12
19333.542 11
19334.203 15
19334.864 13
19335.525 12
19336.186 9
19336.847 3
19337.507 1
19338.168 1
19338.829 7
19339.490 9
19340.151 12
19340.812 12
19341.473 11
19342.134 9
19342.795 8
19343.456 16
19344.117 17
19344.778 11
19345.439 12
19346.100 17
19346.761 25
19347.422 13
19348.083 12
19348.744 16
19349.405 12
19350.066 11
19350.727 11
19351.388 16
19352.049 12
19352.710 8
19353.372 11
19354.033 21
19354.694 30
19355.355 21
19356.016 21
19356.677 24
19357.339 32
19358.000 34
19358.661 25
19359.322 16
19359.984 13
19360.645 12
19361.306 13
19361.967 8
19362.629 12
19363.290 13
19363.951 10
19364.613 17
19365.274 16
19365.935 12
19366.597 12
19367.258 14
19367.919 8
19368.581 7
19369.242 16
19369.904 19
19370.565 13
19371.227 19
19371.888 9
19372.549 14
19373.211 16
19373.872 17
19374.534 26
19375.195 32
19375.857 20
19376.518 20
19377.180 16
19377.842 11
19378.503 12
19379.165 5
19379.826 14
19380.488 15
19381.150 7
19381.811 8
19382.473 4
19383.134 6
19383.796 6
19384.458 11
19385.119 15
19385.781 12
19386.443 5
19387.105 9
19387.766 6
19388.428 11
19389.090 25
19389.752 29
19390.413 22
19391.075 22
19391.737 21
19392.399 11
19393.060 7
19393.722 14
19394.384 12
19395.046 6
19395.708 10
19396.370 6
19397.032 12
19397.693 4
19398.355 2
19399.017 8
19399.679 8
19400.341 1
19401.003 7
19401.665 13
19402.327 10
19402.989 8
19403.651 9
19404.313 9
19404.975 7
19405.637 11
19406.299 13
19406.961 8
19407.623 10
19408.285 10
19408.947 15
19409.609 13
19410.272 10
19410.934 9
19411.596 12
19412.258 21
19412.920 10
19413.582 8
19414.244 7
19414.907 24
19415.569 16
19416.231 18
19416.893 9
19417.556 5
19418.218 7
19418.880 9
19419.542 5
19420.205 6
19420.867 11
19421.529 8
19422.191 12
19422.854 17
19423.516 16
19424.178 24
19424.841 19
19425.503 18
19426.166 14
19426.828 18
19427.490 12
19428.153 13
19428.815 18
19429.478 14
19430.140 11
19430.803 16
19431.465 13
19432.127 11
19432.790 7
19433.452 3
19434.115 4
19434.778 8
19435.440 15
19436.103 10
19436.765 6
19437.428 16
19438.090 17
19438.753 15
19439.416 22
19440.078 12
19440.741 11
19441.403 17
19442.066 17
19442.729 16
19443.391 6
19444.054 10
19444.717 20
19445.379 14
19446.042 8
19446.705 13
19447.368 13
19448.030 6
19448.693 9
19449.356 14
19450.019 19
19450.682 24
19451.344 20
19452.007 20
19452.670 15
19453.333 9
19453.996 6
19454.659 10
19455.321 13
19455.984 10
19456.647 5
19457.310 4
19457.973 13
19458.636 8
19459.299 3
19459.962 5
19460.625 10
19461.288 11
19461.951 11
19462.614 7
19463.277 13
19463.940 16
19464.603 24
19465.266 17
19465.929 9
19466.592 5
19467.255 2
19467.918 4
19468.581 8
19469.244 8
19469.908 12
19470.571 16
19471.234 14
19471.897 17
19472.560 18
19473.223 17
19473.887 12
19474.550 4
19475.213 5
19475.876 6
19476.539 9
19477.203 6
19477.866 8
19478.529 12
19479.192 21
19479.856 28
19480.519 18
19481.182 9
19481.846 17
19482.509 14
19483.172 11
19483.836 22
19484.499 18
19485.163 13
19485.826 11
19486.489 9
19487.153 9
19487.816 10
19488.480 13
19489.143 11
19489.807 21
19490.470 18
19491.133 10
19491.797 11
19492.460 23
19493.124 20
19493.788 12
19494.451 13
19495.115 13
19495.778 11
19496.442 14
19497.105 12
19497.769 17
19498.433 13
19499.096 11
19499.760 9
19500.423 14
19501.087 12
19501.751 8
19502.414 13
19503.078 16
19503.742 12
19504.406 9
19505.069 14
19505.733 5
19506.397 4
19507.061 9
19507.724 7
19508.388 2
19509.052 10
19509.716 12
19510.379 17
19511.043 9
19511.707 12
19512.371 14
19513.035 15
19513.699 10
19514.363 5
19515.026 4
19515.690 15
19516.354 16
19517.018 8
19517.682 11
19518.346 19
19519.010 14
19519.674 8
19520.338 9
19521.002 10
19521.666 36
19522.330 35
19522.994 32
19523.658 19
19524.322 19
19524.986 11
19525.650 13
19526.314 30
19526.978 23
19527.643 6
19528.307 6
19528.971 17
19529.635 13
19530.299 15
19530.963 13
19531.627 9
19532.292 7
19532.956 7
19533.620 15
19534.284 16
19534.948 17
19535.613 17
19536.277 16
19536.941 31
19537.606 22
19538.270 15
19538.934 7
19539.598 11
19540.263 13
19540.927 13
19541.591 6
19542.256 12
19542.920 11
19543.585 13
19544.249 12
19544.913 5
19545.578 8
19546.242 13
19546.907 13
19547.571 11
19548.235 10
19548.900 11
19549.564 13
19550.229 12
19550.893 10
19551.558 4
19552.222 14
19552.887 7
19553.552 8
19554.216 9
19554.881 5
19555.545 11
19556.210 8
19556.874 10
19557.539 7
19558.204 6
19558.868 9
19559.533 10
19560.198 9
19560.862 14
19561.527 14
19562.192 13
19562.856 6
19563.521 5
19564.186 11
19564.851 11
19565.515 6
19566.180 4
19566.845 3
19567.510 8
19568.174 10
19568.839 12
19569.504 14
19570.169 13
19570.834 26
19571.499 19
19572.163 20
19572.828 19
19573.493 14
19574.158 16
19574.823 15
19575.488 7
19576.153 16
19576.818 15
19577.483 10
19578.148 4
19578.813 9
19579.478 11
19580.143 16
19580.808 27
19581.473 12
19582.138 11
19582.803 14
19583.468 8
19584.133 2
19584.798 9
19585.463 18
19586.128 14
19586.793 9
19587.458 3
19588.124 5
19588.789 17
19589.454 12
19590.119 17
19590.784 11
19591.449 9
19592.115 12
19592.780 6
19593.445 7
19594.110 6
19594.775 9
19595.441 11
19596.106 10
19596.771 8
19597.437 7
19598.102 22
19598.767 26
19599.433 14
19600.098 6
19600.763 13
19601.429 11
19602.094 14
19602.759 17
19603.425 10
19604.090 7
19604.756 4
19605.421 4
19606.086 8
19606.752 2
19607.417 11
19608.083 18
19608.748 18
19609.414 10
19610.079 5
19610.745 12
19611.410 15
19612.076 11
19612.741 7
19613.407 8
19614.073 14
19614.738 9
19615.404 6
19616.069 5
19616.735 6
19617.401 7
19618.066 6
19618.732 9
19619.398 19
19620.063 14
19620.729 9
19621.395 12
19622.060 9
19622.726 7
19623.392 15
19624.058 12
19624.723 11
19625.389 9
19626.055 8
19626.721 13
19627.386 15
19628.052 9
19628.718 9
19629.384 7
19630.050 13
19630.716 9
19631.381 4
19632.047 6
19632.713 8
19633.379 16
19634.045 16
19634.711 16
19635.377 9
19636.043 12
19636.709 17
19637.375 16
19638.041 9
19638.707 7
19639.373 5
19640.039 8
19640.705 7
19641.371 13
19642.037 15
19642.703 17
19643.369 14
19644.035 12
19644.701 8
19645.367 18
19646.033 11
19646.700 12
19647.366 9
19648.032 12
19648.698 16
19649.364 13
19650.030 11
19650.697 12
19651.363 9
19652.029 5
19652.695 14
19653.361 11
19654.028 8
19654.694 7
19655.360 5
19656.027 6
19656.693 11
19657.359 10
19658.025 11
19658.692 7
19659.358 6
19660.024 10
19660.691 2
19661.357 6
19662.024 3
19662.690 6
19663.356 5
19664.023 5
19664.689 13
19665.356 12
19666.022 8
19666.689 11
19667.355 11
19668.022 12
19668.688 19
19669.355 12
19670.021 14
19670.688 12
19671.354 7
19672.021 16
19672.687 13
19673.354 13
19674.021 22
19674.687 22
19675.354 18
19676.020 14
19676.687 14
19677.354 13
19678.020 16
19678.687 13
19679.354 30
19680.020 40
19680.687 26
19681.354 15
19682.021 9
19682.687 13
19683.354 7
19684.021 11
19684.688 5
19685.354 5
19686.021 10
19686.688 10
19687.355 23
19688.022 13
19688.688 8
19689.355 7
19690.022 6
19690.689 3
19691.356 5
19692.023 7
19692.690 5
19693.357 13
19694.024 12
19694.690 12
19695.357 8
19696.024 12
19696.691 17
19697.358 31
19698.025 19
19698.692 12
19699.359 10
19700.026 10
19700.693 25
19701.360 23
19702.028 15
19702.695 14
19703.362 7
19704.029 10
19704.696 17
19705.363 13
19706.030 10
19706.697 13
19707.364 4
19708.032 0
19708.699 6
19709.366 7
19710.033 4
19710.700 17
19711.368 20
19712.035 15
19712.702 11
19713.369 7
19714.037 8
19714.704 12
19715.371 13
19716.039 8
19716.706 23
19717.373 18
19718.041 9
19718.708 14
19719.375 15
19720.043 17
19720.710 14
19721.377 9
19722.045 11
19722.712 7
19723.380 6
19724.047 7
19724.714 11
19725.382 8
19726.049 15
19726.717 20
19727.384 11
19728.052 11
19728.719 11
19729.387 12
19730.054 7
19730.722 5
19731.390 14
19732.057 22
19732.725 26
19733.392 14
19734.060 7
19734.728 6
19735.395 5
19736.063 4
19736.731 13
19737.398 9
19738.066 7
19738.734 2
19739.401 7
19740.069 9
19740.737 9
19741.404 11
19742.072 7
19742.740 11
19743.408 11
19744.075 9
19744.743 4
19745.411 7
19746.079 9
19746.747 8
19747.414 17
19748.082 23
19748.750 18
19749.418 14
19750.086 16
19750.754 11
19751.422 8
19752.090 5
19752.758 15
19753.425 20
19754.093 16
19754.761 17
19755.429 18
19756.097 18
19756.765 28
19757.433 21
19758.101 13
19758.769 9
19759.437 10
19760.105 15
19760.774 15
19761.442 9
19762.110 12
19762.778 11
19763.446 14
19764.114 17
19764.782 8
19765.450 13
19766.118 7
19766.787 8
19767.455 11
19768.123 7
19768.791 11
19769.459 8
19770.128 10
19770.796 21
19771.464 13
19772.132 10
19772.801 13
19773.469 12
19774.137 8
19774.805 15
19775.474 10
19776.142 8
19776.810 10
19777.479 14
19778.147 25
19778.815 28
19779.484 25
19780.152 33
19780.821 24
19781.489 24
19782.157 7
19782.826 11
19783.494 17
19784.163 16
19784.831 17
19785.500 18
19786.168 11
19786.837 6
19787.505 11
19788.174 6
19788.842 5
19789.511 15
19790.179 14
19790.848 8
19791.516 7
19792.185 6
19792.854 11
19793.522 9
19794.191 5
19794.860 17
19795.528 16
19796.197 12
19796.865 7
19797.534 7
19798.203 12
19798.872 12
19799.540 3
19800.209 3
19800.878 4
19801.546 6
19802.215 15
19802.884 21
19803.553 6
19804.222 13
19804.890 11
19805.559 11
19806.228 10
19806.897 4
19807.566 10
19808.235 11
19808.903 5
19809.572 4
19810.241 6
19810.910 15
19811.579 24
19812.248 23
19812.917 16
19813.586 9
19814.255 7
19814.924 8
19815.593 7
19816.262 10
19816.931 9
19817.600 7
19818.269 5
19818.938 9
19819.607 5
19820.276 7
19820.945 4
19821.614 8
19822.283 6
19822.952 5
19823.621 2
19824.291 2
19824.960 8
19825.629 4
19826.298 4
19826.967 5
19827.636 2
19828.306 1
19828.975 3
19829.644 8
19830.313 7
19830.983 19
19831.652 12
19832.321 4
19832.990 5
19833.660 13
19834.329 10
19834.998 5
19835.668 14
19836.337 15
19837.006 13
19837.676 6
19838.345 5
19839.014 3
19839.684 6
19840.353 5
19841.023 12
19841.692 12
19842.361 14
19843.031 12
19843.700 13
19844.370 7
19845.039 2
19845.709 12
19846.378 12
19847.048 13
19847.717 13
19848.387 10
19849.056 9
19849.726 9
19850.396 8
19851.065 8
19851.735 12
19852.404 19
19853.074 12
19853.744 14
19854.413 12
19855.083 4
19855.753 10
19856.422 12
19857.092 22
19857.762 18
19858.431 8
19859.101 0
19859.771 6
19860.441 5
19861.110 3
19861.780 3
19862.450 3
19863.120 9
19863.789 8
19864.459 8
19865.129 8
19865.799 7
19866.469 11
19867.139 18
19867.808 16
19868.478 12
19869.148 12
19869.818 10
19870.488 6
19871.158 2
19871.828 11
19872.498 11
19873.168 10
19873.838 19
19874.508 23
19875.178 14
19875.848 17
19876.518 17
19877.188 18
19877.858 15
19878.528 17
19879.198 9
19879.868 6
19880.538 5
19881.208 6
19881.878 7
19882.548 17
19883.218 14
19883.889 14
19884.559 14
19885.229 12
19885.899 13
19886.569 6
19887.239 15
19887.910 9
19888.580 18
19889.250 17
19889.920 14
19890.591 14
19891.261 10
19891.931 8
19892.601 4
19893.272 5
19893.942 12
19894.612 8
19895.283 4
19895.953 5
19896.623 9
19897.294 4
19897.964 4
19898.634 8
19899.305 5
19899.975 1
19900.646 5
19901.316 10
19901.987 5
19902.657 8
19903.327 14
19903.998 16
19904.668 10
19905.339 22
19906.009 20
19906.680 16
19907.351 17
19908.021 23
19908.692 12
19909.362 9
19910.033 11
19910.703 8
19911.374 5
19912.045 4
19912.715 4
19913.386 3
19914.056 6
19914.727 11
19915.398 7
19916.068 2
19916.739 4
19917.410 5
19918.081 10
19918.751 17
19919.422 11
19920.093 8
19920.764 5
19921.434 9
19922.105 10
19922.776 23
19923.447 22
19924.117 14
19924.788 7
19925.459 6
19926.130 5
19926.801 15
19927.472 11
19928.143 6
19928.813 4
19929.484 18
19930.155 26
19930.826 22
19931.497 15
19932.168 8
19932.839 11
19933.510 13
19934.181 16
19934.852 8
19935.523 5
19936.194 7
19936.865 12
19937.536 13
19938.207 6
19938.878 10
19939.549 7
19940.220 6
19940.892 6
19941.563 18
19942.234 14
19942.905 10
19943.576 6
19944.247 15
19944.918 10
19945.590 6
19946.261 11
19946.932 8
19947.603 7
19948.274 14
19948.946 9
19949.617 5
19950.288 9
19950.959 3
19951.631 5
19952.302 8
19952.973 5
19953.644 3
19954.316 6
19954.987 10
19955.658 12
19956.330 19
19957.001 18
19957.673 7
19958.344 8
19959.015 9
19959.687 11
19960.358 7
19961.030 10
19961.701 14
19962.373 7
19963.044 9
19963.716 8
19964.387 13
19965.059 7
19965.730 15
19966.402 9
19967.073 9
19967.745 3
19968.416 4
19969.088 11
19969.759 10
19970.431 14
19971.103 10
19971.774 8
19972.446 9
19973.117 7
19973.789 13
19974.461 11
19975.132 5
19975.804 9
19976.476 15
19977.148 6
19977.819 3
19978.491 8
19979.163 7
19979.834 5
19980.506 8
19981.178 11
19981.850 9
19982.522 8
19983.193 5
19983.865 3
19984.537 6
19985.209 16
19985.881 24
19986.553 23
19987.224 24
19987.896 12
19988.568 13
19989.240 11
19989.912 12
19990.584 15
19991.256 16
19991.928 15
19992.600 12
19993.272 14
19993.944 23
19994.616 17
19995.288 9
19995.960 7
19996.632 9
19997.304 7
19997.976 6
19998.648 14
19999.320 20
19999.992 9
20000.664 3
20001.336 13
20002.009 7
20002.681 12
20003.353 9
20004.025 11
20004.697 7
20005.369 9
20006.042 5
20006.714 7
20007.386 12
20008.058 13
20008.730 13
20009.403 12
20010.075 8
20010.747 4
20011.420 15
20012.092 11
20012.764 7
20013.436 10
20014.109 6
20014.781 10
20015.453 10
20016.126 7
20016.798 17
20017.471 10
20018.143 9
20018.815 6
20019.488 16
20020.160 12
20020.833 12
20021.505 13
20022.178 6
20022.850 7
20023.523 8
20024.195 10
20024.868 6
20025.540 4
20026.213 7
20026.885 13
20027.558 21
20028.230 20
20028.903 13
20029.575 15
20030.248 9
20030.921 17
20031.593 18
20032.266 14
20032.939 9
20033.611 2
20034.284 6
20034.957 19
20035.629 16
20036.302 17
20036.975 21
20037.647 11
20038.320 18
20038.993 16
20039.666 10
20040.338 8
20041.011 5
20041.684 12
20042.357 8
20043.030 10
20043.702 14
20044.375 7
20045.048 13
20045.721 5
20046.394 7
20047.067 15
20047.740 12
20048.412 11
20049.085 14
20049.758 13
20050.431 5
20051.104 3
20051.777 9
20052.450 18
20053.123 11
20053.796 5
20054.469 3
20055.142 7
20055.815 2
20056.488 11
20057.161 12
20057.834 9
20058.507 13
20059.180 16
20059.854 21
20060.527 19
20061.200 13
20061.873 5
20062.546 6
20063.219 14
20063.892 12
20064.566 13
20065.239 8
20065.912 5
20066.585 9
20067.258 8
20067.932 6
20068.605 7
20069.278 12
20069.951 7
20070.625 10
20071.298 11
20071.971 12
20072.645 11
20073.318 4
20073.991 18
20074.665 23
20075.338 11
20076.011 8
20076.685 5
20077.358 1
20078.031 5
20078.705 8
20079.378 6
20080.052 6
20080.725 8
20081.399 6
20082.072 7
20082.746 12
20083.419 12
20084.093 12
20084.766 18
20085.440 11
20086.113 11
20086.787 6
20087.460 6
20088.134 19
20088.807 8
20089.481 3
20090.155 2
20090.828 8
20091.502 10
20092.175 9
20092.849 6
20093.523 8
20094.196 9
20094.870 9
20095.544 3
20096.217 5
20096.891 5
20097.565 14
20098.239 10
20098.912 12
20099.586 10
20100.260 5
20100.934 9
20101.608 14
20102.281 17
20102.955 14
20103.629 12
20104.303 8
20104.977 8
20105.651 9
20106.324 11
20106.998 6
20107.672 11
20108.346 14
20109.020 17
20109.694 17
20110.368 6
20111.042 8
20111.716 7
20112.390 11
20113.064 8
20113.738 11
20114.412 13
20115.086 11
20115.760 10
20116.434 8
20117.108 10
20117.782 7
20118.456 6
20119.130 9
20119.804 13
20120.478 5
20121.153 5
20121.827 7
20122.501 7
20123.175 13
20123.849 15
20124.523 14
20125.198 12
20125.872 10
20126.546 5
20127.220 7
20127.894 12
20128.569 11
20129.243 6
20129.917 5
20130.591 10
20131.266 6
20131.940 7
20132.614 13
20133.289 9
20133.963 14
20134.637 15
20135.312 7
20135.986 7
20136.660 1
20137.335 4
20138.009 8
20138.684 11
20139.358 4
20140.033 8
20140.707 10
20141.381 7
20142.056 6
20142.730 22
20143.405 19
20144.079 13
20144.754 8
20145.428 9
20146.103 5
20146.778 5
20147.452 13
20148.127 11
20148.801 10
20149.476 8
20150.151 8
20150.825 8
20151.500 10
20152.174 5
20152.849 6
20153.524 18
20154.198 13
20154.873 9
20155.548 7
20156.223 16
20156.897 11
20157.572 5
20158.247 5
20158.921 7
20159.596 3
20160.271 7
20160.946 13
20161.621 15
20162.295 8
20162.970 6
20163.645 7
20164.320 9
20164.995 10
20165.670 12
20166.345 11
20167.019 15
20167.694 18
20168.369 11
20169.044 9
20169.719 6
20170.394 6
20171.069 6
20171.744 11
20172.419 21
20173.094 22
20173.769 18
20174.444 22
20175.119 12
20175.794 9
20176.469 3
20177.144 7
20177.819 5
20178.494 11
20179.169 13
20179.844 8
20180.520 9
20181.195 15
20181.870 19
20182.545 19
20183.220 9
20183.895 4
20184.571 3
20185.246 6
20185.921 8
20186.596 12
20187.271 14
20187.947 15
20188.622 2
20189.297 2
20189.972 9
20190.648 12
20191.323 13
20191.998 5
20192.674 10
20193.349 13
20194.024 3
20194.700 8
20195.375 10
20196.050 26
20196.726 24
20197.401 23
20198.077 8
20198.752 16
20199.427 16
20200.103 8
20200.778 8
20201.454 6
20202.129 7
20202.805 11
20203.480 12
20204.156 8
20204.831 10
20205.507 12
20206.182 9
20206.858 7
20207.534 11
20208.209 12
20208.885 4
20209.560 12
20210.236 9
20210.912 16
20211.587 10
20212.263 7
20212.939 11
20213.614 12
20214.290 4
20214.966 2
20215.641 10
20216.317 17
20216.993 19
20217.668 14
20218.344 19
20219.020 9
20219.696 12
20220.371 16
20221.047 4
20221.723 4
20222.399 10
20223.075 9
20223.751 8
20224.426 2
20225.102 9
20225.778 4
20226.454 7
20227.130 13
20227.806 12
20228.482 13
20229.158 20
20229.834 18
20230.510 14
20231.186 7
20231.862 11
20232.538 9
20233.214 19
20233.890 23
20234.566 22
20235.242 13
20235.918 7
20236.594 11
20237.270 9
20237.946 13
20238.622 13
20239.298 10
20239.974 17
20240.650 18
20241.326 12
20242.003 5
20242.679 1
20243.355 5
20244.031 10
20244.707 13
20245.383 12
20246.060 9
20246.736 6
20247.412 4
20248.088 3
20248.765 5
20249.441 10
20250.117 5
20250.793 6
20251.470 11
20252.146 6
20252.822 3
20253.499 6
20254.175 14
20254.851 13
20255.528 7
20256.204 7
20256.881 9
20257.557 14
20258.233 24
20258.910 17
20259.586 8
20260.263 9
20260.939 5
20261.616 4
20262.292 4
20262.969 10
20263.645 18
20264.322 12
20264.998 14
20265.675 9
20266.351 10
20267.028 12
20267.704 10
20268.381 10
20269.058 8
20269.734 13
20270.411 6
20271.087 16
20271.764 16
20272.441 9
20273.117 16
20273.794 5
20274.471 12
20275.147 8
20275.824 6
20276.501 7
20277.178 9
20277.854 19
20278.531 12
20279.208 14
20279.885 10
20280.561 7
20281.238 6
20281.915 9
20282.592 16
20283.269 10
20283.946 9
20284.622 3
20285.299 11
20285.976 9
20286.653 12
20287.330 8
20288.007 2
20288.684 5
20289.361 5
20290.038 10
20290.715 6
20291.392 6
20292.069 8
20292.746 12
20293.423 15
20294.100 13
20294.777 9
20295.454 10
20296.131 5
20296.808 8
20297.485 8
20298.162 14
20298.839 6
20299.516 14
20300.193 13
20300.870 7
20301.547 5
20302.225 11
20302.902 15
20303.579 8
20304.256 1
20304.933 2
20305.611 7
20306.288 3
20306.965 8
20307.642 10
20308.319 6
20308.997 10
20309.674 10
20310.351 8
20311.029 11
20311.706 9
20312.383 10
20313.061 12
20313.738 12
20314.415 3
20315.093 3
20315.770 4
20316.447 9
20317.125 9
20317.802 6
20318.480 4
20319.157 17
20319.834 18
20320.512 11
20321.189 9
20321.867 3
20322.544 4
20323.222 6
20323.899 12
20324.577 7
20325.254 11
20325.932 3
20326.610 5
20327.287 12
20327.965 9
20328.642 5
20329.320 3
20329.998 22
20330.675 18
20331.353 17
20332.030 9
20332.708 7
20333.386 4
20334.063 2
20334.741 2
20335.419 5
20336.097 2
20336.774 4
20337.452 8
20338.130 5
20338.807 8
20339.485 8
20340.163 7
20340.841 10
20341.519 9
20342.196 3
20342.874 6
20343.552 4
20344.230 15
20344.908 13
20345.586 8
20346.264 13
20346.941 7
20347.619 7
20348.297 17
20348.975 19
20349.653 14
20350.331 13
20351.009 14
20351.687 13
20352.365 10
20353.043 1
20353.721 11
20354.399 9
20355.077 8
20355.755 6
20356.433 13
20357.111 18
20357.789 8
20358.467 8
20359.146 14
20359.824 11
20360.502 11
20361.180 7
20361.858 5
20362.536 8
20363.214 7
20363.893 4
20364.571 9
20365.249 24
20365.927 12
20366.605 3
20367.284 6
20367.962 11
20368.640 8
20369.318 7
20369.997 7
20370.675 6
20371.353 0
20372.032 6
20372.710 4
20373.388 9
20374.067 7
20374.745 10
20375.423 4
20376.102 7
20376.780 7
20377.458 14
20378.137 8
20378.815 1
20379.494 8
20380.172 7
20380.851 10
20381.529 17
20382.208 6
20382.886 8
20383.565 6
20384.243 19
20384.922 19
20385.600 19
20386.279 17
20386.957 15
20387.636 13
20388.314 6
20388.993 12
20389.672 18
20390.350 21
20391.029 18
20391.708 13
20392.386 7
20393.065 3
20393.744 9
20394.422 26
20395.101 13
20395.780 9
20396.458 14
20397.137 15
20397.816 17
20398.495 11
20399.173 9
20399.852 6
20400.531 5
20401.210 5
20401.889 6
20402.567 9
20403.246 7
20403.925 8
20404.604 9
20405.283 5
20405.962 14
20406.640 9
20407.319 7
20407.998 8
20408.677 8
20409.356 23
20410.035 27
20410.714 16
20411.393 16
20412.072 10
20412.751 15
20413.430 11
20414.109 9
20414.788 13
20415.467 8
20416.146 1
20416.825 6
20417.504 7
20418.183 15
20418.862 7
20419.542 5
20420.221 9
20420.900 21
20421.579 6
20422.258 4
20422.937 4
20423.616 5
20424.296 9
20424.975 3
20425.654 7
20426.333 9
20427.012 6
20427.692 6
20428.371 6
20429.050 7
20429.729 3
20430.409 5
20431.088 5
20431.767 7
20432.447 4
20433.126 8
20433.805 16
20434.485 9
20435.164 6
20435.843 3
20436.523 3
20437.202 5
20437.882 8
20438.561 7
20439.240 9
20439.920 11
20440.599 4
20441.279 5
20441.958 3
20442.638 10
20443.317 13
20443.997 13
20444.676 8
20445.356 16
20446.035 12
20446.715 5
20447.394 10
20448.074 12
20448.754 15
20449.433 14
20450.113 10
20450.792 4
20451.472 15
20452.152 10
20452.831 7
20453.511 9
20454.191 16
20454.870 14
20455.550 10
20456.230 10
20456.910 5
20457.589 10
20458.269 12
20458.949 12
20459.629 15
20460.308 11
20460.988 11
20461.668 13
20462.348 2
20463.028 6
20463.707 1
20464.387 6
20465.067 10
20465.747 13
20466.427 12
20467.107 12
20467.787 6
20468.467 9
20469.147 7
20469.827 5
20470.506 6
20471.186 5
20471.866 14
20472.546 23
20473.226 12
20473.906 8
20474.586 6
20475.266 9
20475.946 10
20476.627 6
20477.307 8
20477.987 17
20478.667 8
20479.347 5
20480.027 4
20480.707 6
20481.387 6
20482.067 19
20482.748 17
20483.428 10
20484.108 5
20484.788 11
20485.468 20
20486.148 18
20486.829 15
20487.509 5
20488.189 2
20488.869 3
20489.550 9
20490.230 19
20490.910 18
20491.591 15
20492.271 11
20492.951 7
20493.632 6
20494.312 13
20494.992 8
20495.673 5
20496.353 7
20497.033 6
20497.714 4
20498.394 4
20499.075 8
20499.755 9
20500.435 13
20501.116 15
20501.796 11
20502.477 7
20503.157 6
20503.838 4
20504.518 8
20505.199 7
20505.879 3
20506.560 14
20507.241 8
20507.921 10
20508.602 11
20509.282 11
20509.963 11
20510.644 5
20511.324 4
20512.005 5
20512.685 10
20513.366 7
20514.047 4
20514.727 2
20515.408 6
20516.089 10
20516.770 5
20517.450 4
20518.131 4
20518.812 6
20519.493 19
20520.173 15
20520.854 7
20521.535 10
20522.216 9
20522.897 20
20523.577 10
20524.258 7
20524.939 9
20525.620 11
20526.301 8
20526.982 8
20527.663 4
20528.344 14
20529.024 17
20529.705 11
20530.386 14
20531.067 12
20531.748 7
20532.429 7
20533.110 8
20533.791 9
20534.472 9
20535.153 8
20535.834 16
20536.515 17
20537.196 9
20537.877 9
20538.559 10
20539.240 9
20539.921 10
20540.602 17
20541.283 6
20541.964 1
20542.645 3
20543.326 3
20544.008 4
20544.689 3
20545.370 8
20546.051 4
20546.732 12
20547.414 12
20548.095 5
20548.776 6
20549.457 7
20550.139 7
20550.820 8
20551.501 11
20552.183 6
20552.864 5
20553.545 7
20554.226 8
20554.908 6
20555.589 3
20556.271 3
20556.952 5
20557.633 10
20558.315 2
20558.996 4
20559.678 12
20560.359 11
20561.041 4
20561.722 2
20562.403 8
20563.085 17
20563.766 15
20564.448 9
20565.129 6
20565.811 6
20566.493 8
20567.174 10
20567.856 8
20568.537 9
20569.219 3
20569.900 4
20570.582 4
20571.264 8
20571.945 15
20572.627 6
20573.309 9
20573.990 13
20574.672 3
20575.354 13
20576.035 12
20576.717 6
20577.399 7
20578.080 4
20578.762 3
20579.444 10
20580.126 12
20580.808 6
20581.489 7
20582.171 7
20582.853 7
20583.535 11
20584.217 9
20584.898 8
20585.580 8
20586.262 13
20586.944 16
20587.626 13
20588.308 5
20588.990 6
20589.672 9
20590.354 9
20591.036 13
20591.718 13
20592.400 8
20593.082 9
20593.763 4
20594.446 1
20595.128 3
20595.810 9
20596.492 10
20597.174 12
20597.856 5
20598.538 2
20599.220 9
20599.902 2
20600.584 4
20601.266 3
20601.948 6
20602.630 1
20603.313 5
20603.995 9
20604.677 6
20605.359 10
20606.041 12
20606.724 11
20607.406 14
20608.088 16
20608.770 7
20609.452 6
20610.135 6
20610.817 6
20611.499 11
20612.182 12
20612.864 9
20613.546 13
20614.229 10
20614.911 6
20615.593 12
20616.276 9
20616.958 9
20617.640 9
20618.323 12
20619.005 19
20619.688 13
20620.370 9
20621.053 10
20621.735 9
20622.417 3
20623.100 6
20623.782 5
20624.465 3
20625.147 6
20625.830 5
20626.513 6
20627.195 3
20627.878 8
20628.560 13
20629.243 8
20629.925 13
20630.608 10
20631.291 6
20631.973 4
20632.656 15
20633.338 13
20634.021 15
20634.704 8
20635.387 4
20636.069 5
20636.752 3
20637.435 1
20638.117 7
20638.800 17
20639.483 9
20640.166 6
20640.848 7
20641.531 3
20642.214 4
20642.897 6
20643.580 25
20644.262 31
20644.945 17
20645.628 22
20646.311 10
20646.994 15
20647.677 13
20648.360 3
20649.043 12
20649.725 5
20650.408 5
20651.091 3
20651.774 6
20652.457 9
20653.140 6
20653.823 12
20654.506 22
20655.189 15
20655.872 19
20656.555 18
20657.238 10
20657.921 8
20658.604 7
20659.288 10
20659.971 9
20660.654 13
20661.337 3
20662.020 6
20662.703 7
20663.386 4
20664.069 3
20664.753 1
20665.436 1
20666.119 7
20666.802 8
20667.485 10
20668.169 9
20668.852 7
20669.535 4
20670.218 5
20670.902 4
20671.585 5
20672.268 6
20672.951 9
20673.635 12
20674.318 9
20675.001 6
20675.685 4
20676.368 3
20677.052 6
20677.735 7
20678.418 7
20679.102 3
20679.785 3
20680.469 12
20681.152 8
20681.835 5
20682.519 11
20683.202 10
20683.886 12
20684.569 10
20685.253 6
20685.936 6
20686.620 9
20687.303 7
20687.987 4
20688.671 5
20689.354 14
20690.038 13
20690.721 10
20691.405 23
20692.089 7
20692.772 3
20693.456 7
20694.140 7
20694.823 4
20695.507 5
20696.191 1
20696.874 6
20697.558 8
20698.242 5
20698.925 12
20699.609 13
20700.293 18
20700.977 15
20701.660 10
20702.344 10
20703.028 5
20703.712 4
20704.396 10
20705.080 17
20705.763 11
20706.447 14
20707.131 11
20707.815 7
20708.499 6
20709.183 9
20709.867 3
20710.551 12
20711.235 10
20711.919 13
20712.602 15
20713.286 8
20713.970 17
20714.654 16
20715.338 11
20716.022 7
20716.706 13
20717.390 7
20718.075 7
20718.759 4
20719.443 8
20720.127 9
20720.811 4
20721.495 13
20722.179 21
20722.863 13
20723.547 13
20724.232 9
20724.916 9
20725.600 12
20726.284 7
20726.968 4
20727.652 10
20728.337 7
20729.021 1
20729.705 8
20730.389 7
20731.074 7
20731.758 4
20732.442 2
20733.126 5
20733.811 3
20734.495 4
20735.179 10
20735.864 8
20736.548 11
20737.233 17
20737.917 15
20738.601 5
20739.286 6
20739.970 7
20740.655 13
20741.339 8
20742.023 5
20742.708 6
20743.392 6
20744.077 9
20744.761 9
20745.446 5
20746.130 3
20746.815 2
20747.499 7
20748.184 7
20748.868 7
20749.553 18
20750.238 18
20750.922 20
20751.607 15
20752.291 11
20752.976 7
20753.661 12
20754.345 7
20755.030 9
20755.715 11
20756.399 5
20757.084 6
20757.769 3
20758.453 2
20759.138 1
20759.823 1
20760.508 5
20761.192 16
20761.877 11
20762.562 14
20763.247 12
20763.932 6
20764.616 5
20765.301 5
20765.986 3
20766.671 2
20767.356 4
20768.041 12
20768.726 11
20769.410 5
20770.095 8
20770.780 7
20771.465 3
20772.150 1
20772.835 1
20773.520 7
20774.205 7
20774.890 3
20775.575 1
20776.260 9
20776.945 10
20777.630 8
20778.315 3
20779.000 1
20779.685 5
20780.370 5
20781.055 8
20781.741 7
20782.426 9
20783.111 7
20783.796 11
20784.481 11
20785.166 5
20785.851 8
20786.537 14
20787.222 6
20787.907 6
20788.592 6
20789.277 8
20789.963 3
20790.648 7
20791.333 7
20792.018 4
20792.704 4
20793.389 4
20794.074 13
20794.760 9
20795.445 10
20796.130 6
20796.816 10
20797.501 9
20798.186 7
20798.872 5
20799.557 15
20800.242 15
20800.928 9
20801.613 3
20802.299 6
20802.984 11
20803.670 6
20804.355 4
20805.041 0
20805.726 4
20806.412 7
20807.097 5
20807.783 10
20808.468 4
20809.154 8
20809.839 14
20810.525 10
20811.211 4
20811.896 2
20812.582 5
20813.267 4
20813.953 7
20814.639 8
20815.324 10
20816.010 18
20816.696 10
20817.381 4
20818.067 4
20818.753 4
20819.438 12
20820.124 15
20820.810 14
20821.496 11
20822.181 6
20822.867 9
20823.553 4
20824.239 7
20824.925 10
20825.610 3
20826.296 6
20826.982 5
20827.668 5
20828.354 8
20829.040 14
20829.726 7
20830.411 7
20831.097 3
20831.783 7
20832.469 6
20833.155 4
20833.841 4
20834.527 8
20835.213 3
20835.899 6
20836.585 6
20837.271 3
20837.957 6
20838.643 11
20839.329 4
20840.015 2
20840.701 3
20841.387 7
20842.074 6
20842.760 11
20843.446 14
20844.132 9
20844.818 13
20845.504 10
20846.190 9
20846.877 9
20847.563 6
20848.249 11
20848.935 13
20849.621 11
20850.308 7
20850.994 6
20851.680 3
20852.366 6
20853.053 12
20853.739 10
20854.425 6
20855.111 4
20855.798 4
20856.484 5
20857.170 11
20857.857 5
20858.543 3
20859.230 5
20859.916 2
20860.602 7
20861.289 6
20861.975 9
20862.662 13
20863.348 13
20864.035 7
20864.721 6
20865.407 6
20866.094 7
20866.780 4
20867.467 2
20868.153 3
20868.840 11
20869.527 14
20870.213 10
20870.900 4
20871.586 5
20872.273 3
20872.959 2
20873.646 2
20874.333 9
20875.019 9
20875.706 6
20876.393 16
20877.079 27
20877.766 18
20878.453 18
20879.139 12
20879.826 9
20880.513 13
20881.200 14
20881.886 4
20882.573 11
20883.260 7
20883.947 3
20884.633 7
20885.320 14
20886.007 16
20886.694 18
20887.381 9
20888.068 7
20888.754 13
20889.441 11
20890.128 7
20890.815 10
20891.502 12
20892.189 13
20892.876 6
20893.563 3
20894.250 5
20894.937 11
20895.624 20
20896.311 12
20896.998 9
20897.685 3
20898.372 2
20899.059 4
20899.746 3
20900.433 7
20901.120 10
20901.807 8
20902.494 9
20903.181 13
20903.868 11
20904.555 3
20905.242 13
20905.930 12
20906.617 10
20907.304 5
20907.991 14
20908.678 17
20909.366 17
20910.053 5
20910.740 6
20911.427 4
20912.114 5
20912.802 5
20913.489 6
20914.176 3
20914.864 10
20915.551 9
20916.238 11
20916.925 9
20917.613 8
20918.300 11
20918.988 8
20919.675 5
20920.362 3
20921.050 3
20921.737 4
20922.424 6
20923.112 5
20923.799 3
20924.487 1
20925.174 10
20925.862 11
20926.549 9
20927.237 12
20927.924 9
20928.612 5
20929.299 2
20929.987 18
20930.674 28
20931.362 16
20932.049 12
20932.737 7
20933.425 7
20934.112 8
20934.800 3
20935.488 7
20936.175 13
20936.863 8
20937.550 7
20938.238 16
20938.926 9
20939.614 4
20940.301 1
20940.989 4
20941.677 6
20942.364 14
20943.052 13
20943.740 10
20944.428 4
20945.116 5
20945.803 3
20946.491 8
20947.179 12
20947.867 8
20948.555 16
20949.242 13
20949.930 9
20950.618 7
20951.306 7
20951.994 17
20952.682 22
20953.370 19
20954.058 11
20954.746 8
20955.434 14
20956.122 7
20956.810 4
20957.498 5
20958.186 8
20958.874 8
20959.562 2
20960.250 4
20960.938 3
20961.626 1
20962.314 3
20963.002 4
20963.690 5
20964.378 6
20965.066 16
20965.754 11
20966.443 8
20967.131 5
20967.819 7
20968.507 4
20969.195 9
20969.883 6
20970.572 9
20971.260 12
20971.948 4
20972.636 5
20973.325 7
20974.013 2
20974.701 1
20975.389 17
20976.078 11
20976.766 6
20977.454 11
20978.143 3
20978.831 6
20979.519 9
20980.208 13
20980.896 12
20981.584 1
20982.273 4
20982.961 4
20983.650 3
20984.338 3
20985.027 6
20985.715 12
20986.403 9
20987.092 7
20987.780 15
20988.469 9
20989.157 13
20989.846 17
20990.534 14
20991.223 6
20991.912 8
20992.600 8
20993.289 7
20993.977 7
20994.666 4
20995.355 4
20996.043 9
20996.732 7
20997.420 9
20998.109 13
20998.798 8
20999.486 14
21000.175 7
21000.864 3
21001.553 6
21002.241 6
21002.930 5
21003.619 3
21004.307 4
21004.996 2
21005.685 11
21006.374 18
21007.063 9
21007.751 12
21008.440 4
21009.129 5
21009.818 3
21010.507 3
21011.196 9
21011.885 5
21012.573 5
21013.262 7
21013.951 9
21014.640 9
21015.329 7
21016.018 7
21016.707 16
21017.396 9
21018.085 15
21018.774 24
21019.463 14
21020.152 13
21020.841 11
21021.530 1
21022.219 8
21022.908 13
21023.597 6
21024.286 1
21024.976 6
21025.665 6
21026.354 10
21027.043 5
21027.732 2
21028.421 5
21029.110 4
21029.800 8
21030.489 10
21031.178 19
21031.867 14
21032.556 11
21033.246 9
21033.935 6
21034.624 8
21035.313 6
21036.003 5
21036.692 16
21037.381 15
21038.071 10
21038.760 10
21039.449 7
21040.139 8
21040.828 5
21041.517 10
21042.207 11
21042.896 15
21043.585 16
21044.275 13
21044.964 11
21045.654 6
21046.343 10
21047.033 6
21047.722 6
21048.412 6
21049.101 7
21049.791 9
21050.480 10
21051.170 9
21051.859 8
21052.549 15
21053.238 10
21053.928 12
21054.617 22
21055.307 16
21055.997 17
21056.686 15
21057.376 8
21058.065 14
21058.755 17
21059.445 14
21060.134 18
21060.824 11
21061.514 5
21062.204 5
21062.893 6
21063.583 8
21064.273 13
21064.962 11
21065.652 12
21066.342 5
21067.032 1
21067.722 0
21068.411 1
21069.101 0
21069.791 7
21070.481 6
21071.171 3
21071.861 10
21072.551 9
21073.240 7
21073.930 3
21074.620 8
21075.310 13
21076.000 13
21076.690 11
21077.380 7
21078.070 7
21078.760 6
21079.450 10
21080.140 8
21080.830 17
21081.520 16
21082.210 9
21082.900 8
21083.590 9
21084.280 6
21084.970 5
21085.660 9
21086.350 8
21087.041 10
21087.731 8
21088.421 4
21089.111 9
21089.801 13
21090.491 12
21091.181 8
21091.872 8
21092.562 4
21093.252 8
21093.942 10
21094.633 7
21095.323 11
21096.013 10
21096.703 10
21097.394 5
21098.084 2
21098.774 6
21099.465 13
21100.155 9
21100.845 10
21101.536 5
21102.226 4
21102.916 3
21103.607 4
21104.297 7
21104.987 6
21105.678 3
21106.368 2
21107.059 7
21107.749 5
21108.440 7
21109.130 9
21109.821 1
21110.511 13
21111.202 16
21111.892 11
21112.583 7
21113.273 9
21113.964 5
21114.654 10
21115.345 11
21116.036 5
21116.726 4
21117.417 5
21118.107 1
21118.798 3
21119.489 5
21120.179 9
21120.870 11
21121.561 2
21122.251 5
21122.942 8
21123.633 8
21124.323 16
21125.014 9
21125.705 18
21126.396 17
21127.086 6
21127.777 2
21128.468 1
21129.159 7
21129.850 8
21130.540 6
21131.231 5
21131.922 7
21132.613 8
21133.304 5
21133.995 5
21134.686 13
21135.377 12
21136.067 11
21136.758 11
21137.449 8
21138.140 5
21138.831 11
21139.522 11
21140.213 10
21140.904 6
21141.595 5
[truncated: 18,778 more chars]
