# Supplementary material for: LIMPIC: a computational method for the separation of protein MALDI-TOF-MS signals from noise
Source: BMC Bioinformatics. 2007 Mar 26;8:101. doi: 10.1186/1471-2105-8-101 (PMC1847688; doi:10.1186/1471-2105-8-101)
Supplement: Additional File 2 — Compressed archive of 30 text files, containing MALDI-TOF-MS data acquired from in-vitro protein mixtures. The text files are arranged in 6 folders, each referring to a different cytochrome C concentration. [file 1471-2105-8-101-S2.zip › SOL_2.5_TXT/SOL_calib_09e.txt]

4989.031 0
4989.367 0
4989.703 0
4990.038 0
4990.374 0
4990.710 0
4991.046 0
4991.381 0
4991.717 62
4992.053 57
4992.389 84
4992.724 91
4993.060 70
4993.396 78
4993.732 64
4994.068 56
4994.404 60
4994.740 56
4995.075 54
4995.411 54
4995.747 76
4996.083 66
4996.419 53
4996.755 71
4997.091 67
4997.427 72
4997.763 52
4998.099 61
4998.435 58
4998.771 69
4999.107 57
4999.443 52
4999.779 69
5000.115 63
5000.451 61
5000.787 75
5001.123 79
5001.459 68
5001.795 52
5002.132 72
5002.468 74
5002.804 64
5003.140 92
5003.476 87
5003.812 56
5004.149 48
5004.485 44
5004.821 53
5005.157 47
5005.493 37
5005.830 47
5006.166 64
5006.502 69
5006.838 94
5007.175 93
5007.511 103
5007.847 96
5008.184 83
5008.520 86
5008.856 87
5009.193 82
5009.529 76
5009.865 54
5010.202 73
5010.538 63
5010.875 60
5011.211 86
5011.548 78
5011.884 69
5012.220 66
5012.557 61
5012.893 44
5013.230 62
5013.566 58
5013.903 61
5014.239 50
5014.576 66
5014.912 95
5015.249 121
5015.586 114
5015.922 77
5016.259 66
5016.595 60
5016.932 56
5017.269 59
5017.605 79
5017.942 76
5018.279 69
5018.615 76
5018.952 77
5019.289 83
5019.625 83
5019.962 61
5020.299 70
5020.636 41
5020.972 29
5021.309 36
5021.646 26
5021.983 47
5022.319 56
5022.656 55
5022.993 60
5023.330 78
5023.667 74
5024.004 112
5024.340 112
5024.677 86
5025.014 90
5025.351 71
5025.688 56
5026.025 38
5026.362 58
5026.699 57
5027.036 70
5027.373 73
5027.710 67
5028.047 75
5028.384 82
5028.721 97
5029.058 88
5029.395 62
5029.732 65
5030.069 60
5030.406 59
5030.743 78
5031.080 66
5031.417 70
5031.754 70
5032.091 49
5032.429 57
5032.766 80
5033.103 69
5033.440 62
5033.777 62
5034.114 64
5034.452 74
5034.789 56
5035.126 73
5035.463 77
5035.801 61
5036.138 46
5036.475 49
5036.812 36
5037.150 30
5037.487 39
5037.824 74
5038.162 70
5038.499 78
5038.836 55
5039.174 72
5039.511 89
5039.848 73
5040.186 66
5040.523 58
5040.861 61
5041.198 45
5041.536 71
5041.873 66
5042.210 52
5042.548 65
5042.885 74
5043.223 64
5043.560 55
5043.898 56
5044.235 51
5044.573 71
5044.911 52
5045.248 54
5045.586 74
5045.923 70
5046.261 74
5046.599 80
5046.936 110
5047.274 112
5047.611 112
5047.949 90
5048.287 81
5048.624 77
5048.962 79
5049.300 88
5049.638 122
5049.975 114
5050.313 96
5050.651 92
5050.988 102
5051.326 106
5051.664 104
5052.002 87
5052.340 102
5052.677 125
5053.015 123
5053.353 102
5053.691 72
5054.029 72
5054.367 69
5054.705 58
5055.042 65
5055.380 67
5055.718 85
5056.056 72
5056.394 60
5056.732 68
5057.070 56
5057.408 47
5057.746 49
5058.084 42
5058.422 34
5058.760 35
5059.098 58
5059.436 58
5059.774 69
5060.112 66
5060.450 54
5060.788 50
5061.126 60
5061.465 73
5061.803 64
5062.141 62
5062.479 54
5062.817 54
5063.155 45
5063.493 58
5063.832 58
5064.170 74
5064.508 63
5064.846 53
5065.184 70
5065.523 86
5065.861 91
5066.199 56
5066.538 38
5066.876 54
5067.214 47
5067.552 47
5067.891 51
5068.229 52
5068.567 46
5068.906 47
5069.244 54
5069.583 72
5069.921 69
5070.259 63
5070.598 60
5070.936 76
5071.275 68
5071.613 64
5071.952 56
5072.290 58
5072.628 48
5072.967 30
5073.305 52
5073.644 76
5073.982 65
5074.321 82
5074.660 100
5074.998 111
5075.337 119
5075.675 90
5076.014 83
5076.352 130
5076.691 139
5077.030 85
5077.368 64
5077.707 68
5078.046 85
5078.384 92
5078.723 98
5079.062 74
5079.400 56
5079.739 38
5080.078 49
5080.417 42
5080.755 60
5081.094 77
5081.433 72
5081.772 58
5082.110 59
5082.449 51
5082.788 60
5083.127 79
5083.466 91
5083.805 82
5084.143 66
5084.482 60
5084.821 54
5085.160 51
5085.499 42
5085.838 54
5086.177 45
5086.516 30
5086.855 29
5087.194 41
5087.533 59
5087.872 63
5088.211 54
5088.550 43
5088.889 34
5089.228 48
5089.567 58
5089.906 71
5090.245 84
5090.584 76
5090.923 77
5091.262 84
5091.601 90
5091.940 106
5092.280 87
5092.619 93
5092.958 89
5093.297 58
5093.636 85
5093.975 86
5094.315 70
5094.654 59
5094.993 63
5095.332 61
5095.672 73
5096.011 64
5096.350 65
5096.689 70
5097.029 83
5097.368 81
5097.707 93
5098.047 81
5098.386 70
5098.725 73
5099.065 96
5099.404 76
5099.743 62
5100.083 59
5100.422 48
5100.762 47
5101.101 77
5101.441 87
5101.780 78
5102.119 60
5102.459 56
5102.798 59
5103.138 61
5103.477 41
5103.817 25
5104.156 31
5104.496 47
5104.836 44
5105.175 55
5105.515 44
5105.854 30
5106.194 69
5106.534 75
5106.873 80
5107.213 70
5107.552 65
5107.892 80
5108.232 98
5108.571 87
5108.911 62
5109.251 59
5109.590 71
5109.930 72
5110.270 59
5110.610 41
5110.949 49
5111.289 46
5111.629 47
5111.969 44
5112.309 65
5112.648 100
5112.988 99
5113.328 94
5113.668 91
5114.008 82
5114.348 64
5114.688 49
5115.027 59
5115.367 52
5115.707 41
5116.047 56
5116.387 61
5116.727 44
5117.067 26
5117.407 49
5117.747 52
5118.087 34
5118.427 25
5118.767 22
5119.107 24
5119.447 22
5119.787 47
5120.127 50
5120.467 63
5120.807 64
5121.147 48
5121.487 59
5121.828 72
5122.168 53
5122.508 64
5122.848 58
5123.188 57
5123.528 51
5123.869 53
5124.209 74
5124.549 56
5124.889 63
5125.229 63
5125.570 50
5125.910 63
5126.250 55
5126.590 36
5126.931 59
5127.271 61
5127.611 87
5127.952 82
5128.292 44
5128.632 36
5128.973 35
5129.313 56
5129.653 65
5129.994 54
5130.334 51
5130.675 45
5131.015 43
5131.355 45
5131.696 65
5132.036 74
5132.377 56
5132.717 58
5133.058 49
5133.398 47
5133.739 45
5134.079 71
5134.420 109
5134.760 93
5135.101 80
5135.442 64
5135.782 64
5136.123 73
5136.463 57
5136.804 41
5137.145 72
5137.485 63
5137.826 63
5138.167 61
5138.507 74
5138.848 68
5139.189 62
5139.529 57
5139.870 63
5140.211 67
5140.551 41
5140.892 29
5141.233 56
5141.574 50
5141.915 42
5142.255 46
5142.596 35
5142.937 31
5143.278 36
5143.619 69
5143.959 72
5144.300 67
5144.641 56
5144.982 57
5145.323 41
5145.664 46
5146.005 67
5146.346 56
5146.687 45
5147.028 45
5147.369 81
5147.710 94
5148.051 71
5148.392 71
5148.733 44
5149.074 45
5149.415 40
5149.756 37
5150.097 57
5150.438 70
5150.779 72
5151.120 56
5151.461 45
5151.802 47
5152.143 52
5152.484 36
5152.826 32
5153.167 34
5153.508 54
5153.849 58
5154.190 48
5154.531 54
5154.873 38
5155.214 70
5155.555 76
5155.896 79
5156.238 56
5156.579 47
5156.920 42
5157.262 57
5157.603 64
5157.944 68
5158.285 71
5158.627 62
5158.968 52
5159.310 59
5159.651 67
5159.992 52
5160.334 54
5160.675 52
5161.016 48
5161.358 36
5161.699 50
5162.041 65
5162.382 54
5162.724 50
5163.065 82
5163.407 85
5163.748 71
5164.090 96
5164.431 100
5164.773 85
5165.114 62
5165.456 50
5165.797 38
5166.139 47
5166.481 39
5166.822 61
5167.164 67
5167.506 82
5167.847 81
5168.189 81
5168.530 88
5168.872 73
5169.214 59
5169.556 52
5169.897 69
5170.239 57
5170.581 64
5170.922 53
5171.264 37
5171.606 45
5171.948 37
5172.290 34
5172.631 39
5172.973 49
5173.315 37
5173.657 26
5173.999 53
5174.341 77
5174.682 74
5175.024 68
5175.366 46
5175.708 69
5176.050 74
5176.392 50
5176.734 37
5177.076 46
5177.418 60
5177.760 61
5178.102 41
5178.444 30
5178.786 47
5179.128 55
5179.470 63
5179.812 64
5180.154 43
5180.496 48
5180.838 43
5181.180 45
5181.522 43
5181.864 61
5182.206 56
5182.548 57
5182.891 54
5183.233 63
5183.575 60
5183.917 51
5184.259 53
5184.601 63
5184.944 54
5185.286 51
5185.628 65
5185.970 63
5186.313 62
5186.655 52
5186.997 42
5187.339 46
5187.682 33
5188.024 50
5188.366 71
5188.709 56
5189.051 45
5189.393 43
5189.736 50
5190.078 54
5190.421 69
5190.763 54
5191.105 62
5191.448 81
5191.790 93
5192.133 80
5192.475 67
5192.818 77
5193.160 85
5193.503 81
5193.845 100
5194.188 89
5194.530 59
5194.873 69
5195.215 100
5195.558 102
5195.900 112
5196.243 95
5196.585 76
5196.928 62
5197.271 50
5197.613 62
5197.956 71
5198.299 66
5198.641 63
5198.984 56
5199.327 74
5199.669 74
5200.012 74
5200.355 56
5200.697 65
5201.040 56
5201.383 71
5201.726 67
5202.068 33
5202.411 27
5202.754 24
5203.097 46
5203.440 52
5203.782 51
5204.125 75
5204.468 75
5204.811 97
5205.154 87
5205.497 67
5205.840 54
5206.183 51
5206.525 77
5206.868 73
5207.211 71
5207.554 68
5207.897 79
5208.240 67
5208.583 48
5208.926 59
5209.269 45
5209.612 47
5209.955 31
5210.298 39
5210.641 40
5210.984 39
5211.328 25
5211.671 21
5212.014 30
5212.357 63
5212.700 53
5213.043 60
5213.386 64
5213.729 85
5214.073 125
5214.416 104
5214.759 76
5215.102 60
5215.445 66
5215.789 68
5216.132 47
5216.475 47
5216.818 49
5217.162 43
5217.505 57
5217.848 74
5218.191 77
5218.535 90
5218.878 57
5219.221 56
5219.565 47
5219.908 44
5220.251 52
5220.595 61
5220.938 49
5221.282 61
5221.625 70
5221.969 63
5222.312 39
5222.655 31
5222.999 40
5223.342 47
5223.686 40
5224.029 57
5224.373 65
5224.716 66
5225.060 56
5225.403 73
5225.747 67
5226.091 53
5226.434 57
5226.778 49
5227.121 49
5227.465 52
5227.808 43
5228.152 49
5228.496 38
5228.839 46
5229.183 56
5229.527 71
5229.870 66
5230.214 73
5230.558 68
5230.902 43
5231.245 61
5231.589 47
5231.933 52
5232.277 48
5232.620 46
5232.964 52
5233.308 34
5233.652 71
5233.996 69
5234.339 56
5234.683 51
5235.027 39
5235.371 55
5235.715 47
5236.059 49
5236.403 70
5236.747 84
5237.090 66
5237.434 49
5237.778 42
5238.122 72
5238.466 59
5238.810 58
5239.154 39
5239.498 32
5239.842 22
5240.186 31
5240.530 55
5240.874 60
5241.218 52
5241.563 58
5241.907 86
5242.251 70
5242.595 58
5242.939 60
5243.283 56
5243.627 41
5243.971 54
5244.315 59
5244.660 56
5245.004 55
5245.348 43
5245.692 44
5246.036 68
5246.381 73
5246.725 51
5247.069 38
5247.413 37
5247.758 41
5248.102 46
5248.446 50
5248.791 66
5249.135 76
5249.479 78
5249.824 87
5250.168 98
5250.512 116
5250.857 115
5251.201 105
5251.545 85
5251.890 81
5252.234 70
5252.579 66
5252.923 60
5253.268 77
5253.612 71
5253.957 45
5254.301 36
5254.646 44
5254.990 35
5255.335 42
5255.679 51
5256.024 46
5256.368 46
5256.713 57
5257.057 41
5257.402 29
5257.747 35
5258.091 59
5258.436 54
5258.780 52
5259.125 43
5259.470 40
5259.814 23
5260.159 27
5260.504 33
5260.848 28
5261.193 39
5261.538 34
5261.883 36
5262.227 42
5262.572 55
5262.917 45
5263.262 50
5263.606 48
5263.951 63
5264.296 67
5264.641 55
5264.986 50
5265.331 61
5265.675 65
5266.020 51
5266.365 70
5266.710 62
5267.055 48
5267.400 23
5267.745 31
5268.090 37
5268.435 34
5268.780 36
5269.125 47
5269.470 61
5269.815 41
5270.160 48
5270.505 51
5270.850 80
5271.195 59
5271.540 43
5271.885 59
5272.230 66
5272.575 79
5272.920 51
5273.265 33
5273.610 26
5273.956 40
5274.301 32
5274.646 32
5274.991 31
5275.336 24
5275.681 29
5276.027 52
5276.372 58
5276.717 71
5277.062 62
5277.407 58
5277.753 55
5278.098 78
5278.443 67
5278.789 74
5279.134 75
5279.479 63
5279.825 45
5280.170 58
5280.515 61
5280.861 78
5281.206 92
5281.551 79
5281.897 60
5282.242 35
5282.588 28
5282.933 65
5283.278 77
5283.624 74
5283.969 56
5284.315 53
5284.660 50
5285.006 42
5285.351 62
5285.697 55
5286.042 59
5286.388 69
5286.733 60
5287.079 61
5287.424 57
5287.770 56
5288.116 42
5288.461 52
5288.807 53
5289.153 42
5289.498 42
5289.844 53
5290.189 50
5290.535 45
5290.881 52
5291.227 51
5291.572 40
5291.918 58
5292.264 82
5292.609 48
5292.955 53
5293.301 50
5293.647 48
5293.993 41
5294.338 50
5294.684 33
5295.030 20
5295.376 44
5295.722 47
5296.067 43
5296.413 58
5296.759 41
5297.105 33
5297.451 44
5297.797 56
5298.143 69
5298.489 49
5298.835 57
5299.181 51
5299.527 48
5299.873 53
5300.219 42
5300.565 50
5300.911 37
5301.257 27
5301.603 20
5301.949 21
5302.295 22
5302.641 42
5302.987 74
5303.333 65
5303.679 56
5304.025 31
5304.371 44
5304.718 46
5305.064 31
5305.410 24
5305.756 26
5306.102 21
5306.448 40
5306.795 35
5307.141 22
5307.487 26
5307.833 36
5308.179 34
5308.526 30
5308.872 32
5309.218 66
5309.565 65
5309.911 34
5310.257 30
5310.604 42
5310.950 40
5311.296 44
5311.643 66
5311.989 43
5312.335 36
5312.682 30
5313.028 42
5313.375 60
5313.721 43
5314.067 36
5314.414 40
5314.760 60
5315.107 61
5315.453 69
5315.800 59
5316.146 59
5316.493 43
5316.839 53
5317.186 46
5317.533 35
5317.879 66
5318.226 66
5318.572 44
5318.919 58
5319.265 49
5319.612 48
5319.959 58
5320.305 61
5320.652 47
5320.999 36
5321.345 48
5321.692 58
5322.039 62
5322.385 77
5322.732 71
5323.079 49
5323.426 62
5323.772 60
5324.119 60
5324.466 81
5324.813 70
5325.160 81
5325.506 95
5325.853 68
5326.200 67
5326.547 68
5326.894 73
5327.241 77
5327.588 69
5327.934 58
5328.281 55
5328.628 53
5328.975 63
5329.322 53
5329.669 46
5330.016 20
5330.363 17
5330.710 25
5331.057 16
5331.404 21
5331.751 41
5332.098 31
5332.445 63
5332.792 63
5333.139 50
5333.486 66
5333.833 71
5334.180 83
5334.528 79
5334.875 60
5335.222 50
5335.569 36
5335.916 64
5336.263 62
5336.610 48
5336.958 32
5337.305 40
5337.652 45
5337.999 27
5338.346 36
5338.694 43
5339.041 36
5339.388 46
5339.736 67
5340.083 70
5340.430 52
5340.777 43
5341.125 45
5341.472 48
5341.819 64
5342.167 80
5342.514 69
5342.862 80
5343.209 74
5343.556 66
5343.904 51
5344.251 64
5344.599 46
5344.946 39
5345.293 33
5345.641 48
5345.988 57
5346.336 46
5346.683 41
5347.031 37
5347.378 32
5347.726 39
5348.074 44
5348.421 34
5348.769 49
5349.116 39
5349.464 30
5349.811 51
5350.159 34
5350.507 39
5350.854 42
5351.202 41
5351.550 31
5351.897 29
5352.245 64
5352.593 71
5352.940 63
5353.288 63
5353.636 78
5353.984 66
5354.331 55
5354.679 42
5355.027 39
5355.375 30
5355.722 39
5356.070 50
5356.418 44
5356.766 39
5357.114 24
5357.462 38
5357.810 52
5358.157 46
5358.505 30
5358.853 29
5359.201 41
5359.549 27
5359.897 21
5360.245 28
5360.593 30
5360.941 31
5361.289 42
5361.637 53
5361.985 36
5362.333 31
5362.681 29
5363.029 35
5363.377 56
5363.725 57
5364.073 52
5364.421 58
5364.769 82
5365.117 73
5365.465 76
5365.814 66
5366.162 44
5366.510 53
5366.858 72
5367.206 53
5367.554 36
5367.903 50
5368.251 50
5368.599 42
5368.947 40
5369.295 43
5369.644 63
5369.992 65
5370.340 49
5370.688 46
5371.037 39
5371.385 30
5371.733 40
5372.082 40
5372.430 24
5372.778 32
5373.127 48
5373.475 46
5373.824 45
5374.172 44
5374.520 46
5374.869 43
5375.217 34
5375.566 44
5375.914 48
5376.263 67
5376.611 39
5376.959 32
5377.308 36
5377.656 69
5378.005 73
5378.354 50
5378.702 42
5379.051 46
5379.399 56
5379.748 52
5380.096 56
5380.445 61
5380.794 42
5381.142 33
5381.491 32
5381.839 29
5382.188 33
5382.537 41
5382.885 25
5383.234 26
5383.583 37
5383.932 36
5384.280 42
5384.629 42
5384.978 66
5385.327 67
5385.675 63
5386.024 55
5386.373 50
5386.722 54
5387.070 35
5387.419 39
5387.768 26
5388.117 44
5388.466 65
5388.815 69
5389.164 56
5389.512 59
5389.861 73
5390.210 88
5390.559 64
5390.908 49
5391.257 37
5391.606 48
5391.955 56
5392.304 68
5392.653 76
5393.002 63
5393.351 60
5393.700 44
5394.049 39
5394.398 64
5394.747 78
5395.096 60
5395.445 31
5395.794 32
5396.144 48
5396.493 59
5396.842 53
5397.191 74
5397.540 74
5397.889 63
5398.238 75
5398.588 60
5398.937 55
5399.286 45
5399.635 39
5399.985 34
5400.334 48
5400.683 60
5401.032 48
5401.382 55
5401.731 77
5402.080 70
5402.429 58
5402.779 52
5403.128 49
5403.477 52
5403.827 68
5404.176 72
5404.526 75
5404.875 64
5405.224 53
5405.574 35
5405.923 27
5406.273 15
5406.622 25
5406.972 26
5407.321 29
5407.670 35
5408.020 31
5408.369 34
5408.719 40
5409.068 33
5409.418 38
5409.768 53
5410.117 63
5410.467 37
5410.816 36
5411.166 43
5411.515 36
5411.865 38
5412.215 74
5412.564 66
5412.914 54
5413.264 43
5413.613 44
5413.963 36
5414.313 60
5414.662 61
5415.012 42
5415.362 40
5415.712 60
5416.061 62
5416.411 53
5416.761 51
5417.111 53
5417.460 49
5417.810 62
5418.160 55
5418.510 35
5418.860 57
5419.210 35
5419.559 51
5419.909 61
5420.259 58
5420.609 55
5420.959 67
5421.309 68
5421.659 67
5422.009 64
5422.359 79
5422.709 100
5423.059 106
5423.409 104
5423.759 88
5424.109 59
5424.459 54
5424.809 61
5425.159 52
5425.509 38
5425.859 29
5426.209 30
5426.559 50
5426.909 44
5427.259 54
5427.609 69
5427.960 76
5428.310 77
5428.660 69
5429.010 64
5429.360 57
5429.710 53
5430.061 43
5430.411 41
5430.761 22
5431.111 17
5431.462 31
5431.812 45
5432.162 45
5432.512 42
5432.863 48
5433.213 39
5433.563 37
5433.914 31
5434.264 48
5434.614 46
5434.965 50
5435.315 68
5435.665 68
5436.016 78
5436.366 70
5436.717 64
5437.067 49
5437.418 61
5437.768 48
5438.118 49
5438.469 65
5438.819 59
5439.170 55
5439.520 53
5439.871 49
5440.221 76
5440.572 77
5440.923 52
5441.273 43
5441.624 43
5441.974 39
5442.325 60
5442.675 85
5443.026 83
5443.377 66
5443.727 79
5444.078 65
5444.429 51
5444.779 23
5445.130 14
5445.481 20
5445.831 24
5446.182 33
5446.533 55
5446.884 46
5447.234 52
5447.585 44
5447.936 28
5448.287 58
5448.638 59
5448.988 51
5449.339 42
5449.690 40
5450.041 68
5450.392 55
5450.743 50
5451.093 68
5451.444 54
5451.795 47
5452.146 39
5452.497 28
5452.848 33
5453.199 44
5453.550 42
5453.901 28
5454.252 44
5454.603 74
5454.954 71
5455.305 63
5455.656 54
5456.007 47
5456.358 42
5456.709 48
5457.060 34
5457.411 34
5457.762 53
5458.113 50
5458.465 42
5458.816 50
5459.167 47
5459.518 63
5459.869 73
5460.220 67
5460.572 82
5460.923 76
5461.274 58
5461.625 47
5461.976 56
5462.328 85
5462.679 86
5463.030 82
5463.381 77
5463.733 62
5464.084 60
5464.435 67
5464.787 60
5465.138 54
5465.489 48
5465.841 50
5466.192 47
5466.543 38
5466.895 48
5467.246 48
5467.598 57
5467.949 74
5468.300 56
5468.652 45
5469.003 57
5469.355 40
5469.706 32
5470.058 53
5470.409 66
5470.761 63
5471.112 40
5471.464 33
5471.815 31
5472.167 41
5472.519 46
5472.870 48
5473.222 47
5473.573 60
5473.925 42
5474.277 42
5474.628 55
5474.980 47
5475.331 66
5475.683 72
5476.035 51
5476.387 47
5476.738 43
5477.090 34
5477.442 46
5477.793 35
5478.145 35
5478.497 46
5478.849 44
5479.200 61
5479.552 57
5479.904 42
5480.256 27
5480.608 37
5480.960 49
5481.311 55
5481.663 24
5482.015 30
5482.367 49
5482.719 59
5483.071 60
5483.423 39
5483.775 49
5484.127 40
5484.479 39
5484.831 51
5485.183 36
5485.535 29
5485.887 53
5486.239 56
5486.591 44
5486.943 50
5487.295 44
5487.647 49
5487.999 43
5488.351 34
5488.703 36
5489.055 54
5489.407 53
5489.759 46
5490.111 45
5490.464 41
5490.816 35
5491.168 55
5491.520 34
5491.872 48
5492.224 49
5492.577 52
5492.929 58
5493.281 40
5493.633 36
5493.986 60
5494.338 60
5494.690 51
5495.042 48
5495.395 55
5495.747 42
5496.099 30
5496.452 49
5496.804 54
5497.156 47
5497.509 49
5497.861 40
5498.214 52
5498.566 51
5498.918 49
5499.271 38
5499.623 38
5499.976 43
5500.328 44
5500.681 49
5501.033 25
5501.386 19
5501.738 20
5502.091 26
5502.443 40
5502.796 39
5503.148 51
5503.501 61
5503.853 50
5504.206 52
5504.559 65
5504.911 51
5505.264 38
5505.616 27
5505.969 25
5506.322 45
5506.674 58
5507.027 53
5507.380 48
5507.732 37
5508.085 35
5508.438 34
5508.791 43
5509.143 39
5509.496 40
5509.849 40
5510.202 52
5510.554 61
5510.907 44
5511.260 64
5511.613 46
5511.966 42
5512.319 42
5512.671 34
5513.024 30
5513.377 47
5513.730 36
5514.083 43
5514.436 40
5514.789 42
5515.142 37
5515.495 51
5515.848 49
5516.201 50
5516.554 43
5516.907 33
5517.260 51
5517.613 51
5517.966 42
5518.319 48
5518.672 47
5519.025 40
5519.378 35
5519.731 40
5520.084 64
5520.437 78
5520.790 72
5521.143 72
5521.497 47
5521.850 42
5522.203 51
5522.556 51
5522.909 59
5523.262 53
5523.616 31
5523.969 30
5524.322 36
5524.675 33
5525.029 46
5525.382 59
5525.735 75
5526.088 70
5526.442 61
5526.795 60
5527.148 55
5527.502 51
5527.855 36
5528.208 26
5528.562 43
5528.915 51
5529.268 46
5529.622 34
5529.975 40
5530.329 72
5530.682 64
5531.036 54
5531.389 55
5531.742 54
5532.096 39
5532.449 33
5532.803 60
5533.156 48
5533.510 46
5533.863 41
5534.217 48
5534.571 44
5534.924 37
5535.278 49
5535.631 40
5535.985 46
5536.339 54
5536.692 49
5537.046 45
5537.399 35
5537.753 26
5538.107 39
5538.460 41
5538.814 34
5539.168 30
5539.522 50
5539.875 46
5540.229 53
5540.583 62
5540.937 51
5541.290 43
5541.644 23
5541.998 23
5542.352 61
5542.705 81
5543.059 63
5543.413 52
5543.767 42
5544.121 40
5544.475 37
5544.829 20
5545.183 24
5545.536 27
5545.890 23
5546.244 35
5546.598 35
5546.952 45
5547.306 45
5547.660 33
5548.014 60
5548.368 56
5548.722 63
5549.076 79
5549.430 82
5549.784 60
5550.138 83
5550.492 94
5550.846 83
5551.200 63
5551.555 44
5551.909 56
5552.263 56
5552.617 63
5552.971 70
5553.325 56
5553.679 33
5554.034 37
5554.388 39
5554.742 42
5555.096 52
5555.450 34
5555.805 47
5556.159 47
5556.513 41
5556.867 43
5557.222 46
5557.576 41
5557.930 35
5558.285 40
5558.639 51
5558.993 47
5559.348 38
5559.702 28
5560.056 29
5560.411 37
5560.765 47
5561.120 42
5561.474 41
5561.828 55
5562.183 38
5562.537 36
5562.892 38
5563.246 42
5563.601 38
5563.955 46
5564.310 52
5564.664 35
5565.019 20
5565.373 28
5565.728 30
5566.082 25
5566.437 30
5566.792 27
5567.146 38
5567.501 30
5567.855 52
5568.210 31
5568.565 23
5568.919 46
5569.274 49
5569.629 21
5569.983 28
5570.338 44
5570.693 37
5571.047 37
5571.402 38
5571.757 37
5572.112 29
5572.466 36
5572.821 30
5573.176 32
5573.531 31
5573.886 35
5574.240 52
5574.595 31
5574.950 30
5575.305 52
5575.660 58
5576.015 50
5576.370 62
5576.724 71
5577.079 62
5577.434 56
5577.789 54
5578.144 39
5578.499 50
5578.854 53
5579.209 54
5579.564 48
5579.919 50
5580.274 33
5580.629 44
5580.984 48
5581.339 49
5581.694 46
5582.049 28
5582.404 27
5582.759 32
5583.115 57
5583.470 60
5583.825 55
5584.180 44
5584.535 55
5584.890 75
5585.245 66
5585.601 54
5585.956 47
5586.311 48
5586.666 41
5587.021 59
5587.377 42
5587.732 38
5588.087 29
5588.443 27
5588.798 17
5589.153 22
5589.508 31
5589.864 25
5590.219 28
5590.574 46
5590.930 40
5591.285 29
5591.640 35
5591.996 45
5592.351 32
5592.707 28
5593.062 40
5593.418 36
5593.773 36
5594.128 41
5594.484 35
5594.839 29
5595.195 29
5595.550 32
5595.906 51
5596.261 60
5596.617 44
5596.972 55
5597.328 36
5597.684 29
5598.039 28
5598.395 24
5598.750 48
5599.106 40
5599.462 35
5599.817 49
5600.173 43
5600.529 29
5600.884 24
5601.240 31
5601.596 50
5601.951 53
5602.307 53
5602.663 42
5603.018 36
5603.374 31
5603.730 42
5604.086 61
5604.441 47
5604.797 55
5605.153 58
5605.509 61
5605.865 51
5606.221 46
5606.576 32
5606.932 20
5607.288 17
5607.644 45
5608.000 45
5608.356 37
5608.712 25
5609.068 33
5609.424 36
5609.780 34
5610.136 39
5610.492 49
5610.847 46
5611.203 53
5611.559 39
5611.916 35
5612.272 37
5612.628 42
5612.984 40
5613.340 39
5613.696 32
5614.052 46
5614.408 36
5614.764 36
5615.120 57
5615.476 50
5615.832 37
5616.189 50
5616.545 60
5616.901 65
5617.257 40
5617.613 41
5617.970 41
5618.326 36
5618.682 30
5619.038 40
5619.395 25
5619.751 31
5620.107 29
5620.463 31
5620.820 41
5621.176 28
5621.532 35
5621.889 44
5622.245 28
5622.601 35
5622.958 78
5623.314 67
5623.670 48
5624.027 36
5624.383 41
5624.740 39
5625.096 46
5625.453 50
5625.809 43
5626.166 47
5626.522 67
5626.878 72
5627.235 61
5627.592 45
5627.948 53
5628.305 47
5628.661 52
5629.018 78
5629.374 59
5629.731 36
5630.087 31
5630.444 46
5630.801 53
5631.157 40
5631.514 46
5631.871 54
5632.227 60
5632.584 67
5632.941 62
5633.297 79
5633.654 55
5634.011 60
5634.367 74
5634.724 83
5635.081 71
5635.438 54
5635.794 44
5636.151 45
5636.508 46
5636.865 66
5637.222 74
5637.579 74
5637.935 76
5638.292 68
5638.649 47
5639.006 48
5639.363 37
5639.720 36
5640.077 37
5640.434 49
5640.791 45
5641.147 45
5641.504 46
5641.861 60
5642.218 63
5642.575 84
5642.932 87
5643.289 78
5643.646 63
5644.003 74
5644.360 95
5644.718 108
5645.075 116
5645.432 103
5645.789 131
5646.146 157
5646.503 131
5646.860 158
5647.217 181
5647.574 244
5647.932 285
5648.289 320
5648.646 341
5649.003 369
5649.360 404
5649.718 435
5650.075 585
5650.432 642
5650.789 653
5651.146 691
5651.504 762
5651.861 782
5652.218 706
5652.576 617
5652.933 527
5653.290 458
5653.648 422
5654.005 378
5654.362 326
5654.720 248
5655.077 190
5655.435 131
5655.792 124
5656.149 120
5656.507 120
5656.864 109
5657.222 95
5657.579 94
5657.937 118
5658.294 148
5658.652 115
5659.009 121
5659.367 128
5659.724 139
5660.082 131
5660.439 96
5660.797 108
5661.154 123
5661.512 122
5661.870 106
5662.227 111
5662.585 85
5662.942 101
5663.300 85
5663.658 85
5664.015 83
5664.373 92
5664.731 132
5665.088 127
5665.446 130
5665.804 130
5666.162 105
5666.519 96
5666.877 101
5667.235 132
5667.593 165
5667.950 170
5668.308 145
5668.666 167
5669.024 163
5669.382 168
5669.740 141
5670.097 156
5670.455 125
5670.813 124
5671.171 134
5671.529 118
5671.887 103
5672.245 119
5672.603 117
5672.961 122
5673.319 96
5673.677 85
5674.035 98
5674.393 95
5674.751 110
5675.109 124
5675.467 104
5675.825 96
5676.183 89
5676.541 110
5676.899 104
5677.257 86
5677.615 77
5677.973 108
5678.331 108
5678.689 125
5679.048 104
5679.406 99
5679.764 97
5680.122 76
5680.480 70
5680.839 104
5681.197 136
5681.555 112
5681.913 96
5682.271 82
5682.630 97
5682.988 99
5683.346 106
5683.705 120
5684.063 108
5684.421 95
5684.779 147
5685.138 136
5685.496 110
5685.854 92
5686.213 73
5686.571 89
5686.930 119
5687.288 97
5687.646 88
5688.005 94
5688.363 126
5688.722 123
5689.080 118
5689.439 92
5689.797 85
5690.156 70
5690.514 83
5690.873 63
5691.231 47
5691.590 61
5691.948 86
5692.307 102
5692.665 97
5693.024 80
5693.383 57
5693.741 49
5694.100 49
5694.458 64
5694.817 48
5695.176 68
5695.534 102
5695.893 81
5696.252 85
5696.610 100
5696.969 105
5697.328 89
5697.687 82
5698.045 89
5698.404 78
5698.763 64
5699.122 59
5699.480 72
5699.839 68
5700.198 57
5700.557 40
5700.916 56
5701.274 75
5701.633 76
5701.992 77
5702.351 76
5702.710 64
5703.069 72
5703.428 95
5703.787 159
5704.146 152
5704.505 101
5704.864 100
5705.222 96
5705.581 87
5705.940 72
5706.299 87
5706.658 122
5707.017 99
5707.377 130
5707.736 108
5708.095 106
5708.454 98
5708.813 81
5709.172 91
5709.531 83
5709.890 66
5710.249 68
5710.608 59
5710.967 96
5711.327 94
5711.686 71
5712.045 95
5712.404 111
5712.763 105
5713.123 103
5713.482 82
5713.841 86
5714.200 84
5714.560 107
5714.919 89
5715.278 102
5715.637 117
5715.997 127
5716.356 116
5716.715 105
5717.075 97
5717.434 111
5717.793 105
5718.153 133
5718.512 150
5718.872 171
5719.231 218
5719.590 265
5719.950 246
5720.309 215
5720.669 208
5721.028 191
5721.388 208
5721.747 183
5722.107 154
5722.466 141
5722.826 136
5723.185 142
5723.545 122
5723.904 147
5724.264 130
5724.623 108
5724.983 108
5725.343 137
5725.702 162
5726.062 187
5726.421 176
5726.781 187
5727.141 184
5727.500 174
5727.860 137
5728.220 106
5728.580 99
5728.939 87
5729.299 74
5729.659 83
5730.018 107
5730.378 113
5730.738 97
5731.098 94
5731.458 83
5731.817 104
5732.177 113
5732.537 93
5732.897 100
5733.257 93
5733.616 62
5733.976 84
5734.336 97
5734.696 107
5735.056 149
5735.416 152
5735.776 152
5736.136 120
5736.496 106
5736.856 95
5737.216 76
5737.576 90
5737.936 114
5738.296 120
5738.656 108
5739.016 105
5739.376 119
5739.736 133
5740.096 117
5740.456 89
5740.816 91
5741.176 101
5741.536 127
5741.896 111
5742.256 86
5742.617 73
5742.977 81
5743.337 101
5743.697 132
5744.057 121
5744.417 113
5744.778 85
5745.138 56
5745.498 59
5745.858 66
5746.219 76
5746.579 88
5746.939 75
5747.299 82
5747.660 85
5748.020 104
5748.380 92
5748.741 87
5749.101 82
5749.461 86
5749.822 70
5750.182 89
5750.543 94
5750.903 84
5751.263 86
5751.624 73
5751.984 74
5752.345 83
5752.705 110
5753.066 77
5753.426 68
5753.787 71
5754.147 90
5754.508 67
5754.868 57
5755.229 57
5755.589 95
5755.950 73
5756.310 63
5756.671 93
5757.032 86
5757.392 86
5757.753 81
5758.113 82
5758.474 93
5758.835 83
5759.195 72
5759.556 56
5759.917 58
5760.277 60
5760.638 57
5760.999 33
5761.359 21
5761.720 18
5762.081 41
5762.442 66
5762.803 74
5763.163 64
5763.524 51
5763.885 60
5764.246 60
5764.607 78
5764.967 114
5765.328 106
5765.689 101
5766.050 84
5766.411 74
5766.772 60
5767.133 55
5767.494 56
5767.855 52
5768.215 44
5768.576 60
5768.937 67
5769.298 68
5769.659 83
5770.020 77
5770.381 63
5770.742 54
5771.103 43
5771.464 73
5771.826 69
5772.187 69
5772.548 74
5772.909 55
5773.270 55
5773.631 66
5773.992 63
5774.353 64
5774.714 83
5775.076 111
5775.437 85
5775.798 57
5776.159 49
5776.520 32
5776.881 35
5777.243 39
5777.604 60
5777.965 53
5778.326 38
5778.688 59
5779.049 70
5779.410 61
5779.772 42
5780.133 42
5780.494 55
5780.856 55
5781.217 46
5781.578 70
5781.940 79
5782.301 52
5782.662 45
5783.024 48
5783.385 57
5783.747 62
5784.108 49
5784.470 59
5784.831 77
5785.192 86
5785.554 100
5785.915 83
5786.277 117
5786.639 128
5787.000 131
5787.362 133
5787.723 94
5788.085 74
5788.446 78
5788.808 91
5789.169 103
5789.531 146
5789.893 129
5790.254 97
5790.616 116
5790.978 108
5791.339 121
5791.701 100
5792.063 96
5792.424 84
5792.786 131
5793.148 108
5793.509 91
5793.871 100
5794.233 132
5794.595 107
5794.957 92
5795.318 82
5795.680 89
5796.042 104
5796.404 107
5796.766 77
5797.127 110
5797.489 118
5797.851 128
5798.213 113
5798.575 75
5798.937 57
5799.299 38
5799.661 47
5800.023 71
5800.385 70
5800.747 57
5801.108 91
5801.470 100
5801.832 95
5802.194 107
5802.556 87
5802.919 90
5803.281 85
5803.643 92
5804.005 133
5804.367 112
5804.729 89
5805.091 98
5805.453 111
5805.815 94
5806.177 86
5806.539 90
5806.902 78
5807.264 81
5807.626 87
5807.988 79
5808.350 119
5808.712 96
5809.075 101
5809.437 69
5809.799 56
5810.161 62
5810.524 78
5810.886 83
5811.248 95
5811.611 62
5811.973 50
5812.335 60
5812.698 58
5813.060 50
5813.422 52
5813.785 72
5814.147 72
5814.509 57
5814.872 73
5815.234 61
5815.597 47
5815.959 44
5816.321 74
5816.684 68
5817.046 66
5817.409 59
5817.771 59
5818.134 80
5818.496 54
5818.859 47
5819.221 43
5819.584 43
5819.947 51
5820.309 48
5820.672 43
5821.034 34
5821.397 50
5821.759 50
5822.122 37
5822.485 37
5822.847 45
5823.210 44
5823.573 39
5823.935 27
5824.298 51
5824.661 46
5825.023 47
5825.386 46
5825.749 70
5826.112 74
5826.474 86
5826.837 73
5827.200 47
5827.563 44
5827.926 65
5828.288 59
5828.651 57
5829.014 45
5829.377 39
5829.740 32
5830.103 41
5830.466 43
5830.828 50
5831.191 42
5831.554 40
5831.917 66
5832.280 76
5832.643 68
5833.006 52
5833.369 55
5833.732 55
5834.095 42
5834.458 30
5834.821 49
5835.184 51
5835.547 51
5835.910 48
5836.273 46
5836.636 51
5836.999 63
5837.363 76
5837.726 85
5838.089 86
5838.452 60
5838.815 52
5839.178 51
5839.541 45
5839.905 33
5840.268 45
5840.631 49
5840.994 48
5841.357 28
5841.721 20
5842.084 23
5842.447 42
5842.810 29
5843.174 35
5843.537 40
5843.900 40
5844.264 48
5844.627 32
5844.990 42
5845.354 60
5845.717 63
5846.080 43
5846.444 60
5846.807 51
5847.170 38
5847.534 35
5847.897 59
5848.261 57
5848.624 48
5848.988 50
5849.351 39
5849.715 58
5850.078 66
5850.442 87
5850.805 81
5851.169 80
5851.532 86
5851.896 58
5852.259 87
5852.623 81
5852.986 72
5853.350 49
5853.714 43
5854.077 59
5854.441 64
5854.805 46
5855.168 29
5855.532 38
5855.896 67
5856.259 53
5856.623 60
5856.987 74
5857.350 56
5857.714 65
5858.078 60
5858.442 57
5858.805 57
5859.169 52
5859.533 51
5859.897 54
5860.261 54
5860.624 58
5860.988 60
5861.352 58
5861.716 51
5862.080 58
5862.444 66
5862.808 66
5863.171 68
5863.535 56
5863.899 52
5864.263 54
5864.627 55
5864.991 69
5865.355 60
5865.719 39
5866.083 39
5866.447 45
5866.811 57
5867.175 48
5867.539 74
5867.903 98
5868.267 98
5868.631 108
5868.995 97
5869.360 106
5869.724 74
5870.088 54
5870.452 60
5870.816 49
5871.180 52
5871.544 48
5871.908 41
5872.273 25
5872.637 38
5873.001 37
5873.365 45
5873.730 43
5874.094 57
5874.458 68
5874.822 50
5875.187 35
5875.551 40
5875.915 39
5876.279 33
5876.644 42
5877.008 57
5877.372 63
5877.737 73
5878.101 76
5878.466 55
5878.830 54
5879.194 62
5879.559 66
5879.923 62
5880.288 73
5880.652 62
5881.016 80
5881.381 68
5881.745 62
5882.110 67
5882.474 63
5882.839 45
5883.203 47
5883.568 55
5883.933 48
5884.297 39
5884.662 53
5885.026 46
5885.391 35
5885.755 37
5886.120 42
5886.485 47
5886.849 44
5887.214 35
5887.579 35
5887.943 57
5888.308 59
5888.673 64
5889.037 45
5889.402 32
5889.767 48
5890.131 85
5890.496 78
5890.861 75
5891.226 52
5891.591 50
5891.955 53
5892.320 45
5892.685 46
5893.050 35
5893.415 28
5893.779 23
5894.144 44
5894.509 35
5894.874 43
5895.239 60
5895.604 64
5895.969 47
5896.334 42
5896.699 51
5897.064 35
5897.429 31
5897.794 43
5898.159 48
5898.524 34
5898.889 49
5899.254 46
5899.619 48
5899.984 47
5900.349 55
5900.714 52
5901.079 64
5901.444 41
5901.809 33
5902.174 28
5902.539 32
5902.904 29
5903.270 32
5903.635 36
5904.000 43
5904.365 32
5904.730 24
5905.095 28
5905.461 34
5905.826 40
5906.191 66
5906.556 61
5906.922 57
5907.287 37
5907.652 50
5908.017 42
5908.383 37
5908.748 35
5909.113 72
5909.479 103
5909.844 72
5910.209 60
5910.575 47
5910.940 46
5911.306 54
5911.671 45
5912.036 26
5912.402 29
5912.767 42
5913.133 48
5913.498 39
5913.864 41
5914.229 38
5914.595 25
5914.960 26
5915.326 24
5915.691 33
5916.057 28
5916.422 17
5916.788 28
5917.153 27
5917.519 25
5917.885 43
5918.250 61
5918.616 44
5918.981 50
5919.347 51
5919.713 58
5920.078 48
5920.444 30
5920.810 30
5921.175 24
5921.541 37
5921.907 40
5922.273 49
5922.638 39
5923.004 33
5923.370 39
5923.736 48
5924.101 49
5924.467 38
5924.833 36
5925.199 49
5925.565 54
5925.930 38
5926.296 39
5926.662 41
5927.028 48
5927.394 46
5927.760 53
5928.126 66
5928.492 81
5928.858 65
5929.224 46
5929.590 62
5929.956 70
5930.322 82
5930.687 64
5931.053 65
5931.420 61
5931.786 50
5932.152 76
5932.518 61
5932.884 57
5933.250 61
5933.616 64
5933.982 50
5934.348 41
5934.714 46
5935.080 54
5935.446 59
5935.813 59
5936.179 46
5936.545 57
5936.911 40
5937.277 33
5937.643 47
5938.010 44
5938.376 41
5938.742 48
5939.108 62
5939.475 53
5939.841 53
5940.207 40
5940.574 32
5940.940 47
5941.306 46
5941.672 27
5942.039 35
5942.405 48
5942.772 38
5943.138 50
5943.504 53
5943.871 57
5944.237 70
5944.603 56
5944.970 44
5945.336 43
5945.703 37
5946.069 41
5946.436 40
5946.802 35
5947.169 54
5947.535 47
5947.902 30
5948.268 36
5948.635 41
5949.001 55
5949.368 48
5949.735 39
5950.101 47
5950.468 40
5950.834 43
5951.201 30
5951.568 42
5951.934 40
5952.301 49
5952.668 46
5953.034 34
5953.401 42
5953.768 44
5954.134 38
5954.501 41
5954.868 49
5955.235 41
5955.601 29
5955.968 21
5956.335 25
5956.702 49
5957.068 80
5957.435 90
5957.802 80
5958.169 67
5958.536 66
5958.903 42
5959.270 33
5959.636 32
5960.003 38
5960.370 39
5960.737 23
5961.104 20
5961.471 22
5961.838 24
5962.205 75
5962.572 52
5962.939 50
5963.306 59
5963.673 62
5964.040 51
5964.407 50
5964.774 36
5965.141 33
5965.508 19
5965.875 21
5966.242 34
5966.609 26
5966.976 33
5967.344 59
5967.711 63
5968.078 60
5968.445 49
5968.812 38
5969.179 51
5969.547 49
5969.914 55
5970.281 56
5970.648 49
5971.015 60
5971.383 69
5971.750 64
5972.117 67
5972.484 51
5972.852 52
5973.219 45
5973.586 41
5973.954 51
5974.321 46
5974.688 30
5975.056 17
5975.423 20
5975.790 19
5976.158 27
5976.525 32
5976.893 38
5977.260 42
5977.628 34
5977.995 37
5978.362 44
5978.730 35
5979.097 62
5979.465 53
5979.832 52
5980.200 39
5980.567 37
5980.935 42
5981.302 37
5981.670 45
5982.038 20
5982.405 25
5982.773 40
5983.140 39
5983.508 34
5983.876 35
5984.243 38
5984.611 43
5984.979 50
5985.346 44
5985.714 46
5986.082 32
5986.449 46
5986.817 67
5987.185 58
5987.553 54
5987.920 44
5988.288 36
5988.656 26
5989.024 29
5989.391 36
5989.759 36
5990.127 31
5990.495 30
5990.863 26
5991.231 33
5991.598 37
5991.966 50
5992.334 54
5992.702 60
5993.070 43
5993.438 30
5993.806 25
5994.174 30
5994.542 42
5994.910 50
5995.278 40
5995.646 34
5996.014 30
5996.382 15
5996.750 21
5997.118 24
5997.486 30
5997.854 37
5998.222 32
5998.590 39
5998.958 35
5999.326 34
5999.694 26
6000.062 31
6000.431 31
6000.799 27
6001.167 59
6001.535 44
6001.903 45
6002.271 55
6002.640 52
6003.008 62
6003.376 50
6003.744 48
6004.113 52
6004.481 53
6004.849 37
6005.217 39
6005.586 39
6005.954 36
6006.322 67
6006.691 64
6007.059 45
6007.427 39
6007.796 45
6008.164 63
6008.532 54
6008.901 38
6009.269 29
6009.638 34
6010.006 43
6010.375 48
6010.743 63
6011.111 68
6011.480 58
6011.848 49
6012.217 66
6012.585 68
6012.954 48
6013.322 31
6013.691 35
6014.060 31
6014.428 19
6014.797 19
6015.165 16
6015.534 9
6015.903 30
6016.271 24
6016.640 26
6017.008 22
6017.377 38
6017.746 27
6018.114 22
6018.483 36
6018.852 45
6019.221 52
6019.589 45
6019.958 38
6020.327 22
6020.695 33
6021.064 45
6021.433 38
6021.802 67
6022.171 86
6022.539 63
6022.908 54
6023.277 49
6023.646 58
6024.015 61
6024.384 60
6024.753 44
6025.121 29
6025.490 36
6025.859 40
6026.228 37
6026.597 42
6026.966 47
6027.335 58
6027.704 67
6028.073 73
6028.442 57
6028.811 51
6029.180 36
6029.549 33
6029.918 38
6030.287 36
6030.656 27
6031.025 39
6031.394 52
6031.763 50
6032.133 40
6032.502 39
6032.871 29
6033.240 21
6033.609 22
6033.978 23
6034.347 26
6034.717 21
6035.086 28
6035.455 42
6035.824 47
6036.193 38
6036.563 36
6036.932 38
6037.301 21
6037.671 19
6038.040 25
6038.409 17
6038.778 22
6039.148 13
6039.517 12
6039.886 17
6040.256 23
6040.625 16
6040.995 44
6041.364 51
6041.733 49
6042.103 43
6042.472 46
6042.842 49
6043.211 33
6043.580 25
6043.950 18
6044.319 39
6044.689 39
6045.058 40
6045.428 51
6045.797 63
6046.167 66
6046.537 50
6046.906 32
6047.276 34
6047.645 40
6048.015 37
6048.384 30
6048.754 32
6049.124 46
6049.493 37
6049.863 52
6050.233 39
6050.602 31
6050.972 31
6051.342 40
6051.711 49
6052.081 51
6052.451 40
6052.821 25
6053.190 26
6053.560 36
6053.930 29
6054.300 37
6054.669 21
6055.039 24
6055.409 16
6055.779 27
6056.149 32
6056.519 35
6056.888 34
6057.258 27
6057.628 40
6057.998 35
6058.368 33
6058.738 30
6059.108 31
6059.478 35
6059.848 56
6060.218 50
6060.588 62
6060.958 52
6061.328 42
6061.698 38
6062.068 50
6062.438 43
6062.808 49
6063.178 35
6063.548 38
6063.918 29
6064.288 17
6064.658 27
6065.028 28
6065.398 33
6065.769 27
6066.139 23
6066.509 21
6066.879 24
6067.249 27
6067.619 38
6067.990 51
6068.360 68
6068.730 61
6069.100 50
6069.471 37
6069.841 30
6070.211 34
6070.581 35
6070.952 48
6071.322 27
6071.692 25
6072.063 39
6072.433 46
6072.803 58
6073.174 57
6073.544 54
6073.914 46
6074.285 47
6074.655 42
6075.026 30
6075.396 25
6075.767 34
6076.137 37
6076.507 27
6076.878 33
6077.248 19
6077.619 19
6077.989 25
6078.360 31
6078.730 36
6079.101 44
6079.472 39
6079.842 46
6080.213 50
6080.583 52
6080.954 52
6081.324 56
6081.695 44
6082.066 47
6082.436 55
6082.807 51
6083.178 50
6083.548 37
6083.919 40
6084.290 23
6084.660 41
6085.031 37
6085.402 45
6085.773 28
6086.143 37
6086.514 56
6086.885 37
6087.256 45
6087.627 37
6087.997 41
6088.368 33
6088.739 21
6089.110 27
6089.481 30
6089.852 58
6090.222 65
6090.593 60
6090.964 46
6091.335 48
6091.706 33
6092.077 26
6092.448 64
6092.819 62
6093.190 35
6093.561 38
6093.932 37
6094.303 46
6094.674 40
6095.045 41
6095.416 35
6095.787 32
6096.158 24
6096.529 38
6096.900 34
6097.271 24
6097.642 29
6098.014 23
6098.385 24
6098.756 40
6099.127 27
6099.498 15
6099.869 22
6100.241 39
6100.612 46
6100.983 47
6101.354 38
6101.725 44
6102.097 36
6102.468 42
6102.839 32
6103.210 32
6103.582 46
6103.953 45
6104.324 62
6104.696 76
6105.067 72
6105.438 51
6105.810 44
6106.181 33
6106.552 23
6106.924 29
6107.295 23
6107.667 27
6108.038 36
6108.409 47
6108.781 45
6109.152 32
6109.524 23
6109.895 24
6110.267 53
6110.638 54
6111.010 36
6111.381 45
6111.753 38
6112.124 44
6112.496 42
6112.868 39
6113.239 30
6113.611 40
6113.982 29
6114.354 24
6114.726 22
6115.097 23
6115.469 31
6115.841 15
6116.212 20
6116.584 32
6116.956 35
6117.327 34
6117.699 56
6118.071 51
6118.442 36
6118.814 22
6119.186 29
6119.558 45
6119.930 39
6120.301 33
6120.673 26
6121.045 21
6121.417 28
6121.789 57
6122.160 49
6122.532 47
6122.904 43
6123.276 27
6123.648 33
6124.020 24
6124.392 24
6124.764 24
6125.136 25
6125.508 29
6125.880 38
6126.252 33
6126.624 21
6126.996 24
6127.368 18
6127.740 42
6128.112 42
6128.484 34
6128.856 34
6129.228 32
6129.600 42
6129.972 53
6130.344 63
6130.716 41
6131.088 28
6131.460 48
6131.833 76
6132.205 73
6132.577 54
6132.949 54
6133.321 53
6133.693 43
6134.066 32
6134.438 20
6134.810 32
6135.182 43
6135.555 33
6135.927 19
6136.299 23
6136.671 41
6137.044 47
6137.416 36
6137.788 29
6138.161 32
6138.533 29
6138.905 26
6139.278 30
6139.650 33
6140.023 43
6140.395 40
6140.767 36
6141.140 35
6141.512 49
6141.885 48
6142.257 54
6142.630 49
6143.002 26
6143.375 26
6143.747 14
6144.120 13
6144.492 31
6144.865 44
6145.237 38
6145.610 38
6145.982 38
6146.355 46
6146.728 34
6147.100 27
6147.473 37
6147.846 28
6148.218 30
6148.591 29
6148.963 40
6149.336 35
6149.709 41
6150.082 27
6150.454 41
6150.827 38
6151.200 31
6151.572 40
6151.945 32
6152.318 46
6152.691 58
6153.064 51
6153.436 48
6153.809 46
6154.182 42
6154.555 39
6154.928 49
6155.300 42
6155.673 46
6156.046 50
6156.419 42
6156.792 63
6157.165 54
6157.538 50
6157.911 53
6158.284 52
6158.657 55
6159.030 46
6159.403 44
6159.776 50
6160.149 40
6160.522 33
6160.895 27
6161.268 44
6161.641 51
6162.014 54
6162.387 53
6162.760 41
6163.133 39
6163.506 71
6163.879 49
6164.252 50
6164.626 37
6164.999 34
6165.372 40
6165.745 42
6166.118 28
6166.491 33
6166.865 35
6167.238 39
6167.611 44
6167.984 39
6168.358 36
6168.731 34
6169.104 34
6169.477 31
6169.851 23
6170.224 23
6170.597 23
6170.971 26
6171.344 56
6171.717 53
6172.091 46
6172.464 27
6172.837 20
6173.211 34
6173.584 39
6173.958 42
6174.331 33
6174.705 42
6175.078 53
6175.452 72
6175.825 71
6176.198 83
6176.572 70
6176.946 50
6177.319 56
6177.693 79
6178.066 77
6178.440 77
6178.813 60
6179.187 61
6179.560 99
6179.934 108
6180.308 77
6180.681 73
6181.055 64
6181.429 71
6181.802 63
6182.176 56
6182.550 80
6182.923 71
6183.297 54
6183.671 50
6184.044 62
6184.418 68
6184.792 35
6185.166 33
6185.539 44
6185.913 66
6186.287 66
6186.661 57
6187.035 41
6187.408 30
6187.782 39
6188.156 33
6188.530 44
6188.904 37
6189.278 36
6189.652 49
6190.026 43
6190.399 48
6190.773 45
6191.147 42
6191.521 33
6191.895 39
6192.269 41
6192.643 47
6193.017 60
6193.391 61
6193.765 35
6194.139 33
6194.513 38
6194.887 37
6195.261 29
6195.635 17
6196.010 18
6196.384 22
6196.758 26
6197.132 27
6197.506 32
6197.880 39
6198.254 50
6198.629 51
6199.003 44
6199.377 51
6199.751 52
6200.125 38
6200.500 25
6200.874 35
6201.248 40
6201.622 45
6201.997 49
6202.371 45
6202.745 63
6203.119 43
6203.494 21
6203.868 20
6204.242 11
6204.617 29
6204.991 29
6205.365 36
6205.740 45
6206.114 36
6206.489 31
6206.863 37
6207.237 37
6207.612 31
6207.986 35
6208.361 32
6208.735 39
6209.110 47
6209.484 39
6209.859 48
6210.233 43
6210.608 35
6210.982 32
6211.357 37
6211.731 29
6212.106 45
6212.481 43
6212.855 41
6213.230 39
6213.604 38
6213.979 31
6214.354 32
6214.728 29
6215.103 22
6215.478 22
6215.852 35
6216.227 44
6216.602 39
6216.977 30
6217.351 40
6217.726 43
6218.101 36
6218.476 42
6218.850 43
6219.225 41
6219.600 35
6219.975 30
6220.350 23
6220.724 18
6221.099 13
6221.474 41
6221.849 45
6222.224 41
6222.599 46
6222.974 24
6223.348 24
6223.723 27
6224.098 27
6224.473 17
6224.848 16
6225.223 29
6225.598 45
6225.973 47
6226.348 52
6226.723 38
6227.098 28
6227.473 28
6227.848 31
6228.223 29
6228.598 56
6228.974 40
6229.349 42
6229.724 38
6230.099 55
6230.474 39
6230.849 40
6231.224 46
6231.599 59
6231.975 52
6232.350 33
6232.725 32
6233.100 28
6233.475 26
6233.851 43
6234.226 40
6234.601 21
6234.976 18
6235.352 24
6235.727 32
6236.102 42
6236.478 42
6236.853 49
6237.228 56
6237.604 41
6237.979 33
6238.354 44
6238.730 41
6239.105 46
6239.480 51
6239.856 45
6240.231 42
6240.607 35
6240.982 23
6241.358 13
6241.733 20
6242.108 45
6242.484 34
6242.859 38
6243.235 23
6243.611 20
6243.986 24
6244.362 35
6244.737 30
6245.113 38
6245.488 34
6245.864 20
6246.239 27
6246.615 34
6246.991 44
6247.366 43
6247.742 30
6248.118 40
6248.493 25
6248.869 30
6249.245 29
6249.620 31
6249.996 43
6250.372 51
6250.748 54
6251.123 46
6251.499 41
6251.875 44
6252.251 52
6252.626 40
6253.002 37
6253.378 21
6253.754 23
6254.130 31
6254.506 35
6254.881 34
6255.257 29
6255.633 11
6256.009 15
6256.385 11
6256.761 23
6257.137 36
6257.513 33
6257.889 28
6258.265 36
6258.641 40
6259.017 33
6259.393 29
6259.769 28
6260.145 40
6260.521 37
6260.897 37
6261.273 49
6261.649 37
6262.025 50
6262.401 56
6262.777 45
6263.153 45
6263.529 36
6263.905 45
6264.282 47
6264.658 59
6265.034 60
6265.410 64
6265.786 57
6266.162 42
6266.539 41
6266.915 37
6267.291 42
6267.667 33
6268.044 30
6268.420 31
6268.796 27
6269.173 22
6269.549 15
6269.925 25
6270.301 34
6270.678 36
6271.054 40
6271.430 37
6271.807 33
6272.183 37
6272.560 27
6272.936 27
6273.312 27
6273.689 24
6274.065 23
6274.442 38
6274.818 49
6275.195 45
6275.571 58
6275.948 59
6276.324 49
6276.701 47
6277.077 34
6277.454 21
6277.830 20
6278.207 22
6278.583 23
6278.960 23
6279.337 33
6279.713 15
6280.090 23
6280.466 31
6280.843 38
6281.220 28
6281.596 36
6281.973 29
6282.350 31
6282.726 51
6283.103 52
6283.480 41
6283.857 32
6284.233 42
6284.610 33
6284.987 35
6285.364 56
6285.740 46
6286.117 45
6286.494 33
6286.871 37
6287.248 41
6287.625 31
6288.001 38
6288.378 26
6288.755 20
6289.132 31
6289.509 38
6289.886 32
6290.263 26
6290.640 23
6291.017 28
6291.394 53
6291.771 55
6292.148 54
6292.525 51
6292.902 51
6293.279 49
6293.656 50
6294.033 41
6294.410 32
6294.787 23
6295.164 30
6295.541 29
6295.918 23
6296.295 24
6296.672 14
6297.049 16
6297.426 22
6297.804 21
6298.181 33
6298.558 43
6298.935 35
6299.312 39
6299.689 30
6300.067 26
6300.444 18
6300.821 8
6301.198 4
6301.576 16
6301.953 20
6302.330 24
6302.708 29
6303.085 41
6303.462 36
6303.839 28
6304.217 38
6304.594 37
6304.972 29
6305.349 11
6305.726 5
6306.104 9
6306.481 19
6306.859 34
6307.236 32
6307.613 41
6307.991 28
6308.368 10
6308.746 20
6309.123 23
6309.501 22
6309.878 16
6310.256 17
6310.633 28
6311.011 43
6311.388 35
6311.766 23
6312.144 21
6312.521 18
6312.899 36
6313.276 32
6313.654 17
6314.032 16
6314.409 39
6314.787 26
6315.165 20
6315.542 14
6315.920 21
6316.298 19
6316.675 18
6317.053 23
6317.431 22
6317.809 22
6318.186 31
6318.564 69
6318.942 71
6319.320 53
6319.697 38
6320.075 44
6320.453 37
6320.831 23
6321.209 35
6321.587 28
6321.965 35
6322.342 25
6322.720 28
6323.098 27
6323.476 16
6323.854 27
6324.232 23
6324.610 14
6324.988 30
6325.366 30
6325.744 32
6326.122 42
6326.500 48
6326.878 28
6327.256 32
6327.634 30
6328.012 25
6328.390 35
6328.768 35
6329.146 39
6329.524 45
6329.902 32
6330.281 46
6330.659 49
6331.037 49
6331.415 29
6331.793 20
6332.171 19
6332.550 43
6332.928 38
6333.306 29
6333.684 18
6334.062 18
6334.441 27
6334.819 31
6335.197 34
6335.575 34
6335.954 33
6336.332 26
6336.710 22
6337.089 40
6337.467 45
6337.845 49
6338.224 48
6338.602 38
6338.980 26
6339.359 18
6339.737 16
6340.116 16
6340.494 24
6340.872 18
6341.251 23
6341.629 22
6342.008 32
6342.386 48
6342.765 49
6343.143 49
6343.522 38
6343.900 29
6344.279 21
6344.657 24
6345.036 22
6345.415 49
6345.793 47
6346.172 39
6346.550 40
6346.929 31
6347.308 35
6347.686 24
6348.065 15
6348.444 13
6348.822 10
6349.201 17
6349.580 18
6349.958 32
6350.337 35
6350.716 27
6351.095 35
6351.473 39
6351.852 31
6352.231 32
6352.610 38
6352.988 48
6353.367 68
6353.746 42
6354.125 24
6354.504 40
6354.883 34
6355.261 22
6355.640 23
6356.019 18
6356.398 20
6356.777 23
6357.156 20
6357.535 10
6357.914 23
6358.293 12
6358.672 12
6359.051 13
6359.430 14
6359.809 30
6360.188 38
6360.567 41
6360.946 42
6361.325 28
6361.704 17
6362.083 12
6362.462 19
6362.841 13
6363.220 11
6363.599 9
6363.978 15
6364.358 17
6364.737 22
6365.116 15
6365.495 26
6365.874 21
6366.253 12
6366.633 19
6367.012 12
6367.391 14
6367.770 18
6368.150 24
6368.529 26
6368.908 29
6369.287 32
6369.667 21
6370.046 19
6370.425 43
6370.805 36
6371.184 46
6371.563 46
6371.943 32
6372.322 26
6372.701 20
6373.081 18
6373.460 31
6373.840 32
6374.219 37
6374.598 36
6374.978 33
6375.357 14
6375.737 12
6376.116 22
6376.496 21
6376.875 19
6377.255 36
6377.634 33
6378.014 28
6378.394 20
6378.773 14
6379.153 17
6379.532 24
6379.912 39
6380.291 38
6380.671 31
6381.051 32
6381.430 22
6381.810 22
6382.190 28
6382.569 26
6382.949 18
6383.329 23
6383.708 24
6384.088 24
6384.468 22
6384.848 32
6385.227 49
6385.607 45
6385.987 25
6386.367 22
6386.747 27
6387.126 27
6387.506 15
6387.886 25
6388.266 25
6388.646 30
6389.026 42
6389.405 34
6389.785 34
6390.165 24
6390.545 49
6390.925 49
6391.305 51
6391.685 40
6392.065 28
6392.445 33
6392.825 32
6393.205 31
6393.585 42
6393.965 25
6394.345 24
6394.725 36
6395.105 28
6395.485 20
6395.865 15
6396.245 24
6396.625 29
6397.005 29
6397.386 34
6397.766 36
6398.146 24
6398.526 35
6398.906 30
6399.286 24
6399.667 27
6400.047 28
6400.427 21
6400.807 13
6401.187 7
6401.568 20
6401.948 23
6402.328 27
6402.708 22
6403.089 22
6403.469 37
6403.849 28
6404.230 23
6404.610 18
6404.990 21
6405.371 18
6405.751 15
6406.131 22
6406.512 31
6406.892 26
6407.273 22
6407.653 18
6408.034 12
6408.414 18
6408.794 34
6409.175 39
6409.555 17
6409.936 33
6410.316 26
6410.697 21
6411.077 27
6411.458 58
6411.838 45
6412.219 39
6412.600 33
6412.980 32
6413.361 40
6413.741 27
6414.122 18
6414.503 15
6414.883 18
6415.264 23
6415.645 19
6416.025 37
6416.406 23
6416.787 36
6417.167 26
6417.548 34
6417.929 27
6418.310 19
6418.690 23
6419.071 16
6419.452 22
6419.833 36
6420.213 35
6420.594 20
6420.975 19
6421.356 12
6421.737 11
6422.118 22
6422.498 29
6422.879 28
6423.260 20
6423.641 21
6424.022 16
6424.403 22
6424.784 47
6425.165 46
6425.546 66
6425.927 68
6426.308 52
6426.689 46
6427.070 33
6427.451 17
6427.832 25
6428.213 22
6428.594 20
6428.975 37
6429.356 29
6429.737 21
6430.118 12
6430.499 14
6430.880 14
6431.261 13
6431.643 13
6432.024 25
6432.405 36
6432.786 30
6433.167 38
6433.548 28
6433.930 41
6434.311 24
6434.692 28
6435.073 17
6435.454 14
6435.836 22
6436.217 18
6436.598 13
6436.980 17
6437.361 26
6437.742 26
6438.124 34
6438.505 20
6438.886 18
6439.268 25
6439.649 22
6440.030 24
6440.412 30
6440.793 35
6441.175 27
6441.556 23
6441.937 28
6442.319 28
6442.700 17
6443.082 12
6443.463 13
6443.845 22
6444.226 26
6444.608 23
6444.989 32
6445.371 26
6445.752 27
6446.134 31
6446.516 31
6446.897 37
6447.279 27
6447.660 14
6448.042 16
6448.424 37
6448.805 32
6449.187 24
6449.569 16
6449.950 13
6450.332 11
6450.714 12
6451.095 13
6451.477 16
6451.859 23
6452.241 41
6452.622 38
6453.004 48
6453.386 31
6453.768 29
6454.149 28
6454.531 23
6454.913 25
6455.295 42
6455.677 43
6456.059 53
6456.440 64
6456.822 45
6457.204 40
6457.586 33
6457.968 24
6458.350 14
6458.732 36
6459.114 20
6459.496 30
6459.878 30
6460.260 25
6460.642 25
6461.024 22
6461.406 26
6461.788 23
6462.170 13
6462.552 13
6462.934 20
6463.316 28
6463.698 26
6464.080 36
6464.462 33
6464.844 42
6465.227 30
6465.609 26
6465.991 25
6466.373 25
6466.755 34
6467.137 35
6467.520 36
6467.902 37
6468.284 32
6468.666 57
6469.048 54
6469.431 46
6469.813 47
6470.195 34
6470.578 32
6470.960 44
6471.342 33
6471.724 36
6472.107 35
6472.489 19
6472.872 21
6473.254 26
6473.636 30
6474.019 41
6474.401 52
6474.783 41
6475.166 24
6475.548 18
6475.931 23
6476.313 42
6476.696 32
6477.078 9
6477.461 20
6477.843 30
6478.226 21
6478.608 12
6478.991 23
6479.373 27
6479.756 30
6480.138 32
6480.521 25
6480.904 31
6481.286 22
6481.669 25
6482.051 23
6482.434 37
6482.817 23
6483.199 25
6483.582 21
6483.965 32
6484.347 25
6484.730 23
6485.113 11
6485.496 9
6485.878 15
6486.261 15
6486.644 12
6487.027 16
6487.409 22
6487.792 30
6488.175 27
6488.558 24
6488.941 35
6489.323 32
6489.706 23
6490.089 30
6490.472 24
6490.855 15
6491.238 11
6491.621 29
6492.004 34
6492.387 24
6492.770 19
6493.152 12
6493.535 24
6493.918 22
6494.301 37
6494.684 36
6495.067 33
6495.450 26
6495.833 22
6496.216 28
6496.600 41
6496.983 37
6497.366 20
6497.749 17
6498.132 20
6498.515 17
6498.898 20
6499.281 35
6499.664 48
6500.048 33
6500.431 38
6500.814 24
6501.197 25
6501.580 34
6501.963 32
6502.347 31
6502.730 22
6503.113 20
6503.496 19
6503.880 15
6504.263 26
6504.646 24
6505.030 30
6505.413 35
6505.796 29
6506.180 59
6506.563 53
6506.946 40
6507.330 18
6507.713 26
6508.096 23
6508.480 28
6508.863 38
6509.247 31
6509.630 34
6510.014 24
6510.397 14
6510.781 38
6511.164 46
6511.547 36
6511.931 29
6512.315 23
6512.698 32
6513.082 33
6513.465 23
6513.849 27
6514.232 42
6514.616 33
6514.999 39
6515.383 37
6515.767 27
6516.150 29
6516.534 31
6516.918 30
6517.301 24
6517.685 48
6518.069 35
6518.452 20
6518.836 22
6519.220 44
6519.603 49
6519.987 26
6520.371 35
6520.755 35
6521.139 33
6521.522 31
6521.906 25
6522.290 19
6522.674 14
6523.058 10
6523.441 27
6523.825 18
6524.209 15
6524.593 18
6524.977 15
6525.361 20
6525.745 18
6526.129 19
6526.513 31
6526.897 33
6527.281 29
6527.664 31
6528.048 23
6528.432 24
6528.816 27
6529.200 26
6529.584 21
6529.969 23
6530.353 29
6530.737 34
6531.121 26
6531.505 44
6531.889 37
6532.273 19
6532.657 12
6533.041 22
6533.425 22
6533.810 12
6534.194 11
6534.578 20
6534.962 29
6535.346 36
6535.730 47
6536.115 49
6536.499 53
6536.883 32
6537.267 25
6537.652 14
6538.036 20
6538.420 11
6538.804 20
6539.189 28
6539.573 33
6539.957 23
6540.342 17
6540.726 16
6541.111 38
6541.495 41
6541.879 38
6542.264 35
6542.648 20
6543.033 20
6543.417 21
6543.801 41
6544.186 34
6544.570 19
6544.955 32
6545.339 18
6545.724 12
6546.108 14
6546.493 21
6546.877 39
6547.262 27
6547.646 47
6548.031 44
6548.416 27
6548.800 19
6549.185 17
6549.569 40
6549.954 37
6550.339 30
6550.723 34
6551.108 36
6551.493 27
6551.877 24
6552.262 25
6552.647 32
6553.031 21
6553.416 15
6553.801 18
6554.186 24
6554.570 25
6554.955 13
6555.340 26
6555.725 37
6556.110 33
6556.494 34
6556.879 42
6557.264 33
6557.649 33
6558.034 20
6558.419 14
6558.803 11
6559.188 15
6559.573 14
6559.958 14
6560.343 22
6560.728 17
6561.113 25
6561.498 19
6561.883 24
6562.268 19
6562.653 24
6563.038 23
6563.423 12
6563.808 34
6564.193 32
6564.578 37
6564.963 43
6565.348 39
6565.733 34
6566.118 27
6566.504 18
6566.889 22
6567.274 30
6567.659 40
6568.044 40
6568.429 43
6568.814 34
6569.200 39
6569.585 36
6569.970 31
6570.355 18
6570.740 14
6571.126 20
6571.511 29
6571.896 26
6572.282 26
6572.667 23
6573.052 35
6573.437 29
6573.823 20
6574.208 30
6574.593 19
6574.979 11
6575.364 16
6575.750 16
6576.135 15
6576.520 22
6576.906 16
6577.291 26
6577.677 24
6578.062 19
6578.448 20
6578.833 22
6579.219 25
6579.604 14
6579.990 18
6580.375 22
6580.761 22
6581.146 25
6581.532 38
6581.917 29
6582.303 17
6582.688 18
6583.074 14
6583.460 15
6583.845 24
6584.231 18
6584.616 29
6585.002 37
6585.388 22
6585.773 36
6586.159 28
6586.545 22
6586.931 14
6587.316 24
6587.702 34
6588.088 34
6588.473 32
6588.859 41
6589.245 35
6589.631 32
6590.017 25
6590.402 34
6590.788 37
6591.174 45
6591.560 50
6591.946 51
6592.332 37
6592.718 21
6593.103 17
6593.489 22
6593.875 22
6594.261 30
6594.647 21
6595.033 17
6595.419 13
6595.805 23
6596.191 44
6596.577 36
6596.963 47
6597.349 54
6597.735 46
6598.121 36
6598.507 32
6598.893 29
6599.279 16
6599.665 35
6600.051 36
6600.437 27
6600.824 28
6601.210 18
6601.596 18
6601.982 21
6602.368 21
6602.754 26
6603.140 29
6603.527 40
6603.913 41
6604.299 34
6604.685 35
6605.072 25
6605.458 17
6605.844 28
6606.230 24
6606.617 16
6607.003 8
6607.389 12
6607.776 26
6608.162 31
6608.548 21
6608.935 20
6609.321 15
6609.707 24
6610.094 31
6610.480 26
6610.867 28
6611.253 36
6611.639 45
6612.026 38
6612.412 29
6612.799 26
6613.185 25
6613.572 16
6613.958 16
6614.345 18
6614.731 17
6615.118 24
6615.504 21
6615.891 21
6616.277 10
6616.664 8
6617.051 23
6617.437 15
6617.824 13
6618.210 18
6618.597 25
6618.984 31
6619.370 22
6619.757 25
6620.144 15
6620.530 19
6620.917 20
6621.304 26
6621.691 22
6622.077 24
6622.464 27
6622.851 11
6623.238 9
6623.624 17
6624.011 14
6624.398 18
6624.785 25
6625.172 27
6625.558 17
6625.945 10
6626.332 10
6626.719 17
6627.106 20
6627.493 29
6627.880 31
6628.267 30
6628.654 38
6629.040 34
6629.427 18
6629.814 15
6630.201 14
6630.588 18
6630.975 19
6631.362 17
6631.749 14
6632.136 17
6632.523 22
6632.910 28
6633.298 27
6633.685 25
6634.072 19
6634.459 15
6634.846 21
6635.233 10
6635.620 25
6636.007 15
6636.394 20
6636.782 21
6637.169 18
6637.556 30
6637.943 25
6638.330 33
6638.718 26
6639.105 20
6639.492 24
6639.879 20
6640.267 24
6640.654 33
6641.041 24
6641.428 12
6641.816 9
6642.203 19
6642.590 21
6642.978 33
6643.365 21
6643.753 27
6644.140 31
6644.527 40
6644.915 33
6645.302 38
6645.690 26
6646.077 28
6646.464 24
6646.852 14
6647.239 10
6647.627 18
6648.014 28
6648.402 21
6648.789 17
6649.177 23
6649.564 23
6649.952 29
6650.340 29
6650.727 33
6651.115 35
6651.502 42
6651.890 26
6652.277 18
6652.665 18
6653.053 29
6653.440 30
6653.828 36
6654.216 34
6654.603 27
6654.991 27
6655.379 14
6655.767 13
6656.154 7
6656.542 15
6656.930 14
6657.318 19
6657.705 22
6658.093 25
6658.481 27
6658.869 25
6659.257 23
6659.644 22
6660.032 26
6660.420 22
6660.808 25
6661.196 22
6661.584 15
6661.972 21
6662.359 26
6662.747 19
6663.135 24
6663.523 32
6663.911 29
6664.299 28
6664.687 16
6665.075 18
6665.463 18
6665.851 20
6666.239 29
6666.627 33
6667.015 27
6667.403 12
6667.791 25
6668.180 35
6668.568 32
6668.956 21
6669.344 21
6669.732 9
6670.120 4
6670.508 15
6670.896 11
6671.285 15
6671.673 18
6672.061 16
6672.449 22
6672.837 18
6673.226 13
6673.614 15
6674.002 17
6674.390 21
6674.779 13
6675.167 13
6675.555 20
6675.943 20
6676.332 16
6676.720 28
6677.108 21
6677.497 19
6677.885 19
6678.274 16
6678.662 18
6679.050 38
6679.439 42
6679.827 28
6680.216 38
6680.604 24
6680.992 16
6681.381 14
6681.769 21
6682.158 30
6682.546 39
6682.935 22
6683.323 21
6683.712 21
6684.101 19
6684.489 29
6684.878 23
6685.266 27
6685.655 34
6686.043 31
6686.432 35
6686.821 39
6687.209 29
6687.598 28
6687.987 19
6688.375 17
6688.764 14
6689.153 16
6689.541 14
6689.930 12
6690.319 37
6690.707 39
6691.096 46
6691.485 39
6691.874 24
6692.263 18
6692.651 24
6693.040 30
6693.429 17
6693.818 23
6694.207 25
6694.595 28
6694.984 19
6695.373 19
6695.762 23
6696.151 15
6696.540 17
6696.929 13
6697.318 13
6697.707 22
6698.096 17
6698.485 24
6698.874 25
6699.262 20
6699.651 16
6700.040 23
6700.430 29
6700.819 29
6701.208 25
6701.597 20
6701.986 14
6702.375 11
6702.764 13
6703.153 20
6703.542 18
6703.931 15
6704.320 29
6704.709 27
6705.099 25
6705.488 16
6705.877 16
6706.266 29
6706.655 30
6707.045 17
6707.434 15
6707.823 14
6708.212 19
6708.601 42
6708.991 40
6709.380 34
6709.769 27
6710.159 24
6710.548 36
6710.937 42
6711.327 33
6711.716 26
6712.105 32
6712.495 25
6712.884 18
6713.273 15
6713.663 16
6714.052 12
6714.442 15
6714.831 28
6715.221 31
6715.610 34
6715.999 32
6716.389 36
6716.778 19
6717.168 30
6717.557 31
6717.947 16
6718.337 15
6718.726 12
6719.116 16
6719.505 18
6719.895 26
6720.284 16
6720.674 11
6721.064 25
6721.453 24
6721.843 21
6722.233 28
6722.622 32
6723.012 20
6723.402 28
6723.791 23
6724.181 15
6724.571 23
6724.960 10
6725.350 6
6725.740 4
6726.130 13
6726.519 36
6726.909 50
6727.299 33
6727.689 36
6728.079 25
6728.468 24
6728.858 15
6729.248 13
6729.638 23
6730.028 30
6730.418 22
6730.808 17
6731.198 17
6731.587 19
6731.977 23
6732.367 20
6732.757 24
6733.147 15
6733.537 23
6733.927 32
6734.317 28
6734.707 22
6735.097 18
6735.487 33
6735.877 29
6736.267 29
6736.657 34
6737.048 13
6737.438 20
6737.828 20
6738.218 35
6738.608 31
6738.998 26
6739.388 25
6739.778 20
6740.169 21
6740.559 15
6740.949 11
6741.339 23
6741.729 36
6742.120 24
6742.510 22
6742.900 23
6743.290 22
6743.681 39
6744.071 30
6744.461 32
6744.852 44
6745.242 34
6745.632 39
6746.023 27
6746.413 23
6746.803 19
6747.194 18
6747.584 21
6747.974 21
6748.365 32
6748.755 25
6749.146 17
6749.536 11
6749.927 5
6750.317 11
6750.707 26
6751.098 16
6751.488 15
6751.879 28
6752.269 28
6752.660 25
6753.051 30
6753.441 37
6753.832 28
6754.222 34
6754.613 39
6755.003 24
6755.394 25
6755.785 39
6756.175 26
6756.566 22
6756.957 43
6757.347 44
6757.738 33
6758.129 30
6758.519 31
6758.910 34
6759.301 29
6759.691 29
6760.082 31
6760.473 35
6760.864 37
6761.255 31
6761.645 20
6762.036 21
6762.427 20
6762.818 16
6763.209 17
6763.599 20
6763.990 27
6764.381 21
6764.772 25
6765.163 24
6765.554 20
6765.945 38
6766.336 38
6766.727 34
6767.118 17
6767.509 28
6767.899 22
6768.290 20
6768.681 26
6769.072 26
6769.463 16
6769.855 13
6770.246 15
6770.637 3
6771.028 12
6771.419 19
6771.810 27
6772.201 26
6772.592 18
6772.983 24
6773.374 36
6773.765 36
6774.157 28
6774.548 21
6774.939 28
6775.330 29
6775.721 14
6776.112 24
6776.504 33
6776.895 28
6777.286 16
6777.677 17
6778.069 15
6778.460 22
6778.851 34
6779.243 26
6779.634 21
6780.025 24
6780.417 36
6780.808 32
6781.199 29
6781.591 10
6781.982 11
6782.373 9
6782.765 11
6783.156 19
6783.548 36
6783.939 19
6784.330 14
6784.722 11
6785.113 24
6785.505 28
6785.896 35
6786.288 25
6786.679 19
6787.071 10
6787.462 11
6787.854 11
6788.246 26
6788.637 40
6789.029 32
6789.420 41
6789.812 25
6790.204 23
6790.595 22
6790.987 28
6791.378 14
6791.770 12
6792.162 29
6792.553 30
6792.945 22
6793.337 43
6793.729 42
6794.120 40
6794.512 31
6794.904 32
6795.296 22
6795.687 23
6796.079 16
6796.471 20
6796.863 24
6797.255 33
6797.646 24
6798.038 28
6798.430 22
6798.822 16
6799.214 21
6799.606 12
6799.998 21
6800.389 33
6800.781 27
6801.173 34
6801.565 36
6801.957 19
6802.349 24
6802.741 7
6803.133 16
6803.525 24
6803.917 12
6804.309 14
6804.701 28
6805.093 26
6805.485 40
6805.877 36
6806.269 26
6806.662 23
6807.054 27
6807.446 22
6807.838 15
6808.230 19
6808.622 22
6809.014 12
6809.406 11
6809.799 4
6810.191 8
6810.583 12
6810.975 39
6811.367 34
6811.760 28
6812.152 33
6812.544 15
6812.936 11
6813.329 9
6813.721 24
6814.113 20
6814.506 12
6814.898 17
6815.290 21
6815.683 38
6816.075 30
6816.467 35
6816.860 38
6817.252 32
6817.645 24
6818.037 11
6818.429 10
6818.822 13
6819.214 18
6819.607 14
6819.999 16
6820.392 15
6820.784 27
6821.177 17
6821.569 9
6821.962 8
6822.354 9
6822.747 6
6823.139 1
6823.532 12
6823.925 16
6824.317 26
6824.710 27
6825.102 28
6825.495 22
6825.888 18
6826.280 19
6826.673 22
6827.066 28
6827.458 32
6827.851 19
6828.244 29
6828.637 11
6829.029 15
6829.422 22
6829.815 17
6830.208 22
6830.600 24
6830.993 11
6831.386 14
6831.779 7
6832.172 10
6832.564 19
6832.957 24
6833.350 38
6833.743 40
6834.136 27
6834.529 22
6834.922 12
6835.315 13
6835.707 15
6836.100 8
6836.493 7
6836.886 9
6837.279 38
6837.672 30
6838.065 26
6838.458 24
6838.851 22
6839.244 32
6839.637 17
6840.030 15
6840.423 17
6840.817 9
6841.210 17
6841.603 15
6841.996 17
6842.389 14
6842.782 8
6843.175 10
6843.568 11
6843.962 10
6844.355 21
6844.748 25
6845.141 32
6845.534 25
6845.927 27
6846.321 17
6846.714 8
6847.107 14
6847.500 17
6847.894 18
6848.287 21
6848.680 15
6849.074 12
6849.467 15
6849.860 18
6850.254 25
6850.647 26
6851.040 16
6851.434 16
6851.827 25
6852.221 17
6852.614 25
6853.007 27
6853.401 16
6853.794 26
6854.188 14
6854.581 10
6854.975 12
6855.368 10
6855.762 8
6856.155 26
6856.549 28
6856.942 22
6857.336 26
6857.729 34
6858.123 39
6858.516 27
6858.910 30
6859.304 29
6859.697 32
6860.091 22
6860.485 21
6860.878 18
6861.272 29
6861.665 54
6862.059 43
6862.453 24
6862.847 22
6863.240 25
6863.634 22
6864.028 25
6864.421 24
6864.815 19
6865.209 24
6865.603 19
6865.997 17
6866.390 8
6866.784 10
6867.178 6
6867.572 7
6867.966 13
6868.360 13
6868.753 11
6869.147 15
6869.541 10
6869.935 13
6870.329 18
6870.723 8
6871.117 19
6871.511 26
6871.905 22
6872.299 16
6872.693 17
6873.087 25
6873.481 19
6873.875 9
6874.269 18
6874.663 23
6875.057 25
6875.451 16
6875.845 16
6876.239 29
6876.633 25
6877.027 21
6877.422 21
6877.816 25
6878.210 20
6878.604 24
6878.998 28
6879.392 27
6879.787 12
6880.181 8
6880.575 17
6880.969 21
6881.363 15
6881.758 7
6882.152 8
6882.546 17
6882.940 30
6883.335 20
6883.729 13
6884.123 27
6884.518 18
6884.912 17
6885.306 24
6885.701 28
6886.095 17
6886.489 16
6886.884 20
6887.278 18
6887.673 19
6888.067 32
6888.462 37
6888.856 32
6889.250 20
6889.645 19
6890.039 26
6890.434 41
6890.828 36
6891.223 20
6891.617 21
6892.012 20
6892.407 13
6892.801 14
6893.196 22
6893.590 23
6893.985 24
6894.379 19
6894.774 14
6895.169 26
6895.563 19
6895.958 21
6896.353 17
6896.747 27
6897.142 17
6897.537 8
6897.931 9
6898.326 10
6898.721 11
6899.116 8
6899.510 9
6899.905 11
6900.300 13
6900.695 17
6901.090 18
6901.484 27
6901.879 30
6902.274 20
6902.669 25
6903.064 20
6903.459 18
6903.853 20
6904.248 17
6904.643 19
6905.038 21
6905.433 18
6905.828 27
6906.223 36
6906.618 32
6907.013 24
6907.408 26
6907.803 34
6908.198 27
6908.593 23
6908.988 16
6909.383 33
6909.778 28
6910.173 31
6910.568 16
6910.963 23
6911.358 27
6911.753 19
6912.148 10
6912.544 14
6912.939 21
6913.334 19
6913.729 16
6914.124 18
6914.519 13
6914.915 10
6915.310 18
6915.705 11
6916.100 5
6916.496 12
6916.891 15
6917.286 21
6917.681 15
6918.077 16
6918.472 21
6918.867 20
6919.263 17
6919.658 15
6920.053 21
6920.449 10
6920.844 6
6921.239 13
6921.635 29
6922.030 20
6922.425 18
6922.821 22
6923.216 20
6923.612 18
6924.007 8
6924.403 16
6924.798 10
6925.194 11
6925.589 16
6925.985 15
6926.380 9
6926.776 1
6927.171 3
6927.567 11
6927.962 27
6928.358 18
6928.754 11
6929.149 18
6929.545 20
6929.940 20
6930.336 13
6930.732 19
6931.127 13
6931.523 18
6931.919 22
6932.314 16
6932.710 9
6933.106 10
6933.502 16
6933.897 13
6934.293 17
6934.689 19
6935.085 15
6935.480 21
6935.876 23
6936.272 25
6936.668 14
6937.064 13
6937.459 7
6937.855 18
6938.251 27
6938.647 24
6939.043 21
6939.439 14
6939.835 12
6940.231 15
6940.627 15
6941.022 21
6941.418 28
6941.814 33
6942.210 28
6942.606 31
6943.002 28
6943.398 18
6943.794 10
6944.190 16
6944.586 13
6944.982 18
6945.379 25
6945.775 28
6946.171 25
6946.567 23
6946.963 19
6947.359 13
6947.755 12
6948.151 11
6948.547 9
6948.944 8
6949.340 16
6949.736 16
6950.132 7
6950.528 10
6950.925 21
6951.321 28
6951.717 25
6952.113 21
6952.510 21
6952.906 26
6953.302 17
6953.698 6
6954.095 6
6954.491 6
6954.887 11
6955.284 20
6955.680 14
6956.077 11
6956.473 24
6956.869 31
6957.266 34
6957.662 22
6958.059 21
6958.455 16
6958.851 7
6959.248 19
6959.644 19
6960.041 21
6960.437 20
6960.834 11
6961.230 11
6961.627 15
6962.023 10
6962.420 8
6962.817 18
6963.213 18
6963.610 12
6964.006 16
6964.403 14
6964.800 22
6965.196 14
6965.593 17
6965.989 15
6966.386 11
6966.783 15
6967.179 17
6967.576 10
6967.973 5
6968.370 12
6968.766 19
6969.163 8
6969.560 4
6969.957 16
6970.353 16
6970.750 16
6971.147 10
6971.544 10
6971.941 19
6972.337 28
6972.734 27
6973.131 26
6973.528 21
6973.925 20
6974.322 18
6974.719 15
6975.116 12
6975.512 11
6975.909 21
6976.306 21
6976.703 16
6977.100 16
6977.497 19
6977.894 17
6978.291 22
6978.688 16
6979.085 17
6979.482 29
6979.879 24
6980.276 13
6980.673 10
6981.071 12
6981.468 12
6981.865 15
6982.262 22
6982.659 22
6983.056 33
6983.453 23
6983.850 23
6984.248 32
6984.645 33
6985.042 31
6985.439 22
6985.836 19
6986.234 15
6986.631 8
6987.028 12
6987.425 14
6987.823 15
6988.220 11
6988.617 12
6989.015 16
6989.412 27
6989.809 18
6990.207 15
6990.604 12
6991.001 13
6991.399 27
6991.796 31
6992.193 26
6992.591 30
6992.988 27
6993.386 18
6993.783 20
6994.181 11
6994.578 9
6994.976 16
6995.373 26
6995.770 22
6996.168 22
6996.566 25
6996.963 23
6997.361 18
6997.758 10
6998.156 15
6998.553 16
6998.951 11
6999.348 16
6999.746 16
7000.144 18
7000.541 28
7000.939 23
7001.337 17
7001.734 16
7002.132 22
7002.530 26
7002.927 22
7003.325 38
7003.723 43
7004.121 40
7004.518 34
7004.916 23
7005.314 19
7005.712 20
7006.109 26
7006.507 23
7006.905 30
7007.303 19
7007.701 20
7008.099 31
7008.496 24
7008.894 20
7009.292 37
7009.690 46
7010.088 46
7010.486 27
7010.884 23
7011.282 9
7011.680 17
7012.078 28
7012.476 31
7012.874 26
7013.272 23
7013.670 23
7014.068 15
7014.466 7
7014.864 13
7015.262 23
7015.660 15
7016.058 11
7016.456 7
7016.854 16
7017.252 20
7017.650 17
7018.048 20
7018.447 22
7018.845 28
7019.243 27
7019.641 16
7020.039 9
7020.437 11
7020.836 17
7021.234 25
7021.632 40
7022.030 27
7022.429 18
7022.827 11
7023.225 3
7023.623 8
7024.022 15
7024.420 24
7024.818 23
7025.217 35
7025.615 28
7026.013 19
7026.412 25
7026.810 32
7027.209 18
7027.607 20
7028.005 16
7028.404 20
7028.802 23
7029.201 17
7029.599 32
7029.998 45
7030.396 33
7030.795 28
7031.193 21
7031.592 21
7031.990 18
7032.389 13
7032.787 15
7033.186 17
7033.584 20
7033.983 20
7034.382 45
7034.780 31
7035.179 24
7035.577 27
7035.976 22
7036.375 17
7036.773 15
7037.172 22
7037.571 30
7037.969 20
7038.368 19
7038.767 25
7039.166 16
7039.564 16
7039.963 22
7040.362 21
7040.761 35
7041.159 31
7041.558 30
7041.957 20
7042.356 13
7042.755 27
7043.153 25
7043.552 20
7043.951 16
7044.350 13
7044.749 15
7045.148 20
7045.547 29
7045.946 24
7046.345 18
7046.744 22
7047.143 21
7047.541 16
7047.940 18
7048.339 21
7048.738 19
7049.137 19
7049.536 17
7049.936 25
7050.335 28
7050.734 31
7051.133 23
7051.532 13
7051.931 11
7052.330 15
7052.729 25
7053.128 21
7053.527 27
7053.926 18
7054.326 15
7054.725 15
7055.124 22
7055.523 14
7055.922 13
7056.322 17
7056.721 11
7057.120 9
7057.519 4
7057.919 3
7058.318 7
7058.717 5
7059.116 9
7059.516 23
7059.915 22
7060.314 27
7060.714 26
7061.113 26
7061.512 16
7061.912 9
7062.311 5
7062.711 9
7063.110 17
7063.509 15
7063.909 11
7064.308 20
7064.708 19
7065.107 15
7065.507 23
7065.906 16
7066.306 14
7066.705 17
7067.105 17
7067.504 21
7067.904 13
7068.303 10
7068.703 21
7069.102 13
7069.502 17
7069.902 20
7070.301 8
7070.701 14
7071.100 11
7071.500 12
7071.900 26
7072.299 26
7072.699 19
7073.099 15
7073.499 22
7073.898 19
7074.298 12
7074.698 14
7075.097 11
7075.497 16
7075.897 16
7076.297 23
7076.697 23
7077.096 23
7077.496 13
7077.896 21
7078.296 16
7078.696 7
7079.096 14
7079.495 17
7079.895 8
7080.295 13
7080.695 13
7081.095 12
7081.495 8
7081.895 8
7082.295 15
7082.695 14
7083.095 7
7083.495 11
7083.895 15
7084.295 19
7084.695 10
7085.095 8
7085.495 10
7085.895 17
7086.295 14
7086.695 11
7087.095 16
7087.495 17
7087.895 24
7088.295 24
7088.696 14
7089.096 6
7089.496 10
7089.896 10
7090.296 16
7090.696 23
7091.097 17
7091.497 23
7091.897 24
7092.297 21
7092.697 7
7093.098 7
7093.498 16
7093.898 22
7094.299 25
7094.699 23
7095.099 18
7095.499 20
7095.900 14
7096.300 27
7096.701 23
7097.101 25
7097.501 25
7097.902 28
7098.302 16
7098.702 12
7099.103 4
7099.503 4
7099.904 13
7100.304 18
7100.705 16
7101.105 16
7101.506 11
7101.906 13
7102.307 21
7102.707 26
7103.108 16
7103.508 15
7103.909 18
7104.309 18
7104.710 18
7105.111 11
7105.511 14
7105.912 27
7106.312 20
7106.713 20
7107.114 20
7107.514 25
7107.915 25
7108.316 28
7108.716 15
7109.117 19
7109.518 23
7109.919 26
7110.319 19
7110.720 19
7111.121 20
7111.522 24
7111.922 30
7112.323 19
7112.724 21
7113.125 14
7113.526 22
7113.926 22
7114.327 30
7114.728 22
7115.129 12
7115.530 18
7115.931 22
7116.332 16
7116.733 20
7117.134 28
7117.535 36
7117.936 29
7118.336 20
7118.737 22
7119.138 23
7119.539 14
7119.940 6
7120.341 7
7120.743 13
7121.144 17
7121.545 29
7121.946 17
7122.347 10
7122.748 9
7123.149 13
7123.550 8
7123.951 8
7124.352 9
7124.753 10
7125.155 8
7125.556 12
7125.957 14
7126.358 30
7126.759 17
7127.161 15
7127.562 5
7127.963 4
7128.364 10
7128.766 9
7129.167 15
7129.568 23
7129.969 22
7130.371 19
7130.772 14
7131.173 10
7131.575 2
7131.976 6
7132.377 9
7132.779 6
7133.180 9
7133.582 4
7133.983 17
7134.384 24
7134.786 20
7135.187 22
7135.589 20
7135.990 14
7136.392 16
7136.793 14
7137.195 16
7137.596 20
7137.998 13
7138.399 12
7138.801 19
7139.202 29
7139.604 27
7140.005 17
7140.407 15
7140.809 18
7141.210 23
7141.612 17
7142.013 18
7142.415 34
7142.817 40
7143.218 24
7143.620 11
7144.022 12
7144.423 7
7144.825 10
7145.227 20
7145.629 23
7146.030 3
7146.432 10
7146.834 7
7147.236 10
7147.637 7
7148.039 16
7148.441 27
7148.843 31
7149.245 18
7149.647 18
7150.048 24
7150.450 22
7150.852 17
7151.254 16
7151.656 14
7152.058 18
7152.460 21
7152.862 33
7153.264 20
7153.666 5
7154.068 8
7154.470 11
7154.872 11
7155.274 15
7155.676 22
7156.078 19
7156.480 16
7156.882 9
7157.284 4
7157.686 11
7158.088 15
7158.490 22
7158.892 18
7159.294 12
7159.696 21
7160.099 19
7160.501 9
7160.903 15
7161.305 11
7161.707 3
7162.109 11
7162.512 23
7162.914 27
7163.316 15
7163.718 12
7164.121 14
7164.523 18
7164.925 26
7165.327 30
7165.730 23
7166.132 11
7166.534 21
7166.937 14
7167.339 12
7167.741 8
7168.144 24
7168.546 23
7168.949 22
7169.351 28
7169.753 21
7170.156 35
7170.558 38
7170.961 16
7171.363 17
7171.766 16
7172.168 16
7172.571 21
7172.973 27
7173.376 31
7173.778 29
7174.181 33
7174.583 28
7174.986 20
7175.388 15
7175.791 12
7176.193 15
7176.596 17
7176.999 10
7177.401 18
7177.804 11
7178.207 15
7178.609 31
7179.012 15
7179.415 14
7179.817 22
7180.220 16
7180.623 12
7181.025 10
7181.428 13
7181.831 12
7182.234 10
7182.636 14
7183.039 8
7183.442 9
7183.845 13
7184.248 24
7184.650 24
7185.053 19
7185.456 11
7185.859 7
7186.262 12
7186.665 9
7187.068 7
7187.471 6
7187.874 11
7188.276 3
7188.679 6
7189.082 22
7189.485 22
7189.888 10
7190.291 9
7190.694 22
7191.097 16
7191.500 15
7191.903 14
7192.306 9
7192.709 5
7193.112 12
7193.516 21
7193.919 27
7194.322 23
7194.725 26
7195.128 16
7195.531 20
7195.934 9
7196.337 9
7196.741 20
7197.144 21
7197.547 18
7197.950 16
7198.353 8
7198.757 6
7199.160 4
7199.563 10
7199.966 19
7200.370 19
7200.773 14
7201.176 19
7201.579 14
7201.983 10
7202.386 15
7202.789 17
7203.193 20
7203.596 21
7204.000 23
7204.403 14
7204.806 14
7205.210 19
7205.613 15
7206.017 17
7206.420 24
7206.823 23
7207.227 20
7207.630 18
7208.034 16
7208.437 15
7208.841 10
7209.244 6
7209.648 19
7210.051 17
7210.455 29
7210.859 22
7211.262 23
7211.666 30
7212.069 20
7212.473 28
7212.877 14
7213.280 20
7213.684 23
7214.087 9
7214.491 16
7214.895 13
7215.299 9
7215.702 7
7216.106 7
7216.510 8
7216.913 7
7217.317 17
7217.721 18
7218.125 23
7218.528 20
7218.932 19
7219.336 18
7219.740 31
7220.144 28
7220.547 21
7220.951 21
7221.355 12
7221.759 6
7222.163 7
7222.567 9
7222.971 10
7223.375 17
7223.779 22
7224.182 11
7224.586 18
7224.990 16
7225.394 25
7225.798 21
7226.202 15
7226.606 16
7227.010 8
7227.414 12
7227.818 15
7228.222 20
7228.627 24
7229.031 25
7229.435 23
7229.839 27
7230.243 10
7230.647 20
7231.051 21
7231.455 18
7231.859 20
7232.264 19
7232.668 9
7233.072 13
7233.476 17
7233.880 14
7234.285 18
7234.689 15
7235.093 19
7235.497 30
7235.902 35
7236.306 26
7236.710 25
7237.114 16
7237.519 12
7237.923 12
7238.327 17
7238.732 17
7239.136 19
7239.540 16
7239.945 12
7240.349 14
7240.754 8
7241.158 11
7241.562 19
7241.967 15
7242.371 7
7242.776 18
7243.180 16
7243.585 12
7243.989 8
7244.394 17
7244.798 20
7245.203 12
7245.607 3
7246.012 3
7246.416 4
7246.821 5
7247.225 12
7247.630 5
7248.035 17
7248.439 20
7248.844 13
7249.249 9
7249.653 18
7250.058 16
7250.463 4
7250.867 6
7251.272 12
7251.677 16
7252.081 10
7252.486 2
7252.891 5
7253.296 13
7253.700 13
7254.105 12
7254.510 25
7254.915 26
7255.319 15
7255.724 30
7256.129 37
7256.534 32
7256.939 20
7257.344 4
7257.749 13
7258.153 11
7258.558 6
7258.963 15
7259.368 7
7259.773 6
7260.178 18
7260.583 19
7260.988 21
7261.393 37
7261.798 31
7262.203 19
7262.608 21
7263.013 23
7263.418 21
7263.823 10
7264.228 13
7264.633 19
7265.038 19
7265.443 14
7265.848 24
7266.253 38
7266.659 30
7267.064 15
7267.469 20
7267.874 19
7268.279 34
7268.684 22
7269.090 13
7269.495 13
7269.900 11
7270.305 14
7270.710 15
7271.116 10
7271.521 2
7271.926 10
7272.331 18
7272.737 20
7273.142 20
7273.547 18
7273.953 15
7274.358 15
7274.763 13
7275.169 8
7275.574 10
7275.980 19
7276.385 18
7276.790 19
7277.196 13
7277.601 10
7278.007 5
7278.412 14
7278.817 22
7279.223 23
7279.628 33
7280.034 25
7280.439 19
7280.845 14
7281.250 14
7281.656 25
7282.062 34
7282.467 36
7282.873 43
7283.278 24
7283.684 11
7284.089 17
7284.495 18
7284.901 15
7285.306 14
7285.712 14
7286.118 12
7286.523 17
7286.929 22
7287.335 21
7287.740 12
7288.146 21
7288.552 13
7288.958 12
7289.363 14
7289.769 14
7290.175 15
7290.581 22
7290.987 17
7291.392 14
7291.798 8
7292.204 10
7292.610 19
7293.016 16
7293.422 28
7293.827 20
7294.233 12
7294.639 24
7295.045 31
7295.451 26
7295.857 15
7296.263 11
7296.669 8
7297.075 12
7297.481 17
7297.887 17
7298.293 14
7298.699 12
7299.105 9
7299.511 19
7299.917 20
7300.323 14
7300.729 13
7301.135 21
7301.541 15
7301.947 20
7302.354 26
7302.760 20
7303.166 17
7303.572 7
7303.978 16
7304.384 25
7304.790 25
7305.197 15
7305.603 14
7306.009 19
7306.415 20
7306.822 10
7307.228 1
7307.634 3
7308.040 10
7308.447 9
7308.853 3
7309.259 3
7309.666 16
7310.072 18
7310.478 27
7310.885 21
7311.291 23
7311.697 21
7312.104 12
7312.510 10
7312.916 12
7313.323 9
7313.729 8
7314.136 20
7314.542 13
7314.949 4
7315.355 7
7315.762 7
7316.168 12
7316.575 9
7316.981 13
7317.388 12
7317.794 8
7318.201 9
7318.607 6
7319.014 4
7319.421 23
7319.827 29
7320.234 21
7320.640 22
7321.047 13
7321.454 9
7321.860 12
7322.267 18
7322.674 13
7323.080 10
7323.487 18
7323.894 17
7324.301 23
7324.707 18
7325.114 16
7325.521 13
7325.928 13
7326.334 7
7326.741 4
7327.148 18
7327.555 15
7327.962 13
7328.368 19
7328.775 13
7329.182 10
7329.589 10
7329.996 22
7330.403 35
7330.810 51
7331.217 34
7331.623 18
7332.030 13
7332.437 8
7332.844 14
7333.251 11
7333.658 14
7334.065 13
7334.472 8
7334.879 11
7335.286 10
7335.693 11
7336.100 13
7336.508 24
7336.915 25
7337.322 26
7337.729 19
7338.136 36
7338.543 32
7338.950 20
7339.357 20
7339.764 16
7340.172 8
7340.579 16
7340.986 28
7341.393 30
7341.800 36
7342.208 23
7342.615 31
7343.022 30
7343.429 11
7343.837 6
7344.244 11
7344.651 18
7345.058 25
7345.466 23
7345.873 18
7346.280 21
7346.688 19
7347.095 14
7347.503 16
7347.910 18
7348.317 26
7348.725 26
7349.132 25
7349.540 25
7349.947 37
7350.354 23
7350.762 17
7351.169 12
7351.577 14
7351.984 6
7352.392 21
7352.799 17
7353.207 21
7353.614 33
7354.022 23
7354.430 27
7354.837 25
7355.245 31
7355.652 43
7356.060 51
7356.467 31
7356.875 25
7357.283 36
7357.690 40
7358.098 40
7358.506 48
7358.913 33
7359.321 24
7359.729 28
7360.137 25
7360.544 24
7360.952 32
7361.360 27
7361.768 17
7362.175 10
7362.583 9
7362.991 14
7363.399 11
7363.807 19
7364.214 19
7364.622 15
7365.030 14
7365.438 6
7365.846 2
7366.254 1
7366.662 4
7367.069 7
7367.477 5
7367.885 8
7368.293 31
7368.701 20
7369.109 20
7369.517 18
7369.925 18
7370.333 21
7370.741 27
7371.149 23
7371.557 13
7371.965 11
7372.373 5
7372.781 2
7373.190 5
7373.598 6
7374.006 8
7374.414 6
7374.822 23
7375.230 19
7375.638 14
7376.046 16
7376.455 24
7376.863 27
7377.271 29
7377.679 29
7378.087 17
7378.496 10
7378.904 15
7379.312 31
7379.720 27
7380.129 29
7380.537 19
7380.945 10
7381.353 6
7381.762 9
7382.170 11
7382.578 6
7382.987 5
7383.395 16
7383.804 13
7384.212 13
7384.620 7
7385.029 5
7385.437 5
7385.846 5
7386.254 11
7386.662 13
7387.071 9
7387.479 7
7387.888 12
7388.296 6
7388.705 8
7389.113 7
7389.522 17
7389.931 12
7390.339 5
7390.748 7
7391.156 10
7391.565 4
7391.973 14
7392.382 9
7392.791 11
7393.199 8
7393.608 15
7394.017 19
7394.425 16
7394.834 4
7395.243 14
7395.651 19
7396.060 14
7396.469 13
7396.877 29
7397.286 26
7397.695 17
7398.104 17
7398.513 12
7398.921 21
7399.330 16
7399.739 10
7400.148 23
7400.557 27
7400.965 30
7401.374 38
7401.783 20
7402.192 19
7402.601 17
7403.010 17
7403.419 15
7403.828 14
7404.237 16
7404.646 13
7405.055 8
7405.464 13
7405.873 16
7406.282 25
7406.691 20
7407.100 15
7407.509 18
7407.918 22
7408.327 31
7408.736 40
7409.145 31
7409.554 32
7409.963 21
7410.372 9
7410.781 4
7411.190 7
7411.599 9
7412.009 7
7412.418 6
7412.827 23
7413.236 32
7413.645 25
7414.055 19
7414.464 17
7414.873 7
7415.282 7
7415.692 27
7416.101 30
7416.510 20
7416.919 29
7417.329 19
7417.738 34
7418.147 27
7418.557 13
7418.966 14
7419.375 14
7419.785 8
7420.194 17
7420.603 27
7421.013 18
7421.422 29
7421.832 35
7422.241 25
7422.651 18
7423.060 13
7423.470 25
7423.879 15
7424.288 7
7424.698 3
7425.108 6
7425.517 10
7425.927 12
7426.336 4
7426.746 6
7427.155 20
7427.565 16
7427.974 12
7428.384 11
7428.794 24
7429.203 21
7429.613 15
7430.023 12
7430.432 6
7430.842 9
7431.252 8
7431.661 7
7432.071 5
7432.481 6
7432.890 12
7433.300 18
7433.710 16
7434.120 13
7434.529 12
7434.939 18
7435.349 9
7435.759 4
7436.169 15
7436.578 19
7436.988 9
7437.398 12
7437.808 18
7438.218 18
7438.628 15
7439.038 19
7439.448 17
7439.858 22
7440.267 29
7440.677 22
7441.087 30
7441.497 34
7441.907 34
7442.317 17
7442.727 19
7443.137 23
7443.547 16
7443.957 13
7444.367 11
7444.777 5
7445.188 6
7445.598 6
7446.008 11
7446.418 8
7446.828 5
7447.238 9
7447.648 14
7448.058 7
7448.469 6
7448.879 7
7449.289 10
7449.699 17
7450.109 23
7450.519 20
7450.930 25
7451.340 30
7451.750 20
7452.160 22
7452.571 21
7452.981 12
7453.391 10
7453.802 10
7454.212 12
7454.622 22
7455.033 21
7455.443 16
7455.853 6
7456.264 4
7456.674 12
7457.084 20
7457.495 34
7457.905 29
7458.316 19
7458.726 19
7459.137 21
7459.547 17
7459.958 30
7460.368 39
7460.779 32
7461.189 21
7461.600 25
7462.010 17
7462.421 6
7462.831 15
7463.242 19
7463.652 34
7464.063 26
7464.473 15
7464.884 8
7465.295 5
7465.705 5
7466.116 7
7466.527 17
7466.937 10
7467.348 21
7467.759 14
7468.169 9
7468.580 15
7468.991 20
7469.402 15
7469.812 23
7470.223 24
7470.634 16
7471.045 14
7471.455 18
7471.866 8
7472.277 13
7472.688 10
7473.099 7
7473.510 13
7473.920 5
7474.331 12
7474.742 17
7475.153 22
7475.564 27
7475.975 24
7476.386 24
7476.797 8
7477.208 9
7477.619 20
7478.030 17
7478.441 14
7478.852 10
7479.263 15
7479.674 17
7480.085 14
7480.496 24
7480.907 14
7481.318 17
7481.729 13
7482.140 10
7482.551 13
7482.962 11
7483.373 17
7483.784 19
7484.196 18
7484.607 27
7485.018 18
7485.429 12
7485.840 11
7486.251 19
7486.663 26
7487.074 13
7487.485 25
7487.896 37
7488.308 24
7488.719 18
7489.130 14
7489.541 21
7489.953 14
7490.364 12
7490.775 4
7491.187 14
7491.598 15
7492.009 12
7492.421 9
7492.832 9
7493.243 10
7493.655 7
7494.066 9
7494.478 10
7494.889 5
7495.301 2
7495.712 10
7496.123 13
7496.535 21
7496.946 17
7497.358 10
7497.769 12
7498.181 8
7498.593 11
7499.004 8
7499.416 12
7499.827 16
7500.239 21
7500.650 18
7501.062 11
7501.474 13
7501.885 22
7502.297 20
7502.709 19
7503.120 14
7503.532 21
7503.944 16
7504.355 12
7504.767 9
7505.179 23
7505.590 20
7506.002 25
7506.414 23
7506.826 13
7507.237 32
7507.649 30
7508.061 25
7508.473 26
7508.885 18
7509.296 15
7509.708 16
7510.120 10
7510.532 11
7510.944 25
7511.356 22
7511.768 26
7512.180 15
7512.591 10
7513.003 7
7513.415 12
7513.827 10
7514.239 16
7514.651 13
7515.063 17
7515.475 32
7515.887 23
7516.299 24
7516.711 19
7517.123 10
7517.535 11
7517.947 7
7518.360 14
7518.772 6
7519.184 5
7519.596 7
7520.008 9
7520.420 14
7520.832 13
7521.244 11
7521.657 5
7522.069 12
7522.481 14
7522.893 15
7523.305 19
7523.718 24
7524.130 18
7524.542 10
7524.954 6
7525.367 10
7525.779 16
7526.191 10
7526.603 16
7527.016 8
7527.428 1
7527.840 1
7528.253 4
7528.665 14
7529.078 22
7529.490 18
7529.902 14
7530.315 15
7530.727 10
7531.140 5
7531.552 2
7531.964 11
7532.377 9
7532.789 5
7533.202 12
7533.614 8
7534.027 14
7534.439 10
7534.852 10
7535.264 9
7535.677 4
7536.090 7
7536.502 11
7536.915 9
7537.327 14
7537.740 15
7538.153 9
7538.565 17
7538.978 21
7539.391 20
7539.803 10
7540.216 8
7540.629 16
7541.041 16
7541.454 9
7541.867 9
7542.279 11
7542.692 11
7543.105 4
7543.518 20
7543.930 22
7544.343 14
7544.756 7
7545.169 2
7545.582 5
7545.995 7
7546.407 4
7546.820 3
7547.233 9
7547.646 14
7548.059 11
7548.472 28
7548.885 25
7549.298 13
7549.711 5
7550.123 11
7550.536 10
7550.949 13
7551.362 12
7551.775 13
7552.188 17
7552.601 12
7553.014 12
7553.427 14
7553.841 18
7554.254 17
7554.667 10
7555.080 10
7555.493 25
7555.906 20
7556.319 25
7556.732 22
7557.145 15
7557.558 13
7557.972 13
7558.385 29
7558.798 31
7559.211 16
7559.624 14
7560.038 9
7560.451 6
7560.864 17
7561.277 16
7561.691 22
7562.104 27
7562.517 23
7562.930 14
7563.344 12
7563.757 5
7564.170 4
7564.584 5
7564.997 2
7565.410 6
7565.824 8
7566.237 6
7566.651 6
7567.064 13
7567.477 15
7567.891 6
7568.304 13
7568.718 26
7569.131 22
7569.545 25
7569.958 19
7570.372 23
7570.785 18
7571.199 23
7571.612 23
7572.026 15
7572.439 9
7572.853 16
7573.267 9
7573.680 12
7574.094 17
7574.507 19
7574.921 18
7575.335 28
7575.748 28
7576.162 17
7576.576 12
7576.989 7
7577.403 4
7577.817 6
7578.230 15
7578.644 13
7579.058 12
7579.472 21
7579.885 8
7580.299 15
7580.713 17
7581.127 22
7581.541 16
7581.954 19
7582.368 29
7582.782 16
7583.196 20
7583.610 39
7584.024 37
7584.438 23
7584.851 15
7585.265 12
7585.679 16
7586.093 11
7586.507 21
7586.921 26
7587.335 13
7587.749 8
7588.163 13
7588.577 18
7588.991 19
7589.405 14
7589.819 29
7590.233 26
7590.647 20
7591.061 15
7591.475 15
7591.889 13
7592.303 19
7592.718 17
7593.132 15
7593.546 17
7593.960 6
7594.374 3
7594.788 9
7595.202 19
7595.617 10
7596.031 6
7596.445 19
7596.859 21
7597.274 13
7597.688 10
7598.102 8
7598.516 16
7598.931 19
7599.345 16
7599.759 27
7600.174 31
7600.588 36
7601.002 20
7601.417 22
7601.831 15
7602.245 11
7602.660 8
7603.074 8
7603.488 5
7603.903 4
7604.317 9
7604.732 13
7605.146 18
7605.561 27
7605.975 26
7606.390 11
7606.804 13
7607.219 19
7607.633 9
7608.048 4
7608.462 6
7608.877 9
7609.291 14
7609.706 13
7610.120 13
7610.535 23
7610.950 22
7611.364 20
7611.779 14
7612.194 23
7612.608 19
7613.023 9
7613.438 8
7613.852 7
7614.267 14
7614.682 13
7615.096 20
7615.511 24
7615.926 15
7616.341 18
7616.755 11
7617.170 11
7617.585 8
7618.000 17
7618.415 20
7618.829 22
7619.244 19
7619.659 16
7620.074 10
7620.489 17
7620.904 14
7621.319 8
7621.733 6
7622.148 5
7622.563 10
7622.978 5
7623.393 6
7623.808 8
7624.223 12
7624.638 14
7625.053 6
7625.468 9
7625.883 16
7626.298 17
7626.713 10
7627.128 18
7627.543 23
7627.958 17
7628.373 12
7628.788 9
7629.204 4
7629.619 3
7630.034 11
7630.449 9
7630.864 13
7631.279 16
7631.694 12
7632.110 9
7632.525 16
7632.940 12
7633.355 5
7633.770 11
7634.186 7
7634.601 10
7635.016 10
7635.431 18
7635.847 12
7636.262 13
7636.677 13
7637.093 10
7637.508 15
7637.923 16
7638.339 10
7638.754 9
7639.169 12
7639.585 15
7640.000 18
7640.416 12
7640.831 15
7641.247 20
7641.662 28
7642.077 15
7642.493 12
7642.908 8
7643.324 12
7643.739 8
7644.155 10
7644.570 5
7644.986 11
7645.401 11
7645.817 15
7646.233 12
7646.648 9
7647.064 26
7647.479 31
7647.895 27
7648.311 19
7648.726 17
7649.142 22
7649.558 20
7649.973 21
7650.389 17
7650.805 8
7651.220 8
7651.636 3
7652.052 13
7652.467 17
7652.883 10
7653.299 2
7653.715 2
7654.131 3
7654.546 9
7654.962 8
7655.378 14
7655.794 12
7656.210 7
7656.625 12
7657.041 10
7657.457 8
7657.873 5
7658.289 11
7658.705 10
7659.121 17
7659.537 15
7659.953 10
7660.369 11
7660.785 9
7661.201 5
7661.617 8
7662.033 5
7662.449 4
7662.865 12
7663.281 16
7663.697 19
7664.113 22
7664.529 20
7664.945 13
7665.361 6
7665.777 9
7666.193 20
7666.609 19
7667.025 15
7667.442 5
7667.858 7
7668.274 5
7668.690 6
7669.106 7
7669.522 3
7669.939 8
7670.355 17
7670.771 16
7671.187 9
7671.604 6
7672.020 5
7672.436 16
7672.852 8
7673.269 10
7673.685 11
7674.101 7
7674.518 10
7674.934 9
7675.350 10
7675.767 7
7676.183 9
7676.600 11
7677.016 13
7677.432 4
7677.849 8
7678.265 14
7678.682 18
7679.098 16
7679.515 16
7679.931 15
7680.348 7
7680.764 4
7681.181 12
7681.597 9
7682.014 6
7682.430 14
7682.847 13
7683.263 13
7683.680 13
7684.097 21
7684.513 15
7684.930 12
7685.346 3
7685.763 1
7686.180 5
7686.596 6
7687.013 20
7687.430 30
7687.846 22
7688.263 18
7688.680 17
7689.097 21
7689.513 19
7689.930 17
7690.347 11
7690.764 19
7691.180 14
7691.597 8
7692.014 16
7692.431 18
7692.848 21
7693.264 32
7693.681 16
7694.098 16
7694.515 18
7694.932 17
7695.349 20
7695.766 15
7696.183 14
7696.600 19
7697.017 16
7697.434 12
7697.851 9
7698.267 9
7698.684 16
7699.101 6
7699.518 12
7699.936 15
7700.353 15
7700.770 12
7701.187 10
7701.604 10
7702.021 10
7702.438 9
7702.855 4
7703.272 10
7703.689 6
7704.106 6
7704.524 5
7704.941 11
7705.358 14
7705.775 19
7706.192 12
7706.609 8
7707.027 7
7707.444 22
7707.861 19
7708.278 17
7708.696 17
7709.113 14
7709.530 8
7709.948 12
7710.365 21
7710.782 14
7711.199 12
7711.617 7
7712.034 10
7712.452 5
7712.869 12
7713.286 25
7713.704 24
7714.121 24
7714.538 11
7714.956 15
7715.373 18
7715.791 12
7716.208 13
7716.626 11
7717.043 11
7717.461 13
7717.878 14
7718.296 10
7718.713 26
7719.131 26
7719.548 20
7719.966 22
7720.384 11
7720.801 7
7721.219 3
7721.636 0
7722.054 2
7722.472 9
7722.889 5
7723.307 6
7723.725 13
7724.142 7
7724.560 5
7724.978 16
7725.395 13
7725.813 14
7726.231 17
7726.649 10
7727.066 17
7727.484 13
7727.902 4
7728.320 12
7728.737 8
7729.155 15
7729.573 25
7729.991 19
7730.409 16
7730.827 16
7731.245 11
7731.662 3
7732.080 13
7732.498 17
7732.916 16
7733.334 9
7733.752 7
7734.170 4
7734.588 4
7735.006 12
7735.424 13
7735.842 11
7736.260 11
7736.678 15
7737.096 11
7737.514 19
7737.932 15
7738.350 15
7738.768 14
7739.186 10
7739.604 12
7740.022 10
7740.441 6
7740.859 20
7741.277 16
7741.695 33
7742.113 20
7742.531 12
7742.950 15
7743.368 16
7743.786 19
7744.204 9
7744.622 2
7745.041 3
7745.459 22
7745.877 29
7746.295 22
7746.714 19
7747.132 22
7747.550 20
7747.969 11
7748.387 10
7748.805 15
7749.224 10
7749.642 3
7750.060 3
7750.479 2
7750.897 7
7751.316 4
7751.734 1
7752.153 6
7752.571 4
7752.989 12
7753.408 22
7753.826 18
7754.245 18
7754.663 17
7755.082 12
7755.500 8
7755.919 4
7756.338 14
7756.756 13
7757.175 12
7757.593 11
7758.012 4
7758.430 6
7758.849 18
7759.268 17
7759.686 20
7760.105 23
7760.524 17
7760.942 7
7761.361 2
7761.780 5
7762.198 4
7762.617 5
7763.036 12
7763.455 10
7763.873 16
7764.292 30
7764.711 25
7765.130 9
7765.548 6
7765.967 8
7766.386 7
7766.805 14
7767.224 10
7767.643 17
7768.061 10
7768.480 10
7768.899 9
7769.318 16
7769.737 9
7770.156 5
7770.575 8
7770.994 14
7771.413 12
7771.832 14
7772.251 14
7772.670 14
7773.089 15
7773.508 19
7773.927 24
7774.346 16
7774.765 12
7775.184 12
7775.603 18
7776.022 28
7776.441 21
7776.860 20
7777.279 15
7777.698 14
7778.118 21
7778.537 20
7778.956 14
7779.375 12
7779.794 25
7780.213 23
7780.633 18
7781.052 18
7781.471 15
7781.890 12
7782.310 12
7782.729 13
7783.148 18
7783.567 12
7783.987 8
7784.406 14
7784.825 25
7785.245 17
7785.664 17
7786.083 10
7786.503 14
7786.922 15
7787.341 16
7787.761 13
7788.180 12
7788.600 8
7789.019 10
7789.439 25
7789.858 23
7790.277 16
7790.697 18
7791.116 18
7791.536 14
7791.955 18
7792.375 10
7792.795 14
7793.214 17
7793.634 17
7794.053 21
7794.473 17
7794.892 13
7795.312 18
7795.732 8
7796.151 8
7796.571 8
7796.990 8
7797.410 8
7797.830 13
7798.249 16
7798.669 13
7799.089 17
7799.509 8
7799.928 10
7800.348 10
7800.768 17
7801.188 16
7801.607 10
7802.027 12
7802.447 19
7802.867 20
7803.286 19
7803.706 12
7804.126 11
7804.546 9
7804.966 9
7805.386 17
7805.806 12
7806.225 6
7806.645 12
7807.065 17
7807.485 17
7807.905 3
7808.325 3
7808.745 1
7809.165 6
7809.585 5
7810.005 5
7810.425 8
7810.845 7
7811.265 14
7811.685 13
7812.105 5
7812.525 3
7812.945 18
7813.365 14
7813.786 10
7814.206 6
7814.626 3
7815.046 11
7815.466 8
7815.886 10
7816.306 19
7816.726 17
7817.147 6
7817.567 2
7817.987 1
7818.407 6
7818.828 9
7819.248 5
7819.668 8
7820.088 14
7820.509 13
7820.929 14
7821.349 17
7821.769 11
7822.190 10
7822.610 9
7823.030 9
7823.451 3
7823.871 6
7824.292 10
7824.712 6
7825.132 6
7825.553 8
7825.973 14
7826.394 15
7826.814 8
7827.235 15
7827.655 12
7828.075 13
7828.496 6
7828.916 8
7829.337 11
7829.758 21
7830.178 31
7830.599 19
7831.019 16
7831.440 15
7831.860 6
7832.281 5
7832.702 4
7833.122 3
7833.543 8
7833.963 9
7834.384 9
7834.805 4
7835.225 11
7835.646 14
7836.067 17
7836.487 16
7836.908 13
7837.329 7
7837.750 10
7838.170 12
7838.591 7
7839.012 4
7839.433 9
7839.854 12
7840.274 11
7840.695 9
7841.116 6
7841.537 10
7841.958 20
7842.379 29
7842.799 17
7843.220 12
7843.641 11
7844.062 14
7844.483 5
7844.904 2
7845.325 5
7845.746 9
7846.167 7
7846.588 1
7847.009 11
7847.430 13
7847.851 4
7848.272 10
7848.693 20
7849.114 21
7849.535 12
7849.956 7
7850.377 2
7850.798 10
7851.219 5
7851.640 5
7852.062 8
7852.483 6
7852.904 20
7853.325 13
7853.746 12
7854.167 8
7854.589 7
7855.010 12
7855.431 13
7855.852 18
7856.273 13
7856.695 12
7857.116 19
7857.537 10
7857.958 13
7858.380 11
7858.801 11
7859.222 10
7859.644 20
7860.065 24
7860.486 19
7860.908 12
7861.329 17
7861.751 21
7862.172 16
7862.593 10
7863.015 3
7863.436 2
7863.858 14
7864.279 16
7864.701 11
7865.122 20
7865.543 22
7865.965 13
7866.386 17
7866.808 20
7867.230 10
7867.651 11
7868.073 17
7868.494 9
7868.916 6
7869.337 11
7869.759 18
7870.181 15
7870.602 13
7871.024 12
7871.445 9
7871.867 11
7872.289 9
7872.710 18
7873.132 22
7873.554 12
7873.976 5
7874.397 10
7874.819 8
7875.241 13
7875.663 15
7876.084 16
7876.506 25
7876.928 23
7877.350 11
7877.771 9
7878.193 6
7878.615 6
7879.037 15
7879.459 16
7879.881 12
7880.303 4
7880.724 6
7881.146 5
7881.568 7
7881.990 8
7882.412 9
7882.834 11
7883.256 10
7883.678 6
7884.100 7
7884.522 14
7884.944 6
7885.366 6
7885.788 4
7886.210 7
7886.632 6
7887.054 10
7887.476 13
7887.898 13
7888.320 12
7888.743 9
7889.165 14
7889.587 8
7890.009 12
7890.431 3
7890.853 11
7891.275 15
7891.698 19
7892.120 14
7892.542 10
7892.964 9
7893.386 6
7893.809 8
7894.231 9
7894.653 16
7895.076 11
7895.498 9
7895.920 7
7896.342 5
7896.765 3
7897.187 5
7897.609 2
7898.032 1
7898.454 7
7898.877 1
7899.299 8
7899.721 10
7900.144 9
7900.566 13
7900.989 8
7901.411 7
7901.833 19
7902.256 17
7902.678 13
7903.101 10
7903.523 17
7903.946 13
7904.368 11
7904.791 13
7905.214 10
7905.636 12
7906.059 14
7906.481 22
7906.904 16
7907.326 8
7907.749 19
7908.172 18
7908.594 14
7909.017 21
7909.440 16
7909.862 12
7910.285 10
7910.708 4
7911.130 11
7911.553 8
7911.976 14
7912.399 15
7912.821 16
7913.244 30
7913.667 26
7914.090 17
7914.512 16
7914.935 18
7915.358 18
7915.781 16
7916.204 17
7916.627 14
7917.049 7
7917.472 14
7917.895 13
7918.318 12
7918.741 6
7919.164 18
7919.587 9
7920.010 7
7920.433 9
7920.856 16
7921.279 14
7921.702 13
7922.125 10
7922.548 10
7922.971 6
7923.394 6
7923.817 4
7924.240 1
7924.663 4
7925.086 4
7925.509 7
7925.932 14
7926.355 7
7926.778 2
7927.202 4
7927.625 2
7928.048 4
7928.471 0
7928.894 3
7929.317 9
7929.741 18
7930.164 19
7930.587 16
7931.010 10
7931.433 11
7931.857 10
7932.280 10
7932.703 18
7933.127 27
7933.550 17
7933.973 12
7934.397 5
7934.820 7
7935.243 7
7935.667 7
7936.090 18
7936.513 15
7936.937 11
7937.360 14
7937.784 11
7938.207 11
7938.630 7
7939.054 15
7939.477 28
7939.901 22
7940.324 19
7940.748 6
7941.171 4
7941.595 3
7942.018 7
7942.442 8
7942.865 11
7943.289 9
7943.713 11
7944.136 10
7944.560 8
7944.983 21
7945.407 18
7945.831 10
7946.254 8
7946.678 9
7947.102 13
7947.525 22
7947.949 25
7948.373 7
7948.796 11
7949.220 11
7949.644 12
7950.068 16
7950.491 18
7950.915 23
7951.339 11
7951.763 9
7952.186 8
7952.610 10
7953.034 9
7953.458 5
7953.882 2
7954.306 6
7954.729 4
7955.153 4
7955.577 6
7956.001 14
7956.425 16
7956.849 15
7957.273 14
7957.697 6
7958.121 3
7958.545 6
7958.969 8
7959.393 7
7959.817 5
7960.241 10
7960.665 12
7961.089 14
7961.513 12
7961.937 11
7962.361 9
7962.785 22
7963.209 12
7963.633 10
7964.057 8
7964.482 11
7964.906 10
7965.330 13
7965.754 10
7966.178 11
7966.602 11
7967.027 8
7967.451 22
7967.875 20
7968.299 19
7968.723 14
7969.148 21
7969.572 15
7969.996 21
7970.421 12
7970.845 7
7971.269 12
7971.693 10
7972.118 8
7972.542 4
7972.966 1
7973.391 5
7973.815 4
7974.240 5
7974.664 13
7975.088 21
7975.513 28
7975.937 31
7976.362 18
7976.786 24
7977.211 34
7977.635 20
7978.060 16
7978.484 11
7978.909 17
7979.333 24
7979.758 21
7980.182 16
7980.607 13
7981.031 13
7981.456 21
7981.881 15
7982.305 12
7982.730 25
7983.154 21
7983.579 19
7984.004 19
7984.428 21
7984.853 16
7985.278 16
7985.702 19
7986.127 17
7986.552 10
7986.977 9
7987.401 17
7987.826 17
7988.251 18
7988.676 21
7989.100 16
7989.525 18
7989.950 27
7990.375 22
7990.800 19
7991.224 14
7991.649 12
7992.074 17
7992.499 12
7992.924 8
7993.349 14
7993.774 11
7994.199 15
7994.624 14
7995.048 18
7995.473 15
7995.898 14
7996.323 18
7996.748 13
7997.173 15
7997.598 6
7998.023 12
7998.448 11
7998.873 9
7999.298 7
7999.724 9
8000.149 4
8000.574 8
8000.999 8
8001.424 2
8001.849 9
8002.274 21
8002.699 14
8003.124 17
8003.550 15
8003.975 14
8004.400 27
8004.825 14
8005.250 14
8005.676 11
8006.101 1
8006.526 4
8006.951 14
8007.377 25
8007.802 13
8008.227 12
8008.653 8
8009.078 27
8009.503 23
8009.929 14
8010.354 14
8010.779 7
8011.205 8
8011.630 6
8012.055 12
8012.481 8
8012.906 10
8013.332 7
8013.757 14
8014.182 8
8014.608 17
8015.033 9
8015.459 5
8015.884 13
8016.310 20
8016.735 21
8017.161 16
8017.586 12
8018.012 10
8018.438 7
8018.863 8
8019.289 15
8019.714 8
8020.140 6
8020.566 4
8020.991 7
8021.417 5
8021.843 10
8022.268 25
8022.694 19
8023.120 12
8023.545 8
8023.971 16
8024.397 8
8024.822 11
8025.248 13
8025.674 6
8026.100 13
8026.525 10
8026.951 10
8027.377 16
8027.803 14
8028.229 15
8028.654 15
8029.080 12
8029.506 10
8029.932 10
8030.358 8
8030.784 10
8031.210 15
8031.636 16
8032.062 19
8032.487 16
8032.913 6
8033.339 11
8033.765 11
8034.191 4
8034.617 8
8035.043 13
8035.469 13
8035.895 28
8036.321 16
8036.747 10
8037.174 18
8037.600 26
8038.026 22
8038.452 22
8038.878 15
8039.304 15
8039.730 12
8040.156 9
8040.582 14
8041.009 8
8041.435 12
8041.861 11
8042.287 10
8042.713 7
8043.140 4
8043.566 12
8043.992 17
8044.418 10
8044.845 16
8045.271 8
8045.697 12
8046.123 12
8046.550 10
8046.976 17
8047.402 22
8047.829 10
8048.255 14
8048.681 17
8049.108 9
8049.534 10
8049.961 8
8050.387 7
8050.813 13
8051.240 23
8051.666 13
8052.093 15
8052.519 22
8052.946 20
8053.372 11
8053.799 13
8054.225 10
8054.652 21
8055.078 15
8055.505 14
8055.931 24
8056.358 24
8056.784 18
8057.211 17
8057.638 18
8058.064 15
8058.491 9
8058.918 18
8059.344 16
8059.771 7
8060.197 13
8060.624 11
8061.051 6
8061.478 8
8061.904 11
8062.331 9
8062.758 14
8063.184 14
8063.611 20
8064.038 25
8064.465 14
8064.892 8
8065.318 10
8065.745 13
8066.172 4
8066.599 5
8067.026 10
8067.453 8
8067.879 9
8068.306 13
8068.733 8
8069.160 6
8069.587 5
8070.014 2
8070.441 4
8070.868 8
8071.295 15
8071.722 20
8072.149 16
8072.576 6
8073.003 6
8073.430 15
8073.857 16
8074.284 22
8074.711 21
8075.138 11
8075.565 12
8075.992 6
8076.419 10
8076.846 13
8077.274 19
8077.701 24
8078.128 17
8078.555 15
8078.982 19
8079.409 17
8079.836 5
8080.264 3
8080.691 4
8081.118 2
8081.545 3
8081.973 10
8082.400 15
8082.827 8
8083.254 6
8083.682 9
8084.109 17
8084.536 18
8084.964 10
8085.391 22
8085.818 18
8086.246 19
8086.673 11
8087.100 7
8087.528 14
8087.955 19
8088.383 13
8088.810 13
8089.237 12
8089.665 14
8090.092 14
8090.520 23
8090.947 24
8091.375 18
8091.802 10
8092.230 2
8092.657 4
8093.085 6
8093.512 5
8093.940 13
8094.368 13
8094.795 10
8095.223 6
8095.650 5
8096.078 5
8096.506 8
8096.933 14
8097.361 28
8097.789 29
8098.216 21
8098.644 11
8099.072 12
8099.499 17
8099.927 11
8100.355 11
8100.783 7
8101.210 4
8101.638 10
8102.066 13
8102.494 13
8102.921 14
8103.349 20
8103.777 17
8104.205 12
8104.633 11
8105.061 14
8105.488 17
8105.916 11
8106.344 6
8106.772 3
8107.200 10
8107.628 12
8108.056 17
8108.484 6
8108.912 5
8109.340 4
8109.768 18
8110.196 15
8110.624 15
8111.052 8
8111.480 11
8111.908 10
8112.336 6
8112.764 6
8113.192 3
8113.620 1
8114.048 4
8114.476 6
8114.904 10
8115.332 10
8115.761 13
8116.189 20
8116.617 18
8117.045 7
8117.473 8
8117.901 7
8118.330 3
8118.758 11
8119.186 8
8119.614 8
8120.043 17
8120.471 20
8120.899 8
8121.327 13
8121.756 4
8122.184 6
8122.612 5
8123.041 6
8123.469 8
8123.897 7
8124.326 10
8124.754 13
8125.182 15
8125.611 12
8126.039 19
8126.468 16
8126.896 14
8127.325 14
8127.753 7
8128.182 5
8128.610 10
8129.038 13
8129.467 14
8129.895 9
8130.324 7
8130.753 9
8131.181 6
8131.610 10
8132.038 24
8132.467 22
8132.895 17
8133.324 17
8133.753 15
8134.181 8
8134.610 4
8135.038 14
8135.467 13
8135.896 3
8136.324 10
8136.753 25
8137.182 18
8137.611 9
8138.039 5
8138.468 10
8138.897 9
8139.326 7
8139.754 12
8140.183 10
8140.612 13
8141.041 8
8141.470 12
8141.898 10
8142.327 14
8142.756 9
8143.185 12
8143.614 8
8144.043 14
8144.472 14
8144.900 19
8145.329 21
8145.758 9
8146.187 12
8146.616 12
8147.045 17
8147.474 11
8147.903 6
8148.332 3
8148.761 2
8149.190 16
8149.619 9
8150.048 6
8150.477 6
8150.906 7
8151.335 18
8151.764 13
8152.194 8
8152.623 20
8153.052 14
8153.481 3
8153.910 2
8154.339 7
8154.768 12
8155.198 18
8155.627 13
8156.056 5
8156.485 5
8156.914 13
8157.344 15
8157.773 18
8158.202 4
8158.631 1
8159.061 9
8159.490 11
8159.919 8
8160.349 8
8160.778 11
8161.207 18
8161.637 26
8162.066 20
8162.495 16
8162.925 13
8163.354 10
8163.783 16
8164.213 9
8164.642 5
8165.072 8
8165.501 3
8165.931 4
8166.360 7
8166.790 13
8167.219 14
8167.649 13
8168.078 13
8168.508 15
8168.937 11
8169.367 17
8169.796 24
8170.226 19
8170.655 13
8171.085 11
8171.515 7
8171.944 7
8172.374 11
8172.803 12
8173.233 14
8173.663 16
8174.092 8
8174.522 4
8174.952 1
8175.382 3
8175.811 1
8176.241 3
8176.671 4
8177.101 5
8177.530 27
8177.960 21
8178.390 9
8178.820 16
8179.249 10
8179.679 4
8180.109 18
8180.539 19
8180.969 17
8181.399 13
8181.829 21
8182.258 21
8182.688 10
8183.118 25
8183.548 23
8183.978 10
8184.408 15
8184.838 13
8185.268 6
8185.698 6
8186.128 21
8186.558 12
8186.988 7
8187.418 7
8187.848 17
8188.278 11
8188.708 7
8189.138 14
8189.568 24
8189.998 21
8190.428 10
8190.859 22
8191.289 22
8191.719 21
8192.149 7
8192.579 10
8193.009 13
8193.439 12
8193.870 4
8194.300 15
8194.730 20
8195.160 9
8195.591 4
8196.021 5
8196.451 13
8196.881 20
8197.312 16
8197.742 13
8198.172 23
8198.603 16
8199.033 13
8199.463 12
8199.894 7
8200.324 15
8200.754 12
8201.185 21
8201.615 14
8202.045 13
8202.476 18
8202.906 19
8203.337 25
8203.767 21
8204.198 12
8204.628 2
8205.059 4
8205.489 18
8205.920 22
8206.350 16
8206.781 7
8207.211 12
8207.642 18
8208.072 18
8208.503 19
8208.933 13
8209.364 11
8209.795 6
8210.225 6
8210.656 8
8211.087 11
8211.517 13
8211.948 15
8212.379 21
8212.809 16
8213.240 20
8213.671 9
8214.101 14
8214.532 14
8214.963 14
8215.394 14
8215.824 19
8216.255 20
8216.686 27
8217.117 22
8217.548 19
8217.978 17
8218.409 18
8218.840 12
8219.271 12
8219.702 10
8220.133 10
8220.564 14
8220.995 15
8221.425 16
8221.856 16
8222.287 13
8222.718 8
8223.149 13
8223.580 7
8224.011 6
8224.442 12
8224.873 3
8225.304 5
8225.735 5
8226.166 13
8226.597 18
8227.028 20
8227.459 12
8227.891 8
8228.322 6
8228.753 15
8229.184 11
8229.615 9
8230.046 7
8230.477 10
8230.908 14
8231.340 14
8231.771 6
8232.202 2
8232.633 1
8233.064 4
8233.496 10
8233.927 14
8234.358 16
8234.789 14
8235.221 6
8235.652 15
8236.083 6
8236.515 11
8236.946 11
8237.377 9
8237.809 13
8238.240 15
8238.671 9
8239.103 6
8239.534 16
8239.965 15
8240.397 10
8240.828 10
8241.260 16
8241.691 16
8242.123 16
8242.554 12
8242.986 12
8243.417 4
8243.849 16
8244.280 28
8244.712 17
8245.143 11
8245.575 4
8246.006 14
8246.438 11
8246.869 5
8247.301 2
8247.733 4
8248.164 3
8248.596 10
8249.028 5
8249.459 5
8249.891 8
8250.322 12
8250.754 20
8251.186 15
8251.618 15
8252.049 19
8252.481 14
8252.913 11
8253.345 14
8253.776 7
8254.208 6
8254.640 6
8255.072 5
8255.503 2
8255.935 6
8256.367 6
8256.799 8
8257.231 4
8257.663 7
8258.095 15
8258.526 20
8258.958 22
8259.390 16
8259.822 7
8260.254 13
8260.686 9
8261.118 15
8261.550 9
8261.982 14
8262.414 18
8262.846 13
8263.278 18
8263.710 22
8264.142 15
8264.574 18
8265.006 11
8265.438 8
8265.870 9
8266.302 4
8266.734 11
8267.167 10
8267.599 18
8268.031 15
8268.463 10
8268.895 3
8269.327 11
8269.759 7
8270.192 23
8270.624 13
8271.056 13
8271.488 14
8271.920 4
8272.353 4
8272.785 2
8273.217 3
8273.650 6
8274.082 12
8274.514 20
8274.946 24
8275.379 14
8275.811 15
8276.243 10
8276.676 8
8277.108 7
8277.541 5
8277.973 6
8278.405 2
8278.838 3
8279.270 4
8279.703 17
8280.135 20
8280.568 22
8281.000 15
8281.433 5
8281.865 4
8282.298 10
8282.730 12
8283.163 17
8283.595 19
8284.028 13
8284.460 15
8284.893 19
8285.325 13
8285.758 11
8286.191 14
8286.623 9
8287.056 14
8287.489 16
8287.921 13
8288.354 3
8288.787 10
8289.219 15
8289.652 9
8290.085 4
8290.517 4
8290.950 10
8291.383 14
8291.816 13
8292.248 12
8292.681 13
8293.114 10
8293.547 9
8293.980 20
8294.412 18
8294.845 23
8295.278 12
8295.711 6
8296.144 7
8296.577 12
8297.010 14
8297.442 15
8297.875 16
8298.308 12
8298.741 13
8299.174 9
8299.607 10
8300.040 6
8300.473 7
8300.906 11
8301.339 4
8301.772 3
8302.205 13
8302.638 15
8303.071 8
8303.504 8
8303.937 7
8304.370 9
8304.804 11
8305.237 14
8305.670 6
8306.103 3
8306.536 2
8306.969 2
8307.402 10
8307.835 5
8308.269 8
8308.702 11
8309.135 9
8309.568 13
8310.002 11
8310.435 10
8310.868 9
8311.301 8
8311.735 12
8312.168 12
8312.601 14
8313.034 15
8313.468 9
8313.901 3
8314.334 6
8314.768 11
8315.201 18
8315.635 17
8316.068 10
8316.501 3
8316.935 14
8317.368 17
8317.802 10
8318.235 8
8318.669 6
8319.102 2
8319.535 7
8319.969 4
8320.402 4
8320.836 7
8321.269 6
8321.703 8
8322.137 8
8322.570 11
8323.004 11
8323.437 14
8323.871 10
8324.304 5
8324.738 5
8325.172 10
8325.605 9
8326.039 5
8326.473 15
8326.906 24
8327.340 18
8327.774 11
8328.207 4
8328.641 4
8329.075 4
8329.509 2
8329.942 4
8330.376 1
8330.810 4
8331.244 3
8331.677 1
8332.111 3
8332.545 16
8332.979 22
8333.413 29
8333.847 15
8334.280 9
8334.714 10
8335.148 8
8335.582 8
8336.016 15
8336.450 28
8336.884 20
8337.318 22
8337.752 14
8338.186 20
8338.620 26
8339.054 26
8339.488 25
8339.922 25
8340.356 23
8340.790 24
8341.224 10
8341.658 9
8342.092 13
8342.526 17
8342.960 25
8343.394 19
8343.828 12
8344.262 11
8344.697 21
8345.131 11
8345.565 10
8345.999 12
8346.433 10
8346.867 14
8347.302 12
8347.736 7
8348.170 10
8348.604 7
8349.039 6
8349.473 9
8349.907 22
8350.341 20
8350.776 12
8351.210 10
8351.644 10
8352.079 19
8352.513 18
8352.947 10
8353.382 6
8353.816 4
8354.250 16
8354.685 20
8355.119 22
8355.554 13
8355.988 7
8356.422 8
8356.857 18
8357.291 22
8357.726 17
8358.160 10
8358.595 2
8359.029 7
8359.464 5
8359.898 15
8360.333 24
8360.767 13
8361.202 18
8361.637 21
8362.071 13
8362.506 12
8362.940 6
8363.375 4
8363.810 2
8364.244 7
8364.679 4
8365.114 4
8365.548 6
8365.983 5
8366.418 12
8366.852 13
8367.287 7
8367.722 5
8368.157 10
8368.591 11
8369.026 6
8369.461 13
8369.896 17
8370.330 11
8370.765 9
8371.200 10
8371.635 5
8372.070 3
8372.505 4
8372.939 2
8373.374 2
8373.809 16
8374.244 19
8374.679 16
8375.114 22
8375.549 11
8375.984 7
8376.419 9
8376.854 11
8377.289 8
8377.724 7
8378.159 4
8378.594 8
8379.029 10
8379.464 10
8379.899 16
8380.334 14
8380.769 23
8381.204 17
8381.639 18
8382.074 30
8382.509 19
8382.945 9
8383.380 11
8383.815 4
8384.250 16
8384.685 14
8385.120 11
8385.556 14
8385.991 11
8386.426 10
8386.861 19
8387.296 16
8387.732 15
8388.167 14
8388.602 11
8389.038 9
8389.473 8
8389.908 20
8390.343 24
8390.779 15
8391.214 19
8391.649 20
8392.085 12
8392.520 19
8392.956 17
8393.391 12
8393.826 11
8394.262 19
8394.697 16
8395.133 20
8395.568 21
8396.004 13
8396.439 23
8396.875 17
8397.310 9
8397.746 6
8398.181 8
8398.617 6
8399.052 7
8399.488 19
8399.923 18
8400.359 11
8400.794 27
8401.230 23
8401.666 25
8402.101 29
8402.537 18
8402.973 14
8403.408 22
8403.844 23
8404.280 17
8404.715 9
8405.151 13
8405.587 10
8406.022 8
8406.458 11
8406.894 7
8407.330 9
8407.765 10
8408.201 27
8408.637 18
8409.073 24
8409.509 17
8409.945 25
8410.380 21
8410.816 12
8411.252 14
8411.688 21
8412.124 21
8412.560 18
8412.996 27
8413.432 26
8413.867 15
8414.303 18
8414.739 23
8415.175 16
8415.611 13
8416.047 19
8416.483 14
8416.919 10
8417.355 13
8417.791 19
8418.227 15
8418.663 18
8419.100 9
8419.536 13
8419.972 18
8420.408 13
8420.844 14
8421.280 4
8421.716 5
8422.152 9
8422.588 11
8423.025 8
8423.461 9
8423.897 19
8424.333 11
8424.769 18
8425.206 15
8425.642 19
8426.078 16
8426.514 21
8426.951 42
8427.387 28
8427.823 20
8428.259 23
8428.696 17
8429.132 22
8429.568 28
8430.005 26
8430.441 31
8430.878 34
8431.314 27
8431.750 25
8432.187 12
8432.623 15
8433.060 25
8433.496 31
8433.932 45
8434.369 33
8434.805 32
8435.242 34
8435.678 27
8436.115 25
8436.551 24
8436.988 25
8437.424 26
8437.861 36
8438.298 23
8438.734 27
8439.171 30
8439.607 24
8440.044 29
8440.481 28
8440.917 24
8441.354 24
8441.790 28
8442.227 20
8442.664 16
8443.100 30
8443.537 42
8443.974 50
8444.411 43
8444.847 41
8445.284 44
8445.721 59
8446.158 54
8446.594 55
8447.031 42
8447.468 50
8447.905 63
8448.342 93
8448.778 94
8449.215 75
8449.652 72
8450.089 49
8450.526 59
8450.963 69
8451.400 65
8451.837 86
8452.273 88
8452.710 76
8453.147 71
8453.584 74
8454.021 75
8454.458 85
8454.895 72
8455.332 63
8455.769 76
8456.206 72
8456.643 81
8457.080 73
8457.517 71
8457.955 63
8458.392 52
8458.829 50
8459.266 51
8459.703 62
8460.140 66
8460.577 59
8461.014 41
8461.451 49
8461.889 69
8462.326 73
8462.763 88
8463.200 100
8463.637 111
8464.075 102
8464.512 98
8464.949 112
8465.386 92
8465.824 152
8466.261 144
8466.698 142
8467.136 171
8467.573 208
8468.010 224
8468.448 202
8468.885 178
8469.322 240
8469.760 251
8470.197 293
8470.634 353
8471.072 461
8471.509 665
8471.947 971
8472.384 1351
8472.822 1937
8473.259 2656
8473.697 3542
8474.134 4705
8474.572 6132
8475.009 7404
8475.447 8520
8475.884 9422
8476.322 10014
8476.759 10137
8477.197 9936
8477.634 9521
8478.072 8775
8478.510 7971
8478.947 7018
8479.385 6117
8479.822 5202
8480.260 4449
8480.698 3683
8481.135 3027
8481.573 2505
8482.011 2092
8482.448 1787
8482.886 1449
8483.324 1299
8483.762 1191
8484.199 1059
8484.637 924
8485.075 815
8485.513 719
8485.950 694
8486.388 704
8486.826 691
8487.264 640
8487.702 608
8488.140 556
8488.577 517
8489.015 500
8489.453 501
8489.891 505
8490.329 485
8490.767 426
8491.205 431
8491.643 442
8492.081 488
8492.519 466
8492.957 398
8493.395 392
8493.833 403
8494.271 395
8494.709 369
8495.147 344
8495.585 378
8496.023 374
8496.461 354
8496.899 310
8497.337 355
8497.775 357
8498.213 345
8498.651 361
8499.090 344
8499.528 435
8499.966 475
8500.404 518
8500.842 516
8501.280 582
8501.719 615
8502.157 664
8502.595 771
8503.033 838
8503.471 915
8503.910 831
8504.348 780
8504.786 783
8505.225 738
8505.663 673
8506.101 602
8506.539 559
8506.978 486
8507.416 450
8507.855 384
8508.293 310
8508.731 278
8509.170 249
8509.608 224
8510.046 174
8510.485 188
8510.923 187
8511.362 179
8511.800 180
8512.239 196
8512.677 146
8513.116 112
8513.554 143
8513.993 146
8514.431 137
8514.870 128
8515.308 132
8515.747 148
8516.185 184
8516.624 183
8517.063 158
8517.501 156
8517.940 159
8518.378 152
8518.817 160
8519.256 173
8519.694 134
8520.133 87
8520.572 96
8521.010 98
8521.449 103
8521.888 120
8522.327 138
8522.765 163
8523.204 133
8523.643 131
8524.082 137
8524.520 140
8524.959 137
8525.398 143
8525.837 172
8526.276 150
8526.715 139
8527.153 143
8527.592 166
8528.031 189
8528.470 202
8528.909 236
8529.348 211
8529.787 184
8530.226 211
8530.665 235
8531.104 245
8531.543 206
8531.982 186
8532.421 166
8532.860 141
8533.299 134
8533.738 148
8534.177 147
8534.616 155
8535.055 134
8535.494 102
8535.933 87
8536.372 63
8536.811 69
8537.250 82
8537.689 76
8538.128 59
8538.568 79
8539.007 104
8539.446 112
8539.885 101
8540.324 90
8540.764 63
8541.203 88
8541.642 118
8542.081 106
8542.520 81
8542.960 84
8543.399 100
8543.838 104
8544.278 90
8544.717 66
8545.156 83
8545.596 81
8546.035 98
8546.474 94
8546.914 89
8547.353 93
8547.792 100
8548.232 103
8548.671 121
8549.111 91
8549.550 98
8549.989 120
8550.429 96
8550.868 79
8551.308 71
8551.747 84
8552.187 106
8552.626 98
8553.066 93
8553.505 101
8553.945 124
8554.384 125
8554.824 145
8555.264 190
8555.703 211
8556.143 166
8556.582 184
8557.022 186
8557.462 189
8557.901 189
8558.341 151
8558.781 133
8559.220 136
8559.660 126
8560.100 131
8560.539 109
8560.979 106
8561.419 125
8561.859 117
8562.298 127
8562.738 154
8563.178 155
8563.618 161
8564.058 145
8564.497 141
8564.937 136
8565.377 126
8565.817 129
8566.257 152
8566.697 163
8567.136 151
8567.576 160
8568.016 140
8568.456 125
8568.896 148
8569.336 147
8569.776 147
8570.216 153
8570.656 137
8571.096 139
8571.536 140
8571.976 125
8572.416 119
8572.856 145
8573.296 153
8573.736 156
8574.176 142
8574.616 160
8575.056 154
8575.496 200
8575.936 251
8576.377 396
8576.817 499
8577.257 597
8577.697 764
8578.137 807
8578.577 931
8579.018 1082
8579.458 1145
8579.898 1172
8580.338 1266
8580.778 1263
8581.219 1259
8581.659 1180
8582.099 1036
8582.539 953
8582.980 855
8583.420 704
8583.860 567
8584.301 483
8584.741 422
8585.181 382
8585.622 399
8586.062 446
8586.502 439
8586.943 503
8587.383 513
8587.824 490
8588.264 538
8588.705 596
8589.145 586
8589.585 546
8590.026 486
8590.466 496
8590.907 431
8591.347 388
8591.788 373
8592.228 298
8592.669 263
8593.109 240
8593.550 222
8593.991 187
8594.431 174
8594.872 158
8595.312 177
8595.753 166
8596.194 174
8596.634 176
8597.075 199
8597.516 182
8597.956 168
8598.397 132
8598.838 128
8599.278 131
8599.719 129
8600.160 131
8600.601 139
8601.041 144
8601.482 139
8601.923 135
8602.364 148
8602.804 167
8603.245 183
8603.686 159
8604.127 160
8604.568 148
8605.009 169
8605.449 201
8605.890 237
8606.331 232
8606.772 239
8607.213 218
8607.654 207
8608.095 184
8608.536 167
8608.977 195
8609.418 180
8609.859 178
8610.300 174
8610.741 153
8611.182 160
8611.623 137
8612.064 106
8612.505 100
8612.946 128
8613.387 105
8613.828 89
8614.269 99
8614.710 96
8615.151 127
8615.592 116
8616.034 110
8616.475 107
8616.916 121
8617.357 116
8617.798 114
8618.239 108
8618.681 106
8619.122 91
8619.563 99
8620.004 88
8620.446 78
8620.887 76
8621.328 78
8621.769 97
8622.211 91
8622.652 63
8623.093 52
8623.535 49
8623.976 56
8624.417 70
8624.859 76
8625.300 62
8625.741 67
8626.183 64
8626.624 69
8627.066 87
8627.507 81
8627.948 75
8628.390 76
8628.831 77
8629.273 82
8629.714 81
8630.156 83
8630.597 86
8631.039 84
8631.480 66
8631.922 82
8632.364 112
8632.805 97
8633.247 96
8633.688 103
8634.130 114
8634.571 101
8635.013 85
8635.455 74
8635.896 62
8636.338 61
8636.780 76
8637.221 69
8637.663 46
8638.105 55
8638.546 52
8638.988 50
8639.430 45
8639.872 52
8640.313 34
8640.755 48
8641.197 72
8641.639 67
8642.081 55
8642.522 51
8642.964 45
8643.406 46
8643.848 38
8644.290 56
8644.732 44
8645.173 44
8645.615 41
8646.057 55
8646.499 76
8646.941 53
8647.383 75
8647.825 75
8648.267 64
8648.709 67
8649.151 72
8649.593 66
8650.035 67
8650.477 56
8650.919 41
8651.361 58
8651.803 75
8652.245 112
8652.687 86
8653.129 68
8653.571 75
8654.013 57
8654.456 43
8654.898 46
8655.340 39
8655.782 50
8656.224 55
8656.666 51
8657.109 57
8657.551 58
8657.993 84
8658.435 95
8658.877 78
8659.320 89
8659.762 82
8660.204 50
8660.646 52
8661.089 43
8661.531 39
8661.973 74
8662.416 74
8662.858 80
8663.300 98
8663.743 92
8664.185 95
8664.627 71
8665.070 73
8665.512 67
8665.955 78
8666.397 74
8666.839 57
8667.282 63
8667.724 72
8668.167 67
8668.609 82
8669.052 69
8669.494 84
8669.937 73
8670.379 55
8670.822 61
8671.264 81
8671.707 86
8672.150 63
8672.592 76
8673.035 80
8673.477 78
8673.920 61
8674.363 87
8674.805 87
8675.248 72
8675.691 66
8676.133 67
8676.576 52
8677.019 63
8677.461 78
8677.904 81
8678.347 102
8678.789 96
8679.232 78
8679.675 83
8680.118 80
8680.561 84
8681.003 115
8681.446 91
8681.889 135
8682.332 141
8682.775 151
8683.217 161
8683.660 172
8684.103 138
8684.546 108
8684.989 117
8685.432 125
8685.875 125
8686.318 115
8686.761 113
8687.204 118
8687.647 95
8688.090 79
8688.533 85
8688.976 91
8689.419 81
8689.862 96
8690.305 119
8690.748 155
8691.191 141
8691.634 143
8692.077 123
8692.520 110
8692.963 115
8693.406 90
8693.849 84
8694.292 75
8694.736 72
8695.179 77
8695.622 63
8696.065 46
8696.508 59
8696.952 70
8697.395 57
8697.838 78
8698.281 87
8698.724 69
8699.168 49
8699.611 65
8700.054 85
8700.498 73
8700.941 80
8701.384 81
8701.827 79
8702.271 92
8702.714 85
8703.158 71
8703.601 39
8704.044 38
8704.488 40
8704.931 28
8705.374 25
8705.818 36
8706.261 42
8706.705 55
8707.148 61
8707.592 43
8708.035 58
8708.479 57
8708.922 58
8709.366 55
8709.809 46
8710.253 56
8710.696 63
8711.140 54
8711.584 51
8712.027 50
8712.471 57
8712.914 60
8713.358 53
8713.802 39
8714.245 38
8714.689 41
8715.133 41
8715.576 63
8716.020 50
8716.464 38
8716.907 48
8717.351 45
8717.795 35
8718.238 44
8718.682 50
8719.126 47
8719.570 43
8720.014 47
8720.457 47
8720.901 36
8721.345 32
8721.789 29
8722.233 24
8722.677 18
8723.120 20
8723.564 36
8724.008 42
8724.452 35
8724.896 34
8725.340 25
8725.784 35
8726.228 44
8726.672 52
8727.116 57
8727.560 54
8728.004 36
8728.448 26
8728.892 44
8729.336 50
8729.780 46
8730.224 43
8730.668 28
8731.112 21
8731.556 34
8732.000 30
8732.444 34
8732.888 30
8733.333 18
8733.777 15
8734.221 32
8734.665 45
8735.109 30
8735.553 36
8735.998 32
8736.442 29
8736.886 31
8737.330 40
8737.774 35
8738.219 29
8738.663 18
8739.107 19
8739.552 27
8739.996 22
8740.440 29
8740.884 31
8741.329 28
8741.773 30
8742.217 50
8742.662 35
8743.106 30
8743.551 21
8743.995 27
8744.439 35
8744.884 35
8745.328 48
8745.773 33
8746.217 21
8746.662 14
8747.106 19
8747.551 37
8747.995 32
8748.440 38
8748.884 38
8749.329 47
8749.773 41
8750.218 48
8750.662 35
8751.107 25
8751.552 17
8751.996 32
8752.441 25
8752.885 29
8753.330 42
8753.775 33
8754.219 19
8754.664 18
8755.109 16
8755.553 34
8755.998 32
8756.443 20
8756.887 38
8757.332 42
8757.777 32
8758.222 39
8758.667 37
8759.111 33
8759.556 18
8760.001 11
8760.446 33
8760.891 25
8761.335 18
8761.780 17
8762.225 30
8762.670 38
8763.115 29
8763.560 38
8764.005 40
8764.450 28
8764.894 31
8765.339 30
8765.784 27
8766.229 28
8766.674 33
8767.119 20
8767.564 25
8768.009 34
8768.454 30
8768.899 30
8769.344 24
8769.789 38
8770.235 38
8770.680 35
8771.125 27
8771.570 20
8772.015 8
8772.460 19
8772.905 13
8773.350 14
8773.795 26
8774.241 23
8774.686 18
8775.131 17
8775.576 33
8776.021 30
8776.467 41
8776.912 37
8777.357 49
8777.802 54
8778.248 48
8778.693 36
8779.138 32
8779.584 27
8780.029 33
8780.474 29
8780.920 43
8781.365 47
8781.810 50
8782.256 41
8782.701 37
8783.146 35
8783.592 66
8784.037 52
8784.483 37
8784.928 50
8785.373 68
8785.819 67
8786.264 62
8786.710 68
8787.155 45
8787.601 51
8788.046 58
8788.492 64
8788.937 62
8789.383 47
8789.829 36
8790.274 47
8790.720 49
8791.165 63
8791.611 62
8792.057 43
8792.502 37
8792.948 29
8793.394 38
8793.839 51
8794.285 44
8794.731 42
8795.176 52
8795.622 53
8796.068 39
8796.513 39
8796.959 42
8797.405 57
8797.851 50
8798.296 29
8798.742 29
8799.188 32
8799.634 31
8800.080 28
8800.525 38
8800.971 32
8801.417 25
8801.863 28
8802.309 33
8802.755 50
8803.201 58
8803.647 58
8804.093 44
8804.539 29
8804.984 25
8805.430 35
8805.876 39
8806.322 25
8806.768 29
8807.214 25
8807.660 23
8808.106 33
8808.552 49
8808.998 48
8809.445 51
8809.891 42
8810.337 34
8810.783 37
8811.229 32
8811.675 48
8812.121 47
8812.567 35
8813.013 32
8813.460 57
8813.906 53
8814.352 30
8814.798 34
8815.244 36
8815.691 30
8816.137 34
8816.583 40
8817.029 47
8817.476 34
8817.922 29
8818.368 26
8818.814 26
8819.261 25
8819.707 23
8820.153 15
8820.600 24
8821.046 18
8821.492 22
8821.939 25
8822.385 22
8822.832 26
8823.278 34
8823.724 21
8824.171 23
8824.617 38
8825.064 41
8825.510 38
8825.957 32
8826.403 21
8826.850 24
8827.296 19
8827.743 16
8828.189 6
8828.636 10
8829.082 7
8829.529 17
8829.975 18
8830.422 23
8830.869 25
8831.315 31
8831.762 20
8832.209 23
8832.655 25
8833.102 37
8833.549 33
8833.995 35
8834.442 22
8834.889 16
8835.335 35
8835.782 34
8836.229 38
8836.676 26
8837.122 36
8837.569 41
8838.016 31
8838.463 23
8838.909 25
8839.356 36
8839.803 40
8840.250 39
8840.697 39
8841.144 32
8841.591 24
8842.037 30
8842.484 27
8842.931 35
8843.378 23
8843.825 23
8844.272 26
8844.719 23
8845.166 16
8845.613 23
8846.060 24
8846.507 32
8846.954 34
8847.401 36
8847.848 24
8848.295 20
8848.742 17
8849.189 14
8849.636 13
8850.083 14
8850.530 24
8850.977 31
8851.425 23
8851.872 17
8852.319 22
8852.766 15
8853.213 10
8853.660 12
8854.108 9
8854.555 17
8855.002 18
8855.449 27
8855.896 25
8856.344 17
8856.791 19
8857.238 19
8857.685 10
8858.133 11
8858.580 34
8859.027 22
8859.475 16
8859.922 19
8860.369 35
8860.817 27
8861.264 19
8861.711 18
8862.159 10
8862.606 8
8863.054 13
8863.501 20
8863.949 17
8864.396 22
8864.843 20
8865.291 20
8865.738 20
8866.186 20
8866.633 39
8867.081 46
8867.528 35
8867.976 14
8868.424 19
8868.871 12
8869.319 14
8869.766 21
8870.214 22
8870.661 11
8871.109 43
8871.557 48
8872.004 28
8872.452 15
8872.900 16
8873.347 19
8873.795 31
8874.243 22
8874.690 17
8875.138 30
8875.586 25
8876.034 13
8876.481 17
8876.929 18
8877.377 17
8877.825 19
8878.272 19
8878.720 16
8879.168 16
8879.616 16
8880.064 22
8880.512 26
8880.960 22
8881.407 22
8881.855 34
8882.303 18
8882.751 16
8883.199 9
8883.647 8
8884.095 21
8884.543 18
8884.991 19
8885.439 19
8885.887 14
8886.335 12
8886.783 21
8887.231 14
8887.679 24
8888.127 16
8888.575 15
8889.023 28
8889.471 22
8889.919 21
8890.367 14
8890.815 22
8891.264 26
8891.712 22
8892.160 14
8892.608 7
8893.056 14
8893.504 13
8893.953 13
8894.401 11
8894.849 10
8895.297 17
8895.745 19
8896.194 7
8896.642 11
8897.090 9
8897.539 12
8897.987 15
8898.435 14
8898.883 15
8899.332 29
8899.780 36
8900.228 29
8900.677 24
8901.125 31
8901.574 28
8902.022 27
8902.470 22
8902.919 25
8903.367 19
8903.816 33
8904.264 29
8904.713 27
8905.161 20
8905.610 11
8906.058 14
8906.507 9
8906.955 25
8907.404 30
8907.852 24
8908.301 37
8908.749 30
8909.198 25
8909.646 22
8910.095 19
8910.544 19
8910.992 24
8911.441 17
8911.890 18
8912.338 22
8912.787 19
8913.236 25
8913.684 21
8914.133 16
8914.582 19
8915.030 23
8915.479 25
8915.928 32
8916.377 33
8916.825 26
8917.274 30
8917.723 22
8918.172 31
8918.621 22
8919.069 18
8919.518 14
8919.967 10
8920.416 12
8920.865 13
8921.314 12
8921.763 18
8922.212 28
8922.660 12
8923.109 21
8923.558 39
8924.007 39
8924.456 29
8924.905 22
8925.354 9
8925.803 17
8926.252 30
8926.701 21
8927.150 24
8927.599 17
8928.048 19
8928.497 32
8928.946 16
8929.396 13
8929.845 15
8930.294 14
8930.743 15
8931.192 22
8931.641 15
8932.090 12
8932.539 10
8932.989 13
8933.438 11
8933.887 17
8934.336 5
8934.785 5
8935.235 8
8935.684 11
8936.133 13
8936.582 13
8937.032 8
8937.481 10
8937.930 22
8938.380 14
8938.829 14
8939.278 17
8939.728 12
8940.177 14
8940.626 17
8941.076 11
8941.525 10
8941.975 8
8942.424 8
8942.873 9
8943.323 3
8943.772 18
8944.222 17
8944.671 17
8945.121 20
8945.570 24
8946.020 21
8946.469 12
8946.919 13
8947.368 18
8947.818 11
8948.267 10
8948.717 11
8949.167 18
8949.616 14
8950.066 11
8950.515 2
8950.965 3
8951.415 3
8951.864 11
8952.314 20
8952.764 17
8953.213 19
8953.663 17
8954.113 14
8954.562 21
8955.012 17
8955.462 20
8955.912 7
8956.361 13
8956.811 18
8957.261 21
8957.711 13
8958.161 10
8958.610 17
8959.060 23
8959.510 19
8959.960 6
8960.410 5
8960.860 7
8961.310 5
8961.759 10
8962.209 11
8962.659 18
8963.109 17
8963.559 19
8964.009 12
8964.459 10
8964.909 9
8965.359 10
8965.809 13
8966.259 18
8966.709 15
8967.159 11
8967.609 9
8968.059 15
8968.509 12
8968.959 11
8969.409 8
8969.860 8
8970.310 17
8970.760 17
8971.210 22
8971.660 19
8972.110 19
8972.560 19
8973.011 11
8973.461 19
8973.911 10
8974.361 11
8974.811 9
8975.262 15
8975.712 19
8976.162 12
8976.612 11
8977.063 19
8977.513 14
8977.963 20
8978.414 14
8978.864 12
8979.314 21
8979.765 22
8980.215 19
8980.665 18
8981.116 13
8981.566 18
8982.017 11
8982.467 18
8982.917 14
8983.368 23
8983.818 19
8984.269 23
8984.719 13
8985.170 10
8985.620 16
8986.071 21
8986.521 29
8986.972 21
8987.422 19
8987.873 11
8988.323 17
8988.774 16
8989.225 15
8989.675 17
8990.126 15
8990.576 19
8991.027 32
8991.478 31
8991.928 11
8992.379 12
8992.830 7
8993.280 7
8993.731 9
8994.182 9
8994.633 5
8995.083 12
8995.534 12
8995.985 10
8996.436 16
8996.886 14
8997.337 8
8997.788 11
8998.239 26
8998.690 16
8999.140 40
8999.591 26
9000.042 28
9000.493 17
9000.944 19
9001.395 23
9001.846 21
9002.297 23
9002.748 19
9003.198 19
9003.649 15
9004.100 18
9004.551 19
9005.002 14
9005.453 14
9005.904 9
9006.355 12
9006.806 12
9007.257 13
9007.708 23
9008.160 13
9008.611 8
9009.062 11
9009.513 19
9009.964 10
9010.415 7
9010.866 8
9011.317 7
9011.768 10
9012.220 12
9012.671 7
9013.122 11
9013.573 14
9014.024 8
9014.476 10
9014.927 5
9015.378 9
9015.829 17
9016.281 11
9016.732 12
9017.183 18
9017.634 22
9018.086 14
9018.537 17
9018.988 12
9019.440 10
9019.891 9
9020.342 2
9020.794 6
9021.245 9
9021.697 14
9022.148 11
9022.599 14
9023.051 33
9023.502 37
9023.954 32
9024.405 18
9024.857 16
9025.308 11
9025.760 13
9026.211 15
9026.663 32
9027.114 28
9027.566 17
9028.017 11
9028.469 20
9028.921 15
9029.372 4
9029.824 5
9030.275 6
9030.727 7
9031.179 11
9031.630 14
9032.082 19
9032.534 15
9032.985 8
9033.437 7
9033.889 7
9034.340 7
9034.792 5
9035.244 16
9035.696 15
9036.147 9
9036.599 9
9037.051 12
9037.503 21
9037.955 9
9038.406 14
9038.858 12
9039.310 6
9039.762 10
9040.214 12
9040.666 9
9041.118 8
9041.569 14
9042.021 6
9042.473 7
9042.925 8
9043.377 12
9043.829 11
9044.281 11
9044.733 17
9045.185 11
9045.637 12
9046.089 11
9046.541 9
9046.993 11
9047.445 12
9047.897 12
9048.349 29
9048.801 20
9049.253 17
9049.706 16
9050.158 6
9050.610 11
9051.062 7
9051.514 10
9051.966 11
9052.418 9
9052.871 17
9053.323 13
9053.775 4
9054.227 12
9054.679 19
9055.132 12
9055.584 14
9056.036 14
9056.488 7
9056.941 8
9057.393 4
9057.845 6
9058.298 10
9058.750 11
9059.202 15
9059.655 18
9060.107 14
9060.559 12
9061.012 11
9061.464 11
9061.917 16
9062.369 29
9062.821 21
9063.274 20
9063.726 18
9064.179 16
9064.631 26
9065.084 19
9065.536 16
9065.989 17
9066.441 15
9066.894 15
9067.346 13
9067.799 23
9068.251 13
9068.704 9
9069.157 12
9069.609 26
9070.062 14
9070.514 10
9070.967 3
9071.420 4
9071.872 4
9072.325 12
9072.778 12
9073.230 8
9073.683 5
9074.136 13
9074.589 16
9075.041 13
9075.494 18
9075.947 29
9076.400 16
9076.852 14
9077.305 11
9077.758 7
9078.211 6
9078.664 2
9079.116 3
9079.569 7
9080.022 7
9080.475 14
9080.928 13
9081.381 6
9081.834 8
9082.287 9
9082.739 10
9083.192 18
9083.645 15
9084.098 15
9084.551 14
9085.004 14
9085.457 16
9085.910 8
9086.363 6
9086.816 5
9087.269 10
9087.722 6
9088.175 11
9088.629 17
9089.082 18
9089.535 13
9089.988 13
9090.441 10
9090.894 9
9091.347 10
9091.800 16
9092.254 24
9092.707 15
9093.160 19
9093.613 12
9094.066 10
9094.520 10
9094.973 14
9095.426 17
9095.879 28
9096.332 22
9096.786 18
9097.239 17
9097.692 15
9098.146 20
9098.599 26
9099.052 23
9099.506 23
9099.959 13
9100.412 11
9100.866 12
9101.319 5
9101.773 5
9102.226 8
9102.679 20
9103.133 14
9103.586 4
9104.040 6
9104.493 20
9104.947 26
9105.400 22
9105.854 13
9106.307 11
9106.761 12
9107.214 9
9107.668 5
9108.121 10
9108.575 12
9109.028 12
9109.482 5
9109.936 9
9110.389 12
9110.843 11
9111.297 10
9111.750 10
9112.204 7
9112.658 10
9113.111 16
9113.565 14
9114.019 11
9114.472 5
9114.926 13
9115.380 9
9115.834 1
9116.287 9
9116.741 10
9117.195 11
9117.649 13
9118.102 20
9118.556 18
9119.010 16
9119.464 9
9119.918 20
9120.372 21
9120.826 17
9121.279 12
9121.733 19
9122.187 18
9122.641 21
9123.095 15
9123.549 13
9124.003 7
9124.457 3
9124.911 3
9125.365 2
9125.819 6
9126.273 9
9126.727 7
9127.181 6
9127.635 1
9128.089 1
9128.543 9
9128.997 6
9129.451 13
9129.905 11
9130.360 19
9130.814 25
9131.268 18
9131.722 18
9132.176 18
9132.630 9
9133.084 12
9133.539 6
9133.993 6
9134.447 3
9134.901 9
9135.355 12
9135.810 14
9136.264 6
9136.718 7
9137.173 15
9137.627 8
9138.081 14
9138.535 11
9138.990 11
9139.444 6
9139.898 10
9140.353 13
9140.807 13
9141.262 6
9141.716 18
9142.170 16
9142.625 11
9143.079 4
9143.534 13
9143.988 16
9144.443 11
9144.897 11
9145.352 10
9145.806 3
9146.261 14
9146.715 18
9147.170 7
9147.624 6
9148.079 9
9148.533 6
9148.988 5
9149.442 14
9149.897 16
9150.352 13
9150.806 9
9151.261 9
9151.715 8
9152.170 9
9152.625 12
9153.079 4
9153.534 10
9153.989 10
9154.444 14
9154.898 20
9155.353 16
9155.808 27
9156.263 24
9156.717 14
9157.172 14
9157.627 8
9158.082 12
9158.536 10
9158.991 17
9159.446 16
9159.901 12
9160.356 7
9160.811 4
9161.266 14
9161.720 12
9162.175 3
9162.630 2
9163.085 1
9163.540 7
9163.995 8
9164.450 11
9164.905 13
9165.360 27
9165.815 21
9166.270 16
9166.725 22
9167.180 15
9167.635 13
9168.090 11
9168.545 15
9169.000 12
9169.455 17
9169.910 25
9170.366 27
9170.821 20
9171.276 10
9171.731 6
9172.186 5
9172.641 3
9173.096 2
9173.552 1
9174.007 5
9174.462 3
9174.917 4
9175.372 3
9175.828 19
9176.283 13
9176.738 13
9177.193 13
9177.649 6
9178.104 5
9178.559 5
9179.015 6
9179.470 10
9179.925 9
9180.381 5
9180.836 7
9181.291 5
9181.747 4
9182.202 5
9182.658 5
9183.113 5
9183.569 3
9184.024 6
9184.479 9
9184.935 8
9185.390 5
9185.846 14
9186.301 17
9186.757 12
9187.212 11
9187.668 13
9188.123 10
9188.579 7
9189.035 4
9189.490 14
9189.946 12
9190.401 6
9190.857 6
9191.313 6
9191.768 8
9192.224 6
9192.680 5
9193.135 4
9193.591 5
9194.047 13
9194.502 6
9194.958 12
9195.414 17
9195.869 9
9196.325 6
9196.781 6
9197.237 12
9197.693 10
9198.148 11
9198.604 8
9199.060 4
9199.516 8
9199.972 7
9200.427 15
9200.883 13
9201.339 9
9201.795 13
9202.251 10
9202.707 11
9203.163 8
9203.619 12
9204.075 11
9204.531 24
9204.987 32
9205.443 19
9205.899 11
9206.355 7
9206.811 4
9207.267 16
9207.723 15
9208.179 9
9208.635 27
9209.091 34
9209.547 17
9210.003 14
9210.459 8
9210.915 11
9211.371 8
9211.827 14
9212.284 11
9212.740 11
9213.196 10
9213.652 13
9214.108 15
9214.564 17
9215.021 12
9215.477 9
9215.933 8
9216.389 13
9216.846 11
9217.302 13
9217.758 12
9218.214 4
9218.671 11
9219.127 9
9219.583 9
9220.040 10
9220.496 7
9220.952 6
9221.409 8
9221.865 5
9222.322 17
9222.778 12
9223.234 8
9223.691 8
9224.147 5
9224.604 10
9225.060 8
9225.517 4
9225.973 9
9226.430 4
9226.886 3
9227.343 7
9227.799 9
9228.256 3
9228.712 4
9229.169 8
9229.625 3
9230.082 4
9230.539 17
9230.995 15
9231.452 8
9231.908 13
9232.365 10
9232.822 7
9233.278 5
9233.735 6
9234.192 4
9234.648 8
9235.105 4
9235.562 1
9236.019 3
9236.475 0
9236.932 7
9237.389 14
9237.846 22
9238.302 7
9238.759 8
9239.216 27
9239.673 20
9240.130 19
9240.587 16
9241.043 13
9241.500 12
9241.957 11
9242.414 8
9242.871 8
9243.328 3
9243.785 5
9244.242 7
9244.699 4
9245.156 9
9245.613 9
9246.070 15
9246.527 11
9246.984 12
9247.441 8
9247.898 7
9248.355 4
9248.812 3
9249.269 12
9249.726 9
9250.183 5
9250.640 2
9251.097 3
9251.554 3
9252.011 5
9252.468 4
9252.926 8
9253.383 8
9253.840 9
9254.297 14
9254.754 9
9255.212 11
9255.669 7
9256.126 10
9256.583 13
9257.040 14
9257.498 13
9257.955 16
9258.412 10
9258.870 14
9259.327 11
9259.784 2
9260.242 9
9260.699 9
9261.156 6
9261.614 5
9262.071 7
9262.528 20
9262.986 24
9263.443 12
9263.901 16
9264.358 15
9264.815 12
9265.273 9
9265.730 15
9266.188 17
9266.645 12
9267.103 15
9267.560 11
9268.018 12
9268.475 9
9268.933 7
9269.391 4
9269.848 3
9270.306 0
9270.763 0
9271.221 5
9271.678 12
9272.136 16
9272.594 15
9273.051 18
9273.509 11
9273.967 7
9274.424 8
9274.882 7
9275.340 10
9275.797 11
9276.255 12
9276.713 9
9277.171 16
9277.628 11
9278.086 29
9278.544 31
9279.002 25
9279.460 10
9279.917 2
9280.375 7
9280.833 11
9281.291 5
9281.749 2
9282.207 2
9282.665 15
9283.122 15
9283.580 24
9284.038 27
9284.496 10
9284.954 9
9285.412 5
9285.870 1
9286.328 8
9286.786 3
9287.244 6
9287.702 11
9288.160 7
9288.618 7
9289.076 10
9289.534 11
9289.992 14
9290.450 17
9290.908 4
9291.366 7
9291.825 4
9292.283 4
9292.741 5
9293.199 5
9293.657 9
9294.115 6
9294.573 1
9295.032 3
9295.490 11
9295.948 14
9296.406 10
9296.865 23
9297.323 14
9297.781 6
9298.239 7
9298.698 10
9299.156 11
9299.614 5
9300.073 7
9300.531 13
9300.989 16
9301.448 6
9301.906 10
9302.364 7
9302.823 7
9303.281 16
9303.739 7
9304.198 6
9304.656 9
9305.115 4
9305.573 4
9306.032 5
9306.490 12
9306.949 7
9307.407 9
9307.866 8
9308.324 7
9308.783 13
9309.241 10
9309.700 7
9310.158 9
9310.617 10
9311.075 21
9311.534 20
9311.993 12
9312.451 8
9312.910 13
9313.368 17
9313.827 16
9314.286 15
9314.744 10
9315.203 17
9315.662 9
9316.121 8
9316.579 15
9317.038 22
9317.497 11
9317.956 7
9318.414 7
9318.873 11
9319.332 11
9319.791 10
9320.249 10
9320.708 5
9321.167 7
9321.626 24
9322.085 15
9322.544 10
9323.003 7
9323.461 7
9323.920 6
9324.379 7
9324.838 19
9325.297 14
9325.756 8
9326.215 4
9326.674 9
9327.133 6
9327.592 8
9328.051 8
9328.510 4
9328.969 6
9329.428 6
9329.887 3
9330.346 0
9330.805 2
9331.264 5
9331.723 5
9332.182 5
9332.642 10
9333.101 16
9333.560 12
9334.019 11
9334.478 15
9334.937 3
9335.396 5
9335.856 7
9336.315 16
9336.774 12
9337.233 8
9337.693 5
9338.152 11
9338.611 26
9339.070 15
9339.530 19
9339.989 10
9340.448 4
9340.908 7
9341.367 12
9341.826 10
9342.286 7
9342.745 7
9343.204 16
9343.664 10
9344.123 13
9344.583 15
9345.042 24
9345.501 16
9345.961 10
9346.420 10
9346.880 12
9347.339 11
9347.799 7
9348.258 10
9348.718 8
9349.177 5
9349.637 9
9350.096 6
9350.556 16
9351.015 18
9351.475 8
9351.935 10
9352.394 11
9352.854 13
9353.313 8
9353.773 5
9354.233 4
9354.692 3
9355.152 2
9355.612 4
9356.071 14
9356.531 13
9356.991 8
9357.451 7
9357.910 21
9358.370 21
9358.830 10
9359.290 3
9359.749 5
9360.209 15
9360.669 12
9361.129 9
9361.589 15
9362.048 18
9362.508 7
9362.968 12
9363.428 14
9363.888 9
9364.348 14
9364.808 14
9365.268 21
9365.727 24
9366.187 13
9366.647 11
9367.107 9
9367.567 11
9368.027 4
9368.487 4
9368.947 6
9369.407 6
9369.867 3
9370.327 1
9370.787 2
9371.247 9
9371.708 11
9372.168 10
9372.628 8
9373.088 10
9373.548 14
9374.008 6
9374.468 3
9374.928 5
9375.389 15
9375.849 14
9376.309 10
9376.769 6
9377.229 4
9377.690 6
9378.150 5
9378.610 10
9379.070 4
9379.531 6
9379.991 3
9380.451 7
9380.911 5
9381.372 3
9381.832 2
9382.292 8
9382.753 9
9383.213 9
9383.673 18
9384.134 9
9384.594 3
9385.055 4
9385.515 17
9385.975 20
9386.436 13
9386.896 4
9387.357 5
9387.817 2
9388.278 8
9388.738 5
9389.199 6
9389.659 5
9390.120 5
9390.580 4
9391.041 0
9391.501 1
9391.962 4
9392.423 8
9392.883 5
9393.344 7
9393.804 9
9394.265 4
9394.726 9
9395.186 8
9395.647 11
9396.108 9
9396.568 13
9397.029 10
9397.490 6
9397.950 5
9398.411 3
9398.872 3
9399.333 3
9399.793 5
9400.254 2
9400.715 8
9401.176 5
9401.637 6
9402.097 15
9402.558 14
9403.019 13
9403.480 11
9403.941 8
9404.402 9
9404.863 9
9405.323 6
9405.784 4
9406.245 10
9406.706 8
9407.167 7
9407.628 4
9408.089 5
9408.550 4
9409.011 5
9409.472 1
9409.933 4
9410.394 5
9410.855 10
9411.316 7
9411.777 17
9412.238 11
9412.699 10
9413.160 14
9413.622 11
9414.083 20
9414.544 23
9415.005 15
9415.466 10
9415.927 12
9416.388 12
9416.850 12
9417.311 10
9417.772 11
9418.233 7
9418.694 5
9419.156 14
9419.617 11
9420.078 3
9420.539 8
9421.001 7
9421.462 5
9421.923 3
9422.385 0
9422.846 0
9423.307 2
9423.769 2
9424.230 14
9424.691 15
9425.153 8
9425.614 4
9426.076 7
9426.537 1
9426.998 10
9427.460 6
9427.921 3
9428.383 13
9428.844 6
9429.306 8
9429.767 7
9430.229 8
9430.690 3
9431.152 8
9431.613 11
9432.075 3
9432.537 8
9432.998 13
9433.460 9
9433.921 10
9434.383 12
9434.845 24
9435.306 26
9435.768 17
9436.229 10
9436.691 9
9437.153 10
9437.614 4
9438.076 4
9438.538 4
9439.000 8
9439.461 8
9439.923 17
9440.385 15
9440.847 5
9441.308 4
9441.770 17
9442.232 10
9442.694 10
9443.156 10
9443.617 17
9444.079 19
9444.541 10
9445.003 5
9445.465 6
9445.927 10
9446.389 10
9446.851 16
9447.313 20
9447.774 19
9448.236 18
9448.698 15
9449.160 6
9449.622 8
9450.084 7
9450.546 9
9451.008 6
9451.470 3
9451.932 3
9452.394 0
9452.857 3
9453.319 6
9453.781 4
9454.243 2
9454.705 3
9455.167 8
9455.629 5
9456.091 3
9456.553 11
9457.016 8
9457.478 4
9457.940 4
9458.402 2
9458.864 2
9459.327 7
9459.789 8
9460.251 13
9460.713 10
9461.176 9
9461.638 8
9462.100 5
9462.562 1
9463.025 5
9463.487 4
9463.949 7
9464.412 16
9464.874 9
9465.336 11
9465.799 7
9466.261 5
9466.724 9
9467.186 14
9467.648 18
9468.111 16
9468.573 13
9469.036 11
9469.498 7
9469.961 5
9470.423 3
9470.886 13
9471.348 19
9471.811 13
9472.273 7
9472.736 9
9473.198 5
9473.661 2
9474.124 11
9474.586 9
9475.049 2
9475.511 4
9475.974 12
9476.437 15
9476.899 9
9477.362 5
9477.825 19
9478.287 10
9478.750 9
9479.213 3
9479.675 1
9480.138 2
9480.601 5
9481.064 6
9481.526 1
9481.989 0
9482.452 2
9482.915 2
9483.378 2
9483.840 8
9484.303 7
9484.766 9
9485.229 7
9485.692 1
9486.155 8
9486.618 7
9487.080 12
9487.543 8
9488.006 5
9488.469 9
9488.932 11
9489.395 25
9489.858 15
9490.321 15
9490.784 12
9491.247 17
9491.710 18
9492.173 14
9492.636 12
9493.099 10
9493.562 3
9494.025 2
9494.488 2
9494.951 5
9495.415 13
9495.878 11
9496.341 7
9496.804 10
9497.267 13
9497.730 10
9498.193 6
9498.657 13
9499.120 13
9499.583 5
9500.046 4
9500.509 3
9500.973 8
9501.436 8
9501.899 11
9502.362 7
9502.826 9
9503.289 11
9503.752 5
9504.216 8
9504.679 7
9505.142 12
9505.606 12
9506.069 12
9506.532 14
9506.996 9
9507.459 7
9507.923 7
9508.386 7
9508.849 4
9509.313 7
9509.776 14
9510.240 13
9510.703 26
9511.167 16
9511.630 13
9512.094 8
9512.557 5
9513.021 12
9513.484 18
9513.948 6
9514.411 10
9514.875 11
9515.339 5
9515.802 2
9516.266 5
9516.729 7
9517.193 13
9517.657 14
9518.120 8
9518.584 3
9519.048 1
9519.511 1
9519.975 5
9520.439 5
9520.903 12
9521.366 11
9521.830 18
9522.294 7
9522.758 1
9523.221 5
9523.685 3
9524.149 2
9524.613 2
9525.077 10
9525.540 8
9526.004 2
9526.468 1
9526.932 7
9527.396 10
9527.860 8
9528.324 8
9528.788 6
9529.251 6
9529.715 7
9530.179 5
9530.643 8
9531.107 5
9531.571 3
9532.035 4
9532.499 3
9532.963 4
9533.427 4
9533.891 4
9534.355 6
9534.819 8
9535.283 16
9535.748 14
9536.212 5
9536.676 3
9537.140 9
9537.604 7
9538.068 4
9538.532 8
9538.996 8
9539.461 4
9539.925 3
9540.389 3
9540.853 12
9541.317 10
9541.782 12
9542.246 5
9542.710 3
9543.174 7
9543.639 6
9544.103 6
9544.567 7
9545.032 4
9545.496 1
9545.960 1
9546.425 10
9546.889 12
9547.353 5
9547.818 4
9548.282 3
9548.746 2
9549.211 5
9549.675 12
9550.140 9
9550.604 6
9551.069 10
9551.533 18
9551.998 14
9552.462 13
9552.927 11
9553.391 14
9553.856 18
9554.320 12
9554.785 12
9555.249 6
9555.714 16
9556.178 15
9556.643 9
9557.108 3
9557.572 6
9558.037 9
9558.501 9
9558.966 6
9559.431 5
9559.895 12
9560.360 14
9560.825 10
9561.290 15
9561.754 18
9562.219 19
9562.684 12
9563.148 9
9563.613 9
9564.078 8
9564.543 10
9565.008 9
9565.472 8
9565.937 9
9566.402 17
9566.867 16
9567.332 18
9567.797 9
9568.261 2
9568.726 7
9569.191 17
9569.656 10
9570.121 4
9570.586 2
9571.051 4
9571.516 4
9571.981 3
9572.446 2
9572.911 4
9573.376 4
9573.841 2
9574.306 1
9574.771 12
9575.236 10
9575.701 5
9576.166 6
9576.631 13
9577.096 21
9577.561 14
9578.026 9
9578.492 3
9578.957 5
9579.422 6
9579.887 10
9580.352 6
9580.817 10
9581.283 18
9581.748 12
9582.213 12
9582.678 8
9583.143 7
9583.609 3
9584.074 5
9584.539 8
9585.004 7
9585.470 4
9585.935 8
9586.400 9
9586.866 10
9587.331 7
9587.796 7
9588.262 10
9588.727 8
9589.192 6
9589.658 4
9590.123 2
9590.589 8
9591.054 3
9591.520 1
9591.985 12
9592.450 6
9592.916 4
9593.381 4
9593.847 6
9594.312 4
9594.778 7
9595.243 11
9595.709 9
9596.175 3
9596.640 8
9597.106 8
9597.571 5
9598.037 6
9598.503 5
9598.968 20
9599.434 15
9599.899 18
9600.365 7
9600.831 4
9601.296 7
9601.762 4
9602.228 4
9602.693 1
9603.159 0
9603.625 4
9604.091 13
9604.556 6
9605.022 6
9605.488 12
9605.954 10
9606.420 9
9606.885 10
9607.351 1
9607.817 4
9608.283 10
9608.749 7
9609.215 11
9609.680 6
9610.146 3
9610.612 7
9611.078 11
9611.544 10
9612.010 13
9612.476 15
9612.942 10
9613.408 9
9613.874 4
9614.340 7
9614.806 8
9615.272 3
9615.738 4
9616.204 4
9616.670 7
9617.136 3
9617.602 3
9618.068 4
9618.534 3
9619.000 18
9619.467 11
9619.933 15
9620.399 15
9620.865 11
9621.331 15
9621.797 10
9622.263 11
9622.730 15
9623.196 8
9623.662 5
9624.128 3
9624.595 1
9625.061 9
9625.527 11
9625.993 7
9626.460 3
9626.926 7
9627.392 10
9627.859 8
9628.325 10
9628.791 7
9629.258 2
9629.724 1
9630.190 7
9630.657 13
9631.123 14
9631.590 11
9632.056 15
9632.522 7
9632.989 3
9633.455 5
9633.922 5
9634.388 5
9634.855 2
9635.321 4
9635.788 6
9636.254 3
9636.721 1
9637.187 8
9637.654 16
9638.120 11
9638.587 4
9639.054 8
9639.520 6
9639.987 4
9640.453 16
9640.920 10
9641.387 12
9641.853 6
9642.320 5
9642.787 5
9643.253 1
9643.720 4
9644.187 11
9644.654 8
9645.120 6
9645.587 3
9646.054 10
9646.521 11
9646.987 15
9647.454 10
9647.921 4
9648.388 6
9648.855 11
9649.321 13
9649.788 10
9650.255 8
9650.722 4
9651.189 5
9651.656 5
9652.123 9
9652.590 15
9653.057 8
9653.524 8
9653.990 4
9654.457 2
9654.924 1
9655.391 2
9655.858 1
9656.325 2
9656.792 4
9657.259 2
9657.727 7
9658.194 3
9658.661 1
9659.128 4
9659.595 4
9660.062 6
9660.529 5
9660.996 5
9661.463 3
9661.930 0
9662.398 0
9662.865 7
9663.332 3
9663.799 4
9664.266 2
9664.734 1
9665.201 1
9665.668 2
9666.135 6
9666.602 8
9667.070 9
9667.537 6
9668.004 5
9668.472 15
9668.939 17
9669.406 11
9669.874 4
9670.341 4
9670.808 4
9671.276 3
9671.743 6
9672.210 9
9672.678 5
9673.145 4
9673.613 4
9674.080 2
9674.548 1
9675.015 5
9675.482 9
9675.950 10
9676.417 5
9676.885 3
9677.352 5
9677.820 4
9678.288 7
9678.755 4
9679.223 9
9679.690 5
9680.158 6
9680.625 7
9681.093 5
9681.561 7
9682.028 3
9682.496 5
9682.964 6
9683.431 6
9683.899 12
9684.367 6
9684.834 0
9685.302 5
9685.770 1
9686.237 3
9686.705 8
9687.173 7
9687.641 12
9688.108 10
9688.576 9
9689.044 7
9689.512 8
9689.980 8
9690.448 16
9690.915 10
9691.383 10
9691.851 7
9692.319 6
9692.787 11
9693.255 10
9693.723 12
9694.191 11
9694.659 4
9695.126 10
9695.594 8
9696.062 9
9696.530 13
9696.998 11
9697.466 13
9697.934 10
9698.402 9
9698.870 6
9699.339 6
9699.807 8
9700.275 2
9700.743 6
9701.211 7
9701.679 4
9702.147 2
9702.615 6
9703.083 10
9703.551 4
9704.020 10
9704.488 13
9704.956 6
9705.424 2
9705.892 4
9706.361 3
9706.829 0
9707.297 6
9707.765 12
9708.234 10
9708.702 7
9709.170 5
9709.638 5
9710.107 4
9710.575 13
9711.043 4
9711.512 6
9711.980 6
9712.448 13
9712.917 17
9713.385 10
9713.854 7
9714.322 8
9714.790 7
9715.259 3
9715.727 2
9716.196 6
9716.664 4
9717.133 5
9717.601 11
9718.070 7
9718.538 4
9719.007 5
9719.475 4
9719.944 3
9720.412 1
9720.881 1
9721.349 0
9721.818 9
9722.287 4
9722.755 7
9723.224 8
9723.693 4
9724.161 8
9724.630 7
9725.099 13
9725.567 8
9726.036 2
9726.505 7
9726.973 11
9727.442 14
9727.911 9
9728.379 7
9728.848 4
9729.317 4
9729.786 2
9730.255 6
9730.723 2
9731.192 5
9731.661 2
9732.130 9
9732.599 9
9733.068 4
9733.536 5
9734.005 2
9734.474 8
9734.943 10
9735.412 7
9735.881 5
9736.350 14
9736.819 23
9737.288 17
9737.757 12
9738.226 13
9738.695 10
9739.164 10
9739.633 7
9740.102 9
9740.571 5
9741.040 4
9741.509 8
9741.978 6
9742.447 7
9742.916 2
9743.385 3
9743.855 11
9744.324 5
9744.793 2
9745.262 2
9745.731 1
9746.200 7
9746.669 10
9747.139 8
9747.608 10
9748.077 15
9748.546 18
9749.016 18
9749.485 13
9749.954 12
9750.423 9
9750.893 1
9751.362 2
9751.831 16
9752.301 19
9752.770 13
9753.239 7
9753.709 4
9754.178 6
9754.647 13
9755.117 15
9755.586 13
9756.056 5
9756.525 5
9756.994 5
9757.464 0
9757.933 1
9758.403 4
9758.872 1
9759.342 1
9759.811 2
9760.281 5
9760.750 3
9761.220 1
9761.689 13
9762.159 9
9762.629 5
9763.098 9
9763.568 10
9764.037 7
9764.507 5
9764.977 13
9765.446 14
9765.916 6
9766.386 7
9766.855 8
9767.325 5
9767.795 4
9768.264 7
9768.734 6
9769.204 15
9769.674 14
9770.143 13
9770.613 14
9771.083 5
9771.553 6
9772.022 6
9772.492 6
9772.962 9
9773.432 5
9773.902 16
9774.372 11
9774.841 7
9775.311 7
9775.781 9
9776.251 3
9776.721 2
9777.191 6
9777.661 5
9778.131 4
9778.601 8
9779.071 11
9779.541 19
9780.011 15
9780.481 3
9780.951 5
9781.421 6
9781.891 8
9782.361 9
9782.831 4
9783.301 11
9783.771 10
9784.241 4
9784.711 11
9785.181 12
9785.651 3
9786.122 3
9786.592 8
9787.062 11
9787.532 10
9788.002 5
9788.472 5
9788.943 5
9789.413 3
9789.883 7
9790.353 5
9790.824 2
9791.294 3
9791.764 6
9792.234 2
9792.705 3
9793.175 3
9793.645 4
9794.116 5
9794.586 11
9795.056 17
9795.527 15
9795.997 9
9796.467 5
9796.938 12
9797.408 6
9797.879 5
9798.349 5
9798.820 8
9799.290 7
9799.760 8
9800.231 6
9800.701 6
9801.172 4
9801.642 2
9802.113 1
9802.583 7
9803.054 8
9803.525 7
9803.995 13
9804.466 8
9804.936 5
9805.407 5
9805.878 3
9806.348 1
9806.819 3
9807.289 6
9807.760 5
9808.231 3
9808.701 1
9809.172 4
9809.643 3
9810.114 1
9810.584 2
9811.055 5
9811.526 7
9811.996 4
9812.467 1
9812.938 4
9813.409 10
9813.880 21
9814.350 11
9814.821 7
9815.292 7
9815.763 5
9816.234 9
9816.705 9
9817.176 4
9817.646 9
9818.117 10
9818.588 9
9819.059 7
9819.530 7
9820.001 8
9820.472 12
9820.943 8
9821.414 9
9821.885 14
9822.356 10
9822.827 15
9823.298 22
9823.769 22
9824.240 23
9824.711 26
9825.182 18
9825.653 9
9826.124 17
9826.596 27
9827.067 25
9827.538 19
9828.009 21
9828.480 32
9828.951 16
9829.422 11
9829.894 6
9830.365 9
9830.836 13
9831.307 10
9831.778 9
9832.250 14
9832.721 15
9833.192 17
9833.664 9
9834.135 13
9834.606 10
9835.077 7
9835.549 6
9836.020 1
9836.491 4
9836.963 2
9837.434 2
9837.906 4
9838.377 4
9838.848 6
9839.320 5
9839.791 6
9840.263 5
9840.734 8
9841.206 14
9841.677 18
9842.148 19
9842.620 13
9843.091 7
9843.563 8
9844.034 18
9844.506 26
9844.978 28
9845.449 18
9845.921 9
9846.392 8
9846.864 7
9847.335 15
9847.807 15
9848.279 18
9848.750 17
9849.222 12
9849.694 16
9850.165 25
9850.637 16
9851.109 12
9851.580 15
9852.052 5
9852.524 9
9852.996 8
9853.467 3
9853.939 2
9854.411 5
9854.883 11
9855.354 10
9855.826 6
9856.298 11
9856.770 26
9857.242 18
9857.714 8
9858.186 4
9858.657 3
9859.129 0
9859.601 2
9860.073 7
9860.545 8
9861.017 9
9861.489 5
9861.961 3
9862.433 7
9862.905 17
9863.377 20
9863.849 17
9864.321 5
9864.793 5
9865.265 10
9865.737 15
9866.209 13
9866.681 7
9867.153 3
9867.625 10
9868.097 14
9868.569 4
9869.042 14
9869.514 8
9869.986 4
9870.458 5
9870.930 7
9871.402 6
9871.874 10
9872.347 11
9872.819 6
9873.291 10
9873.763 8
9874.236 5
9874.708 3
9875.180 5
9875.652 4
9876.125 1
9876.597 10
9877.069 14
9877.542 9
9878.014 12
9878.486 13
9878.959 12
9879.431 6
9879.903 9
9880.376 8
9880.848 3
9881.321 2
9881.793 6
9882.266 4
9882.738 11
9883.210 9
9883.683 15
9884.155 5
9884.628 6
9885.100 6
9885.573 15
9886.046 13
9886.518 3
9886.991 6
9887.463 5
9887.936 8
9888.408 7
9888.881 3
9889.354 0
9889.826 5
9890.299 5
9890.771 17
9891.244 6
9891.717 7
9892.189 5
9892.662 2
9893.135 7
9893.608 8
9894.080 10
9894.553 6
9895.026 8
9895.498 4
9895.971 8
9896.444 4
9896.917 0
9897.390 1
9897.862 4
9898.335 7
9898.808 2
9899.281 2
9899.754 3
9900.227 10
9900.700 6
9901.172 6
9901.645 3
9902.118 7
9902.591 4
9903.064 2
9903.537 1
9904.010 8
9904.483 8
9904.956 8
9905.429 8
9905.902 6
9906.375 3
9906.848 2
9907.321 2
9907.794 2
9908.267 1
9908.740 2
9909.213 8
9909.686 7
9910.160 2
9910.633 12
9911.106 10
9911.579 4
9912.052 6
9912.525 6
9912.998 5
9913.472 10
9913.945 11
9914.418 8
9914.891 7
9915.364 2
9915.838 3
9916.311 4
9916.784 7
9917.258 9
9917.731 7
9918.204 3
9918.677 1
9919.151 0
9919.624 3
9920.097 7
9920.571 13
9921.044 17
9921.517 15
9921.991 10
9922.464 7
9922.938 4
9923.411 0
9923.885 0
9924.358 1
9924.831 1
9925.305 9
9925.778 7
9926.252 5
9926.725 0
9927.199 4
9927.672 6
9928.146 4
9928.620 4
9929.093 11
9929.567 7
9930.040 4
9930.514 2
9930.987 0
9931.461 4
9931.935 4
9932.408 9
9932.882 15
9933.356 10
9933.829 4
9934.303 1
9934.777 1
9935.250 0
9935.724 3
9936.198 7
9936.672 6
9937.145 6
9937.619 2
9938.093 2
9938.567 2
9939.040 9
9939.514 9
9939.988 10
9940.462 5
9940.936 0
9941.410 1
9941.883 1
9942.357 5
9942.831 2
9943.305 2
9943.779 11
9944.253 14
9944.727 9
9945.201 9
9945.675 11
9946.149 10
9946.623 10
9947.097 11
9947.571 5
9948.045 6
9948.519 3
9948.993 3
9949.467 1
9949.941 4
9950.415 9
9950.889 11
9951.363 7
9951.837 4
9952.311 3
9952.785 2
9953.260 2
9953.734 4
9954.208 1
9954.682 4
9955.156 0
9955.630 2
9956.105 7
9956.579 6
9957.053 1
9957.527 1
9958.002 5
9958.476 1
9958.950 3
9959.424 4
9959.899 1
9960.373 6
9960.847 12
9961.322 8
9961.796 6
9962.270 6
9962.745 8
9963.219 0
9963.693 4
9964.168 19
9964.642 19
9965.117 21
9965.591 12
9966.065 5
9966.540 6
9967.014 4
9967.489 8
9967.963 6
9968.438 4
9968.912 2
9969.387 7
9969.861 4
9970.336 8
9970.810 12
9971.285 14
9971.760 9
9972.234 7
9972.709 9
9973.183 3
9973.658 5
9974.133 0
9974.607 0
9975.082 6
9975.557 4
9976.031 1
9976.506 3
9976.981 4
9977.455 6
9977.930 5
9978.405 3
9978.880 0
9979.354 4
9979.829 3
9980.304 4
9980.779 5
9981.253 6
9981.728 7
9982.203 2
9982.678 1
9983.153 2
9983.628 6
9984.102 5
9984.577 4
9985.052 11
9985.527 10
9986.002 9
9986.477 4
9986.952 7
9987.427 6
9987.902 5
9988.377 2
9988.852 5
9989.327 6
9989.802 4
9990.277 1
9990.752 4
9991.227 4
9991.702 5
9992.177 9
9992.652 4
9993.127 3
9993.602 5
9994.077 5
9994.552 13
9995.028 12
9995.503 10
9995.978 5
9996.453 5
9996.928 3
9997.403 1
9997.879 3
9998.354 2
9998.829 11
9999.304 10
9999.779 4
10000.255 5
10000.730 3
10001.205 4
10001.681 4
10002.156 9
10002.631 9
10003.106 3
10003.582 5
10004.057 10
10004.533 7
10005.008 3
10005.483 2
10005.959 1
10006.434 2
10006.909 5
10007.385 4
10007.860 3
10008.336 8
10008.811 4
10009.287 2
10009.762 5
10010.238 3
10010.713 3
10011.189 1
10011.664 1
10012.140 2
10012.615 5
10013.091 8
10013.566 7
10014.042 8
10014.518 2
10014.993 6
10015.469 5
10015.944 5
10016.420 5
10016.896 1
10017.371 3
10017.847 7
10018.323 3
10018.798 4
10019.274 5
10019.750 2
10020.226 3
10020.701 1
10021.177 6
10021.653 2
10022.129 4
10022.604 3
10023.080 3
10023.556 3
10024.032 2
10024.508 1
10024.983 6
10025.459 5
10025.935 7
10026.411 6
10026.887 7
10027.363 8
10027.839 3
10028.315 5
10028.791 5
10029.266 12
10029.742 12
10030.218 16
10030.694 11
10031.170 6
10031.646 7
10032.122 5
10032.598 1
10033.074 0
10033.550 4
10034.027 5
10034.503 9
10034.979 3
10035.455 5
10035.931 6
10036.407 10
10036.883 7
10037.359 8
10037.835 14
10038.312 10
10038.788 14
10039.264 10
10039.740 8
10040.216 3
10040.692 6
10041.169 7
10041.645 13
10042.121 12
10042.597 9
10043.074 9
10043.550 10
10044.026 10
10044.503 8
10044.979 6
10045.455 4
10045.932 8
10046.408 9
10046.884 6
10047.361 11
10047.837 7
10048.313 14
10048.790 13
10049.266 6
10049.743 9
10050.219 8
10050.696 2
10051.172 5
10051.648 4
10052.125 8
10052.601 5
10053.078 4
10053.554 6
10054.031 10
10054.508 8
10054.984 7
10055.461 6
10055.937 3
10056.414 4
10056.890 8
10057.367 8
10057.844 2
10058.320 1
10058.797 2
10059.274 4
10059.750 9
10060.227 5
10060.704 7
10061.180 8
10061.657 6
10062.134 4
10062.610 4
10063.087 5
10063.564 3
10064.041 6
10064.517 6
10064.994 4
10065.471 5
10065.948 5
10066.425 2
10066.902 6
10067.378 6
10067.855 2
10068.332 1
10068.809 3
10069.286 4
10069.763 9
10070.240 2
10070.717 1
10071.194 2
10071.671 8
10072.147 14
10072.624 10
10073.101 10
10073.578 8
10074.055 4
10074.532 11
10075.009 10
10075.486 8
10075.964 12
10076.441 5
10076.918 3
10077.395 2
10077.872 1
10078.349 0
10078.826 5
10079.303 7
10079.780 3
10080.257 5
10080.735 5
10081.212 7
10081.689 2
10082.166 5
10082.643 6
10083.121 1
10083.598 0
10084.075 4
10084.552 3
10085.030 6
10085.507 6
10085.984 6
10086.461 4
10086.939 7
10087.416 10
10087.893 10
10088.371 7
10088.848 4
10089.325 3
10089.803 7
10090.280 6
10090.758 5
10091.235 4
10091.712 1
10092.190 6
10092.667 7
10093.145 5
10093.622 1
10094.100 2
10094.577 3
10095.055 4
10095.532 2
10096.010 1
10096.487 0
10096.965 0
10097.442 1
10097.920 5
10098.398 6
10098.875 9
10099.353 11
10099.830 9
10100.308 5
10100.786 4
10101.263 6
10101.741 11
10102.219 9
10102.696 7
10103.174 5
10103.652 8
10104.129 12
10104.607 7
10105.085 4
10105.563 1
10106.040 6
10106.518 9
10106.996 7
10107.474 9
10107.951 17
10108.429 15
10108.907 8
10109.385 5
10109.863 1
10110.341 7
10110.819 5
10111.296 1
10111.774 4
10112.252 7
10112.730 5
10113.208 5
10113.686 7
10114.164 2
10114.642 13
10115.120 16
10115.598 7
10116.076 12
10116.554 12
10117.032 12
10117.510 16
10117.988 9
10118.466 7
10118.944 6
10119.422 6
10119.900 2
10120.378 5
10120.856 5
10121.335 2
10121.813 6
10122.291 6
10122.769 7
10123.247 11
10123.725 5
10124.204 8
10124.682 13
10125.160 13
10125.638 8
10126.116 6
10126.595 4
10127.073 3
10127.551 8
10128.029 6
10128.508 4
10128.986 8
10129.464 4
10129.943 3
10130.421 2
10130.899 3
10131.378 3
10131.856 8
10132.334 11
10132.813 3
10133.291 4
10133.770 0
10134.248 0
10134.727 1
10135.205 1
10135.683 1
10136.162 2
10136.640 0
10137.119 0
10137.597 3
10138.076 2
10138.554 2
10139.033 6
10139.512 1
10139.990 2
10140.469 0
10140.947 7
10141.426 8
10141.904 11
10142.383 9
10142.862 15
10143.340 8
10143.819 7
10144.298 3
10144.776 7
10145.255 12
10145.734 10
10146.212 9
10146.691 6
10147.170 4
10147.649 3
10148.127 8
10148.606 10
10149.085 8
10149.564 3
10150.043 2
10150.521 4
10151.000 9
10151.479 2
10151.958 1
10152.437 1
10152.916 1
10153.394 1
10153.873 3
10154.352 1
10154.831 4
10155.310 7
10155.789 6
10156.268 4
10156.747 3
10157.226 1
10157.705 0
10158.184 1
10158.663 11
10159.142 6
10159.621 7
10160.100 3
10160.579 6
10161.058 1
10161.537 2
10162.016 7
10162.495 8
10162.974 5
10163.453 8
10163.933 6
10164.412 6
10164.891 7
10165.370 4
10165.849 1
10166.328 2
10166.808 4
10167.287 3
10167.766 3
10168.245 9
10168.724 15
10169.204 13
10169.683 8
10170.162 5
10170.642 12
10171.121 10
10171.600 8
10172.079 12
10172.559 8
10173.038 13
10173.517 9
10173.997 2
10174.476 0
10174.956 4
10175.435 1
10175.914 6
10176.394 2
10176.873 3
10177.353 8
10177.832 5
10178.312 6
10178.791 5
10179.271 7
10179.750 5
10180.230 9
10180.709 7
10181.189 4
10181.668 10
10182.148 13
10182.627 4
10183.107 1
10183.586 0
10184.066 0
10184.546 2
10185.025 1
10185.505 0
10185.985 1
10186.464 6
10186.944 4
10187.424 2
10187.903 13
10188.383 14
10188.863 8
10189.342 2
10189.822 4
10190.302 4
10190.782 3
10191.261 2
10191.741 11
10192.221 13
10192.701 9
10193.181 5
10193.660 7
10194.140 14
10194.620 15
10195.100 10
10195.580 9
10196.060 7
10196.540 7
10197.020 4
10197.499 6
10197.979 14
10198.459 3
10198.939 0
10199.419 1
10199.899 3
10200.379 2
10200.859 1
10201.339 0
10201.819 6
10202.299 13
10202.779 13
10203.259 6
10203.739 5
10204.219 3
10204.700 6
10205.180 2
10205.660 2
10206.140 2
10206.620 2
10207.100 0
10207.580 0
10208.060 2
10208.541 5
10209.021 4
10209.501 4
10209.981 8
10210.461 4
10210.942 6
10211.422 8
10211.902 6
10212.382 1
10212.863 1
10213.343 3
10213.823 10
10214.304 10
10214.784 9
10215.264 7
10215.745 6
10216.225 2
10216.705 1
10217.186 1
10217.666 4
10218.147 3
10218.627 3
10219.107 2
10219.588 6
10220.068 10
10220.549 2
10221.029 4
10221.510 4
10221.990 2
10222.471 1
10222.951 4
10223.432 3
10223.912 14
10224.393 14
10224.873 8
10225.354 5
10225.835 3
10226.315 2
10226.796 5
10227.276 5
10227.757 5
10228.238 2
10228.718 0
10229.199 9
10229.680 2
10230.160 5
10230.641 0
10231.122 2
10231.602 1
10232.083 5
10232.564 3
10233.045 2
10233.525 4
10234.006 2
10234.487 0
10234.968 6
10235.449 9
10235.929 11
10236.410 4
10236.891 1
10237.372 5
10237.853 1
10238.334 3
10238.815 4
10239.295 3
10239.776 1
10240.257 9
10240.738 16
10241.219 6
10241.700 3
10242.181 7
10242.662 6
10243.143 2
10243.624 3
10244.105 8
10244.586 10
10245.067 6
10245.548 2
10246.029 1
10246.510 0
10246.991 1
10247.472 0
10247.954 1
10248.435 2
10248.916 7
10249.397 7
10249.878 10
10250.359 8
10250.840 4
10251.322 0
10251.803 7
10252.284 4
10252.765 2
10253.246 2
10253.728 3
10254.209 2
10254.690 1
10255.171 10
10255.653 6
10256.134 0
10256.615 1
10257.097 3
10257.578 6
10258.059 9
10258.541 7
10259.022 3
10259.503 1
10259.985 0
10260.466 3
10260.948 4
10261.429 3
10261.910 2
10262.392 1
10262.873 1
10263.355 1
10263.836 2
10264.318 2
10264.799 4
10265.281 0
10265.762 4
10266.244 1
10266.725 0
10267.207 2
10267.688 4
10268.170 8
10268.652 5
10269.133 5
10269.615 6
10270.096 3
10270.578 4
10271.060 5
10271.541 2
10272.023 5
10272.505 2
10272.986 4
10273.468 2
10273.950 1
10274.432 2
10274.913 4
10275.395 7
10275.877 6
10276.359 2
10276.840 9
10277.322 5
10277.804 5
10278.286 6
10278.768 6
10279.249 1
10279.731 3
10280.213 4
10280.695 6
10281.177 2
10281.659 0
10282.141 1
10282.623 4
10283.105 1
10283.586 8
10284.068 4
10284.550 2
10285.032 5
10285.514 6
10285.996 9
10286.478 12
10286.960 10
10287.442 2
10287.924 1
10288.406 1
10288.889 2
10289.371 3
10289.853 2
10290.335 1
10290.817 5
10291.299 4
10291.781 2
10292.263 2
10292.745 3
10293.228 5
10293.710 5
10294.192 4
10294.674 6
10295.156 3
10295.639 3
10296.121 6
10296.603 8
10297.085 4
10297.568 5
10298.050 3
10298.532 1
10299.014 8
10299.497 10
10299.979 5
10300.461 7
10300.944 9
10301.426 12
10301.908 6
10302.391 5
10302.873 5
10303.356 1
10303.838 0
10304.320 1
10304.803 0
10305.285 1
10305.768 0
10306.250 0
10306.733 4
10307.215 8
10307.698 4
10308.180 2
10308.663 1
10309.145 3
10309.628 3
10310.110 1
10310.593 1
10311.076 2
10311.558 6
10312.041 2
10312.523 1
10313.006 5
10313.489 2
10313.971 5
10314.454 5
10314.937 6
10315.419 14
10315.902 7
10316.385 6
10316.867 10
10317.350 9
10317.833 10
10318.316 16
10318.798 8
10319.281 12
10319.764 8
10320.247 4
10320.730 7
10321.212 12
10321.695 9
10322.178 4
10322.661 4
10323.144 1
10323.627 0
10324.110 0
10324.592 5
10325.075 1
10325.558 2
10326.041 5
10326.524 6
10327.007 5
10327.490 3
10327.973 0
10328.456 0
10328.939 2
10329.422 1
10329.905 0
10330.388 0
10330.871 3
10331.354 2
10331.837 5
10332.320 4
10332.803 4
10333.287 6
10333.770 3
10334.253 1
10334.736 6
10335.219 6
10335.702 7
10336.185 3
10336.669 6
10337.152 6
10337.635 6
10338.118 8
10338.601 6
10339.085 4
10339.568 2
10340.051 2
10340.534 9
10341.018 13
10341.501 10
10341.984 11
10342.468 6
10342.951 4
10343.434 1
10343.918 2
10344.401 3
10344.884 4
10345.368 7
10345.851 21
10346.335 18
10346.818 12
10347.301 7
10347.785 21
10348.268 17
10348.752 16
10349.235 11
10349.719 5
10350.202 7
10350.686 4
10351.169 6
10351.653 16
10352.136 6
10352.620 2
10353.103 1
10353.587 4
10354.071 10
10354.554 10
10355.038 12
10355.521 8
10356.005 15
10356.489 12
10356.972 7
10357.456 4
10357.940 0
10358.423 0
10358.907 1
10359.391 1
10359.875 1
10360.358 2
10360.842 2
10361.326 6
10361.810 5
10362.293 1
10362.777 3
10363.261 0
10363.745 0
10364.229 18
10364.712 9
10365.196 2
10365.680 3
10366.164 3
10366.648 6
10367.132 6
10367.616 7
10368.100 6
10368.583 6
10369.067 3
10369.551 5
10370.035 2
10370.519 1
10371.003 2
10371.487 4
10371.971 2
10372.455 0
10372.939 0
10373.423 1
10373.907 5
10374.391 6
10374.876 3
10375.360 0
10375.844 1
10376.328 4
10376.812 5
10377.296 8
10377.780 4
10378.264 3
10378.749 4
10379.233 4
10379.717 6
10380.201 5
10380.685 2
10381.169 0
10381.654 0
10382.138 7
10382.622 17
10383.106 6
10383.591 12
10384.075 5
10384.559 1
10385.044 7
10385.528 6
10386.012 1
10386.497 1
10386.981 0
10387.465 5
10387.950 4
10388.434 2
10388.919 4
10389.403 4
10389.887 1
10390.372 13
10390.856 9
10391.341 2
10391.825 7
10392.310 4
10392.794 2
10393.279 5
10393.763 12
10394.248 7
10394.732 3
10395.217 3
10395.701 0
10396.186 1
10396.670 0
10397.155 1
10397.640 1
10398.124 2
10398.609 0
10399.094 0
10399.578 0
10400.063 0
10400.548 1
10401.032 2
10401.517 4
10402.002 7
10402.486 5
10402.971 7
10403.456 7
10403.941 2
10404.425 2
10404.910 1
10405.395 1
10405.880 0
10406.364 5
10406.849 11
10407.334 7
10407.819 5
10408.304 6
10408.789 3
10409.274 1
10409.758 8
10410.243 8
10410.728 9
10411.213 3
10411.698 1
10412.183 2
10412.668 0
10413.153 0
10413.638 3
10414.123 2
10414.608 1
10415.093 3
10415.578 2
10416.063 0
10416.548 0
10417.033 7
10417.518 6
10418.003 6
10418.488 6
10418.973 3
10419.458 1
10419.944 0
10420.429 0
10420.914 2
10421.399 2
10421.884 0
10422.369 1
10422.855 7
10423.340 10
10423.825 11
10424.310 11
10424.795 14
10425.281 17
10425.766 10
10426.251 3
10426.737 5
10427.222 4
10427.707 5
10428.192 3
10428.678 2
10429.163 11
10429.648 9
10430.134 7
10430.619 8
10431.105 6
10431.590 5
10432.075 5
10432.561 2
10433.046 7
10433.532 5
10434.017 3
10434.503 3
10434.988 2
10435.474 2
10435.959 11
10436.445 5
10436.930 6
10437.416 4
10437.901 11
10438.387 10
10438.872 5
10439.358 2
10439.843 2
10440.329 0
10440.815 1
10441.300 5
10441.786 5
10442.271 3
10442.757 6
10443.243 6
10443.728 3
10444.214 0
10444.700 1
10445.186 1
10445.671 2
10446.157 4
10446.643 8
10447.129 5
10447.614 3
10448.100 4
10448.586 4
10449.072 3
10449.557 2
10450.043 7
10450.529 8
10451.015 4
10451.501 5
10451.987 4
10452.473 5
10452.958 7
10453.444 2
10453.930 1
10454.416 4
10454.902 3
10455.388 4
10455.874 7
10456.360 6
10456.846 10
10457.332 4
10457.818 3
10458.304 10
10458.790 9
10459.276 7
10459.762 6
10460.248 0
10460.734 1
10461.220 1
10461.706 7
10462.193 8
10462.679 2
10463.165 0
10463.651 3
10464.137 2
10464.623 0
10465.109 0
10465.596 1
10466.082 7
10466.568 5
10467.054 6
10467.540 1
10468.027 0
10468.513 2
10468.999 1
10469.485 4
10469.972 1
10470.458 1
10470.944 3
10471.431 8
10471.917 14
10472.403 10
10472.890 11
10473.376 11
10473.862 12
10474.349 5
10474.835 3
10475.322 4
10475.808 8
10476.294 4
10476.781 3
10477.267 3
10477.754 2
10478.240 0
10478.727 2
10479.213 1
10479.700 6
10480.186 5
10480.673 3
10481.159 3
10481.646 9
10482.133 8
10482.619 3
10483.106 2
10483.592 6
10484.079 6
10484.566 6
10485.052 10
10485.539 9
10486.026 9
10486.512 2
10486.999 5
10487.486 6
10487.972 5
10488.459 2
10488.946 4
10489.432 6
10489.919 5
10490.406 6
10490.893 10
10491.380 7
10491.866 3
10492.353 7
10492.840 6
10493.327 6
10493.814 3
10494.300 4
10494.787 6
10495.274 4
10495.761 0
10496.248 0
10496.735 2
10497.222 1
10497.709 3
10498.196 2
10498.683 1
10499.170 8
10499.657 17
10500.144 27
10500.631 21
10501.118 12
10501.605 5
10502.092 6
10502.579 3
10503.066 3
10503.553 1
10504.040 3
10504.527 2
10505.014 6
10505.501 3
10505.988 14
10506.475 15
10506.963 8
10507.450 4
10507.937 3
10508.424 2
10508.911 4
10509.398 2
10509.886 2
10510.373 8
10510.860 3
10511.347 4
10511.835 7
10512.322 6
10512.809 3
10513.296 3
10513.784 4
10514.271 5
10514.758 4
10515.246 3
10515.733 6
10516.220 5
10516.708 3
10517.195 2
10517.683 1
10518.170 2
10518.657 2
10519.145 2
10519.632 0
10520.120 2
10520.607 1
10521.095 0
10521.582 1
10522.070 2
10522.557 3
10523.045 4
10523.532 3
10524.020 4
10524.507 4
10524.995 1
10525.482 0
10525.970 2
10526.458 2
10526.945 6
10527.433 9
10527.920 6
10528.408 3
10528.896 1
10529.383 1
10529.871 5
10530.359 2
10530.846 0
10531.334 2
10531.822 1
10532.310 6
10532.797 7
10533.285 5
10533.773 2
10534.261 0
10534.748 1
10535.236 3
10535.724 1
10536.212 11
10536.700 11
10537.188 6
10537.675 8
10538.163 12
10538.651 8
10539.139 7
10539.627 6
10540.115 0
10540.603 3
10541.091 2
10541.579 2
10542.067 1
10542.555 1
10543.043 0
10543.531 1
10544.019 1
10544.507 4
10544.995 2
10545.483 1
10545.971 1
10546.459 0
10546.947 0
10547.435 0
10547.923 1
10548.411 6
10548.899 3
10549.387 1
10549.875 7
10550.364 6
10550.852 13
10551.340 10
10551.828 6
10552.316 3
10552.804 4
10553.293 3
10553.781 1
10554.269 2
10554.757 7
10555.246 7
10555.734 3
10556.222 2
10556.711 3
10557.199 0
10557.687 1
10558.176 3
10558.664 4
10559.152 4
10559.641 2
10560.129 2
10560.617 6
10561.106 7
10561.594 4
10562.083 0
10562.571 1
10563.059 0
10563.548 2
10564.036 4
10564.525 1
10565.013 1
10565.502 6
10565.990 5
10566.479 1
10566.967 1
10567.456 0
10567.944 1
10568.433 2
10568.922 6
10569.410 2
10569.899 1
10570.387 2
10570.876 7
10571.365 7
10571.853 5
10572.342 3
10572.831 0
10573.319 4
10573.808 10
10574.297 3
10574.785 6
10575.274 6
10575.763 6
10576.252 4
10576.740 6
10577.229 5
10577.718 6
10578.207 8
10578.696 5
10579.184 0
10579.673 6
10580.162 6
10580.651 7
10581.140 3
10581.629 6
10582.118 4
10582.606 7
10583.095 3
10583.584 2
10584.073 1
10584.562 1
10585.051 2
10585.540 3
10586.029 7
10586.518 8
10587.007 6
10587.496 2
10587.985 2
10588.474 1
10588.963 1
10589.452 6
10589.941 4
10590.430 3
10590.919 4
10591.408 4
10591.898 5
10592.387 6
10592.876 5
10593.365 1
10593.854 0
10594.343 0
10594.832 0
10595.322 1
10595.811 6
10596.300 2
10596.789 4
10597.278 5
10597.768 11
10598.257 9
10598.746 3
10599.236 5
10599.725 3
10600.214 3
10600.703 4
10601.193 10
10601.682 13
10602.171 5
10602.661 4
10603.150 3
10603.640 1
10604.129 6
10604.618 3
10605.108 1
10605.597 3
10606.087 4
10606.576 1
10607.066 1
10607.555 0
10608.044 0
10608.534 0
10609.023 1
10609.513 4
10610.003 3
10610.492 1
10610.982 4
10611.471 3
10611.961 9
10612.450 8
10612.940 4
10613.430 4
10613.919 2
10614.409 4
10614.898 2
10615.388 8
10615.878 8
10616.367 14
10616.857 13
10617.347 10
10617.836 5
10618.326 2
10618.816 3
10619.306 6
10619.795 4
10620.285 5
10620.775 7
10621.265 7
10621.755 4
10622.244 0
10622.734 1
10623.224 7
10623.714 6
10624.204 2
10624.694 3
10625.183 8
10625.673 4
10626.163 1
10626.653 0
10627.143 1
10627.633 4
10628.123 4
10628.613 2
10629.103 0
10629.593 0
10630.083 10
10630.573 13
10631.063 6
10631.553 2
10632.043 3
10632.533 7
10633.023 7
10633.513 3
10634.003 2
10634.493 0
10634.983 3
10635.473 3
10635.964 5
10636.454 8
10636.944 9
10637.434 5
10637.924 4
10638.414 3
10638.905 3
10639.395 9
10639.885 7
10640.375 3
10640.865 7
10641.356 6
10641.846 5
10642.336 4
10642.827 2
10643.317 1
10643.807 1
10644.297 4
10644.788 8
10645.278 3
10645.769 4
10646.259 2
10646.749 4
10647.240 2
10647.730 3
10648.220 1
10648.711 5
10649.201 3
10649.692 5
10650.182 2
10650.673 2
10651.163 0
10651.654 0
10652.144 1
10652.635 1
10653.125 0
10653.616 0
10654.106 0
10654.597 0
10655.087 2
10655.578 0
10656.068 3
10656.559 4
10657.050 2
10657.540 7
10658.031 0
10658.522 6
10659.012 6
10659.503 2
10659.994 3
10660.484 1
10660.975 5
10661.466 8
10661.956 5
10662.447 5
10662.938 4
10663.429 1
10663.919 0
10664.410 4
10664.901 2
10665.392 1
10665.883 0
10666.373 1
10666.864 2
10667.355 3
10667.846 2
10668.337 3
10668.828 1
10669.319 2
10669.810 5
10670.300 7
10670.791 3
10671.282 1
10671.773 4
10672.264 2
10672.755 3
10673.246 1
10673.737 0
10674.228 1
10674.719 0
10675.210 0
10675.701 1
10676.192 1
10676.683 5
10677.174 2
10677.666 2
10678.157 6
10678.648 8
10679.139 13
10679.630 9
10680.121 5
10680.612 4
10681.103 3
10681.595 3
10682.086 4
10682.577 9
10683.068 6
10683.559 3
10684.051 10
10684.542 4
10685.033 1
10685.524 0
10686.016 0
10686.507 1
10686.998 0
10687.490 2
10687.981 1
10688.472 3
10688.964 0
10689.455 0
10689.946 7
10690.438 4
10690.929 7
10691.421 3
10691.912 3
10692.403 6
10692.895 7
10693.386 13
10693.878 11
10694.369 7
10694.861 5
10695.352 1
10695.844 5
10696.335 5
10696.827 5
10697.318 8
10697.810 6
10698.301 3
10698.793 8
10699.285 9
10699.776 4
10700.268 6
10700.759 5
10701.251 1
10701.743 1
10702.234 0
10702.726 1
10703.218 10
10703.709 9
10704.201 6
10704.693 13
10705.184 12
10705.676 10
10706.168 7
10706.660 23
10707.151 20
10707.643 12
10708.135 14
10708.627 10
10709.119 12
10709.610 9
10710.102 4
10710.594 6
10711.086 5
10711.578 1
10712.070 0
10712.562 7
10713.053 9
10713.545 4
10714.037 1
10714.529 1
10715.021 0
10715.513 1
10716.005 5
10716.497 10
10716.989 6
10717.481 7
10717.973 5
10718.465 5
10718.957 3
10719.449 1
10719.941 2
10720.433 9
10720.925 6
10721.417 4
10721.910 7
10722.402 8
10722.894 3
10723.386 4
10723.878 3
10724.370 3
10724.862 2
10725.355 0
10725.847 0
10726.339 1
10726.831 2
10727.323 8
10727.816 16
10728.308 7
10728.800 5
10729.292 3
10729.785 2
10730.277 3
10730.769 1
10731.262 0
10731.754 0
10732.246 1
10732.739 0
10733.231 0
10733.723 2
10734.216 6
10734.708 5
10735.201 0
10735.693 3
10736.185 2
10736.678 0
10737.170 2
10737.663 4
10738.155 10
10738.648 6
10739.140 6
10739.633 8
10740.125 7
10740.618 3
10741.110 1
10741.603 1
10742.095 1
10742.588 2
10743.081 12
10743.573 8
10744.066 3
10744.558 0
10745.051 1
10745.544 4
10746.036 12
10746.529 11
10747.022 3
10747.514 3
10748.007 1
10748.500 0
10748.993 4
10749.485 3
10749.978 9
10750.471 10
10750.964 4
10751.456 10
10751.949 11
10752.442 8
10752.935 5
10753.428 10
10753.920 8
10754.413 9
10754.906 7
10755.399 4
10755.892 4
10756.385 0
10756.878 3
10757.371 1
10757.863 0
10758.356 0
10758.849 0
10759.342 2
10759.835 2
10760.328 1
10760.821 4
10761.314 2
10761.807 1
10762.300 0
10762.793 0
10763.286 0
10763.779 0
10764.273 1
10764.766 4
10765.259 4
10765.752 2
10766.245 1
10766.738 1
10767.231 2
10767.724 5
10768.218 4
10768.711 6
10769.204 7
10769.697 7
10770.190 10
10770.684 6
10771.177 8
10771.670 3
10772.163 5
10772.657 4
10773.150 10
10773.643 3
10774.136 4
10774.630 4
10775.123 11
10775.616 8
10776.110 4
10776.603 3
10777.096 0
10777.590 1
10778.083 1
10778.577 3
10779.070 2
10779.563 3
10780.057 8
10780.550 3
10781.044 0
10781.537 2
10782.031 1
10782.524 4
10783.018 4
10783.511 2
10784.005 1
10784.498 1
10784.992 14
10785.485 11
10785.979 7
10786.473 8
10786.966 5
10787.460 2
10787.953 0
10788.447 0
10788.941 4
10789.434 1
10789.928 1
10790.422 5
10790.915 5
10791.409 4
10791.903 2
10792.396 3
10792.890 8
10793.384 6
10793.878 23
10794.371 16
10794.865 11
10795.359 8
10795.853 3
10796.347 7
10796.840 8
10797.334 4
10797.828 2
10798.322 1
10798.816 2
10799.310 1
10799.803 0
10800.297 2
10800.791 9
10801.285 3
10801.779 0
10802.273 3
10802.767 0
10803.261 3
10803.755 7
10804.249 3
10804.743 1
10805.237 2
10805.731 0
10806.225 3
10806.719 0
10807.213 5
10807.707 5
10808.201 2
10808.695 1
10809.189 1
10809.684 2
10810.178 4
10810.672 2
10811.166 8
10811.660 5
10812.154 0
10812.648 0
10813.143 0
10813.637 6
10814.131 4
10814.625 3
10815.120 2
10815.614 6
10816.108 1
10816.602 0
10817.097 0
10817.591 1
10818.085 2
10818.580 2
10819.074 1
10819.568 1
10820.063 5
10820.557 5
10821.051 2
10821.546 3
10822.040 2
10822.534 3
10823.029 6
10823.523 3
10824.018 0
10824.512 1
10825.007 2
10825.501 4
10825.996 6
10826.490 1
10826.985 2
10827.479 2
10827.974 2
10828.468 3
10828.963 1
10829.457 8
10829.952 9
10830.446 6
10830.941 4
10831.436 3
10831.930 11
10832.425 6
10832.920 1
10833.414 6
10833.909 13
10834.404 9
10834.898 7
10835.393 0
10835.888 0
10836.382 1
10836.877 1
10837.372 1
10837.867 7
10838.361 3
10838.856 3
10839.351 2
10839.846 1
10840.341 3
10840.835 5
10841.330 2
10841.825 5
10842.320 3
10842.815 0
10843.310 2
10843.805 0
10844.299 1
10844.794 7
10845.289 15
10845.784 12
10846.279 6
10846.774 11
10847.269 8
10847.764 5
10848.259 2
10848.754 2
10849.249 4
10849.744 2
10850.239 0
10850.734 3
10851.229 6
10851.724 1
10852.219 4
10852.715 4
10853.210 4
10853.705 12
10854.200 5
10854.695 2
10855.190 3
10855.685 5
10856.181 3
10856.676 1
10857.171 0
10857.666 0
10858.161 2
10858.657 7
10859.152 2
10859.647 3
10860.142 7
10860.638 6
10861.133 5
10861.628 3
10862.123 3
10862.619 1
10863.114 7
10863.609 8
10864.105 12
10864.600 10
10865.096 6
10865.591 3
10866.086 0
10866.582 2
10867.077 2
10867.573 1
10868.068 3
10868.564 1
10869.059 2
10869.554 2
10870.050 7
10870.545 9
10871.041 5
10871.537 3
10872.032 3
10872.528 0
10873.023 5
10873.519 4
10874.014 1
10874.510 7
10875.006 10
10875.501 10
10875.997 12
10876.492 9
10876.988 19
10877.484 18
10877.979 9
10878.475 7
10878.971 6
10879.466 5
10879.962 8
10880.458 5
10880.954 3
10881.449 3
10881.945 2
10882.441 2
10882.937 10
10883.432 15
10883.928 7
10884.424 1
10884.920 4
10885.416 19
10885.912 11
10886.407 6
10886.903 6
10887.399 1
10887.895 3
10888.391 2
10888.887 5
10889.383 3
10889.879 7
10890.375 5
10890.871 1
10891.367 0
10891.863 0
10892.359 0
10892.855 0
10893.351 5
10893.847 4
10894.343 1
10894.839 6
10895.335 3
10895.831 8
10896.327 9
10896.823 4
10897.319 2
10897.815 10
10898.312 5
10898.808 0
10899.304 4
10899.800 3
10900.296 0
10900.792 0
10901.289 3
10901.785 6
10902.281 1
10902.777 2
10903.274 0
10903.770 2
10904.266 2
10904.762 8
10905.259 2
10905.755 7
10906.251 6
10906.748 6
10907.244 2
10907.740 4
10908.237 4
10908.733 2
10909.229 2
10909.726 4
10910.222 2
10910.719 3
10911.215 3
10911.711 1
10912.208 1
10912.704 4
10913.201 7
10913.697 7
10914.194 8
10914.690 3
10915.187 5
10915.683 2
10916.180 1
10916.676 2
10917.173 4
10917.670 2
10918.166 4
10918.663 2
10919.159 0
10919.656 1
10920.153 2
10920.649 6
10921.146 5
10921.643 9
10922.139 14
10922.636 10
10923.133 5
10923.629 4
10924.126 8
10924.623 7
10925.120 4
10925.616 7
10926.113 6
10926.610 7
10927.107 2
10927.603 0
10928.100 3
10928.597 3
10929.094 6
10929.591 7
10930.088 3
10930.584 1
10931.081 0
10931.578 8
10932.075 3
10932.572 1
10933.069 0
10933.566 0
10934.063 0
10934.560 1
10935.057 1
10935.554 3
10936.051 2
10936.548 2
10937.045 3
10937.542 1
10938.039 0
10938.536 2
10939.033 6
10939.530 5
10940.027 2
10940.524 1
10941.021 3
10941.518 1
10942.016 3
10942.513 7
10943.010 7
10943.507 0
10944.004 8
10944.501 6
10944.999 4
10945.496 7
10945.993 3
10946.490 2
10946.987 0
10947.485 9
10947.982 9
10948.479 4
10948.977 2
10949.474 2
10949.971 0
10950.468 2
10950.966 5
10951.463 5
10951.960 4
10952.458 3
10952.955 2
10953.453 1
10953.950 1
10954.447 0
10954.945 3
10955.442 5
10955.940 2
10956.437 1
10956.935 0
10957.432 2
10957.930 2
10958.427 1
10958.925 1
10959.422 0
10959.920 1
10960.417 1
10960.915 1
10961.412 4
10961.910 5
10962.408 9
10962.905 2
10963.403 2
10963.900 4
10964.398 2
10964.896 2
10965.393 1
10965.891 1
10966.389 3
10966.886 3
10967.384 2
10967.882 3
10968.379 4
10968.877 3
10969.375 8
10969.873 4
10970.370 5
10970.868 6
10971.366 0
10971.864 0
10972.362 1
10972.860 0
10973.357 9
10973.855 10
10974.353 1
10974.851 3
10975.349 5
10975.847 5
10976.345 4
10976.843 1
10977.340 1
10977.838 4
10978.336 4
10978.834 0
10979.332 2
10979.830 4
10980.328 2
10980.826 2
10981.324 3
10981.822 2
10982.320 9
10982.818 4
10983.316 4
10983.815 2
10984.313 4
10984.811 1
10985.309 1
10985.807 2
10986.305 0
10986.803 0
10987.301 2
10987.800 7
10988.298 8
10988.796 5
10989.294 1
10989.792 1
10990.291 2
10990.789 1
10991.287 5
10991.785 7
10992.284 5
10992.782 1
10993.280 4
10993.778 4
10994.277 8
10994.775 5
10995.273 2
10995.772 5
10996.270 2
10996.769 3
10997.267 2
10997.765 1
10998.264 0
10998.762 7
10999.261 5
10999.759 5
11000.257 2
11000.756 3
11001.254 0
11001.753 1
11002.251 0
11002.750 0
11003.248 0
11003.747 0
11004.245 1
11004.744 2
11005.243 6
11005.741 4
11006.240 2
11006.738 12
11007.237 17
11007.736 10
11008.234 8
11008.733 8
11009.231 6
11009.730 3
11010.229 4
11010.727 0
11011.226 1
11011.725 1
11012.224 1
11012.722 2
11013.221 2
11013.720 3
11014.219 1
11014.717 0
11015.216 1
11015.715 1
11016.214 1
11016.713 9
11017.211 7
11017.710 4
11018.209 6
11018.708 4
11019.207 0
11019.706 1
11020.205 4
11020.704 6
11021.202 7
11021.701 13
11022.200 13
11022.699 6
11023.198 2
11023.697 2
11024.196 7
11024.695 5
11025.194 8
11025.693 3
11026.192 2
11026.691 1
11027.190 5
11027.689 3
11028.189 8
11028.688 6
11029.187 2
11029.686 2
11030.185 0
11030.684 4
11031.183 6
11031.682 2
11032.182 4
11032.681 3
11033.180 4
11033.679 7
11034.178 8
11034.678 5
11035.177 1
11035.676 1
11036.175 1
11036.675 3
11037.174 5
11037.673 2
11038.173 1
11038.672 1
11039.171 4
11039.671 1
11040.170 2
11040.669 4
11041.169 3
11041.668 3
11042.167 0
11042.667 0
11043.166 1
11043.666 8
11044.165 21
11044.665 15
11045.164 8
11045.664 9
11046.163 6
11046.663 5
11047.162 5
11047.662 4
11048.161 6
11048.661 4
11049.160 3
11049.660 0
11050.159 2
11050.659 6
11051.159 5
11051.658 3
11052.158 1
11052.657 2
11053.157 6
11053.657 3
11054.156 3
11054.656 1
11055.156 1
11055.655 3
11056.155 3
11056.655 2
11057.155 5
11057.654 4
11058.154 1
11058.654 0
11059.154 0
11059.653 0
11060.153 0
11060.653 8
11061.153 8
11061.653 2
11062.153 4
11062.652 3
11063.152 4
11063.652 7
11064.152 7
11064.652 2
11065.152 0
11065.652 0
11066.152 2
11066.652 1
11067.152 1
11067.652 0
11068.152 0
11068.652 0
11069.152 5
11069.652 7
11070.152 8
11070.652 6
11071.152 3
11071.652 3
11072.152 3
11072.652 2
11073.152 1
11073.652 3
11074.152 6
11074.652 2
11075.153 5
11075.653 3
11076.153 4
11076.653 5
11077.153 0
11077.654 4
11078.154 2
11078.654 1
11079.154 0
11079.654 1
11080.155 1
11080.655 0
11081.155 1
11081.656 2
11082.156 0
11082.656 5
11083.156 3
11083.657 1
11084.157 1
11084.657 2
11085.158 6
11085.658 8
11086.159 5
11086.659 4
11087.159 3
11087.660 1
11088.160 0
11088.661 1
11089.161 5
11089.662 3
11090.162 1
11090.663 3
11091.163 2
11091.664 1
11092.164 1
11092.665 2
11093.165 2
11093.666 1
11094.166 3
11094.667 2
11095.168 0
11095.668 1
11096.169 0
11096.669 0
11097.170 5
11097.671 6
11098.171 6
11098.672 4
11099.173 7
11099.673 1
11100.174 0
11100.675 2
11101.176 8
11101.676 9
11102.177 5
11102.678 4
11103.179 3
11103.679 1
11104.180 0
11104.681 0
11105.182 0
11105.683 0
11106.184 0
11106.684 0
11107.185 1
11107.686 10
11108.187 9
11108.688 10
11109.189 12
11109.690 6
11110.191 6
11110.692 0
11111.193 3
11111.694 3
11112.195 0
11112.696 4
11113.197 9
11113.698 8
11114.199 7
11114.700 2
11115.201 0
11115.702 1
11116.203 1
11116.704 1
11117.205 1
11117.706 3
11118.207 2
11118.708 3
11119.209 10
11119.711 8
11120.212 2
11120.713 1
11121.214 0
11121.715 1
11122.216 4
11122.718 2
11123.219 1
11123.720 2
11124.221 2
11124.723 4
11125.224 3
11125.725 5
11126.227 0
11126.728 1
11127.229 0
11127.730 1
11128.232 6
11128.733 6
11129.235 5
11129.736 6
11130.237 10
11130.739 17
11131.240 12
11131.741 8
11132.243 5
11132.744 3
11133.246 3
11133.747 0
11134.249 4
11134.750 6
11135.252 2
11135.753 5
11136.255 4
11136.756 2
11137.258 1
11137.759 3
11138.261 6
11138.763 3
11139.264 2
11139.766 5
11140.267 2
11140.769 3
11141.271 2
11141.772 0
11142.274 5
11142.776 1
11143.277 0
11143.779 1
11144.281 1
11144.782 0
11145.284 0
11145.786 4
11146.288 4
11146.789 6
11147.291 4
11147.793 4
11148.295 3
11148.796 0
11149.298 2
11149.800 2
11150.302 4
11150.804 4
11151.306 3
11151.808 6
11152.309 4
11152.811 7
11153.313 5
11153.815 1
11154.317 4
11154.819 3
11155.321 5
11155.823 2
11156.325 7
11156.827 14
11157.329 10
11157.831 8
11158.333 2
11158.835 1
11159.337 0
11159.839 3
11160.341 2
11160.843 4
11161.345 7
11161.847 10
11162.349 4
11162.852 2
11163.354 0
11163.856 3
11164.358 1
11164.860 1
11165.362 5
11165.864 4
11166.367 8
11166.869 6
11167.371 4
11167.873 2
11168.376 6
11168.878 5
11169.380 6
11169.882 4
11170.385 1
11170.887 2
11171.389 1
11171.892 5
11172.394 7
11172.896 8
11173.399 4
11173.901 1
11174.403 0
11174.906 5
11175.408 5
11175.911 3
11176.413 6
11176.915 5
11177.418 6
11177.920 5
11178.423 2
11178.925 2
11179.428 1
11179.930 0
11180.433 0
11180.935 2
11181.438 0
11181.940 0
11182.443 1
11182.946 0
11183.448 0
11183.951 0
11184.453 1
11184.956 2
11185.459 11
11185.961 7
11186.464 4
11186.967 2
11187.469 0
11187.972 0
11188.475 0
11188.977 1
11189.480 2
11189.983 4
11190.485 1
11190.988 5
11191.491 6
11191.994 5
11192.497 2
11192.999 2
11193.502 2
11194.005 3
11194.508 4
11195.011 4
11195.513 2
11196.016 0
11196.519 0
11197.022 0
11197.525 1
11198.028 8
11198.531 2
11199.034 2
11199.537 1
11200.040 2
11200.543 6
11201.046 8
11201.549 3
11202.052 0
11202.555 3
11203.058 1
11203.561 2
11204.064 11
11204.567 4
11205.070 1
11205.573 3
11206.076 3
11206.579 3
11207.082 5
11207.585 6
11208.088 5
11208.592 3
11209.095 6
11209.598 6
11210.101 8
11210.604 5
11211.108 5
11211.611 3
11212.114 2
11212.617 3
11213.120 6
11213.624 5
11214.127 3
11214.630 4
11215.134 4
11215.637 10
11216.140 7
11216.643 5
11217.147 1
11217.650 0
11218.154 0
11218.657 0
11219.160 2
11219.664 3
11220.167 2
11220.671 2
11221.174 8
11221.677 6
11222.181 4
11222.684 6
11223.188 8
11223.691 5
11224.195 6
11224.698 6
11225.202 15
11225.705 5
11226.209 2
11226.712 0
11227.216 1
11227.720 1
11228.223 5
11228.727 7
11229.230 5
11229.734 3
11230.238 3
11230.741 5
11231.245 7
11231.749 8
11232.252 6
11232.756 2
11233.260 5
11233.763 1
11234.267 1
11234.771 2
11235.275 0
11235.778 1
11236.282 2
11236.786 2
11237.290 4
11237.793 3
11238.297 1
11238.801 0
11239.305 0
11239.809 7
11240.313 12
11240.816 6
11241.320 3
11241.824 1
11242.328 2
11242.832 2
11243.336 7
11243.840 15
11244.344 11
11244.848 4
11245.352 3
11245.856 4
11246.360 11
11246.864 14
11247.368 13
11247.872 4
11248.376 6
11248.880 4
11249.384 2
11249.888 5
11250.392 4
11250.896 2
11251.400 4
11251.904 2
11252.409 11
11252.913 11
11253.417 7
11253.921 2
11254.425 2
11254.929 2
11255.434 4
11255.938 1
11256.442 0
11256.946 6
11257.451 5
11257.955 1
11258.459 0
11258.963 2
11259.468 1
11259.972 0
11260.476 2
11260.981 4
11261.485 8
11261.989 3
11262.494 2
11262.998 0
11263.502 1
11264.007 0
11264.511 0
11265.016 1
11265.520 0
11266.024 2
11266.529 3
11267.033 2
11267.538 4
11268.042 1
11268.547 3
11269.051 2
11269.556 2
11270.060 5
11270.565 9
11271.069 6
11271.574 6
11272.078 2
11272.583 2
11273.088 1
11273.592 4
11274.097 2
11274.601 1
11275.106 0
11275.611 2
11276.115 0
11276.620 1
11277.125 0
11277.629 1
11278.134 5
11278.639 1
11279.144 1
11279.648 0
11280.153 2
11280.658 4
11281.163 8
11281.667 3
11282.172 4
11282.677 2
11283.182 0
11283.687 3
11284.192 14
11284.696 12
11285.201 8
11285.706 4
11286.211 1
11286.716 0
11287.221 3
11287.726 1
11288.231 1
11288.736 2
11289.241 12
11289.746 14
11290.250 5
11290.755 3
11291.260 1
11291.765 0
11292.271 6
11292.776 3
11293.281 1
11293.786 3
11294.291 5
11294.796 2
11295.301 1
11295.806 0
11296.311 0
11296.816 0
11297.321 3
11297.826 3
11298.332 7
11298.837 4
11299.342 9
11299.847 8
11300.352 5
11300.858 7
11301.363 5
11301.868 4
11302.373 3
11302.879 5
11303.384 6
11303.889 4
11304.394 4
11304.900 1
11305.405 4
11305.910 1
11306.416 2
11306.921 0
11307.426 3
11307.932 3
11308.437 2
11308.943 4
11309.448 7
11309.953 8
11310.459 2
11310.964 0
11311.470 1
11311.975 5
11312.481 4
11312.986 1
11313.492 2
11313.997 3
11314.503 5
11315.008 5
11315.514 6
11316.019 2
11316.525 2
11317.030 4
11317.536 5
11318.042 6
11318.547 3
11319.053 5
11319.558 4
11320.064 7
11320.570 4
11321.075 12
11321.581 7
11322.087 6
11322.592 5
11323.098 1
11323.604 2
11324.110 2
11324.615 1
11325.121 0
11325.627 0
11326.133 0
11326.638 4
11327.144 6
11327.650 3
11328.156 2
11328.662 0
11329.168 1
11329.673 1
11330.179 1
11330.685 1
11331.191 0
11331.697 4
11332.203 3
11332.709 5
11333.215 8
11333.721 4
11334.227 0
11334.733 2
11335.239 4
11335.745 6
11336.251 5
11336.757 3
11337.263 6
11337.769 7
11338.275 3
11338.781 1
11339.287 1
11339.793 7
11340.299 4
11340.805 2
11341.311 1
11341.817 2
11342.324 5
11342.830 2
11343.336 5
11343.842 2
11344.348 1
11344.854 1
11345.361 2
11345.867 4
11346.373 5
11346.879 7
11347.386 11
11347.892 10
11348.398 8
11348.904 3
11349.411 3
11349.917 3
11350.423 4
11350.930 2
11351.436 2
11351.942 3
11352.449 1
11352.955 2
11353.461 1
11353.968 6
11354.474 11
11354.981 7
11355.487 4
11355.994 0
11356.500 0
11357.006 1
11357.513 3
11358.019 5
11358.526 4
11359.032 0
11359.539 4
11360.046 5
11360.552 6
11361.059 4
11361.565 3
11362.072 4
11362.578 4
11363.085 16
11363.592 21
11364.098 12
11364.605 16
11365.111 20
11365.618 18
11366.125 17
11366.631 15
11367.138 18
11367.645 21
11368.152 20
11368.658 22
11369.165 21
11369.672 15
11370.179 15
11370.685 9
11371.192 16
11371.699 15
11372.206 6
11372.713 6
11373.219 10
11373.726 8
11374.233 9
11374.740 4
11375.247 1
11375.754 5
11376.261 4
11376.767 5
11377.274 2
11377.781 6
11378.288 11
11378.795 5
11379.302 6
11379.809 3
11380.316 1
11380.823 1
11381.330 1
11381.837 0
11382.344 2
11382.851 5
11383.358 2
11383.865 6
11384.372 5
11384.880 4
11385.387 5
11385.894 1
11386.401 2
11386.908 1
11387.415 1
11387.922 2
11388.429 4
11388.937 8
11389.444 4
11389.951 5
11390.458 4
11390.965 1
11391.473 2
11391.980 3
11392.487 4
11392.994 5
11393.502 2
11394.009 1
11394.516 2
11395.024 5
11395.531 1
11396.038 2
11396.546 0
11397.053 0
11397.560 2
11398.068 1
11398.575 7
11399.083 7
11399.590 11
11400.097 8
11400.605 2
11401.112 5
11401.620 4
11402.127 1
11402.635 4
11403.142 6
11403.650 3
11404.157 2
11404.665 0
11405.172 1
11405.680 4
11406.187 5
11406.695 9
11407.203 8
11407.710 6
11408.218 2
11408.725 3
11409.233 3
11409.741 1
11410.248 1
11410.756 6
11411.264 7
11411.771 4
11412.279 4
11412.787 3
11413.294 4
11413.802 2
11414.310 1
11414.818 0
11415.325 3
11415.833 2
11416.341 2
11416.849 7
11417.357 9
11417.864 2
11418.372 0
11418.880 4
11419.388 4
11419.896 0
11420.404 3
11420.912 2
11421.420 1
11421.927 3
11422.435 8
11422.943 2
11423.451 6
11423.959 1
11424.467 2
11424.975 5
11425.483 2
11425.991 3
11426.499 8
11427.007 2
11427.515 2
11428.023 3
11428.531 6
11429.039 3
11429.548 3
11430.056 5
11430.564 2
11431.072 2
11431.580 2
11432.088 3
11432.596 2
11433.104 4
11433.613 2
11434.121 1
11434.629 1
11435.137 4
11435.645 3
11436.154 6
11436.662 1
11437.170 1
11437.678 4
11438.187 4
11438.695 4
11439.203 5
11439.712 6
11440.220 6
11440.728 5
11441.237 1
11441.745 3
11442.253 10
11442.762 5
11443.270 2
11443.778 1
11444.287 2
11444.795 1
11445.304 1
11445.812 0
11446.321 4
11446.829 4
11447.337 7
11447.846 7
11448.354 1
11448.863 2
11449.372 3
11449.880 1
11450.389 4
11450.897 3
11451.406 11
11451.914 8
11452.423 9
11452.931 9
11453.440 3
11453.949 1
11454.457 3
11454.966 0
11455.475 4
11455.983 15
11456.492 15
11457.001 11
11457.509 4
11458.018 2
11458.527 3
11459.036 2
11459.544 1
11460.053 2
11460.562 4
11461.071 3
11461.579 3
11462.088 2
11462.597 12
11463.106 11
11463.615 9
11464.124 8
11464.632 0
11465.141 0
11465.650 6
11466.159 6
11466.668 6
11467.177 8
11467.686 2
11468.195 3
11468.704 3
11469.213 2
11469.722 2
11470.231 5
11470.740 1
11471.249 1
11471.758 5
11472.267 3
11472.776 2
11473.285 7
11473.794 1
11474.303 3
11474.812 3
11475.321 4
11475.830 4
11476.339 1
11476.848 1
11477.358 1
11477.867 1
11478.376 0
11478.885 2
11479.394 2
11479.904 9
11480.413 8
11480.922 2
11481.431 2
11481.940 1
11482.450 0
11482.959 4
11483.468 1
11483.978 2
11484.487 2
11484.996 7
11485.505 7
11486.015 3
11486.524 1
11487.034 0
11487.543 3
11488.052 7
11488.562 2
11489.071 4
11489.580 7
11490.090 10
11490.599 2
11491.109 4
11491.618 9
11492.128 6
11492.637 1
11493.147 2
11493.656 3
11494.166 7
11494.675 6
11495.185 3
11495.694 3
11496.204 1
11496.713 5
11497.223 3
11497.733 3
11498.242 1
11498.752 2
11499.261 1
11499.771 3
11500.281 4
11500.790 3
11501.300 5
11501.810 4
11502.319 6
11502.829 0
11503.339 1
11503.849 6
11504.358 10
11504.868 5
11505.378 2
11505.888 1
11506.397 0
11506.907 0
11507.417 2
11507.927 1
11508.437 7
11508.947 9
11509.456 5
11509.966 1
11510.476 7
11510.986 3
11511.496 5
11512.006 0
11512.516 1
11513.026 0
11513.536 11
11514.046 6
11514.556 4
11515.066 6
11515.576 8
11516.086 5
11516.596 2
11517.106 0
11517.616 0
11518.126 0
11518.636 0
11519.146 2
11519.656 1
11520.166 1
11520.676 0
11521.186 1
11521.696 4
11522.206 3
11522.717 6
11523.227 2
11523.737 2
11524.247 8
11524.757 6
11525.268 5
11525.778 5
11526.288 1
11526.798 0
11527.308 7
11527.819 7
11528.329 10
11528.839 9
11529.350 7
11529.860 9
11530.370 7
11530.881 3
11531.391 0
11531.901 0
11532.412 0
11532.922 6
11533.432 7
11533.943 12
11534.453 11
11534.964 8
11535.474 6
11535.984 3
11536.495 0
11537.005 1
11537.516 1
11538.026 3
11538.537 1
11539.047 0
11539.558 0
11540.068 2
11540.579 5
11541.089 3
11541.600 2
11542.111 2
11542.621 0
11543.132 0
11543.642 2
11544.153 3
11544.664 1
11545.174 2
11545.685 0
11546.196 2
11546.706 2
11547.217 4
11547.728 3
11548.238 2
11548.749 0
11549.260 1
11549.771 1
11550.281 0
11550.792 0
11551.303 4
11551.814 2
11552.325 3
11552.835 5
11553.346 6
11553.857 4
11554.368 0
11554.879 1
11555.390 5
11555.901 7
11556.411 7
11556.922 6
11557.433 7
11557.944 3
11558.455 10
11558.966 9
11559.477 6
11559.988 4
11560.499 4
11561.010 3
11561.521 1
11562.032 1
11562.543 0
11563.054 1
11563.565 2
11564.076 0
11564.587 2
11565.098 3
11565.609 1
11566.121 1
11566.632 0
11567.143 5
11567.654 3
11568.165 7
11568.676 7
11569.187 4
11569.699 8
11570.210 3
11570.721 2
11571.232 2
11571.743 2
11572.255 1
11572.766 4
11573.277 7
11573.789 3
11574.300 2
11574.811 3
11575.322 1
11575.834 0
11576.345 1
11576.856 2
11577.368 6
11577.879 4
11578.391 4
11578.902 5
11579.413 2
11579.925 2
11580.436 5
11580.948 2
11581.459 2
11581.970 3
11582.482 3
11582.993 11
11583.505 6
11584.016 6
11584.528 3
11585.039 1
11585.551 5
11586.063 8
11586.574 4
11587.086 1
11587.597 3
11588.109 0
11588.620 4
11589.132 1
11589.644 0
11590.155 3
11590.667 3
11591.179 0
11591.690 8
11592.202 3
11592.714 7
11593.225 3
11593.737 5
11594.249 3
11594.761 3
11595.272 8
11595.784 2
11596.296 1
11596.808 3
11597.319 7
11597.831 2
11598.343 3
11598.855 1
11599.367 2
11599.879 0
11600.391 5
11600.902 12
11601.414 7
11601.926 3
11602.438 3
11602.950 1
11603.462 2
11603.974 3
11604.486 1
11604.998 1
11605.510 2
11606.022 2
11606.534 1
11607.046 6
11607.558 3
11608.070 2
11608.582 1
11609.094 0
11609.606 3
11610.118 1
11610.630 1
11611.142 4
11611.654 2
11612.167 0
11612.679 8
11613.191 8
11613.703 4
11614.215 1
11614.727 6
11615.240 5
11615.752 3
11616.264 3
11616.776 4
11617.288 7
11617.801 4
11618.313 10
11618.825 5
11619.337 3
11619.850 2
11620.362 1
11620.874 1
11621.387 6
11621.899 2
11622.411 1
11622.924 5
11623.436 6
11623.949 9
11624.461 5
11624.973 7
11625.486 6
11625.998 2
11626.511 5
11627.023 5
11627.536 4
11628.048 6
11628.560 2
11629.073 0
11629.585 3
11630.098 4
11630.611 2
11631.123 0
11631.636 0
11632.148 0
11632.661 4
11633.173 2
11633.686 3
11634.199 5
11634.711 8
11635.224 4
11635.736 1
11636.249 5
11636.762 6
11637.274 7
11637.787 5
11638.300 2
11638.813 4
11639.325 6
11639.838 4
11640.351 4
11640.864 3
11641.376 0
11641.889 0
11642.402 1
11642.915 11
11643.427 11
11643.940 5
11644.453 1
11644.966 4
11645.479 2
11645.992 0
11646.505 3
11647.018 4
11647.530 4
11648.043 1
11648.556 0
11649.069 0
11649.582 5
11650.095 6
11650.608 8
11651.121 5
11651.634 3
11652.147 1
11652.660 2
11653.173 0
11653.686 0
11654.199 4
11654.712 1
11655.225 1
11655.738 3
11656.252 5
11656.765 8
11657.278 6
11657.791 3
11658.304 4
11658.817 5
11659.330 3
11659.843 2
11660.357 2
11660.870 2
11661.383 0
11661.896 6
11662.410 7
11662.923 0
11663.436 8
11663.949 6
11664.463 3
11664.976 3
11665.489 1
11666.002 8
11666.516 10
11667.029 6
11667.542 6
11668.056 4
11668.569 2
11669.083 5
11669.596 10
11670.109 4
11670.623 1
11671.136 5
11671.650 9
11672.163 6
11672.677 3
11673.190 2
11673.703 2
11674.217 0
11674.730 1
11675.244 3
11675.758 7
11676.271 8
11676.785 5
11677.298 4
11677.812 3
11678.325 3
11678.839 1
11679.353 1
11679.866 10
11680.380 7
11680.893 5
11681.407 10
11681.921 2
11682.434 4
11682.948 14
11683.462 7
11683.975 6
11684.489 4
11685.003 1
11685.517 2
11686.030 2
11686.544 1
11687.058 0
11687.572 0
11688.086 2
11688.599 1
11689.113 3
11689.627 1
11690.141 9
11690.655 12
11691.169 7
11691.682 3
11692.196 1
11692.710 3
11693.224 4
11693.738 2
11694.252 3
11694.766 8
11695.280 5
11695.794 7
11696.308 5
11696.822 3
11697.336 0
11697.850 0
11698.364 6
11698.878 7
11699.392 7
11699.906 7
11700.420 1
11700.934 0
11701.448 3
11701.962 3
11702.476 1
11702.991 0
11703.505 0
11704.019 5
11704.533 6
11705.047 1
11705.561 3
11706.076 4
11706.590 2
11707.104 1
11707.618 2
11708.132 2
11708.647 1
11709.161 4
11709.675 2
11710.189 4
11710.704 0
11711.218 2
11711.732 3
11712.247 2
11712.761 0
11713.275 0
11713.790 2
11714.304 3
11714.818 3
11715.333 2
11715.847 0
11716.362 0
11716.876 2
11717.391 5
11717.905 4
11718.419 5
11718.934 1
11719.448 4
11719.963 5
11720.477 1
11720.992 1
11721.506 7
11722.021 2
11722.536 2
11723.050 5
11723.565 3
11724.079 1
11724.594 11
11725.109 7
11725.623 13
11726.138 6
11726.652 8
11727.167 5
11727.682 1
11728.196 5
11728.711 2
11729.226 3
11729.741 3
11730.255 3
11730.770 7
11731.285 1
11731.799 2
11732.314 5
11732.829 6
11733.344 3
11733.859 4
11734.373 1
11734.888 2
11735.403 2
11735.918 7
11736.433 2
11736.948 6
11737.463 5
11737.977 7
11738.492 4
11739.007 3
11739.522 3
11740.037 4
11740.552 2
11741.067 2
11741.582 2
11742.097 5
11742.612 2
11743.127 3
11743.642 2
11744.157 7
11744.672 3
11745.187 6
11745.702 8
11746.217 4
11746.732 3
11747.247 3
11747.763 2
11748.278 3
11748.793 2
11749.308 0
11749.823 3
11750.338 6
11750.853 5
11751.369 3
11751.884 2
11752.399 1
11752.914 0
11753.429 5
11753.945 7
11754.460 3
11754.975 3
11755.490 5
11756.006 4
11756.521 2
11757.036 0
11757.552 2
11758.067 5
11758.582 5
11759.098 2
11759.613 1
11760.128 1
11760.644 2
11761.159 0
11761.675 0
11762.190 2
11762.706 1
11763.221 0
11763.736 2
11764.252 2
11764.767 4
11765.283 7
11765.798 4
11766.314 4
11766.829 2
11767.345 4
11767.860 5
11768.376 1
11768.892 0
11769.407 0
11769.923 2
11770.438 4
11770.954 1
11771.470 2
11771.985 2
11772.501 0
11773.017 0
11773.532 2
11774.048 1
11774.564 6
11775.079 7
11775.595 3
11776.111 8
11776.626 4
11777.142 2
11777.658 0
11778.174 2
11778.690 5
11779.205 2
11779.721 3
11780.237 4
11780.753 5
11781.269 7
11781.784 1
11782.300 1
11782.816 2
11783.332 1
11783.848 3
11784.364 7
11784.880 6
11785.396 0
11785.912 2
11786.428 1
11786.944 1
11787.460 7
11787.976 8
11788.492 3
11789.008 6
11789.524 8
11790.040 4
11790.556 1
11791.072 3
11791.588 10
11792.104 10
11792.620 13
11793.136 9
11793.652 8
11794.168 4
11794.684 2
11795.201 3
11795.717 1
11796.233 2
11796.749 1
11797.265 2
11797.781 8
11798.298 4
11798.814 3
11799.330 2
11799.846 3
11800.363 11
11800.879 9
11801.395 9
11801.912 6
11802.428 4
11802.944 2
11803.460 1
11803.977 1
11804.493 1
11805.010 1
11805.526 2
11806.042 3
11806.559 4
11807.075 1
11807.591 3
11808.108 3
11808.624 5
11809.141 8
11809.657 5
11810.174 3
11810.690 7
11811.207 8
11811.723 5
11812.240 1
11812.756 1
11813.273 3
11813.789 6
11814.306 2
11814.822 1
11815.339 1
11815.856 0
11816.372 1
11816.889 1
11817.406 1
11817.922 2
11818.439 5
11818.955 6
11819.472 0
11819.989 2
11820.506 0
11821.022 1
11821.539 2
11822.056 5
11822.572 1
11823.089 1
11823.606 0
11824.123 2
11824.640 0
11825.156 12
11825.673 6
11826.190 5
11826.707 3
11827.224 2
11827.741 0
11828.257 1
11828.774 1
11829.291 2
11829.808 1
11830.325 2
11830.842 2
11831.359 0
11831.876 6
11832.393 4
11832.910 4
11833.427 3
11833.944 0
11834.461 1
11834.978 3
11835.495 8
11836.012 3
11836.529 3
11837.046 1
11837.563 0
11838.080 0
11838.597 0
11839.114 1
11839.631 2
11840.148 1
11840.666 1
11841.183 12
11841.700 7
11842.217 5
11842.734 4
11843.251 8
11843.769 10
11844.286 5
11844.803 4
11845.320 9
11845.838 14
11846.355 7
11846.872 3
11847.389 3
11847.907 8
11848.424 3
11848.941 0
11849.459 2
11849.976 1
11850.493 0
11851.011 4
11851.528 0
11852.046 2
11852.563 1
11853.080 0
11853.598 0
11854.115 4
11854.633 2
11855.150 1
11855.668 2
11856.185 3
11856.703 1
11857.220 2
11857.738 1
11858.255 3
11858.773 4
11859.290 1
11859.808 5
11860.325 6
11860.843 1
11861.360 5
11861.878 2
11862.396 0
11862.913 0
11863.431 3
11863.949 2
11864.466 2
11864.984 3
11865.502 3
11866.019 0
11866.537 3
11867.055 5
11867.572 3
11868.090 0
11868.608 1
11869.126 4
11869.643 11
11870.161 7
11870.679 6
11871.197 4
11871.715 1
11872.232 1
11872.750 2
11873.268 2
11873.786 3
11874.304 3
11874.822 3
11875.340 1
11875.858 0
11876.375 0
11876.893 2
11877.411 1
11877.929 1
11878.447 0
11878.965 1
11879.483 2
11880.001 1
11880.519 2
11881.037 0
11881.555 0
11882.073 0
11882.591 1
11883.109 4
11883.628 16
11884.146 16
11884.664 17
11885.182 9
11885.700 4
11886.218 7
11886.736 13
11887.254 5
11887.773 3
11888.291 3
11888.809 5
11889.327 7
11889.845 6
11890.364 2
11890.882 1
11891.400 1
11891.918 1
11892.437 1
11892.955 5
11893.473 3
11893.991 2
11894.510 3
11895.028 4
11895.546 3
11896.065 2
11896.583 2
11897.101 1
11897.620 7
11898.138 5
11898.657 5
11899.175 2
11899.693 3
11900.212 7
11900.730 4
11901.249 1
11901.767 0
11902.286 4
11902.804 4
11903.323 4
11903.841 0
11904.360 0
11904.878 0
11905.397 0
11905.915 0
11906.434 1
11906.953 0
11907.471 0
11907.990 0
11908.508 1
11909.027 5
11909.546 8
11910.064 6
11910.583 6
11911.102 3
11911.620 10
11912.139 5
11912.658 2
11913.177 1
11913.695 1
11914.214 4
11914.733 2
11915.252 5
11915.770 5
11916.289 5
11916.808 3
11917.327 4
11917.846 6
11918.364 7
11918.883 5
11919.402 11
11919.921 8
11920.440 5
11920.959 5
11921.478 6
11921.996 7
11922.515 6
11923.034 9
11923.553 4
11924.072 0
11924.591 1
11925.110 5
11925.629 2
11926.148 5
11926.667 2
11927.186 1
11927.705 2
11928.224 1
11928.743 0
11929.262 3
11929.782 5
11930.301 4
11930.820 1
11931.339 1
11931.858 2
11932.377 2
11932.896 2
11933.415 4
11933.935 1
11934.454 2
11934.973 2
11935.492 0
11936.011 1
11936.531 0
11937.050 4
11937.569 4
11938.088 4
11938.608 4
11939.127 1
11939.646 2
11940.166 2
11940.685 1
11941.204 3
11941.724 4
11942.243 3
11942.762 0
11943.282 1
11943.801 3
11944.320 3
11944.840 1
11945.359 0
11945.879 0
11946.398 0
11946.918 0
11947.437 2
11947.956 0
11948.476 0
11948.995 3
11949.515 1
11950.035 1
11950.554 2
11951.074 1
11951.593 1
11952.113 0
11952.632 2
11953.152 1
11953.671 1
11954.191 1
11954.711 2
11955.230 4
11955.750 1
11956.270 0
11956.789 2
11957.309 0
11957.829 1
11958.348 1
11958.868 0
11959.388 0
11959.908 1
11960.427 4
11960.947 2
11961.467 2
11961.987 4
11962.506 6
11963.026 1
11963.546 1
11964.066 0
11964.586 0
11965.106 1
11965.625 1
11966.145 0
11966.665 0
11967.185 0
11967.705 1
11968.225 0
11968.745 0
11969.265 0
11969.785 2
11970.305 2
11970.825 1
11971.345 2
11971.865 0
11972.385 2
11972.905 3
11973.425 1
11973.945 1
11974.465 2
11974.985 1
11975.505 0
11976.025 2
11976.545 3
11977.065 1
11977.585 1
11978.105 0
11978.626 0
11979.146 5
11979.666 6
11980.186 4
11980.706 14
11981.226 15
11981.747 5
11982.267 6
11982.787 7
11983.307 3
11983.828 3
11984.348 1
11984.868 2
11985.388 0
11985.909 1
11986.429 3
11986.949 5
11987.470 3
11987.990 3
11988.510 0
11989.031 0
11989.551 1
11990.072 1
11990.592 2
11991.112 0
11991.633 3
11992.153 1
11992.674 0
11993.194 0
11993.715 0
11994.235 1
11994.756 2
11995.276 3
11995.797 5
11996.317 3
11996.838 2
11997.358 2
11997.879 1
11998.399 1
11998.920 5
11999.441 2
11999.961 1
12000.482 2
12001.002 3
12001.523 1
12002.044 5
12002.564 5
12003.085 2
12003.606 6
12004.126 4
12004.647 2
12005.168 2
12005.689 0
12006.209 0
12006.730 3
12007.251 4
12007.772 3
12008.292 1
12008.813 0
12009.334 4
12009.855 1
12010.376 1
12010.897 3
12011.417 2
12011.938 2
12012.459 1
12012.980 0
12013.501 2
12014.022 0
12014.543 3
12015.064 3
12015.585 5
12016.106 1
12016.627 8
12017.148 5
12017.669 8
12018.190 2
12018.711 0
12019.232 0
12019.753 3
12020.274 3
12020.795 2
12021.316 0
12021.837 2
12022.358 8
12022.879 7
12023.400 3
12023.921 3
12024.442 1
12024.964 0
12025.485 4
12026.006 4
12026.527 3
12027.048 1
12027.569 2
12028.091 2
12028.612 1
12029.133 1
12029.654 3
12030.176 4
12030.697 1
12031.218 3
12031.740 9
12032.261 8
12032.782 4
12033.303 3
12033.825 0
12034.346 0
12034.868 1
12035.389 4
12035.910 2
12036.432 2
12036.953 5
12037.475 6
12037.996 3
12038.517 1
12039.039 1
12039.560 2
12040.082 0
12040.603 0
12041.125 0
12041.646 0
12042.168 0
12042.689 2
12043.211 4
12043.732 9
12044.254 4
12044.776 0
12045.297 2
12045.819 2
12046.340 1
12046.862 0
12047.384 1
12047.905 7
12048.427 4
12048.949 0
12049.470 1
12049.992 2
12050.514 2
12051.035 2
12051.557 6
12052.079 8
12052.601 1
12053.122 1
12053.644 1
12054.166 0
12054.688 4
12055.209 5
12055.731 2
12056.253 3
12056.775 1
12057.297 2
12057.819 3
12058.341 0
12058.862 0
12059.384 0
12059.906 1
12060.428 2
12060.950 8
12061.472 5
12061.994 3
12062.516 2
12063.038 2
12063.560 1
12064.082 1
12064.604 2
12065.126 0
12065.648 3
12066.170 4
12066.692 2
12067.214 5
12067.736 5
12068.258 2
12068.780 2
12069.302 1
12069.825 6
12070.347 0
12070.869 0
12071.391 1
12071.913 4
12072.435 5
12072.958 3
12073.480 0
12074.002 1
12074.524 0
12075.046 3
12075.569 0
12076.091 1
12076.613 0
12077.135 2
12077.658 3
12078.180 1
12078.702 1
12079.225 0
12079.747 0
12080.269 0
12080.792 1
12081.314 1
12081.836 1
12082.359 2
12082.881 1
12083.404 1
12083.926 0
12084.448 4
12084.971 2
12085.493 3
12086.016 5
12086.538 2
12087.061 1
12087.583 1
12088.106 2
12088.628 2
12089.151 1
12089.673 2
12090.196 2
12090.719 0
12091.241 0
12091.764 1
12092.286 1
12092.809 1
12093.332 5
12093.854 7
12094.377 5
12094.900 6
12095.422 3
12095.945 3
12096.468 3
12096.990 0
12097.513 1
12098.036 2
12098.559 0
12099.081 2
12099.604 2
12100.127 0
12100.650 0
12101.172 1
12101.695 0
12102.218 0
12102.741 0
12103.264 2
12103.787 0
12104.309 1
12104.832 3
12105.355 3
12105.878 1
12106.401 2
12106.924 1
12107.447 0
12107.970 2
12108.493 2
12109.016 5
12109.539 5
12110.062 4
12110.585 3
12111.108 3
12111.631 4
12112.154 3
12112.677 1
12113.200 1
12113.723 0
12114.246 1
12114.769 0
12115.292 0
12115.815 2
12116.338 0
12116.862 0
12117.385 0
12117.908 1
12118.431 2
12118.954 2
12119.477 0
12120.001 1
12120.524 0
12121.047 0
12121.570 1
12122.094 0
12122.617 5
12123.140 5
12123.663 3
12124.187 6
12124.710 4
12125.233 1
12125.757 1
12126.280 1
12126.803 0
12127.327 0
12127.850 2
12128.373 1
12128.897 3
12129.420 1
12129.944 4
12130.467 8
12130.990 5
12131.514 0
12132.037 0
12132.561 0
12133.084 1
12133.608 3
12134.131 1
12134.655 1
12135.178 1
12135.702 1
12136.225 2
12136.749 0
12137.273 0
12137.796 6
12138.320 5
12138.843 3
12139.367 2
12139.891 2
12140.414 1
12140.938 0
12141.462 1
12141.985 1
12142.509 1
12143.033 0
12143.556 0
12144.080 3
12144.604 5
12145.128 5
12145.651 1
12146.175 4
12146.699 5
12147.223 3
12147.747 1
12148.270 2
12148.794 3
12149.318 5
12149.842 4
12150.366 6
12150.890 3
12151.413 1
12151.937 1
12152.461 0
12152.985 1
12153.509 4
12154.033 3
12154.557 1
12155.081 6
12155.605 6
12156.129 5
12156.653 4
12157.177 2
12157.701 1
12158.225 1
12158.749 1
12159.273 4
12159.797 7
12160.321 7
12160.845 3
12161.369 0
12161.893 1
12162.418 0
12162.942 1
12163.466 0
12163.990 0
12164.514 4
12165.038 2
12165.563 2
12166.087 0
12166.611 4
12167.135 1
12167.659 1
12168.184 0
12168.708 3
12169.232 3
12169.756 3
12170.281 1
12170.805 4
12171.329 5
12171.854 9
12172.378 9
12172.902 2
12173.427 3
12173.951 0
12174.475 1
12175.000 4
12175.524 1
12176.049 1
12176.573 3
12177.097 0
12177.622 0
12178.146 2
12178.671 4
12179.195 4
12179.720 5
12180.244 1
12180.769 1
12181.293 2
12181.818 0
12182.342 0
12182.867 1
12183.392 3
12183.916 7
12184.441 3
12184.965 1
12185.490 2
12186.015 2
12186.539 3
12187.064 4
12187.589 3
12188.113 2
12188.638 5
12189.163 2
12189.687 4
12190.212 2
12190.737 1
12191.261 0
12191.786 1
12192.311 0
12192.836 1
12193.361 1
12193.885 1
12194.410 0
12194.935 0
12195.460 6
12195.985 5
12196.509 1
12197.034 3
12197.559 8
12198.084 6
12198.609 3
12199.134 2
12199.659 0
12200.184 0
12200.709 4
12201.234 3
12201.759 3
12202.284 3
12202.809 1
12203.334 2
12203.859 0
12204.384 0
12204.909 0
12205.434 2
12205.959 2
12206.484 3
12207.009 3
12207.534 3
12208.059 10
12208.584 6
12209.109 2
12209.634 1
12210.160 2
12210.685 0
12211.210 1
12211.735 0
12212.260 0
12212.786 1
12213.311 1
12213.836 1
12214.361 1
12214.886 3
12215.412 2
12215.937 11
12216.462 6
12216.988 5
12217.513 5
12218.038 2
12218.563 0
12219.089 4
12219.614 4
12220.140 5
12220.665 1
12221.190 0
12221.716 1
12222.241 1
12222.766 0
12223.292 1
12223.817 0
12224.343 1
12224.868 0
12225.394 3
12225.919 2
12226.445 1
12226.970 1
12227.496 0
12228.021 0
12228.547 1
12229.072 3
12229.598 6
12230.124 5
12230.649 4
12231.175 5
12231.700 1
12232.226 2
12232.752 1
12233.277 0
12233.803 1
12234.329 3
12234.854 2
12235.380 2
12235.906 1
12236.431 1
12236.957 1
12237.483 0
12238.008 0
12238.534 1
12239.060 2
12239.586 0
12240.112 1
12240.637 0
12241.163 0
12241.689 1
12242.215 2
12242.741 0
12243.267 1
12243.792 2
12244.318 0
12244.844 3
12245.370 0
12245.896 3
12246.422 5
12246.948 3
12247.474 5
12248.000 1
12248.526 5
12249.052 4
12249.578 3
12250.104 2
12250.630 2
12251.156 3
12251.682 5
12252.208 2
12252.734 5
12253.260 6
12253.786 6
12254.312 10
12254.838 6
12255.364 6
12255.891 4
12256.417 3
12256.943 10
12257.469 9
12257.995 9
12258.521 8
12259.048 2
12259.574 2
12260.100 1
12260.626 0
12261.152 0
12261.679 4
12262.205 4
12262.731 5
12263.258 20
12263.784 17
12264.310 8
12264.836 6
12265.363 4
12265.889 2
12266.415 1
12266.942 0
12267.468 2
12267.995 1
12268.521 2
12269.047 3
12269.574 0
12270.100 3
12270.627 5
12271.153 1
12271.680 1
12272.206 2
12272.733 2
12273.259 0
12273.786 1
12274.312 2
12274.839 0
12275.365 6
12275.892 5
12276.418 2
12276.945 0
12277.472 1
12277.998 1
12278.525 3
12279.051 1
12279.578 0
12280.105 0
12280.631 0
12281.158 1
12281.685 1
12282.211 2
12282.738 1
12283.265 1
12283.791 0
12284.318 0
12284.845 1
12285.372 3
12285.899 1
12286.425 1
12286.952 1
12287.479 0
12288.006 0
12288.533 0
12289.059 0
12289.586 2
12290.113 1
12290.640 2
12291.167 0
12291.694 2
12292.221 3
12292.748 0
12293.275 0
12293.801 1
12294.328 6
12294.855 8
12295.382 3
12295.909 1
12296.436 5
12296.963 5
12297.490 7
12298.017 5
12298.544 1
12299.071 2
12299.599 1
12300.126 4
12300.653 5
12301.180 2
12301.707 0
12302.234 2
12302.761 0
12303.288 1
12303.815 1
12304.343 6
12304.870 2
12305.397 2
12305.924 2
12306.451 0
12306.979 0
12307.506 2
12308.033 4
12308.560 3
12309.088 3
12309.615 5
12310.142 3
12310.670 2
12311.197 0
12311.724 1
12312.252 2
12312.779 3
12313.306 5
12313.834 0
12314.361 0
12314.888 0
12315.416 0
12315.943 1
12316.471 4
12316.998 3
12317.526 2
12318.053 6
12318.580 4
12319.108 3
12319.635 6
12320.163 2
12320.690 0
12321.218 2
12321.746 11
12322.273 11
12322.801 7
12323.328 1
12323.856 0
12324.383 1
12324.911 6
12325.439 5
12325.966 4
12326.494 5
12327.022 1
12327.549 0
12328.077 0
12328.605 0
12329.132 0
12329.660 0
12330.188 8
12330.715 8
12331.243 6
12331.771 5
12332.299 3
12332.826 1
12333.354 0
12333.882 1
12334.410 3
12334.938 3
12335.466 2
12335.993 1
12336.521 0
12337.049 1
12337.577 1
12338.105 1
12338.633 0
12339.161 0
12339.689 0
12340.217 1
12340.744 2
12341.272 4
12341.800 4
12342.328 1
12342.856 0
12343.384 3
12343.912 0
12344.440 0
12344.968 0
12345.497 0
12346.025 5
12346.553 4
12347.081 2
12347.609 2
12348.137 1
12348.665 5
12349.193 3
12349.721 3
12350.249 3
12350.778 6
12351.306 4
12351.834 0
12352.362 4
12352.890 5
12353.419 1
12353.947 4
12354.475 3
12355.003 6
12355.532 6
12356.060 7
12356.588 6
12357.116 7
12357.645 5
12358.173 3
12358.701 13
12359.230 19
12359.758 11
12360.286 16
12360.815 17
12361.343 13
12361.872 15
12362.400 18
12362.928 11
12363.457 4
12363.985 7
12364.514 9
12365.042 8
12365.571 10
12366.099 3
12366.628 5
12367.156 4
12367.685 5
12368.213 6
12368.742 1
12369.270 1
12369.799 0
12370.328 5
12370.856 5
12371.385 3
12371.913 7
12372.442 2
12372.971 1
12373.499 1
12374.028 6
12374.557 13
12375.085 13
12375.614 7
12376.143 6
12376.671 4
12377.200 0
12377.729 1
12378.258 5
12378.786 6
12379.315 4
12379.844 2
12380.373 0
12380.901 4
12381.430 4
12381.959 8
12382.488 6
12383.017 5
12383.546 1
12384.075 0
12384.603 0
12385.132 4
12385.661 1
12386.190 0
12386.719 3
12387.248 2
12387.777 10
12388.306 7
12388.835 3
12389.364 1
12389.893 0
12390.422 2
12390.951 2
12391.480 0
12392.009 5
12392.538 6
12393.067 2
12393.596 3
12394.125 4
12394.654 0
12395.183 1
12395.713 0
12396.242 0
12396.771 0
12397.300 3
12397.829 0
12398.358 2
12398.888 2
12399.417 8
12399.946 6
12400.475 3
12401.004 1
12401.534 0
12402.063 0
12402.592 1
12403.121 0
12403.651 4
12404.180 7
12404.709 4
12405.239 0
12405.768 1
12406.297 2
12406.827 0
12407.356 3
12407.885 1
12408.415 2
12408.944 1
12409.474 3
12410.003 2
12410.533 1
12411.062 0
12411.591 3
12412.121 1
12412.650 1
12413.180 4
12413.709 4
12414.239 3
12414.768 1
12415.298 1
12415.828 5
12416.357 5
12416.887 5
12417.416 6
12417.946 4
12418.475 3
12419.005 4
12419.535 3
12420.064 1
12420.594 0
12421.124 5
12421.653 1
12422.183 0
12422.713 0
12423.242 1
12423.772 0
12424.302 0
12424.832 0
12425.361 3
12425.891 2
12426.421 4
12426.951 1
12427.481 1
12428.010 0
12428.540 3
12429.070 1
12429.600 1
12430.130 4
12430.660 5
12431.189 3
12431.719 1
12432.249 0
12432.779 1
12433.309 2
12433.839 1
12434.369 1
12434.899 1
12435.429 0
12435.959 6
12436.489 4
12437.019 3
12437.549 1
12438.079 2
12438.609 0
12439.139 2
12439.669 8
12440.199 2
12440.729 6
12441.259 3
12441.789 4
12442.319 3
12442.850 3
12443.380 1
12443.910 0
12444.440 2
12444.970 2
12445.500 0
12446.031 5
12446.561 3
12447.091 5
12447.621 1
12448.151 0
12448.682 0
12449.212 2
12449.742 2
12450.273 2
12450.803 0
12451.333 0
12451.863 0
12452.394 0
12452.924 0
12453.454 1
12453.985 4
12454.515 0
12455.046 1
12455.576 1
12456.106 0
12456.637 2
12457.167 1
12457.698 0
12458.228 0
12458.759 3
12459.289 3
12459.820 0
12460.350 1
12460.881 5
12461.411 4
12461.942 1
12462.472 0
12463.003 1
12463.533 4
12464.064 5
12464.594 4
12465.125 4
12465.656 3
12466.186 2
12466.717 0
12467.248 3
12467.778 4
12468.309 2
12468.840 1
12469.370 3
12469.901 3
12470.432 1
12470.962 2
12471.493 5
12472.024 3
12472.555 3
12473.085 2
12473.616 6
12474.147 3
12474.678 13
12475.209 16
12475.739 7
12476.270 6
12476.801 3
12477.332 2
12477.863 2
12478.394 2
12478.925 0
12479.456 0
12479.986 2
12480.517 0
12481.048 2
12481.579 1
12482.110 0
12482.641 1
12483.172 0
12483.703 0
12484.234 1
12484.765 2
12485.296 4
12485.827 1
12486.358 0
12486.889 2
12487.421 0
12487.952 0
12488.483 2
12489.014 2
12489.545 1
12490.076 0
12490.607 3
12491.138 3
12491.670 4
12492.201 2
12492.732 4
12493.263 4
12493.794 3
12494.326 3
12494.857 5
12495.388 4
12495.919 1
12496.451 2
12496.982 0
12497.513 1
12498.044 5
12498.576 7
12499.107 2
12499.638 1
12500.170 6
12500.701 11
12501.232 2
12501.764 4
12502.295 2
12502.827 3
12503.358 5
12503.889 8
12504.421 7
12504.952 4
12505.484 5
12506.015 2
12506.547 0
12507.078 0
12507.610 0
12508.141 2
12508.673 1
12509.204 0
12509.736 0
12510.267 0
12510.799 0
12511.331 1
12511.862 4
12512.394 3
12512.925 4
12513.457 5
12513.989 1
12514.520 0
12515.052 0
12515.584 0
12516.115 10
12516.647 8
12517.179 1
12517.710 1
12518.242 1
12518.774 2
12519.306 1
12519.837 1
12520.369 3
12520.901 5
12521.433 2
12521.965 9
12522.496 9
12523.028 5
12523.560 2
12524.092 0
12524.624 1
12525.156 1
12525.688 1
12526.219 1
12526.751 0
12527.283 1
12527.815 1
12528.347 0
12528.879 3
12529.411 2
12529.943 1
12530.475 0
12531.007 0
12531.539 1
12532.071 0
12532.603 1
12533.135 2
12533.667 3
12534.199 6
12534.731 3
12535.263 0
12535.796 1
12536.328 1
12536.860 1
12537.392 0
12537.924 0
12538.456 3
12538.988 4
12539.521 2
12540.053 4
12540.585 3
12541.117 1
12541.649 5
12542.182 3
12542.714 14
12543.246 9
12543.778 6
12544.311 6
12544.843 1
12545.375 3
12545.908 5
12546.440 5
12546.972 5
12547.505 2
12548.037 1
12548.569 1
12549.102 1
12549.634 5
12550.167 6
12550.699 5
12551.231 8
12551.764 3
12552.296 2
12552.829 1
12553.361 3
12553.894 0
12554.426 0
12554.959 1
12555.491 0
12556.024 3
12556.556 1
12557.089 0
12557.622 1
12558.154 3
12558.687 1
12559.219 0
12559.752 2
12560.285 0
12560.817 2
12561.350 5
12561.882 2
12562.415 4
12562.948 2
12563.480 1
12564.013 3
12564.546 2
12565.079 0
12565.611 1
12566.144 1
12566.677 1
12567.210 1
12567.742 1
12568.275 0
12568.808 1
12569.341 0
12569.874 1
12570.406 2
12570.939 0
12571.472 1
12572.005 2
12572.538 1
12573.071 2
12573.604 1
12574.137 1
12574.670 0
12575.203 0
12575.735 1
12576.268 5
12576.801 3
12577.334 6
12577.867 4
12578.400 0
12578.933 0
12579.466 0
12579.999 0
12580.533 0
12581.066 1
12581.599 0
12582.132 0
12582.665 0
12583.198 3
12583.731 1
12584.264 0
12584.797 2
12585.330 2
12585.864 1
12586.397 2
12586.930 1
12587.463 0
12587.996 0
12588.530 0
12589.063 2
12589.596 5
12590.129 6
12590.663 3
12591.196 1
12591.729 3
12592.263 3
12592.796 3
12593.329 1
12593.862 1
12594.396 9
12594.929 5
12595.463 2
12595.996 3
12596.529 1
12597.063 3
12597.596 5
12598.130 2
12598.663 0
12599.196 0
12599.730 0
12600.263 0
12600.797 0
12601.330 0
12601.864 0
12602.397 0
12602.931 3
12603.464 5
12603.998 3
12604.532 1
12605.065 1
12605.599 0
12606.132 0
12606.666 0
12607.199 0
12607.733 0
12608.267 1
12608.800 1
12609.334 0
12609.868 0
12610.401 4
12610.935 3
12611.469 4
12612.003 4
12612.536 0
12613.070 2
12613.604 5
12614.138 4
12614.671 2
12615.205 8
12615.739 1
12616.273 0
12616.806 2
12617.340 0
12617.874 4
12618.408 0
12618.942 0
12619.476 5
12620.010 3
12620.544 4
12621.077 1
12621.611 0
12622.145 2
12622.679 2
12623.213 1
12623.747 0
12624.281 0
12624.815 1
12625.349 0
12625.883 0
12626.417 1
12626.951 0
12627.485 1
12628.019 7
12628.553 7
12629.087 3
12629.622 2
12630.156 3
12630.690 2
12631.224 3
12631.758 2
12632.292 1
12632.826 4
12633.360 2
12633.895 0
12634.429 1
12634.963 2
12635.497 1
12636.032 1
12636.566 2
12637.100 2
12637.634 2
12638.169 0
12638.703 1
12639.237 5
12639.771 2
12640.306 1
12640.840 0
12641.374 0
12641.909 0
12642.443 0
12642.977 1
12643.512 2
12644.046 0
12644.581 1
12645.115 1
12645.649 0
12646.184 0
12646.718 0
12647.253 0
12647.787 0
12648.322 1
12648.856 1
12649.391 0
12649.925 1
12650.460 0
12650.994 1
12651.529 5
12652.064 2
12652.598 2
12653.133 2
12653.667 3
12654.202 7
12654.737 3
12655.271 3
12655.806 2
12656.340 4
12656.875 3
12657.410 2
12657.944 1
12658.479 1
12659.014 0
12659.549 0
12660.083 1
12660.618 2
12661.153 2
12661.688 1
12662.222 2
12662.757 0
12663.292 0
12663.827 0
12664.362 0
12664.896 0
12665.431 0
12665.966 2
12666.501 5
12667.036 2
12667.571 1
12668.106 1
12668.641 3
12669.176 3
12669.710 0
12670.245 0
12670.780 0
12671.315 0
12671.850 0
12672.385 1
12672.920 4
12673.455 1
12673.990 0
12674.525 2
12675.060 5
12675.596 0
12676.131 0
12676.666 0
12677.201 0
12677.736 1
12678.271 1
12678.806 2
12679.341 1
12679.876 1
12680.412 2
12680.947 0
12681.482 1
12682.017 2
12682.552 0
12683.088 3
12683.623 3
12684.158 0
12684.693 0
12685.229 0
12685.764 0
12686.299 0
12686.834 0
12687.370 0
12687.905 0
12688.440 2
12688.976 3
12689.511 0
12690.046 0
12690.582 0
12691.117 1
12691.653 6
12692.188 10
12692.723 4
12693.259 2
12693.794 2
12694.330 1
12694.865 1
12695.401 2
12695.936 0
12696.472 2
12697.007 4
12697.543 1
12698.078 0
12698.614 0
12699.149 0
12699.685 0
12700.221 2
12700.756 2
12701.292 4
12701.827 9
12702.363 5
12702.899 4
12703.434 5
12703.970 9
12704.506 3
12705.041 3
12705.577 4
12706.113 2
12706.648 2
12707.184 0
12707.720 0
12708.256 4
12708.791 5
12709.327 1
12709.863 0
12710.399 1
12710.935 0
12711.470 1
12712.006 1
12712.542 2
12713.078 2
12713.614 1
12714.150 1
12714.686 6
12715.221 6
12715.757 1
12716.293 1
12716.829 3
12717.365 2
12717.901 1
12718.437 1
12718.973 1
12719.509 3
12720.045 6
12720.581 3
12721.117 4
12721.653 6
12722.189 5
12722.725 0
12723.261 0
12723.797 0
12724.333 4
12724.869 2
12725.406 0
12725.942 3
12726.478 0
12727.014 0
12727.550 0
12728.086 5
12728.623 3
12729.159 1
12729.695 1
12730.231 4
12730.767 1
12731.304 0
12731.840 6
12732.376 1
12732.912 5
12733.449 2
12733.985 0
12734.521 1
12735.058 1
12735.594 0
12736.130 0
12736.667 0
12737.203 4
12737.739 2
12738.276 0
12738.812 2
12739.348 2
12739.885 1
12740.421 0
12740.958 1
12741.494 0
12742.031 0
12742.567 0
12743.104 0
12743.640 0
12744.177 0
12744.713 3
12745.250 1
12745.786 0
12746.323 0
12746.859 1
12747.396 1
12747.932 0
12748.469 0
12749.006 10
12749.542 14
12750.079 10
12750.616 11
12751.152 4
12751.689 4
12752.226 3
12752.762 1
12753.299 1
12753.836 1
12754.372 0
12754.909 3
12755.446 2
12755.983 0
12756.519 0
12757.056 0
12757.593 0
12758.130 0
12758.667 0
12759.203 8
12759.740 4
12760.277 4
12760.814 7
12761.351 1
12761.888 1
12762.425 1
12762.961 0
12763.498 0
12764.035 1
12764.572 5
12765.109 3
12765.646 2
12766.183 0
12766.720 2
12767.257 2
12767.794 2
12768.331 0
12768.868 2
12769.405 2
12769.942 3
12770.479 4
12771.016 2
12771.553 1
12772.091 1
12772.628 2
12773.165 1
12773.702 3
12774.239 0
12774.776 5
12775.313 5
12775.851 2
12776.388 1
12776.925 1
12777.462 0
12777.999 1
12778.537 2
12779.074 1
12779.611 0
12780.148 1
12780.686 4
12781.223 8
12781.760 5
12782.297 2
12782.835 1
12783.372 1
12783.909 1
12784.447 3
12784.984 8
12785.522 7
12786.059 5
12786.596 1
12787.134 4
12787.671 2
12788.209 2
12788.746 1
12789.284 2
12789.821 5
12790.358 3
12790.896 2
12791.433 1
12791.971 0
12792.508 0
12793.046 1
12793.584 0
12794.121 0
12794.659 1
12795.196 2
12795.734 7
12796.271 3
12796.809 1
12797.347 0
12797.884 0
12798.422 0
12798.960 7
12799.497 6
12800.035 1
12800.573 2
12801.110 0
12801.648 0
12802.186 3
12802.724 3
12803.261 1
12803.799 5
12804.337 3
12804.875 5
12805.412 2
12805.950 1
12806.488 1
12807.026 2
12807.564 0
12808.102 0
12808.639 0
12809.177 1
12809.715 3
12810.253 2
12810.791 3
12811.329 6
12811.867 3
12812.405 2
12812.943 2
12813.481 1
12814.019 0
12814.557 1
12815.095 2
12815.633 0
12816.171 1
12816.709 0
12817.247 3
12817.785 5
12818.323 2
12818.861 2
12819.399 1
12819.937 0
12820.475 7
12821.013 5
12821.552 1
12822.090 1
12822.628 0
12823.166 0
12823.704 2
12824.242 0
12824.781 0
12825.319 1
12825.857 0
12826.395 1
12826.933 0
12827.472 0
12828.010 0
12828.548 7
12829.087 4
12829.625 3
12830.163 3
12830.702 2
12831.240 1
12831.778 0
12832.317 0
12832.855 2
12833.393 1
12833.932 2
12834.470 1
12835.009 5
12835.547 0
12836.085 0
12836.624 2
12837.162 7
12837.701 4
12838.239 5
12838.778 2
12839.316 0
12839.855 0
12840.393 0
12840.932 0
12841.470 4
12842.009 0
12842.548 0
12843.086 1
12843.625 1
12844.163 2
12844.702 2
12845.241 3
12845.779 3
12846.318 2
12846.857 1
12847.395 2
12847.934 0
12848.473 5
12849.011 6
12849.550 3
12850.089 2
12850.627 1
12851.166 1
12851.705 1
12852.244 1
12852.783 0
12853.321 0
12853.860 3
12854.399 2
12854.938 3
12855.477 3
12856.016 0
12856.554 0
12857.093 1
12857.632 0
12858.171 2
12858.710 2
12859.249 2
12859.788 3
12860.327 5
12860.866 4
12861.405 2
12861.944 2
12862.483 2
12863.022 1
12863.561 0
12864.100 0
12864.639 0
12865.178 3
12865.717 3
12866.256 0
12866.795 0
12867.334 0
12867.873 0
12868.412 1
12868.951 2
12869.491 3
12870.030 2
12870.569 4
12871.108 1
12871.647 4
12872.186 5
12872.726 9
12873.265 7
12873.804 9
12874.343 3
12874.883 0
12875.422 2
12875.961 6
12876.500 6
12877.040 2
12877.579 16
12878.118 10
12878.658 5
12879.197 3
12879.736 2
12880.276 3
12880.815 3
12881.354 1
12881.894 0
12882.433 0
12882.973 0
12883.512 0
12884.052 0
12884.591 0
12885.131 2
12885.670 0
12886.209 1
12886.749 1
12887.288 1
12887.828 2
12888.368 2
12888.907 2
12889.447 0
12889.986 1
12890.526 2
12891.065 1
12891.605 1
12892.145 2
12892.684 2
12893.224 4
12893.764 0
12894.303 2
12894.843 0
12895.383 2
12895.922 2
12896.462 1
12897.002 2
12897.541 2
12898.081 5
12898.621 5
12899.161 2
12899.700 1
12900.240 1
12900.780 0
12901.320 0
12901.860 0
12902.399 1
12902.939 0
12903.479 2
12904.019 1
12904.559 1
12905.099 3
12905.639 2
12906.178 1
12906.718 0
12907.258 4
12907.798 3
12908.338 4
12908.878 1
12909.418 1
12909.958 0
12910.498 0
12911.038 0
12911.578 0
12912.118 0
12912.658 0
12913.198 0
12913.738 0
12914.278 2
12914.819 2
12915.359 2
12915.899 4
12916.439 3
12916.979 2
12917.519 1
12918.059 2
12918.599 2
12919.140 0
12919.680 0
12920.220 1
12920.760 1
12921.300 4
12921.841 5
12922.381 4
12922.921 3
12923.461 2
12924.002 0
12924.542 0
12925.082 0
12925.623 6
12926.163 4
12926.703 4
12927.244 1
12927.784 0
12928.324 0
12928.865 2
12929.405 1
12929.946 0
12930.486 1
12931.026 2
12931.567 1
12932.107 0
12932.648 0
12933.188 3
12933.729 1
12934.269 2
12934.810 0
12935.350 0
12935.891 5
12936.431 2
12936.972 0
12937.512 1
12938.053 5
12938.594 0
12939.134 1
12939.675 1
12940.215 1
12940.756 0
12941.297 0
12941.837 1
12942.378 0
12942.919 2
12943.459 0
12944.000 0
12944.541 0
12945.081 1
12945.622 1
12946.163 1
12946.704 2
12947.244 7
12947.785 3
12948.326 2
12948.867 3
12949.408 5
12949.948 4
12950.489 3
12951.030 2
12951.571 0
12952.112 3
12952.653 1
12953.194 0
12953.734 0
12954.275 1
12954.816 0
12955.357 0
12955.898 0
12956.439 0
12956.980 2
12957.521 5
12958.062 0
12958.603 0
12959.144 1
12959.685 9
12960.226 7
12960.767 2
12961.308 3
12961.849 4
12962.390 3
12962.931 5
12963.473 1
12964.014 5
12964.555 4
12965.096 1
12965.637 1
12966.178 6
12966.719 4
12967.261 2
12967.802 1
12968.343 0
12968.884 1
12969.425 0
12969.967 0
12970.508 4
12971.049 11
12971.590 11
12972.132 9
12972.673 8
12973.214 3
12973.756 5
12974.297 3
12974.838 2
12975.380 1
12975.921 1
12976.462 3
12977.004 6
12977.545 0
12978.087 0
12978.628 1
12979.169 0
12979.711 0
12980.252 0
12980.794 1
12981.335 10
12981.877 2
12982.418 4
12982.960 6
12983.501 2
12984.043 2
12984.584 2
12985.126 0
12985.668 1
12986.209 2
12986.751 4
12987.292 7
12987.834 3
12988.376 0
12988.917 1
12989.459 0
12990.000 2
12990.542 4
12991.084 7
12991.626 3
12992.167 1
12992.709 0
12993.251 2
12993.792 1
12994.334 1
12994.876 1
12995.418 5
12995.959 6
12996.501 1
12997.043 1
12997.585 6
12998.127 6
12998.669 1
12999.210 6
12999.752 2
13000.294 1
13000.836 0
13001.378 2
13001.920 1
13002.462 1
13003.004 4
13003.546 2
13004.088 1
13004.629 1
13005.171 3
13005.713 5
13006.255 2
13006.797 7
13007.339 5
13007.881 1
13008.424 1
13008.966 1
13009.508 5
13010.050 6
13010.592 2
13011.134 3
13011.676 1
13012.218 0
13012.760 5
13013.302 5
13013.845 2
13014.387 0
13014.929 1
13015.471 1
13016.013 0
13016.555 0
13017.098 2
13017.640 1
13018.182 1
13018.724 0
13019.267 0
13019.809 0
13020.351 0
13020.894 2
13021.436 0
13021.978 0
13022.521 0
13023.063 2
13023.605 2
13024.148 1
13024.690 0
13025.232 0
13025.775 0
13026.317 2
13026.860 3
13027.402 0
13027.945 2
13028.487 4
13029.029 0
13029.572 0
13030.114 1
13030.657 2
13031.199 7
13031.742 11
13032.284 4
13032.827 7
13033.370 4
13033.912 2
13034.455 2
13034.997 0
13035.540 0
13036.083 2
13036.625 3
13037.168 1
13037.710 1
13038.253 2
13038.796 4
13039.338 4
13039.881 4
13040.424 2
13040.967 0
13041.509 1
13042.052 1
13042.595 5
13043.138 14
13043.680 7
13044.223 3
13044.766 0
13045.309 4
13045.852 3
13046.394 0
13046.937 1
13047.480 0
13048.023 0
13048.566 0
13049.109 1
13049.652 0
13050.195 3
13050.737 4
13051.280 3
13051.823 1
13052.366 0
13052.909 1
13053.452 0
13053.995 0
13054.538 2
13055.081 3
13055.624 4
13056.167 3
13056.710 5
13057.253 1
13057.796 2
13058.340 2
13058.883 3
13059.426 6
13059.969 4
13060.512 1
13061.055 2
13061.598 4
13062.141 6
13062.685 5
13063.228 3
13063.771 4
13064.314 3
13064.857 2
13065.401 1
13065.944 0
13066.487 1
13067.030 0
13067.574 1
13068.117 3
13068.660 1
13069.204 0
13069.747 2
13070.290 3
13070.834 1
13071.377 0
13071.920 0
13072.464 0
13073.007 3
13073.550 4
13074.094 6
13074.637 1
13075.181 1
13075.724 0
13076.268 0
13076.811 2
13077.354 3
13077.898 0
13078.441 0
13078.985 0
13079.528 0
13080.072 1
13080.616 2
13081.159 0
13081.703 1
13082.246 1
13082.790 0
13083.333 2
13083.877 1
13084.421 0
13084.964 5
13085.508 3
13086.052 0
13086.595 1
13087.139 3
13087.683 0
13088.226 1
13088.770 1
13089.314 3
13089.858 3
13090.401 1
13090.945 0
13091.489 0
13092.033 0
13092.576 0
13093.120 2
13093.664 3
13094.208 1
13094.752 1
13095.295 0
13095.839 0
13096.383 2
13096.927 5
13097.471 3
13098.015 3
13098.559 3
13099.103 9
13099.647 9
13100.191 6
13100.735 1
13101.279 2
13101.823 0
13102.367 0
13102.911 2
13103.455 1
13103.999 0
13104.543 0
13105.087 2
13105.631 0
13106.175 1
13106.719 0
13107.263 1
13107.807 1
13108.351 0
13108.895 0
13109.439 0
13109.984 1
13110.528 4
13111.072 4
13111.616 1
13112.160 0
13112.705 1
13113.249 1
13113.793 3
13114.337 4
13114.881 1
13115.426 3
13115.970 0
13116.514 2
13117.059 5
13117.603 9
13118.147 5
13118.692 6
13119.236 0
13119.780 1
13120.325 0
13120.869 2
13121.413 1
13121.958 1
13122.502 0
13123.047 4
13123.591 3
13124.136 1
13124.680 1
13125.224 1
13125.769 1
13126.313 1
13126.858 2
13127.402 1
13127.947 1
13128.492 0
13129.036 4
13129.581 0
13130.125 6
13130.670 5
13131.214 1
13131.759 2
13132.304 0
13132.848 1
13133.393 1
13133.938 2
13134.482 0
13135.027 0
13135.572 3
13136.116 3
13136.661 3
13137.206 0
13137.750 1
13138.295 3
13138.840 1
13139.385 1
13139.929 3
13140.474 5
13141.019 4
13141.564 3
13142.109 0
13142.653 0
13143.198 1
13143.743 1
13144.288 2
13144.833 0
13145.378 0
13145.923 0
13146.468 0
13147.012 0
13147.557 2
13148.102 3
13148.647 1
13149.192 1
13149.737 0
13150.282 1
13150.827 1
13151.372 1
13151.917 0
13152.462 2
13153.007 1
13153.552 0
13154.097 0
13154.643 0
13155.188 2
13155.733 3
13156.278 1
13156.823 1
13157.368 6
13157.913 6
13158.458 4
13159.004 2
13159.549 0
13160.094 0
13160.639 0
13161.184 0
13161.730 0
13162.275 1
13162.820 0
13163.365 1
13163.911 1
13164.456 0
13165.001 0
13165.546 2
13166.092 1
13166.637 3
13167.182 2
13167.728 0
13168.273 1
13168.819 3
13169.364 5
13169.909 2
13170.455 2
13171.000 1
13171.546 2
13172.091 0
13172.636 0
13173.182 0
13173.727 1
13174.273 1
13174.818 1
13175.364 0
13175.909 0
13176.455 3
13177.000 1
13177.546 0
13178.092 1
13178.637 7
13179.183 5
13179.728 2
13180.274 1
13180.820 0
13181.365 1
13181.911 3
13182.457 1
13183.002 0
13183.548 1
13184.094 1
13184.639 1
13185.185 0
13185.731 0
13186.276 1
13186.822 0
13187.368 0
13187.914 0
13188.459 4
13189.005 5
13189.551 1
13190.097 5
13190.643 0
13191.189 1
13191.734 2
13192.280 1
13192.826 0
13193.372 0
13193.918 2
13194.464 1
13195.010 0
13195.556 0
13196.102 0
13196.647 2
13197.193 6
13197.739 4
13198.285 1
13198.831 1
13199.377 3
13199.923 2
13200.469 2
13201.015 3
13201.562 2
13202.108 0
13202.654 0
13203.200 0
13203.746 1
13204.292 5
13204.838 3
13205.384 1
13205.930 0
13206.476 4
13207.023 1
13207.569 2
13208.115 2
13208.661 3
13209.207 2
13209.754 0
13210.300 2
13210.846 2
13211.392 0
13211.939 3
13212.485 1
13213.031 7
13213.577 12
13214.124 6
13214.670 3
13215.216 1
13215.763 0
13216.309 1
13216.856 0
13217.402 3
13217.948 1
13218.495 0
13219.041 0
13219.588 1
13220.134 0
13220.680 4
13221.227 3
13221.773 2
13222.320 2
13222.866 0
13223.413 0
13223.959 0
13224.506 2
13225.052 1
13225.599 0
13226.145 1
13226.692 3
13227.239 3
13227.785 1
13228.332 4
13228.878 2
13229.425 3
13229.972 3
13230.518 2
13231.065 0
13231.612 1
13232.158 0
13232.705 0
13233.252 0
13233.798 0
13234.345 0
13234.892 2
13235.439 4
13235.985 1
13236.532 0
13237.079 1
13237.626 0
13238.173 2
13238.719 2
13239.266 0
13239.813 0
13240.360 0
13240.907 0
13241.454 2
13242.001 1
13242.547 2
13243.094 1
13243.641 0
13244.188 0
13244.735 0
13245.282 1
13245.829 1
13246.376 2
13246.923 7
13247.470 4
13248.017 1
13248.564 3
13249.111 1
13249.658 0
13250.205 1
13250.752 2
13251.299 2
13251.846 1
13252.394 0
13252.941 2
13253.488 2
13254.035 0
13254.582 3
13255.129 1
13255.676 0
13256.224 4
13256.771 2
13257.318 1
13257.865 1
13258.412 0
13258.960 0
13259.507 0
13260.054 0
13260.601 0
13261.149 2
13261.696 3
13262.243 2
13262.791 0
13263.338 0
13263.885 0
13264.433 0
13264.980 0
13265.527 3
13266.075 1
13266.622 0
13267.169 4
13267.717 5
13268.264 2
13268.812 0
13269.359 3
13269.907 1
13270.454 0
13271.002 0
13271.549 0
13272.097 0
13272.644 1
13273.192 4
13273.739 0
13274.287 0
13274.834 0
13275.382 1
13275.929 0
13276.477 1
13277.025 4
13277.572 3
13278.120 1
13278.668 0
13279.215 0
13279.763 2
13280.311 0
13280.858 0
13281.406 0
13281.954 1
13282.501 0
13283.049 1
13283.597 5
13284.145 0
13284.692 1
13285.240 0
13285.788 0
13286.336 0
13286.884 1
13287.431 2
13287.979 1
13288.527 3
13289.075 4
13289.623 1
13290.171 7
13290.719 3
13291.266 1
13291.814 0
13292.362 0
13292.910 5
13293.458 4
13294.006 2
13294.554 4
13295.102 0
13295.650 0
13296.198 1
13296.746 1
13297.294 0
13297.842 0
13298.390 1
13298.938 1
13299.486 0
13300.034 0
13300.583 0
13301.131 0
13301.679 0
13302.227 0
13302.775 0
13303.323 0
13303.871 1
13304.420 0
13304.968 0
13305.516 0
13306.064 1
13306.612 1
13307.161 0
13307.709 0
13308.257 0
13308.805 0
13309.354 0
13309.902 1
13310.450 0
13310.998 0
13311.547 0
13312.095 0
13312.643 5
13313.192 3
13313.740 1
13314.289 1
13314.837 1
13315.385 1
13315.934 1
13316.482 1
13317.031 0
13317.579 0
13318.127 0
13318.676 0
13319.224 0
13319.773 0
13320.321 4
13320.870 1
13321.418 0
13321.967 1
13322.516 3
13323.064 0
13323.613 2
13324.161 1
13324.710 4
13325.258 4
13325.807 0
13326.356 1
13326.904 0
13327.453 0
13328.002 3
13328.550 2
13329.099 0
13329.648 0
13330.196 1
13330.745 0
13331.294 0
13331.843 4
13332.391 3
13332.940 2
13333.489 0
13334.038 1
13334.586 1
13335.135 2
13335.684 0
13336.233 1
13336.782 1
13337.331 0
13337.879 0
13338.428 1
13338.977 0
13339.526 2
13340.075 0
13340.624 1
13341.173 1
13341.722 2
13342.271 1
13342.820 5
13343.369 2
13343.918 3
13344.467 5
13345.016 2
13345.565 1
13346.114 2
13346.663 1
13347.212 0
13347.761 0
13348.310 0
13348.859 0
13349.408 0
13349.957 1
13350.506 0
13351.055 0
13351.605 0
13352.154 0
13352.703 3
13353.252 2
13353.801 0
13354.351 0
13354.900 0
13355.449 3
13355.998 1
13356.547 5
13357.097 4
13357.646 6
13358.195 7
13358.745 2
13359.294 1
13359.843 1
13360.392 2
13360.942 0
13361.491 2
13362.040 1
13362.590 1
13363.139 0
13363.689 0
13364.238 0
13364.787 1
13365.337 2
13365.886 1
13366.436 0
13366.985 0
13367.535 2
13368.084 2
13368.634 0
13369.183 0
13369.733 2
13370.282 2
13370.832 0
13371.381 1
13371.931 1
13372.480 3
13373.030 2
13373.580 1
13374.129 1
13374.679 1
13375.228 3
13375.778 4
13376.328 4
13376.877 1
13377.427 0
13377.977 0
13378.527 0
13379.076 1
13379.626 1
13380.176 0
13380.725 0
13381.275 0
13381.825 0
13382.375 0
13382.924 0
13383.474 0
13384.024 0
13384.574 2
13385.124 3
13385.674 1
13386.223 1
13386.773 1
13387.323 1
13387.873 1
13388.423 0
13388.973 0
13389.523 1
13390.073 0
13390.623 0
13391.173 1
13391.723 0
13392.273 1
13392.823 0
13393.373 1
13393.923 0
13394.473 2
13395.023 0
13395.573 1
13396.123 0
13396.673 0
13397.223 0
13397.773 2
13398.323 3
13398.873 1
13399.423 1
13399.974 1
13400.524 2
13401.074 1
13401.624 2
13402.174 2
13402.724 4
13403.275 1
13403.825 0
13404.375 1
13404.925 1
13405.476 0
13406.026 0
13406.576 1
13407.126 0
13407.677 6
13408.227 4
13408.777 2
13409.328 5
13409.878 4
13410.428 0
13410.979 1
13411.529 0
13412.079 1
13412.630 0
13413.180 1
13413.731 0
13414.281 5
13414.832 8
13415.382 5
13415.932 6
13416.483 3
13417.033 1
13417.584 1
13418.134 1
13418.685 2
13419.235 0
13419.786 1
13420.337 3
13420.887 4
13421.438 6
13421.988 1
13422.539 2
13423.089 1
13423.640 3
13424.191 1
13424.741 3
13425.292 0
13425.843 1
13426.393 3
13426.944 2
13427.495 1
13428.046 1
13428.596 1
13429.147 0
13429.698 1
13430.248 1
13430.799 1
13431.350 0
13431.901 1
13432.452 0
13433.002 3
13433.553 3
13434.104 2
13434.655 0
13435.206 0
13435.757 0
13436.308 1
13436.858 4
13437.409 1
13437.960 0
13438.511 1
13439.062 0
13439.613 0
13440.164 0
13440.715 1
13441.266 0
13441.817 1
13442.368 3
13442.919 2
13443.470 0
13444.021 0
13444.572 1
13445.123 1
13445.674 2
13446.225 1
13446.777 0
13447.328 0
13447.879 0
13448.430 2
13448.981 2
13449.532 2
13450.083 4
13450.635 2
13451.186 4
13451.737 5
13452.288 1
13452.839 1
13453.391 0
13453.942 1
13454.493 2
13455.044 3
13455.596 1
13456.147 5
13456.698 5
13457.250 3
13457.801 1
13458.352 0
13458.904 0
13459.455 0
13460.006 0
13460.558 0
13461.109 0
13461.660 0
13462.212 1
13462.763 0
13463.315 0
13463.866 0
13464.418 1
13464.969 2
13465.521 1
13466.072 0
13466.624 3
13467.175 2
13467.727 1
13468.278 0
13468.830 1
13469.381 1
13469.933 2
13470.484 2
13471.036 2
13471.588 0
13472.139 0
13472.691 1
13473.242 2
13473.794 0
13474.346 1
13474.897 1
13475.449 4
13476.001 3
13476.553 1
13477.104 2
13477.656 2
13478.208 1
13478.759 0
13479.311 0
13479.863 2
13480.415 1
13480.967 1
13481.518 1
13482.070 1
13482.622 0
13483.174 0
13483.726 0
13484.278 5
13484.830 4
13485.381 1
13485.933 0
13486.485 0
13487.037 5
13487.589 7
13488.141 6
13488.693 4
13489.245 1
13489.797 0
13490.349 0
13490.901 2
13491.453 6
13492.005 2
13492.557 1
13493.109 0
13493.661 0
13494.213 0
13494.765 1
13495.317 1
13495.869 1
13496.422 0
13496.974 1
13497.526 0
13498.078 0
13498.630 0
13499.182 3
13499.734 1
13500.287 1
13500.839 3
13501.391 1
13501.943 0
13502.496 0
13503.048 0
13503.600 0
13504.152 0
13504.705 4
13505.257 6
13505.809 2
13506.362 1
13506.914 0
13507.466 4
13508.019 2
13508.571 2
13509.123 2
13509.676 0
13510.228 1
13510.780 4
13511.333 0
13511.885 0
13512.438 0
13512.990 0
13513.543 7
13514.095 7
13514.648 6
13515.200 4
13515.753 4
13516.305 1
13516.858 0
13517.410 0
13517.963 1
13518.515 2
13519.068 1
13519.621 1
13520.173 1
13520.726 0
13521.278 5
13521.831 2
13522.384 2
13522.936 3
13523.489 2
13524.042 0
13524.594 1
13525.147 6
13525.700 8
13526.252 5
13526.805 3
13527.358 0
13527.911 1
13528.463 0
13529.016 3
13529.569 0
13530.122 3
13530.675 2
13531.228 5
13531.780 4
13532.333 2
13532.886 3
13533.439 2
13533.992 1
13534.545 3
13535.098 0
13535.651 2
13536.203 4
13536.756 3
13537.309 1
13537.862 0
13538.415 0
13538.968 0
13539.521 1
13540.074 0
13540.627 0
13541.180 1
13541.733 5
13542.286 6
13542.839 4
13543.393 2
13543.946 3
13544.499 3
13545.052 4
13545.605 4
13546.158 1
13546.711 2
13547.264 0
13547.818 0
13548.371 0
13548.924 3
13549.477 4
13550.030 9
13550.584 9
13551.137 6
13551.690 6
13552.243 2
13552.797 1
13553.350 0
13553.903 0
13554.456 0
13555.010 1
13555.563 2
13556.116 6
13556.670 7
13557.223 3
13557.776 0
13558.330 4
13558.883 5
13559.437 2
13559.990 0
13560.543 2
13561.097 3
13561.650 3
13562.204 2
13562.757 0
13563.311 6
13563.864 6
13564.418 10
13564.971 4
13565.525 7
13566.078 6
13566.632 2
13567.185 1
13567.739 1
13568.293 5
13568.846 2
13569.400 1
13569.953 1
13570.507 3
13571.061 0
13571.614 0
13572.168 0
13572.722 2
13573.275 2
13573.829 3
13574.383 3
13574.936 2
13575.490 3
13576.044 0
13576.598 0
13577.151 0
13577.705 0
13578.259 1
13578.813 1
13579.367 1
13579.920 0
13580.474 1
13581.028 0
13581.582 5
13582.136 6
13582.690 4
13583.244 7
13583.797 10
13584.351 6
13584.905 7
13585.459 10
13586.013 4
13586.567 3
13587.121 0
13587.675 2
13588.229 0
13588.783 2
13589.337 0
13589.891 0
13590.445 0
13590.999 0
13591.553 2
13592.107 6
13592.661 9
13593.215 3
13593.770 3
13594.324 0
13594.878 4
13595.432 6
13595.986 4
13596.540 3
13597.094 1
13597.649 0
13598.203 0
13598.757 0
13599.311 2
13599.865 6
13600.420 4
13600.974 2
13601.528 0
13602.082 1
13602.637 0
13603.191 3
13603.745 0
13604.300 2
13604.854 2
13605.408 0
13605.963 0
13606.517 1
13607.071 0
13607.626 1
13608.180 1
13608.735 0
13609.289 0
13609.843 1
13610.398 1
13610.952 1
13611.507 0
13612.061 2
13612.616 0
13613.170 0
13613.725 0
13614.279 2
13614.834 2
13615.388 0
13615.943 1
13616.497 1
13617.052 1
13617.607 1
13618.161 0
13618.716 3
13619.270 2
13619.825 0
13620.380 2
13620.934 2
13621.489 2
13622.044 2
13622.598 1
13623.153 0
13623.708 0
13624.263 0
13624.817 0
13625.372 3
13625.927 4
13626.482 3
13627.036 2
13627.591 1
13628.146 7
13628.701 2
13629.256 0
13629.810 2
13630.365 5
13630.920 12
13631.475 9
13632.030 6
13632.585 3
13633.140 2
13633.695 2
13634.249 2
13634.804 3
13635.359 0
13635.914 0
13636.469 0
13637.024 0
13637.579 0
13638.134 0
13638.689 3
13639.244 3
13639.799 2
13640.354 1
13640.909 0
13641.465 2
13642.020 8
13642.575 2
13643.130 2
13643.685 1
13644.240 0
13644.795 0
13645.350 0
13645.906 0
13646.461 1
13647.016 0
13647.571 0
13648.126 2
13648.682 2
13649.237 0
13649.792 1
13650.347 0
13650.902 0
13651.458 3
13652.013 1
13652.568 1
13653.124 2
13653.679 2
13654.234 7
13654.790 3
13655.345 1
13655.900 4
13656.456 1
13657.011 1
13657.567 3
13658.122 3
13658.677 2
13659.233 1
13659.788 0
13660.344 1
13660.899 0
13661.455 0
13662.010 0
13662.566 0
13663.121 3
13663.677 0
13664.232 0
13664.788 0
13665.343 0
13665.899 4
13666.454 2
13667.010 0
13667.566 1
13668.121 1
13668.677 2
13669.233 1
13669.788 0
13670.344 2
13670.900 1
13671.455 0
13672.011 3
13672.567 7
13673.122 7
13673.678 5
13674.234 1
13674.790 1
13675.345 4
13675.901 4
13676.457 3
13677.013 4
13677.568 2
13678.124 2
13678.680 0
13679.236 1
13679.792 1
13680.348 9
13680.904 1
13681.459 0
13682.015 0
13682.571 0
13683.127 1
13683.683 1
13684.239 0
13684.795 0
13685.351 0
13685.907 0
13686.463 1
13687.019 0
13687.575 1
13688.131 1
13688.687 0
13689.243 1
13689.799 4
13690.355 5
13690.911 0
13691.467 1
13692.023 0
13692.580 0
13693.136 0
13693.692 0
13694.248 0
13694.804 0
13695.360 0
13695.916 0
13696.473 0
13697.029 1
13697.585 4
13698.141 2
13698.698 0
13699.254 1
13699.810 2
13700.366 1
13700.923 0
13701.479 2
13702.035 2
13702.591 1
13703.148 0
13703.704 1
13704.261 1
13704.817 1
13705.373 1
13705.930 4
13706.486 5
13707.042 4
13707.599 3
13708.155 2
13708.712 1
13709.268 0
13709.825 0
13710.381 1
13710.938 5
13711.494 5
13712.051 0
13712.607 1
13713.164 0
13713.720 0
13714.277 6
13714.833 4
13715.390 5
13715.946 3
13716.503 0
13717.060 0
13717.616 0
13718.173 0
13718.730 1
13719.286 3
13719.843 0
13720.400 0
13720.956 0
13721.513 1
13722.070 3
13722.626 2
13723.183 2
13723.740 1
13724.297 2
13724.853 0
13725.410 0
13725.967 0
13726.524 1
13727.081 1
13727.637 3
13728.194 2
13728.751 1
13729.308 1
13729.865 2
13730.422 2
13730.979 0
13731.535 0
13732.092 0
13732.649 0
13733.206 0
13733.763 1
13734.320 0
13734.877 1
13735.434 0
13735.991 5
13736.548 5
13737.105 2
13737.662 2
13738.219 0
13738.776 0
13739.333 4
13739.890 2
13740.447 0
13741.005 1
13741.562 3
13742.119 4
13742.676 0
13743.233 0
13743.790 0
13744.347 1
13744.904 1
13745.462 0
13746.019 0
13746.576 1
13747.133 0
13747.691 2
13748.248 0
13748.805 1
13749.362 0
13749.920 0
13750.477 0
13751.034 1
13751.591 1
13752.149 6
13752.706 4
13753.263 2
13753.821 1
13754.378 1
13754.936 1
13755.493 1
13756.050 0
13756.608 0
13757.165 0
13757.723 0
13758.280 1
13758.838 1
13759.395 2
13759.952 0
13760.510 0
13761.067 1
13761.625 2
13762.182 0
13762.740 4
13763.298 6
13763.855 8
13764.413 4
13764.970 3
13765.528 1
13766.085 4
13766.643 2
13767.201 1
13767.758 0
13768.316 2
13768.874 1
13769.431 6
13769.989 2
13770.547 0
13771.104 0
13771.662 0
13772.220 1
13772.778 0
13773.335 1
13773.893 3
13774.451 2
13775.009 2
13775.566 1
13776.124 0
13776.682 1
13777.240 0
13777.798 0
13778.356 1
13778.913 2
13779.471 0
13780.029 0
13780.587 4
13781.145 1
13781.703 0
13782.261 1
13782.819 1
13783.377 0
13783.935 0
13784.493 2
13785.051 8
13785.609 9
13786.167 5
13786.725 1
13787.283 5
13787.841 3
13788.399 0
13788.957 0
13789.515 1
13790.073 2
13790.631 0
13791.189 1
13791.747 0
13792.306 0
13792.864 1
13793.422 1
13793.980 0
13794.538 0
13795.096 2
13795.655 0
13796.213 6
13796.771 1
13797.329 1
13797.887 1
13798.446 1
13799.004 0
13799.562 2
13800.121 1
13800.679 0
13801.237 1
13801.796 0
13802.354 3
13802.912 3
13803.471 11
13804.029 5
13804.587 2
13805.146 2
13805.704 0
13806.263 0
13806.821 0
13807.379 0
13807.938 0
13808.496 0
13809.055 2
13809.613 4
13810.172 3
13810.730 1
13811.289 0
13811.847 0
13812.406 3
13812.964 5
13813.523 1
13814.082 1
13814.640 0
13815.199 5
13815.757 4
13816.316 3
13816.875 0
13817.433 1
13817.992 2
13818.551 0
13819.109 0
13819.668 0
13820.227 0
13820.785 0
13821.344 2
13821.903 6
13822.461 3
13823.020 0
13823.579 0
13824.138 0
13824.697 2
13825.255 3
13825.814 3
13826.373 0
13826.932 1
13827.491 0
13828.050 0
13828.608 0
13829.167 1
13829.726 0
13830.285 2
13830.844 7
13831.403 3
13831.962 1
13832.521 0
13833.080 0
13833.639 1
13834.198 1
13834.757 0
13835.316 0
13835.875 1
13836.434 2
13836.993 2
13837.552 0
13838.111 0
13838.670 0
13839.229 0
13839.788 1
13840.347 2
13840.906 3
13841.465 6
13842.025 3
13842.584 2
13843.143 1
13843.702 1
13844.261 0
13844.820 1
13845.380 0
13845.939 1
13846.498 1
13847.057 0
13847.617 0
13848.176 1
13848.735 0
13849.294 0
13849.854 4
13850.413 3
13850.972 2
13851.532 7
13852.091 3
13852.650 2
13853.210 0
13853.769 4
13854.329 0
13854.888 0
13855.447 2
13856.007 2
13856.566 0
13857.126 5
13857.685 4
13858.245 1
13858.804 1
13859.364 0
13859.923 5
13860.483 5
13861.042 3
13861.602 0
13862.161 1
13862.721 1
13863.280 0
13863.840 0
13864.399 0
13864.959 1
13865.519 1
13866.078 3
13866.638 2
13867.198 2
13867.757 2
13868.317 0
13868.877 2
13869.436 0
13869.996 2
13870.556 1
13871.115 3
13871.675 0
13872.235 2
13872.795 2
13873.354 4
13873.914 3
13874.474 2
13875.034 1
13875.594 0
13876.153 0
13876.713 3
13877.273 2
13877.833 1
13878.393 1
13878.953 2
13879.513 1
13880.073 0
13880.632 0
13881.192 3
13881.752 2
13882.312 1
13882.872 0
13883.432 0
13883.992 0
13884.552 0
13885.112 1
13885.672 0
13886.232 0
13886.792 1
13887.352 0
13887.912 2
13888.472 1
13889.033 2
13889.593 4
13890.153 1
13890.713 0
13891.273 4
13891.833 2
13892.393 2
13892.953 0
13893.514 0
13894.074 0
13894.634 0
13895.194 0
13895.754 2
13896.315 1
13896.875 1
13897.435 0
13897.996 1
13898.556 1
13899.116 1
13899.676 0
13900.237 0
13900.797 3
13901.357 3
13901.918 1
13902.478 0
13903.038 1
13903.599 3
13904.159 0
13904.720 0
13905.280 0
13905.840 2
13906.401 0
13906.961 0
13907.522 0
13908.082 0
13908.643 0
13909.203 0
13909.764 0
13910.324 4
13910.885 5
13911.445 2
13912.006 1
13912.566 3
13913.127 2
13913.688 0
13914.248 0
13914.809 0
13915.369 0
13915.930 1
13916.491 7
13917.051 7
13917.612 8
13918.173 5
13918.733 2
13919.294 0
13919.855 0
13920.415 0
13920.976 0
13921.537 0
13922.098 1
13922.658 3
13923.219 2
13923.780 2
13924.341 1
13924.902 0
13925.462 3
13926.023 1
13926.584 0
13927.145 0
13927.706 2
13928.267 2
13928.828 1
13929.389 0
13929.949 0
13930.510 0
13931.071 0
13931.632 2
13932.193 1
13932.754 0
13933.315 0
13933.876 0
13934.437 0
13934.998 0
13935.559 2
13936.120 5
13936.681 2
13937.242 1
13937.803 1
13938.364 0
13938.926 2
13939.487 2
13940.048 1
13940.609 0
13941.170 4
13941.731 3
13942.292 0
13942.854 0
13943.415 0
13943.976 0
13944.537 0
13945.098 0
13945.660 0
13946.221 1
13946.782 1
13947.343 2
13947.905 0
13948.466 3
13949.027 1
13949.588 0
13950.150 4
13950.711 5
13951.272 3
13951.834 1
13952.395 1
13952.957 5
13953.518 5
13954.079 2
13954.641 0
13955.202 0
13955.764 0
13956.325 0
13956.886 0
13957.448 1
13958.009 5
13958.571 2
13959.132 2
13959.694 3
13960.255 1
13960.817 0
13961.379 2
13961.940 1
13962.502 0
13963.063 1
13963.625 1
13964.186 0
13964.748 0
13965.310 0
13965.871 0
13966.433 0
13966.995 0
13967.556 2
13968.118 0
13968.680 0
13969.241 0
13969.803 0
13970.365 3
13970.926 4
13971.488 1
13972.050 0
13972.612 0
13973.174 1
13973.735 1
13974.297 0
13974.859 2
13975.421 3
13975.983 0
13976.544 1
13977.106 3
13977.668 1
13978.230 0
13978.792 0
13979.354 0
13979.916 1
13980.478 0
13981.040 0
13981.602 0
13982.164 0
13982.726 0
13983.288 0
13983.850 0
13984.412 0
13984.974 2
13985.536 1
13986.098 0
13986.660 0
13987.222 0
13987.784 1
13988.346 0
13988.908 6
13989.470 4
13990.032 2
13990.594 2
13991.156 2
13991.719 1
13992.281 0
13992.843 3
13993.405 2
13993.967 0
13994.530 0
13995.092 2
13995.654 3
13996.216 0
13996.779 3
13997.341 2
13997.903 1
13998.465 1
13999.028 0
13999.590 0
14000.152 1
14000.715 3
14001.277 5
14001.839 1
14002.402 0
14002.964 0
14003.526 2
14004.089 2
14004.651 1
14005.214 1
14005.776 4
14006.339 5
14006.901 0
14007.464 0
14008.026 1
14008.589 4
14009.151 2
14009.714 2
14010.276 0
14010.839 3
14011.401 2
14011.964 5
14012.526 4
14013.089 3
14013.651 4
14014.214 2
14014.777 1
14015.339 1
14015.902 1
14016.465 0
14017.027 1
14017.590 1
14018.153 1
14018.715 1
14019.278 1
14019.841 1
14020.403 0
14020.966 0
14021.529 0
14022.092 0
14022.655 0
14023.217 1
14023.780 2
14024.343 1
14024.906 3
14025.469 2
14026.031 1
14026.594 0
14027.157 0
14027.720 2
14028.283 2
14028.846 4
14029.409 2
14029.972 0
14030.535 1
14031.097 0
14031.660 0
14032.223 6
14032.786 4
14033.349 2
14033.912 4
14034.475 1
14035.038 0
14035.601 0
14036.164 0
14036.728 7
14037.291 7
14037.854 5
14038.417 2
14038.980 2
14039.543 1
14040.106 1
14040.669 1
14041.232 0
14041.796 1
14042.359 2
14042.922 0
14043.485 1
14044.048 1
14044.612 3
14045.175 3
14045.738 0
14046.301 0
14046.865 1
14047.428 3
14047.991 2
14048.554 0
14049.118 0
14049.681 1
14050.244 0
14050.808 1
14051.371 1
14051.934 1
14052.498 3
14053.061 2
14053.625 2
14054.188 0
14054.751 0
14055.315 0
14055.878 0
14056.442 0
14057.005 0
14057.569 3
14058.132 6
14058.696 5
14059.259 5
14059.823 2
14060.386 1
14060.950 0
14061.513 2
14062.077 2
14062.640 3
14063.204 1
14063.768 2
14064.331 0
14064.895 1
14065.458 5
14066.022 3
14066.586 0
14067.149 0
14067.713 0
14068.277 0
14068.840 0
14069.404 3
14069.968 5
14070.532 2
14071.095 1
14071.659 1
14072.223 3
14072.787 2
14073.350 0
14073.914 1
14074.478 4
14075.042 3
14075.606 1
14076.170 1
14076.733 4
14077.297 7
14077.861 7
14078.425 4
14078.989 1
14079.553 0
14080.117 0
14080.681 6
14081.245 8
14081.809 3
14082.373 2
14082.937 1
14083.501 0
14084.065 2
14084.629 2
14085.193 1
14085.757 0
14086.321 0
14086.885 0
14087.449 1
14088.013 9
14088.577 4
14089.141 2
14089.705 4
14090.269 2
14090.834 0
14091.398 0
14091.962 1
14092.526 3
14093.090 2
14093.654 2
14094.219 0
14094.783 0
14095.347 3
14095.911 3
14096.476 4
14097.040 4
14097.604 2
14098.168 0
14098.733 1
14099.297 1
14099.861 0
14100.426 0
14100.990 0
14101.554 0
14102.119 1
14102.683 5
14103.248 2
14103.812 0
14104.376 0
14104.941 0
14105.505 0
14106.070 5
14106.634 7
14107.199 8
14107.763 6
14108.328 2
14108.892 0
14109.457 3
14110.021 1
14110.586 0
14111.150 0
14111.715 0
14112.279 0
14112.844 0
14113.409 0
14113.973 5
14114.538 4
14115.102 4
14115.667 0
14116.232 0
14116.796 0
14117.361 3
14117.926 3
14118.490 0
14119.055 2
14119.620 0
14120.185 1
14120.749 0
14121.314 2
14121.879 2
14122.444 3
14123.008 0
14123.573 13
14124.138 8
14124.703 2
14125.268 0
14125.832 0
14126.397 0
14126.962 0
14127.527 3
14128.092 1
14128.657 15
14129.222 18
14129.787 11
14130.352 7
14130.917 3
14131.481 1
14132.046 1
14132.611 1
14133.176 0
14133.741 1
14134.306 0
14134.871 2
14135.436 6
14136.002 4
14136.567 3
14137.132 3
14137.697 0
14138.262 0
14138.827 0
14139.392 0
14139.957 0
14140.522 0
14141.087 5
14141.653 6
14142.218 1
14142.783 1
14143.348 0
14143.913 0
14144.479 0
14145.044 0
14145.609 0
14146.174 0
14146.740 4
14147.305 3
14147.870 2
14148.435 1
14149.001 0
14149.566 0
14150.131 0
14150.697 0
14151.262 0
14151.827 0
14152.393 1
14152.958 5
14153.524 2
14154.089 0
14154.654 0
14155.220 0
14155.785 0
14156.351 0
14156.916 0
14157.482 0
14158.047 3
14158.613 1
14159.178 2
14159.744 1
14160.309 2
14160.875 0
14161.440 0
14162.006 3
14162.571 2
14163.137 2
14163.703 6
14164.268 4
14164.834 2
14165.399 0
14165.965 0
14166.531 0
14167.096 1
14167.662 0
14168.228 2
14168.793 2
14169.359 0
14169.925 8
14170.491 7
14171.056 2
14171.622 2
14172.188 2
14172.754 1
14173.319 0
14173.885 0
14174.451 0
14175.017 0
14175.583 1
14176.149 1
14176.714 1
14177.280 0
14177.846 4
14178.412 2
14178.978 0
14179.544 0
14180.110 0
14180.676 3
14181.242 4
14181.808 2
14182.374 0
14182.940 0
14183.506 3
14184.072 1
14184.638 3
14185.204 3
14185.770 0
14186.336 3
14186.902 3
14187.468 1
14188.034 0
14188.600 0
14189.166 0
14189.732 1
14190.298 1
14190.865 1
14191.431 0
14191.997 0
14192.563 0
14193.129 1
14193.695 1
14194.262 7
14194.828 4
14195.394 2
14195.960 0
14196.527 4
14197.093 1
14197.659 0
14198.225 3
14198.792 7
14199.358 2
14199.924 1
14200.491 2
14201.057 3
14201.623 2
14202.190 2
14202.756 4
14203.322 3
14203.889 0
14204.455 0
14205.022 0
14205.588 0
14206.155 1
14206.721 6
14207.288 2
14207.854 1
14208.421 2
14208.987 0
14209.554 0
14210.120 0
14210.687 0
14211.253 2
14211.820 2
14212.386 1
14212.953 3
14213.519 1
14214.086 1
14214.653 1
14215.219 1
14215.786 3
14216.353 3
14216.919 3
14217.486 6
14218.053 3
14218.619 2
14219.186 0
14219.753 2
14220.319 3
14220.886 5
14221.453 6
14222.020 5
14222.586 1
14223.153 0
14223.720 4
14224.287 3
14224.854 0
14225.420 0
14225.987 1
14226.554 0
14227.121 0
14227.688 0
14228.255 0
14228.822 1
14229.389 2
14229.956 1
14230.522 1
14231.089 1
14231.656 0
14232.223 1
14232.790 2
14233.357 1
14233.924 2
14234.491 0
14235.058 0
14235.625 2
14236.192 4
14236.759 3
14237.326 3
14237.894 2
14238.461 7
14239.028 2
14239.595 4
14240.162 3
14240.729 7
14241.296 4
14241.863 3
14242.431 3
14242.998 0
14243.565 2
14244.132 2
14244.699 3
14245.267 1
14245.834 3
14246.401 0
14246.968 0
14247.536 3
14248.103 0
14248.670 2
14249.237 0
14249.805 2
14250.372 6
14250.939 1
14251.507 1
14252.074 3
14252.642 2
14253.209 1
14253.776 2
14254.344 2
14254.911 1
14255.479 1
14256.046 0
14256.613 0
14257.181 0
14257.748 0
14258.316 0
14258.883 3
14259.451 4
14260.018 2
14260.586 0
14261.153 1
14261.721 2
14262.289 0
14262.856 1
14263.424 2
14263.991 0
14264.559 0
14265.127 0
14265.694 0
14266.262 0
14266.829 0
14267.397 0
14267.965 0
14268.533 2
14269.100 1
14269.668 0
14270.236 3
14270.803 3
14271.371 4
14271.939 3
14272.507 4
14273.074 1
14273.642 0
14274.210 0
14274.778 0
14275.346 1
14275.913 2
14276.481 5
14277.049 3
14277.617 4
14278.185 4
14278.753 3
14279.321 1
14279.889 0
14280.457 1
14281.025 2
14281.592 0
14282.160 0
14282.728 0
14283.296 3
14283.864 7
14284.432 3
14285.000 1
14285.568 0
14286.136 1
14286.704 9
14287.273 3
14287.841 1
14288.409 3
14288.977 7
14289.545 9
14290.113 4
14290.681 2
14291.249 3
14291.817 0
14292.386 0
14292.954 1
14293.522 1
14294.090 0
14294.658 1
14295.227 0
14295.795 1
14296.363 0
14296.931 1
14297.500 1
14298.068 2
14298.636 9
14299.204 3
14299.773 1
14300.341 3
14300.909 2
14301.478 0
14302.046 0
14302.614 2
14303.183 4
14303.751 9
14304.320 6
14304.888 2
14305.456 2
14306.025 2
14306.593 4
14307.162 2
14307.730 0
14308.299 0
14308.867 0
14309.436 1
14310.004 1
14310.573 0
14311.141 0
14311.710 0
14312.278 0
14312.847 2
14313.416 1
14313.984 2
14314.553 1
14315.121 0
14315.690 0
14316.259 1
14316.827 4
14317.396 1
14317.965 0
14318.533 1
14319.102 0
14319.671 2
14320.239 4
14320.808 2
14321.377 0
14321.946 0
14322.514 1
14323.083 0
14323.652 0
14324.221 0
14324.789 0
14325.358 0
14325.927 0
14326.496 0
14327.065 0
14327.634 0
14328.203 0
14328.771 0
14329.340 3
14329.909 2
14330.478 0
14331.047 0
14331.616 0
14332.185 0
14332.754 1
14333.323 2
14333.892 0
14334.461 4
14335.030 2
14335.599 0
14336.168 1
14336.737 0
14337.306 0
14337.875 1
14338.444 3
14339.013 1
14339.582 0
14340.152 0
14340.721 2
14341.290 1
14341.859 4
14342.428 2
14342.997 3
14343.566 4
14344.136 1
14344.705 0
14345.274 1
14345.843 1
14346.412 2
14346.982 1
14347.551 1
14348.120 1
14348.690 0
14349.259 0
14349.828 0
14350.397 2
14350.967 7
14351.536 3
14352.105 3
14352.675 4
14353.244 3
14353.814 1
14354.383 7
14354.952 4
14355.522 3
14356.091 4
14356.661 7
14357.230 3
14357.800 1
14358.369 0
14358.938 9
14359.508 10
14360.077 5
14360.647 6
14361.217 5
14361.786 5
14362.356 3
14362.925 0
14363.495 0
14364.064 2
14364.634 3
14365.204 4
14365.773 2
14366.343 2
14366.912 4
14367.482 2
14368.052 0
14368.621 0
14369.191 1
14369.761 1
14370.331 0
14370.900 2
14371.470 4
14372.040 2
14372.609 2
14373.179 1
14373.749 1
14374.319 3
14374.889 2
14375.458 1
14376.028 0
14376.598 2
14377.168 1
14377.738 1
14378.308 0
14378.878 1
14379.447 0
14380.017 1
14380.587 0
14381.157 0
14381.727 0
14382.297 0
14382.867 0
14383.437 1
14384.007 0
14384.577 1
14385.147 4
14385.717 0
14386.287 0
14386.857 3
14387.427 4
14387.997 5
14388.567 2
14389.137 3
14389.707 0
14390.277 1
14390.848 1
14391.418 1
14391.988 0
14392.558 1
14393.128 0
14393.698 0
14394.268 1
14394.839 1
14395.409 1
14395.979 0
14396.549 0
14397.120 0
14397.690 0
14398.260 0
14398.830 0
14399.401 1
14399.971 1
14400.541 3
14401.112 0
14401.682 1
14402.252 1
14402.823 0
14403.393 1
14403.963 1
14404.534 2
14405.104 1
14405.675 2
14406.245 1
14406.815 1
14407.386 4
14407.956 2
14408.527 1
14409.097 1
14409.668 0
14410.238 0
14410.809 1
14411.379 0
14411.950 0
14412.520 3
14413.091 2
14413.661 3
14414.232 0
14414.803 0
14415.373 1
14415.944 0
14416.514 0
14417.085 0
14417.656 0
14418.226 0
14418.797 3
14419.368 1
14419.938 0
14420.509 1
14421.080 3
14421.651 5
14422.221 3
14422.792 2
14423.363 0
14423.934 0
14424.504 0
14425.075 0
14425.646 4
14426.217 2
14426.788 2
14427.358 4
14427.929 1
14428.500 0
14429.071 0
14429.642 0
14430.213 0
14430.784 0
14431.355 1
14431.926 0
14432.496 1
14433.067 0
14433.638 1
14434.209 3
14434.780 0
14435.351 0
14435.922 0
14436.493 0
14437.064 1
14437.635 2
14438.207 3
14438.778 3
14439.349 1
14439.920 0
14440.491 5
14441.062 2
14441.633 1
14442.204 4
14442.775 5
14443.347 2
14443.918 1
14444.489 0
14445.060 0
14445.631 2
14446.202 4
14446.774 1
14447.345 0
14447.916 0
14448.487 4
14449.059 4
14449.630 1
14450.201 2
14450.773 0
14451.344 2
14451.915 0
14452.487 1
14453.058 4
14453.629 5
14454.201 3
14454.772 3
14455.343 0
14455.915 0
14456.486 2
14457.058 6
14457.629 3
14458.200 4
14458.772 5
14459.343 1
14459.915 1
14460.486 1
14461.058 4
14461.629 2
14462.201 0
14462.772 2
14463.344 2
14463.916 0
14464.487 3
14465.059 1
14465.630 5
14466.202 4
14466.774 5
14467.345 10
14467.917 3
14468.488 1
14469.060 1
14469.632 0
14470.204 0
14470.775 0
14471.347 0
14471.919 1
14472.490 0
14473.062 2
14473.634 2
14474.206 0
14474.777 2
14475.349 2
14475.921 2
14476.493 2
14477.065 1
14477.636 2
14478.208 1
14478.780 0
14479.352 0
14479.924 0
14480.496 0
14481.068 0
14481.640 6
14482.212 2
14482.783 2
14483.355 3
14483.927 3
14484.499 3
14485.071 1
14485.643 0
14486.215 0
14486.787 1
14487.359 3
14487.931 2
14488.503 1
14489.075 0
14489.648 1
14490.220 0
14490.792 0
14491.364 0
14491.936 1
14492.508 1
14493.080 0
14493.652 1
14494.224 6
14494.797 3
14495.369 4
14495.941 4
14496.513 2
14497.085 0
14497.658 2
14498.230 0
14498.802 2
14499.374 6
14499.947 1
14500.519 1
14501.091 0
14501.664 1
14502.236 1
14502.808 1
14503.381 1
14503.953 0
14504.525 0
14505.098 0
14505.670 10
14506.242 13
14506.815 11
14507.387 9
14507.960 4
14508.532 4
14509.105 3
14509.677 1
14510.250 1
14510.822 1
14511.395 0
14511.967 3
14512.540 2
14513.112 2
14513.685 0
14514.257 1
14514.830 1
14515.402 1
14515.975 0
14516.548 1
14517.120 2
14517.693 1
14518.265 0
14518.838 0
14519.411 0
14519.983 0
14520.556 0
14521.129 0
14521.701 1
14522.274 2
14522.847 0
14523.420 0
14523.992 0
14524.565 1
14525.138 0
14525.711 0
14526.283 1
14526.856 4
14527.429 2
14528.002 1
14528.575 1
14529.148 2
14529.720 1
14530.293 0
14530.866 1
14531.439 0
14532.012 0
14532.585 0
14533.158 3
14533.731 4
14534.304 4
14534.877 2
14535.450 0
14536.023 0
14536.596 0
14537.169 0
14537.742 0
14538.315 1
14538.888 0
14539.461 0
14540.034 0
14540.607 0
14541.180 0
14541.753 2
14542.326 4
14542.899 1
14543.472 0
14544.046 0
14544.619 2
14545.192 3
14545.765 0
14546.338 0
14546.911 0
14547.485 0
14548.058 1
14548.631 0
14549.204 1
14549.778 1
14550.351 0
14550.924 2
14551.497 1
14552.071 1
14552.644 0
14553.217 1
14553.791 1
14554.364 0
14554.937 1
14555.511 2
14556.084 0
14556.658 1
14557.231 2
14557.804 1
14558.378 1
14558.951 1
14559.525 2
14560.098 1
14560.672 0
14561.245 0
14561.819 0
14562.392 0
14562.966 0
14563.539 0
14564.113 1
14564.686 2
14565.260 1
14565.833 1
14566.407 0
14566.981 0
14567.554 1
14568.128 0
14568.701 0
14569.275 1
14569.849 1
14570.422 0
14570.996 0
14571.570 1
14572.143 2
14572.717 0
14573.291 0
14573.865 1
14574.438 0
14575.012 0
14575.586 2
14576.160 5
14576.733 4
14577.307 4
14577.881 2
14578.455 1
14579.029 0
14579.602 0
14580.176 0
14580.750 0
14581.324 0
14581.898 0
14582.472 1
14583.046 1
14583.620 0
14584.194 1
14584.768 4
14585.342 1
14585.915 2
14586.489 6
14587.063 4
14587.637 1
14588.211 1
14588.785 0
14589.360 0
14589.934 1
14590.508 0
14591.082 5
14591.656 5
14592.230 2
14592.804 0
14593.378 1
14593.952 0
14594.526 3
14595.100 4
14595.675 1
14596.249 0
14596.823 0
14597.397 0
14597.971 2
14598.546 1
14599.120 1
14599.694 0
14600.268 2
14600.843 1
14601.417 1
14601.991 0
14602.565 0
14603.140 0
14603.714 1
14604.288 0
14604.863 1
14605.437 3
14606.011 1
14606.586 0
14607.160 5
14607.735 4
14608.309 1
14608.883 0
14609.458 0
14610.032 0
14610.607 0
14611.181 2
14611.756 1
14612.330 3
14612.905 2
14613.479 1
14614.054 1
14614.628 0
14615.203 0
14615.777 0
14616.352 0
14616.926 1
14617.501 0
14618.076 0
14618.650 0
14619.225 2
14619.799 1
14620.374 3
14620.949 3
14621.523 4
14622.098 1
14622.673 0
14623.248 3
14623.822 2
14624.397 2
14624.972 0
14625.546 0
14626.121 0
14626.696 0
14627.271 0
14627.846 0
14628.420 1
14628.995 3
14629.570 0
14630.145 0
14630.720 0
14631.295 0
14631.869 0
14632.444 3
14633.019 1
14633.594 0
14634.169 2
14634.744 1
14635.319 0
14635.894 0
14636.469 0
14637.044 1
14637.619 0
14638.194 0
14638.769 0
14639.344 0
14639.919 1
14640.494 2
14641.069 1
14641.644 0
14642.219 0
14642.794 4
14643.369 9
14643.944 7
14644.519 3
14645.095 1
14645.670 1
14646.245 1
14646.820 1
14647.395 0
14647.970 0
14648.546 1
14649.121 1
14649.696 1
14650.271 0
14650.846 2
14651.422 2
14651.997 0
14652.572 1
14653.148 2
14653.723 0
14654.298 1
14654.873 0
14655.449 0
14656.024 0
14656.599 0
14657.175 2
14657.750 1
14658.326 0
14658.901 1
14659.476 0
14660.052 0
14660.627 0
14661.203 0
14661.778 1
14662.354 1
14662.929 1
14663.505 0
14664.080 1
14664.656 4
14665.231 1
14665.807 2
14666.382 0
14666.958 0
14667.533 1
14668.109 3
14668.685 1
14669.260 3
14669.836 0
14670.411 1
14670.987 3
14671.563 0
14672.138 1
14672.714 1
14673.290 1
14673.865 0
14674.441 1
14675.017 4
14675.593 1
14676.168 4
14676.744 3
14677.320 1
14677.896 0
14678.471 0
14679.047 3
14679.623 9
14680.199 2
14680.775 0
14681.350 4
14681.926 4
14682.502 6
14683.078 3
14683.654 1
14684.230 0
14684.806 0
14685.382 0
14685.958 1
14686.534 1
14687.109 0
14687.685 0
14688.261 1
14688.837 1
14689.413 2
14689.989 2
14690.565 6
14691.141 3
14691.718 1
14692.294 2
14692.870 1
14693.446 3
14694.022 2
14694.598 3
14695.174 2
14695.750 7
14696.326 8
14696.902 12
14697.479 5
14698.055 4
14698.631 3
14699.207 3
14699.783 2
14700.360 4
14700.936 3
14701.512 3
14702.088 3
14702.665 2
14703.241 1
14703.817 1
14704.393 1
14704.970 3
14705.546 4
14706.122 10
14706.699 6
14707.275 5
14707.851 4
14708.428 3
14709.004 1
14709.581 5
14710.157 2
14710.733 3
14711.310 0
14711.886 1
14712.463 2
14713.039 2
14713.616 2
14714.192 2
14714.769 1
14715.345 3
14715.922 1
14716.498 0
14717.075 2
14717.651 1
14718.228 1
14718.804 0
14719.381 1
14719.958 1
14720.534 2
14721.111 1
14721.687 0
14722.264 4
14722.841 2
14723.417 2
14723.994 1
14724.571 4
14725.147 3
14725.724 4
14726.301 4
14726.878 2
14727.454 0
14728.031 2
14728.608 4
14729.185 3
14729.761 3
14730.338 3
14730.915 0
14731.492 0
14732.069 2
14732.646 3
14733.222 2
14733.799 1
14734.376 2
14734.953 4
14735.530 2
14736.107 1
14736.684 1
14737.261 3
14737.838 5
14738.415 1
14738.992 0
14739.569 0
14740.146 1
14740.723 4
14741.300 1
14741.877 1
14742.454 0
14743.031 0
14743.608 1
14744.185 3
14744.762 1
14745.339 2
14745.916 8
14746.493 7
14747.070 7
14747.648 6
14748.225 4
14748.802 1
14749.379 1
14749.956 0
14750.533 3
14751.111 1
14751.688 3
14752.265 0
14752.842 0
14753.420 0
14753.997 1
14754.574 1
14755.151 1
14755.729 1
14756.306 0
14756.883 0
14757.461 3
14758.038 2
14758.615 2
14759.193 6
14759.770 0
14760.347 1
14760.925 1
14761.502 1
14762.080 0
14762.657 0
14763.235 0
14763.812 2
14764.389 1
14764.967 1
14765.544 0
14766.122 5
14766.699 6
14767.277 2
14767.855 2
14768.432 6
14769.010 5
14769.587 7
14770.165 3
14770.742 1
14771.320 0
14771.898 0
14772.475 0
14773.053 0
14773.630 0
14774.208 1
14774.786 0
14775.364 0
14775.941 0
14776.519 0
14777.097 1
14777.674 0
14778.252 0
14778.830 0
14779.408 0
14779.985 2
14780.563 1
14781.141 0
14781.719 1
14782.297 2
14782.874 8
14783.452 2
14784.030 7
14784.608 4
14785.186 1
14785.764 0
14786.342 0
14786.920 2
14787.497 0
14788.075 0
14788.653 1
14789.231 8
14789.809 4
14790.387 1
14790.965 0
14791.543 3
14792.121 0
14792.699 0
14793.277 0
14793.855 1
14794.433 0
14795.011 0
14795.589 0
14796.168 1
14796.746 0
14797.324 0
14797.902 0
14798.480 0
14799.058 0
14799.636 0
14800.215 0
14800.793 0
14801.371 0
14801.949 0
14802.527 0
14803.106 5
14803.684 2
14804.262 6
14804.840 4
14805.419 1
14805.997 0
14806.575 2
14807.153 0
14807.732 1
14808.310 0
14808.888 0
14809.467 0
14810.045 0
14810.623 0
14811.202 0
14811.780 0
14812.359 2
14812.937 2
14813.515 1
14814.094 1
14814.672 3
14815.251 1
14815.829 2
14816.408 3
14816.986 1
14817.565 3
14818.143 5
14818.722 3
14819.300 2
14819.879 1
14820.457 1
14821.036 0
14821.615 0
14822.193 2
14822.772 2
14823.350 1
14823.929 0
14824.508 0
14825.086 0
14825.665 0
14826.244 0
14826.822 3
14827.401 2
14827.980 0
14828.559 0
14829.137 0
14829.716 0
14830.295 3
14830.874 3
14831.452 4
14832.031 2
14832.610 3
14833.189 3
14833.768 0
14834.346 0
14834.925 0
14835.504 1
14836.083 1
14836.662 1
14837.241 1
14837.820 1
14838.399 1
14838.977 3
14839.556 3
14840.135 0
14840.714 2
14841.293 3
14841.872 3
14842.451 0
14843.030 1
14843.609 1
14844.188 0
14844.767 2
14845.346 1
14845.925 0
14846.505 0
14847.084 1
14847.663 0
14848.242 0
14848.821 0
14849.400 1
14849.979 4
14850.558 6
14851.137 3
14851.717 1
14852.296 1
14852.875 1
14853.454 2
14854.033 9
14854.613 3
14855.192 3
14855.771 2
14856.350 2
14856.930 2
14857.509 4
14858.088 3
14858.668 1
14859.247 0
14859.826 1
14860.406 2
14860.985 3
14861.564 4
14862.144 7
14862.723 4
14863.302 4
14863.882 1
14864.461 1
14865.041 0
14865.620 0
14866.200 0
14866.779 0
14867.359 4
14867.938 2
14868.518 6
14869.097 6
14869.677 6
14870.256 0
14870.836 1
14871.415 0
14871.995 2
14872.574 1
14873.154 4
14873.734 2
14874.313 1
14874.893 0
14875.472 1
14876.052 1
14876.632 0
14877.211 0
14877.791 0
14878.371 3
14878.951 1
14879.530 0
14880.110 1
14880.690 0
14881.269 2
14881.849 0
14882.429 1
14883.009 1
14883.589 2
14884.168 1
14884.748 0
14885.328 2
14885.908 0
14886.488 0
14887.068 1
14887.647 1
14888.227 2
14888.807 1
14889.387 1
14889.967 3
14890.547 1
14891.127 0
14891.707 0
14892.287 0
14892.867 0
14893.447 0
14894.027 3
14894.607 2
14895.187 1
14895.767 2
14896.347 2
14896.927 1
14897.507 0
14898.087 0
14898.667 2
14899.247 2
14899.827 0
14900.407 0
14900.988 1
14901.568 2
14902.148 0
14902.728 2
14903.308 6
14903.888 3
14904.469 0
14905.049 3
14905.629 1
14906.209 0
14906.790 0
14907.370 1
14907.950 5
14908.530 2
14909.111 1
14909.691 2
14910.271 1
14910.852 0
14911.432 1
14912.012 0
14912.593 0
14913.173 0
14913.753 0
14914.334 0
14914.914 2
14915.495 1
14916.075 5
14916.655 5
14917.236 1
14917.816 0
14918.397 0
14918.977 0
14919.558 0
14920.138 14
14920.719 15
14921.299 8
14921.880 8
14922.460 7
14923.041 6
14923.622 3
14924.202 1
14924.783 2
14925.363 4
14925.944 2
14926.525 2
14927.105 3
14927.686 1
14928.267 1
14928.847 2
14929.428 4
14930.009 1
14930.589 0
14931.170 0
14931.751 2
14932.332 3
14932.912 1
14933.493 0
14934.074 2
14934.655 2
14935.235 1
14935.816 0
14936.397 1
14936.978 3
14937.559 6
14938.140 2
14938.720 2
14939.301 3
14939.882 2
14940.463 7
14941.044 3
14941.625 1
14942.206 0
14942.787 0
14943.368 1
14943.949 3
14944.530 3
14945.111 5
14945.692 1
14946.273 0
14946.854 1
14947.435 3
14948.016 6
14948.597 1
14949.178 0
14949.759 1
14950.340 0
14950.921 0
14951.502 1
14952.084 0
14952.665 1
14953.246 0
14953.827 2
14954.408 3
14954.989 2
14955.571 0
14956.152 1
14956.733 1
14957.314 2
14957.895 3
14958.477 4
14959.058 6
14959.639 4
14960.220 7
14960.802 3
14961.383 5
14961.964 2
14962.546 0
14963.127 1
14963.708 1
14964.290 0
14964.871 1
14965.453 0
14966.034 0
14966.615 0
14967.197 0
14967.778 0
14968.360 0
14968.941 0
14969.523 0
14970.104 1
14970.686 0
14971.267 0
14971.849 0
14972.430 1
14973.012 0
14973.593 0
14974.175 0
14974.756 0
14975.338 3
14975.919 2
14976.501 0
14977.083 0
14977.664 3
14978.246 2
14978.828 1
14979.409 1
14979.991 0
14980.573 0
14981.154 1
14981.736 1
14982.318 0
14982.899 1
14983.481 0
14984.063 0
14984.645 3
14985.226 2
14985.808 0
14986.390 0
14986.972 3
14987.554 7
14988.135 4
14988.717 0
14989.299 0
14989.881 0
14990.463 0
14991.045 0
14991.627 6
14992.209 3
14992.790 0
14993.372 6
14993.954 7
14994.536 1
14995.118 1
14995.700 1
14996.282 2
14996.864 1
14997.446 4
14998.028 2
14998.610 1
14999.192 0
14999.774 0
15000.356 0
15000.938 0
15001.521 1
15002.103 0
15002.685 3
15003.267 0
15003.849 0
15004.431 1
15005.013 2
15005.595 1
15006.178 1
15006.760 0
15007.342 0
15007.924 0
15008.506 2
15009.089 5
15009.671 4
15010.253 0
15010.835 2
15011.418 2
15012.000 1
15012.582 0
15013.165 1
15013.747 0
15014.329 3
15014.912 6
15015.494 2
15016.076 0
15016.659 2
15017.241 0
15017.824 0
15018.406 1
15018.988 1
15019.571 0
15020.153 1
15020.736 0
15021.318 0
15021.901 1
15022.483 1
15023.066 0
15023.648 0
15024.231 1
15024.813 1
15025.396 1
15025.978 0
15026.561 0
15027.144 0
15027.726 2
15028.309 3
15028.891 3
15029.474 0
15030.057 0
15030.639 3
15031.222 3
15031.805 1
15032.387 2
15032.970 4
15033.553 2
15034.135 0
15034.718 0
15035.301 3
15035.884 3
15036.466 2
15037.049 1
15037.632 4
15038.215 2
15038.798 0
15039.380 2
15039.963 5
15040.546 3
15041.129 3
15041.712 3
15042.295 5
15042.878 3
15043.460 1
15044.043 0
15044.626 2
15045.209 2
15045.792 3
15046.375 2
15046.958 1
15047.541 2
15048.124 3
15048.707 1
15049.290 0
15049.873 2
15050.456 1
15051.039 4
15051.622 2
15052.205 0
15052.788 0
15053.371 0
15053.955 2
15054.538 1
15055.121 0
15055.704 1
15056.287 4
15056.870 1
15057.453 0
15058.037 0
15058.620 2
15059.203 0
15059.786 3
15060.369 2
15060.953 2
15061.536 0
15062.119 0
15062.702 1
15063.286 0
15063.869 2
15064.452 5
15065.036 6
15065.619 3
15066.202 13
15066.786 8
15067.369 2
15067.952 1
15068.536 3
15069.119 0
15069.703 0
15070.286 0
15070.869 0
15071.453 0
15072.036 1
15072.620 0
15073.203 0
15073.787 0
15074.370 1
15074.954 1
15075.537 3
15076.121 0
15076.704 2
15077.288 3
15077.871 2
15078.455 1
15079.039 5
15079.622 2
15080.206 1
15080.789 0
15081.373 0
15081.957 1
15082.540 0
15083.124 0
15083.708 1
15084.291 0
15084.875 0
15085.459 0
15086.043 0
15086.626 0
15087.210 1
15087.794 0
15088.378 3
15088.961 0
15089.545 1
15090.129 0
15090.713 1
15091.297 7
15091.880 5
15092.464 2
15093.048 1
15093.632 0
15094.216 2
15094.800 2
15095.384 1
15095.968 1
15096.552 1
15097.135 2
15097.719 1
15098.303 0
15098.887 0
15099.471 3
15100.055 3
15100.639 1
15101.223 4
15101.807 1
15102.391 0
15102.975 1
15103.560 0
15104.144 0
15104.728 0
15105.312 1
15105.896 1
15106.480 0
15107.064 1
15107.648 1
15108.232 2
15108.817 1
15109.401 0
15109.985 1
15110.569 3
15111.153 3
15111.738 0
15112.322 2
15112.906 2
15113.490 1
15114.075 0
15114.659 1
15115.243 0
15115.827 8
15116.412 3
15116.996 0
15117.580 0
15118.165 1
15118.749 3
15119.334 4
15119.918 1
15120.502 2
15121.087 4
15121.671 3
15122.256 1
15122.840 1
15123.424 0
15124.009 0
15124.593 0
15125.178 0
15125.762 1
15126.347 9
15126.931 4
15127.516 4
15128.100 0
15128.685 0
15129.269 6
15129.854 9
15130.439 4
15131.023 1
15131.608 2
15132.192 0
15132.777 1
15133.362 1
15133.946 0
15134.531 0
15135.116 3
15135.700 1
15136.285 0
15136.870 0
15137.455 0
15138.039 1
15138.624 1
15139.209 3
15139.793 5
15140.378 1
15140.963 0
15141.548 0
15142.133 1
15142.717 2
15143.302 3
15143.887 1
15144.472 1
15145.057 3
15145.642 5
15146.227 4
15146.812 5
15147.396 2
15147.981 0
15148.566 0
15149.151 0
15149.736 0
15150.321 1
15150.906 3
15151.491 1
15152.076 2
15152.661 4
15153.246 0
15153.831 0
15154.416 0
15155.001 0
15155.586 0
15156.171 1
15156.757 2
15157.342 0
15157.927 2
15158.512 0
15159.097 1
15159.682 2
15160.267 1
15160.852 0
15161.438 0
15162.023 2
15162.608 0
15163.193 0
15163.778 1
15164.364 0
15164.949 14
15165.534 19
15166.120 15
15166.705 10
15167.290 6
15167.875 3
15168.461 2
15169.046 1
15169.631 0
15170.217 14
15170.802 10
15171.387 7
15171.973 6
15172.558 4
15173.144 3
15173.729 0
15174.314 0
15174.900 0
15175.485 0
15176.071 2
15176.656 1
15177.242 0
15177.827 2
15178.413 0
15178.998 0
15179.584 3
15180.169 2
15180.755 0
15181.341 0
15181.926 1
15182.512 0
15183.097 0
15183.683 1
15184.269 4
15184.854 1
15185.440 0
15186.025 0
15186.611 0
15187.197 0
15187.782 0
15188.368 2
15188.954 0
15189.540 3
15190.125 1
15190.711 0
15191.297 0
15191.883 0
15192.468 2
15193.054 0
15193.640 0
15194.226 0
15194.812 2
15195.397 1
15195.983 2
15196.569 3
15197.155 4
15197.741 3
15198.327 1
15198.913 0
15199.499 1
15200.085 4
15200.670 5
15201.256 0
15201.842 4
15202.428 3
15203.014 1
15203.600 2
15204.186 3
15204.772 0
15205.358 0
15205.944 0
15206.530 0
15207.117 0
15207.703 0
15208.289 0
15208.875 1
15209.461 0
15210.047 0
15210.633 0
15211.219 0
15211.805 0
15212.392 1
15212.978 1
15213.564 0
15214.150 0
15214.736 1
15215.323 1
15215.909 5
15216.495 1
15217.081 0
15217.668 0
15218.254 0
15218.840 0
15219.426 0
15220.013 1
15220.599 1
15221.185 5
15221.772 5
15222.358 5
15222.944 2
15223.531 8
15224.117 12
15224.704 6
15225.290 6
15225.876 3
15226.463 1
15227.049 0
15227.636 0
15228.222 0
15228.809 0
15229.395 1
15229.982 3
15230.568 2
15231.155 1
15231.741 0
15232.328 5
15232.914 1
15233.501 0
15234.088 5
15234.674 1
15235.261 1
15235.847 1
15236.434 3
15237.021 1
15237.607 1
15238.194 2
15238.781 3
15239.367 1
15239.954 2
15240.541 3
15241.127 2
15241.714 2
15242.301 1
15242.888 16
15243.474 12
15244.061 8
15244.648 9
15245.235 5
15245.822 4
15246.408 1
15246.995 1
15247.582 0
15248.169 1
15248.756 0
15249.343 0
15249.930 0
15250.516 0
15251.103 0
15251.690 0
15252.277 0
15252.864 0
15253.451 2
15254.038 7
15254.625 2
15255.212 1
15255.799 0
15256.386 1
15256.973 0
15257.560 0
15258.147 3
15258.734 1
15259.321 0
15259.908 2
15260.495 1
15261.083 0
15261.670 1
15262.257 2
15262.844 0
15263.431 0
15264.018 0
15264.605 0
15265.193 1
15265.780 0
15266.367 1
15266.954 1
15267.541 3
15268.129 1
15268.716 1
15269.303 0
15269.890 0
15270.478 1
15271.065 0
15271.652 5
15272.240 4
15272.827 3
15273.414 0
15274.002 2
15274.589 0
15275.176 1
15275.764 4
15276.351 1
15276.939 2
15277.526 1
15278.113 1
15278.701 0
15279.288 1
15279.876 1
15280.463 2
15281.051 2
15281.638 0
15282.226 4
15282.813 2
15283.401 1
15283.988 2
15284.576 1
15285.163 1
15285.751 0
15286.339 0
15286.926 1
15287.514 0
15288.101 1
15288.689 1
15289.277 1
15289.864 5
15290.452 3
15291.040 5
15291.627 1
15292.215 2
15292.803 0
15293.390 2
15293.978 0
15294.566 1
15295.154 2
15295.741 1
15296.329 1
15296.917 0
15297.505 2
15298.093 2
15298.680 1
15299.268 0
15299.856 5
15300.444 3
15301.032 2
15301.620 2
15302.208 8
15302.796 1
15303.383 0
15303.971 0
15304.559 1
15305.147 0
15305.735 5
15306.323 4
15306.911 1
15307.499 2
15308.087 4
15308.675 1
15309.263 0
15309.851 4
15310.439 3
15311.027 9
15311.615 5
15312.203 1
15312.792 3
15313.380 2
15313.968 0
15314.556 0
15315.144 3
15315.732 3
15316.320 1
15316.909 0
15317.497 8
15318.085 5
15318.673 5
15319.261 2
15319.850 0
15320.438 0
15321.026 2
15321.614 2
15322.203 1
15322.791 4
15323.379 2
15323.968 0
15324.556 0
15325.144 0
15325.733 0
15326.321 1
15326.909 0
15327.498 1
15328.086 0
15328.674 1
15329.263 0
15329.851 1
15330.440 0
15331.028 0
15331.617 1
15332.205 0
15332.794 2
15333.382 3
15333.971 1
15334.559 1
15335.148 0
15335.736 0
15336.325 0
15336.913 0
15337.502 0
15338.090 0
15338.679 1
15339.268 0
15339.856 1
15340.445 2
15341.033 0
15341.622 1
15342.211 1
15342.799 0
15343.388 0
15343.977 0
15344.565 1
15345.154 0
15345.743 2
15346.332 1
15346.920 0
15347.509 0
15348.098 0
15348.687 1
15349.275 1
15349.864 2
15350.453 1
15351.042 0
15351.631 1
15352.220 0
15352.809 0
15353.397 1
15353.986 4
15354.575 2
15355.164 1
15355.753 0
15356.342 1
15356.931 0
15357.520 0
15358.109 0
15358.698 0
15359.287 0
15359.876 0
15360.465 3
15361.054 1
15361.643 0
15362.232 0
15362.821 3
15363.410 1
15363.999 1
15364.588 2
15365.177 3
15365.766 1
15366.355 0
15366.945 0
15367.534 2
15368.123 5
15368.712 3
15369.301 0
15369.890 0
15370.480 0
15371.069 0
15371.658 2
15372.247 0
15372.837 0
15373.426 1
15374.015 1
15374.604 0
15375.194 0
15375.783 0
15376.372 1
15376.962 0
15377.551 6
15378.140 8
15378.730 9
15379.319 3
15379.908 2
15380.498 1
15381.087 2
15381.677 1
15382.266 0
15382.855 1
15383.445 0
15384.034 1
15384.624 3
15385.213 2
15385.803 3
15386.392 3
15386.982 2
15387.571 2
15388.161 0
15388.750 0
15389.340 0
15389.930 3
15390.519 3
15391.109 1
15391.698 2
15392.288 1
15392.878 1
15393.467 0
15394.057 0
15394.647 2
15395.236 2
15395.826 0
15396.416 0
15397.005 0
15397.595 2
15398.185 0
15398.775 0
15399.364 1
15399.954 3
15400.544 3
15401.134 3
15401.723 3
15402.313 2
15402.903 0
15403.493 1
15404.083 3
15404.673 1
15405.262 1
15405.852 5
15406.442 3
15407.032 6
15407.622 2
15408.212 1
15408.802 0
15409.392 0
15409.982 0
15410.572 0
15411.162 3
15411.752 2
15412.342 0
15412.932 1
15413.522 0
15414.112 0
15414.702 0
15415.292 2
15415.882 0
15416.472 2
15417.062 2
15417.652 0
15418.242 0
15418.833 0
15419.423 1
15420.013 1
15420.603 1
15421.193 0
15421.783 0
15422.374 0
15422.964 0
15423.554 2
15424.144 1
15424.734 0
15425.325 1
15425.915 2
15426.505 4
15427.096 2
15427.686 1
15428.276 0
15428.866 0
15429.457 0
15430.047 3
15430.637 3
15431.228 1
15431.818 2
15432.409 4
15432.999 3
15433.589 1
15434.180 2
15434.770 3
15435.361 3
15435.951 1
15436.542 0
15437.132 0
15437.723 0
15438.313 0
15438.904 0
15439.494 0
15440.085 1
15440.675 0
15441.266 2
15441.856 1
15442.447 0
15443.037 0
15443.628 0
15444.219 0
15444.809 0
15445.400 2
15445.991 2
15446.581 0
15447.172 0
15447.763 0
15448.353 0
15448.944 1
15449.535 0
15450.125 2
15450.716 1
15451.307 3
15451.898 5
15452.488 3
15453.079 0
15453.670 2
15454.261 1
15454.852 1
15455.442 1
15456.033 3
15456.624 2
15457.215 0
15457.806 0
15458.397 0
15458.988 0
15459.579 0
15460.169 0
15460.760 0
15461.351 0
15461.942 0
15462.533 2
15463.124 2
15463.715 0
15464.306 0
15464.897 2
15465.488 2
15466.079 0
15466.670 1
15467.261 0
15467.852 0
15468.444 0
15469.035 1
15469.626 0
15470.217 5
15470.808 3
15471.399 1
15471.990 1
15472.581 0
15473.173 0
15473.764 1
15474.355 1
15474.946 1
15475.537 0
15476.129 0
15476.720 0
15477.311 0
15477.902 1
15478.494 2
15479.085 0
15479.676 0
15480.267 1
15480.859 1
15481.450 3
15482.041 3
15482.633 0
15483.224 6
15483.815 2
15484.407 1
15484.998 1
15485.590 0
15486.181 0
15486.772 0
15487.364 2
15487.955 3
15488.547 1
15489.138 0
15489.730 0
15490.321 8
15490.913 5
15491.504 2
15492.096 5
15492.687 6
15493.279 4
15493.870 1
15494.462 0
15495.054 2
15495.645 1
15496.237 0
15496.828 4
15497.420 0
15498.012 0
15498.603 4
15499.195 6
15499.787 4
15500.378 2
15500.970 0
15501.562 1
15502.154 7
15502.745 4
15503.337 1
15503.929 3
15504.521 1
15505.112 0
15505.704 7
15506.296 5
15506.888 1
15507.480 1
15508.071 3
15508.663 6
15509.255 2
15509.847 2
15510.439 2
15511.031 6
15511.623 12
15512.214 6
15512.806 3
15513.398 0
15513.990 5
15514.582 2
15515.174 0
15515.766 0
15516.358 1
15516.950 1
15517.542 0
15518.134 0
15518.726 0
15519.318 0
15519.910 0
15520.502 0
15521.095 0
15521.687 0
15522.279 0
15522.871 0
15523.463 0
15524.055 0
15524.647 2
15525.239 5
15525.832 3
15526.424 6
15527.016 9
15527.608 7
15528.200 8
15528.793 3
15529.385 3
15529.977 2
15530.569 2
15531.162 1
15531.754 1
15532.346 4
15532.938 0
15533.531 1
15534.123 0
15534.715 0
15535.308 0
15535.900 1
15536.493 3
15537.085 0
15537.677 1
15538.270 0
15538.862 0
15539.455 3
15540.047 3
15540.640 0
15541.232 0
15541.824 0
15542.417 2
15543.009 0
15543.602 1
15544.194 4
15544.787 2
15545.380 0
15545.972 2
15546.565 1
15547.157 0
15547.750 0
15548.342 1
15548.935 0
15549.528 0
15550.120 4
15550.713 2
15551.306 3
15551.898 3
15552.491 1
15553.084 0
15553.676 4
15554.269 3
15554.862 0
15555.455 1
15556.047 1
15556.640 2
15557.233 0
15557.826 0
15558.418 0
15559.011 0
15559.604 0
15560.197 0
15560.790 2
15561.382 3
15561.975 2
15562.568 0
15563.161 0
15563.754 4
15564.347 3
15564.940 1
15565.533 0
15566.126 0
15566.719 2
15567.312 0
15567.905 0
15568.498 1
15569.091 3
15569.684 2
15570.277 3
15570.870 1
15571.463 0
15572.056 5
15572.649 4
15573.242 3
15573.835 5
15574.428 3
15575.021 2
15575.614 0
15576.207 3
15576.801 6
15577.394 2
15577.987 0
15578.580 0
15579.173 0
15579.766 0
15580.360 6
15580.953 7
15581.546 4
15582.139 1
15582.733 3
15583.326 1
15583.919 0
15584.512 3
15585.106 10
15585.699 6
15586.292 4
15586.886 4
15587.479 2
15588.072 0
15588.666 2
15589.259 0
15589.853 1
15590.446 0
15591.039 0
15591.633 0
15592.226 1
15592.820 0
15593.413 4
15594.007 1
15594.600 0
15595.194 0
15595.787 1
15596.381 0
15596.974 0
15597.568 0
15598.161 0
15598.755 1
15599.348 1
15599.942 0
15600.535 0
15601.129 0
15601.723 0
15602.316 3
15602.910 7
15603.504 2
15604.097 1
15604.691 0
15605.285 0
15605.878 2
15606.472 0
15607.066 0
15607.659 2
15608.253 0
15608.847 2
15609.441 1
15610.035 3
15610.628 2
15611.222 0
15611.816 0
15612.410 3
15613.004 9
15613.597 4
15614.191 1
15614.785 0
15615.379 0
15615.973 1
15616.567 4
15617.161 1
15617.755 0
15618.349 0
15618.943 0
15619.536 1
15620.130 0
15620.724 1
15621.318 0
15621.912 0
15622.506 0
15623.100 2
15623.694 0
15624.289 1
15624.883 3
15625.477 4
15626.071 6
15626.665 3
15627.259 3
15627.853 1
15628.447 4
15629.041 10
15629.635 5
15630.230 3
15630.824 6
15631.418 2
15632.012 2
15632.606 1
15633.201 0
15633.795 0
15634.389 0
15634.983 1
15635.578 0
15636.172 2
15636.766 2
15637.360 1
15637.955 4
15638.549 1
15639.143 1
15639.738 0
15640.332 0
15640.926 2
15641.521 8
15642.115 0
15642.710 1
15643.304 0
15643.898 1
15644.493 0
15645.087 0
15645.682 0
15646.276 0
15646.871 1
15647.465 0
15648.060 0
15648.654 0
15649.249 0
15649.843 0
15650.438 0
15651.032 0
15651.627 3
15652.221 4
15652.816 0
15653.411 0
15654.005 0
15654.600 1
15655.194 2
15655.789 2
15656.384 1
15656.978 1
15657.573 2
15658.168 2
15658.762 3
15659.357 2
15659.952 0
15660.547 0
15661.141 0
15661.736 3
15662.331 0
15662.926 1
15663.521 1
15664.115 0
15664.710 0
15665.305 0
15665.900 0
15666.495 1
15667.089 0
15667.684 0
15668.279 0
15668.874 0
15669.469 0
15670.064 4
15670.659 7
15671.254 4
15671.849 2
15672.444 0
15673.039 0
15673.634 0
15674.229 0
15674.824 0
15675.419 2
15676.014 3
15676.609 3
15677.204 0
15677.799 0
15678.394 0
15678.989 1
15679.584 1
15680.179 3
15680.774 1
15681.369 0
15681.965 0
15682.560 0
15683.155 1
15683.750 0
15684.345 0
15684.941 1
15685.536 1
15686.131 2
15686.726 2
15687.321 1
15687.917 1
15688.512 2
15689.107 5
15689.702 3
15690.298 2
15690.893 8
15691.488 8
15692.084 5
15692.679 0
15693.274 1
15693.870 0
15694.465 0
15695.061 0
15695.656 1
15696.251 0
15696.847 1
15697.442 1
15698.038 1
15698.633 0
15699.229 1
15699.824 0
15700.420 1
15701.015 0
15701.611 0
15702.206 0
15702.802 0
15703.397 1
15703.993 0
15704.588 1
15705.184 2
15705.780 0
15706.375 0
15706.971 1
15707.566 1
15708.162 1
15708.758 0
15709.353 0
15709.949 1
15710.545 1
15711.140 3
15711.736 4
15712.332 4
15712.928 0
15713.523 2
15714.119 1
15714.715 0
15715.311 0
15715.906 3
15716.502 2
15717.098 0
15717.694 0
15718.290 0
15718.885 2
15719.481 2
15720.077 2
15720.673 2
15721.269 0
15721.865 0
15722.461 0
15723.057 1
15723.653 1
15724.249 1
15724.844 0
15725.440 3
15726.036 0
15726.632 0
15727.228 4
15727.824 4
15728.420 4
15729.016 1
15729.613 1
15730.209 1
15730.805 1
15731.401 0
15731.997 0
15732.593 2
15733.189 3
15733.785 1
15734.381 0
15734.977 2
15735.574 0
15736.170 2
15736.766 3
15737.362 0
15737.958 0
15738.555 0
15739.151 0
15739.747 1
15740.343 1
15740.940 0
15741.536 0
15742.132 1
15742.728 1
15743.325 1
15743.921 2
15744.517 3
15745.114 7
15745.710 3
15746.306 6
15746.903 3
15747.499 1
15748.096 1
15748.692 1
15749.288 0
15749.885 0
15750.481 1
15751.078 0
15751.674 0
15752.271 5
15752.867 4
15753.464 1
15754.060 0
15754.657 0
15755.253 2
15755.850 4
15756.446 1
15757.043 0
15757.639 0
15758.236 1
15758.833 0
15759.429 0
15760.026 3
15760.622 1
15761.219 1
15761.816 3
15762.412 1
15763.009 0
15763.606 0
15764.202 2
15764.799 2
15765.396 4
15765.993 0
15766.589 0
15767.186 1
15767.783 0
15768.380 0
15768.976 2
15769.573 2
15770.170 0
15770.767 2
15771.364 6
15771.961 8
15772.557 3
15773.154 1
15773.751 0
15774.348 1
15774.945 1
15775.542 0
15776.139 2
15776.736 0
15777.333 0
15777.930 0
15778.527 0
15779.124 1
15779.721 1
15780.318 0
15780.915 0
15781.512 4
15782.109 5
15782.706 3
15783.303 2
15783.900 2
15784.497 0
15785.094 1
15785.691 1
15786.288 0
15786.885 0
15787.483 0
15788.080 1
15788.677 1
15789.274 0
15789.871 0
15790.468 0
15791.066 1
15791.663 1
15792.260 2
15792.857 0
15793.455 0
15794.052 3
15794.649 1
15795.246 0
15795.844 1
15796.441 0
15797.038 0
15797.636 0
15798.233 0
15798.830 0
15799.428 3
15800.025 1
15800.622 1
15801.220 0
15801.817 5
15802.415 4
15803.012 0
15803.610 2
15804.207 3
15804.805 1
15805.402 0
15805.999 1
15806.597 2
15807.195 2
15807.792 6
15808.390 0
15808.987 0
15809.585 0
15810.182 0
15810.780 1
15811.377 1
15811.975 5
15812.573 4
15813.170 6
15813.768 4
15814.366 3
15814.963 6
15815.561 3
15816.159 2
15816.756 2
15817.354 1
15817.952 1
15818.549 0
15819.147 0
15819.745 3
15820.343 3
15820.940 0
15821.538 1
15822.136 1
15822.734 0
15823.332 4
15823.929 2
15824.527 0
15825.125 3
15825.723 1
15826.321 0
15826.919 2
15827.517 2
15828.115 0
15828.712 0
15829.310 0
15829.908 0
15830.506 2
15831.104 0
15831.702 0
15832.300 0
15832.898 0
15833.496 0
15834.094 4
15834.692 2
15835.290 1
15835.888 0
15836.486 3
15837.085 2
15837.683 1
15838.281 2
15838.879 3
15839.477 1
15840.075 1
15840.673 0
15841.271 0
15841.870 0
15842.468 1
15843.066 2
15843.664 1
15844.262 1
15844.861 0
15845.459 0
15846.057 0
15846.655 0
15847.254 1
15847.852 4
15848.450 1
15849.048 1
15849.647 0
15850.245 0
15850.843 0
15851.442 0
15852.040 0
15852.639 1
15853.237 2
15853.835 2
15854.434 0
15855.032 2
15855.631 0
15856.229 4
15856.827 5
15857.426 4
15858.024 1
15858.623 0
15859.221 0
15859.820 0
15860.418 0
15861.017 2
15861.615 1
15862.214 1
15862.813 0
15863.411 2
15864.010 4
15864.608 1
15865.207 0
15865.806 0
15866.404 0
15867.003 1
15867.601 0
15868.200 0
15868.799 0
15869.398 0
15869.996 0
15870.595 0
15871.194 1
15871.792 2
15872.391 0
15872.990 0
15873.589 0
15874.187 0
15874.786 0
15875.385 0
15875.984 1
15876.583 3
15877.181 2
15877.780 1
15878.379 0
15878.978 0
15879.577 0
15880.176 1
15880.775 2
15881.374 3
15881.973 1
15882.571 2
15883.170 1
15883.769 2
15884.368 1
15884.967 1
15885.566 1
15886.165 1
15886.764 0
15887.363 0
15887.962 0
15888.561 0
15889.161 2
15889.760 3
15890.359 2
15890.958 4
15891.557 2
15892.156 0
15892.755 0
15893.354 0
15893.953 0
15894.553 2
15895.152 1
15895.751 0
15896.350 0
15896.949 15
15897.549 23
15898.148 18
15898.747 10
15899.346 2
15899.946 3
15900.545 2
15901.144 1
15901.743 3
15902.343 5
15902.942 1
15903.541 0
15904.141 2
15904.740 1
15905.339 1
15905.939 1
15906.538 1
15907.138 5
15907.737 4
15908.336 1
15908.936 3
15909.535 1
15910.135 4
15910.734 4
15911.334 6
15911.933 13
15912.533 5
15913.132 1
15913.732 3
15914.331 3
15914.931 1
15915.530 0
15916.130 1
15916.729 3
15917.329 3
15917.929 0
15918.528 2
15919.128 0
15919.728 5
15920.327 0
15920.927 0
15921.527 0
15922.126 2
15922.726 2
15923.326 2
15923.925 0
15924.525 0
15925.125 0
15925.725 2
15926.324 1
15926.924 2
15927.524 2
15928.124 0
15928.723 1
15929.323 0
15929.923 1
15930.523 1
15931.123 0
15931.723 1
15932.323 0
15932.922 0
15933.522 1
15934.122 0
15934.722 0
15935.322 0
15935.922 2
15936.522 0
15937.122 1
15937.722 4
15938.322 3
15938.922 2
15939.522 3
15940.122 1
15940.722 2
15941.322 1
15941.922 0
15942.522 2
15943.122 4
15943.722 1
15944.322 0
15944.922 1
15945.523 2
15946.123 0
15946.723 0
15947.323 2
15947.923 1
15948.523 0
15949.124 0
15949.724 2
15950.324 1
15950.924 1
15951.524 8
15952.125 3
15952.725 0
15953.325 2
15953.925 1
15954.526 0
15955.126 0
15955.726 0
15956.327 1
15956.927 2
15957.527 3
15958.128 13
15958.728 8
15959.329 7
15959.929 5
15960.529 2
15961.130 3
15961.730 5
15962.331 2
15962.931 1
15963.531 2
15964.132 1
15964.732 0
15965.333 3
15965.933 2
15966.534 1
15967.134 1
15967.735 2
15968.336 5
15968.936 1
15969.537 2
15970.137 3
15970.738 6
15971.339 1
15971.939 2
15972.540 1
15973.140 3
15973.741 7
15974.342 9
15974.942 1
15975.543 0
15976.144 0
15976.744 4
15977.345 4
15977.946 2
15978.547 3
15979.147 2
15979.748 0
15980.349 1
15980.950 1
15981.551 7
15982.151 8
15982.752 1
15983.353 3
15983.954 1
15984.555 3
15985.156 5
15985.756 2
15986.357 2
15986.958 0
15987.559 3
15988.160 2
15988.761 5
15989.362 0
15989.963 0
15990.564 1
15991.165 5
15991.766 3
15992.367 1
15992.968 1
15993.569 0
15994.170 0
15994.771 3
15995.372 1
15995.973 1
15996.574 0
15997.175 0
15997.776 1
15998.378 2
15998.979 5
15999.580 5
16000.181 3
16000.782 7
16001.383 7
16001.984 6
16002.586 3
16003.187 2
16003.788 0
16004.389 0
16004.991 0
16005.592 0
16006.193 5
16006.794 4
16007.396 3
16007.997 4
16008.598 7
16009.200 3
16009.801 0
16010.402 0
16011.004 13
16011.605 13
16012.206 11
16012.808 11
16013.409 7
16014.010 7
16014.612 4
16015.213 2
16015.815 4
16016.416 1
16017.018 1
16017.619 4
16018.221 0
16018.822 1
16019.424 2
16020.025 0
16020.627 0
16021.228 0
16021.830 0
16022.431 3
16023.033 1
16023.635 0
16024.236 3
16024.838 6
16025.439 5
16026.041 2
16026.643 0
16027.244 2
16027.846 17
16028.448 7
16029.049 2
16029.651 2
16030.253 1
16030.855 2
16031.456 3
16032.058 5
16032.660 4
16033.262 3
16033.863 1
16034.465 1
16035.067 1
16035.669 0
16036.271 1
16036.872 0
16037.474 0
16038.076 0
16038.678 4
16039.280 4
16039.882 1
16040.484 0
16041.086 0
16041.688 1
16042.289 0
16042.891 1
16043.493 8
16044.095 6
16044.697 4
16045.299 1
16045.901 0
16046.503 0
16047.105 0
16047.707 2
16048.309 0
16048.912 0
16049.514 2
16050.116 1
16050.718 1
16051.320 0
16051.922 4
16052.524 7
16053.126 2
16053.728 0
16054.331 0
16054.933 0
16055.535 1
16056.137 1
16056.739 0
16057.342 1
16057.944 0
16058.546 2
16059.148 0
16059.751 2
16060.353 5
16060.955 4
16061.557 2
16062.160 0
16062.762 1
16063.364 1
16063.967 1
16064.569 0
16065.172 2
16065.774 2
16066.376 0
16066.979 4
16067.581 5
16068.184 2
16068.786 0
16069.388 2
16069.991 1
16070.593 1
16071.196 3
16071.798 2
16072.401 0
16073.003 3
16073.606 4
16074.208 5
16074.811 2
16075.414 0
16076.016 1
16076.619 0
16077.221 0
16077.824 0
16078.427 0
16079.029 11
16079.632 4
16080.234 1
16080.837 5
16081.440 3
16082.042 5
16082.645 6
16083.248 11
16083.851 16
16084.453 5
16085.056 0
16085.659 2
16086.262 2
16086.864 1
16087.467 0
16088.070 0
16088.673 0
16089.276 0
16089.878 1
16090.481 1
16091.084 0
16091.687 0
16092.290 0
16092.893 0
16093.496 0
16094.099 3
16094.701 3
16095.304 1
16095.907 0
16096.510 7
16097.113 6
16097.716 3
16098.319 5
16098.922 7
16099.525 8
16100.128 3
16100.731 1
16101.334 1
16101.937 1
16102.540 0
16103.144 2
16103.747 2
16104.350 5
16104.953 6
16105.556 1
16106.159 0
16106.762 1
16107.365 0
16107.969 2
16108.572 1
16109.175 0
16109.778 0
16110.381 5
16110.985 4
16111.588 0
16112.191 4
16112.794 2
16113.398 2
16114.001 5
16114.604 2
16115.208 6
16115.811 4
16116.414 6
16117.018 2
16117.621 2
16118.224 3
16118.828 5
16119.431 3
16120.034 2
16120.638 0
16121.241 2
16121.845 1
16122.448 1
16123.052 0
16123.655 1
16124.258 2
16124.862 3
16125.465 5
16126.069 6
16126.672 2
16127.276 9
16127.880 4
16128.483 2
16129.087 3
16129.690 6
16130.294 3
16130.897 6
16131.501 7
16132.105 4
16132.708 0
16133.312 0
16133.916 0
16134.519 0
16135.123 6
16135.727 2
16136.330 2
16136.934 1
16137.538 3
16138.142 4
16138.745 3
16139.349 1
16139.953 0
16140.557 0
16141.160 1
16141.764 1
16142.368 0
16142.972 2
16143.576 3
16144.180 3
16144.783 2
16145.387 4
16145.991 10
16146.595 6
16147.199 7
16147.803 3
16148.407 1
16149.011 1
16149.615 0
16150.219 1
16150.823 0
16151.427 0
16152.031 2
16152.635 1
16153.239 0
16153.843 0
16154.447 19
16155.051 21
16155.655 18
16156.259 11
16156.863 5
16157.467 3
16158.071 1
16158.675 0
16159.279 2
16159.884 1
16160.488 0
16161.092 1
16161.696 1
16162.300 0
16162.904 0
16163.509 1
16164.113 0
16164.717 0
16165.321 2
16165.926 2
16166.530 3
16167.134 3
16167.738 1
16168.343 0
16168.947 4
16169.551 2
16170.156 2
16170.760 2
16171.364 1
16171.969 3
16172.573 2
16173.178 4
16173.782 1
16174.386 2
16174.991 1
16175.595 0
16176.200 0
16176.804 1
16177.409 2
16178.013 1
16178.618 0
16179.222 0
16179.827 0
16180.431 0
16181.036 2
16181.640 8
16182.245 2
16182.849 2
16183.454 3
16184.058 1
16184.663 2
16185.268 0
16185.872 3
16186.477 1
16187.082 2
16187.686 3
16188.291 5
16188.896 3
16189.500 4
16190.105 0
16190.710 1
16191.314 1
16191.919 3
16192.524 3
16193.129 1
16193.734 5
16194.338 6
16194.943 3
16195.548 1
16196.153 1
16196.758 3
16197.362 1
16197.967 4
16198.572 4
16199.177 2
16199.782 0
16200.387 5
16200.992 8
16201.597 7
16202.202 1
16202.806 0
16203.411 3
16204.016 5
16204.621 3
16205.226 4
16205.831 4
16206.436 3
16207.041 0
16207.646 2
16208.251 4
16208.857 1
16209.462 1
16210.067 0
16210.672 0
16211.277 0
16211.882 5
16212.487 1
16213.092 1
16213.697 4
16214.303 1
16214.908 0
16215.513 1
16216.118 0
16216.723 2
16217.329 4
16217.934 1
16218.539 0
16219.144 0
16219.749 1
16220.355 1
16220.960 3
16221.565 0
16222.171 1
16222.776 0
16223.381 4
16223.987 4
16224.592 0
16225.197 2
16225.803 0
16226.408 2
16227.013 0
16227.619 0
16228.224 1
16228.830 1
16229.435 2
16230.041 1
16230.646 0
16231.252 0
16231.857 0
16232.463 0
16233.068 1
16233.674 1
16234.279 1
16234.885 1
16235.490 2
16236.096 1
16236.701 1
16237.307 1
16237.913 0
16238.518 0
16239.124 0
16239.729 0
16240.335 3
16240.941 8
16241.546 3
16242.152 6
16242.758 3
16243.363 2
16243.969 0
16244.575 5
16245.181 2
16245.786 1
16246.392 1
16246.998 0
16247.604 0
16248.209 0
16248.815 6
16249.421 8
16250.027 3
16250.633 1
16251.239 0
16251.844 0
16252.450 0
16253.056 0
16253.662 0
16254.268 2
16254.874 1
16255.480 1
16256.086 4
16256.692 1
16257.298 2
16257.904 1
16258.510 0
16259.116 3
16259.722 2
16260.328 0
16260.934 2
16261.540 0
16262.146 0
16262.752 8
16263.358 5
16263.964 1
16264.570 0
16265.176 0
16265.782 0
16266.388 0
16266.995 0
16267.601 1
16268.207 0
16268.813 1
16269.419 1
16270.025 4
16270.632 7
16271.238 0
16271.844 0
16272.450 0
16273.057 0
16273.663 1
16274.269 1
16274.875 0
16275.482 1
16276.088 0
16276.694 2
16277.301 4
16277.907 5
16278.513 2
16279.120 1
16279.726 2
16280.333 2
16280.939 3
16281.545 5
16282.152 1
16282.758 1
16283.365 0
16283.971 1
16284.578 0
16285.184 5
16285.791 3
16286.397 1
16287.004 1
16287.610 0
16288.217 0
16288.823 0
16289.430 2
16290.036 2
16290.643 2
16291.249 0
16291.856 0
16292.463 0
16293.069 0
16293.676 0
16294.283 1
16294.889 1
16295.496 0
16296.103 1
16296.709 0
16297.316 1
16297.923 3
16298.529 2
16299.136 0
16299.743 2
16300.350 4
16300.956 3
16301.563 0
16302.170 0
16302.777 0
16303.384 2
16303.991 1
16304.597 2
16305.204 0
16305.811 2
16306.418 1
16307.025 1
16307.632 4
16308.239 2
16308.846 7
16309.452 5
16310.059 2
16310.666 2
16311.273 2
16311.880 3
16312.487 1
16313.094 4
16313.701 2
16314.308 2
16314.915 4
16315.522 3
16316.129 2
16316.737 4
16317.344 1
16317.951 0
16318.558 2
16319.165 5
16319.772 4
16320.379 6
16320.986 2
16321.593 3
16322.201 2
16322.808 2
16323.415 1
16324.022 0
16324.629 0
16325.237 3
16325.844 3
16326.451 0
16327.058 3
16327.666 6
16328.273 3
16328.880 0
16329.488 1
16330.095 0
16330.702 1
16331.310 0
16331.917 0
16332.524 0
16333.132 0
16333.739 0
16334.346 2
16334.954 3
16335.561 2
16336.169 5
16336.776 3
16337.384 3
16337.991 1
16338.598 0
16339.206 6
16339.813 4
16340.421 1
16341.028 1
16341.636 1
16342.244 0
16342.851 0
16343.459 2
16344.066 1
16344.674 2
16345.281 0
16345.889 0
16346.497 0
16347.104 2
16347.712 2
16348.320 0
16348.927 2
16349.535 1
16350.143 2
16350.750 2
16351.358 0
16351.966 0
16352.573 0
16353.181 3
16353.789 1
16354.397 0
16355.005 0
16355.612 0
16356.220 0
16356.828 4
16357.436 6
16358.044 2
16358.651 0
16359.259 0
16359.867 0
16360.475 0
16361.083 1
16361.691 0
16362.299 0
16362.907 0
16363.515 1
16364.123 1
16364.731 3
16365.338 3
16365.946 1
16366.554 0
16367.162 0
16367.770 1
16368.379 1
16368.987 1
16369.595 0
16370.203 1
16370.811 2
16371.419 2
16372.027 0
16372.635 1
16373.243 0
16373.851 0
16374.459 1
16375.068 4
16375.676 6
16376.284 3
16376.892 1
16377.500 3
16378.108 4
16378.717 3
16379.325 0
16379.933 3
16380.541 2
16381.150 1
16381.758 2
16382.366 1
16382.975 1
16383.583 8
16384.191 18
16384.800 10
16385.408 8
16386.016 4
16386.625 3
16387.233 1
16387.841 0
16388.450 0
16389.058 0
16389.667 2
16390.275 2
16390.883 1
16391.492 1
16392.100 2
16392.709 0
16393.317 0
16393.926 0
16394.534 0
16395.143 3
16395.751 5
16396.360 2
16396.969 4
16397.577 4
16398.186 1
16398.794 0
16399.403 0
16400.011 0
16400.620 0
16401.229 3
16401.837 2
16402.446 0
16403.055 2
16403.663 3
16404.272 2
16404.881 3
16405.490 2
16406.098 3
16406.707 1
16407.316 3
16407.924 2
16408.533 2
16409.142 2
16409.751 1
16410.360 0
16410.968 3
16411.577 3
16412.186 0
16412.795 3
16413.404 4
16414.013 0
16414.622 4
16415.231 2
16415.839 2
16416.448 8
16417.057 13
16417.666 9
16418.275 9
16418.884 4
16419.493 1
16420.102 0
16420.711 0
16421.320 3
16421.929 5
16422.538 8
16423.147 7
16423.756 5
16424.365 0
16424.974 3
16425.583 1
16426.193 0
16426.802 0
16427.411 2
16428.020 2
16428.629 1
16429.238 0
16429.847 3
16430.457 1
16431.066 2
16431.675 6
16432.284 7
16432.893 3
16433.503 0
16434.112 1
16434.721 1
16435.330 5
16435.940 2
16436.549 3
16437.158 4
16437.768 7
16438.377 5
16438.986 5
16439.596 1
16440.205 1
16440.814 4
16441.424 0
16442.033 3
16442.643 3
16443.252 0
16443.861 2
16444.471 2
16445.080 8
16445.690 6
16446.299 3
16446.909 1
16447.518 2
16448.128 0
16448.737 3
16449.347 1
16449.956 0
16450.566 1
16451.175 2
16451.785 5
16452.395 3
16453.004 0
16453.614 1
16454.223 0
16454.833 0
16455.443 1
16456.052 0
16456.662 0
16457.272 5
16457.881 4
16458.491 0
16459.101 0
16459.710 1
16460.320 1
16460.930 0
16461.540 0
16462.149 5
16462.759 5
16463.369 1
16463.979 1
16464.589 1
16465.198 0
16465.808 0
16466.418 2
16467.028 1
16467.638 0
16468.248 0
16468.858 0
16469.468 0
16470.077 0
16470.687 3
16471.297 1
16471.907 1
16472.517 0
16473.127 1
16473.737 0
16474.347 1
16474.957 1
16475.567 0
16476.177 2
16476.787 1
16477.397 0
16478.007 3
16478.617 2
16479.227 0
16479.838 2
16480.448 4
16481.058 3
16481.668 1
16482.278 2
16482.888 0
16483.498 0
16484.109 3
16484.719 1
16485.329 1
16485.939 2
16486.549 3
16487.160 2
16487.770 0
16488.380 0
16488.990 0
16489.601 2
16490.211 6
16490.821 6
16491.431 0
16492.042 0
16492.652 2
16493.262 3
16493.873 0
16494.483 0
16495.094 1
16495.704 1
16496.314 0
16496.925 0
16497.535 1
16498.146 0
16498.756 0
16499.367 5
16499.977 2
16500.587 0
16501.198 1
16501.808 3
16502.419 9
16503.029 4
16503.640 1
16504.251 0
16504.861 0
16505.472 0
16506.082 0
16506.693 0
16507.303 0
16507.914 1
16508.525 0
16509.135 1
16509.746 1
16510.357 1
16510.967 0
16511.578 1
16512.189 3
16512.799 1
16513.410 0
16514.021 0
16514.632 0
16515.242 0
16515.853 2
16516.464 6
16517.075 4
16517.685 6
16518.296 4
16518.907 5
16519.518 2
16520.129 2
16520.740 0
16521.350 1
16521.961 1
16522.572 5
16523.183 2
16523.794 1
16524.405 0
16525.016 0
16525.627 1
16526.238 0
16526.849 0
16527.460 1
16528.071 0
16528.682 0
16529.293 0
16529.904 1
16530.515 0
16531.126 0
16531.737 0
16532.348 0
16532.959 0
16533.570 0
16534.181 0
16534.792 0
16535.403 5
16536.014 2
16536.626 0
16537.237 1
16537.848 1
16538.459 3
16539.070 4
16539.682 7
16540.293 1
16540.904 1
16541.515 0
16542.126 1
16542.738 2
16543.349 3
16543.960 3
16544.572 4
16545.183 1
16545.794 0
16546.405 5
16547.017 3
16547.628 7
16548.240 3
16548.851 6
16549.462 11
16550.074 5
16550.685 3
16551.296 3
16551.908 1
16552.519 2
16553.131 1
16553.742 0
16554.354 0
16554.965 1
16555.577 3
16556.188 3
16556.800 3
16557.411 0
16558.023 3
16558.634 0
16559.246 0
16559.857 1
16560.469 2
16561.081 1
16561.692 2
16562.304 1
16562.915 6
16563.527 2
16564.139 3
16564.750 1
16565.362 0
16565.974 2
16566.586 2
16567.197 1
16567.809 0
16568.421 0
16569.032 4
16569.644 3
16570.256 3
16570.868 3
16571.479 3
16572.091 0
16572.703 0
16573.315 0
16573.927 3
16574.539 4
16575.150 0
16575.762 5
16576.374 2
16576.986 2
16577.598 4
16578.210 0
16578.822 0
16579.434 2
16580.046 0
16580.658 0
16581.270 1
16581.882 1
16582.494 0
16583.106 0
16583.718 0
16584.330 0
16584.942 0
16585.554 0
16586.166 5
16586.778 3
16587.390 2
16588.002 0
16588.614 1
16589.226 6
16589.838 4
16590.451 1
16591.063 4
16591.675 3
16592.287 1
16592.899 1
16593.511 0
16594.124 5
16594.736 4
16595.348 3
16595.960 1
16596.573 0
16597.185 1
16597.797 1
16598.409 0
16599.022 2
16599.634 2
16600.246 1
16600.859 2
16601.471 0
16602.083 2
16602.696 6
16603.308 5
16603.920 6
16604.533 6
16605.145 3
16605.758 0
16606.370 7
16606.982 2
16607.595 0
16608.207 0
16608.820 0
16609.432 1
16610.045 1
16610.657 5
16611.270 2
16611.882 9
16612.495 6
16613.108 5
16613.720 3
16614.333 1
16614.945 0
16615.558 1
16616.170 2
16616.783 1
16617.396 0
16618.008 0
16618.621 1
16619.234 4
16619.846 4
16620.459 3
16621.072 3
16621.685 1
16622.297 0
16622.910 3
16623.523 0
16624.135 0
16624.748 1
16625.361 4
16625.974 4
16626.587 2
16627.199 3
16627.812 2
16628.425 2
16629.038 1
16629.651 0
16630.264 1
16630.877 2
16631.489 1
16632.102 0
16632.715 2
16633.328 1
16633.941 0
16634.554 0
16635.167 1
16635.780 1
16636.393 0
16637.006 2
16637.619 11
16638.232 9
16638.845 4
16639.458 4
16640.071 2
16640.684 1
16641.297 1
16641.910 1
16642.523 1
16643.137 1
16643.750 0
16644.363 1
16644.976 3
16645.589 0
16646.202 0
16646.815 0
16647.429 2
16648.042 1
16648.655 2
16649.268 2
16649.882 0
16650.495 1
16651.108 0
16651.721 0
16652.335 2
16652.948 2
16653.561 0
16654.174 0
16654.788 1
16655.401 2
16656.014 2
16656.628 1
16657.241 4
16657.855 1
16658.468 1
16659.081 2
16659.695 6
16660.308 1
16660.922 2
16661.535 6
16662.149 5
16662.762 1
16663.376 0
16663.989 0
16664.603 0
16665.216 2
16665.830 0
16666.443 2
16667.057 1
16667.670 0
16668.284 0
16668.897 0
16669.511 0
16670.125 2
16670.738 0
16671.352 0
16671.965 0
16672.579 0
16673.193 1
16673.806 1
16674.420 1
16675.034 2
16675.648 0
16676.261 1
16676.875 0
16677.489 0
16678.102 0
16678.716 1
16679.330 1
16679.944 1
16680.558 1
16681.171 2
16681.785 1
16682.399 0
16683.013 1
16683.627 1
16684.241 1
16684.854 2
16685.468 0
16686.082 3
16686.696 2
16687.310 0
16687.924 1
16688.538 1
16689.152 5
16689.766 1
16690.380 1
16690.994 3
16691.608 2
16692.222 1
16692.836 1
16693.450 2
16694.064 4
16694.678 1
16695.292 0
16695.906 1
16696.520 1
16697.134 1
16697.749 5
16698.363 3
16698.977 1
16699.591 2
16700.205 3
16700.819 2
16701.433 1
16702.048 1
16702.662 2
16703.276 1
16703.890 3
16704.505 6
16705.119 5
16705.733 4
16706.347 11
16706.962 13
16707.576 12
16708.190 12
16708.804 7
16709.419 3
16710.033 3
16710.648 1
16711.262 1
16711.876 1
16712.491 2
16713.105 4
16713.719 1
16714.334 0
16714.948 1
16715.563 4
16716.177 1
16716.792 0
16717.406 3
16718.021 2
16718.635 1
16719.250 2
16719.864 1
16720.479 3
16721.093 1
16721.708 1
16722.322 7
16722.937 5
16723.551 3
16724.166 0
16724.781 0
16725.395 2
16726.010 5
16726.625 2
16727.239 2
16727.854 2
16728.469 2
16729.083 3
16729.698 6
16730.313 2
16730.927 1
16731.542 2
16732.157 3
16732.772 3
16733.386 2
16734.001 4
16734.616 2
16735.231 3
16735.846 0
16736.460 0
16737.075 1
16737.690 7
16738.305 6
16738.920 12
16739.535 10
16740.150 2
16740.765 0
16741.379 1
16741.994 2
16742.609 0
16743.224 0
16743.839 3
16744.454 9
16745.069 5
16745.684 7
16746.299 11
16746.914 6
16747.529 6
16748.144 6
16748.759 6
16749.374 2
16749.989 1
16750.605 2
16751.220 3
16751.835 1
16752.450 1
16753.065 1
16753.680 0
16754.295 0
16754.910 3
16755.526 6
16756.141 4
16756.756 2
16757.371 5
16757.986 3
16758.602 1
16759.217 4
16759.832 5
16760.447 5
16761.063 1
16761.678 5
16762.293 3
16762.909 1
16763.524 2
16764.139 4
16764.755 3
16765.370 3
16765.985 8
16766.601 7
16767.216 2
16767.832 6
16768.447 9
16769.062 8
16769.678 8
16770.293 11
16770.909 7
16771.524 3
16772.140 15
16772.755 2
16773.371 4
16773.986 0
16774.602 0
16775.217 0
16775.833 5
16776.448 3
16777.064 2
16777.679 5
16778.295 3
16778.911 1
16779.526 2
16780.142 2
16780.758 1
16781.373 4
16781.989 2
16782.605 2
16783.220 0
16783.836 5
16784.452 5
16785.067 4
16785.683 3
16786.299 6
16786.915 5
16787.530 13
16788.146 15
16788.762 8
16789.378 5
16789.993 3
16790.609 7
16791.225 9
16791.841 2
16792.457 2
16793.073 1
16793.689 7
16794.304 7
16794.920 7
16795.536 5
16796.152 3
16796.768 3
16797.384 1
16798.000 8
16798.616 9
16799.232 3
16799.848 1
16800.464 2
16801.080 5
16801.696 3
16802.312 0
16802.928 0
16803.544 1
16804.160 4
16804.776 3
16805.392 2
16806.008 6
16806.625 5
16807.241 5
16807.857 13
16808.473 14
16809.089 10
16809.705 5
16810.321 5
16810.938 4
16811.554 6
16812.170 4
16812.786 2
16813.403 3
16814.019 1
16814.635 5
16815.251 8
16815.868 4
16816.484 10
16817.100 13
16817.717 10
16818.333 9
16818.949 13
16819.566 3
16820.182 6
16820.798 11
16821.415 4
16822.031 11
16822.647 14
16823.264 13
16823.880 11
16824.497 6
16825.113 7
16825.730 17
16826.346 24
16826.963 10
16827.579 13
16828.196 11
16828.812 10
16829.429 8
16830.045 7
16830.662 18
16831.278 15
16831.895 13
16832.512 16
16833.128 22
16833.745 14
16834.361 6
16834.978 5
16835.595 7
16836.211 6
16836.828 12
16837.445 11
16838.061 12
16838.678 13
16839.295 13
16839.911 17
16840.528 9
16841.145 14
16841.762 13
16842.378 9
16842.995 15
16843.612 19
16844.229 28
16844.846 29
16845.462 25
16846.079 25
16846.696 17
16847.313 13
16847.930 6
16848.547 11
16849.164 8
16849.781 6
16850.397 5
16851.014 8
16851.631 13
16852.248 15
16852.865 17
16853.482 21
16854.099 9
16854.716 9
16855.333 8
16855.950 6
16856.567 18
16857.184 22
16857.801 23
16858.418 24
16859.035 37
16859.653 29
16860.270 18
16860.887 21
16861.504 28
16862.121 24
16862.738 33
16863.355 35
16863.972 25
16864.590 25
16865.207 24
16865.824 24
16866.441 23
16867.058 20
16867.676 36
16868.293 62
16868.910 42
16869.527 25
16870.145 24
16870.762 25
16871.379 21
16871.997 34
16872.614 44
16873.231 40
16873.849 50
16874.466 32
16875.083 24
16875.701 20
16876.318 39
16876.935 44
16877.553 39
16878.170 52
16878.788 51
16879.405 53
16880.023 52
16880.640 63
16881.258 62
16881.875 72
16882.493 68
16883.110 83
16883.728 72
16884.345 81
16884.963 81
16885.580 62
16886.198 66
16886.815 68
16887.433 72
16888.051 80
16888.668 83
16889.286 112
16889.903 113
16890.521 130
16891.139 126
16891.756 109
16892.374 105
16892.992 130
16893.610 123
16894.227 119
16894.845 120
16895.463 142
16896.080 135
16896.698 129
16897.316 134
16897.934 164
16898.552 184
16899.169 177
16899.787 157
16900.405 162
16901.023 171
16901.641 150
16902.259 160
16902.876 161
16903.494 177
16904.112 177
16904.730 190
16905.348 185
16905.966 193
16906.584 172
16907.202 196
16907.820 179
16908.438 191
16909.056 232
16909.674 243
16910.292 235
16910.910 254
16911.528 272
16912.146 296
16912.764 294
16913.382 319
16914.000 313
16914.618 326
16915.236 337
16915.854 360
16916.473 351
16917.091 360
16917.709 413
16918.327 461
16918.945 467
16919.563 484
16920.182 443
16920.800 523
16921.418 574
16922.036 656
16922.654 742
16923.273 795
16923.891 812
16924.509 909
16925.127 993
16925.746 1066
16926.364 1083
16926.982 1167
16927.601 1273
16928.219 1358
16928.837 1536
16929.456 1716
16930.074 1837
16930.693 2012
16931.311 2179
16931.929 2301
16932.548 2383
16933.166 2605
16933.785 2874
16934.403 3090
16935.022 3133
16935.640 3366
16936.258 3617
16936.877 3905
16937.495 4135
16938.114 4419
16938.733 4807
16939.351 5058
16939.970 5302
16940.588 5590
16941.207 5889
16941.825 6231
16942.444 6538
16943.063 6825
16943.681 7242
16944.300 7700
16944.918 7932
16945.537 8191
16946.156 8490
16946.774 8820
16947.393 9128
16948.012 9321
16948.631 9448
16949.249 9722
16949.868 9950
16950.487 10112
16951.105 10332
16951.724 10345
16952.343 10400
16952.962 10282
16953.581 10257
16954.199 10258
16954.818 10201
16955.437 9992
16956.056 9830
16956.675 9606
16957.294 9302
16957.913 8996
16958.531 8525
16959.150 8043
16959.769 7543
16960.388 7051
16961.007 6671
16961.626 6198
16962.245 5782
16962.864 5340
16963.483 4864
16964.102 4561
16964.721 4105
16965.340 3788
16965.959 3542
16966.578 3324
16967.197 3012
16967.816 2762
16968.435 2576
16969.054 2413
16969.673 2263
16970.292 2064
16970.912 1929
16971.531 1830
16972.150 1720
16972.769 1651
16973.388 1550
16974.007 1466
16974.627 1417
16975.246 1451
16975.865 1357
16976.484 1285
16977.103 1247
16977.723 1255
16978.342 1267
16978.961 1211
16979.580 1123
16980.200 1100
16980.819 1061
16981.438 1044
16982.058 1023
16982.677 1019
16983.296 1041
16983.916 1045
16984.535 1073
16985.154 1121
16985.774 1152
16986.393 1142
16987.013 1132
16987.632 1159
16988.251 1120
16988.871 1119
16989.490 1044
16990.110 1049
16990.729 1003
16991.349 1051
16991.968 1076
16992.588 1081
16993.207 1077
16993.827 1162
16994.446 1162
16995.066 1192
16995.686 1146
16996.305 1097
16996.925 1082
16997.544 1056
16998.164 1031
16998.784 1021
16999.403 1086
17000.023 1099
17000.643 1033
17001.262 1016
17001.882 1099
17002.502 1102
17003.121 1090
17003.741 1130
17004.361 1100
17004.980 1043
17005.600 994
17006.220 956
17006.840 960
17007.459 909
17008.079 931
17008.699 951
17009.319 937
17009.939 899
17010.559 866
17011.178 896
17011.798 812
17012.418 766
17013.038 771
17013.658 738
17014.278 681
17014.898 652
17015.518 554
17016.138 553
17016.758 513
17017.378 471
17017.998 446
17018.618 444
17019.238 411
17019.858 384
17020.478 379
17021.098 355
17021.718 379
17022.338 364
17022.958 321
17023.578 302
17024.198 288
17024.818 277
17025.438 245
17026.058 234
17026.678 229
17027.299 226
17027.919 233
17028.539 243
17029.159 271
17029.779 250
17030.399 220
17031.020 217
17031.640 207
17032.260 192
17032.880 231
17033.501 216
17034.121 214
17034.741 226
17035.361 207
17035.982 218
17036.602 235
17037.222 219
17037.843 198
17038.463 178
17039.083 154
17039.704 185
17040.324 214
17040.945 221
17041.565 209
17042.185 178
17042.806 165
17043.426 184
17044.047 153
17044.667 167
17045.288 180
17045.908 193
17046.529 185
17047.149 205
17047.770 219
17048.390 222
17049.011 232
17049.631 196
17050.252 171
17050.872 178
17051.493 187
17052.114 216
17052.734 218
17053.355 174
17053.975 195
17054.596 216
17055.217 188
17055.837 203
17056.458 198
17057.079 205
17057.699 181
17058.320 169
17058.941 166
17059.562 163
17060.182 162
17060.803 162
17061.424 167
17062.045 163
17062.665 149
17063.286 163
17063.907 159
17064.528 198
17065.149 176
17065.770 183
17066.390 185
17067.011 194
17067.632 192
17068.253 190
17068.874 163
17069.495 151
17070.116 126
17070.737 133
17071.358 170
17071.979 154
17072.600 140
17073.221 131
17073.842 126
17074.463 105
17075.084 116
17075.705 115
17076.326 112
17076.947 109
17077.568 106
17078.189 122
17078.810 128
17079.431 138
17080.052 119
17080.673 110
17081.294 92
17081.915 99
17082.537 117
17083.158 137
17083.779 122
17084.400 113
17085.021 91
17085.643 93
17086.264 91
17086.885 112
17087.506 107
17088.127 112
17088.749 129
17089.370 107
17089.991 126
17090.613 131
17091.234 124
17091.855 114
17092.477 136
17093.098 151
17093.719 137
17094.341 139
17094.962 152
17095.583 174
17096.205 150
17096.826 168
17097.448 146
17098.069 154
17098.690 149
17099.312 128
17099.933 143
17100.555 145
17101.176 168
17101.798 154
17102.419 165
17103.041 172
17103.662 177
17104.284 176
17104.906 190
17105.527 158
17106.149 147
17106.770 154
17107.392 203
17108.013 219
17108.635 212
17109.257 223
17109.878 197
17110.500 225
17111.122 232
17111.743 219
17112.365 238
17112.987 245
17113.608 257
17114.230 278
17114.852 268
17115.474 282
17116.095 293
17116.717 283
17117.339 265
17117.961 261
17118.583 246
17119.204 240
17119.826 223
17120.448 206
17121.070 232
17121.692 256
17122.314 274
17122.936 250
17123.557 238
17124.179 242
17124.801 272
17125.423 277
17126.045 295
17126.667 296
17127.289 303
17127.911 309
17128.533 342
17129.155 311
17129.777 300
17130.399 334
17131.021 344
17131.643 347
17132.265 374
17132.887 392
17133.509 431
17134.131 432
17134.753 412
17135.376 419
17135.998 466
17136.620 498
17137.242 477
17137.864 489
17138.486 484
17139.108 503
17139.731 540
17140.353 531
17140.975 602
17141.597 605
17142.220 602
17142.842 638
17143.464 680
17144.086 718
17144.709 838
17145.331 879
17145.953 874
17146.576 934
17147.198 978
17147.820 1017
17148.443 1016
17149.065 1002
17149.687 1006
17150.310 1051
17150.932 1077
17151.554 1142
17152.177 1162
17152.799 1196
17153.422 1283
17154.044 1326
17154.667 1376
17155.289 1308
17155.912 1292
17156.534 1344
17157.157 1350
17157.779 1394
17158.402 1403
17159.024 1395
17159.647 1356
17160.269 1368
17160.892 1380
17161.514 1422
17162.137 1397
17162.760 1361
17163.382 1348
17164.005 1349
17164.627 1299
17165.250 1273
17165.873 1220
17166.495 1116
17167.118 1148
17167.741 1110
17168.364 1035
17168.986 975
17169.609 894
17170.232 880
17170.855 885
17171.477 868
17172.100 802
17172.723 794
17173.346 756
17173.968 718
17174.591 656
17175.214 682
17175.837 654
17176.460 621
17177.083 555
17177.706 531
17178.328 508
17178.951 499
17179.574 482
17180.197 461
17180.820 438
17181.443 440
17182.066 443
17182.689 424
17183.312 413
17183.935 437
17184.558 390
17185.181 370
17185.804 356
17186.427 329
17187.050 351
17187.673 371
17188.296 352
17188.919 343
17189.542 301
17190.165 290
17190.789 274
17191.412 235
17192.035 228
17192.658 226
17193.281 234
17193.904 222
17194.528 225
17195.151 204
17195.774 250
17196.397 243
17197.020 229
17197.644 240
17198.267 237
17198.890 225
17199.513 201
17200.137 226
17200.760 201
17201.383 210
17202.007 210
17202.630 202
17203.253 208
17203.877 200
17204.500 196
17205.123 180
17205.747 183
17206.370 206
17206.994 222
17207.617 242
17208.240 210
17208.864 187
17209.487 208
17210.111 213
17210.734 200
17211.358 198
17211.981 169
17212.605 178
17213.228 206
17213.852 186
17214.475 174
17215.099 166
17215.722 151
17216.346 150
17216.970 169
17217.593 162
17218.217 160
17218.840 162
17219.464 174
17220.088 151
17220.711 153
17221.335 119
17221.959 114
17222.582 103
17223.206 79
17223.830 72
17224.454 74
17225.077 104
17225.701 148
17226.325 110
17226.949 92
17227.572 78
17228.196 81
17228.820 98
17229.444 99
17230.068 105
17230.691 104
17231.315 98
17231.939 96
17232.563 78
17233.187 72
17233.811 67
17234.435 70
17235.059 104
17235.683 100
17236.306 86
17236.930 83
17237.554 82
17238.178 85
17238.802 88
17239.426 78
17240.050 80
17240.674 70
17241.298 52
17241.922 51
17242.546 53
17243.171 70
17243.795 80
17244.419 67
17245.043 69
17245.667 54
17246.291 67
17246.915 64
17247.539 66
17248.163 52
17248.788 57
17249.412 72
17250.036 54
17250.660 67
17251.284 67
17251.909 50
17252.533 46
17253.157 46
17253.781 61
17254.406 67
17255.030 52
17255.654 60
17256.278 50
17256.903 59
17257.527 59
17258.151 51
17258.776 48
17259.400 65
17260.025 53
17260.649 89
17261.273 90
17261.898 68
17262.522 64
17263.147 70
17263.771 53
17264.395 73
17265.020 68
17265.644 67
17266.269 69
17266.893 64
17267.518 74
17268.142 49
17268.767 45
17269.391 60
17270.016 39
17270.640 40
17271.265 34
17271.890 42
17272.514 42
17273.139 33
17273.763 26
17274.388 32
17275.013 36
17275.637 29
17276.262 40
17276.887 54
17277.511 54
17278.136 68
17278.761 66
17279.386 51
17280.010 50
17280.635 43
17281.260 48
17281.885 37
17282.509 33
17283.134 40
17283.759 42
17284.384 42
17285.008 36
17285.633 36
17286.258 45
17286.883 39
17287.508 27
17288.133 30
17288.758 39
17289.383 48
17290.007 48
17290.632 45
17291.257 55
17291.882 56
17292.507 45
17293.132 29
17293.757 30
17294.382 39
17295.007 37
17295.632 39
17296.257 37
17296.882 48
17297.507 55
17298.132 34
17298.757 36
17299.382 47
17300.008 32
17300.633 42
17301.258 53
17301.883 69
17302.508 64
17303.133 47
17303.758 44
17304.384 42
17305.009 37
17305.634 24
17306.259 26
17306.884 48
17307.510 43
17308.135 41
17308.760 35
17309.385 28
17310.011 34
17310.636 28
17311.261 26
17311.886 32
17312.512 42
17313.137 41
17313.762 43
17314.388 51
17315.013 45
17315.638 41
17316.264 43
17316.889 52
17317.515 55
17318.140 58
17318.766 57
17319.391 64
17320.016 65
17320.642 59
17321.267 66
17321.893 45
17322.518 45
17323.144 37
17323.769 51
17324.395 56
17325.020 59
17325.646 59
17326.272 58
17326.897 53
17327.523 61
17328.148 54
17328.774 55
17329.400 50
17330.025 59
17330.651 64
17331.276 56
17331.902 55
17332.528 56
17333.154 57
17333.779 59
17334.405 56
17335.031 39
17335.656 48
17336.282 58
17336.908 71
17337.534 52
17338.159 44
17338.785 49
17339.411 72
17340.037 64
17340.663 59
17341.289 68
17341.914 74
17342.540 75
17343.166 80
17343.792 73
17344.418 77
17345.044 93
17345.670 80
17346.296 57
17346.922 55
17347.548 69
17348.173 59
17348.799 60
17349.425 66
17350.051 62
17350.677 73
17351.303 80
17351.929 55
17352.556 67
17353.182 87
17353.808 83
17354.434 79
17355.060 97
17355.686 77
17356.312 78
17356.938 79
17357.564 74
17358.190 79
17358.817 86
17359.443 63
17360.069 52
17360.695 68
17361.321 85
17361.947 98
17362.574 104
17363.200 122
17363.826 125
17364.452 116
17365.079 101
17365.705 96
17366.331 93
17366.958 93
17367.584 88
17368.210 81
17368.837 86
17369.463 71
17370.089 71
17370.716 73
17371.342 82
17371.968 64
17372.595 86
17373.221 84
17373.848 83
17374.474 80
17375.100 80
17375.727 76
17376.353 60
17376.980 79
17377.606 82
17378.233 72
17378.859 74
17379.486 88
17380.112 102
17380.739 79
17381.366 72
17381.992 96
17382.619 88
17383.245 61
17383.872 77
17384.499 80
17385.125 74
17385.752 73
17386.378 68
17387.005 57
17387.632 60
17388.258 75
17388.885 72
17389.512 88
17390.139 63
17390.765 51
17391.392 67
17392.019 52
17392.646 46
17393.272 68
17393.899 62
17394.526 60
17395.153 65
17395.780 67
17396.406 41
17397.033 54
17397.660 45
17398.287 39
17398.914 44
17399.541 53
17400.168 39
17400.794 44
17401.421 51
17402.048 53
17402.675 50
17403.302 55
17403.929 41
17404.556 33
17405.183 30
17405.810 35
17406.437 39
17407.064 39
17407.691 43
17408.318 36
17408.945 30
17409.572 46
17410.199 36
17410.827 38
17411.454 47
17412.081 30
17412.708 31
17413.335 32
17413.962 40
17414.589 37
17415.216 28
17415.844 33
17416.471 25
17417.098 22
17417.725 40
17418.353 40
17418.980 38
17419.607 45
17420.234 35
17420.862 28
17421.489 27
17422.116 38
17422.743 32
17423.371 30
17423.998 24
17424.625 16
17425.253 13
17425.880 16
17426.507 12
17427.135 18
17427.762 19
17428.390 18
17429.017 29
17429.644 32
17430.272 34
17430.899 36
17431.527 48
17432.154 48
17432.782 38
17433.409 27
17434.037 17
17434.664 16
17435.292 23
17435.919 35
17436.547 26
17437.175 19
17437.802 21
17438.430 27
17439.057 33
17439.685 28
17440.313 22
17440.940 17
17441.568 15
17442.195 17
17442.823 19
17443.451 29
17444.078 26
17444.706 24
17445.334 30
17445.962 34
17446.589 30
17447.217 34
17447.845 26
17448.473 26
17449.100 13
17449.728 8
17450.356 11
17450.984 17
17451.612 21
17452.239 34
17452.867 30
17453.495 29
17454.123 26
17454.751 25
17455.379 15
17456.007 15
17456.635 21
17457.263 20
17457.890 18
17458.518 17
17459.146 24
17459.774 20
17460.402 19
17461.030 16
17461.658 26
17462.286 16
17462.914 13
17463.542 18
17464.170 24
17464.799 25
17465.427 44
17466.055 50
17466.683 35
17467.311 36
17467.939 25
17468.567 16
17469.195 15
17469.823 19
17470.452 20
17471.080 24
17471.708 25
17472.336 22
17472.964 33
17473.593 30
17474.221 29
17474.849 30
17475.477 36
17476.106 22
17476.734 21
17477.362 19
17477.990 13
17478.619 12
17479.247 20
17479.875 25
17480.504 18
17481.132 9
17481.760 13
17482.389 16
17483.017 19
17483.646 14
17484.274 22
17484.902 29
17485.531 21
17486.159 21
17486.788 19
17487.416 12
17488.045 14
17488.673 20
17489.302 12
17489.930 15
17490.559 8
17491.187 8
17491.816 16
17492.444 15
17493.073 23
17493.702 20
17494.330 15
17494.959 9
17495.587 18
17496.216 17
17496.845 24
17497.473 23
17498.102 31
17498.731 32
17499.359 19
17499.988 28
17500.617 23
17501.245 22
17501.874 27
17502.503 22
17503.132 18
17503.760 19
17504.389 17
17505.018 13
17505.647 9
17506.276 16
17506.904 19
17507.533 14
17508.162 8
17508.791 15
17509.420 27
17510.049 22
17510.677 18
17511.306 10
17511.935 26
17512.564 22
17513.193 25
17513.822 31
17514.451 24
17515.080 16
17515.709 18
17516.338 14
17516.967 14
17517.596 11
17518.225 23
17518.854 25
17519.483 15
17520.112 12
17520.741 10
17521.370 14
17521.999 9
17522.628 19
17523.258 23
17523.887 17
17524.516 13
17525.145 7
17525.774 7
17526.403 13
17527.032 18
17527.662 10
17528.291 10
17528.920 14
17529.549 11
17530.179 17
17530.808 20
17531.437 23
17532.066 25
17532.696 35
17533.325 27
17533.954 21
17534.583 24
17535.213 19
17535.842 26
17536.472 19
17537.101 13
17537.730 24
17538.360 24
17538.989 16
17539.618 16
17540.248 23
17540.877 25
17541.507 33
17542.136 22
17542.766 12
17543.395 18
17544.025 25
17544.654 28
17545.284 27
17545.913 28
17546.543 26
17547.172 24
17547.802 18
17548.431 15
17549.061 19
17549.690 19
17550.320 25
17550.950 33
17551.579 22
17552.209 24
17552.839 27
17553.468 32
17554.098 29
17554.728 26
17555.357 23
17555.987 26
17556.617 21
17557.246 21
17557.876 20
17558.506 23
17559.136 30
17559.765 39
17560.395 22
17561.025 30
17561.655 26
17562.285 33
17562.914 24
17563.544 16
17564.174 10
17564.804 11
17565.434 17
17566.064 25
17566.694 31
17567.323 33
17567.953 36
17568.583 34
17569.213 28
17569.843 48
17570.473 42
17571.103 37
17571.733 20
17572.363 32
17572.993 27
17573.623 21
17574.253 17
17574.883 19
17575.513 29
17576.143 30
17576.773 22
17577.403 17
17578.033 6
17578.664 10
17579.294 31
17579.924 22
17580.554 22
17581.184 21
17581.814 31
17582.444 23
17583.075 16
17583.705 28
17584.335 41
17584.965 29
17585.595 30
17586.226 22
17586.856 14
17587.486 33
17588.117 29
17588.747 27
17589.377 18
17590.007 28
17590.638 26
17591.268 22
17591.898 29
17592.529 35
17593.159 26
17593.789 22
17594.420 19
17595.050 15
17595.681 17
17596.311 24
17596.942 34
17597.572 35
17598.202 27
17598.833 13
17599.463 13
17600.094 18
17600.724 12
17601.355 27
17601.985 21
17602.616 16
17603.246 26
17603.877 31
17604.508 22
17605.138 12
17605.769 11
17606.399 22
17607.030 26
17607.661 12
17608.291 18
17608.922 24
17609.553 15
17610.183 6
17610.814 12
17611.445 22
17612.075 17
17612.706 16
17613.337 12
17613.967 24
17614.598 22
17615.229 17
17615.860 23
17616.491 20
17617.121 38
17617.752 25
17618.383 28
17619.014 21
17619.645 26
17620.275 24
17620.906 26
17621.537 26
17622.168 34
17622.799 17
17623.430 12
17624.061 18
17624.692 22
17625.323 19
17625.954 19
17626.585 12
17627.216 11
17627.847 16
17628.478 9
17629.109 10
17629.740 19
17630.371 16
17631.002 14
17631.633 5
17632.264 9
17632.895 19
17633.526 17
17634.157 13
17634.788 11
17635.419 5
17636.050 11
17636.682 11
17637.313 20
17637.944 11
17638.575 14
17639.206 18
17639.837 18
17640.469 15
17641.100 11
17641.731 7
17642.362 7
17642.994 9
17643.625 12
17644.256 7
17644.887 17
17645.519 14
17646.150 15
17646.781 13
17647.413 9
17648.044 13
17648.675 22
17649.307 25
17649.938 21
17650.570 13
17651.201 16
17651.832 15
17652.464 11
17653.095 10
17653.727 18
17654.358 14
17654.990 11
17655.621 19
17656.253 31
17656.884 19
17657.516 14
17658.147 15
17658.779 18
17659.410 10
17660.042 6
17660.673 7
17661.305 10
17661.937 15
17662.568 19
17663.200 9
17663.831 12
17664.463 13
17665.095 16
17665.726 15
17666.358 11
17666.990 7
17667.621 10
17668.253 9
17668.885 6
17669.517 10
17670.148 14
17670.780 14
17671.412 7
17672.044 12
17672.675 18
17673.307 20
17673.939 19
17674.571 17
17675.203 16
17675.835 16
17676.466 14
17677.098 12
17677.730 8
17678.362 14
17678.994 7
17679.626 11
17680.258 9
17680.890 12
17681.522 5
17682.154 7
17682.786 8
17683.418 8
17684.050 6
17684.682 7
17685.314 12
17685.946 15
17686.578 17
17687.210 25
17687.842 21
17688.474 21
17689.106 25
17689.738 20
17690.370 12
17691.002 7
17691.634 8
17692.266 5
17692.899 5
17693.531 9
17694.163 11
17694.795 10
17695.427 14
17696.060 16
17696.692 8
17697.324 5
17697.956 13
17698.588 15
17699.221 12
17699.853 9
17700.485 7
17701.118 18
17701.750 15
17702.382 17
17703.015 9
17703.647 5
17704.279 13
17704.912 31
17705.544 20
17706.176 14
17706.809 24
17707.441 20
17708.074 17
17708.706 13
17709.338 7
17709.971 5
17710.603 1
17711.236 2
17711.868 7
17712.501 7
17713.133 9
17713.766 7
17714.398 7
17715.031 18
17715.664 32
17716.296 35
17716.929 29
17717.561 16
17718.194 12
17718.826 11
17719.459 9
17720.092 9
17720.724 6
17721.357 7
17721.990 6
17722.622 7
17723.255 16
17723.888 19
17724.520 27
17725.153 17
17725.786 4
17726.419 7
17727.051 8
17727.684 15
17728.317 6
17728.950 10
17729.583 12
17730.215 17
17730.848 16
17731.481 18
17732.114 19
17732.747 24
17733.380 33
17734.013 13
17734.645 16
17735.278 17
17735.911 14
17736.544 14
17737.177 18
17737.810 18
17738.443 6
17739.076 9
17739.709 15
17740.342 5
17740.975 2
17741.608 6
17742.241 12
17742.874 18
17743.507 13
17744.140 13
17744.773 9
17745.406 14
17746.039 11
17746.673 3
17747.306 9
17747.939 8
17748.572 10
17749.205 15
17749.838 8
17750.471 12
17751.105 15
17751.738 8
17752.371 7
17753.004 13
17753.638 7
17754.271 6
17754.904 17
17755.537 19
17756.171 12
17756.804 9
17757.437 8
17758.070 4
17758.704 8
17759.337 4
17759.970 5
17760.604 6
17761.237 4
17761.871 17
17762.504 18
17763.137 29
17763.771 23
17764.404 18
17765.038 6
17765.671 3
17766.305 11
17766.938 13
17767.572 18
17768.205 13
17768.839 5
17769.472 7
17770.106 14
17770.739 11
17771.373 11
17772.006 11
17772.640 16
17773.273 19
17773.907 9
17774.541 7
17775.174 19
17775.808 11
17776.441 5
17777.075 11
17777.709 28
17778.342 28
17778.976 21
17779.610 20
17780.244 16
17780.877 24
17781.511 21
17782.145 26
17782.778 18
17783.412 17
17784.046 16
17784.680 22
17785.314 16
17785.947 10
17786.581 19
17787.215 19
17787.849 19
17788.483 12
17789.117 8
17789.750 9
17790.384 9
17791.018 4
17791.652 6
17792.286 8
17792.920 10
17793.554 12
17794.188 14
17794.822 10
17795.456 6
17796.090 9
17796.724 20
17797.358 23
17797.992 26
17798.626 20
17799.260 16
17799.894 13
17800.528 8
17801.162 3
17801.796 6
17802.430 7
17803.065 4
17803.699 6
17804.333 16
17804.967 6
17805.601 6
17806.235 5
17806.869 11
17807.504 10
17808.138 8
17808.772 4
17809.406 5
17810.041 3
17810.675 5
17811.309 9
17811.943 13
17812.578 17
17813.212 13
17813.846 10
17814.481 15
17815.115 10
17815.749 8
17816.384 9
17817.018 8
17817.652 4
17818.287 4
17818.921 11
17819.555 11
17820.190 14
17820.824 23
17821.459 22
17822.093 8
17822.728 7
17823.362 13
17823.997 14
17824.631 12
17825.266 16
17825.900 14
17826.535 7
17827.169 4
17827.804 9
17828.438 15
17829.073 21
17829.708 9
17830.342 8
17830.977 9
17831.611 8
17832.246 7
17832.881 8
17833.515 5
17834.150 8
17834.785 20
17835.419 15
17836.054 14
17836.689 16
17837.323 11
17837.958 18
17838.593 18
17839.228 13
17839.862 6
17840.497 5
17841.132 7
17841.767 13
17842.402 10
17843.036 8
17843.671 6
17844.306 10
17844.941 9
17845.576 3
17846.211 8
17846.846 10
17847.481 7
17848.115 6
17848.750 9
17849.385 9
17850.020 10
17850.655 7
17851.290 8
17851.925 7
17852.560 3
17853.195 3
17853.830 4
17854.465 7
17855.100 3
17855.735 10
17856.370 11
17857.006 5
17857.641 11
17858.276 18
17858.911 9
17859.546 10
17860.181 11
17860.816 8
17861.451 9
17862.087 8
17862.722 11
17863.357 13
17863.992 12
17864.627 6
17865.263 17
17865.898 17
17866.533 7
17867.168 9
17867.803 12
17868.439 25
17869.074 26
17869.709 19
17870.345 13
17870.980 11
17871.615 14
17872.251 9
17872.886 8
17873.521 2
17874.157 9
17874.792 6
17875.428 2
17876.063 6
17876.698 9
17877.334 7
17877.969 7
17878.605 12
17879.240 8
17879.876 8
17880.511 5
17881.147 1
17881.782 5
17882.418 11
17883.053 10
17883.689 13
17884.324 5
17884.960 4
17885.596 6
17886.231 8
17886.867 7
17887.502 9
17888.138 7
17888.774 2
17889.409 5
17890.045 3
17890.681 6
17891.316 9
17891.952 5
17892.588 11
17893.223 7
17893.859 2
17894.495 1
17895.131 10
17895.766 8
17896.402 15
17897.038 11
17897.674 5
17898.310 3
17898.945 6
17899.581 6
17900.217 4
17900.853 5
17901.489 3
17902.125 8
17902.761 3
17903.396 8
17904.032 7
17904.668 3
17905.304 4
17905.940 3
17906.576 8
17907.212 2
17907.848 0
17908.484 8
17909.120 12
17909.756 12
17910.392 14
17911.028 11
17911.664 7
17912.300 8
17912.936 2
17913.572 11
17914.208 14
17914.845 8
17915.481 12
17916.117 6
17916.753 6
17917.389 6
17918.025 4
17918.661 10
17919.298 6
17919.934 9
17920.570 4
17921.206 7
17921.842 7
17922.479 6
17923.115 4
17923.751 6
17924.387 3
17925.024 6
17925.660 9
17926.296 8
17926.933 9
17927.569 8
17928.205 9
17928.842 10
17929.478 8
17930.114 15
17930.751 17
17931.387 6
17932.024 4
17932.660 6
17933.296 12
17933.933 10
17934.569 11
17935.206 10
17935.842 8
17936.479 4
17937.115 4
17937.752 6
17938.388 10
17939.025 24
17939.661 20
17940.298 10
17940.934 8
17941.571 9
17942.208 12
17942.844 11
17943.481 4
17944.117 7
17944.754 18
17945.391 21
17946.027 16
17946.664 22
17947.301 9
17947.937 8
17948.574 11
17949.211 11
17949.848 13
17950.484 10
17951.121 10
17951.758 10
17952.395 12
17953.031 14
17953.668 9
17954.305 11
17954.942 4
17955.579 8
17956.215 8
17956.852 1
17957.489 3
17958.126 4
17958.763 9
17959.400 11
17960.037 11
17960.674 4
17961.310 5
17961.947 7
17962.584 13
17963.221 8
17963.858 14
17964.495 21
17965.132 13
17965.769 8
17966.406 16
17967.043 12
17967.680 13
17968.317 11
17968.954 9
17969.592 3
17970.229 8
17970.866 8
17971.503 6
17972.140 4
17972.777 13
17973.414 17
17974.051 16
17974.689 12
17975.326 9
17975.963 13
17976.600 13
17977.237 22
17977.875 17
17978.512 7
17979.149 8
17979.786 7
17980.424 16
17981.061 14
17981.698 5
17982.335 12
17982.973 12
17983.610 3
17984.247 5
17984.885 5
17985.522 4
17986.159 3
17986.797 4
17987.434 5
17988.072 5
17988.709 8
17989.346 8
17989.984 10
17990.621 7
17991.259 3
17991.896 4
17992.534 7
17993.171 5
17993.809 4
17994.446 0
17995.084 0
17995.721 2
17996.359 10
17996.996 14
17997.634 14
17998.272 16
17998.909 3
17999.547 4
18000.184 12
18000.822 7
18001.460 3
18002.097 4
18002.735 18
18003.373 13
18004.010 8
18004.648 4
18005.286 1
18005.923 3
18006.561 11
18007.199 8
18007.837 11
18008.474 4
18009.112 4
18009.750 5
18010.388 22
18011.026 14
18011.663 4
18012.301 2
18012.939 4
18013.577 9
18014.215 3
18014.853 12
18015.490 4
18016.128 2
18016.766 5
18017.404 10
18018.042 13
18018.680 3
18019.318 0
18019.956 0
18020.594 1
18021.232 1
18021.870 12
18022.508 13
18023.146 12
18023.784 18
18024.422 16
18025.060 12
18025.698 8
18026.336 7
18026.974 5
18027.612 2
18028.251 9
18028.889 12
18029.527 11
18030.165 6
18030.803 2
18031.441 3
18032.079 10
18032.718 14
18033.356 8
18033.994 5
18034.632 4
18035.271 6
18035.909 4
18036.547 11
18037.185 16
18037.824 23
18038.462 18
18039.100 15
18039.739 12
18040.377 8
18041.015 8
18041.654 13
18042.292 6
18042.930 2
18043.569 3
18044.207 5
18044.845 6
18045.484 12
18046.122 13
18046.761 6
18047.399 4
18048.038 1
18048.676 7
18049.315 13
18049.953 4
18050.592 4
18051.230 7
18051.869 4
18052.507 2
18053.146 5
18053.784 8
18054.423 4
18055.061 2
18055.700 5
18056.339 14
18056.977 11
18057.616 5
18058.255 4
18058.893 0
18059.532 2
18060.171 7
18060.809 5
18061.448 7
18062.087 4
18062.725 2
18063.364 6
18064.003 2
18064.642 0
18065.280 2
18065.919 4
18066.558 5
18067.197 6
18067.836 8
18068.474 12
18069.113 7
18069.752 5
18070.391 10
18071.030 13
18071.669 17
18072.308 9
18072.946 7
18073.585 3
18074.224 11
18074.863 22
18075.502 12
18076.141 18
18076.780 12
18077.419 8
18078.058 11
18078.697 16
18079.336 21
18079.975 20
18080.614 19
18081.253 15
18081.892 8
18082.531 3
18083.170 5
18083.810 9
18084.449 6
18085.088 4
18085.727 7
18086.366 5
18087.005 6
18087.644 7
18088.284 2
18088.923 6
18089.562 9
18090.201 9
18090.840 1
18091.480 13
18092.119 10
18092.758 5
18093.397 5
18094.037 7
18094.676 1
18095.315 2
18095.954 3
18096.594 4
18097.233 10
18097.872 8
18098.512 2
18099.151 9
18099.791 13
18100.430 11
18101.069 16
18101.709 10
18102.348 7
18102.988 5
18103.627 2
18104.267 2
18104.906 2
18105.545 9
18106.185 17
18106.824 7
18107.464 6
18108.104 2
18108.743 4
18109.383 7
18110.022 6
18110.662 3
18111.301 3
18111.941 4
18112.580 7
18113.220 10
18113.860 12
18114.499 11
18115.139 7
18115.779 4
18116.418 6
18117.058 7
18117.698 3
18118.337 2
18118.977 8
18119.617 12
18120.257 10
18120.896 6
18121.536 7
18122.176 2
18122.816 20
18123.455 15
18124.095 9
18124.735 14
18125.375 7
18126.015 9
18126.655 8
18127.294 3
18127.934 6
18128.574 1
18129.214 5
18129.854 6
18130.494 9
18131.134 4
18131.774 10
18132.414 11
18133.054 14
18133.694 11
18134.334 6
18134.974 8
18135.614 15
18136.254 15
18136.894 10
18137.534 9
18138.174 10
18138.814 7
18139.454 10
18140.094 6
18140.734 4
18141.374 4
18142.014 8
18142.655 4
18143.295 1
18143.935 5
18144.575 3
18145.215 0
18145.855 3
18146.496 2
18147.136 4
18147.776 3
18148.416 5
18149.057 2
18149.697 1
18150.337 1
18150.977 5
18151.618 3
18152.258 4
18152.898 5
18153.539 2
18154.179 8
18154.819 10
18155.460 8
18156.100 2
18156.740 0
18157.381 5
18158.021 12
18158.662 9
18159.302 4
18159.942 5
18160.583 10
18161.223 20
18161.864 10
18162.504 3
18163.145 2
18163.785 2
18164.426 2
18165.066 1
18165.707 6
18166.347 14
18166.988 8
18167.629 9
18168.269 2
18168.910 11
18169.550 5
18170.191 8
18170.832 7
18171.472 9
18172.113 6
18172.754 7
18173.394 8
18174.035 10
18174.676 6
18175.316 6
18175.957 5
18176.598 5
18177.239 6
18177.879 2
18178.520 3
18179.161 5
18179.802 4
18180.442 6
18181.083 6
18181.724 1
18182.365 2
18183.006 8
18183.647 5
18184.287 0
18184.928 6
18185.569 8
18186.210 5
18186.851 6
18187.492 4
18188.133 1
18188.774 3
18189.415 2
18190.056 3
18190.697 2
18191.338 5
18191.979 3
18192.620 4
18193.261 9
18193.902 5
18194.543 3
18195.184 8
18195.825 4
18196.466 5
18197.107 13
18197.748 11
18198.389 5
18199.031 4
18199.672 11
18200.313 12
18200.954 5
18201.595 10
18202.236 5
18202.878 7
18203.519 6
18204.160 8
18204.801 5
18205.442 7
18206.084 4
18206.725 6
18207.366 3
18208.007 4
18208.649 7
18209.290 4
18209.931 6
18210.573 9
18211.214 11
18211.855 11
18212.497 8
18213.138 2
18213.780 0
18214.421 3
18215.062 5
18215.704 8
18216.345 5
18216.987 4
18217.628 11
18218.270 8
18218.911 2
18219.553 9
18220.194 7
18220.836 0
18221.477 5
18222.119 7
18222.760 10
18223.402 9
18224.043 8
18224.685 4
18225.326 5
18225.968 12
18226.610 20
18227.251 8
18227.893 6
18228.535 4
18229.176 6
18229.818 4
18230.460 7
18231.101 15
18231.743 4
18232.385 9
18233.026 4
18233.668 3
18234.310 0
18234.952 5
18235.593 6
18236.235 2
18236.877 3
18237.519 6
18238.161 4
18238.802 3
18239.444 1
18240.086 1
18240.728 4
18241.370 6
18242.012 7
18242.654 10
18243.296 17
18243.938 17
18244.579 10
18245.221 12
18245.863 9
18246.505 5
18247.147 3
18247.789 1
18248.431 2
18249.073 1
18249.715 1
18250.357 7
18250.999 9
18251.641 9
18252.283 4
18252.926 1
18253.568 5
18254.210 3
18254.852 2
18255.494 6
18256.136 5
18256.778 5
18257.420 10
18258.063 5
18258.705 2
18259.347 3
18259.989 9
18260.631 6
18261.274 6
18261.916 6
18262.558 0
18263.200 3
18263.843 3
18264.485 7
18265.127 5
18265.769 1
18266.412 1
18267.054 3
18267.696 4
18268.339 3
18268.981 1
18269.623 4
18270.266 7
18270.908 4
18271.551 4
18272.193 3
18272.835 9
18273.478 6
18274.120 4
18274.763 4
18275.405 3
18276.048 8
18276.690 9
18277.333 2
18277.975 2
18278.618 3
18279.260 1
18279.903 3
18280.545 9
18281.188 7
18281.831 6
18282.473 4
18283.116 1
18283.758 1
18284.401 4
18285.044 13
18285.686 6
18286.329 3
18286.972 3
18287.614 9
18288.257 7
18288.900 6
18289.543 7
18290.185 6
18290.828 4
18291.471 5
18292.114 8
18292.756 8
18293.399 8
18294.042 3
18294.685 6
18295.328 10
18295.970 9
18296.613 13
18297.256 6
18297.899 1
18298.542 1
18299.185 3
18299.828 3
18300.470 8
18301.113 12
18301.756 11
18302.399 5
18303.042 3
18303.685 7
18304.328 9
18304.971 8
18305.614 10
18306.257 9
18306.900 4
18307.543 9
18308.186 13
18308.829 9
18309.472 11
18310.116 6
18310.759 9
18311.402 4
18312.045 1
18312.688 1
18313.331 7
18313.974 8
18314.617 3
18315.261 3
18315.904 5
18316.547 6
18317.190 2
18317.833 5
18318.477 6
18319.120 4
18319.763 7
18320.406 13
18321.050 18
18321.693 16
18322.336 3
18322.980 3
18323.623 10
18324.266 4
18324.910 4
18325.553 6
18326.196 1
18326.840 2
18327.483 4
18328.126 16
18328.770 10
18329.413 4
18330.057 4
18330.700 1
18331.344 3
18331.987 5
18332.630 5
18333.274 1
18333.917 3
18334.561 2
18335.204 1
18335.848 7
18336.492 4
18337.135 4
18337.779 11
18338.422 8
18339.066 3
18339.709 12
18340.353 7
18340.997 5
18341.640 6
18342.284 1
18342.928 3
18343.571 1
18344.215 2
18344.859 2
18345.502 5
18346.146 6
18346.790 4
18347.434 2
18348.077 6
18348.721 12
18349.365 11
18350.009 6
18350.652 12
18351.296 10
18351.940 5
18352.584 10
18353.228 5
18353.872 5
18354.515 1
18355.159 3
18355.803 2
18356.447 2
18357.091 1
18357.735 2
18358.379 1
18359.023 1
18359.667 6
18360.311 8
18360.955 5
18361.599 9
18362.243 5
18362.887 13
18363.531 10
18364.175 9
18364.819 6
18365.463 5
18366.107 3
18366.751 1
18367.395 0
18368.039 1
18368.683 5
18369.327 3
18369.971 4
18370.616 9
18371.260 5
18371.904 6
18372.548 3
18373.192 1
18373.836 1
18374.481 6
18375.125 5
18375.769 4
18376.413 4
18377.058 3
18377.702 0
18378.346 2
18378.990 3
18379.635 1
18380.279 3
18380.923 10
18381.568 6
18382.212 4
18382.856 7
18383.501 8
18384.145 5
18384.790 6
18385.434 5
18386.078 5
18386.723 6
18387.367 3
18388.012 2
18388.656 6
18389.301 5
18389.945 2
18390.590 5
18391.234 3
18391.879 0
18392.523 1
18393.168 2
18393.812 0
18394.457 1
18395.101 0
18395.746 2
18396.391 8
18397.035 6
18397.680 9
18398.324 8
18398.969 7
18399.614 6
18400.258 3
18400.903 4
18401.548 4
18402.192 5
18402.837 0
18403.482 3
18404.127 0
18404.771 0
18405.416 7
18406.061 10
18406.706 6
18407.350 2
18407.995 3
18408.640 3
18409.285 0
18409.930 5
18410.574 5
18411.219 3
18411.864 4
18412.509 9
18413.154 5
18413.799 3
18414.444 6
18415.089 15
18415.734 9
18416.379 3
18417.024 5
18417.668 0
18418.313 4
18418.958 6
18419.603 8
18420.248 13
18420.893 16
18421.539 8
18422.184 3
18422.829 5
18423.474 1
18424.119 4
18424.764 2
18425.409 3
18426.054 5
18426.699 3
18427.344 3
18427.989 6
18428.635 8
18429.280 6
18429.925 6
18430.570 2
18431.215 4
18431.861 6
18432.506 2
18433.151 0
18433.796 2
18434.442 1
18435.087 0
18435.732 5
18436.377 6
18437.023 3
18437.668 10
18438.313 3
18438.959 4
18439.604 4
18440.249 6
18440.895 1
18441.540 6
18442.186 2
18442.831 0
18443.476 1
18444.122 3
18444.767 6
18445.413 5
18446.058 3
18446.704 4
18447.349 5
18447.995 4
18448.640 2
18449.286 2
18449.931 1
18450.577 2
18451.222 7
18451.868 6
18452.513 6
18453.159 5
18453.805 7
18454.450 1
18455.096 7
18455.742 6
18456.387 2
18457.033 1
18457.678 0
18458.324 1
18458.970 1
18459.616 1
18460.261 4
18460.907 3
18461.553 3
18462.198 6
18462.844 3
18463.490 2
18464.136 6
18464.782 6
18465.427 4
18466.073 3
18466.719 0
18467.365 4
18468.011 5
18468.657 2
18469.302 4
18469.948 6
18470.594 4
18471.240 5
18471.886 6
18472.532 7
18473.178 4
18473.824 3
18474.470 7
18475.116 5
18475.762 2
18476.408 6
18477.054 7
18477.700 8
18478.346 10
18478.992 6
18479.638 10
18480.284 1
18480.930 5
18481.576 4
18482.222 9
18482.868 2
18483.514 1
18484.161 0
18484.807 4
18485.453 4
18486.099 3
18486.745 5
18487.391 5
18488.038 1
18488.684 8
18489.330 9
18489.976 11
18490.622 6
18491.269 6
18491.915 6
18492.561 2
18493.208 2
18493.854 2
18494.500 6
18495.147 2
18495.793 1
18496.439 1
18497.086 8
18497.732 8
18498.378 1
18499.025 4
18499.671 0
18500.317 0
18500.964 3
18501.610 3
18502.257 1
18502.903 0
18503.550 4
18504.196 2
18504.843 6
18505.489 7
18506.136 9
18506.782 12
18507.429 6
18508.075 4
18508.722 5
18509.368 5
18510.015 1
18510.662 0
18511.308 1
18511.955 0
18512.601 2
18513.248 0
18513.895 6
18514.541 21
18515.188 8
18515.835 2
18516.481 0
18517.128 1
18517.775 6
18518.422 1
18519.068 7
18519.715 6
18520.362 8
18521.009 7
18521.655 1
18522.302 2
18522.949 1
18523.596 4
18524.243 6
18524.890 2
18525.536 5
18526.183 3
18526.830 2
18527.477 3
18528.124 5
18528.771 6
18529.418 3
18530.065 4
18530.712 10
18531.359 12
18532.006 10
18532.653 6
18533.300 3
18533.947 2
18534.594 3
18535.241 4
18535.888 3
18536.535 6
18537.182 4
18537.829 1
18538.476 5
18539.123 5
18539.770 4
18540.417 1
18541.064 5
18541.711 2
18542.359 1
18543.006 2
18543.653 12
18544.300 5
18544.947 2
18545.594 7
18546.242 7
18546.889 6
18547.536 7
18548.183 5
18548.831 10
18549.478 5
18550.125 8
18550.772 5
18551.420 1
18552.067 3
18552.714 10
18553.362 13
18554.009 7
18554.656 6
18555.304 3
18555.951 10
18556.599 2
18557.246 4
18557.893 6
18558.541 4
18559.188 3
18559.836 0
18560.483 1
18561.131 0
18561.778 3
18562.426 0
18563.073 0
18563.721 0
18564.368 8
18565.016 8
18565.663 2
18566.311 5
18566.958 4
18567.606 1
18568.254 1
18568.901 1
18569.549 1
18570.197 2
18570.844 4
18571.492 5
18572.139 6
18572.787 7
18573.435 8
18574.083 4
18574.730 10
18575.378 5
18576.026 3
18576.673 6
18577.321 3
18577.969 4
18578.617 8
18579.265 1
18579.912 5
18580.560 4
18581.208 1
18581.856 0
18582.504 2
18583.152 3
18583.799 5
18584.447 4
18585.095 2
18585.743 4
18586.391 4
18587.039 6
18587.687 5
18588.335 4
18588.983 1
18589.631 0
18590.279 1
18590.927 3
18591.575 2
18592.223 9
18592.871 3
18593.519 1
18594.167 5
18594.815 4
18595.463 1
18596.111 2
18596.759 2
18597.407 1
18598.055 5
18598.704 2
18599.352 8
18600.000 3
18600.648 7
18601.296 4
18601.944 4
18602.593 4
18603.241 2
18603.889 1
18604.537 3
18605.185 3
18605.834 2
18606.482 3
18607.130 6
18607.779 4
18608.427 9
18609.075 16
18609.723 4
18610.372 1
18611.020 5
18611.668 6
18612.317 3
18612.965 2
18613.614 0
18614.262 0
18614.910 9
18615.559 6
18616.207 1
18616.856 2
18617.504 4
18618.153 4
18618.801 4
18619.450 2
18620.098 1
18620.747 0
18621.395 0
18622.044 0
18622.692 0
18623.341 5
18623.989 7
18624.638 4
18625.287 6
18625.935 3
18626.584 2
18627.232 1
18627.881 2
18628.530 0
18629.178 0
18629.827 0
18630.476 1
18631.124 8
18631.773 7
18632.422 6
18633.071 2
18633.719 6
18634.368 3
18635.017 1
18635.666 0
18636.314 0
18636.963 8
18637.612 9
18638.261 8
18638.910 2
18639.558 5
18640.207 2
18640.856 6
18641.505 3
18642.154 2
18642.803 1
18643.452 1
18644.101 1
18644.750 4
18645.398 2
18646.047 2
18646.696 5
18647.345 2
18647.994 2
18648.643 6
18649.292 1
18649.941 3
18650.590 3
18651.239 3
18651.889 4
18652.538 3
18653.187 3
18653.836 5
18654.485 4
18655.134 5
18655.783 3
18656.432 0
18657.081 1
18657.731 2
18658.380 6
18659.029 1
18659.678 1
18660.327 5
18660.976 5
18661.626 1
18662.275 3
18662.924 4
18663.573 3
18664.223 3
18664.872 1
18665.521 2
18666.171 1
18666.820 3
18667.469 1
18668.119 0
18668.768 1
18669.417 0
18670.067 0
18670.716 2
18671.365 2
18672.015 0
18672.664 4
18673.314 2
18673.963 1
18674.613 2
18675.262 0
18675.912 3
18676.561 5
18677.210 8
18677.860 7
18678.510 3
18679.159 2
18679.809 1
18680.458 3
18681.108 6
18681.757 2
18682.407 2
18683.056 1
18683.706 0
18684.356 1
18685.005 4
18685.655 5
18686.305 3
18686.954 5
18687.604 8
18688.254 0
18688.903 0
18689.553 1
18690.203 0
18690.853 8
18691.502 3
18692.152 0
18692.802 1
18693.452 2
18694.101 0
18694.751 1
18695.401 5
18696.051 1
18696.701 0
18697.350 1
18698.000 0
18698.650 5
18699.300 5
18699.950 3
18700.600 2
18701.250 2
18701.900 3
18702.550 5
18703.200 2
18703.850 0
18704.500 0
18705.149 1
18705.799 1
18706.449 0
18707.100 0
18707.750 1
18708.400 1
18709.050 8
18709.700 4
18710.350 4
18711.000 1
18711.650 1
18712.300 3
18712.950 2
18713.600 3
18714.250 6
18714.901 6
18715.551 6
18716.201 4
18716.851 1
18717.501 0
18718.151 6
18718.802 1
18719.452 3
18720.102 4
18720.752 1
18721.403 5
18722.053 9
18722.703 7
18723.354 4
18724.004 5
18724.654 8
18725.305 8
18725.955 8
18726.605 3
18727.256 1
18727.906 2
18728.556 2
18729.207 7
18729.857 2
18730.508 2
18731.158 0
18731.808 0
18732.459 2
18733.109 1
18733.760 2
18734.410 0
18735.061 5
18735.711 2
18736.362 5
18737.012 3
18737.663 3
18738.314 1
18738.964 1
18739.615 1
18740.265 0
18740.916 3
18741.566 3
18742.217 3
18742.868 0
18743.518 1
18744.169 0
18744.820 0
18745.470 3
18746.121 1
18746.772 0
18747.422 1
18748.073 4
18748.724 1
18749.375 5
18750.025 3
18750.676 8
18751.327 18
18751.978 8
18752.629 3
18753.279 2
18753.930 4
18754.581 6
18755.232 2
18755.883 1
18756.534 2
18757.185 8
18757.835 5
18758.486 2
18759.137 0
18759.788 1
18760.439 1
18761.090 4
18761.741 3
18762.392 9
18763.043 5
18763.694 5
18764.345 0
18764.996 0
18765.647 0
18766.298 6
18766.949 5
18767.600 3
18768.251 3
18768.902 2
18769.554 3
18770.205 8
18770.856 11
18771.507 7
18772.158 7
18772.809 2
18773.460 0
18774.112 5
18774.763 7
18775.414 5
18776.065 10
18776.716 3
18777.368 4
18778.019 4
18778.670 6
18779.321 5
18779.973 0
18780.624 4
18781.275 2
18781.927 4
18782.578 3
18783.229 4
18783.881 2
18784.532 5
18785.183 3
18785.835 4
18786.486 3
18787.137 1
18787.789 0
18788.440 4
18789.092 15
18789.743 14
18790.395 7
18791.046 7
18791.698 3
18792.349 3
18793.001 2
18793.652 0
18794.304 0
18794.955 2
18795.607 7
18796.258 4
18796.910 2
18797.561 2
18798.213 0
18798.865 3
18799.516 2
18800.168 1
18800.820 1
18801.471 3
18802.123 1
18802.775 0
18803.426 0
18804.078 0
18804.730 2
18805.381 1
18806.033 3
18806.685 5
18807.337 0
18807.988 7
18808.640 10
18809.292 6
18809.944 4
18810.596 3
18811.247 4
18811.899 1
18812.551 1
18813.203 0
18813.855 2
18814.507 8
18815.159 10
18815.810 8
18816.462 6
18817.114 5
18817.766 4
18818.418 5
18819.070 2
18819.722 3
18820.374 3
18821.026 0
18821.678 2
18822.330 8
18822.982 6
18823.634 2
18824.286 7
18824.938 1
18825.590 1
18826.242 2
18826.894 2
18827.547 1
18828.199 4
18828.851 3
18829.503 0
18830.155 1
18830.807 2
18831.459 1
18832.112 0
18832.764 0
18833.416 0
18834.068 0
18834.720 1
18835.373 0
18836.025 0
18836.677 1
18837.330 1
18837.982 3
18838.634 3
18839.286 3
18839.939 3
18840.591 2
18841.243 1
18841.896 0
18842.548 6
18843.200 4
18843.853 6
18844.505 1
18845.158 2
18845.810 5
18846.463 3
18847.115 2
18847.767 1
18848.420 6
18849.072 6
18849.725 5
18850.377 2
18851.030 0
18851.682 0
18852.335 1
18852.987 1
18853.640 14
18854.293 15
18854.945 7
18855.598 7
18856.250 2
18856.903 4
18857.556 4
18858.208 1
18858.861 2
18859.514 3
18860.166 1
18860.819 4
18861.472 4
18862.124 4
18862.777 5
18863.430 1
18864.082 2
18864.735 1
18865.388 10
18866.041 6
18866.694 5
18867.346 3
18867.999 2
18868.652 6
18869.305 7
18869.958 2
18870.610 1
18871.263 1
18871.916 2
18872.569 4
18873.222 2
18873.875 2
18874.528 5
18875.181 2
18875.834 3
18876.487 0
18877.140 2
18877.793 3
18878.446 7
18879.099 11
18879.752 5
18880.405 5
18881.058 8
18881.711 5
18882.364 3
18883.017 1
18883.670 1
18884.323 2
18884.976 1
18885.629 0
18886.282 2
18886.935 3
18887.589 5
18888.242 4
18888.895 2
18889.548 1
18890.201 4
18890.854 3
18891.508 1
18892.161 2
18892.814 2
18893.467 7
18894.121 4
18894.774 1
18895.427 1
18896.080 2
18896.734 7
18897.387 4
18898.040 2
18898.694 3
18899.347 0
18900.000 0
18900.654 0
18901.307 2
18901.961 4
18902.614 3
18903.267 3
18903.921 4
18904.574 1
18905.228 1
18905.881 1
18906.535 3
18907.188 1
18907.842 11
18908.495 8
18909.149 5
18909.802 4
18910.456 3
18911.109 5
18911.763 7
18912.416 4
18913.070 4
18913.723 3
18914.377 0
18915.031 1
18915.684 2
18916.338 2
18916.992 0
18917.645 5
18918.299 6
18918.953 5
18919.606 3
18920.260 2
18920.914 4
18921.568 5
18922.221 3
18922.875 3
18923.529 2
18924.183 2
18924.836 1
18925.490 3
18926.144 3
18926.798 2
18927.452 1
18928.105 0
18928.759 0
18929.413 2
18930.067 2
18930.721 1
18931.375 4
18932.029 6
18932.683 1
18933.337 1
18933.991 3
18934.644 5
18935.298 2
18935.952 0
18936.606 0
18937.260 1
18937.914 5
18938.568 3
18939.223 2
18939.877 2
18940.531 5
18941.185 1
18941.839 2
18942.493 3
18943.147 1
18943.801 1
18944.455 2
18945.109 4
18945.763 6
18946.418 5
18947.072 6
18947.726 5
18948.380 2
18949.034 2
18949.689 5
18950.343 4
18950.997 1
18951.651 7
18952.306 1
18952.960 0
18953.614 0
18954.268 1
18954.923 3
18955.577 4
18956.231 1
18956.886 3
18957.540 5
18958.194 10
18958.849 5
18959.503 2
18960.158 3
18960.812 2
18961.466 1
18962.121 1
18962.775 0
18963.430 0
18964.084 2
18964.739 2
18965.393 1
18966.048 2
18966.702 3
18967.357 3
18968.011 6
18968.666 5
18969.320 8
18969.975 7
18970.629 6
18971.284 2
18971.939 3
18972.593 3
18973.248 1
18973.903 1
18974.557 1
18975.212 5
18975.867 2
18976.521 5
18977.176 2
18977.831 2
18978.485 4
18979.140 1
18979.795 2
18980.450 3
18981.104 1
18981.759 3
18982.414 1
18983.069 1
18983.723 4
18984.378 5
18985.033 2
18985.688 1
18986.343 5
18986.998 1
18987.652 0
18988.307 0
18988.962 0
18989.617 0
18990.272 2
18990.927 1
18991.582 0
18992.237 3
18992.892 3
18993.547 0
18994.202 0
18994.857 1
18995.512 2
18996.167 0
18996.822 0
18997.477 5
18998.132 1
18998.787 1
18999.442 0
19000.097 0
19000.752 1
19001.407 0
19002.062 1
19002.718 2
19003.373 1
19004.028 6
19004.683 3
19005.338 5
19005.993 4
19006.649 0
19007.304 0
19007.959 6
19008.614 5
19009.270 4
19009.925 0
19010.580 0
19011.235 1
19011.891 1
19012.546 0
19013.201 2
19013.857 4
19014.512 0
19015.167 0
19015.823 0
19016.478 1
19017.133 2
19017.789 0
19018.444 3
19019.100 5
19019.755 4
19020.410 4
19021.066 2
19021.721 1
19022.377 0
19023.032 2
19023.688 2
19024.343 2
19024.999 4
19025.654 0
19026.310 2
19026.965 1
19027.621 8
19028.277 2
19028.932 0
19029.588 0
19030.243 1
19030.899 1
19031.555 5
19032.210 6
19032.866 1
19033.522 4
19034.177 5
19034.833 3
19035.489 5
19036.144 3
19036.800 3
19037.456 1
19038.111 4
19038.767 5
19039.423 4
19040.079 1
19040.735 2
19041.390 0
19042.046 0
19042.702 2
19043.358 3
19044.014 0
19044.669 2
19045.325 1
19045.981 3
19046.637 1
19047.293 0
19047.949 2
19048.605 0
19049.261 0
19049.917 1
19050.573 2
19051.229 2
19051.885 2
19052.541 0
19053.197 6
19053.853 1
19054.509 1
19055.165 3
19055.821 3
19056.477 2
19057.133 2
19057.789 0
19058.445 0
19059.101 3
19059.757 6
19060.413 2
19061.070 0
19061.726 0
19062.382 1
19063.038 1
19063.694 3
19064.350 2
19065.007 4
19065.663 4
19066.319 2
19066.975 4
19067.631 4
19068.288 2
19068.944 3
19069.600 4
19070.257 5
19070.913 4
19071.569 2
19072.226 0
19072.882 1
19073.538 2
19074.195 1
19074.851 0
19075.507 0
19076.164 2
19076.820 4
19077.477 3
19078.133 5
19078.789 5
19079.446 5
19080.102 2
19080.759 5
19081.415 3
19082.072 7
19082.728 13
19083.385 10
19084.041 8
19084.698 13
19085.354 12
19086.011 10
19086.668 6
19087.324 1
19087.981 1
19088.637 1
19089.294 0
19089.951 2
19090.607 2
19091.264 1
19091.921 5
19092.577 5
19093.234 1
19093.891 2
19094.547 4
19095.204 2
19095.861 1
19096.518 2
19097.174 0
19097.831 1
19098.488 4
19099.145 1
19099.802 1
19100.458 1
19101.115 3
19101.772 3
19102.429 4
19103.086 6
19103.743 3
19104.399 1
19105.056 4
19105.713 2
19106.370 3
19107.027 0
19107.684 0
19108.341 0
19108.998 1
19109.655 0
19110.312 3
19110.969 3
19111.626 2
19112.283 4
19112.940 8
19113.597 6
19114.254 4
19114.911 3
19115.568 8
19116.225 3
19116.882 0
19117.539 1
19118.197 7
19118.854 2
19119.511 0
19120.168 0
19120.825 0
19121.482 0
19122.140 0
19122.797 1
19123.454 4
19124.111 4
19124.768 4
19125.426 2
19126.083 0
19126.740 0
19127.397 1
19128.055 2
19128.712 1
19129.369 1
19130.027 0
19130.684 3
19131.341 3
19131.999 3
19132.656 2
19133.313 1
19133.971 2
19134.628 3
19135.286 2
19135.943 2
19136.600 3
19137.258 4
19137.915 4
19138.573 2
19139.230 3
19139.888 2
19140.545 0
19141.203 1
19141.860 3
19142.518 3
19143.175 2
19143.833 0
19144.491 3
19145.148 8
19145.806 5
19146.463 6
19147.121 5
19147.779 4
19148.436 0
19149.094 1
19149.752 1
19150.409 3
19151.067 5
19151.725 6
19152.382 4
19153.040 1
19153.698 0
19154.355 3
19155.013 5
19155.671 5
19156.329 2
19156.987 4
19157.644 2
19158.302 4
19158.960 5
19159.618 3
19160.276 2
19160.933 2
19161.591 2
19162.249 1
19162.907 0
19163.565 2
19164.223 2
19164.881 5
19165.539 2
19166.197 1
19166.855 0
19167.513 2
19168.171 0
19168.829 0
19169.487 0
19170.145 1
19170.803 1
19171.461 1
19172.119 1
19172.777 0
19173.435 2
19174.093 5
19174.751 9
19175.409 5
19176.067 1
19176.725 2
19177.383 1
19178.042 0
19178.700 1
19179.358 3
19180.016 1
19180.674 6
19181.333 6
19181.991 7
19182.649 3
19183.307 0
19183.965 1
19184.624 0
19185.282 0
19185.940 1
19186.599 2
19187.257 0
19187.915 1
19188.574 4
19189.232 0
19189.890 1
19190.549 1
19191.207 1
19191.865 0
19192.524 0
19193.182 0
19193.841 2
19194.499 1
19195.157 1
19195.816 1
19196.474 0
19197.133 0
19197.791 1
19198.450 0
19199.108 0
19199.767 0
19200.425 1
19201.084 2
19201.742 3
19202.401 1
19203.060 4
19203.718 2
19204.377 1
19205.035 3
19205.694 3
19206.353 1
19207.011 1
19207.670 0
19208.329 0
19208.987 2
19209.646 4
19210.305 3
19210.963 0
19211.622 1
19212.281 0
19212.940 1
19213.598 0
19214.257 2
19214.916 1
19215.575 0
19216.233 0
19216.892 1
19217.551 3
19218.210 1
19218.869 4
19219.528 4
19220.186 1
19220.845 0
19221.504 0
19222.163 0
19222.822 1
19223.481 0
19224.140 0
19224.799 0
19225.458 2
19226.117 1
19226.776 0
19227.435 1
19228.094 4
19228.753 3
19229.412 1
19230.071 2
19230.730 0
19231.389 0
19232.048 0
19232.707 2
19233.366 0
19234.025 2
19234.684 0
19235.344 0
19236.003 0
19236.662 0
19237.321 0
19237.980 0
19238.639 1
19239.299 2
19239.958 2
19240.617 0
19241.276 1
19241.935 4
19242.595 1
19243.254 3
19243.913 2
19244.573 3
19245.232 0
19245.891 3
19246.550 1
19247.210 1
19247.869 1
19248.529 2
19249.188 2
19249.847 6
19250.507 2
19251.166 2
19251.825 2
19252.485 3
19253.144 0
19253.804 3
19254.463 1
19255.123 2
19255.782 10
19256.442 8
19257.101 5
19257.761 1
19258.420 0
19259.080 0
19259.739 2
19260.399 3
19261.058 2
19261.718 0
19262.378 1
19263.037 5
19263.697 5
19264.356 4
19265.016 5
19265.676 10
19266.335 7
19266.995 8
19267.655 4
19268.314 3
19268.974 2
19269.634 1
19270.294 3
19270.953 0
19271.613 4
19272.273 4
19272.933 3
19273.592 3
19274.252 4
19274.912 1
19275.572 3
19276.232 1
19276.891 1
19277.551 1
19278.211 3
19278.871 7
19279.531 6
19280.191 3
19280.851 1
19281.511 2
19282.171 3
19282.831 3
19283.490 4
19284.150 3
19284.810 1
19285.470 0
19286.130 0
19286.790 2
19287.450 2
19288.110 2
19288.771 5
19289.431 4
19290.091 6
19290.751 2
19291.411 1
19292.071 1
19292.731 0
19293.391 2
19294.051 5
19294.711 2
19295.372 5
19296.032 2
19296.692 2
19297.352 2
19298.012 2
19298.673 4
19299.333 1
19299.993 0
19300.653 1
19301.313 4
19301.974 4
19302.634 2
19303.294 1
19303.955 2
19304.615 2
19305.275 0
19305.936 0
19306.596 2
19307.256 2
19307.917 3
19308.577 6
19309.237 4
19309.898 0
19310.558 1
19311.219 5
19311.879 10
19312.540 6
19313.200 2
19313.861 1
19314.521 1
19315.182 1
19315.842 1
19316.503 0
19317.163 0
19317.824 3
19318.484 2
19319.145 0
19319.805 1
19320.466 0
19321.126 0
19321.787 0
19322.448 0
19323.108 2
19323.769 3
19324.430 1
19325.090 1
19325.751 2
19326.412 0
19327.072 5
19327.733 5
19328.394 5
19329.055 6
19329.715 2
19330.376 0
19331.037 5
19331.698 5
19332.358 2
19333.019 8
19333.680 10
19334.341 7
19335.002 5
19335.662 8
19336.323 6
19336.984 2
19337.645 3
19338.306 1
19338.967 4
19339.628 3
19340.289 1
19340.950 0
19341.611 1
19342.272 6
19342.933 3
19343.593 6
19344.254 3
19344.915 1
19345.576 4
19346.238 9
19346.899 5
19347.560 9
19348.221 1
19348.882 1
19349.543 1
19350.204 1
19350.865 2
19351.526 0
19352.187 0
19352.848 0
19353.510 1
19354.171 3
19354.832 2
19355.493 3
19356.154 8
19356.815 7
19357.477 4
19358.138 3
19358.799 1
19359.460 1
19360.122 0
19360.783 5
19361.444 2
19362.106 4
19362.767 4
19363.428 0
19364.089 4
19364.751 9
19365.412 3
19366.074 2
19366.735 3
19367.396 1
19368.058 0
19368.719 0
19369.381 0
19370.042 0
19370.703 0
19371.365 3
19372.026 4
19372.688 1
19373.349 1
19374.011 0
19374.672 1
19375.334 3
19375.995 2
19376.657 1
19377.318 1
19377.980 2
19378.642 0
19379.303 2
19379.965 2
19380.626 2
19381.288 2
19381.950 0
19382.611 2
19383.273 1
19383.935 0
19384.596 3
19385.258 5
19385.920 1
19386.581 0
19387.243 0
19387.905 1
19388.567 6
19389.228 3
19389.890 5
19390.552 2
19391.214 0
19391.876 0
19392.537 3
19393.199 3
19393.861 1
19394.523 3
19395.185 1
19395.847 2
19396.509 4
19397.170 4
19397.832 2
19398.494 5
19399.156 2
19399.818 1
19400.480 2
19401.142 5
19401.804 7
19402.466 2
19403.128 2
19403.790 2
19404.452 2
19405.114 3
19405.776 2
19406.438 0
19407.100 1
19407.762 2
19408.424 3
19409.086 0
19409.749 4
19410.411 2
19411.073 2
19411.735 0
19412.397 0
19413.059 0
19413.721 0
19414.384 1
19415.046 3
19415.708 2
19416.370 2
19417.033 0
19417.695 2
19418.357 2
19419.019 3
19419.682 1
19420.344 0
19421.006 0
19421.669 0
19422.331 0
19422.993 0
19423.656 3
19424.318 2
19424.980 6
19425.643 2
19426.305 4
19426.967 5
19427.630 1
19428.292 0
19428.955 1
19429.617 9
19430.280 6
19430.942 5
19431.605 5
19432.267 0
19432.930 3
19433.592 0
19434.255 1
19434.917 2
19435.580 2
19436.242 2
19436.905 0
19437.567 2
19438.230 7
19438.893 2
19439.555 2
19440.218 1
19440.881 3
19441.543 6
19442.206 4
19442.869 2
19443.531 3
19444.194 1
19444.857 6
19445.519 7
19446.182 3
19446.845 1
19447.508 1
19448.170 0
19448.833 2
19449.496 0
19450.159 0
19450.821 4
19451.484 5
19452.147 3
19452.810 5
19453.473 1
19454.136 3
19454.799 4
19455.461 3
19456.124 4
19456.787 1
19457.450 3
19458.113 2
19458.776 1
19459.439 1
19460.102 8
19460.765 5
19461.428 4
19462.091 2
19462.754 5
19463.417 8
19464.080 12
19464.743 13
19465.406 5
19466.069 1
19466.732 0
19467.395 0
19468.059 1
19468.722 2
19469.385 3
19470.048 3
19470.711 1
19471.374 1
19472.037 4
19472.701 1
19473.364 2
19474.027 5
19474.690 5
19475.353 2
19476.017 7
19476.680 4
19477.343 1
19478.006 1
19478.670 0
19479.333 0
19479.996 1
19480.660 4
19481.323 5
19481.986 7
19482.650 5
19483.313 1
19483.976 0
19484.640 0
19485.303 0
19485.967 0
19486.630 0
19487.293 1
19487.957 1
19488.620 2
19489.284 2
19489.947 3
19490.611 9
19491.274 8
19491.938 8
19492.601 2
19493.265 0
19493.928 0
19494.592 1
19495.255 0
19495.919 1
19496.583 0
19497.246 3
19497.910 2
19498.573 0
19499.237 2
19499.901 0
19500.564 1
19501.228 0
19501.892 0
19502.555 0
19503.219 1
19503.883 2
19504.547 0
19505.210 1
19505.874 4
19506.538 1
19507.202 1
19507.865 1
19508.529 3
19509.193 0
19509.857 0
19510.521 0
19511.184 2
19511.848 5
19512.512 4
19513.176 6
19513.840 1
19514.504 5
19515.168 2
19515.832 2
19516.496 0
19517.160 4
19517.823 4
19518.487 1
19519.151 1
19519.815 2
19520.479 0
19521.143 0
19521.807 1
19522.471 2
19523.136 0
19523.800 0
19524.464 1
19525.128 0
19525.792 0
19526.456 3
19527.120 2
19527.784 1
19528.448 0
19529.112 4
19529.777 4
19530.441 1
19531.105 0
19531.769 2
19532.433 3
19533.097 0
19533.762 2
19534.426 2
19535.090 1
19535.754 4
19536.419 1
19537.083 5
19537.747 2
19538.412 2
19539.076 1
19539.740 0
19540.405 4
19541.069 1
19541.733 0
19542.398 1
19543.062 1
19543.726 3
19544.391 3
19545.055 3
19545.720 1
19546.384 0
19547.049 3
19547.713 4
19548.377 4
19549.042 1
19549.706 0
19550.371 1
19551.035 1
19551.700 1
19552.365 3
19553.029 5
19553.694 0
19554.358 3
19555.023 2
19555.687 0
19556.352 4
19557.017 3
19557.681 0
19558.346 0
19559.011 0
19559.675 2
19560.340 0
19561.005 0
19561.669 7
19562.334 7
19562.999 2
19563.663 1
19564.328 1
19564.993 1
19565.658 1
19566.322 2
19566.987 0
19567.652 0
19568.317 0
19568.982 0
19569.646 4
19570.311 6
19570.976 3
19571.641 5
19572.306 3
19572.971 0
19573.636 1
19574.301 0
19574.966 0
19575.630 4
19576.295 2
19576.960 0
19577.625 0
19578.290 0
19578.955 0
19579.620 0
19580.285 0
19580.950 2
19581.615 0
19582.280 0
19582.945 8
19583.611 6
19584.276 2
19584.941 2
19585.606 0
19586.271 4
19586.936 3
19587.601 4
19588.266 1
19588.931 2
19589.597 1
19590.262 0
19590.927 0
19591.592 1
19592.257 2
19592.923 2
19593.588 3
19594.253 4
19594.918 1
19595.584 1
19596.249 2
19596.914 1
19597.580 3
19598.245 2
19598.910 2
19599.576 0
19600.241 1
19600.906 1
19601.572 0
19602.237 0
19602.902 3
19603.568 3
19604.233 3
19604.899 2
19605.564 1
19606.230 2
19606.895 1
19607.561 3
19608.226 2
19608.892 2
19609.557 1
19610.223 0
19610.888 0
19611.554 3
19612.219 6
19612.885 5
19613.550 4
19614.216 1
19614.882 4
19615.547 2
19616.213 0
19616.878 1
19617.544 7
19618.210 4
19618.875 2
19619.541 2
19620.207 2
19620.872 11
19621.538 5
19622.204 4
19622.870 1
19623.535 5
19624.201 4
19624.867 2
19625.533 1
19626.198 8
19626.864 4
19627.530 5
19628.196 3
19628.862 1
19629.528 0
19630.193 2
19630.859 1
19631.525 1
19632.191 3
19632.857 5
19633.523 3
19634.189 2
19634.855 1
19635.521 0
19636.187 0
19636.853 0
19637.519 3
19638.185 1
19638.851 0
19639.517 2
19640.183 4
19640.849 3
19641.515 1
19642.181 0
19642.847 1
19643.513 3
19644.179 2
19644.845 6
19645.511 1
19646.177 1
19646.844 1
19647.510 0
19648.176 1
19648.842 1
19649.508 1
19650.174 2
19650.841 1
19651.507 0
19652.173 2
19652.839 0
19653.506 1
19654.172 2
19654.838 0
19655.504 4
19656.171 6
19656.837 4
19657.503 5
19658.170 5
19658.836 4
19659.502 3
19660.169 2
19660.835 3
19661.502 2
19662.168 2
19662.834 0
19663.501 0
19664.167 2
19664.834 1
19665.500 2
19666.167 3
19666.833 2
19667.500 2
19668.166 2
19668.833 0
19669.499 4
19670.166 10
19670.832 3
19671.499 3
19672.165 1
19672.832 2
19673.499 2
19674.165 1
19674.832 1
19675.498 1
19676.165 0
19676.832 1
19677.498 2
19678.165 2
19678.832 0
19679.498 0
19680.165 1
19680.832 0
19681.499 1
19682.165 2
19682.832 3
19683.499 1
19684.166 0
19684.832 1
19685.499 1
19686.166 1
19686.833 1
19687.500 4
19688.166 6
19688.833 4
19689.500 4
19690.167 0
19690.834 0
19691.501 0
19692.168 0
19692.835 0
19693.502 1
19694.169 9
19694.835 5
19695.502 4
19696.169 0
19696.836 2
19697.503 2
19698.170 5
19698.837 4
19699.504 0
19700.172 0
19700.839 1
19701.506 5
19702.173 7
19702.840 5
19703.507 2
19704.174 1
19704.841 0
19705.508 0
19706.175 3
19706.843 2
19707.510 0
19708.177 1
19708.844 0
19709.511 1
19710.179 3
19710.846 4
19711.513 1
19712.180 2
19712.848 3
19713.515 0
19714.182 2
19714.849 5
19715.517 1
19716.184 0
19716.851 0
19717.519 1
19718.186 0
19718.853 0
19719.521 2
19720.188 3
19720.856 4
19721.523 1
19722.190 0
19722.858 1
19723.525 1
19724.193 3
19724.860 4
19725.528 2
19726.195 1
19726.863 0
19727.530 0
19728.198 3
19728.865 5
19729.533 5
19730.200 3
19730.868 0
19731.535 5
19732.203 6
19732.871 4
19733.538 1
19734.206 2
19734.873 1
19735.541 2
19736.209 6
19736.876 1
19737.544 1
19738.212 2
19738.879 0
19739.547 0
19740.215 1
19740.883 1
19741.550 4
19742.218 1
19742.886 2
19743.554 0
19744.221 0
19744.889 1
19745.557 3
19746.225 5
19746.893 2
19747.561 1
19748.228 0
19748.896 1
19749.564 0
19750.232 1
19750.900 1
19751.568 2
19752.236 8
19752.904 12
19753.572 10
19754.240 9
19754.908 1
19755.576 8
19756.244 3
19756.912 1
19757.580 0
19758.248 0
19758.916 0
19759.584 0
19760.252 2
19760.920 3
19761.588 1
19762.256 2
19762.924 0
19763.592 0
19764.260 0
19764.929 2
19765.597 0
19766.265 1
19766.933 3
19767.601 0
19768.269 4
19768.938 4
19769.606 1
19770.274 0
19770.942 3
19771.611 4
19772.279 1
19772.947 0
19773.615 0
19774.284 0
19774.952 2
19775.620 1
19776.289 0
19776.957 0
19777.625 1
19778.294 1
19778.962 6
19779.631 4
19780.299 1
19780.967 3
19781.636 2
19782.304 6
19782.973 1
19783.641 1
19784.310 1
19784.978 5
19785.647 4
19786.315 0
19786.984 0
19787.652 0
19788.321 1
19788.989 4
19789.658 3
19790.326 3
19790.995 4
19791.663 3
19792.332 1
19793.001 3
19793.669 3
19794.338 0
19795.007 2
19795.675 6
19796.344 4
19797.013 0
19797.681 1
19798.350 1
19799.019 0
19799.687 4
19800.356 4
19801.025 3
19801.694 2
19802.362 1
19803.031 4
19803.700 0
19804.369 0
19805.038 2
19805.707 3
19806.375 0
19807.044 0
19807.713 1
19808.382 7
19809.051 7
19809.720 3
19810.389 0
19811.058 0
19811.726 0
19812.395 0
19813.064 0
19813.733 0
19814.402 0
19815.071 0
19815.740 1
19816.409 1
19817.078 17
19817.747 13
19818.416 7
19819.085 5
19819.755 1
19820.424 3
19821.093 1
19821.762 0
19822.431 3
19823.100 3
19823.769 1
19824.438 2
19825.107 0
19825.777 1
19826.446 1
19827.115 0
19827.784 0
19828.453 4
19829.123 5
19829.792 3
19830.461 5
19831.130 1
19831.800 2
19832.469 2
19833.138 2
19833.808 1
19834.477 0
19835.146 0
19835.816 1
19836.485 7
19837.154 4
19837.824 0
19838.493 2
19839.162 5
19839.832 3
19840.501 3
19841.171 6
19841.840 5
19842.510 1
19843.179 1
19843.848 0
19844.518 0
19845.187 0
19845.857 1
19846.526 0
19847.196 1
19847.866 3
19848.535 2
19849.205 1
19849.874 0
19850.544 1
19851.213 0
19851.883 1
19852.553 1
19853.222 0
19853.892 0
19854.562 0
19855.231 0
19855.901 0
19856.571 2
19857.240 0
19857.910 0
19858.580 0
19859.249 0
19859.919 0
19860.589 2
19861.259 2
19861.929 4
19862.598 4
19863.268 5
19863.938 1
19864.608 2
19865.278 0
19865.947 1
19866.617 8
19867.287 12
19867.957 7
19868.627 4
19869.297 1
19869.967 0
19870.637 1
19871.307 0
19871.977 0
19872.647 0
19873.316 0
19873.986 0
19874.656 0
19875.326 1
19875.996 1
19876.667 4
19877.337 6
19878.007 2
19878.677 1
19879.347 0
19880.017 0
19880.687 0
19881.357 6
19882.027 4
19882.697 1
19883.367 1
19884.038 0
19884.708 1
19885.378 0
19886.048 0
19886.718 0
19887.388 0
19888.059 2
19888.729 3
19889.399 2
19890.069 3
19890.740 4
19891.410 2
19892.080 1
19892.751 4
19893.421 5
19894.091 4
19894.761 1
19895.432 2
19896.102 2
19896.773 4
19897.443 1
19898.113 2
19898.784 1
19899.454 1
19900.125 0
19900.795 0
19901.465 1
19902.136 2
19902.806 1
19903.477 0
19904.147 0
19904.818 1
19905.488 1
19906.159 0
19906.829 0
19907.500 6
19908.170 7
19908.841 1
19909.512 1
19910.182 0
19910.853 1
19911.523 3
19912.194 4
19912.865 3
19913.535 0
19914.206 3
19914.877 2
19915.547 3
19916.218 4
19916.889 4
19917.559 1
19918.230 1
19918.901 0
19919.572 1
19920.242 1
19920.913 1
19921.584 0
19922.255 0
19922.926 1
19923.596 2
19924.267 0
19924.938 2
19925.609 2
19926.280 4
19926.951 0
19927.622 4
19928.292 1
19928.963 0
19929.634 1
19930.305 1
19930.976 0
19931.647 3
19932.318 3
19932.989 1
19933.660 0
19934.331 0
19935.002 1
19935.673 0
19936.344 0
19937.015 0
19937.686 1
19938.357 3
19939.028 4
19939.699 3
19940.371 0
19941.042 2
19941.713 2
19942.384 0
19943.055 2
19943.726 1
19944.397 1
19945.069 2
19945.740 0
19946.411 1
19947.082 5
19947.753 4
19948.425 1
19949.096 2
19949.767 4
19950.438 5
19951.110 2
19951.781 2
19952.452 2
19953.124 4
19953.795 1
19954.466 0
19955.138 0
19955.809 0
19956.480 1
19957.152 1
19957.823 2
19958.494 0
19959.166 1
19959.837 1
19960.509 4
19961.180 3
19961.852 2
19962.523 0
19963.195 0
19963.866 0
19964.538 7
19965.209 1
19965.881 1
19966.552 2
19967.224 1
19967.895 3
19968.567 2
19969.238 0
19969.910 6
19970.582 5
19971.253 2
19971.925 2
19972.597 0
19973.268 2
19973.940 1
19974.612 2
19975.283 0
19975.955 0
19976.627 1
19977.298 0
19977.970 0
19978.642 0
19979.314 2
19979.985 3
19980.657 5
19981.329 5
19982.001 1
19982.673 2
19983.344 1
19984.016 1
19984.688 3
19985.360 3
19986.032 2
19986.704 1
19987.376 0
19988.047 0
19988.719 1
19989.391 0
19990.063 0
19990.735 6
19991.407 3
19992.079 1
19992.751 1
19993.423 3
19994.095 1
19994.767 1
19995.439 2
19996.111 4
19996.783 9
19997.455 3
19998.127 2
19998.799 0
19999.472 0
20000.144 0
20000.816 4
20001.488 5
20002.160 1
20002.832 0
20003.504 0
20004.176 0
20004.849 0
20005.521 0
20006.193 1
20006.865 0
20007.538 0
20008.210 3
20008.882 0
20009.554 5
20010.227 4
20010.899 2
20011.571 1
20012.243 3
20012.916 1
20013.588 0
20014.260 1
20014.933 2
20015.605 3
20016.278 1
20016.950 0
20017.622 3
20018.295 1
20018.967 0
20019.640 0
20020.312 4
20020.984 4
20021.657 1
20022.329 1
20023.002 2
20023.674 1
20024.347 3
20025.019 4
20025.692 2
20026.365 0
20027.037 3
20027.710 0
20028.382 0
20029.055 1
20029.727 1
20030.400 4
20031.073 5
20031.745 2
20032.418 1
20033.091 0
20033.763 1
20034.436 0
20035.109 0
20035.781 0
20036.454 0
20037.127 0
20037.800 0
20038.472 0
20039.145 2
20039.818 0
20040.491 0
20041.163 2
20041.836 4
20042.509 3
20043.182 1
20043.855 4
20044.527 5
20045.200 5
20045.873 1
20046.546 0
20047.219 1
20047.892 0
20048.565 1
20049.238 0
20049.911 0
20050.584 0
20051.257 0
20051.930 0
20052.603 3
20053.276 2
20053.949 1
20054.622 1
20055.295 1
20055.968 2
20056.641 0
20057.314 1
20057.987 3
20058.660 7
20059.333 6
20060.006 0
20060.679 2
20061.352 2
20062.026 1
20062.699 0
20063.372 0
20064.045 0
20064.718 1
20065.391 0
20066.065 0
20066.738 0
20067.411 0
20068.084 3
20068.758 6
20069.431 2
20070.104 0
20070.777 1
20071.451 0
20072.124 0
20072.797 0
20073.471 2
20074.144 3
20074.817 1
20075.491 2
20076.164 0
20076.838 1
20077.511 2
20078.184 2
20078.858 2
20079.531 0
20080.205 3
20080.878 0
20081.552 0
20082.225 1
20082.899 0
20083.572 1
20084.246 0
20084.919 4
20085.593 3
20086.266 1
20086.940 0
20087.613 5
20088.287 6
20088.961 4
20089.634 0
20090.308 0
20090.981 1
20091.655 0
20092.329 0
20093.002 1
20093.676 1
20094.350 2
20095.023 0
20095.697 2
20096.371 0
20097.045 1
20097.718 0
20098.392 1
20099.066 2
20099.740 0
20100.413 0
20101.087 0
20101.761 0
20102.435 1
20103.109 0
20103.783 0
20104.456 0
20105.130 0
20105.804 0
20106.478 0
20107.152 1
20107.826 1
20108.500 1
20109.174 2
20109.848 1
20110.522 1
20111.196 0
20111.870 2
20112.544 1
20113.218 0
20113.892 3
20114.566 8
20115.240 2
20115.914 4
20116.588 1
20117.262 3
20117.936 6
20118.610 2
20119.284 2
20119.958 3
20120.632 2
20121.306 6
20121.981 5
20122.655 1
20123.329 1
20124.003 0
20124.677 0
20125.351 1
20126.026 2
20126.700 1
20127.374 1
20128.048 3
20128.723 2
20129.397 3
20130.071 1
20130.746 3
20131.420 3
20132.094 2
20132.768 1
20133.443 0
20134.117 1
20134.792 0
20135.466 0
20136.140 2
20136.815 5
20137.489 4
20138.164 0
20138.838 4
20139.512 4
20140.187 4
20140.861 2
20141.536 6
20142.210 3
20142.885 3
20143.559 2
20144.234 0
20144.908 4
20145.583 2
20146.257 4
20146.932 4
20147.607 3
20148.281 1
20148.956 5
20149.630 9
20150.305 5
20150.980 5
20151.654 2
20152.329 0
20153.004 4
20153.678 1
20154.353 0
20155.028 2
20155.702 4
20156.377 1
20157.052 0
20157.727 0
20158.401 2
20159.076 0
20159.751 2
20160.426 3
20161.101 0
20161.775 0
20162.450 1
20163.125 0
20163.800 0
20164.475 2
20165.150 1
20165.824 1
20166.499 1
20167.174 0
20167.849 2
20168.524 1
20169.199 1
20169.874 0
20170.549 0
20171.224 2
20171.899 1
20172.574 5
20173.249 6
20173.924 4
20174.599 3
20175.274 2
20175.949 3
20176.624 2
20177.299 1
20177.974 2
20178.649 1
20179.324 1
20180.000 2
20180.675 2
20181.350 0
20182.025 0
20182.700 2
20183.375 1
20184.051 0
20184.726 0
20185.401 0
20186.076 0
20186.751 2
20187.427 2
20188.102 1
20188.777 0
20189.452 0
20190.128 0
20190.803 0
20191.478 1
20192.154 2
20192.829 1
20193.504 2
20194.180 1
20194.855 6
20195.530 4
20196.206 1
20196.881 1
20197.557 2
20198.232 0
20198.908 1
20199.583 2
20200.258 5
20200.934 3
20201.609 2
20202.285 5
20202.960 5
20203.636 3
20204.311 0
20204.987 0
20205.663 1
20206.338 2
20207.014 1
20207.689 0
20208.365 2
20209.040 7
20209.716 2
20210.392 0
20211.067 2
20211.743 0
20212.419 1
20213.094 1
20213.770 0
20214.446 0
20215.121 0
20215.797 1
20216.473 0
20217.149 4
20217.824 4
20218.500 0
20219.176 0
20219.852 2
20220.527 1
20221.203 1
20221.879 0
20222.555 2
20223.231 2
20223.907 1
20224.582 2
20225.258 0
20225.934 0
20226.610 2
20227.286 3
20227.962 0
20228.638 1
20229.314 1
20229.990 0
20230.666 0
20231.342 0
20232.018 0
20232.694 0
20233.370 0
20234.046 1
20234.722 3
20235.398 2
20236.074 0
20236.750 3
20237.426 5
20238.102 3
20238.778 1
20239.454 0
20240.131 1
20240.807 4
20241.483 1
20242.159 0
20242.835 0
20243.511 3
20244.187 0
20244.864 1
20245.540 0
20246.216 0
20246.892 0
20247.569 4
20248.245 4
20248.921 2
20249.597 3
20250.274 3
20250.950 2
20251.626 0
20252.303 0
20252.979 4
20253.655 10
20254.332 6
20255.008 3
20255.684 1
20256.361 5
20257.037 7
20257.714 4
20258.390 2
20259.067 0
20259.743 1
20260.420 2
20261.096 3
20261.772 3
20262.449 6
20263.125 6
20263.802 1
20264.479 1
20265.155 1
20265.832 0
20266.508 1
20267.185 0
20267.861 0
20268.538 0
20269.215 0
20269.891 2
20270.568 3
20271.244 4
20271.921 4
20272.598 0
20273.274 0
20273.951 0
20274.628 1
20275.305 2
20275.981 2
20276.658 1
20277.335 3
20278.012 0
20278.688 0
20279.365 0
20280.042 0
20280.719 1
20281.395 1
20282.072 0
20282.749 0
20283.426 0
20284.103 1
20284.780 1
20285.457 0
20286.134 0
20286.810 0
20287.487 0
20288.164 1
20288.841 0
20289.518 6
20290.195 3
20290.872 2
20291.549 1
20292.226 0
20292.903 2
20293.580 1
20294.257 0
20294.934 0
20295.611 0
20296.288 0
20296.965 0
20297.642 1
20298.320 0
20298.997 0
20299.674 0
20300.351 1
20301.028 2
20301.705 2
20302.382 0
20303.059 1
20303.737 0
20304.414 1
20305.091 5
20305.768 3
20306.446 0
20307.123 1
20307.800 1
20308.477 2
20309.155 5
20309.832 4
20310.509 3
20311.186 3
20311.864 1
20312.541 0
20313.218 1
20313.896 0
20314.573 0
20315.251 0
20315.928 1
20316.605 0
20317.283 0
20317.960 0
20318.638 1
20319.315 0
20319.993 3
20320.670 1
20321.347 2
20322.025 0
20322.702 2
20323.380 0
20324.058 0
20324.735 1
20325.413 1
20326.090 4
20326.768 4
20327.445 2
20328.123 0
20328.801 0
20329.478 0
20330.156 0
20330.833 1
20331.511 4
20332.189 1
20332.866 1
20333.544 3
20334.222 3
20334.899 2
20335.577 1
20336.255 1
20336.933 0
20337.610 0
20338.288 2
20338.966 4
20339.644 1
20340.322 0
20340.999 0
20341.677 0
20342.355 0
20343.033 0
20343.711 0
20344.389 1
20345.066 2
20345.744 0
20346.422 0
20347.100 2
20347.778 0
20348.456 0
20349.134 2
20349.812 7
20350.490 2
20351.168 1
20351.846 0
20352.524 1
20353.202 3
20353.880 3
20354.558 1
20355.236 0
20355.914 0
20356.592 0
20357.270 3
20357.948 0
20358.626 1
20359.304 3
20359.983 6
20360.661 4
20361.339 1
20362.017 5
20362.695 4
20363.373 2
20364.052 1
20364.730 1
20365.408 2
20366.086 1
20366.764 0
20367.443 0
20368.121 0
20368.799 2
20369.477 2
20370.156 0
20370.834 1
20371.512 0
20372.191 1
20372.869 0
20373.547 1
20374.226 0
20374.904 1
20375.583 1
20376.261 2
20376.939 3
20377.618 0
20378.296 0
20378.975 0
20379.653 1
20380.332 1
20381.010 1
20381.688 3
20382.367 3
20383.045 1
20383.724 0
20384.403 0
20385.081 1
20385.760 0
20386.438 1
20387.117 0
20387.795 0
20388.474 0
20389.153 0
20389.831 0
20390.510 0
20391.188 0
20391.867 0
20392.546 2
20393.224 4
20393.903 2
20394.582 1
20395.261 2
20395.939 5
20396.618 2
20397.297 2
20397.975 2
20398.654 0
20399.333 0
20400.012 0
20400.691 0
20401.369 0
20402.048 0
20402.727 0
20403.406 0
20404.085 0
20404.764 1
20405.443 4
20406.121 1
20406.800 0
20407.479 0
20408.158 0
20408.837 0
20409.516 3
20410.195 5
20410.874 1
20411.553 0
20412.232 1
20412.911 0
20413.590 7
20414.269 4
20414.948 2
20415.627 3
20416.306 1
20416.985 3
20417.664 5
20418.343 0
20419.023 3
20419.702 1
20420.381 1
20421.060 0
20421.739 0
20422.418 0
20423.097 0
20423.777 1
20424.456 2
20425.135 1
20425.814 0
20426.493 0
20427.173 0
20427.852 0
20428.531 0
20429.210 0
20429.890 0
20430.569 2
20431.248 0
20431.928 0
20432.607 0
20433.286 0
20433.966 0
20434.645 0
20435.324 0
20436.004 2
20436.683 1
20437.363 0
20438.042 2
20438.722 3
20439.401 1
20440.080 2
20440.760 1
20441.439 0
20442.119 0
20442.798 0
20443.478 0
20444.157 3
20444.837 2
20445.517 0
20446.196 0
20446.876 0
20447.555 0
20448.235 0
20448.914 0
20449.594 2
20450.274 5
20450.953 5
20451.633 1
20452.313 2
20452.992 1
20453.672 3
20454.352 3
20455.031 1
20455.711 0
20456.391 0
20457.071 3
20457.750 3
20458.430 1
20459.110 1
20459.790 0
20460.469 0
20461.149 3
20461.829 1
20462.509 1
20463.189 0
20463.869 0
20464.548 1
20465.228 2
20465.908 1
20466.588 1
20467.268 2
20467.948 3
20468.628 0
20469.308 1
20469.988 3
20470.668 0
20471.348 0
20472.028 0
20472.708 1
20473.388 1
20474.068 6
20474.748 3
20475.428 3
20476.108 2
20476.788 1
20477.468 1
20478.148 2
20478.828 2
20479.508 2
20480.188 3
20480.869 5
20481.549 4
20482.229 1
20482.909 0
20483.589 4
20484.269 4
20484.950 0
20485.630 0
20486.310 0
20486.990 1
20487.670 5
20488.351 3
20489.031 1
20489.711 0
20490.392 0
20491.072 1
20491.752 0
20492.433 0
20493.113 0
20493.793 0
20494.474 4
20495.154 2
20495.834 2
20496.515 0
20497.195 0
20497.876 0
20498.556 0
20499.236 1
20499.917 1
20500.597 0
20501.278 1
20501.958 0
20502.639 0
20503.319 0
20504.000 0
20504.680 0
20505.361 2
20506.041 0
20506.722 1
20507.403 3
20508.083 2
20508.764 0
20509.444 0
20510.125 2
20510.806 3
20511.486 0
20512.167 1
20512.848 1
20513.528 0
20514.209 0
20514.890 3
20515.570 2
20516.251 0
20516.932 1
20517.613 1
20518.293 0
20518.974 0
20519.655 1
20520.336 3
20521.016 1
20521.697 0
20522.378 0
20523.059 1
20523.740 1
20524.421 1
20525.101 0
20525.782 1
20526.463 2
20527.144 1
20527.825 2
20528.506 0
20529.187 0
20529.868 0
20530.549 0
20531.230 0
20531.911 0
20532.592 0
20533.273 0
20533.954 1
20534.635 0
20535.316 0
20535.997 0
20536.678 3
20537.359 0
20538.040 6
20538.721 4
20539.402 1
20540.083 1
20540.765 6
20541.446 1
20542.127 0
20542.808 0
20543.489 0
20544.170 0
20544.852 1
20545.533 0
20546.214 0
20546.895 0
20547.576 0
20548.258 1
20548.939 0
20549.620 1
20550.302 0
20550.983 1
20551.664 0
20552.345 0
20553.027 1
20553.708 1
20554.389 0
20555.071 0
20555.752 0
20556.434 0
20557.115 1
20557.796 4
20558.478 4
20559.159 1
20559.841 0
20560.522 0
20561.204 0
20561.885 0
20562.567 0
20563.248 1
20563.930 1
20564.611 0
20565.293 2
20565.974 5
20566.656 3
20567.337 2
20568.019 3
20568.700 4
20569.382 0
20570.064 1
20570.745 0
20571.427 2
20572.109 1
20572.790 8
20573.472 7
20574.154 3
20574.835 2
20575.517 3
20576.199 1
20576.880 0
20577.562 0
20578.244 1
20578.926 0
20579.607 1
20580.289 0
20580.971 0
20581.653 0
20582.335 0
20583.017 2
20583.698 2
20584.380 2
20585.062 1
20585.744 0
20586.426 0
20587.108 2
20587.790 0
20588.472 0
20589.153 1
20589.835 7
20590.517 4
20591.199 1
20591.881 0
20592.563 4
20593.245 3
20593.927 3
20594.609 1
20595.291 2
20595.973 2
20596.655 0
20597.338 3
20598.020 3
20598.702 2
20599.384 1
20600.066 0
20600.748 0
20601.430 2
20602.112 2
20602.794 0
20603.477 0
20604.159 0
20604.841 0
20605.523 1
20606.205 1
20606.888 0
20607.570 0
20608.252 0
20608.934 3
20609.617 1
20610.299 1
20610.981 1
20611.663 0
20612.346 1
20613.028 0
20613.710 0
20614.393 0
20615.075 0
20615.758 0
20616.440 0
20617.122 1
20617.805 1
20618.487 0
20619.170 0
20619.852 1
20620.534 0
20621.217 1
20621.899 0
20622.582 0
20623.264 0
20623.947 2
20624.629 1
20625.312 11
20625.994 6
20626.677 3
20627.360 0
20628.042 0
20628.725 0
20629.407 1
20630.090 3
20630.773 1
20631.455 2
20632.138 3
20632.820 1
20633.503 1
20634.186 0
20634.868 2
20635.551 0
20636.234 0
20636.917 0
20637.599 1
20638.282 1
20638.965 2
20639.648 0
20640.330 0
20641.013 1
20641.696 2
20642.379 3
20643.062 1
20643.744 1
20644.427 1
20645.110 2
20645.793 3
20646.476 2
20647.159 0
20647.842 0
20648.525 2
20649.208 1
20649.890 1
20650.573 3
20651.256 3
20651.939 3
20652.622 1
20653.305 0
20653.988 0
20654.671 0
20655.354 0
20656.037 1
20656.720 3
20657.403 1
20658.087 0
20658.770 2
20659.453 0
20660.136 0
20660.819 0
20661.502 0
20662.185 0
20662.868 0
20663.552 2
20664.235 0
20664.918 0
20665.601 1
20666.284 0
20666.967 0
20667.651 2
20668.334 1
20669.017 0
20669.700 0
20670.384 0
20671.067 0
20671.750 1
20672.434 2
20673.117 1
20673.800 0
20674.484 4
20675.167 1
20675.850 3
20676.534 1
20677.217 5
20677.901 1
20678.584 0
20679.267 1
20679.951 1
20680.634 0
20681.318 0
20682.001 0
20682.685 1
20683.368 0
20684.052 0
20684.735 0
20685.419 2
20686.102 2
20686.786 0
20687.469 0
20688.153 0
20688.836 0
20689.520 0
20690.204 0
20690.887 0
20691.571 0
20692.254 4
20692.938 4
20693.622 2
20694.305 0
20694.989 0
20695.673 4
20696.357 2
20697.040 1
20697.724 0
20698.408 0
20699.091 0
20699.775 0
20700.459 2
20701.143 1
20701.827 4
20702.510 5
20703.194 2
20703.878 3
20704.562 0
20705.246 1
20705.930 0
20706.613 1
20707.297 0
20707.981 0
20708.665 0
20709.349 2
20710.033 0
20710.717 0
20711.401 0
20712.085 0
20712.769 1
20713.453 0
20714.137 3
20714.821 4
20715.505 5
20716.189 1
20716.873 1
20717.557 0
20718.241 1
20718.925 6
20719.609 7
20720.293 6
20720.977 4
20721.661 1
20722.346 2
20723.030 0
20723.714 0
20724.398 0
20725.082 1
20725.766 2
20726.451 2
20727.135 1
20727.819 0
20728.503 0
20729.188 0
20729.872 1
20730.556 2
20731.240 1
20731.925 1
20732.609 0
20733.293 1
20733.978 2
20734.662 1
20735.346 0
20736.031 2
20736.715 6
20737.399 5
20738.084 1
20738.768 0
20739.453 0
20740.137 0
20740.821 0
20741.506 0
20742.190 0
20742.875 5
20743.559 5
20744.244 2
20744.928 1
20745.613 2
20746.297 2
20746.982 1
20747.666 0
20748.351 2
20749.036 1
20749.720 0
20750.405 0
20751.089 1
20751.774 1
20752.459 1
20753.143 0
20753.828 1
20754.513 2
20755.197 1
20755.882 0
20756.567 1
20757.251 1
20757.936 0
20758.621 0
20759.305 0
20759.990 0
20760.675 1
20761.360 3
20762.045 1
20762.729 1
20763.414 3
20764.099 1
20764.784 1
20765.469 3
20766.154 6
20766.838 1
20767.523 0
20768.208 0
20768.893 0
20769.578 5
20770.263 4
20770.948 0
20771.633 0
20772.318 0
20773.003 0
20773.688 0
20774.373 0
20775.058 0
20775.743 0
20776.428 0
20777.113 3
20777.798 3
20778.483 3
20779.168 1
20779.853 0
20780.538 0
20781.223 6
20781.908 5
20782.593 2
20783.279 1
20783.964 0
20784.649 0
20785.334 0
20786.019 0
20786.704 2
20787.390 2
20788.075 1
20788.760 2
20789.445 1
20790.131 2
20790.816 2
20791.501 1
20792.186 11
20792.872 6
20793.557 3
20794.242 1
20794.928 2
20795.613 0
20796.298 0
20796.984 0
20797.669 0
20798.354 0
20799.040 0
20799.725 1
20800.411 1
20801.096 0
20801.782 2
20802.467 1
20803.152 0
20803.838 1
20804.523 0
20805.209 0
20805.894 0
20806.580 1
20807.265 0
20807.951 1
20808.637 3
20809.322 2
20810.008 4
20810.693 3
20811.379 1
20812.065 1
20812.750 0
20813.436 3
20814.121 1
20814.807 0
20815.493 1
20816.178 0
20816.864 0
20817.550 0
20818.236 3
20818.921 2
20819.607 0
20820.293 0
20820.978 0
20821.664 3
20822.350 0
20823.036 0
20823.722 0
20824.407 0
20825.093 9
20825.779 6
20826.465 2
20827.151 0
20827.837 0
20828.523 1
20829.208 17
20829.894 13
20830.580 10
20831.266 5
20831.952 4
20832.638 1
20833.324 0
20834.010 0
20834.696 0
20835.382 0
20836.068 1
20836.754 0
20837.440 0
20838.126 0
20838.812 0
20839.498 0
20840.184 1
20840.870 0
20841.556 0
20842.243 1
20842.929 0
20843.615 0
20844.301 0
20844.987 0
20845.673 0
20846.359 0
20847.046 0
20847.732 1
20848.418 0
20849.104 1
20849.791 1
20850.477 0
20851.163 0
20851.849 4
20852.536 1
20853.222 1
20853.908 2
20854.594 3
20855.281 0
20855.967 0
20856.653 3
20857.340 3
20858.026 1
20858.713 0
20859.399 0
20860.085 0
20860.772 4
20861.458 2
20862.145 1
20862.831 2
20863.518 0
20864.204 2
20864.890 0
20865.577 0
20866.263 0
20866.950 0
20867.637 1
20868.323 0
20869.010 0
20869.696 0
20870.383 7
20871.069 6
20871.756 3
20872.443 2
20873.129 4
20873.816 2
20874.502 1
20875.189 0
20875.876 1
20876.562 2
20877.249 0
20877.936 2
20878.622 5
20879.309 3
20879.996 1
20880.683 0
20881.369 0
20882.056 2
20882.743 2
20883.430 0
20884.117 0
20884.803 1
20885.490 1
20886.177 0
20886.864 3
20887.551 0
20888.238 4
20888.924 7
20889.611 2
20890.298 2
20890.985 1
20891.672 0
20892.359 3
20893.046 0
20893.733 0
20894.420 1
20895.107 3
20895.794 4
20896.481 3
20897.168 1
20897.855 2
20898.542 1
20899.229 0
20899.916 0
20900.603 2
20901.290 3
20901.977 0
20902.664 0
20903.351 0
20904.039 0
20904.726 0
20905.413 0
20906.100 0
20906.787 0
20907.474 0
20908.162 0
20908.849 0
20909.536 1
20910.223 0
20910.910 1
20911.598 0
20912.285 0
20912.972 0
20913.660 0
20914.347 4
20915.034 6
20915.721 2
20916.409 1
20917.096 1
20917.783 1
20918.471 1
20919.158 0
20919.846 1
20920.533 4
20921.220 3
20921.908 1
20922.595 0
20923.283 0
20923.970 0
20924.658 0
20925.345 0
20926.033 1
20926.720 1
20927.408 0
20928.095 0
20928.783 0
20929.470 4
20930.158 2
20930.845 1
20931.533 1
20932.220 1
20932.908 0
20933.596 1
20934.283 1
20934.971 0
20935.659 0
20936.346 4
20937.034 2
20937.722 3
20938.409 1
20939.097 1
20939.785 0
20940.472 0
20941.160 0
20941.848 0
20942.536 0
20943.223 1
20943.911 2
20944.599 0
20945.287 2
20945.975 1
20946.662 1
20947.350 2
20948.038 0
20948.726 0
20949.414 0
20950.102 1
20950.790 2
20951.477 1
20952.165 3
20952.853 2
20953.541 2
20954.229 0
20954.917 0
20955.605 1
20956.293 0
20956.981 1
20957.669 2
20958.357 1
20959.045 0
20959.733 0
20960.421 0
20961.109 0
20961.797 1
20962.485 0
20963.174 0
20963.862 0
20964.550 0
20965.238 2
20965.926 0
20966.614 0
20967.302 1
20967.991 1
20968.679 0
20969.367 1
20970.055 1
20970.743 0
20971.432 1
20972.120 1
20972.808 0
20973.496 0
20974.185 0
20974.873 0
20975.561 0
20976.250 1
20976.938 1
20977.626 0
20978.315 1
20979.003 0
20979.691 1
20980.380 0
20981.068 0
20981.756 0
20982.445 1
20983.133 0
20983.822 6
20984.510 5
20985.199 6
20985.887 2
20986.576 0
20987.264 1
20987.953 6
20988.641 0
20989.330 0
20990.018 1
20990.707 1
20991.395 1
20992.084 2
20992.772 0
20993.461 2
20994.150 2
20994.838 1
20995.527 2
20996.215 0
20996.904 2
20997.593 4
20998.281 3
20998.970 1
20999.659 0
21000.347 1
21001.036 0
21001.725 1
21002.414 1
21003.102 7
21003.791 4
21004.480 0
21005.169 0
21005.858 0
21006.546 0
21007.235 1
21007.924 1
21008.613 1
21009.302 0
21009.991 0
21010.679 1
21011.368 0
21012.057 0
21012.746 0
21013.435 0
21014.124 1
21014.813 2
21015.502 3
21016.191 0
21016.880 2
21017.569 1
21018.258 0
21018.947 1
21019.636 0
21020.325 0
21021.014 0
21021.703 0
21022.392 3
21023.081 4
21023.770 1
21024.459 1
21025.148 0
21025.838 0
21026.527 2
21027.216 1
21027.905 0
21028.594 0
21029.283 1
21029.973 1
21030.662 0
21031.351 1
21032.040 0
21032.729 0
21033.419 1
21034.108 2
21034.797 1
21035.486 0
21036.176 0
21036.865 0
21037.554 0
21038.244 0
21038.933 0
21039.622 2
21040.312 3
21041.001 0
21041.690 0
21042.380 3
21043.069 1
21043.759 2
21044.448 1
21045.138 0
21045.827 3
21046.516 2
21047.206 0
21047.895 0
21048.585 0
21049.274 0
21049.964 0
21050.654 0
21051.343 0
21052.033 0
21052.722 0
21053.412 0
21054.101 1
21054.791 0
21055.481 0
21056.170 0
21056.860 0
21057.549 0
21058.239 3
21058.929 2
21059.618 3
21060.308 1
21060.998 2
21061.688 0
21062.377 0
21063.067 0
21063.757 2
21064.446 1
21065.136 0
21065.826 0
21066.516 0
21067.206 2
21067.895 5
21068.585 3
21069.275 0
21069.965 0
21070.655 0
21071.345 0
21072.035 1
21072.724 1
21073.414 0
21074.104 0
21074.794 0
21075.484 0
21076.174 0
21076.864 0
21077.554 1
21078.244 0
21078.934 2
21079.624 2
21080.314 1
21081.004 1
21081.694 1
21082.384 1
21083.074 0
21083.764 1
21084.454 0
21085.144 1
21085.835 0
21086.525 0
21087.215 0
21087.905 0
21088.595 3
21089.285 1
21089.975 1
21090.666 2
21091.356 5
21092.046 2
21092.736 4
21093.426 1
21094.117 2
21094.807 4
21095.497 1
21096.187 1
21096.878 0
21097.568 0
21098.258 1
21098.949 1
21099.639 2
21100.329 7
21101.020 3
21101.710 1
21102.400 4
21103.091 0
21103.781 2
21104.472 0
21105.162 1
21105.852 0
21106.543 6
21107.233 3
21107.924 0
21108.614 0
21109.305 0
21109.995 1
21110.686 0
21111.376 1
21112.067 1
21112.757 1
21113.448 0
21114.139 0
21114.829 2
21115.520 0
21116.210 0
21116.901 0
21117.592 2
21118.282 1
21118.973 2
21119.664 2
21120.354 0
21121.045 5
21121.736 1
21122.426 0
21123.117 0
21123.808 0
21124.498 0
21125.189 0
21125.880 0
21126.571 1
21127.262 1
21127.952 7
21128.643 3
21129.334 0
21130.025 2
21130.716 3
21131.406 0
21132.097 1
21132.788 3
21133.479 4
21134.170 7
21134.861 5
21135.552 3
21136.243 3
21136.934 6
21137.625 4
21138.316 2
21139.007 4
21139.698 1
21140.389 0
21141.080 0
21141.771 5
21142.462 2
21143.153 0
21143.844 1
21144.535 1
21145.226 0
21145.917 0
21146.608 0
21147.299 3
21147.990 2
21148.681 0
21149.373 0
21150.064 1
21150.755 0
21151.446 2
21152.137 2
21152.828 0
21153.520 5
21154.211 4
21154.902 0
21155.593 2
21156.285 3
21156.976 0
21157.667 10
21158.358 15
21159.050 11
21159.741 6
21160.432 4
21161.124 3
21161.815 0
21162.506 0
21163.198 0
21163.889 2
21164.581 2
21165.272 1
21165.963 1
21166.655 1
21167.346 0
21168.038 1
21168.729 0
21169.421 0
21170.112 0
21170.804 0
21171.495 0
21172.187 0
21172.878 0
21173.570 0
21174.261 2
21174.953 4
21175.644 1
21176.336 0
21177.028 0
21177.719 0
21178.411 2
21179.102 1
21179.794 0
21180.486 0
21181.177 6
21181.869 4
21182.561 1
21183.253 0
21183.944 1
21184.636 4
21185.328 0
21186.019 0
21186.711 0
21187.403 1
21188.095 2
21188.787 1
21189.478 0
21190.170 0
21190.862 0
21191.554 5
21192.246 6
21192.937 1
21193.629 0
21194.321 2
21195.013 4
21195.705 1
21196.397 0
21197.089 0
21197.781 0
21198.473 0
21199.165 0
21199.857 0
21200.549 1
21201.241 1
21201.933 2
21202.625 0
21203.317 1
21204.009 0
21204.701 0
21205.393 0
21206.085 0
21206.777 0
21207.469 0
21208.161 0
21208.853 0
21209.545 0
21210.238 0
21210.930 0
21211.622 0
21212.314 0
21213.006 1
21213.698 1
21214.391 0
21215.083 0
21215.775 0
21216.467 3
21217.160 1
21217.852 2
21218.544 3
21219.236 1
21219.929 0
21220.621 0
21221.313 1
21222.006 0
21222.698 1
21223.390 0
21224.083 3
21224.775 1
21225.467 3
21226.160 0
21226.852 2
21227.545 1
21228.237 0
21228.930 0
21229.622 0
21230.315 0
21231.007 1
21231.699 0
21232.392 0
21233.084 2
21233.777 0
21234.470 0
21235.162 1
21235.855 3
21236.547 3
21237.240 4
21237.932 2
21238.625 0
21239.318 0
21240.010 0
21240.703 0
21241.395 1
21242.088 3
21242.781 1
21243.474 0
21244.166 0
21244.859 1
21245.552 2
21246.244 2
21246.937 1
21247.630 0
21248.323 0
21249.015 1
21249.708 1
21250.401 0
21251.094 0
21251.787 1
21252.479 0
21253.172 1
21253.865 3
21254.558 1
21255.251 1
21255.944 0
21256.637 3
21257.329 2
21258.022 0
21258.715 0
21259.408 0
21260.101 0
21260.794 1
21261.487 0
21262.180 1
21262.873 1
21263.566 0
21264.259 0
21264.952 0
21265.645 0
21266.338 0
21267.031 0
21267.724 0
21268.418 0
21269.111 0
21269.804 0
21270.497 0
21271.190 0
21271.883 1
21272.576 0
21273.269 0
21273.963 2
21274.656 1
21275.349 0
21276.042 0
21276.735 0
21277.429 0
21278.122 0
21278.815 0
21279.508 4
21280.202 3
21280.895 2
21281.588 1
21282.282 3
21282.975 1
21283.668 1
21284.362 1
21285.055 1
21285.748 0
21286.442 2
21287.135 5
21287.829 4
21288.522 3
21289.215 0
21289.909 1
21290.602 1
21291.296 0
21291.989 1
21292.683 3
21293.376 2
21294.070 2
21294.763 0
21295.457 2
21296.150 1
21296.844 0
21297.537 4
21298.231 7
21298.925 6
21299.618 2
21300.312 0
21301.005 0
21301.699 1
21302.393 1
21303.086 0
21303.780 1
21304.474 1
21305.167 2
21305.861 0
21306.555 2
21307.248 0
21307.942 2
21308.636 3
21309.330 8
21310.023 1
21310.717 3
21311.411 4
21312.105 2
21312.799 0
21313.492 0
21314.186 0
21314.880 0
21315.574 2
21316.268 1
21316.962 1
21317.656 0
21318.350 0
21319.043 0
21319.737 0
21320.431 0
21321.125 0
21321.819 1
21322.513 0
21323.207 0
21323.901 0
21324.595 0
21325.289 0
21325.983 1
21326.677 0
21327.371 0
21328.065 0
21328.759 1
21329.453 1
21330.148 1
21330.842 2
21331.536 2
21332.230 3
21332.924 0
21333.618 0
21334.312 0
21335.007 0
21335.701 7
21336.395 6
21337.089 1
21337.783 0
21338.478 0
21339.172 0
21339.866 2
21340.560 1
21341.255 2
21341.949 1
21342.643 1
21343.337 0
21344.032 0
21344.726 1
21345.420 0
21346.115 2
21346.809 0
21347.504 3
21348.198 4
21348.892 1
21349.587 1
21350.281 0
21350.976 2
21351.670 1
21352.364 0
21353.059 2
21353.753 3
21354.448 3
21355.142 1
21355.837 4
21356.531 0
21357.226 0
21357.921 0
21358.615 0
21359.310 0
21360.004 1
21360.699 0
21361.393 0
21362.088 1
21362.783 1
21363.477 3
21364.172 1
21364.867 0
21365.561 0
21366.256 0
21366.951 0
21367.645 0
21368.340 1
21369.035 1
21369.729 0
21370.424 0
21371.119 0
21371.814 0
21372.509 0
21373.203 0
21373.898 2
21374.593 0
21375.288 4
21375.983 1
21376.677 0
21377.372 0
21378.067 6
21378.762 4
21379.457 4
21380.152 1
21380.847 2
21381.542 1
21382.237 0
21382.932 0
21383.627 0
21384.322 0
21385.017 0
21385.712 0
21386.407 0
21387.102 0
21387.797 2
21388.492 0
21389.187 0
21389.882 0
21390.577 1
21391.272 0
21391.967 4
21392.662 2
21393.357 0
21394.052 2
21394.748 1
21395.443 0
21396.138 0
21396.833 2
21397.528 2
21398.223 1
21398.919 0
21399.614 2
21400.309 5
21401.004 1
21401.700 1
21402.395 1
21403.090 0
21403.785 0
21404.481 0
21405.176 0
21405.871 0
21406.567 3
21407.262 1
21407.957 0
21408.653 0
21409.348 0
21410.044 0
21410.739 0
21411.434 2
21412.130 0
21412.825 0
21413.521 0
21414.216 0
21414.912 1
21415.607 1
21416.303 2
21416.998 0
21417.694 0
21418.389 0
21419.085 0
21419.780 0
21420.476 0
21421.171 0
21421.867 0
21422.562 4
21423.258 7
21423.954 3
21424.649 2
21425.345 2
21426.041 0
21426.736 0
21427.432 0
21428.128 0
21428.823 0
21429.519 0
21430.215 0
21430.911 0
21431.606 0
21432.302 1
21432.998 1
21433.694 0
21434.389 1
21435.085 0
21435.781 0
21436.477 0
21437.173 0
21437.868 0
21438.564 0
21439.260 0
21439.956 0
21440.652 0
21441.348 1
21442.044 0
21442.740 0
21443.436 0
21444.132 0
21444.827 0
21445.523 0
21446.219 0
21446.915 0
21447.611 0
21448.307 0
21449.003 0
21449.699 0
21450.396 0
21451.092 0
21451.788 0
21452.484 0
21453.180 0
21453.876 0
21454.572 3
21455.268 1
21455.964 0
21456.660 0
21457.357 0
21458.053 0
21458.749 1
21459.445 1
21460.141 0
21460.838 3
21461.534 0
21462.230 5
21462.926 4
21463.623 3
21464.319 2
21465.015 0
21465.711 0
21466.408 0
21467.104 0
21467.800 0
21468.497 1
21469.193 0
21469.889 0
21470.586 0
21471.282 0
21471.979 0
21472.675 0
21473.371 0
21474.068 0
21474.764 1
21475.461 0
21476.157 0
21476.854 1
21477.550 3
21478.247 2
21478.943 1
21479.640 13
21480.336 20
21481.033 12
21481.729 8
21482.426 6
21483.122 5
21483.819 3
21484.516 0
21485.212 3
21485.909 3
21486.606 1
21487.302 3
21487.999 2
21488.695 0
21489.392 0
21490.089 0
21490.786 2
21491.482 0
21492.179 0
21492.876 1
21493.572 0
21494.269 1
21494.966 1
21495.663 0
21496.360 2
21497.056 4
21497.753 1
21498.450 0
21499.147 0
21499.844 0
21500.541 1
21501.237 2
21501.934 0
21502.631 3
21503.328 1
21504.025 0
21504.722 3
21505.419 4
21506.116 0
21506.813 0
21507.510 1
21508.207 0
21508.904 0
21509.601 1
21510.298 4
21510.995 2
21511.692 0
21512.389 4
21513.086 3
21513.783 4
21514.480 1
21515.177 0
21515.874 0
21516.571 0
21517.269 0
21517.966 0
21518.663 6
21519.360 3
21520.057 0
21520.754 0
21521.452 0
21522.149 1
21522.846 0
21523.543 0
21524.240 0
21524.938 1
21525.635 0
21526.332 0
21527.030 0
21527.727 0
21528.424 0
21529.122 0
21529.819 0
21530.516 1
21531.214 2
21531.911 2
21532.608 0
21533.306 1
21534.003 0
21534.700 0
21535.398 0
21536.095 0
21536.793 0
21537.490 0
21538.188 1
21538.885 0
21539.583 2
21540.280 3
21540.978 3
21541.675 2
21542.373 0
21543.070 1
21543.768 2
21544.465 0
21545.163 0
21545.861 2
21546.558 1
21547.256 6
21547.953 3
21548.651 1
21549.349 1
21550.046 0
21550.744 0
21551.442 0
21552.139 0
21552.837 0
21553.535 0
21554.233 0
21554.930 0
21555.628 0
21556.326 3
21557.024 1
21557.721 2
21558.419 1
21559.117 0
21559.815 1
21560.513 1
21561.211 2
21561.908 1
21562.606 9
21563.304 6
21564.002 2
21564.700 1
21565.398 1
21566.096 0
21566.794 0
21567.492 1
21568.190 0
21568.888 1
21569.586 0
21570.284 0
21570.982 1
21571.680 1
21572.378 0
21573.076 0
21573.774 1
21574.472 1
21575.170 0
21575.868 0
21576.566 0
21577.264 1
21577.962 6
21578.660 2
21579.358 2
21580.057 0
21580.755 1
21581.453 1
21582.151 2
21582.849 1
21583.547 0
21584.246 3
21584.944 1
21585.642 0
21586.340 0
21587.039 1
21587.737 1
21588.435 0
21589.133 0
21589.832 0
21590.530 2
21591.228 0
21591.927 0
21592.625 1
21593.323 2
21594.022 4
21594.720 1
21595.419 1
21596.117 1
21596.815 0
21597.514 0
21598.212 1
21598.911 0
21599.609 0
21600.308 0
21601.006 0
21601.705 0
21602.403 0
21603.102 3
21603.800 3
21604.499 0
21605.197 1
21605.896 0
21606.594 1
21607.293 0
21607.992 0
21608.690 2
21609.389 1
21610.088 0
21610.786 2
21611.485 3
21612.183 1
21612.882 1
21613.581 2
21614.280 4
21614.978 2
21615.677 0
21616.376 0
21617.074 2
21617.773 4
21618.472 0
21619.171 3
21619.870 0
21620.568 0
21621.267 1
21621.966 0
21622.665 0
21623.364 1
21624.063 0
21624.761 0
21625.460 0
21626.159 0
21626.858 3
21627.557 6
21628.256 2
21628.955 0
21629.654 0
21630.353 0
21631.052 2
21631.751 3
21632.450 2
21633.149 0
21633.848 0
21634.547 3
21635.246 3
21635.945 1
21636.644 0
21637.343 0
21638.042 2
21638.741 0
21639.440 1
21640.139 0
21640.839 0
21641.538 3
21642.237 1
21642.936 3
21643.635 0
21644.334 1
21645.034 2
21645.733 2
21646.432 0
21647.131 0
21647.830 4
21648.530 3
21649.229 0
21649.928 0
21650.628 2
21651.327 3
21652.026 9
21652.725 4
21653.425 4
21654.124 0
21654.823 1
21655.523 1
21656.222 0
21656.922 0
21657.621 0
21658.320 3
21659.020 2
21659.719 1
21660.419 0
21661.118 0
21661.818 0
21662.517 0
21663.217 1
21663.916 1
21664.616 0
21665.315 1
21666.015 1
21666.714 0
21667.414 8
21668.113 5
21668.813 2
21669.513 1
21670.212 2
21670.912 3
21671.611 0
21672.311 1
21673.011 1
21673.710 2
21674.410 0
21675.110 0
21675.809 2
21676.509 0
21677.209 0
21677.909 0
21678.608 0
21679.308 0
21680.008 0
21680.708 2
21681.407 4
21682.107 4
21682.807 3
21683.507 1
21684.207 5
21684.906 1
21685.606 1
21686.306 0
21687.006 0
21687.706 1
21688.406 0
21689.106 3
21689.806 2
21690.506 0
21691.206 0
21691.905 0
21692.605 1
21693.305 4
21694.005 4
21694.705 4
21695.405 2
21696.105 0
21696.805 1
21697.506 0
21698.206 2
21698.906 2
21699.606 0
21700.306 0
21701.006 0
21701.706 0
21702.406 2
21703.106 3
21703.806 1
21704.507 0
21705.207 0
21705.907 1
21706.607 0
21707.307 0
21708.008 4
21708.708 2
21709.408 0
21710.108 0
21710.809 0
21711.509 0
21712.209 2
21712.909 2
21713.610 0
21714.310 2
21715.010 0
21715.711 14
21716.411 15
21717.111 9
21717.812 9
21718.512 2
21719.212 0
21719.913 0
21720.613 0
21721.314 1
21722.014 0
21722.715 0
21723.415 0
21724.116 1
21724.816 1
21725.517 0
21726.217 1
21726.918 2
21727.618 0
21728.319 0
21729.019 1
21729.720 0
21730.420 0
21731.121 0
21731.822 0
21732.522 0
21733.223 0
21733.923 0
21734.624 0
21735.325 0
21736.025 0
21736.726 2
21737.427 0
21738.127 0
21738.828 0
21739.529 0
21740.230 1
21740.930 0
21741.631 2
21742.332 1
21743.033 1
21743.733 0
21744.434 1
21745.135 1
21745.836 4
21746.537 2
21747.238 0
21747.938 0
21748.639 0
21749.340 0
21750.041 4
21750.742 3
21751.443 0
21752.144 9
21752.845 8
21753.546 3
21754.247 1
21754.948 1
21755.649 0
21756.350 1
21757.051 1
21757.752 0
21758.453 0
21759.154 0
21759.855 2
21760.556 4
21761.257 2
21761.958 1
21762.659 5
21763.360 3
21764.061 1
21764.762 3
21765.463 1
21766.165 0
21766.866 0
21767.567 0
21768.268 1
21768.969 1
21769.671 2
21770.372 0
21771.073 0
21771.774 0
21772.475 0
21773.177 2
21773.878 1
21774.579 0
21775.281 0
21775.982 0
21776.683 1
21777.385 2
21778.086 1
21778.787 1
21779.489 0
21780.190 0
21780.891 0
21781.593 0
21782.294 0
21782.996 0
21783.697 2
21784.399 4
21785.100 4
21785.801 2
21786.503 4
21787.204 1
21787.906 3
21788.607 5
21789.309 2
21790.010 0
21790.712 1
21791.414 1
21792.115 1
21792.817 2
21793.518 2
21794.220 2
21794.922 1
21795.623 0
21796.325 1
21797.026 0
21797.728 1
21798.430 1
21799.131 1
21799.833 0
21800.535 0
21801.237 0
21801.938 0
21802.640 0
21803.342 0
21804.044 0
21804.745 0
21805.447 0
21806.149 0
21806.851 0
21807.553 0
21808.254 0
21808.956 0
21809.658 9
21810.360 9
21811.062 4
21811.764 3
21812.466 0
21813.167 0
21813.869 0
21814.571 2
21815.273 5
21815.975 2
21816.677 0
21817.379 0
21818.081 0
21818.783 1
21819.485 0
21820.187 0
21820.889 2
21821.591 1
21822.293 0
21822.995 0
21823.697 0
21824.400 1
21825.102 1
21825.804 1
21826.506 0
21827.208 0
21827.910 0
21828.612 2
21829.314 0
21830.017 1
21830.719 2
21831.421 0
21832.123 0
21832.825 0
21833.528 0
21834.230 0
21834.932 0
21835.634 2
21836.337 1
21837.039 0
21837.741 0
21838.444 0
21839.146 0
21839.848 1
21840.551 2
21841.253 0
21841.955 2
21842.658 2
21843.360 1
21844.063 1
21844.765 1
21845.467 0
21846.170 0
21846.872 0
21847.575 0
21848.277 6
21848.980 11
21849.682 6
21850.385 5
21851.087 1
21851.790 1
21852.492 0
21853.195 2
21853.897 3
21854.600 2
21855.303 0
21856.005 0
21856.708 0
21857.410 0
21858.113 0
21858.816 1
21859.518 3
21860.221 2
21860.924 1
21861.626 0
21862.329 1
21863.032 0
21863.734 0
21864.437 0
21865.140 0
21865.843 1
21866.545 2
21867.248 1
21867.951 0
21868.654 1
21869.357 0
21870.059 2
21870.762 0
21871.465 0
21872.168 2
21872.871 1
21873.574 2
21874.277 1
21874.980 1
21875.682 0
21876.385 0
21877.088 0
21877.791 2
21878.494 2
21879.197 1
21879.900 0
21880.603 0
21881.306 0
21882.009 1
21882.712 0
21883.415 0
21884.118 0
21884.821 2
21885.524 0
21886.227 0
21886.931 0
21887.634 1
21888.337 1
21889.040 0
21889.743 2
21890.446 3
21891.149 0
21891.853 0
21892.556 0
21893.259 0
21893.962 0
21894.665 0
21895.369 0
21896.072 0
21896.775 0
21897.478 2
21898.182 2
21898.885 2
21899.588 2
21900.291 7
21900.995 4
21901.698 1
21902.401 0
21903.105 0
21903.808 0
21904.512 0
21905.215 1
21905.918 3
21906.622 3
21907.325 3
21908.029 0
21908.732 0
21909.436 3
21910.139 1
21910.842 0
21911.546 0
21912.249 2
21912.953 0
21913.656 1
21914.360 0
21915.064 0
21915.767 0
21916.471 5
21917.174 3
21917.878 1
21918.581 1
21919.285 0
21919.989 0
21920.692 0
21921.396 1
21922.100 4
21922.803 0
21923.507 0
21924.211 0
21924.914 0
21925.618 3
21926.322 3
21927.026 1
21927.729 1
21928.433 1
21929.137 3
21929.841 1
21930.544 0
21931.248 2
21931.952 0
21932.656 3
21933.360 1
21934.064 0
21934.767 0
21935.471 0
21936.175 1
21936.879 1
21937.583 0
21938.287 0
21938.991 0
21939.695 0
21940.399 0
21941.103 0
21941.807 0
21942.511 0
21943.215 1
21943.919 0
21944.623 0
21945.327 0
21946.031 0
21946.735 1
21947.439 0
21948.143 0
21948.847 0
21949.551 0
21950.255 0
21950.959 1
21951.663 0
21952.368 0
21953.072 0
21953.776 6
21954.480 6
21955.184 2
21955.889 2
21956.593 0
21957.297 0
21958.001 0
21958.705 0
21959.410 0
21960.114 0
21960.818 2
21961.523 0
21962.227 0
21962.931 0
21963.635 0
21964.340 0
21965.044 0
21965.748 0
21966.453 3
21967.157 8
21967.862 4
21968.566 4
21969.270 3
21969.975 2
21970.679 0
21971.384 0
21972.088 1
21972.793 3
21973.497 0
21974.202 0
21974.906 0
21975.611 0
21976.315 0
21977.020 0
21977.724 0
21978.429 0
21979.133 0
21979.838 1
21980.543 3
21981.247 2
21981.952 0
21982.656 0
21983.361 0
21984.066 0
21984.770 2
21985.475 0
21986.180 2
21986.884 2
21987.589 0
21988.294 0
21988.999 1
21989.703 2
21990.408 0
21991.113 0
21991.818 0
21992.522 1
21993.227 2
21993.932 0
21994.637 0
21995.342 0
21996.047 1
21996.751 3
21997.456 0
21998.161 4
21998.866 2
21999.571 0
22000.276 1
22000.981 5
22001.686 2
22002.391 0
22003.096 0
22003.801 0
22004.506 2
22005.211 0
22005.916 2
22006.621 1
22007.326 0
22008.031 2
22008.736 1
22009.441 0
22010.146 0
22010.851 1
22011.556 1
22012.261 0
22012.966 0
22013.671 1
22014.376 0
22015.082 0
22015.787 5
22016.492 2
22017.197 0
22017.902 1
22018.608 0
22019.313 1
22020.018 3
22020.723 1
22021.428 1
22022.134 2
22022.839 9
22023.544 10
22024.250 4
22024.955 3
22025.660 1
22026.366 2
22027.071 2
22027.776 1
22028.482 0
22029.187 0
22029.892 1
22030.598 0
22031.303 0
22032.009 0
22032.714 1
22033.419 2
22034.125 5
22034.830 5
22035.536 1
22036.241 1
22036.947 3
22037.652 4
22038.358 1
22039.063 0
22039.769 0
22040.474 1
22041.180 1
22041.886 5
22042.591 2
22043.297 1
22044.002 0
22044.708 1
22045.414 1
22046.119 2
22046.825 3
22047.531 0
22048.236 1
22048.942 0
22049.648 0
22050.353 0
22051.059 0
22051.765 0
22052.471 1
22053.176 0
22053.882 0
22054.588 0
22055.294 0
22056.000 0
22056.705 0
22057.411 0
22058.117 0
22058.823 1
22059.529 0
22060.235 6
22060.940 2
22061.646 1
22062.352 0
22063.058 0
22063.764 0
22064.470 0
22065.176 0
22065.882 0
22066.588 0
22067.294 0
22068.000 2
22068.706 1
22069.412 0
22070.118 2
22070.824 1
22071.530 1
22072.236 1
22072.942 0
22073.648 0
22074.354 0
22075.061 0
22075.767 0
22076.473 0
22077.179 0
22077.885 0
22078.591 0
22079.297 0
22080.004 0
22080.710 0
22081.416 0
22082.122 0
22082.828 3
22083.535 1
22084.241 0
22084.947 0
22085.654 0
22086.360 2
22087.066 1
22087.772 0
22088.479 0
22089.185 0
22089.891 2
22090.598 1
22091.304 0
22092.011 0
22092.717 0
22093.423 0
22094.130 0
22094.836 1
22095.543 1
22096.249 0
22096.955 0
22097.662 2
22098.368 0
22099.075 5
22099.781 3
22100.488 5
22101.194 0
22101.901 0
22102.608 0
22103.314 0
22104.021 2
22104.727 1
22105.434 1
22106.140 0
22106.847 0
22107.554 3
22108.260 2
22108.967 0
22109.674 0
22110.380 0
22111.087 0
22111.794 0
22112.500 2
22113.207 2
22113.914 7
22114.621 4
22115.327 6
22116.034 7
22116.741 3
22117.448 0
22118.154 0
22118.861 1
22119.568 2
22120.275 1
22120.982 0
22121.689 0
22122.396 0
22123.102 0
22123.809 0
22124.516 0
22125.223 0
22125.930 0
22126.637 0
22127.344 2
22128.051 0
22128.758 0
22129.465 0
22130.172 0
22130.879 0
22131.586 0
22132.293 1
22133.000 3
22133.707 3
22134.414 6
22135.121 3
22135.828 4
22136.535 6
22137.242 5
22137.949 3
22138.657 6
22139.364 2
22140.071 0
22140.778 0
22141.485 0
22142.192 2
22142.900 2
22143.607 0
22144.314 1
22145.021 1
22145.728 0
22146.436 0
22147.143 0
22147.850 0
22148.557 0
22149.265 0
22149.972 0
22150.679 0
22151.387 0
22152.094 0
22152.801 0
22153.509 4
22154.216 3
22154.924 1
22155.631 2
22156.338 0
22157.046 0
22157.753 5
22158.461 3
22159.168 2
22159.876 1
22160.583 0
22161.290 0
22161.998 0
22162.706 3
22163.413 3
22164.121 1
22164.828 0
22165.536 1
22166.243 1
22166.951 1
22167.658 1
22168.366 0
22169.074 0
22169.781 3
22170.489 3
22171.196 1
22171.904 2
22172.612 0
22173.319 0
22174.027 0
22174.735 1
22175.443 0
22176.150 0
22176.858 0
22177.566 0
22178.274 1
22178.981 2
22179.689 2
22180.397 0
22181.105 0
22181.813 0
22182.520 1
22183.228 0
22183.936 0
22184.644 0
22185.352 0
22186.060 4
22186.768 2
22187.475 2
22188.183 0
22188.891 0
22189.599 0
22190.307 0
22191.015 1
22191.723 0
22192.431 0
22193.139 0
22193.847 0
22194.555 0
22195.263 0
22195.971 4
22196.679 1
22197.387 0
22198.095 0
22198.803 0
22199.512 0
22200.220 0
22200.928 1
22201.636 3
22202.344 1
22203.052 0
22203.760 0
22204.469 0
22205.177 4
22205.885 2
22206.593 3
22207.301 1
22208.010 0
22208.718 0
22209.426 5
22210.134 0
22210.843 0
22211.551 0
22212.259 0
22212.967 0
22213.676 0
22214.384 0
22215.092 0
