# Supplementary material for: LIMPIC: a computational method for the separation of protein MALDI-TOF-MS signals from noise
Source: BMC Bioinformatics. 2007 Mar 26;8:101. doi: 10.1186/1471-2105-8-101 (PMC1847688; doi:10.1186/1471-2105-8-101)
Supplement: Additional File 2 — Compressed archive of 30 text files, containing MALDI-TOF-MS data acquired from in-vitro protein mixtures. The text files are arranged in 6 folders, each referring to a different cytochrome C concentration. [file 1471-2105-8-101-S2.zip › SOL_5_TXT/SOL_calib_08a.txt]

4989.763 0
4990.098 0
4990.434 0
4990.770 0
4991.106 0
4991.442 0
4991.778 0
4992.113 0
4992.449 650
4992.785 683
4993.121 617
4993.457 622
4993.793 657
4994.129 711
4994.465 674
4994.801 635
4995.136 669
4995.472 655
4995.808 688
4996.144 724
4996.480 722
4996.816 709
4997.152 734
4997.488 748
4997.824 672
4998.161 684
4998.497 680
4998.833 658
4999.169 674
4999.505 728
4999.841 731
5000.177 673
5000.513 558
5000.849 498
5001.185 590
5001.522 663
5001.858 611
5002.194 586
5002.530 657
5002.866 664
5003.203 607
5003.539 587
5003.875 600
5004.211 578
5004.548 610
5004.884 635
5005.220 601
5005.556 633
5005.893 607
5006.229 564
5006.565 598
5006.902 652
5007.238 634
5007.574 625
5007.911 647
5008.247 562
5008.584 527
5008.920 605
5009.256 661
5009.593 744
5009.929 708
5010.266 666
5010.602 611
5010.939 550
5011.275 529
5011.612 587
5011.948 620
5012.285 618
5012.621 602
5012.958 559
5013.294 570
5013.631 588
5013.968 532
5014.304 558
5014.641 597
5014.977 586
5015.314 573
5015.651 668
5015.987 634
5016.324 661
5016.661 635
5016.997 561
5017.334 608
5017.671 650
5018.007 690
5018.344 703
5018.681 695
5019.018 696
5019.354 637
5019.691 626
5020.028 651
5020.365 646
5020.701 635
5021.038 620
5021.375 603
5021.712 595
5022.049 600
5022.386 551
5022.723 623
5023.059 605
5023.396 602
5023.733 634
5024.070 664
5024.407 652
5024.744 621
5025.081 656
5025.418 613
5025.755 615
5026.092 662
5026.429 698
5026.766 676
5027.103 624
5027.440 749
5027.777 692
5028.114 652
5028.451 642
5028.788 656
5029.125 613
5029.462 619
5029.799 609
5030.137 577
5030.474 584
5030.811 637
5031.148 706
5031.485 714
5031.822 736
5032.160 760
5032.497 690
5032.834 638
5033.171 733
5033.508 715
5033.846 648
5034.183 637
5034.520 697
5034.858 685
5035.195 683
5035.532 583
5035.869 553
5036.207 571
5036.544 557
5036.881 557
5037.219 583
5037.556 596
5037.894 569
5038.231 595
5038.568 589
5038.906 526
5039.243 627
5039.581 636
5039.918 601
5040.256 580
5040.593 585
5040.930 569
5041.268 548
5041.605 539
5041.943 494
5042.281 565
5042.618 651
5042.956 606
5043.293 553
5043.631 576
5043.968 582
5044.306 582
5044.644 588
5044.981 612
5045.319 692
5045.656 657
5045.994 616
5046.332 588
5046.669 578
5047.007 558
5047.345 545
5047.683 522
5048.020 536
5048.358 558
5048.696 591
5049.033 591
5049.371 571
5049.709 548
5050.047 613
5050.385 647
5050.722 636
5051.060 621
5051.398 614
5051.736 604
5052.074 581
5052.412 605
5052.750 625
5053.087 588
5053.425 546
5053.763 563
5054.101 552
5054.439 563
5054.777 566
5055.115 563
5055.453 627
5055.791 670
5056.129 763
5056.467 760
5056.805 651
5057.143 594
5057.481 587
5057.819 545
5058.157 645
5058.495 636
5058.833 611
5059.171 611
5059.509 596
5059.848 580
5060.186 603
5060.524 621
5060.862 599
5061.200 681
5061.538 686
5061.876 600
5062.215 624
5062.553 647
5062.891 592
5063.229 632
5063.568 633
5063.906 606
5064.244 592
5064.582 553
5064.921 516
5065.259 559
5065.597 625
5065.936 706
5066.274 655
5066.612 668
5066.951 655
5067.289 620
5067.627 630
5067.966 554
5068.304 563
5068.643 525
5068.981 509
5069.319 527
5069.658 505
5069.996 537
5070.335 503
5070.673 513
5071.012 535
5071.350 584
5071.689 636
5072.027 627
5072.366 636
5072.704 649
5073.043 655
5073.381 645
5073.720 624
5074.059 623
5074.397 646
5074.736 585
5075.074 535
5075.413 507
5075.752 546
5076.090 609
5076.429 618
5076.768 707
5077.106 709
5077.445 745
5077.784 677
5078.123 656
5078.461 624
5078.800 614
5079.139 568
5079.478 596
5079.816 622
5080.155 648
5080.494 653
5080.833 629
5081.172 619
5081.510 692
5081.849 685
5082.188 640
5082.527 608
5082.866 652
5083.205 623
5083.544 581
5083.883 632
5084.222 619
5084.561 597
5084.899 624
5085.238 586
5085.577 625
5085.916 623
5086.255 633
5086.594 628
5086.933 611
5087.272 607
5087.611 583
5087.951 632
5088.290 584
5088.629 548
5088.968 544
5089.307 518
5089.646 600
5089.985 571
5090.324 581
5090.663 596
5091.003 517
5091.342 522
5091.681 535
5092.020 549
5092.359 572
5092.698 539
5093.038 512
5093.377 559
5093.716 525
5094.055 570
5094.395 614
5094.734 616
5095.073 572
5095.413 581
5095.752 597
5096.091 536
5096.431 586
5096.770 556
5097.109 524
5097.449 544
5097.788 575
5098.127 619
5098.467 617
5098.806 613
5099.146 597
5099.485 602
5099.825 622
5100.164 622
5100.503 602
5100.843 584
5101.182 648
5101.522 592
5101.861 604
5102.201 589
5102.541 594
5102.880 616
5103.220 602
5103.559 625
5103.899 649
5104.238 627
5104.578 578
5104.918 551
5105.257 529
5105.597 524
5105.937 486
5106.276 482
5106.616 512
5106.956 565
5107.295 572
5107.635 642
5107.975 568
5108.314 598
5108.654 632
5108.994 638
5109.334 577
5109.673 517
5110.013 534
5110.353 576
5110.693 578
5111.033 548
5111.373 575
5111.712 567
5112.052 529
5112.392 417
5112.732 435
5113.072 521
5113.412 520
5113.752 520
5114.092 552
5114.432 543
5114.771 550
5115.111 538
5115.451 520
5115.791 514
5116.131 478
5116.471 550
5116.811 513
5117.151 436
5117.491 458
5117.831 488
5118.172 515
5118.512 497
5118.852 524
5119.192 521
5119.532 510
5119.872 566
5120.212 539
5120.552 556
5120.892 565
5121.233 546
5121.573 506
5121.913 500
5122.253 488
5122.593 455
5122.934 478
5123.274 549
5123.614 509
5123.954 540
5124.295 511
5124.635 517
5124.975 543
5125.315 529
5125.656 577
5125.996 574
5126.336 559
5126.677 634
5127.017 599
5127.357 626
5127.698 608
5128.038 653
5128.379 602
5128.719 534
5129.059 542
5129.400 556
5129.740 605
5130.081 611
5130.421 562
5130.762 518
5131.102 582
5131.443 593
5131.783 604
5132.124 617
5132.464 551
5132.805 572
5133.145 585
5133.486 548
5133.826 628
5134.167 653
5134.508 578
5134.848 539
5135.189 484
5135.530 557
5135.870 601
5136.211 603
5136.552 589
5136.892 538
5137.233 524
5137.574 473
5137.914 530
5138.255 532
5138.596 514
5138.937 571
5139.277 603
5139.618 609
5139.959 556
5140.300 572
5140.640 567
5140.981 589
5141.322 565
5141.663 523
5142.004 501
5142.345 551
5142.685 547
5143.026 536
5143.367 534
5143.708 547
5144.049 533
5144.390 532
5144.731 545
5145.072 541
5145.413 527
5145.754 530
5146.095 465
5146.436 482
5146.777 515
5147.118 549
5147.459 594
5147.800 604
5148.141 575
5148.482 643
5148.823 579
5149.164 574
5149.505 576
5149.846 605
5150.188 530
5150.529 524
5150.870 598
5151.211 707
5151.552 730
5151.893 657
5152.235 598
5152.576 630
5152.917 675
5153.258 689
5153.599 684
5153.941 725
5154.282 724
5154.623 724
5154.964 710
5155.306 683
5155.647 689
5155.988 703
5156.330 685
5156.671 661
5157.012 641
5157.354 626
5157.695 548
5158.036 580
5158.378 622
5158.719 626
5159.061 582
5159.402 549
5159.744 539
5160.085 503
5160.426 533
5160.768 562
5161.109 545
5161.451 561
5161.792 585
5162.134 568
5162.475 542
5162.817 509
5163.159 515
5163.500 567
5163.842 589
5164.183 561
5164.525 541
5164.866 537
5165.208 575
5165.550 604
5165.891 595
5166.233 583
5166.575 526
5166.916 466
5167.258 524
5167.600 578
5167.941 544
5168.283 543
5168.625 500
5168.967 540
5169.308 499
5169.650 471
5169.992 509
5170.334 495
5170.675 474
5171.017 457
5171.359 543
5171.701 534
5172.043 472
5172.385 529
5172.726 569
5173.068 568
5173.410 599
5173.752 565
5174.094 590
5174.436 480
5174.778 444
5175.120 459
5175.462 468
5175.804 401
5176.146 398
5176.488 434
5176.830 441
5177.172 393
5177.514 438
5177.856 485
5178.198 509
5178.540 498
5178.882 499
5179.224 464
5179.566 493
5179.908 506
5180.250 615
5180.593 624
5180.935 606
5181.277 596
5181.619 508
5181.961 488
5182.303 510
5182.646 536
5182.988 467
5183.330 500
5183.672 477
5184.014 534
5184.357 545
5184.699 458
5185.041 452
5185.384 471
5185.726 438
5186.068 415
5186.410 458
5186.753 549
5187.095 612
5187.437 591
5187.780 603
5188.122 613
5188.465 600
5188.807 651
5189.149 595
5189.492 548
5189.834 612
5190.177 631
5190.519 625
5190.862 580
5191.204 558
5191.547 538
5191.889 537
5192.232 540
5192.574 535
5192.917 505
5193.259 576
5193.602 594
5193.944 585
5194.287 604
5194.629 526
5194.972 559
5195.315 565
5195.657 577
5196.000 611
5196.343 532
5196.685 532
5197.028 533
5197.371 550
5197.713 579
5198.056 562
5198.399 561
5198.741 520
5199.084 573
5199.427 600
5199.770 569
5200.112 542
5200.455 569
5200.798 606
5201.141 609
5201.484 564
5201.826 532
5202.169 530
5202.512 496
5202.855 587
5203.198 561
5203.541 510
5203.884 571
5204.227 563
5204.569 585
5204.912 575
5205.255 518
5205.598 477
5205.941 450
5206.284 490
5206.627 517
5206.970 546
5207.313 509
5207.656 469
5207.999 538
5208.342 587
5208.685 596
5209.028 589
5209.371 537
5209.715 494
5210.058 428
5210.401 348
5210.744 452
5211.087 494
5211.430 504
5211.773 524
5212.117 539
5212.460 548
5212.803 544
5213.146 595
5213.489 602
5213.832 644
5214.176 605
5214.519 555
5214.862 566
5215.206 622
5215.549 604
5215.892 556
5216.235 531
5216.579 465
5216.922 526
5217.265 593
5217.609 532
5217.952 549
5218.295 556
5218.639 617
5218.982 640
5219.326 620
5219.669 618
5220.012 643
5220.356 646
5220.699 672
5221.043 605
5221.386 587
5221.730 590
5222.073 603
5222.417 625
5222.760 563
5223.104 513
5223.447 532
5223.791 542
5224.134 604
5224.478 614
5224.822 569
5225.165 567
5225.509 541
5225.852 509
5226.196 505
5226.540 590
5226.883 540
5227.227 522
5227.571 434
5227.914 517
5228.258 536
5228.602 550
5228.945 617
5229.289 589
5229.633 713
5229.977 720
5230.320 679
5230.664 691
5231.008 670
5231.352 752
5231.696 785
5232.039 805
5232.383 759
5232.727 722
5233.071 693
5233.415 757
5233.759 752
5234.103 828
5234.447 778
5234.790 749
5235.134 758
5235.478 771
5235.822 744
5236.166 706
5236.510 662
5236.854 672
5237.198 701
5237.542 687
5237.886 705
5238.230 654
5238.574 630
5238.918 641
5239.262 695
5239.606 577
5239.950 534
5240.295 510
5240.639 508
5240.983 522
5241.327 572
5241.671 572
5242.015 533
5242.359 502
5242.703 542
5243.048 574
5243.392 519
5243.736 531
5244.080 533
5244.425 545
5244.769 535
5245.113 555
5245.457 550
5245.802 543
5246.146 564
5246.490 595
5246.834 558
5247.179 560
5247.523 582
5247.867 574
5248.212 579
5248.556 582
5248.901 583
5249.245 583
5249.589 579
5249.934 576
5250.278 598
5250.623 631
5250.967 584
5251.311 548
5251.656 527
5252.000 448
5252.345 453
5252.689 495
5253.034 557
5253.378 581
5253.723 556
5254.067 582
5254.412 643
5254.757 683
5255.101 597
5255.446 640
5255.790 660
5256.135 579
5256.480 538
5256.824 550
5257.169 529
5257.514 568
5257.858 607
5258.203 611
5258.548 597
5258.892 580
5259.237 592
5259.582 571
5259.926 569
5260.271 615
5260.616 621
5260.961 595
5261.306 571
5261.650 561
5261.995 542
5262.340 562
5262.685 530
5263.030 518
5263.374 515
5263.719 534
5264.064 504
5264.409 531
5264.754 526
5265.099 547
5265.444 558
5265.789 486
5266.134 556
5266.479 573
5266.824 544
5267.169 475
5267.514 496
5267.859 536
5268.204 493
5268.549 531
5268.894 508
5269.239 528
5269.584 452
5269.929 420
5270.274 458
5270.619 525
5270.964 533
5271.309 466
5271.654 499
5271.999 521
5272.344 504
5272.690 482
5273.035 481
5273.380 513
5273.725 568
5274.070 594
5274.416 616
5274.761 598
5275.106 548
5275.451 464
5275.797 512
5276.142 544
5276.487 604
5276.832 644
5277.178 638
5277.523 621
5277.868 634
5278.214 589
5278.559 603
5278.904 632
5279.250 631
5279.595 703
5279.940 691
5280.286 737
5280.631 796
5280.977 770
5281.322 708
5281.668 694
5282.013 723
5282.359 645
5282.704 568
5283.050 608
5283.395 686
5283.741 706
5284.086 698
5284.432 710
5284.777 732
5285.123 740
5285.468 733
5285.814 670
5286.159 633
5286.505 659
5286.851 675
5287.196 585
5287.542 596
5287.888 580
5288.233 556
5288.579 666
5288.925 675
5289.270 632
5289.616 645
5289.962 697
5290.307 609
5290.653 560
5290.999 603
5291.345 603
5291.691 506
5292.036 505
5292.382 575
5292.728 616
5293.074 625
5293.420 606
5293.765 593
5294.111 596
5294.457 604
5294.803 667
5295.149 657
5295.495 592
5295.841 584
5296.187 627
5296.533 597
5296.878 544
5297.224 632
5297.570 625
5297.916 679
5298.262 756
5298.608 811
5298.954 912
5299.300 935
5299.646 910
5299.993 936
5300.339 1026
5300.685 1020
5301.031 983
5301.377 937
5301.723 942
5302.069 1005
5302.415 965
5302.761 991
5303.107 939
5303.454 876
5303.800 943
5304.146 981
5304.492 908
5304.838 798
5305.185 671
5305.531 624
5305.877 683
5306.223 635
5306.570 576
5306.916 554
5307.262 509
5307.608 461
5307.955 532
5308.301 581
5308.647 534
5308.994 570
5309.340 612
5309.686 599
5310.033 586
5310.379 574
5310.726 575
5311.072 524
5311.418 560
5311.765 549
5312.111 493
5312.458 512
5312.804 552
5313.151 568
5313.497 596
5313.844 598
5314.190 594
5314.537 594
5314.883 579
5315.230 598
5315.576 583
5315.923 609
5316.269 532
5316.616 464
5316.963 498
5317.309 429
5317.656 437
5318.002 525
5318.349 516
5318.696 499
5319.042 506
5319.389 562
5319.736 585
5320.083 598
5320.429 532
5320.776 513
5321.123 462
5321.469 570
5321.816 558
5322.163 541
5322.510 531
5322.857 476
5323.203 514
5323.550 525
5323.897 507
5324.244 547
5324.591 513
5324.938 577
5325.284 568
5325.631 594
5325.978 553
5326.325 533
5326.672 490
5327.019 527
5327.366 550
5327.713 523
5328.060 470
5328.407 490
5328.754 448
5329.101 492
5329.448 517
5329.795 550
5330.142 510
5330.489 483
5330.836 494
5331.183 486
5331.530 441
5331.877 457
5332.224 503
5332.571 572
5332.918 569
5333.266 489
5333.613 482
5333.960 462
5334.307 513
5334.654 526
5335.001 518
5335.349 508
5335.696 531
5336.043 474
5336.390 458
5336.738 483
5337.085 465
5337.432 472
5337.779 500
5338.127 543
5338.474 498
5338.821 503
5339.169 496
5339.516 451
5339.863 491
5340.211 533
5340.558 593
5340.905 568
5341.253 485
5341.600 484
5341.948 464
5342.295 475
5342.642 483
5342.990 529
5343.337 523
5343.685 458
5344.032 500
5344.380 457
5344.727 477
5345.075 537
5345.422 600
5345.770 557
5346.117 555
5346.465 539
5346.813 556
5347.160 540
5347.508 506
5347.855 505
5348.203 503
5348.551 509
5348.898 481
5349.246 528
5349.593 525
5349.941 479
5350.289 444
5350.637 409
5350.984 420
5351.332 464
5351.680 477
5352.027 493
5352.375 523
5352.723 451
5353.071 565
5353.419 596
5353.766 588
5354.114 619
5354.462 568
5354.810 550
5355.158 576
5355.505 536
5355.853 503
5356.201 527
5356.549 508
5356.897 447
5357.245 483
5357.593 524
5357.941 603
5358.289 585
5358.637 568
5358.985 612
5359.333 610
5359.681 627
5360.029 599
5360.377 523
5360.725 545
5361.073 543
5361.421 458
5361.769 462
5362.117 482
5362.465 477
5362.813 537
5363.161 532
5363.509 512
5363.857 500
5364.205 533
5364.554 505
5364.902 497
5365.250 548
5365.598 507
5365.946 516
5366.295 566
5366.643 504
5366.991 470
5367.339 489
5367.687 515
5368.036 568
5368.384 553
5368.732 496
5369.081 545
5369.429 579
5369.777 555
5370.126 570
5370.474 530
5370.822 487
5371.171 444
5371.519 449
5371.867 507
5372.216 567
5372.564 560
5372.913 548
5373.261 532
5373.609 611
5373.958 582
5374.306 600
5374.655 674
5375.003 734
5375.352 870
5375.700 977
5376.049 956
5376.397 1055
5376.746 1198
5377.094 1391
5377.443 1552
5377.792 1759
5378.140 1902
5378.489 2163
5378.837 2438
5379.186 2563
5379.535 2944
5379.883 3208
5380.232 3379
5380.581 3356
5380.929 3341
5381.278 3423
5381.627 3422
5381.975 3339
5382.324 3204
5382.673 3000
5383.022 2899
5383.370 2689
5383.719 2603
5384.068 2426
5384.417 2269
5384.766 2093
5385.114 1838
5385.463 1702
5385.812 1561
5386.161 1292
5386.510 1121
5386.859 971
5387.207 866
5387.556 795
5387.905 743
5388.254 742
5388.603 704
5388.952 739
5389.301 752
5389.650 684
5389.999 685
5390.348 594
5390.697 566
5391.046 533
5391.395 552
5391.744 554
5392.093 598
5392.442 581
5392.791 584
5393.140 616
5393.489 537
5393.838 561
5394.187 579
5394.537 528
5394.886 544
5395.235 533
5395.584 561
5395.933 554
5396.282 568
5396.632 515
5396.981 522
5397.330 504
5397.679 526
5398.028 567
5398.378 586
5398.727 580
5399.076 587
5399.425 606
5399.775 589
5400.124 605
5400.473 636
5400.823 659
5401.172 692
5401.521 677
5401.871 738
5402.220 793
5402.569 868
5402.919 899
5403.268 916
5403.618 952
5403.967 972
5404.317 998
5404.666 1007
5405.015 1004
5405.365 1033
5405.714 1071
5406.064 1073
5406.413 997
5406.763 968
5407.112 956
5407.462 921
5407.812 860
5408.161 822
5408.511 815
5408.860 753
5409.210 670
5409.559 663
5409.909 738
5410.259 693
5410.608 641
5410.958 672
5411.308 624
5411.657 605
5412.007 532
5412.357 531
5412.706 511
5413.056 563
5413.406 622
5413.756 558
5414.105 497
5414.455 472
5414.805 540
5415.155 617
5415.504 618
5415.854 592
5416.204 597
5416.554 598
5416.904 553
5417.254 523
5417.603 486
5417.953 545
5418.303 552
5418.653 596
5419.003 576
5419.353 572
5419.703 603
5420.053 610
5420.403 550
5420.753 548
5421.103 570
5421.453 547
5421.803 576
5422.153 600
5422.503 673
5422.853 675
5423.203 678
5423.553 661
5423.903 630
5424.253 633
5424.603 665
5424.953 686
5425.303 815
5425.653 833
5426.004 931
5426.354 915
5426.704 1007
5427.054 1134
5427.404 1194
5427.754 1347
5428.105 1419
5428.455 1495
5428.805 1565
5429.155 1581
5429.506 1617
5429.856 1584
5430.206 1518
5430.556 1462
5430.907 1470
5431.257 1485
5431.607 1543
5431.958 1591
5432.308 1508
5432.658 1451
5433.009 1368
5433.359 1290
5433.709 1259
5434.060 1212
5434.410 1180
5434.761 1126
5435.111 1054
5435.462 1000
5435.812 952
5436.162 947
5436.513 1051
5436.863 1045
5437.214 1000
5437.564 884
5437.915 873
5438.266 826
5438.616 833
5438.967 819
5439.317 755
5439.668 744
5440.018 698
5440.369 718
5440.720 754
5441.070 711
5441.421 690
5441.771 656
5442.122 608
5442.473 558
5442.823 638
5443.174 664
5443.525 647
5443.876 629
5444.226 607
5444.577 581
5444.928 539
5445.279 582
5445.629 602
5445.980 548
5446.331 591
5446.682 583
5447.032 530
5447.383 547
5447.734 620
5448.085 632
5448.436 611
5448.787 555
5449.138 531
5449.488 533
5449.839 501
5450.190 428
5450.541 480
5450.892 491
5451.243 492
5451.594 552
5451.945 549
5452.296 534
5452.647 519
5452.998 584
5453.349 575
5453.700 594
5454.051 609
5454.402 660
5454.753 646
5455.104 599
5455.455 592
5455.806 610
5456.158 584
5456.509 627
5456.860 631
5457.211 693
5457.562 682
5457.913 667
5458.264 687
5458.616 752
5458.967 709
5459.318 695
5459.669 716
5460.021 674
5460.372 705
5460.723 690
5461.074 711
5461.426 755
5461.777 717
5462.128 634
5462.479 624
5462.831 619
5463.182 595
5463.533 617
5463.885 584
5464.236 549
5464.588 571
5464.939 555
5465.290 585
5465.642 591
5465.993 564
5466.345 525
5466.696 561
5467.048 551
5467.399 550
5467.751 534
5468.102 493
5468.453 502
5468.805 532
5469.157 534
5469.508 502
5469.860 496
5470.211 503
5470.563 467
5470.914 443
5471.266 459
5471.618 502
5471.969 457
5472.321 573
5472.672 582
5473.024 501
5473.376 489
5473.727 504
5474.079 513
5474.431 517
5474.782 565
5475.134 560
5475.486 519
5475.838 469
5476.189 465
5476.541 471
5476.893 516
5477.245 482
5477.597 520
5477.948 516
5478.300 485
5478.652 545
5479.004 519
5479.356 588
5479.708 551
5480.059 533
5480.411 579
5480.763 577
5481.115 559
5481.467 498
5481.819 503
5482.171 558
5482.523 600
5482.875 614
5483.227 594
5483.579 593
5483.931 588
5484.283 567
5484.635 552
5484.987 634
5485.339 646
5485.691 626
5486.043 599
5486.395 563
5486.747 573
5487.099 596
5487.451 703
5487.804 671
5488.156 683
5488.508 640
5488.860 658
5489.212 678
5489.564 620
5489.917 658
5490.269 661
5490.621 592
5490.973 586
5491.325 581
5491.678 515
5492.030 502
5492.382 480
5492.735 521
5493.087 528
5493.439 452
5493.791 446
5494.144 467
5494.496 489
5494.848 507
5495.201 448
5495.553 439
5495.906 473
5496.258 439
5496.610 417
5496.963 460
5497.315 472
5497.668 456
5498.020 450
5498.373 485
5498.725 505
5499.078 486
5499.430 497
5499.783 542
5500.135 535
5500.488 445
5500.840 463
5501.193 506
5501.545 427
5501.898 442
5502.250 482
5502.603 508
5502.956 509
5503.308 498
5503.661 497
5504.014 556
5504.366 608
5504.719 543
5505.072 584
5505.424 519
5505.777 512
5506.130 494
5506.482 458
5506.835 489
5507.188 481
5507.541 436
5507.893 453
5508.246 491
5508.599 478
5508.952 531
5509.305 500
5509.657 467
5510.010 490
5510.363 501
5510.716 539
5511.069 514
5511.422 485
5511.775 483
5512.127 535
5512.480 534
5512.833 522
5513.186 525
5513.539 529
5513.892 516
5514.245 496
5514.598 489
5514.951 526
5515.304 475
5515.657 477
5516.010 486
5516.363 450
5516.716 476
5517.069 513
5517.422 496
5517.775 442
5518.129 457
5518.482 537
5518.835 489
5519.188 486
5519.541 480
5519.894 434
5520.247 417
5520.601 485
5520.954 484
5521.307 560
5521.660 576
5522.013 490
5522.367 421
5522.720 451
5523.073 458
5523.426 455
5523.780 470
5524.133 435
5524.486 521
5524.840 559
5525.193 490
5525.546 522
5525.900 520
5526.253 519
5526.606 556
5526.960 525
5527.313 536
5527.666 569
5528.020 498
5528.373 458
5528.727 414
5529.080 391
5529.434 442
5529.787 478
5530.141 464
5530.494 488
5530.848 478
5531.201 443
5531.555 444
5531.908 446
5532.262 444
5532.615 465
5532.969 486
5533.322 514
5533.676 463
5534.030 427
5534.383 431
5534.737 460
5535.090 492
5535.444 488
5535.798 482
5536.151 522
5536.505 515
5536.859 496
5537.213 541
5537.566 526
5537.920 516
5538.274 507
5538.627 469
5538.981 469
5539.335 485
5539.689 488
5540.043 402
5540.396 395
5540.750 461
5541.104 499
5541.458 503
5541.812 480
5542.166 502
5542.519 466
5542.873 422
5543.227 450
5543.581 493
5543.935 479
5544.289 495
5544.643 456
5544.997 430
5545.351 448
5545.705 464
5546.059 514
5546.413 499
5546.767 480
5547.121 465
5547.475 458
5547.829 441
5548.183 460
5548.537 421
5548.891 407
5549.245 447
5549.599 509
5549.953 545
5550.308 493
5550.662 421
5551.016 428
5551.370 387
5551.724 413
5552.078 427
5552.433 450
5552.787 451
5553.141 386
5553.495 381
5553.849 422
5554.204 420
5554.558 443
5554.912 459
5555.267 415
5555.621 421
5555.975 481
5556.329 456
5556.684 457
5557.038 445
5557.392 448
5557.747 443
5558.101 443
5558.456 450
5558.810 423
5559.164 387
5559.519 403
5559.873 398
5560.228 416
5560.582 383
5560.937 447
5561.291 472
5561.646 446
5562.000 472
5562.355 454
5562.709 435
5563.064 407
5563.418 389
5563.773 448
5564.127 437
5564.482 449
5564.836 457
5565.191 511
5565.546 484
5565.900 423
5566.255 393
5566.610 350
5566.964 330
5567.319 440
5567.674 443
5568.028 457
5568.383 478
5568.738 429
5569.092 495
5569.447 486
5569.802 400
5570.157 428
5570.511 442
5570.866 482
5571.221 497
5571.576 532
5571.931 564
5572.285 515
5572.640 455
5572.995 456
5573.350 455
5573.705 413
5574.060 415
5574.415 411
5574.769 436
5575.124 440
5575.479 453
5575.834 475
5576.189 469
5576.544 475
5576.899 422
5577.254 418
5577.609 461
5577.964 506
5578.319 494
5578.674 463
5579.029 424
5579.384 429
5579.739 520
5580.094 503
5580.449 495
5580.805 515
5581.160 501
5581.515 468
5581.870 511
5582.225 498
5582.580 443
5582.935 417
5583.291 413
5583.646 437
5584.001 436
5584.356 483
5584.711 502
5585.067 496
5585.422 470
5585.777 548
5586.132 589
5586.488 584
5586.843 562
5587.198 528
5587.553 516
5587.909 546
5588.264 572
5588.619 519
5588.975 523
5589.330 586
5589.686 589
5590.041 523
5590.396 514
5590.752 463
5591.107 479
5591.463 510
5591.818 443
5592.174 450
5592.529 437
5592.885 381
5593.240 411
5593.595 484
5593.951 502
5594.307 436
5594.662 456
5595.018 495
5595.373 505
5595.729 500
5596.084 556
5596.440 484
5596.796 486
5597.151 488
5597.507 507
5597.862 427
5598.218 397
5598.574 403
5598.929 405
5599.285 398
5599.641 435
5599.996 449
5600.352 462
5600.708 478
5601.064 541
5601.419 577
5601.775 552
5602.131 529
5602.487 581
5602.843 543
5603.198 536
5603.554 523
5603.910 446
5604.266 438
5604.622 446
5604.978 460
5605.333 507
5605.689 457
5606.045 486
5606.401 529
5606.757 523
5607.113 437
5607.469 392
5607.825 442
5608.181 441
5608.537 483
5608.893 466
5609.249 369
5609.605 414
5609.961 461
5610.317 445
5610.673 455
5611.029 399
5611.385 443
5611.741 462
5612.097 483
5612.453 509
5612.809 478
5613.166 455
5613.522 403
5613.878 375
5614.234 384
5614.590 467
5614.946 428
5615.303 439
5615.659 458
5616.015 466
5616.371 505
5616.727 523
5617.084 551
5617.440 544
5617.796 473
5618.152 471
5618.509 484
5618.865 518
5619.221 482
5619.578 503
5619.934 468
5620.290 462
5620.647 491
5621.003 493
5621.359 459
5621.716 470
5622.072 454
5622.429 487
5622.785 571
5623.142 527
5623.498 448
5623.854 442
5624.211 443
5624.567 403
5624.924 427
5625.280 378
5625.637 423
5625.994 480
5626.350 478
5626.707 500
5627.063 457
5627.420 437
5627.776 477
5628.133 475
5628.490 435
5628.846 435
5629.203 421
5629.559 460
5629.916 517
5630.273 505
5630.629 471
5630.986 475
5631.343 453
5631.700 427
5632.056 396
5632.413 453
5632.770 474
5633.126 478
5633.483 457
5633.840 462
5634.197 517
5634.554 512
5634.910 479
5635.267 488
5635.624 554
5635.981 551
5636.338 587
5636.695 582
5637.052 574
5637.408 571
5637.765 554
5638.122 582
5638.479 607
5638.836 606
5639.193 544
5639.550 536
5639.907 525
5640.264 507
5640.621 484
5640.978 551
5641.335 556
5641.692 552
5642.049 494
5642.406 470
5642.763 494
5643.120 559
5643.477 632
5643.834 632
5644.192 574
5644.549 582
5644.906 587
5645.263 541
5645.620 553
5645.977 558
5646.334 526
5646.692 634
5647.049 685
5647.406 710
5647.763 813
5648.120 829
5648.478 861
5648.835 875
5649.192 927
5649.550 1078
5649.907 1178
5650.264 1184
5650.621 1193
5650.979 1144
5651.336 1113
5651.693 1175
5652.051 1128
5652.408 1083
5652.766 1065
5653.123 836
5653.480 738
5653.838 767
5654.195 704
5654.553 646
5654.910 648
5655.267 662
5655.625 624
5655.982 675
5656.340 663
5656.697 650
5657.055 731
5657.412 670
5657.770 677
5658.128 688
5658.485 680
5658.843 631
5659.200 621
5659.558 599
5659.915 598
5660.273 601
5660.631 552
5660.988 549
5661.346 592
5661.704 627
5662.061 620
5662.419 601
5662.777 579
5663.134 579
5663.492 611
5663.850 561
5664.208 553
5664.565 576
5664.923 579
5665.281 673
5665.639 615
5665.996 583
5666.354 605
5666.712 579
5667.070 660
5667.428 770
5667.786 746
5668.143 731
5668.501 723
5668.859 732
5669.217 817
5669.575 846
5669.933 774
5670.291 689
5670.649 677
5671.007 628
5671.365 664
5671.723 652
5672.081 614
5672.439 596
5672.797 619
5673.155 571
5673.513 555
5673.871 552
5674.229 518
5674.587 519
5674.945 534
5675.303 468
5675.661 494
5676.019 501
5676.377 512
5676.736 480
5677.094 517
5677.452 555
5677.810 545
5678.168 529
5678.526 547
5678.885 557
5679.243 593
5679.601 547
5679.959 543
5680.318 531
5680.676 511
5681.034 508
5681.392 515
5681.751 545
5682.109 515
5682.467 563
5682.826 601
5683.184 575
5683.542 600
5683.901 620
5684.259 626
5684.617 555
5684.976 610
5685.334 578
5685.693 562
5686.051 644
5686.409 640
5686.768 622
5687.126 581
5687.485 503
5687.843 547
5688.202 616
5688.560 522
5688.919 567
5689.277 529
5689.636 504
5689.994 524
5690.353 543
5690.712 548
5691.070 471
5691.429 405
5691.787 407
5692.146 446
5692.505 429
5692.863 465
5693.222 434
5693.581 431
5693.939 439
5694.298 402
5694.657 386
5695.015 376
5695.374 451
5695.733 464
5696.092 505
5696.450 507
5696.809 436
5697.168 467
5697.527 462
5697.885 421
5698.244 401
5698.603 436
5698.962 433
5699.321 446
5699.680 524
5700.039 563
5700.397 526
5700.756 512
5701.115 491
5701.474 481
5701.833 574
5702.192 612
5702.551 624
5702.910 615
5703.269 581
5703.628 548
5703.987 517
5704.346 483
5704.705 476
5705.064 487
5705.423 518
5705.782 465
5706.141 498
5706.500 501
5706.859 430
5707.218 417
5707.577 426
5707.937 422
5708.296 469
5708.655 510
5709.014 545
5709.373 502
5709.732 473
5710.091 479
5710.451 508
5710.810 543
5711.169 506
5711.528 524
5711.888 503
5712.247 452
5712.606 419
5712.965 446
5713.325 480
5713.684 479
5714.043 495
5714.403 486
5714.762 425
5715.121 432
5715.481 435
5715.840 411
5716.199 459
5716.559 485
5716.918 472
5717.278 593
5717.637 699
5717.996 647
5718.356 632
5718.715 603
5719.075 594
5719.434 604
5719.794 602
5720.153 651
5720.513 696
5720.872 626
5721.232 639
5721.591 725
5721.951 762
5722.310 814
5722.670 713
5723.030 637
5723.389 627
5723.749 589
5724.109 610
5724.468 585
5724.828 563
5725.187 605
5725.547 599
5725.907 621
5726.266 631
5726.626 561
5726.986 532
5727.346 493
5727.705 536
5728.065 571
5728.425 586
5728.785 485
5729.144 488
5729.504 503
5729.864 417
5730.224 383
5730.584 402
5730.944 402
5731.303 449
5731.663 454
5732.023 416
5732.383 411
5732.743 382
5733.103 412
5733.463 492
5733.823 508
5734.183 525
5734.543 454
5734.903 483
5735.263 578
5735.623 584
5735.983 535
5736.343 546
5736.703 549
5737.063 527
5737.423 489
5737.783 525
5738.143 458
5738.503 429
5738.863 436
5739.223 397
5739.583 454
5739.943 406
5740.303 503
5740.664 524
5741.024 481
5741.384 525
5741.744 525
5742.104 504
5742.464 463
5742.825 479
5743.185 462
5743.545 392
5743.905 426
5744.266 499
5744.626 455
5744.986 415
5745.346 400
5745.707 385
5746.067 423
5746.427 467
5746.788 488
5747.148 529
5747.508 443
5747.869 482
5748.229 507
5748.590 495
5748.950 492
5749.310 458
5749.671 393
5750.031 493
5750.392 609
5750.752 577
5751.113 516
5751.473 469
5751.834 464
5752.194 455
5752.555 475
5752.915 462
5753.276 462
5753.636 448
5753.997 454
5754.357 421
5754.718 415
5755.079 403
5755.439 468
5755.800 512
5756.160 559
5756.521 510
5756.882 509
5757.242 489
5757.603 528
5757.964 485
5758.324 430
5758.685 463
5759.046 499
5759.407 425
5759.767 389
5760.128 388
5760.489 409
5760.850 388
5761.210 437
5761.571 425
5761.932 447
5762.293 446
5762.654 437
5763.015 450
5763.375 446
5763.736 446
5764.097 454
5764.458 468
5764.819 469
5765.180 451
5765.541 410
5765.902 430
5766.263 468
5766.624 481
5766.985 453
5767.346 439
5767.707 375
5768.068 363
5768.429 364
5768.790 401
5769.151 397
5769.512 434
5769.873 429
5770.234 402
5770.595 373
5770.956 401
5771.317 385
5771.678 359
5772.039 458
5772.401 436
5772.762 389
5773.123 408
5773.484 426
5773.845 477
5774.206 477
5774.568 464
5774.929 441
5775.290 414
5775.651 388
5776.013 404
5776.374 439
5776.735 401
5777.096 415
5777.458 404
5777.819 392
5778.180 357
5778.542 351
5778.903 324
5779.264 371
5779.626 432
5779.987 417
5780.349 421
5780.710 405
5781.071 403
5781.433 391
5781.794 413
5782.156 429
5782.517 425
5782.879 461
5783.240 443
5783.602 441
5783.963 454
5784.325 426
5784.686 402
5785.048 432
5785.409 383
5785.771 364
5786.132 371
5786.494 370
5786.855 421
5787.217 372
5787.579 410
5787.940 412
5788.302 418
5788.664 468
5789.025 479
5789.387 480
5789.749 488
5790.110 454
5790.472 499
5790.834 499
5791.195 486
5791.557 413
5791.919 450
5792.281 478
5792.642 511
5793.004 442
5793.366 416
5793.728 450
5794.090 446
5794.451 489
5794.813 512
5795.175 491
5795.537 456
5795.899 475
5796.261 465
5796.623 501
5796.985 489
5797.347 496
5797.708 524
5798.070 503
5798.432 514
5798.794 489
5799.156 464
5799.518 421
5799.880 422
5800.242 411
5800.604 405
5800.966 474
5801.328 490
5801.690 458
5802.052 444
5802.415 431
5802.777 394
5803.139 370
5803.501 410
5803.863 418
5804.225 399
5804.587 438
5804.949 439
5805.312 459
5805.674 442
5806.036 383
5806.398 394
5806.760 398
5807.123 386
5807.485 377
5807.847 380
5808.209 370
5808.572 429
5808.934 380
5809.296 408
5809.658 402
5810.021 441
5810.383 441
5810.745 395
5811.108 399
5811.470 388
5811.833 437
5812.195 463
5812.557 480
5812.920 496
5813.282 474
5813.645 412
5814.007 434
5814.369 503
5814.732 504
5815.094 459
5815.457 391
5815.819 413
5816.182 404
5816.544 362
5816.907 363
5817.269 453
5817.632 453
5817.995 380
5818.357 384
5818.720 402
5819.082 451
5819.445 447
5819.808 453
5820.170 467
5820.533 375
5820.896 324
5821.258 329
5821.621 329
5821.984 345
5822.346 340
5822.709 372
5823.072 368
5823.434 396
5823.797 368
5824.160 335
5824.523 371
5824.885 378
5825.248 384
5825.611 356
5825.974 365
5826.337 390
5826.699 360
5827.062 365
5827.425 392
5827.788 419
5828.151 470
5828.514 489
5828.877 461
5829.240 379
5829.603 334
5829.966 338
5830.328 433
5830.691 436
5831.054 434
5831.417 374
5831.780 394
5832.143 428
5832.506 393
5832.869 354
5833.232 364
5833.596 388
5833.959 362
5834.322 346
5834.685 368
5835.048 383
5835.411 409
5835.774 366
5836.137 388
5836.500 360
5836.863 348
5837.227 435
5837.590 408
5837.953 367
5838.316 432
5838.679 409
5839.043 359
5839.406 377
5839.769 455
5840.132 463
5840.496 411
5840.859 385
5841.222 339
5841.585 362
5841.949 351
5842.312 364
5842.675 384
5843.039 404
5843.402 362
5843.765 388
5844.129 388
5844.492 440
5844.856 396
5845.219 375
5845.582 396
5845.946 411
5846.309 361
5846.673 350
5847.036 368
5847.400 408
5847.763 427
5848.127 432
5848.490 394
5848.854 404
5849.217 404
5849.581 415
5849.944 421
5850.308 442
5850.672 414
5851.035 411
5851.399 422
5851.762 462
5852.126 451
5852.490 380
5852.853 362
5853.217 342
5853.581 314
5853.944 373
5854.308 430
5854.672 391
5855.035 434
5855.399 449
5855.763 424
5856.127 421
5856.490 403
5856.854 384
5857.218 362
5857.582 350
5857.946 397
5858.309 396
5858.673 355
5859.037 333
5859.401 337
5859.765 391
5860.129 404
5860.492 382
5860.856 401
5861.220 400
5861.584 380
5861.948 376
5862.312 374
5862.676 370
5863.040 398
5863.404 362
5863.768 357
5864.132 354
5864.496 349
5864.860 347
5865.224 336
5865.588 320
5865.952 292
5866.316 317
5866.680 323
5867.044 338
5867.408 348
5867.773 441
5868.137 437
5868.501 389
5868.865 361
5869.229 380
5869.593 335
5869.957 312
5870.322 299
5870.686 358
5871.050 359
5871.414 381
5871.779 408
5872.143 344
5872.507 320
5872.871 378
5873.236 410
5873.600 370
5873.964 376
5874.328 335
5874.693 333
5875.057 372
5875.422 370
5875.786 380
5876.150 354
5876.515 373
5876.879 367
5877.243 357
5877.608 374
5877.972 367
5878.337 386
5878.701 335
5879.066 348
5879.430 376
5879.795 360
5880.159 373
5880.524 381
5880.888 370
5881.253 360
5881.617 310
5881.982 321
5882.346 318
5882.711 323
5883.075 373
5883.440 367
5883.805 360
5884.169 374
5884.534 372
5884.899 387
5885.263 375
5885.628 361
5885.993 373
5886.357 361
5886.722 350
5887.087 357
5887.451 355
5887.816 317
5888.181 330
5888.546 349
5888.910 385
5889.275 383
5889.640 382
5890.005 328
5890.370 336
5890.734 326
5891.099 319
5891.464 289
5891.829 330
5892.194 302
5892.559 352
5892.924 382
5893.288 389
5893.653 386
5894.018 352
5894.383 333
5894.748 335
5895.113 357
5895.478 343
5895.843 356
5896.208 327
5896.573 321
5896.938 341
5897.303 402
5897.668 410
5898.033 373
5898.398 405
5898.763 370
5899.128 328
5899.493 325
5899.859 293
5900.224 317
5900.589 330
5900.954 329
5901.319 340
5901.684 329
5902.049 337
5902.415 370
5902.780 399
5903.145 395
5903.510 397
5903.875 372
5904.241 402
5904.606 420
5904.971 368
5905.337 345
5905.702 373
5906.067 420
5906.432 423
5906.798 432
5907.163 373
5907.528 355
5907.894 327
5908.259 355
5908.624 377
5908.990 382
5909.355 387
5909.721 398
5910.086 378
5910.452 384
5910.817 358
5911.182 416
5911.548 396
5911.913 360
5912.279 380
5912.644 322
5913.010 314
5913.375 358
5913.741 391
5914.106 395
5914.472 376
5914.838 407
5915.203 390
5915.569 379
5915.934 409
5916.300 363
5916.666 348
5917.031 326
5917.397 347
5917.763 355
5918.128 336
5918.494 334
5918.860 326
5919.225 291
5919.591 287
5919.957 288
5920.322 295
5920.688 331
5921.054 333
5921.420 363
5921.786 321
5922.151 308
5922.517 333
5922.883 349
5923.249 364
5923.615 326
5923.980 318
5924.346 344
5924.712 330
5925.078 294
5925.444 329
5925.810 330
5926.176 285
5926.542 307
5926.908 321
5927.274 378
5927.640 323
5928.006 321
5928.372 310
5928.738 301
5929.104 349
5929.470 380
5929.836 421
5930.202 389
5930.568 399
5930.934 359
5931.300 374
5931.666 386
5932.032 377
5932.398 400
5932.764 434
5933.130 419
5933.497 407
5933.863 368
5934.229 391
5934.595 377
5934.961 354
5935.327 343
5935.694 312
5936.060 295
5936.426 315
5936.792 343
5937.159 392
5937.525 382
5937.891 375
5938.257 386
5938.624 350
5938.990 314
5939.356 275
5939.723 319
5940.089 312
5940.455 329
5940.822 335
5941.188 314
5941.555 334
5941.921 351
5942.287 359
5942.654 333
5943.020 316
5943.387 307
5943.753 309
5944.120 312
5944.486 339
5944.853 329
5945.219 294
5945.586 303
5945.952 317
5946.319 341
5946.685 349
5947.052 342
5947.418 359
5947.785 397
5948.152 365
5948.518 346
5948.885 370
5949.251 330
5949.618 295
5949.985 278
5950.351 305
5950.718 342
5951.085 345
5951.452 326
5951.818 364
5952.185 369
5952.552 320
5952.918 294
5953.285 297
5953.652 404
5954.019 395
5954.386 369
5954.752 361
5955.119 375
5955.486 382
5955.853 385
5956.220 350
5956.586 301
5956.953 308
5957.320 311
5957.687 302
5958.054 324
5958.421 331
5958.788 404
5959.155 345
5959.522 331
5959.889 308
5960.256 317
5960.623 303
5960.990 264
5961.357 293
5961.724 327
5962.091 327
5962.458 360
5962.825 355
5963.192 330
5963.559 282
5963.926 278
5964.293 270
5964.660 256
5965.027 317
5965.394 331
5965.762 301
5966.129 348
5966.496 342
5966.863 347
5967.230 335
5967.597 351
5967.965 339
5968.332 318
5968.699 322
5969.066 306
5969.434 303
5969.801 349
5970.168 356
5970.535 334
5970.903 340
5971.270 353
5971.637 365
5972.005 345
5972.372 348
5972.739 328
5973.107 329
5973.474 339
5973.841 339
5974.209 349
5974.576 364
5974.944 391
5975.311 313
5975.679 365
5976.046 389
5976.413 378
5976.781 385
5977.148 362
5977.516 397
5977.883 380
5978.251 374
5978.619 359
5978.986 319
5979.354 317
5979.721 275
5980.089 275
5980.456 269
5980.824 320
5981.192 312
5981.559 274
5981.927 268
5982.294 254
5982.662 275
5983.030 316
5983.398 306
5983.765 245
5984.133 290
5984.501 340
5984.868 345
5985.236 362
5985.604 311
5985.972 298
5986.339 291
5986.707 277
5987.075 274
5987.443 294
5987.811 322
5988.178 319
5988.546 310
5988.914 348
5989.282 367
5989.650 422
5990.018 402
5990.386 356
5990.753 302
5991.121 316
5991.489 325
5991.857 307
5992.225 301
5992.593 287
5992.961 287
5993.329 313
5993.697 338
5994.065 312
5994.433 329
5994.801 320
5995.169 329
5995.537 335
5995.905 336
5996.273 360
5996.642 394
5997.010 356
5997.378 369
5997.746 357
5998.114 343
5998.482 347
5998.850 310
5999.218 337
5999.587 402
5999.955 405
6000.323 383
6000.691 371
6001.059 364
6001.428 319
6001.796 296
6002.164 272
6002.532 215
6002.901 245
6003.269 284
6003.637 269
6004.006 263
6004.374 309
6004.742 272
6005.111 252
6005.479 277
6005.847 336
6006.216 350
6006.584 350
6006.953 355
6007.321 406
6007.689 373
6008.058 354
6008.426 408
6008.795 381
6009.163 344
6009.532 311
6009.900 368
6010.269 339
6010.637 363
6011.006 399
6011.374 399
6011.743 321
6012.111 293
6012.480 282
6012.849 260
6013.217 265
6013.586 248
6013.954 230
6014.323 283
6014.692 307
6015.060 272
6015.429 248
6015.798 272
6016.166 315
6016.535 349
6016.904 330
6017.272 313
6017.641 338
6018.010 328
6018.379 322
6018.747 331
6019.116 345
6019.485 332
6019.854 307
6020.223 372
6020.591 383
6020.960 309
6021.329 281
6021.698 286
6022.067 278
6022.436 253
6022.805 288
6023.174 275
6023.542 289
6023.911 321
6024.280 325
6024.649 350
6025.018 346
6025.387 306
6025.756 251
6026.125 210
6026.494 232
6026.863 233
6027.232 282
6027.601 246
6027.970 261
6028.339 252
6028.708 313
6029.078 287
6029.447 269
6029.816 259
6030.185 234
6030.554 332
6030.923 369
6031.292 333
6031.661 301
6032.031 289
6032.400 300
6032.769 280
6033.138 287
6033.507 276
6033.877 300
6034.246 281
6034.615 262
6034.984 291
6035.354 255
6035.723 246
6036.092 293
6036.462 325
6036.831 324
6037.200 288
6037.570 313
6037.939 334
6038.308 367
6038.678 353
6039.047 328
6039.416 262
6039.786 250
6040.155 275
6040.525 272
6040.894 274
6041.264 337
6041.633 360
6042.002 360
6042.372 331
6042.741 332
6043.111 327
6043.481 306
6043.850 288
6044.220 322
6044.589 331
6044.959 364
6045.328 376
6045.698 375
6046.067 358
6046.437 351
6046.807 323
6047.176 289
6047.546 283
6047.916 340
6048.285 356
6048.655 326
6049.025 280
6049.394 331
6049.764 339
6050.134 344
6050.504 306
6050.873 357
6051.243 350
6051.613 338
6051.983 344
6052.352 309
6052.722 276
6053.092 272
6053.462 296
6053.832 317
6054.202 294
6054.571 294
6054.941 314
6055.311 246
6055.681 298
6056.051 298
6056.421 301
6056.791 337
6057.161 316
6057.531 296
6057.901 341
6058.271 345
6058.641 309
6059.011 323
6059.381 331
6059.751 320
6060.121 301
6060.491 306
6060.861 310
6061.231 287
6061.601 311
6061.971 327
6062.341 255
6062.711 232
6063.081 284
6063.452 329
6063.822 340
6064.192 308
6064.562 279
6064.932 311
6065.302 297
6065.673 280
6066.043 286
6066.413 276
6066.783 332
6067.153 316
6067.524 277
6067.894 265
6068.264 256
6068.635 271
6069.005 321
6069.375 358
6069.745 310
6070.116 291
6070.486 272
6070.857 315
6071.227 304
6071.597 286
6071.968 272
6072.338 307
6072.708 329
6073.079 295
6073.449 296
6073.820 342
6074.190 301
6074.561 286
6074.931 322
6075.302 374
6075.672 343
6076.043 297
6076.413 301
6076.784 314
6077.154 351
6077.525 361
6077.895 378
6078.266 346
6078.637 357
6079.007 330
6079.378 310
6079.749 292
6080.119 291
6080.490 282
6080.860 309
6081.231 304
6081.602 257
6081.973 249
6082.343 268
6082.714 279
6083.085 310
6083.455 343
6083.826 328
6084.197 302
6084.568 348
6084.939 324
6085.309 289
6085.680 296
6086.051 258
6086.422 281
6086.793 289
6087.163 341
6087.534 362
6087.905 340
6088.276 308
6088.647 291
6089.018 346
6089.389 365
6089.760 316
6090.131 265
6090.502 277
6090.873 272
6091.244 340
6091.615 322
6091.986 282
6092.357 260
6092.728 242
6093.099 298
6093.470 306
6093.841 270
6094.212 261
6094.583 237
6094.954 281
6095.325 323
6095.696 321
6096.067 335
6096.439 304
6096.810 317
6097.181 296
6097.552 252
6097.923 248
6098.294 224
6098.666 239
6099.037 301
6099.408 300
6099.779 288
6100.151 278
6100.522 246
6100.893 242
6101.264 249
6101.636 250
6102.007 267
6102.378 291
6102.750 326
6103.121 313
6103.492 302
6103.864 279
6104.235 316
6104.606 338
6104.978 353
6105.349 299
6105.721 282
6106.092 273
6106.464 280
6106.835 285
6107.206 265
6107.578 267
6107.949 318
6108.321 301
6108.692 293
6109.064 287
6109.435 297
6109.807 296
6110.179 260
6110.550 262
6110.922 285
6111.293 360
6111.665 357
6112.037 293
6112.408 287
6112.780 294
6113.151 329
6113.523 332
6113.895 332
6114.266 296
6114.638 279
6115.010 265
6115.382 299
6115.753 337
6116.125 317
6116.497 272
6116.869 261
6117.240 305
6117.612 314
6117.984 315
6118.356 321
6118.728 319
6119.099 313
6119.471 357
6119.843 329
6120.215 315
6120.587 285
6120.959 312
6121.331 336
6121.702 292
6122.074 306
6122.446 295
6122.818 321
6123.190 340
6123.562 350
6123.934 295
6124.306 299
6124.678 290
6125.050 283
6125.422 299
6125.794 307
6126.166 299
6126.538 310
6126.910 306
6127.282 274
6127.654 294
6128.027 316
6128.399 293
6128.771 263
6129.143 294
6129.515 304
6129.887 255
6130.259 271
6130.632 308
6131.004 348
6131.376 352
6131.748 322
6132.120 313
6132.493 347
6132.865 363
6133.237 388
6133.609 342
6133.982 247
6134.354 263
6134.726 288
6135.099 318
6135.471 326
6135.843 305
6136.216 285
6136.588 287
6136.960 266
6137.333 277
6137.705 259
6138.078 264
6138.450 271
6138.822 264
6139.195 286
6139.567 287
6139.940 287
6140.312 310
6140.685 289
6141.057 262
6141.430 215
6141.802 233
6142.175 223
6142.547 240
6142.920 259
6143.292 285
6143.665 309
6144.037 306
6144.410 306
6144.783 315
6145.155 316
6145.528 296
6145.901 297
6146.273 271
6146.646 275
6147.019 294
6147.391 246
6147.764 240
6148.137 245
6148.509 215
6148.882 252
6149.255 269
6149.628 262
6150.000 261
6150.373 298
6150.746 292
6151.119 278
6151.492 244
6151.864 246
6152.237 241
6152.610 268
6152.983 273
6153.356 261
6153.729 294
6154.102 281
6154.474 262
6154.847 299
6155.220 307
6155.593 297
6155.966 240
6156.339 258
6156.712 253
6157.085 283
6157.458 283
6157.831 273
6158.204 223
6158.577 231
6158.950 269
6159.323 256
6159.696 240
6160.069 237
6160.442 281
6160.815 326
6161.189 331
6161.562 298
6161.935 315
6162.308 309
6162.681 297
6163.054 293
6163.427 332
6163.801 362
6164.174 343
6164.547 335
6164.920 318
6165.293 297
6165.667 285
6166.040 299
6166.413 301
6166.786 285
6167.160 268
6167.533 273
6167.906 249
6168.280 251
6168.653 263
6169.026 291
6169.400 342
6169.773 306
6170.146 335
6170.520 391
6170.893 318
6171.267 279
6171.640 266
6172.013 246
6172.387 295
6172.760 325
6173.134 362
6173.507 388
6173.881 362
6174.254 371
6174.628 428
6175.001 404
6175.375 375
6175.748 393
6176.122 366
6176.496 349
6176.869 363
6177.243 382
6177.616 413
6177.990 422
6178.364 373
6178.737 363
6179.111 390
6179.484 415
6179.858 367
6180.232 358
6180.606 401
6180.979 373
6181.353 371
6181.727 430
6182.100 445
6182.474 415
6182.848 406
6183.222 434
6183.595 446
6183.969 402
6184.343 361
6184.717 293
6185.091 260
6185.465 244
6185.838 263
6186.212 267
6186.586 272
6186.960 312
6187.334 387
6187.708 338
6188.082 271
6188.456 278
6188.830 296
6189.204 329
6189.578 296
6189.951 298
6190.325 278
6190.699 304
6191.073 347
6191.447 341
6191.822 317
6192.196 293
6192.570 301
6192.944 309
6193.318 302
6193.692 255
6194.066 238
6194.440 228
6194.814 239
6195.188 268
6195.562 325
6195.937 361
6196.311 341
6196.685 349
6197.059 315
6197.433 303
6197.808 279
6198.182 287
6198.556 291
6198.930 274
6199.305 269
6199.679 289
6200.053 286
6200.427 318
6200.802 309
6201.176 312
6201.550 284
6201.925 267
6202.299 259
6202.673 297
6203.048 287
6203.422 301
6203.796 282
6204.171 229
6204.545 235
6204.920 245
6205.294 311
6205.669 279
6206.043 299
6206.418 302
6206.792 319
6207.166 344
6207.541 312
6207.916 298
6208.290 260
6208.665 251
6209.039 270
6209.414 278
6209.788 270
6210.163 276
6210.537 277
6210.912 254
6211.287 228
6211.661 203
6212.036 242
6212.411 258
6212.785 240
6213.160 268
6213.535 316
6213.909 333
6214.284 311
6214.659 308
6215.033 298
6215.408 286
6215.783 256
6216.158 240
6216.532 277
6216.907 280
6217.282 262
6217.657 296
6218.032 331
6218.407 283
6218.781 217
6219.156 179
6219.531 227
6219.906 228
6220.281 254
6220.656 258
6221.031 245
6221.406 231
6221.781 227
6222.155 281
6222.530 275
6222.905 299
6223.280 300
6223.655 288
6224.030 328
6224.405 299
6224.780 249
6225.155 256
6225.531 250
6225.906 234
6226.281 255
6226.656 231
6227.031 226
6227.406 217
6227.781 252
6228.156 251
6228.531 251
6228.906 249
6229.282 316
6229.657 338
6230.032 358
6230.407 347
6230.782 309
6231.158 260
6231.533 216
6231.908 236
6232.283 268
6232.659 285
6233.034 282
6233.409 264
6233.784 294
6234.160 277
6234.535 267
6234.910 261
6235.286 282
6235.661 320
6236.036 256
6236.412 223
6236.787 235
6237.163 247
6237.538 240
6237.913 225
6238.289 227
6238.664 254
6239.040 220
6239.415 218
6239.791 230
6240.166 245
6240.542 259
6240.917 259
6241.293 268
6241.668 256
6242.044 252
6242.419 253
6242.795 253
6243.170 252
6243.546 233
6243.922 227
6244.297 239
6244.673 261
6245.049 305
6245.424 334
6245.800 262
6246.175 235
6246.551 283
6246.927 291
6247.303 266
6247.678 282
6248.054 247
6248.430 246
6248.805 302
6249.181 284
6249.557 286
6249.933 313
6250.309 290
6250.684 254
6251.060 263
6251.436 240
6251.812 213
6252.188 239
6252.564 267
6252.939 274
6253.315 240
6253.691 228
6254.067 266
6254.443 248
6254.819 257
6255.195 254
6255.571 274
6255.947 275
6256.323 283
6256.699 306
6257.075 299
6257.451 282
6257.827 277
6258.203 317
6258.579 297
6258.955 265
6259.331 264
6259.707 286
6260.083 282
6260.459 251
6260.835 201
6261.211 240
6261.588 315
6261.964 353
6262.340 316
6262.716 296
6263.092 310
6263.468 360
6263.845 354
6264.221 302
6264.597 301
6264.973 267
6265.350 278
6265.726 267
6266.102 293
6266.478 306
6266.855 319
6267.231 286
6267.607 253
6267.984 261
6268.360 288
6268.736 272
6269.113 303
6269.489 280
6269.865 308
6270.242 326
6270.618 299
6270.995 336
6271.371 352
6271.747 293
6272.124 256
6272.500 264
6272.877 266
6273.253 288
6273.630 263
6274.006 270
6274.383 293
6274.759 249
6275.136 248
6275.512 240
6275.889 245
6276.266 274
6276.642 295
6277.019 335
6277.395 361
6277.772 304
6278.149 281
6278.525 245
6278.902 286
6279.279 272
6279.655 280
6280.032 304
6280.409 312
6280.785 277
6281.162 285
6281.539 334
6281.915 327
6282.292 281
6282.669 281
6283.046 266
6283.423 238
6283.799 258
6284.176 282
6284.553 307
6284.930 314
6285.307 279
6285.684 283
6286.060 273
6286.437 278
6286.814 271
6287.191 319
6287.568 333
6287.945 292
6288.322 268
6288.699 250
6289.076 281
6289.453 317
6289.830 283
6290.207 281
6290.584 233
6290.961 229
6291.338 271
6291.715 299
6292.092 286
6292.469 291
6292.846 287
6293.223 321
6293.600 321
6293.977 312
6294.354 336
6294.731 299
6295.109 295
6295.486 280
6295.863 270
6296.240 223
6296.617 240
6296.994 230
6297.372 282
6297.749 317
6298.126 262
6298.503 286
6298.881 276
6299.258 286
6299.635 229
6300.012 308
6300.390 279
6300.767 236
6301.144 206
6301.522 228
6301.899 264
6302.276 246
6302.654 239
6303.031 263
6303.408 260
6303.786 254
6304.163 249
6304.541 253
6304.918 247
6305.296 222
6305.673 246
6306.050 249
6306.428 237
6306.805 262
6307.183 281
6307.560 249
6307.938 259
6308.315 255
6308.693 256
6309.071 247
6309.448 274
6309.826 253
6310.203 241
6310.581 227
6310.959 227
6311.336 250
6311.714 227
6312.091 250
6312.469 271
6312.847 275
6313.224 278
6313.602 293
6313.980 265
6314.358 231
6314.735 241
6315.113 224
6315.491 238
6315.868 197
6316.246 214
6316.624 254
6317.002 279
6317.380 278
6317.757 258
6318.135 259
6318.513 256
6318.891 264
6319.269 260
6319.647 223
6320.025 203
6320.402 209
6320.780 277
6321.158 273
6321.536 267
6321.914 302
6322.292 304
6322.670 263
6323.048 238
6323.426 271
6323.804 243
6324.182 264
6324.560 311
6324.938 285
6325.316 230
6325.694 188
6326.072 185
6326.450 215
6326.828 218
6327.206 236
6327.585 232
6327.963 214
6328.341 188
6328.719 179
6329.097 205
6329.475 233
6329.853 250
6330.232 248
6330.610 254
6330.988 266
6331.366 285
6331.745 268
6332.123 266
6332.501 242
6332.879 220
6333.258 250
6333.636 276
6334.014 240
6334.392 241
6334.771 298
6335.149 262
6335.527 232
6335.906 259
6336.284 260
6336.663 259
6337.041 287
6337.419 283
6337.798 245
6338.176 253
6338.555 205
6338.933 206
6339.312 228
6339.690 239
6340.069 257
6340.447 278
6340.826 278
6341.204 240
6341.583 225
6341.961 252
6342.340 275
6342.718 248
6343.097 263
6343.475 279
6343.854 287
6344.233 279
6344.611 223
6344.990 205
6345.368 224
6345.747 254
6346.126 246
6346.504 220
6346.883 216
6347.262 265
6347.641 306
6348.019 305
6348.398 303
6348.777 268
6349.155 249
6349.534 241
6349.913 222
6350.292 207
6350.671 244
6351.049 226
6351.428 223
6351.807 222
6352.186 233
6352.565 241
6352.944 251
6353.322 221
6353.701 224
6354.080 198
6354.459 204
6354.838 217
6355.217 217
6355.596 223
6355.975 198
6356.354 248
6356.733 270
6357.112 225
6357.491 217
6357.870 246
6358.249 249
6358.628 255
6359.007 281
6359.386 305
6359.765 292
6360.144 255
6360.523 255
6360.902 221
6361.282 187
6361.661 242
6362.040 221
6362.419 211
6362.798 220
6363.177 290
6363.556 270
6363.936 261
6364.315 271
6364.694 244
6365.073 248
6365.453 253
6365.832 241
6366.211 237
6366.590 239
6366.970 305
6367.349 267
6367.728 272
6368.107 250
6368.487 242
6368.866 236
6369.246 189
6369.625 184
6370.004 187
6370.384 185
6370.763 199
6371.142 239
6371.522 248
6371.901 268
6372.281 258
6372.660 238
6373.040 209
6373.419 248
6373.799 257
6374.178 194
6374.558 250
6374.937 263
6375.317 261
6375.696 212
6376.076 227
6376.455 245
6376.835 255
6377.215 263
6377.594 245
6377.974 243
6378.353 200
6378.733 225
6379.113 256
6379.492 209
6379.872 241
6380.252 220
6380.631 238
6381.011 264
6381.391 258
6381.770 269
6382.150 280
6382.530 271
6382.910 239
6383.289 260
6383.669 250
6384.049 251
6384.429 273
6384.809 266
6385.188 237
6385.568 311
6385.948 286
6386.328 270
6386.708 295
6387.088 279
6387.468 294
6387.848 238
6388.227 225
6388.607 266
6388.987 241
6389.367 226
6389.747 236
6390.127 240
6390.507 231
6390.887 278
6391.267 281
6391.647 286
6392.027 296
6392.407 284
6392.787 244
6393.167 225
6393.547 222
6393.928 238
6394.308 215
6394.688 274
6395.068 267
6395.448 237
6395.828 252
6396.208 257
6396.588 241
6396.969 258
6397.349 234
6397.729 238
6398.109 243
6398.489 245
6398.870 254
6399.250 245
6399.630 275
6400.010 282
6400.391 308
6400.771 270
6401.151 239
6401.532 222
6401.912 219
6402.292 227
6402.673 228
6403.053 236
6403.433 257
6403.814 281
6404.194 301
6404.575 274
6404.955 258
6405.335 224
6405.716 226
6406.096 223
6406.477 244
6406.857 241
6407.238 251
6407.618 274
6407.999 217
6408.379 194
6408.760 200
6409.140 214
6409.521 232
6409.901 250
6410.282 224
6410.663 227
6411.043 197
6411.424 208
6411.804 214
6412.185 267
6412.566 310
6412.946 260
6413.327 248
6413.708 181
6414.088 213
6414.469 182
6414.850 198
6415.230 231
6415.611 267
6415.992 237
6416.373 208
6416.753 200
6417.134 202
6417.515 263
6417.896 222
6418.277 203
6418.657 202
6419.038 238
6419.419 272
6419.800 266
6420.181 274
6420.562 288
6420.943 255
6421.323 249
6421.704 271
6422.085 310
6422.466 338
6422.847 309
6423.228 313
6423.609 307
6423.990 249
6424.371 219
6424.752 219
6425.133 198
6425.514 233
6425.895 247
6426.276 254
6426.657 214
6427.038 217
6427.419 226
6427.800 217
6428.182 230
6428.563 234
6428.944 232
6429.325 195
6429.706 215
6430.087 198
6430.468 215
6430.850 235
6431.231 259
6431.612 231
6431.993 186
6432.374 188
6432.756 226
6433.137 263
6433.518 216
6433.899 230
6434.281 232
6434.662 243
6435.043 248
6435.425 200
6435.806 222
6436.187 193
6436.569 197
6436.950 226
6437.331 233
6437.713 255
6438.094 207
6438.476 167
6438.857 189
6439.238 202
6439.620 182
6440.001 204
6440.383 218
6440.764 221
6441.146 236
6441.527 243
6441.909 229
6442.290 209
6442.672 202
6443.053 234
6443.435 243
6443.816 198
6444.198 218
6444.580 240
6444.961 231
6445.343 206
6445.724 187
6446.106 193
6446.488 188
6446.869 274
6447.251 243
6447.633 244
6448.014 252
6448.396 221
6448.778 196
6449.160 230
6449.541 254
6449.923 207
6450.305 235
6450.687 270
6451.068 263
6451.450 243
6451.832 205
6452.214 254
6452.596 236
6452.977 251
6453.359 244
6453.741 236
6454.123 280
6454.505 240
6454.887 194
6455.269 221
6455.651 212
6456.033 186
6456.414 218
6456.796 223
6457.178 202
6457.560 198
6457.942 195
6458.324 194
6458.706 212
6459.088 223
6459.470 190
6459.852 173
6460.234 198
6460.617 223
6460.999 216
6461.381 212
6461.763 249
6462.145 259
6462.527 203
6462.909 233
6463.291 219
6463.673 239
6464.056 238
6464.438 212
6464.820 203
6465.202 244
6465.584 234
6465.967 219
6466.349 228
6466.731 201
6467.113 210
6467.496 217
6467.878 218
6468.260 253
6468.642 201
6469.025 208
6469.407 225
6469.789 218
6470.172 239
6470.554 217
6470.936 234
6471.319 240
6471.701 225
6472.084 197
6472.466 179
6472.849 188
6473.231 175
6473.613 183
6473.996 163
6474.378 198
6474.761 209
6475.143 188
6475.526 216
6475.908 205
6476.291 191
6476.673 247
6477.056 257
6477.438 232
6477.821 224
6478.204 237
6478.586 237
6478.969 261
6479.351 268
6479.734 304
6480.117 288
6480.499 236
6480.882 194
6481.265 180
6481.647 165
6482.030 156
6482.413 229
6482.795 246
6483.178 254
6483.561 275
6483.944 326
6484.326 307
6484.709 280
6485.092 255
6485.475 236
6485.858 218
6486.240 234
6486.623 226
6487.006 219
6487.389 234
6487.772 220
6488.155 197
6488.538 205
6488.921 269
6489.303 219
6489.686 203
6490.069 215
6490.452 197
6490.835 239
6491.218 219
6491.601 196
6491.984 199
6492.367 180
6492.750 191
6493.133 186
6493.516 174
6493.899 217
6494.282 275
6494.665 251
6495.048 250
6495.432 234
6495.815 245
6496.198 268
6496.581 251
6496.964 235
6497.347 226
6497.730 197
6498.113 216
6498.497 225
6498.880 246
6499.263 242
6499.646 238
6500.029 261
6500.413 268
6500.796 245
6501.179 242
6501.563 241
6501.946 241
6502.329 255
6502.712 297
6503.096 275
6503.479 233
6503.862 227
6504.246 220
6504.629 234
6505.012 199
6505.396 168
6505.779 173
6506.163 203
6506.546 227
6506.929 222
6507.313 234
6507.696 226
6508.080 216
6508.463 193
6508.847 167
6509.230 182
6509.614 201
6509.997 211
6510.381 221
6510.764 254
6511.148 217
6511.532 221
6511.915 241
6512.299 285
6512.682 270
6513.066 243
6513.450 203
6513.833 252
6514.217 251
6514.600 248
6514.984 256
6515.368 288
6515.751 281
6516.135 244
6516.519 240
6516.903 297
6517.286 267
6517.670 249
6518.054 239
6518.438 231
6518.821 233
6519.205 222
6519.589 230
6519.973 243
6520.357 292
6520.740 231
6521.124 199
6521.508 191
6521.892 245
6522.276 244
6522.660 232
6523.044 185
6523.428 159
6523.812 223
6524.196 219
6524.579 254
6524.963 271
6525.347 303
6525.731 256
6526.115 248
6526.499 232
6526.883 226
6527.267 254
6527.651 243
6528.036 212
6528.420 176
6528.804 195
6529.188 206
6529.572 240
6529.956 211
6530.340 254
6530.724 278
6531.108 279
6531.492 246
6531.877 213
6532.261 189
6532.645 214
6533.029 203
6533.413 213
6533.798 218
6534.182 192
6534.566 174
6534.950 215
6535.335 241
6535.719 239
6536.103 258
6536.488 257
6536.872 228
6537.256 228
6537.640 246
6538.025 242
6538.409 194
6538.794 197
6539.178 176
6539.562 205
6539.947 207
6540.331 226
6540.716 204
6541.100 196
6541.484 239
6541.869 206
6542.253 190
6542.638 228
6543.022 221
6543.407 216
6543.791 237
6544.176 250
6544.560 280
6544.945 220
6545.330 190
6545.714 194
6546.099 215
6546.483 210
6546.868 196
6547.252 188
6547.637 221
6548.022 208
6548.406 215
6548.791 222
6549.176 247
6549.560 293
6549.945 232
6550.330 243
6550.715 229
6551.099 181
6551.484 196
6551.869 250
6552.254 287
6552.638 268
6553.023 245
6553.408 230
6553.793 199
6554.177 200
6554.562 183
6554.947 208
6555.332 193
6555.717 188
6556.102 164
6556.487 144
6556.872 169
6557.256 197
6557.641 199
6558.026 193
6558.411 222
6558.796 239
6559.181 254
6559.566 260
6559.951 232
6560.336 180
6560.721 179
6561.106 212
6561.491 231
6561.876 212
6562.261 221
6562.646 239
6563.031 261
6563.417 259
6563.802 253
6564.187 220
6564.572 237
6564.957 234
6565.342 233
6565.727 223
6566.112 195
6566.498 187
6566.883 208
6567.268 209
6567.653 183
6568.039 180
6568.424 225
6568.809 247
6569.194 248
6569.580 249
6569.965 257
6570.350 262
6570.735 218
6571.121 209
6571.506 218
6571.891 271
6572.277 256
6572.662 209
6573.047 185
6573.433 200
6573.818 238
6574.204 245
6574.589 215
6574.975 219
6575.360 246
6575.745 239
6576.131 257
6576.516 245
6576.902 192
6577.287 191
6577.673 230
6578.058 203
6578.444 207
6578.829 251
6579.215 219
6579.601 185
6579.986 183
6580.372 187
6580.757 196
6581.143 206
6581.529 203
6581.914 193
6582.300 183
6582.685 199
6583.071 214
6583.457 210
6583.842 228
6584.228 250
6584.614 252
6585.000 243
6585.385 300
6585.771 261
6586.157 263
6586.543 213
6586.928 212
6587.314 182
6587.700 236
6588.086 225
6588.472 216
6588.857 187
6589.243 189
6589.629 204
6590.015 212
6590.401 200
6590.787 196
6591.173 216
6591.559 202
6591.945 246
6592.331 234
6592.716 257
6593.102 256
6593.488 258
6593.874 223
6594.260 217
6594.646 201
6595.032 249
6595.418 212
6595.804 180
6596.191 190
6596.577 178
6596.963 225
6597.349 210
6597.735 192
6598.121 211
6598.507 197
6598.893 186
6599.279 169
6599.665 204
6600.052 197
6600.438 184
6600.824 174
6601.210 182
6601.596 153
6601.983 120
6602.369 164
6602.755 199
6603.141 208
6603.528 162
6603.914 177
6604.300 160
6604.686 177
6605.073 192
6605.459 169
6605.845 180
6606.232 170
6606.618 171
6607.005 175
6607.391 169
6607.777 183
6608.164 176
6608.550 166
6608.937 184
6609.323 212
6609.709 209
6610.096 190
6610.482 162
6610.869 160
6611.255 152
6611.642 188
6612.028 190
6612.415 246
6612.801 199
6613.188 164
6613.574 196
6613.961 224
6614.348 241
6614.734 192
6615.121 214
6615.507 236
6615.894 248
6616.281 275
6616.667 252
6617.054 244
6617.441 216
6617.827 209
6618.214 174
6618.601 171
6618.987 189
6619.374 169
6619.761 177
6620.148 177
6620.534 207
6620.921 176
6621.308 188
6621.695 181
6622.082 204
6622.468 207
6622.855 220
6623.242 172
6623.629 154
6624.016 170
6624.403 222
6624.790 199
6625.177 193
6625.563 187
6625.950 191
6626.337 218
6626.724 190
6627.111 205
6627.498 173
6627.885 180
6628.272 156
6628.659 179
6629.046 190
6629.433 169
6629.820 216
6630.207 217
6630.594 198
6630.981 196
6631.368 184
6631.755 198
6632.143 167
6632.530 175
6632.917 222
6633.304 225
6633.691 228
6634.078 254
6634.465 244
6634.853 223
6635.240 243
6635.627 241
6636.014 233
6636.401 260
6636.789 246
6637.176 221
6637.563 201
6637.950 190
6638.338 182
6638.725 177
6639.112 192
6639.500 199
6639.887 212
6640.274 166
6640.662 204
6641.049 212
6641.436 227
6641.824 202
6642.211 174
6642.599 196
6642.986 232
6643.373 215
6643.761 184
6644.148 192
6644.536 219
6644.923 205
6645.311 202
6645.698 204
6646.086 218
6646.473 213
6646.861 198
6647.248 211
6647.636 233
6648.023 256
6648.411 218
6648.799 204
6649.186 241
6649.574 223
6649.961 204
6650.349 191
6650.737 171
6651.124 161
6651.512 172
6651.900 149
6652.287 155
6652.675 157
6653.063 156
6653.451 167
6653.838 179
6654.226 160
6654.614 157
6655.002 147
6655.389 163
6655.777 178
6656.165 190
6656.553 188
6656.941 214
6657.328 216
6657.716 197
6658.104 203
6658.492 201
6658.880 202
6659.268 190
6659.656 191
6660.044 208
6660.432 170
6660.819 177
6661.207 170
6661.595 160
6661.983 168
6662.371 185
6662.759 216
6663.147 226
6663.535 212
6663.923 212
6664.311 192
6664.699 211
6665.087 215
6665.476 170
6665.864 184
6666.252 166
6666.640 162
6667.028 189
6667.416 212
6667.804 195
6668.192 181
6668.581 148
6668.969 163
6669.357 173
6669.745 197
6670.133 193
6670.522 189
6670.910 187
6671.298 214
6671.686 219
6672.075 226
6672.463 217
6672.851 201
6673.239 209
6673.628 203
6674.016 181
6674.404 189
6674.793 181
6675.181 218
6675.569 183
6675.958 191
6676.346 195
6676.735 194
6677.123 201
6677.511 177
6677.900 197
6678.288 187
6678.677 200
6679.065 197
6679.454 206
6679.842 189
6680.231 184
6680.619 175
6681.008 188
6681.396 212
6681.785 195
6682.173 191
6682.562 182
6682.951 185
6683.339 231
6683.728 235
6684.116 220
6684.505 204
6684.894 193
6685.282 216
6685.671 237
6686.060 208
6686.448 199
6686.837 178
6687.226 145
6687.614 183
6688.003 217
6688.392 209
6688.781 203
6689.169 200
6689.558 203
6689.947 208
6690.336 191
6690.725 144
6691.113 158
6691.502 153
6691.891 172
6692.280 171
6692.669 160
6693.058 164
6693.447 175
6693.835 156
6694.224 153
6694.613 144
6695.002 186
6695.391 180
6695.780 204
6696.169 227
6696.558 196
6696.947 169
6697.336 167
6697.725 212
6698.114 209
6698.503 191
6698.892 195
6699.281 191
6699.670 205
6700.059 213
6700.448 188
6700.837 163
6701.227 162
6701.616 181
6702.005 199
6702.394 197
6702.783 201
6703.172 208
6703.562 195
6703.951 189
6704.340 181
6704.729 195
6705.118 199
6705.508 187
6705.897 187
6706.286 198
6706.675 216
6707.065 213
6707.454 188
6707.843 181
6708.233 230
6708.622 189
6709.011 195
6709.401 172
6709.790 183
6710.179 266
6710.569 260
6710.958 199
6711.347 207
6711.737 179
6712.126 160
6712.516 148
6712.905 138
6713.295 144
6713.684 157
6714.074 222
6714.463 225
6714.853 231
6715.242 209
6715.632 192
6716.021 198
6716.411 196
6716.800 205
6717.190 181
6717.580 196
6717.969 204
6718.359 166
6718.748 181
6719.138 181
6719.528 184
6719.917 167
6720.307 186
6720.697 207
6721.086 195
6721.476 183
6721.866 194
6722.255 199
6722.645 175
6723.035 174
6723.425 182
6723.814 187
6724.204 163
6724.594 163
6724.984 152
6725.374 147
6725.763 155
6726.153 167
6726.543 181
6726.933 181
6727.323 170
6727.713 183
6728.103 217
6728.493 208
6728.882 187
6729.272 179
6729.662 186
6730.052 206
6730.442 186
6730.832 176
6731.222 167
6731.612 158
6732.002 155
6732.392 139
6732.782 156
6733.172 197
6733.562 189
6733.952 196
6734.342 215
6734.733 214
6735.123 225
6735.513 232
6735.903 204
6736.293 188
6736.683 184
6737.073 177
6737.463 222
6737.854 197
6738.244 191
6738.634 179
6739.024 189
6739.414 194
6739.805 172
6740.195 170
6740.585 151
6740.975 138
6741.366 185
6741.756 168
6742.146 141
6742.537 180
6742.927 214
6743.317 190
6743.708 164
6744.098 181
6744.488 188
6744.879 195
6745.269 229
6745.659 229
6746.050 198
6746.440 213
6746.831 221
6747.221 232
6747.612 206
6748.002 173
6748.393 170
6748.783 179
6749.174 169
6749.564 162
6749.955 134
6750.345 158
6750.736 179
6751.126 196
6751.517 200
6751.907 203
6752.298 203
6752.689 200
6753.079 146
6753.470 166
6753.860 221
6754.251 232
6754.642 185
6755.032 151
6755.423 146
6755.814 156
6756.205 217
6756.595 179
6756.986 184
6757.377 195
6757.767 169
6758.158 186
6758.549 171
6758.940 152
6759.331 167
6759.721 152
6760.112 152
6760.503 162
6760.894 142
6761.285 195
6761.676 198
6762.066 187
6762.457 188
6762.848 156
6763.239 159
6763.630 151
6764.021 168
6764.412 187
6764.803 185
6765.194 257
6765.585 250
6765.976 256
6766.367 258
6766.758 224
6767.149 166
6767.540 159
6767.931 164
6768.322 176
6768.713 190
6769.104 182
6769.495 183
6769.886 195
6770.277 195
6770.669 200
6771.060 183
6771.451 160
6771.842 195
6772.233 213
6772.624 231
6773.016 184
6773.407 168
6773.798 171
6774.189 176
6774.580 197
6774.972 155
6775.363 207
6775.754 188
6776.145 144
6776.537 159
6776.928 177
6777.319 196
6777.711 196
6778.102 212
6778.493 192
6778.885 224
6779.276 246
6779.667 230
6780.059 172
6780.450 182
6780.842 159
6781.233 167
6781.625 176
6782.016 192
6782.407 206
6782.799 196
6783.190 200
6783.582 176
6783.973 196
6784.365 190
6784.757 202
6785.148 215
6785.540 214
6785.931 230
6786.323 192
6786.714 159
6787.106 209
6787.498 221
6787.889 173
6788.281 158
6788.672 152
6789.064 174
6789.456 190
6789.847 189
6790.239 174
6790.631 156
6791.023 161
6791.414 174
6791.806 152
6792.198 152
6792.589 191
6792.981 174
6793.373 173
6793.765 163
6794.157 142
6794.548 161
6794.940 198
6795.332 210
6795.724 184
6796.116 191
6796.508 197
6796.900 188
6797.291 174
6797.683 177
6798.075 174
6798.467 205
6798.859 234
6799.251 215
6799.643 195
6800.035 199
6800.427 195
6800.819 218
6801.211 160
6801.603 163
6801.995 176
6802.387 205
6802.779 196
6803.171 189
6803.563 184
6803.955 162
6804.347 153
6804.740 127
6805.132 155
6805.524 169
6805.916 158
6806.308 149
6806.700 179
6807.092 178
6807.485 175
6807.877 162
6808.269 125
6808.661 158
6809.053 171
6809.446 178
6809.838 196
6810.230 207
6810.622 188
6811.015 192
6811.407 186
6811.799 168
6812.192 174
6812.584 199
6812.976 184
6813.369 175
6813.761 188
6814.153 176
6814.546 144
6814.938 162
6815.331 183
6815.723 199
6816.115 205
6816.508 164
6816.900 164
6817.293 179
6817.685 170
6818.078 155
6818.470 182
6818.863 188
6819.255 223
6819.648 215
6820.040 207
6820.433 254
6820.826 281
6821.218 230
6821.611 199
6822.003 162
6822.396 166
6822.789 137
6823.181 150
6823.574 179
6823.967 185
6824.359 174
6824.752 166
6825.145 155
6825.537 148
6825.930 156
6826.323 166
6826.715 179
6827.108 159
6827.501 157
6827.894 180
6828.287 169
6828.679 151
6829.072 146
6829.465 119
6829.858 140
6830.251 156
6830.643 184
6831.036 192
6831.429 154
6831.822 161
6832.215 163
6832.608 167
6833.001 175
6833.394 171
6833.787 169
6834.180 175
6834.573 202
6834.966 203
6835.359 193
6835.752 165
6836.145 196
6836.538 206
6836.931 199
6837.324 193
6837.717 180
6838.110 172
6838.503 184
6838.896 168
6839.289 142
6839.682 167
6840.075 196
6840.468 159
6840.862 135
6841.255 154
6841.648 163
6842.041 176
6842.434 184
6842.827 202
6843.221 206
6843.614 161
6844.007 194
6844.400 213
6844.794 194
6845.187 198
6845.580 203
6845.974 173
6846.367 162
6846.760 214
6847.153 192
6847.547 156
6847.940 131
6848.333 118
6848.727 132
6849.120 127
6849.514 147
6849.907 153
6850.300 175
6850.694 156
6851.087 161
6851.481 204
6851.874 215
6852.268 183
6852.661 161
6853.055 163
6853.448 181
6853.842 184
6854.235 193
6854.629 191
6855.022 159
6855.416 152
6855.809 160
6856.203 196
6856.597 188
6856.990 180
6857.384 212
6857.778 209
6858.171 193
6858.565 153
6858.958 173
6859.352 178
6859.746 163
6860.140 186
6860.533 175
6860.927 162
6861.321 135
6861.714 155
6862.108 162
6862.502 156
6862.896 168
6863.290 150
6863.683 203
6864.077 212
6864.471 223
6864.865 208
6865.259 209
6865.653 233
6866.046 221
6866.440 198
6866.834 197
6867.228 194
6867.622 220
6868.016 190
6868.410 145
6868.804 160
6869.198 183
6869.592 165
6869.986 148
6870.380 160
6870.774 161
6871.168 189
6871.562 192
6871.956 141
6872.350 154
6872.744 210
6873.138 208
6873.532 195
6873.926 180
6874.320 173
6874.714 165
6875.108 200
6875.503 223
6875.897 200
6876.291 193
6876.685 183
6877.079 166
6877.473 178
6877.868 198
6878.262 171
6878.656 158
6879.050 187
6879.445 209
6879.839 172
6880.233 180
6880.627 142
6881.022 151
6881.416 178
6881.810 209
6882.205 180
6882.599 161
6882.993 139
6883.388 135
6883.782 145
6884.177 137
6884.571 163
6884.965 208
6885.360 177
6885.754 198
6886.149 241
6886.543 242
6886.938 215
6887.332 203
6887.727 153
6888.121 136
6888.516 155
6888.910 186
6889.305 203
6889.699 239
6890.094 200
6890.488 174
6890.883 202
6891.277 219
6891.672 216
6892.067 198
6892.461 240
6892.856 207
6893.251 174
6893.645 149
6894.040 141
6894.435 168
6894.829 180
6895.224 154
6895.619 151
6896.013 182
6896.408 173
6896.803 187
6897.198 174
6897.592 189
6897.987 185
6898.382 183
6898.777 192
6899.172 184
6899.566 169
6899.961 185
6900.356 197
6900.751 170
6901.146 153
6901.541 158
6901.936 150
6902.331 127
6902.726 178
6903.120 155
6903.515 156
6903.910 186
6904.305 216
6904.700 231
6905.095 241
6905.490 181
6905.885 188
6906.280 178
6906.675 188
6907.070 184
6907.465 184
6907.861 217
6908.256 213
6908.651 232
6909.046 192
6909.441 181
6909.836 199
6910.231 192
6910.626 184
6911.021 180
6911.417 160
6911.812 135
6912.207 132
6912.602 153
6912.997 191
6913.393 176
6913.788 180
6914.183 164
6914.578 171
6914.974 180
6915.369 179
6915.764 187
6916.160 183
6916.555 195
6916.950 183
6917.345 151
6917.741 133
6918.136 171
6918.532 146
6918.927 192
6919.322 197
6919.718 183
6920.113 173
6920.509 151
6920.904 146
6921.299 138
6921.695 173
6922.090 145
6922.486 155
6922.881 155
6923.277 161
6923.672 171
6924.068 169
6924.463 178
6924.859 178
6925.255 182
6925.650 192
6926.046 170
6926.441 164
6926.837 164
6927.233 154
6927.628 126
6928.024 136
6928.420 149
6928.815 159
6929.211 143
6929.607 156
6930.002 184
6930.398 213
6930.794 192
6931.189 166
6931.585 151
6931.981 192
6932.377 229
6932.772 220
6933.168 205
6933.564 180
6933.960 156
6934.356 182
6934.751 190
6935.147 142
6935.543 151
6935.939 133
6936.335 130
6936.731 136
6937.127 168
6937.523 187
6937.919 161
6938.315 145
6938.710 156
6939.106 162
6939.502 149
6939.898 160
6940.294 159
6940.690 172
6941.086 164
6941.482 190
6941.878 182
6942.274 175
6942.671 156
6943.067 159
6943.463 170
6943.859 199
6944.255 242
6944.651 205
6945.047 204
6945.443 192
6945.839 170
6946.236 181
6946.632 154
6947.028 168
6947.424 186
6947.820 167
6948.217 167
6948.613 171
6949.009 143
6949.405 177
6949.802 161
6950.198 126
6950.594 144
6950.990 141
6951.387 148
6951.783 150
6952.179 125
6952.576 160
6952.972 159
6953.368 145
6953.765 142
6954.161 163
6954.558 195
6954.954 154
6955.350 144
6955.747 149
6956.143 142
6956.540 125
6956.936 104
6957.333 143
6957.729 151
6958.126 172
6958.522 174
6958.919 193
6959.315 179
6959.712 158
6960.108 148
6960.505 133
6960.902 152
6961.298 190
6961.695 168
6962.091 176
6962.488 155
6962.885 158
6963.281 180
6963.678 158
6964.075 176
6964.471 145
6964.868 164
6965.265 179
6965.661 149
6966.058 146
6966.455 158
6966.852 159
6967.248 133
6967.645 145
6968.042 161
6968.439 132
6968.835 122
6969.232 144
6969.629 172
6970.026 181
6970.423 188
6970.820 166
6971.217 149
6971.613 163
6972.010 131
6972.407 137
6972.804 120
6973.201 127
6973.598 137
6973.995 173
6974.392 146
6974.789 161
6975.186 142
6975.583 139
6975.980 135
6976.377 143
6976.774 165
6977.171 152
6977.568 160
6977.965 143
6978.362 156
6978.759 141
6979.156 119
6979.554 171
6979.951 150
6980.348 169
6980.745 188
6981.142 188
6981.539 178
6981.936 194
6982.334 191
6982.731 171
6983.128 199
6983.525 195
6983.922 177
6984.320 172
6984.717 155
6985.114 183
6985.512 166
6985.909 195
6986.306 190
6986.703 189
6987.101 128
6987.498 155
6987.895 173
6988.293 155
6988.690 153
6989.088 151
6989.485 161
6989.882 179
6990.280 173
6990.677 122
6991.075 131
6991.472 168
6991.870 175
6992.267 192
6992.665 194
6993.062 150
6993.460 153
6993.857 130
6994.255 119
6994.652 106
6995.050 115
6995.447 121
6995.845 107
6996.242 107
6996.640 116
6997.038 160
6997.435 161
6997.833 164
6998.230 175
6998.628 165
6999.026 147
6999.423 126
6999.821 149
7000.219 173
7000.617 199
7001.014 209
7001.412 194
7001.810 154
7002.208 160
7002.605 202
7003.003 183
7003.401 158
7003.799 120
7004.196 156
7004.594 186
7004.992 170
7005.390 156
7005.788 162
7006.186 178
7006.584 155
7006.981 154
7007.379 165
7007.777 157
7008.175 138
7008.573 134
7008.971 121
7009.369 124
7009.767 165
7010.165 184
7010.563 153
7010.961 170
7011.359 168
7011.757 174
7012.155 158
7012.553 123
7012.951 121
7013.349 122
7013.747 120
7014.145 128
7014.544 138
7014.942 124
7015.340 104
7015.738 104
7016.136 134
7016.534 176
7016.932 183
7017.331 177
7017.729 149
7018.127 131
7018.525 137
7018.923 146
7019.322 171
7019.720 180
7020.118 204
7020.516 180
7020.915 162
7021.313 149
7021.711 157
7022.110 170
7022.508 158
7022.906 130
7023.305 170
7023.703 185
7024.101 184
7024.500 168
7024.898 142
7025.297 150
7025.695 158
7026.093 131
7026.492 117
7026.890 180
7027.289 176
7027.687 162
7028.086 163
7028.484 169
7028.883 160
7029.281 140
7029.680 150
7030.078 137
7030.477 152
7030.876 111
7031.274 117
7031.673 162
7032.071 189
7032.470 178
7032.869 161
7033.267 151
7033.666 155
7034.064 174
7034.463 172
7034.862 189
7035.261 192
7035.659 232
7036.058 240
7036.457 206
7036.855 163
7037.254 165
7037.653 172
7038.052 162
7038.450 146
7038.849 153
7039.248 166
7039.647 143
7040.046 123
7040.445 132
7040.843 141
7041.242 150
7041.641 132
7042.040 117
7042.439 141
7042.838 152
7043.237 169
7043.636 177
7044.035 194
7044.434 189
7044.833 168
7045.232 160
7045.630 176
7046.029 173
7046.428 149
7046.828 183
7047.227 168
7047.626 155
7048.025 136
7048.424 179
7048.823 163
7049.222 155
7049.621 174
7050.020 160
7050.419 146
7050.818 121
7051.217 125
7051.617 115
7052.016 143
7052.415 163
7052.814 157
7053.213 119
7053.613 154
7054.012 147
7054.411 122
7054.810 130
7055.210 148
7055.609 137
7056.008 136
7056.407 143
7056.807 175
7057.206 174
7057.605 162
7058.005 169
7058.404 154
7058.803 132
7059.203 140
7059.602 164
7060.002 152
7060.401 143
7060.800 174
7061.200 172
7061.599 159
7061.999 125
7062.398 137
7062.798 132
7063.197 158
7063.597 171
7063.996 182
7064.396 160
7064.795 116
7065.195 134
7065.594 147
7065.994 149
7066.393 143
7066.793 156
7067.193 163
7067.592 168
7067.992 131
7068.391 106
7068.791 120
7069.191 159
7069.590 133
7069.990 113
7070.390 144
7070.789 166
7071.189 172
7071.589 158
7071.989 151
7072.388 138
7072.788 125
7073.188 132
7073.588 139
7073.987 147
7074.387 120
7074.787 117
7075.187 125
7075.587 143
7075.986 175
7076.386 158
7076.786 138
7077.186 130
7077.586 185
7077.986 166
7078.386 171
7078.786 134
7079.186 148
7079.586 186
7079.986 160
7080.386 178
7080.786 184
7081.186 166
7081.586 122
7081.986 167
7082.386 183
7082.786 177
7083.186 157
7083.586 124
7083.986 107
7084.386 99
7084.786 114
7085.186 145
7085.586 194
7085.986 183
7086.386 159
7086.787 127
7087.187 137
7087.587 130
7087.987 114
7088.387 103
7088.787 127
7089.188 160
7089.588 168
7089.988 143
7090.388 166
7090.789 171
7091.189 150
7091.589 155
7091.990 148
7092.390 151
7092.790 148
7093.191 155
7093.591 178
7093.991 156
7094.392 148
7094.792 177
7095.192 167
7095.593 148
7095.993 131
7096.394 155
7096.794 140
7097.194 158
7097.595 166
7097.995 169
7098.396 151
7098.796 112
7099.197 136
7099.597 154
7099.998 144
7100.398 146
7100.799 121
7101.199 154
7101.600 145
7102.001 152
7102.401 144
7102.802 158
7103.202 156
7103.603 177
7104.004 165
7104.404 166
7104.805 143
7105.206 139
7105.606 150
7106.007 155
7106.408 133
7106.808 115
7107.209 118
7107.610 121
7108.011 125
7108.411 139
7108.812 137
7109.213 138
7109.614 136
7110.015 147
7110.415 131
7110.816 147
7111.217 149
7111.618 151
7112.019 152
7112.420 149
7112.821 148
7113.221 150
7113.622 147
7114.023 140
7114.424 158
7114.825 170
7115.226 144
7115.627 166
7116.028 160
7116.429 130
7116.830 127
7117.231 142
7117.632 130
7118.033 128
7118.434 139
7118.835 150
7119.236 177
7119.637 190
7120.038 195
7120.439 198
7120.841 215
7121.242 205
7121.643 221
7122.044 211
7122.445 186
7122.846 188
7123.247 174
7123.649 162
7124.050 179
7124.451 159
7124.852 128
7125.254 143
7125.655 191
7126.056 169
7126.457 135
7126.859 150
7127.260 157
7127.661 166
7128.063 192
7128.464 151
7128.865 156
7129.267 152
7129.668 166
7130.069 149
7130.471 142
7130.872 142
7131.273 137
7131.675 128
7132.076 130
7132.478 116
7132.879 131
7133.281 131
7133.682 117
7134.084 131
7134.485 148
7134.887 166
7135.288 163
7135.690 126
7136.091 176
7136.493 198
7136.894 137
7137.296 107
7137.697 100
7138.099 142
7138.501 166
7138.902 149
7139.304 130
7139.706 138
7140.107 154
7140.509 174
7140.910 152
7141.312 165
7141.714 177
7142.116 159
7142.517 139
7142.919 142
7143.321 140
7143.723 164
7144.124 125
7144.526 159
7144.928 133
7145.330 133
7145.731 166
7146.133 169
7146.535 154
7146.937 146
7147.339 138
7147.741 119
7148.143 97
7148.544 120
7148.946 109
7149.348 133
7149.750 171
7150.152 157
7150.554 153
7150.956 135
7151.358 128
7151.760 108
7152.162 118
7152.564 142
7152.966 164
7153.368 159
7153.770 140
7154.172 140
7154.574 137
7154.976 132
7155.378 123
7155.780 123
7156.183 142
7156.585 153
7156.987 166
7157.389 180
7157.791 143
7158.193 110
7158.595 110
7158.998 150
7159.400 144
7159.802 134
7160.204 123
7160.606 142
7161.009 148
7161.411 152
7161.813 147
7162.215 123
7162.618 125
7163.020 150
7163.422 150
7163.825 147
7164.227 123
7164.629 109
7165.032 157
7165.434 169
7165.836 166
7166.239 137
7166.641 114
7167.044 117
7167.446 137
7167.848 143
7168.251 148
7168.653 151
7169.056 138
7169.458 169
7169.861 153
7170.263 149
7170.666 165
7171.068 173
7171.471 127
7171.873 160
7172.276 183
7172.679 164
7173.081 153
7173.484 159
7173.886 139
7174.289 124
7174.692 128
7175.094 159
7175.497 146
7175.899 148
7176.302 147
7176.705 143
7177.107 130
7177.510 137
7177.913 162
7178.316 185
7178.718 180
7179.121 132
7179.524 133
7179.927 117
7180.329 106
7180.732 127
7181.135 131
7181.538 129
7181.941 111
7182.344 124
7182.746 104
7183.149 106
7183.552 118
7183.955 153
7184.358 183
7184.761 189
7185.164 170
7185.567 159
7185.970 177
7186.373 157
7186.775 171
7187.178 169
7187.581 147
7187.984 118
7188.387 135
7188.790 117
7189.193 93
7189.597 119
7190.000 114
7190.403 120
7190.806 149
7191.209 141
7191.612 133
7192.015 130
7192.418 133
7192.821 143
7193.224 116
7193.628 133
7194.031 122
7194.434 118
7194.837 133
7195.240 129
7195.644 127
7196.047 128
7196.450 157
7196.853 168
7197.256 200
7197.660 213
7198.063 198
7198.466 149
7198.870 132
7199.273 124
7199.676 169
7200.080 143
7200.483 101
7200.886 119
7201.290 129
7201.693 135
7202.096 115
7202.500 116
7202.903 139
7203.307 116
7203.710 112
7204.114 125
7204.517 130
7204.921 139
7205.324 168
7205.727 169
7206.131 130
7206.535 134
7206.938 161
7207.342 191
7207.745 148
7208.149 149
7208.552 130
7208.956 151
7209.359 130
7209.763 137
7210.167 124
7210.570 116
7210.974 127
7211.378 152
7211.781 140
7212.185 134
7212.589 158
7212.992 156
7213.396 162
7213.800 134
7214.203 128
7214.607 145
7215.011 147
7215.415 146
7215.818 158
7216.222 154
7216.626 136
7217.030 126
7217.434 152
7217.838 138
7218.241 153
7218.645 149
7219.049 143
7219.453 146
7219.857 162
7220.261 169
7220.665 134
7221.069 128
7221.473 130
7221.876 127
7222.280 124
7222.684 134
7223.088 149
7223.492 156
7223.896 162
7224.300 144
7224.704 141
7225.108 109
7225.513 103
7225.917 127
7226.321 143
7226.725 138
7227.129 124
7227.533 131
7227.937 155
7228.341 168
7228.745 164
7229.149 172
7229.554 155
7229.958 160
7230.362 157
7230.766 144
7231.170 142
7231.575 184
7231.979 193
7232.383 202
7232.787 188
7233.192 159
7233.596 151
7234.000 147
7234.404 137
7234.809 151
7235.213 155
7235.617 167
7236.022 144
7236.426 145
7236.830 156
7237.235 130
7237.639 116
7238.044 142
7238.448 117
7238.852 166
7239.257 157
7239.661 159
7240.066 176
7240.470 160
7240.875 145
7241.279 134
7241.684 149
7242.088 131
7242.493 125
7242.897 129
7243.302 142
7243.706 90
7244.111 118
7244.515 136
7244.920 113
7245.325 95
7245.729 114
7246.134 104
7246.539 109
7246.943 112
7247.348 127
7247.753 133
7248.157 129
7248.562 150
7248.967 140
7249.371 149
7249.776 134
7250.181 134
7250.586 145
7250.990 144
7251.395 154
7251.800 202
7252.205 198
7252.609 176
7253.014 162
7253.419 148
7253.824 172
7254.229 165
7254.634 146
7255.038 153
7255.443 168
7255.848 163
7256.253 187
7256.658 163
7257.063 131
7257.468 117
7257.873 99
7258.278 98
7258.683 113
7259.088 97
7259.493 104
7259.898 152
7260.303 154
7260.708 136
7261.113 162
7261.518 167
7261.923 159
7262.328 157
7262.733 150
7263.138 136
7263.543 142
7263.949 175
7264.354 140
7264.759 116
7265.164 113
7265.569 115
7265.974 128
7266.379 131
7266.785 136
7267.190 135
7267.595 152
7268.000 146
7268.406 183
7268.811 176
7269.216 141
7269.621 130
7270.027 127
7270.432 146
7270.837 168
7271.243 161
7271.648 169
7272.053 144
7272.459 130
7272.864 126
7273.269 112
7273.675 100
7274.080 94
7274.486 106
7274.891 103
7275.296 134
7275.702 120
7276.107 124
7276.513 116
7276.918 132
7277.324 141
7277.729 125
7278.135 132
7278.540 118
7278.946 105
7279.351 113
7279.757 102
7280.163 102
7280.568 110
7280.974 122
7281.379 142
7281.785 152
7282.191 152
7282.596 139
7283.002 140
7283.408 159
7283.813 153
7284.219 137
7284.625 151
7285.030 192
7285.436 167
7285.842 154
7286.248 165
7286.653 148
7287.059 120
7287.465 129
7287.871 132
7288.276 168
7288.682 154
7289.088 124
7289.494 111
7289.900 107
7290.306 133
7290.711 123
7291.117 113
7291.523 137
7291.929 134
7292.335 140
7292.741 153
7293.147 169
7293.553 150
7293.959 140
7294.365 154
7294.771 150
7295.177 144
7295.583 117
7295.989 119
7296.395 128
7296.801 130
7297.207 120
7297.613 97
7298.019 107
7298.425 152
7298.831 174
7299.237 169
7299.643 160
7300.050 185
7300.456 177
7300.862 135
7301.268 116
7301.674 134
7302.080 111
7302.486 117
7302.893 114
7303.299 130
7303.705 137
7304.111 128
7304.518 115
7304.924 94
7305.330 107
7305.736 94
7306.143 144
7306.549 159
7306.955 147
7307.362 163
7307.768 161
7308.174 141
7308.581 144
7308.987 151
7309.394 149
7309.800 140
7310.206 138
7310.613 156
7311.019 130
7311.426 118
7311.832 116
7312.239 144
7312.645 147
7313.052 141
7313.458 130
7313.865 124
7314.271 123
7314.678 110
7315.084 122
7315.491 119
7315.897 104
7316.304 122
7316.710 119
7317.117 130
7317.524 136
7317.930 139
7318.337 110
7318.744 115
7319.150 108
7319.557 109
7319.964 140
7320.370 129
7320.777 118
7321.184 132
7321.590 159
7321.997 143
7322.404 139
7322.811 149
7323.217 124
7323.624 134
7324.031 151
7324.438 132
7324.845 149
7325.251 157
7325.658 141
7326.065 175
7326.472 163
7326.879 126
7327.286 106
7327.693 89
7328.099 80
7328.506 79
7328.913 108
7329.320 113
7329.727 116
7330.134 124
7330.541 135
7330.948 114
7331.355 126
7331.762 118
7332.169 125
7332.576 120
7332.983 120
7333.390 114
7333.797 128
7334.204 128
7334.612 116
7335.019 128
7335.426 124
7335.833 138
7336.240 132
7336.647 150
7337.054 143
7337.461 142
7337.869 129
7338.276 128
7338.683 153
7339.090 141
7339.497 150
7339.905 164
7340.312 144
7340.719 139
7341.126 117
7341.534 102
7341.941 135
7342.348 146
7342.756 169
7343.163 141
7343.570 123
7343.978 123
7344.385 133
7344.792 144
7345.200 133
7345.607 133
7346.015 134
7346.422 120
7346.829 134
7347.237 142
7347.644 143
7348.052 115
7348.459 93
7348.867 129
7349.274 133
7349.682 121
7350.089 119
7350.497 123
7350.904 138
7351.312 173
7351.719 162
7352.127 162
7352.534 176
7352.942 134
7353.350 122
7353.757 102
7354.165 120
7354.573 134
7354.980 139
7355.388 132
7355.796 116
7356.203 154
7356.611 185
7357.019 144
7357.426 136
7357.834 154
7358.242 164
7358.650 145
7359.057 131
7359.465 125
7359.873 147
7360.281 146
7360.689 147
7361.096 190
7361.504 174
7361.912 141
7362.320 150
7362.728 133
7363.136 119
7363.544 150
7363.951 142
7364.359 118
7364.767 117
7365.175 118
7365.583 118
7365.991 130
7366.399 122
7366.807 113
7367.215 101
7367.623 112
7368.031 117
7368.439 123
7368.847 127
7369.255 128
7369.663 100
7370.071 99
7370.479 122
7370.887 142
7371.296 188
7371.704 188
7372.112 157
7372.520 162
7372.928 155
7373.336 150
7373.744 177
7374.153 175
7374.561 158
7374.969 152
7375.377 140
7375.785 123
7376.194 125
7376.602 128
7377.010 128
7377.418 132
7377.827 151
7378.235 164
7378.643 152
7379.052 113
7379.460 105
7379.868 100
7380.277 85
7380.685 83
7381.093 110
7381.502 119
7381.910 121
7382.319 134
7382.727 121
7383.135 114
7383.544 130
7383.952 135
7384.361 110
7384.769 108
7385.178 92
7385.586 130
7385.995 137
7386.403 114
7386.812 128
7387.220 136
7387.629 148
7388.037 126
7388.446 149
7388.855 137
7389.263 97
7389.672 116
7390.080 118
7390.489 112
7390.898 105
7391.306 133
7391.715 126
7392.124 110
7392.532 116
7392.941 116
7393.350 91
7393.759 110
7394.167 126
7394.576 114
7394.985 125
7395.394 101
7395.802 114
7396.211 119
7396.620 113
7397.029 100
7397.438 112
7397.846 132
7398.255 124
7398.664 134
7399.073 139
7399.482 145
7399.891 120
7400.300 156
7400.709 135
7401.118 116
7401.527 127
7401.935 137
7402.344 158
7402.753 144
7403.162 140
7403.571 130
7403.980 111
7404.389 126
7404.798 144
7405.207 140
7405.617 130
7406.026 109
7406.435 103
7406.844 144
7407.253 136
7407.662 99
7408.071 101
7408.480 121
7408.889 124
7409.299 119
7409.708 138
7410.117 114
7410.526 109
7410.935 131
7411.344 98
7411.754 83
7412.163 122
7412.572 110
7412.981 95
7413.391 109
7413.800 123
7414.209 114
7414.619 115
7415.028 130
7415.437 157
7415.847 138
7416.256 136
7416.665 142
7417.075 118
7417.484 122
7417.893 125
7418.303 134
7418.712 111
7419.122 104
7419.531 86
7419.940 96
7420.350 121
7420.759 149
7421.169 154
7421.578 141
7421.988 138
7422.397 130
7422.807 121
7423.216 111
7423.626 111
7424.036 101
7424.445 107
7424.855 93
7425.264 92
7425.674 93
7426.084 90
7426.493 101
7426.903 136
7427.312 125
7427.722 116
7428.132 129
7428.541 119
7428.951 100
7429.361 111
7429.771 95
7430.180 96
7430.590 99
7431.000 122
7431.410 127
7431.819 145
7432.229 158
7432.639 151
7433.049 137
7433.459 145
7433.868 140
7434.278 127
7434.688 91
7435.098 87
7435.508 104
7435.918 115
7436.328 115
7436.738 100
7437.147 119
7437.557 96
7437.967 134
7438.377 144
7438.787 132
7439.197 128
7439.607 93
7440.017 116
7440.427 105
7440.837 83
7441.247 117
7441.657 132
7442.067 157
7442.477 146
7442.888 121
7443.298 106
7443.708 116
7444.118 151
7444.528 137
7444.938 108
7445.348 93
7445.758 102
7446.169 118
7446.579 109
7446.989 138
7447.399 115
7447.809 123
7448.220 133
7448.630 121
7449.040 124
7449.450 128
7449.861 109
7450.271 105
7450.681 120
7451.092 135
7451.502 124
7451.912 134
7452.323 168
7452.733 170
7453.143 142
7453.554 132
7453.964 125
7454.374 151
7454.785 133
7455.195 128
7455.606 138
7456.016 118
7456.427 141
7456.837 152
7457.247 142
7457.658 124
7458.068 110
7458.479 109
7458.890 108
7459.300 108
7459.711 115
7460.121 134
7460.532 146
7460.942 110
7461.353 117
7461.763 133
7462.174 125
7462.585 121
7462.995 120
7463.406 150
7463.817 160
7464.227 150
7464.638 127
7465.049 104
7465.459 101
7465.870 126
7466.281 125
7466.692 143
7467.102 143
7467.513 159
7467.924 168
7468.335 150
7468.745 144
7469.156 146
7469.567 157
7469.978 129
7470.389 102
7470.800 90
7471.210 98
7471.621 114
7472.032 137
7472.443 157
7472.854 130
7473.265 105
7473.676 106
7474.087 112
7474.498 123
7474.909 128
7475.320 137
7475.731 114
7476.142 126
7476.553 127
7476.964 123
7477.375 120
7477.786 113
7478.197 115
7478.608 105
7479.019 163
7479.430 175
7479.841 132
7480.252 126
7480.663 140
7481.074 129
7481.486 129
7481.897 115
7482.308 123
7482.719 184
7483.130 143
7483.541 115
7483.953 132
7484.364 127
7484.775 144
7485.186 135
7485.598 100
7486.009 79
7486.420 123
7486.831 133
7487.243 117
7487.654 119
7488.065 112
7488.477 109
7488.888 104
7489.299 125
7489.711 116
7490.122 114
7490.534 114
7490.945 122
7491.356 145
7491.768 120
7492.179 110
7492.591 125
7493.002 119
7493.414 137
7493.825 122
7494.237 97
7494.648 112
7495.060 101
7495.471 113
7495.883 138
7496.294 104
7496.706 131
7497.117 112
7497.529 112
7497.940 143
7498.352 116
7498.764 125
7499.175 116
7499.587 99
7499.999 92
7500.410 125
7500.822 118
7501.234 115
7501.645 100
7502.057 94
7502.469 92
7502.880 100
7503.292 143
7503.704 162
7504.116 168
7504.528 137
7504.939 116
7505.351 110
7505.763 143
7506.175 126
7506.587 108
7506.998 131
7507.410 142
7507.822 133
7508.234 128
7508.646 133
7509.058 132
7509.470 124
7509.882 141
7510.294 103
7510.706 105
7511.117 133
7511.529 126
7511.941 100
7512.353 89
7512.765 97
7513.177 125
7513.589 127
7514.001 118
7514.414 129
7514.826 115
7515.238 111
7515.650 107
7516.062 122
7516.474 124
7516.886 132
7517.298 94
7517.710 94
7518.122 119
7518.535 123
7518.947 118
7519.359 123
7519.771 116
7520.183 98
7520.596 129
7521.008 146
7521.420 106
7521.832 122
7522.245 126
7522.657 125
7523.069 119
7523.481 136
7523.894 152
7524.306 148
7524.718 130
7525.131 101
7525.543 117
7525.955 112
7526.368 89
7526.780 104
7527.193 108
7527.605 100
7528.017 127
7528.430 128
7528.842 126
7529.255 130
7529.667 110
7530.080 88
7530.492 102
7530.905 97
7531.317 98
7531.730 99
7532.142 82
7532.555 79
7532.967 118
7533.380 135
7533.792 104
7534.205 125
7534.618 130
7535.030 139
7535.443 120
7535.855 117
7536.268 129
7536.681 109
7537.093 115
7537.506 114
7537.919 128
7538.332 128
7538.744 105
7539.157 124
7539.570 131
7539.982 158
7540.395 130
7540.808 123
7541.221 134
7541.634 141
7542.046 100
7542.459 100
7542.872 122
7543.285 136
7543.698 110
7544.111 111
7544.523 132
7544.936 126
7545.349 121
7545.762 90
7546.175 117
7546.588 110
7547.001 114
7547.414 126
7547.827 109
7548.240 99
7548.653 106
7549.066 81
7549.479 90
7549.892 108
7550.305 130
7550.718 119
7551.131 105
7551.544 94
7551.957 126
7552.370 88
7552.783 81
7553.196 134
7553.609 169
7554.023 152
7554.436 89
7554.849 96
7555.262 116
7555.675 83
7556.088 84
7556.502 128
7556.915 173
7557.328 144
7557.741 164
7558.154 157
7558.568 138
7558.981 117
7559.394 107
7559.808 127
7560.221 129
7560.634 143
7561.047 147
7561.461 151
7561.874 128
7562.287 113
7562.701 113
7563.114 145
7563.528 157
7563.941 141
7564.354 128
7564.768 119
7565.181 111
7565.595 114
7566.008 127
7566.422 129
7566.835 116
7567.249 101
7567.662 96
7568.076 96
7568.489 125
7568.903 123
7569.316 141
7569.730 146
7570.143 120
7570.557 96
7570.971 94
7571.384 91
7571.798 106
7572.211 157
7572.625 138
7573.039 99
7573.452 140
7573.866 136
7574.280 116
7574.693 116
7575.107 86
7575.521 68
7575.935 64
7576.348 95
7576.762 104
7577.176 93
7577.590 109
7578.003 100
7578.417 90
7578.831 94
7579.245 98
7579.659 120
7580.073 131
7580.486 134
7580.900 131
7581.314 110
7581.728 105
7582.142 126
7582.556 94
7582.970 103
7583.384 138
7583.798 136
7584.212 133
7584.626 131
7585.039 115
7585.453 93
7585.867 98
7586.281 119
7586.696 128
7587.110 132
7587.524 114
7587.938 140
7588.352 154
7588.766 127
7589.180 103
7589.594 79
7590.008 92
7590.422 102
7590.836 109
7591.251 113
7591.665 90
7592.079 122
7592.493 132
7592.907 126
7593.321 97
7593.736 95
7594.150 90
7594.564 123
7594.978 132
7595.393 92
7595.807 93
7596.221 104
7596.635 89
7597.050 78
7597.464 84
7597.878 66
7598.293 67
7598.707 98
7599.121 115
7599.536 111
7599.950 87
7600.365 112
7600.779 102
7601.193 99
7601.608 107
7602.022 116
7602.437 94
7602.851 108
7603.266 121
7603.680 153
7604.095 124
7604.509 116
7604.924 131
7605.338 131
7605.753 163
7606.167 126
7606.582 116
7606.996 140
7607.411 121
7607.826 96
7608.240 100
7608.655 95
7609.070 120
7609.484 134
7609.899 141
7610.314 127
7610.728 108
7611.143 106
7611.558 142
7611.972 161
7612.387 135
7612.802 132
7613.216 118
7613.631 111
7614.046 110
7614.461 117
7614.876 94
7615.290 110
7615.705 87
7616.120 101
7616.535 116
7616.950 112
7617.365 137
7617.779 121
7618.194 96
7618.609 116
7619.024 122
7619.439 101
7619.854 79
7620.269 59
7620.684 95
7621.099 109
7621.514 122
7621.929 135
7622.344 134
7622.759 95
7623.174 100
7623.589 106
7624.004 92
7624.419 102
7624.834 102
7625.249 124
7625.664 118
7626.079 103
7626.494 98
7626.909 84
7627.325 110
7627.740 91
7628.155 107
7628.570 87
7628.985 87
7629.400 92
7629.816 90
7630.231 112
7630.646 112
7631.061 121
7631.476 114
7631.892 112
7632.307 89
7632.722 89
7633.138 95
7633.553 98
7633.968 107
7634.384 110
7634.799 99
7635.214 102
7635.630 153
7636.045 152
7636.460 150
7636.876 133
7637.291 116
7637.706 141
7638.122 126
7638.537 119
7638.953 96
7639.368 95
7639.784 95
7640.199 103
7640.615 101
7641.030 84
7641.446 126
7641.861 158
7642.277 117
7642.692 115
7643.108 132
7643.523 122
7643.939 111
7644.355 104
7644.770 91
7645.186 102
7645.601 94
7646.017 100
7646.433 76
7646.848 74
7647.264 65
7647.680 85
7648.095 83
7648.511 77
7648.927 94
7649.343 107
7649.758 84
7650.174 87
7650.590 103
7651.006 115
7651.421 112
7651.837 105
7652.253 104
7652.669 102
7653.085 105
7653.501 69
7653.916 49
7654.332 102
7654.748 93
7655.164 93
7655.580 109
7655.996 104
7656.412 117
7656.828 117
7657.244 115
7657.660 135
7658.076 133
7658.492 108
7658.908 99
7659.324 114
7659.740 105
7660.156 120
7660.572 116
7660.988 105
7661.404 125
7661.820 114
7662.236 121
7662.652 141
7663.068 119
7663.484 111
7663.900 118
7664.316 149
7664.733 114
7665.149 120
7665.565 121
7665.981 147
7666.397 116
7666.813 134
7667.230 133
7667.646 123
7668.062 116
7668.478 123
7668.895 99
7669.311 102
7669.727 118
7670.143 102
7670.560 103
7670.976 68
7671.392 77
7671.809 115
7672.225 150
7672.641 142
7673.058 125
7673.474 122
7673.891 127
7674.307 104
7674.723 90
7675.140 95
7675.556 84
7675.973 100
7676.389 93
7676.806 68
7677.222 71
7677.639 76
7678.055 90
7678.472 77
7678.888 97
7679.305 78
7679.721 98
7680.138 133
7680.554 113
7680.971 161
7681.388 115
7681.804 101
7682.221 108
7682.638 76
7683.054 79
7683.471 85
7683.888 90
7684.304 81
7684.721 92
7685.138 77
7685.554 70
7685.971 100
7686.388 131
7686.804 107
7687.221 114
7687.638 119
7688.055 101
7688.472 89
7688.888 69
7689.305 82
7689.722 79
7690.139 89
7690.556 123
7690.973 140
7691.389 111
7691.806 112
7692.223 122
7692.640 102
7693.057 89
7693.474 101
7693.891 87
7694.308 62
7694.725 84
7695.142 94
7695.559 78
7695.976 99
7696.393 103
7696.810 94
7697.227 92
7697.644 106
7698.061 127
7698.478 105
7698.895 83
7699.312 82
7699.729 87
7700.146 91
7700.563 95
7700.981 98
7701.398 101
7701.815 116
7702.232 115
7702.649 103
7703.066 99
7703.484 118
7703.901 87
7704.318 97
7704.735 99
7705.152 114
7705.570 108
7705.987 95
7706.404 110
7706.822 129
7707.239 124
7707.656 135
7708.073 126
7708.491 136
7708.908 141
7709.326 124
7709.743 135
7710.160 140
7710.578 119
7710.995 121
7711.412 132
7711.830 134
7712.247 110
7712.665 87
7713.082 94
7713.500 83
7713.917 107
7714.335 79
7714.752 114
7715.170 120
7715.587 102
7716.005 112
7716.422 109
7716.840 93
7717.257 101
7717.675 97
7718.093 99
7718.510 115
7718.928 94
7719.345 98
7719.763 93
7720.181 113
7720.598 140
7721.016 152
7721.434 121
7721.851 66
7722.269 70
7722.687 88
7723.105 97
7723.522 102
7723.940 128
7724.358 102
7724.776 104
7725.193 103
7725.611 98
7726.029 118
7726.447 119
7726.865 114
7727.283 122
7727.700 126
7728.118 101
7728.536 105
7728.954 82
7729.372 90
7729.790 114
7730.208 117
7730.626 114
7731.044 127
7731.462 117
7731.880 100
7732.297 86
7732.715 100
7733.133 111
7733.551 104
7733.970 116
7734.388 98
7734.806 90
7735.224 81
7735.642 81
7736.060 102
7736.478 122
7736.896 135
7737.314 146
7737.732 104
7738.150 128
7738.568 124
7738.987 137
7739.405 131
7739.823 109
7740.241 109
7740.659 123
7741.078 118
7741.496 106
7741.914 136
7742.332 134
7742.751 124
7743.169 117
7743.587 101
7744.005 102
7744.424 98
7744.842 112
7745.260 105
7745.679 118
7746.097 107
7746.515 113
7746.934 105
7747.352 103
7747.771 83
7748.189 86
7748.607 94
7749.026 78
7749.444 80
7749.863 74
7750.281 98
7750.700 114
7751.118 106
7751.537 85
7751.955 62
7752.374 70
7752.792 70
7753.211 90
7753.629 79
7754.048 89
7754.466 97
7754.885 89
7755.304 96
7755.722 109
7756.141 98
7756.559 100
7756.978 107
7757.397 93
7757.815 111
7758.234 106
7758.653 84
7759.072 86
7759.490 111
7759.909 113
7760.328 99
7760.746 117
7761.165 114
7761.584 106
7762.003 117
7762.422 94
7762.840 101
7763.259 92
7763.678 104
7764.097 129
7764.516 99
7764.934 101
7765.353 122
7765.772 93
7766.191 80
7766.610 114
7767.029 110
7767.448 92
7767.867 130
7768.286 127
7768.705 122
7769.124 125
7769.543 129
7769.962 114
7770.381 109
7770.800 116
7771.219 89
7771.638 122
7772.057 116
7772.476 141
7772.895 130
7773.314 120
7773.733 114
7774.152 84
7774.571 85
7774.990 115
7775.410 111
7775.829 102
7776.248 107
7776.667 105
7777.086 79
7777.505 74
7777.925 79
7778.344 86
7778.763 89
7779.182 93
7779.602 113
7780.021 93
7780.440 63
7780.859 66
7781.279 71
7781.698 84
7782.117 96
7782.537 96
7782.956 81
7783.375 94
7783.795 97
7784.214 70
7784.634 88
7785.053 107
7785.472 110
7785.892 147
7786.311 99
7786.731 96
7787.150 73
7787.570 100
7787.989 108
7788.409 138
7788.828 136
7789.248 129
7789.667 111
7790.087 119
7790.506 101
7790.926 101
7791.345 85
7791.765 91
7792.185 118
7792.604 127
7793.024 121
7793.443 105
7793.863 97
7794.283 103
7794.702 119
7795.122 123
7795.542 114
7795.961 112
7796.381 99
7796.801 107
7797.221 111
7797.640 97
7798.060 84
7798.480 107
7798.900 109
7799.319 107
7799.739 105
7800.159 93
7800.579 65
7800.999 86
7801.418 77
7801.838 79
7802.258 78
7802.678 86
7803.098 76
7803.518 101
7803.938 115
7804.358 116
7804.778 105
7805.197 109
7805.617 123
7806.037 117
7806.457 115
7806.877 89
7807.297 80
7807.717 67
7808.137 78
7808.557 98
7808.977 102
7809.398 78
7809.818 104
7810.238 110
7810.658 92
7811.078 90
7811.498 65
7811.918 71
7812.338 97
7812.758 123
7813.179 121
7813.599 117
7814.019 97
7814.439 98
7814.859 87
7815.280 92
7815.700 89
7816.120 113
7816.540 119
7816.960 109
7817.381 105
7817.801 82
7818.221 109
7818.642 126
7819.062 91
7819.482 99
7819.903 89
7820.323 82
7820.743 77
7821.164 70
7821.584 86
7822.004 108
7822.425 107
7822.845 115
7823.266 119
7823.686 120
7824.107 110
7824.527 86
7824.948 100
7825.368 93
7825.789 76
7826.209 77
7826.630 116
7827.050 102
7827.471 88
7827.891 83
7828.312 82
7828.732 92
7829.153 120
7829.573 114
7829.994 98
7830.415 69
7830.835 70
7831.256 82
7831.677 80
7832.097 83
7832.518 80
7832.939 64
7833.359 75
7833.780 101
7834.201 89
7834.622 83
7835.042 114
7835.463 91
7835.884 89
7836.305 72
7836.725 62
7837.146 62
7837.567 67
7837.988 86
7838.409 94
7838.830 106
7839.250 130
7839.671 90
7840.092 98
7840.513 74
7840.934 85
7841.355 124
7841.776 116
7842.197 96
7842.618 98
7843.039 93
7843.460 109
7843.881 138
7844.302 133
7844.723 107
7845.144 109
7845.565 90
7845.986 93
7846.407 91
7846.828 77
7847.249 83
7847.670 77
7848.091 67
7848.512 84
7848.933 114
7849.354 113
7849.775 123
7850.197 114
7850.618 101
7851.039 117
7851.460 126
7851.881 122
7852.303 99
7852.724 129
7853.145 124
7853.566 114
7853.988 88
7854.409 80
7854.830 87
7855.251 87
7855.673 70
7856.094 91
7856.515 116
7856.937 103
7857.358 101
7857.779 92
7858.201 111
7858.622 100
7859.043 109
7859.465 100
7859.886 128
7860.308 136
7860.729 123
7861.151 118
7861.572 120
7861.993 116
7862.415 99
7862.836 112
7863.258 95
7863.679 106
7864.101 92
7864.523 77
7864.944 66
7865.366 76
7865.787 84
7866.209 80
7866.630 73
7867.052 69
7867.474 86
7867.895 111
7868.317 99
7868.738 79
7869.160 112
7869.582 124
7870.004 115
7870.425 101
7870.847 102
7871.269 85
7871.690 83
7872.112 105
7872.534 112
7872.956 101
7873.377 90
7873.799 119
7874.221 100
7874.643 70
7875.065 97
7875.486 101
7875.908 104
7876.330 122
7876.752 118
7877.174 104
7877.596 117
7878.018 113
7878.440 103
7878.861 84
7879.283 91
7879.705 87
7880.127 70
7880.549 75
7880.971 103
7881.393 95
7881.815 94
7882.237 96
7882.659 97
7883.081 92
7883.503 111
7883.925 109
7884.347 105
7884.770 95
7885.192 81
7885.614 83
7886.036 85
7886.458 89
7886.880 87
7887.302 82
7887.724 65
7888.147 74
7888.569 59
7888.991 92
7889.413 81
7889.835 90
7890.258 95
7890.680 98
7891.102 115
7891.524 129
7891.947 134
7892.369 98
7892.791 91
7893.213 90
7893.636 106
7894.058 102
7894.480 94
7894.903 94
7895.325 120
7895.748 104
7896.170 108
7896.592 94
7897.015 82
7897.437 71
7897.860 62
7898.282 117
7898.704 109
7899.127 106
7899.549 89
7899.972 87
7900.394 86
7900.817 85
7901.239 72
7901.662 87
7902.084 76
7902.507 101
7902.930 138
7903.352 132
7903.775 104
7904.197 98
7904.620 80
7905.043 99
7905.465 98
7905.888 117
7906.310 145
7906.733 143
7907.156 133
7907.579 105
7908.001 101
7908.424 121
7908.847 111
7909.269 132
7909.692 110
7910.115 104
7910.538 101
7910.960 100
7911.383 87
7911.806 80
7912.229 86
7912.652 82
7913.074 92
7913.497 94
7913.920 105
7914.343 100
7914.766 100
7915.189 111
7915.612 94
7916.035 74
7916.458 65
7916.880 67
7917.303 73
7917.726 61
7918.149 70
7918.572 82
7918.995 94
7919.418 81
7919.841 73
7920.264 69
7920.687 84
7921.110 97
7921.534 95
7921.957 74
7922.380 87
7922.803 70
7923.226 82
7923.649 87
7924.072 63
7924.495 47
7924.918 62
7925.342 94
7925.765 103
7926.188 102
7926.611 88
7927.034 81
7927.458 66
7927.881 67
7928.304 73
7928.727 102
7929.151 81
7929.574 87
7929.997 83
7930.420 72
7930.844 69
7931.267 67
7931.690 79
7932.114 79
7932.537 77
7932.960 87
7933.384 101
7933.807 82
7934.231 93
7934.654 81
7935.077 111
7935.501 108
7935.924 119
7936.348 108
7936.771 100
7937.195 97
7937.618 100
7938.042 111
7938.465 96
7938.889 81
7939.312 86
7939.736 93
7940.159 108
7940.583 113
7941.007 95
7941.430 104
7941.854 92
7942.277 67
7942.701 74
7943.125 61
7943.548 95
7943.972 98
7944.396 97
7944.819 93
7945.243 113
7945.667 104
7946.090 113
7946.514 91
7946.938 93
7947.362 80
7947.785 83
7948.209 79
7948.633 87
7949.057 78
7949.481 95
7949.904 91
7950.328 101
7950.752 107
7951.176 122
7951.600 108
7952.024 88
7952.447 96
7952.871 95
7953.295 114
7953.719 124
7954.143 119
7954.567 107
7954.991 95
7955.415 102
7955.839 83
7956.263 90
7956.687 90
7957.111 82
7957.535 93
7957.959 95
7958.383 112
7958.807 103
7959.231 90
7959.655 88
7960.079 78
7960.503 68
7960.928 61
7961.352 92
7961.776 116
7962.200 108
7962.624 89
7963.048 77
7963.472 61
7963.897 77
7964.321 75
7964.745 68
7965.169 56
7965.594 73
7966.018 60
7966.442 60
7966.866 62
7967.291 101
7967.715 99
7968.139 87
7968.564 97
7968.988 102
7969.412 88
7969.837 109
7970.261 120
7970.685 118
7971.110 81
7971.534 63
7971.958 87
7972.383 86
7972.807 99
7973.232 101
7973.656 109
7974.081 102
7974.505 90
7974.930 84
7975.354 68
7975.779 82
7976.203 78
7976.628 88
7977.052 89
7977.477 99
7977.901 119
7978.326 101
7978.750 116
7979.175 87
7979.600 104
7980.024 92
7980.449 75
7980.874 85
7981.298 83
7981.723 111
7982.148 101
7982.572 128
7982.997 115
7983.422 86
7983.846 92
7984.271 83
7984.696 80
7985.121 92
7985.545 104
7985.970 94
7986.395 109
7986.820 137
7987.245 131
7987.669 95
7988.094 86
7988.519 90
7988.944 94
7989.369 100
7989.794 113
7990.219 73
7990.643 61
7991.068 78
7991.493 84
7991.918 96
7992.343 124
7992.768 102
7993.193 86
7993.618 94
7994.043 89
7994.468 96
7994.893 106
7995.318 87
7995.743 104
7996.168 116
7996.593 112
7997.018 90
7997.443 83
7997.869 84
7998.294 95
7998.719 85
7999.144 126
7999.569 131
7999.994 101
8000.419 95
8000.845 91
8001.270 98
8001.695 69
8002.120 74
8002.545 84
8002.971 89
8003.396 80
8003.821 89
8004.246 108
8004.672 116
8005.097 119
8005.522 120
8005.947 121
8006.373 116
8006.798 116
8007.223 110
8007.649 103
8008.074 100
8008.500 82
8008.925 76
8009.350 80
8009.776 71
8010.201 62
8010.627 65
8011.052 57
8011.478 74
8011.903 85
8012.328 69
8012.754 69
8013.179 65
8013.605 51
8014.030 36
8014.456 60
8014.882 70
8015.307 69
8015.733 80
8016.158 99
8016.584 82
8017.009 78
8017.435 76
8017.861 76
8018.286 93
8018.712 104
8019.138 102
8019.563 84
8019.989 80
8020.415 85
8020.840 105
8021.266 121
8021.692 128
8022.118 106
8022.543 102
8022.969 113
8023.395 122
8023.821 143
8024.246 127
8024.672 111
8025.098 90
8025.524 91
8025.950 81
8026.376 75
8026.801 82
8027.227 71
8027.653 72
8028.079 80
8028.505 97
8028.931 99
8029.357 86
8029.783 119
8030.209 101
8030.635 97
8031.061 82
8031.487 74
8031.913 109
8032.339 91
8032.765 98
8033.191 96
8033.617 74
8034.043 89
8034.469 80
8034.895 98
8035.321 95
8035.747 66
8036.173 53
8036.599 56
8037.026 69
8037.452 94
8037.878 86
8038.304 100
8038.730 105
8039.156 91
8039.583 104
8040.009 80
8040.435 105
8040.861 102
8041.287 94
8041.714 99
8042.140 123
8042.566 114
8042.993 106
8043.419 120
8043.845 86
8044.272 105
8044.698 75
8045.124 99
8045.551 105
8045.977 79
8046.403 85
8046.830 93
8047.256 99
8047.683 101
8048.109 87
8048.535 100
8048.962 89
8049.388 80
8049.815 71
8050.241 55
8050.668 57
8051.094 100
8051.521 100
8051.947 107
8052.374 90
8052.800 76
8053.227 89
8053.654 116
8054.080 122
8054.507 115
8054.933 94
8055.360 100
8055.787 98
8056.213 94
8056.640 96
8057.067 91
8057.493 96
8057.920 77
8058.347 81
8058.773 85
8059.200 82
8059.627 76
8060.054 93
8060.480 108
8060.907 102
8061.334 92
8061.761 106
8062.187 100
8062.614 110
8063.041 101
8063.468 82
8063.895 85
8064.322 94
8064.748 86
8065.175 77
8065.602 95
8066.029 87
8066.456 96
8066.883 123
8067.310 108
8067.737 121
8068.164 112
8068.591 105
8069.018 89
8069.445 88
8069.872 95
8070.299 82
8070.726 84
8071.153 94
8071.580 101
8072.007 111
8072.434 122
8072.861 108
8073.288 90
8073.715 92
8074.142 80
8074.570 80
8074.997 77
8075.424 76
8075.851 73
8076.278 67
8076.705 82
8077.133 76
8077.560 83
8077.987 89
8078.414 94
8078.841 103
8079.269 104
8079.696 107
8080.123 115
8080.551 136
8080.978 91
8081.405 81
8081.832 88
8082.260 86
8082.687 93
8083.114 94
8083.542 73
8083.969 74
8084.397 117
8084.824 106
8085.251 88
8085.679 62
8086.106 85
8086.534 103
8086.961 110
8087.389 129
8087.816 158
8088.244 146
8088.671 132
8089.099 125
8089.526 103
8089.954 73
8090.381 81
8090.809 78
8091.236 86
8091.664 108
8092.092 79
8092.519 103
8092.947 117
8093.374 72
8093.802 55
8094.230 87
8094.657 99
8095.085 94
8095.513 107
8095.940 119
8096.368 98
8096.796 97
8097.223 120
8097.651 128
8098.079 105
8098.507 103
8098.935 109
8099.362 89
8099.790 109
8100.218 116
8100.646 110
8101.074 121
8101.501 112
8101.929 111
8102.357 100
8102.785 85
8103.213 109
8103.641 118
8104.069 137
8104.497 120
8104.925 103
8105.352 88
8105.780 96
8106.208 78
8106.636 68
8107.064 70
8107.492 75
8107.920 73
8108.348 118
8108.776 89
8109.204 82
8109.632 110
8110.061 111
8110.489 129
8110.917 132
8111.345 148
8111.773 119
8112.201 98
8112.629 64
8113.057 80
8113.485 88
8113.914 76
8114.342 95
8114.770 98
8115.198 85
8115.626 85
8116.055 107
8116.483 97
8116.911 111
8117.339 108
8117.768 105
8118.196 84
8118.624 105
8119.053 101
8119.481 109
8119.909 96
8120.338 82
8120.766 87
8121.194 78
8121.623 81
8122.051 67
8122.479 68
8122.908 86
8123.336 93
8123.765 81
8124.193 65
8124.621 58
8125.050 60
8125.478 50
8125.907 57
8126.335 54
8126.764 67
8127.192 86
8127.621 83
8128.050 117
8128.478 121
8128.907 94
8129.335 70
8129.764 66
8130.192 104
8130.621 98
8131.050 63
8131.478 83
8131.907 101
8132.336 90
8132.764 81
8133.193 86
8133.622 77
8134.050 88
8134.479 93
8134.908 95
8135.336 75
8135.765 85
8136.194 87
8136.623 72
8137.051 81
8137.480 83
8137.909 75
8138.338 66
8138.767 76
8139.196 83
8139.624 77
8140.053 68
8140.482 78
8140.911 89
8141.340 79
8141.769 101
8142.198 106
8142.627 108
8143.056 77
8143.484 81
8143.913 71
8144.342 76
8144.771 73
8145.200 75
8145.629 71
8146.058 79
8146.487 73
8146.916 71
8147.345 77
8147.775 61
8148.204 69
8148.633 64
8149.062 68
8149.491 84
8149.920 72
8150.349 81
8150.778 79
8151.207 77
8151.637 61
8152.066 70
8152.495 72
8152.924 60
8153.353 68
8153.783 57
8154.212 49
8154.641 40
8155.070 54
8155.500 43
8155.929 47
8156.358 67
8156.787 94
8157.217 98
8157.646 98
8158.075 88
8158.505 79
8158.934 82
8159.363 86
8159.793 93
8160.222 82
8160.652 80
8161.081 108
8161.510 108
8161.940 94
8162.369 113
8162.799 89
8163.228 89
8163.658 91
8164.087 101
8164.517 129
8164.946 127
8165.376 98
8165.805 91
8166.235 88
8166.664 77
8167.094 90
8167.524 80
8167.953 96
8168.383 99
8168.812 95
8169.242 86
8169.672 67
8170.101 67
8170.531 61
8170.961 70
8171.390 76
8171.820 79
8172.250 74
8172.679 67
8173.109 69
8173.539 74
8173.969 80
8174.398 79
8174.828 100
8175.258 93
8175.688 68
8176.117 74
8176.547 90
8176.977 80
8177.407 68
8177.837 62
8178.267 64
8178.697 39
8179.126 41
8179.556 55
8179.986 105
8180.416 93
8180.846 88
8181.276 102
8181.706 94
8182.136 93
8182.566 92
8182.996 77
8183.426 68
8183.856 67
8184.286 79
8184.716 69
8185.146 76
8185.576 114
8186.006 87
8186.436 88
8186.866 95
8187.296 80
8187.726 61
8188.157 69
8188.587 67
8189.017 60
8189.447 78
8189.877 86
8190.307 95
8190.738 103
8191.168 118
8191.598 105
8192.028 109
8192.458 96
8192.889 101
8193.319 77
8193.749 95
8194.180 128
8194.610 105
8195.040 89
8195.470 105
8195.901 93
8196.331 94
8196.761 103
8197.192 74
8197.622 84
8198.053 86
8198.483 75
8198.913 70
8199.344 70
8199.774 78
8200.205 83
8200.635 86
8201.066 80
8201.496 66
8201.926 67
8202.357 71
8202.787 81
8203.218 83
8203.649 73
8204.079 108
8204.510 85
8204.940 74
8205.371 85
8205.801 98
8206.232 85
8206.663 84
8207.093 78
8207.524 108
8207.954 100
8208.385 114
8208.816 107
8209.246 108
8209.677 92
8210.108 76
8210.539 103
8210.969 127
8211.400 134
8211.831 128
8212.261 105
8212.692 105
8213.123 102
8213.554 127
8213.985 123
8214.415 109
8214.846 104
8215.277 106
8215.708 118
8216.139 103
8216.570 119
8217.001 100
8217.431 88
8217.862 89
8218.293 71
8218.724 78
8219.155 86
8219.586 82
8220.017 89
8220.448 117
8220.879 82
8221.310 64
8221.741 60
8222.172 70
8222.603 91
8223.034 103
8223.465 99
8223.896 116
8224.327 113
8224.758 97
8225.189 95
8225.620 79
8226.052 75
8226.483 99
8226.914 119
8227.345 125
8227.776 127
8228.207 133
8228.638 129
8229.070 95
8229.501 87
8229.932 93
8230.363 106
8230.795 87
8231.226 96
8231.657 100
8232.088 76
8232.520 47
8232.951 65
8233.382 64
8233.814 66
8234.245 69
8234.676 71
8235.108 57
8235.539 50
8235.970 53
8236.402 78
8236.833 111
8237.265 116
8237.696 97
8238.127 91
8238.559 76
8238.990 66
8239.422 48
8239.853 73
8240.285 83
8240.716 74
8241.148 84
8241.579 81
8242.011 63
8242.442 60
8242.874 82
8243.305 62
8243.737 51
8244.169 75
8244.600 103
8245.032 90
8245.463 92
8245.895 94
8246.327 72
8246.758 66
8247.190 62
8247.622 45
8248.053 50
8248.485 66
8248.917 81
8249.349 90
8249.780 93
8250.212 85
8250.644 84
8251.076 76
8251.507 89
8251.939 83
8252.371 79
8252.803 108
8253.235 112
8253.666 82
8254.098 73
8254.530 86
8254.962 67
8255.394 68
8255.826 77
8256.258 82
8256.690 86
8257.122 65
8257.554 62
8257.985 44
8258.417 83
8258.849 94
8259.281 91
8259.713 80
8260.145 64
8260.577 79
8261.009 97
8261.442 89
8261.874 90
8262.306 91
8262.738 99
8263.170 80
8263.602 94
8264.034 91
8264.466 83
8264.898 87
8265.330 73
8265.763 72
8266.195 54
8266.627 69
8267.059 84
8267.491 95
8267.924 77
8268.356 68
8268.788 73
8269.220 91
8269.652 84
8270.085 81
8270.517 95
8270.949 91
8271.382 71
8271.814 62
8272.246 66
8272.679 79
8273.111 61
8273.543 53
8273.976 40
8274.408 58
8274.840 80
8275.273 85
8275.705 99
8276.138 81
8276.570 105
8277.003 120
8277.435 100
8277.867 97
8278.300 95
8278.732 103
8279.165 89
8279.597 81
8280.030 70
8280.463 86
8280.895 78
8281.328 80
8281.760 69
8282.193 60
8282.625 88
8283.058 83
8283.491 70
8283.923 76
8284.356 93
8284.789 111
8285.221 95
8285.654 107
8286.087 114
8286.519 103
8286.952 107
8287.385 108
8287.817 123
8288.250 130
8288.683 118
8289.116 89
8289.548 105
8289.981 83
8290.414 66
8290.847 63
8291.280 52
8291.713 68
8292.145 59
8292.578 58
8293.011 59
8293.444 53
8293.877 70
8294.310 68
8294.743 66
8295.176 64
8295.609 82
8296.041 83
8296.474 85
8296.907 64
8297.340 76
8297.773 84
8298.206 80
8298.639 77
8299.072 93
8299.505 89
8299.939 101
8300.372 98
8300.805 120
8301.238 103
8301.671 102
8302.104 75
8302.537 64
8302.970 56
8303.403 53
8303.836 80
8304.270 76
8304.703 66
8305.136 64
8305.569 57
8306.002 81
8306.436 89
8306.869 96
8307.302 121
8307.735 116
8308.169 117
8308.602 101
8309.035 81
8309.468 65
8309.902 85
8310.335 93
8310.768 79
8311.202 82
8311.635 71
8312.068 50
8312.502 78
8312.935 81
8313.369 80
8313.802 82
8314.235 72
8314.669 75
8315.102 62
8315.536 61
8315.969 60
8316.403 67
8316.836 97
8317.270 78
8317.703 68
8318.137 82
8318.570 64
8319.004 49
8319.437 65
8319.871 69
8320.305 89
8320.738 96
8321.172 95
8321.605 101
8322.039 81
8322.473 54
8322.906 66
8323.340 50
8323.774 83
8324.207 83
8324.641 91
8325.075 89
8325.508 83
8325.942 73
8326.376 85
8326.810 81
8327.243 71
8327.677 64
8328.111 47
8328.545 44
8328.978 56
8329.412 73
8329.846 85
8330.280 77
8330.714 72
8331.148 61
8331.582 58
8332.015 69
8332.449 65
8332.883 69
8333.317 69
8333.751 80
8334.185 74
8334.619 68
8335.053 75
8335.487 85
8335.921 67
8336.355 68
8336.789 58
8337.223 72
8337.657 58
8338.091 61
8338.525 82
8338.959 93
8339.393 92
8339.827 73
8340.261 83
8340.695 66
8341.130 46
8341.564 81
8341.998 77
8342.432 82
8342.866 85
8343.300 94
8343.735 84
8344.169 92
8344.603 69
8345.037 78
8345.471 80
8345.906 67
8346.340 82
8346.774 98
8347.208 77
8347.643 67
8348.077 65
8348.511 69
8348.946 69
8349.380 67
8349.814 71
8350.249 70
8350.683 88
8351.117 81
8351.552 64
8351.986 71
8352.421 82
8352.855 66
8353.290 67
8353.724 84
8354.158 69
8354.593 63
8355.027 61
8355.462 70
8355.896 70
8356.331 56
8356.765 54
8357.200 51
8357.635 51
8358.069 39
8358.504 56
8358.938 76
8359.373 83
8359.807 85
8360.242 67
8360.677 70
8361.111 66
8361.546 80
8361.981 94
8362.415 92
8362.850 75
8363.285 91
8363.719 89
8364.154 100
8364.589 86
8365.024 75
8365.458 93
8365.893 82
8366.328 87
8366.763 82
8367.198 79
8367.632 97
8368.067 75
8368.502 65
8368.937 67
8369.372 45
8369.807 53
8370.241 68
8370.676 79
8371.111 75
8371.546 64
8371.981 65
8372.416 90
8372.851 63
8373.286 69
8373.721 95
8374.156 68
8374.591 71
8375.026 60
8375.461 69
8375.896 64
8376.331 58
8376.766 46
8377.201 71
8377.636 61
8378.071 41
8378.506 65
8378.941 61
8379.376 59
8379.812 81
8380.247 73
8380.682 86
8381.117 80
8381.552 88
8381.987 98
8382.423 91
8382.858 103
8383.293 114
8383.728 109
8384.163 84
8384.599 70
8385.034 66
8385.469 46
8385.905 67
8386.340 66
8386.775 74
8387.210 68
8387.646 74
8388.081 77
8388.516 67
8388.952 57
8389.387 46
8389.823 74
8390.258 104
8390.693 97
8391.129 92
8391.564 73
8392.000 64
8392.435 54
8392.871 44
8393.306 65
8393.742 89
8394.177 105
8394.613 90
8395.048 89
8395.484 87
8395.919 58
8396.355 54
8396.790 66
8397.226 61
8397.661 91
8398.097 94
8398.533 86
8398.968 88
8399.404 81
8399.840 94
8400.275 73
8400.711 75
8401.147 79
8401.582 80
8402.018 64
8402.454 70
8402.889 86
8403.325 92
8403.761 103
8404.197 94
8404.632 98
8405.068 94
8405.504 101
8405.940 83
8406.376 95
8406.811 102
8407.247 81
8407.683 81
8408.119 95
8408.555 92
8408.991 70
8409.427 77
8409.863 87
8410.299 94
8410.734 91
8411.170 89
8411.606 78
8412.042 83
8412.478 72
8412.914 77
8413.350 106
8413.786 104
8414.222 122
8414.658 123
8415.094 98
8415.530 98
8415.966 86
8416.403 72
8416.839 74
8417.275 73
8417.711 81
8418.147 71
8418.583 67
8419.019 87
8419.455 97
8419.892 101
8420.328 82
8420.764 90
8421.200 104
8421.636 102
8422.073 90
8422.509 72
8422.945 71
8423.381 79
8423.818 82
8424.254 107
8424.690 99
8425.126 76
8425.563 71
8425.999 79
8426.435 114
8426.872 110
8427.308 95
8427.744 89
8428.181 89
8428.617 73
8429.054 74
8429.490 78
8429.926 75
8430.363 100
8430.799 89
8431.236 78
8431.672 81
8432.109 76
8432.545 62
8432.982 70
8433.418 79
8433.855 77
8434.291 67
8434.728 72
8435.164 70
8435.601 80
8436.038 75
8436.474 91
8436.911 87
8437.347 103
8437.784 89
8438.221 111
8438.657 108
8439.094 124
8439.531 152
8439.967 119
8440.404 105
8440.841 102
8441.278 107
8441.714 122
8442.151 128
8442.588 131
8443.024 124
8443.461 124
8443.898 138
8444.335 136
8444.772 150
8445.208 183
8445.645 158
8446.082 139
8446.519 120
8446.956 136
8447.393 174
8447.830 166
8448.267 181
8448.703 172
8449.140 193
8449.577 141
8450.014 153
8450.451 179
8450.888 168
8451.325 183
8451.762 177
8452.199 216
8452.636 217
8453.073 207
8453.510 151
8453.947 151
8454.384 159
8454.821 152
8455.258 137
8455.696 152
8456.133 149
8456.570 152
8457.007 139
8457.444 142
8457.881 129
8458.318 125
8458.756 112
8459.193 123
8459.630 153
8460.067 165
8460.504 143
8460.942 132
8461.379 120
8461.816 138
8462.253 146
8462.691 198
8463.128 186
8463.565 215
8464.002 239
8464.440 195
8464.877 191
8465.314 225
8465.752 258
8466.189 265
8466.627 288
8467.064 314
8467.501 296
8467.939 317
8468.376 325
8468.814 335
8469.251 429
8469.689 439
8470.126 488
8470.563 625
8471.001 838
8471.438 1014
8471.876 1251
8472.313 1707
8472.751 2318
8473.189 2940
8473.626 3712
8474.064 4749
8474.501 5537
8474.939 6576
8475.376 7326
8475.814 8098
8476.252 8850
8476.689 9152
8477.127 8824
8477.565 8378
8478.002 7891
8478.440 7032
8478.878 6364
8479.315 5596
8479.753 4699
8480.191 3949
8480.629 3110
8481.066 2573
8481.504 2111
8481.942 1657
8482.380 1475
8482.817 1316
8483.255 1209
8483.693 1121
8484.131 994
8484.569 983
8485.006 919
8485.444 875
8485.882 820
8486.320 764
8486.758 704
8487.196 704
8487.634 668
8488.072 698
8488.510 658
8488.948 658
8489.386 655
8489.824 655
8490.262 635
8490.700 673
8491.138 688
8491.576 725
8492.014 703
8492.452 594
8492.890 544
8493.328 603
8493.766 589
8494.204 610
8494.642 611
8495.080 606
8495.518 549
8495.956 512
8496.395 534
8496.833 545
8497.271 531
8497.709 577
8498.147 617
8498.585 679
8499.024 680
8499.462 701
8499.900 765
8500.338 808
8500.777 886
8501.215 1027
8501.653 1184
8502.091 1238
8502.530 1241
8502.968 1289
8503.406 1212
8503.845 1236
8504.283 1279
8504.721 1257
8505.160 1131
8505.598 1049
8506.037 954
8506.475 870
8506.913 730
8507.352 648
8507.790 620
8508.229 554
8508.667 542
8509.106 502
8509.544 426
8509.983 379
8510.421 389
8510.860 372
8511.298 379
8511.737 336
8512.175 365
8512.614 351
8513.052 369
8513.491 402
8513.930 371
8514.368 348
8514.807 352
8515.245 317
8515.684 383
8516.123 329
8516.561 339
8517.000 341
8517.439 325
8517.877 305
8518.316 309
8518.755 344
8519.194 365
8519.632 374
8520.071 371
8520.510 318
8520.949 282
8521.387 294
8521.826 279
8522.265 250
8522.704 300
8523.143 319
8523.581 348
8524.020 297
8524.459 308
8524.898 317
8525.337 303
8525.776 287
8526.215 332
8526.654 369
8527.093 399
8527.532 384
8527.971 405
8528.409 401
8528.848 395
8529.287 415
8529.726 412
8530.165 417
8530.604 444
8531.044 398
8531.483 404
8531.922 376
8532.361 375
8532.800 384
8533.239 357
8533.678 290
8534.117 247
8534.556 241
8534.995 268
8535.435 287
8535.874 277
8536.313 318
8536.752 277
8537.191 240
8537.630 269
8538.070 225
8538.509 220
8538.948 231
8539.387 281
8539.827 277
8540.266 274
8540.705 241
8541.144 238
8541.584 243
8542.023 235
8542.462 245
8542.902 267
8543.341 249
8543.780 266
8544.220 251
8544.659 228
8545.099 248
8545.538 274
8545.977 249
8546.417 255
8546.856 215
8547.296 213
8547.735 271
8548.175 252
8548.614 238
8549.054 220
8549.493 218
8549.933 256
8550.372 267
8550.812 273
8551.251 249
8551.691 249
8552.131 280
8552.570 271
8553.010 275
8553.449 262
8553.889 258
8554.329 285
8554.768 336
8555.208 376
8555.648 373
8556.087 335
8556.527 333
8556.967 335
8557.406 367
8557.846 378
8558.286 388
8558.726 327
8559.165 362
8559.605 414
8560.045 376
8560.485 315
8560.924 282
8561.364 252
8561.804 265
8562.244 283
8562.684 268
8563.124 253
8563.563 252
8564.003 259
8564.443 300
8564.883 340
8565.323 347
8565.763 292
8566.203 293
8566.643 321
8567.083 291
8567.523 251
8567.963 305
8568.403 326
8568.843 278
8569.283 278
8569.723 282
8570.163 257
8570.603 297
8571.043 311
8571.483 303
8571.923 273
8572.363 281
8572.803 309
8573.244 288
8573.684 318
8574.124 357
8574.564 383
8575.004 407
8575.444 513
8575.884 501
8576.325 499
8576.765 542
8577.205 758
8577.645 870
8578.086 1015
8578.526 1057
8578.966 1226
8579.406 1273
8579.847 1295
8580.287 1375
8580.727 1341
8581.168 1352
8581.608 1287
8582.048 1108
8582.489 1055
8582.929 942
8583.369 873
8583.810 770
8584.250 764
8584.691 673
8585.131 661
8585.571 638
8586.012 600
8586.452 662
8586.893 625
8587.333 732
8587.774 755
8588.214 740
8588.655 744
8589.095 724
8589.536 676
8589.976 597
8590.417 544
8590.858 534
8591.298 490
8591.739 483
8592.179 480
8592.620 448
8593.061 391
8593.501 398
8593.942 388
8594.383 385
8594.823 368
8595.264 383
8595.705 339
8596.145 276
8596.586 320
8597.027 367
8597.468 396
8597.908 351
8598.349 329
8598.790 312
8599.231 339
8599.671 326
8600.112 345
8600.553 374
8600.994 360
8601.435 354
8601.876 359
8602.316 388
8602.757 388
8603.198 389
8603.639 411
8604.080 443
8604.521 479
8604.962 470
8605.403 515
8605.844 508
8606.285 497
8606.726 491
8607.167 459
8607.608 430
8608.049 431
8608.490 433
8608.931 404
8609.372 368
8609.813 386
8610.254 373
8610.695 310
8611.136 291
8611.577 314
8612.018 300
8612.459 318
8612.901 324
8613.342 290
8613.783 301
8614.224 354
8614.665 329
8615.106 317
8615.548 319
8615.989 328
8616.430 304
8616.871 329
8617.313 343
8617.754 320
8618.195 329
8618.636 289
8619.078 280
8619.519 265
8619.960 288
8620.402 257
8620.843 275
8621.284 254
8621.726 233
8622.167 210
8622.608 236
8623.050 268
8623.491 267
8623.933 265
8624.374 287
8624.816 263
8625.257 230
8625.698 222
8626.140 230
8626.581 222
8627.023 218
8627.464 242
8627.906 243
8628.347 234
8628.789 242
8629.231 262
8629.672 270
8630.114 218
8630.555 249
8630.997 226
8631.439 245
8631.880 234
8632.322 217
8632.763 237
8633.205 254
8633.647 263
8634.088 286
8634.530 237
8634.972 202
8635.414 219
8635.855 206
8636.297 209
8636.739 225
8637.180 241
8637.622 246
8638.064 217
8638.506 201
8638.948 176
8639.389 189
8639.831 224
8640.273 230
8640.715 217
8641.157 235
8641.599 206
8642.041 215
8642.482 193
8642.924 190
8643.366 194
8643.808 209
8644.250 198
8644.692 204
8645.134 203
8645.576 199
8646.018 200
8646.460 174
8646.902 172
8647.344 215
8647.786 187
8648.228 223
8648.670 199
8649.112 147
8649.554 182
8649.996 171
8650.438 195
8650.881 220
8651.323 209
8651.765 227
8652.207 212
8652.649 164
8653.091 148
8653.533 159
8653.976 171
8654.418 190
8654.860 176
8655.302 165
8655.745 172
8656.187 179
8656.629 145
8657.071 170
8657.514 182
8657.956 216
8658.398 222
8658.840 213
8659.283 220
8659.725 229
8660.167 218
8660.610 194
8661.052 183
8661.495 201
8661.937 165
8662.379 165
8662.822 189
8663.264 182
8663.707 173
8664.149 191
8664.592 203
8665.034 198
8665.476 171
8665.919 160
8666.361 139
8666.804 151
8667.247 159
8667.689 180
8668.132 188
8668.574 218
8669.017 211
8669.459 224
8669.902 223
8670.345 205
8670.787 202
8671.230 159
8671.672 153
8672.115 167
8672.558 165
8673.000 155
8673.443 179
8673.886 189
8674.328 190
8674.771 175
8675.214 199
8675.657 200
8676.099 225
8676.542 186
8676.985 183
8677.428 187
8677.871 193
8678.313 239
8678.756 259
8679.199 265
8679.642 256
8680.085 221
8680.528 210
8680.970 232
8681.413 230
8681.856 232
8682.299 262
8682.742 242
8683.185 242
8683.628 300
8684.071 275
8684.514 265
8684.957 274
8685.400 237
8685.843 237
8686.286 281
8686.729 277
8687.172 220
8687.615 227
8688.058 226
8688.501 232
8688.944 245
8689.387 264
8689.830 257
8690.273 242
8690.717 282
8691.160 288
8691.603 249
8692.046 252
8692.489 247
8692.932 261
8693.376 222
8693.819 228
8694.262 228
8694.705 190
8695.148 199
8695.592 241
8696.035 259
8696.478 216
8696.922 192
8697.365 158
8697.808 184
8698.251 184
8698.695 230
8699.138 251
8699.581 281
8700.025 239
8700.468 245
8700.912 257
8701.355 227
8701.798 196
8702.242 186
8702.685 212
8703.129 236
8703.572 225
8704.016 182
8704.459 157
8704.903 162
8705.346 161
8705.790 148
8706.233 184
8706.677 209
8707.120 195
8707.564 192
8708.007 181
8708.451 159
8708.894 146
8709.338 143
8709.782 169
8710.225 168
8710.669 161
8711.113 188
8711.556 186
8712.000 155
8712.444 148
8712.887 129
8713.331 154
8713.775 156
8714.218 151
8714.662 155
8715.106 140
8715.550 167
8715.993 192
8716.437 176
8716.881 196
8717.325 194
8717.769 196
8718.212 199
8718.656 213
8719.100 186
8719.544 208
8719.988 174
8720.432 142
8720.876 173
8721.319 176
8721.763 173
8722.207 163
8722.651 167
8723.095 182
8723.539 185
8723.983 215
8724.427 208
8724.871 187
8725.315 182
8725.759 161
8726.203 180
8726.647 203
8727.091 169
8727.535 164
8727.979 144
8728.424 137
8728.868 133
8729.312 134
8729.756 139
8730.200 162
8730.644 158
8731.088 167
8731.532 148
8731.977 147
8732.421 138
8732.865 150
8733.309 138
8733.753 97
8734.198 108
8734.642 128
8735.086 158
8735.530 148
8735.975 132
8736.419 142
8736.863 137
8737.308 115
8737.752 124
8738.196 127
8738.641 115
8739.085 134
8739.529 142
8739.974 154
8740.418 193
8740.862 220
8741.307 187
8741.751 162
8742.196 142
8742.640 153
8743.085 126
8743.529 139
8743.974 139
8744.418 122
8744.863 138
8745.307 129
8745.752 147
8746.196 156
8746.641 154
8747.085 147
8747.530 149
8747.974 110
8748.419 127
8748.864 142
8749.308 131
8749.753 135
8750.198 125
8750.642 136
8751.087 125
8751.532 121
8751.976 114
8752.421 114
8752.866 131
8753.310 110
8753.755 114
8754.200 112
8754.645 116
8755.089 141
8755.534 143
8755.979 157
8756.424 141
8756.868 124
8757.313 140
8757.758 133
8758.203 119
8758.648 121
8759.093 121
8759.538 117
8759.982 144
8760.427 137
8760.872 148
8761.317 127
8761.762 120
8762.207 131
8762.652 135
8763.097 147
8763.542 138
8763.987 123
8764.432 110
8764.877 139
8765.322 172
8765.767 142
8766.212 145
8766.657 124
8767.102 106
8767.547 105
8767.992 124
8768.437 116
8768.883 124
8769.328 136
8769.773 127
8770.218 132
8770.663 133
8771.108 118
8771.553 97
8771.999 115
8772.444 111
8772.889 108
8773.334 130
8773.780 131
8774.225 144
8774.670 112
8775.115 122
8775.561 114
8776.006 99
8776.451 94
8776.897 111
8777.342 129
8777.787 114
8778.233 124
8778.678 138
8779.123 123
8779.569 114
8780.014 143
8780.459 148
8780.905 153
8781.350 162
8781.796 132
8782.241 113
8782.687 132
8783.132 155
8783.578 175
8784.023 162
8784.469 150
8784.914 124
8785.360 124
8785.805 132
8786.251 123
8786.696 129
8787.142 155
8787.588 142
8788.033 144
8788.479 148
8788.924 134
8789.370 151
8789.816 169
8790.261 167
8790.707 150
8791.153 140
8791.598 171
8792.044 136
8792.490 137
8792.935 172
8793.381 151
8793.827 130
8794.273 114
8794.718 128
8795.164 122
8795.610 130
8796.056 119
8796.502 140
8796.947 159
8797.393 149
8797.839 138
8798.285 128
8798.731 127
8799.177 172
8799.623 137
8800.069 108
8800.514 93
8800.960 107
8801.406 135
8801.852 105
8802.298 94
8802.744 121
8803.190 116
8803.636 126
8804.082 139
8804.528 118
8804.974 107
8805.420 112
8805.866 133
8806.312 141
8806.758 143
8807.205 148
8807.651 162
8808.097 165
8808.543 114
8808.989 136
8809.435 157
8809.881 180
8810.327 161
8810.774 116
8811.220 103
8811.666 100
8812.112 116
8812.558 131
8813.005 127
8813.451 134
8813.897 153
8814.343 131
8814.790 131
8815.236 132
8815.682 124
8816.129 130
8816.575 119
8817.021 94
8817.468 84
8817.914 92
8818.360 127
8818.807 124
8819.253 148
8819.700 162
8820.146 134
8820.592 112
8821.039 108
8821.485 117
8821.932 136
8822.378 160
8822.825 152
8823.271 123
8823.718 101
8824.164 86
8824.611 104
8825.057 132
8825.504 106
8825.950 102
8826.397 94
8826.843 96
8827.290 96
8827.737 108
8828.183 85
8828.630 97
8829.077 108
8829.523 130
8829.970 108
8830.417 114
8830.863 108
8831.310 127
8831.757 114
8832.203 124
8832.650 106
8833.097 120
8833.544 138
8833.990 140
8834.437 113
8834.884 113
8835.331 132
8835.778 117
8836.224 132
8836.671 127
8837.118 97
8837.565 99
8838.012 85
8838.459 99
8838.905 100
8839.352 110
8839.799 139
8840.246 116
8840.693 111
8841.140 103
8841.587 110
8842.034 114
8842.481 105
8842.928 115
8843.375 95
8843.822 137
8844.269 144
8844.716 119
8845.163 97
8845.610 111
8846.057 101
8846.504 90
8846.951 106
8847.398 113
8847.846 135
8848.293 133
8848.740 135
8849.187 128
8849.634 102
8850.081 83
8850.529 65
8850.976 95
8851.423 113
8851.870 118
8852.317 111
8852.765 100
8853.212 116
8853.659 81
8854.106 85
8854.554 85
8855.001 112
8855.448 120
8855.896 110
8856.343 105
8856.790 85
8857.238 77
8857.685 74
8858.132 80
8858.580 92
8859.027 123
8859.474 102
8859.922 111
8860.369 96
8860.817 102
8861.264 128
8861.712 102
8862.159 137
8862.607 135
8863.054 117
8863.502 91
8863.949 80
8864.397 76
8864.844 81
8865.292 99
8865.739 107
8866.187 114
8866.635 123
8867.082 92
8867.530 85
8867.977 97
8868.425 100
8868.873 103
8869.320 88
8869.768 79
8870.216 71
8870.663 72
8871.111 86
8871.559 93
8872.006 102
8872.454 121
8872.902 89
8873.350 110
8873.797 96
8874.245 70
8874.693 103
8875.141 134
8875.589 146
8876.036 132
8876.484 109
8876.932 83
8877.380 94
8877.828 102
8878.276 104
8878.724 88
8879.172 106
8879.619 128
8880.067 132
8880.515 130
8880.963 120
8881.411 111
8881.859 107
8882.307 87
8882.755 116
8883.203 142
8883.651 117
8884.099 96
8884.547 82
8884.995 102
8885.443 83
8885.891 119
8886.340 100
8886.788 78
8887.236 72
8887.684 90
8888.132 93
8888.580 104
8889.028 86
8889.476 83
8889.925 115
8890.373 89
8890.821 83
8891.269 91
8891.717 71
8892.166 96
8892.614 100
8893.062 112
8893.510 120
8893.959 83
8894.407 91
8894.855 102
8895.304 83
8895.752 77
8896.200 78
8896.649 104
8897.097 109
8897.545 101
8897.994 90
8898.442 112
8898.891 91
8899.339 76
8899.787 81
8900.236 77
8900.684 61
8901.133 88
8901.581 91
8902.030 78
8902.478 95
8902.927 77
8903.375 84
8903.824 83
8904.272 76
8904.721 101
8905.169 133
8905.618 122
8906.066 108
8906.515 86
8906.964 85
8907.412 80
8907.861 90
8908.310 84
8908.758 89
8909.207 86
8909.656 85
8910.104 96
8910.553 98
8911.002 84
8911.450 84
8911.899 89
8912.348 104
8912.797 120
8913.245 103
8913.694 94
8914.143 74
8914.592 62
8915.040 81
8915.489 83
8915.938 98
8916.387 102
8916.836 90
8917.285 83
8917.734 99
8918.182 117
8918.631 102
8919.080 85
8919.529 78
8919.978 69
8920.427 86
8920.876 106
8921.325 95
8921.774 72
8922.223 66
8922.672 79
8923.121 84
8923.570 64
8924.019 73
8924.468 81
8924.917 80
8925.366 93
8925.815 81
8926.264 61
8926.713 62
8927.163 102
8927.612 105
8928.061 83
8928.510 81
8928.959 94
8929.408 106
8929.857 93
8930.307 89
8930.756 86
8931.205 84
8931.654 88
8932.104 87
8932.553 89
8933.002 76
8933.451 91
8933.901 107
8934.350 109
8934.799 92
8935.249 102
8935.698 104
8936.147 129
8936.597 145
8937.046 141
8937.495 105
8937.945 87
8938.394 97
8938.843 113
8939.293 110
8939.742 107
8940.192 86
8940.641 85
8941.091 80
8941.540 79
8941.990 80
8942.439 77
8942.889 108
8943.338 109
8943.788 94
8944.237 70
8944.687 76
8945.136 73
8945.586 114
8946.035 114
8946.485 112
8946.935 84
8947.384 56
8947.834 72
8948.284 70
8948.733 68
8949.183 86
8949.633 101
8950.082 108
8950.532 94
8950.982 75
8951.431 111
8951.881 87
8952.331 80
8952.781 97
8953.230 92
8953.680 102
8954.130 80
8954.580 89
8955.030 93
8955.479 81
8955.929 77
8956.379 72
8956.829 69
8957.279 93
8957.729 100
8958.179 114
8958.629 108
8959.078 94
8959.528 103
8959.978 76
8960.428 68
8960.878 77
8961.328 81
8961.778 95
8962.228 92
8962.678 79
8963.128 81
8963.578 94
8964.028 91
8964.478 74
8964.928 65
8965.378 65
8965.828 67
8966.279 53
8966.729 48
8967.179 68
8967.629 68
8968.079 53
8968.529 70
8968.979 83
8969.430 88
8969.880 70
8970.330 107
8970.780 111
8971.230 97
8971.681 98
8972.131 93
8972.581 94
8973.031 99
8973.482 87
8973.932 83
8974.382 83
8974.833 80
8975.283 61
8975.733 73
8976.184 61
8976.634 65
8977.084 60
8977.535 69
8977.985 56
8978.435 53
8978.886 69
8979.336 68
8979.787 56
8980.237 72
8980.688 60
8981.138 58
8981.589 64
8982.039 90
8982.490 118
8982.940 89
8983.391 83
8983.841 78
8984.292 80
8984.742 83
8985.193 72
8985.643 86
8986.094 89
8986.545 104
8986.995 87
8987.446 94
8987.896 93
8988.347 85
8988.798 56
8989.248 49
8989.699 62
8990.150 47
8990.601 55
8991.051 53
8991.502 68
8991.953 79
8992.403 59
8992.854 60
8993.305 64
8993.756 56
8994.207 71
8994.657 82
8995.108 84
8995.559 88
8996.010 95
8996.461 89
8996.912 91
8997.362 84
8997.813 109
8998.264 108
8998.715 127
8999.166 123
8999.617 76
9000.068 75
9000.519 76
9000.970 74
9001.421 79
9001.872 78
9002.323 83
9002.774 93
9003.225 107
9003.676 90
9004.127 94
9004.578 95
9005.029 78
9005.480 85
9005.931 90
9006.382 77
9006.833 83
9007.285 70
9007.736 95
9008.187 75
9008.638 65
9009.089 67
9009.540 78
9009.992 83
9010.443 68
9010.894 64
9011.345 88
9011.796 86
9012.248 66
9012.699 68
9013.150 75
9013.601 68
9014.053 90
9014.504 95
9014.955 75
9015.407 65
9015.858 70
9016.309 75
9016.761 88
9017.212 76
9017.664 97
9018.115 91
9018.566 68
9019.018 81
9019.469 87
9019.921 93
9020.372 63
9020.824 82
9021.275 73
9021.726 83
9022.178 84
9022.629 80
9023.081 93
9023.533 63
9023.984 66
9024.436 82
9024.887 85
9025.339 85
9025.790 73
9026.242 73
9026.694 79
9027.145 89
9027.597 61
9028.048 68
9028.500 59
9028.952 73
9029.403 71
9029.855 79
9030.307 53
9030.759 78
9031.210 76
9031.662 84
9032.114 95
9032.566 76
9033.017 69
9033.469 57
9033.921 67
9034.373 85
9034.824 67
9035.276 70
9035.728 69
9036.180 78
9036.632 60
9037.084 63
9037.536 67
9037.987 56
9038.439 71
9038.891 71
9039.343 67
9039.795 59
9040.247 59
9040.699 78
9041.151 68
9041.603 66
9042.055 69
9042.507 61
9042.959 67
9043.411 88
9043.863 101
9044.315 109
9044.767 90
9045.219 78
9045.671 69
9046.123 83
9046.576 76
9047.028 107
9047.480 100
9047.932 81
9048.384 91
9048.836 77
9049.288 75
9049.741 54
9050.193 64
9050.645 82
9051.097 80
9051.549 75
9052.002 64
9052.454 56
9052.906 71
9053.359 82
9053.811 83
9054.263 78
9054.715 71
9055.168 73
9055.620 82
9056.072 85
9056.525 64
9056.977 62
9057.430 59
9057.882 54
9058.334 73
9058.787 76
9059.239 96
9059.692 78
9060.144 73
9060.596 78
9061.049 74
9061.501 82
9061.954 87
9062.406 96
9062.859 73
9063.311 82
9063.764 93
9064.217 86
9064.669 92
9065.122 85
9065.574 86
9066.027 86
9066.479 80
9066.932 70
9067.385 68
9067.837 78
9068.290 72
9068.743 70
9069.195 71
9069.648 81
9070.101 82
9070.553 82
9071.006 107
9071.459 88
9071.912 68
9072.364 52
9072.817 65
9073.270 44
9073.723 51
9074.175 51
9074.628 67
9075.081 69
9075.534 74
9075.987 60
9076.440 42
9076.892 44
9077.345 77
9077.798 100
9078.251 71
9078.704 66
9079.157 76
9079.610 85
9080.063 96
9080.516 78
9080.969 47
9081.422 52
9081.875 50
9082.328 63
9082.781 57
9083.234 44
9083.687 63
9084.140 88
9084.593 106
9085.046 98
9085.499 72
9085.952 63
9086.405 67
9086.858 60
9087.311 58
9087.765 61
9088.218 70
9088.671 70
9089.124 72
9089.577 72
9090.030 62
9090.484 52
9090.937 50
9091.390 54
9091.843 55
9092.297 66
9092.750 54
9093.203 59
9093.656 82
9094.110 88
9094.563 87
9095.016 100
9095.470 108
9095.923 103
9096.376 94
9096.830 82
9097.283 90
9097.736 93
9098.190 64
9098.643 94
9099.097 92
9099.550 56
9100.003 68
9100.457 54
9100.910 43
9101.364 52
9101.817 40
9102.271 63
9102.724 78
9103.178 69
9103.631 74
9104.085 74
9104.538 83
9104.992 67
9105.446 68
9105.899 65
9106.353 84
9106.806 102
9107.260 87
9107.714 86
9108.167 94
9108.621 80
9109.075 73
9109.528 77
9109.982 66
9110.436 57
9110.889 77
9111.343 73
9111.797 77
9112.251 65
9112.704 93
9113.158 96
9113.612 114
9114.066 116
9114.519 111
9114.973 93
9115.427 93
9115.881 89
9116.335 92
9116.789 116
9117.243 100
9117.696 106
9118.150 107
9118.604 84
9119.058 92
9119.512 86
9119.966 91
9120.420 65
9120.874 56
9121.328 59
9121.782 73
9122.236 63
9122.690 70
9123.144 76
9123.598 66
9124.052 65
9124.506 66
9124.960 72
9125.414 60
9125.868 73
9126.322 70
9126.776 63
9127.230 71
9127.685 72
9128.139 76
9128.593 90
9129.047 78
9129.501 72
9129.955 61
9130.410 50
9130.864 58
9131.318 89
9131.772 103
9132.227 75
9132.681 77
9133.135 79
9133.589 83
9134.044 80
9134.498 69
9134.952 61
9135.407 57
9135.861 60
9136.315 86
9136.770 75
9137.224 47
9137.678 57
9138.133 57
9138.587 54
9139.042 58
9139.496 46
9139.950 51
9140.405 69
9140.859 96
9141.314 68
9141.768 68
9142.223 63
9142.677 51
9143.132 68
9143.586 76
9144.041 70
9144.495 67
9144.950 84
9145.404 93
9145.859 85
9146.314 73
9146.768 60
9147.223 74
9147.677 87
9148.132 81
9148.587 96
9149.041 72
9149.496 66
9149.951 76
9150.405 62
9150.860 62
9151.315 61
9151.770 67
9152.224 85
9152.679 81
9153.134 66
9153.589 68
9154.043 93
9154.498 76
9154.953 76
9155.408 82
9155.863 65
9156.317 47
9156.772 72
9157.227 85
9157.682 74
9158.137 67
9158.592 76
9159.047 82
9159.502 74
9159.957 73
9160.412 66
9160.867 56
9161.321 50
9161.776 58
9162.231 88
9162.686 98
9163.141 92
9163.596 88
9164.052 67
9164.507 73
9164.962 101
9165.417 97
9165.872 102
9166.327 71
9166.782 54
9167.237 50
9167.692 65
9168.147 63
9168.602 52
9169.058 46
9169.513 72
9169.968 80
9170.423 73
9170.878 60
9171.334 68
9171.789 64
9172.244 62
9172.699 60
9173.155 80
9173.610 77
9174.065 79
9174.520 68
9174.976 46
9175.431 41
9175.886 76
9176.342 67
9176.797 71
9177.252 63
9177.708 70
9178.163 63
9178.619 53
9179.074 70
9179.529 83
9179.985 73
9180.440 59
9180.896 54
9181.351 60
9181.807 66
9182.262 73
9182.718 71
9183.173 49
9183.629 61
9184.084 94
9184.540 71
9184.995 85
9185.451 74
9185.906 75
9186.362 102
9186.818 78
9187.273 84
9187.729 57
9188.184 72
9188.640 71
9189.096 87
9189.551 83
9190.007 89
9190.463 98
9190.918 74
9191.374 72
9191.830 66
9192.286 63
9192.741 53
9193.197 71
9193.653 65
9194.109 58
9194.564 69
9195.020 80
9195.476 80
9195.932 67
9196.388 57
9196.844 71
9197.299 69
9197.755 39
9198.211 55
9198.667 60
9199.123 65
9199.579 58
9200.035 77
9200.491 78
9200.947 82
9201.403 75
9201.859 51
9202.315 77
9202.771 91
9203.227 81
9203.683 70
9204.139 67
9204.595 65
9205.051 55
9205.507 66
9205.963 49
9206.419 48
9206.875 49
9207.331 54
9207.787 79
9208.243 62
9208.699 62
9209.156 62
9209.612 69
9210.068 55
9210.524 49
9210.980 53
9211.437 39
9211.893 36
9212.349 51
9212.805 56
9213.262 61
9213.718 50
9214.174 70
9214.630 102
9215.087 95
9215.543 63
9215.999 67
9216.456 58
9216.912 65
9217.368 50
9217.825 52
9218.281 65
9218.737 67
9219.194 44
9219.650 50
9220.107 50
9220.563 52
9221.020 51
9221.476 65
9221.932 59
9222.389 49
9222.845 58
9223.302 89
9223.758 72
9224.215 89
9224.671 74
9225.128 66
9225.585 58
9226.041 55
9226.498 52
9226.954 53
9227.411 62
9227.868 56
9228.324 73
9228.781 82
9229.237 72
9229.694 49
9230.151 39
9230.607 54
9231.064 37
9231.521 47
9231.978 40
9232.434 50
9232.891 50
9233.348 57
9233.805 58
9234.261 71
9234.718 51
9235.175 47
9235.632 47
9236.089 47
9236.545 50
9237.002 61
9237.459 73
9237.916 73
9238.373 63
9238.830 55
9239.287 54
9239.743 73
9240.200 76
9240.657 72
9241.114 60
9241.571 62
9242.028 69
9242.485 67
9242.942 52
9243.399 68
9243.856 53
9244.313 49
9244.770 50
9245.227 61
9245.684 53
9246.141 51
9246.598 48
9247.056 62
9247.513 51
9247.970 51
9248.427 69
9248.884 57
9249.341 39
9249.798 45
9250.255 55
9250.713 53
9251.170 59
9251.627 47
9252.084 66
9252.541 56
9252.999 48
9253.456 38
9253.913 34
9254.371 60
9254.828 64
9255.285 64
9255.742 66
9256.200 78
9256.657 71
9257.114 59
9257.572 62
9258.029 73
9258.486 55
9258.944 37
9259.401 45
9259.859 66
9260.316 71
9260.773 81
9261.231 75
9261.688 67
9262.146 74
9262.603 80
9263.061 79
9263.518 76
9263.976 73
9264.433 60
9264.891 62
9265.348 46
9265.806 56
9266.263 62
9266.721 46
9267.179 66
9267.636 69
9268.094 62
9268.551 70
9269.009 73
9269.467 70
9269.924 60
9270.382 74
9270.840 64
9271.297 51
9271.755 81
9272.213 100
9272.671 94
9273.128 77
9273.586 70
9274.044 39
9274.502 61
9274.959 58
9275.417 59
9275.875 77
9276.333 73
9276.791 57
9277.248 58
9277.706 63
9278.164 54
9278.622 61
9279.080 58
9279.538 58
9279.996 45
9280.454 52
9280.911 59
9281.369 76
9281.827 83
9282.285 69
9282.743 58
9283.201 52
9283.659 52
9284.117 53
9284.575 61
9285.033 66
9285.491 86
9285.949 57
9286.407 66
9286.866 67
9287.324 60
9287.782 46
9288.240 68
9288.698 83
9289.156 51
9289.614 51
9290.072 56
9290.530 52
9290.989 37
9291.447 31
9291.905 41
9292.363 72
9292.821 66
9293.280 49
9293.738 59
9294.196 64
9294.654 71
9295.113 62
9295.571 75
9296.029 69
9296.488 66
9296.946 44
9297.404 42
9297.863 60
9298.321 78
9298.779 81
9299.238 59
9299.696 61
9300.154 56
9300.613 60
9301.071 56
9301.530 58
9301.988 58
9302.447 56
9302.905 57
9303.364 73
9303.822 63
9304.281 78
9304.739 94
9305.198 69
9305.656 44
9306.115 42
9306.573 54
9307.032 43
9307.490 54
9307.949 68
9308.408 45
9308.866 53
9309.325 62
9309.783 51
9310.242 51
9310.701 57
9311.159 48
9311.618 61
9312.077 62
9312.536 46
9312.994 51
9313.453 44
9313.912 56
9314.370 42
9314.829 49
9315.288 47
9315.747 47
9316.206 54
9316.664 58
9317.123 79
9317.582 73
9318.041 76
9318.500 66
9318.959 86
9319.417 97
9319.876 72
9320.335 74
9320.794 61
9321.253 58
9321.712 61
9322.171 53
9322.630 35
9323.089 33
9323.548 26
9324.007 48
9324.466 62
9324.925 50
9325.384 69
9325.843 60
9326.302 57
9326.761 75
9327.220 81
9327.679 82
9328.138 74
9328.597 72
9329.056 78
9329.516 81
9329.975 78
9330.434 61
9330.893 64
9331.352 71
9331.811 91
9332.270 78
9332.730 72
9333.189 60
9333.648 77
9334.107 100
9334.567 86
9335.026 51
9335.485 45
9335.944 52
9336.404 38
9336.863 61
9337.322 91
9337.782 86
9338.241 69
9338.700 50
9339.160 40
9339.619 42
9340.078 36
9340.538 39
9340.997 53
9341.457 52
9341.916 59
9342.376 73
9342.835 60
9343.294 60
9343.754 66
9344.213 58
9344.673 71
9345.132 84
9345.592 83
9346.051 59
9346.511 67
9346.971 90
9347.430 90
9347.890 73
9348.349 58
9348.809 53
9349.268 51
9349.728 57
9350.188 82
9350.647 66
9351.107 68
9351.567 60
9352.026 59
9352.486 62
9352.946 54
9353.405 51
9353.865 47
9354.325 48
9354.785 63
9355.244 92
9355.704 73
9356.164 49
9356.624 53
9357.084 38
9357.543 42
9358.003 60
9358.463 70
9358.923 55
9359.383 61
9359.843 50
9360.302 53
9360.762 65
9361.222 67
9361.682 70
9362.142 85
9362.602 69
9363.062 86
9363.522 77
9363.982 66
9364.442 50
9364.902 57
9365.362 57
9365.822 58
9366.282 57
9366.742 60
9367.202 62
9367.662 69
9368.122 55
9368.582 56
9369.042 44
9369.502 37
9369.963 22
9370.423 44
9370.883 57
9371.343 83
9371.803 87
9372.263 75
9372.723 51
9373.184 55
9373.644 45
9374.104 55
9374.564 55
9375.025 49
9375.485 53
9375.945 48
9376.405 56
9376.866 59
9377.326 52
9377.786 71
9378.247 79
9378.707 70
9379.167 41
9379.628 54
9380.088 76
9380.548 67
9381.009 66
9381.469 64
9381.929 53
9382.390 60
9382.850 87
9383.311 58
9383.771 48
9384.232 50
9384.692 57
9385.153 44
9385.613 67
9386.074 53
9386.534 49
9386.995 66
9387.455 41
9387.916 61
9388.376 81
9388.837 62
9389.298 68
9389.758 73
9390.219 69
9390.679 78
9391.140 68
9391.601 62
9392.061 77
9392.522 79
9392.983 70
9393.443 75
9393.904 52
9394.365 70
9394.826 63
9395.286 53
9395.747 44
9396.208 44
9396.669 35
9397.129 33
9397.590 31
9398.051 48
9398.512 40
9398.973 60
9399.433 75
9399.894 54
9400.355 61
9400.816 58
9401.277 40
9401.738 37
9402.199 50
9402.660 32
9403.121 45
9403.582 38
9404.042 53
9404.503 72
9404.964 82
9405.425 78
9405.886 61
9406.347 55
9406.808 56
9407.269 56
9407.730 55
9408.192 57
9408.653 56
9409.114 53
9409.575 60
9410.036 65
9410.497 64
9410.958 64
9411.419 72
9411.880 51
9412.342 44
9412.803 53
9413.264 74
9413.725 95
9414.186 86
9414.647 78
9415.109 76
9415.570 85
9416.031 68
9416.492 73
9416.954 67
9417.415 58
9417.876 48
9418.338 47
9418.799 38
9419.260 35
9419.722 61
9420.183 59
9420.644 39
9421.106 35
9421.567 53
9422.028 62
9422.490 63
9422.951 58
9423.413 42
9423.874 44
9424.336 45
9424.797 47
9425.258 46
9425.720 60
9426.181 68
9426.643 63
9427.104 63
9427.566 61
9428.028 51
9428.489 58
9428.951 63
9429.412 51
9429.874 45
9430.335 55
9430.797 61
9431.259 46
9431.720 41
9432.182 54
9432.644 58
9433.105 49
9433.567 30
9434.029 33
9434.490 41
9434.952 43
9435.414 56
9435.875 58
9436.337 43
9436.799 64
9437.261 78
9437.722 51
9438.184 65
9438.646 64
9439.108 51
9439.570 61
9440.032 73
9440.493 56
9440.955 56
9441.417 62
9441.879 70
9442.341 65
9442.803 59
9443.265 51
9443.727 51
9444.189 47
9444.651 48
9445.112 48
9445.574 55
9446.036 58
9446.498 59
9446.960 73
9447.422 72
9447.884 56
9448.346 68
9448.809 65
9449.271 57
9449.733 74
9450.195 67
9450.657 66
9451.119 60
9451.581 42
9452.043 57
9452.505 54
9452.967 45
9453.430 57
9453.892 42
9454.354 62
9454.816 43
9455.278 68
9455.741 61
9456.203 62
9456.665 48
9457.127 81
9457.590 104
9458.052 80
9458.514 63
9458.976 59
9459.439 49
9459.901 56
9460.363 49
9460.826 48
9461.288 53
9461.750 51
9462.213 59
9462.675 56
9463.138 65
9463.600 58
9464.062 56
9464.525 61
9464.987 62
9465.450 52
9465.912 56
9466.375 49
9466.837 74
9467.300 56
9467.762 64
9468.225 58
9468.687 52
9469.150 56
9469.612 67
9470.075 74
9470.538 49
9471.000 45
9471.463 45
9471.925 52
9472.388 53
9472.851 52
9473.313 42
9473.776 45
9474.239 63
9474.701 65
9475.164 81
9475.627 79
9476.089 71
9476.552 75
9477.015 67
9477.478 60
9477.940 55
9478.403 44
9478.866 44
9479.329 54
9479.791 40
9480.254 53
9480.717 61
9481.180 56
9481.643 45
9482.106 68
9482.569 86
9483.031 65
9483.494 64
9483.957 47
9484.420 47
9484.883 40
9485.346 55
9485.809 51
9486.272 42
9486.735 39
9487.198 58
9487.661 65
9488.124 67
9488.587 73
9489.050 71
9489.513 56
9489.976 55
9490.439 62
9490.902 69
9491.365 63
9491.828 49
9492.291 44
9492.755 48
9493.218 42
9493.681 54
9494.144 54
9494.607 61
9495.070 47
9495.534 50
9495.997 44
9496.460 40
9496.923 48
9497.386 43
9497.850 62
9498.313 69
9498.776 71
9499.240 59
9499.703 47
9500.166 39
9500.629 37
9501.093 63
9501.556 66
9502.019 69
9502.483 73
9502.946 57
9503.410 64
9503.873 68
9504.336 55
9504.800 49
9505.263 43
9505.727 56
9506.190 50
9506.654 38
9507.117 34
9507.580 41
9508.044 35
9508.507 59
9508.971 49
9509.435 70
9509.898 57
9510.362 41
9510.825 47
9511.289 49
9511.752 54
9512.216 70
9512.680 71
9513.143 65
9513.607 75
9514.070 55
9514.534 45
9514.998 42
9515.461 51
9515.925 59
9516.389 45
9516.852 32
9517.316 48
9517.780 52
9518.244 38
9518.707 41
9519.171 66
9519.635 71
9520.099 73
9520.563 83
9521.026 71
9521.490 65
9521.954 39
9522.418 38
9522.882 37
9523.346 62
9523.809 53
9524.273 59
9524.737 76
9525.201 72
9525.665 64
9526.129 59
9526.593 71
9527.057 88
9527.521 80
9527.985 87
9528.449 54
9528.913 72
9529.377 67
9529.841 66
9530.305 94
9530.769 74
9531.233 51
9531.697 59
9532.161 62
9532.625 74
9533.089 71
9533.554 67
9534.018 60
9534.482 52
9534.946 48
9535.410 68
9535.874 77
9536.338 53
9536.803 34
9537.267 39
9537.731 40
9538.195 39
9538.660 43
9539.124 46
9539.588 45
9540.052 49
9540.517 59
9540.981 67
9541.445 70
9541.910 64
9542.374 58
9542.838 35
9543.303 50
9543.767 66
9544.231 33
9544.696 34
9545.160 35
9545.625 55
9546.089 54
9546.553 48
9547.018 57
9547.482 55
9547.947 70
9548.411 54
9548.876 65
9549.340 57
9549.805 53
9550.269 66
9550.734 51
9551.198 50
9551.663 50
9552.127 77
9552.592 54
9553.057 44
9553.521 45
9553.986 50
9554.450 55
9554.915 67
9555.380 63
9555.844 40
9556.309 47
9556.774 55
9557.238 50
9557.703 46
9558.168 48
9558.633 56
9559.097 50
9559.562 59
9560.027 47
9560.492 52
9560.956 70
9561.421 65
9561.886 59
9562.351 66
9562.816 51
9563.280 50
9563.745 46
9564.210 46
9564.675 54
9565.140 48
9565.605 42
9566.070 56
9566.535 64
9567.000 66
9567.464 52
9567.929 38
9568.394 31
9568.859 23
9569.324 53
9569.789 50
9570.254 56
9570.719 43
9571.184 56
9571.649 61
9572.115 70
9572.580 65
9573.045 60
9573.510 43
9573.975 39
9574.440 36
9574.905 48
9575.370 52
9575.835 38
9576.300 58
9576.766 63
9577.231 48
9577.696 43
9578.161 57
9578.626 62
9579.092 52
9579.557 38
9580.022 57
9580.487 62
9580.953 42
9581.418 33
9581.883 29
9582.349 35
9582.814 44
9583.279 35
9583.745 31
9584.210 37
9584.675 50
9585.141 57
9585.606 55
9586.071 51
9586.537 42
9587.002 37
9587.468 43
9587.933 42
9588.398 51
9588.864 55
9589.329 73
9589.795 85
9590.260 72
9590.726 56
9591.191 54
9591.657 55
9592.122 60
9592.588 61
9593.054 48
9593.519 33
9593.985 41
9594.450 50
9594.916 40
9595.382 34
9595.847 29
9596.313 26
9596.778 46
9597.244 35
9597.710 32
9598.176 37
9598.641 37
9599.107 56
9599.573 54
9600.038 46
9600.504 66
9600.970 45
9601.436 50
9601.901 59
9602.367 59
9602.833 70
9603.299 45
9603.765 38
9604.230 45
9604.696 42
9605.162 51
9605.628 44
9606.094 37
9606.560 48
9607.026 65
9607.492 58
9607.958 52
9608.423 55
9608.889 53
9609.355 57
9609.821 42
9610.287 51
9610.753 58
9611.219 51
9611.685 55
9612.151 43
9612.617 55
9613.083 69
9613.549 70
9614.016 63
9614.482 57
9614.948 60
9615.414 53
9615.880 51
9616.346 33
9616.812 30
9617.278 37
9617.745 44
9618.211 44
9618.677 47
9619.143 69
9619.609 56
9620.076 46
9620.542 58
9621.008 60
9621.474 49
9621.940 53
9622.407 63
9622.873 51
9623.339 52
9623.806 41
9624.272 35
9624.738 34
9625.205 52
9625.671 67
9626.137 60
9626.604 51
9627.070 44
9627.537 55
9628.003 49
9628.469 49
9628.936 56
9629.402 48
9629.869 41
9630.335 44
9630.802 49
9631.268 60
9631.735 48
9632.201 55
9632.668 54
9633.134 54
9633.601 47
9634.067 55
9634.534 31
9635.000 58
9635.467 62
9635.934 44
9636.400 46
9636.867 45
9637.333 56
9637.800 58
9638.267 78
9638.733 71
9639.200 58
9639.667 45
9640.134 49
9640.600 43
9641.067 28
9641.534 21
9642.000 34
9642.467 50
9642.934 52
9643.401 50
9643.868 34
9644.334 67
9644.801 64
9645.268 54
9645.735 62
9646.202 53
9646.669 41
9647.135 40
9647.602 46
9648.069 53
9648.536 37
9649.003 53
9649.470 50
9649.937 57
9650.404 47
9650.871 29
9651.338 34
9651.805 48
9652.272 45
9652.739 56
9653.206 62
9653.673 55
9654.140 39
9654.607 38
9655.074 52
9655.541 64
9656.008 52
9656.475 46
9656.942 40
9657.409 42
9657.877 52
9658.344 64
9658.811 58
9659.278 46
9659.745 38
9660.212 45
9660.680 55
9661.147 46
9661.614 39
9662.081 28
9662.549 32
9663.016 50
9663.483 65
9663.950 55
9664.418 61
9664.885 61
9665.352 56
9665.820 44
9666.287 49
9666.754 47
9667.222 38
9667.689 53
9668.156 62
9668.624 61
9669.091 44
9669.559 55
9670.026 54
9670.493 58
9670.961 63
9671.428 51
9671.896 55
9672.363 73
9672.831 62
9673.298 56
9673.766 64
9674.233 53
9674.701 50
9675.168 46
9675.636 55
9676.104 36
9676.571 45
9677.039 50
9677.506 66
9677.974 47
9678.442 48
9678.909 63
9679.377 68
9679.845 45
9680.312 44
9680.780 58
9681.248 58
9681.715 52
9682.183 62
9682.651 65
9683.118 78
9683.586 60
9684.054 48
9684.522 44
9684.990 44
9685.457 51
9685.925 46
9686.393 53
9686.861 58
9687.329 61
9687.797 58
9688.264 53
9688.732 39
9689.200 26
9689.668 47
9690.136 41
9690.604 40
9691.072 50
9691.540 45
9692.008 55
9692.476 38
9692.944 42
9693.412 48
9693.880 62
9694.348 89
9694.816 70
9695.284 53
9695.752 38
9696.220 51
9696.688 41
9697.156 54
9697.624 58
9698.092 45
9698.560 56
9699.028 39
9699.497 38
9699.965 33
9700.433 38
9700.901 31
9701.369 41
9701.837 64
9702.306 57
9702.774 55
9703.242 51
9703.710 48
9704.179 53
9704.647 54
9705.115 43
9705.583 37
9706.052 44
9706.520 42
9706.988 42
9707.457 36
9707.925 33
9708.393 30
9708.862 31
9709.330 20
9709.798 17
9710.267 15
9710.735 32
9711.204 33
9711.672 47
9712.141 43
9712.609 50
9713.077 57
9713.546 49
9714.014 50
9714.483 50
9714.951 59
9715.420 49
9715.888 45
9716.357 58
9716.826 61
9717.294 55
9717.763 40
9718.231 46
9718.700 33
9719.169 44
9719.637 42
9720.106 36
9720.574 33
9721.043 54
9721.512 59
9721.980 54
9722.449 56
9722.918 53
9723.387 47
9723.855 51
9724.324 48
9724.793 49
9725.262 44
9725.730 41
9726.199 42
9726.668 40
9727.137 31
9727.605 23
9728.074 25
9728.543 39
9729.012 46
9729.481 39
9729.950 35
9730.419 49
9730.888 69
9731.356 60
9731.825 46
9732.294 24
9732.763 32
9733.232 35
9733.701 57
9734.170 54
9734.639 61
9735.108 71
9735.577 78
9736.046 77
9736.515 61
9736.984 60
9737.453 57
9737.922 43
9738.391 53
9738.860 57
9739.330 45
9739.799 35
9740.268 34
9740.737 37
9741.206 45
9741.675 52
9742.144 47
9742.614 40
9743.083 42
9743.552 35
9744.021 56
9744.490 61
9744.960 46
9745.429 39
9745.898 39
9746.367 43
9746.837 43
9747.306 41
9747.775 55
9748.245 52
9748.714 39
9749.183 28
9749.653 40
9750.122 41
9750.591 41
9751.061 32
9751.530 45
9751.999 43
9752.469 54
9752.938 47
9753.408 36
9753.877 43
9754.347 48
9754.816 56
9755.286 64
9755.755 68
9756.225 58
9756.694 50
9757.164 63
9757.633 51
9758.103 43
9758.572 49
9759.042 38
9759.511 46
9759.981 50
9760.451 50
9760.920 52
9761.390 61
9761.860 60
9762.329 61
9762.799 48
9763.269 42
9763.738 54
9764.208 55
9764.678 56
9765.147 45
9765.617 53
9766.087 54
9766.557 54
9767.026 47
9767.496 60
9767.966 67
9768.436 41
9768.905 38
9769.375 56
9769.845 65
9770.315 52
9770.785 43
9771.255 69
9771.725 83
9772.194 48
9772.664 49
9773.134 45
9773.604 46
9774.074 41
9774.544 35
9775.014 34
9775.484 27
9775.954 30
9776.424 53
9776.894 47
9777.364 53
9777.834 48
9778.304 55
9778.774 43
9779.244 44
9779.714 43
9780.184 37
9780.654 39
9781.124 47
9781.595 48
9782.065 61
9782.535 48
9783.005 34
9783.475 16
9783.945 25
9784.416 21
9784.886 41
9785.356 49
9785.826 44
9786.296 52
9786.767 43
9787.237 32
9787.707 35
9788.177 30
9788.648 58
9789.118 62
9789.588 46
9790.059 45
9790.529 53
9790.999 39
9791.470 37
9791.940 28
9792.410 43
9792.881 41
9793.351 36
9793.822 49
9794.292 49
9794.762 48
9795.233 50
9795.703 45
9796.174 28
9796.644 32
9797.115 22
9797.585 34
9798.056 37
9798.526 29
9798.997 26
9799.467 26
9799.938 29
9800.408 38
9800.879 44
9801.350 49
9801.820 62
9802.291 54
9802.761 43
9803.232 40
9803.703 46
9804.173 49
9804.644 56
9805.115 43
9805.585 38
9806.056 46
9806.527 36
9806.998 29
9807.468 40
9807.939 36
9808.410 41
9808.881 39
9809.351 26
9809.822 33
9810.293 50
9810.764 52
9811.235 37
9811.705 48
9812.176 44
9812.647 31
9813.118 35
9813.589 61
9814.060 56
9814.531 57
9815.002 51
9815.473 56
9815.943 52
9816.414 40
9816.885 38
9817.356 35
9817.827 28
9818.298 37
9818.769 48
9819.240 51
9819.711 47
9820.182 76
9820.653 75
9821.125 66
9821.596 61
9822.067 64
9822.538 73
9823.009 87
9823.480 65
9823.951 76
9824.422 92
9824.893 66
9825.365 68
9825.836 63
9826.307 66
9826.778 61
9827.249 65
9827.721 65
9828.192 46
9828.663 33
9829.134 47
9829.606 59
9830.077 57
9830.548 59
9831.019 45
9831.491 51
9831.962 39
9832.433 35
9832.905 66
9833.376 75
9833.848 70
9834.319 55
9834.790 62
9835.262 49
9835.733 34
9836.205 50
9836.676 47
9837.147 37
9837.619 25
9838.090 35
9838.562 39
9839.033 65
9839.505 59
9839.976 60
9840.448 68
9840.919 79
9841.391 64
9841.863 63
9842.334 70
9842.806 38
9843.277 62
9843.749 74
9844.220 79
9844.692 71
9845.164 53
9845.635 56
9846.107 52
9846.579 42
9847.050 51
9847.522 49
9847.994 68
9848.466 36
9848.937 31
9849.409 38
9849.881 34
9850.353 53
9850.824 45
9851.296 44
9851.768 32
9852.240 42
9852.712 47
9853.183 31
9853.655 47
9854.127 34
9854.599 44
9855.071 46
9855.543 46
9856.015 37
9856.486 49
9856.958 56
9857.430 37
9857.902 37
9858.374 36
9858.846 53
9859.318 64
9859.790 53
9860.262 56
9860.734 73
9861.206 66
9861.678 44
9862.150 52
9862.622 46
9863.094 55
9863.567 77
9864.039 63
9864.511 62
9864.983 48
9865.455 57
9865.927 57
9866.399 57
9866.871 39
9867.344 40
9867.816 33
9868.288 39
9868.760 46
9869.232 51
9869.705 41
9870.177 33
9870.649 51
9871.121 61
9871.594 56
9872.066 44
9872.538 51
9873.010 57
9873.483 48
9873.955 42
9874.427 38
9874.900 45
9875.372 44
9875.845 57
9876.317 58
9876.789 54
9877.262 44
9877.734 42
9878.207 56
9878.679 43
9879.151 48
9879.624 45
9880.096 40
9880.569 45
9881.041 41
9881.514 31
9881.986 44
9882.459 44
9882.932 52
9883.404 45
9883.877 52
9884.349 52
9884.822 64
9885.294 53
9885.767 57
9886.240 55
9886.712 48
9887.185 37
9887.658 32
9888.130 22
9888.603 22
9889.076 30
9889.548 34
9890.021 33
9890.494 48
9890.966 45
9891.439 56
9891.912 55
9892.385 48
9892.858 30
9893.330 37
9893.803 45
9894.276 52
9894.749 51
9895.222 52
9895.694 46
9896.167 58
9896.640 40
9897.113 29
9897.586 31
9898.059 37
9898.532 38
9899.005 37
9899.478 24
9899.951 33
9900.424 33
9900.897 36
9901.370 42
9901.843 39
9902.316 33
9902.789 39
9903.262 45
9903.735 62
9904.208 73
9904.681 63
9905.154 68
9905.627 63
9906.100 56
9906.573 55
9907.046 61
9907.519 52
9907.992 57
9908.466 59
9908.939 48
9909.412 52
9909.885 31
9910.358 33
9910.832 32
9911.305 36
9911.778 33
9912.251 40
9912.725 28
9913.198 31
9913.671 38
9914.144 31
9914.618 33
9915.091 30
9915.564 31
9916.038 31
9916.511 43
9916.984 57
9917.458 60
9917.931 43
9918.404 34
9918.878 44
9919.351 42
9919.825 33
9920.298 36
9920.772 44
9921.245 42
9921.719 42
9922.192 46
9922.666 44
9923.139 33
9923.613 27
9924.086 40
9924.560 54
9925.033 56
9925.507 46
9925.980 43
9926.454 33
9926.927 38
9927.401 44
9927.875 40
9928.348 23
9928.822 46
9929.296 51
9929.769 69
9930.243 66
9930.717 83
9931.190 62
9931.664 58
9932.138 49
9932.611 37
9933.085 31
9933.559 29
9934.033 32
9934.506 48
9934.980 41
9935.454 38
9935.928 35
9936.402 27
9936.876 38
9937.349 34
9937.823 28
9938.297 33
9938.771 34
9939.245 37
9939.719 41
9940.193 47
9940.667 43
9941.141 38
9941.614 33
9942.088 33
9942.562 44
9943.036 54
9943.510 40
9943.984 53
9944.458 43
9944.932 44
9945.406 37
9945.880 33
9946.355 38
9946.829 39
9947.303 38
9947.777 43
9948.251 40
9948.725 35
9949.199 37
9949.673 43
9950.147 54
9950.622 48
9951.096 44
9951.570 54
9952.044 53
9952.518 49
9952.993 40
9953.467 32
9953.941 42
9954.415 47
9954.889 46
9955.364 37
9955.838 35
9956.312 23
9956.787 36
9957.261 60
9957.735 59
9958.210 47
9958.684 33
9959.158 48
9959.633 60
9960.107 56
9960.581 38
9961.056 34
9961.530 27
9962.005 23
9962.479 39
9962.954 51
9963.428 50
9963.903 37
9964.377 35
9964.852 41
9965.326 43
9965.801 46
9966.275 63
9966.750 53
9967.224 63
9967.699 71
9968.173 58
9968.648 42
9969.123 59
9969.597 66
9970.072 42
9970.546 28
9971.021 18
9971.496 27
9971.970 64
9972.445 62
9972.920 48
9973.394 32
9973.869 42
9974.344 33
9974.819 46
9975.293 52
9975.768 41
9976.243 35
9976.718 26
9977.192 29
9977.667 49
9978.142 56
9978.617 52
9979.092 39
9979.567 41
9980.041 35
9980.516 31
9980.991 36
9981.466 40
9981.941 69
9982.416 79
9982.891 68
9983.366 64
9983.841 45
9984.316 36
9984.791 41
9985.266 41
9985.741 49
9986.216 53
9986.691 35
9987.166 39
9987.641 35
9988.116 38
9988.591 47
9989.066 42
9989.541 43
9990.016 28
9990.491 37
9990.966 36
9991.441 39
9991.917 42
9992.392 36
9992.867 36
9993.342 45
9993.817 46
9994.293 42
9994.768 37
9995.243 37
9995.718 31
9996.193 42
9996.669 44
9997.144 34
9997.619 34
9998.094 34
9998.570 38
9999.045 34
9999.520 33
9999.996 34
10000.471 39
10000.946 37
10001.422 34
10001.897 38
10002.373 31
10002.848 29
10003.323 54
10003.799 77
10004.274 58
10004.750 39
10005.225 27
10005.701 38
10006.176 46
10006.652 39
10007.127 29
10007.603 24
10008.078 29
10008.554 25
10009.029 34
10009.505 39
10009.980 42
10010.456 40
10010.932 42
10011.407 44
10011.883 33
10012.358 32
10012.834 23
10013.310 36
10013.785 37
10014.261 52
10014.737 57
10015.212 43
10015.688 51
10016.164 56
10016.640 43
10017.115 53
10017.591 45
10018.067 49
10018.543 48
10019.018 55
10019.494 39
10019.970 34
10020.446 42
10020.922 48
10021.397 36
10021.873 37
10022.349 51
10022.825 42
10023.301 42
10023.777 30
10024.253 45
10024.729 63
10025.205 52
10025.681 42
10026.157 57
10026.632 44
10027.108 40
10027.584 33
10028.060 44
10028.536 48
10029.012 52
10029.489 46
10029.965 39
10030.441 33
10030.917 34
10031.393 50
10031.869 34
10032.345 28
10032.821 31
10033.297 34
10033.773 46
10034.249 46
10034.726 30
10035.202 35
10035.678 41
10036.154 34
10036.630 41
10037.107 40
10037.583 42
10038.059 29
10038.535 20
10039.012 23
10039.488 43
10039.964 39
10040.440 25
10040.917 17
10041.393 17
10041.869 20
10042.346 27
10042.822 38
10043.298 30
10043.775 27
10044.251 27
10044.728 28
10045.204 38
10045.680 37
10046.157 37
10046.633 33
10047.110 38
10047.586 35
10048.063 42
10048.539 54
10049.016 47
10049.492 42
10049.969 25
10050.445 48
10050.922 48
10051.398 27
10051.875 30
10052.351 29
10052.828 29
10053.305 18
10053.781 15
10054.258 24
10054.735 39
10055.211 31
10055.688 40
10056.164 55
10056.641 61
10057.118 65
10057.595 57
10058.071 47
10058.548 36
10059.025 42
10059.501 29
10059.978 31
10060.455 38
10060.932 44
10061.409 49
10061.885 54
10062.362 67
10062.839 51
10063.316 43
10063.793 46
10064.270 31
10064.746 31
10065.223 53
10065.700 50
10066.177 50
10066.654 39
10067.131 26
10067.608 24
10068.085 22
10068.562 33
10069.039 34
10069.516 34
10069.993 53
10070.470 39
10070.947 31
10071.424 43
10071.901 41
10072.378 33
10072.855 50
10073.332 62
10073.809 47
10074.286 38
10074.763 48
10075.240 43
10075.718 44
10076.195 43
10076.672 53
10077.149 47
10077.626 50
10078.103 59
10078.581 54
10079.058 33
10079.535 30
10080.012 39
10080.489 40
10080.967 38
10081.444 41
10081.921 38
10082.399 45
10082.876 42
10083.353 31
10083.830 37
10084.308 27
10084.785 44
10085.263 43
10085.740 52
10086.217 43
10086.695 39
10087.172 42
10087.649 33
10088.127 42
10088.604 46
10089.082 30
10089.559 34
10090.037 45
10090.514 50
10090.992 57
10091.469 46
10091.947 32
10092.424 40
10092.902 49
10093.379 54
10093.857 69
10094.334 61
10094.812 50
10095.290 66
10095.767 60
10096.245 43
10096.722 31
10097.200 21
10097.678 33
10098.155 42
10098.633 46
10099.111 18
10099.588 28
10100.066 20
10100.544 33
10101.022 22
10101.499 29
10101.977 23
10102.455 31
10102.933 44
10103.410 37
10103.888 43
10104.366 38
10104.844 36
10105.322 38
10105.800 44
10106.277 46
10106.755 37
10107.233 36
10107.711 30
10108.189 27
10108.667 41
10109.145 43
10109.623 32
10110.101 30
10110.579 41
10111.057 53
10111.535 38
10112.012 26
10112.490 44
10112.969 35
10113.447 36
10113.925 39
10114.403 32
10114.881 27
10115.359 37
10115.837 35
10116.315 25
10116.793 31
10117.271 28
10117.749 38
10118.227 33
10118.706 37
10119.184 45
10119.662 45
10120.140 39
10120.618 44
10121.096 34
10121.575 35
10122.053 33
10122.531 34
10123.009 38
10123.488 55
10123.966 57
10124.444 58
10124.922 53
10125.401 35
10125.879 40
10126.357 47
10126.836 32
10127.314 30
10127.792 38
10128.271 42
10128.749 50
10129.228 43
10129.706 39
10130.184 36
10130.663 40
10131.141 39
10131.620 25
10132.098 29
10132.577 39
10133.055 58
10133.534 34
10134.012 34
10134.491 32
10134.969 45
10135.448 56
10135.926 50
10136.405 42
10136.883 36
10137.362 37
10137.841 36
10138.319 37
10138.798 35
10139.277 38
10139.755 32
10140.234 33
10140.712 32
10141.191 30
10141.670 39
10142.149 43
10142.627 49
10143.106 55
10143.585 45
10144.063 43
10144.542 44
10145.021 54
10145.500 85
10145.979 80
10146.457 45
10146.936 32
10147.415 42
10147.894 31
10148.373 29
10148.852 45
10149.330 34
10149.809 46
10150.288 41
10150.767 35
10151.246 35
10151.725 34
10152.204 40
10152.683 40
10153.162 28
10153.641 29
10154.120 31
10154.599 36
10155.078 38
10155.557 44
10156.036 46
10156.515 40
10156.994 48
10157.473 49
10157.952 32
10158.431 33
10158.910 24
10159.389 24
10159.868 31
10160.348 28
10160.827 31
10161.306 28
10161.785 39
10162.264 35
10162.743 36
10163.223 32
10163.702 31
10164.181 32
10164.660 30
10165.139 23
10165.619 43
10166.098 32
10166.577 39
10167.057 51
10167.536 37
10168.015 38
10168.494 30
10168.974 28
10169.453 28
10169.933 23
10170.412 29
10170.891 75
10171.371 64
10171.850 74
10172.329 67
10172.809 46
10173.288 49
10173.768 37
10174.247 30
10174.727 35
10175.206 42
10175.686 56
10176.165 44
10176.645 46
10177.124 36
10177.604 38
10178.083 39
10178.563 46
10179.042 50
10179.522 27
10180.002 36
10180.481 55
10180.961 53
10181.440 45
10181.920 35
10182.400 31
10182.879 31
10183.359 35
10183.839 23
10184.318 21
10184.798 46
10185.278 59
10185.758 55
10186.237 40
10186.717 38
10187.197 43
10187.677 37
10188.156 31
10188.636 28
10189.116 28
10189.596 34
10190.076 30
10190.555 26
10191.035 20
10191.515 41
10191.995 41
10192.475 26
10192.955 33
10193.435 29
10193.915 41
10194.395 34
10194.875 43
10195.355 49
10195.834 58
10196.314 50
10196.794 53
10197.274 49
10197.754 53
10198.234 48
10198.715 44
10199.195 44
10199.675 39
10200.155 36
10200.635 46
10201.115 29
10201.595 37
10202.075 30
10202.555 35
10203.035 22
10203.515 27
10203.996 30
10204.476 34
10204.956 42
10205.436 47
10205.916 32
10206.397 26
10206.877 27
10207.357 20
10207.837 28
10208.318 37
10208.798 37
10209.278 40
10209.758 42
10210.239 39
10210.719 24
10211.199 28
10211.680 22
10212.160 28
10212.640 34
10213.121 39
10213.601 34
10214.082 61
10214.562 52
10215.042 38
10215.523 37
10216.003 44
10216.484 35
10216.964 51
10217.445 36
10217.925 23
10218.406 28
10218.886 50
10219.367 56
10219.847 48
10220.328 45
10220.808 29
10221.289 19
10221.769 22
10222.250 20
10222.731 28
10223.211 32
10223.692 28
10224.172 18
10224.653 26
10225.134 32
10225.614 38
10226.095 31
10226.576 29
10227.057 41
10227.537 41
10228.018 46
10228.499 34
10228.979 43
10229.460 35
10229.941 40
10230.422 46
10230.903 41
10231.383 40
10231.864 30
10232.345 19
10232.826 31
10233.307 50
10233.787 37
10234.268 33
10234.749 27
10235.230 26
10235.711 31
10236.192 29
10236.673 35
10237.154 26
10237.635 42
10238.116 35
10238.597 50
10239.078 54
10239.559 46
10240.040 31
10240.521 25
10241.002 29
10241.483 20
10241.964 16
10242.445 28
10242.926 28
10243.407 25
10243.888 20
10244.369 22
10244.850 30
10245.331 35
10245.813 30
10246.294 23
10246.775 35
10247.256 33
10247.737 38
10248.218 30
10248.700 36
10249.181 29
10249.662 23
10250.143 25
10250.625 28
10251.106 28
10251.587 29
10252.068 44
10252.550 30
10253.031 28
10253.512 38
10253.994 39
10254.475 47
10254.956 45
10255.438 28
10255.919 39
10256.401 25
10256.882 33
10257.363 21
10257.845 24
10258.326 28
10258.808 34
10259.289 37
10259.771 29
10260.252 32
10260.734 36
10261.215 21
10261.697 24
10262.178 14
10262.660 23
10263.141 32
10263.623 21
10264.104 25
10264.586 24
10265.068 28
10265.549 27
10266.031 30
10266.512 42
10266.994 47
10267.476 55
10267.957 56
10268.439 56
10268.921 37
10269.402 23
10269.884 27
10270.366 37
10270.848 40
10271.329 30
10271.811 28
10272.293 49
10272.775 50
10273.256 51
10273.738 40
10274.220 34
10274.702 38
10275.184 34
10275.665 36
10276.147 34
10276.629 35
10277.111 34
10277.593 35
10278.075 44
10278.557 48
10279.039 47
10279.521 48
10280.002 46
10280.484 28
10280.966 49
10281.448 36
10281.930 22
10282.412 22
10282.894 21
10283.376 29
10283.858 35
10284.340 16
10284.823 27
10285.305 25
10285.787 43
10286.269 43
10286.751 47
10287.233 32
10287.715 22
10288.197 36
10288.679 40
10289.162 33
10289.644 19
10290.126 37
10290.608 34
10291.090 19
10291.573 20
10292.055 32
10292.537 24
10293.019 27
10293.501 26
10293.984 33
10294.466 33
10294.948 28
10295.431 28
10295.913 21
10296.395 31
10296.878 26
10297.360 38
10297.842 37
10298.325 42
10298.807 26
10299.289 26
10299.772 33
10300.254 23
10300.737 24
10301.219 36
10301.702 33
10302.184 26
10302.667 21
10303.149 38
10303.632 37
10304.114 40
10304.597 42
10305.079 44
10305.562 33
10306.044 39
10306.527 42
10307.009 48
10307.492 28
10307.975 18
10308.457 21
10308.940 36
10309.422 30
10309.905 52
10310.388 35
10310.870 32
10311.353 19
10311.836 31
10312.318 29
10312.801 39
10313.284 33
10313.767 25
10314.249 32
10314.732 40
10315.215 45
10315.698 36
10316.180 26
10316.663 35
10317.146 39
10317.629 35
10318.112 33
10318.595 33
10319.077 42
10319.560 36
10320.043 42
10320.526 45
10321.009 46
10321.492 43
10321.975 30
10322.458 22
10322.941 27
10323.424 45
10323.907 49
10324.390 49
10324.873 34
10325.356 22
10325.839 34
10326.322 43
10326.805 28
10327.288 25
10327.771 29
10328.254 25
10328.737 44
10329.220 44
10329.703 48
10330.186 40
10330.669 48
10331.152 45
10331.636 34
10332.119 17
10332.602 18
10333.085 28
10333.568 31
10334.052 40
10334.535 43
10335.018 45
10335.501 52
10335.985 47
10336.468 33
10336.951 28
10337.434 29
10337.918 40
10338.401 42
10338.884 31
10339.368 30
10339.851 45
10340.334 50
10340.818 49
10341.301 37
10341.784 39
10342.268 37
10342.751 33
10343.235 48
10343.718 53
10344.202 65
10344.685 52
10345.168 38
10345.652 44
10346.135 38
10346.619 24
10347.102 28
10347.586 24
10348.070 23
10348.553 25
10349.037 38
10349.520 34
10350.004 43
10350.487 40
10350.971 33
10351.455 40
10351.938 44
10352.422 38
10352.906 35
10353.389 38
10353.873 21
10354.357 14
10354.840 12
10355.324 21
10355.808 29
10356.291 16
10356.775 22
10357.259 17
10357.743 22
10358.226 24
10358.710 21
10359.194 33
10359.678 29
10360.162 36
10360.645 36
10361.129 35
10361.613 26
10362.097 41
10362.581 31
10363.065 45
10363.549 41
10364.033 32
10364.516 35
10365.000 32
10365.484 40
10365.968 39
10366.452 45
10366.936 44
10367.420 29
10367.904 32
10368.388 31
10368.872 49
10369.356 43
10369.840 24
10370.324 36
10370.808 42
10371.293 31
10371.777 20
10372.261 16
10372.745 36
10373.229 35
10373.713 34
10374.197 35
10374.681 32
10375.166 45
10375.650 27
10376.134 24
10376.618 26
10377.102 30
10377.587 35
10378.071 31
10378.555 48
10379.039 33
10379.524 40
10380.008 26
10380.492 26
10380.976 32
10381.461 40
10381.945 36
10382.429 32
10382.914 32
10383.398 37
10383.883 38
10384.367 27
10384.851 29
10385.336 32
10385.820 44
10386.305 52
10386.789 42
10387.273 17
10387.758 24
10388.242 40
10388.727 42
10389.211 37
10389.696 26
10390.180 29
10390.665 30
10391.149 45
10391.634 32
10392.119 25
10392.603 27
10393.088 21
10393.572 27
10394.057 20
10394.542 28
10395.026 30
10395.511 29
10395.995 22
10396.480 26
10396.965 25
10397.450 18
10397.934 20
10398.419 14
10398.904 15
10399.388 25
10399.873 35
10400.358 27
10400.843 21
10401.327 24
10401.812 36
10402.297 28
10402.782 14
10403.267 7
10403.751 23
10404.236 23
10404.721 29
10405.206 28
10405.691 27
10406.176 27
10406.661 39
10407.146 41
10407.631 33
10408.116 26
10408.600 30
10409.085 35
10409.570 35
10410.055 32
10410.540 29
10411.025 44
10411.510 37
10411.995 29
10412.480 19
10412.965 19
10413.451 44
10413.936 41
10414.421 24
10414.906 23
10415.391 28
10415.876 22
10416.361 25
10416.846 33
10417.331 28
10417.817 23
10418.302 30
10418.787 22
10419.272 15
10419.757 26
10420.243 26
10420.728 41
10421.213 44
10421.698 29
10422.184 50
10422.669 63
10423.154 57
10423.639 55
10424.125 55
10424.610 40
10425.095 34
10425.581 44
10426.066 40
10426.551 37
10427.037 42
10427.522 28
10428.008 25
10428.493 24
10428.978 24
10429.464 21
10429.949 33
10430.435 26
10430.920 45
10431.406 40
10431.891 28
10432.377 47
10432.862 34
10433.348 25
10433.833 20
10434.319 34
10434.804 21
10435.290 26
10435.776 25
10436.261 14
10436.747 20
10437.232 36
10437.718 52
10438.204 52
10438.689 41
10439.175 38
10439.661 42
10440.146 28
10440.632 16
10441.118 24
10441.603 38
10442.089 34
10442.575 33
10443.061 26
10443.546 28
10444.032 25
10444.518 20
10445.004 26
10445.490 27
10445.975 27
10446.461 30
10446.947 28
10447.433 21
10447.919 24
10448.405 23
10448.891 20
10449.376 26
10449.862 24
10450.348 20
10450.834 22
10451.320 17
10451.806 28
10452.292 30
10452.778 42
10453.264 35
10453.750 25
10454.236 39
10454.722 49
10455.208 33
10455.694 32
10456.180 32
10456.666 20
10457.152 17
10457.638 15
10458.124 25
10458.611 38
10459.097 35
10459.583 36
10460.069 46
10460.555 42
10461.041 45
10461.528 50
10462.014 51
10462.500 48
10462.986 33
10463.472 45
10463.959 38
10464.445 26
10464.931 36
10465.417 26
10465.904 30
10466.390 27
10466.876 23
10467.363 22
10467.849 36
10468.335 26
10468.822 23
10469.308 16
10469.794 14
10470.281 15
10470.767 20
10471.253 24
10471.740 14
10472.226 23
10472.713 23
10473.199 27
10473.686 41
10474.172 55
10474.659 41
10475.145 42
10475.632 29
10476.118 38
10476.605 31
10477.091 27
10477.578 22
10478.064 19
10478.551 27
10479.037 42
10479.524 35
10480.011 41
10480.497 39
10480.984 33
10481.471 33
10481.957 34
10482.444 39
10482.931 58
10483.417 49
10483.904 34
10484.391 32
10484.877 35
10485.364 47
10485.851 47
10486.338 42
10486.824 37
10487.311 29
10487.798 24
10488.285 25
10488.772 30
10489.258 33
10489.745 50
10490.232 41
10490.719 31
10491.206 26
10491.693 31
10492.180 33
10492.666 39
10493.153 45
10493.640 32
10494.127 30
10494.614 32
10495.101 26
10495.588 29
10496.075 31
10496.562 46
10497.049 26
10497.536 25
10498.023 24
10498.510 49
10498.997 46
10499.484 31
10499.971 40
10500.458 29
10500.946 34
10501.433 40
10501.920 28
10502.407 31
10502.894 26
10503.381 37
10503.868 32
10504.356 28
10504.843 25
10505.330 23
10505.817 29
10506.304 21
10506.792 24
10507.279 24
10507.766 23
10508.253 18
10508.741 27
10509.228 15
10509.715 28
10510.202 20
10510.690 32
10511.177 34
10511.664 29
10512.152 32
10512.639 24
10513.127 30
10513.614 30
10514.101 46
10514.589 46
10515.076 38
10515.564 29
10516.051 29
10516.539 32
10517.026 24
10517.513 23
10518.001 24
10518.488 25
10518.976 28
10519.464 35
10519.951 25
10520.439 18
10520.926 15
10521.414 15
10521.901 23
10522.389 17
10522.876 18
10523.364 34
10523.852 38
10524.339 28
10524.827 21
10525.315 21
10525.802 26
10526.290 22
10526.778 21
10527.265 20
10527.753 18
10528.241 25
10528.729 25
10529.216 34
10529.704 39
10530.192 27
10530.680 25
10531.167 36
10531.655 41
10532.143 29
10532.631 40
10533.119 37
10533.607 42
10534.094 34
10534.582 24
10535.070 15
10535.558 17
10536.046 21
10536.534 22
10537.022 41
10537.510 33
10537.998 28
10538.486 44
10538.974 49
10539.462 49
10539.950 37
10540.438 45
10540.926 47
10541.414 43
10541.902 30
10542.390 19
10542.878 36
10543.366 26
10543.854 17
10544.342 32
10544.830 28
10545.318 32
10545.807 25
10546.295 29
10546.783 42
10547.271 36
10547.759 29
10548.247 24
10548.736 34
10549.224 44
10549.712 47
10550.200 46
10550.689 36
10551.177 33
10551.665 50
10552.153 33
10552.642 25
10553.130 22
10553.618 18
10554.107 22
10554.595 21
10555.083 22
10555.572 37
10556.060 49
10556.548 45
10557.037 39
10557.525 44
10558.014 20
10558.502 28
10558.990 38
10559.479 52
10559.967 31
10560.456 27
10560.944 39
10561.433 39
10561.921 31
10562.410 30
10562.898 33
10563.387 34
10563.875 37
10564.364 37
10564.853 32
10565.341 40
10565.830 33
10566.318 23
10566.807 24
10567.296 31
10567.784 33
10568.273 36
10568.762 32
10569.250 30
10569.739 28
10570.228 35
10570.716 20
10571.205 18
10571.694 25
10572.183 35
10572.671 28
10573.160 27
10573.649 30
10574.138 24
10574.626 24
10575.115 20
10575.604 13
10576.093 20
10576.582 38
10577.071 26
10577.559 31
10578.048 40
10578.537 42
10579.026 35
10579.515 25
10580.004 21
10580.493 19
10580.982 23
10581.471 31
10581.960 41
10582.449 38
10582.938 43
10583.427 40
10583.916 35
10584.405 22
10584.894 19
10585.383 28
10585.872 40
10586.361 33
10586.850 17
10587.339 23
10587.828 18
10588.317 16
10588.807 19
10589.296 25
10589.785 41
10590.274 52
10590.763 34
10591.252 49
10591.742 36
10592.231 25
10592.720 21
10593.209 35
10593.698 41
10594.188 24
10594.677 29
10595.166 29
10595.656 47
10596.145 30
10596.634 47
10597.123 39
10597.613 20
10598.102 26
10598.592 21
10599.081 29
10599.570 32
10600.060 28
10600.549 42
10601.038 30
10601.528 39
10602.017 37
10602.507 23
10602.996 23
10603.486 30
10603.975 35
10604.465 29
10604.954 40
10605.444 19
10605.933 14
10606.423 19
10606.912 21
10607.402 19
10607.891 28
10608.381 24
10608.871 15
10609.360 16
10609.850 24
10610.339 41
10610.829 27
10611.319 18
10611.808 24
10612.298 29
10612.788 19
10613.277 21
10613.767 15
10614.257 15
10614.747 18
10615.236 29
10615.726 24
10616.216 26
10616.706 27
10617.195 32
10617.685 27
10618.175 12
10618.665 23
10619.155 27
10619.644 31
10620.134 27
10620.624 19
10621.114 23
10621.604 26
10622.094 21
10622.584 26
10623.074 24
10623.564 17
10624.053 24
10624.543 43
10625.033 62
10625.523 57
10626.013 49
10626.503 30
10626.993 25
10627.483 27
10627.973 32
10628.463 29
10628.954 41
10629.444 45
10629.934 41
10630.424 24
10630.914 16
10631.404 11
10631.894 19
10632.384 24
10632.874 18
10633.365 29
10633.855 44
10634.345 30
10634.835 30
10635.325 40
10635.815 26
10636.306 33
10636.796 33
10637.286 29
10637.776 18
10638.267 30
10638.757 43
10639.247 21
10639.738 16
10640.228 25
10640.718 18
10641.209 16
10641.699 17
10642.189 14
10642.680 20
10643.170 22
10643.660 24
10644.151 39
10644.641 26
10645.132 21
10645.622 24
10646.113 32
10646.603 23
10647.093 30
10647.584 26
10648.074 21
10648.565 50
10649.055 34
10649.546 36
10650.037 42
10650.527 30
10651.018 21
10651.508 23
10651.999 23
10652.489 26
10652.980 25
10653.471 26
10653.961 40
10654.452 32
10654.943 21
10655.433 35
10655.924 32
10656.415 27
10656.905 38
10657.396 31
10657.887 28
10658.377 37
10658.868 46
10659.359 44
10659.850 21
10660.340 13
10660.831 18
10661.322 26
10661.813 10
10662.304 8
10662.795 19
10663.285 28
10663.776 19
10664.267 21
10664.758 16
10665.249 30
10665.740 21
10666.231 21
10666.722 41
10667.213 35
10667.704 25
10668.194 19
10668.685 22
10669.176 24
10669.667 17
10670.158 22
10670.649 21
10671.140 24
10671.631 15
10672.123 21
10672.614 29
10673.105 33
10673.596 36
10674.087 37
10674.578 32
10675.069 27
10675.560 30
10676.051 36
10676.542 30
10677.034 24
10677.525 7
10678.016 18
10678.507 15
10678.998 8
10679.490 18
10679.981 21
10680.472 16
10680.963 17
10681.455 29
10681.946 28
10682.437 31
10682.928 28
10683.420 23
10683.911 19
10684.402 24
10684.894 14
10685.385 17
10685.876 17
10686.368 24
10686.859 22
10687.351 28
10687.842 30
10688.333 26
10688.825 23
10689.316 21
10689.808 38
10690.299 38
10690.791 28
10691.282 29
10691.774 15
10692.265 31
10692.757 46
10693.248 42
10693.740 25
10694.231 20
10694.723 20
10695.215 12
10695.706 21
10696.198 26
10696.689 43
10697.181 41
10697.673 53
10698.164 51
10698.656 31
10699.148 33
10699.639 29
10700.131 23
10700.623 20
10701.114 23
10701.606 19
10702.098 20
10702.590 24
10703.081 21
10703.573 30
10704.065 32
10704.557 29
10705.049 21
10705.540 13
10706.032 27
10706.524 35
10707.016 32
10707.508 16
10708.000 30
10708.491 31
10708.983 29
10709.475 36
10709.967 36
10710.459 18
10710.951 15
10711.443 27
10711.935 40
10712.427 38
10712.919 31
10713.411 11
10713.903 9
10714.395 29
10714.887 19
10715.379 9
10715.871 21
10716.363 18
10716.855 16
10717.347 33
10717.839 32
10718.332 25
10718.824 19
10719.316 13
10719.808 22
10720.300 19
10720.792 18
10721.284 23
10721.777 25
10722.269 17
10722.761 30
10723.253 52
10723.746 57
10724.238 42
10724.730 19
10725.222 25
10725.715 28
10726.207 21
10726.699 30
10727.191 29
10727.684 28
10728.176 39
10728.668 55
10729.161 54
10729.653 49
10730.146 38
10730.638 33
10731.130 20
10731.623 31
10732.115 29
10732.608 38
10733.100 29
10733.593 23
10734.085 20
10734.578 23
10735.070 41
10735.563 40
10736.055 32
10736.548 36
10737.040 36
10737.533 40
10738.025 31
10738.518 40
10739.010 48
10739.503 35
10739.996 35
10740.488 24
10740.981 30
10741.473 28
10741.966 37
10742.459 40
10742.951 30
10743.444 35
10743.937 35
10744.430 39
10744.922 30
10745.415 29
10745.908 33
10746.401 32
10746.893 18
10747.386 20
10747.879 24
10748.372 23
10748.864 28
10749.357 42
10749.850 31
10750.343 27
10750.836 36
10751.329 41
10751.822 31
10752.314 18
10752.807 15
10753.300 25
10753.793 24
10754.286 14
10754.779 30
10755.272 30
10755.765 41
10756.258 42
10756.751 30
10757.244 40
10757.737 37
10758.230 25
10758.723 23
10759.216 33
10759.709 21
10760.202 30
10760.695 38
10761.188 40
10761.682 48
10762.175 37
10762.668 26
10763.161 42
10763.654 47
10764.147 25
10764.640 22
10765.134 23
10765.627 34
10766.120 18
10766.613 17
10767.106 18
10767.600 28
10768.093 28
10768.586 17
10769.079 11
10769.573 28
10770.066 32
10770.559 24
10771.053 25
10771.546 28
10772.039 22
10772.533 16
10773.026 14
10773.519 19
10774.013 29
10774.506 31
10775.000 20
10775.493 29
10775.986 29
10776.480 18
10776.973 11
10777.467 13
10777.960 14
10778.454 28
10778.947 18
10779.441 21
10779.934 21
10780.428 23
10780.921 31
10781.415 31
10781.909 21
10782.402 17
10782.896 23
10783.389 17
10783.883 31
10784.377 47
10784.870 35
10785.364 34
10785.857 39
10786.351 36
10786.845 23
10787.339 24
10787.832 29
10788.326 30
10788.820 27
10789.313 27
10789.807 25
10790.301 28
10790.795 17
10791.288 26
10791.782 19
10792.276 32
10792.770 28
10793.264 29
10793.758 19
10794.251 18
10794.745 18
10795.239 16
10795.733 34
10796.227 24
10796.721 17
10797.215 25
10797.709 29
10798.203 25
10798.697 26
10799.191 45
10799.684 40
10800.178 24
10800.672 35
10801.166 40
10801.661 29
10802.155 26
10802.649 21
10803.143 26
10803.637 26
10804.131 22
10804.625 15
10805.119 23
10805.613 27
10806.107 34
10806.601 28
10807.095 14
10807.590 21
10808.084 38
10808.578 29
10809.072 28
10809.566 33
10810.061 19
10810.555 17
10811.049 17
10811.543 26
10812.038 38
10812.532 37
10813.026 25
10813.520 25
10814.015 21
10814.509 25
10815.003 32
10815.498 33
10815.992 30
10816.486 40
10816.981 42
10817.475 26
10817.969 18
10818.464 26
10818.958 23
10819.453 15
10819.947 33
10820.442 31
10820.936 32
10821.431 18
10821.925 18
10822.420 11
10822.914 29
10823.409 36
10823.903 26
10824.398 28
10824.892 22
10825.387 14
10825.881 15
10826.376 23
10826.870 24
10827.365 11
10827.860 13
10828.354 23
10828.849 18
10829.344 15
10829.838 26
10830.333 23
10830.828 23
10831.322 18
10831.817 19
10832.312 18
10832.807 27
10833.301 21
10833.796 28
10834.291 23
10834.786 26
10835.280 40
10835.775 25
10836.270 21
10836.765 19
10837.260 20
10837.754 23
10838.249 35
10838.744 36
10839.239 33
10839.734 25
10840.229 27
10840.724 29
10841.219 23
10841.714 27
10842.209 21
10842.704 20
10843.198 17
10843.693 14
10844.188 10
10844.683 21
10845.178 21
10845.674 22
10846.169 21
10846.664 17
10847.159 26
10847.654 15
10848.149 27
10848.644 22
10849.139 16
10849.634 23
10850.129 26
10850.624 41
10851.120 48
10851.615 36
10852.110 28
10852.605 24
10853.100 22
10853.595 29
10854.091 29
10854.586 29
10855.081 37
10855.576 20
10856.072 20
10856.567 28
10857.062 27
10857.557 26
10858.053 24
10858.548 22
10859.043 23
10859.539 20
10860.034 27
10860.530 28
10861.025 26
10861.520 19
10862.016 26
10862.511 32
10863.007 25
10863.502 15
10863.997 28
10864.493 27
10864.988 22
10865.484 25
10865.979 16
10866.475 24
10866.970 37
10867.466 39
10867.961 19
10868.457 22
10868.952 36
10869.448 24
10869.944 33
10870.439 29
10870.935 30
10871.430 30
10871.926 32
10872.422 23
10872.917 31
10873.413 23
10873.909 29
10874.404 40
10874.900 29
10875.396 26
10875.891 28
10876.387 29
10876.883 28
10877.379 26
10877.874 28
10878.370 23
10878.866 23
10879.362 35
10879.858 55
10880.353 48
10880.849 46
10881.345 39
10881.841 31
10882.337 26
10882.833 30
10883.328 25
10883.824 24
10884.320 39
10884.816 28
10885.312 28
10885.808 27
10886.304 29
10886.800 24
10887.296 33
10887.792 42
10888.288 29
10888.784 25
10889.280 26
10889.776 42
10890.272 37
10890.768 36
10891.264 33
10891.760 20
10892.256 34
10892.752 34
10893.249 29
10893.745 29
10894.241 36
10894.737 35
10895.233 37
10895.729 36
10896.225 21
10896.722 16
10897.218 25
10897.714 28
10898.210 48
10898.706 46
10899.203 42
10899.699 32
10900.195 28
10900.692 28
10901.188 35
10901.684 34
10902.180 28
10902.677 23
10903.173 26
10903.669 33
10904.166 31
10904.662 26
10905.159 36
10905.655 27
10906.151 26
10906.648 31
10907.144 17
10907.641 22
10908.137 25
10908.634 33
10909.130 23
10909.626 26
10910.123 24
10910.619 22
10911.116 27
10911.613 24
10912.109 29
10912.606 24
10913.102 32
10913.599 29
10914.095 36
10914.592 22
10915.089 21
10915.585 28
10916.082 14
10916.578 28
10917.075 28
10917.572 34
10918.068 34
10918.565 37
10919.062 50
10919.559 38
10920.055 32
10920.552 36
10921.049 42
10921.545 33
10922.042 28
10922.539 19
10923.036 28
10923.533 33
10924.029 18
10924.526 18
10925.023 25
10925.520 27
10926.017 27
10926.514 32
10927.010 28
10927.507 30
10928.004 16
10928.501 15
10928.998 18
10929.495 16
10929.992 21
10930.489 19
10930.986 17
10931.483 22
10931.980 22
10932.477 18
10932.974 19
10933.471 10
10933.968 13
10934.465 20
10934.962 22
10935.459 28
10935.956 33
10936.453 34
10936.950 47
10937.448 55
10937.945 43
10938.442 39
10938.939 19
10939.436 16
10939.933 20
10940.430 28
10940.928 22
10941.425 33
10941.922 25
10942.419 21
10942.917 17
10943.414 25
10943.911 32
10944.408 22
10944.906 25
10945.403 24
10945.900 37
10946.398 26
10946.895 19
10947.392 28
10947.890 20
10948.387 19
10948.884 21
10949.382 16
10949.879 13
10950.376 22
10950.874 18
10951.371 31
10951.869 44
10952.366 40
10952.864 48
10953.361 50
10953.859 37
10954.356 32
10954.854 33
10955.351 32
10955.849 32
10956.346 19
10956.844 27
10957.341 25
10957.839 19
10958.337 30
10958.834 32
10959.332 34
10959.829 28
10960.327 30
10960.825 29
10961.322 28
10961.820 32
10962.318 42
10962.815 30
10963.313 20
10963.811 29
10964.309 27
10964.806 26
10965.304 35
10965.802 26
10966.300 23
10966.797 26
10967.295 40
10967.793 33
10968.291 32
10968.789 38
10969.286 28
10969.784 26
10970.282 37
10970.780 40
10971.278 34
10971.776 39
10972.274 26
10972.772 29
10973.270 33
10973.767 29
10974.265 24
10974.763 17
10975.261 10
10975.759 28
10976.257 27
10976.755 25
10977.253 40
10977.751 29
10978.249 27
10978.747 18
10979.246 23
10979.744 19
10980.242 16
10980.740 13
10981.238 14
10981.736 25
10982.234 21
10982.732 12
10983.230 26
10983.729 33
10984.227 23
10984.725 35
10985.223 41
10985.721 42
10986.220 31
10986.718 32
10987.216 17
10987.714 19
10988.213 29
10988.711 22
10989.209 23
10989.707 33
10990.206 29
10990.704 23
10991.202 20
10991.701 21
10992.199 21
10992.698 27
10993.196 42
10993.694 46
10994.193 26
10994.691 33
10995.190 31
10995.688 33
10996.186 28
10996.685 33
10997.183 19
10997.682 26
10998.180 22
10998.679 23
10999.177 55
10999.676 48
11000.174 30
11000.673 33
11001.172 37
11001.670 32
11002.169 30
11002.667 30
11003.166 48
11003.665 41
11004.163 30
11004.662 33
11005.160 23
11005.659 37
11006.158 36
11006.656 30
11007.155 26
11007.654 20
11008.153 21
11008.651 17
11009.150 24
11009.649 28
11010.148 27
11010.646 26
11011.145 22
11011.644 14
11012.143 17
11012.642 32
11013.140 40
11013.639 42
11014.138 25
11014.637 24
11015.136 11
11015.635 18
11016.134 22
11016.633 37
11017.131 44
11017.630 41
11018.129 32
11018.628 24
11019.127 25
11019.626 34
11020.125 36
11020.624 36
11021.123 41
11021.622 35
11022.121 27
11022.620 18
11023.119 17
11023.618 25
11024.118 20
11024.617 20
11025.116 25
11025.615 33
11026.114 33
11026.613 26
11027.112 22
11027.611 17
11028.111 19
11028.610 22
11029.109 25
11029.608 16
11030.107 19
11030.607 15
11031.106 18
11031.605 33
11032.104 29
11032.604 22
11033.103 14
11033.602 22
11034.102 23
11034.601 22
11035.100 17
11035.600 29
11036.099 29
11036.598 36
11037.098 39
11037.597 25
11038.096 28
11038.596 27
11039.095 30
11039.595 36
11040.094 38
11040.594 35
11041.093 34
11041.593 19
11042.092 23
11042.592 13
11043.091 21
11043.591 33
11044.090 30
11044.590 28
11045.089 31
11045.589 33
11046.088 44
11046.588 44
11047.088 35
11047.587 36
11048.087 29
11048.586 27
11049.086 37
11049.586 44
11050.085 26
11050.585 28
11051.085 24
11051.584 17
11052.084 15
11052.584 23
11053.084 41
11053.583 50
11054.083 26
11054.583 27
11055.083 36
11055.582 37
11056.082 37
11056.582 32
11057.082 28
11057.582 35
11058.082 30
11058.581 30
11059.081 32
11059.581 39
11060.081 26
11060.581 20
11061.081 22
11061.581 30
11062.081 17
11062.581 15
11063.081 17
11063.581 24
11064.081 15
11064.581 22
11065.081 24
11065.581 14
11066.081 10
11066.581 10
11067.081 21
11067.581 31
11068.081 31
11068.581 25
11069.081 21
11069.581 19
11070.081 22
11070.581 24
11071.082 13
11071.582 22
11072.082 21
11072.582 25
11073.082 23
11073.583 36
11074.083 40
11074.583 32
11075.083 31
11075.583 25
11076.084 19
11076.584 17
11077.084 17
11077.585 17
11078.085 14
11078.585 10
11079.085 21
11079.586 28
11080.086 27
11080.586 35
11081.087 26
11081.587 29
11082.088 29
11082.588 32
11083.088 20
11083.589 24
11084.089 32
11084.590 16
11085.090 28
11085.591 24
11086.091 24
11086.592 20
11087.092 29
11087.593 30
11088.093 22
11088.594 13
11089.094 18
11089.595 21
11090.095 22
11090.596 15
11091.097 19
11091.597 23
11092.098 20
11092.598 24
11093.099 40
11093.600 39
11094.100 27
11094.601 17
11095.102 15
11095.602 25
11096.103 20
11096.604 21
11097.105 26
11097.605 27
11098.106 31
11098.607 20
11099.108 35
11099.608 42
11100.109 35
11100.610 25
11101.111 22
11101.612 18
11102.113 13
11102.613 21
11103.114 22
11103.615 24
11104.116 15
11104.617 30
11105.118 25
11105.619 19
11106.120 16
11106.621 16
11107.122 36
11107.623 23
11108.124 27
11108.625 22
11109.126 21
11109.627 18
11110.128 17
11110.629 23
11111.130 16
11111.631 19
11112.132 15
11112.633 6
11113.134 11
11113.635 17
11114.136 12
11114.637 18
11115.138 18
11115.640 24
11116.141 28
11116.642 30
11117.143 25
11117.644 32
11118.146 21
11118.647 25
11119.148 20
11119.649 17
11120.150 18
11120.652 22
11121.153 29
11121.654 21
11122.156 21
11122.657 36
11123.158 38
11123.660 23
11124.161 24
11124.662 13
11125.164 14
11125.665 25
11126.166 28
11126.668 28
11127.169 21
11127.671 18
11128.172 31
11128.673 21
11129.175 22
11129.676 33
11130.178 32
11130.679 21
11131.181 16
11131.682 26
11132.184 23
11132.685 35
11133.187 34
11133.688 21
11134.190 19
11134.692 20
11135.193 14
11135.695 29
11136.196 38
11136.698 27
11137.200 32
11137.701 24
11138.203 17
11138.705 29
11139.206 40
11139.708 32
11140.210 28
11140.711 24
11141.213 20
11141.715 8
11142.217 7
11142.718 10
11143.220 12
11143.722 21
11144.224 32
11144.726 44
11145.227 41
11145.729 35
11146.231 38
11146.733 21
11147.235 26
11147.737 24
11148.238 25
11148.740 31
11149.242 24
11149.744 24
11150.246 26
11150.748 32
11151.250 23
11151.752 24
11152.254 20
11152.756 23
11153.258 30
11153.760 25
11154.262 23
11154.764 29
11155.266 26
11155.768 25
11156.270 23
11156.772 39
11157.274 27
11157.776 22
11158.279 12
11158.781 24
11159.283 23
11159.785 27
11160.287 19
11160.789 13
11161.291 28
11161.794 28
11162.296 37
11162.798 38
11163.300 17
11163.802 26
11164.305 18
11164.807 23
11165.309 21
11165.811 21
11166.314 16
11166.816 26
11167.318 33
11167.821 51
11168.323 37
11168.825 18
11169.328 15
11169.830 24
11170.332 17
11170.835 23
11171.337 33
11171.840 32
11172.342 20
11172.845 21
11173.347 30
11173.849 35
11174.352 43
11174.854 42
11175.357 41
11175.859 22
11176.362 27
11176.864 34
11177.367 35
11177.870 45
11178.372 43
11178.875 19
11179.377 14
11179.880 17
11180.382 18
11180.885 11
11181.388 21
11181.890 27
11182.393 33
11182.896 25
11183.398 21
11183.901 23
11184.404 13
11184.906 7
11185.409 21
11185.912 17
11186.415 25
11186.917 22
11187.420 25
11187.923 18
11188.426 9
11188.928 7
11189.431 18
11189.934 24
11190.437 24
11190.940 25
11191.443 30
11191.946 27
11192.448 26
11192.951 27
11193.454 20
11193.957 17
11194.460 26
11194.963 34
11195.466 36
11195.969 31
11196.472 26
11196.975 38
11197.478 22
11197.981 13
11198.484 17
11198.987 19
11199.490 21
11199.993 10
11200.496 14
11200.999 24
11201.502 24
11202.005 26
11202.508 29
11203.011 32
11203.515 28
11204.018 26
11204.521 20
11205.024 32
11205.527 25
11206.030 16
11206.534 13
11207.037 19
11207.540 27
11208.043 24
11208.546 22
11209.050 29
11209.553 23
11210.056 19
11210.559 12
11211.063 30
11211.566 29
11212.069 32
11212.573 40
11213.076 33
11213.579 23
11214.083 28
11214.586 29
11215.090 27
11215.593 14
11216.096 17
11216.600 22
11217.103 29
11217.607 27
11218.110 31
11218.614 38
11219.117 33
11219.621 26
11220.124 19
11220.628 16
11221.131 24
11221.635 18
11222.138 25
11222.642 18
11223.145 22
11223.649 16
11224.152 24
11224.656 23
11225.160 27
11225.663 28
11226.167 21
11226.671 28
11227.174 38
11227.678 37
11228.182 24
11228.685 17
11229.189 21
11229.693 25
11230.196 28
11230.700 17
11231.204 15
11231.708 21
11232.211 21
11232.715 20
11233.219 34
11233.723 30
11234.227 29
11234.730 31
11235.234 31
11235.738 30
11236.242 36
11236.746 27
11237.250 25
11237.754 26
11238.257 23
11238.761 25
11239.265 24
11239.769 31
11240.273 42
11240.777 46
11241.281 32
11241.785 17
11242.289 23
11242.793 26
11243.297 24
11243.801 30
11244.305 25
11244.809 27
11245.313 31
11245.817 17
11246.321 21
11246.826 23
11247.330 23
11247.834 23
11248.338 18
11248.842 29
11249.346 43
11249.850 28
11250.355 30
11250.859 24
11251.363 19
11251.867 9
11252.371 9
11252.876 9
11253.380 29
11253.884 19
11254.388 13
11254.893 17
11255.397 18
11255.901 16
11256.406 26
11256.910 34
11257.414 37
11257.919 38
11258.423 24
11258.927 21
11259.432 23
11259.936 20
11260.440 28
11260.945 27
11261.449 26
11261.954 18
11262.458 31
11262.963 35
11263.467 37
11263.972 28
11264.476 14
11264.981 20
11265.485 34
11265.990 35
11266.494 26
11266.999 21
11267.503 16
11268.008 23
11268.512 21
11269.017 26
11269.522 15
11270.026 19
11270.531 23
11271.036 18
11271.540 17
11272.045 24
11272.550 16
11273.054 21
11273.559 24
11274.064 20
11274.568 17
11275.073 15
11275.578 20
11276.083 15
11276.587 25
11277.092 39
11277.597 28
11278.102 40
11278.606 43
11279.111 32
11279.616 22
11280.121 21
11280.626 24
11281.131 24
11281.636 29
11282.140 28
11282.645 20
11283.150 17
11283.655 20
11284.160 30
11284.665 24
11285.170 13
11285.675 34
11286.180 36
11286.685 38
11287.190 31
11287.695 17
11288.200 34
11288.705 34
11289.210 21
11289.715 17
11290.220 20
11290.725 26
11291.230 34
11291.735 26
11292.241 12
11292.746 11
11293.251 10
11293.756 23
11294.261 21
11294.766 34
11295.272 26
11295.777 22
11296.282 11
11296.787 22
11297.292 25
11297.798 32
11298.303 35
11298.808 20
11299.313 20
11299.819 22
11300.324 22
11300.829 25
11301.335 19
11301.840 29
11302.345 23
11302.851 18
11303.356 17
11303.861 35
11304.367 38
11304.872 30
11305.378 27
11305.883 26
11306.388 25
11306.894 20
11307.399 22
11307.905 20
11308.410 18
11308.916 26
11309.421 21
11309.927 28
11310.432 40
11310.938 28
11311.443 24
11311.949 29
11312.454 24
11312.960 35
11313.466 34
11313.971 31
11314.477 40
11314.982 47
11315.488 28
11315.994 29
11316.499 25
11317.005 36
11317.511 31
11318.016 32
11318.522 27
11319.028 21
11319.534 9
11320.039 15
11320.545 23
11321.051 21
11321.557 29
11322.062 28
11322.568 25
11323.074 28
11323.580 22
11324.086 12
11324.591 16
11325.097 17
11325.603 16
11326.109 17
11326.615 21
11327.121 21
11327.627 17
11328.133 18
11328.638 22
11329.144 28
11329.650 32
11330.156 25
11330.662 24
11331.168 34
11331.674 23
11332.180 17
11332.686 20
11333.192 24
11333.698 28
11334.204 24
11334.710 22
11335.217 40
11335.723 47
11336.229 17
11336.735 15
11337.241 22
11337.747 32
11338.253 26
11338.759 18
11339.266 18
11339.772 19
11340.278 23
11340.784 14
11341.290 25
11341.797 23
11342.303 26
11342.809 20
11343.315 32
11343.822 43
11344.328 39
11344.834 40
11345.340 27
11345.847 16
11346.353 12
11346.859 19
11347.366 23
11347.872 11
11348.378 13
11348.885 22
11349.391 25
11349.898 36
11350.404 31
11350.910 34
11351.417 25
11351.923 12
11352.430 17
11352.936 23
11353.443 32
11353.949 29
11354.456 24
11354.962 18
11355.469 15
11355.975 13
11356.482 18
11356.988 19
11357.495 18
11358.002 23
11358.508 24
11359.015 19
11359.521 21
11360.028 27
11360.535 27
11361.041 22
11361.548 22
11362.055 32
11362.561 22
11363.068 44
11363.575 42
11364.081 35
11364.588 31
11365.095 21
11365.602 31
11366.108 29
11366.615 34
11367.122 32
11367.629 16
11368.136 33
11368.642 40
11369.149 22
11369.656 31
11370.163 30
11370.670 28
11371.177 37
11371.684 21
11372.190 28
11372.697 33
11373.204 24
11373.711 39
11374.218 28
11374.725 25
11375.232 24
11375.739 24
11376.246 40
11376.753 29
11377.260 15
11377.767 11
11378.274 8
11378.781 15
11379.288 19
11379.795 26
11380.302 21
11380.809 44
11381.317 53
11381.824 46
11382.331 43
11382.838 45
11383.345 34
11383.852 28
11384.359 18
11384.867 17
11385.374 25
11385.881 23
11386.388 34
11386.895 28
11387.403 27
11387.910 11
11388.417 16
11388.924 22
11389.432 20
11389.939 33
11390.446 25
11390.954 32
11391.461 22
11391.968 27
11392.476 14
11392.983 22
11393.490 12
11393.998 21
11394.505 29
11395.013 19
11395.520 21
11396.027 18
11396.535 24
11397.042 29
11397.550 18
11398.057 8
11398.565 11
11399.072 11
11399.580 12
11400.087 14
11400.595 11
11401.102 18
11401.610 17
11402.117 21
11402.625 26
11403.133 19
11403.640 19
11404.148 12
11404.655 22
11405.163 35
11405.671 29
11406.178 32
11406.686 25
11407.194 32
11407.701 27
11408.209 36
11408.717 43
11409.225 28
11409.732 18
11410.240 25
11410.748 26
11411.256 30
11411.763 31
11412.271 22
11412.779 16
11413.287 15
11413.795 9
11414.302 13
11414.810 16
11415.318 31
11415.826 38
11416.334 40
11416.842 26
11417.350 18
11417.858 26
11418.366 35
11418.873 39
11419.381 25
11419.889 26
11420.397 26
11420.905 31
11421.413 33
11421.921 31
11422.429 25
11422.937 24
11423.445 31
11423.953 28
11424.462 19
11424.970 30
11425.478 36
11425.986 27
11426.494 29
11427.002 21
11427.510 17
11428.018 19
11428.526 24
11429.035 30
11429.543 26
11430.051 18
11430.559 16
11431.067 21
11431.576 14
11432.084 15
11432.592 20
11433.100 21
11433.609 26
11434.117 30
11434.625 24
11435.133 16
11435.642 11
11436.150 22
11436.658 24
11437.167 25
11437.675 24
11438.183 20
11438.692 25
11439.200 22
11439.709 21
11440.217 29
11440.726 17
11441.234 21
11441.742 45
11442.251 45
11442.759 23
11443.268 17
11443.776 24
11444.285 23
11444.793 25
11445.302 20
11445.810 11
11446.319 7
11446.827 19
11447.336 31
11447.845 40
11448.353 24
11448.862 18
11449.370 24
11449.879 22
11450.388 21
11450.896 21
11451.405 28
11451.914 37
11452.422 32
11452.931 29
11453.440 17
11453.948 20
11454.457 18
11454.966 21
11455.475 15
11455.983 31
11456.492 32
11457.001 30
11457.510 41
11458.019 33
11458.527 29
11459.036 30
11459.545 23
11460.054 25
11460.563 23
11461.072 13
11461.581 16
11462.090 17
11462.598 29
11463.107 33
11463.616 38
11464.125 28
11464.634 22
11465.143 16
11465.652 16
11466.161 18
11466.670 24
11467.179 32
11467.688 30
11468.197 30
11468.706 38
11469.215 21
11469.724 13
11470.233 15
11470.743 25
11471.252 18
11471.761 21
11472.270 23
11472.779 22
11473.288 21
11473.797 12
11474.306 13
11474.816 13
11475.325 25
11475.834 29
11476.343 34
11476.852 35
11477.362 23
11477.871 28
11478.380 24
11478.889 27
11479.399 16
11479.908 13
11480.417 24
11480.927 23
11481.436 18
11481.945 22
11482.455 18
11482.964 23
11483.473 31
11483.983 28
11484.492 28
11485.002 14
11485.511 30
11486.020 31
11486.530 30
11487.039 22
11487.549 19
11488.058 9
11488.568 19
11489.077 26
11489.587 22
11490.096 11
11490.606 11
11491.115 16
11491.625 21
11492.135 18
11492.644 20
11493.154 9
11493.663 9
11494.173 19
11494.683 16
11495.192 31
11495.702 32
11496.211 23
11496.721 15
11497.231 25
11497.740 25
11498.250 16
11498.760 17
11499.270 14
11499.779 28
11500.289 26
11500.799 21
11501.309 21
11501.818 16
11502.328 20
11502.838 16
11503.348 9
11503.858 7
11504.367 15
11504.877 12
11505.387 14
11505.897 21
11506.407 14
11506.917 26
11507.427 21
11507.937 19
11508.447 21
11508.956 36
11509.466 21
11509.976 16
11510.486 19
11510.996 12
11511.506 9
11512.016 12
11512.526 16
11513.036 12
11513.546 9
11514.056 16
11514.567 35
11515.077 23
11515.587 36
11516.097 31
11516.607 26
11517.117 25
11517.627 23
11518.137 21
11518.647 33
11519.158 31
11519.668 24
11520.178 15
11520.688 18
11521.198 16
11521.709 16
11522.219 19
11522.729 23
11523.239 17
11523.750 16
11524.260 20
11524.770 28
11525.280 40
11525.791 22
11526.301 33
11526.811 31
11527.322 21
11527.832 17
11528.342 14
11528.853 26
11529.363 26
11529.874 26
11530.384 18
11530.894 20
11531.405 21
11531.915 23
11532.426 27
11532.936 14
11533.447 17
11533.957 9
11534.468 16
11534.978 19
11535.489 13
11535.999 11
11536.510 19
11537.020 23
11537.531 19
11538.042 23
11538.552 31
11539.063 24
11539.573 29
11540.084 25
11540.595 24
11541.105 18
11541.616 11
11542.127 11
11542.637 17
11543.148 14
11543.659 13
11544.169 23
11544.680 22
11545.191 11
11545.702 26
11546.212 19
11546.723 22
11547.234 39
11547.745 30
11548.256 13
11548.766 16
11549.277 17
11549.788 24
11550.299 25
11550.810 21
11551.321 22
11551.832 31
11552.342 13
11552.853 14
11553.364 22
11553.875 18
11554.386 14
11554.897 25
11555.408 35
11555.919 27
11556.430 16
11556.941 23
11557.452 22
11557.963 30
11558.474 23
11558.985 17
11559.496 21
11560.007 18
11560.518 21
11561.029 20
11561.541 34
11562.052 21
11562.563 15
11563.074 17
11563.585 35
11564.096 49
11564.607 30
11565.119 28
11565.630 34
11566.141 25
11566.652 34
11567.163 29
11567.675 17
11568.186 20
11568.697 35
11569.208 32
11569.720 33
11570.231 34
11570.742 17
11571.254 21
11571.765 20
11572.276 16
11572.788 17
11573.299 18
11573.810 18
11574.322 33
11574.833 36
11575.345 26
11575.856 17
11576.367 16
11576.879 13
11577.390 27
11577.902 13
11578.413 9
11578.925 21
11579.436 23
11579.948 16
11580.459 22
11580.971 31
11581.482 24
11581.994 29
11582.505 21
11583.017 19
11583.529 29
11584.040 25
11584.552 16
11585.063 12
11585.575 19
11586.087 15
11586.598 6
11587.110 10
11587.622 12
11588.133 19
11588.645 25
11589.157 23
11589.669 26
11590.180 32
11590.692 23
11591.204 19
11591.716 21
11592.227 33
11592.739 27
11593.251 18
11593.763 17
11594.275 19
11594.786 16
11595.298 20
11595.810 11
11596.322 14
11596.834 11
11597.346 22
11597.858 14
11598.370 9
11598.881 12
11599.393 13
11599.905 21
11600.417 26
11600.929 24
11601.441 17
11601.953 23
11602.465 34
11602.977 30
11603.489 16
11604.001 25
11604.513 17
11605.025 21
11605.538 27
11606.050 39
11606.562 24
11607.074 21
11607.586 25
11608.098 27
11608.610 26
11609.122 25
11609.635 15
11610.147 18
11610.659 27
11611.171 20
11611.683 15
11612.196 25
11612.708 26
11613.220 17
11613.732 20
11614.245 21
11614.757 10
11615.269 13
11615.781 22
11616.294 20
11616.806 8
11617.318 19
11617.831 25
11618.343 37
11618.855 32
11619.368 28
11619.880 31
11620.393 23
11620.905 29
11621.417 18
11621.930 20
11622.442 21
11622.955 17
11623.467 16
11623.980 19
11624.492 28
11625.005 17
11625.517 18
11626.030 41
11626.542 43
11627.055 34
11627.567 27
11628.080 22
11628.593 12
11629.105 7
11629.618 13
11630.130 23
11630.643 22
11631.156 19
11631.668 15
11632.181 32
11632.694 33
11633.206 18
11633.719 14
11634.232 16
11634.744 20
11635.257 23
11635.770 30
11636.283 32
11636.795 28
11637.308 35
11637.821 28
11638.334 24
11638.847 21
11639.359 17
11639.872 13
11640.385 29
11640.898 16
11641.411 26
11641.924 31
11642.437 28
11642.949 15
11643.462 25
11643.975 25
11644.488 22
11645.001 28
11645.514 19
11646.027 24
11646.540 32
11647.053 25
11647.566 31
11648.079 26
11648.592 19
11649.105 21
11649.618 24
11650.131 17
11650.644 13
11651.157 10
11651.670 14
11652.183 12
11652.697 21
11653.210 30
11653.723 31
11654.236 25
11654.749 30
11655.262 28
11655.776 23
11656.289 24
11656.802 13
11657.315 22
11657.828 34
11658.342 24
11658.855 20
11659.368 21
11659.881 26
11660.395 25
11660.908 27
11661.421 29
11661.935 23
11662.448 31
11662.961 37
11663.475 30
11663.988 27
11664.501 23
11665.015 23
11665.528 27
11666.041 27
11666.555 20
11667.068 40
11667.582 48
11668.095 34
11668.609 23
11669.122 22
11669.636 32
11670.149 26
11670.663 28
11671.176 24
11671.690 29
11672.203 28
11672.717 36
11673.230 27
11673.744 45
11674.258 39
11674.771 35
11675.285 23
11675.798 14
11676.312 14
11676.826 23
11677.339 18
11677.853 20
11678.367 14
11678.880 16
11679.394 17
11679.908 19
11680.421 21
11680.935 15
11681.449 24
11681.963 16
11682.476 16
11682.990 14
11683.504 21
11684.018 13
11684.532 24
11685.045 22
11685.559 17
11686.073 12
11686.587 13
11687.101 10
11687.615 9
11688.129 14
11688.643 18
11689.156 16
11689.670 18
11690.184 31
11690.698 24
11691.212 34
11691.726 28
11692.240 15
11692.754 25
11693.268 17
11693.782 7
11694.296 8
11694.810 26
11695.324 13
11695.838 25
11696.352 22
11696.867 23
11697.381 33
11697.895 48
11698.409 39
11698.923 24
11699.437 17
11699.951 19
11700.465 24
11700.980 34
11701.494 18
11702.008 19
11702.522 18
11703.036 14
11703.551 20
11704.065 28
11704.579 20
11705.093 27
11705.608 23
11706.122 20
11706.636 18
11707.151 29
11707.665 28
11708.179 14
11708.694 24
11709.208 21
11709.722 20
11710.237 28
11710.751 30
11711.265 30
11711.780 24
11712.294 27
11712.809 27
11713.323 37
11713.838 25
11714.352 23
11714.867 17
11715.381 22
11715.896 12
11716.410 15
11716.925 36
11717.439 26
11717.954 15
11718.468 15
11718.983 21
11719.497 31
11720.012 38
11720.527 21
11721.041 23
11721.556 29
11722.070 25
11722.585 14
11723.100 9
11723.614 13
11724.129 31
11724.644 26
11725.159 17
11725.673 15
11726.188 27
11726.703 20
11727.217 22
11727.732 30
11728.247 21
11728.762 13
11729.277 8
11729.791 15
11730.306 19
11730.821 17
11731.336 17
11731.851 15
11732.366 29
11732.880 27
11733.395 19
11733.910 34
11734.425 29
11734.940 17
11735.455 27
11735.970 39
11736.485 33
11737.000 23
11737.515 26
11738.030 28
11738.545 24
11739.060 22
11739.575 22
11740.090 15
11740.605 18
11741.120 19
11741.635 15
11742.150 15
11742.665 28
11743.180 20
11743.695 19
11744.211 17
11744.726 25
11745.241 30
11745.756 20
11746.271 14
11746.786 12
11747.302 13
11747.817 17
11748.332 33
11748.847 23
11749.362 13
11749.878 22
11750.393 20
11750.908 18
11751.423 27
11751.939 29
11752.454 30
11752.969 35
11753.485 36
11754.000 24
11754.515 14
11755.031 28
11755.546 26
11756.062 32
11756.577 24
11757.092 21
11757.608 19
11758.123 18
11758.639 23
11759.154 16
11759.670 13
11760.185 25
11760.700 22
11761.216 23
11761.731 32
11762.247 25
11762.763 23
11763.278 33
11763.794 22
11764.309 18
11764.825 17
11765.340 19
11765.856 19
11766.372 16
11766.887 25
11767.403 23
11767.918 24
11768.434 20
11768.950 21
11769.465 13
11769.981 22
11770.497 22
11771.013 21
11771.528 17
11772.044 20
11772.560 26
11773.076 23
11773.591 19
11774.107 15
11774.623 17
11775.139 17
11775.654 29
11776.170 27
11776.686 14
11777.202 14
11777.718 26
11778.234 19
11778.750 15
11779.265 16
11779.781 23
11780.297 23
11780.813 28
11781.329 18
11781.845 22
11782.361 24
11782.877 11
11783.393 9
11783.909 13
11784.425 16
11784.941 20
11785.457 29
11785.973 29
11786.489 37
11787.005 30
11787.521 18
11788.037 14
11788.553 24
11789.070 12
11789.586 15
11790.102 14
11790.618 13
11791.134 19
11791.650 14
11792.166 11
11792.683 19
11793.199 17
11793.715 22
11794.231 24
11794.747 15
11795.264 18
11795.780 25
11796.296 24
11796.812 31
11797.329 22
11797.845 23
11798.361 12
11798.878 22
11799.394 16
11799.910 13
11800.427 25
11800.943 19
11801.459 12
11801.976 5
11802.492 11
11803.009 24
11803.525 25
11804.042 17
11804.558 12
11805.074 18
11805.591 24
11806.107 15
11806.624 12
11807.140 4
11807.657 21
11808.173 24
11808.690 30
11809.206 27
11809.723 17
11810.240 7
11810.756 10
11811.273 25
11811.789 33
11812.306 26
11812.823 29
11813.339 24
11813.856 10
11814.373 17
11814.889 14
11815.406 21
11815.923 26
11816.439 38
11816.956 37
11817.473 24
11817.990 23
11818.506 28
11819.023 30
11819.540 13
11820.057 15
11820.573 18
11821.090 16
11821.607 28
11822.124 21
11822.641 21
11823.158 15
11823.674 8
11824.191 7
11824.708 19
11825.225 13
11825.742 23
11826.259 22
11826.776 13
11827.293 9
11827.810 7
11828.327 11
11828.844 25
11829.361 20
11829.878 15
11830.395 14
11830.912 19
11831.429 17
11831.946 12
11832.463 19
11832.980 15
11833.497 14
11834.014 19
11834.531 17
11835.048 15
11835.565 25
11836.082 22
11836.600 22
11837.117 18
11837.634 26
11838.151 30
11838.668 23
11839.186 28
11839.703 31
11840.220 15
11840.737 15
11841.254 13
11841.772 20
11842.289 16
11842.806 18
11843.324 17
11843.841 27
11844.358 24
11844.875 22
11845.393 21
11845.910 14
11846.428 29
11846.945 29
11847.462 24
11847.980 25
11848.497 19
11849.015 22
11849.532 29
11850.049 31
11850.567 27
11851.084 20
11851.602 30
11852.119 33
11852.637 31
11853.154 28
11853.672 9
11854.189 5
11854.707 7
11855.224 17
11855.742 16
11856.260 14
11856.777 24
11857.295 15
11857.812 11
11858.330 14
11858.848 14
11859.365 22
11859.883 20
11860.401 24
11860.918 21
11861.436 10
11861.954 14
11862.471 15
11862.989 10
11863.507 15
11864.025 23
11864.542 12
11865.060 15
11865.578 15
11866.096 37
11866.613 37
11867.131 29
11867.649 29
11868.167 24
11868.685 22
11869.203 32
11869.720 21
11870.238 14
11870.756 12
11871.274 21
11871.792 22
11872.310 29
11872.828 23
11873.346 14
11873.864 10
11874.382 20
11874.900 22
11875.418 28
11875.936 26
11876.454 23
11876.972 15
11877.490 11
11878.008 13
11878.526 10
11879.044 12
11879.562 4
11880.080 14
11880.598 11
11881.116 16
11881.635 18
11882.153 21
11882.671 16
11883.189 17
11883.707 19
11884.225 24
11884.744 17
11885.262 14
11885.780 17
11886.298 17
11886.816 13
11887.335 8
11887.853 21
11888.371 34
11888.890 29
11889.408 12
11889.926 15
11890.444 18
11890.963 10
11891.481 15
11891.999 15
11892.518 16
11893.036 24
11893.555 37
11894.073 28
11894.591 23
11895.110 24
11895.628 37
11896.147 25
11896.665 21
11897.184 18
11897.702 16
11898.221 12
11898.739 12
11899.258 19
11899.776 15
11900.295 16
11900.813 23
11901.332 25
11901.850 22
11902.369 25
11902.888 25
11903.406 26
11903.925 23
11904.443 24
11904.962 19
11905.481 21
11905.999 19
11906.518 13
11907.037 15
11907.555 20
11908.074 26
11908.593 18
11909.112 14
11909.630 10
11910.149 13
11910.668 12
11911.187 20
11911.705 23
11912.224 25
11912.743 28
11913.262 25
11913.781 20
11914.299 29
11914.818 21
11915.337 19
11915.856 19
11916.375 9
11916.894 28
11917.413 27
11917.932 26
11918.451 15
11918.969 18
11919.488 12
11920.007 9
11920.526 28
11921.045 25
11921.564 24
11922.083 17
11922.602 14
11923.121 11
11923.640 19
11924.160 8
11924.679 14
11925.198 13
11925.717 9
11926.236 18
11926.755 26
11927.274 29
11927.793 13
11928.312 21
11928.832 16
11929.351 20
11929.870 12
11930.389 9
11930.908 8
11931.427 15
11931.947 16
11932.466 20
11932.985 18
11933.504 15
11934.024 13
11934.543 18
11935.062 16
11935.582 13
11936.101 12
11936.620 13
11937.140 22
11937.659 23
11938.178 25
11938.698 22
11939.217 13
11939.736 13
11940.256 16
11940.775 24
11941.295 25
11941.814 25
11942.334 30
11942.853 31
11943.372 29
11943.892 43
11944.411 46
11944.931 37
11945.450 25
11945.970 21
11946.490 24
11947.009 22
11947.529 12
11948.048 15
11948.568 8
11949.087 11
11949.607 12
11950.127 9
11950.646 22
11951.166 18
11951.686 18
11952.205 13
11952.725 15
11953.245 9
11953.764 20
11954.284 15
11954.804 5
11955.323 7
11955.843 13
11956.363 25
11956.883 21
11957.403 24
11957.922 24
11958.442 21
11958.962 14
11959.482 15
11960.002 17
11960.521 15
11961.041 16
11961.561 9
11962.081 7
11962.601 8
11963.121 2
11963.641 10
11964.161 16
11964.681 25
11965.201 22
11965.720 17
11966.240 19
11966.760 15
11967.280 19
11967.800 15
11968.320 13
11968.840 8
11969.361 19
11969.881 25
11970.401 19
11970.921 21
11971.441 17
11971.961 18
11972.481 23
11973.001 28
11973.521 19
11974.041 16
11974.562 12
11975.082 12
11975.602 25
11976.122 25
11976.642 21
11977.162 12
11977.683 14
11978.203 16
11978.723 13
11979.243 13
11979.764 10
11980.284 27
11980.804 18
11981.324 19
11981.845 21
11982.365 32
11982.885 19
11983.406 20
11983.926 19
11984.447 22
11984.967 19
11985.487 22
11986.008 15
11986.528 15
11987.049 24
11987.569 14
11988.089 11
11988.610 16
11989.130 16
11989.651 19
11990.171 23
11990.692 24
11991.212 14
11991.733 16
11992.253 14
11992.774 21
11993.294 25
11993.815 23
11994.336 28
11994.856 24
11995.377 17
11995.897 21
11996.418 24
11996.939 18
11997.459 12
11997.980 14
11998.501 14
11999.021 13
11999.542 18
12000.063 22
12000.583 27
12001.104 25
12001.625 15
12002.146 18
12002.666 21
12003.187 15
12003.708 20
12004.229 11
12004.750 17
12005.270 13
12005.791 13
12006.312 16
12006.833 27
12007.354 41
12007.875 29
12008.396 16
12008.916 9
12009.437 7
12009.958 11
12010.479 28
12011.000 28
12011.521 15
12012.042 30
12012.563 20
12013.084 35
12013.605 41
12014.126 42
12014.647 33
12015.168 25
12015.689 23
12016.210 15
12016.731 13
12017.252 16
12017.773 24
12018.294 16
12018.816 16
12019.337 17
12019.858 21
12020.379 16
12020.900 11
12021.421 10
12021.943 12
12022.464 31
12022.985 23
12023.506 40
12024.027 33
12024.549 20
12025.070 11
12025.591 17
12026.112 15
12026.634 19
12027.155 19
12027.676 25
12028.198 28
12028.719 19
12029.240 12
12029.762 13
12030.283 17
12030.804 15
12031.326 13
12031.847 27
12032.368 25
12032.890 24
12033.411 21
12033.933 9
12034.454 16
12034.976 27
12035.497 30
12036.019 32
12036.540 24
12037.062 16
12037.583 24
12038.105 19
12038.626 12
12039.148 17
12039.669 21
12040.191 19
12040.712 24
12041.234 24
12041.756 17
12042.277 13
12042.799 18
12043.321 23
12043.842 13
12044.364 12
12044.886 14
12045.407 17
12045.929 9
12046.451 15
12046.972 22
12047.494 19
12048.016 18
12048.538 19
12049.059 23
12049.581 26
12050.103 28
12050.625 25
12051.147 25
12051.668 13
12052.190 6
12052.712 20
12053.234 28
12053.756 21
12054.278 20
12054.800 14
12055.321 16
12055.843 21
12056.365 11
12056.887 19
12057.409 20
12057.931 12
12058.453 12
12058.975 14
12059.497 19
12060.019 21
12060.541 14
12061.063 17
12061.585 20
12062.107 24
12062.629 16
12063.151 16
12063.673 21
12064.195 20
12064.718 32
12065.240 25
12065.762 10
12066.284 9
12066.806 18
12067.328 23
12067.850 21
12068.373 22
12068.895 17
12069.417 12
12069.939 7
12070.461 9
12070.984 10
12071.506 27
12072.028 37
12072.551 26
12073.073 32
12073.595 20
12074.117 10
12074.640 14
12075.162 17
12075.684 12
12076.207 9
12076.729 16
12077.252 20
12077.774 18
12078.296 21
12078.819 19
12079.341 9
12079.864 14
12080.386 27
12080.908 23
12081.431 30
12081.953 24
12082.476 29
12082.998 30
12083.521 22
12084.043 20
12084.566 16
12085.089 14
12085.611 16
12086.134 17
12086.656 17
12087.179 21
12087.701 16
12088.224 16
12088.747 18
12089.269 20
12089.792 9
12090.315 14
12090.837 12
12091.360 14
12091.883 23
12092.405 24
12092.928 18
12093.451 25
12093.974 12
12094.496 14
12095.019 14
12095.542 27
12096.065 35
12096.587 28
12097.110 13
12097.633 17
12098.156 23
12098.679 9
12099.202 12
12099.724 22
12100.247 14
12100.770 17
12101.293 13
12101.816 13
12102.339 6
12102.862 4
12103.385 11
12103.908 8
12104.431 8
12104.954 19
12105.477 23
12106.000 20
12106.523 18
12107.046 26
12107.569 24
12108.092 21
12108.615 20
12109.138 22
12109.661 25
12110.184 18
12110.707 17
12111.230 11
12111.753 24
12112.276 23
12112.800 23
12113.323 10
12113.846 11
12114.369 12
12114.892 14
12115.415 9
12115.939 9
12116.462 21
12116.985 13
12117.508 11
12118.032 22
12118.555 29
12119.078 15
12119.601 23
12120.125 28
12120.648 18
12121.171 17
12121.695 19
12122.218 6
12122.741 17
12123.265 17
12123.788 22
12124.312 20
12124.835 15
12125.358 18
12125.882 9
12126.405 10
12126.929 17
12127.452 18
12127.976 23
12128.499 26
12129.023 17
12129.546 17
12130.070 20
12130.593 12
12131.117 12
12131.640 12
12132.164 14
12132.687 15
12133.211 17
12133.735 11
12134.258 8
12134.782 10
12135.305 5
12135.829 14
12136.353 22
12136.876 25
12137.400 23
12137.924 27
12138.448 30
12138.971 22
12139.495 13
12140.019 14
12140.542 18
12141.066 16
12141.590 14
12142.114 15
12142.637 21
12143.161 24
12143.685 23
12144.209 11
12144.733 16
12145.257 24
12145.780 23
12146.304 21
12146.828 14
12147.352 28
12147.876 27
12148.400 23
12148.924 25
12149.448 27
12149.972 20
12150.496 26
12151.020 21
12151.544 24
12152.068 24
12152.592 24
12153.116 17
12153.640 11
12154.164 16
12154.688 24
12155.212 16
12155.736 17
12156.260 12
12156.784 13
12157.308 10
12157.832 16
12158.356 12
12158.881 9
12159.405 21
12159.929 13
12160.453 15
12160.977 22
12161.501 20
12162.026 16
12162.550 12
12163.074 19
12163.598 17
12164.123 23
12164.647 23
12165.171 22
12165.695 32
12166.220 40
12166.744 41
12167.268 25
12167.793 34
12168.317 25
12168.841 17
12169.366 13
12169.890 22
12170.414 26
12170.939 20
12171.463 18
12171.988 18
12172.512 20
12173.037 23
12173.561 16
12174.085 13
12174.610 19
12175.134 18
12175.659 23
12176.183 10
12176.708 10
12177.232 8
12177.757 18
12178.282 12
12178.806 16
12179.331 10
12179.855 10
12180.380 13
12180.905 10
12181.429 11
12181.954 7
12182.478 20
12183.003 17
12183.528 16
12184.052 19
12184.577 19
12185.102 12
12185.627 12
12186.151 6
12186.676 9
12187.201 17
12187.726 10
12188.250 3
12188.775 8
12189.300 10
12189.825 11
12190.350 15
12190.874 17
12191.399 20
12191.924 11
12192.449 16
12192.974 22
12193.499 24
12194.024 26
12194.548 18
12195.073 12
12195.598 14
12196.123 13
12196.648 15
12197.173 19
12197.698 24
12198.223 24
12198.748 15
12199.273 16
12199.798 17
12200.323 19
12200.848 19
12201.373 28
12201.898 28
12202.423 17
12202.949 25
12203.474 27
12203.999 14
12204.524 15
12205.049 25
12205.574 24
12206.099 18
12206.624 24
12207.150 24
12207.675 14
12208.200 8
12208.725 22
12209.250 30
12209.776 28
12210.301 32
12210.826 30
12211.351 24
12211.877 20
12212.402 28
12212.927 25
12213.453 31
12213.978 29
12214.503 20
12215.029 14
12215.554 13
12216.079 15
12216.605 10
12217.130 15
12217.656 22
12218.181 26
12218.706 23
12219.232 16
12219.757 11
12220.283 11
12220.808 9
12221.334 11
12221.859 12
12222.385 19
12222.910 28
12223.436 18
12223.961 9
12224.487 20
12225.012 18
12225.538 17
12226.064 19
12226.589 21
12227.115 22
12227.640 11
12228.166 2
12228.692 15
12229.217 15
12229.743 12
12230.269 20
12230.794 21
12231.320 30
12231.846 26
12232.371 27
12232.897 15
12233.423 10
12233.949 13
12234.474 14
12235.000 24
12235.526 26
12236.052 20
12236.578 17
12237.103 19
12237.629 22
12238.155 23
12238.681 26
12239.207 19
12239.733 17
12240.259 24
12240.784 22
12241.310 27
12241.836 16
12242.362 30
12242.888 26
12243.414 19
12243.940 15
12244.466 19
12244.992 20
12245.518 16
12246.044 17
12246.570 10
12247.096 5
12247.622 6
12248.148 3
12248.674 10
12249.200 20
12249.727 20
12250.253 12
12250.779 10
12251.305 21
12251.831 27
12252.357 21
12252.883 26
12253.410 17
12253.936 18
12254.462 15
12254.988 26
12255.514 17
12256.041 13
12256.567 18
12257.093 9
12257.619 20
12258.146 16
12258.672 12
12259.198 14
12259.724 22
12260.251 17
12260.777 21
12261.303 21
12261.830 8
12262.356 18
12262.883 16
12263.409 13
12263.935 12
12264.462 13
12264.988 10
12265.515 8
12266.041 7
12266.567 9
12267.094 17
12267.620 20
12268.147 23
12268.673 23
12269.200 15
12269.726 17
12270.253 12
12270.780 10
12271.306 11
12271.833 13
12272.359 17
12272.886 13
12273.412 8
12273.939 12
12274.466 21
12274.992 10
12275.519 3
12276.046 11
12276.572 13
12277.099 6
12277.626 6
12278.152 13
12278.679 18
12279.206 18
12279.733 15
12280.259 19
12280.786 22
12281.313 29
12281.840 26
12282.366 25
12282.893 39
12283.420 26
12283.947 27
12284.474 17
12285.001 13
12285.527 25
12286.054 15
12286.581 13
12287.108 22
12287.635 21
12288.162 23
12288.689 19
12289.216 18
12289.743 22
12290.270 21
12290.797 19
12291.324 25
12291.851 28
12292.378 22
12292.905 21
12293.432 11
12293.959 9
12294.486 16
12295.013 13
12295.540 12
12296.067 20
12296.594 26
12297.121 21
12297.648 11
12298.175 10
12298.703 11
12299.230 18
12299.757 15
12300.284 12
12300.811 14
12301.338 8
12301.866 20
12302.393 23
12302.920 10
12303.447 14
12303.975 16
12304.502 14
12305.029 12
12305.556 3
12306.084 7
12306.611 15
12307.138 21
12307.666 19
12308.193 10
12308.720 17
12309.248 8
12309.775 9
12310.303 14
12310.830 15
12311.357 12
12311.885 18
12312.412 12
12312.940 10
12313.467 27
12313.995 20
12314.522 23
12315.050 27
12315.577 29
12316.105 20
12316.632 28
12317.160 26
12317.687 21
12318.215 30
12318.742 26
12319.270 31
12319.798 23
12320.325 19
12320.853 13
12321.380 18
12321.908 17
12322.436 26
12322.963 9
12323.491 23
12324.019 25
12324.546 21
12325.074 19
12325.602 8
12326.130 4
12326.657 9
12327.185 24
12327.713 23
12328.241 22
12328.768 19
12329.296 18
12329.824 19
12330.352 13
12330.880 15
12331.408 29
12331.935 23
12332.463 17
12332.991 24
12333.519 11
12334.047 14
12334.575 12
12335.103 17
12335.631 25
12336.159 19
12336.687 18
12337.215 17
12337.743 17
12338.271 15
12338.799 9
12339.327 12
12339.855 19
12340.383 28
12340.911 22
12341.439 26
12341.967 28
12342.495 21
12343.023 18
12343.551 16
12344.079 9
12344.607 11
12345.135 17
12345.664 17
12346.192 19
12346.720 23
12347.248 19
12347.776 17
12348.305 12
12348.833 17
12349.361 22
12349.889 18
12350.417 18
12350.946 34
12351.474 25
12352.002 17
12352.531 18
12353.059 26
12353.587 30
12354.116 28
12354.644 16
12355.172 36
12355.701 31
12356.229 31
12356.757 31
12357.286 30
12357.814 38
12358.343 28
12358.871 37
12359.399 56
12359.928 71
12360.456 92
12360.985 72
12361.513 71
12362.042 56
12362.570 51
12363.099 45
12363.627 43
12364.156 40
12364.684 34
12365.213 38
12365.742 31
12366.270 41
12366.799 51
12367.327 56
12367.856 69
12368.385 33
12368.913 27
12369.442 32
12369.971 33
12370.499 33
12371.028 26
12371.557 35
12372.085 31
12372.614 21
12373.143 30
12373.672 29
12374.200 17
12374.729 19
12375.258 21
12375.787 23
12376.316 18
12376.844 19
12377.373 12
12377.902 21
12378.431 20
12378.960 14
12379.489 28
12380.018 20
12380.546 10
12381.075 13
12381.604 15
12382.133 8
12382.662 16
12383.191 20
12383.720 8
12384.249 12
12384.778 18
12385.307 15
12385.836 8
12386.365 4
12386.894 12
12387.423 10
12387.952 12
12388.481 8
12389.010 8
12389.539 25
12390.068 20
12390.598 17
12391.127 17
12391.656 11
12392.185 14
12392.714 9
12393.243 12
12393.772 29
12394.302 27
12394.831 25
12395.360 26
12395.889 25
12396.419 17
12396.948 13
12397.477 20
12398.006 15
12398.536 18
12399.065 20
12399.594 14
12400.123 21
12400.653 24
12401.182 17
12401.711 18
12402.241 12
12402.770 13
12403.300 11
12403.829 14
12404.358 30
12404.888 17
12405.417 19
12405.947 21
12406.476 14
12407.006 22
12407.535 23
12408.065 26
12408.594 18
12409.124 13
12409.653 18
12410.183 20
12410.712 25
12411.242 18
12411.771 14
12412.301 13
12412.830 9
12413.360 12
12413.890 17
12414.419 22
12414.949 11
12415.478 9
12416.008 10
12416.538 10
12417.067 5
12417.597 9
12418.127 19
12418.657 19
12419.186 31
12419.716 27
12420.246 23
12420.775 27
12421.305 21
12421.835 23
12422.365 21
12422.895 27
12423.424 37
12423.954 21
12424.484 19
12425.014 28
12425.544 24
12426.074 22
12426.604 10
12427.133 24
12427.663 18
12428.193 26
12428.723 28
12429.253 18
12429.783 11
12430.313 9
12430.843 8
12431.373 9
12431.903 13
12432.433 23
12432.963 31
12433.493 28
12434.023 13
12434.553 7
12435.083 6
12435.613 5
12436.143 13
12436.673 20
12437.203 16
12437.734 20
12438.264 36
12438.794 31
12439.324 20
12439.854 23
12440.384 21
12440.914 14
12441.445 19
12441.975 10
12442.505 3
12443.035 8
12443.566 10
12444.096 8
12444.626 4
12445.156 16
12445.687 17
12446.217 13
12446.747 10
12447.278 11
12447.808 8
12448.338 4
12448.869 8
12449.399 17
12449.929 18
12450.460 20
12450.990 31
12451.521 18
12452.051 13
12452.581 16
12453.112 15
12453.642 21
12454.173 28
12454.703 21
12455.234 17
12455.764 25
12456.295 15
12456.825 12
12457.356 12
12457.886 8
12458.417 8
12458.947 11
12459.478 17
12460.009 13
12460.539 22
12461.070 18
12461.600 26
12462.131 28
12462.662 26
12463.192 14
12463.723 13
12464.254 16
12464.784 12
12465.315 25
12465.846 23
12466.377 19
12466.907 30
12467.438 29
12467.969 25
12468.500 30
12469.030 21
12469.561 10
12470.092 12
12470.623 12
12471.154 24
12471.684 24
12472.215 23
12472.746 10
12473.277 17
12473.808 13
12474.339 24
12474.870 23
12475.401 18
12475.932 24
12476.462 20
12476.993 19
12477.524 16
12478.055 18
12478.586 16
12479.117 9
12479.648 8
12480.179 9
12480.710 17
12481.241 23
12481.772 16
12482.304 16
12482.835 8
12483.366 13
12483.897 17
12484.428 20
12484.959 13
12485.490 19
12486.021 22
12486.552 18
12487.084 18
12487.615 20
12488.146 28
12488.677 13
12489.208 8
12489.740 10
12490.271 8
12490.802 11
12491.333 25
12491.865 20
12492.396 12
12492.927 13
12493.458 13
12493.990 8
12494.521 15
12495.052 8
12495.584 15
12496.115 15
12496.647 22
12497.178 27
12497.709 23
12498.241 14
12498.772 34
12499.304 35
12499.835 30
12500.366 45
12500.898 34
12501.429 22
12501.961 27
12502.492 28
12503.024 17
12503.555 11
12504.087 13
12504.618 13
12505.150 18
12505.682 20
12506.213 11
12506.745 9
12507.276 11
12507.808 14
12508.339 7
12508.871 10
12509.403 11
12509.934 7
12510.466 18
12510.998 21
12511.529 13
12512.061 11
12512.593 7
12513.125 12
12513.656 12
12514.188 11
12514.720 16
12515.252 8
12515.783 12
12516.315 11
12516.847 19
12517.379 14
12517.911 18
12518.442 14
12518.974 7
12519.506 3
12520.038 9
12520.570 15
12521.102 9
12521.634 11
12522.166 14
12522.697 10
12523.229 9
12523.761 18
12524.293 26
12524.825 25
12525.357 16
12525.889 17
12526.421 17
12526.953 19
12527.485 24
12528.017 13
12528.549 10
12529.081 17
12529.613 19
12530.146 13
12530.678 6
12531.210 7
12531.742 20
12532.274 18
12532.806 20
12533.338 10
12533.870 11
12534.403 7
12534.935 4
12535.467 10
12535.999 26
12536.531 9
12537.064 10
12537.596 13
12538.128 11
12538.660 6
12539.193 11
12539.725 25
12540.257 17
12540.790 11
12541.322 15
12541.854 22
12542.387 19
12542.919 22
12543.451 18
12543.984 14
12544.516 10
12545.048 18
12545.581 16
12546.113 16
12546.646 18
12547.178 24
12547.711 26
12548.243 14
12548.775 19
12549.308 14
12549.840 17
12550.373 14
12550.905 26
12551.438 23
12551.971 20
12552.503 14
12553.036 9
12553.568 5
12554.101 3
12554.633 7
12555.166 17
12555.699 18
12556.231 19
12556.764 20
12557.297 39
12557.829 29
12558.362 27
12558.895 13
12559.427 10
12559.960 10
12560.493 20
12561.026 26
12561.558 14
12562.091 18
12562.624 19
12563.157 20
12563.689 24
12564.222 23
12564.755 18
12565.288 18
12565.821 24
12566.354 20
12566.886 20
12567.419 14
12567.952 21
12568.485 25
12569.018 16
12569.551 13
12570.084 7
12570.617 12
12571.150 15
12571.683 19
12572.216 33
12572.749 29
12573.282 32
12573.815 26
12574.348 22
12574.881 19
12575.414 22
12575.947 28
12576.480 23
12577.013 12
12577.546 13
12578.079 12
12578.612 17
12579.145 15
12579.678 11
12580.212 15
12580.745 14
12581.278 15
12581.811 10
12582.344 13
12582.877 10
12583.411 12
12583.944 20
12584.477 16
12585.010 24
12585.544 21
12586.077 13
12586.610 16
12587.143 13
12587.677 14
12588.210 14
12588.743 12
12589.277 17
12589.810 12
12590.343 12
12590.877 7
12591.410 5
12591.944 7
12592.477 10
12593.010 10
12593.544 9
12594.077 8
12594.611 10
12595.144 17
12595.678 16
12596.211 13
12596.745 12
12597.278 5
12597.812 9
12598.345 14
12598.879 12
12599.412 8
12599.946 13
12600.479 19
12601.013 14
12601.547 24
12602.080 24
12602.614 14
12603.147 14
12603.681 12
12604.215 17
12604.748 26
12605.282 14
12605.816 11
12606.349 21
12606.883 18
12607.417 17
12607.951 22
12608.484 16
12609.018 10
12609.552 4
12610.086 9
12610.619 10
12611.153 5
12611.687 9
12612.221 15
12612.755 17
12613.288 17
12613.822 16
12614.356 14
12614.890 15
12615.424 12
12615.958 18
12616.492 13
12617.026 18
12617.560 9
12618.094 8
12618.628 3
12619.161 19
12619.695 20
12620.229 17
12620.763 17
12621.297 15
12621.831 15
12622.366 31
12622.900 25
12623.434 29
12623.968 30
12624.502 13
12625.036 21
12625.570 22
12626.104 16
12626.638 15
12627.172 23
12627.706 21
12628.241 14
12628.775 17
12629.309 21
12629.843 16
12630.377 13
12630.912 12
12631.446 31
12631.980 23
12632.514 19
12633.049 22
12633.583 14
12634.117 9
12634.651 18
12635.186 15
12635.720 21
12636.254 18
12636.789 14
12637.323 12
12637.857 15
12638.392 14
12638.926 15
12639.461 13
12639.995 17
12640.529 21
12641.064 8
12641.598 9
12642.133 16
12642.667 8
12643.202 11
12643.736 15
12644.271 25
12644.805 30
12645.340 23
12645.874 13
12646.409 17
12646.943 28
12647.478 25
12648.012 15
12648.547 21
12649.082 24
12649.616 12
12650.151 14
12650.686 14
12651.220 14
12651.755 13
12652.290 12
12652.824 10
12653.359 19
12653.894 14
12654.428 11
12654.963 6
12655.498 3
12656.033 7
12656.567 11
12657.102 13
12657.637 22
12658.172 20
12658.706 2
12659.241 13
12659.776 36
12660.311 36
12660.846 28
12661.381 18
12661.915 22
12662.450 22
12662.985 22
12663.520 13
12664.055 18
12664.590 21
12665.125 16
12665.660 16
12666.195 12
12666.730 9
12667.265 10
12667.800 12
12668.335 17
12668.870 16
12669.405 19
12669.940 19
12670.475 27
12671.010 33
12671.545 20
12672.080 20
12672.615 23
12673.150 14
12673.685 12
12674.221 15
12674.756 13
12675.291 19
12675.826 15
12676.361 19
12676.896 12
12677.432 17
12677.967 19
12678.502 20
12679.037 14
12679.573 15
12680.108 16
12680.643 31
12681.178 29
12681.714 19
12682.249 20
12682.784 16
12683.320 5
12683.855 9
12684.390 22
12684.926 32
12685.461 14
12685.996 21
12686.532 22
12687.067 23
12687.603 18
12688.138 19
12688.673 10
12689.209 12
12689.744 19
12690.280 20
12690.815 6
12691.351 6
12691.886 22
12692.422 31
12692.957 25
12693.493 12
12694.028 14
12694.564 16
12695.100 17
12695.635 20
12696.171 13
12696.706 13
12697.242 15
12697.778 4
12698.313 14
12698.849 17
12699.385 26
12699.920 27
12700.456 14
12700.992 15
12701.527 14
12702.063 20
12702.599 17
12703.134 14
12703.670 10
12704.206 13
12704.742 15
12705.278 18
12705.813 20
12706.349 18
12706.885 7
12707.421 10
12707.957 16
12708.492 16
12709.028 8
12709.564 5
12710.100 12
12710.636 16
12711.172 13
12711.708 10
12712.244 15
12712.780 18
12713.316 28
12713.852 17
12714.388 17
12714.924 12
12715.460 10
12715.996 16
12716.532 9
12717.068 10
12717.604 8
12718.140 7
12718.676 5
12719.212 8
12719.748 12
12720.284 27
12720.820 25
12721.356 20
12721.893 11
12722.429 14
12722.965 15
12723.501 12
12724.037 14
12724.573 22
12725.110 17
12725.646 15
12726.182 23
12726.718 23
12727.255 22
12727.791 15
12728.327 14
12728.863 10
12729.400 15
12729.936 12
12730.472 7
12731.009 11
12731.545 15
12732.081 20
12732.618 18
12733.154 25
12733.690 25
12734.227 23
12734.763 28
12735.300 24
12735.836 8
12736.372 7
12736.909 12
12737.445 18
12737.982 15
12738.518 22
12739.055 20
12739.591 14
12740.128 8
12740.664 17
12741.201 28
12741.738 17
12742.274 17
12742.811 23
12743.347 19
12743.884 25
12744.420 14
12744.957 10
12745.494 10
12746.030 8
12746.567 5
12747.104 12
12747.640 7
12748.177 9
12748.714 11
12749.250 21
12749.787 15
12750.324 23
12750.861 21
12751.397 13
12751.934 14
12752.471 7
12753.008 12
12753.545 15
12754.081 10
12754.618 8
12755.155 12
12755.692 16
12756.229 16
12756.766 12
12757.302 11
12757.839 12
12758.376 14
12758.913 11
12759.450 17
12759.987 15
12760.524 14
12761.061 16
12761.598 32
12762.135 30
12762.672 25
12763.209 20
12763.746 22
12764.283 18
12764.820 13
12765.357 10
12765.894 16
12766.431 17
12766.968 11
12767.505 6
12768.043 21
12768.580 14
12769.117 22
12769.654 20
12770.191 13
12770.728 18
12771.265 16
12771.803 17
12772.340 22
12772.877 18
12773.414 23
12773.951 23
12774.489 20
12775.026 16
12775.563 17
12776.100 28
12776.638 20
12777.175 13
12777.712 14
12778.250 17
12778.787 11
12779.324 15
12779.862 14
12780.399 16
12780.936 18
12781.474 16
12782.011 13
12782.549 21
12783.086 11
12783.624 18
12784.161 13
12784.698 12
12785.236 12
12785.773 7
12786.311 8
12786.848 16
12787.386 13
12787.923 8
12788.461 16
12788.999 23
12789.536 19
12790.074 14
12790.611 8
12791.149 8
12791.686 23
12792.224 15
12792.762 13
12793.299 14
12793.837 16
12794.375 21
12794.912 29
12795.450 24
12795.988 13
12796.525 13
12797.063 13
12797.601 9
12798.139 12
12798.676 19
12799.214 11
12799.752 10
12800.290 7
12800.827 11
12801.365 22
12801.903 31
12802.441 30
12802.979 28
12803.517 18
12804.054 12
12804.592 14
12805.130 21
12805.668 25
12806.206 21
12806.744 8
12807.282 11
12807.820 9
12808.358 24
12808.896 21
12809.434 17
12809.972 13
12810.510 20
12811.048 10
12811.586 9
12812.124 12
12812.662 15
12813.200 22
12813.738 22
12814.276 11
12814.814 12
12815.352 11
12815.890 12
12816.428 12
12816.967 14
12817.505 18
12818.043 13
12818.581 14
12819.119 20
12819.657 19
12820.196 12
12820.734 8
12821.272 8
12821.810 15
12822.349 19
12822.887 19
12823.425 17
12823.963 13
12824.502 13
12825.040 15
12825.578 18
12826.117 15
12826.655 16
12827.193 19
12827.732 16
12828.270 16
12828.808 7
12829.347 3
12829.885 9
12830.424 16
12830.962 13
12831.501 13
12832.039 6
12832.577 2
12833.116 7
12833.654 6
12834.193 9
12834.731 6
12835.270 9
12835.809 12
12836.347 12
12836.886 23
12837.424 24
12837.963 13
12838.501 8
12839.040 18
12839.579 20
12840.117 10
12840.656 15
12841.194 17
12841.733 14
12842.272 12
12842.810 11
12843.349 9
12843.888 13
12844.427 11
12844.965 6
12845.504 14
12846.043 14
12846.582 8
12847.120 10
12847.659 12
12848.198 8
12848.737 10
12849.275 12
12849.814 9
12850.353 16
12850.892 17
12851.431 10
12851.970 10
12852.509 14
12853.047 19
12853.586 22
12854.125 18
12854.664 10
12855.203 10
12855.742 8
12856.281 12
12856.820 11
12857.359 8
12857.898 12
12858.437 10
12858.976 22
12859.515 18
12860.054 21
12860.593 21
12861.132 28
12861.671 25
12862.210 17
12862.749 12
12863.289 23
12863.828 18
12864.367 14
12864.906 7
12865.445 18
12865.984 29
12866.523 33
12867.063 21
12867.602 5
12868.141 4
12868.680 9
12869.220 3
12869.759 12
12870.298 11
12870.837 11
12871.377 6
12871.916 10
12872.455 14
12872.994 22
12873.534 19
12874.073 13
12874.612 18
12875.152 20
12875.691 15
12876.231 14
12876.770 18
12877.309 8
12877.849 8
12878.388 21
12878.928 27
12879.467 29
12880.007 14
12880.546 15
12881.085 18
12881.625 18
12882.164 16
12882.704 8
12883.244 9
12883.783 9
12884.323 7
12884.862 2
12885.402 4
12885.941 6
12886.481 6
12887.021 6
12887.560 7
12888.100 9
12888.639 15
12889.179 21
12889.719 16
12890.258 9
12890.798 9
12891.338 17
12891.877 13
12892.417 12
12892.957 11
12893.497 18
12894.036 15
12894.576 21
12895.116 21
12895.656 22
12896.196 23
12896.735 9
12897.275 12
12897.815 12
12898.355 14
12898.895 11
12899.435 7
12899.974 15
12900.514 8
12901.054 16
12901.594 20
12902.134 17
12902.674 12
12903.214 8
12903.754 7
12904.294 11
12904.834 16
12905.374 17
12905.914 24
12906.454 19
12906.994 12
12907.534 14
12908.074 15
12908.614 24
12909.154 20
12909.694 13
12910.234 8
12910.774 7
12911.314 8
12911.855 9
12912.395 21
12912.935 29
12913.475 28
12914.015 17
12914.555 14
12915.096 17
12915.636 12
12916.176 16
12916.716 19
12917.256 20
12917.797 24
12918.337 11
12918.877 6
12919.417 8
12919.958 15
12920.498 14
12921.038 8
12921.579 8
12922.119 17
12922.659 20
12923.200 11
12923.740 10
12924.281 14
12924.821 13
12925.361 11
12925.902 9
12926.442 7
12926.983 2
12927.523 10
12928.064 9
12928.604 4
12929.144 5
12929.685 8
12930.225 13
12930.766 11
12931.307 17
12931.847 20
12932.388 7
12932.928 9
12933.469 6
12934.009 9
12934.550 8
12935.091 4
12935.631 18
12936.172 20
12936.712 16
12937.253 11
12937.794 8
12938.334 16
12938.875 11
12939.416 7
12939.957 17
12940.497 15
12941.038 13
12941.579 7
12942.120 11
12942.660 13
12943.201 14
12943.742 20
12944.283 15
12944.823 14
12945.364 12
12945.905 13
12946.446 18
12946.987 23
12947.528 16
12948.069 16
12948.609 17
12949.150 9
12949.691 13
12950.232 10
12950.773 8
12951.314 14
12951.855 14
12952.396 13
12952.937 13
12953.478 14
12954.019 13
12954.560 14
12955.101 9
12955.642 8
12956.183 8
12956.724 8
12957.265 3
12957.806 10
12958.347 5
12958.889 9
12959.430 10
12959.971 7
12960.512 16
12961.053 14
12961.594 18
12962.135 10
12962.677 14
12963.218 14
12963.759 17
12964.300 11
12964.842 10
12965.383 9
12965.924 12
12966.465 6
12967.007 7
12967.548 13
12968.089 11
12968.630 16
12969.172 12
12969.713 11
12970.254 10
12970.796 23
12971.337 13
12971.879 12
12972.420 9
12972.961 11
12973.503 7
12974.044 10
12974.586 19
12975.127 19
12975.669 20
12976.210 9
12976.751 10
12977.293 5
12977.834 6
12978.376 12
12978.918 8
12979.459 26
12980.001 25
12980.542 26
12981.084 15
12981.625 17
12982.167 12
12982.708 8
12983.250 16
12983.792 22
12984.333 14
12984.875 9
12985.417 14
12985.958 19
12986.500 7
12987.042 6
12987.583 10
12988.125 19
12988.667 21
12989.209 22
12989.750 19
12990.292 7
12990.834 11
12991.376 10
12991.917 11
12992.459 11
12993.001 8
12993.543 14
12994.085 16
12994.627 11
12995.169 23
12995.710 17
12996.252 15
12996.794 21
12997.336 16
12997.878 9
12998.420 8
12998.962 10
12999.504 3
13000.046 4
13000.588 4
13001.130 10
13001.672 12
13002.214 10
13002.756 14
13003.298 13
13003.840 15
13004.382 19
13004.924 9
13005.466 8
13006.008 5
13006.550 9
13007.092 15
13007.635 26
13008.177 27
13008.719 25
13009.261 23
13009.803 24
13010.345 25
13010.887 25
13011.430 17
13011.972 17
13012.514 22
13013.056 26
13013.599 16
13014.141 10
13014.683 14
13015.225 23
13015.768 15
13016.310 22
13016.852 22
13017.395 14
13017.937 14
13018.479 17
13019.022 15
13019.564 16
13020.106 10
13020.649 9
13021.191 15
13021.734 6
13022.276 8
13022.819 18
13023.361 18
13023.903 20
13024.446 24
13024.988 15
13025.531 20
13026.073 13
13026.616 10
13027.158 25
13027.701 25
13028.244 14
13028.786 11
13029.329 10
13029.871 14
13030.414 7
13030.957 12
13031.499 21
13032.042 25
13032.584 26
13033.127 15
13033.670 17
13034.212 14
13034.755 14
13035.298 15
13035.841 16
13036.383 16
13036.926 13
13037.469 19
13038.011 24
13038.554 26
13039.097 23
13039.640 17
13040.183 11
13040.725 11
13041.268 27
13041.811 24
13042.354 14
13042.897 8
13043.440 6
13043.983 7
13044.525 10
13045.068 31
13045.611 29
13046.154 20
13046.697 17
13047.240 16
13047.783 11
13048.326 17
13048.869 25
13049.412 23
13049.955 11
13050.498 20
13051.041 11
13051.584 11
13052.127 14
13052.670 12
13053.213 9
13053.756 7
13054.299 14
13054.843 13
13055.386 9
13055.929 6
13056.472 4
13057.015 6
13057.558 15
13058.101 13
13058.645 8
13059.188 9
13059.731 3
13060.274 11
13060.817 11
13061.361 9
13061.904 6
13062.447 16
13062.990 19
13063.534 15
13064.077 16
13064.620 12
13065.164 9
13065.707 6
13066.250 11
13066.794 19
13067.337 18
13067.880 11
13068.424 13
13068.967 8
13069.511 16
13070.054 13
13070.598 10
13071.141 7
13071.684 9
13072.228 21
13072.771 17
13073.315 16
13073.858 10
13074.402 12
13074.945 17
13075.489 9
13076.033 7
13076.576 15
13077.120 15
13077.663 18
13078.207 18
13078.750 20
13079.294 12
13079.838 12
13080.381 13
13080.925 9
13081.469 14
13082.012 11
13082.556 7
13083.100 8
13083.643 13
13084.187 13
13084.731 15
13085.275 20
13085.818 29
13086.362 22
13086.906 12
13087.450 16
13087.993 13
13088.537 6
13089.081 11
13089.625 14
13090.169 15
13090.713 7
13091.256 5
13091.800 7
13092.344 9
13092.888 11
13093.432 29
13093.976 15
13094.520 13
13095.064 16
13095.608 16
13096.152 10
13096.696 10
13097.240 14
13097.784 6
13098.328 5
13098.872 17
13099.416 20
13099.960 21
13100.504 23
13101.048 22
13101.592 16
13102.136 15
13102.680 14
13103.224 13
13103.768 12
13104.313 11
13104.857 7
13105.401 8
13105.945 5
13106.489 9
13107.033 10
13107.578 15
13108.122 18
13108.666 11
13109.210 9
13109.755 8
13110.299 10
13110.843 23
13111.387 17
13111.932 13
13112.476 16
13113.020 17
13113.565 15
13114.109 21
13114.653 25
13115.198 18
13115.742 15
13116.286 25
13116.831 18
13117.375 13
13117.920 17
13118.464 13
13119.008 19
13119.553 16
13120.097 11
13120.642 17
13121.186 9
13121.731 14
13122.275 15
13122.820 22
13123.364 12
13123.909 16
13124.453 19
13124.998 17
13125.543 13
13126.087 11
13126.632 12
13127.176 15
13127.721 11
13128.266 10
13128.810 16
13129.355 14
13129.900 10
13130.444 3
13130.989 10
13131.534 12
13132.078 14
13132.623 16
13133.168 16
13133.713 10
13134.257 14
13134.802 22
13135.347 15
13135.892 13
13136.437 10
13136.981 19
13137.526 16
13138.071 14
13138.616 19
13139.161 27
13139.706 25
13140.250 29
13140.795 18
13141.340 7
13141.885 17
13142.430 31
13142.975 25
13143.520 19
13144.065 3
13144.610 12
13145.155 19
13145.700 18
13146.245 8
13146.790 13
13147.335 24
13147.880 23
13148.425 21
13148.970 13
13149.515 14
13150.060 7
13150.605 5
13151.150 18
13151.696 11
13152.241 10
13152.786 12
13153.331 12
13153.876 9
13154.421 10
13154.966 7
13155.512 12
13156.057 18
13156.602 18
13157.147 17
13157.693 15
13158.238 11
13158.783 15
13159.328 18
13159.874 20
13160.419 14
13160.964 11
13161.510 10
13162.055 14
13162.600 19
13163.146 7
13163.691 15
13164.236 16
13164.782 10
13165.327 10
13165.873 7
13166.418 7
13166.963 11
13167.509 11
13168.054 17
13168.600 15
13169.145 9
13169.691 21
13170.236 19
13170.782 17
13171.327 8
13171.873 9
13172.418 9
13172.964 10
13173.510 11
13174.055 14
13174.601 25
13175.146 28
13175.692 23
13176.238 15
13176.783 10
13177.329 11
13177.874 10
13178.420 13
13178.966 12
13179.512 29
13180.057 10
13180.603 4
13181.149 6
13181.694 7
13182.240 19
13182.786 20
13183.332 14
13183.877 9
13184.423 10
13184.969 11
13185.515 8
13186.061 10
13186.607 10
13187.152 17
13187.698 11
13188.244 14
13188.790 11
13189.336 21
13189.882 8
13190.428 7
13190.974 18
13191.520 23
13192.066 20
13192.612 12
13193.158 9
13193.704 18
13194.250 18
13194.796 23
13195.342 20
13195.888 18
13196.434 11
13196.980 14
13197.526 11
13198.072 6
13198.618 5
13199.164 18
13199.710 17
13200.256 9
13200.802 14
13201.349 14
13201.895 15
13202.441 12
13202.987 8
13203.533 5
13204.079 2
13204.626 6
13205.172 10
13205.718 8
13206.264 15
13206.811 11
13207.357 13
13207.903 16
13208.449 15
13208.996 7
13209.542 7
13210.088 5
13210.635 6
13211.181 13
13211.727 9
13212.274 6
13212.820 7
13213.367 8
13213.913 10
13214.459 15
13215.006 11
13215.552 11
13216.099 11
13216.645 11
13217.192 16
13217.738 11
13218.285 12
13218.831 19
13219.378 16
13219.924 16
13220.471 18
13221.017 8
13221.564 8
13222.110 12
13222.657 11
13223.204 6
13223.750 7
13224.297 8
13224.844 12
13225.390 7
13225.937 18
13226.483 7
13227.030 10
13227.577 14
13228.124 9
13228.670 17
13229.217 12
13229.764 7
13230.310 7
13230.857 6
13231.404 18
13231.951 14
13232.498 14
13233.044 14
13233.591 6
13234.138 8
13234.685 16
13235.232 10
13235.779 9
13236.325 4
13236.872 6
13237.419 7
13237.966 10
13238.513 20
13239.060 24
13239.607 17
13240.154 22
13240.701 34
13241.248 24
13241.795 9
13242.342 7
13242.889 8
13243.436 11
13243.983 10
13244.530 11
13245.077 15
13245.624 23
13246.171 21
13246.718 24
13247.265 16
13247.812 18
13248.359 18
13248.906 6
13249.454 6
13250.001 17
13250.548 7
13251.095 12
13251.642 14
13252.189 16
13252.737 26
13253.284 20
13253.831 13
13254.378 15
13254.926 21
13255.473 21
13256.020 28
13256.567 24
13257.115 20
13257.662 8
13258.209 14
13258.757 14
13259.304 18
13259.851 12
13260.399 11
13260.946 4
13261.494 3
13262.041 5
13262.588 10
13263.136 10
13263.683 15
13264.231 13
13264.778 14
13265.326 7
13265.873 10
13266.421 8
13266.968 12
13267.516 18
13268.063 6
13268.611 8
13269.158 7
13269.706 6
13270.253 9
13270.801 12
13271.348 20
13271.896 22
13272.444 16
13272.991 14
13273.539 13
13274.087 16
13274.634 11
13275.182 7
13275.730 8
13276.277 4
13276.825 2
13277.373 11
13277.920 9
13278.468 8
13279.016 12
13279.564 22
13280.111 17
13280.659 14
13281.207 8
13281.755 13
13282.303 13
13282.851 14
13283.398 14
13283.946 15
13284.494 6
13285.042 4
13285.590 9
13286.138 8
13286.686 11
13287.234 15
13287.782 11
13288.329 6
13288.877 16
13289.425 12
13289.973 8
13290.521 12
13291.069 13
13291.617 14
13292.165 26
13292.713 29
13293.261 35
13293.809 35
13294.358 23
13294.906 26
13295.454 12
13296.002 12
13296.550 13
13297.098 23
13297.646 27
13298.194 26
13298.742 24
13299.291 17
13299.839 13
13300.387 8
13300.935 9
13301.483 14
13302.032 8
13302.580 10
13303.128 12
13303.676 22
13304.225 29
13304.773 22
13305.321 17
13305.870 17
13306.418 9
13306.966 8
13307.515 11
13308.063 9
13308.611 9
13309.160 6
13309.708 12
13310.256 11
13310.805 6
13311.353 10
13311.902 17
13312.450 8
13312.999 9
13313.547 7
13314.095 15
13314.644 34
13315.192 35
13315.741 34
13316.289 33
13316.838 28
13317.387 19
13317.935 15
13318.484 11
13319.032 8
13319.581 8
13320.129 15
13320.678 19
13321.227 13
13321.775 12
13322.324 12
13322.873 13
13323.421 11
13323.970 15
13324.519 14
13325.067 9
13325.616 14
13326.165 15
13326.713 9
13327.262 10
13327.811 10
13328.360 11
13328.909 7
13329.457 5
13330.006 9
13330.555 9
13331.104 17
13331.653 17
13332.201 15
13332.750 6
13333.299 6
13333.848 23
13334.397 23
13334.946 16
13335.495 13
13336.044 20
13336.593 10
13337.142 7
13337.691 4
13338.239 14
13338.788 9
13339.337 13
13339.886 14
13340.435 10
13340.984 12
13341.534 4
13342.083 6
13342.632 8
13343.181 10
13343.730 10
13344.279 10
13344.828 4
13345.377 16
13345.926 21
13346.475 13
13347.025 11
13347.574 2
13348.123 5
13348.672 9
13349.221 4
13349.770 7
13350.320 12
13350.869 16
13351.418 11
13351.967 9
13352.517 14
13353.066 13
13353.615 9
13354.165 7
13354.714 7
13355.263 3
13355.812 3
13356.362 2
13356.911 4
13357.461 9
13358.010 7
13358.559 16
13359.109 13
13359.658 12
13360.208 16
13360.757 16
13361.306 8
13361.856 6
13362.405 11
13362.955 20
13363.504 23
13364.054 10
13364.603 18
13365.153 9
13365.702 5
13366.252 14
13366.801 13
13367.351 13
13367.901 21
13368.450 18
13369.000 18
13369.549 21
13370.099 14
13370.649 11
13371.198 15
13371.748 9
13372.298 4
13372.847 5
13373.397 19
13373.947 16
13374.496 10
13375.046 9
13375.596 8
13376.146 11
13376.695 18
13377.245 9
13377.795 10
13378.345 15
13378.895 17
13379.444 15
13379.994 20
13380.544 19
13381.094 8
13381.644 10
13382.194 16
13382.744 20
13383.293 6
13383.843 6
13384.393 8
13384.943 4
13385.493 11
13386.043 15
13386.593 22
13387.143 19
13387.693 18
13388.243 23
13388.793 15
13389.343 9
13389.893 22
13390.443 14
13390.993 16
13391.543 17
13392.093 21
13392.643 23
13393.194 22
13393.744 16
13394.294 15
13394.844 13
13395.394 12
13395.944 14
13396.494 10
13397.045 10
13397.595 10
13398.145 6
13398.695 15
13399.245 16
13399.796 17
13400.346 11
13400.896 8
13401.446 9
13401.997 14
13402.547 12
13403.097 10
13403.648 9
13404.198 9
13404.748 4
13405.299 10
13405.849 8
13406.399 5
13406.950 8
13407.500 18
13408.051 22
13408.601 12
13409.151 20
13409.702 10
13410.252 10
13410.803 14
13411.353 11
13411.904 8
13412.454 12
13413.005 14
13413.555 11
13414.106 13
13414.656 14
13415.207 13
13415.757 27
13416.308 20
13416.859 17
13417.409 25
13417.960 29
13418.510 30
13419.061 22
13419.612 18
13420.162 11
13420.713 5
13421.264 5
13421.814 16
13422.365 18
13422.916 13
13423.466 25
13424.017 17
13424.568 25
13425.119 15
13425.669 9
13426.220 5
13426.771 12
13427.322 7
13427.873 15
13428.423 13
13428.974 12
13429.525 9
13430.076 10
13430.627 5
13431.178 6
13431.729 10
13432.280 11
13432.830 10
13433.381 13
13433.932 19
13434.483 20
13435.034 23
13435.585 6
13436.136 9
13436.687 13
13437.238 14
13437.789 14
13438.340 12
13438.891 11
13439.442 17
13439.993 19
13440.544 10
13441.095 10
13441.647 5
13442.198 8
13442.749 5
13443.300 11
13443.851 10
13444.402 9
13444.953 11
13445.505 6
13446.056 27
13446.607 32
13447.158 23
13447.709 11
13448.261 7
13448.812 6
13449.363 10
13449.914 11
13450.466 11
13451.017 17
13451.568 10
13452.120 19
13452.671 25
13453.222 24
13453.774 12
13454.325 7
13454.876 15
13455.428 16
13455.979 13
13456.530 9
13457.082 8
13457.633 11
13458.185 18
13458.736 25
13459.288 10
13459.839 11
13460.391 6
13460.942 8
13461.493 7
13462.045 3
13462.597 16
13463.148 15
13463.700 13
13464.251 14
13464.803 16
13465.354 10
13465.906 8
13466.458 20
13467.009 27
13467.561 6
13468.112 13
13468.664 15
13469.216 8
13469.767 9
13470.319 5
13470.871 7
13471.422 6
13471.974 12
13472.526 15
13473.078 12
13473.629 20
13474.181 27
13474.733 25
13475.285 28
13475.836 16
13476.388 9
13476.940 16
13477.492 15
13478.044 7
13478.596 7
13479.147 7
13479.699 7
13480.251 7
13480.803 11
13481.355 9
13481.907 7
13482.459 3
13483.011 4
13483.563 6
13484.115 3
13484.667 16
13485.219 25
13485.771 16
13486.323 13
13486.875 8
13487.427 11
13487.979 11
13488.531 6
13489.083 8
13489.635 9
13490.187 15
13490.739 17
13491.291 21
13491.843 18
13492.396 16
13492.948 20
13493.500 19
13494.052 26
13494.604 13
13495.156 3
13495.709 7
13496.261 8
13496.813 10
13497.365 22
13497.918 21
13498.470 19
13499.022 16
13499.574 12
13500.127 15
13500.679 13
13501.231 13
13501.784 12
13502.336 8
13502.888 14
13503.441 17
13503.993 21
13504.545 9
13505.098 5
13505.650 3
13506.203 15
13506.755 19
13507.307 11
13507.860 18
13508.412 17
13508.965 12
13509.517 16
13510.070 7
13510.622 11
13511.175 13
13511.727 11
13512.280 17
13512.832 11
13513.385 14
13513.938 5
13514.490 1
13515.043 12
13515.595 7
13516.148 10
13516.701 7
13517.253 6
13517.806 8
13518.359 8
13518.911 12
13519.464 19
13520.017 13
13520.569 16
13521.122 9
13521.675 7
13522.228 12
13522.780 15
13523.333 12
13523.886 27
13524.439 16
13524.991 4
13525.544 5
13526.097 16
13526.650 15
13527.203 6
13527.756 8
13528.308 11
13528.861 11
13529.414 16
13529.967 12
13530.520 12
13531.073 11
13531.626 9
13532.179 4
13532.732 7
13533.285 12
13533.838 12
13534.391 8
13534.944 12
13535.497 16
13536.050 23
13536.603 21
13537.156 23
13537.709 21
13538.262 30
13538.815 11
13539.368 6
13539.921 2
13540.474 12
13541.028 20
13541.581 13
13542.134 11
13542.687 11
13543.240 26
13543.793 22
13544.347 24
13544.900 17
13545.453 13
13546.006 16
13546.559 8
13547.113 20
13547.666 14
13548.219 11
13548.773 17
13549.326 27
13549.879 20
13550.432 15
13550.986 20
13551.539 12
13552.092 6
13552.646 11
13553.199 6
13553.753 12
13554.306 11
13554.859 12
13555.413 12
13555.966 9
13556.520 24
13557.073 27
13557.627 27
13558.180 15
13558.734 9
13559.287 11
13559.841 9
13560.394 12
13560.948 12
13561.501 5
13562.055 6
13562.608 23
13563.162 24
13563.716 9
13564.269 5
13564.823 7
13565.376 11
13565.930 15
13566.484 17
13567.037 17
13567.591 13
13568.145 17
13568.698 13
13569.252 15
13569.806 15
13570.359 11
13570.913 4
13571.467 8
13572.021 6
13572.575 9
13573.128 14
13573.682 10
13574.236 5
13574.790 9
13575.344 20
13575.897 13
13576.451 7
13577.005 7
13577.559 14
13578.113 12
13578.667 19
13579.221 15
13579.775 15
13580.328 17
13580.882 14
13581.436 14
13581.990 7
13582.544 4
13583.098 13
13583.652 20
13584.206 13
13584.760 9
13585.314 22
13585.868 11
13586.422 7
13586.977 15
13587.531 11
13588.085 14
13588.639 9
13589.193 6
13589.747 13
13590.301 16
13590.855 13
13591.409 14
13591.964 4
13592.518 4
13593.072 7
13593.626 7
13594.180 12
13594.735 18
13595.289 31
13595.843 19
13596.397 11
13596.952 15
13597.506 6
13598.060 4
13598.615 2
13599.169 2
13599.723 4
13600.277 3
13600.832 8
13601.386 9
13601.941 9
13602.495 20
13603.049 18
13603.604 25
13604.158 14
13604.713 11
13605.267 9
13605.821 18
13606.376 19
13606.930 15
13607.485 15
13608.039 8
13608.594 17
13609.148 17
13609.703 17
13610.257 8
13610.812 12
13611.367 15
13611.921 7
13612.476 16
13613.030 8
13613.585 8
13614.140 8
13614.694 17
13615.249 17
13615.803 16
13616.358 10
13616.913 12
13617.468 10
13618.022 7
13618.577 19
13619.132 8
13619.686 8
13620.241 7
13620.796 12
13621.351 8
13621.905 8
13622.460 11
13623.015 10
13623.570 19
13624.125 18
13624.679 8
13625.234 25
13625.789 13
13626.344 14
13626.899 15
13627.454 12
13628.009 12
13628.564 14
13629.119 14
13629.673 18
13630.228 12
13630.783 9
13631.338 13
13631.893 13
13632.448 13
13633.003 19
13633.558 20
13634.113 10
13634.668 10
13635.223 11
13635.779 7
13636.334 9
13636.889 18
13637.444 12
13637.999 4
13638.554 4
13639.109 4
13639.664 3
13640.219 2
13640.775 20
13641.330 22
13641.885 10
13642.440 15
13642.995 8
13643.551 15
13644.106 12
13644.661 12
13645.216 19
13645.772 16
13646.327 11
13646.882 7
13647.437 5
13647.993 4
13648.548 12
13649.103 12
13649.659 10
13650.214 8
13650.769 9
13651.325 14
13651.880 26
13652.436 16
13652.991 8
13653.546 17
13654.102 18
13654.657 19
13655.213 14
13655.768 19
13656.324 19
13656.879 15
13657.435 14
13657.990 19
13658.546 21
13659.101 12
13659.657 15
13660.212 12
13660.768 20
13661.323 11
13661.879 8
13662.435 11
13662.990 12
13663.546 11
13664.102 10
13664.657 13
13665.213 13
13665.769 6
13666.324 8
13666.880 28
13667.436 18
13667.991 5
13668.547 14
13669.103 18
13669.659 6
13670.214 9
13670.770 17
13671.326 9
13671.882 9
13672.437 8
13672.993 16
13673.549 14
13674.105 15
13674.661 10
13675.217 11
13675.772 11
13676.328 17
13676.884 8
13677.440 3
13677.996 6
13678.552 12
13679.108 8
13679.664 15
13680.220 25
13680.776 25
13681.332 15
13681.888 21
13682.444 21
13683.000 26
13683.556 21
13684.112 13
13684.668 6
13685.224 9
13685.780 26
13686.336 16
13686.892 8
13687.448 6
13688.005 8
13688.561 8
13689.117 3
13689.673 8
13690.229 15
13690.785 11
13691.342 11
13691.898 5
13692.454 9
13693.010 7
13693.566 6
13694.123 5
13694.679 12
13695.235 18
13695.791 17
13696.348 13
13696.904 10
13697.460 7
13698.017 18
13698.573 17
13699.129 17
13699.686 24
13700.242 26
13700.798 15
13701.355 6
13701.911 10
13702.468 18
13703.024 21
13703.581 22
13704.137 15
13704.693 17
13705.250 13
13705.806 7
13706.363 7
13706.919 8
13707.476 11
13708.032 11
13708.589 9
13709.146 13
13709.702 7
13710.259 7
13710.815 15
13711.372 16
13711.928 8
13712.485 5
13713.042 6
13713.598 14
13714.155 14
13714.712 23
13715.268 15
13715.825 8
13716.382 7
13716.938 11
13717.495 16
13718.052 10
13718.609 14
13719.165 12
13719.722 14
13720.279 18
13720.836 15
13721.393 9
13721.949 10
13722.506 12
13723.063 8
13723.620 13
13724.177 14
13724.734 8
13725.290 15
13725.847 21
13726.404 13
13726.961 11
13727.518 8
13728.075 16
13728.632 11
13729.189 18
13729.746 13
13730.303 23
13730.860 13
13731.417 8
13731.974 5
13732.531 5
13733.088 22
13733.645 14
13734.202 13
13734.759 9
13735.316 13
13735.873 16
13736.430 14
13736.987 18
13737.545 13
13738.102 15
13738.659 11
13739.216 14
13739.773 17
13740.330 9
13740.888 6
13741.445 3
13742.002 6
13742.559 12
13743.117 5
13743.674 1
13744.231 4
13744.788 4
13745.346 5
13745.903 16
13746.460 12
13747.017 9
13747.575 6
13748.132 3
13748.690 9
13749.247 7
13749.804 12
13750.362 12
13750.919 13
13751.476 12
13752.034 8
13752.591 10
13753.149 18
13753.706 20
13754.264 11
13754.821 15
13755.379 14
13755.936 23
13756.494 26
13757.051 18
13757.609 13
13758.166 16
13758.724 14
13759.281 14
13759.839 13
13760.397 24
13760.954 29
13761.512 19
13762.069 21
13762.627 14
13763.185 5
13763.742 9
13764.300 14
13764.858 11
13765.415 11
13765.973 10
13766.531 11
13767.089 16
13767.646 19
13768.204 17
13768.762 10
13769.320 18
13769.877 20
13770.435 21
13770.993 22
13771.551 15
13772.109 14
13772.666 13
13773.224 16
13773.782 16
13774.340 15
13774.898 8
13775.456 6
13776.014 9
13776.572 9
13777.129 4
13777.687 4
13778.245 11
13778.803 17
13779.361 18
13779.919 14
13780.477 16
13781.035 6
13781.593 10
13782.151 7
13782.709 11
13783.267 12
13783.826 4
13784.384 5
13784.942 11
13785.500 10
13786.058 5
13786.616 7
13787.174 7
13787.732 18
13788.290 12
13788.849 9
13789.407 9
13789.965 19
13790.523 14
13791.081 13
13791.640 15
13792.198 8
13792.756 13
13793.314 13
13793.873 12
13794.431 17
13794.989 15
13795.547 12
13796.106 8
13796.664 10
13797.222 6
13797.781 9
13798.339 9
13798.898 11
13799.456 10
13800.014 18
13800.573 23
13801.131 7
13801.690 4
13802.248 5
13802.806 7
13803.365 19
13803.923 17
13804.482 12
13805.040 9
13805.599 11
13806.157 4
13806.716 5
13807.274 4
13807.833 8
13808.392 3
13808.950 3
13809.509 2
13810.067 5
13810.626 14
13811.185 16
13811.743 23
13812.302 11
13812.860 17
13813.419 15
13813.978 19
13814.536 16
13815.095 9
13815.654 10
13816.213 9
13816.771 10
13817.330 11
13817.889 16
13818.448 9
13819.006 10
13819.565 14
13820.124 19
13820.683 15
13821.242 15
13821.800 14
13822.359 10
13822.918 11
13823.477 3
13824.036 11
13824.595 17
13825.154 16
13825.713 3
13826.271 7
13826.830 8
13827.389 6
13827.948 7
13828.507 11
13829.066 12
13829.625 10
13830.184 7
13830.743 12
13831.302 13
13831.861 19
13832.420 20
13832.979 19
13833.539 25
13834.098 24
13834.657 13
13835.216 8
13835.775 10
13836.334 18
13836.893 17
13837.452 11
13838.011 15
13838.571 14
13839.130 16
13839.689 14
13840.248 12
13840.807 14
13841.367 13
13841.926 9
13842.485 7
13843.044 7
13843.604 6
13844.163 10
13844.722 6
13845.282 4
13845.841 17
13846.400 13
13846.960 8
13847.519 12
13848.078 9
13848.638 9
13849.197 14
13849.756 9
13850.316 14
13850.875 20
13851.435 21
13851.994 26
13852.554 22
13853.113 18
13853.673 17
13854.232 11
13854.792 19
13855.351 23
13855.911 22
13856.470 16
13857.030 6
13857.589 4
13858.149 7
13858.708 10
13859.268 14
13859.828 8
13860.387 11
13860.947 10
13861.506 5
13862.066 9
13862.626 14
13863.185 10
13863.745 5
13864.305 5
13864.864 6
13865.424 8
13865.984 9
13866.544 15
13867.103 12
13867.663 12
13868.223 10
13868.783 10
13869.343 10
13869.902 26
13870.462 30
13871.022 23
13871.582 14
13872.142 10
13872.702 16
13873.261 23
13873.821 15
13874.381 8
13874.941 14
13875.501 16
13876.061 8
13876.621 17
13877.181 24
13877.741 13
13878.301 13
13878.861 7
13879.421 7
13879.981 12
13880.541 12
13881.101 15
13881.661 11
13882.221 14
13882.781 5
13883.341 9
13883.901 11
13884.461 13
13885.021 20
13885.581 13
13886.142 18
13886.702 10
13887.262 13
13887.822 14
13888.382 13
13888.942 14
13889.503 14
13890.063 7
13890.623 10
13891.183 15
13891.743 17
13892.304 12
13892.864 7
13893.424 9
13893.985 16
13894.545 9
13895.105 20
13895.666 14
13896.226 10
13896.786 8
13897.347 4
13897.907 11
13898.467 14
13899.028 6
13899.588 10
13900.149 7
13900.709 8
13901.269 13
13901.830 25
13902.390 30
13902.951 13
13903.511 8
13904.072 14
13904.632 17
13905.193 10
13905.753 12
13906.314 12
13906.874 4
13907.435 7
13907.996 17
13908.556 20
13909.117 16
13909.677 17
13910.238 13
13910.799 9
13911.359 10
13911.920 13
13912.481 15
13913.041 12
13913.602 10
13914.163 17
13914.723 12
13915.284 5
13915.845 5
13916.405 7
13916.966 15
13917.527 13
13918.088 9
13918.649 5
13919.209 8
13919.770 11
13920.331 18
13920.892 22
13921.453 15
13922.014 12
13922.574 9
13923.135 5
13923.696 10
13924.257 13
13924.818 7
13925.379 9
13925.940 8
13926.501 7
13927.062 9
13927.623 9
13928.184 13
13928.745 12
13929.306 8
13929.867 4
13930.428 8
13930.989 9
13931.550 18
13932.111 9
13932.672 4
13933.233 3
13933.794 12
13934.355 12
13934.916 9
13935.477 9
13936.039 12
13936.600 14
13937.161 15
13937.722 11
13938.283 11
13938.844 9
13939.406 15
13939.967 10
13940.528 16
13941.089 7
13941.651 5
13942.212 9
13942.773 9
13943.334 9
13943.896 11
13944.457 9
13945.018 16
13945.580 11
13946.141 4
13946.702 5
13947.264 8
13947.825 11
13948.386 11
13948.948 7
13949.509 10
13950.071 8
13950.632 15
13951.194 30
13951.755 15
13952.316 23
13952.878 12
13953.439 21
13954.001 6
13954.562 8
13955.124 5
13955.685 20
13956.247 24
13956.809 16
13957.370 17
13957.932 10
13958.493 14
13959.055 11
13959.617 5
13960.178 9
13960.740 12
13961.301 13
13961.863 9
13962.425 7
13962.986 13
13963.548 8
13964.110 12
13964.672 12
13965.233 11
13965.795 5
13966.357 3
13966.919 1
13967.480 8
13968.042 10
13968.604 18
13969.166 19
13969.727 11
13970.289 8
13970.851 16
13971.413 11
13971.975 9
13972.537 13
13973.099 17
13973.660 17
13974.222 8
13974.784 10
13975.346 10
13975.908 14
13976.470 22
13977.032 10
13977.594 3
13978.156 11
13978.718 18
13979.280 10
13979.842 15
13980.404 10
13980.966 10
13981.528 6
13982.090 3
13982.652 5
13983.214 15
13983.777 9
13984.339 12
13984.901 7
13985.463 8
13986.025 7
13986.587 11
13987.149 6
13987.712 4
13988.274 8
13988.836 10
13989.398 5
13989.960 10
13990.523 18
13991.085 15
13991.647 13
13992.209 17
13992.772 11
13993.334 7
13993.896 10
13994.459 12
13995.021 10
13995.583 18
13996.146 19
13996.708 11
13997.270 10
13997.833 7
13998.395 4
13998.957 0
13999.520 5
14000.082 11
14000.645 22
14001.207 22
14001.770 20
14002.332 17
14002.895 15
14003.457 15
14004.020 13
14004.582 9
14005.145 9
14005.707 12
14006.270 7
14006.832 8
14007.395 5
14007.957 5
14008.520 20
14009.083 19
14009.645 15
14010.208 12
14010.771 15
14011.333 18
14011.896 15
14012.458 11
14013.021 16
14013.584 11
14014.147 10
14014.709 7
14015.272 7
14015.835 3
14016.398 10
14016.960 16
14017.523 19
14018.086 9
14018.649 11
14019.211 10
14019.774 11
14020.337 8
14020.900 10
14021.463 18
14022.026 9
14022.589 19
14023.151 16
14023.714 15
14024.277 7
14024.840 7
14025.403 9
14025.966 10
14026.529 11
14027.092 6
14027.655 17
14028.218 14
14028.781 15
14029.344 13
14029.907 13
14030.470 3
14031.033 9
14031.596 7
14032.159 10
14032.722 10
14033.285 14
14033.848 15
14034.412 14
14034.975 11
14035.538 8
14036.101 4
14036.664 11
14037.227 11
14037.791 8
14038.354 13
14038.917 16
14039.480 6
14040.043 7
14040.607 7
14041.170 12
14041.733 10
14042.296 14
14042.860 12
14043.423 15
14043.986 21
14044.550 10
14045.113 16
14045.676 13
14046.240 18
14046.803 32
14047.366 29
14047.930 12
14048.493 11
14049.057 6
14049.620 10
14050.183 10
14050.747 13
14051.310 3
14051.874 12
14052.437 18
14053.001 6
14053.564 8
14054.128 5
14054.691 11
14055.255 11
14055.818 11
14056.382 11
14056.945 7
14057.509 9
14058.073 6
14058.636 10
14059.200 13
14059.763 11
14060.327 15
14060.891 15
14061.454 7
14062.018 9
14062.582 21
14063.145 21
14063.709 11
14064.273 16
14064.837 12
14065.400 10
14065.964 6
14066.528 11
14067.092 14
14067.655 13
14068.219 10
14068.783 14
14069.347 17
14069.911 12
14070.474 12
14071.038 15
14071.602 10
14072.166 14
14072.730 6
14073.294 19
14073.858 20
14074.422 17
14074.986 11
14075.549 28
14076.113 22
14076.677 13
14077.241 9
14077.805 11
14078.369 18
14078.933 17
14079.497 14
14080.061 12
14080.625 16
14081.189 18
14081.754 25
14082.318 17
14082.882 8
14083.446 7
14084.010 9
14084.574 9
14085.138 24
14085.702 14
14086.266 17
14086.831 20
14087.395 12
14087.959 3
14088.523 8
14089.087 10
14089.652 7
14090.216 7
14090.780 10
14091.344 6
14091.909 4
14092.473 11
14093.037 11
14093.601 11
14094.166 21
14094.730 7
14095.294 3
14095.859 6
14096.423 5
14096.988 10
14097.552 13
14098.116 10
14098.681 11
14099.245 10
14099.810 7
14100.374 9
14100.938 8
14101.503 11
14102.067 7
14102.632 8
14103.196 12
14103.761 11
14104.325 8
14104.890 8
14105.454 5
14106.019 8
14106.584 12
14107.148 13
14107.713 9
14108.277 9
14108.842 11
14109.406 10
14109.971 5
14110.536 16
14111.100 9
14111.665 5
14112.230 4
14112.794 6
14113.359 7
14113.924 10
14114.489 15
14115.053 15
14115.618 6
14116.183 7
14116.748 4
14117.312 9
14117.877 10
14118.442 5
14119.007 10
14119.572 15
14120.136 21
14120.701 15
14121.266 9
14121.831 13
14122.396 13
14122.961 12
14123.526 7
14124.091 7
14124.655 14
14125.220 19
14125.785 26
14126.350 23
14126.915 22
14127.480 10
14128.045 13
14128.610 8
14129.175 3
14129.740 11
14130.305 7
14130.870 21
14131.435 17
14132.000 14
14132.566 7
14133.131 12
14133.696 9
14134.261 13
14134.826 19
14135.391 16
14135.956 15
14136.521 14
14137.087 10
14137.652 14
14138.217 20
14138.782 19
14139.347 11
14139.913 9
14140.478 6
14141.043 6
14141.608 8
14142.174 3
14142.739 9
14143.304 11
14143.869 6
14144.435 6
14145.000 16
14145.565 16
14146.131 20
14146.696 29
14147.262 18
14147.827 19
14148.392 11
14148.958 5
14149.523 9
14150.089 11
14150.654 14
14151.220 18
14151.785 19
14152.350 12
14152.916 10
14153.481 10
14154.047 6
14154.612 10
14155.178 10
14155.744 6
14156.309 4
14156.875 10
14157.440 23
14158.006 11
14158.571 11
14159.137 7
14159.703 7
14160.268 6
14160.834 16
14161.400 18
14161.965 17
14162.531 19
14163.097 9
14163.662 9
14164.228 24
14164.794 18
14165.360 12
14165.925 14
14166.491 9
14167.057 13
14167.623 11
14168.188 11
14168.754 10
14169.320 5
14169.886 8
14170.452 5
14171.017 12
14171.583 12
14172.149 14
14172.715 21
14173.281 19
14173.847 8
14174.413 5
14174.979 13
14175.545 11
14176.111 6
14176.677 11
14177.243 1
14177.809 4
14178.375 10
14178.941 7
14179.507 10
14180.073 14
14180.639 8
14181.205 8
14181.771 17
14182.337 14
14182.903 9
14183.469 14
14184.035 10
14184.601 11
14185.167 14
14185.734 9
14186.300 7
14186.866 7
14187.432 5
14187.998 13
14188.564 16
14189.131 9
14189.697 10
14190.263 13
14190.829 13
14191.396 7
14191.962 6
14192.528 5
14193.094 6
14193.661 21
14194.227 14
14194.793 25
14195.360 18
14195.926 18
14196.492 20
14197.059 25
14197.625 18
14198.191 11
14198.758 7
14199.324 7
14199.891 11
14200.457 9
14201.024 12
14201.590 17
14202.157 12
14202.723 10
14203.290 9
14203.856 8
14204.423 8
14204.989 10
14205.556 8
14206.122 2
14206.689 5
14207.255 4
14207.822 5
14208.388 8
14208.955 5
14209.522 4
14210.088 5
14210.655 20
14211.222 18
14211.788 12
14212.355 15
14212.922 15
14213.488 22
14214.055 17
14214.622 13
14215.188 18
14215.755 26
14216.322 19
14216.889 10
14217.456 15
14218.022 13
14218.589 11
14219.156 9
14219.723 5
14220.290 10
14220.856 6
14221.423 6
14221.990 11
14222.557 7
14223.124 3
14223.691 6
14224.258 15
14224.825 7
14225.392 3
14225.958 14
14226.525 15
14227.092 11
14227.659 13
14228.226 17
14228.793 16
14229.360 12
14229.927 6
14230.494 15
14231.061 15
14231.629 15
14232.196 10
14232.763 5
14233.330 11
14233.897 7
14234.464 5
14235.031 7
14235.598 6
14236.165 1
14236.733 2
14237.300 4
14237.867 6
14238.434 6
14239.001 7
14239.569 8
14240.136 12
14240.703 12
14241.270 18
14241.838 8
14242.405 7
14242.972 9
14243.539 10
14244.107 1
14244.674 11
14245.241 9
14245.809 5
14246.376 4
14246.943 13
14247.511 12
14248.078 10
14248.646 12
14249.213 17
14249.780 11
14250.348 19
14250.915 13
14251.483 14
14252.050 23
14252.618 11
14253.185 2
14253.753 12
14254.320 9
14254.888 12
14255.455 13
14256.023 11
14256.590 11
14257.158 11
14257.725 8
14258.293 11
14258.861 7
14259.428 4
14259.996 3
14260.563 11
14261.131 22
14261.699 12
14262.266 11
14262.834 10
14263.402 9
14263.969 8
14264.537 5
14265.105 3
14265.673 5
14266.240 23
14266.808 33
14267.376 20
14267.944 17
14268.512 17
14269.079 12
14269.647 12
14270.215 14
14270.783 17
14271.351 11
14271.918 11
14272.486 5
14273.054 9
14273.622 7
14274.190 13
14274.758 13
14275.326 2
14275.894 3
14276.462 6
14277.030 6
14277.598 10
14278.166 13
14278.734 9
14279.302 12
14279.870 5
14280.438 7
14281.006 9
14281.574 6
14282.142 8
14282.710 1
14283.278 10
14283.846 15
14284.414 10
14284.982 7
14285.551 8
14286.119 11
14286.687 13
14287.255 24
14287.823 14
14288.391 11
14288.960 16
14289.528 13
14290.096 11
14290.664 14
14291.232 12
14291.801 7
14292.369 8
14292.937 7
14293.506 6
14294.074 15
14294.642 17
14295.210 10
14295.779 16
14296.347 34
14296.915 21
14297.484 9
14298.052 9
14298.621 19
14299.189 13
14299.757 18
14300.326 8
14300.894 9
14301.463 6
14302.031 12
14302.600 13
14303.168 12
14303.737 14
14304.305 9
14304.874 15
14305.442 10
14306.011 11
14306.579 18
14307.148 14
14307.716 7
14308.285 3
14308.854 2
14309.422 10
14309.991 8
14310.559 10
14311.128 8
14311.697 17
14312.265 10
14312.834 11
14313.403 9
14313.971 15
14314.540 13
14315.109 14
14315.678 15
14316.246 14
14316.815 7
14317.384 11
14317.953 7
14318.521 5
14319.090 16
14319.659 14
14320.228 13
14320.797 18
14321.366 13
14321.934 10
14322.503 5
14323.072 6
14323.641 4
14324.210 4
14324.779 9
14325.348 11
14325.917 10
14326.486 10
14327.055 7
14327.624 5
14328.193 3
14328.761 14
14329.330 19
14329.900 19
14330.469 22
14331.038 14
14331.607 18
14332.176 16
14332.745 10
14333.314 5
14333.883 10
14334.452 25
14335.021 18
14335.590 12
14336.159 8
14336.729 7
14337.298 7
14337.867 12
14338.436 19
14339.005 18
14339.574 20
14340.144 12
14340.713 21
14341.282 20
14341.851 17
14342.421 11
14342.990 7
14343.559 15
14344.128 10
14344.698 17
14345.267 15
14345.836 10
14346.406 8
14346.975 11
14347.544 25
14348.114 17
14348.683 23
14349.253 24
14349.822 17
14350.391 17
14350.961 15
14351.530 11
14352.100 7
14352.669 2
14353.239 4
14353.808 3
14354.378 8
14354.947 14
14355.517 15
14356.086 18
14356.656 14
14357.225 15
14357.795 11
14358.364 7
14358.934 12
14359.504 9
14360.073 10
14360.643 15
14361.213 17
14361.782 18
14362.352 11
14362.922 16
14363.491 17
14364.061 11
14364.631 6
14365.200 6
14365.770 24
14366.340 29
14366.910 20
14367.479 13
14368.049 6
14368.619 4
14369.189 11
14369.758 13
14370.328 11
14370.898 16
14371.468 14
14372.038 10
14372.608 12
14373.177 17
14373.747 14
14374.317 8
14374.887 6
14375.457 16
14376.027 18
14376.597 15
14377.167 21
14377.737 20
14378.307 18
14378.877 14
14379.447 9
14380.017 11
14380.587 13
14381.157 11
14381.727 16
14382.297 13
14382.867 19
14383.437 12
14384.007 9
14384.577 5
14385.147 15
14385.717 6
14386.288 12
14386.858 9
14387.428 9
14387.998 6
14388.568 7
14389.138 11
14389.709 13
14390.279 8
14390.849 7
14391.419 5
14391.990 6
14392.560 11
14393.130 16
14393.700 11
14394.271 13
14394.841 5
14395.411 5
14395.982 9
14396.552 8
14397.122 5
14397.693 19
14398.263 24
14398.833 12
14399.404 13
14399.974 18
14400.545 11
14401.115 12
14401.685 13
14402.256 7
14402.826 9
14403.397 14
14403.967 7
14404.538 11
14405.108 10
14405.679 10
14406.249 7
14406.820 7
14407.390 6
14407.961 16
14408.531 20
14409.102 14
14409.673 25
14410.243 23
14410.814 21
14411.385 15
14411.955 14
14412.526 20
14413.096 18
14413.667 7
14414.238 12
14414.809 21
14415.379 12
14415.950 6
14416.521 2
14417.091 5
14417.662 10
14418.233 11
14418.804 4
14419.374 22
14419.945 34
14420.516 17
14421.087 15
14421.658 10
14422.229 14
14422.799 9
14423.370 5
14423.941 12
14424.512 18
14425.083 16
14425.654 11
14426.225 7
14426.796 10
14427.367 13
14427.938 14
14428.509 16
14429.080 14
14429.651 15
14430.222 25
14430.793 15
14431.364 15
14431.935 16
14432.506 15
14433.077 14
14433.648 10
14434.219 7
14434.790 11
14435.361 18
14435.932 11
14436.503 13
14437.074 5
14437.646 4
14438.217 2
14438.788 0
14439.359 2
14439.930 5
14440.501 13
14441.073 11
14441.644 8
14442.215 6
14442.786 11
14443.358 10
14443.929 11
14444.500 10
14445.072 6
14445.643 7
14446.214 3
14446.785 2
14447.357 5
14447.928 5
14448.500 10
14449.071 9
14449.642 2
14450.214 4
14450.785 5
14451.356 7
14451.928 8
14452.499 7
14453.071 7
14453.642 10
14454.214 5
14454.785 8
14455.357 6
14455.928 4
14456.500 7
14457.071 5
14457.643 11
14458.214 16
14458.786 11
14459.358 7
14459.929 16
14460.501 18
14461.072 11
14461.644 11
14462.216 13
14462.787 11
14463.359 6
14463.931 8
14464.502 13
14465.074 7
14465.646 10
14466.217 3
14466.789 7
14467.361 9
14467.933 8
14468.504 8
14469.076 11
14469.648 16
14470.220 14
14470.791 12
14471.363 11
14471.935 14
14472.507 13
14473.079 13
14473.651 11
14474.222 13
14474.794 12
14475.366 7
14475.938 12
14476.510 5
14477.082 7
14477.654 12
14478.226 11
14478.798 12
14479.370 16
14479.942 19
14480.514 19
14481.086 12
14481.658 11
14482.230 10
14482.802 7
14483.374 1
14483.946 4
14484.518 8
14485.090 16
14485.662 17
14486.234 20
14486.806 26
14487.379 21
14487.951 19
14488.523 22
14489.095 19
14489.667 8
14490.239 8
14490.812 13
14491.384 17
14491.956 15
14492.528 8
14493.101 6
14493.673 3
14494.245 9
14494.817 5
14495.390 9
14495.962 11
14496.534 3
14497.107 6
14497.679 11
14498.251 11
14498.824 8
14499.396 7
14499.968 6
14500.541 6
14501.113 8
14501.686 3
14502.258 5
14502.830 9
14503.403 6
14503.975 7
14504.548 15
14505.120 6
14505.693 8
14506.265 6
14506.838 2
14507.410 3
14507.983 5
14508.555 7
14509.128 14
14509.700 13
14510.273 23
14510.846 15
14511.418 20
14511.991 14
14512.564 13
14513.136 8
14513.709 10
14514.281 9
14514.854 2
14515.427 6
14516.000 12
14516.572 22
14517.145 19
14517.718 14
14518.290 16
14518.863 15
14519.436 13
14520.009 12
14520.581 6
14521.154 10
14521.727 10
14522.300 9
14522.873 5
14523.446 8
14524.018 10
14524.591 7
14525.164 4
14525.737 19
14526.310 15
14526.883 13
14527.456 19
14528.029 15
14528.602 6
14529.175 2
14529.748 3
14530.321 12
14530.894 9
14531.467 11
14532.040 13
14532.613 15
14533.186 23
14533.759 13
14534.332 10
14534.905 24
14535.478 22
14536.051 28
14536.624 17
14537.197 15
14537.770 11
14538.343 5
14538.917 12
14539.490 10
14540.063 17
14540.636 10
14541.209 1
14541.782 6
14542.356 9
14542.929 7
14543.502 4
14544.075 11
14544.649 15
14545.222 11
14545.795 14
14546.368 11
14546.942 13
14547.515 11
14548.088 9
14548.662 4
14549.235 10
14549.808 8
14550.382 6
14550.955 2
14551.529 6
14552.102 4
14552.675 7
14553.249 16
14553.822 13
14554.396 10
14554.969 7
14555.543 5
14556.116 4
14556.690 8
14557.263 10
14557.837 9
14558.410 10
14558.984 6
14559.557 9
14560.131 9
14560.704 14
14561.278 7
14561.852 9
14562.425 12
14562.999 10
14563.573 6
14564.146 6
14564.720 6
14565.294 14
14565.867 8
14566.441 11
14567.015 4
14567.588 9
14568.162 14
14568.736 20
14569.309 13
14569.883 14
14570.457 20
14571.031 13
14571.605 9
14572.178 14
14572.752 6
14573.326 7
14573.900 6
14574.474 4
14575.048 7
14575.621 8
14576.195 9
14576.769 3
14577.343 9
14577.917 10
14578.491 6
14579.065 5
14579.639 12
14580.213 13
14580.787 7
14581.361 6
14581.935 11
14582.509 6
14583.083 2
14583.657 7
14584.231 5
14584.805 10
14585.379 14
14585.953 17
14586.527 19
14587.101 10
14587.675 8
14588.249 14
14588.824 15
14589.398 22
14589.972 21
14590.546 18
14591.120 13
14591.694 16
14592.269 19
14592.843 23
14593.417 12
14593.991 11
14594.565 10
14595.140 14
14595.714 9
14596.288 8
14596.863 8
14597.437 8
14598.011 14
14598.585 16
14599.160 9
14599.734 10
14600.309 7
14600.883 7
14601.457 8
14602.032 9
14602.606 13
14603.180 13
14603.755 12
14604.329 8
14604.904 6
14605.478 15
14606.053 21
14606.627 22
14607.202 16
14607.776 9
14608.351 3
14608.925 9
14609.500 7
14610.074 7
14610.649 10
14611.223 8
14611.798 10
14612.373 22
14612.947 9
14613.522 5
14614.096 10
14614.671 7
14615.246 12
14615.820 15
14616.395 9
14616.970 4
14617.544 4
14618.119 3
14618.694 10
14619.269 14
14619.843 6
14620.418 5
14620.993 17
14621.568 18
14622.142 15
14622.717 7
14623.292 6
14623.867 9
14624.442 14
14625.016 7
14625.591 8
14626.166 10
14626.741 12
14627.316 11
14627.891 13
14628.466 8
14629.041 10
14629.616 9
14630.191 6
14630.766 9
14631.340 10
14631.915 8
14632.490 7
14633.065 9
14633.640 15
14634.215 14
14634.791 14
14635.366 7
14635.941 8
14636.516 11
14637.091 10
14637.666 16
14638.241 26
14638.816 29
14639.391 21
14639.966 13
14640.541 14
14641.117 8
14641.692 2
14642.267 4
14642.842 10
14643.417 15
14643.993 9
14644.568 8
14645.143 12
14645.718 8
14646.294 8
14646.869 5
14647.444 6
14648.019 9
14648.595 5
14649.170 4
14649.745 6
14650.321 11
14650.896 18
14651.471 13
14652.047 13
14652.622 6
14653.198 6
14653.773 7
14654.348 11
14654.924 15
14655.499 14
14656.075 12
14656.650 10
14657.226 14
14657.801 12
14658.377 7
14658.952 11
14659.528 7
14660.103 10
14660.679 24
14661.254 31
14661.830 21
14662.405 14
14662.981 10
14663.557 7
14664.132 13
14664.708 8
14665.283 14
14665.859 18
14666.435 12
14667.010 10
14667.586 6
14668.162 9
14668.737 5
14669.313 4
14669.889 6
14670.465 9
14671.040 10
14671.616 6
14672.192 6
14672.768 6
14673.343 6
14673.919 5
14674.495 4
14675.071 7
14675.647 8
14676.223 10
14676.798 12
14677.374 18
14677.950 18
14678.526 18
14679.102 28
14679.678 24
14680.254 13
14680.830 11
14681.406 8
14681.982 10
14682.558 4
14683.134 4
14683.710 13
14684.286 14
14684.862 19
14685.438 15
14686.014 9
14686.590 14
14687.166 4
14687.742 10
14688.318 7
14688.894 5
14689.470 14
14690.046 15
14690.622 13
14691.199 9
14691.775 17
14692.351 12
14692.927 12
14693.503 6
14694.079 3
14694.656 3
14695.232 4
14695.808 7
14696.384 9
14696.961 7
14697.537 4
14698.113 1
14698.689 10
14699.266 16
14699.842 14
14700.418 11
14700.995 15
14701.571 23
14702.147 18
14702.724 20
14703.300 18
14703.877 21
14704.453 18
14705.029 12
14705.606 7
14706.182 8
14706.759 15
14707.335 6
14707.912 13
14708.488 12
14709.065 14
14709.641 13
14710.218 12
14710.794 10
14711.371 13
14711.947 11
14712.524 14
14713.100 21
14713.677 9
14714.253 11
14714.830 12
14715.407 28
14715.983 28
14716.560 21
14717.137 15
14717.713 11
14718.290 15
14718.867 17
14719.443 11
14720.020 9
14720.597 13
14721.173 17
14721.750 11
14722.327 9
14722.904 7
14723.480 17
14724.057 15
14724.634 16
14725.211 17
14725.788 16
14726.365 11
14726.941 14
14727.518 17
14728.095 15
14728.672 11
14729.249 11
14729.826 14
14730.403 9
14730.980 5
14731.556 12
14732.133 6
14732.710 11
14733.287 11
14733.864 19
14734.441 27
14735.018 16
14735.595 20
14736.172 17
14736.749 12
14737.326 10
14737.903 11
14738.481 7
14739.058 14
14739.635 17
14740.212 17
14740.789 15
14741.366 10
14741.943 13
14742.520 25
14743.097 11
14743.675 8
14744.252 12
14744.829 8
14745.406 14
14745.983 14
14746.561 12
14747.138 13
14747.715 9
14748.292 9
14748.870 5
14749.447 5
14750.024 6
14750.602 7
14751.179 14
14751.756 17
14752.334 25
14752.911 24
14753.488 16
14754.066 12
14754.643 18
14755.220 18
14755.798 17
14756.375 12
14756.953 11
14757.530 9
14758.108 8
14758.685 8
14759.262 11
14759.840 5
14760.417 6
14760.995 12
14761.572 16
14762.150 12
14762.728 23
14763.305 15
14763.883 9
14764.460 21
14765.038 16
14765.615 14
14766.193 17
14766.771 8
14767.348 5
14767.926 7
14768.504 4
14769.081 14
14769.659 8
14770.237 17
14770.814 17
14771.392 11
14771.970 13
14772.547 14
14773.125 10
14773.703 8
14774.281 7
14774.859 9
14775.436 6
14776.014 4
14776.592 6
14777.170 5
14777.748 12
14778.325 7
14778.903 5
14779.481 11
14780.059 8
14780.637 1
14781.215 5
14781.793 3
14782.371 4
14782.949 8
14783.527 8
14784.105 2
14784.682 11
14785.260 9
14785.838 10
14786.416 7
14786.994 2
14787.573 9
14788.151 8
14788.729 5
14789.307 6
14789.885 6
14790.463 18
14791.041 26
14791.619 28
14792.197 20
14792.775 9
14793.353 8
14793.932 11
14794.510 29
14795.088 17
14795.666 7
14796.244 6
14796.822 1
14797.401 10
14797.979 17
14798.557 16
14799.135 17
14799.714 12
14800.292 16
14800.870 15
14801.449 7
14802.027 6
14802.605 5
14803.184 4
14803.762 8
14804.340 14
14804.919 18
14805.497 13
14806.075 16
14806.654 20
14807.232 16
14807.811 14
14808.389 10
14808.967 11
14809.546 9
14810.124 9
14810.703 7
14811.281 7
14811.860 16
14812.438 11
14813.017 18
14813.595 18
14814.174 16
14814.753 15
14815.331 18
14815.910 11
14816.488 10
14817.067 10
14817.645 5
14818.224 17
14818.803 17
14819.381 18
14819.960 15
14820.539 17
14821.117 16
14821.696 19
14822.275 11
14822.854 6
14823.432 2
14824.011 4
14824.590 14
14825.169 13
14825.747 24
14826.326 19
14826.905 10
14827.484 1
14828.062 8
14828.641 7
14829.220 11
14829.799 14
14830.378 11
14830.957 11
14831.536 11
14832.115 3
14832.693 7
14833.272 8
14833.851 7
14834.430 11
14835.009 6
14835.588 2
14836.167 7
14836.746 8
14837.325 10
14837.904 10
14838.483 16
14839.062 14
14839.641 16
14840.220 21
14840.799 22
14841.378 11
14841.958 14
14842.537 13
14843.116 12
14843.695 6
14844.274 9
14844.853 9
14845.432 16
14846.011 18
14846.591 9
14847.170 8
14847.749 6
14848.328 7
14848.907 6
14849.487 8
14850.066 9
14850.645 13
14851.224 14
14851.804 15
14852.383 13
14852.962 7
14853.542 14
14854.121 8
14854.700 7
14855.280 12
14855.859 6
14856.438 13
14857.018 18
14857.597 13
14858.177 12
14858.756 8
14859.335 7
14859.915 5
14860.494 4
14861.074 8
14861.653 7
14862.233 6
14862.812 4
14863.392 4
14863.971 10
14864.551 10
14865.130 6
14865.710 13
14866.289 14
14866.869 8
14867.449 6
14868.028 4
14868.608 2
14869.187 5
14869.767 9
14870.347 16
14870.926 20
14871.506 15
14872.086 4
14872.665 11
14873.245 6
14873.825 5
14874.405 3
14874.984 6
14875.564 6
14876.144 3
14876.724 8
14877.303 11
14877.883 11
14878.463 19
14879.043 13
14879.623 8
14880.202 9
14880.782 8
14881.362 4
14881.942 4
14882.522 9
14883.102 3
14883.682 9
14884.262 13
14884.841 16
14885.421 18
14886.001 16
14886.581 13
14887.161 6
14887.741 6
14888.321 7
14888.901 8
14889.481 13
14890.061 8
14890.641 12
14891.221 8
14891.801 19
14892.381 25
14892.962 21
14893.542 11
14894.122 12
14894.702 16
14895.282 13
14895.862 9
14896.442 4
14897.022 12
14897.603 17
14898.183 9
14898.763 11
14899.343 10
14899.923 4
14900.504 14
14901.084 9
14901.664 7
14902.244 7
14902.825 7
14903.405 9
14903.985 7
14904.566 8
14905.146 14
14905.726 13
14906.307 6
14906.887 3
14907.467 7
14908.048 5
14908.628 8
14909.208 8
14909.789 20
14910.369 21
14910.950 14
14911.530 16
14912.111 15
14912.691 15
14913.272 13
14913.852 13
14914.433 6
14915.013 10
14915.594 7
14916.174 13
14916.755 10
14917.335 10
14917.916 6
14918.496 8
14919.077 13
14919.658 9
14920.238 15
14920.819 17
14921.399 14
14921.980 8
14922.561 11
14923.141 6
14923.722 11
14924.303 5
14924.884 6
14925.464 12
14926.045 3
14926.626 5
14927.206 5
14927.787 9
14928.368 9
14928.949 15
14929.530 24
14930.110 14
14930.691 12
14931.272 8
14931.853 8
14932.434 5
14933.015 8
14933.595 9
14934.176 10
14934.757 5
14935.338 7
14935.919 10
14936.500 13
14937.081 11
14937.662 17
14938.243 7
14938.824 13
14939.405 17
14939.986 12
14940.567 13
14941.148 10
14941.729 10
14942.310 18
14942.891 12
14943.472 17
14944.053 24
14944.634 20
14945.215 10
14945.796 11
14946.378 18
14946.959 15
14947.540 9
14948.121 15
14948.702 9
14949.283 10
14949.865 14
14950.446 20
14951.027 15
14951.608 16
14952.189 11
14952.771 7
14953.352 4
14953.933 7
14954.514 6
14955.096 12
14955.677 19
14956.258 18
14956.840 14
14957.421 8
14958.002 10
14958.584 4
14959.165 5
14959.747 3
14960.328 5
14960.909 13
14961.491 16
14962.072 27
14962.654 26
14963.235 17
14963.816 18
14964.398 20
14964.979 18
14965.561 21
14966.142 16
14966.724 14
14967.305 7
14967.887 1
14968.469 11
14969.050 13
14969.632 5
14970.213 7
14970.795 11
14971.377 8
14971.958 10
14972.540 11
14973.121 7
14973.703 4
14974.285 4
14974.866 5
14975.448 1
14976.030 7
14976.612 6
14977.193 14
14977.775 12
14978.357 8
14978.938 4
14979.520 15
14980.102 16
14980.684 8
14981.266 6
14981.847 5
14982.429 3
14983.011 7
14983.593 12
14984.175 7
14984.757 7
14985.339 14
14985.920 15
14986.502 9
14987.084 3
14987.666 10
14988.248 8
14988.830 14
14989.412 13
14989.994 4
14990.576 11
14991.158 11
14991.740 13
14992.322 7
14992.904 2
14993.486 6
14994.068 7
14994.650 7
14995.232 14
14995.814 15
14996.396 20
14996.978 8
14997.561 9
14998.143 6
14998.725 8
14999.307 9
14999.889 13
15000.471 3
15001.054 5
15001.636 5
15002.218 6
15002.800 4
15003.382 6
15003.965 7
15004.547 5
15005.129 6
15005.711 8
15006.294 11
15006.876 18
15007.458 11
15008.041 8
15008.623 14
15009.205 15
15009.788 11
15010.370 10
15010.952 18
15011.535 13
15012.117 5
15012.700 9
15013.282 15
15013.864 20
15014.447 14
15015.029 13
15015.612 7
15016.194 3
15016.777 3
15017.359 9
15017.942 12
15018.524 12
15019.107 8
15019.689 20
15020.272 12
15020.855 8
15021.437 12
15022.020 8
15022.602 8
15023.185 19
15023.768 9
15024.350 8
15024.933 10
15025.515 11
15026.098 14
15026.681 5
15027.264 7
15027.846 5
15028.429 8
15029.012 7
15029.594 6
15030.177 2
15030.760 7
15031.343 9
15031.925 7
15032.508 6
15033.091 16
15033.674 14
15034.257 17
15034.840 11
15035.422 8
15036.005 25
15036.588 20
15037.171 14
15037.754 15
15038.337 11
15038.920 8
15039.503 7
15040.086 15
15040.669 10
15041.252 10
15041.835 4
15042.418 7
15043.001 7
15043.584 9
15044.167 8
15044.750 3
15045.333 2
15045.916 11
15046.499 14
15047.082 14
15047.665 15
15048.248 17
15048.831 16
15049.414 7
15049.997 23
15050.581 29
15051.164 22
15051.747 18
15052.330 12
15052.913 16
15053.496 12
15054.080 12
15054.663 13
15055.246 7
15055.829 6
15056.413 7
15056.996 8
15057.579 7
15058.162 8
15058.746 4
15059.329 13
15059.912 13
15060.496 11
15061.079 18
15061.662 5
15062.246 11
15062.829 10
15063.413 6
15063.996 6
15064.579 8
15065.163 18
15065.746 11
15066.330 7
15066.913 14
15067.497 22
15068.080 17
15068.664 12
15069.247 7
15069.831 5
15070.414 11
15070.998 6
15071.581 7
15072.165 5
15072.748 8
15073.332 7
15073.916 3
15074.499 8
15075.083 5
15075.666 20
15076.250 22
15076.834 14
15077.417 12
15078.001 6
15078.585 4
15079.168 9
15079.752 16
15080.336 19
15080.920 20
15081.503 21
15082.087 17
15082.671 15
15083.255 9
15083.838 7
15084.422 7
15085.006 20
15085.590 11
15086.174 14
15086.758 9
15087.341 6
15087.925 7
15088.509 11
15089.093 7
15089.677 7
15090.261 9
15090.845 8
15091.429 10
15092.013 6
15092.597 11
15093.181 22
15093.765 19
15094.349 25
15094.933 17
15095.517 14
15096.101 13
15096.685 7
15097.269 12
15097.853 5
15098.437 11
15099.021 7
15099.605 7
15100.189 9
15100.773 14
15101.357 17
15101.941 10
15102.526 5
15103.110 12
15103.694 20
15104.278 15
15104.862 10
15105.447 6
15106.031 6
15106.615 8
15107.199 10
15107.783 8
15108.368 3
15108.952 7
15109.536 10
15110.121 3
15110.705 4
15111.289 4
15111.874 11
15112.458 16
15113.042 9
15113.627 7
15114.211 8
15114.795 5
15115.380 3
15115.964 6
15116.549 5
15117.133 1
15117.718 1
15118.302 4
15118.886 9
15119.471 12
15120.055 8
15120.640 7
15121.224 10
15121.809 18
15122.393 12
15122.978 13
15123.563 16
15124.147 11
15124.732 4
15125.316 4
15125.901 5
15126.486 4
15127.070 6
15127.655 9
15128.239 4
15128.824 7
15129.409 9
15129.993 19
15130.578 9
15131.163 9
15131.748 3
15132.332 5
15132.917 7
15133.502 6
15134.087 4
15134.671 11
15135.256 17
15135.841 16
15136.426 15
15137.010 18
15137.595 23
15138.180 12
15138.765 20
15139.350 11
15139.935 9
15140.520 3
15141.105 5
15141.689 12
15142.274 9
15142.859 15
15143.444 15
15144.029 16
15144.614 15
15145.199 16
15145.784 18
15146.369 17
15146.954 8
15147.539 11
15148.124 12
15148.709 17
15149.294 9
15149.879 12
15150.464 6
15151.049 7
15151.635 9
15152.220 6
15152.805 3
15153.390 4
15153.975 5
15154.560 2
15155.145 7
15155.731 8
15156.316 9
15156.901 11
15157.486 12
15158.071 11
15158.657 9
15159.242 5
15159.827 9
15160.412 5
15160.998 10
15161.583 16
15162.168 18
15162.754 12
15163.339 10
15163.924 6
15164.510 8
15165.095 14
15165.680 17
15166.266 15
15166.851 7
15167.437 16
15168.022 14
15168.607 6
15169.193 6
15169.778 8
15170.364 10
15170.949 9
15171.535 6
15172.120 7
15172.706 7
15173.291 4
15173.877 12
15174.462 27
15175.048 22
15175.633 13
15176.219 18
15176.805 19
15177.390 12
15177.976 7
15178.561 9
15179.147 8
15179.733 9
15180.318 16
15180.904 14
15181.490 20
15182.075 6
15182.661 13
15183.247 10
15183.832 7
15184.418 7
15185.004 7
15185.590 9
15186.175 6
15186.761 15
15187.347 14
15187.933 14
15188.519 6
15189.104 8
15189.690 12
15190.276 15
15190.862 12
15191.448 10
15192.034 13
15192.620 12
15193.206 8
15193.791 11
15194.377 8
15194.963 5
15195.549 2
15196.135 9
15196.721 7
15197.307 10
15197.893 6
15198.479 18
15199.065 11
15199.651 11
15200.237 26
15200.823 21
15201.409 16
15201.995 26
15202.581 19
15203.168 17
15203.754 6
15204.340 6
15204.926 5
15205.512 9
15206.098 6
15206.684 6
15207.271 5
15207.857 7
15208.443 7
15209.029 2
15209.615 5
15210.202 4
15210.788 8
15211.374 8
15211.960 7
15212.547 2
15213.133 4
15213.719 5
15214.305 4
15214.892 3
15215.478 8
15216.064 11
15216.651 14
15217.237 14
15217.824 12
15218.410 17
15218.996 11
15219.583 9
15220.169 8
15220.756 9
15221.342 11
15221.929 8
15222.515 9
15223.101 19
15223.688 16
15224.274 6
15224.861 4
15225.447 2
15226.034 7
15226.621 14
15227.207 9
15227.794 5
15228.380 5
15228.967 5
15229.553 12
15230.140 18
15230.727 17
15231.313 5
15231.900 12
15232.487 17
15233.073 10
15233.660 19
15234.247 7
15234.833 8
15235.420 5
15236.007 9
15236.594 7
15237.180 10
15237.767 7
15238.354 12
15238.941 15
15239.527 12
15240.114 14
15240.701 10
15241.288 4
15241.875 8
15242.462 7
15243.048 4
15243.635 10
15244.222 15
15244.809 3
15245.396 3
15245.983 10
15246.570 13
15247.157 8
15247.744 9
15248.331 8
15248.918 4
15249.505 5
15250.092 4
15250.679 7
15251.266 4
15251.853 4
15252.440 6
15253.027 5
15253.614 5
15254.201 12
15254.788 6
15255.375 8
15255.962 5
15256.549 7
15257.136 8
15257.724 7
15258.311 11
15258.898 11
15259.485 10
15260.072 10
15260.660 5
15261.247 2
15261.834 4
15262.421 9
15263.008 8
15263.596 13
15264.183 7
15264.770 9
15265.358 20
15265.945 20
15266.532 15
15267.119 11
15267.707 11
15268.294 12
15268.882 11
15269.469 25
15270.056 19
15270.644 15
15271.231 10
15271.818 20
15272.406 13
15272.993 10
15273.581 7
15274.168 9
15274.756 14
15275.343 10
15275.931 3
15276.518 5
15277.106 7
15277.693 11
15278.281 8
15278.868 6
15279.456 17
15280.043 20
15280.631 15
15281.219 3
15281.806 4
15282.394 8
15282.982 7
15283.569 16
15284.157 9
15284.744 9
15285.332 8
15285.920 3
15286.508 2
15287.095 4
15287.683 12
15288.271 16
15288.858 8
15289.446 8
15290.034 1
15290.622 10
15291.210 14
15291.797 13
15292.385 22
15292.973 18
15293.561 25
15294.149 24
15294.736 17
15295.324 15
15295.912 13
15296.500 11
15297.088 4
15297.676 7
15298.264 6
15298.852 8
15299.440 11
15300.028 6
15300.616 8
15301.204 9
15301.792 4
15302.380 7
15302.968 7
15303.556 8
15304.144 15
15304.732 15
15305.320 10
15305.908 7
15306.496 16
15307.084 26
15307.672 26
15308.260 7
15308.848 6
15309.437 6
15310.025 6
15310.613 15
15311.201 11
15311.789 12
15312.377 5
15312.966 5
15313.554 14
15314.142 11
15314.730 9
15315.319 5
15315.907 13
15316.495 14
15317.083 9
15317.672 4
15318.260 11
15318.848 12
15319.437 14
15320.025 15
15320.613 10
15321.202 16
15321.790 12
15322.378 8
15322.967 8
15323.555 15
15324.144 10
15324.732 6
15325.321 7
15325.909 2
15326.497 2
15327.086 5
15327.674 7
15328.263 7
15328.851 9
15329.440 5
15330.029 8
15330.617 8
15331.206 6
15331.794 8
15332.383 13
15332.971 21
15333.560 17
15334.149 22
15334.737 9
15335.326 4
15335.914 2
15336.503 1
15337.092 4
15337.680 4
15338.269 10
15338.858 10
15339.447 3
15340.035 5
15340.624 3
15341.213 7
15341.802 10
15342.390 6
15342.979 6
15343.568 13
15344.157 10
15344.746 10
15345.334 7
15345.923 3
15346.512 8
15347.101 3
15347.690 3
15348.279 7
15348.868 13
15349.456 13
15350.045 16
15350.634 10
15351.223 6
15351.812 6
15352.401 6
15352.990 6
15353.579 7
15354.168 9
15354.757 8
15355.346 8
15355.935 9
15356.524 11
15357.113 8
15357.702 4
15358.291 7
15358.880 2
15359.470 7
15360.059 4
15360.648 9
15361.237 10
15361.826 8
15362.415 5
15363.004 8
15363.594 13
15364.183 14
15364.772 13
15365.361 6
15365.950 9
15366.540 9
15367.129 8
15367.718 7
15368.307 13
15368.897 8
15369.486 4
15370.075 3
15370.665 5
15371.254 7
15371.843 8
15372.433 2
15373.022 5
15373.611 14
15374.201 7
15374.790 11
15375.380 10
15375.969 19
15376.558 16
15377.148 10
15377.737 15
15378.327 9
15378.916 5
15379.506 8
15380.095 12
15380.685 8
15381.274 5
15381.864 7
15382.453 4
15383.043 9
15383.632 20
15384.222 14
15384.812 13
15385.401 11
15385.991 7
15386.580 13
15387.170 15
15387.760 8
15388.349 6
15388.939 6
15389.529 16
15390.118 9
15390.708 8
15391.298 5
15391.887 9
15392.477 12
15393.067 21
15393.657 9
15394.246 6
15394.836 7
15395.426 8
15396.016 4
15396.606 9
15397.195 8
15397.785 5
15398.375 14
15398.965 13
15399.555 7
15400.145 17
15400.735 10
15401.324 4
15401.914 6
15402.504 7
15403.094 4
15403.684 5
15404.274 8
15404.864 10
15405.454 6
15406.044 7
15406.634 13
15407.224 13
15407.814 7
15408.404 7
15408.994 10
15409.584 7
15410.174 2
15410.764 8
15411.355 8
15411.945 3
15412.535 9
15413.125 8
15413.715 4
15414.305 4
15414.895 5
15415.485 0
15416.076 1
15416.666 2
15417.256 8
15417.846 14
15418.436 18
15419.027 13
15419.617 10
15420.207 10
15420.798 10
15421.388 11
15421.978 10
15422.568 9
15423.159 12
15423.749 12
15424.339 11
15424.930 16
15425.520 7
15426.110 6
15426.701 10
15427.291 5
15427.882 4
15428.472 17
15429.063 14
15429.653 9
15430.243 11
15430.834 9
15431.424 10
15432.015 4
15432.605 4
15433.196 3
15433.786 6
15434.377 5
15434.967 5
15435.558 2
15436.149 6
15436.739 1
15437.330 8
15437.920 4
15438.511 4
15439.102 5
15439.692 3
15440.283 4
15440.874 2
15441.464 5
15442.055 12
15442.646 11
15443.236 4
15443.827 8
15444.418 6
15445.008 4
15445.599 5
15446.190 7
15446.781 8
15447.372 8
15447.962 3
15448.553 12
15449.144 14
15449.735 8
15450.326 3
15450.916 6
15451.507 12
15452.098 10
15452.689 7
15453.280 6
15453.871 10
15454.462 11
15455.053 9
15455.644 4
15456.235 9
15456.826 7
15457.417 11
15458.008 15
15458.599 13
15459.190 7
15459.781 6
15460.372 5
15460.963 12
15461.554 20
15462.145 19
15462.736 17
15463.327 13
15463.918 11
15464.509 13
15465.100 8
15465.691 6
15466.283 2
15466.874 4
15467.465 7
15468.056 14
15468.647 11
15469.238 4
15469.830 11
15470.421 10
15471.012 12
15471.603 6
15472.195 7
15472.786 11
15473.377 10
15473.968 6
15474.560 8
15475.151 13
15475.742 10
15476.334 10
15476.925 14
15477.516 8
15478.108 8
15478.699 6
15479.291 7
15479.882 3
15480.473 4
15481.065 8
15481.656 6
15482.248 8
15482.839 14
15483.431 7
15484.022 5
15484.614 10
15485.205 18
15485.797 11
15486.388 10
15486.980 13
15487.571 14
15488.163 15
15488.754 12
15489.346 9
15489.938 11
15490.529 15
15491.121 5
15491.712 5
15492.304 12
15492.896 8
15493.487 14
15494.079 27
15494.671 24
15495.262 23
15495.854 14
15496.446 14
15497.038 14
15497.629 17
15498.221 11
15498.813 8
15499.405 2
15499.996 7
15500.588 8
15501.180 16
15501.772 17
15502.364 14
15502.955 8
15503.547 12
15504.139 18
15504.731 10
15505.323 11
15505.915 9
15506.507 7
15507.099 6
15507.691 9
15508.283 7
15508.875 4
15509.466 7
15510.058 5
15510.650 6
15511.242 10
15511.834 10
15512.426 20
15513.019 29
15513.611 22
15514.203 9
15514.795 4
15515.387 14
15515.979 9
15516.571 11
15517.163 9
15517.755 13
15518.347 15
15518.940 12
15519.532 14
15520.124 11
15520.716 18
15521.308 23
15521.900 10
15522.493 18
15523.085 7
15523.677 9
15524.269 18
15524.862 23
15525.454 15
15526.046 14
15526.638 12
15527.231 10
15527.823 9
15528.415 13
15529.008 10
15529.600 6
15530.192 14
15530.785 17
15531.377 12
15531.970 9
15532.562 10
15533.154 7
15533.747 6
15534.339 12
15534.932 13
15535.524 9
15536.117 9
15536.709 7
15537.302 15
15537.894 10
15538.487 6
15539.079 12
15539.672 17
15540.264 13
15540.857 12
15541.450 16
15542.042 17
15542.635 16
15543.227 15
15543.820 26
15544.413 18
15545.005 10
15545.598 14
15546.191 15
15546.783 7
15547.376 10
15547.969 10
15548.561 12
15549.154 10
15549.747 10
15550.340 6
15550.932 12
15551.525 21
15552.118 20
15552.711 21
15553.303 10
15553.896 15
15554.489 17
15555.082 16
15555.675 12
15556.268 20
15556.861 7
15557.453 7
15558.046 7
15558.639 6
15559.232 16
15559.825 13
15560.418 11
15561.011 11
15561.604 11
15562.197 15
15562.790 18
15563.383 16
15563.976 12
15564.569 5
15565.162 5
15565.755 5
15566.348 10
15566.941 5
15567.534 3
15568.127 14
15568.720 10
15569.313 20
15569.907 21
15570.500 17
15571.093 19
15571.686 11
15572.279 8
15572.872 6
15573.466 3
15574.059 12
15574.652 12
15575.245 14
15575.838 8
15576.432 6
15577.025 10
15577.618 17
15578.211 10
15578.805 4
15579.398 4
15579.991 2
15580.585 11
15581.178 17
15581.771 12
15582.365 11
15582.958 9
15583.551 6
15584.145 5
15584.738 19
15585.332 16
15585.925 4
15586.519 6
15587.112 6
15587.705 9
15588.299 8
15588.892 6
15589.486 5
15590.079 9
15590.673 12
15591.266 9
15591.860 6
15592.454 13
15593.047 11
15593.641 12
15594.234 17
15594.828 17
15595.421 6
15596.015 5
15596.609 20
15597.202 18
15597.796 19
15598.390 11
15598.983 3
15599.577 10
15600.171 12
15600.764 6
15601.358 4
15601.952 6
15602.546 4
15603.139 0
15603.733 10
15604.327 13
15604.921 19
15605.514 15
15606.108 9
15606.702 5
15607.296 7
15607.890 3
15608.484 8
15609.077 4
15609.671 2
15610.265 2
15610.859 3
15611.453 8
15612.047 12
15612.641 8
15613.235 12
15613.829 4
15614.423 13
15615.017 9
15615.611 6
15616.205 4
15616.799 8
15617.393 19
15617.987 11
15618.581 6
15619.175 1
15619.769 3
15620.363 2
15620.957 14
15621.551 9
15622.145 9
15622.740 12
15623.334 9
15623.928 6
15624.522 3
15625.116 6
15625.710 7
15626.305 3
15626.899 4
15627.493 9
15628.087 5
15628.681 8
15629.276 11
15629.870 11
15630.464 9
15631.058 4
15631.653 11
15632.247 15
15632.841 11
15633.436 8
15634.030 6
15634.624 11
15635.219 8
15635.813 6
15636.408 8
15637.002 3
15637.596 5
15638.191 6
15638.785 10
15639.380 11
15639.974 9
15640.569 15
15641.163 11
15641.758 9
15642.352 18
15642.947 12
15643.541 11
15644.136 19
15644.730 8
15645.325 10
15645.919 12
15646.514 10
15647.108 3
15647.703 6
15648.298 4
15648.892 13
15649.487 19
15650.082 18
15650.676 10
15651.271 8
15651.866 14
15652.460 9
15653.055 7
15653.650 7
15654.244 17
15654.839 21
15655.434 7
15656.029 5
15656.623 1
15657.218 6
15657.813 3
15658.408 4
15659.003 6
15659.597 7
15660.192 12
15660.787 11
15661.382 13
15661.977 14
15662.572 8
15663.167 5
15663.762 1
15664.356 7
15664.951 7
15665.546 11
15666.141 14
15666.736 12
15667.331 11
15667.926 14
15668.521 17
15669.116 15
15669.711 7
15670.306 16
15670.901 15
15671.496 7
15672.091 13
15672.686 12
15673.282 10
15673.877 7
15674.472 6
15675.067 11
15675.662 11
15676.257 6
15676.852 5
15677.447 6
15678.043 9
15678.638 15
15679.233 18
15679.828 20
15680.423 19
15681.019 15
15681.614 15
15682.209 13
15682.804 6
15683.400 11
15683.995 12
15684.590 6
15685.186 3
15685.781 4
15686.376 4
15686.972 3
15687.567 3
15688.162 6
15688.758 3
15689.353 7
15689.949 5
15690.544 7
15691.139 10
15691.735 6
15692.330 7
15692.926 12
15693.521 12
15694.117 7
15694.712 8
15695.308 2
15695.903 3
15696.499 15
15697.094 12
15697.690 7
15698.285 15
15698.881 7
15699.476 12
15700.072 8
15700.668 9
15701.263 10
15701.859 6
15702.455 7
15703.050 7
15703.646 4
15704.242 7
15704.837 8
15705.433 10
15706.029 17
15706.624 13
15707.220 7
15707.816 6
15708.412 9
15709.007 9
15709.603 9
15710.199 14
15710.795 8
15711.391 3
15711.986 8
15712.582 6
15713.178 5
15713.774 3
15714.370 6
15714.966 6
15715.562 10
15716.157 8
15716.753 5
15717.349 10
15717.945 16
15718.541 16
15719.137 19
15719.733 14
15720.329 14
15720.925 6
15721.521 2
15722.117 3
15722.713 16
15723.309 17
15723.905 12
15724.501 6
15725.097 7
15725.693 9
15726.289 17
15726.886 8
15727.482 14
15728.078 37
15728.674 25
15729.270 16
15729.866 21
15730.462 19
15731.059 9
15731.655 8
15732.251 1
15732.847 4
15733.443 3
15734.040 6
15734.636 10
15735.232 7
15735.828 9
15736.425 8
15737.021 6
15737.617 3
15738.214 7
15738.810 5
15739.406 7
15740.003 2
15740.599 7
15741.195 11
15741.792 10
15742.388 4
15742.985 6
15743.581 12
15744.177 8
15744.774 18
15745.370 18
15745.967 14
15746.563 12
15747.160 8
15747.756 13
15748.353 16
15748.949 14
15749.546 12
15750.142 6
15750.739 15
15751.335 15
15751.932 20
15752.529 14
15753.125 10
15753.722 5
15754.318 5
15754.915 19
15755.512 12
15756.108 5
15756.705 10
15757.302 12
15757.898 6
15758.495 3
15759.092 5
15759.689 8
15760.285 8
15760.882 5
15761.479 4
15762.076 3
15762.672 2
15763.269 1
15763.866 8
15764.463 8
15765.060 8
15765.656 6
15766.253 18
15766.850 24
15767.447 16
15768.044 14
15768.641 10
15769.238 7
15769.835 10
15770.432 5
15771.029 5
15771.625 6
15772.222 6
15772.819 4
15773.416 4
15774.013 4
15774.610 3
15775.207 2
15775.804 9
15776.401 10
15776.999 5
15777.596 6
15778.193 6
15778.790 10
15779.387 6
15779.984 6
15780.581 2
15781.178 10
15781.775 10
15782.372 18
15782.970 16
15783.567 4
15784.164 3
15784.761 4
15785.358 8
15785.956 16
15786.553 17
15787.150 6
15787.747 6
15788.345 12
15788.942 11
15789.539 16
15790.137 15
15790.734 5
15791.331 8
15791.928 10
15792.526 4
15793.123 1
15793.721 5
15794.318 4
15794.915 10
15795.513 8
15796.110 3
15796.708 5
15797.305 7
15797.902 7
15798.500 9
15799.097 10
15799.695 10
15800.292 5
15800.890 13
15801.487 7
15802.085 8
15802.682 8
15803.280 9
15803.878 16
15804.475 11
15805.073 7
15805.670 11
15806.268 8
15806.866 10
15807.463 9
15808.061 10
15808.658 5
15809.256 10
15809.854 7
15810.451 7
15811.049 10
15811.647 7
15812.245 6
15812.842 10
15813.440 11
15814.038 22
15814.636 26
15815.233 9
15815.831 8
15816.429 6
15817.027 12
15817.625 9
15818.222 14
15818.820 9
15819.418 8
15820.016 6
15820.614 3
15821.212 4
15821.810 6
15822.408 15
15823.005 17
15823.603 5
15824.201 15
15824.799 16
15825.397 5
15825.995 2
15826.593 6
15827.191 9
15827.789 10
15828.387 11
15828.985 3
15829.583 3
15830.181 7
15830.779 4
15831.378 15
15831.976 19
15832.574 12
15833.172 11
15833.770 8
15834.368 18
15834.966 18
15835.564 15
15836.163 9
15836.761 14
15837.359 12
15837.957 8
15838.555 7
15839.154 8
15839.752 5
15840.350 4
15840.948 7
15841.547 8
15842.145 7
15842.743 8
15843.341 9
15843.940 8
15844.538 15
15845.136 13
15845.735 9
15846.333 5
15846.932 5
15847.530 5
15848.128 2
15848.727 6
15849.325 4
15849.924 3
15850.522 4
15851.121 6
15851.719 11
15852.317 7
15852.916 6
15853.514 9
15854.113 9
15854.711 4
15855.310 2
15855.909 8
15856.507 7
15857.106 7
15857.704 7
15858.303 8
15858.901 12
15859.500 12
15860.099 16
15860.697 18
15861.296 12
15861.895 11
15862.493 2
15863.092 3
15863.691 6
15864.289 5
15864.888 22
15865.487 20
15866.085 10
15866.684 13
15867.283 16
15867.882 10
15868.481 16
15869.079 18
15869.678 15
15870.277 12
15870.876 4
15871.475 9
15872.073 7
15872.672 8
15873.271 4
15873.870 2
15874.469 6
15875.068 7
15875.667 6
15876.266 4
15876.865 5
15877.464 18
15878.063 16
15878.662 12
15879.261 5
15879.860 7
15880.459 11
15881.058 9
15881.657 10
15882.256 6
15882.855 6
15883.454 5
15884.053 8
15884.652 9
15885.251 8
15885.850 5
15886.449 19
15887.048 17
15887.647 15
15888.247 10
15888.846 4
15889.445 5
15890.044 5
15890.643 4
15891.243 2
15891.842 9
15892.441 10
15893.040 15
15893.640 14
15894.239 7
15894.838 8
15895.437 7
15896.037 12
15896.636 10
15897.235 11
15897.835 6
15898.434 6
15899.033 10
15899.633 20
15900.232 13
15900.831 14
15901.431 8
15902.030 6
15902.630 8
15903.229 17
15903.829 16
15904.428 10
15905.028 13
15905.627 9
15906.226 7
15906.826 7
15907.426 7
15908.025 10
15908.625 5
15909.224 8
15909.824 5
15910.423 6
15911.023 8
15911.622 9
15912.222 12
15912.822 18
15913.421 14
15914.021 8
15914.621 10
15915.220 8
15915.820 13
15916.420 14
15917.019 10
15917.619 3
15918.219 5
15918.818 16
15919.418 10
15920.018 8
15920.618 8
15921.217 16
15921.817 27
15922.417 25
15923.017 12
15923.617 22
15924.217 11
15924.816 8
15925.416 6
15926.016 3
15926.616 13
15927.216 8
15927.816 6
15928.416 9
15929.016 6
15929.615 2
15930.215 13
15930.815 15
15931.415 12
15932.015 8
15932.615 6
15933.215 3
15933.815 7
15934.415 5
15935.015 6
15935.615 15
15936.215 16
15936.816 14
15937.416 14
15938.016 8
15938.616 5
15939.216 5
15939.816 4
15940.416 14
15941.016 8
15941.617 8
15942.217 18
15942.817 8
15943.417 4
15944.017 6
15944.617 10
15945.218 12
15945.818 17
15946.418 12
15947.018 5
15947.619 22
15948.219 26
15948.819 15
15949.420 10
15950.020 6
15950.620 10
15951.221 13
15951.821 22
15952.421 22
15953.022 16
15953.622 22
15954.222 10
15954.823 12
15955.423 10
15956.024 7
15956.624 4
15957.225 11
15957.825 5
15958.426 4
15959.026 13
15959.627 13
15960.227 3
15960.828 8
15961.428 11
15962.029 7
15962.629 8
15963.230 3
15963.830 10
15964.431 11
15965.032 11
15965.632 7
15966.233 5
15966.833 7
15967.434 10
15968.035 12
15968.635 5
15969.236 6
15969.837 5
15970.437 5
15971.038 5
15971.639 10
15972.240 7
15972.840 7
15973.441 5
15974.042 4
15974.643 2
15975.243 2
15975.844 8
15976.445 8
15977.046 10
15977.647 12
15978.248 20
15978.848 18
15979.449 13
15980.050 11
15980.651 16
15981.252 7
15981.853 10
15982.454 3
15983.055 10
15983.656 10
15984.257 13
15984.858 13
15985.459 11
15986.060 8
15986.661 27
15987.262 19
15987.863 13
15988.464 11
15989.065 17
15989.666 14
15990.267 14
15990.868 19
15991.469 10
15992.070 8
15992.671 12
15993.272 10
15993.874 9
15994.475 22
15995.076 23
15995.677 22
15996.278 16
15996.879 11
15997.481 20
15998.082 15
15998.683 9
15999.284 13
15999.886 10
16000.487 10
16001.088 12
16001.689 5
16002.291 13
16002.892 7
16003.493 2
16004.095 11
16004.696 21
16005.297 12
16005.899 21
16006.500 15
16007.102 12
16007.703 8
16008.304 12
16008.906 10
16009.507 24
16010.109 14
16010.710 12
16011.312 12
16011.913 17
16012.515 12
16013.116 1
16013.718 6
16014.319 14
16014.921 28
16015.522 14
16016.124 10
16016.725 12
16017.327 14
16017.928 20
16018.530 8
16019.132 8
16019.733 11
16020.335 10
16020.937 3
16021.538 5
16022.140 12
16022.742 11
16023.343 9
16023.945 13
16024.547 6
16025.148 14
16025.750 8
16026.352 6
16026.954 4
16027.556 10
16028.157 10
16028.759 5
16029.361 9
16029.963 18
16030.565 9
16031.166 5
16031.768 5
16032.370 10
16032.972 11
16033.574 9
16034.176 8
16034.778 9
16035.380 15
16035.982 13
16036.583 7
16037.185 6
16037.787 4
16038.389 8
16038.991 15
16039.593 33
16040.195 17
16040.797 9
16041.399 4
16042.001 8
16042.604 3
16043.206 4
16043.808 13
16044.410 12
16045.012 10
16045.614 7
16046.216 13
16046.818 18
16047.420 13
16048.023 16
16048.625 13
16049.227 10
16049.829 7
16050.431 13
16051.034 6
16051.636 12
16052.238 19
16052.840 23
16053.443 12
16054.045 6
16054.647 13
16055.249 25
16055.852 19
16056.454 16
16057.056 19
16057.659 16
16058.261 28
16058.863 29
16059.466 24
16060.068 20
16060.671 15
16061.273 8
16061.875 9
16062.478 8
16063.080 2
16063.683 5
16064.285 3
16064.888 9
16065.490 6
16066.093 9
16066.695 15
16067.298 16
16067.900 14
16068.503 5
16069.105 10
16069.708 11
16070.310 13
16070.913 5
16071.516 5
16072.118 5
16072.721 6
16073.323 4
16073.926 15
16074.529 11
16075.131 7
16075.734 2
16076.337 6
16076.939 5
16077.542 8
16078.145 5
16078.748 12
16079.350 12
16079.953 12
16080.556 15
16081.159 4
16081.761 5
16082.364 8
16082.967 16
16083.570 14
16084.173 17
16084.776 15
16085.378 15
16085.981 29
16086.584 20
16087.187 12
16087.790 11
16088.393 8
16088.996 4
16089.599 10
16090.202 9
16090.805 9
16091.408 8
16092.011 6
16092.614 7
16093.217 8
16093.820 5
16094.423 9
16095.026 13
16095.629 9
16096.232 8
16096.835 12
16097.438 11
16098.041 8
16098.644 7
16099.247 13
16099.850 17
16100.454 15
16101.057 14
16101.660 12
16102.263 15
16102.866 20
16103.469 5
16104.073 6
16104.676 8
16105.279 6
16105.882 11
16106.486 13
16107.089 15
16107.692 21
16108.295 15
16108.899 20
16109.502 12
16110.105 15
16110.709 14
16111.312 21
16111.915 13
16112.519 10
16113.122 9
16113.726 9
16114.329 11
16114.932 9
16115.536 10
16116.139 5
16116.743 8
16117.346 6
16117.950 5
16118.553 14
16119.157 17
16119.760 11
16120.364 9
16120.967 9
16121.571 7
16122.174 5
16122.778 5
16123.381 9
16123.985 9
16124.588 15
16125.192 15
16125.796 21
16126.399 15
16127.003 14
16127.607 11
16128.210 6
16128.814 2
16129.418 13
16130.021 11
16130.625 7
16131.229 12
16131.832 11
16132.436 18
16133.040 24
16133.644 7
16134.248 13
16134.851 9
16135.455 14
16136.059 15
16136.663 12
16137.267 11
16137.870 21
16138.474 5
16139.078 5
16139.682 4
16140.286 5
16140.890 11
16141.494 13
16142.098 13
16142.702 9
16143.305 8
16143.909 21
16144.513 24
16145.117 29
16145.721 17
16146.325 25
16146.929 13
16147.533 11
16148.137 11
16148.741 13
16149.346 13
16149.950 10
16150.554 11
16151.158 16
16151.762 11
16152.366 8
16152.970 8
16153.574 11
16154.178 14
16154.783 19
16155.387 20
16155.991 12
16156.595 4
16157.199 6
16157.804 15
16158.408 13
16159.012 16
16159.616 14
16160.220 7
16160.825 8
16161.429 6
16162.033 15
16162.638 11
16163.242 13
16163.846 8
16164.451 11
16165.055 10
16165.659 20
16166.264 11
16166.868 8
16167.472 13
16168.077 24
16168.681 10
16169.286 6
16169.890 16
16170.495 11
16171.099 6
16171.704 5
16172.308 14
16172.913 13
16173.517 12
16174.122 10
16174.726 11
16175.331 9
16175.935 6
16176.540 5
16177.144 11
16177.749 9
16178.354 13
16178.958 13
16179.563 10
16180.167 14
16180.772 9
16181.377 12
16181.981 7
16182.586 11
16183.191 12
16183.795 8
16184.400 10
16185.005 12
16185.610 22
16186.214 18
16186.819 18
16187.424 17
16188.029 12
16188.633 6
16189.238 9
16189.843 17
16190.448 12
16191.053 11
16191.658 14
16192.262 23
16192.867 22
16193.472 13
16194.077 5
16194.682 6
16195.287 12
16195.892 10
16196.497 14
16197.102 12
16197.707 7
16198.312 12
16198.917 8
16199.522 3
16200.127 5
16200.732 10
16201.337 18
16201.942 17
16202.547 19
16203.152 14
16203.757 12
16204.362 12
16204.967 10
16205.572 11
16206.177 12
16206.782 6
16207.388 6
16207.993 9
16208.598 7
16209.203 9
16209.808 8
16210.413 4
16211.019 5
16211.624 2
16212.229 4
16212.834 8
16213.440 4
16214.045 3
16214.650 1
16215.255 7
16215.861 10
16216.466 2
16217.071 5
16217.677 11
16218.282 9
16218.887 5
16219.493 4
16220.098 6
16220.703 3
16221.309 2
16221.914 1
16222.520 2
16223.125 2
16223.731 10
16224.336 18
16224.942 11
16225.547 8
16226.153 11
16226.758 14
16227.364 18
16227.969 18
16228.575 18
16229.180 16
16229.786 12
16230.391 13
16230.997 6
16231.602 7
16232.208 5
16232.814 5
16233.419 5
16234.025 4
16234.631 9
16235.236 15
16235.842 13
16236.448 6
16237.053 9
16237.659 5
16238.265 14
16238.870 9
16239.476 4
16240.082 6
16240.688 11
16241.293 16
16241.899 10
16242.505 6
16243.111 5
16243.717 14
16244.322 17
16244.928 14
16245.534 12
16246.140 15
16246.746 6
16247.352 7
16247.958 6
16248.564 6
16249.170 6
16249.775 7
16250.381 8
16250.987 13
16251.593 11
16252.199 5
16252.805 5
16253.411 5
16254.017 10
16254.623 12
16255.229 9
16255.835 7
16256.441 9
16257.048 6
16257.654 4
16258.260 7
16258.866 6
16259.472 9
16260.078 10
16260.684 17
16261.290 18
16261.896 11
16262.503 5
16263.109 8
16263.715 7
16264.321 8
16264.927 9
16265.534 26
16266.140 21
16266.746 13
16267.352 7
16267.959 8
16268.565 8
16269.171 10
16269.778 12
16270.384 16
16270.990 6
16271.597 4
16272.203 8
16272.809 9
16273.416 9
16274.022 3
16274.628 2
16275.235 8
16275.841 8
16276.448 17
16277.054 20
16277.661 14
16278.267 4
16278.873 2
16279.480 11
16280.086 14
16280.693 10
16281.299 9
16281.906 7
16282.513 10
16283.119 15
16283.726 11
16284.332 8
16284.939 10
16285.545 10
16286.152 13
16286.759 11
16287.365 10
16287.972 10
16288.579 2
16289.185 10
16289.792 9
16290.399 4
16291.005 4
16291.612 7
16292.219 5
16292.825 7
16293.432 8
16294.039 6
16294.646 9
16295.253 12
16295.859 12
16296.466 11
16297.073 7
16297.680 7
16298.287 7
16298.893 9
16299.500 12
16300.107 17
16300.714 17
16301.321 19
16301.928 12
16302.535 8
16303.142 8
16303.749 14
16304.356 16
16304.963 6
16305.570 2
16306.176 3
16306.783 6
16307.390 5
16307.998 9
16308.605 9
16309.212 14
16309.819 15
16310.426 12
16311.033 24
16311.640 26
16312.247 27
16312.854 18
16313.461 11
16314.068 13
16314.675 6
16315.283 2
16315.890 12
16316.497 13
16317.104 13
16317.711 10
16318.319 11
16318.926 6
16319.533 10
16320.140 4
16320.747 9
16321.355 13
16321.962 10
16322.569 12
16323.177 28
16323.784 28
16324.391 26
16324.999 25
16325.606 16
16326.213 7
16326.821 10
16327.428 19
16328.035 18
16328.643 10
16329.250 8
16329.858 12
16330.465 9
16331.072 12
16331.680 16
16332.287 14
16332.895 7
16333.502 7
16334.110 5
16334.717 6
16335.325 6
16335.932 3
16336.540 13
16337.148 5
16337.755 3
16338.363 6
16338.970 10
16339.578 9
16340.186 5
16340.793 4
16341.401 7
16342.008 10
16342.616 8
16343.224 4
16343.831 10
16344.439 8
16345.047 11
16345.655 3
16346.262 3
16346.870 4
16347.478 1
16348.086 3
16348.693 7
16349.301 10
16349.909 12
16350.517 14
16351.125 10
16351.732 12
16352.340 11
16352.948 10
16353.556 10
16354.164 10
16354.772 9
16355.380 8
16355.987 5
16356.595 6
16357.203 12
16357.811 16
16358.419 13
16359.027 10
16359.635 9
16360.243 5
16360.851 11
16361.459 9
16362.067 6
16362.675 9
16363.283 12
16363.891 11
16364.499 14
16365.107 10
16365.716 6
16366.324 14
16366.932 14
16367.540 13
16368.148 8
16368.756 11
16369.364 19
16369.973 12
16370.581 11
16371.189 13
16371.797 13
16372.405 6
16373.014 5
16373.622 13
16374.230 13
16374.838 11
16375.447 10
16376.055 5
16376.663 2
16377.271 3
16377.880 3
16378.488 7
16379.096 5
16379.705 7
16380.313 12
16380.921 11
16381.530 12
16382.138 14
16382.747 15
16383.355 24
16383.963 9
16384.572 9
16385.180 9
16385.789 14
16386.397 13
16387.006 16
16387.614 15
16388.223 15
16388.831 11
16389.440 19
16390.048 17
16390.657 10
16391.266 7
16391.874 12
16392.483 6
16393.091 4
16393.700 11
16394.309 9
16394.917 14
16395.526 8
16396.134 13
16396.743 10
16397.352 7
16397.960 11
16398.569 12
16399.178 12
16399.787 8
16400.395 7
16401.004 6
16401.613 11
16402.222 12
16402.830 13
16403.439 16
16404.048 18
16404.657 8
16405.266 8
16405.874 11
16406.483 6
16407.092 7
16407.701 10
16408.310 5
16408.919 9
16409.528 9
16410.137 5
16410.746 3
16411.354 7
16411.963 14
16412.572 5
16413.181 9
16413.790 5
16414.399 3
16415.008 13
16415.617 9
16416.226 9
16416.835 13
16417.444 16
16418.054 20
16418.663 21
16419.272 18
16419.881 12
16420.490 11
16421.099 13
16421.708 5
16422.317 1
16422.926 17
16423.536 20
16424.145 9
16424.754 6
16425.363 3
16425.972 12
16426.582 9
16427.191 3
16427.800 8
16428.409 10
16429.019 6
16429.628 4
16430.237 10
16430.846 9
16431.456 9
16432.065 6
16432.674 3
16433.284 8
16433.893 21
16434.502 17
16435.112 12
16435.721 9
16436.331 8
16436.940 11
16437.549 10
16438.159 4
16438.768 17
16439.378 11
16439.987 7
16440.597 8
16441.206 8
16441.816 13
16442.425 1
16443.035 2
16443.644 5
16444.254 2
16444.863 1
16445.473 6
16446.083 2
16446.692 1
16447.302 5
16447.911 7
16448.521 13
16449.131 11
16449.740 2
16450.350 10
16450.960 13
16451.569 10
16452.179 5
16452.789 7
16453.398 9
16454.008 5
16454.618 3
16455.228 3
16455.837 15
16456.447 11
16457.057 9
16457.667 8
16458.277 12
16458.886 9
16459.496 8
16460.106 14
16460.716 15
16461.326 5
16461.936 5
16462.545 2
16463.155 4
16463.765 6
16464.375 6
16464.985 7
16465.595 4
16466.205 7
16466.815 6
16467.425 8
16468.035 6
16468.645 4
16469.255 7
16469.865 16
16470.475 17
16471.085 19
16471.695 12
16472.305 8
16472.915 4
16473.525 1
16474.135 4
16474.746 6
16475.356 2
16475.966 3
16476.576 7
16477.186 12
16477.796 15
16478.406 6
16479.017 6
16479.627 10
16480.237 17
16480.847 18
16481.458 18
16482.068 9
16482.678 7
16483.288 4
16483.899 5
16484.509 7
16485.119 10
16485.730 6
16486.340 6
16486.950 8
16487.561 12
16488.171 11
16488.781 12
16489.392 6
16490.002 11
16490.612 13
16491.223 14
16491.833 7
16492.444 12
16493.054 16
16493.665 17
16494.275 11
16494.886 8
16495.496 18
16496.107 26
16496.717 17
16497.328 15
16497.938 18
16498.549 13
16499.159 8
16499.770 10
16500.380 7
16500.991 4
16501.602 2
16502.212 3
16502.823 9
16503.434 5
16504.044 3
16504.655 1
16505.266 5
16505.876 10
16506.487 11
16507.098 7
16507.708 6
16508.319 10
16508.930 9
16509.541 8
16510.151 3
16510.762 7
16511.373 14
16511.984 15
16512.595 11
16513.205 7
16513.816 3
16514.427 3
16515.038 6
16515.649 15
16516.260 13
16516.871 11
16517.481 18
16518.092 13
16518.703 15
16519.314 29
16519.925 25
16520.536 19
16521.147 24
16521.758 25
16522.369 30
16522.980 15
16523.591 6
16524.202 5
16524.813 5
16525.424 5
16526.035 10
16526.646 11
16527.257 3
16527.869 14
16528.480 18
16529.091 8
16529.702 5
16530.313 3
16530.924 8
16531.535 7
16532.147 7
16532.758 12
16533.369 3
16533.980 0
16534.591 5
16535.203 6
16535.814 7
16536.425 9
16537.036 6
16537.648 3
16538.259 4
16538.870 8
16539.481 4
16540.093 16
16540.704 10
16541.315 12
16541.927 15
16542.538 14
16543.150 11
16543.761 6
16544.372 8
16544.984 15
16545.595 7
16546.207 8
16546.818 20
16547.430 11
16548.041 5
16548.652 2
16549.264 7
16549.875 17
16550.487 10
16551.098 14
16551.710 12
16552.322 13
16552.933 14
16553.545 14
16554.156 8
16554.768 6
16555.379 10
16555.991 11
16556.603 11
16557.214 4
16557.826 9
16558.438 23
16559.049 12
16559.661 8
16560.273 10
16560.884 21
16561.496 16
16562.108 15
16562.720 14
16563.331 18
16563.943 13
16564.555 15
16565.167 30
16565.778 18
16566.390 21
16567.002 19
16567.614 16
16568.226 11
16568.838 10
16569.449 12
16570.061 15
16570.673 15
16571.285 7
16571.897 2
16572.509 8
16573.121 7
16573.733 10
16574.345 11
16574.957 7
16575.569 3
16576.181 13
16576.793 5
16577.405 8
16578.017 8
16578.629 7
16579.241 4
16579.853 8
16580.465 10
16581.077 12
16581.689 3
16582.301 8
16582.913 13
16583.525 13
16584.138 11
16584.750 7
16585.362 11
16585.974 9
16586.586 3
16587.198 5
16587.811 10
16588.423 7
16589.035 13
16589.647 13
16590.260 19
16590.872 9
16591.484 7
16592.096 9
16592.709 8
16593.321 7
16593.933 10
16594.546 11
16595.158 13
16595.770 8
16596.383 11
16596.995 14
16597.607 13
16598.220 8
16598.832 19
16599.445 15
16600.057 9
16600.669 6
16601.282 14
16601.894 15
16602.507 9
16603.119 15
16603.732 15
16604.344 18
16604.957 12
16605.569 12
16606.182 5
16606.794 17
16607.407 20
16608.020 24
16608.632 18
16609.245 17
16609.857 7
16610.470 10
16611.083 6
16611.695 8
16612.308 7
16612.921 4
16613.533 7
16614.146 14
16614.759 18
16615.371 10
16615.984 8
16616.597 10
16617.210 6
16617.822 11
16618.435 14
16619.048 15
16619.661 10
16620.273 12
16620.886 21
16621.499 16
16622.112 12
16622.725 12
16623.338 9
16623.950 8
16624.563 9
16625.176 12
16625.789 5
16626.402 4
16627.015 5
16627.628 3
16628.241 11
16628.854 14
16629.467 10
16630.080 12
16630.693 15
16631.306 10
16631.919 9
16632.532 11
16633.145 17
16633.758 17
16634.371 7
16634.984 9
16635.597 5
16636.210 4
16636.823 9
16637.436 12
16638.050 9
16638.663 6
16639.276 3
16639.889 5
16640.502 5
16641.115 9
16641.729 12
16642.342 9
16642.955 17
16643.568 17
16644.181 17
16644.795 14
16645.408 2
16646.021 4
16646.635 7
16647.248 4
16647.861 9
16648.474 25
16649.088 19
16649.701 13
16650.315 5
16650.928 4
16651.541 7
16652.155 14
16652.768 6
16653.381 4
16653.995 5
16654.608 7
16655.222 8
16655.835 7
16656.449 12
16657.062 7
16657.676 3
16658.289 7
16658.903 13
16659.516 14
16660.130 15
16660.743 5
16661.357 21
16661.970 9
16662.584 8
16663.198 4
16663.811 9
16664.425 14
16665.038 13
16665.652 5
16666.266 0
16666.879 6
16667.493 13
16668.107 5
16668.720 10
16669.334 11
16669.948 20
16670.562 21
16671.175 15
16671.789 17
16672.403 8
16673.017 10
16673.630 19
16674.244 29
16674.858 24
16675.472 20
16676.086 7
16676.699 8
16677.313 9
16677.927 8
16678.541 14
16679.155 18
16679.769 12
16680.383 12
16680.997 7
16681.611 1
16682.224 18
16682.838 15
16683.452 11
16684.066 13
16684.680 4
16685.294 5
16685.908 7
16686.522 10
16687.136 9
16687.750 10
16688.365 10
16688.979 10
16689.593 4
16690.207 16
16690.821 14
16691.435 12
16692.049 10
16692.663 11
16693.277 4
16693.892 10
16694.506 18
16695.120 26
16695.734 15
16696.348 13
16696.962 15
16697.577 9
16698.191 6
16698.805 3
16699.419 5
16700.034 10
16700.648 10
16701.262 14
16701.877 7
16702.491 8
16703.105 4
16703.720 2
16704.334 2
16704.948 10
16705.563 2
16706.177 11
16706.791 9
16707.406 5
16708.020 9
16708.635 15
16709.249 15
16709.864 15
16710.478 13
16711.092 15
16711.707 16
16712.321 15
16712.936 9
16713.550 10
16714.165 8
16714.780 11
16715.394 6
16716.009 3
16716.623 6
16717.238 10
16717.852 17
16718.467 9
16719.082 20
16719.696 6
16720.311 7
16720.926 8
16721.540 9
16722.155 14
16722.770 9
16723.384 4
16723.999 16
16724.614 18
16725.228 18
16725.843 28
16726.458 14
16727.073 10
16727.688 12
16728.302 10
16728.917 8
16729.532 7
16730.147 9
16730.762 3
16731.376 7
16731.991 14
16732.606 8
16733.221 14
16733.836 14
16734.451 7
16735.066 15
16735.681 17
16736.296 7
16736.911 13
16737.525 12
16738.140 30
16738.755 20
16739.370 13
16739.985 20
16740.600 11
16741.215 12
16741.831 6
16742.446 12
16743.061 14
16743.676 24
16744.291 24
16744.906 20
16745.521 11
16746.136 16
16746.751 14
16747.366 17
16747.982 10
16748.597 7
16749.212 6
16749.827 6
16750.442 5
16751.057 7
16751.673 10
16752.288 9
16752.903 6
16753.518 6
16754.134 5
16754.749 8
16755.364 9
16755.979 9
16756.595 12
16757.210 7
16757.825 11
16758.441 7
16759.056 5
16759.672 6
16760.287 7
16760.902 17
16761.518 8
16762.133 6
16762.749 16
16763.364 16
16763.979 5
16764.595 11
16765.210 15
16765.826 11
16766.441 9
16767.057 15
16767.672 13
16768.288 19
16768.903 17
16769.519 15
16770.134 13
16770.750 9
16771.366 12
16771.981 12
16772.597 12
16773.212 12
16773.828 9
16774.444 10
16775.059 13
16775.675 36
16776.291 30
16776.906 21
16777.522 20
16778.138 13
16778.753 8
16779.369 11
16779.985 9
16780.601 11
16781.216 14
16781.832 10
16782.448 10
16783.064 15
16783.680 12
16784.295 13
16784.911 10
16785.527 13
16786.143 13
16786.759 14
16787.375 13
16787.991 4
16788.606 7
16789.222 10
16789.838 7
16790.454 7
16791.070 5
16791.686 14
16792.302 17
16792.918 20
16793.534 23
16794.150 12
16794.766 19
16795.382 13
16795.998 10
16796.614 10
16797.230 5
16797.846 4
16798.462 9
16799.078 17
16799.694 26
16800.311 15
16800.927 14
16801.543 15
16802.159 16
16802.775 16
16803.391 16
16804.007 10
16804.624 6
16805.240 8
16805.856 11
16806.472 11
16807.089 14
16807.705 7
16808.321 14
16808.937 18
16809.554 12
16810.170 14
16810.786 13
16811.402 13
16812.019 11
16812.635 16
16813.252 24
16813.868 24
16814.484 26
16815.101 19
16815.717 11
16816.333 13
16816.950 13
16817.566 23
16818.183 29
16818.799 29
16819.416 26
16820.032 21
16820.649 23
16821.265 16
16821.882 14
16822.498 20
16823.115 22
16823.731 12
16824.348 11
16824.964 6
16825.581 16
16826.197 24
16826.814 23
16827.431 20
16828.047 8
16828.664 17
16829.281 24
16829.897 14
16830.514 22
16831.131 17
16831.747 13
16832.364 11
16832.981 14
16833.597 15
16834.214 13
16834.831 17
16835.448 17
16836.064 16
16836.681 21
16837.298 17
16837.915 14
16838.531 14
16839.148 20
16839.765 30
16840.382 25
16840.999 29
16841.616 19
16842.233 22
16842.849 25
16843.466 15
16844.083 20
16844.700 20
16845.317 14
16845.934 22
16846.551 12
16847.168 17
16847.785 20
16848.402 37
16849.019 35
16849.636 30
16850.253 11
16850.870 9
16851.487 24
16852.104 10
16852.721 22
16853.338 24
16853.955 19
16854.573 10
16855.190 16
16855.807 34
16856.424 26
16857.041 24
16857.658 18
16858.275 18
16858.893 18
16859.510 20
16860.127 30
16860.744 41
16861.361 36
16861.979 43
16862.596 29
16863.213 30
16863.830 21
16864.448 23
16865.065 38
16865.682 51
16866.300 29
16866.917 21
16867.534 14
16868.152 16
16868.769 14
16869.386 12
16870.004 21
16870.621 29
16871.239 29
16871.856 23
16872.473 38
16873.091 37
16873.708 35
16874.326 33
16874.943 29
16875.561 46
16876.178 37
16876.796 34
16877.413 33
16878.031 39
16878.648 46
16879.266 40
16879.884 28
16880.501 32
16881.119 47
16881.736 61
16882.354 46
16882.972 54
16883.589 47
16884.207 65
16884.825 70
16885.442 72
16886.060 78
16886.678 60
16887.295 62
16887.913 65
16888.531 58
16889.148 70
16889.766 58
16890.384 88
16891.002 96
16891.620 89
16892.237 104
16892.855 72
16893.473 56
16894.091 54
16894.709 69
16895.326 81
16895.944 69
16896.562 73
16897.180 91
16897.798 76
16898.416 81
16899.034 71
16899.652 75
16900.270 107
16900.888 135
16901.506 88
16902.124 82
16902.742 82
16903.360 64
16903.978 80
16904.596 86
16905.214 130
16905.832 128
16906.450 127
16907.068 138
16907.686 141
16908.304 134
16908.922 136
16909.540 146
16910.158 110
16910.776 127
16911.395 123
16912.013 130
16912.631 121
16913.249 124
16913.867 149
16914.485 165
16915.104 185
16915.722 187
16916.340 184
16916.958 177
16917.577 178
16918.195 226
16918.813 228
16919.431 237
16920.050 236
16920.668 275
16921.286 273
16921.905 271
16922.523 306
16923.141 346
16923.760 377
16924.378 376
16924.997 433
16925.615 448
16926.233 486
16926.852 569
16927.470 630
16928.089 738
16928.707 773
16929.326 892
16929.944 982
16930.563 1041
16931.181 1119
16931.800 1194
16932.418 1293
16933.037 1392
16933.655 1511
16934.274 1661
16934.892 1799
16935.511 2033
16936.130 2252
16936.748 2449
16937.367 2620
16937.985 2852
16938.604 3130
16939.223 3308
16939.841 3613
16940.460 3872
16941.079 4098
16941.697 4213
16942.316 4610
16942.935 5017
16943.554 5475
16944.172 5878
16944.791 6180
16945.410 6687
16946.029 7237
16946.647 7755
16947.266 8154
16947.885 8576
16948.504 9020
16949.123 9391
16949.742 9549
16950.360 9716
16950.979 9942
16951.598 10156
16952.217 10203
16952.836 10266
16953.455 10316
16954.074 10127
16954.693 9836
16955.312 9476
16955.931 9300
16956.550 9166
16957.169 8716
16957.788 8185
16958.407 7618
16959.026 7039
16959.645 6521
16960.264 6033
16960.883 5515
16961.502 5012
16962.121 4565
16962.740 4198
16963.359 3735
16963.978 3336
16964.597 3052
16965.216 2816
16965.835 2629
16966.455 2383
16967.074 2207
16967.693 1997
16968.312 1830
16968.931 1643
16969.551 1574
16970.170 1526
16970.789 1403
16971.408 1343
16972.027 1316
16972.647 1262
16973.266 1182
16973.885 1096
16974.505 1081
16975.124 1056
16975.743 1002
16976.363 1001
16976.982 979
16977.601 974
16978.221 983
16978.840 1042
16979.459 1104
16980.079 1007
16980.698 973
16981.318 935
16981.937 940
16982.556 932
16983.176 1007
16983.795 1033
16984.415 1048
16985.034 974
16985.654 945
16986.273 934
16986.893 934
16987.512 917
16988.132 944
16988.751 936
16989.371 850
16989.991 914
16990.610 900
16991.230 912
16991.849 922
16992.469 961
16993.089 997
16993.708 935
16994.328 946
16994.948 996
16995.567 1025
16996.187 1006
16996.807 1028
16997.426 1088
16998.046 1116
16998.666 1123
16999.286 1110
16999.905 1102
17000.525 1093
17001.145 1147
17001.765 1193
17002.385 1185
17003.004 1186
17003.624 1207
17004.244 1214
17004.864 1166
17005.484 1149
17006.104 1090
17006.724 981
17007.343 963
17007.963 989
17008.583 936
17009.203 856
17009.823 851
17010.443 799
17011.063 772
17011.683 724
17012.303 716
17012.923 668
17013.543 660
17014.163 593
17014.783 614
17015.403 553
17016.023 519
17016.643 455
17017.263 446
17017.883 468
17018.503 437
17019.124 403
17019.744 409
17020.364 354
17020.984 319
17021.604 339
17022.224 308
17022.844 284
17023.465 303
17024.085 290
17024.705 265
17025.325 246
17025.946 247
17026.566 259
17027.186 252
17027.806 240
17028.427 240
17029.047 297
17029.667 302
17030.287 269
17030.908 250
17031.528 243
17032.149 262
17032.769 262
17033.389 233
17034.010 245
17034.630 258
17035.250 268
17035.871 252
17036.491 232
17037.112 239
17037.732 233
17038.353 224
17038.973 200
17039.594 185
17040.214 201
17040.835 188
17041.455 211
17042.076 200
17042.696 205
17043.317 201
17043.937 193
17044.558 198
17045.178 208
17045.799 241
17046.420 211
17047.040 191
17047.661 180
17048.281 169
17048.902 169
17049.523 172
17050.143 187
17050.764 201
17051.385 198
17052.006 241
17052.626 226
17053.247 225
17053.868 219
17054.489 235
17055.109 225
17055.730 223
17056.351 219
17056.972 220
17057.592 216
17058.213 230
17058.834 198
17059.455 202
17060.076 212
17060.697 229
17061.318 229
17061.938 237
17062.559 234
17063.180 211
17063.801 208
17064.422 194
17065.043 200
17065.664 182
17066.285 165
17066.906 163
17067.527 158
17068.148 169
17068.769 152
17069.390 130
17070.011 115
17070.632 139
17071.253 151
17071.874 135
17072.495 155
17073.116 178
17073.737 198
17074.359 187
17074.980 179
17075.601 149
17076.222 135
17076.843 120
17077.464 141
17078.086 149
17078.707 147
17079.328 146
17079.949 142
17080.570 151
17081.192 167
17081.813 164
17082.434 165
17083.055 166
17083.677 170
17084.298 184
17084.919 174
17085.541 143
17086.162 159
17086.783 140
17087.405 154
17088.026 155
17088.647 146
17089.269 146
17089.890 172
17090.512 123
17091.133 133
17091.754 136
17092.376 153
17092.997 151
17093.619 187
17094.240 179
17094.862 166
17095.483 183
17096.105 188
17096.726 180
17097.348 171
17097.969 185
17098.591 182
17099.212 147
17099.834 165
17100.456 153
17101.077 154
17101.699 173
17102.320 177
17102.942 163
17103.564 157
17104.185 144
17104.807 155
17105.429 151
17106.050 175
17106.672 180
17107.294 192
17107.916 189
17108.537 195
17109.159 220
17109.781 207
17110.403 176
17111.024 234
17111.646 247
17112.268 251
17112.890 239
17113.512 218
17114.133 207
17114.755 205
17115.377 226
17115.999 216
17116.621 193
17117.243 193
17117.865 209
17118.487 197
17119.109 193
17119.731 196
17120.352 229
17120.974 211
17121.596 192
17122.218 216
17122.840 229
17123.462 218
17124.084 223
17124.706 207
17125.329 204
17125.951 216
17126.573 224
17127.195 209
17127.817 223
17128.439 207
17129.061 239
17129.683 232
17130.305 230
17130.927 235
17131.550 259
17132.172 267
17132.794 252
17133.416 224
17134.038 251
17134.660 271
17135.283 283
17135.905 302
17136.527 293
17137.149 279
17137.772 297
17138.394 306
17139.016 360
17139.639 350
17140.261 364
17140.883 370
17141.506 388
17142.128 441
17142.750 479
17143.373 516
17143.995 557
17144.617 659
17145.240 658
17145.862 672
17146.485 660
17147.107 674
17147.730 673
17148.352 676
17148.974 685
17149.597 702
17150.219 745
17150.842 793
17151.464 800
17152.087 818
17152.710 902
17153.332 906
17153.955 998
17154.577 1044
17155.200 1076
17155.822 1145
17156.445 1218
17157.068 1217
17157.690 1174
17158.313 1160
17158.936 1178
17159.558 1084
17160.181 1068
17160.804 988
17161.426 1016
17162.049 1017
17162.672 966
17163.294 977
17163.917 950
17164.540 931
17165.163 903
17165.785 907
17166.408 859
17167.031 783
17167.654 752
17168.277 746
17168.900 707
17169.522 724
17170.145 714
17170.768 635
17171.391 608
17172.014 604
17172.637 624
17173.260 593
17173.883 553
17174.506 549
17175.128 545
17175.751 551
17176.374 496
17176.997 552
17177.620 531
17178.243 480
17178.866 471
17179.489 472
17180.112 465
17180.735 450
17181.359 422
17181.982 382
17182.605 404
17183.228 451
17183.851 447
17184.474 381
17185.097 340
17185.720 351
17186.343 352
17186.967 339
17187.590 337
17188.213 308
17188.836 282
17189.459 273
17190.083 289
17190.706 287
17191.329 273
17191.952 262
17192.576 261
17193.199 257
17193.822 271
17194.445 244
17195.069 234
17195.692 239
17196.315 248
17196.939 194
17197.562 218
17198.185 240
17198.809 219
17199.432 220
17200.056 193
17200.679 192
17201.302 227
17201.926 239
17202.549 259
17203.173 254
17203.796 249
17204.420 263
17205.043 277
17205.667 252
17206.290 224
17206.914 199
17207.537 191
17208.161 208
17208.784 209
17209.408 228
17210.031 243
17210.655 254
17211.279 208
17211.902 202
17212.526 213
17213.149 232
17213.773 206
17214.397 194
17215.020 169
17215.644 185
17216.268 209
17216.892 173
17217.515 161
17218.139 163
17218.763 164
17219.386 164
17220.010 175
17220.634 158
17221.258 154
17221.882 145
17222.505 194
17223.129 185
17223.753 171
17224.377 183
17225.001 164
17225.625 143
17226.248 168
17226.872 155
17227.496 165
17228.120 189
17228.744 168
17229.368 147
17229.992 132
17230.616 133
17231.240 130
17231.864 127
17232.488 117
17233.112 106
17233.736 114
17234.360 107
17234.984 135
17235.608 147
17236.232 146
17236.856 144
17237.480 145
17238.104 124
17238.728 109
17239.352 115
17239.976 104
17240.601 108
17241.225 99
17241.849 88
17242.473 101
17243.097 117
17243.721 175
17244.346 145
17244.970 145
17245.594 120
17246.218 130
17246.843 114
17247.467 82
17248.091 88
17248.715 103
17249.340 110
17249.964 113
17250.588 112
17251.213 89
17251.837 82
17252.461 118
17253.086 109
17253.710 114
17254.334 125
17254.959 100
17255.583 100
17256.208 99
17256.832 91
17257.456 91
17258.081 105
17258.705 113
17259.330 112
17259.954 107
17260.579 107
17261.203 104
17261.828 108
17262.452 108
17263.077 118
17263.701 78
17264.326 87
17264.951 80
17265.575 94
17266.200 88
17266.824 97
17267.449 97
17268.074 90
17268.698 95
17269.323 77
17269.948 77
17270.572 102
17271.197 87
17271.822 76
17272.446 92
17273.071 115
17273.696 106
17274.320 99
17274.945 78
17275.570 81
17276.195 75
17276.820 84
17277.444 82
17278.069 59
17278.694 81
17279.319 75
17279.944 67
17280.569 61
17281.193 88
17281.818 80
17282.443 59
17283.068 66
17283.693 76
17284.318 67
17284.943 59
17285.568 59
17286.193 69
17286.818 73
17287.443 76
17288.068 67
17288.693 72
17289.318 101
17289.943 92
17290.568 89
17291.193 88
17291.818 80
17292.443 60
17293.068 58
17293.693 73
17294.318 63
17294.943 61
17295.568 52
17296.194 72
17296.819 82
17297.444 75
17298.069 81
17298.694 90
17299.319 80
17299.945 103
17300.570 97
17301.195 91
17301.820 80
17302.446 79
17303.071 69
17303.696 80
17304.321 89
17304.947 94
17305.572 71
17306.197 73
17306.823 70
17307.448 60
17308.073 50
17308.699 63
17309.324 82
17309.949 76
17310.575 72
17311.200 75
17311.826 75
17312.451 70
17313.077 49
17313.702 57
17314.327 65
17314.953 84
17315.578 72
17316.204 63
17316.829 70
17317.455 71
17318.080 83
17318.706 75
17319.332 75
17319.957 84
17320.583 74
17321.208 71
17321.834 52
17322.460 83
17323.085 88
17323.711 71
17324.336 78
17324.962 83
17325.588 75
17326.213 90
17326.839 101
17327.465 79
17328.091 79
17328.716 87
17329.342 67
17329.968 70
17330.594 80
17331.219 75
17331.845 78
17332.471 99
17333.097 99
17333.722 101
17334.348 105
17334.974 107
17335.600 86
17336.226 96
17336.852 82
17337.478 76
17338.103 78
17338.729 75
17339.355 65
17339.981 66
17340.607 71
17341.233 66
17341.859 59
17342.485 81
17343.111 71
17343.737 64
17344.363 61
17344.989 59
17345.615 82
17346.241 88
17346.867 96
17347.493 94
17348.119 94
17348.745 93
17349.372 103
17349.998 93
17350.624 108
17351.250 90
17351.876 112
17352.502 129
17353.128 121
17353.755 125
17354.381 128
17355.007 122
17355.633 119
17356.259 121
17356.886 92
17357.512 75
17358.138 76
17358.764 76
17359.391 88
17360.017 95
17360.643 121
17361.270 126
17361.896 129
17362.522 141
17363.149 141
17363.775 133
17364.401 113
17365.028 104
17365.654 114
17366.280 113
17366.907 131
17367.533 133
17368.160 125
17368.786 110
17369.413 121
17370.039 101
17370.666 107
17371.292 111
17371.919 107
17372.545 118
17373.172 136
17373.798 121
17374.425 138
17375.051 135
17375.678 145
17376.304 141
17376.931 108
17377.558 110
17378.184 124
17378.811 112
17379.437 119
17380.064 115
17380.691 117
17381.317 111
17381.944 99
17382.571 107
17383.198 89
17383.824 86
17384.451 105
17385.078 118
17385.705 115
17386.331 122
17386.958 96
17387.585 104
17388.212 102
17388.838 82
17389.465 102
17390.092 77
17390.719 76
17391.346 71
17391.973 98
17392.600 106
17393.226 109
17393.853 89
17394.480 87
17395.107 94
17395.734 82
17396.361 80
17396.988 97
17397.615 109
17398.242 92
17398.869 87
17399.496 99
17400.123 73
17400.750 62
17401.377 62
17402.004 69
17402.631 78
17403.258 106
17403.885 97
17404.512 84
17405.139 81
17405.767 93
17406.394 74
17407.021 92
17407.648 96
17408.275 78
17408.902 74
17409.529 75
17410.157 77
17410.784 85
17411.411 90
17412.038 96
17412.666 77
17413.293 77
17413.920 76
17414.547 88
17415.175 108
17415.802 81
17416.429 94
17417.057 77
17417.684 73
17418.311 79
17418.939 64
17419.566 61
17420.193 71
17420.821 63
17421.448 60
17422.075 57
17422.703 64
17423.330 42
17423.958 58
17424.585 67
17425.213 72
17425.840 67
17426.468 72
17427.095 64
17427.723 54
17428.350 62
17428.978 62
17429.605 82
17430.233 64
17430.860 77
17431.488 77
17432.116 71
17432.743 59
17433.371 64
17433.998 91
17434.626 65
17435.254 46
17435.881 51
17436.509 54
17437.137 63
17437.764 70
17438.392 69
17439.020 68
17439.647 69
17440.275 76
17440.903 65
17441.531 57
17442.159 51
17442.786 53
17443.414 54
17444.042 59
17444.670 58
17445.298 54
17445.925 79
17446.553 64
17447.181 59
17447.809 48
17448.437 49
17449.065 51
17449.693 55
17450.321 56
17450.948 74
17451.576 67
17452.204 60
17452.832 63
17453.460 53
17454.088 66
17454.716 69
17455.344 56
17455.972 49
17456.600 57
17457.228 58
17457.856 49
17458.484 53
17459.113 54
17459.741 49
17460.369 43
17460.997 44
17461.625 45
17462.253 35
17462.881 56
17463.509 56
17464.138 58
17464.766 73
17465.394 69
17466.022 55
17466.650 50
17467.279 69
17467.907 61
17468.535 61
17469.163 49
17469.792 43
17470.420 57
17471.048 55
17471.676 50
17472.305 43
17472.933 36
17473.561 38
17474.190 38
17474.818 21
17475.446 25
17476.075 48
17476.703 63
17477.332 65
17477.960 68
17478.588 59
17479.217 53
17479.845 60
17480.474 44
17481.102 68
17481.731 55
17482.359 60
17482.988 57
17483.616 50
17484.245 53
17484.873 65
17485.502 50
17486.130 44
17486.759 43
17487.388 40
17488.016 39
17488.645 38
17489.273 63
17489.902 49
17490.531 62
17491.159 51
17491.788 56
17492.417 49
17493.045 55
17493.674 39
17494.303 41
17494.931 42
17495.560 34
17496.189 27
17496.818 41
17497.446 59
17498.075 44
17498.704 30
17499.333 25
17499.962 32
17500.590 52
17501.219 44
17501.848 47
17502.477 47
17503.106 55
17503.735 57
17504.364 57
17504.993 45
17505.621 45
17506.250 38
17506.879 43
17507.508 28
17508.137 38
17508.766 51
17509.395 30
17510.024 26
17510.653 33
17511.282 50
17511.911 61
17512.540 78
17513.169 82
17513.798 64
17514.427 52
17515.056 42
17515.686 49
17516.315 47
17516.944 34
17517.573 29
17518.202 37
17518.831 27
17519.460 39
17520.089 39
17520.719 39
17521.348 56
17521.977 49
17522.606 42
17523.235 25
17523.865 32
17524.494 58
17525.123 57
17525.753 51
17526.382 39
17527.011 43
17527.640 48
17528.270 46
17528.899 47
17529.528 48
17530.158 48
17530.787 64
17531.416 35
17532.046 38
17532.675 48
17533.305 50
17533.934 46
17534.564 23
17535.193 26
17535.822 29
17536.452 31
17537.081 40
17537.711 30
17538.340 42
17538.970 39
17539.599 53
17540.229 49
17540.858 54
17541.488 73
17542.118 52
17542.747 45
17543.377 41
17544.006 43
17544.636 59
17545.266 40
17545.895 42
17546.525 49
17547.154 44
17547.784 45
17548.414 40
17549.044 44
17549.673 51
17550.303 51
17550.933 43
17551.562 45
17552.192 50
17552.822 37
17553.452 40
17554.081 34
17554.711 41
17555.341 54
17555.971 51
17556.601 47
17557.231 35
17557.860 34
17558.490 30
17559.120 25
17559.750 33
17560.380 41
17561.010 38
17561.640 44
17562.270 38
17562.900 43
17563.530 42
17564.159 30
17564.789 44
17565.419 34
17566.049 34
17566.679 36
17567.309 35
17567.939 35
17568.570 34
17569.200 51
17569.830 53
17570.460 40
17571.090 40
17571.720 29
17572.350 39
17572.980 38
17573.610 19
17574.240 25
17574.871 33
17575.501 33
17576.131 37
17576.761 51
17577.391 39
17578.021 37
17578.652 34
17579.282 52
17579.912 51
17580.542 55
17581.173 45
17581.803 38
17582.433 45
17583.064 45
17583.694 55
17584.324 43
17584.955 53
17585.585 56
17586.215 63
17586.846 72
17587.476 63
17588.106 43
17588.737 48
17589.367 33
17589.998 48
17590.628 46
17591.258 54
17591.889 53
17592.519 51
17593.150 47
17593.780 47
17594.411 39
17595.041 31
17595.672 42
17596.302 31
17596.933 36
17597.564 30
17598.194 38
17598.825 38
17599.455 23
17600.086 48
17600.717 46
17601.347 52
17601.978 60
17602.608 49
17603.239 52
17603.870 42
17604.500 40
17605.131 55
17605.762 48
17606.393 28
17607.023 42
17607.654 46
17608.285 47
17608.916 34
17609.546 36
17610.177 53
17610.808 55
17611.439 64
17612.070 43
17612.700 31
17613.331 35
17613.962 39
17614.593 26
17615.224 26
17615.855 26
17616.486 21
17617.117 36
17617.747 44
17618.378 39
17619.009 44
17619.640 50
17620.271 33
17620.902 33
17621.533 31
17622.164 26
17622.795 35
17623.426 38
17624.057 47
17624.688 57
17625.319 52
17625.950 40
17626.582 32
17627.213 30
17627.844 34
17628.475 38
17629.106 43
17629.737 36
17630.368 38
17630.999 33
17631.631 30
17632.262 31
17632.893 48
17633.524 55
17634.155 44
17634.787 33
17635.418 48
17636.049 38
17636.680 33
17637.312 30
17637.943 36
17638.574 34
17639.206 29
17639.837 23
17640.468 37
17641.100 34
17641.731 37
17642.362 47
17642.994 44
17643.625 35
17644.256 25
17644.888 28
17645.519 53
17646.151 44
17646.782 52
17647.414 57
17648.045 55
17648.676 54
17649.308 54
17649.939 42
17650.571 41
17651.202 51
17651.834 38
17652.466 47
17653.097 36
17653.729 28
17654.360 35
17654.992 45
17655.623 48
17656.255 45
17656.887 41
17657.518 41
17658.150 46
17658.782 48
17659.413 41
17660.045 40
17660.677 48
17661.308 52
17661.940 29
17662.572 26
17663.204 42
17663.835 39
17664.467 35
17665.099 30
17665.731 28
17666.362 46
17666.994 33
17667.626 37
17668.258 38
17668.890 54
17669.521 39
17670.153 38
17670.785 44
17671.417 51
17672.049 58
17672.681 40
17673.313 31
17673.945 31
17674.577 29
17675.209 16
17675.841 16
17676.473 27
17677.105 32
17677.737 26
17678.369 22
17679.001 23
17679.633 28
17680.265 41
17680.897 36
17681.529 39
17682.161 38
17682.793 45
17683.425 47
17684.057 62
17684.689 51
17685.321 47
17685.953 45
17686.586 32
17687.218 22
17687.850 42
17688.482 50
17689.114 43
17689.747 40
17690.379 43
17691.011 30
17691.643 30
17692.276 39
17692.908 32
17693.540 32
17694.172 37
17694.805 29
17695.437 27
17696.069 21
17696.702 24
17697.334 22
17697.966 34
17698.599 40
17699.231 36
17699.863 22
17700.496 36
17701.128 38
17701.761 46
17702.393 39
17703.026 30
17703.658 35
17704.291 37
17704.923 33
17705.555 43
17706.188 34
17706.820 38
17707.453 29
17708.086 23
17708.718 37
17709.351 32
17709.983 29
17710.616 38
17711.248 43
17711.881 36
17712.514 31
17713.146 27
17713.779 28
17714.412 23
17715.044 17
17715.677 23
17716.310 30
17716.942 21
17717.575 32
17718.208 38
17718.840 38
17719.473 31
17720.106 25
17720.739 19
17721.371 37
17722.004 37
17722.637 33
17723.270 32
17723.903 46
17724.535 52
17725.168 31
17725.801 18
17726.434 31
17727.067 27
17727.700 32
17728.333 36
17728.966 52
17729.599 30
17730.231 24
17730.864 27
17731.497 30
17732.130 29
17732.763 34
17733.396 47
17734.029 23
17734.662 21
17735.295 37
17735.928 30
17736.561 42
17737.194 49
17737.828 24
17738.461 12
17739.094 13
17739.727 31
17740.360 35
17740.993 24
17741.626 23
17742.259 25
17742.892 22
17743.526 26
17744.159 20
17744.792 27
17745.425 23
17746.058 21
17746.692 37
17747.325 32
17747.958 30
17748.591 35
17749.225 28
17749.858 34
17750.491 34
17751.125 44
17751.758 33
17752.391 27
17753.025 14
17753.658 14
17754.291 10
17754.925 27
17755.558 28
17756.191 27
17756.825 22
17757.458 36
17758.092 27
17758.725 22
17759.359 23
17759.992 22
17760.626 23
17761.259 37
17761.892 30
17762.526 39
17763.160 29
17763.793 34
17764.427 37
17765.060 32
17765.694 46
17766.327 36
17766.961 35
17767.594 31
17768.228 32
17768.862 30
17769.495 23
17770.129 28
17770.763 33
17771.396 25
17772.030 33
17772.664 35
17773.297 33
17773.931 33
17774.565 44
17775.199 37
17775.832 30
17776.466 30
17777.100 22
17777.734 41
17778.367 35
17779.001 34
17779.635 16
17780.269 20
17780.903 18
17781.537 16
17782.170 27
17782.804 16
17783.438 27
17784.072 30
17784.706 24
17785.340 21
17785.974 28
17786.608 50
17787.242 46
17787.876 35
17788.510 47
17789.144 37
17789.778 42
17790.412 42
17791.046 26
17791.680 18
17792.314 26
17792.948 30
17793.582 24
17794.216 20
17794.850 23
17795.484 38
17796.118 42
17796.752 38
17797.386 51
17798.021 51
17798.655 51
17799.289 39
17799.923 32
17800.557 29
17801.191 33
17801.826 29
17802.460 32
17803.094 23
17803.728 15
17804.363 19
17804.997 35
17805.631 34
17806.265 29
17806.900 28
17807.534 15
17808.168 20
17808.803 14
17809.437 27
17810.071 27
17810.706 34
17811.340 30
17811.974 26
17812.609 37
17813.243 37
17813.878 29
17814.512 29
17815.147 35
17815.781 32
17816.416 23
17817.050 20
17817.684 24
17818.319 21
17818.954 29
17819.588 29
17820.223 25
17820.857 36
17821.492 32
17822.126 29
17822.761 23
17823.395 35
17824.030 32
17824.665 20
17825.299 27
17825.934 34
17826.569 22
17827.203 23
17827.838 28
17828.473 31
17829.107 22
17829.742 22
17830.377 30
17831.011 23
17831.646 18
17832.281 27
17832.916 30
17833.550 16
17834.185 30
17834.820 34
17835.455 36
17836.090 33
17836.724 29
17837.359 28
17837.994 31
17838.629 27
17839.264 31
17839.899 34
17840.534 36
17841.169 35
17841.804 42
17842.438 35
17843.073 30
17843.708 29
17844.343 27
17844.978 30
17845.613 35
17846.248 24
17846.883 15
17847.518 32
17848.153 40
17848.788 33
17849.423 38
17850.059 34
17850.694 27
17851.329 31
17851.964 32
17852.599 27
17853.234 22
17853.869 24
17854.504 25
17855.139 26
17855.775 36
17856.410 32
17857.045 32
17857.680 39
17858.315 38
17858.951 44
17859.586 41
17860.221 30
17860.856 31
17861.492 22
17862.127 16
17862.762 29
17863.398 30
17864.033 31
17864.668 16
17865.304 17
17865.939 17
17866.574 27
17867.210 25
17867.845 25
17868.480 21
17869.116 14
17869.751 20
17870.387 34
17871.022 24
17871.658 24
17872.293 24
17872.928 17
17873.564 22
17874.199 23
17874.835 23
17875.470 50
17876.106 44
17876.742 41
17877.377 30
17878.013 21
17878.648 26
17879.284 15
17879.919 6
17880.555 24
17881.191 28
17881.826 25
17882.462 34
17883.098 38
17883.733 26
17884.369 18
17885.005 19
17885.640 32
17886.276 32
17886.912 23
17887.548 25
17888.183 27
17888.819 12
17889.455 19
17890.091 14
17890.726 21
17891.362 35
17891.998 27
17892.634 21
17893.270 31
17893.905 28
17894.541 44
17895.177 45
17895.813 39
17896.449 34
17897.085 23
17897.721 26
17898.357 27
17898.993 31
17899.629 31
17900.265 35
17900.901 29
17901.537 28
17902.173 24
17902.809 14
17903.445 25
17904.081 17
17904.717 25
17905.353 18
17905.989 26
17906.625 29
17907.261 24
17907.897 21
17908.533 34
17909.169 30
17909.805 39
17910.441 24
17911.078 19
17911.714 23
17912.350 24
17912.986 33
17913.622 22
17914.259 23
17914.895 34
17915.531 31
17916.167 19
17916.803 17
17917.440 18
17918.076 29
17918.712 35
17919.349 27
17919.985 32
17920.621 24
17921.258 38
17921.894 27
17922.530 28
17923.167 33
17923.803 25
17924.439 46
17925.076 42
17925.712 32
17926.349 28
17926.985 39
17927.622 37
17928.258 41
17928.894 43
17929.531 33
17930.167 34
17930.804 31
17931.440 39
17932.077 21
17932.714 33
17933.350 34
17933.987 26
17934.623 26
17935.260 20
17935.896 21
17936.533 15
17937.170 15
17937.806 18
17938.443 22
17939.079 27
17939.716 17
17940.353 30
17940.990 19
17941.626 24
17942.263 34
17942.900 26
17943.536 40
17944.173 36
17944.810 42
17945.447 30
17946.083 20
17946.720 14
17947.357 13
17947.994 37
17948.631 36
17949.267 23
17949.904 26
17950.541 12
17951.178 25
17951.815 29
17952.452 32
17953.089 35
17953.726 27
17954.362 31
17954.999 39
17955.636 26
17956.273 37
17956.910 33
17957.547 25
17958.184 21
17958.821 24
17959.458 31
17960.095 26
17960.732 22
17961.369 28
17962.006 22
17962.643 19
17963.281 20
17963.918 36
17964.555 27
17965.192 25
17965.829 19
17966.466 13
17967.103 16
17967.740 20
17968.378 25
17969.015 26
17969.652 17
17970.289 9
17970.926 13
17971.564 18
17972.201 21
17972.838 15
17973.475 25
17974.113 18
17974.750 11
17975.387 20
17976.024 28
17976.662 33
17977.299 29
17977.936 15
17978.574 19
17979.211 25
17979.849 20
17980.486 23
17981.123 27
17981.761 24
17982.398 24
17983.036 23
17983.673 23
17984.310 23
17984.948 22
17985.585 14
17986.223 13
17986.860 17
17987.498 15
17988.135 15
17988.773 17
17989.410 23
17990.048 16
17990.686 13
17991.323 29
17991.961 26
17992.598 29
17993.236 28
17993.874 19
17994.511 26
17995.149 30
17995.787 18
17996.424 30
17997.062 27
17997.700 20
17998.337 25
17998.975 31
17999.613 38
18000.250 33
18000.888 30
18001.526 19
18002.164 14
18002.801 20
18003.439 29
18004.077 30
18004.715 20
18005.353 20
18005.991 28
18006.628 31
18007.266 13
18007.904 11
18008.542 24
18009.180 21
18009.818 22
18010.456 31
18011.094 35
18011.732 24
18012.370 22
18013.007 40
18013.645 38
18014.283 24
18014.921 17
18015.559 19
18016.197 25
18016.835 24
18017.474 28
18018.112 16
18018.750 17
18019.388 19
18020.026 20
18020.664 31
18021.302 24
18021.940 23
18022.578 23
18023.216 17
18023.855 18
18024.493 15
18025.131 18
18025.769 15
18026.407 25
18027.045 19
18027.684 18
18028.322 18
18028.960 21
18029.598 25
18030.237 31
18030.875 32
18031.513 23
18032.152 28
18032.790 33
18033.428 25
18034.066 20
18034.705 14
18035.343 18
18035.982 30
18036.620 20
18037.258 16
18037.897 20
18038.535 23
18039.174 15
18039.812 31
18040.450 31
18041.089 30
18041.727 24
18042.366 16
18043.004 28
18043.643 22
18044.281 22
18044.920 28
18045.558 13
18046.197 19
18046.836 17
18047.474 12
18048.113 23
18048.751 21
18049.390 21
18050.028 25
18050.667 23
18051.306 22
18051.944 28
18052.583 39
18053.222 25
18053.860 21
18054.499 28
18055.138 25
18055.777 23
18056.415 30
18057.054 26
18057.693 28
18058.331 33
18058.970 19
18059.609 14
18060.248 17
18060.887 18
18061.525 20
18062.164 15
18062.803 17
18063.442 10
18064.081 20
18064.720 11
18065.359 29
18065.998 18
18066.636 16
18067.275 22
18067.914 21
18068.553 11
18069.192 18
18069.831 9
18070.470 20
18071.109 39
18071.748 35
18072.387 25
18073.026 16
18073.665 18
18074.304 24
18074.943 12
18075.582 31
18076.221 41
18076.860 37
18077.500 27
18078.139 25
18078.778 16
18079.417 24
18080.056 42
18080.695 45
18081.334 32
18081.974 22
18082.613 24
18083.252 27
18083.891 21
18084.530 32
18085.170 20
18085.809 22
18086.448 28
18087.087 16
18087.727 25
18088.366 30
18089.005 16
18089.645 11
18090.284 22
18090.923 28
18091.563 24
18092.202 14
18092.841 17
18093.481 25
18094.120 19
18094.760 14
18095.399 24
18096.038 24
18096.678 25
18097.317 19
18097.957 27
18098.596 20
18099.236 22
18099.875 16
18100.515 16
18101.154 19
18101.794 12
18102.433 32
18103.073 31
18103.712 22
18104.352 14
18104.992 12
18105.631 18
18106.271 17
18106.910 15
18107.550 25
18108.190 20
18108.829 15
18109.469 16
18110.109 15
18110.748 21
18111.388 20
18112.028 26
18112.668 23
18113.307 19
18113.947 32
18114.587 19
18115.227 17
18115.866 31
18116.506 27
18117.146 26
18117.786 19
18118.426 13
18119.065 13
18119.705 14
18120.345 21
18120.985 19
18121.625 15
18122.265 11
18122.905 17
18123.545 18
18124.184 25
18124.824 18
18125.464 11
18126.104 22
18126.744 25
18127.384 23
18128.024 12
18128.664 7
18129.304 11
18129.944 19
18130.584 32
18131.224 30
18131.864 20
18132.505 36
18133.145 31
18133.785 26
18134.425 26
18135.065 22
18135.705 14
18136.345 8
18136.985 7
18137.626 8
18138.266 23
18138.906 12
18139.546 21
18140.186 31
18140.826 17
18141.467 19
18142.107 27
18142.747 18
18143.387 20
18144.028 15
18144.668 22
18145.308 29
18145.949 24
18146.589 30
18147.229 35
18147.870 31
18148.510 26
18149.150 25
18149.791 25
18150.431 33
18151.072 37
18151.712 44
18152.352 34
18152.993 24
18153.633 19
18154.274 12
18154.914 21
18155.555 23
18156.195 28
18156.836 27
18157.476 18
18158.117 30
18158.757 25
18159.398 19
18160.038 10
18160.679 21
18161.319 24
18161.960 21
18162.601 23
18163.241 19
18163.882 11
18164.523 20
18165.163 13
18165.804 15
18166.445 17
18167.085 25
18167.726 29
18168.367 33
18169.007 24
18169.648 25
18170.289 25
18170.930 20
18171.570 18
18172.211 18
18172.852 20
18173.493 22
18174.133 21
18174.774 16
18175.415 24
18176.056 20
18176.697 28
18177.338 32
18177.979 30
18178.619 33
18179.260 27
18179.901 16
18180.542 18
18181.183 17
18181.824 21
18182.465 34
18183.106 40
18183.747 24
18184.388 21
18185.029 16
18185.670 15
18186.311 29
18186.952 23
18187.593 12
18188.234 19
18188.875 20
18189.516 20
18190.157 23
18190.798 29
18191.440 14
18192.081 17
18192.722 25
18193.363 21
18194.004 31
18194.645 24
18195.286 24
18195.928 40
18196.569 25
18197.210 21
18197.851 17
18198.492 17
18199.134 22
18199.775 17
18200.416 16
18201.058 9
18201.699 13
18202.340 19
18202.981 24
18203.623 24
18204.264 14
18204.905 13
18205.547 22
18206.188 25
18206.830 15
18207.471 19
18208.112 14
18208.754 28
18209.395 26
18210.037 23
18210.678 11
18211.320 27
18211.961 16
18212.603 15
18213.244 12
18213.886 15
18214.527 10
18215.169 18
18215.810 19
18216.452 14
18217.093 13
18217.735 14
18218.376 15
18219.018 18
18219.660 11
18220.301 18
18220.943 21
18221.584 14
18222.226 13
18222.868 16
18223.509 26
18224.151 31
18224.793 34
18225.435 29
18226.076 22
18226.718 10
18227.360 22
18228.002 25
18228.643 25
18229.285 16
18229.927 13
18230.569 16
18231.210 25
18231.852 20
18232.494 17
18233.136 18
18233.778 13
18234.420 18
18235.062 11
18235.703 20
18236.345 16
18236.987 20
18237.629 22
18238.271 19
18238.913 23
18239.555 14
18240.197 15
18240.839 18
18241.481 16
18242.123 27
18242.765 16
18243.407 20
18244.049 20
18244.691 34
18245.333 23
18245.975 21
18246.617 12
18247.259 19
18247.902 15
18248.544 21
18249.186 30
18249.828 25
18250.470 17
18251.112 22
18251.754 14
18252.397 17
18253.039 21
18253.681 19
18254.323 13
18254.965 17
18255.608 21
18256.250 14
18256.892 11
18257.535 11
18258.177 24
18258.819 30
18259.461 17
18260.104 15
18260.746 15
18261.388 13
18262.031 16
18262.673 23
18263.316 33
18263.958 29
18264.600 19
18265.243 19
18265.885 30
18266.528 23
18267.170 24
18267.812 16
18268.455 13
18269.097 17
18269.740 27
18270.382 16
18271.025 19
18271.667 25
18272.310 22
18272.953 17
18273.595 13
18274.238 19
18274.880 14
18275.523 12
18276.165 26
18276.808 11
18277.451 11
18278.093 15
18278.736 12
18279.379 16
18280.021 14
18280.664 24
18281.307 15
18281.949 13
18282.592 18
18283.235 25
18283.878 17
18284.520 17
18285.163 22
18285.806 14
18286.449 18
18287.091 9
18287.734 17
18288.377 12
18289.020 14
18289.663 17
18290.306 22
18290.948 24
18291.591 21
18292.234 25
18292.877 23
18293.520 18
18294.163 15
18294.806 14
18295.449 13
18296.092 11
18296.735 18
18297.378 37
18298.021 36
18298.664 25
18299.307 15
18299.950 17
18300.593 19
18301.236 19
18301.879 12
18302.522 16
18303.165 13
18303.808 15
18304.451 8
18305.094 20
18305.737 14
18306.381 17
18307.024 22
18307.667 14
18308.310 24
18308.953 21
18309.596 25
18310.240 29
18310.883 31
18311.526 20
18312.169 25
18312.812 13
18313.456 18
18314.099 29
18314.742 29
18315.386 31
18316.029 27
18316.672 12
18317.316 10
18317.959 13
18318.602 9
18319.246 7
18319.889 4
18320.532 12
18321.176 14
18321.819 15
18322.463 20
18323.106 14
18323.749 15
18324.393 12
18325.036 15
18325.680 24
18326.323 19
18326.967 22
18327.610 27
18328.254 33
18328.897 30
18329.541 13
18330.184 23
18330.828 24
18331.472 18
18332.115 17
18332.759 14
18333.402 13
18334.046 21
18334.690 24
18335.333 30
18335.977 22
18336.621 21
18337.264 22
18337.908 23
18338.552 17
18339.195 9
18339.839 18
18340.483 17
18341.127 19
18341.770 16
18342.414 13
18343.058 14
18343.702 20
18344.345 25
18344.989 16
18345.633 20
18346.277 16
18346.921 18
18347.565 21
18348.208 19
18348.852 17
18349.496 20
18350.140 15
18350.784 21
18351.428 21
18352.072 23
18352.716 20
18353.360 11
18354.004 11
18354.648 15
18355.292 13
18355.936 19
18356.580 15
18357.224 17
18357.868 19
18358.512 17
18359.156 16
18359.800 12
18360.444 13
18361.088 9
18361.732 7
18362.376 27
18363.021 27
18363.665 12
18364.309 14
18364.953 11
18365.597 11
18366.241 12
18366.886 13
18367.530 7
18368.174 12
18368.818 10
18369.462 13
18370.107 16
18370.751 10
18371.395 9
18372.040 6
18372.684 9
18373.328 6
18373.972 6
18374.617 13
18375.261 9
18375.905 16
18376.550 29
18377.194 23
18377.839 22
18378.483 21
18379.127 13
18379.772 14
18380.416 10
18381.061 17
18381.705 20
18382.350 14
18382.994 25
18383.639 23
18384.283 13
18384.928 23
18385.572 19
18386.217 17
18386.861 19
18387.506 21
18388.150 19
18388.795 10
18389.440 15
18390.084 23
18390.729 13
18391.373 10
18392.018 7
18392.663 11
18393.307 12
18393.952 14
18394.597 12
18395.241 14
18395.886 18
18396.531 17
18397.175 11
18397.820 12
18398.465 14
18399.110 15
18399.755 16
18400.399 16
18401.044 13
18401.689 14
18402.334 19
18402.979 20
18403.623 27
18404.268 32
18404.913 24
18405.558 20
18406.203 19
18406.848 16
18407.493 11
18408.138 18
18408.782 16
18409.427 10
18410.072 20
18410.717 22
18411.362 19
18412.007 26
18412.652 13
18413.297 14
18413.942 16
18414.587 14
18415.232 23
18415.877 17
18416.523 9
18417.168 19
18417.813 14
18418.458 10
18419.103 23
18419.748 19
18420.393 21
18421.038 14
18421.683 24
18422.329 21
18422.974 24
18423.619 19
18424.264 27
18424.909 17
18425.555 14
18426.200 14
18426.845 13
18427.490 12
18428.136 16
18428.781 12
18429.426 11
18430.072 10
18430.717 16
18431.362 13
18432.008 14
18432.653 16
18433.298 8
18433.944 3
18434.589 5
18435.234 17
18435.880 13
18436.525 17
18437.171 27
18437.816 16
18438.461 30
18439.107 19
18439.752 18
18440.398 26
18441.043 16
18441.689 17
18442.334 14
18442.980 22
18443.626 27
18444.271 23
18444.917 17
18445.562 13
18446.208 25
18446.853 20
18447.499 21
18448.145 25
18448.790 20
18449.436 12
18450.082 14
18450.727 19
18451.373 11
18452.019 11
18452.664 24
18453.310 24
18453.956 24
18454.601 12
18455.247 6
18455.893 15
18456.539 12
18457.184 29
18457.830 25
18458.476 16
18459.122 15
18459.768 13
18460.414 13
18461.059 13
18461.705 16
18462.351 15
18462.997 13
18463.643 15
18464.289 16
18464.935 12
18465.581 9
18466.227 15
18466.872 18
18467.518 16
18468.164 21
18468.810 12
18469.456 10
18470.102 24
18470.748 10
18471.394 12
18472.040 19
18472.687 23
18473.333 29
18473.979 26
18474.625 25
18475.271 22
18475.917 9
18476.563 12
18477.209 4
18477.855 3
18478.501 5
18479.148 19
18479.794 14
18480.440 32
18481.086 21
18481.732 16
18482.379 16
18483.025 23
18483.671 36
18484.317 23
18484.964 15
18485.610 16
18486.256 12
18486.902 6
18487.549 6
18488.195 15
18488.841 13
18489.488 9
18490.134 7
18490.780 8
18491.427 9
18492.073 18
18492.720 18
18493.366 13
18494.012 20
18494.659 13
18495.305 16
18495.952 8
18496.598 5
18497.245 8
18497.891 7
18498.538 5
18499.184 20
18499.831 17
18500.477 10
18501.124 13
18501.770 7
18502.417 11
18503.064 16
18503.710 21
18504.357 15
18505.003 12
18505.650 11
18506.297 17
18506.943 4
18507.590 5
18508.237 15
18508.883 20
18509.530 14
18510.177 6
18510.823 10
18511.470 17
18512.117 18
18512.764 14
18513.410 14
18514.057 19
18514.704 25
18515.351 17
18515.998 19
18516.644 17
18517.291 15
18517.938 23
18518.585 21
18519.232 22
18519.879 20
18520.525 17
18521.172 19
18521.819 16
18522.466 13
18523.113 17
18523.760 15
18524.407 22
18525.054 27
18525.701 23
18526.348 17
18526.995 20
18527.642 18
18528.289 10
18528.936 11
18529.583 12
18530.230 19
18530.877 23
18531.524 13
18532.171 11
18532.818 8
18533.466 9
18534.113 15
18534.760 15
18535.407 15
18536.054 12
18536.701 12
18537.348 7
18537.996 16
18538.643 15
18539.290 12
18539.937 9
18540.584 6
18541.232 8
18541.879 16
18542.526 18
18543.174 7
18543.821 10
18544.468 19
18545.115 12
18545.763 12
18546.410 13
18547.057 12
18547.705 19
18548.352 20
18549.000 20
18549.647 19
18550.294 21
18550.942 28
18551.589 22
18552.237 29
18552.884 30
18553.532 31
18554.179 28
18554.827 23
18555.474 17
18556.122 15
18556.769 19
18557.417 25
18558.064 17
18558.712 10
18559.359 13
18560.007 6
18560.654 7
18561.302 13
18561.950 10
18562.597 9
18563.245 12
18563.892 6
18564.540 12
18565.188 12
18565.835 8
18566.483 10
18567.131 8
18567.779 7
18568.426 15
18569.074 28
18569.722 19
18570.370 8
18571.017 20
18571.665 13
18572.313 12
18572.961 15
18573.608 10
18574.256 9
18574.904 24
18575.552 23
18576.200 23
18576.848 19
18577.496 16
18578.143 11
18578.791 9
18579.439 9
18580.087 10
18580.735 9
18581.383 9
18582.031 11
18582.679 12
18583.327 5
18583.975 13
18584.623 18
18585.271 13
18585.919 7
18586.567 8
18587.215 9
18587.863 18
18588.511 11
18589.159 14
18589.807 15
18590.455 15
18591.104 10
18591.752 15
18592.400 24
18593.048 20
18593.696 14
18594.344 11
18594.993 17
18595.641 11
18596.289 6
18596.937 15
18597.585 26
18598.234 26
18598.882 31
18599.530 28
18600.178 23
18600.827 15
18601.475 11
18602.123 13
18602.772 16
18603.420 15
18604.068 11
18604.717 7
18605.365 21
18606.013 21
18606.662 19
18607.310 10
18607.959 9
18608.607 14
18609.255 25
18609.904 19
18610.552 13
18611.201 16
18611.849 14
18612.498 16
18613.146 16
18613.795 14
18614.443 15
18615.092 8
18615.740 15
18616.389 15
18617.038 24
18617.686 12
18618.335 15
18618.983 7
18619.632 9
18620.281 12
18620.929 12
18621.578 9
18622.226 12
18622.875 12
18623.524 9
18624.173 7
18624.821 8
18625.470 25
18626.119 13
18626.767 16
18627.416 10
18628.065 15
18628.714 11
18629.362 7
18630.011 8
18630.660 8
18631.309 11
18631.958 12
18632.607 11
18633.255 11
18633.904 9
18634.553 13
18635.202 26
18635.851 23
18636.500 14
18637.149 13
18637.798 15
18638.447 13
18639.096 11
18639.745 9
18640.393 13
18641.042 27
18641.691 17
18642.340 16
18642.990 16
18643.639 20
18644.288 19
18644.937 21
18645.586 20
18646.235 24
18646.884 26
18647.533 25
18648.182 11
18648.831 12
18649.480 15
18650.129 10
18650.779 7
18651.428 1
18652.077 11
18652.726 18
18653.375 10
18654.025 11
18654.674 10
18655.323 9
18655.972 12
18656.622 6
18657.271 5
18657.920 11
18658.569 12
18659.219 15
18659.868 16
18660.517 17
18661.167 17
18661.816 24
18662.465 18
18663.115 23
18663.764 19
18664.413 13
18665.063 16
18665.712 10
18666.362 9
18667.011 31
18667.661 36
18668.310 30
18668.960 19
18669.609 14
18670.259 13
18670.908 16
18671.558 15
18672.207 17
18672.857 14
18673.506 12
18674.156 12
18674.805 6
18675.455 15
18676.104 13
18676.754 12
18677.404 9
18678.053 18
18678.703 12
18679.353 8
18680.002 9
18680.652 9
18681.302 32
18681.951 28
18682.601 18
18683.251 15
18683.901 21
18684.550 23
18685.200 28
18685.850 35
18686.500 19
18687.149 13
18687.799 14
18688.449 19
18689.099 19
18689.749 7
18690.398 7
18691.048 12
18691.698 8
18692.348 7
18692.998 12
18693.648 16
18694.298 9
18694.948 5
18695.598 15
18696.248 13
18696.898 10
18697.548 4
18698.197 10
18698.847 10
18699.497 16
18700.147 16
18700.798 11
18701.448 19
18702.098 13
18702.748 9
18703.398 10
18704.048 15
18704.698 13
18705.348 13
18705.998 11
18706.648 16
18707.298 13
18707.949 13
18708.599 10
18709.249 15
18709.899 15
18710.549 21
18711.199 16
18711.850 12
18712.500 11
18713.150 7
18713.800 0
18714.451 6
18715.101 11
18715.751 14
18716.402 15
18717.052 17
18717.702 17
18718.352 22
18719.003 18
18719.653 21
18720.304 20
18720.954 14
18721.604 13
18722.255 10
18722.905 10
18723.556 12
18724.206 20
18724.856 12
18725.507 8
18726.157 7
18726.808 4
18727.458 8
18728.109 20
18728.759 23
18729.410 23
18730.060 12
18730.711 9
18731.361 19
18732.012 15
18732.663 13
18733.313 6
18733.964 2
18734.614 5
18735.265 9
18735.916 12
18736.566 23
18737.217 11
18737.868 14
18738.518 19
18739.169 15
18739.820 18
18740.470 19
18741.121 19
18741.772 8
18742.423 9
18743.073 9
18743.724 11
18744.375 14
18745.026 8
18745.677 9
18746.327 3
18746.978 12
18747.629 12
18748.280 10
18748.931 8
18749.582 10
18750.232 10
18750.883 14
18751.534 13
18752.185 11
18752.836 14
18753.487 13
18754.138 9
18754.789 9
18755.440 12
18756.091 11
18756.742 10
18757.393 4
18758.044 12
18758.695 10
18759.346 6
18759.997 2
18760.648 9
18761.299 7
18761.950 10
18762.601 19
18763.253 13
18763.904 19
18764.555 16
18765.206 18
18765.857 19
18766.508 15
18767.159 7
18767.811 7
18768.462 16
18769.113 15
18769.764 12
18770.416 19
18771.067 21
18771.718 16
18772.369 9
18773.021 4
18773.672 5
18774.323 10
18774.974 9
18775.626 15
18776.277 14
18776.928 18
18777.580 20
18778.231 20
18778.883 25
18779.534 11
18780.185 6
18780.837 8
18781.488 12
18782.140 23
18782.791 31
18783.443 28
18784.094 44
18784.746 31
18785.397 28
18786.049 21
18786.700 11
18787.352 5
18788.003 6
18788.655 4
18789.306 16
18789.958 15
18790.609 13
18791.261 9
18791.913 15
18792.564 15
18793.216 25
18793.867 16
18794.519 16
18795.171 19
18795.822 29
18796.474 28
18797.126 22
18797.778 16
18798.429 10
18799.081 15
18799.733 13
18800.384 11
18801.036 16
18801.688 11
18802.340 13
18802.992 14
18803.643 10
18804.295 20
18804.947 21
18805.599 17
18806.251 15
18806.903 23
18807.555 16
18808.206 8
18808.858 6
18809.510 8
18810.162 11
18810.814 12
18811.466 7
18812.118 7
18812.770 6
18813.422 7
18814.074 18
18814.726 18
18815.378 13
18816.030 12
18816.682 9
18817.334 6
18817.986 7
18818.638 5
18819.290 7
18819.942 7
18820.594 6
18821.247 11
18821.899 14
18822.551 15
18823.203 23
18823.855 15
18824.507 8
18825.160 8
18825.812 5
18826.464 14
18827.116 10
18827.768 16
18828.421 16
18829.073 13
18829.725 12
18830.377 19
18831.030 18
18831.682 9
18832.334 11
18832.987 20
18833.639 14
18834.291 9
18834.944 10
18835.596 18
18836.248 18
18836.901 12
18837.553 13
18838.206 8
18838.858 12
18839.510 16
18840.163 9
18840.815 7
18841.468 4
18842.120 10
18842.773 5
18843.425 5
18844.078 19
18844.730 15
18845.383 3
18846.035 4
18846.688 10
18847.340 7
18847.993 16
18848.646 9
18849.298 9
18849.951 7
18850.603 17
18851.256 21
18851.909 16
18852.561 14
18853.214 9
18853.867 7
18854.519 6
18855.172 7
18855.825 12
18856.478 10
18857.130 12
18857.783 6
18858.436 7
18859.089 15
18859.741 21
18860.394 16
18861.047 23
18861.700 16
18862.353 13
18863.005 11
18863.658 20
18864.311 17
18864.964 11
18865.617 8
18866.270 26
18866.923 22
18867.576 15
18868.229 15
18868.882 11
18869.534 7
18870.187 13
18870.840 16
18871.493 21
18872.146 22
18872.799 16
18873.452 20
18874.105 10
18874.758 4
18875.412 7
18876.065 8
18876.718 5
18877.371 7
18878.024 13
18878.677 24
18879.330 25
18879.983 34
18880.636 25
18881.290 17
18881.943 7
18882.596 7
18883.249 11
18883.902 9
18884.555 11
18885.209 14
18885.862 11
18886.515 11
18887.168 18
18887.822 32
18888.475 23
18889.128 9
18889.782 12
18890.435 19
18891.088 12
18891.742 11
18892.395 14
18893.048 14
18893.702 21
18894.355 13
18895.008 10
18895.662 16
18896.315 6
18896.969 5
18897.622 11
18898.276 16
18898.929 13
18899.582 16
18900.236 27
18900.889 17
18901.543 11
18902.196 18
18902.850 20
18903.503 20
18904.157 17
18904.811 9
18905.464 18
18906.118 17
18906.771 19
18907.425 24
18908.079 11
18908.732 16
18909.386 20
18910.040 14
18910.693 5
18911.347 5
18912.001 6
18912.654 8
18913.308 11
18913.962 18
18914.615 7
18915.269 9
18915.923 17
18916.577 13
18917.230 11
18917.884 24
18918.538 18
18919.192 12
18919.846 16
18920.499 26
18921.153 30
18921.807 21
18922.461 20
18923.115 12
18923.769 2
18924.423 8
18925.077 4
18925.731 8
18926.384 10
18927.038 5
18927.692 10
18928.346 17
18929.000 15
18929.654 9
18930.308 2
18930.962 6
18931.616 6
18932.270 18
18932.924 20
18933.578 16
18934.233 8
18934.887 11
18935.541 7
18936.195 8
18936.849 13
18937.503 12
18938.157 12
18938.811 13
18939.466 18
18940.120 14
18940.774 10
18941.428 8
18942.082 10
18942.736 11
18943.391 12
18944.045 4
18944.699 9
18945.353 13
18946.008 15
18946.662 13
18947.316 12
18947.971 8
18948.625 11
18949.279 11
18949.934 17
18950.588 11
18951.242 11
18951.897 13
18952.551 16
18953.206 7
18953.860 6
18954.514 10
18955.169 18
18955.823 13
18956.478 5
18957.132 4
18957.787 8
18958.441 4
18959.096 2
18959.750 5
18960.405 6
18961.059 13
18961.714 16
18962.368 13
18963.023 16
18963.677 15
18964.332 14
18964.987 22
18965.641 14
18966.296 11
18966.950 14
18967.605 5
18968.260 8
18968.914 7
18969.569 5
18970.224 8
18970.879 5
18971.533 8
18972.188 9
18972.843 5
18973.497 15
18974.152 26
18974.807 22
18975.462 10
18976.117 13
18976.771 17
18977.426 14
18978.081 13
18978.736 20
18979.391 13
18980.046 15
18980.700 7
18981.355 19
18982.010 21
18982.665 17
18983.320 11
18983.975 10
18984.630 19
18985.285 19
18985.940 15
18986.595 5
18987.250 14
18987.905 14
18988.560 14
18989.215 8
18989.870 21
18990.525 16
18991.180 19
18991.835 11
18992.490 6
18993.145 4
18993.800 11
18994.455 8
18995.110 4
18995.766 1
18996.421 4
18997.076 7
18997.731 6
18998.386 13
18999.041 10
18999.697 6
19000.352 9
19001.007 13
19001.662 15
19002.318 12
19002.973 5
19003.628 7
19004.283 10
19004.939 14
19005.594 12
19006.249 14
19006.905 17
19007.560 8
19008.215 6
19008.871 7
19009.526 3
19010.181 6
19010.837 8
19011.492 5
19012.148 6
19012.803 15
19013.458 5
19014.114 4
19014.769 24
19015.425 19
19016.080 11
19016.736 13
19017.391 12
19018.047 11
19018.702 19
19019.358 16
19020.013 13
19020.669 9
19021.325 14
19021.980 17
19022.636 16
19023.291 12
19023.947 7
19024.603 7
19025.258 11
19025.914 7
19026.570 9
19027.225 16
19027.881 9
19028.537 7
19029.192 6
19029.848 7
19030.504 7
19031.159 12
19031.815 18
19032.471 20
19033.127 25
19033.783 15
19034.438 17
19035.094 9
19035.750 12
19036.406 9
19037.062 9
19037.717 14
19038.373 13
19039.029 2
19039.685 3
19040.341 4
19040.997 11
19041.653 8
19042.309 19
19042.965 15
19043.621 17
19044.277 18
19044.933 21
19045.589 11
19046.245 8
19046.901 10
19047.557 11
19048.213 9
19048.869 18
19049.525 20
19050.181 15
19050.837 14
19051.493 11
19052.149 6
19052.805 10
19053.461 9
19054.118 14
19054.774 14
19055.430 8
19056.086 5
19056.742 8
19057.398 6
19058.055 4
19058.711 18
19059.367 21
19060.023 13
19060.680 13
19061.336 5
19061.992 8
19062.648 11
19063.305 11
19063.961 22
19064.617 17
19065.274 17
19065.930 15
19066.586 11
19067.243 3
19067.899 4
19068.555 11
19069.212 12
19069.868 13
19070.525 8
19071.181 9
19071.838 16
19072.494 16
19073.150 13
19073.807 14
19074.463 13
19075.120 19
19075.776 12
19076.433 17
19077.089 16
19077.746 18
19078.403 10
19079.059 7
19079.716 18
19080.372 30
19081.029 23
19081.686 11
19082.342 21
19082.999 19
19083.655 23
19084.312 14
19084.969 24
19085.625 37
19086.282 25
19086.939 19
19087.596 14
19088.252 10
19088.909 7
19089.566 9
19090.222 8
19090.879 8
19091.536 6
19092.193 6
19092.850 10
19093.506 16
19094.163 12
19094.820 14
19095.477 14
19096.134 5
19096.791 6
19097.448 7
19098.104 5
19098.761 15
19099.418 22
19100.075 15
19100.732 20
19101.389 14
19102.046 17
19102.703 9
19103.360 5
19104.017 9
19104.674 6
19105.331 4
19105.988 8
19106.645 19
19107.302 11
19107.959 10
19108.616 2
19109.273 11
19109.930 13
19110.588 33
19111.245 29
19111.902 18
19112.559 14
19113.216 7
19113.873 9
19114.530 12
19115.188 9
19115.845 7
19116.502 11
19117.159 7
19117.817 8
19118.474 17
19119.131 15
19119.788 12
19120.446 11
19121.103 11
19121.760 6
19122.417 7
19123.075 10
19123.732 5
19124.389 12
19125.047 11
19125.704 12
19126.362 8
19127.019 15
19127.676 19
19128.334 14
19128.991 6
19129.649 6
19130.306 7
19130.964 5
19131.621 9
19132.279 13
19132.936 22
19133.594 22
19134.251 16
19134.909 13
19135.566 10
19136.224 6
19136.881 24
19137.539 22
19138.196 24
19138.854 15
19139.512 9
19140.169 9
19140.827 3
19141.484 9
19142.142 6
19142.800 11
19143.457 11
19144.115 12
19144.773 5
19145.431 11
19146.088 9
19146.746 17
19147.404 11
19148.061 13
19148.719 12
19149.377 7
19150.035 20
19150.693 16
19151.350 14
19152.008 12
19152.666 9
19153.324 4
19153.982 13
19154.640 18
19155.298 19
19155.955 17
19156.613 17
19157.271 9
19157.929 12
19158.587 14
19159.245 16
19159.903 16
19160.561 29
19161.219 22
19161.877 13
19162.535 9
19163.193 13
19163.851 14
19164.509 12
19165.167 12
19165.825 2
19166.483 11
19167.141 15
19167.799 19
19168.457 20
19169.116 20
19169.774 9
19170.432 12
19171.090 12
19171.748 11
19172.406 10
19173.064 4
19173.723 15
19174.381 16
19175.039 15
19175.697 10
19176.356 5
19177.014 11
19177.672 8
19178.330 5
19178.989 13
19179.647 6
19180.305 4
19180.964 5
19181.622 7
19182.280 6
19182.939 4
19183.597 3
19184.255 12
19184.914 12
19185.572 14
19186.230 11
19186.889 10
19187.547 7
19188.206 4
19188.864 10
19189.523 13
19190.181 9
19190.840 12
19191.498 13
19192.157 21
19192.815 17
19193.474 8
19194.132 8
19194.791 10
19195.449 7
19196.108 5
19196.767 10
19197.425 10
19198.084 11
19198.742 7
19199.401 3
19200.060 8
19200.718 9
19201.377 13
19202.036 10
19202.694 13
19203.353 17
19204.012 6
19204.670 6
19205.329 9
19205.988 7
19206.647 5
19207.305 7
19207.964 13
19208.623 10
19209.282 5
19209.941 7
19210.600 4
19211.258 2
19211.917 5
19212.576 8
19213.235 8
19213.894 8
19214.553 8
19215.212 14
19215.871 10
19216.529 11
19217.188 6
19217.847 8
19218.506 9
19219.165 14
19219.824 12
19220.483 7
19221.142 2
19221.801 10
19222.460 6
19223.119 9
19223.778 7
19224.437 14
19225.097 21
19225.756 14
19226.415 12
19227.074 13
19227.733 14
19228.392 12
19229.051 9
19229.710 10
19230.370 14
19231.029 9
19231.688 7
19232.347 6
19233.006 8
19233.666 15
19234.325 13
19234.984 7
19235.643 2
19236.303 9
19236.962 14
19237.621 4
19238.280 4
19238.940 6
19239.599 6
19240.258 19
19240.918 17
19241.577 12
19242.236 16
19242.896 25
19243.555 25
19244.215 21
19244.874 16
19245.533 18
19246.193 16
19246.852 11
19247.512 13
19248.171 10
19248.831 8
19249.490 17
19250.150 11
19250.809 11
19251.469 11
19252.128 9
19252.788 11
19253.447 12
19254.107 9
19254.767 7
19255.426 7
19256.086 6
19256.745 1
19257.405 9
19258.065 11
19258.724 9
19259.384 14
19260.044 10
19260.703 12
19261.363 15
19262.023 16
19262.682 16
19263.342 22
19264.002 28
19264.662 20
19265.321 13
19265.981 7
19266.641 11
19267.301 6
19267.961 17
19268.620 28
19269.280 18
19269.940 15
19270.600 10
19271.260 16
19271.920 7
19272.580 14
19273.239 19
19273.899 22
19274.559 23
19275.219 21
19275.879 21
19276.539 23
19277.199 24
19277.859 14
19278.519 16
19279.179 19
19279.839 15
19280.499 6
19281.159 8
19281.819 7
19282.479 5
19283.139 6
19283.799 4
19284.460 8
19285.120 14
19285.780 8
19286.440 17
19287.100 11
19287.760 4
19288.420 12
19289.080 9
19289.741 9
19290.401 15
19291.061 17
19291.721 18
19292.381 12
19293.042 8
19293.702 6
19294.362 12
19295.023 8
19295.683 7
19296.343 3
19297.003 6
19297.664 18
19298.324 12
19298.984 3
19299.645 16
19300.305 22
19300.965 20
19301.626 13
19302.286 10
19302.947 8
19303.607 8
19304.267 12
19304.928 5
19305.588 7
19306.249 9
19306.909 16
19307.570 12
19308.230 9
19308.891 5
19309.551 7
19310.212 10
19310.872 9
19311.533 11
19312.194 15
19312.854 15
19313.515 7
19314.175 3
19314.836 7
19315.497 7
19316.157 5
19316.818 7
19317.478 7
19318.139 3
19318.800 5
19319.461 4
19320.121 6
19320.782 11
19321.443 14
19322.103 13
19322.764 13
19323.425 12
19324.086 9
19324.746 4
19325.407 4
19326.068 7
19326.729 14
19327.390 6
19328.051 12
19328.711 13
19329.372 11
19330.033 10
19330.694 12
19331.355 10
19332.016 10
19332.677 7
19333.338 7
19333.999 2
19334.660 8
19335.320 23
19335.981 17
19336.642 16
19337.303 17
19337.964 19
19338.625 16
19339.286 13
19339.948 11
19340.609 14
19341.270 10
19341.931 8
19342.592 5
19343.253 15
19343.914 9
19344.575 15
19345.236 5
19345.897 11
19346.559 6
19347.220 5
19347.881 7
19348.542 10
19349.203 9
19349.864 8
19350.526 7
19351.187 8
19351.848 5
19352.509 8
19353.171 8
19353.832 8
19354.493 13
19355.155 12
19355.816 7
19356.477 5
19357.139 5
19357.800 14
19358.461 17
19359.123 7
19359.784 10
19360.445 5
19361.107 7
19361.768 6
19362.430 2
19363.091 6
19363.752 5
19364.414 4
19365.075 11
19365.737 12
19366.398 7
19367.060 10
19367.721 4
19368.383 6
19369.044 12
19369.706 9
19370.368 4
19371.029 6
19371.691 7
19372.352 5
19373.014 2
19373.676 5
19374.337 8
19374.999 8
19375.660 14
19376.322 21
19376.984 22
19377.645 14
19378.307 12
19378.969 9
19379.631 9
19380.292 12
19380.954 19
19381.616 23
19382.278 15
19382.939 12
19383.601 15
19384.263 13
19384.925 12
19385.587 22
19386.248 19
19386.910 10
19387.572 11
19388.234 9
19388.896 14
19389.558 15
19390.220 10
19390.882 10
19391.543 6
19392.205 8
19392.867 10
19393.529 6
19394.191 12
19394.853 9
19395.515 10
19396.177 6
19396.839 9
19397.501 9
19398.163 8
19398.825 5
19399.487 11
19400.149 10
19400.812 8
19401.474 12
19402.136 12
19402.798 5
19403.460 12
19404.122 10
19404.784 7
19405.446 15
19406.109 13
19406.771 13
19407.433 13
19408.095 9
19408.757 11
19409.420 6
19410.082 6
19410.744 9
19411.406 15
19412.069 17
19412.731 18
19413.393 15
19414.056 11
19414.718 8
19415.380 13
19416.042 7
19416.705 11
19417.367 11
19418.030 8
19418.692 12
19419.354 14
19420.017 7
19420.679 11
19421.342 12
19422.004 9
19422.667 11
19423.329 7
19423.991 6
19424.654 5
19425.316 11
19425.979 9
19426.641 5
19427.304 17
19427.967 12
19428.629 7
19429.292 6
19429.954 4
19430.617 8
19431.279 11
19431.942 10
19432.605 16
19433.267 14
19433.930 9
19434.593 6
19435.255 16
19435.918 8
19436.581 19
19437.243 20
19437.906 11
19438.569 5
19439.231 10
19439.894 9
19440.557 6
19441.220 10
19441.883 6
19442.545 5
19443.208 4
19443.871 5
19444.534 13
19445.197 17
19445.859 13
19446.522 8
19447.185 12
19447.848 16
19448.511 12
19449.174 12
19449.837 11
19450.500 15
19451.163 8
19451.826 4
19452.489 10
19453.152 15
19453.815 9
19454.478 16
19455.141 14
19455.804 4
19456.467 9
19457.130 12
19457.793 4
19458.456 4
19459.119 12
19459.782 16
19460.445 11
19461.108 10
19461.771 10
19462.434 9
19463.097 12
19463.761 6
19464.424 8
19465.087 19
19465.750 14
19466.413 12
19467.077 9
19467.740 16
19468.403 10
19469.066 5
19469.730 3
19470.393 5
19471.056 7
19471.719 9
19472.383 22
19473.046 15
19473.709 4
19474.373 11
19475.036 11
19475.699 4
19476.363 4
19477.026 4
19477.689 9
19478.353 9
19479.016 4
19479.680 5
19480.343 10
19481.007 11
19481.670 15
19482.333 10
19482.997 11
19483.660 11
19484.324 10
19484.987 5
19485.651 3
19486.315 5
19486.978 14
19487.642 10
19488.305 7
19488.969 5
19489.632 14
19490.296 15
19490.960 15
19491.623 8
19492.287 6
19492.951 8
19493.614 8
19494.278 6
19494.942 10
19495.605 15
19496.269 6
19496.933 4
19497.596 11
19498.260 10
19498.924 8
19499.588 11
19500.251 13
19500.915 17
19501.579 10
19502.243 17
19502.907 6
19503.570 9
19504.234 9
19504.898 6
19505.562 11
19506.226 14
19506.890 8
19507.554 15
19508.218 8
19508.882 8
19509.545 8
19510.209 4
19510.873 12
19511.537 9
19512.201 8
19512.865 10
19513.529 5
19514.193 16
19514.857 11
19515.521 8
19516.185 5
19516.849 9
19517.514 12
19518.178 13
19518.842 6
19519.506 12
19520.170 12
19520.834 11
19521.498 11
19522.162 10
19522.826 9
19523.491 10
19524.155 13
19524.819 15
19525.483 8
19526.147 8
19526.812 14
19527.476 5
19528.140 3
19528.804 3
19529.469 9
19530.133 10
19530.797 8
19531.462 5
19532.126 9
19532.790 5
19533.455 6
19534.119 3
19534.783 4
19535.448 11
19536.112 10
19536.776 11
19537.441 7
19538.105 9
19538.770 8
19539.434 6
19540.099 6
19540.763 13
19541.427 11
19542.092 12
19542.756 16
19543.421 9
19544.086 3
19544.750 4
19545.415 7
19546.079 9
19546.744 7
19547.408 5
19548.073 9
19548.737 9
19549.402 5
19550.067 2
19550.731 3
19551.396 4
19552.061 4
19552.725 4
19553.390 4
19554.055 5
19554.719 2
19555.384 9
19556.049 11
19556.714 8
19557.378 9
19558.043 10
19558.708 14
19559.373 15
19560.037 11
19560.702 3
19561.367 4
19562.032 3
19562.697 7
19563.361 11
19564.026 23
19564.691 14
19565.356 8
19566.021 5
19566.686 7
19567.351 15
19568.016 15
19568.681 18
19569.346 16
19570.011 15
19570.676 12
19571.341 8
19572.006 2
19572.671 8
19573.336 13
19574.001 4
19574.666 4
19575.331 3
19575.996 12
19576.661 15
19577.326 9
19577.991 14
19578.656 11
19579.321 7
19579.986 8
19580.652 17
19581.317 26
19581.982 19
19582.647 10
19583.312 10
19583.977 9
19584.643 3
19585.308 9
19585.973 13
19586.638 14
19587.304 11
19587.969 10
19588.634 18
19589.299 10
19589.965 10
19590.630 6
19591.295 9
19591.961 8
19592.626 5
19593.291 9
19593.957 10
19594.622 9
19595.287 4
19595.953 4
19596.618 7
19597.284 6
19597.949 7
19598.615 13
19599.280 8
19599.946 3
19600.611 8
19601.276 7
19601.942 8
19602.607 8
19603.273 3
19603.939 12
19604.604 19
19605.270 19
19605.935 9
19606.601 31
19607.266 13
19607.932 7
19608.598 5
19609.263 1
19609.929 6
19610.595 6
19611.260 5
19611.926 10
19612.592 7
19613.257 7
19613.923 11
19614.589 10
19615.254 19
19615.920 13
19616.586 9
19617.252 11
19617.917 5
19618.583 5
19619.249 3
19619.915 9
19620.581 8
19621.246 8
19621.912 12
19622.578 13
19623.244 4
19623.910 11
19624.576 11
19625.242 7
19625.908 5
19626.574 13
19627.239 13
19627.905 17
19628.571 15
19629.237 12
19629.903 11
19630.569 9
19631.235 16
19631.901 9
19632.567 7
19633.233 7
19633.899 6
19634.565 7
19635.232 18
19635.898 16
19636.564 14
19637.230 13
19637.896 10
19638.562 7
19639.228 5
19639.894 2
19640.560 13
19641.227 14
19641.893 7
19642.559 9
19643.225 13
19643.891 24
19644.558 19
19645.224 20
19645.890 11
19646.556 9
19647.223 5
19647.889 4
19648.555 9
19649.222 3
19649.888 6
19650.554 5
19651.221 10
19651.887 8
19652.553 8
19653.220 12
19653.886 13
19654.552 9
19655.219 10
19655.885 9
19656.552 7
19657.218 10
19657.885 10
19658.551 11
19659.217 11
19659.884 10
19660.550 7
19661.217 3
19661.883 6
19662.550 24
19663.217 13
19663.883 25
19664.550 21
19665.216 15
19665.883 6
19666.549 5
19667.216 3
19667.883 4
19668.549 9
19669.216 10
19669.883 10
19670.549 16
19671.216 13
19671.883 9
19672.549 8
19673.216 6
19673.883 6
19674.550 6
19675.216 9
19675.883 14
19676.550 13
19677.217 9
19677.883 15
19678.550 13
19679.217 9
19679.884 9
19680.551 8
19681.217 2
19681.884 10
19682.551 19
19683.218 15
19683.885 13
19684.552 14
19685.219 11
19685.886 4
19686.553 3
19687.220 4
19687.887 9
19688.554 10
19689.221 19
19689.888 10
19690.555 3
19691.222 5
19691.889 1
19692.556 5
19693.223 10
19693.890 9
19694.557 3
19695.224 3
19695.891 10
19696.558 13
19697.225 10
19697.892 13
19698.559 11
19699.227 8
19699.894 7
19700.561 10
19701.228 6
19701.895 3
19702.563 3
19703.230 9
19703.897 8
19704.564 12
19705.231 16
19705.899 11
19706.566 3
19707.233 3
19707.901 8
19708.568 15
19709.235 13
19709.903 9
19710.570 8
19711.237 4
19711.905 0
19712.572 7
19713.239 11
19713.907 5
19714.574 10
19715.242 11
19715.909 4
19716.577 4
19717.244 11
19717.911 9
19718.579 12
19719.246 17
19719.914 14
19720.581 2
19721.249 5
19721.917 9
19722.584 7
19723.252 6
19723.919 4
19724.587 7
19725.254 8
19725.922 6
19726.590 4
19727.257 13
19727.925 15
19728.592 9
19729.260 4
19729.928 11
19730.596 9
19731.263 1
19731.931 10
19732.599 14
19733.266 13
19733.934 15
19734.602 11
19735.270 5
19735.937 11
19736.605 5
19737.273 12
19737.941 10
19738.609 7
19739.276 6
19739.944 7
19740.612 7
19741.280 3
19741.948 5
19742.616 1
19743.284 3
19743.952 4
19744.619 4
19745.287 8
19745.955 4
19746.623 9
19747.291 12
19747.959 7
19748.627 15
19749.295 18
19749.963 22
19750.631 31
19751.299 13
19751.967 12
19752.635 4
19753.303 16
19753.972 12
19754.640 16
19755.308 20
19755.976 11
19756.644 8
19757.312 7
19757.980 6
19758.648 4
19759.317 2
19759.985 6
19760.653 5
19761.321 3
19761.989 3
19762.658 5
19763.326 6
19763.994 8
19764.662 14
19765.331 16
19765.999 12
19766.667 2
19767.335 6
19768.004 4
19768.672 10
19769.340 4
19770.009 6
19770.677 2
19771.346 17
19772.014 10
19772.682 9
19773.351 19
19774.019 16
19774.688 13
19775.356 7
19776.024 23
19776.693 16
19777.361 16
19778.030 18
19778.698 14
19779.367 4
19780.035 3
19780.704 6
19781.372 9
19782.041 7
19782.710 6
19783.378 13
19784.047 12
19784.715 11
19785.384 12
19786.053 19
19786.721 12
19787.390 14
19788.059 11
19788.727 12
19789.396 11
19790.065 14
19790.733 5
19791.402 10
19792.071 10
19792.739 13
19793.408 9
19794.077 12
19794.746 6
19795.414 7
19796.083 3
19796.752 2
19797.421 2
19798.090 3
19798.759 3
19799.427 3
19800.096 1
19800.765 1
19801.434 7
19802.103 9
19802.772 8
19803.441 2
19804.110 8
19804.779 12
19805.448 9
19806.116 6
19806.785 4
19807.454 4
19808.123 8
19808.792 7
19809.461 8
19810.130 8
19810.800 15
19811.469 15
19812.138 6
19812.807 2
19813.476 3
19814.145 8
19814.814 5
19815.483 6
19816.152 7
19816.821 12
19817.491 14
19818.160 10
19818.829 11
19819.498 6
19820.167 5
19820.836 1
19821.506 4
19822.175 10
19822.844 4
19823.513 8
19824.183 3
19824.852 0
19825.521 7
19826.191 6
19826.860 9
19827.529 4
19828.198 2
19828.868 5
19829.537 2
19830.207 7
19830.876 7
19831.545 7
19832.215 7
19832.884 2
19833.554 5
19834.223 16
19834.892 11
19835.562 9
19836.231 15
19836.901 15
19837.570 10
19838.240 13
19838.909 14
19839.579 8
19840.248 5
19840.918 8
19841.588 8
19842.257 7
19842.927 10
19843.596 18
19844.266 17
19844.935 6
19845.605 0
19846.275 7
19846.944 18
19847.614 17
19848.284 15
19848.953 13
19849.623 9
19850.293 5
19850.963 6
19851.632 2
19852.302 2
19852.972 8
19853.641 8
19854.311 7
19854.981 10
19855.651 10
19856.321 11
19856.990 7
19857.660 2
19858.330 8
19859.000 5
19859.670 17
19860.340 11
19861.010 10
19861.680 2
19862.349 4
19863.019 8
19863.689 10
19864.359 7
19865.029 7
19865.699 11
19866.369 13
19867.039 15
19867.709 15
19868.379 9
19869.049 7
19869.719 15
19870.389 14
19871.059 7
19871.729 5
19872.399 1
19873.070 5
19873.740 12
19874.410 11
19875.080 12
19875.750 16
19876.420 12
19877.090 6
19877.760 4
19878.431 9
19879.101 9
19879.771 8
19880.441 9
19881.111 2
19881.782 7
19882.452 4
19883.122 12
19883.792 11
19884.463 7
19885.133 4
19885.803 10
19886.474 7
19887.144 9
19887.814 9
19888.485 13
19889.155 7
19889.825 6
19890.496 3
19891.166 15
19891.837 15
19892.507 15
19893.177 12
19893.848 6
19894.518 10
19895.189 19
19895.859 13
19896.530 10
19897.200 12
19897.871 4
19898.541 6
19899.212 6
19899.882 6
19900.553 8
19901.223 6
19901.894 8
19902.565 8
19903.235 5
19903.906 5
19904.576 7
19905.247 7
19905.918 13
19906.588 10
19907.259 8
19907.930 13
19908.600 8
19909.271 10
19909.942 19
19910.613 15
19911.283 7
19911.954 5
19912.625 10
19913.296 9
19913.966 4
19914.637 11
19915.308 16
19915.979 20
19916.650 18
19917.320 7
19917.991 3
19918.662 6
19919.333 6
19920.004 14
19920.675 25
19921.346 14
19922.017 10
19922.687 5
19923.358 9
19924.029 5
19924.700 9
19925.371 6
19926.042 5
19926.713 7
19927.384 11
19928.055 11
19928.726 14
19929.397 17
19930.068 22
19930.739 21
19931.411 12
19932.082 10
19932.753 12
19933.424 8
19934.095 15
19934.766 12
19935.437 3
19936.108 11
19936.780 12
19937.451 12
19938.122 15
19938.793 10
19939.464 11
19940.136 6
19940.807 6
19941.478 16
19942.149 27
19942.820 23
19943.492 14
19944.163 26
19944.834 22
19945.506 20
19946.177 10
19946.848 5
19947.520 5
19948.191 6
19948.862 8
19949.534 13
19950.205 10
19950.877 9
19951.548 13
19952.219 13
19952.891 18
19953.562 9
19954.234 7
19954.905 8
19955.577 7
19956.248 7
19956.920 4
19957.591 7
19958.263 6
19958.934 8
19959.606 9
19960.277 11
19960.949 18
19961.620 18
19962.292 12
19962.964 14
19963.635 11
19964.307 7
19964.979 3
19965.650 2
19966.322 12
19966.994 16
19967.665 14
19968.337 6
19969.009 6
19969.680 3
19970.352 4
19971.024 10
19971.696 9
19972.367 4
19973.039 6
19973.711 6
19974.383 12
19975.054 12
19975.726 9
19976.398 18
19977.070 15
19977.742 6
19978.414 4
19979.086 12
19979.757 4
19980.429 6
19981.101 10
19981.773 12
19982.445 11
19983.117 17
19983.789 14
19984.461 17
19985.133 13
19985.805 9
19986.477 15
19987.149 13
19987.821 8
19988.493 18
19989.165 13
19989.837 9
19990.509 3
19991.181 3
19991.853 10
19992.525 9
19993.198 5
19993.870 6
19994.542 4
19995.214 3
19995.886 13
19996.558 11
19997.230 7
19997.903 12
19998.575 16
19999.247 6
19999.919 10
20000.591 8
20001.264 6
20001.936 12
20002.608 15
20003.281 13
20003.953 8
20004.625 7
20005.297 10
20005.970 3
20006.642 4
20007.314 3
20007.987 11
20008.659 16
20009.332 17
20010.004 14
20010.676 15
20011.349 17
20012.021 13
20012.694 12
20013.366 11
20014.039 10
20014.711 7
20015.384 6
20016.056 8
20016.729 12
20017.401 9
20018.074 4
20018.746 4
20019.419 8
20020.091 4
20020.764 13
20021.436 9
20022.109 10
20022.782 8
20023.454 8
20024.127 8
20024.800 3
20025.472 18
20026.145 22
20026.818 21
20027.490 12
20028.163 7
20028.836 9
20029.508 13
20030.181 8
20030.854 6
20031.527 12
20032.199 4
20032.872 7
20033.545 6
20034.218 13
20034.891 8
20035.563 1
20036.236 2
20036.909 1
20037.582 7
20038.255 8
20038.928 11
20039.601 8
20040.273 11
20040.946 8
20041.619 5
20042.292 6
20042.965 9
20043.638 10
20044.311 12
20044.984 7
20045.657 8
20046.330 10
20047.003 8
20047.676 2
20048.349 0
20049.022 2
20049.695 8
20050.368 10
20051.041 8
20051.714 9
20052.388 14
20053.061 9
20053.734 10
20054.407 9
20055.080 10
20055.753 12
20056.426 9
20057.100 8
20057.773 5
20058.446 15
20059.119 12
20059.793 6
20060.466 5
20061.139 6
20061.812 5
20062.486 5
20063.159 6
20063.832 6
20064.505 5
20065.179 12
20065.852 11
20066.525 13
20067.199 8
20067.872 10
20068.546 11
20069.219 6
20069.892 6
20070.566 4
20071.239 7
20071.913 5
20072.586 6
20073.259 4
20073.933 6
20074.606 10
20075.280 7
20075.953 12
20076.627 19
20077.300 17
20077.974 13
20078.648 8
20079.321 8
20079.995 5
20080.668 6
20081.342 6
20082.015 10
20082.689 8
20083.363 3
20084.036 1
20084.710 4
20085.384 4
20086.057 12
20086.731 6
20087.405 5
20088.078 5
20088.752 9
20089.426 9
20090.100 5
20090.773 7
20091.447 7
20092.121 9
20092.795 11
20093.468 9
20094.142 11
20094.816 8
20095.490 8
20096.164 7
20096.838 8
20097.511 8
20098.185 8
20098.859 16
20099.533 10
20100.207 6
20100.881 7
20101.555 10
20102.229 3
20102.903 6
20103.577 7
20104.251 3
20104.925 1
20105.599 4
20106.273 4
20106.947 3
20107.621 5
20108.295 5
20108.969 3
20109.643 12
20110.317 7
20110.991 10
20111.665 14
20112.339 9
20113.013 18
20113.688 21
20114.362 9
20115.036 11
20115.710 11
20116.384 15
20117.058 13
20117.733 9
20118.407 4
20119.081 5
20119.755 10
20120.429 15
20121.104 19
20121.778 12
20122.452 6
20123.127 5
20123.801 7
20124.475 8
20125.150 3
20125.824 4
20126.498 6
20127.173 8
20127.847 16
20128.521 14
20129.196 14
20129.870 10
20130.545 10
20131.219 15
20131.893 8
20132.568 3
20133.242 9
20133.917 11
20134.591 27
20135.266 13
20135.940 6
20136.615 5
20137.289 2
20137.964 1
20138.638 0
20139.313 2
20139.988 2
20140.662 2
20141.337 0
20142.011 0
20142.686 13
20143.361 15
20144.035 13
20144.710 7
20145.385 6
20146.059 4
20146.734 6
20147.409 16
20148.083 10
20148.758 4
20149.433 11
20150.108 12
20150.782 9
20151.457 13
20152.132 14
20152.807 7
20153.481 4
20154.156 4
20154.831 7
20155.506 5
20156.181 9
20156.856 7
20157.530 6
20158.205 7
20158.880 8
20159.555 13
20160.230 7
20160.905 6
20161.580 5
20162.255 7
20162.930 6
20163.605 7
20164.280 5
20164.955 5
20165.630 14
20166.305 18
20166.980 9
20167.655 17
20168.330 25
20169.005 21
20169.680 15
20170.355 9
20171.030 7
20171.705 12
20172.380 11
20173.056 7
20173.731 3
20174.406 4
20175.081 7
20175.756 10
20176.431 10
20177.107 15
20177.782 6
20178.457 6
20179.132 9
20179.807 16
20180.483 11
20181.158 6
20181.833 5
20182.509 2
20183.184 2
20183.859 7
20184.534 8
20185.210 5
20185.885 3
20186.560 12
20187.236 16
20187.911 4
20188.587 5
20189.262 14
20189.937 7
20190.613 10
20191.288 22
20191.964 26
20192.639 18
20193.315 22
20193.990 17
20194.666 8
20195.341 7
20196.017 11
20196.692 20
20197.368 14
20198.043 5
20198.719 1
20199.394 2
20200.070 4
20200.746 7
20201.421 12
20202.097 12
20202.772 13
20203.448 13
20204.124 15
20204.799 5
20205.475 7
20206.151 10
20206.826 7
20207.502 6
20208.178 14
20208.854 8
20209.529 6
20210.205 3
20210.881 6
20211.557 4
20212.232 4
20212.908 4
20213.584 8
20214.260 7
20214.936 7
20215.611 6
20216.287 5
20216.963 12
20217.639 8
20218.315 10
20218.991 6
20219.667 3
20220.343 4
20221.019 6
20221.694 2
20222.370 0
20223.046 4
20223.722 9
20224.398 4
20225.074 5
20225.750 5
20226.426 8
20227.102 8
20227.778 10
20228.454 7
20229.131 4
20229.807 2
20230.483 8
20231.159 9
20231.835 4
20232.511 11
20233.187 5
20233.863 7
20234.539 8
20235.216 8
20235.892 11
20236.568 9
20237.244 4
20237.920 5
20238.597 6
20239.273 5
20239.949 4
20240.625 5
20241.302 8
20241.978 9
20242.654 8
20243.331 12
20244.007 10
20244.683 12
20245.360 9
20246.036 18
20246.712 7
20247.389 0
20248.065 4
20248.741 4
20249.418 4
20250.094 11
20250.771 10
20251.447 8
20252.124 8
20252.800 5
20253.476 7
20254.153 10
20254.829 9
20255.506 5
20256.182 4
20256.859 3
20257.536 2
20258.212 5
20258.889 6
20259.565 4
20260.242 7
20260.918 19
20261.595 13
20262.272 9
20262.948 7
20263.625 14
20264.302 14
20264.978 8
20265.655 5
20266.332 18
20267.008 13
20267.685 8
20268.362 7
20269.038 4
20269.715 2
20270.392 8
20271.069 5
20271.745 6
20272.422 8
20273.099 8
20273.776 10
20274.453 10
20275.130 5
20275.806 4
20276.483 4
20277.160 13
20277.837 6
20278.514 2
20279.191 12
20279.868 7
20280.545 2
20281.222 7
20281.899 5
20282.575 3
20283.252 4
20283.929 4
20284.606 5
20285.283 6
20285.960 9
20286.637 3
20287.314 4
20287.992 11
20288.669 10
20289.346 9
20290.023 1
20290.700 3
20291.377 8
20292.054 5
20292.731 8
20293.408 9
20294.085 4
20294.763 10
20295.440 8
20296.117 9
20296.794 5
20297.471 6
20298.149 4
20298.826 7
20299.503 13
20300.180 14
20300.858 20
20301.535 29
20302.212 21
20302.889 32
20303.567 11
20304.244 10
20304.921 9
20305.599 8
20306.276 19
20306.953 15
20307.631 10
20308.308 5
20308.986 8
20309.663 10
20310.340 6
20311.018 6
20311.695 5
20312.373 8
20313.050 9
20313.728 10
20314.405 9
20315.083 6
20315.760 8
20316.438 7
20317.115 5
20317.793 14
20318.470 8
20319.148 8
20319.826 8
20320.503 8
20321.181 4
20321.858 5
20322.536 14
20323.214 13
20323.891 9
20324.569 4
20325.247 4
20325.924 6
20326.602 4
20327.280 4
20327.957 4
20328.635 9
20329.313 9
20329.991 9
20330.668 5
20331.346 10
20332.024 18
20332.702 16
20333.380 16
20334.057 10
20334.735 7
20335.413 2
20336.091 7
20336.769 4
20337.447 4
20338.124 7
20338.802 13
20339.480 23
20340.158 9
20340.836 6
20341.514 1
20342.192 4
20342.870 6
20343.548 4
20344.226 6
20344.904 7
20345.582 6
20346.260 5
20346.938 5
20347.616 15
20348.294 12
20348.972 4
20349.650 14
20350.328 10
20351.006 4
20351.685 8
20352.363 15
20353.041 12
20353.719 10
20354.397 3
20355.075 2
20355.753 9
20356.432 6
20357.110 3
20357.788 9
20358.466 6
20359.145 4
20359.823 6
20360.501 3
20361.179 18
20361.858 19
20362.536 13
20363.214 12
20363.892 14
20364.571 16
20365.249 15
20365.927 9
20366.606 8
20367.284 8
20367.963 5
20368.641 10
20369.319 17
20369.998 20
20370.676 13
20371.355 7
20372.033 9
20372.712 5
20373.390 6
20374.069 10
20374.747 8
20375.426 7
20376.104 8
20376.783 5
20377.461 12
20378.140 8
20378.818 10
20379.497 6
20380.175 10
20380.854 11
20381.533 11
20382.211 10
20382.890 3
20383.568 7
20384.247 10
20384.926 5
20385.604 7
20386.283 13
20386.962 9
20387.641 10
20388.319 6
20388.998 3
20389.677 1
20390.356 5
20391.034 1
20391.713 10
20392.392 11
20393.071 16
20393.749 15
20394.428 8
20395.107 7
20395.786 10
20396.465 7
20397.144 7
20397.823 9
20398.501 9
20399.180 4
20399.859 4
20400.538 5
20401.217 9
20401.896 5
20402.575 14
20403.254 28
20403.933 22
20404.612 12
20405.291 9
20405.970 6
20406.649 16
20407.328 18
20408.007 10
20408.686 7
20409.365 8
20410.044 9
20410.723 7
20411.403 9
20412.082 5
20412.761 1
20413.440 2
20414.119 3
20414.798 2
20415.477 7
20416.157 3
20416.836 2
20417.515 3
20418.194 2
20418.873 2
20419.553 7
20420.232 9
20420.911 13
20421.590 13
20422.270 12
20422.949 12
20423.628 4
20424.308 4
20424.987 7
20425.666 4
20426.346 3
20427.025 4
20427.704 12
20428.384 17
20429.063 10
20429.743 5
20430.422 7
20431.101 5
20431.781 8
20432.460 7
20433.140 6
20433.819 4
20434.499 4
20435.178 1
20435.858 5
20436.537 10
20437.217 12
20437.896 10
20438.576 12
20439.256 9
20439.935 5
20440.615 7
20441.294 8
20441.974 9
20442.654 4
20443.333 2
20444.013 9
20444.693 9
20445.372 8
20446.052 6
20446.732 10
20447.411 12
20448.091 8
20448.771 7
20449.450 4
20450.130 3
20450.810 3
20451.490 2
20452.169 7
20452.849 7
20453.529 19
20454.209 20
20454.889 9
20455.569 8
20456.248 11
20456.928 15
20457.608 7
20458.288 9
20458.968 2
20459.648 4
20460.328 6
20461.008 2
20461.688 2
20462.368 5
20463.048 5
20463.728 4
20464.408 7
20465.088 8
20465.768 7
20466.448 1
20467.128 2
20467.808 5
20468.488 19
20469.168 10
20469.848 10
20470.528 5
20471.208 14
20471.888 11
20472.568 19
20473.248 13
20473.928 11
20474.609 14
20475.289 14
20475.969 9
20476.649 7
20477.329 7
20478.010 4
20478.690 7
20479.370 5
20480.050 2
20480.731 1
20481.411 2
20482.091 4
20482.771 9
20483.452 8
20484.132 8
20484.812 4
20485.493 12
20486.173 30
20486.853 20
20487.534 17
20488.214 11
20488.895 10
20489.575 12
20490.255 9
20490.936 12
20491.616 5
20492.297 1
20492.977 4
20493.658 12
20494.338 17
20495.019 17
20495.699 10
20496.380 12
20497.060 11
20497.741 9
20498.421 6
20499.102 3
20499.782 8
20500.463 8
20501.144 4
20501.824 11
20502.505 10
20503.185 3
20503.866 9
20504.547 8
20505.227 6
20505.908 4
20506.589 3
20507.269 7
20507.950 7
20508.631 3
20509.312 5
20509.992 8
20510.673 6
20511.354 5
20512.035 5
20512.715 5
20513.396 0
20514.077 9
20514.758 5
20515.439 7
20516.120 5
20516.800 4
20517.481 5
20518.162 4
20518.843 7
20519.524 4
20520.205 5
20520.886 6
20521.567 7
20522.248 5
20522.929 4
20523.610 3
20524.291 9
20524.972 8
20525.653 4
20526.334 0
20527.015 0
20527.696 6
20528.377 8
20529.058 8
20529.739 7
20530.420 6
20531.101 5
20531.782 5
20532.463 7
20533.144 8
20533.825 3
20534.507 6
20535.188 12
20535.869 8
20536.550 14
20537.231 8
20537.912 7
20538.594 7
20539.275 9
20539.956 7
20540.637 15
20541.319 9
20542.000 14
20542.681 14
20543.363 10
20544.044 12
20544.725 14
20545.407 14
20546.088 11
20546.769 10
20547.451 9
20548.132 10
20548.813 9
20549.495 8
20550.176 4
20550.858 6
20551.539 14
20552.220 10
20552.902 5
20553.583 2
20554.265 8
20554.946 14
20555.628 8
20556.309 12
20556.991 9
20557.672 20
20558.354 11
20559.035 5
20559.717 7
20560.399 8
20561.080 5
20561.762 9
20562.443 6
20563.125 7
20563.807 9
20564.488 14
20565.170 7
20565.852 7
20566.533 6
20567.215 10
20567.897 4
20568.578 4
20569.260 6
20569.942 6
20570.624 3
20571.305 3
20571.987 5
20572.669 2
20573.351 7
20574.033 8
20574.714 3
20575.396 5
20576.078 11
20576.760 5
20577.442 10
20578.124 4
20578.806 5
20579.487 12
20580.169 16
20580.851 12
20581.533 10
20582.215 9
20582.897 12
20583.579 12
20584.261 9
20584.943 11
20585.625 5
20586.307 4
20586.989 5
20587.671 9
20588.353 6
20589.035 9
20589.717 10
20590.399 10
20591.081 8
20591.763 7
20592.446 4
20593.128 10
20593.810 7
20594.492 6
20595.174 4
20595.856 8
20596.538 9
20597.221 7
20597.903 8
20598.585 1
20599.267 5
20599.950 7
20600.632 8
20601.314 10
20601.996 10
20602.679 5
20603.361 5
20604.043 12
20604.725 9
20605.408 7
20606.090 3
20606.773 0
20607.455 5
20608.137 10
20608.820 4
20609.502 3
20610.184 7
20610.867 7
20611.549 11
20612.232 17
20612.914 8
20613.597 5
20614.279 0
20614.962 4
20615.644 5
20616.327 3
20617.009 2
20617.692 2
20618.374 6
20619.057 12
20619.739 6
20620.422 10
20621.104 9
20621.787 5
20622.470 10
20623.152 8
20623.835 5
20624.517 7
20625.200 3
20625.883 5
20626.565 6
20627.248 5
20627.931 5
20628.614 4
20629.296 7
20629.979 4
20630.662 10
20631.345 14
20632.027 21
20632.710 22
20633.393 14
20634.076 13
20634.758 8
20635.441 8
20636.124 6
20636.807 18
20637.490 11
20638.173 6
20638.856 12
20639.538 17
20640.221 14
20640.904 19
20641.587 11
20642.270 12
20642.953 6
20643.636 4
20644.319 6
20645.002 7
20645.685 22
20646.368 11
20647.051 8
20647.734 9
20648.417 9
20649.100 12
20649.783 10
20650.466 8
20651.149 7
20651.832 7
20652.515 11
20653.199 7
20653.882 4
20654.565 5
20655.248 4
20655.931 3
20656.614 1
20657.298 5
20657.981 6
20658.664 0
20659.347 4
20660.030 1
20660.714 9
20661.397 18
20662.080 13
20662.763 7
20663.447 5
20664.130 0
20664.813 7
20665.497 7
20666.180 10
20666.863 11
20667.547 8
20668.230 12
20668.913 7
20669.597 7
20670.280 7
20670.964 9
20671.647 3
20672.330 13
20673.014 12
20673.697 7
20674.381 7
20675.064 13
20675.748 3
20676.431 2
20677.115 6
20677.798 11
20678.482 9
20679.165 7
20679.849 8
20680.532 12
20681.216 5
20681.900 3
20682.583 1
20683.267 11
20683.950 9
20684.634 3
20685.318 9
20686.001 14
20686.685 16
20687.369 14
20688.052 12
20688.736 8
20689.420 5
20690.104 9
20690.787 8
20691.471 15
20692.155 10
20692.839 7
20693.522 19
20694.206 10
20694.890 10
20695.574 5
20696.258 7
20696.941 1
20697.625 4
20698.309 9
20698.993 8
20699.677 4
20700.361 6
20701.045 5
20701.729 7
20702.413 10
20703.097 9
20703.781 9
20704.464 3
20705.148 4
20705.832 7
20706.516 21
20707.200 16
20707.884 23
20708.568 20
20709.253 14
20709.937 17
20710.621 13
20711.305 14
20711.989 9
20712.673 6
20713.357 1
20714.041 3
20714.725 14
20715.409 6
20716.094 5
20716.778 10
20717.462 12
20718.146 28
20718.830 20
20719.515 16
20720.199 15
20720.883 6
20721.567 6
20722.251 4
20722.936 2
20723.620 10
20724.304 7
20724.989 10
20725.673 3
20726.357 3
20727.042 11
20727.726 14
20728.410 5
20729.095 5
20729.779 7
20730.463 11
20731.148 3
20731.832 10
20732.517 12
20733.201 11
20733.886 7
20734.570 4
20735.254 14
20735.939 21
20736.623 13
20737.308 6
20737.992 11
20738.677 13
20739.362 4
20740.046 4
20740.731 7
20741.415 6
20742.100 7
20742.784 2
20743.469 9
20744.154 4
20744.838 4
20745.523 11
20746.208 8
20746.892 17
20747.577 11
20748.262 1
20748.946 3
20749.631 5
20750.316 19
20751.000 15
20751.685 7
20752.370 16
20753.055 16
20753.739 11
20754.424 7
20755.109 7
20755.794 1
20756.479 9
20757.164 7
20757.848 5
20758.533 3
20759.218 5
20759.903 9
20760.588 6
20761.273 5
20761.958 6
20762.643 6
20763.328 5
20764.012 6
20764.697 15
20765.382 16
20766.067 14
20766.752 10
20767.437 12
20768.122 12
20768.807 6
20769.492 10
20770.177 6
20770.863 9
20771.548 20
20772.233 12
20772.918 6
20773.603 3
20774.288 2
20774.973 8
20775.658 9
20776.343 1
20777.029 5
20777.714 7
20778.399 3
20779.084 6
20779.769 3
20780.455 14
20781.140 10
20781.825 5
20782.510 4
20783.196 10
20783.881 22
20784.566 13
20785.251 9
20785.937 4
20786.622 2
20787.307 8
20787.993 16
20788.678 13
20789.363 11
20790.049 7
20790.734 7
20791.420 5
20792.105 3
20792.790 0
20793.476 3
20794.161 12
20794.847 8
20795.532 3
20796.218 3
20796.903 4
20797.589 0
20798.274 4
20798.960 5
20799.645 4
20800.331 5
20801.016 5
20801.702 6
20802.387 7
20803.073 5
20803.759 8
20804.444 3
20805.130 2
20805.816 1
20806.501 5
20807.187 3
20807.872 5
20808.558 9
20809.244 6
20809.930 5
20810.615 4
20811.301 6
20811.987 3
20812.672 8
20813.358 3
20814.044 8
20814.730 4
20815.416 6
20816.101 6
20816.787 8
20817.473 8
20818.159 7
20818.845 6
20819.531 5
20820.216 4
20820.902 2
20821.588 5
20822.274 2
20822.960 6
20823.646 7
20824.332 5
20825.018 2
20825.704 2
20826.390 9
20827.076 8
20827.762 13
20828.448 10
20829.134 4
20829.820 2
20830.506 5
20831.192 6
20831.878 6
20832.564 8
20833.250 15
20833.936 4
20834.622 4
20835.308 5
20835.995 14
20836.681 6
20837.367 3
20838.053 5
20838.739 3
20839.425 2
20840.112 2
20840.798 4
20841.484 6
20842.170 5
20842.857 15
20843.543 10
20844.229 10
20844.915 6
20845.602 5
20846.288 6
20846.974 6
20847.661 8
20848.347 3
20849.033 5
20849.720 3
20850.406 10
20851.092 18
20851.779 11
20852.465 7
20853.152 5
20853.838 1
20854.524 2
20855.211 1
20855.897 7
20856.584 1
20857.270 6
20857.957 6
20858.643 7
20859.330 11
20860.016 8
20860.703 14
20861.389 13
20862.076 2
20862.763 12
20863.449 12
20864.136 7
20864.822 9
20865.509 7
20866.196 9
20866.882 9
20867.569 12
20868.256 15
20868.942 3
20869.629 15
20870.316 13
20871.002 7
20871.689 2
20872.376 3
20873.063 5
20873.749 11
20874.436 3
20875.123 3
20875.810 4
20876.496 4
20877.183 3
20877.870 1
20878.557 4
20879.244 8
20879.931 7
20880.617 9
20881.304 3
20881.991 4
20882.678 10
20883.365 11
20884.052 8
20884.739 5
20885.426 2
20886.113 8
20886.800 17
20887.487 12
20888.174 5
20888.861 2
20889.548 6
20890.235 2
20890.922 3
20891.609 6
20892.296 5
20892.983 3
20893.670 6
20894.357 3
20895.044 7
20895.731 13
20896.418 10
20897.106 6
20897.793 11
20898.480 8
20899.167 2
20899.854 4
20900.541 4
20901.229 1
20901.916 1
20902.603 5
20903.290 7
20903.978 8
20904.665 5
20905.352 8
20906.039 13
20906.727 6
20907.414 5
20908.101 3
20908.789 2
20909.476 4
20910.163 4
20910.851 2
20911.538 4
20912.225 6
20912.913 1
20913.600 1
20914.288 2
20914.975 6
20915.663 1
20916.350 9
20917.037 6
20917.725 4
20918.412 5
20919.100 8
20919.787 11
20920.475 16
20921.163 14
20921.850 13
20922.538 2
20923.225 2
20923.913 8
20924.600 13
20925.288 12
20925.976 9
20926.663 11
20927.351 8
20928.038 3
20928.726 4
20929.414 4
20930.101 8
20930.789 7
20931.477 2
20932.165 4
20932.852 10
20933.540 5
20934.228 8
20934.916 7
20935.603 7
20936.291 9
20936.979 4
20937.667 5
20938.354 8
20939.042 7
20939.730 5
20940.418 1
20941.106 10
20941.794 9
20942.482 19
20943.170 14
20943.857 14
20944.545 8
20945.233 7
20945.921 9
20946.609 7
20947.297 3
20947.985 5
20948.673 6
20949.361 4
20950.049 8
20950.737 4
20951.425 2
20952.113 3
20952.801 2
20953.489 4
20954.177 4
20954.865 6
20955.554 13
20956.242 12
20956.930 2
20957.618 5
20958.306 4
20958.994 20
20959.682 20
20960.371 14
20961.059 10
20961.747 8
20962.435 5
20963.123 7
20963.812 11
20964.500 10
20965.188 11
20965.876 21
20966.565 17
20967.253 10
20967.941 5
20968.630 3
20969.318 3
20970.006 7
20970.695 9
20971.383 8
20972.071 8
20972.760 8
20973.448 6
20974.136 11
20974.825 6
20975.513 3
20976.202 3
20976.890 5
20977.579 6
20978.267 9
20978.956 10
20979.644 9
20980.333 14
20981.021 6
20981.710 1
20982.398 4
20983.087 9
20983.775 5
20984.464 3
20985.152 7
20985.841 4
20986.530 9
20987.218 8
20987.907 5
20988.596 4
20989.284 2
20989.973 2
20990.661 1
20991.350 3
20992.039 6
20992.728 14
20993.416 7
20994.105 4
20994.794 4
20995.483 3
20996.171 5
20996.860 7
20997.549 12
20998.238 4
20998.926 4
20999.615 0
21000.304 4
21000.993 3
21001.682 0
21002.371 4
21003.060 6
21003.748 6
21004.437 10
21005.126 5
21005.815 1
21006.504 5
21007.193 9
21007.882 9
21008.571 7
21009.260 12
21009.949 7
21010.638 7
21011.327 10
21012.016 8
21012.705 7
21013.394 7
21014.083 10
21014.772 7
21015.461 2
21016.150 1
21016.839 0
21017.529 11
21018.218 6
21018.907 5
21019.596 8
21020.285 6
21020.974 7
21021.664 6
21022.353 2
21023.042 1
21023.731 3
21024.420 6
21025.110 9
21025.799 7
21026.488 7
21027.177 8
21027.867 2
21028.556 2
21029.245 2
21029.935 6
21030.624 9
21031.313 4
21032.003 2
21032.692 2
21033.381 5
21034.071 2
21034.760 4
21035.450 2
21036.139 8
21036.828 8
21037.518 7
21038.207 7
21038.897 9
21039.586 8
21040.276 2
21040.965 10
21041.655 11
21042.344 2
21043.034 2
21043.723 5
21044.413 6
21045.102 7
21045.792 7
21046.482 5
21047.171 5
21047.861 6
21048.550 2
21049.240 13
21049.930 7
21050.619 3
21051.309 5
21051.999 0
21052.688 4
21053.378 5
21054.068 6
21054.758 6
21055.447 9
21056.137 5
21056.827 5
21057.517 2
21058.206 1
21058.896 1
21059.586 1
21060.276 2
21060.966 6
21061.655 5
21062.345 10
21063.035 4
21063.725 3
21064.415 4
21065.105 0
21065.795 9
21066.485 4
21067.175 6
21067.864 4
21068.554 9
21069.244 2
21069.934 1
21070.624 3
21071.314 3
21072.004 8
21072.694 3
21073.384 7
21074.074 9
21074.764 7
21075.455 1
21076.145 7
21076.835 7
21077.525 4
21078.215 5
21078.905 6
21079.595 6
21080.285 17
21080.975 11
21081.666 5
21082.356 4
21083.046 8
21083.736 4
21084.426 4
21085.117 12
21085.807 9
21086.497 7
21087.187 11
21087.878 9
21088.568 15
21089.258 6
21089.948 7
21090.639 5
21091.329 0
21092.019 6
21092.710 11
21093.400 11
21094.090 9
21094.781 9
21095.471 2
21096.162 6
21096.852 5
21097.543 5
21098.233 6
21098.923 4
21099.614 3
21100.304 4
[truncated: 19,571 more chars]
