# Supplementary material for: LIMPIC: a computational method for the separation of protein MALDI-TOF-MS signals from noise
Source: BMC Bioinformatics. 2007 Mar 26;8:101. doi: 10.1186/1471-2105-8-101 (PMC1847688; doi:10.1186/1471-2105-8-101)
Supplement: Additional File 2 — Compressed archive of 30 text files, containing MALDI-TOF-MS data acquired from in-vitro protein mixtures. The text files are arranged in 6 folders, each referring to a different cytochrome C concentration. [file 1471-2105-8-101-S2.zip › SOL_5_TXT/SOL_calib_08b.txt]

4991.219 0
4991.554 0
4991.890 0
4992.226 0
4992.562 0
4992.898 0
4993.234 0
4993.569 0
4993.905 209
4994.241 227
4994.577 242
4994.913 245
4995.249 300
4995.585 352
4995.921 365
4996.257 330
4996.593 267
4996.928 273
4997.264 277
4997.600 331
4997.936 287
4998.272 232
4998.608 207
4998.944 220
4999.281 264
4999.617 261
4999.953 249
5000.289 266
5000.625 261
5000.961 265
5001.297 259
5001.633 282
5001.969 323
5002.305 321
5002.642 296
5002.978 279
5003.314 256
5003.650 277
5003.986 269
5004.322 288
5004.659 329
5004.995 281
5005.331 273
5005.667 274
5006.004 291
5006.340 285
5006.676 287
5007.013 264
5007.349 263
5007.685 290
5008.022 312
5008.358 313
5008.694 275
5009.031 286
5009.367 311
5009.703 292
5010.040 278
5010.376 274
5010.713 276
5011.049 260
5011.385 276
5011.722 275
5012.058 270
5012.395 297
5012.731 234
5013.068 205
5013.404 211
5013.741 263
5014.077 299
5014.414 284
5014.751 301
5015.087 297
5015.424 307
5015.760 313
5016.097 296
5016.434 280
5016.770 258
5017.107 226
5017.443 206
5017.780 249
5018.117 270
5018.453 267
5018.790 254
5019.127 227
5019.464 277
5019.800 243
5020.137 258
5020.474 276
5020.811 301
5021.147 302
5021.484 304
5021.821 310
5022.158 286
5022.495 262
5022.831 239
5023.168 272
5023.505 288
5023.842 286
5024.179 285
5024.516 289
5024.853 295
5025.190 298
5025.526 308
5025.863 307
5026.200 258
5026.537 281
5026.874 233
5027.211 240
5027.548 252
5027.885 249
5028.222 231
5028.559 202
5028.896 229
5029.233 236
5029.570 210
5029.907 204
5030.245 217
5030.582 250
5030.919 312
5031.256 321
5031.593 290
5031.930 263
5032.267 230
5032.604 251
5032.942 250
5033.279 284
5033.616 335
5033.953 316
5034.290 278
5034.628 293
5034.965 278
5035.302 240
5035.639 277
5035.977 286
5036.314 298
5036.651 321
5036.988 342
5037.326 349
5037.663 301
5038.000 331
5038.338 322
5038.675 297
5039.013 289
5039.350 287
5039.687 289
5040.025 262
5040.362 252
5040.700 236
5041.037 267
5041.374 288
5041.712 332
5042.049 322
5042.387 303
5042.724 343
5043.062 300
5043.399 333
5043.737 317
5044.075 273
5044.412 304
5044.750 299
5045.087 276
5045.425 275
5045.762 256
5046.100 250
5046.438 310
5046.775 284
5047.113 282
5047.451 279
5047.788 284
5048.126 292
5048.464 295
5048.801 300
5049.139 272
5049.477 252
5049.814 263
5050.152 239
5050.490 278
5050.828 253
5051.165 246
5051.503 301
5051.841 318
5052.179 304
5052.517 289
5052.855 250
5053.192 249
5053.530 299
5053.868 309
5054.206 342
5054.544 333
5054.882 311
5055.220 261
5055.558 239
5055.896 219
5056.234 206
5056.572 206
5056.909 210
5057.247 204
5057.585 208
5057.923 197
5058.261 207
5058.600 252
5058.938 209
5059.276 202
5059.614 259
5059.952 319
5060.290 280
5060.628 230
5060.966 263
5061.304 275
5061.642 277
5061.980 299
5062.319 303
5062.657 326
5062.995 311
5063.333 307
5063.671 301
5064.009 264
5064.348 232
5064.686 253
5065.024 227
5065.362 232
5065.701 215
5066.039 210
5066.377 236
5066.716 320
5067.054 333
5067.392 286
5067.731 301
5068.069 312
5068.407 288
5068.746 253
5069.084 262
5069.422 252
5069.761 259
5070.099 271
5070.438 263
5070.776 220
5071.114 257
5071.453 276
5071.791 291
5072.130 292
5072.468 296
5072.807 322
5073.145 286
5073.484 247
5073.822 258
5074.161 248
5074.500 246
5074.838 207
5075.177 192
5075.515 220
5075.854 216
5076.193 178
5076.531 183
5076.870 199
5077.208 231
5077.547 208
5077.886 186
5078.224 192
5078.563 192
5078.902 217
5079.241 238
5079.579 216
5079.918 239
5080.257 246
5080.596 252
5080.934 266
5081.273 300
5081.612 270
5081.951 239
5082.290 285
5082.628 285
5082.967 289
5083.306 310
5083.645 300
5083.984 328
5084.323 303
5084.662 246
5085.000 233
5085.339 236
5085.678 235
5086.017 230
5086.356 255
5086.695 237
5087.034 228
5087.373 226
5087.712 263
5088.051 246
5088.390 264
5088.729 262
5089.068 237
5089.407 241
5089.746 239
5090.085 228
5090.425 266
5090.764 322
5091.103 346
5091.442 343
5091.781 312
5092.120 282
5092.459 279
5092.798 303
5093.138 311
5093.477 301
5093.816 241
5094.155 224
5094.495 230
5094.834 257
5095.173 280
5095.512 288
5095.852 253
5096.191 287
5096.530 304
5096.869 287
5097.209 296
5097.548 242
5097.887 259
5098.227 277
5098.566 229
5098.905 266
5099.245 287
5099.584 254
5099.924 259
5100.263 261
5100.602 252
5100.942 249
5101.281 266
5101.621 232
5101.960 228
5102.300 241
5102.639 272
5102.979 282
5103.318 222
5103.658 222
5103.997 178
5104.337 192
5104.677 191
5105.016 214
5105.356 211
5105.695 225
5106.035 242
5106.374 231
5106.714 288
5107.054 278
5107.393 308
5107.733 298
5108.073 254
5108.412 281
5108.752 278
5109.092 239
5109.432 227
5109.771 209
5110.111 249
5110.451 287
5110.791 291
5111.130 286
5111.470 273
5111.810 280
5112.150 267
5112.490 263
5112.829 269
5113.169 216
5113.509 244
5113.849 234
5114.189 215
5114.529 222
5114.869 224
5115.209 237
5115.549 232
5115.888 231
5116.228 263
5116.568 264
5116.908 265
5117.248 275
5117.588 280
5117.928 287
5118.268 268
5118.608 257
5118.948 229
5119.288 210
5119.628 204
5119.969 270
5120.309 280
5120.649 290
5120.989 263
5121.329 269
5121.669 254
5122.009 255
5122.349 286
5122.690 271
5123.030 256
5123.370 221
5123.710 239
5124.050 239
5124.391 242
5124.731 216
5125.071 221
5125.411 242
5125.752 258
5126.092 250
5126.432 242
5126.772 226
5127.113 221
5127.453 195
5127.793 239
5128.134 239
5128.474 239
5128.814 236
5129.155 252
5129.495 257
5129.836 272
5130.176 252
5130.516 280
5130.857 252
5131.197 223
5131.538 265
5131.878 268
5132.219 240
5132.559 213
5132.900 230
5133.240 221
5133.581 295
5133.921 324
5134.262 302
5134.602 311
5134.943 278
5135.284 274
5135.624 303
5135.965 314
5136.305 277
5136.646 209
5136.987 216
5137.327 200
5137.668 171
5138.009 141
5138.349 151
5138.690 162
5139.031 217
5139.371 245
5139.712 230
5140.053 227
5140.394 233
5140.734 233
5141.075 224
5141.416 253
5141.757 250
5142.097 204
5142.438 261
5142.779 254
5143.120 282
5143.461 290
5143.802 286
5144.143 285
5144.483 320
5144.824 322
5145.165 291
5145.506 245
5145.847 242
5146.188 236
5146.529 249
5146.870 237
5147.211 193
5147.552 185
5147.893 179
5148.234 206
5148.575 205
5148.916 195
5149.257 201
5149.598 229
5149.939 218
5150.280 231
5150.621 221
5150.962 224
5151.304 220
5151.645 175
5151.986 201
5152.327 197
5152.668 220
5153.009 213
5153.350 202
5153.692 223
5154.033 219
5154.374 213
5154.715 199
5155.056 219
5155.398 206
5155.739 201
5156.080 246
5156.422 275
5156.763 249
5157.104 237
5157.445 230
5157.787 217
5158.128 216
5158.469 223
5158.811 255
5159.152 288
5159.494 245
5159.835 227
5160.176 239
5160.518 276
5160.859 246
5161.201 221
5161.542 246
5161.884 255
5162.225 234
5162.567 270
5162.908 265
5163.250 253
5163.591 278
5163.933 277
5164.274 227
5164.616 242
5164.957 280
5165.299 281
5165.640 240
5165.982 229
5166.324 245
5166.665 209
5167.007 216
5167.348 235
5167.690 224
5168.032 193
5168.373 192
5168.715 210
5169.057 198
5169.399 228
5169.740 222
5170.082 221
5170.424 249
5170.766 266
5171.107 268
5171.449 314
5171.791 291
5172.133 245
5172.474 217
5172.816 237
5173.158 215
5173.500 228
5173.842 248
5174.184 238
5174.526 229
5174.867 240
5175.209 242
5175.551 265
5175.893 283
5176.235 239
5176.577 241
5176.919 237
5177.261 246
5177.603 205
5177.945 196
5178.287 179
5178.629 172
5178.971 179
5179.313 163
5179.655 178
5179.997 202
5180.339 230
5180.681 234
5181.023 217
5181.366 232
5181.708 263
5182.050 279
5182.392 251
5182.734 248
5183.076 234
5183.418 259
5183.761 253
5184.103 246
5184.445 240
5184.787 244
5185.129 231
5185.472 235
5185.814 238
5186.156 254
5186.498 236
5186.841 230
5187.183 225
5187.525 208
5187.868 212
5188.210 185
5188.552 178
5188.895 213
5189.237 235
5189.579 206
5189.922 216
5190.264 237
5190.607 261
5190.949 268
5191.291 254
5191.634 215
5191.976 193
5192.319 180
5192.661 165
5193.004 188
5193.346 213
5193.689 216
5194.031 206
5194.374 239
5194.716 256
5195.059 235
5195.402 205
5195.744 183
5196.087 185
5196.429 196
5196.772 219
5197.115 226
5197.457 237
5197.800 237
5198.143 235
5198.485 193
5198.828 175
5199.171 196
5199.513 218
5199.856 257
5200.199 237
5200.541 224
5200.884 239
5201.227 261
5201.570 250
5201.913 244
5202.255 242
5202.598 188
5202.941 192
5203.284 185
5203.627 175
5203.969 221
5204.312 240
5204.655 236
5204.998 214
5205.341 219
5205.684 217
5206.027 181
5206.370 166
5206.713 144
5207.056 142
5207.399 131
5207.742 165
5208.085 189
5208.428 218
5208.771 216
5209.114 212
5209.457 210
5209.800 196
5210.143 191
5210.486 229
5210.829 256
5211.172 250
5211.515 233
5211.858 233
5212.201 241
5212.544 216
5212.888 237
5213.231 282
5213.574 270
5213.917 224
5214.260 237
5214.603 247
5214.947 268
5215.290 290
5215.633 262
5215.976 285
5216.320 271
5216.663 261
5217.006 253
5217.349 223
5217.693 228
5218.036 217
5218.379 231
5218.723 262
5219.066 242
5219.409 246
5219.753 227
5220.096 214
5220.440 241
5220.783 228
5221.126 203
5221.470 189
5221.813 204
5222.157 226
5222.500 241
5222.844 231
5223.187 239
5223.531 276
5223.874 266
5224.218 262
5224.561 265
5224.905 215
5225.248 200
5225.592 208
5225.935 223
5226.279 214
5226.623 262
5226.966 261
5227.310 260
5227.653 234
5227.997 237
5228.341 240
5228.684 215
5229.028 247
5229.372 270
5229.715 275
5230.059 276
5230.403 279
5230.747 264
5231.090 234
5231.434 229
5231.778 224
5232.122 257
5232.465 208
5232.809 207
5233.153 236
5233.497 244
5233.841 233
5234.185 235
5234.528 205
5234.872 214
5235.216 217
5235.560 263
5235.904 241
5236.248 225
5236.592 219
5236.936 233
5237.280 250
5237.624 226
5237.968 201
5238.312 206
5238.656 195
5239.000 178
5239.344 203
5239.688 226
5240.032 251
5240.376 246
5240.720 228
5241.064 213
5241.408 185
5241.752 185
5242.096 185
5242.440 161
5242.784 146
5243.128 190
5243.473 214
5243.817 220
5244.161 251
5244.505 264
5244.849 229
5245.193 237
5245.538 205
5245.882 208
5246.226 247
5246.570 253
5246.915 225
5247.259 249
5247.603 228
5247.948 222
5248.292 229
5248.636 255
5248.981 277
5249.325 271
5249.669 293
5250.014 263
5250.358 238
5250.702 274
5251.047 249
5251.391 228
5251.736 247
5252.080 251
5252.424 231
5252.769 227
5253.113 223
5253.458 242
5253.802 247
5254.147 229
5254.491 228
5254.836 207
5255.180 190
5255.525 195
5255.869 192
5256.214 210
5256.559 185
5256.903 195
5257.248 165
5257.592 191
5257.937 169
5258.282 175
5258.626 182
5258.971 213
5259.316 225
5259.660 224
5260.005 191
5260.350 190
5260.694 194
5261.039 177
5261.384 208
5261.729 192
5262.073 147
5262.418 146
5262.763 155
5263.108 163
5263.453 200
5263.797 216
5264.142 222
5264.487 190
5264.832 182
5265.177 212
5265.522 210
5265.867 162
5266.211 180
5266.556 197
5266.901 200
5267.246 230
5267.591 240
5267.936 216
5268.281 228
5268.626 249
5268.971 244
5269.316 264
5269.661 255
5270.006 252
5270.351 250
5270.696 238
5271.041 217
5271.386 232
5271.731 218
5272.076 199
5272.421 232
5272.767 237
5273.112 221
5273.457 215
5273.802 219
5274.147 247
5274.492 213
5274.837 221
5275.183 225
5275.528 230
5275.873 201
5276.218 222
5276.564 232
5276.909 243
5277.254 199
5277.599 215
5277.945 244
5278.290 235
5278.635 176
5278.980 161
5279.326 199
5279.671 219
5280.016 219
5280.362 205
5280.707 174
5281.053 174
5281.398 231
5281.743 207
5282.089 173
5282.434 171
5282.780 176
5283.125 240
5283.471 216
5283.816 209
5284.162 227
5284.507 255
5284.852 245
5285.198 294
5285.544 250
5285.889 253
5286.235 257
5286.580 275
5286.926 254
5287.271 237
5287.617 246
5287.963 240
5288.308 230
5288.654 184
5288.999 207
5289.345 272
5289.691 249
5290.036 258
5290.382 240
5290.728 222
5291.074 245
5291.419 248
5291.765 226
5292.111 242
5292.456 233
5292.802 226
5293.148 235
5293.494 247
5293.840 259
5294.185 238
5294.531 225
5294.877 236
5295.223 220
5295.569 186
5295.915 185
5296.260 210
5296.606 224
5296.952 245
5297.298 235
5297.644 290
5297.990 310
5298.336 307
5298.682 279
5299.028 230
5299.374 208
5299.720 237
5300.066 205
5300.412 185
5300.758 151
5301.104 157
5301.450 160
5301.796 167
5302.142 147
5302.488 139
5302.834 171
5303.180 173
5303.527 182
5303.873 224
5304.219 208
5304.565 197
5304.911 227
5305.257 235
5305.603 258
5305.950 219
5306.296 172
5306.642 203
5306.988 171
5307.335 177
5307.681 203
5308.027 223
5308.373 215
5308.720 216
5309.066 209
5309.412 163
5309.759 160
5310.105 228
5310.451 232
5310.798 236
5311.144 182
5311.490 184
5311.837 189
5312.183 200
5312.529 196
5312.876 161
5313.222 191
5313.569 200
5313.915 224
5314.262 210
5314.608 201
5314.955 195
5315.301 192
5315.648 246
5315.994 218
5316.341 237
5316.687 248
5317.034 235
5317.380 212
5317.727 206
5318.074 222
5318.420 252
5318.767 250
5319.113 218
5319.460 214
5319.807 191
5320.153 182
5320.500 207
5320.847 226
5321.193 260
5321.540 265
5321.887 237
5322.233 259
5322.580 230
5322.927 222
5323.274 265
5323.620 270
5323.967 267
5324.314 252
5324.661 261
5325.008 293
5325.355 264
5325.701 229
5326.048 234
5326.395 262
5326.742 267
5327.089 259
5327.436 220
5327.783 200
5328.130 166
5328.476 183
5328.823 155
5329.170 161
5329.517 206
5329.864 206
5330.211 191
5330.558 233
5330.905 216
5331.252 225
5331.599 193
5331.946 179
5332.293 178
5332.640 186
5332.988 193
5333.335 195
5333.682 191
5334.029 203
5334.376 187
5334.723 183
5335.070 182
5335.417 209
5335.765 197
5336.112 200
5336.459 217
5336.806 234
5337.153 240
5337.501 243
5337.848 237
5338.195 208
5338.542 214
5338.890 221
5339.237 214
5339.584 209
5339.931 183
5340.279 188
5340.626 208
5340.973 224
5341.321 225
5341.668 244
5342.015 214
5342.363 169
5342.710 205
5343.058 215
5343.405 200
5343.752 231
5344.100 197
5344.447 194
5344.795 237
5345.142 242
5345.490 264
5345.837 264
5346.185 214
5346.532 201
5346.880 231
5347.227 255
5347.575 251
5347.922 250
5348.270 231
5348.618 201
5348.965 223
5349.313 226
5349.660 230
5350.008 249
5350.356 209
5350.703 213
5351.051 199
5351.399 180
5351.746 173
5352.094 170
5352.442 185
5352.789 204
5353.137 180
5353.485 186
5353.833 210
5354.180 218
5354.528 203
5354.876 223
5355.224 203
5355.572 206
5355.919 235
5356.267 226
5356.615 215
5356.963 189
5357.311 148
5357.659 184
5358.007 225
5358.354 239
5358.702 201
5359.050 176
5359.398 192
5359.746 201
5360.094 197
5360.442 195
5360.790 196
5361.138 225
5361.486 211
5361.834 204
5362.182 212
5362.530 195
5362.878 205
5363.226 221
5363.574 207
5363.922 195
5364.271 188
5364.619 212
5364.967 178
5365.315 192
5365.663 181
5366.011 140
5366.359 154
5366.707 146
5367.056 187
5367.404 190
5367.752 210
5368.100 184
5368.448 165
5368.797 174
5369.145 195
5369.493 200
5369.841 187
5370.190 183
5370.538 166
5370.886 169
5371.235 169
5371.583 171
5371.931 181
5372.280 209
5372.628 199
5372.976 192
5373.325 219
5373.673 235
5374.022 231
5374.370 201
5374.718 191
5375.067 225
5375.415 250
5375.764 209
5376.112 228
5376.461 252
5376.809 251
5377.158 256
5377.506 233
5377.855 256
5378.203 220
5378.552 220
5378.901 243
5379.249 257
5379.598 309
5379.946 312
5380.295 343
5380.644 316
5380.992 290
5381.341 266
5381.689 254
5382.038 246
5382.387 259
5382.735 261
5383.084 250
5383.433 215
5383.782 238
5384.130 212
5384.479 220
5384.828 214
5385.177 230
5385.525 217
5385.874 189
5386.223 203
5386.572 211
5386.921 212
5387.269 179
5387.618 175
5387.967 185
5388.316 190
5388.665 175
5389.014 177
5389.363 167
5389.712 147
5390.061 144
5390.410 138
5390.758 153
5391.107 159
5391.456 175
5391.805 183
5392.154 186
5392.503 152
5392.852 128
5393.201 130
5393.550 144
5393.900 186
5394.249 170
5394.598 171
5394.947 219
5395.296 227
5395.645 183
5395.994 176
5396.343 213
5396.692 203
5397.041 214
5397.391 214
5397.740 235
5398.089 240
5398.438 217
5398.787 191
5399.137 149
5399.486 135
5399.835 152
5400.184 205
5400.534 231
5400.883 200
5401.232 186
5401.582 198
5401.931 191
5402.280 222
5402.629 261
5402.979 239
5403.328 258
5403.678 272
5404.027 247
5404.376 225
5404.726 198
5405.075 189
5405.425 213
5405.774 242
5406.123 263
5406.473 256
5406.822 256
5407.172 294
5407.521 298
5407.871 277
5408.220 262
5408.570 208
5408.919 205
5409.269 222
5409.619 206
5409.968 219
5410.318 200
5410.667 210
5411.017 215
5411.366 167
5411.716 156
5412.066 136
5412.415 150
5412.765 188
5413.115 228
5413.464 247
5413.814 260
5414.164 263
5414.514 230
5414.863 199
5415.213 214
5415.563 250
5415.913 216
5416.262 200
5416.612 213
5416.962 217
5417.312 182
5417.661 171
5418.011 196
5418.361 191
5418.711 180
5419.061 173
5419.411 176
5419.761 171
5420.111 213
5420.460 180
5420.810 190
5421.160 195
5421.510 136
5421.860 106
5422.210 141
5422.560 178
5422.910 200
5423.260 173
5423.610 160
5423.960 203
5424.310 179
5424.660 207
5425.010 228
5425.360 246
5425.710 252
5426.061 222
5426.411 182
5426.761 196
5427.111 191
5427.461 214
5427.811 214
5428.161 208
5428.511 210
5428.862 193
5429.212 200
5429.562 223
5429.912 218
5430.263 229
5430.613 196
5430.963 187
5431.313 219
5431.664 204
5432.014 209
5432.364 198
5432.714 165
5433.065 190
5433.415 195
5433.765 225
5434.116 228
5434.466 225
5434.816 200
5435.167 183
5435.517 181
5435.868 198
5436.218 185
5436.568 162
5436.919 191
5437.269 228
5437.620 222
5437.970 228
5438.321 211
5438.671 245
5439.022 227
5439.372 221
5439.723 232
5440.073 269
5440.424 238
5440.775 226
5441.125 218
5441.476 222
5441.826 222
5442.177 242
5442.528 227
5442.878 209
5443.229 168
5443.579 184
5443.930 146
5444.281 166
5444.631 183
5444.982 189
5445.333 158
5445.684 176
5446.034 172
5446.385 181
5446.736 202
5447.087 221
5447.437 240
5447.788 287
5448.139 293
5448.490 283
5448.841 271
5449.191 251
5449.542 223
5449.893 202
5450.244 191
5450.595 160
5450.946 196
5451.297 281
5451.648 271
5451.999 257
5452.349 224
5452.700 188
5453.051 172
5453.402 181
5453.753 190
5454.104 169
5454.455 163
5454.806 216
5455.157 202
5455.508 209
5455.859 216
5456.211 272
5456.562 207
5456.913 177
5457.264 188
5457.615 175
5457.966 175
5458.317 146
5458.668 178
5459.019 158
5459.371 168
5459.722 193
5460.073 224
5460.424 248
5460.775 239
5461.127 234
5461.478 236
5461.829 224
5462.180 255
5462.532 226
5462.883 203
5463.234 210
5463.585 183
5463.937 191
5464.288 208
5464.639 204
5464.991 198
5465.342 198
5465.693 197
5466.045 188
5466.396 240
5466.748 241
5467.099 254
5467.450 221
5467.802 197
5468.153 188
5468.505 181
5468.856 188
5469.208 192
5469.559 184
5469.911 165
5470.262 184
5470.614 193
5470.965 187
5471.317 170
5471.668 159
5472.020 154
5472.372 138
5472.723 170
5473.075 218
5473.426 249
5473.778 221
5474.130 198
5474.481 202
5474.833 195
5475.185 207
5475.536 179
5475.888 164
5476.240 177
5476.591 189
5476.943 186
5477.295 200
5477.647 192
5477.998 182
5478.350 227
5478.702 250
5479.054 238
5479.406 221
5479.757 210
5480.109 202
5480.461 213
5480.813 177
5481.165 149
5481.517 181
5481.869 172
5482.220 171
5482.572 232
5482.924 232
5483.276 197
5483.628 174
5483.980 166
5484.332 168
5484.684 151
5485.036 171
5485.388 192
5485.740 223
5486.092 245
5486.444 223
5486.796 177
5487.148 208
5487.500 211
5487.852 192
5488.204 168
5488.557 160
5488.909 193
5489.261 193
5489.613 196
5489.965 235
5490.317 196
5490.669 180
5491.022 199
5491.374 226
5491.726 220
5492.078 210
5492.430 219
5492.783 236
5493.135 221
5493.487 181
5493.839 175
5494.192 200
5494.544 173
5494.896 165
5495.249 181
5495.601 184
5495.953 164
5496.306 187
5496.658 193
5497.010 199
5497.363 181
5497.715 148
5498.067 135
5498.420 163
5498.772 154
5499.125 154
5499.477 169
5499.830 186
5500.182 204
5500.535 191
5500.887 162
5501.240 178
5501.592 183
5501.945 175
5502.297 157
5502.650 144
5503.002 191
5503.355 186
5503.708 172
5504.060 157
5504.413 134
5504.765 139
5505.118 118
5505.471 130
5505.823 170
5506.176 227
5506.529 240
5506.881 203
5507.234 187
5507.587 175
5507.939 172
5508.292 206
5508.645 198
5508.998 230
5509.350 206
5509.703 189
5510.056 233
5510.409 232
5510.762 220
5511.114 213
5511.467 181
5511.820 185
5512.173 197
5512.526 190
5512.879 184
5513.232 172
5513.585 200
5513.937 178
5514.290 164
5514.643 177
5514.996 177
5515.349 233
5515.702 202
5516.055 210
5516.408 200
5516.761 171
5517.114 186
5517.467 179
5517.820 162
5518.173 177
5518.526 180
5518.879 185
5519.232 190
5519.586 199
5519.939 193
5520.292 200
5520.645 220
5520.998 183
5521.351 149
5521.704 175
5522.058 194
5522.411 201
5522.764 186
5523.117 173
5523.470 201
5523.824 200
5524.177 177
5524.530 194
5524.883 197
5525.237 176
5525.590 161
5525.943 153
5526.297 153
5526.650 161
5527.003 185
5527.357 196
5527.710 173
5528.063 160
5528.417 180
5528.770 162
5529.123 198
5529.477 216
5529.830 214
5530.184 187
5530.537 171
5530.891 164
5531.244 158
5531.598 180
5531.951 203
5532.305 252
5532.658 270
5533.012 199
5533.365 196
5533.719 176
5534.072 151
5534.426 165
5534.779 174
5535.133 160
5535.487 174
5535.840 184
5536.194 183
5536.547 193
5536.901 216
5537.255 241
5537.608 229
5537.962 241
5538.316 227
5538.669 213
5539.023 222
5539.377 208
5539.731 230
5540.084 260
5540.438 243
5540.792 193
5541.146 187
5541.500 196
5541.853 215
5542.207 206
5542.561 209
5542.915 196
5543.269 141
5543.623 162
5543.976 179
5544.330 174
5544.684 171
5545.038 173
5545.392 203
5545.746 201
5546.100 165
5546.454 158
5546.808 151
5547.162 153
5547.516 179
5547.870 201
5548.224 173
5548.578 185
5548.932 214
5549.286 200
5549.640 191
5549.994 184
5550.348 189
5550.702 169
5551.056 178
5551.410 161
5551.764 153
5552.119 139
5552.473 171
5552.827 166
5553.181 153
5553.535 182
5553.889 194
5554.244 191
5554.598 188
5554.952 148
5555.306 160
5555.661 161
5556.015 178
5556.369 188
5556.723 169
5557.078 164
5557.432 155
5557.786 148
5558.141 141
5558.495 137
5558.849 139
5559.204 136
5559.558 151
5559.912 178
5560.267 175
5560.621 175
5560.976 168
5561.330 165
5561.684 192
5562.039 180
5562.393 179
5562.748 157
5563.102 138
5563.457 201
5563.811 189
5564.166 195
5564.520 162
5564.875 154
5565.229 183
5565.584 161
5565.939 164
5566.293 202
5566.648 237
5567.002 236
5567.357 211
5567.712 213
5568.066 217
5568.421 195
5568.776 193
5569.130 171
5569.485 163
5569.840 142
5570.194 118
5570.549 148
5570.904 165
5571.259 166
5571.613 206
5571.968 216
5572.323 218
5572.678 180
5573.032 171
5573.387 195
5573.742 173
5574.097 151
5574.452 181
5574.807 209
5575.161 187
5575.516 188
5575.871 158
5576.226 173
5576.581 181
5576.936 162
5577.291 145
5577.646 185
5578.001 211
5578.356 206
5578.711 172
5579.066 176
5579.421 181
5579.776 180
5580.131 211
5580.486 192
5580.841 204
5581.196 238
5581.551 212
5581.906 215
5582.261 204
5582.616 198
5582.971 150
5583.327 159
5583.682 151
5584.037 141
5584.392 131
5584.747 141
5585.102 138
5585.458 149
5585.813 182
5586.168 172
5586.523 177
5586.878 191
5587.234 194
5587.589 191
5587.944 198
5588.300 199
5588.655 215
5589.010 196
5589.365 175
5589.721 155
5590.076 157
5590.431 205
5590.787 203
5591.142 196
5591.498 215
5591.853 262
5592.208 270
5592.564 217
5592.919 196
5593.275 157
5593.630 183
5593.986 220
5594.341 219
5594.697 192
5595.052 195
5595.408 197
5595.763 182
5596.119 163
5596.474 161
5596.830 197
5597.185 165
5597.541 158
5597.897 156
5598.252 176
5598.608 215
5598.963 189
5599.319 209
5599.675 196
5600.030 187
5600.386 191
5600.742 183
5601.097 176
5601.453 175
5601.809 211
5602.164 196
5602.520 204
5602.876 223
5603.232 227
5603.588 196
5603.943 172
5604.299 162
5604.655 137
5605.011 123
5605.367 177
5605.722 189
5606.078 178
5606.434 151
5606.790 142
5607.146 151
5607.502 160
5607.858 200
5608.214 228
5608.569 213
5608.925 196
5609.281 174
5609.637 194
5609.993 200
5610.349 191
5610.705 170
5611.061 185
5611.417 189
5611.773 193
5612.129 197
5612.485 190
5612.842 150
5613.198 160
5613.554 179
5613.910 164
5614.266 177
5614.622 186
5614.978 177
5615.334 179
5615.690 263
5616.047 209
5616.403 207
5616.759 198
5617.115 222
5617.471 225
5617.828 184
5618.184 171
5618.540 168
5618.896 153
5619.253 196
5619.609 181
5619.965 194
5620.321 232
5620.678 211
5621.034 199
5621.390 207
5621.747 197
5622.103 198
5622.460 193
5622.816 164
5623.172 174
5623.529 181
5623.885 177
5624.242 167
5624.598 179
5624.954 173
5625.311 166
5625.667 180
5626.024 222
5626.380 226
5626.737 254
5627.093 274
5627.450 250
5627.806 218
5628.163 241
5628.520 252
5628.876 225
5629.233 240
5629.589 214
5629.946 212
5630.303 207
5630.659 191
5631.016 169
5631.372 180
5631.729 217
5632.086 197
5632.442 193
5632.799 214
5633.156 207
5633.513 223
5633.869 218
5634.226 212
5634.583 205
5634.940 202
5635.296 214
5635.653 207
5636.010 172
5636.367 155
5636.724 138
5637.080 158
5637.437 159
5637.794 168
5638.151 146
5638.508 128
5638.865 147
5639.222 162
5639.579 173
5639.935 198
5640.292 180
5640.649 170
5641.006 188
5641.363 189
5641.720 235
5642.077 213
5642.434 173
5642.791 202
5643.148 232
5643.505 181
5643.862 148
5644.219 198
5644.577 273
5644.934 285
5645.291 303
5645.648 267
5646.005 244
5646.362 255
5646.719 297
5647.076 349
5647.433 316
5647.791 332
5648.148 410
5648.505 438
5648.862 490
5649.219 586
5649.577 639
5649.934 719
5650.291 764
5650.648 805
5651.006 824
5651.363 899
5651.720 909
5652.078 842
5652.435 772
5652.792 633
5653.150 614
5653.507 579
5653.864 531
5654.222 462
5654.579 442
5654.936 437
5655.294 405
5655.651 392
5656.009 347
5656.366 336
5656.724 307
5657.081 259
5657.439 290
5657.796 366
5658.154 334
5658.511 339
5658.869 346
5659.226 327
5659.584 297
5659.941 293
5660.299 321
5660.656 334
5661.014 298
5661.372 316
5661.729 281
5662.087 259
5662.444 271
5662.802 290
5663.160 274
5663.517 322
5663.875 373
5664.233 367
5664.590 314
5664.948 292
5665.306 293
5665.664 252
5666.021 212
5666.379 207
5666.737 216
5667.095 233
5667.452 334
5667.810 344
5668.168 305
5668.526 290
5668.884 264
5669.242 294
5669.599 324
5669.957 330
5670.315 312
5670.673 271
5671.031 247
5671.389 278
5671.747 293
5672.105 261
5672.463 248
5672.821 229
5673.179 226
5673.537 211
5673.895 186
5674.253 263
5674.611 292
5674.969 256
5675.327 272
5675.685 281
5676.043 266
5676.401 253
5676.759 291
5677.117 240
5677.475 186
5677.833 214
5678.192 231
5678.550 229
5678.908 227
5679.266 234
5679.624 223
5679.982 239
5680.341 242
5680.699 262
5681.057 246
5681.415 227
5681.773 224
5682.132 266
5682.490 219
5682.848 194
5683.207 180
5683.565 220
5683.923 248
5684.282 228
5684.640 208
5684.998 191
5685.357 168
5685.715 175
5686.073 229
5686.432 244
5686.790 234
5687.148 245
5687.507 246
5687.865 239
5688.224 250
5688.582 235
5688.941 231
5689.299 230
5689.658 229
5690.016 192
5690.375 211
5690.733 180
5691.092 190
5691.450 214
5691.809 189
5692.167 172
5692.526 174
5692.885 175
5693.243 211
5693.602 223
5693.961 232
5694.319 245
5694.678 222
5695.036 206
5695.395 217
5695.754 209
5696.113 216
5696.471 272
5696.830 267
5697.189 297
5697.547 300
5697.906 242
5698.265 230
5698.624 255
5698.982 230
5699.341 274
5699.700 276
5700.059 215
5700.418 209
5700.777 233
5701.135 228
5701.494 248
5701.853 219
5702.212 232
5702.571 207
5702.930 183
5703.289 159
5703.648 161
5704.007 143
5704.366 139
5704.725 159
5705.084 186
5705.443 190
5705.802 226
5706.161 216
5706.520 195
5706.879 207
5707.238 248
5707.597 239
5707.956 236
5708.315 261
5708.674 254
5709.033 243
5709.392 250
5709.751 228
5710.110 183
5710.470 169
5710.829 195
5711.188 176
5711.547 217
5711.906 271
5712.266 247
5712.625 234
5712.984 222
5713.343 214
5713.702 208
5714.062 196
5714.421 233
5714.780 290
5715.140 247
5715.499 271
5715.858 277
5716.218 281
5716.577 248
5716.936 211
5717.296 221
5717.655 246
5718.014 266
5718.374 302
5718.733 353
5719.093 315
5719.452 306
5719.811 294
5720.171 312
5720.530 311
5720.890 327
5721.249 356
5721.609 378
5721.968 341
5722.328 332
5722.687 401
5723.047 412
5723.406 356
5723.766 322
5724.126 293
5724.485 291
5724.845 294
5725.204 294
5725.564 311
5725.924 341
5726.283 333
5726.643 320
5727.003 278
5727.362 276
5727.722 290
5728.082 273
5728.441 287
5728.801 263
5729.161 227
5729.521 255
5729.880 293
5730.240 303
5730.600 299
5730.960 286
5731.320 252
5731.679 243
5732.039 193
5732.399 222
5732.759 255
5733.119 241
5733.479 209
5733.838 197
5734.198 224
5734.558 201
5734.918 222
5735.278 201
5735.638 203
5735.998 193
5736.358 182
5736.718 183
5737.078 190
5737.438 192
5737.798 185
5738.158 147
5738.518 175
5738.878 209
5739.238 220
5739.598 252
5739.958 268
5740.318 245
5740.678 237
5741.039 231
5741.399 230
5741.759 209
5742.119 194
5742.479 199
5742.839 186
5743.199 162
5743.560 145
5743.920 153
5744.280 182
5744.640 180
5745.000 163
5745.361 185
5745.721 173
5746.081 165
5746.441 149
5746.802 191
5747.162 216
5747.522 218
5747.883 170
5748.243 157
5748.603 163
5748.964 180
5749.324 202
5749.684 214
5750.045 232
5750.405 251
5750.766 221
5751.126 197
5751.487 178
5751.847 165
5752.207 196
5752.568 236
5752.928 214
5753.289 202
5753.649 174
5754.010 146
5754.370 150
5754.731 177
5755.092 168
5755.452 148
5755.813 160
5756.173 177
5756.534 186
5756.894 171
5757.255 161
5757.616 207
5757.976 269
5758.337 258
5758.698 249
5759.058 216
5759.419 179
5759.780 207
5760.140 260
5760.501 222
5760.862 164
5761.223 181
5761.583 188
5761.944 164
5762.305 157
5762.666 161
5763.026 162
5763.387 144
5763.748 117
5764.109 121
5764.470 159
5764.831 144
5765.191 150
5765.552 175
5765.913 207
5766.274 203
5766.635 195
5766.996 210
5767.357 201
5767.718 189
5768.079 171
5768.440 142
5768.801 148
5769.162 204
5769.523 201
5769.884 185
5770.245 206
5770.606 197
5770.967 203
5771.328 200
5771.689 169
5772.050 180
5772.411 184
5772.772 201
5773.133 216
5773.494 234
5773.856 207
5774.217 199
5774.578 185
5774.939 175
5775.300 184
5775.661 170
5776.023 161
5776.384 168
5776.745 225
5777.106 228
5777.468 239
5777.829 231
5778.190 215
5778.551 232
5778.913 258
5779.274 230
5779.635 230
5779.997 233
5780.358 214
5780.719 176
5781.081 173
5781.442 190
5781.803 201
5782.165 189
5782.526 165
5782.888 180
5783.249 183
5783.611 138
5783.972 134
5784.333 166
5784.695 204
5785.056 209
5785.418 215
5785.779 186
5786.141 214
5786.503 210
5786.864 202
5787.226 203
5787.587 208
5787.949 182
5788.310 188
5788.672 226
5789.034 229
5789.395 234
5789.757 199
5790.118 169
5790.480 185
5790.842 170
5791.203 202
5791.565 178
5791.927 157
5792.289 169
5792.650 185
5793.012 223
5793.374 219
5793.736 180
5794.097 201
5794.459 233
5794.821 210
5795.183 204
5795.544 190
5795.906 254
5796.268 262
5796.630 217
5796.992 252
5797.354 262
5797.716 223
5798.077 232
5798.439 231
5798.801 224
5799.163 186
5799.525 198
5799.887 228
5800.249 258
5800.611 250
5800.973 256
5801.335 238
5801.697 233
5802.059 203
5802.421 183
5802.783 169
5803.145 206
5803.507 245
5803.869 240
5804.231 205
5804.593 208
5804.956 203
5805.318 187
5805.680 213
5806.042 217
5806.404 192
5806.766 167
5807.128 153
5807.491 185
5807.853 247
5808.215 223
5808.577 192
5808.940 211
5809.302 187
5809.664 158
5810.026 171
5810.389 169
5810.751 157
5811.113 189
5811.475 189
5811.838 169
5812.200 189
5812.562 210
5812.925 209
5813.287 214
5813.650 216
5814.012 241
5814.374 242
5814.737 234
5815.099 191
5815.462 176
5815.824 193
5816.187 171
5816.549 205
5816.911 222
5817.274 225
5817.636 183
5817.999 162
5818.361 194
5818.724 143
5819.087 195
5819.449 199
5819.812 181
5820.174 167
5820.537 167
5820.899 157
5821.262 153
5821.625 109
5821.987 124
5822.350 161
5822.713 162
5823.075 167
5823.438 160
5823.801 203
5824.163 172
5824.526 187
5824.889 176
5825.252 166
5825.614 190
5825.977 142
5826.340 136
5826.703 137
5827.065 166
5827.428 193
5827.791 157
5828.154 163
5828.517 145
5828.880 163
5829.242 159
5829.605 146
5829.968 129
5830.331 136
5830.694 187
5831.057 176
5831.420 162
5831.783 129
5832.146 131
5832.509 226
5832.872 242
5833.235 227
5833.598 185
5833.961 141
5834.324 111
5834.687 116
5835.050 143
5835.413 139
5835.776 150
5836.139 130
5836.502 133
5836.865 174
5837.228 184
5837.591 198
5837.955 210
5838.318 209
5838.681 191
5839.044 174
5839.407 168
5839.770 175
5840.134 167
5840.497 153
5840.860 152
5841.223 136
5841.587 148
5841.950 194
5842.313 211
5842.676 197
5843.040 150
5843.403 175
5843.766 191
5844.130 208
5844.493 192
5844.856 244
5845.220 228
5845.583 197
5845.946 188
5846.310 196
5846.673 184
5847.037 208
5847.400 187
5847.764 154
5848.127 219
5848.490 187
5848.854 185
5849.217 207
5849.581 166
5849.944 156
5850.308 162
5850.671 142
5851.035 159
5851.399 151
5851.762 140
5852.126 143
5852.489 131
5852.853 118
5853.216 156
5853.580 166
5853.944 152
5854.307 132
5854.671 150
5855.035 147
5855.398 182
5855.762 179
5856.126 192
5856.489 200
5856.853 202
5857.217 195
5857.581 217
5857.944 194
5858.308 196
5858.672 208
5859.036 196
5859.400 201
5859.763 217
5860.127 214
5860.491 188
5860.855 208
5861.219 189
5861.583 179
5861.947 204
5862.310 197
5862.674 164
5863.038 141
5863.402 159
5863.766 212
5864.130 202
5864.494 184
5864.858 172
5865.222 198
5865.586 238
5865.950 233
5866.314 208
5866.678 189
5867.042 170
5867.406 165
5867.770 169
5868.134 183
5868.498 151
5868.862 178
5869.226 203
5869.591 168
5869.955 165
5870.319 170
5870.683 167
5871.047 188
5871.411 156
5871.776 177
5872.140 170
5872.504 166
5872.868 121
5873.232 114
5873.597 124
5873.961 137
5874.325 166
5874.689 168
5875.054 139
5875.418 130
5875.782 116
5876.147 107
5876.511 113
5876.875 107
5877.240 120
5877.604 134
5877.968 176
5878.333 185
5878.697 149
5879.062 131
5879.426 128
5879.790 121
5880.155 150
5880.519 149
5880.884 129
5881.248 133
5881.613 150
5881.977 167
5882.342 146
5882.706 148
5883.071 199
5883.435 195
5883.800 162
5884.165 158
5884.529 159
5884.894 129
5885.258 142
5885.623 152
5885.988 120
5886.352 143
5886.717 162
5887.082 175
5887.446 174
5887.811 199
5888.176 167
5888.540 147
5888.905 155
5889.270 171
5889.634 181
5889.999 134
5890.364 150
5890.729 158
5891.094 144
5891.458 153
5891.823 140
5892.188 108
5892.553 119
5892.918 161
5893.282 139
5893.647 138
5894.012 161
5894.377 134
5894.742 112
5895.107 114
5895.472 116
5895.837 127
5896.202 139
5896.567 166
5896.932 136
5897.297 118
5897.662 128
5898.027 130
5898.392 152
5898.757 208
5899.122 190
5899.487 187
5899.852 202
5900.217 192
5900.582 199
5900.947 169
5901.312 131
5901.677 139
5902.042 145
5902.407 145
5902.773 147
5903.138 154
5903.503 150
5903.868 146
5904.233 196
5904.598 202
5904.964 177
5905.329 205
5905.694 168
5906.059 142
5906.425 140
5906.790 154
5907.155 155
5907.521 128
5907.886 135
5908.251 163
5908.616 192
5908.982 174
5909.347 178
5909.713 153
5910.078 134
5910.443 136
5910.809 148
5911.174 180
5911.539 166
5911.905 133
5912.270 142
5912.636 150
5913.001 165
5913.367 181
5913.732 178
5914.098 143
5914.463 134
5914.829 115
5915.194 105
5915.560 107
5915.925 139
5916.291 166
5916.656 187
5917.022 170
5917.388 177
5917.753 174
5918.119 169
5918.485 164
5918.850 150
5919.216 160
5919.581 202
5919.947 211
5920.313 215
5920.679 198
5921.044 189
5921.410 158
5921.776 171
5922.141 178
5922.507 184
5922.873 156
5923.239 138
5923.605 118
5923.970 145
5924.336 162
5924.702 160
5925.068 154
5925.434 145
5925.800 184
5926.165 187
5926.531 194
5926.897 211
5927.263 212
5927.629 233
5927.995 232
5928.361 196
5928.727 186
5929.093 161
5929.459 153
5929.825 159
5930.191 120
5930.557 129
5930.923 130
5931.289 125
5931.655 133
5932.021 141
5932.387 136
5932.753 113
5933.119 106
5933.485 145
5933.851 181
5934.217 174
5934.583 173
5934.950 158
5935.316 147
5935.682 110
5936.048 117
5936.414 133
5936.780 148
5937.147 155
5937.513 136
5937.879 144
5938.245 172
5938.612 210
5938.978 209
5939.344 198
5939.710 170
5940.077 177
5940.443 165
5940.809 135
5941.176 156
5941.542 210
5941.908 170
5942.275 146
5942.641 156
5943.008 141
5943.374 147
5943.740 172
5944.107 169
5944.473 166
5944.840 145
5945.206 183
5945.573 162
5945.939 130
5946.306 151
5946.672 134
5947.039 127
5947.405 109
5947.772 110
5948.138 137
5948.505 155
5948.871 166
5949.238 180
5949.604 182
5949.971 221
5950.338 189
5950.704 189
5951.071 148
5951.438 116
5951.804 128
5952.171 142
5952.538 144
5952.904 151
5953.271 128
5953.638 139
5954.004 152
5954.371 139
5954.738 168
5955.105 173
5955.471 148
5955.838 138
5956.205 103
5956.572 102
5956.939 98
5957.305 92
5957.672 115
5958.039 139
5958.406 145
5958.773 167
5959.140 150
5959.507 162
5959.874 138
5960.241 134
5960.607 171
5960.974 171
5961.341 123
5961.708 102
5962.075 99
5962.442 121
5962.809 131
5963.176 119
5963.543 155
5963.910 129
5964.277 94
5964.644 144
5965.011 137
5965.379 143
5965.746 158
5966.113 133
5966.480 122
5966.847 130
5967.214 126
5967.581 134
5967.948 177
5968.316 142
5968.683 166
5969.050 155
5969.417 150
5969.784 154
5970.152 158
5970.519 153
5970.886 159
5971.253 169
5971.621 147
5971.988 125
5972.355 127
5972.722 144
5973.090 140
5973.457 150
5973.824 143
5974.192 160
5974.559 133
5974.927 133
5975.294 127
5975.661 158
5976.029 147
5976.396 113
5976.764 125
5977.131 163
5977.498 143
5977.866 124
5978.233 99
5978.601 86
5978.968 165
5979.336 172
5979.703 176
5980.071 184
5980.438 152
5980.806 141
5981.174 111
5981.541 145
5981.909 144
5982.276 143
5982.644 118
5983.012 132
5983.379 169
5983.747 171
5984.114 180
5984.482 154
5984.850 162
5985.217 171
5985.585 143
5985.953 177
5986.321 165
5986.688 133
5987.056 142
5987.424 157
5987.792 143
5988.159 164
5988.527 167
5988.895 155
5989.263 140
5989.631 131
5989.998 155
5990.366 173
5990.734 199
5991.102 177
5991.470 161
5991.838 162
5992.206 178
5992.574 174
5992.942 182
5993.309 160
5993.677 177
5994.045 153
5994.413 124
5994.781 111
5995.149 103
5995.517 81
5995.885 115
5996.253 113
5996.621 102
5996.989 132
5997.357 153
5997.726 157
5998.094 133
5998.462 103
5998.830 139
5999.198 133
5999.566 156
5999.934 145
6000.302 124
6000.671 135
6001.039 160
6001.407 151
6001.775 160
6002.143 194
6002.511 185
6002.880 165
6003.248 151
6003.616 166
6003.984 146
6004.353 143
6004.721 146
6005.089 129
6005.458 128
6005.826 143
6006.194 142
6006.563 127
6006.931 145
6007.299 143
6007.668 125
6008.036 104
6008.405 111
6008.773 143
6009.141 139
6009.510 155
6009.878 144
6010.247 116
6010.615 110
6010.984 126
6011.352 154
6011.721 180
6012.089 161
6012.458 162
6012.826 141
6013.195 132
6013.563 113
6013.932 93
6014.300 95
6014.669 133
6015.038 178
6015.406 199
6015.775 173
6016.143 159
6016.512 150
6016.881 147
6017.249 144
6017.618 169
6017.987 198
6018.356 194
6018.724 171
6019.093 144
6019.462 120
6019.830 126
6020.199 134
6020.568 143
6020.937 121
6021.306 125
6021.674 134
6022.043 141
6022.412 133
6022.781 162
6023.150 153
6023.519 138
6023.887 141
6024.256 134
6024.625 142
6024.994 114
6025.363 122
6025.732 121
6026.101 166
6026.470 170
6026.839 151
6027.208 157
6027.577 151
6027.946 144
6028.315 150
6028.684 145
6029.053 158
6029.422 147
6029.791 132
6030.160 127
6030.529 142
6030.898 156
6031.267 148
6031.636 142
6032.005 130
6032.375 127
6032.744 125
6033.113 119
6033.482 101
6033.851 119
6034.220 129
6034.590 131
6034.959 145
6035.328 149
6035.697 159
6036.067 160
6036.436 177
6036.805 126
6037.174 123
6037.544 143
6037.913 140
6038.282 151
6038.652 161
6039.021 204
6039.390 183
6039.760 203
6040.129 186
6040.498 152
6040.868 120
6041.237 98
6041.607 117
6041.976 129
6042.345 121
6042.715 126
6043.084 127
6043.454 97
6043.823 98
6044.193 132
6044.562 144
6044.932 129
6045.301 143
6045.671 134
6046.040 129
6046.410 110
6046.780 112
6047.149 136
6047.519 125
6047.888 110
6048.258 96
6048.628 118
6048.997 138
6049.367 140
6049.737 137
6050.106 135
6050.476 143
6050.846 180
6051.215 177
6051.585 164
6051.955 190
6052.325 181
6052.694 180
6053.064 176
6053.434 191
6053.804 199
6054.173 202
6054.543 179
6054.913 158
6055.283 171
6055.653 140
6056.023 132
6056.392 146
6056.762 121
6057.132 132
6057.502 128
6057.872 113
6058.242 106
6058.612 120
6058.982 163
6059.352 168
6059.722 152
6060.092 88
6060.462 117
6060.832 175
6061.202 194
6061.572 186
6061.942 187
6062.312 154
6062.682 138
6063.052 148
6063.422 151
6063.792 166
6064.162 158
6064.532 128
6064.902 115
6065.273 92
6065.643 69
6066.013 70
6066.383 119
6066.753 123
6067.123 102
6067.494 114
6067.864 98
6068.234 98
6068.604 121
6068.975 107
6069.345 82
6069.715 91
6070.085 84
6070.456 93
6070.826 106
6071.196 100
6071.567 114
6071.937 141
6072.307 115
6072.678 92
6073.048 100
6073.419 121
6073.789 127
6074.159 123
6074.530 135
6074.900 142
6075.271 152
6075.641 158
6076.012 140
6076.382 137
6076.752 153
6077.123 160
6077.493 122
6077.864 133
6078.235 165
6078.605 141
6078.976 141
6079.346 151
6079.717 121
6080.087 166
6080.458 177
6080.829 149
6081.199 148
6081.570 142
6081.941 132
6082.311 138
6082.682 140
6083.053 178
6083.423 202
6083.794 175
6084.165 182
6084.535 135
6084.906 133
6085.277 122
6085.648 131
6086.018 125
6086.389 118
6086.760 127
6087.131 104
6087.502 88
6087.872 127
6088.243 139
6088.614 106
6088.985 122
6089.356 128
6089.727 130
6090.098 144
6090.468 150
6090.839 156
6091.210 138
6091.581 110
6091.952 120
6092.323 139
6092.694 138
6093.065 115
6093.436 87
6093.807 129
6094.178 140
6094.549 151
6094.920 144
6095.291 121
6095.662 153
6096.033 134
6096.404 117
6096.776 99
6097.147 139
6097.518 173
6097.889 179
6098.260 168
6098.631 174
6099.002 158
6099.374 171
6099.745 187
6100.116 188
6100.487 166
6100.858 130
6101.230 110
6101.601 120
6101.972 136
6102.343 142
6102.715 107
6103.086 100
6103.457 143
6103.829 128
6104.200 139
6104.571 154
6104.943 142
6105.314 136
6105.685 117
6106.057 111
6106.428 139
6106.799 130
6107.171 118
6107.542 127
6107.914 131
6108.285 126
6108.657 145
6109.028 144
6109.400 123
6109.771 125
6110.143 123
6110.514 103
6110.886 105
6111.257 161
6111.629 140
6112.000 119
6112.372 121
6112.743 136
6113.115 119
6113.487 99
6113.858 128
6114.230 114
6114.602 124
6114.973 134
6115.345 148
6115.717 170
6116.088 163
6116.460 127
6116.832 94
6117.203 124
6117.575 100
6117.947 107
6118.319 117
6118.690 132
6119.062 131
6119.434 105
6119.806 108
6120.178 123
6120.549 141
6120.921 126
6121.293 123
6121.665 125
6122.037 123
6122.409 132
6122.780 125
6123.152 144
6123.524 169
6123.896 140
6124.268 158
6124.640 133
6125.012 114
6125.384 162
6125.756 160
6126.128 151
6126.500 159
6126.872 174
6127.244 163
6127.616 151
6127.988 139
6128.360 131
6128.732 122
6129.104 121
6129.476 110
6129.849 126
6130.221 153
6130.593 172
6130.965 152
6131.337 141
6131.709 140
6132.081 152
6132.454 153
6132.826 161
6133.198 171
6133.570 160
6133.942 160
6134.315 155
6134.687 137
6135.059 131
6135.431 126
6135.804 153
6136.176 189
6136.548 156
6136.921 161
6137.293 146
6137.665 156
6138.038 190
6138.410 178
6138.782 178
6139.155 181
6139.527 179
6139.900 154
6140.272 125
6140.644 125
6141.017 112
6141.389 100
6141.762 104
6142.134 112
6142.507 101
6142.879 125
6143.252 107
6143.624 100
6143.997 102
6144.369 121
6144.742 87
6145.114 54
6145.487 66
6145.860 100
6146.232 117
6146.605 115
6146.977 107
6147.350 93
6147.723 106
6148.095 127
6148.468 100
6148.841 98
6149.213 97
6149.586 119
6149.959 128
6150.332 115
6150.704 116
6151.077 105
6151.450 105
6151.823 73
6152.195 101
6152.568 123
6152.941 117
6153.314 133
6153.687 104
6154.059 101
6154.432 92
6154.805 112
6155.178 120
6155.551 125
6155.924 117
6156.297 150
6156.670 161
6157.043 156
6157.415 127
6157.788 127
6158.161 123
6158.534 123
6158.907 125
6159.280 128
6159.653 128
6160.026 112
6160.399 105
6160.772 99
6161.145 104
6161.519 124
6161.892 182
6162.265 148
6162.638 129
6163.011 135
6163.384 133
6163.757 135
6164.130 143
6164.503 160
6164.877 141
6165.250 120
6165.623 104
6165.996 95
6166.369 75
6166.743 80
6167.116 83
6167.489 105
6167.862 124
6168.236 107
6168.609 109
6168.982 88
6169.355 82
6169.729 112
6170.102 137
6170.475 131
6170.849 129
6171.222 149
6171.595 163
6171.969 135
6172.342 157
6172.716 139
6173.089 146
6173.462 140
6173.836 129
6174.209 147
6174.583 144
6174.956 122
6175.330 120
6175.703 119
6176.077 105
6176.450 140
6176.824 208
6177.197 196
6177.571 180
6177.944 151
6178.318 177
6178.692 168
6179.065 148
6179.439 154
6179.812 171
6180.186 192
6180.560 202
6180.933 175
6181.307 173
6181.681 208
6182.054 199
6182.428 179
6182.802 183
6183.175 170
6183.549 195
6183.923 220
6184.297 211
6184.670 166
6185.044 164
6185.418 189
6185.792 189
6186.166 185
6186.539 155
6186.913 173
6187.287 148
6187.661 144
6188.035 100
6188.409 122
6188.783 143
6189.157 148
6189.530 162
6189.904 158
6190.278 145
6190.652 127
6191.026 124
6191.400 137
6191.774 133
6192.148 134
6192.522 156
6192.896 161
6193.270 165
6193.644 139
6194.018 130
6194.392 150
6194.766 145
6195.140 148
6195.515 133
6195.889 131
6196.263 140
6196.637 131
6197.011 120
6197.385 149
6197.759 128
6198.133 108
6198.508 140
6198.882 159
6199.256 149
6199.630 146
6200.004 153
6200.379 148
6200.753 140
6201.127 148
6201.501 107
6201.876 111
6202.250 99
6202.624 137
6202.999 115
6203.373 127
6203.747 119
6204.122 133
6204.496 156
6204.870 127
6205.245 123
6205.619 123
6205.994 114
6206.368 152
6206.742 154
6207.117 148
6207.491 126
6207.866 110
6208.240 97
6208.615 82
6208.989 94
6209.364 117
6209.738 117
6210.113 121
6210.487 118
6210.862 132
6211.237 137
6211.611 112
6211.986 102
6212.360 120
6212.735 131
6213.110 131
6213.484 143
6213.859 150
6214.233 153
6214.608 134
6214.983 104
6215.357 100
6215.732 91
6216.107 75
6216.482 96
6216.856 130
6217.231 132
6217.606 156
6217.981 120
6218.355 142
6218.730 149
6219.105 137
6219.480 129
6219.855 126
6220.229 117
6220.604 90
6220.979 104
6221.354 129
6221.729 136
6222.104 108
6222.479 99
6222.854 127
6223.229 176
6223.603 189
6223.978 146
6224.353 116
6224.728 111
6225.103 116
6225.478 114
6225.853 125
6226.228 102
6226.603 112
6226.978 149
6227.353 159
6227.729 141
6228.104 123
6228.479 106
6228.854 113
6229.229 116
6229.604 101
6229.979 101
6230.354 117
6230.729 126
6231.105 112
6231.480 133
6231.855 140
6232.230 127
6232.605 144
6232.981 134
6233.356 126
6233.731 128
6234.106 137
6234.482 135
6234.857 126
6235.232 135
6235.607 136
6235.983 145
6236.358 105
6236.733 90
6237.109 86
6237.484 73
6237.859 70
6238.235 76
6238.610 94
6238.986 111
6239.361 98
6239.736 112
6240.112 105
6240.487 100
6240.863 93
6241.238 96
6241.614 101
6241.989 132
6242.365 118
6242.740 106
6243.116 112
6243.491 99
6243.867 102
6244.242 111
6244.618 121
6244.994 120
6245.369 112
6245.745 108
6246.120 124
6246.496 138
6246.872 133
6247.247 140
6247.623 143
6247.999 124
6248.374 123
6248.750 149
6249.126 132
6249.501 108
6249.877 115
6250.253 128
6250.629 115
6251.004 101
6251.380 114
6251.756 123
6252.132 97
6252.508 124
6252.883 101
6253.259 101
6253.635 126
6254.011 139
6254.387 135
6254.763 175
6255.139 162
6255.514 152
6255.890 132
6256.266 102
6256.642 106
6257.018 112
6257.394 116
6257.770 116
6258.146 114
6258.522 88
6258.898 131
6259.274 124
6259.650 118
6260.026 116
6260.402 122
6260.778 140
6261.154 121
6261.530 113
6261.906 118
6262.283 135
6262.659 128
6263.035 134
6263.411 140
6263.787 123
6264.163 145
6264.539 135
6264.916 119
6265.292 116
6265.668 142
6266.044 121
6266.420 142
6266.797 142
6267.173 123
6267.549 115
6267.925 105
6268.302 83
6268.678 88
6269.054 116
6269.431 127
6269.807 138
6270.183 137
6270.560 158
6270.936 170
6271.312 140
6271.689 146
6272.065 131
6272.442 143
6272.818 148
6273.194 147
6273.571 129
6273.947 118
6274.324 113
6274.700 131
6275.077 119
6275.453 134
6275.830 129
6276.206 105
6276.583 94
6276.959 89
6277.336 67
6277.712 75
6278.089 79
6278.466 103
6278.842 83
6279.219 81
6279.595 86
6279.972 75
6280.349 117
6280.725 159
6281.102 156
6281.479 146
6281.855 128
6282.232 114
6282.609 95
6282.985 120
6283.362 136
6283.739 122
6284.116 137
6284.492 140
6284.869 114
6285.246 97
6285.623 107
6286.000 128
6286.377 126
6286.753 153
6287.130 164
6287.507 137
6287.884 121
6288.261 106
6288.638 102
6289.015 107
6289.392 123
6289.768 118
6290.145 128
6290.522 112
6290.899 113
6291.276 128
6291.653 121
6292.030 148
6292.407 125
6292.784 123
6293.161 123
6293.538 128
6293.915 122
6294.292 118
6294.669 127
6295.047 130
6295.424 159
6295.801 152
6296.178 175
6296.555 143
6296.932 104
6297.309 87
6297.686 70
6298.064 91
6298.441 86
6298.818 122
6299.195 116
6299.572 110
6299.950 110
6300.327 106
6300.704 127
6301.081 128
6301.459 114
6301.836 120
6302.213 126
6302.591 110
6302.968 133
6303.345 155
6303.723 124
6304.100 104
6304.477 83
6304.855 119
6305.232 112
6305.609 135
6305.987 127
6306.364 105
6306.742 93
6307.119 123
6307.497 139
6307.874 132
6308.252 104
6308.629 120
6309.007 91
6309.384 104
6309.762 111
6310.139 110
6310.517 118
6310.894 111
6311.272 91
6311.649 78
6312.027 71
6312.405 70
6312.782 98
6313.160 93
6313.537 100
6313.915 96
6314.293 129
6314.670 107
6315.048 107
6315.426 98
6315.804 111
6316.181 141
6316.559 146
6316.937 158
6317.314 136
6317.692 123
6318.070 132
6318.448 111
6318.826 119
6319.203 127
6319.581 124
6319.959 128
6320.337 128
6320.715 149
6321.093 133
6321.470 154
6321.848 155
6322.226 131
6322.604 131
6322.982 103
6323.360 105
6323.738 95
6324.116 110
6324.494 123
6324.872 116
6325.250 118
6325.628 130
6326.006 120
6326.384 109
6326.762 86
6327.140 91
6327.518 117
6327.896 157
6328.274 118
6328.652 93
6329.030 96
6329.408 102
6329.787 117
6330.165 134
6330.543 126
6330.921 109
6331.299 115
6331.677 107
6332.056 126
6332.434 91
6332.812 86
6333.190 120
6333.568 143
6333.947 130
6334.325 129
6334.703 111
6335.081 97
6335.460 122
6335.838 103
6336.216 142
6336.595 117
6336.973 135
6337.351 140
6337.730 136
6338.108 142
6338.487 139
6338.865 146
6339.243 117
6339.622 127
6340.000 159
6340.379 153
6340.757 137
6341.135 143
6341.514 112
6341.892 86
6342.271 104
6342.649 122
6343.028 118
6343.407 107
6343.785 103
6344.164 131
6344.542 96
6344.921 78
6345.299 93
6345.678 106
6346.057 132
6346.435 116
6346.814 132
6347.192 146
6347.571 126
6347.950 115
6348.328 103
6348.707 116
6349.086 120
6349.465 117
6349.843 112
6350.222 123
6350.601 154
6350.979 121
6351.358 96
6351.737 111
6352.116 102
6352.495 114
6352.873 112
6353.252 100
6353.631 104
6354.010 102
6354.389 116
6354.768 107
6355.147 91
6355.525 102
6355.904 101
6356.283 109
6356.662 107
6357.041 94
6357.420 119
6357.799 108
6358.178 90
6358.557 78
6358.936 94
6359.315 77
6359.694 81
6360.073 87
6360.452 93
6360.831 89
6361.210 107
6361.589 93
6361.968 99
6362.347 130
6362.726 127
6363.106 151
6363.485 120
6363.864 114
6364.243 121
6364.622 118
6365.001 115
6365.381 101
6365.760 117
6366.139 130
6366.518 129
6366.897 126
6367.277 123
6367.656 128
6368.035 113
6368.414 106
6368.794 116
6369.173 119
6369.552 106
6369.932 112
6370.311 124
6370.690 141
6371.070 134
6371.449 132
6371.828 124
6372.208 118
6372.587 139
6372.967 135
6373.346 143
6373.725 157
6374.105 110
6374.484 89
6374.864 97
6375.243 88
6375.623 95
6376.002 107
6376.382 96
6376.761 95
6377.141 119
6377.520 134
6377.900 115
6378.280 106
6378.659 99
6379.039 80
6379.418 92
6379.798 102
6380.178 93
6380.557 131
6380.937 131
6381.316 139
6381.696 148
6382.076 131
6382.456 116
6382.835 110
6383.215 121
6383.595 134
6383.974 113
6384.354 137
6384.734 116
6385.114 103
6385.493 87
6385.873 79
6386.253 116
6386.633 131
6387.013 117
6387.393 120
6387.772 99
6388.152 115
6388.532 113
6388.912 113
6389.292 94
6389.672 129
6390.052 103
6390.432 87
6390.812 96
6391.192 116
6391.572 111
6391.951 112
6392.331 126
6392.711 149
6393.091 121
6393.471 104
6393.852 98
6394.232 94
6394.612 99
6394.992 116
6395.372 128
6395.752 116
6396.132 116
6396.512 117
6396.892 134
6397.272 126
6397.652 133
6398.033 122
6398.413 88
6398.793 93
6399.173 101
6399.553 80
6399.934 88
6400.314 93
6400.694 106
6401.074 98
6401.455 85
6401.835 107
6402.215 114
6402.595 80
6402.976 82
6403.356 110
6403.736 105
6404.117 91
6404.497 75
6404.877 92
6405.258 90
6405.638 76
6406.018 85
6406.399 79
6406.779 103
6407.160 111
6407.540 91
6407.921 105
6408.301 107
6408.682 140
6409.062 128
6409.443 109
6409.823 117
6410.204 117
6410.584 124
6410.965 105
6411.345 113
6411.726 147
6412.106 115
6412.487 96
6412.867 116
6413.248 108
6413.629 113
6414.009 124
6414.390 113
6414.771 99
6415.151 71
6415.532 84
6415.913 104
6416.293 97
6416.674 96
6417.055 103
6417.436 118
6417.816 110
6418.197 110
6418.578 83
6418.959 86
6419.339 89
6419.720 79
6420.101 82
6420.482 108
6420.863 111
6421.243 121
6421.624 115
6422.005 123
6422.386 129
6422.767 120
6423.148 121
6423.529 122
6423.910 120
6424.291 126
6424.672 129
6425.053 98
6425.434 115
6425.814 122
6426.195 162
6426.576 167
6426.957 150
6427.339 124
6427.720 133
6428.101 164
6428.482 146
6428.863 124
6429.244 142
6429.625 121
6430.006 132
6430.387 133
6430.768 139
6431.149 112
6431.531 92
6431.912 104
6432.293 105
6432.674 113
6433.055 113
6433.436 100
6433.818 103
6434.199 107
6434.580 96
6434.961 92
6435.343 85
6435.724 87
6436.105 105
6436.487 104
6436.868 100
6437.249 110
6437.630 116
6438.012 108
6438.393 91
6438.775 90
6439.156 62
6439.537 68
6439.919 81
6440.300 100
6440.682 77
6441.063 75
6441.444 69
6441.826 69
6442.207 75
6442.589 70
6442.970 96
6443.352 88
6443.733 85
6444.115 55
6444.496 56
6444.878 90
6445.259 113
6445.641 112
6446.023 81
6446.404 88
6446.786 99
6447.167 100
6447.549 84
6447.931 69
6448.312 92
6448.694 101
6449.076 98
6449.457 94
6449.839 133
6450.221 110
6450.602 109
6450.984 138
6451.366 125
6451.748 106
6452.129 124
6452.511 144
6452.893 129
6453.275 121
6453.657 106
6454.038 106
6454.420 112
6454.802 106
6455.184 127
6455.566 133
6455.948 101
6456.329 107
6456.711 116
6457.093 104
6457.475 83
6457.857 96
6458.239 114
6458.621 137
6459.003 114
6459.385 130
6459.767 126
6460.149 132
6460.531 153
6460.913 131
6461.295 124
6461.677 126
6462.059 115
6462.441 101
6462.823 100
6463.205 99
6463.587 113
6463.970 121
6464.352 132
6464.734 141
6465.116 134
6465.498 147
6465.880 114
6466.262 114
6466.645 94
6467.027 104
6467.409 123
6467.791 151
6468.173 162
6468.556 135
6468.938 109
6469.320 91
6469.703 89
6470.085 90
6470.467 117
6470.849 112
6471.232 90
6471.614 79
6471.996 76
6472.379 76
6472.761 66
6473.144 64
6473.526 71
6473.908 76
6474.291 83
6474.673 92
6475.056 97
6475.438 96
6475.821 87
6476.203 104
6476.585 105
6476.968 92
6477.350 123
6477.733 138
6478.116 126
6478.498 121
6478.881 102
6479.263 91
6479.646 68
6480.028 67
6480.411 135
6480.794 121
6481.176 136
6481.559 145
6481.941 149
6482.324 132
6482.707 117
6483.089 125
6483.472 124
6483.855 95
6484.237 93
6484.620 112
6485.003 100
6485.386 96
6485.768 86
6486.151 92
6486.534 105
6486.917 133
6487.300 144
6487.682 108
6488.065 115
6488.448 100
6488.831 108
6489.214 91
6489.597 96
6489.979 101
6490.362 88
6490.745 105
6491.128 103
6491.511 106
6491.894 97
6492.277 144
6492.660 117
6493.043 109
6493.426 118
6493.809 128
6494.192 123
6494.575 102
6494.958 109
6495.341 105
6495.724 127
6496.107 160
6496.490 144
6496.873 113
6497.256 116
6497.639 110
6498.022 100
6498.406 116
6498.789 90
6499.172 68
6499.555 87
6499.938 91
6500.321 100
6500.705 92
6501.088 102
6501.471 97
6501.854 116
6502.238 109
6502.621 106
6503.004 106
6503.387 120
6503.771 104
6504.154 82
6504.537 49
6504.920 80
6505.304 92
6505.687 66
6506.071 64
6506.454 107
6506.837 98
6507.221 84
6507.604 89
6507.987 94
6508.371 96
6508.754 90
6509.138 93
6509.521 88
6509.905 70
6510.288 86
6510.672 87
6511.055 112
6511.439 126
6511.822 138
6512.206 105
6512.589 91
6512.973 103
6513.356 76
6513.740 63
6514.124 66
6514.507 75
6514.891 80
6515.274 86
6515.658 137
6516.042 147
6516.425 108
6516.809 105
6517.193 110
6517.576 93
6517.960 97
6518.344 93
6518.727 95
6519.111 100
6519.495 103
6519.879 99
6520.262 106
6520.646 117
6521.030 114
6521.414 110
6521.798 124
6522.181 113
6522.565 121
6522.949 147
6523.333 120
6523.717 129
6524.101 105
6524.485 101
6524.869 105
6525.253 99
6525.636 106
6526.020 102
6526.404 83
6526.788 113
6527.172 125
6527.556 96
6527.940 117
6528.324 106
6528.708 91
6529.092 87
6529.476 88
6529.860 68
6530.244 67
6530.629 77
6531.013 98
6531.397 115
6531.781 112
6532.165 83
6532.549 73
6532.933 80
6533.317 85
6533.702 93
6534.086 86
6534.470 82
6534.854 92
6535.238 70
6535.623 56
6536.007 88
6536.391 87
6536.775 80
6537.160 72
6537.544 116
6537.928 118
6538.312 110
6538.697 82
6539.081 77
6539.465 76
6539.850 75
6540.234 92
6540.618 116
6541.003 136
6541.387 151
6541.772 113
6542.156 130
6542.540 122
6542.925 109
6543.309 98
6543.694 111
6544.078 113
6544.463 110
6544.847 125
6545.232 105
6545.616 105
6546.001 84
6546.385 62
6546.770 69
6547.154 79
6547.539 85
6547.924 121
6548.308 126
6548.693 132
6549.077 142
6549.462 132
6549.847 115
6550.231 116
6550.616 141
6551.001 102
6551.385 110
6551.770 106
6552.155 126
6552.539 121
6552.924 141
6553.309 121
6553.694 134
6554.078 134
6554.463 133
6554.848 128
6555.233 115
6555.618 132
6556.002 145
6556.387 124
6556.772 132
6557.157 128
6557.542 118
6557.927 134
6558.312 94
6558.696 115
6559.081 127
6559.466 124
6559.851 112
6560.236 94
6560.621 101
6561.006 101
6561.391 88
6561.776 87
6562.161 108
6562.546 111
6562.931 115
6563.316 89
6563.701 81
6564.086 85
6564.471 80
6564.856 99
6565.241 133
6565.627 121
6566.012 126
6566.397 112
6566.782 86
6567.167 89
6567.552 103
6567.937 115
6568.323 112
6568.708 101
6569.093 111
6569.478 105
6569.863 85
6570.249 94
6570.634 103
6571.019 86
6571.404 81
6571.790 97
6572.175 118
6572.560 97
6572.946 98
6573.331 115
6573.716 110
6574.102 128
6574.487 99
6574.872 96
6575.258 116
6575.643 119
6576.029 107
6576.414 116
6576.799 90
6577.185 80
6577.570 65
6577.956 57
6578.341 98
6578.727 97
6579.112 88
6579.498 103
6579.883 115
6580.269 94
6580.654 137
6581.040 128
6581.426 97
6581.811 89
6582.197 76
6582.582 131
6582.968 137
6583.354 129
6583.739 116
6584.125 145
6584.510 136
6584.896 135
6585.282 104
6585.667 90
6586.053 100
6586.439 76
6586.825 61
6587.210 125
6587.596 119
6587.982 98
6588.368 74
6588.753 75
6589.139 78
6589.525 96
6589.911 118
6590.297 124
6590.682 113
6591.068 106
6591.454 100
6591.840 88
6592.226 71
6592.612 79
6592.998 77
6593.384 98
6593.770 130
6594.156 109
6594.541 105
6594.927 93
6595.313 88
6595.699 100
6596.085 105
6596.471 120
6596.857 132
6597.243 113
6597.629 103
6598.016 94
6598.402 75
6598.788 81
6599.174 60
6599.560 70
6599.946 81
6600.332 86
6600.718 82
6601.104 90
6601.490 94
6601.877 75
6602.263 104
6602.649 98
6603.035 98
6603.421 72
6603.808 83
6604.194 118
6604.580 119
6604.966 91
6605.353 76
6605.739 65
6606.125 83
6606.512 103
6606.898 87
6607.284 77
6607.670 78
6608.057 74
6608.443 91
6608.830 82
6609.216 82
6609.602 84
6609.989 63
6610.375 71
6610.762 62
6611.148 70
6611.534 66
6611.921 66
6612.307 75
6612.694 82
6613.080 112
6613.467 105
6613.853 97
6614.240 112
6614.626 110
6615.013 107
6615.400 93
6615.786 75
6616.173 85
6616.559 71
6616.946 67
6617.332 94
6617.719 77
6618.106 85
6618.492 102
6618.879 120
6619.266 105
6619.652 91
6620.039 98
6620.426 96
6620.813 93
6621.199 85
6621.586 116
6621.973 109
6622.360 101
6622.746 108
6623.133 104
6623.520 111
6623.907 108
6624.294 101
6624.680 91
6625.067 86
6625.454 104
6625.841 96
6626.228 71
6626.615 69
6627.002 66
6627.388 85
6627.775 101
6628.162 96
6628.549 75
6628.936 69
6629.323 76
6629.710 108
6630.097 108
6630.484 113
6630.871 120
6631.258 116
6631.645 102
6632.032 127
6632.419 89
6632.806 84
6633.193 73
6633.581 92
6633.968 134
6634.355 118
6634.742 115
6635.129 80
6635.516 68
6635.903 80
6636.291 80
6636.678 109
6637.065 109
6637.452 103
6637.839 101
6638.227 95
6638.614 84
6639.001 103
6639.388 109
6639.776 117
6640.163 100
6640.550 121
6640.937 113
6641.325 119
6641.712 111
6642.099 104
6642.487 101
6642.874 68
6643.261 61
6643.649 75
6644.036 82
6644.424 93
6644.811 92
6645.199 83
6645.586 78
6645.973 80
6646.361 73
6646.748 64
6647.136 68
6647.523 83
6647.911 107
6648.298 110
6648.686 87
6649.073 92
6649.461 77
6649.849 63
6650.236 96
6650.624 111
6651.011 120
6651.399 130
6651.787 110
6652.174 114
6652.562 98
6652.949 91
6653.337 110
6653.725 88
6654.113 94
6654.500 113
6654.888 128
6655.276 143
6655.663 123
6656.051 107
6656.439 93
6656.827 101
6657.214 119
6657.602 104
6657.990 101
6658.378 106
6658.766 96
6659.153 81
6659.541 67
6659.929 83
6660.317 81
6660.705 88
6661.093 69
6661.481 71
6661.869 95
6662.257 79
6662.645 74
6663.032 62
6663.420 95
6663.808 127
6664.196 96
6664.584 93
6664.972 93
6665.360 91
6665.748 92
6666.136 88
6666.525 97
6666.913 65
6667.301 63
6667.689 96
6668.077 105
6668.465 100
6668.853 112
6669.241 104
6669.629 109
6670.017 125
6670.406 112
6670.794 88
6671.182 80
6671.570 94
6671.958 119
6672.347 113
6672.735 94
6673.123 92
6673.511 74
6673.900 91
6674.288 106
6674.676 103
6675.064 103
6675.453 91
6675.841 107
6676.229 124
6676.618 142
6677.006 118
6677.395 90
6677.783 119
6678.171 139
6678.560 167
6678.948 141
6679.337 99
6679.725 84
6680.113 114
6680.502 144
6680.890 151
6681.279 103
6681.667 101
6682.056 93
6682.444 102
6682.833 95
6683.221 75
6683.610 71
6683.998 98
6684.387 101
6684.776 112
6685.164 111
6685.553 132
6685.941 100
6686.330 68
6686.719 81
6687.107 71
6687.496 63
6687.885 79
6688.273 96
6688.662 94
6689.051 70
6689.439 76
6689.828 84
6690.217 105
6690.606 117
6690.994 133
6691.383 122
6691.772 98
6692.161 91
6692.550 98
6692.938 86
6693.327 78
6693.716 58
6694.105 48
6694.494 72
6694.883 93
6695.272 88
6695.660 80
6696.049 84
6696.438 84
6696.827 100
6697.216 101
6697.605 100
6697.994 103
6698.383 87
6698.772 54
6699.161 85
6699.550 70
6699.939 78
6700.328 66
6700.717 97
6701.106 69
6701.495 68
6701.884 81
6702.273 84
6702.663 84
6703.052 82
6703.441 83
6703.830 97
6704.219 101
6704.608 91
6704.997 88
6705.387 80
6705.776 73
6706.165 67
6706.554 80
6706.943 72
6707.333 71
6707.722 63
6708.111 61
6708.500 74
6708.890 75
6709.279 57
6709.668 52
6710.058 57
6710.447 61
6710.836 85
6711.226 106
6711.615 107
6712.004 94
6712.394 77
6712.783 60
6713.173 87
6713.562 106
6713.951 81
6714.341 76
6714.730 69
6715.120 85
6715.509 80
6715.899 78
6716.288 70
6716.678 81
6717.067 98
6717.457 98
6717.846 99
6718.236 89
6718.625 61
6719.015 79
6719.405 93
6719.794 90
6720.184 92
6720.573 95
6720.963 74
6721.353 98
6721.742 89
6722.132 76
6722.522 86
6722.911 109
6723.301 81
6723.691 81
6724.080 81
6724.470 108
6724.860 96
6725.250 68
6725.639 84
6726.029 92
6726.419 113
6726.809 116
6727.199 86
6727.588 79
6727.978 80
6728.368 69
6728.758 65
6729.148 70
6729.538 84
6729.928 91
6730.318 92
6730.707 65
6731.097 76
6731.487 102
6731.877 86
6732.267 62
6732.657 76
6733.047 94
6733.437 95
6733.827 90
6734.217 111
6734.607 111
6734.997 102
6735.387 69
6735.777 63
6736.167 76
6736.558 99
6736.948 99
6737.338 94
6737.728 79
6738.118 70
6738.508 37
6738.898 47
6739.288 81
6739.679 96
6740.069 79
6740.459 79
6740.849 79
6741.239 85
6741.630 70
6742.020 74
6742.410 95
6742.800 75
6743.191 77
6743.581 89
6743.971 93
6744.362 88
6744.752 109
6745.142 112
6745.533 120
6745.923 129
6746.313 106
6746.704 96
6747.094 94
6747.484 95
6747.875 74
6748.265 57
6748.656 57
6749.046 72
6749.437 93
6749.827 96
6750.218 73
6750.608 81
6750.999 69
6751.389 95
6751.780 90
6752.170 80
6752.561 83
6752.951 94
6753.342 78
6753.732 79
6754.123 75
6754.514 65
6754.904 48
6755.295 70
6755.685 99
6756.076 115
6756.467 110
6756.857 122
6757.248 108
6757.639 145
6758.030 132
6758.420 114
6758.811 110
6759.202 109
6759.592 117
6759.983 111
6760.374 100
6760.765 87
6761.156 105
6761.546 111
6761.937 103
6762.328 88
6762.719 98
6763.110 114
6763.501 91
6763.891 80
6764.282 79
6764.673 64
6765.064 90
6765.455 83
6765.846 73
6766.237 82
6766.628 68
6767.019 69
6767.410 72
6767.801 55
6768.192 63
6768.583 77
6768.974 76
6769.365 75
6769.756 86
6770.147 74
6770.538 76
6770.929 91
6771.320 94
6771.711 73
6772.102 75
6772.494 68
6772.885 61
6773.276 89
6773.667 86
6774.058 89
6774.449 100
6774.840 125
6775.232 127
6775.623 131
6776.014 91
6776.405 79
6776.797 91
6777.188 95
6777.579 79
6777.970 84
6778.362 91
6778.753 85
6779.144 63
6779.536 44
6779.927 59
6780.318 85
6780.710 95
6781.101 105
6781.492 112
6781.884 121
6782.275 115
6782.667 103
6783.058 87
6783.450 92
6783.841 82
6784.232 78
6784.624 71
6785.015 78
6785.407 87
6785.798 86
6786.190 98
6786.581 98
6786.973 103
6787.365 96
6787.756 83
6788.148 73
6788.539 69
6788.931 82
6789.322 69
6789.714 62
6790.106 63
6790.497 79
6790.889 62
6791.281 62
6791.672 59
6792.064 59
6792.456 73
6792.847 84
6793.239 82
6793.631 74
6794.023 79
6794.414 95
6794.806 114
6795.198 99
6795.590 78
6795.982 100
6796.373 84
6796.765 86
6797.157 102
6797.549 83
6797.941 85
6798.333 69
6798.724 56
6799.116 60
6799.508 68
6799.900 75
6800.292 95
6800.684 89
6801.076 91
6801.468 104
6801.860 87
6802.252 83
6802.644 71
6803.036 72
6803.428 57
6803.820 51
6804.212 55
6804.604 82
6804.996 89
6805.388 93
6805.780 79
6806.172 91
6806.564 87
6806.957 85
6807.349 98
6807.741 95
6808.133 76
6808.525 78
6808.917 60
6809.309 67
6809.702 85
6810.094 81
6810.486 89
6810.878 83
6811.271 77
6811.663 74
6812.055 91
6812.447 83
6812.840 87
6813.232 70
6813.624 93
6814.017 94
6814.409 71
6814.801 78
6815.194 92
6815.586 80
6815.978 79
6816.371 87
6816.763 88
6817.155 83
6817.548 81
6817.940 65
6818.333 77
6818.725 98
6819.118 85
6819.510 88
6819.903 78
6820.295 76
6820.688 70
6821.080 80
6821.473 82
6821.865 96
6822.258 84
6822.650 84
6823.043 61
6823.436 36
6823.828 47
6824.221 73
6824.613 56
6825.006 50
6825.399 51
6825.791 58
6826.184 54
6826.577 56
6826.969 65
6827.362 93
6827.755 82
6828.148 68
6828.540 91
6828.933 116
6829.326 122
6829.719 136
6830.111 120
6830.504 116
6830.897 83
6831.290 74
6831.683 75
6832.075 72
6832.468 94
6832.861 98
6833.254 85
6833.647 82
6834.040 85
6834.433 55
6834.826 70
6835.219 103
6835.612 95
6836.004 84
6836.397 90
6836.790 99
6837.183 96
6837.576 65
6837.969 58
6838.362 85
6838.755 79
6839.148 72
6839.542 61
6839.935 56
6840.328 63
6840.721 80
6841.114 70
6841.507 76
6841.900 92
6842.293 74
6842.686 83
6843.080 77
6843.473 93
6843.866 99
6844.259 103
6844.652 116
6845.045 87
6845.439 97
6845.832 76
6846.225 64
6846.618 66
6847.012 66
6847.405 69
6847.798 57
6848.192 58
6848.585 67
6848.978 75
6849.372 94
6849.765 96
6850.158 91
6850.552 99
6850.945 71
6851.338 68
6851.732 81
6852.125 113
6852.519 126
6852.912 104
6853.306 95
6853.699 86
6854.092 95
6854.486 70
6854.879 74
6855.273 57
6855.666 50
6856.060 61
6856.454 75
6856.847 88
6857.241 99
6857.634 92
6858.028 86
6858.421 76
6858.815 87
6859.209 78
6859.602 80
6859.996 78
6860.390 76
6860.783 87
6861.177 92
6861.571 70
6861.964 98
6862.358 85
6862.752 71
6863.145 70
6863.539 72
6863.933 83
6864.327 82
6864.720 70
6865.114 61
6865.508 76
6865.902 81
6866.296 89
6866.690 98
6867.083 105
6867.477 102
6867.871 81
6868.265 87
6868.659 91
6869.053 64
6869.447 62
6869.841 59
6870.235 60
6870.628 46
6871.022 70
6871.416 76
6871.810 70
6872.204 68
6872.598 53
6872.992 78
6873.386 82
6873.780 69
6874.174 71
6874.569 70
6874.963 80
6875.357 97
6875.751 91
6876.145 82
6876.539 69
6876.933 82
6877.327 81
6877.721 80
6878.116 91
6878.510 93
6878.904 96
6879.298 82
6879.692 93
6880.087 82
6880.481 83
6880.875 69
6881.269 72
6881.664 58
6882.058 56
6882.452 74
6882.846 84
6883.241 62
6883.635 63
6884.029 86
6884.424 73
6884.818 71
6885.212 63
6885.607 89
6886.001 82
6886.396 56
6886.790 76
6887.184 88
6887.579 106
6887.973 75
6888.368 74
6888.762 81
6889.157 84
6889.551 94
6889.946 91
6890.340 100
6890.735 74
6891.129 57
6891.524 80
6891.918 95
6892.313 107
6892.707 105
6893.102 91
6893.497 71
6893.891 53
6894.286 51
6894.681 66
6895.075 91
6895.470 117
6895.864 109
6896.259 121
6896.654 120
6897.049 97
6897.443 95
6897.838 93
6898.233 85
6898.627 72
6899.022 54
6899.417 57
6899.812 72
6900.207 96
6900.601 76
6900.996 66
6901.391 92
6901.786 109
6902.181 80
6902.576 70
6902.970 70
6903.365 91
6903.760 84
6904.155 70
6904.550 59
6904.945 80
6905.340 91
6905.735 92
6906.130 85
6906.525 91
6906.920 88
6907.315 87
6907.710 98
6908.105 102
6908.500 107
6908.895 88
6909.290 77
6909.685 89
6910.080 112
6910.475 128
6910.870 100
6911.265 100
6911.661 99
6912.056 82
6912.451 73
6912.846 76
6913.241 87
6913.636 83
6914.031 61
6914.427 73
6914.822 78
6915.217 96
6915.612 84
6916.008 86
6916.403 80
6916.798 70
6917.193 64
6917.589 62
6917.984 101
6918.379 96
6918.775 82
6919.170 77
6919.565 70
6919.961 58
6920.356 66
6920.751 67
6921.147 79
6921.542 90
6921.938 92
6922.333 65
6922.728 71
6923.124 63
6923.519 70
6923.915 49
6924.310 59
6924.706 59
6925.101 62
6925.497 67
6925.892 69
6926.288 68
6926.683 70
6927.079 81
6927.475 83
6927.870 67
6928.266 73
6928.661 63
6929.057 61
6929.453 71
6929.848 65
6930.244 72
6930.640 71
6931.035 58
6931.431 47
6931.827 69
6932.222 64
6932.618 56
6933.014 88
6933.410 89
6933.805 87
6934.201 79
6934.597 84
6934.993 89
6935.388 91
6935.784 76
6936.180 76
6936.576 71
6936.972 65
6937.368 78
6937.763 94
6938.159 67
6938.555 69
6938.951 95
6939.347 100
6939.743 113
6940.139 98
6940.535 84
6940.931 83
6941.327 88
6941.723 82
6942.119 84
6942.515 81
6942.911 71
6943.307 83
6943.703 85
6944.099 66
6944.495 87
6944.891 101
6945.287 96
6945.683 78
6946.079 68
6946.475 115
6946.871 108
6947.268 85
6947.664 79
6948.060 49
6948.456 54
6948.852 68
6949.248 75
6949.645 83
6950.041 78
6950.437 64
6950.833 60
6951.230 68
6951.626 77
6952.022 77
6952.418 83
6952.815 75
6953.211 99
6953.607 94
6954.004 75
6954.400 72
6954.796 73
6955.193 84
6955.589 112
6955.985 117
6956.382 135
6956.778 113
6957.175 77
6957.571 62
6957.968 48
6958.364 63
6958.760 57
6959.157 63
6959.553 66
6959.950 62
6960.346 57
6960.743 52
6961.140 57
6961.536 57
6961.933 67
6962.329 78
6962.726 91
6963.122 105
6963.519 102
6963.916 110
6964.312 105
6964.709 96
6965.105 83
6965.502 88
6965.899 79
6966.295 120
6966.692 127
6967.089 117
6967.486 85
6967.882 68
6968.279 52
6968.676 61
6969.073 68
6969.469 53
6969.866 72
6970.263 64
6970.660 63
6971.056 67
6971.453 69
6971.850 67
6972.247 81
6972.644 73
6973.041 69
6973.438 75
6973.835 77
6974.231 90
6974.628 87
6975.025 68
6975.422 69
6975.819 76
6976.216 82
6976.613 65
6977.010 63
6977.407 96
6977.804 91
6978.201 84
6978.598 66
6978.995 77
6979.392 72
6979.789 70
6980.186 87
6980.583 67
6980.981 70
6981.378 83
6981.775 78
6982.172 68
6982.569 74
6982.966 84
6983.363 94
6983.761 89
6984.158 76
6984.555 64
6984.952 73
6985.349 69
6985.747 59
6986.144 72
6986.541 94
6986.938 81
6987.336 82
6987.733 116
6988.130 130
6988.528 132
6988.925 106
6989.322 79
6989.720 107
6990.117 104
6990.514 79
6990.912 96
6991.309 91
6991.706 78
6992.104 79
6992.501 75
6992.899 84
6993.296 91
6993.694 82
6994.091 80
6994.489 66
6994.886 56
6995.284 55
6995.681 66
6996.079 58
6996.476 68
6996.874 61
6997.271 69
6997.669 65
6998.066 58
6998.464 56
6998.862 56
6999.259 69
6999.657 82
7000.054 68
7000.452 71
7000.850 65
7001.247 55
7001.645 75
7002.043 83
7002.441 72
7002.838 95
7003.236 94
7003.634 99
7004.031 90
7004.429 75
7004.827 57
7005.225 42
7005.623 74
7006.020 101
7006.418 70
7006.816 86
7007.214 77
7007.612 73
7008.010 82
7008.407 99
7008.805 91
7009.203 88
7009.601 87
7009.999 88
7010.397 105
7010.795 103
7011.193 93
7011.591 92
7011.989 73
7012.387 68
7012.785 57
7013.183 52
7013.581 56
7013.979 75
7014.377 86
7014.775 86
7015.173 95
7015.571 75
7015.969 72
7016.367 78
7016.766 71
7017.164 70
7017.562 72
7017.960 77
7018.358 80
7018.756 81
7019.154 80
7019.553 94
7019.951 83
7020.349 102
7020.747 88
7021.145 86
7021.544 84
7021.942 72
7022.340 74
7022.739 73
7023.137 92
7023.535 96
7023.933 80
7024.332 80
7024.730 74
7025.128 67
7025.527 53
7025.925 57
7026.324 60
7026.722 65
7027.120 72
7027.519 102
7027.917 103
7028.316 78
7028.714 82
7029.113 55
7029.511 40
7029.910 55
7030.308 48
7030.707 41
7031.105 46
7031.504 54
7031.902 49
7032.301 62
7032.699 55
7033.098 65
7033.496 74
7033.895 68
7034.294 83
7034.692 118
7035.091 116
7035.490 110
7035.888 75
7036.287 65
7036.686 98
7037.084 97
7037.483 96
7037.882 83
7038.280 58
7038.679 50
7039.078 67
7039.477 90
7039.875 94
7040.274 93
7040.673 97
7041.072 101
7041.471 96
7041.869 76
7042.268 61
7042.667 60
7043.066 70
7043.465 68
7043.864 56
7044.263 75
7044.662 89
7045.060 75
7045.459 70
7045.858 91
7046.257 84
7046.656 70
7047.055 64
7047.454 70
7047.853 52
7048.252 59
7048.651 72
7049.050 99
7049.449 91
7049.848 68
7050.247 68
7050.646 63
7051.046 52
7051.445 67
7051.844 55
7052.243 67
7052.642 63
7053.041 77
7053.440 90
7053.839 104
7054.239 86
7054.638 89
7055.037 80
7055.436 83
7055.835 100
7056.235 104
7056.634 87
7057.033 102
7057.432 98
7057.832 94
7058.231 107
7058.630 90
7059.030 105
7059.429 84
7059.828 94
7060.228 91
7060.627 90
7061.026 79
7061.426 65
7061.825 59
7062.224 59
7062.624 56
7063.023 57
7063.423 36
7063.822 60
7064.222 74
7064.621 104
7065.021 90
7065.420 67
7065.820 57
7066.219 52
7066.619 57
7067.018 60
7067.418 42
7067.817 49
7068.217 57
7068.616 59
7069.016 66
7069.416 67
7069.815 68
7070.215 58
7070.615 50
7071.014 77
7071.414 76
7071.813 70
7072.213 60
7072.613 62
7073.013 65
7073.412 65
7073.812 69
7074.212 55
7074.612 49
7075.011 47
7075.411 41
7075.811 59
7076.211 98
7076.610 98
7077.010 85
7077.410 74
7077.810 79
7078.210 62
7078.610 53
7079.010 49
7079.409 74
7079.809 87
7080.209 67
7080.609 62
7081.009 52
7081.409 51
7081.809 44
7082.209 46
7082.609 61
7083.009 51
7083.409 54
7083.809 63
7084.209 68
7084.609 79
7085.009 52
7085.409 50
7085.809 52
7086.209 65
7086.609 57
7087.009 75
7087.410 96
7087.810 85
7088.210 73
7088.610 59
7089.010 60
7089.410 51
7089.810 57
7090.211 68
7090.611 79
7091.011 86
7091.411 76
7091.811 62
7092.212 46
7092.612 60
7093.012 69
7093.413 76
7093.813 53
7094.213 40
7094.613 46
7095.014 63
7095.414 51
7095.814 48
7096.215 82
7096.615 112
7097.016 90
7097.416 75
7097.816 71
7098.217 97
7098.617 96
7099.018 79
7099.418 100
7099.819 63
7100.219 52
7100.620 59
7101.020 59
7101.421 53
7101.821 62
7102.222 56
7102.622 70
7103.023 91
7103.423 101
7103.824 87
7104.224 92
7104.625 100
7105.026 102
7105.426 90
7105.827 79
7106.228 53
7106.628 58
7107.029 80
7107.430 64
7107.830 85
7108.231 65
7108.632 67
7109.032 61
7109.433 59
7109.834 52
7110.235 59
7110.635 64
7111.036 65
7111.437 77
7111.838 63
7112.239 62
7112.639 50
7113.040 74
7113.441 60
7113.842 53
7114.243 37
7114.644 47
7115.045 36
7115.445 41
7115.846 44
7116.247 55
7116.648 81
7117.049 94
7117.450 77
7117.851 56
7118.252 56
7118.653 61
7119.054 58
7119.455 61
7119.856 60
7120.257 67
7120.658 76
7121.059 68
7121.460 67
7121.861 75
7122.263 43
7122.664 65
7123.065 68
7123.466 79
7123.867 59
7124.268 51
7124.669 63
7125.071 70
7125.472 51
7125.873 42
7126.274 33
7126.675 39
7127.077 55
7127.478 78
7127.879 71
7128.280 77
7128.682 72
7129.083 65
7129.484 61
7129.885 60
7130.287 75
7130.688 64
7131.089 72
7131.491 74
7131.892 83
7132.294 67
7132.695 66
7133.096 46
7133.498 61
7133.899 67
7134.301 60
7134.702 87
7135.104 79
7135.505 79
7135.906 70
7136.308 58
7136.709 46
7137.111 51
7137.513 46
7137.914 47
7138.316 43
7138.717 68
7139.119 72
7139.520 85
7139.922 71
7140.324 66
7140.725 60
7141.127 64
7141.528 64
7141.930 65
7142.332 59
7142.733 58
7143.135 53
7143.537 64
7143.938 64
7144.340 58
7144.742 67
7145.144 63
7145.545 56
7145.947 40
7146.349 32
7146.751 53
7147.152 89
7147.554 73
7147.956 75
7148.358 75
7148.760 84
7149.162 78
7149.564 70
7149.965 59
7150.367 75
7150.769 72
7151.171 73
7151.573 79
7151.975 88
7152.377 85
7152.779 71
7153.181 57
7153.583 49
7153.985 66
7154.387 60
7154.789 70
7155.191 69
7155.593 62
7155.995 75
7156.397 86
7156.799 89
7157.201 78
7157.603 79
7158.005 71
7158.407 73
7158.809 77
7159.212 82
7159.614 84
7160.016 76
7160.418 63
7160.820 60
7161.222 79
7161.625 67
7162.027 86
7162.429 87
7162.831 85
7163.234 76
7163.636 68
7164.038 61
7164.440 59
7164.843 55
7165.245 65
7165.647 78
7166.050 86
7166.452 69
7166.854 65
7167.257 60
7167.659 50
7168.061 56
7168.464 60
7168.866 59
7169.269 42
7169.671 58
7170.074 69
7170.476 94
7170.878 106
7171.281 92
7171.683 82
7172.086 54
7172.488 57
7172.891 76
7173.293 77
7173.696 63
7174.099 70
7174.501 56
7174.904 70
7175.306 71
7175.709 60
7176.111 42
7176.514 34
7176.917 50
7177.319 53
7177.722 60
7178.125 67
7178.527 62
7178.930 51
7179.333 57
7179.735 46
7180.138 85
7180.541 86
7180.944 88
7181.346 67
7181.749 52
7182.152 81
7182.555 89
7182.958 88
7183.360 100
7183.763 91
7184.166 81
7184.569 74
7184.972 70
7185.375 75
7185.777 75
7186.180 48
7186.583 22
7186.986 26
7187.389 57
7187.792 58
7188.195 68
7188.598 80
7189.001 79
7189.404 82
7189.807 76
7190.210 62
7190.613 55
7191.016 57
7191.419 68
7191.822 69
7192.225 58
7192.628 47
7193.031 58
7193.434 52
7193.837 64
7194.241 67
7194.644 65
7195.047 54
7195.450 53
7195.853 74
7196.256 64
7196.659 58
7197.063 58
7197.466 59
7197.869 49
7198.272 56
7198.676 70
7199.079 82
7199.482 86
7199.885 75
7200.289 62
7200.692 65
7201.095 52
7201.499 33
7201.902 47
7202.305 58
7202.709 68
7203.112 76
7203.515 68
7203.919 60
7204.322 76
7204.726 62
7205.129 50
7205.532 61
7205.936 66
7206.339 67
7206.743 73
7207.146 64
7207.550 70
7207.953 62
7208.357 65
7208.760 66
7209.164 64
7209.567 70
7209.971 62
7210.374 62
7210.778 64
7211.182 62
7211.585 60
7211.989 76
7212.392 61
7212.796 55
7213.200 59
7213.603 52
7214.007 61
7214.411 77
7214.814 95
7215.218 83
7215.622 76
7216.026 95
7216.429 88
7216.833 99
7217.237 101
7217.641 110
7218.044 95
7218.448 78
7218.852 64
7219.256 67
7219.660 55
7220.064 47
7220.467 69
7220.871 54
7221.275 55
7221.679 52
7222.083 49
7222.487 62
7222.891 58
7223.295 48
7223.699 45
7224.103 59
7224.506 66
7224.910 60
7225.314 56
7225.718 48
7226.122 47
7226.526 54
7226.931 60
7227.335 49
7227.739 57
7228.143 59
7228.547 66
7228.951 61
7229.355 42
7229.759 37
7230.163 48
7230.567 46
7230.971 63
7231.376 69
7231.780 78
7232.184 87
7232.588 75
7232.992 59
7233.397 64
7233.801 54
7234.205 57
7234.609 48
7235.014 53
7235.418 49
7235.822 42
7236.226 52
7236.631 39
7237.035 57
7237.439 67
7237.844 61
7238.248 46
7238.652 60
7239.057 64
7239.461 66
7239.865 74
7240.270 84
7240.674 78
7241.079 73
7241.483 67
7241.888 53
7242.292 58
7242.697 65
7243.101 65
7243.506 54
7243.910 66
7244.315 78
7244.719 68
7245.124 56
7245.528 44
7245.933 43
7246.337 36
7246.742 58
7247.146 54
7247.551 61
7247.956 80
7248.360 62
7248.765 66
7249.170 84
7249.574 65
7249.979 54
7250.384 71
7250.788 78
7251.193 98
7251.598 87
7252.003 67
7252.407 65
7252.812 74
7253.217 78
7253.622 68
7254.026 75
7254.431 65
7254.836 53
7255.241 57
7255.646 57
7256.050 60
7256.455 61
7256.860 55
7257.265 57
7257.670 51
7258.075 75
7258.480 98
7258.885 66
7259.290 53
7259.695 60
7260.100 58
7260.505 57
7260.909 55
7261.314 54
7261.719 54
7262.124 52
7262.530 52
7262.935 42
7263.340 59
7263.745 50
7264.150 47
7264.555 51
7264.960 54
7265.365 49
7265.770 59
7266.175 62
7266.580 62
7266.986 43
7267.391 48
7267.796 47
7268.201 39
7268.606 51
7269.011 52
7269.417 59
7269.822 51
7270.227 50
7270.632 60
7271.038 47
7271.443 50
7271.848 45
7272.254 52
7272.659 65
7273.064 81
7273.469 94
7273.875 106
7274.280 104
7274.686 87
7275.091 72
7275.496 70
7275.902 66
7276.307 53
7276.713 48
7277.118 48
7277.523 53
7277.929 47
7278.334 51
7278.740 52
7279.145 58
7279.551 64
7279.956 63
7280.362 64
7280.767 68
7281.173 53
7281.578 45
7281.984 67
7282.390 69
7282.795 56
7283.201 57
7283.606 66
7284.012 50
7284.418 46
7284.823 40
7285.229 61
7285.635 65
7286.040 74
7286.446 74
7286.852 60
7287.257 59
7287.663 70
7288.069 64
7288.475 75
7288.880 65
7289.286 38
7289.692 39
7290.098 42
7290.504 73
7290.909 63
7291.315 46
7291.721 40
7292.127 56
7292.533 55
7292.939 56
7293.345 71
7293.750 71
7294.156 69
7294.562 49
7294.968 47
7295.374 44
7295.780 66
7296.186 72
7296.592 83
7296.998 81
7297.404 72
7297.810 85
7298.216 73
7298.622 54
7299.028 61
7299.434 65
7299.840 57
7300.246 53
7300.652 50
7301.058 62
7301.465 74
7301.871 79
7302.277 66
7302.683 71
7303.089 45
7303.495 50
7303.901 69
7304.308 51
7304.714 57
7305.120 78
7305.526 80
7305.933 68
7306.339 66
7306.745 78
7307.151 82
7307.558 68
7307.964 47
7308.370 56
7308.776 63
7309.183 62
7309.589 70
7309.995 81
7310.402 76
7310.808 63
7311.215 61
7311.621 62
7312.027 67
7312.434 60
7312.840 70
7313.247 54
7313.653 47
7314.060 68
7314.466 68
7314.873 72
7315.279 76
7315.686 71
7316.092 48
7316.499 56
7316.905 41
7317.312 51
7317.718 48
7318.125 45
7318.531 49
7318.938 61
7319.345 63
7319.751 77
7320.158 75
7320.564 63
7320.971 55
7321.378 72
7321.784 69
7322.191 48
7322.598 35
7323.005 36
7323.411 45
7323.818 50
7324.225 54
7324.631 56
7325.038 42
7325.445 57
7325.852 62
7326.259 40
7326.665 34
7327.072 55
7327.479 52
7327.886 32
7328.293 34
7328.700 36
7329.107 38
7329.513 41
7329.920 40
7330.327 43
7330.734 63
7331.141 52
7331.548 66
7331.955 65
7332.362 57
7332.769 38
7333.176 40
7333.583 50
7333.990 53
7334.397 43
7334.804 68
7335.211 79
7335.618 58
7336.025 61
7336.432 38
7336.839 57
7337.246 52
7337.654 46
7338.061 65
7338.468 68
7338.875 60
7339.282 54
7339.689 65
7340.097 57
7340.504 76
7340.911 65
7341.318 72
7341.725 56
7342.133 53
7342.540 42
7342.947 30
7343.354 40
7343.762 46
7344.169 59
7344.576 71
7344.984 65
7345.391 82
7345.798 90
7346.206 66
7346.613 65
7347.020 52
7347.428 61
7347.835 54
7348.243 82
7348.650 64
7349.057 55
7349.465 63
7349.872 90
7350.280 74
7350.687 52
7351.095 48
7351.502 48
7351.910 44
7352.317 38
7352.725 29
7353.132 37
7353.540 55
7353.947 47
7354.355 50
7354.763 66
7355.170 66
7355.578 56
7355.985 55
7356.393 75
7356.801 67
7357.208 95
7357.616 124
7358.024 108
7358.431 109
7358.839 100
7359.247 77
7359.655 84
7360.062 67
7360.470 78
7360.878 93
7361.286 84
7361.693 87
7362.101 75
7362.509 68
7362.917 57
7363.325 53
7363.732 70
7364.140 72
7364.548 74
7364.956 65
7365.364 63
7365.772 56
7366.180 84
7366.588 94
7366.996 74
7367.403 79
7367.811 59
7368.219 51
7368.627 51
7369.035 59
7369.443 54
7369.851 63
7370.259 83
7370.667 77
7371.075 68
7371.483 55
7371.892 60
7372.300 56
7372.708 46
7373.116 47
7373.524 35
7373.932 24
7374.340 25
7374.748 43
7375.156 41
7375.565 64
7375.973 56
7376.381 60
7376.789 50
7377.197 55
7377.606 66
7378.014 54
7378.422 39
7378.830 34
7379.239 36
7379.647 46
7380.055 51
7380.464 55
7380.872 53
7381.280 58
7381.688 65
7382.097 45
7382.505 40
7382.914 55
7383.322 71
7383.730 72
7384.139 68
7384.547 64
7384.956 65
7385.364 45
7385.772 36
7386.181 37
7386.589 39
7386.998 42
7387.406 37
7387.815 34
7388.223 43
7388.632 55
7389.040 51
7389.449 46
7389.858 38
7390.266 54
7390.675 79
7391.083 70
7391.492 59
7391.901 55
7392.309 60
7392.718 60
7393.126 56
7393.535 57
7393.944 56
7394.352 65
7394.761 68
7395.170 65
7395.579 67
7395.987 58
7396.396 48
7396.805 34
7397.214 41
7397.622 52
7398.031 41
7398.440 41
7398.849 49
7399.258 60
7399.666 59
7400.075 60
7400.484 78
7400.893 59
7401.302 50
7401.711 43
7402.120 49
7402.529 35
7402.937 48
7403.346 67
7403.755 75
7404.164 62
7404.573 63
7404.982 68
7405.391 72
7405.800 68
7406.209 52
7406.618 53
7407.027 40
7407.436 52
7407.845 77
7408.254 87
7408.664 80
7409.073 55
7409.482 37
7409.891 38
7410.300 54
7410.709 52
7411.118 50
7411.527 51
7411.937 57
7412.346 72
7412.755 60
7413.164 71
7413.573 70
7413.983 77
7414.392 66
7414.801 60
7415.210 69
7415.620 57
7416.029 53
7416.438 43
7416.848 52
7417.257 62
7417.666 66
7418.076 56
7418.485 59
7418.894 55
7419.304 60
7419.713 51
7420.122 56
7420.532 49
7420.941 54
7421.351 56
7421.760 32
7422.170 40
7422.579 69
7422.988 81
7423.398 77
7423.807 96
7424.217 102
7424.626 90
7425.036 75
7425.446 60
7425.855 70
7426.265 73
7426.674 55
7427.084 61
7427.493 57
7427.903 55
7428.313 52
7428.722 37
7429.132 42
7429.542 40
7429.951 42
7430.361 44
7430.771 44
7431.180 62
7431.590 74
7432.000 74
7432.410 81
7432.819 84
7433.229 69
7433.639 76
7434.049 73
7434.458 68
7434.868 59
7435.278 60
7435.688 77
7436.098 93
7436.508 70
7436.917 66
7437.327 71
7437.737 70
7438.147 46
7438.557 43
7438.967 52
7439.377 62
7439.787 51
7440.197 64
7440.607 70
7441.017 77
7441.427 81
7441.837 58
7442.247 63
7442.657 66
7443.067 45
7443.477 42
7443.887 40
7444.297 32
7444.707 50
7445.117 55
7445.527 54
7445.937 46
7446.347 56
7446.757 46
7447.168 57
7447.578 59
7447.988 61
7448.398 57
7448.808 50
7449.218 46
7449.629 26
7450.039 39
7450.449 56
7450.859 63
7451.270 38
7451.680 28
7452.090 43
7452.500 54
7452.911 63
7453.321 62
7453.731 54
7454.142 40
7454.552 51
7454.962 45
7455.373 34
7455.783 40
7456.194 48
7456.604 54
7457.014 66
7457.425 70
7457.835 80
7458.246 108
7458.656 97
7459.067 80
7459.477 62
7459.888 54
7460.298 63
7460.709 35
7461.119 43
7461.530 68
7461.940 77
7462.351 75
7462.761 72
7463.172 45
7463.582 39
7463.993 39
7464.404 43
7464.814 48
7465.225 67
7465.636 75
7466.046 65
7466.457 44
7466.868 37
7467.278 50
7467.689 67
7468.100 57
7468.510 60
7468.921 44
7469.332 43
7469.743 53
7470.153 48
7470.564 59
7470.975 54
7471.386 61
7471.797 62
7472.208 48
7472.618 62
7473.029 59
7473.440 49
7473.851 42
7474.262 47
7474.673 52
7475.084 70
7475.495 90
7475.906 70
7476.316 61
7476.727 61
7477.138 85
7477.549 70
7477.960 57
7478.371 50
7478.782 43
7479.193 47
7479.604 35
7480.015 43
7480.427 49
7480.838 47
7481.249 69
7481.660 60
7482.071 59
7482.482 58
7482.893 59
7483.304 81
7483.715 62
7484.127 37
7484.538 60
7484.949 63
7485.360 55
7485.771 62
7486.183 52
7486.594 59
7487.005 64
7487.416 70
7487.827 74
7488.239 52
7488.650 58
7489.061 61
7489.473 56
7489.884 65
7490.295 85
7490.707 89
7491.118 60
7491.529 77
7491.941 72
7492.352 51
7492.763 65
7493.175 52
7493.586 56
7493.998 53
7494.409 57
7494.821 35
7495.232 38
7495.644 51
7496.055 70
7496.467 64
7496.878 69
7497.290 54
7497.701 48
7498.113 44
7498.524 56
7498.936 69
7499.347 43
7499.759 42
7500.171 44
7500.582 38
7500.994 44
7501.405 44
7501.817 35
7502.229 43
7502.640 51
7503.052 45
7503.464 48
7503.875 51
7504.287 39
7504.699 37
7505.111 32
7505.522 44
7505.934 55
7506.346 59
7506.758 56
7507.169 51
7507.581 33
7507.993 40
7508.405 51
7508.817 57
7509.229 59
7509.640 58
7510.052 69
7510.464 70
7510.876 64
7511.288 56
7511.700 67
7512.112 61
7512.524 75
7512.936 61
7513.348 73
7513.760 97
7514.172 97
7514.584 83
7514.996 72
7515.408 68
7515.820 64
7516.232 66
7516.644 51
7517.056 61
7517.468 50
7517.880 56
7518.292 79
7518.704 81
7519.116 89
7519.528 81
7519.941 50
7520.353 47
7520.765 40
7521.177 33
7521.589 39
7522.001 57
7522.414 48
7522.826 41
7523.238 40
7523.650 49
7524.063 42
7524.475 50
7524.887 53
7525.299 65
7525.712 65
7526.124 38
7526.536 40
7526.949 54
7527.361 59
7527.773 65
7528.186 53
7528.598 54
7529.011 52
7529.423 36
7529.835 40
7530.248 40
7530.660 49
7531.073 51
7531.485 51
7531.898 48
7532.310 62
7532.723 62
7533.135 73
7533.548 57
7533.960 54
7534.373 70
7534.785 54
7535.198 53
7535.610 57
7536.023 63
7536.435 64
7536.848 48
7537.261 52
7537.673 58
7538.086 66
7538.499 56
7538.911 55
7539.324 53
7539.737 51
7540.149 61
7540.562 48
7540.975 48
7541.387 43
7541.800 47
7542.213 49
7542.626 41
7543.038 45
7543.451 29
7543.864 32
7544.277 33
7544.690 35
7545.103 47
7545.515 37
7545.928 57
7546.341 50
7546.754 46
7547.167 44
7547.580 63
7547.993 54
7548.406 45
7548.819 59
7549.231 54
7549.644 72
7550.057 81
7550.470 70
7550.883 61
7551.296 46
7551.709 40
7552.122 42
7552.535 60
7552.948 50
7553.361 38
7553.775 53
7554.188 62
7554.601 51
7555.014 54
7555.427 36
7555.840 42
7556.253 46
7556.666 62
7557.080 76
7557.493 61
7557.906 54
7558.319 59
7558.732 61
7559.145 48
7559.559 50
7559.972 44
7560.385 52
7560.798 64
7561.212 67
7561.625 69
7562.038 74
7562.452 78
7562.865 88
7563.278 77
7563.692 59
7564.105 43
7564.518 56
7564.932 40
7565.345 35
7565.758 53
7566.172 70
7566.585 60
7566.999 51
7567.412 54
7567.826 50
7568.239 67
7568.653 59
7569.066 37
7569.479 36
7569.893 55
7570.307 51
7570.720 42
7571.134 40
7571.547 44
7571.961 63
7572.374 52
7572.788 43
7573.201 47
7573.615 47
7574.029 42
7574.442 45
7574.856 40
7575.270 43
7575.683 54
7576.097 62
7576.511 81
7576.924 73
7577.338 46
7577.752 55
7578.166 62
7578.579 62
7578.993 64
7579.407 53
7579.821 61
7580.234 59
7580.648 48
7581.062 44
7581.476 47
7581.890 44
7582.303 49
7582.717 58
7583.131 50
7583.545 67
7583.959 72
7584.373 78
7584.787 62
7585.201 43
7585.615 41
7586.029 37
7586.443 30
7586.857 29
7587.271 25
7587.685 32
7588.099 34
7588.513 46
7588.927 49
7589.341 64
7589.755 46
7590.169 38
7590.583 41
7590.997 48
7591.411 50
7591.825 54
7592.239 58
7592.653 65
7593.067 51
7593.482 50
7593.896 39
7594.310 39
7594.724 27
7595.138 27
7595.553 23
7595.967 33
7596.381 34
7596.795 32
7597.209 31
7597.624 47
7598.038 42
7598.452 30
7598.867 67
7599.281 56
7599.695 65
7600.110 58
7600.524 52
7600.938 49
7601.353 53
7601.767 53
7602.181 50
7602.596 39
7603.010 29
7603.425 22
7603.839 37
7604.253 40
7604.668 59
7605.082 52
7605.497 38
7605.911 46
7606.326 60
7606.740 64
7607.155 68
7607.569 71
7607.984 47
7608.399 41
7608.813 43
7609.228 61
7609.642 55
7610.057 43
7610.472 39
7610.886 39
7611.301 32
7611.715 23
7612.130 36
7612.545 56
7612.959 77
7613.374 74
7613.789 50
7614.204 38
7614.618 34
7615.033 37
7615.448 52
7615.863 51
7616.277 61
7616.692 68
7617.107 53
7617.522 56
7617.937 38
7618.351 54
7618.766 49
7619.181 43
7619.596 42
7620.011 86
7620.426 72
7620.841 53
7621.255 65
7621.670 59
7622.085 38
7622.500 23
7622.915 39
7623.330 75
7623.745 79
7624.160 80
7624.575 58
7624.990 46
7625.405 42
7625.820 44
7626.235 40
7626.650 39
7627.065 46
7627.480 45
7627.896 28
7628.311 41
7628.726 54
7629.141 57
7629.556 44
7629.971 37
7630.386 43
7630.801 34
7631.217 48
7631.632 59
7632.047 90
7632.462 102
7632.877 90
7633.293 64
7633.708 81
7634.123 88
7634.538 75
7634.954 72
7635.369 53
7635.784 45
7636.200 46
7636.615 48
7637.030 50
7637.446 61
7637.861 51
7638.276 41
7638.692 32
7639.107 25
7639.523 21
7639.938 37
7640.353 37
7640.769 29
7641.184 39
7641.600 45
7642.015 44
7642.431 68
7642.846 55
7643.262 57
7643.677 33
7644.093 42
7644.508 37
7644.924 49
7645.339 43
7645.755 44
7646.171 42
7646.586 51
7647.002 48
7647.417 52
7647.833 47
7648.249 62
7648.664 56
7649.080 35
7649.496 34
7649.911 47
7650.327 43
7650.743 51
7651.159 39
7651.574 33
7651.990 31
7652.406 43
7652.822 52
7653.237 48
7653.653 45
7654.069 51
7654.485 60
7654.901 51
7655.316 41
7655.732 46
7656.148 34
7656.564 44
7656.980 56
7657.396 71
7657.812 55
7658.228 68
7658.643 85
7659.059 64
7659.475 58
7659.891 82
7660.307 56
7660.723 51
7661.139 49
7661.555 59
7661.971 45
7662.387 32
7662.803 45
7663.219 58
7663.635 73
7664.051 73
7664.468 74
7664.884 73
7665.300 43
7665.716 57
7666.132 83
7666.548 69
7666.964 80
7667.380 74
7667.797 55
7668.213 43
7668.629 49
7669.045 69
7669.461 73
7669.878 83
7670.294 74
7670.710 53
7671.126 58
7671.543 60
7671.959 55
7672.375 47
7672.792 47
7673.208 37
7673.624 35
7674.041 36
7674.457 47
7674.873 46
7675.290 90
7675.706 89
7676.122 81
7676.539 63
7676.955 64
7677.372 71
7677.788 52
7678.205 49
7678.621 54
7679.038 44
7679.454 43
7679.871 46
7680.287 38
7680.704 58
7681.120 74
7681.537 83
7681.953 71
7682.370 57
7682.786 53
7683.203 48
7683.620 56
7684.036 58
7684.453 55
7684.869 51
7685.286 54
7685.703 49
7686.119 53
7686.536 50
7686.953 56
7687.370 34
7687.786 33
7688.203 61
7688.620 51
7689.036 58
7689.453 50
7689.870 42
7690.287 29
7690.704 41
7691.120 40
7691.537 57
7691.954 71
7692.371 58
7692.788 49
7693.205 55
7693.621 66
7694.038 54
7694.455 43
7694.872 43
7695.289 47
7695.706 64
7696.123 67
7696.540 48
7696.957 46
7697.374 31
7697.791 39
7698.208 37
7698.625 57
7699.042 62
7699.459 44
7699.876 29
7700.293 38
7700.710 44
7701.127 46
7701.544 48
7701.961 43
7702.378 29
7702.796 36
7703.213 51
7703.630 44
7704.047 50
7704.464 61
7704.881 57
7705.298 56
7705.716 51
7706.133 38
7706.550 45
7706.967 46
7707.385 48
7707.802 45
7708.219 59
7708.636 44
7709.054 59
7709.471 70
7709.888 46
7710.306 41
7710.723 49
7711.140 57
7711.558 47
7711.975 48
7712.392 56
7712.810 61
7713.227 63
7713.645 70
7714.062 49
7714.480 48
7714.897 39
7715.314 41
7715.732 42
7716.149 45
7716.567 63
7716.984 54
7717.402 53
7717.819 53
7718.237 50
7718.655 49
7719.072 56
7719.490 61
7719.907 42
7720.325 48
7720.742 45
7721.160 53
7721.578 60
7721.995 68
7722.413 55
7722.831 49
7723.248 57
7723.666 59
7724.084 53
7724.501 57
7724.919 53
7725.337 46
7725.755 68
7726.172 80
7726.590 71
7727.008 58
7727.426 57
7727.843 38
7728.261 46
7728.679 51
7729.097 48
7729.515 60
7729.933 49
7730.351 40
7730.768 50
7731.186 46
7731.604 31
7732.022 44
7732.440 46
7732.858 42
7733.276 54
7733.694 72
7734.112 54
7734.530 64
7734.948 74
7735.366 72
7735.784 87
7736.202 77
7736.620 60
7737.038 39
7737.456 38
7737.874 33
7738.292 60
7738.710 53
7739.128 47
7739.546 51
7739.965 47
7740.383 38
7740.801 40
7741.219 50
7741.637 29
7742.055 32
7742.474 38
7742.892 53
7743.310 71
7743.728 53
7744.146 68
7744.565 74
7744.983 78
7745.401 83
7745.820 69
7746.238 52
7746.656 50
7747.074 52
7747.493 51
7747.911 52
7748.329 50
7748.748 64
7749.166 53
7749.585 48
7750.003 41
7750.421 65
7750.840 73
7751.258 64
7751.677 72
7752.095 62
7752.514 55
7752.932 44
7753.351 61
7753.769 60
7754.188 60
7754.606 54
7755.025 39
7755.443 54
7755.862 55
7756.280 44
7756.699 37
7757.118 40
7757.536 56
7757.955 45
7758.373 56
7758.792 49
7759.211 39
7759.629 47
7760.048 55
7760.467 51
7760.885 52
7761.304 53
7761.723 44
7762.141 43
7762.560 44
7762.979 47
7763.398 41
7763.816 36
7764.235 46
7764.654 31
7765.073 36
7765.492 31
7765.911 27
7766.329 36
7766.748 35
7767.167 55
7767.586 59
7768.005 49
7768.424 24
7768.843 36
7769.262 50
7769.680 44
7770.099 51
7770.518 56
7770.937 40
7771.356 30
7771.775 31
7772.194 41
7772.613 41
7773.032 33
7773.451 39
7773.870 50
7774.289 59
7774.708 52
7775.128 56
7775.547 41
7775.966 42
7776.385 34
7776.804 65
7777.223 69
7777.642 59
7778.061 54
7778.481 58
7778.900 48
7779.319 31
7779.738 33
7780.157 30
7780.577 52
7780.996 66
7781.415 49
7781.834 49
7782.254 49
7782.673 59
7783.092 47
7783.511 38
7783.931 36
7784.350 31
7784.769 20
7785.189 29
7785.608 62
7786.027 57
7786.447 47
7786.866 44
7787.286 45
7787.705 40
7788.125 40
7788.544 40
7788.963 24
7789.383 30
7789.802 33
7790.222 27
7790.641 43
7791.061 58
7791.480 46
7791.900 45
7792.319 29
7792.739 35
7793.159 40
7793.578 43
7793.998 56
7794.417 60
7794.837 69
7795.256 68
7795.676 50
7796.096 49
7796.515 55
7796.935 49
7797.355 57
7797.774 57
7798.194 50
7798.614 50
7799.034 44
7799.453 53
7799.873 57
7800.293 57
7800.713 64
7801.132 62
7801.552 40
7801.972 41
7802.392 46
7802.812 49
7803.231 64
7803.651 65
7804.071 48
7804.491 77
7804.911 86
7805.331 74
7805.751 58
7806.171 36
7806.590 64
7807.010 77
7807.430 72
7807.850 58
7808.270 49
7808.690 40
7809.110 35
7809.530 41
7809.950 44
7810.370 60
7810.790 31
7811.210 41
7811.630 37
7812.050 46
7812.471 46
7812.891 32
7813.311 49
7813.731 39
7814.151 54
7814.571 51
7814.991 60
7815.411 57
7815.832 46
7816.252 48
7816.672 65
7817.092 42
7817.512 46
7817.933 40
7818.353 34
7818.773 35
7819.193 55
7819.614 50
7820.034 29
7820.454 26
7820.875 33
7821.295 41
7821.715 56
7822.136 68
7822.556 63
7822.976 51
7823.397 33
7823.817 46
7824.237 44
7824.658 45
7825.078 49
7825.499 44
7825.919 56
7826.340 47
7826.760 39
7827.180 35
7827.601 37
7828.021 38
7828.442 31
7828.863 37
7829.283 33
7829.704 30
7830.124 45
7830.545 55
7830.965 53
7831.386 43
7831.806 42
7832.227 47
7832.648 39
7833.068 41
7833.489 53
7833.910 48
7834.330 46
7834.751 36
7835.172 47
7835.592 36
7836.013 39
7836.434 45
7836.855 37
7837.275 43
7837.696 38
7838.117 50
7838.538 43
7838.958 31
7839.379 36
7839.800 35
7840.221 47
7840.642 53
7841.063 39
7841.483 41
7841.904 44
7842.325 36
7842.746 35
7843.167 36
7843.588 46
7844.009 47
7844.430 55
7844.851 62
7845.272 65
7845.693 58
7846.114 49
7846.535 49
7846.956 51
7847.377 61
7847.798 58
7848.219 37
7848.640 63
7849.061 70
7849.482 63
7849.903 44
7850.324 34
7850.745 37
7851.166 30
7851.587 29
7852.009 29
7852.430 29
7852.851 48
7853.272 47
7853.693 54
7854.114 51
7854.536 57
7854.957 70
7855.378 56
7855.799 72
7856.221 52
7856.642 56
7857.063 55
7857.484 32
7857.906 47
7858.327 43
7858.748 59
7859.170 49
7859.591 46
7860.012 62
7860.434 72
7860.855 51
7861.277 36
7861.698 32
7862.119 46
7862.541 45
7862.962 48
7863.384 51
7863.805 55
7864.227 48
7864.648 55
7865.070 38
7865.491 47
7865.913 40
7866.334 33
7866.756 43
7867.177 40
7867.599 43
7868.020 59
7868.442 53
7868.864 36
7869.285 50
7869.707 50
7870.128 43
7870.550 55
7870.972 63
7871.393 74
7871.815 67
7872.237 42
7872.658 39
7873.080 62
7873.502 66
7873.924 66
7874.345 68
7874.767 53
7875.189 44
7875.611 66
7876.032 54
7876.454 32
7876.876 31
7877.298 43
7877.720 33
7878.141 31
7878.563 27
7878.985 20
7879.407 44
7879.829 56
7880.251 46
7880.673 34
7881.095 34
7881.517 37
7881.939 37
7882.361 58
7882.782 75
7883.204 68
7883.626 67
7884.048 35
7884.470 50
7884.892 55
7885.315 51
7885.737 41
7886.159 43
7886.581 50
7887.003 44
7887.425 36
7887.847 36
7888.269 25
7888.691 26
7889.113 27
7889.535 41
7889.958 43
7890.380 55
7890.802 44
7891.224 31
7891.646 27
7892.069 34
7892.491 29
7892.913 20
7893.335 21
7893.758 41
7894.180 39
7894.602 30
7895.024 48
7895.447 52
7895.869 45
7896.291 40
7896.714 40
7897.136 51
7897.558 61
7897.981 60
7898.403 56
7898.826 36
7899.248 57
7899.670 62
7900.093 53
7900.515 46
7900.938 33
7901.360 38
7901.783 28
7902.205 53
7902.628 56
7903.050 36
7903.473 22
7903.895 22
7904.318 27
7904.740 34
7905.163 50
7905.585 48
7906.008 62
7906.431 77
7906.853 58
7907.276 47
7907.699 41
7908.121 41
7908.544 39
7908.966 41
7909.389 74
7909.812 71
7910.235 50
7910.657 50
7911.080 58
7911.503 53
7911.925 63
7912.348 55
7912.771 57
7913.194 42
7913.617 34
7914.039 46
7914.462 34
7914.885 40
7915.308 47
7915.731 32
7916.154 33
7916.576 56
7916.999 65
7917.422 42
7917.845 35
7918.268 47
7918.691 45
7919.114 56
7919.537 71
7919.960 60
7920.383 59
7920.806 65
7921.229 56
7921.652 66
7922.075 64
7922.498 52
7922.921 52
7923.344 52
7923.767 35
7924.190 33
7924.613 38
7925.036 40
7925.459 47
7925.882 53
7926.306 44
7926.729 36
7927.152 30
7927.575 47
7927.998 47
7928.421 44
7928.845 42
7929.268 45
7929.691 42
7930.114 46
7930.538 45
7930.961 32
7931.384 33
7931.807 41
7932.231 36
7932.654 40
7933.077 47
7933.501 53
7933.924 40
7934.347 42
7934.771 34
7935.194 38
7935.617 54
7936.041 63
7936.464 78
7936.888 49
7937.311 33
7937.734 39
7938.158 51
7938.581 48
7939.005 61
7939.428 48
7939.852 38
7940.275 27
7940.699 33
7941.122 40
7941.546 52
7941.969 53
7942.393 46
7942.816 37
7943.240 34
7943.664 37
7944.087 45
7944.511 55
7944.935 61
7945.358 60
7945.782 64
7946.205 68
7946.629 62
7947.053 54
7947.477 50
7947.900 45
7948.324 33
7948.748 22
7949.171 42
7949.595 43
7950.019 47
7950.443 47
7950.866 55
7951.290 51
7951.714 37
7952.138 55
7952.562 37
7952.986 40
7953.409 36
7953.833 33
7954.257 30
7954.681 29
7955.105 31
7955.529 32
7955.953 38
7956.377 42
7956.801 47
7957.225 42
7957.649 38
7958.073 39
7958.497 45
7958.921 48
7959.345 62
7959.769 51
7960.193 44
7960.617 41
7961.041 31
7961.465 43
7961.889 46
7962.313 46
7962.737 30
7963.161 30
7963.585 46
7964.009 53
7964.434 40
7964.858 20
7965.282 34
7965.706 31
7966.130 45
7966.554 49
7966.979 46
7967.403 49
7967.827 32
7968.251 28
7968.676 42
7969.100 44
7969.524 45
7969.949 64
7970.373 61
7970.797 42
7971.221 38
7971.646 59
7972.070 75
7972.495 52
7972.919 55
7973.343 35
7973.768 37
7974.192 46
7974.616 50
7975.041 66
7975.465 59
7975.890 40
7976.314 49
7976.739 53
7977.163 55
7977.588 39
7978.012 34
7978.437 32
7978.861 19
7979.286 18
7979.710 21
7980.135 30
7980.560 39
7980.984 27
7981.409 27
7981.833 32
7982.258 47
7982.683 34
7983.107 26
7983.532 34
7983.957 37
7984.381 41
7984.806 45
7985.231 34
7985.655 32
7986.080 30
7986.505 40
7986.930 44
7987.354 50
7987.779 44
7988.204 58
7988.629 61
7989.053 53
7989.478 44
7989.903 37
7990.328 33
7990.753 46
7991.178 63
7991.602 56
7992.027 50
7992.452 70
7992.877 70
7993.302 74
7993.727 60
7994.152 50
7994.577 54
7995.002 47
7995.427 57
7995.852 56
7996.277 63
7996.702 50
7997.127 44
7997.552 41
7997.977 52
7998.402 63
7998.827 36
7999.252 37
7999.677 41
8000.102 46
8000.527 55
8000.952 72
8001.378 65
8001.803 64
8002.228 53
8002.653 42
8003.078 35
8003.503 28
8003.929 24
8004.354 28
8004.779 41
8005.204 45
8005.629 51
8006.055 40
8006.480 25
8006.905 30
8007.331 38
8007.756 44
8008.181 46
8008.607 44
8009.032 50
8009.457 64
8009.883 54
8010.308 45
8010.733 33
8011.159 40
8011.584 63
8012.009 54
8012.435 39
8012.860 49
8013.286 47
8013.711 47
8014.137 46
8014.562 39
8014.988 27
8015.413 30
8015.839 34
8016.264 34
8016.690 35
8017.115 59
8017.541 62
8017.966 49
8018.392 44
8018.818 50
8019.243 47
8019.669 35
8020.094 37
8020.520 43
8020.946 39
8021.371 44
8021.797 35
8022.223 44
8022.648 44
8023.074 49
8023.500 69
8023.926 57
8024.351 52
8024.777 59
8025.203 45
8025.629 55
8026.054 55
8026.480 61
8026.906 47
8027.332 34
8027.758 50
8028.184 31
8028.609 39
8029.035 49
8029.461 40
8029.887 47
8030.313 60
8030.739 44
8031.165 58
8031.591 69
8032.017 49
8032.443 37
8032.868 40
8033.294 36
8033.720 35
8034.146 45
8034.572 67
8034.998 57
8035.425 54
8035.851 44
8036.277 41
8036.703 43
8037.129 25
8037.555 29
8037.981 44
8038.407 42
8038.833 51
8039.259 52
8039.685 51
8040.112 40
8040.538 36
8040.964 43
8041.390 31
8041.816 28
8042.243 31
8042.669 41
8043.095 40
8043.521 44
8043.948 59
8044.374 68
8044.800 65
8045.226 45
8045.653 61
8046.079 66
8046.505 53
8046.932 37
8047.358 37
8047.784 30
8048.211 48
8048.637 50
8049.064 44
8049.490 38
8049.916 28
8050.343 37
8050.769 38
8051.196 34
8051.622 54
8052.049 44
8052.475 37
8052.902 37
8053.328 46
8053.755 59
8054.181 53
8054.608 57
8055.034 53
8055.461 40
8055.887 42
8056.314 34
8056.741 35
8057.167 23
8057.594 27
8058.020 43
8058.447 50
8058.874 36
8059.300 29
8059.727 30
8060.154 31
8060.580 27
8061.007 33
8061.434 41
8061.861 49
8062.287 47
8062.714 50
8063.141 40
8063.568 32
8063.994 39
8064.421 30
8064.848 33
8065.275 57
8065.702 59
8066.129 67
8066.555 54
8066.982 47
8067.409 66
8067.836 63
8068.263 47
8068.690 36
8069.117 43
8069.544 44
8069.971 56
8070.398 78
8070.825 83
8071.252 70
8071.679 45
8072.106 54
8072.533 40
8072.960 30
8073.387 38
8073.814 52
8074.241 56
8074.668 38
8075.095 26
8075.522 31
8075.949 21
8076.376 41
8076.803 54
8077.231 46
8077.658 30
8078.085 40
8078.512 40
8078.939 32
8079.366 43
8079.794 36
8080.221 38
8080.648 47
8081.075 29
8081.503 25
8081.930 29
8082.357 60
8082.784 65
8083.212 55
8083.639 53
8084.066 55
8084.494 47
8084.921 35
8085.348 37
8085.776 33
8086.203 29
8086.630 37
8087.058 47
8087.485 83
8087.913 74
8088.340 52
8088.768 34
8089.195 49
8089.623 70
8090.050 48
8090.477 67
8090.905 63
8091.332 46
8091.760 45
8092.188 38
8092.615 48
8093.043 42
8093.470 38
8093.898 47
8094.325 48
8094.753 65
8095.181 64
8095.608 56
8096.036 55
8096.464 62
8096.891 71
8097.319 64
8097.747 36
8098.174 47
8098.602 50
8099.030 37
8099.457 34
8099.885 46
8100.313 42
8100.741 28
8101.168 35
8101.596 47
8102.024 51
8102.452 40
8102.880 35
8103.307 34
8103.735 37
8104.163 49
8104.591 47
8105.019 52
8105.447 69
8105.875 53
8106.303 42
8106.730 35
8107.158 42
8107.586 38
8108.014 23
8108.442 52
8108.870 52
8109.298 39
8109.726 47
8110.154 38
8110.582 37
8111.010 48
8111.438 32
8111.866 41
8112.294 41
8112.723 62
8113.151 54
8113.579 47
8114.007 46
8114.435 37
8114.863 33
8115.291 35
8115.719 36
8116.148 48
8116.576 60
8117.004 34
8117.432 47
8117.860 78
8118.289 69
8118.717 57
8119.145 44
8119.573 33
8120.002 33
8120.430 46
8120.858 43
8121.286 33
8121.715 27
8122.143 35
8122.571 30
8123.000 20
8123.428 34
8123.856 37
8124.285 45
8124.713 47
8125.142 35
8125.570 22
8125.999 24
8126.427 36
8126.855 35
8127.284 37
8127.712 39
8128.141 49
8128.569 21
8128.998 23
8129.426 35
8129.855 39
8130.283 39
8130.712 31
8131.141 31
8131.569 36
8131.998 48
8132.426 40
8132.855 37
8133.284 36
8133.712 50
8134.141 41
8134.569 31
8134.998 32
8135.427 29
8135.855 44
8136.284 47
8136.713 26
8137.142 24
8137.570 25
8137.999 32
8138.428 40
8138.857 57
8139.285 53
8139.714 40
8140.143 50
8140.572 48
8141.001 39
8141.429 48
8141.858 35
8142.287 56
8142.716 69
8143.145 58
8143.574 50
8144.003 44
8144.432 49
8144.861 53
8145.289 62
8145.718 49
8146.147 43
8146.576 45
8147.005 36
8147.434 36
8147.863 38
8148.292 36
8148.721 28
8149.150 31
8149.579 37
8150.008 43
8150.438 51
8150.867 75
8151.296 55
8151.725 48
8152.154 40
8152.583 43
8153.012 32
8153.441 32
8153.871 44
8154.300 49
8154.729 29
8155.158 33
8155.587 30
8156.017 52
8156.446 44
8156.875 34
8157.304 33
8157.733 29
8158.163 37
8158.592 44
8159.021 26
8159.451 45
8159.880 46
8160.309 42
8160.739 32
8161.168 24
8161.597 26
8162.027 51
8162.456 50
8162.886 56
8163.315 60
8163.744 53
8164.174 48
8164.603 34
8165.033 40
8165.462 47
8165.892 47
8166.321 55
8166.751 50
8167.180 51
8167.610 55
8168.039 49
8168.469 40
8168.898 44
8169.328 60
8169.757 55
8170.187 44
8170.617 50
8171.046 48
8171.476 48
8171.906 52
8172.335 35
8172.765 42
8173.194 41
8173.624 52
8174.054 50
8174.484 46
8174.913 41
8175.343 29
8175.773 22
8176.202 47
8176.632 55
8177.062 61
8177.492 75
8177.922 71
8178.351 52
8178.781 50
8179.211 37
8179.641 48
8180.071 34
8180.501 40
8180.930 34
8181.360 24
8181.790 42
8182.220 43
8182.650 51
8183.080 43
8183.510 43
8183.940 41
8184.370 34
8184.800 33
8185.230 54
8185.660 47
8186.090 40
8186.520 56
8186.950 46
8187.380 38
8187.810 40
8188.240 28
8188.670 31
8189.100 39
8189.530 42
8189.960 40
8190.391 30
8190.821 43
8191.251 67
8191.681 48
8192.111 40
8192.541 30
8192.972 33
8193.402 54
8193.832 62
8194.262 54
8194.692 44
8195.123 39
8195.553 61
8195.983 36
8196.413 29
8196.844 33
8197.274 25
8197.704 41
8198.135 35
8198.565 43
8198.995 52
8199.426 36
8199.856 31
8200.286 49
8200.717 62
8201.147 44
8201.578 67
8202.008 67
8202.439 51
8202.869 50
8203.299 46
8203.730 28
8204.160 20
8204.591 18
8205.021 36
8205.452 36
8205.882 31
8206.313 32
8206.744 34
8207.174 26
8207.605 42
8208.035 58
8208.466 56
8208.896 50
8209.327 44
8209.758 43
8210.188 29
8210.619 32
8211.050 30
8211.480 37
8211.911 39
8212.342 45
8212.772 53
8213.203 50
8213.634 50
8214.065 40
8214.495 39
8214.926 32
8215.357 36
8215.788 27
8216.218 40
8216.649 27
8217.080 19
8217.511 35
8217.942 32
8218.373 29
8218.804 34
8219.234 21
8219.665 24
8220.096 23
8220.527 20
8220.958 39
8221.389 27
8221.820 27
8222.251 32
8222.682 26
8223.113 28
8223.544 44
8223.975 33
8224.406 26
8224.837 42
8225.268 45
8225.699 29
8226.130 41
8226.561 33
8226.992 43
8227.423 37
8227.854 37
8228.285 45
8228.717 39
8229.148 31
8229.579 38
8230.010 32
8230.441 35
8230.872 53
8231.304 71
8231.735 76
8232.166 62
8232.597 59
8233.028 37
8233.460 32
8233.891 42
8234.322 40
8234.754 51
8235.185 42
8235.616 36
8236.047 34
8236.479 34
8236.910 29
8237.341 51
8237.773 45
8238.204 37
8238.636 45
8239.067 60
8239.498 59
8239.930 51
8240.361 34
8240.793 48
8241.224 37
8241.656 19
8242.087 25
8242.519 29
8242.950 20
8243.382 23
8243.813 26
8244.245 33
8244.676 42
8245.108 43
8245.539 50
8245.971 43
8246.403 36
8246.834 35
8247.266 33
8247.697 36
8248.129 42
8248.561 22
8248.992 19
8249.424 27
8249.856 37
8250.287 39
8250.719 44
8251.151 43
8251.582 55
8252.014 66
8252.446 66
8252.878 52
8253.309 38
8253.741 28
8254.173 27
8254.605 26
8255.037 24
8255.469 35
8255.900 35
8256.332 23
8256.764 30
8257.196 31
8257.628 40
8258.060 51
8258.492 54
8258.924 68
8259.355 71
8259.787 51
8260.219 42
8260.651 44
8261.083 43
8261.515 43
8261.947 38
8262.379 38
8262.811 33
8263.243 32
8263.675 24
8264.107 25
8264.539 30
8264.972 49
8265.404 68
8265.836 51
8266.268 52
8266.700 53
8267.132 59
8267.564 47
8267.996 55
8268.429 56
8268.861 52
8269.293 56
8269.725 44
8270.157 52
8270.590 38
8271.022 30
8271.454 48
8271.886 31
8272.319 36
8272.751 44
8273.183 46
8273.615 29
8274.048 40
8274.480 65
8274.912 67
8275.345 58
8275.777 53
8276.209 35
8276.642 39
8277.074 27
8277.507 29
8277.939 28
8278.371 17
8278.804 33
8279.236 34
8279.669 44
8280.101 51
8280.534 50
8280.966 45
8281.399 45
8281.831 40
8282.264 33
8282.696 30
8283.129 34
8283.561 54
8283.994 57
8284.427 59
8284.859 44
8285.292 41
8285.724 49
8286.157 47
8286.590 50
8287.022 43
8287.455 27
8287.888 44
8288.320 40
8288.753 47
8289.186 53
8289.619 28
8290.051 28
8290.484 21
8290.917 23
8291.350 32
8291.782 39
8292.215 46
8292.648 40
8293.081 43
8293.514 43
8293.946 62
8294.379 62
8294.812 47
8295.245 40
8295.678 41
8296.111 47
8296.544 49
8296.976 34
8297.409 15
8297.842 26
8298.275 32
8298.708 37
8299.141 30
8299.574 30
8300.007 40
8300.440 42
8300.873 39
8301.306 46
8301.739 46
8302.172 40
8302.605 27
8303.038 29
8303.472 38
8303.905 45
8304.338 54
8304.771 44
8305.204 34
8305.637 37
8306.070 27
8306.503 33
8306.937 32
8307.370 31
8307.803 30
8308.236 23
8308.669 19
8309.103 38
8309.536 56
8309.969 62
8310.402 62
8310.836 48
8311.269 43
8311.702 34
8312.135 28
8312.569 25
8313.002 41
8313.435 38
8313.869 37
8314.302 40
8314.736 41
8315.169 37
8315.602 47
8316.036 44
8316.469 47
8316.903 49
8317.336 48
8317.769 39
8318.203 25
8318.636 20
8319.070 54
8319.503 68
8319.937 58
8320.370 62
8320.804 43
8321.238 25
8321.671 32
8322.105 29
8322.538 31
8322.972 33
8323.405 40
8323.839 37
8324.273 35
8324.706 38
8325.140 48
8325.574 44
8326.007 43
8326.441 40
8326.875 43
8327.308 38
8327.742 52
8328.176 39
8328.610 42
8329.043 37
8329.477 25
8329.911 39
8330.345 34
8330.778 37
8331.212 42
8331.646 26
8332.080 27
8332.514 26
8332.947 28
8333.381 36
8333.815 27
8334.249 27
8334.683 50
8335.117 35
8335.551 38
8335.985 34
8336.419 27
8336.853 32
8337.287 25
8337.721 37
8338.155 35
8338.589 21
8339.023 19
8339.457 43
8339.891 45
8340.325 25
8340.759 26
8341.193 28
8341.627 35
8342.061 34
8342.495 34
8342.929 57
8343.363 32
8343.797 21
8344.232 34
8344.666 35
8345.100 30
8345.534 43
8345.968 52
8346.402 53
8346.837 29
8347.271 38
8347.705 41
8348.139 34
8348.574 24
8349.008 25
8349.442 28
8349.876 36
8350.311 36
8350.745 33
8351.179 26
8351.614 35
8352.048 28
8352.482 20
8352.917 33
8353.351 38
8353.785 62
8354.220 66
8354.654 57
8355.089 61
8355.523 52
8355.958 42
8356.392 42
8356.827 62
8357.261 48
8357.696 37
8358.130 37
8358.565 41
8358.999 45
8359.434 35
8359.868 28
8360.303 20
8360.737 31
8361.172 45
8361.606 41
8362.041 41
8362.476 38
8362.910 40
8363.345 39
8363.780 36
8364.214 37
8364.649 43
8365.084 46
8365.518 41
8365.953 39
8366.388 30
8366.822 29
8367.257 47
8367.692 43
8368.127 29
8368.562 26
8368.996 26
8369.431 25
8369.866 25
8370.301 32
8370.736 27
8371.170 26
8371.605 24
8372.040 36
8372.475 31
8372.910 43
8373.345 51
8373.780 40
8374.215 34
8374.650 32
8375.084 26
8375.519 24
8375.954 37
8376.389 42
8376.824 35
8377.259 25
8377.694 21
8378.129 28
8378.564 30
8378.999 22
8379.435 27
8379.870 24
8380.305 27
8380.740 46
8381.175 56
8381.610 35
8382.045 31
8382.480 39
8382.915 35
8383.351 59
8383.786 69
8384.221 44
8384.656 30
8385.091 25
8385.527 24
8385.962 22
8386.397 36
8386.832 47
8387.268 47
8387.703 48
8388.138 46
8388.573 31
8389.009 17
8389.444 14
8389.879 29
8390.315 35
8390.750 40
8391.185 46
8391.621 45
8392.056 37
8392.492 30
8392.927 41
8393.362 44
8393.798 40
8394.233 50
8394.669 44
8395.104 44
8395.540 33
8395.975 34
8396.411 25
8396.846 30
8397.282 40
8397.717 30
8398.153 38
8398.588 49
8399.024 23
8399.459 20
8399.895 39
8400.331 57
8400.766 49
8401.202 52
8401.637 55
8402.073 51
8402.509 34
8402.944 36
8403.380 32
8403.816 39
8404.251 34
8404.687 37
8405.123 39
8405.559 35
8405.994 32
8406.430 49
8406.866 52
8407.302 47
8407.737 35
8408.173 32
8408.609 32
8409.045 38
8409.481 33
8409.917 45
8410.352 41
8410.788 46
8411.224 36
8411.660 44
8412.096 55
8412.532 37
8412.968 40
8413.404 54
8413.840 66
8414.276 72
8414.712 59
8415.148 64
8415.584 51
8416.020 53
8416.456 33
8416.892 47
8417.328 52
8417.764 52
8418.200 49
8418.636 30
8419.072 37
8419.508 47
8419.944 41
8420.380 32
8420.816 33
8421.253 31
8421.689 30
8422.125 35
8422.561 60
8422.997 58
8423.433 44
8423.870 47
8424.306 47
8424.742 57
8425.178 59
8425.615 50
8426.051 49
8426.487 59
8426.923 55
8427.360 46
8427.796 39
8428.232 38
8428.669 49
8429.105 43
8429.541 52
8429.978 53
8430.414 35
8430.851 32
8431.287 38
8431.723 27
8432.160 56
8432.596 64
8433.033 48
8433.469 53
8433.906 44
8434.342 51
8434.779 54
8435.215 51
8435.652 50
8436.088 69
8436.525 65
8436.961 65
8437.398 52
8437.834 41
8438.271 45
8438.708 47
8439.144 45
8439.581 43
8440.017 42
8440.454 30
8440.891 37
8441.327 55
8441.764 61
8442.201 69
8442.637 60
8443.074 52
8443.511 43
8443.948 72
8444.384 79
8444.821 70
8445.258 81
8445.695 90
8446.131 100
8446.568 91
8447.005 123
8447.442 145
8447.879 148
8448.315 131
8448.752 116
8449.189 101
8449.626 110
8450.063 108
8450.500 107
8450.937 112
8451.374 144
8451.811 155
8452.248 126
8452.684 111
8453.121 87
8453.558 103
8453.995 112
8454.432 107
8454.869 111
8455.306 96
8455.743 87
8456.181 59
8456.618 74
8457.055 89
8457.492 69
8457.929 82
8458.366 72
8458.803 75
8459.240 78
8459.677 105
8460.114 89
8460.552 85
8460.989 82
8461.426 72
8461.863 85
8462.300 95
8462.738 117
8463.175 118
8463.612 127
8464.049 132
8464.487 131
8464.924 114
8465.361 153
8465.798 225
8466.236 203
8466.673 203
8467.110 218
8467.548 260
8467.985 267
8468.422 299
8468.860 292
8469.297 312
8469.735 367
8470.172 435
8470.609 578
8471.047 784
8471.484 964
8471.922 1335
8472.359 1737
8472.797 2298
8473.234 3046
8473.672 3964
8474.109 4761
8474.547 5683
8474.984 6600
8475.422 7382
8475.859 7968
8476.297 8316
8476.734 8600
8477.172 8557
8477.610 8260
8478.047 7646
8478.485 6773
8478.922 5975
8479.360 5182
8479.798 4461
8480.235 3800
8480.673 3227
8481.111 2678
8481.548 2259
8481.986 1993
8482.424 1741
8482.862 1562
8483.299 1445
8483.737 1239
8484.175 1142
8484.613 1048
8485.050 1028
8485.488 1011
8485.926 994
8486.364 874
8486.802 788
8487.240 736
8487.677 679
8488.115 650
8488.553 687
8488.991 702
8489.429 687
8489.867 684
8490.305 694
8490.743 663
8491.181 679
8491.619 711
8492.057 699
8492.495 675
8492.933 651
8493.371 611
8493.809 570
8494.247 545
8494.685 605
8495.123 619
8495.561 651
8495.999 641
8496.437 587
8496.875 621
8497.313 669
8497.751 608
8498.189 611
8498.628 586
8499.066 584
8499.504 569
8499.942 564
8500.380 552
8500.818 570
8501.257 665
8501.695 685
8502.133 664
8502.571 684
8503.010 632
8503.448 593
8503.886 624
8504.324 690
8504.763 666
8505.201 661
8505.639 629
8506.078 574
8506.516 566
8506.954 514
8507.393 534
8507.831 458
8508.270 391
8508.708 429
8509.146 457
8509.585 395
8510.023 375
8510.462 321
8510.900 263
8511.339 258
8511.777 249
8512.216 249
8512.654 295
8513.093 315
8513.531 360
8513.970 318
8514.408 346
8514.847 341
8515.285 337
8515.724 339
8516.162 327
8516.601 358
8517.040 297
8517.478 251
8517.917 240
8518.356 220
8518.794 226
8519.233 242
8519.672 267
8520.110 261
8520.549 262
8520.988 249
8521.426 265
8521.865 307
8522.304 273
8522.743 227
8523.181 208
8523.620 239
8524.059 193
8524.498 197
8524.937 225
8525.375 202
8525.814 208
8526.253 198
8526.692 212
8527.131 224
8527.570 231
8528.009 211
8528.448 211
8528.887 214
8529.325 185
8529.764 181
8530.203 162
8530.642 166
8531.081 209
8531.520 207
8531.959 195
8532.398 203
8532.837 197
8533.276 180
8533.715 200
8534.154 208
8534.594 216
8535.033 204
8535.472 196
8535.911 183
8536.350 186
8536.789 187
8537.228 197
8537.667 176
8538.106 185
8538.546 195
8538.985 167
8539.424 162
8539.863 178
8540.302 158
8540.742 157
8541.181 141
8541.620 137
8542.059 121
8542.499 161
8542.938 210
8543.377 201
8543.817 185
8544.256 187
8544.695 197
8545.135 210
8545.574 176
8546.013 160
8546.453 172
8546.892 169
8547.331 168
8547.771 178
8548.210 178
8548.650 173
8549.089 179
8549.529 156
8549.968 190
8550.407 239
8550.847 210
8551.286 182
8551.726 158
8552.165 135
8552.605 138
8553.045 185
8553.484 204
8553.924 227
8554.363 224
8554.803 203
8555.242 223
8555.682 220
8556.122 247
8556.561 253
8557.001 254
8557.441 239
8557.880 221
8558.320 223
8558.760 217
8559.199 211
8559.639 232
8560.079 222
8560.518 225
8560.958 251
8561.398 271
8561.838 238
8562.277 192
8562.717 207
8563.157 219
8563.597 205
8564.037 201
8564.477 229
8564.916 252
8565.356 249
8565.796 236
8566.236 233
8566.676 235
8567.116 220
8567.556 194
8567.996 179
8568.436 211
8568.876 250
8569.315 276
8569.755 246
8570.195 222
8570.635 215
8571.075 221
8571.515 235
8571.955 202
8572.395 184
8572.836 226
8573.276 231
8573.716 236
8574.156 249
8574.596 250
8575.036 301
8575.476 380
8575.916 439
8576.356 517
8576.796 620
8577.237 658
8577.677 737
8578.117 943
8578.557 1005
8578.997 1013
8579.438 1179
8579.878 1263
8580.318 1218
8580.758 1221
8581.199 1169
8581.639 1091
8582.079 992
8582.519 906
8582.960 849
8583.400 823
8583.840 782
8584.281 794
8584.721 736
8585.162 661
8585.602 628
8586.042 629
8586.483 604
8586.923 561
8587.364 564
8587.804 546
8588.244 566
8588.685 571
8589.125 574
8589.566 552
8590.006 520
8590.447 527
8590.887 533
8591.328 451
8591.768 408
8592.209 416
8592.649 383
8593.090 407
8593.531 356
8593.971 336
8594.412 287
8594.852 284
8595.293 310
8595.734 296
8596.174 293
8596.615 280
8597.056 262
8597.496 290
8597.937 253
8598.378 231
8598.818 229
8599.259 227
8599.700 219
8600.141 223
8600.581 219
8601.022 209
8601.463 217
8601.904 251
8602.345 226
8602.785 255
8603.226 270
8603.667 318
8604.108 290
8604.549 232
8604.990 249
8605.431 273
8605.871 276
8606.312 301
8606.753 356
8607.194 319
8607.635 291
8608.076 276
8608.517 270
8608.958 258
8609.399 249
8609.840 222
8610.281 212
8610.722 178
8611.163 196
8611.604 187
8612.045 185
8612.486 183
8612.927 177
8613.368 186
8613.809 192
8614.251 182
8614.692 201
8615.133 177
8615.574 146
8616.015 179
8616.456 208
8616.898 218
8617.339 174
8617.780 177
8618.221 172
8618.662 154
8619.104 200
8619.545 214
8619.986 229
8620.427 223
8620.869 215
8621.310 197
8621.751 158
8622.193 138
8622.634 143
8623.075 123
8623.517 120
8623.958 135
8624.399 118
8624.841 133
8625.282 126
8625.723 139
8626.165 144
8626.606 138
8627.048 136
8627.489 148
8627.931 178
8628.372 155
8628.814 184
8629.255 189
8629.697 177
8630.138 146
8630.580 113
8631.021 121
8631.463 141
8631.904 118
8632.346 117
8632.787 114
8633.229 118
8633.671 136
8634.112 129
8634.554 112
8634.996 109
8635.437 98
8635.879 97
8636.321 102
8636.762 111
8637.204 126
8637.646 119
8638.087 143
8638.529 135
8638.971 129
8639.413 145
8639.854 152
8640.296 146
8640.738 144
8641.180 127
8641.622 153
8642.063 135
8642.505 117
8642.947 118
8643.389 88
8643.831 121
8644.273 122
8644.715 102
8645.156 100
8645.598 110
8646.040 106
8646.482 113
8646.924 118
8647.366 108
8647.808 105
8648.250 113
8648.692 108
8649.134 151
8649.576 147
8650.018 158
8650.460 127
8650.902 129
8651.344 112
8651.786 94
8652.228 95
8652.670 86
8653.113 124
8653.555 125
8653.997 105
8654.439 114
8654.881 97
8655.323 111
8655.765 101
8656.208 94
8656.650 103
8657.092 87
8657.534 95
8657.976 100
8658.419 115
8658.861 128
8659.303 130
8659.746 125
8660.188 154
8660.630 124
8661.072 111
8661.515 104
8661.957 121
8662.399 114
8662.842 66
8663.284 74
8663.726 108
8664.169 126
8664.611 97
8665.054 124
8665.496 142
8665.939 120
8666.381 130
8666.823 115
8667.266 129
8667.708 103
8668.151 110
8668.593 140
8669.036 133
8669.478 112
8669.921 101
8670.363 84
8670.806 83
8671.249 77
8671.691 93
8672.134 118
8672.576 109
8673.019 123
8673.462 136
8673.904 122
8674.347 92
8674.790 105
8675.232 97
8675.675 112
8676.118 114
8676.560 124
8677.003 117
8677.446 134
8677.888 111
8678.331 119
8678.774 131
8679.217 130
8679.660 134
8680.102 113
8680.545 111
8680.988 143
8681.431 129
8681.874 166
8682.316 198
8682.759 203
8683.202 158
8683.645 166
8684.088 174
8684.531 191
8684.974 171
8685.417 144
8685.860 149
8686.303 159
8686.746 166
8687.189 188
8687.632 170
8688.075 195
8688.518 176
8688.961 165
8689.404 163
8689.847 161
8690.290 170
8690.733 183
8691.176 174
8691.619 147
8692.062 163
8692.505 188
8692.948 207
8693.391 208
8693.835 181
8694.278 167
8694.721 164
8695.164 168
8695.607 154
8696.050 152
8696.494 148
8696.937 133
8697.380 126
8697.823 144
8698.267 151
8698.710 104
8699.153 113
8699.596 128
8700.040 110
8700.483 109
8700.926 135
8701.370 158
8701.813 142
8702.256 126
8702.700 108
8703.143 123
8703.587 116
8704.030 115
8704.473 121
8704.917 110
8705.360 93
8705.804 103
8706.247 114
8706.691 121
8707.134 142
8707.578 129
8708.021 105
8708.465 108
8708.908 97
8709.352 107
8709.795 113
8710.239 86
8710.682 86
8711.126 117
8711.570 124
8712.013 100
8712.457 85
8712.900 91
8713.344 109
8713.788 99
8714.231 88
8714.675 98
8715.119 84
8715.562 95
8716.006 86
8716.450 99
8716.894 84
8717.337 82
8717.781 98
8718.225 86
8718.669 89
8719.112 91
8719.556 103
8720.000 118
8720.444 112
8720.888 77
8721.332 80
8721.775 89
8722.219 81
8722.663 85
8723.107 101
8723.551 94
8723.995 86
8724.439 80
8724.883 69
8725.327 75
8725.771 81
8726.215 81
8726.659 83
8727.103 90
8727.547 98
8727.991 100
8728.435 99
8728.879 77
8729.323 88
8729.767 123
8730.211 138
8730.655 117
8731.099 92
8731.543 81
8731.987 91
8732.431 89
8732.875 84
8733.320 77
8733.764 81
8734.208 98
8734.652 95
8735.096 86
8735.540 82
8735.985 89
8736.429 76
8736.873 91
8737.317 80
8737.762 72
8738.206 62
8738.650 58
8739.095 56
8739.539 72
8739.983 79
8740.428 70
8740.872 86
8741.316 69
8741.761 76
8742.205 60
8742.649 53
8743.094 52
8743.538 52
8743.983 65
8744.427 78
8744.871 68
8745.316 76
8745.760 53
8746.205 48
8746.649 58
8747.094 77
8747.538 71
8747.983 65
8748.427 88
8748.872 93
8749.316 97
8749.761 77
8750.206 80
8750.650 91
8751.095 84
8751.539 77
8751.984 83
8752.429 72
8752.873 62
8753.318 73
8753.763 71
8754.207 52
8754.652 58
8755.097 41
8755.541 52
8755.986 52
8756.431 53
8756.876 53
8757.320 68
8757.765 67
8758.210 69
8758.655 57
8759.100 57
8759.544 50
8759.989 53
8760.434 66
8760.879 66
8761.324 69
8761.769 64
8762.213 59
8762.658 46
8763.103 47
8763.548 52
8763.993 56
8764.438 76
8764.883 87
8765.328 65
8765.773 46
8766.218 50
8766.663 43
8767.108 81
8767.553 85
8767.998 89
8768.443 75
8768.888 87
8769.333 74
8769.778 71
8770.223 64
8770.668 57
8771.114 75
8771.559 76
8772.004 64
8772.449 74
8772.894 69
8773.339 71
8773.784 81
8774.230 71
8774.675 64
8775.120 60
8775.565 47
8776.010 50
8776.456 56
8776.901 80
8777.346 89
8777.792 60
8778.237 65
8778.682 53
8779.127 37
8779.573 54
8780.018 75
8780.463 96
8780.909 89
8781.354 82
8781.800 85
8782.245 85
8782.690 74
8783.136 105
8783.581 97
8784.027 77
8784.472 51
8784.918 60
8785.363 64
8785.808 63
8786.254 74
8786.699 75
8787.145 76
8787.591 83
8788.036 73
8788.482 66
8788.927 71
8789.373 81
8789.818 67
8790.264 48
8790.710 72
8791.155 84
8791.601 66
8792.046 73
8792.492 74
8792.938 66
8793.383 70
8793.829 71
8794.275 92
8794.720 98
8795.166 102
8795.612 99
8796.058 102
8796.503 102
8796.949 87
8797.395 68
8797.841 85
8798.287 66
8798.732 46
8799.178 57
8799.624 64
8800.070 61
8800.516 57
8800.962 67
8801.407 72
8801.853 74
8802.299 81
8802.745 75
8803.191 57
8803.637 58
8804.083 65
8804.529 67
8804.975 50
8805.421 61
8805.867 63
8806.313 55
8806.759 74
8807.205 75
8807.651 70
8808.097 87
8808.543 85
8808.989 86
8809.435 96
8809.881 96
8810.327 105
8810.773 93
8811.220 81
8811.666 65
8812.112 72
8812.558 87
8813.004 98
8813.450 100
8813.897 98
8814.343 101
8814.789 84
8815.235 62
8815.681 54
8816.128 62
8816.574 79
8817.020 77
8817.467 74
8817.913 65
8818.359 61
8818.805 75
8819.252 79
8819.698 68
8820.144 63
8820.591 70
8821.037 50
8821.484 37
8821.930 68
8822.376 76
8822.823 77
8823.269 94
8823.716 84
8824.162 66
8824.609 79
8825.055 76
8825.502 69
8825.948 79
8826.395 81
8826.841 70
8827.288 71
8827.734 72
8828.181 69
8828.627 64
8829.074 79
8829.520 78
8829.967 71
8830.414 52
8830.860 57
8831.307 89
8831.754 66
8832.200 77
8832.647 70
8833.094 74
8833.540 78
8833.987 68
8834.434 59
8834.880 33
8835.327 45
8835.774 49
8836.221 51
8836.667 51
8837.114 47
8837.561 48
8838.008 63
8838.455 98
8838.901 84
8839.348 51
8839.795 47
8840.242 35
8840.689 32
8841.136 56
8841.583 64
8842.030 52
8842.476 56
8842.923 59
8843.370 76
8843.817 57
8844.264 57
8844.711 69
8845.158 66
8845.605 64
8846.052 55
8846.499 64
8846.946 54
8847.393 57
8847.840 60
8848.287 48
8848.734 76
8849.182 75
8849.629 68
8850.076 55
8850.523 46
8850.970 51
8851.417 60
8851.864 47
8852.311 60
8852.759 61
8853.206 52
8853.653 43
8854.100 39
8854.547 28
8854.995 38
8855.442 40
8855.889 45
8856.336 51
8856.784 62
8857.231 57
8857.678 63
8858.126 60
8858.573 45
8859.020 24
8859.468 47
8859.915 44
8860.362 46
8860.810 43
8861.257 38
8861.705 41
8862.152 49
8862.599 59
8863.047 72
8863.494 59
8863.942 65
8864.389 59
8864.837 63
8865.284 57
8865.732 49
8866.179 52
8866.627 48
8867.074 47
8867.522 63
8867.969 49
8868.417 65
8868.864 56
8869.312 61
8869.760 69
8870.207 66
8870.655 55
8871.103 43
8871.550 31
8871.998 49
8872.446 42
8872.893 25
8873.341 50
8873.789 57
8874.236 41
8874.684 50
8875.132 42
8875.580 47
8876.027 38
8876.475 21
8876.923 26
8877.371 29
8877.819 31
8878.266 39
8878.714 47
8879.162 48
8879.610 53
8880.058 44
8880.506 26
8880.953 31
8881.401 60
8881.849 53
8882.297 56
8882.745 56
8883.193 55
8883.641 40
8884.089 57
8884.537 40
8884.985 31
8885.433 76
8885.881 57
8886.329 52
8886.777 44
8887.225 53
8887.673 52
8888.121 68
8888.569 65
8889.017 83
8889.465 66
8889.914 76
8890.362 70
8890.810 55
8891.258 53
8891.706 58
8892.154 59
8892.603 52
8893.051 51
8893.499 50
8893.947 25
8894.395 38
8894.844 39
8895.292 34
8895.740 41
8896.188 41
8896.637 41
8897.085 52
8897.533 40
8897.982 31
8898.430 36
8898.878 35
8899.327 55
8899.775 38
8900.223 44
8900.672 43
8901.120 31
8901.569 23
8902.017 32
8902.465 56
8902.914 56
8903.362 46
8903.811 41
8904.259 43
8904.708 48
8905.156 66
8905.605 79
8906.053 50
8906.502 30
8906.950 32
8907.399 39
8907.847 48
8908.296 56
8908.745 63
8909.193 57
8909.642 69
8910.090 61
8910.539 85
8910.988 81
8911.436 69
8911.885 78
8912.334 75
8912.782 61
8913.231 65
8913.680 66
8914.129 71
8914.577 46
8915.026 58
8915.475 51
8915.924 51
8916.372 58
8916.821 41
8917.270 33
8917.719 50
8918.168 57
8918.616 60
8919.065 52
8919.514 47
8919.963 29
8920.412 39
8920.861 31
8921.310 31
8921.759 33
8922.207 26
8922.656 40
8923.105 55
8923.554 51
8924.003 44
8924.452 44
8924.901 46
8925.350 47
8925.799 50
8926.248 46
8926.697 47
8927.146 38
8927.595 38
8928.045 52
8928.494 54
8928.943 34
8929.392 42
8929.841 57
8930.290 72
8930.739 69
8931.188 54
8931.638 52
8932.087 44
8932.536 40
8932.985 49
8933.434 62
8933.884 58
8934.333 54
8934.782 50
8935.231 42
8935.681 40
8936.130 40
8936.579 39
8937.028 38
8937.478 35
8937.927 36
8938.376 32
8938.826 37
8939.275 38
8939.724 39
8940.174 54
8940.623 40
8941.073 28
8941.522 24
8941.971 52
8942.421 43
8942.870 50
8943.320 46
8943.769 41
8944.219 44
8944.668 47
8945.118 54
8945.567 55
8946.017 56
8946.466 55
8946.916 48
8947.365 58
8947.815 56
8948.265 47
8948.714 44
8949.164 40
8949.613 40
8950.063 46
8950.513 61
8950.962 50
8951.412 50
8951.862 38
8952.311 40
8952.761 36
8953.211 40
8953.660 41
8954.110 29
8954.560 33
8955.010 53
8955.459 35
8955.909 32
8956.359 58
8956.809 69
8957.259 52
8957.708 38
8958.158 46
8958.608 47
8959.058 44
8959.508 54
8959.958 70
8960.407 49
8960.857 49
8961.307 41
8961.757 32
8962.207 51
8962.657 44
8963.107 36
8963.557 35
8964.007 35
8964.457 40
8964.907 33
8965.357 41
8965.807 53
8966.257 53
8966.707 32
8967.157 29
8967.607 42
8968.057 27
8968.507 26
8968.957 26
8969.408 21
8969.858 19
8970.308 17
8970.758 16
8971.208 41
8971.658 39
8972.109 32
8972.559 56
8973.009 60
8973.459 60
8973.909 51
8974.360 52
8974.810 29
8975.260 36
8975.710 55
8976.161 69
8976.611 67
8977.061 49
8977.512 44
8977.962 45
8978.412 31
8978.863 40
8979.313 43
8979.763 39
8980.214 33
8980.664 27
8981.114 34
8981.565 35
8982.015 42
8982.466 30
8982.916 27
8983.367 35
8983.817 43
8984.268 38
8984.718 33
8985.169 43
8985.619 47
8986.070 54
8986.520 31
8986.971 46
8987.421 42
8987.872 32
8988.323 43
8988.773 39
8989.224 39
8989.674 31
8990.125 16
8990.576 19
8991.026 41
8991.477 32
8991.928 26
8992.378 29
8992.829 36
8993.280 56
8993.730 55
8994.181 37
8994.632 38
8995.083 31
8995.533 36
8995.984 58
8996.435 58
8996.886 60
8997.337 51
8997.787 44
8998.238 52
8998.689 43
8999.140 43
8999.591 40
9000.042 43
9000.493 38
9000.944 28
9001.394 34
9001.845 31
9002.296 26
9002.747 36
9003.198 31
9003.649 58
9004.100 79
9004.551 54
9005.002 36
9005.453 40
9005.904 44
9006.355 47
9006.806 46
9007.257 55
9007.708 40
9008.160 37
9008.611 28
9009.062 40
9009.513 42
9009.964 59
9010.415 64
9010.866 50
9011.317 55
9011.769 62
9012.220 42
9012.671 40
9013.122 25
9013.573 36
9014.025 29
9014.476 27
9014.927 37
9015.378 37
9015.830 39
9016.281 40
9016.732 38
9017.184 34
9017.635 33
9018.086 41
9018.538 38
9018.989 35
9019.440 37
9019.892 46
9020.343 52
9020.794 60
9021.246 34
9021.697 34
9022.149 50
9022.600 47
9023.052 42
9023.503 61
9023.955 58
9024.406 44
9024.858 39
9025.309 33
9025.761 34
9026.212 40
9026.664 36
9027.115 40
9027.567 43
9028.018 40
9028.470 43
9028.922 53
9029.373 40
9029.825 30
9030.276 32
9030.728 29
9031.180 25
9031.631 46
9032.083 47
9032.535 38
9032.987 31
9033.438 30
9033.890 29
9034.342 37
9034.793 43
9035.245 48
9035.697 33
9036.149 30
9036.601 36
9037.052 36
9037.504 33
9037.956 27
9038.408 44
9038.860 54
9039.312 35
9039.763 25
9040.215 43
9040.667 61
9041.119 54
9041.571 47
9042.023 31
9042.475 36
9042.927 53
9043.379 58
9043.831 64
9044.283 43
9044.735 36
9045.187 38
9045.639 44
9046.091 41
9046.543 38
9046.995 54
9047.447 34
9047.899 27
9048.351 20
9048.803 36
9049.255 36
9049.708 35
9050.160 36
9050.612 40
9051.064 51
9051.516 39
9051.968 30
9052.421 21
9052.873 16
9053.325 22
9053.777 32
9054.229 40
9054.682 52
9055.134 42
9055.586 56
9056.038 52
9056.491 59
9056.943 53
9057.395 48
9057.848 52
9058.300 52
9058.752 32
9059.205 25
9059.657 40
9060.109 39
9060.562 26
9061.014 32
9061.467 44
9061.919 29
9062.372 25
9062.824 25
9063.276 20
9063.729 37
9064.181 35
9064.634 33
9065.086 30
9065.539 21
9065.991 32
9066.444 41
9066.897 40
9067.349 35
9067.802 31
9068.254 36
9068.707 35
9069.160 48
9069.612 56
9070.065 45
9070.517 32
9070.970 36
9071.423 35
9071.875 39
9072.328 33
9072.781 34
9073.233 45
9073.686 62
9074.139 60
9074.592 43
9075.044 52
9075.497 47
9075.950 33
9076.403 37
9076.856 41
9077.308 34
9077.761 35
9078.214 52
9078.667 57
9079.120 39
9079.573 32
9080.025 27
9080.478 27
9080.931 32
9081.384 37
9081.837 32
9082.290 50
9082.743 48
9083.196 49
9083.649 47
9084.102 46
9084.555 36
9085.008 27
9085.461 19
9085.914 25
9086.367 34
9086.820 35
9087.273 31
9087.726 30
9088.179 29
9088.632 46
9089.085 39
9089.539 54
9089.992 54
9090.445 48
9090.898 57
9091.351 47
9091.804 27
9092.258 37
9092.711 31
9093.164 15
9093.617 25
9094.070 38
9094.524 40
9094.977 30
9095.430 26
9095.883 34
9096.337 27
9096.790 30
9097.243 48
9097.697 52
9098.150 53
9098.603 44
9099.057 30
9099.510 39
9099.963 53
9100.417 46
9100.870 32
9101.324 34
9101.777 39
9102.230 38
9102.684 33
9103.137 35
9103.591 30
9104.044 42
9104.498 28
9104.951 35
9105.405 43
9105.858 37
9106.312 29
9106.765 19
9107.219 27
9107.673 39
9108.126 38
9108.580 28
9109.033 28
9109.487 32
9109.941 23
9110.394 17
9110.848 28
9111.301 34
9111.755 48
9112.209 64
9112.663 72
9113.116 54
9113.570 51
9114.024 43
9114.477 46
9114.931 45
9115.385 45
9115.839 57
9116.292 47
9116.746 49
9117.200 42
9117.654 40
9118.108 48
9118.562 41
9119.015 34
9119.469 40
9119.923 40
9120.377 44
9120.831 42
9121.285 38
9121.739 52
9122.193 70
9122.647 51
9123.101 45
9123.555 27
9124.008 23
9124.462 32
9124.916 35
9125.370 63
9125.825 72
9126.279 51
9126.733 45
9127.187 38
9127.641 26
9128.095 26
9128.549 37
9129.003 32
9129.457 30
9129.911 35
9130.365 24
9130.819 24
9131.274 19
9131.728 26
9132.182 34
9132.636 31
9133.090 30
9133.545 25
9133.999 31
9134.453 42
9134.907 30
9135.362 32
9135.816 31
9136.270 24
9136.724 34
9137.179 46
9137.633 38
9138.087 24
9138.542 34
9138.996 28
9139.450 30
9139.905 28
9140.359 24
9140.814 18
9141.268 12
9141.722 11
9142.177 21
9142.631 37
9143.086 30
9143.540 22
9143.995 31
9144.449 33
9144.904 32
9145.358 29
9145.813 34
9146.267 33
9146.722 22
9147.176 12
9147.631 39
9148.085 36
9148.540 39
9148.995 45
9149.449 30
9149.904 34
9150.358 28
9150.813 33
9151.268 37
9151.722 30
9152.177 51
9152.632 40
9153.086 26
9153.541 23
9153.996 25
9154.451 16
9154.905 23
9155.360 30
9155.815 33
9156.270 37
9156.724 32
9157.179 31
9157.634 36
9158.089 19
9158.544 14
9158.998 34
9159.453 41
9159.908 35
9160.363 18
9160.818 13
9161.273 42
9161.728 38
9162.183 31
9162.638 37
9163.093 19
9163.548 19
9164.003 22
9164.458 28
9164.912 27
9165.368 28
9165.823 34
9166.278 39
9166.733 41
9167.188 36
9167.643 26
9168.098 38
9168.553 39
9169.008 30
9169.463 29
9169.918 25
9170.373 26
9170.828 25
9171.284 23
9171.739 25
9172.194 22
9172.649 20
9173.104 25
9173.559 26
9174.015 29
9174.470 22
9174.925 35
9175.380 30
9175.836 16
9176.291 21
9176.746 21
9177.202 26
9177.657 27
9178.112 29
9178.567 25
9179.023 24
9179.478 30
9179.934 40
9180.389 54
9180.844 44
9181.300 46
9181.755 33
9182.211 20
9182.666 13
9183.121 10
9183.577 11
9184.032 22
9184.488 17
9184.943 44
9185.399 52
9185.854 38
9186.310 41
9186.765 46
9187.221 44
9187.676 38
9188.132 23
9188.588 44
9189.043 34
9189.499 24
9189.954 19
9190.410 29
9190.866 25
9191.321 23
9191.777 33
9192.233 40
9192.688 21
9193.144 20
9193.600 33
9194.055 29
9194.511 35
9194.967 36
9195.423 43
9195.878 39
9196.334 33
9196.790 24
9197.246 18
9197.702 25
9198.157 16
9198.613 43
9199.069 34
9199.525 20
9199.981 19
9200.437 23
9200.893 38
9201.348 48
9201.804 31
9202.260 44
9202.716 42
9203.172 40
9203.628 29
9204.084 23
9204.540 31
9204.996 43
9205.452 25
9205.908 18
9206.364 16
9206.820 26
9207.276 26
9207.732 25
9208.188 22
9208.644 20
9209.100 21
9209.556 24
9210.013 46
9210.469 30
9210.925 21
9211.381 13
9211.837 21
9212.293 16
9212.749 28
9213.206 44
9213.662 44
9214.118 28
9214.574 34
9215.031 26
9215.487 32
9215.943 42
9216.399 38
9216.856 36
9217.312 49
9217.768 36
9218.224 27
9218.681 36
9219.137 39
9219.593 40
9220.050 23
9220.506 12
9220.963 14
9221.419 21
9221.875 21
9222.332 9
9222.788 15
9223.245 22
9223.701 25
9224.158 31
9224.614 24
9225.071 20
9225.527 17
9225.984 25
9226.440 26
9226.897 36
9227.353 39
9227.810 32
9228.266 25
9228.723 25
9229.179 19
9229.636 20
9230.093 18
9230.549 35
9231.006 45
9231.462 33
9231.919 41
9232.376 36
9232.832 40
9233.289 24
9233.746 26
9234.203 21
9234.659 14
9235.116 23
9235.573 22
9236.029 23
9236.486 27
9236.943 30
9237.400 25
9237.857 33
9238.313 33
9238.770 25
9239.227 28
9239.684 43
9240.141 49
9240.598 63
9241.055 57
9241.511 37
9241.968 19
9242.425 20
9242.882 31
9243.339 22
9243.796 26
9244.253 45
9244.710 45
9245.167 47
9245.624 45
9246.081 38
9246.538 36
9246.995 37
9247.452 43
9247.909 38
9248.366 29
9248.823 33
9249.280 24
9249.737 27
9250.194 22
9250.652 34
9251.109 40
9251.566 42
9252.023 34
9252.480 23
9252.937 24
9253.394 25
9253.852 18
9254.309 18
9254.766 19
9255.223 20
9255.681 17
9256.138 31
9256.595 28
9257.052 35
9257.510 32
9257.967 35
9258.424 39
9258.882 26
9259.339 23
9259.796 45
9260.254 62
9260.711 56
9261.168 37
9261.626 29
9262.083 36
9262.541 41
9262.998 28
9263.455 30
9263.913 26
9264.370 36
9264.828 41
9265.285 34
9265.743 32
9266.200 27
9266.658 32
9267.115 25
9267.573 25
9268.030 40
9268.488 34
9268.945 25
9269.403 20
9269.861 19
9270.318 55
9270.776 60
9271.233 35
9271.691 37
9272.149 38
9272.606 20
9273.064 24
9273.522 39
9273.979 35
9274.437 39
9274.895 32
9275.353 41
9275.810 40
9276.268 33
9276.726 31
9277.184 28
9277.641 30
9278.099 25
9278.557 25
9279.015 24
9279.473 33
9279.930 28
9280.388 46
9280.846 43
9281.304 31
9281.762 30
9282.220 25
9282.678 42
9283.136 37
9283.594 34
9284.051 32
9284.509 29
9284.967 29
9285.425 24
9285.883 25
9286.341 27
9286.799 32
9287.257 31
9287.715 37
9288.173 36
9288.631 33
9289.090 37
9289.548 36
9290.006 33
9290.464 29
9290.922 37
9291.380 38
9291.838 32
9292.296 24
9292.754 40
9293.213 60
9293.671 46
9294.129 43
9294.587 38
9295.045 45
9295.504 31
9295.962 31
9296.420 24
9296.878 15
9297.337 26
9297.795 25
9298.253 20
9298.711 30
9299.170 31
9299.628 20
9300.086 16
9300.545 25
9301.003 30
9301.462 35
9301.920 38
9302.378 27
9302.837 35
9303.295 19
9303.754 16
9304.212 10
9304.670 14
9305.129 29
9305.587 28
9306.046 26
9306.504 32
9306.963 35
9307.421 26
9307.880 25
9308.338 26
9308.797 23
9309.256 32
9309.714 31
9310.173 32
9310.631 48
9311.090 34
9311.548 41
9312.007 54
9312.466 41
9312.924 25
9313.383 39
9313.842 35
9314.300 34
9314.759 21
9315.218 28
9315.677 36
9316.135 36
9316.594 36
9317.053 35
9317.512 45
9317.970 30
9318.429 26
9318.888 21
9319.347 34
9319.806 32
9320.264 23
9320.723 34
9321.182 45
9321.641 45
9322.100 40
9322.559 44
9323.018 37
9323.477 48
9323.935 37
9324.394 24
9324.853 37
9325.312 30
9325.771 34
9326.230 49
9326.689 36
9327.148 32
9327.607 31
9328.066 39
9328.525 36
9328.984 29
9329.443 21
9329.902 25
9330.362 25
9330.821 26
9331.280 20
9331.739 22
9332.198 38
9332.657 40
9333.116 44
9333.575 32
9334.035 27
9334.494 29
9334.953 43
9335.412 45
9335.871 36
9336.331 33
9336.790 18
9337.249 25
9337.708 31
9338.168 36
9338.627 28
9339.086 30
9339.545 22
9340.005 32
9340.464 33
9340.923 30
9341.383 28
9341.842 33
9342.302 29
9342.761 39
9343.220 34
9343.680 34
9344.139 43
9344.599 25
9345.058 27
9345.517 41
9345.977 27
9346.436 19
9346.896 24
9347.355 26
9347.815 36
9348.274 34
9348.734 30
9349.194 16
9349.653 17
9350.113 32
9350.572 25
9351.032 17
9351.491 25
9351.951 32
9352.411 21
9352.870 25
9353.330 34
9353.790 40
9354.249 29
9354.709 30
9355.169 20
9355.628 14
9356.088 22
9356.548 24
9357.007 13
9357.467 13
9357.927 20
9358.387 20
9358.847 22
9359.306 69
9359.766 75
9360.226 47
9360.686 31
9361.146 30
9361.605 30
9362.065 35
9362.525 37
9362.985 25
9363.445 22
9363.905 22
9364.365 29
9364.825 40
9365.285 35
9365.745 23
9366.205 40
9366.665 30
9367.125 25
9367.585 16
9368.045 33
9368.505 31
9368.965 22
9369.425 17
9369.885 24
9370.345 35
9370.805 35
9371.265 31
9371.725 31
9372.185 25
9372.645 22
9373.105 22
9373.565 23
9374.026 20
9374.486 22
9374.946 23
9375.406 30
9375.866 20
9376.327 17
9376.787 28
9377.247 23
9377.707 8
9378.168 10
9378.628 15
9379.088 30
9379.548 25
9380.009 21
9380.469 18
9380.929 12
9381.390 20
9381.850 32
9382.310 28
9382.771 27
9383.231 14
9383.691 7
9384.152 18
9384.612 29
9385.073 25
9385.533 24
9385.994 27
9386.454 18
9386.914 26
9387.375 24
9387.835 20
9388.296 25
9388.756 34
9389.217 44
9389.678 31
9390.138 36
9390.599 29
9391.059 33
9391.520 52
9391.980 48
9392.441 34
9392.902 39
9393.362 50
9393.823 27
9394.284 20
9394.744 13
9395.205 15
9395.666 14
9396.126 21
9396.587 15
9397.048 23
9397.508 34
9397.969 26
9398.430 31
9398.891 34
9399.351 45
9399.812 44
9400.273 38
9400.734 24
9401.195 29
9401.655 40
9402.116 47
9402.577 36
9403.038 27
9403.499 22
9403.960 19
9404.421 26
9404.882 27
9405.343 33
9405.803 25
9406.264 32
9406.725 36
9407.186 31
9407.647 30
9408.108 30
9408.569 38
9409.030 39
9409.491 24
9409.952 15
9410.413 21
9410.874 26
9411.336 39
9411.797 27
9412.258 35
9412.719 28
9413.180 27
9413.641 17
9414.102 14
9414.563 26
9415.024 32
9415.486 39
9415.947 31
9416.408 18
9416.869 26
9417.330 19
9417.792 22
9418.253 35
9418.714 35
9419.175 33
9419.637 30
9420.098 30
9420.559 22
9421.021 27
9421.482 31
9421.943 27
9422.405 20
9422.866 12
9423.327 15
9423.789 23
9424.250 13
9424.711 23
9425.173 28
9425.634 32
9426.096 33
9426.557 32
9427.019 24
9427.480 20
9427.942 31
9428.403 41
9428.864 27
9429.326 32
9429.788 45
9430.249 37
9430.711 40
9431.172 32
9431.634 25
9432.095 16
9432.557 9
9433.018 21
9433.480 33
9433.942 24
9434.403 15
9434.865 19
9435.327 23
9435.788 41
9436.250 38
9436.712 57
9437.173 50
9437.635 41
9438.097 40
9438.559 30
9439.020 30
9439.482 26
9439.944 22
9440.406 27
9440.867 19
9441.329 27
9441.791 25
9442.253 30
9442.715 23
9443.176 19
9443.638 15
9444.100 22
9444.562 33
9445.024 47
9445.486 34
9445.948 26
9446.410 40
9446.872 54
9447.334 24
9447.796 12
9448.258 16
9448.720 24
9449.182 25
9449.644 30
9450.106 25
9450.568 15
9451.030 13
9451.492 20
9451.954 32
9452.416 31
9452.878 37
9453.340 30
9453.802 25
9454.264 20
9454.726 26
9455.188 35
9455.651 42
9456.113 29
9456.575 25
9457.037 28
9457.499 36
9457.962 39
9458.424 27
9458.886 26
9459.348 21
9459.811 22
9460.273 21
9460.735 29
9461.197 34
9461.660 25
9462.122 29
9462.584 33
9463.047 19
9463.509 16
9463.971 8
9464.434 11
9464.896 17
9465.358 26
9465.821 18
9466.283 14
9466.746 18
9467.208 18
9467.671 24
9468.133 22
9468.595 18
9469.058 22
9469.520 21
9469.983 20
9470.445 19
9470.908 29
9471.371 37
9471.833 17
9472.296 16
9472.758 14
9473.221 22
9473.683 22
9474.146 24
9474.609 32
9475.071 29
9475.534 25
9475.997 28
9476.459 40
9476.922 29
9477.385 24
9477.847 26
9478.310 13
9478.773 6
9479.235 27
9479.698 19
9480.161 24
9480.624 25
9481.086 24
9481.549 24
9482.012 38
9482.475 34
9482.938 35
9483.400 16
9483.863 8
9484.326 16
9484.789 19
9485.252 12
9485.715 19
9486.178 19
9486.641 16
9487.103 9
9487.566 13
9488.029 34
9488.492 28
9488.955 19
9489.418 17
9489.881 12
9490.344 34
9490.807 31
9491.270 24
9491.733 13
9492.196 14
9492.659 27
9493.122 31
9493.586 17
9494.049 16
9494.512 27
9494.975 47
9495.438 37
9495.901 43
9496.364 33
9496.827 27
9497.291 40
9497.754 24
9498.217 18
9498.680 24
9499.143 19
9499.607 19
9500.070 25
9500.533 30
9500.996 24
9501.460 23
9501.923 20
9502.386 28
9502.849 19
9503.313 25
9503.776 15
9504.239 30
9504.703 29
9505.166 22
9505.630 26
9506.093 28
9506.556 15
9507.020 14
9507.483 16
9507.947 21
9508.410 23
9508.873 39
9509.337 30
9509.800 24
9510.264 14
9510.727 11
9511.191 13
9511.654 13
9512.118 19
9512.581 50
9513.045 38
9513.509 26
9513.972 26
9514.436 38
9514.899 45
9515.363 40
9515.827 39
9516.290 22
9516.754 24
9517.218 26
9517.681 19
9518.145 19
9518.609 20
9519.072 26
9519.536 26
9520.000 26
9520.463 25
9520.927 30
9521.391 35
9521.855 31
9522.318 25
9522.782 28
9523.246 21
9523.710 26
9524.174 31
9524.638 43
9525.101 34
9525.565 25
9526.029 26
9526.493 27
9526.957 40
9527.421 21
9527.885 18
9528.349 17
9528.813 17
9529.276 18
9529.740 16
9530.204 19
9530.668 21
9531.132 22
9531.596 17
9532.060 37
9532.524 37
9532.988 21
9533.453 18
9533.917 24
9534.381 10
9534.845 8
9535.309 14
9535.773 16
9536.237 10
9536.701 13
9537.165 24
9537.629 19
9538.094 12
9538.558 32
9539.022 33
9539.486 14
9539.950 17
9540.415 21
9540.879 24
9541.343 25
9541.807 21
9542.272 26
9542.736 15
9543.200 24
9543.664 19
9544.129 17
9544.593 28
9545.057 27
9545.522 23
9545.986 29
9546.451 30
9546.915 27
9547.379 46
9547.844 30
9548.308 22
9548.773 24
9549.237 25
9549.701 13
9550.166 12
9550.630 14
9551.095 14
9551.559 10
9552.024 30
9552.488 22
9552.953 21
9553.417 31
9553.882 39
9554.346 33
9554.811 32
9555.276 47
9555.740 77
9556.205 57
9556.669 43
9557.134 31
9557.599 25
9558.063 22
9558.528 15
9558.993 26
9559.457 16
9559.922 17
9560.387 21
9560.851 40
9561.316 36
9561.781 31
9562.246 20
9562.710 9
9563.175 28
9563.640 34
9564.105 32
9564.570 23
9565.034 24
9565.499 18
9565.964 23
9566.429 11
9566.894 25
9567.359 46
9567.824 35
9568.288 27
9568.753 21
9569.218 28
9569.683 30
9570.148 24
9570.613 13
9571.078 27
9571.543 20
9572.008 17
9572.473 27
9572.938 28
9573.403 18
9573.868 9
9574.333 22
9574.798 37
9575.263 25
9575.728 25
9576.193 29
9576.659 13
9577.124 10
9577.589 12
9578.054 20
9578.519 29
9578.984 20
9579.449 17
9579.915 21
9580.380 16
9580.845 18
9581.310 22
9581.775 23
9582.241 24
9582.706 21
9583.171 13
9583.636 27
9584.102 33
9584.567 43
9585.032 20
9585.498 15
9585.963 17
9586.428 19
9586.894 25
9587.359 32
9587.824 27
9588.290 21
9588.755 23
9589.220 21
9589.686 9
9590.151 17
9590.617 26
9591.082 34
9591.548 21
9592.013 15
9592.479 11
9592.944 23
9593.410 20
9593.875 18
9594.341 27
9594.806 31
9595.272 30
9595.737 14
9596.203 18
9596.668 40
9597.134 27
9597.600 23
9598.065 36
9598.531 38
9598.997 29
9599.462 19
9599.928 33
9600.394 40
9600.859 42
9601.325 39
9601.791 38
9602.256 40
9602.722 31
9603.188 40
9603.654 33
9604.119 30
9604.585 30
9605.051 22
9605.517 14
9605.983 11
9606.448 18
9606.914 25
9607.380 11
9607.846 7
9608.312 22
9608.778 22
9609.244 26
9609.709 23
9610.175 18
9610.641 24
9611.107 23
9611.573 15
9612.039 18
9612.505 38
9612.971 31
9613.437 22
9613.903 21
9614.369 19
9614.835 29
9615.301 26
9615.767 14
9616.233 19
9616.699 17
9617.165 17
9617.632 23
9618.098 25
9618.564 23
9619.030 29
9619.496 21
9619.962 10
9620.428 12
9620.895 15
9621.361 13
9621.827 24
9622.293 37
9622.759 18
9623.226 16
9623.692 22
9624.158 31
9624.624 25
9625.091 35
9625.557 42
9626.023 39
9626.489 33
9626.956 28
9627.422 24
9627.888 22
9628.355 19
9628.821 27
9629.288 16
9629.754 20
9630.220 25
9630.687 29
9631.153 38
9631.620 30
9632.086 35
9632.553 37
9633.019 43
9633.485 41
9633.952 31
9634.418 22
9634.885 16
9635.351 19
9635.818 16
9636.285 9
9636.751 19
9637.218 27
9637.684 39
9638.151 36
9638.617 36
9639.084 28
9639.551 28
9640.017 26
9640.484 22
9640.951 18
9641.417 26
9641.884 24
9642.351 24
9642.817 17
9643.284 15
9643.751 16
9644.218 29
9644.684 14
9645.151 13
9645.618 12
9646.085 20
9646.551 27
9647.018 21
9647.485 29
9647.952 36
9648.419 18
9648.886 21
9649.352 8
9649.819 10
9650.286 17
9650.753 20
9651.220 28
9651.687 28
9652.154 32
9652.621 18
9653.088 22
9653.555 47
9654.022 56
9654.489 34
9654.956 24
9655.423 25
9655.890 32
9656.357 28
9656.824 28
9657.291 21
9657.758 21
9658.225 25
9658.692 34
9659.159 36
9659.626 37
9660.093 32
9660.560 36
9661.028 25
9661.495 28
9661.962 16
9662.429 18
9662.896 11
9663.364 11
9663.831 27
9664.298 24
9664.765 23
9665.232 22
9665.700 22
9666.167 28
9666.634 33
9667.102 26
9667.569 34
9668.036 23
9668.503 18
9668.971 11
9669.438 21
9669.906 35
9670.373 35
9670.840 28
9671.308 36
9671.775 41
9672.242 28
9672.710 30
9673.177 37
9673.645 27
9674.112 41
9674.580 31
9675.047 22
9675.515 17
9675.982 8
9676.450 18
9676.917 41
9677.385 24
9677.852 29
9678.320 29
9678.787 30
9679.255 32
9679.723 27
9680.190 26
9680.658 22
9681.126 25
9681.593 15
9682.061 17
9682.528 16
9682.996 10
9683.464 18
9683.932 24
9684.399 34
9684.867 30
9685.335 24
9685.802 16
9686.270 24
9686.738 25
9687.206 19
9687.674 25
9688.141 13
9688.609 15
9689.077 16
9689.545 19
9690.013 17
9690.480 23
9690.948 13
9691.416 23
9691.884 28
9692.352 36
9692.820 22
9693.288 14
9693.756 12
9694.224 10
9694.692 8
9695.160 14
9695.628 10
9696.096 12
9696.564 14
9697.032 13
9697.500 15
9697.968 12
9698.436 17
9698.904 16
9699.372 10
9699.840 10
9700.308 34
9700.776 28
9701.244 22
9701.712 13
9702.181 20
9702.649 20
9703.117 31
9703.585 37
9704.053 26
9704.521 32
9704.990 42
9705.458 38
9705.926 27
9706.394 22
9706.863 20
9707.331 25
9707.799 27
9708.267 21
9708.736 20
9709.204 11
9709.672 17
9710.141 23
9710.609 31
9711.077 31
9711.546 20
9712.014 19
9712.482 20
9712.951 23
9713.419 17
9713.888 10
9714.356 10
9714.825 16
9715.293 23
9715.761 18
9716.230 13
9716.698 18
9717.167 14
9717.635 20
9718.104 24
9718.573 24
9719.041 14
9719.510 19
9719.978 27
9720.447 23
9720.915 14
9721.384 32
9721.853 38
9722.321 33
9722.790 27
9723.258 11
9723.727 12
9724.196 14
9724.664 11
9725.133 12
9725.602 13
9726.071 13
9726.539 13
9727.008 21
9727.477 20
9727.946 16
9728.414 15
9728.883 11
9729.352 5
9729.821 17
9730.290 10
9730.758 21
9731.227 34
9731.696 18
9732.165 13
9732.634 8
9733.103 13
9733.572 14
9734.040 22
9734.509 17
9734.978 15
9735.447 17
9735.916 23
9736.385 18
9736.854 15
9737.323 21
9737.792 19
9738.261 21
9738.730 12
9739.199 15
9739.668 17
9740.137 20
9740.606 26
9741.075 19
9741.544 32
9742.014 30
9742.483 22
9742.952 32
9743.421 32
9743.890 20
9744.359 16
9744.828 11
9745.298 9
9745.767 13
9746.236 22
9746.705 19
9747.174 12
9747.644 15
9748.113 13
9748.582 16
9749.051 21
9749.521 16
9749.990 14
9750.459 18
9750.929 18
9751.398 15
9751.867 11
9752.337 15
9752.806 21
9753.275 28
9753.745 16
9754.214 19
9754.683 20
9755.153 12
9755.622 5
9756.092 11
9756.561 15
9757.031 19
9757.500 22
9757.970 34
9758.439 41
9758.909 37
9759.378 30
9759.848 30
9760.317 32
9760.787 21
9761.256 25
9761.726 26
9762.195 27
9762.665 11
9763.135 8
9763.604 11
9764.074 6
9764.544 10
9765.013 12
9765.483 14
9765.953 20
9766.422 19
9766.892 35
9767.362 29
9767.831 20
9768.301 18
9768.771 8
9769.241 12
9769.710 10
9770.180 21
9770.650 26
9771.120 20
9771.590 32
9772.059 39
9772.529 34
9772.999 24
9773.469 20
9773.939 17
9774.409 29
9774.879 26
9775.348 17
9775.818 13
9776.288 13
9776.758 9
9777.228 15
9777.698 15
9778.168 19
9778.638 18
9779.108 28
9779.578 26
9780.048 24
9780.518 24
9780.988 23
9781.458 20
9781.928 15
9782.398 22
9782.868 19
9783.338 17
9783.809 15
9784.279 28
9784.749 28
9785.219 44
9785.689 40
9786.159 32
9786.629 33
9787.100 22
9787.570 27
9788.040 43
9788.510 45
9788.980 41
9789.451 33
9789.921 30
9790.391 28
9790.861 18
9791.332 12
9791.802 9
9792.272 15
9792.743 17
9793.213 22
9793.683 13
9794.154 30
9794.624 37
9795.094 31
9795.565 34
9796.035 30
9796.506 27
9796.976 24
9797.446 23
9797.917 18
9798.387 40
9798.858 39
9799.328 35
9799.799 30
9800.269 24
9800.740 25
9801.210 23
9801.681 13
9802.151 19
9802.622 27
9803.093 21
9803.563 24
9804.034 23
9804.504 26
9804.975 20
9805.446 25
9805.916 31
9806.387 21
9806.857 25
9807.328 34
9807.799 25
9808.269 18
9808.740 17
9809.211 13
9809.682 16
9810.152 14
9810.623 19
9811.094 18
9811.565 30
9812.035 22
9812.506 20
9812.977 24
9813.448 41
9813.919 24
9814.389 21
9814.860 18
9815.331 9
9815.802 8
9816.273 14
9816.744 25
9817.215 29
9817.686 37
9818.157 37
9818.628 38
9819.098 31
9819.569 27
9820.040 23
9820.511 19
9820.982 19
9821.453 22
9821.924 28
9822.395 34
9822.866 35
9823.338 40
9823.809 39
9824.280 34
9824.751 39
9825.222 21
9825.693 13
9826.164 19
9826.635 28
9827.106 42
9827.578 38
9828.049 38
9828.520 29
9828.991 25
9829.462 37
9829.933 45
9830.405 44
9830.876 26
9831.347 27
9831.818 16
9832.290 18
9832.761 21
9833.232 24
9833.704 33
9834.175 31
9834.646 35
9835.118 24
9835.589 13
9836.060 23
9836.532 32
9837.003 32
9837.474 35
9837.946 34
9838.417 34
9838.889 29
9839.360 21
9839.831 23
9840.303 30
9840.774 34
9841.246 36
9841.717 35
9842.189 50
9842.660 35
9843.132 26
9843.603 21
9844.075 21
9844.547 31
9845.018 27
9845.490 20
9845.961 36
9846.433 26
9846.905 22
9847.376 13
9847.848 28
9848.319 31
9848.791 18
9849.263 21
9849.734 20
9850.206 26
9850.678 24
9851.150 26
9851.621 25
9852.093 25
9852.565 23
9853.037 17
9853.508 12
9853.980 12
9854.452 23
9854.924 32
9855.396 33
9855.867 21
9856.339 41
9856.811 51
9857.283 35
9857.755 27
9858.227 37
9858.699 24
9859.171 16
9859.642 20
9860.114 17
9860.586 29
9861.058 24
9861.530 28
9862.002 36
9862.474 29
9862.946 23
9863.418 18
9863.890 15
9864.362 18
9864.834 25
9865.306 34
9865.778 22
9866.251 25
9866.723 22
9867.195 27
9867.667 28
9868.139 30
9868.611 32
9869.083 33
9869.555 20
9870.028 24
9870.500 29
9870.972 32
9871.444 31
9871.916 34
9872.389 24
9872.861 12
9873.333 12
9873.805 18
9874.278 17
9874.750 9
9875.222 17
9875.695 20
9876.167 17
9876.639 23
9877.112 20
9877.584 13
9878.056 6
9878.529 16
9879.001 28
9879.473 38
9879.946 32
9880.418 34
9880.891 25
9881.363 18
9881.836 14
9882.308 15
9882.780 21
9883.253 22
9883.725 25
9884.198 27
9884.670 24
9885.143 37
9885.616 32
9886.088 19
9886.561 21
9887.033 19
9887.506 13
9887.978 20
9888.451 26
9888.924 22
9889.396 23
9889.869 20
9890.342 17
9890.814 30
9891.287 23
9891.760 12
9892.232 20
9892.705 24
9893.178 15
9893.651 25
9894.123 27
9894.596 22
9895.069 15
9895.542 14
9896.014 16
9896.487 5
9896.960 9
9897.433 20
9897.906 20
9898.378 23
9898.851 24
9899.324 18
9899.797 20
9900.270 24
9900.743 17
9901.216 22
9901.689 27
9902.162 20
9902.635 27
9903.108 16
9903.581 20
9904.054 22
9904.527 29
9905.000 21
9905.473 12
9905.946 19
9906.419 15
9906.892 12
9907.365 15
9907.838 25
9908.311 20
9908.784 25
9909.257 23
9909.730 27
9910.203 29
9910.676 19
9911.150 19
9911.623 15
9912.096 11
9912.569 13
9913.042 21
9913.516 33
9913.989 27
9914.462 29
9914.935 26
9915.409 25
9915.882 37
9916.355 41
9916.828 45
9917.302 29
9917.775 12
9918.248 27
9918.722 32
9919.195 26
9919.668 15
9920.142 20
9920.615 23
9921.088 27
9921.562 21
9922.035 28
9922.509 28
9922.982 30
9923.456 18
9923.929 15
9924.403 16
9924.876 12
9925.349 21
9925.823 23
9926.297 15
9926.770 12
9927.244 14
9927.717 10
9928.191 13
9928.664 13
9929.138 14
9929.611 28
9930.085 32
9930.559 24
9931.032 18
9931.506 7
9931.980 4
9932.453 15
9932.927 31
9933.401 30
9933.874 25
9934.348 11
9934.822 13
9935.295 10
9935.769 15
9936.243 20
9936.717 15
9937.190 10
9937.664 7
9938.138 17
9938.612 31
9939.086 30
9939.559 21
9940.033 29
9940.507 18
9940.981 10
9941.455 10
9941.929 30
9942.403 23
9942.877 19
9943.351 21
9943.824 20
9944.298 25
9944.772 17
9945.246 13
9945.720 20
9946.194 22
9946.668 19
9947.142 21
9947.616 24
9948.090 11
9948.564 15
9949.038 24
9949.513 19
9949.987 9
9950.461 17
9950.935 30
9951.409 30
9951.883 17
9952.357 15
9952.831 9
9953.305 22
9953.780 32
9954.254 39
9954.728 30
9955.202 18
9955.676 25
9956.151 32
9956.625 34
9957.099 20
9957.573 16
9958.048 15
9958.522 8
9958.996 16
9959.471 20
9959.945 35
9960.419 25
9960.894 17
9961.368 23
9961.842 20
9962.317 10
9962.791 8
9963.265 10
9963.740 11
9964.214 16
9964.689 9
9965.163 17
9965.638 19
9966.112 18
9966.586 16
9967.061 28
9967.535 29
9968.010 25
9968.485 12
9968.959 12
9969.434 26
9969.908 15
9970.383 13
9970.857 23
9971.332 27
9971.806 17
9972.281 25
9972.756 38
9973.230 29
9973.705 28
9974.180 22
9974.654 14
9975.129 21
9975.604 11
9976.078 8
9976.553 17
9977.028 19
9977.503 22
9977.977 23
9978.452 17
9978.927 9
9979.402 8
9979.876 8
9980.351 12
9980.826 14
9981.301 11
9981.776 15
9982.250 20
9982.725 11
9983.200 14
9983.675 11
9984.150 19
9984.625 19
9985.100 23
9985.575 21
9986.050 19
9986.525 24
9987.000 19
9987.475 32
9987.950 25
9988.425 17
9988.900 20
9989.375 15
9989.850 8
9990.325 25
9990.800 30
9991.275 25
9991.750 22
9992.225 23
9992.700 20
9993.175 18
9993.650 30
9994.125 44
9994.600 43
9995.076 44
9995.551 27
9996.026 26
9996.501 15
9996.976 23
9997.452 16
9997.927 14
9998.402 17
9998.877 19
9999.352 13
9999.828 19
10000.303 16
10000.778 17
10001.254 20
10001.729 21
10002.204 17
10002.680 21
10003.155 21
10003.630 18
10004.106 24
10004.581 23
10005.056 10
10005.532 21
10006.007 20
10006.483 22
10006.958 20
10007.434 6
10007.909 2
10008.384 11
10008.860 23
10009.335 20
10009.811 18
10010.286 25
10010.762 21
10011.238 19
10011.713 19
10012.189 23
10012.664 31
10013.140 19
10013.615 11
10014.091 15
10014.567 25
10015.042 22
10015.518 19
10015.993 16
10016.469 24
10016.945 37
10017.420 29
10017.896 16
10018.372 18
10018.848 26
10019.323 28
10019.799 22
10020.275 18
10020.751 18
10021.226 19
10021.702 16
10022.178 20
10022.654 27
10023.130 23
10023.605 16
10024.081 14
10024.557 23
10025.033 24
10025.509 14
10025.985 15
10026.461 10
10026.937 22
10027.412 35
10027.888 31
10028.364 14
10028.840 16
10029.316 18
10029.792 22
10030.268 27
10030.744 23
10031.220 26
10031.696 21
10032.172 15
10032.648 11
10033.124 16
10033.600 27
10034.077 29
10034.553 29
10035.029 14
10035.505 7
10035.981 17
10036.457 11
10036.933 12
10037.409 24
10037.886 32
10038.362 29
10038.838 23
10039.314 30
10039.790 13
10040.267 15
10040.743 20
10041.219 12
10041.695 14
10042.172 8
10042.648 17
10043.124 23
10043.600 19
10044.077 19
10044.553 33
10045.029 27
10045.506 24
10045.982 23
10046.458 14
10046.935 12
10047.411 14
10047.888 14
10048.364 18
10048.841 21
10049.317 20
10049.793 25
10050.270 40
10050.746 30
10051.223 13
10051.699 12
10052.176 13
10052.652 15
10053.129 18
10053.605 31
10054.082 32
10054.559 24
10055.035 11
10055.512 7
10055.988 9
10056.465 14
10056.942 25
10057.418 21
10057.895 16
10058.371 12
10058.848 14
10059.325 9
10059.801 21
10060.278 20
10060.755 16
10061.232 20
10061.708 14
10062.185 23
10062.662 17
10063.139 9
10063.615 15
10064.092 19
10064.569 19
10065.046 18
10065.523 14
10065.999 10
10066.476 13
10066.953 20
10067.430 12
10067.907 16
10068.384 12
10068.861 16
10069.338 13
10069.815 17
10070.291 22
10070.768 26
10071.245 20
10071.722 20
10072.199 24
10072.676 28
10073.153 19
10073.630 10
10074.107 10
10074.584 13
10075.061 17
10075.539 18
10076.016 14
10076.493 25
10076.970 26
10077.447 29
10077.924 26
10078.401 23
10078.878 16
10079.355 9
10079.833 13
10080.310 13
10080.787 12
10081.264 17
10081.741 22
10082.219 14
10082.696 6
10083.173 13
10083.650 11
10084.128 7
10084.605 9
10085.082 18
10085.559 23
10086.037 20
10086.514 18
10086.991 16
10087.469 11
10087.946 19
10088.423 23
10088.901 32
10089.378 43
10089.856 28
10090.333 24
10090.810 15
10091.288 13
10091.765 15
10092.243 18
10092.720 24
10093.198 27
10093.675 14
10094.153 10
10094.630 9
10095.108 6
10095.585 12
10096.063 15
10096.540 11
10097.018 20
10097.496 18
10097.973 16
10098.451 25
10098.928 23
10099.406 21
10099.884 16
10100.361 20
10100.839 20
10101.317 18
10101.794 22
10102.272 8
10102.750 8
10103.227 14
10103.705 8
10104.183 14
10104.661 16
10105.138 20
10105.616 39
10106.094 25
10106.572 18
10107.050 18
10107.527 21
10108.005 16
10108.483 14
10108.961 12
10109.439 14
10109.917 21
10110.394 15
10110.872 21
10111.350 18
10111.828 20
10112.306 15
10112.784 14
10113.262 12
10113.740 4
10114.218 6
10114.696 11
10115.174 12
10115.652 24
10116.130 19
10116.608 25
10117.086 25
10117.564 19
10118.042 11
10118.520 18
10118.998 17
10119.476 15
10119.955 34
10120.433 28
10120.911 21
10121.389 20
10121.867 20
10122.345 24
10122.823 20
10123.302 9
10123.780 13
10124.258 15
10124.736 19
10125.214 21
10125.693 14
10126.171 12
10126.649 15
10127.128 13
10127.606 22
10128.084 15
10128.562 24
10129.041 20
10129.519 18
10129.997 14
10130.476 13
10130.954 5
10131.433 9
10131.911 22
10132.389 19
10132.868 27
10133.346 17
10133.825 14
10134.303 15
10134.782 19
10135.260 16
10135.739 17
10136.217 18
10136.696 15
10137.174 14
10137.653 24
10138.131 19
10138.610 21
10139.088 22
10139.567 22
10140.045 19
10140.524 16
10141.003 15
10141.481 8
10141.960 12
10142.438 11
10142.917 6
10143.396 4
10143.874 16
10144.353 21
10144.832 19
10145.311 21
10145.789 27
10146.268 23
10146.747 21
10147.226 12
10147.704 8
10148.183 15
10148.662 22
10149.141 23
10149.619 19
10150.098 13
10150.577 21
10151.056 21
10151.535 28
10152.014 18
10152.493 23
10152.971 21
10153.450 15
10153.929 19
10154.408 16
10154.887 11
10155.366 11
10155.845 5
10156.324 3
10156.803 9
10157.282 11
10157.761 20
10158.240 12
10158.719 4
10159.198 7
10159.677 15
10160.156 15
10160.635 15
10161.114 24
10161.593 39
10162.073 29
10162.552 22
10163.031 18
10163.510 15
10163.989 17
10164.468 26
10164.947 16
10165.427 23
10165.906 25
10166.385 18
10166.864 10
10167.343 10
10167.823 13
10168.302 3
10168.781 8
10169.260 14
10169.740 15
10170.219 4
10170.698 10
10171.178 18
10171.657 19
10172.136 12
10172.616 11
10173.095 15
10173.574 14
10174.054 15
10174.533 14
10175.013 12
10175.492 18
10175.971 11
10176.451 9
10176.930 14
10177.410 20
10177.889 30
10178.369 32
10178.848 42
10179.328 37
10179.807 44
10180.287 28
10180.766 15
10181.246 15
10181.726 38
10182.205 30
10182.685 36
10183.164 42
10183.644 33
10184.124 21
10184.603 12
10185.083 8
10185.563 8
10186.042 20
10186.522 25
10187.002 18
10187.481 13
10187.961 19
10188.441 19
10188.920 20
10189.400 24
10189.880 19
10190.360 12
10190.839 18
10191.319 21
10191.799 14
10192.279 13
10192.759 22
10193.239 19
10193.718 24
10194.198 28
10194.678 21
10195.158 22
10195.638 25
10196.118 25
10196.598 25
10197.078 16
10197.558 12
10198.038 13
10198.518 12
10198.998 7
10199.478 11
10199.958 12
10200.438 10
10200.918 13
10201.398 14
10201.878 13
10202.358 8
10202.838 10
10203.318 6
10203.798 12
10204.278 14
10204.758 7
10205.238 8
10205.718 13
10206.198 12
10206.679 12
10207.159 9
10207.639 21
10208.119 26
10208.599 21
10209.080 10
10209.560 7
10210.040 20
10210.520 20
10211.001 11
10211.481 13
10211.961 19
10212.441 18
10212.922 15
10213.402 10
10213.882 18
10214.363 21
10214.843 23
10215.323 19
10215.804 14
10216.284 13
10216.765 22
10217.245 21
10217.725 25
10218.206 19
10218.686 18
10219.167 26
10219.647 25
10220.128 18
10220.608 13
10221.089 12
10221.569 9
10222.050 11
10222.530 13
10223.011 15
10223.491 28
10223.972 24
10224.452 16
10224.933 12
10225.414 11
10225.894 37
10226.375 37
10226.855 21
10227.336 28
10227.817 15
10228.297 23
10228.778 18
10229.259 21
10229.739 19
10230.220 6
10230.701 5
10231.182 6
10231.662 5
10232.143 13
10232.624 14
10233.105 10
10233.585 10
10234.066 12
10234.547 16
10235.028 17
10235.509 12
10235.989 19
10236.470 21
10236.951 24
10237.432 10
10237.913 8
10238.394 8
10238.875 9
10239.356 14
10239.837 12
10240.318 16
10240.799 16
10241.280 11
10241.760 10
10242.241 7
10242.722 14
10243.203 17
10243.685 9
10244.166 12
10244.647 21
10245.128 26
10245.609 25
10246.090 19
10246.571 9
10247.052 13
10247.533 9
10248.014 4
10248.495 19
10248.977 27
10249.458 20
10249.939 23
10250.420 19
10250.901 19
10251.382 12
10251.864 11
10252.345 13
10252.826 14
10253.307 14
10253.789 17
10254.270 21
10254.751 15
10255.233 13
10255.714 14
10256.195 15
10256.676 14
10257.158 24
10257.639 22
10258.121 23
10258.602 22
10259.083 24
10259.565 21
10260.046 21
10260.528 18
10261.009 25
10261.490 27
10261.972 22
10262.453 16
10262.935 12
10263.416 10
10263.898 3
10264.379 23
10264.861 23
10265.342 15
10265.824 25
10266.305 28
10266.787 35
10267.269 31
10267.750 31
10268.232 28
10268.713 15
10269.195 10
10269.677 12
10270.158 11
10270.640 9
10271.122 13
10271.603 16
10272.085 14
10272.567 11
10273.048 21
10273.530 20
10274.012 20
10274.494 20
10274.975 15
10275.457 22
10275.939 24
10276.421 17
10276.903 10
10277.384 12
10277.866 26
10278.348 26
10278.830 13
10279.312 13
10279.794 16
10280.275 17
10280.757 14
10281.239 15
10281.721 14
10282.203 15
10282.685 13
10283.167 14
10283.649 16
10284.131 11
10284.613 10
10285.095 41
10285.577 43
10286.059 25
10286.541 13
10287.023 9
10287.505 23
10287.987 17
10288.469 15
10288.951 9
10289.433 21
10289.916 34
10290.398 31
10290.880 19
10291.362 11
10291.844 15
10292.326 17
10292.808 15
10293.291 15
10293.773 15
10294.255 16
10294.737 7
10295.219 9
10295.702 14
10296.184 19
10296.666 26
10297.148 30
10297.631 26
10298.113 27
10298.595 23
10299.078 14
10299.560 11
10300.042 26
10300.525 28
10301.007 22
10301.490 12
10301.972 15
10302.454 17
10302.937 26
10303.419 21
10303.902 19
10304.384 19
10304.866 21
10305.349 11
10305.831 23
10306.314 22
10306.796 13
10307.279 9
10307.761 8
10308.244 7
10308.727 20
10309.209 13
10309.692 15
10310.174 25
10310.657 14
10311.139 16
10311.622 19
10312.105 28
10312.587 12
10313.070 12
10313.553 12
10314.035 18
10314.518 25
10315.001 36
10315.483 25
10315.966 17
10316.449 10
10316.932 11
10317.414 8
10317.897 16
10318.380 17
10318.863 8
10319.346 17
10319.828 14
10320.311 18
10320.794 10
10321.277 7
10321.760 6
10322.243 14
10322.725 19
10323.208 23
10323.691 21
10324.174 19
10324.657 21
10325.140 15
10325.623 19
10326.106 14
10326.589 13
10327.072 8
10327.555 12
10328.038 24
10328.521 17
10329.004 20
10329.487 13
10329.970 17
10330.453 14
10330.936 12
10331.419 9
10331.902 14
10332.385 8
10332.868 6
10333.352 6
10333.835 12
10334.318 17
10334.801 9
10335.284 18
10335.767 30
10336.251 18
10336.734 14
10337.217 19
10337.700 18
10338.183 13
10338.667 13
10339.150 11
10339.633 16
10340.117 27
10340.600 38
10341.083 20
10341.566 30
10342.050 20
10342.533 25
10343.016 24
10343.500 22
10343.983 20
10344.467 23
10344.950 33
10345.433 22
10345.917 12
10346.400 8
10346.884 3
10347.367 11
10347.851 6
10348.334 15
10348.818 5
10349.301 11
10349.785 7
10350.268 10
10350.752 15
10351.235 13
10351.719 12
10352.202 14
10352.686 10
10353.169 10
10353.653 10
10354.137 15
10354.620 18
10355.104 18
10355.588 16
10356.071 11
10356.555 13
10357.039 11
10357.522 11
10358.006 15
10358.490 17
10358.973 15
10359.457 13
10359.941 12
10360.425 11
10360.908 15
10361.392 14
10361.876 13
10362.360 15
10362.844 21
10363.327 15
10363.811 9
10364.295 11
10364.779 7
10365.263 5
10365.747 21
10366.231 17
10366.715 8
10367.198 5
10367.682 5
10368.166 10
10368.650 8
10369.134 23
10369.618 16
10370.102 10
10370.586 30
10371.070 13
10371.554 10
10372.038 14
10372.522 19
10373.006 15
10373.490 11
10373.974 6
10374.459 17
10374.943 32
10375.427 23
10375.911 25
10376.395 17
10376.879 17
10377.363 16
10377.847 19
10378.332 22
10378.816 9
10379.300 7
10379.784 13
10380.268 6
10380.753 16
10381.237 12
10381.721 3
10382.205 10
10382.690 23
10383.174 23
10383.658 22
10384.143 17
10384.627 10
10385.111 8
10385.596 20
10386.080 19
10386.564 17
10387.049 24
10387.533 20
10388.018 27
10388.502 14
10388.986 11
10389.471 21
10389.955 23
10390.440 15
10390.924 24
10391.409 14
10391.893 15
10392.378 12
10392.862 5
10393.347 12
10393.831 16
10394.316 15
10394.800 14
10395.285 18
10395.769 23
10396.254 24
10396.739 31
10397.223 20
10397.708 14
10398.193 10
10398.677 9
10399.162 11
10399.647 14
10400.131 13
10400.616 7
10401.101 9
10401.585 7
10402.070 15
10402.555 21
10403.040 10
10403.524 12
10404.009 6
10404.494 7
10404.979 14
10405.464 6
10405.948 13
10406.433 14
10406.918 16
10407.403 22
10407.888 22
10408.373 20
10408.857 18
10409.342 10
10409.827 3
10410.312 14
10410.797 17
10411.282 16
10411.767 7
10412.252 4
10412.737 14
10413.222 15
10413.707 21
10414.192 29
10414.677 19
10415.162 10
10415.647 12
10416.132 5
10416.617 22
10417.102 10
10417.587 7
10418.073 7
10418.558 15
10419.043 10
10419.528 10
10420.013 8
10420.498 10
10420.983 9
10421.469 9
10421.954 4
10422.439 16
10422.924 20
10423.409 13
10423.895 9
10424.380 14
10424.865 25
10425.350 18
10425.836 12
10426.321 19
10426.806 17
10427.292 19
10427.777 9
10428.262 9
10428.748 17
10429.233 13
10429.718 17
10430.204 12
10430.689 16
10431.175 15
10431.660 28
10432.145 26
10432.631 17
10433.116 8
10433.602 6
10434.087 9
10434.573 14
10435.058 12
10435.544 10
10436.029 12
10436.515 8
10437.000 10
10437.486 34
10437.971 28
10438.457 20
10438.943 20
10439.428 15
10439.914 16
10440.399 25
10440.885 7
10441.371 16
10441.856 22
10442.342 14
10442.828 13
10443.313 10
10443.799 17
10444.285 25
10444.771 18
10445.256 13
10445.742 26
10446.228 19
10446.714 20
10447.199 21
10447.685 25
10448.171 17
10448.657 14
10449.143 7
10449.628 8
10450.114 14
10450.600 16
10451.086 13
10451.572 5
10452.058 9
10452.544 15
10453.030 8
10453.515 6
10454.001 2
10454.487 4
10454.973 14
10455.459 21
10455.945 10
10456.431 12
10456.917 13
10457.403 13
10457.889 6
10458.375 10
10458.861 11
10459.347 20
10459.834 15
10460.320 8
10460.806 15
10461.292 12
10461.778 11
10462.264 13
10462.750 14
10463.236 20
10463.723 14
10464.209 16
10464.695 10
10465.181 9
10465.667 9
10466.154 13
10466.640 8
10467.126 7
10467.612 9
10468.099 11
10468.585 7
10469.071 14
10469.557 21
10470.044 22
10470.530 16
10471.016 8
10471.503 14
10471.989 8
10472.475 13
10472.962 12
10473.448 8
10473.935 13
10474.421 8
10474.907 10
10475.394 11
10475.880 18
10476.367 19
10476.853 21
10477.340 17
10477.826 29
10478.313 16
10478.799 24
10479.286 21
10479.772 10
10480.259 10
10480.745 6
10481.232 11
10481.719 9
10482.205 17
10482.692 13
10483.178 12
10483.665 10
10484.152 8
10484.638 15
10485.125 10
10485.612 24
10486.098 21
10486.585 18
10487.072 20
10487.558 17
10488.045 23
10488.532 19
10489.019 14
10489.505 16
10489.992 10
10490.479 9
10490.966 17
10491.453 12
10491.939 18
10492.426 12
10492.913 8
10493.400 11
10493.887 14
10494.374 10
10494.861 8
10495.347 8
10495.834 5
10496.321 2
10496.808 7
10497.295 9
10497.782 8
10498.269 13
10498.756 14
10499.243 18
10499.730 10
10500.217 12
10500.704 10
10501.191 22
10501.678 19
10502.165 19
10502.652 16
10503.139 21
10503.626 23
10504.114 17
10504.601 6
10505.088 15
10505.575 18
10506.062 13
10506.549 6
10507.036 21
10507.524 13
10508.011 5
10508.498 8
10508.985 11
10509.472 7
10509.960 6
10510.447 15
10510.934 19
10511.421 19
10511.909 10
10512.396 14
10512.883 16
10513.371 8
10513.858 14
10514.345 14
10514.833 11
10515.320 6
10515.807 5
10516.295 10
10516.782 15
10517.270 28
10517.757 30
10518.244 15
10518.732 10
10519.219 7
10519.707 9
10520.194 13
10520.682 23
10521.169 17
10521.657 18
10522.144 10
10522.632 14
10523.119 11
10523.607 15
10524.094 13
10524.582 13
10525.070 9
10525.557 6
10526.045 4
10526.532 4
10527.020 16
10527.508 14
10527.995 15
10528.483 18
10528.971 22
10529.458 10
10529.946 5
10530.434 2
10530.921 6
10531.409 9
10531.897 9
10532.385 11
10532.872 23
10533.360 22
10533.848 16
10534.336 15
10534.824 15
10535.311 13
10535.799 18
10536.287 13
10536.775 23
10537.263 22
10537.751 14
10538.239 19
10538.727 17
10539.214 13
10539.702 20
10540.190 18
10540.678 30
10541.166 24
10541.654 21
10542.142 17
10542.630 15
10543.118 17
10543.606 16
10544.094 14
10544.582 6
10545.070 6
10545.558 7
10546.046 14
10546.535 14
10547.023 19
10547.511 16
10547.999 16
10548.487 16
10548.975 11
10549.463 10
10549.951 13
10550.440 7
10550.928 4
10551.416 6
10551.904 14
10552.392 15
10552.881 21
10553.369 17
10553.857 7
10554.345 6
10554.834 9
10555.322 17
10555.810 18
10556.299 18
10556.787 7
10557.275 13
10557.764 16
10558.252 10
10558.740 9
10559.229 9
10559.717 12
10560.205 11
10560.694 9
10561.182 9
10561.671 11
10562.159 9
10562.648 9
10563.136 10
10563.625 7
10564.113 18
10564.602 12
10565.090 7
10565.579 17
10566.067 16
10566.556 16
10567.044 13
10567.533 20
10568.021 31
10568.510 29
10568.999 31
10569.487 16
10569.976 21
10570.464 15
10570.953 8
10571.442 7
10571.930 14
10572.419 14
10572.908 8
10573.397 12
10573.885 7
10574.374 12
10574.863 22
10575.351 14
10575.840 12
10576.329 5
10576.818 15
10577.307 12
10577.795 14
10578.284 17
10578.773 16
10579.262 15
10579.751 21
10580.240 22
10580.728 13
10581.217 20
10581.706 15
10582.195 13
10582.684 11
10583.173 10
10583.662 8
10584.151 17
10584.640 21
10585.129 17
10585.618 16
10586.107 11
10586.596 6
10587.085 14
10587.574 20
10588.063 14
10588.552 20
10589.041 17
10589.530 21
10590.019 25
10590.508 13
10590.997 11
10591.487 10
10591.976 5
10592.465 10
10592.954 12
10593.443 9
10593.932 7
10594.422 7
10594.911 14
10595.400 16
10595.889 11
10596.378 16
10596.868 11
10597.357 16
10597.846 12
10598.335 6
10598.825 14
10599.314 10
10599.803 13
10600.293 11
10600.782 13
10601.271 13
10601.761 17
10602.250 14
10602.740 10
10603.229 6
10603.718 6
10604.208 10
10604.697 9
10605.187 15
10605.676 21
10606.166 12
10606.655 11
10607.144 16
10607.634 9
10608.123 8
10608.613 8
10609.103 16
10609.592 35
10610.082 31
10610.571 27
10611.061 25
10611.550 31
10612.040 20
10612.530 8
10613.019 8
10613.509 15
10613.998 15
10614.488 16
10614.978 15
10615.467 19
10615.957 11
10616.447 8
10616.937 12
10617.426 15
10617.916 7
10618.406 9
10618.895 9
10619.385 14
10619.875 20
10620.365 20
10620.855 15
10621.344 13
10621.834 12
10622.324 16
10622.814 19
10623.304 9
10623.794 9
10624.284 12
10624.773 6
10625.263 12
10625.753 20
10626.243 20
10626.733 16
10627.223 14
10627.713 15
10628.203 23
10628.693 17
10629.183 15
10629.673 10
10630.163 16
10630.653 14
10631.143 9
10631.633 10
10632.123 13
10632.613 12
10633.103 18
10633.593 11
10634.084 4
10634.574 9
10635.064 14
10635.554 15
10636.044 19
10636.534 14
10637.024 11
10637.515 26
10638.005 25
10638.495 29
10638.985 22
10639.475 11
10639.966 9
10640.456 8
10640.946 10
10641.436 17
10641.927 16
10642.417 19
10642.907 18
10643.398 11
10643.888 8
10644.378 9
10644.869 14
10645.359 17
10645.849 14
10646.340 10
10646.830 20
10647.321 15
10647.811 15
10648.301 14
10648.792 13
10649.282 15
10649.773 13
10650.263 21
10650.754 35
10651.244 19
10651.735 23
10652.225 9
10652.716 9
10653.206 7
10653.697 12
10654.188 12
10654.678 5
10655.169 8
10655.659 9
10656.150 15
10656.641 6
10657.131 8
10657.622 4
10658.113 16
10658.603 21
10659.094 17
10659.585 20
10660.075 11
10660.566 9
10661.057 20
10661.547 12
10662.038 6
10662.529 14
10663.020 12
10663.511 13
10664.001 7
10664.492 8
10664.983 15
10665.474 16
10665.965 22
10666.455 23
10666.946 9
10667.437 6
10667.928 16
10668.419 17
10668.910 14
10669.401 16
10669.892 9
10670.383 8
10670.874 9
10671.365 16
10671.856 22
10672.347 11
10672.838 14
10673.329 13
10673.820 11
10674.311 5
10674.802 12
10675.293 9
10675.784 10
10676.275 6
10676.766 11
10677.257 12
10677.748 29
10678.239 21
10678.730 26
10679.222 15
10679.713 8
10680.204 14
10680.695 11
10681.186 18
10681.677 17
10682.169 21
10682.660 18
10683.151 15
10683.642 12
10684.134 18
10684.625 14
10685.116 20
10685.607 19
10686.099 20
10686.590 28
10687.081 14
10687.573 7
10688.064 13
10688.555 18
10689.047 22
10689.538 18
10690.030 24
10690.521 24
10691.012 18
10691.504 28
10691.995 24
10692.487 16
10692.978 8
10693.470 17
10693.961 12
10694.453 13
10694.944 12
10695.436 19
10695.927 11
10696.419 7
10696.910 5
10697.402 8
10697.893 9
10698.385 12
10698.877 6
10699.368 6
10699.860 6
10700.351 5
10700.843 5
10701.335 4
10701.826 11
10702.318 19
10702.810 11
10703.301 11
10703.793 9
10704.285 15
10704.777 14
10705.268 24
10705.760 15
10706.252 13
10706.744 15
10707.235 30
10707.727 27
10708.219 23
10708.711 12
10709.203 21
10709.695 9
10710.186 8
10710.678 13
10711.170 9
10711.662 5
10712.154 14
10712.646 24
10713.138 20
10713.630 14
10714.122 29
10714.614 23
10715.106 13
10715.598 13
10716.090 13
10716.582 18
10717.074 25
10717.566 25
10718.058 22
10718.550 20
10719.042 13
10719.534 11
10720.026 9
10720.518 9
10721.010 7
10721.502 18
10721.994 21
10722.486 14
10722.979 19
10723.471 7
10723.963 3
10724.455 2
10724.947 5
10725.440 2
10725.932 6
10726.424 6
10726.916 15
10727.408 13
10727.901 18
10728.393 16
10728.885 11
10729.378 15
10729.870 12
10730.362 14
10730.855 17
10731.347 13
10731.839 13
10732.332 24
10732.824 31
10733.316 27
10733.809 20
10734.301 14
10734.794 6
10735.286 2
10735.778 12
10736.271 11
10736.763 10
10737.256 15
10737.748 17
10738.241 18
10738.733 17
10739.226 6
10739.718 7
10740.211 10
10740.704 8
10741.196 10
10741.689 9
10742.181 9
10742.674 14
10743.167 22
10743.659 30
10744.152 22
10744.644 19
10745.137 13
10745.630 7
10746.122 12
10746.615 15
10747.108 10
10747.601 9
10748.093 9
10748.586 8
10749.079 6
10749.572 9
10750.064 12
10750.557 14
10751.050 18
10751.543 20
10752.035 13
10752.528 18
10753.021 11
10753.514 10
10754.007 15
10754.500 21
10754.993 17
10755.485 20
10755.978 18
10756.471 13
10756.964 17
10757.457 22
10757.950 26
10758.443 15
10758.936 14
10759.429 14
10759.922 18
10760.415 23
10760.908 20
10761.401 18
10761.894 16
10762.387 13
10762.880 6
10763.373 5
10763.866 7
10764.360 9
10764.853 14
10765.346 20
10765.839 24
10766.332 15
10766.825 13
10767.318 17
10767.812 10
10768.305 15
10768.798 10
10769.291 18
10769.784 17
10770.278 10
10770.771 9
10771.264 16
10771.757 25
10772.251 29
10772.744 26
10773.237 16
10773.731 10
10774.224 17
10774.717 23
10775.211 24
10775.704 14
10776.197 5
10776.691 6
10777.184 15
10777.677 9
10778.171 10
10778.664 4
10779.158 5
10779.651 11
10780.145 21
10780.638 11
10781.132 10
10781.625 7
10782.119 5
10782.612 5
10783.106 18
10783.599 11
10784.093 19
10784.586 13
10785.080 11
10785.573 6
10786.067 13
10786.561 14
10787.054 18
10787.548 9
10788.042 14
10788.535 19
10789.029 20
10789.523 15
10790.016 7
10790.510 5
10791.004 8
10791.497 7
10791.991 10
10792.485 10
10792.979 9
10793.472 14
10793.966 18
10794.460 10
10794.954 9
10795.448 5
10795.941 19
10796.435 16
10796.929 13
10797.423 6
10797.917 12
10798.411 18
10798.905 12
10799.398 8
10799.892 17
10800.386 27
10800.880 27
10801.374 17
10801.868 17
10802.362 13
10802.856 12
10803.350 15
10803.844 11
10804.338 6
10804.832 11
10805.326 11
10805.820 6
10806.314 0
10806.808 4
10807.302 10
10807.796 7
10808.291 9
10808.785 9
10809.279 12
10809.773 12
10810.267 13
10810.761 18
10811.255 9
10811.750 7
10812.244 14
10812.738 28
10813.232 16
10813.726 7
10814.221 5
10814.715 23
10815.209 20
10815.703 24
10816.198 29
10816.692 18
10817.186 19
10817.681 20
10818.175 12
10818.669 13
10819.164 10
10819.658 7
10820.152 13
10820.647 12
10821.141 16
10821.636 14
10822.130 12
10822.624 17
10823.119 16
10823.613 21
10824.108 16
10824.602 11
10825.097 8
10825.591 4
10826.086 4
10826.580 3
10827.075 6
10827.569 4
10828.064 12
10828.559 14
10829.053 20
10829.548 16
10830.042 11
10830.537 5
10831.032 8
10831.526 10
10832.021 8
10832.515 5
10833.010 5
10833.505 17
10834.000 24
10834.494 13
10834.989 20
10835.484 12
10835.978 14
10836.473 10
10836.968 11
10837.463 11
10837.957 15
10838.452 4
10838.947 9
10839.442 22
10839.937 14
10840.432 10
10840.926 13
10841.421 14
10841.916 22
10842.411 31
10842.906 33
10843.401 33
10843.896 24
10844.391 16
10844.886 24
10845.381 25
10845.875 19
10846.370 27
10846.865 17
10847.360 8
10847.855 13
10848.350 18
10848.845 17
10849.341 5
10849.836 11
10850.331 10
10850.826 5
10851.321 15
10851.816 21
10852.311 20
10852.806 20
10853.301 11
10853.796 22
10854.292 22
10854.787 21
10855.282 15
10855.777 8
10856.272 3
10856.767 4
10857.263 15
10857.758 16
10858.253 10
10858.748 13
10859.244 12
10859.739 14
10860.234 18
10860.730 20
10861.225 13
10861.720 5
10862.216 7
10862.711 18
10863.206 24
10863.702 18
10864.197 24
10864.692 23
10865.188 14
10865.683 10
10866.179 4
10866.674 11
10867.170 17
10867.665 14
10868.160 11
10868.656 14
10869.151 16
10869.647 14
10870.142 12
10870.638 5
10871.134 9
10871.629 12
10872.125 6
10872.620 14
10873.116 20
10873.611 35
10874.107 19
10874.603 19
10875.098 15
10875.594 24
10876.090 20
10876.585 7
10877.081 6
10877.577 11
10878.072 9
10878.568 5
10879.064 4
10879.559 3
10880.055 8
10880.551 17
10881.047 11
10881.542 7
10882.038 8
10882.534 17
10883.030 16
10883.526 15
10884.021 6
10884.517 8
10885.013 9
10885.509 2
10886.005 3
10886.501 13
10886.997 12
10887.493 10
10887.989 21
10888.484 19
10888.980 10
10889.476 8
10889.972 14
10890.468 25
10890.964 28
10891.460 18
10891.956 18
10892.452 16
10892.948 15
10893.444 6
10893.940 12
10894.437 18
10894.933 21
10895.429 21
10895.925 15
10896.421 7
10896.917 12
10897.413 11
10897.909 7
10898.406 13
10898.902 11
10899.398 11
10899.894 12
10900.390 9
10900.886 9
10901.383 13
10901.879 15
10902.375 7
10902.871 9
10903.368 4
10903.864 8
10904.360 10
10904.857 11
10905.353 10
10905.849 12
10906.346 11
10906.842 5
10907.338 11
10907.835 20
10908.331 15
10908.827 10
10909.324 13
10909.820 18
10910.317 12
10910.813 13
10911.310 6
10911.806 5
10912.303 12
10912.799 29
10913.296 17
10913.792 27
10914.289 23
10914.785 14
10915.282 10
10915.778 17
10916.275 16
10916.771 11
10917.268 8
10917.765 11
10918.261 12
10918.758 12
10919.254 14
10919.751 9
10920.248 8
10920.744 10
10921.241 14
10921.738 16
10922.234 5
10922.731 7
10923.228 3
10923.725 10
10924.221 10
10924.718 15
10925.215 21
10925.712 13
10926.208 13
10926.705 10
10927.202 9
10927.699 5
10928.196 7
10928.693 5
10929.189 4
10929.686 3
10930.183 7
10930.680 12
10931.177 17
10931.674 16
10932.171 22
10932.668 14
10933.165 17
10933.662 13
10934.159 16
10934.656 19
10935.153 20
10935.650 22
10936.147 10
10936.644 7
10937.141 10
10937.638 9
10938.135 6
10938.632 7
10939.129 15
10939.626 9
10940.123 6
10940.620 7
10941.117 9
10941.615 8
10942.112 12
10942.609 12
10943.106 8
10943.603 13
10944.100 20
10944.598 12
10945.095 7
10945.592 10
10946.089 12
10946.587 12
10947.084 11
10947.581 7
10948.078 9
10948.576 12
10949.073 12
10949.570 13
10950.068 8
10950.565 12
10951.062 7
10951.560 12
10952.057 23
10952.555 14
10953.052 12
10953.549 10
10954.047 10
10954.544 4
10955.042 11
10955.539 12
10956.037 9
10956.534 12
10957.032 15
10957.529 16
10958.027 20
10958.524 12
10959.022 8
10959.519 4
10960.017 10
10960.514 14
10961.012 8
10961.510 23
10962.007 21
10962.505 20
10963.002 19
10963.500 16
10963.998 12
10964.495 7
10964.993 6
10965.491 10
10965.988 9
10966.486 20
10966.984 17
10967.482 8
10967.979 13
10968.477 11
10968.975 2
10969.473 7
10969.970 6
10970.468 4
10970.966 10
10971.464 9
10971.962 3
10972.459 4
10972.957 12
10973.455 12
10973.953 12
10974.451 14
10974.949 13
10975.447 7
10975.945 4
10976.443 11
10976.941 9
10977.438 7
10977.936 9
10978.434 10
10978.932 8
10979.430 13
10979.928 12
10980.426 10
10980.924 6
10981.423 16
10981.921 22
10982.419 18
10982.917 11
10983.415 12
10983.913 12
10984.411 12
10984.909 2
10985.407 5
10985.905 4
10986.404 6
10986.902 9
10987.400 9
10987.898 10
10988.396 10
10988.895 5
10989.393 5
10989.891 7
10990.389 19
10990.888 28
10991.386 19
10991.884 14
10992.382 18
10992.881 9
10993.379 6
10993.877 7
10994.376 14
10994.874 13
10995.372 13
10995.871 10
10996.369 7
10996.868 14
10997.366 8
10997.864 10
10998.363 13
10998.861 12
10999.360 10
10999.858 15
11000.357 15
11000.855 15
11001.354 11
11001.852 7
11002.351 10
11002.849 20
11003.348 13
11003.846 7
11004.345 5
11004.843 5
11005.342 7
11005.841 22
11006.339 28
11006.838 29
11007.336 19
11007.835 9
11008.334 14
11008.832 24
11009.331 21
11009.830 21
11010.329 22
11010.827 9
11011.326 12
11011.825 11
11012.323 6
11012.822 2
11013.321 3
11013.820 4
11014.319 14
11014.817 13
11015.316 14
11015.815 6
11016.314 8
11016.813 8
11017.311 5
11017.810 11
11018.309 11
11018.808 8
11019.307 13
11019.806 12
11020.305 16
11020.804 26
11021.303 19
11021.802 13
11022.301 7
11022.800 9
11023.299 12
11023.798 7
11024.297 6
11024.796 12
11025.295 13
11025.794 7
11026.293 17
11026.792 13
11027.291 15
11027.790 13
11028.289 22
11028.788 15
11029.287 14
11029.787 23
11030.286 21
11030.785 20
11031.284 19
11031.783 17
11032.283 11
11032.782 5
11033.281 11
11033.780 14
11034.279 12
11034.779 12
11035.278 14
11035.777 13
11036.276 11
11036.776 13
11037.275 13
11037.774 6
11038.274 9
11038.773 4
11039.272 6
11039.772 7
11040.271 6
11040.771 12
11041.270 12
11041.769 10
11042.269 12
11042.768 14
11043.268 9
11043.767 8
11044.267 11
11044.766 6
11045.266 7
11045.765 4
11046.265 19
11046.764 25
11047.264 17
11047.763 9
11048.263 7
11048.762 12
11049.262 19
11049.762 12
11050.261 10
11050.761 8
11051.260 10
11051.760 3
11052.260 10
11052.759 13
11053.259 7
11053.759 5
11054.258 14
11054.758 16
11055.258 10
11055.758 16
11056.257 26
11056.757 26
11057.257 14
11057.757 10
11058.256 5
11058.756 6
11059.256 2
11059.756 3
11060.256 11
11060.755 15
11061.255 10
11061.755 9
11062.255 11
11062.755 4
11063.255 8
11063.755 10
11064.255 9
11064.755 5
11065.255 3
11065.754 6
11066.254 11
11066.754 16
11067.254 6
11067.754 16
11068.254 12
11068.754 9
11069.254 13
11069.755 11
11070.255 6
11070.755 5
11071.255 8
11071.755 23
11072.255 17
11072.755 7
11073.255 9
11073.755 11
11074.255 7
11074.756 12
11075.256 8
11075.756 17
11076.256 12
11076.756 13
11077.257 10
11077.757 6
11078.257 11
11078.757 25
11079.257 27
11079.758 25
11080.258 19
11080.758 10
11081.259 9
11081.759 4
11082.259 3
11082.760 16
11083.260 14
11083.760 10
11084.261 6
11084.761 14
11085.261 10
11085.762 12
11086.262 14
11086.763 15
11087.263 14
11087.764 11
11088.264 3
11088.765 13
11089.265 13
11089.766 15
11090.266 15
11090.767 21
11091.267 18
11091.768 16
11092.268 14
11092.769 14
11093.269 17
11093.770 7
11094.271 8
11094.771 9
11095.272 6
11095.772 13
11096.273 12
11096.774 16
11097.274 18
11097.775 12
11098.276 10
11098.776 21
11099.277 20
11099.778 11
11100.279 9
11100.779 7
11101.280 8
11101.781 14
11102.282 20
11102.782 24
11103.283 16
11103.784 10
11104.285 9
11104.786 4
11105.287 13
11105.787 14
11106.288 7
11106.789 10
11107.290 13
11107.791 15
11108.292 8
11108.793 7
11109.294 11
11109.795 13
11110.296 15
11110.797 10
11111.298 14
11111.799 13
11112.300 11
11112.801 8
11113.302 9
11113.803 9
11114.304 14
11114.805 16
11115.306 16
11115.807 13
11116.308 8
11116.809 9
11117.310 10
11117.811 8
11118.313 9
11118.814 4
11119.315 1
11119.816 2
11120.317 12
11120.818 12
11121.320 18
11121.821 12
11122.322 13
11122.823 14
11123.325 10
11123.826 12
11124.327 11
11124.828 6
11125.330 7
11125.831 15
11126.332 18
11126.834 11
11127.335 10
11127.836 19
11128.338 19
11128.839 11
11129.340 6
11129.842 8
11130.343 9
11130.845 11
11131.346 20
11131.848 19
11132.349 10
11132.850 6
11133.352 13
11133.853 22
11134.355 11
11134.856 5
11135.358 7
11135.860 10
11136.361 5
11136.863 17
11137.364 22
11137.866 15
11138.367 7
11138.869 23
11139.371 13
11139.872 5
11140.374 16
11140.875 18
11141.377 21
11141.879 11
11142.381 7
11142.882 18
11143.384 20
11143.886 18
11144.387 16
11144.889 11
11145.391 14
11145.893 8
11146.394 9
11146.896 7
11147.398 3
11147.900 14
11148.402 19
11148.903 12
11149.405 10
11149.907 3
11150.409 11
11150.911 14
11151.413 14
11151.915 8
11152.417 13
11152.918 14
11153.420 12
11153.922 9
11154.424 11
11154.926 10
11155.428 16
11155.930 19
11156.432 11
11156.934 11
11157.436 11
11157.938 10
11158.440 12
11158.942 13
11159.444 5
11159.946 7
11160.449 5
11160.951 9
11161.453 8
11161.955 9
11162.457 9
11162.959 15
11163.461 13
11163.964 7
11164.466 12
11164.968 6
11165.470 3
11165.972 7
11166.475 3
11166.977 3
11167.479 7
11167.981 7
11168.484 10
11168.986 7
11169.488 7
11169.990 8
11170.493 7
11170.995 6
11171.497 12
11172.000 7
11172.502 3
11173.004 9
11173.507 18
11174.009 6
11174.512 10
11175.014 10
11175.517 7
11176.019 14
11176.521 18
11177.024 13
11177.526 11
11178.029 12
11178.531 4
11179.034 9
11179.536 11
11180.039 12
11180.541 9
11181.044 6
11181.547 4
11182.049 5
11182.552 6
11183.054 6
11183.557 5
11184.060 10
11184.562 20
11185.065 10
11185.567 7
11186.070 15
11186.573 13
11187.075 8
11187.578 14
11188.081 17
11188.584 13
11189.086 5
11189.589 9
11190.092 6
11190.595 1
11191.097 8
11191.600 9
11192.103 16
11192.606 22
11193.109 23
11193.611 18
11194.114 11
11194.617 6
11195.120 6
11195.623 7
11196.126 15
11196.629 14
11197.132 16
11197.634 11
11198.137 12
11198.640 13
11199.143 9
11199.646 6
11200.149 8
11200.652 10
11201.155 14
11201.658 7
11202.161 6
11202.664 7
11203.167 7
11203.670 13
11204.174 13
11204.677 7
11205.180 7
11205.683 9
11206.186 9
11206.689 11
11207.192 11
11207.695 10
11208.199 12
11208.702 11
11209.205 6
11209.708 1
11210.211 2
11210.715 5
11211.218 3
11211.721 2
11212.224 11
11212.727 7
11213.231 7
11213.734 9
11214.237 11
11214.741 10
11215.244 11
11215.747 13
11216.251 5
11216.754 6
11217.257 11
11217.761 7
11218.264 4
11218.768 8
11219.271 7
11219.774 8
11220.278 6
11220.781 5
11221.285 6
11221.788 14
11222.292 16
11222.795 9
11223.299 6
11223.802 13
11224.306 15
11224.809 12
11225.313 9
11225.816 6
11226.320 5
11226.823 7
11227.327 14
11227.831 10
11228.334 19
11228.838 8
11229.342 6
11229.845 7
11230.349 15
11230.852 20
11231.356 21
11231.860 10
11232.364 3
11232.867 7
11233.371 8
11233.875 13
11234.378 18
11234.882 18
11235.386 11
11235.890 1
11236.394 8
11236.897 18
11237.401 18
11237.905 18
11238.409 21
11238.913 9
11239.417 7
11239.920 7
11240.424 6
11240.928 14
11241.432 22
11241.936 13
11242.440 10
11242.944 11
11243.448 10
11243.952 14
11244.456 23
11244.960 18
11245.464 17
11245.968 18
11246.472 12
11246.976 10
11247.480 10
11247.984 18
11248.488 9
11248.992 12
11249.496 13
11250.000 24
11250.504 14
11251.009 13
11251.513 9
11252.017 12
11252.521 10
11253.025 15
11253.529 10
11254.034 8
11254.538 15
11255.042 12
11255.546 11
11256.050 14
11256.555 11
11257.059 11
11257.563 17
11258.067 18
11258.572 15
11259.076 10
11259.580 9
11260.085 9
11260.589 15
11261.093 10
11261.598 5
11262.102 1
11262.606 12
11263.111 10
11263.615 11
11264.120 14
11264.624 14
11265.129 5
11265.633 10
11266.137 16
11266.642 7
11267.146 9
11267.651 4
11268.155 12
11268.660 13
11269.164 23
11269.669 23
11270.174 28
11270.678 26
11271.183 14
11271.687 9
11272.192 17
11272.696 17
11273.201 15
11273.706 13
11274.210 15
11274.715 17
11275.220 9
11275.724 4
11276.229 6
11276.734 9
11277.238 6
11277.743 2
11278.248 8
11278.753 12
11279.257 8
11279.762 11
11280.267 10
11280.772 8
11281.277 13
11281.781 14
11282.286 9
11282.791 6
11283.296 9
11283.801 6
11284.306 3
11284.810 4
11285.315 3
11285.820 6
11286.325 14
11286.830 16
11287.335 10
11287.840 10
11288.345 9
11288.850 7
11289.355 3
11289.860 4
11290.365 5
11290.870 7
11291.375 6
11291.880 3
11292.385 4
11292.890 13
11293.395 6
11293.900 12
11294.405 10
11294.910 12
11295.415 10
11295.921 14
11296.426 8
11296.931 14
11297.436 15
11297.941 10
11298.446 14
11298.952 13
11299.457 6
11299.962 11
11300.467 10
11300.973 6
11301.478 11
11301.983 18
11302.488 16
11302.994 23
11303.499 17
11304.004 15
11304.510 26
11305.015 18
11305.520 15
11306.026 15
11306.531 8
11307.036 10
11307.542 14
11308.047 11
11308.552 8
11309.058 6
11309.563 6
11310.069 4
11310.574 11
11311.080 24
11311.585 22
11312.091 15
11312.596 18
11313.102 15
11313.607 14
11314.113 15
11314.618 16
11315.124 5
11315.629 6
11316.135 14
11316.641 17
11317.146 13
11317.652 9
11318.157 9
11318.663 18
11319.169 19
11319.674 12
11320.180 12
11320.686 9
11321.191 13
11321.697 15
11322.203 11
11322.709 3
11323.214 6
11323.720 8
11324.226 11
11324.732 12
11325.237 7
11325.743 7
11326.249 16
11326.755 20
11327.261 10
11327.766 11
11328.272 10
11328.778 2
11329.284 2
11329.790 5
11330.296 2
11330.802 1
11331.308 12
11331.814 10
11332.319 12
11332.825 12
11333.331 14
11333.837 5
11334.343 3
11334.849 3
11335.355 8
11335.861 14
11336.367 10
11336.873 12
11337.379 10
11337.886 10
11338.392 17
11338.898 8
11339.404 11
11339.910 10
11340.416 6
11340.922 7
11341.428 7
11341.934 14
11342.441 7
11342.947 11
11343.453 23
11343.959 13
11344.465 13
11344.972 13
11345.478 16
11345.984 13
11346.490 16
11346.997 18
11347.503 13
11348.009 16
11348.515 9
11349.022 8
11349.528 4
11350.034 15
11350.541 11
11351.047 15
11351.554 11
11352.060 7
11352.566 5
11353.073 15
11353.579 13
11354.086 10
11354.592 12
11355.098 11
11355.605 27
11356.111 23
11356.618 18
11357.124 11
11357.631 10
11358.137 8
11358.644 11
11359.150 10
11359.657 8
11360.164 13
11360.670 21
11361.177 27
11361.683 21
11362.190 16
11362.697 6
11363.203 15
11363.710 10
11364.216 24
11364.723 16
11365.230 14
11365.736 9
11366.243 15
11366.750 8
11367.257 10
11367.763 11
11368.270 13
11368.777 12
11369.284 17
11369.790 10
11370.297 9
11370.804 4
11371.311 9
11371.818 19
11372.324 15
11372.831 15
11373.338 10
11373.845 6
11374.352 5
11374.859 4
11375.366 4
11375.873 7
11376.379 19
11376.886 18
11377.393 18
11377.900 27
11378.407 19
11378.914 19
11379.421 15
11379.928 14
11380.435 14
11380.942 13
11381.449 8
11381.956 10
11382.463 14
11382.970 14
11383.478 11
11383.985 3
11384.492 4
11384.999 11
11385.506 10
11386.013 10
11386.520 18
11387.027 9
11387.535 11
11388.042 8
11388.549 9
11389.056 16
11389.563 14
11390.071 13
11390.578 10
11391.085 7
11391.592 9
11392.100 10
11392.607 7
11393.114 5
11393.622 7
11394.129 1
11394.636 6
11395.144 11
11395.651 12
11396.158 11
11396.666 8
11397.173 4
11397.680 11
11398.188 14
11398.695 8
11399.203 5
11399.710 18
11400.218 17
11400.725 14
11401.233 12
11401.740 11
11402.248 8
11402.755 17
11403.263 16
11403.770 13
11404.278 13
11404.785 6
11405.293 13
11405.800 22
11406.308 17
11406.816 25
11407.323 24
11407.831 14
11408.338 17
11408.846 14
11409.354 9
11409.861 20
11410.369 14
11410.877 20
11411.384 21
11411.892 16
11412.400 13
11412.908 14
11413.415 10
11413.923 7
11414.431 13
11414.939 7
11415.446 8
11415.954 3
11416.462 7
11416.970 20
11417.478 18
11417.986 20
11418.493 12
11419.001 8
11419.509 3
11420.017 7
11420.525 12
11421.033 10
11421.541 9
11422.049 14
11422.557 6
11423.065 13
11423.573 9
11424.081 8
11424.589 11
11425.097 10
11425.605 10
11426.113 20
11426.621 21
11427.129 11
11427.637 10
11428.145 6
11428.653 7
11429.161 22
11429.669 13
11430.177 10
11430.685 11
11431.194 11
11431.702 9
11432.210 11
11432.718 11
11433.226 18
11433.734 11
11434.243 11
11434.751 5
11435.259 6
11435.767 5
11436.276 8
11436.784 19
11437.292 13
11437.800 10
11438.309 17
11438.817 25
11439.325 22
11439.834 19
11440.342 16
11440.850 14
11441.359 8
11441.867 8
11442.376 13
11442.884 10
11443.392 4
11443.901 8
11444.409 13
11444.918 18
11445.426 19
11445.935 21
11446.443 16
11446.952 8
11447.460 4
11447.969 9
11448.477 6
11448.986 3
11449.494 3
11450.003 9
11450.511 10
11451.020 7
11451.529 9
11452.037 13
11452.546 16
11453.054 18
11453.563 10
11454.072 5
11454.580 4
11455.089 7
11455.598 6
11456.106 8
11456.615 17
11457.124 14
11457.633 5
11458.141 15
11458.650 14
11459.159 11
11459.668 13
11460.176 12
11460.685 7
11461.194 11
11461.703 10
11462.212 22
11462.721 22
11463.229 7
11463.738 8
11464.247 14
11464.756 11
11465.265 8
11465.774 16
11466.283 21
11466.792 23
11467.301 21
11467.810 18
11468.319 12
11468.827 7
11469.336 8
11469.845 6
11470.354 8
11470.864 8
11471.373 14
11471.882 18
11472.391 11
11472.900 7
11473.409 6
11473.918 7
11474.427 21
11474.936 22
11475.445 20
11475.954 13
11476.464 22
11476.973 13
11477.482 8
11477.991 7
11478.500 6
11479.009 2
11479.519 5
11480.028 11
11480.537 11
11481.046 11
11481.556 11
11482.065 7
11482.574 11
11483.083 14
11483.593 12
11484.102 20
11484.611 11
11485.121 3
11485.630 3
11486.139 4
11486.649 7
11487.158 11
11487.668 18
11488.177 18
11488.686 17
11489.196 9
11489.705 21
11490.215 20
11490.724 12
11491.234 17
11491.743 12
11492.253 14
11492.762 16
11493.272 4
11493.781 5
11494.291 10
11494.800 7
11495.310 7
11495.820 9
11496.329 8
11496.839 12
11497.348 16
11497.858 8
11498.368 10
11498.877 18
11499.387 14
11499.897 14
11500.406 14
11500.916 20
11501.426 14
11501.935 10
11502.445 15
11502.955 14
11503.465 6
11503.974 5
11504.484 4
11504.994 4
11505.504 7
11506.013 9
11506.523 14
11507.033 14
11507.543 14
11508.053 10
11508.563 8
11509.072 12
11509.582 6
11510.092 4
11510.602 10
11511.112 9
11511.622 9
11512.132 8
11512.642 12
11513.152 14
11513.662 10
11514.172 14
11514.682 5
11515.192 10
11515.702 4
11516.212 4
11516.722 7
11517.232 6
11517.742 9
11518.252 13
11518.762 16
11519.272 5
11519.782 7
11520.292 6
11520.803 8
11521.313 7
11521.823 5
11522.333 12
11522.843 11
11523.353 19
11523.864 24
11524.374 16
11524.884 10
11525.394 13
11525.905 9
11526.415 8
11526.925 7
11527.435 9
11527.946 10
11528.456 6
11528.966 4
11529.477 6
11529.987 9
11530.497 6
11531.008 7
11531.518 11
11532.028 13
11532.539 6
11533.049 7
11533.560 15
11534.070 15
11534.580 15
11535.091 11
11535.601 14
11536.112 16
11536.622 9
11537.133 6
11537.643 6
11538.154 0
11538.664 8
11539.175 5
11539.685 7
11540.196 10
11540.707 6
11541.217 8
11541.728 15
11542.238 17
11542.749 17
11543.260 27
11543.770 20
11544.281 19
11544.791 14
11545.302 12
11545.813 5
11546.324 4
11546.834 8
11547.345 7
11547.856 10
11548.366 12
11548.877 5
11549.388 7
11549.899 14
11550.409 15
11550.920 8
11551.431 7
11551.942 5
11552.453 4
11552.964 9
11553.474 7
11553.985 4
11554.496 20
11555.007 18
11555.518 10
11556.029 9
11556.540 6
11557.051 9
11557.562 9
11558.073 5
11558.584 13
11559.095 12
11559.606 4
11560.117 14
11560.628 15
11561.139 16
11561.650 8
11562.161 10
11562.672 14
11563.183 21
11563.694 16
11564.205 10
11564.716 19
11565.227 15
11565.738 8
11566.249 4
11566.761 6
11567.272 13
11567.783 11
11568.294 6
11568.805 13
11569.316 8
11569.828 10
11570.339 9
11570.850 12
11571.361 3
11571.873 5
11572.384 5
11572.895 3
11573.407 7
11573.918 24
11574.429 20
11574.940 9
11575.452 16
11575.963 11
11576.475 3
11576.986 5
11577.497 11
11578.009 7
11578.520 9
11579.032 8
11579.543 14
11580.054 14
11580.566 19
11581.077 13
11581.589 7
11582.100 15
11582.612 11
11583.123 6
11583.635 19
11584.146 18
11584.658 12
11585.169 9
11585.681 9
11586.193 8
11586.704 4
11587.216 9
11587.727 10
11588.239 9
11588.751 6
11589.262 14
11589.774 16
11590.286 14
11590.797 14
11591.309 12
11591.821 10
11592.332 11
11592.844 5
11593.356 4
11593.868 8
11594.379 10
11594.891 6
11595.403 12
11595.915 10
11596.426 4
11596.938 6
11597.450 11
11597.962 10
11598.474 15
11598.986 9
11599.497 16
11600.009 20
11600.521 13
11601.033 7
11601.545 17
11602.057 23
11602.569 19
11603.081 15
11603.593 8
11604.105 12
11604.617 14
11605.129 14
11605.641 7
11606.153 1
11606.665 5
11607.177 10
11607.689 5
11608.201 9
11608.713 12
11609.225 27
11609.737 20
11610.249 14
11610.761 10
11611.274 1
11611.786 13
11612.298 5
11612.810 11
11613.322 15
11613.834 13
11614.347 8
11614.859 5
11615.371 6
11615.883 14
11616.396 20
11616.908 13
11617.420 13
11617.932 10
11618.445 8
11618.957 13
11619.469 10
11619.982 12
11620.494 11
11621.006 6
11621.519 7
11622.031 11
11622.543 7
11623.056 4
11623.568 6
11624.081 4
11624.593 7
11625.105 9
11625.618 4
11626.130 6
11626.643 7
11627.155 13
11627.668 13
11628.180 13
11628.693 9
11629.205 9
11629.718 7
11630.230 15
11630.743 12
11631.255 21
11631.768 18
11632.281 10
11632.793 4
11633.306 5
11633.818 7
11634.331 8
11634.844 5
11635.356 7
11635.869 2
11636.382 3
11636.894 4
11637.407 3
11637.920 1
11638.433 3
11638.945 5
11639.458 8
11639.971 13
11640.484 10
11640.996 7
11641.509 16
11642.022 13
11642.535 19
11643.048 18
11643.561 15
11644.073 9
11644.586 6
11645.099 5
11645.612 9
11646.125 16
11646.638 6
11647.151 8
11647.664 7
11648.177 5
11648.690 2
11649.203 5
11649.715 6
11650.228 9
11650.741 5
11651.254 4
11651.768 10
11652.281 9
11652.794 17
11653.307 13
11653.820 10
11654.333 10
11654.846 11
11655.359 8
11655.872 3
11656.385 5
11656.898 5
11657.411 15
11657.925 14
11658.438 14
11658.951 12
11659.464 12
11659.977 20
11660.491 13
11661.004 10
11661.517 6
11662.030 5
11662.544 11
11663.057 17
11663.570 19
11664.083 14
11664.597 9
11665.110 4
11665.623 3
11666.137 4
11666.650 2
11667.163 6
11667.677 16
11668.190 11
11668.704 7
11669.217 11
11669.730 4
11670.244 6
11670.757 4
11671.271 5
11671.784 1
11672.298 8
11672.811 16
11673.325 12
11673.838 10
11674.352 14
11674.865 15
11675.379 9
11675.892 11
11676.406 6
11676.919 14
11677.433 7
11677.947 7
11678.460 7
11678.974 6
11679.487 12
11680.001 12
11680.515 13
11681.028 5
11681.542 7
11682.056 10
11682.569 17
11683.083 14
11683.597 6
11684.111 5
11684.624 6
11685.138 6
11685.652 2
11686.166 6
11686.679 13
11687.193 10
11687.707 7
11688.221 13
11688.735 15
11689.249 8
11689.762 13
11690.276 7
11690.790 8
11691.304 7
11691.818 16
11692.332 16
11692.846 10
11693.360 13
11693.874 8
11694.388 4
11694.902 11
11695.416 10
11695.930 5
11696.444 13
11696.958 13
11697.472 16
11697.986 14
11698.500 11
11699.014 19
11699.528 9
11700.042 8
11700.556 19
11701.070 23
11701.584 12
11702.098 7
11702.613 5
11703.127 12
11703.641 11
11704.155 8
11704.669 6
11705.183 3
11705.698 11
11706.212 12
11706.726 8
11707.240 9
11707.755 13
11708.269 11
11708.783 4
11709.297 5
11709.812 2
11710.326 2
11710.840 4
11711.355 9
11711.869 7
11712.383 5
11712.898 9
11713.412 13
11713.926 21
11714.441 15
11714.955 10
11715.470 14
11715.984 12
11716.499 11
11717.013 7
11717.528 9
11718.042 8
11718.556 6
11719.071 8
11719.586 7
11720.100 7
11720.615 12
11721.129 14
11721.644 13
11722.158 19
11722.673 9
11723.187 4
11723.702 6
11724.217 4
11724.731 9
11725.246 12
11725.761 2
11726.275 0
11726.790 5
11727.305 5
11727.819 4
11728.334 6
11728.849 15
11729.363 11
11729.878 10
11730.393 8
11730.908 9
11731.422 10
11731.937 8
11732.452 3
11732.967 9
11733.482 6
11733.996 2
11734.511 5
11735.026 4
11735.541 17
11736.056 16
11736.571 14
11737.086 14
11737.601 11
11738.115 9
11738.630 7
11739.145 5
11739.660 8
11740.175 6
11740.690 6
11741.205 10
11741.720 12
11742.235 17
11742.750 14
11743.265 15
11743.780 11
11744.295 5
11744.810 2
11745.326 6
11745.841 6
11746.356 9
11746.871 7
11747.386 4
11747.901 10
11748.416 17
11748.931 7
11749.447 10
11749.962 8
11750.477 5
11750.992 5
11751.507 10
11752.023 5
11752.538 11
11753.053 15
11753.568 7
11754.084 22
11754.599 18
11755.114 13
11755.629 18
11756.145 10
11756.660 11
11757.175 5
11757.691 8
11758.206 6
11758.722 5
11759.237 14
11759.752 17
11760.268 16
11760.783 10
11761.299 6
11761.814 8
11762.329 8
11762.845 7
11763.360 10
11763.876 6
11764.391 6
11764.907 5
11765.422 10
11765.938 13
11766.453 9
11766.969 7
11767.485 4
11768.000 2
11768.516 2
11769.031 3
11769.547 6
11770.063 5
11770.578 9
11771.094 5
11771.609 8
11772.125 16
11772.641 19
11773.156 13
11773.672 10
11774.188 14
11774.704 12
11775.219 6
11775.735 5
11776.251 13
11776.767 17
11777.282 9
11777.798 12
11778.314 7
11778.830 13
11779.346 7
11779.861 8
11780.377 12
11780.893 8
11781.409 11
11781.925 5
11782.441 6
11782.957 5
11783.473 4
11783.989 3
11784.504 5
11785.020 4
11785.536 8
11786.052 13
11786.568 22
11787.084 19
11787.600 15
11788.116 19
11788.632 28
11789.148 18
11789.664 13
11790.180 7
11790.697 7
11791.213 7
11791.729 4
11792.245 5
11792.761 4
11793.277 10
11793.793 7
11794.309 8
11794.826 10
11795.342 9
11795.858 12
11796.374 9
11796.890 11
11797.407 7
11797.923 7
11798.439 14
11798.955 9
11799.471 10
11799.988 6
11800.504 4
11801.020 9
11801.537 6
11802.053 7
11802.569 13
11803.086 12
11803.602 10
11804.118 11
11804.635 8
11805.151 9
11805.668 4
11806.184 1
11806.700 0
11807.217 2
11807.733 3
11808.250 14
11808.766 14
11809.283 11
11809.799 6
11810.316 16
11810.832 8
11811.349 10
11811.865 6
11812.382 4
11812.898 13
11813.415 8
11813.931 11
11814.448 15
11814.965 20
11815.481 13
11815.998 14
11816.515 14
11817.031 9
11817.548 4
11818.064 7
11818.581 9
11819.098 13
11819.615 16
11820.131 12
11820.648 7
11821.165 7
11821.681 7
11822.198 7
11822.715 3
11823.232 1
11823.749 4
11824.265 12
11824.782 4
11825.299 2
11825.816 6
11826.333 16
11826.850 17
11827.366 12
11827.883 13
11828.400 14
11828.917 4
11829.434 12
11829.951 18
11830.468 13
11830.985 16
11831.502 14
11832.019 11
11832.536 17
11833.053 16
11833.570 15
11834.087 7
11834.604 8
11835.121 11
11835.638 3
11836.155 4
11836.672 2
11837.189 5
11837.706 13
11838.223 11
11838.741 18
11839.258 18
11839.775 10
11840.292 16
11840.809 16
11841.326 9
11841.844 7
11842.361 4
11842.878 5
11843.395 10
11843.912 8
11844.430 7
11844.947 9
11845.464 14
11845.981 12
11846.499 4
11847.016 6
11847.533 3
11848.051 8
11848.568 11
11849.085 7
11849.603 13
11850.120 7
11850.637 3
11851.155 8
11851.672 8
11852.190 10
11852.707 8
11853.225 9
11853.742 4
11854.259 6
11854.777 4
11855.294 4
11855.812 2
11856.329 10
11856.847 5
11857.364 10
11857.882 11
11858.400 4
11858.917 6
11859.435 7
11859.952 16
11860.470 16
11860.987 15
11861.505 11
11862.023 11
11862.540 7
11863.058 6
11863.576 5
11864.093 5
11864.611 3
11865.129 6
11865.646 3
11866.164 6
11866.682 8
11867.200 15
11867.717 6
11868.235 7
11868.753 6
11869.271 9
11869.789 3
11870.306 8
11870.824 6
11871.342 9
11871.860 4
11872.378 9
11872.896 7
11873.413 13
11873.931 11
11874.449 11
11874.967 11
11875.485 25
11876.003 15
11876.521 11
11877.039 12
11877.557 10
11878.075 15
11878.593 15
11879.111 10
11879.629 7
11880.147 9
11880.665 3
11881.183 16
11881.701 13
11882.219 10
11882.737 6
11883.255 7
11883.773 6
11884.291 8
11884.810 7
11885.328 7
11885.846 5
11886.364 6
11886.882 3
11887.400 4
11887.919 3
11888.437 3
11888.955 6
11889.473 6
11889.991 9
11890.510 8
11891.028 3
11891.546 11
11892.065 7
11892.583 15
11893.101 15
11893.619 15
11894.138 14
11894.656 14
11895.174 7
11895.693 8
11896.211 10
11896.730 14
11897.248 8
11897.766 5
11898.285 13
11898.803 9
11899.322 8
11899.840 6
11900.359 12
11900.877 11
11901.396 14
11901.914 18
11902.433 15
11902.951 7
11903.470 5
11903.988 6
11904.507 7
11905.025 12
11905.544 14
11906.063 8
11906.581 11
11907.100 9
11907.618 6
11908.137 5
11908.656 12
11909.174 16
11909.693 15
11910.212 12
11910.730 5
11911.249 8
11911.768 10
11912.286 10
11912.805 4
11913.324 3
11913.843 3
11914.361 8
11914.880 7
11915.399 2
11915.918 8
11916.437 4
11916.956 4
11917.474 2
11917.993 4
11918.512 5
11919.031 4
11919.550 1
11920.069 5
11920.588 5
11921.107 2
11921.625 4
11922.144 5
11922.663 5
11923.182 13
11923.701 12
11924.220 11
11924.739 2
11925.258 4
11925.777 12
11926.296 17
11926.815 15
11927.334 10
11927.853 6
11928.373 7
11928.892 11
11929.411 12
11929.930 5
11930.449 8
11930.968 9
11931.487 5
11932.006 3
11932.526 4
11933.045 6
11933.564 8
11934.083 11
11934.602 4
11935.122 9
11935.641 15
11936.160 9
11936.679 6
11937.199 7
11937.718 11
11938.237 8
11938.756 6
11939.276 13
11939.795 8
11940.314 9
11940.834 9
11941.353 12
11941.872 8
11942.392 17
11942.911 14
11943.431 16
11943.950 16
11944.469 18
11944.989 13
11945.508 5
11946.028 13
11946.547 13
11947.067 7
11947.586 4
11948.106 5
11948.625 3
11949.145 5
11949.664 3
11950.184 7
11950.703 6
11951.223 7
11951.743 6
11952.262 15
11952.782 11
11953.301 6
11953.821 3
11954.341 3
11954.860 9
11955.380 13
11955.900 9
11956.419 6
11956.939 0
11957.459 11
11957.979 23
11958.498 18
11959.018 14
11959.538 8
11960.058 8
11960.577 9
11961.097 17
11961.617 21
11962.137 24
11962.657 18
11963.176 14
11963.696 11
11964.216 8
11964.736 12
11965.256 12
11965.776 17
11966.296 14
11966.815 9
11967.335 11
11967.855 14
11968.375 13
11968.895 8
11969.415 7
11969.935 2
11970.455 1
11970.975 6
11971.495 8
11972.015 5
11972.535 4
11973.055 6
11973.575 8
11974.095 15
11974.615 8
11975.136 5
11975.656 13
11976.176 13
11976.696 5
11977.216 6
11977.736 9
11978.256 10
11978.777 11
11979.297 8
11979.817 6
11980.337 12
11980.857 15
11981.378 16
11981.898 11
11982.418 14
11982.938 12
11983.459 11
11983.979 5
11984.499 9
11985.019 4
11985.540 2
11986.060 6
11986.580 20
11987.101 12
11987.621 4
11988.142 4
11988.662 3
11989.182 4
11989.703 2
11990.223 3
11990.744 6
11991.264 9
11991.784 18
11992.305 11
11992.825 21
11993.346 24
11993.866 10
11994.387 12
11994.907 11
11995.428 7
11995.949 9
11996.469 12
11996.990 10
11997.510 14
11998.031 12
11998.551 9
11999.072 13
11999.593 12
12000.113 8
12000.634 5
12001.155 7
12001.675 7
12002.196 10
12002.717 5
12003.237 5
12003.758 4
12004.279 6
12004.799 9
12005.320 12
12005.841 9
12006.362 6
12006.883 5
12007.403 5
12007.924 8
12008.445 3
12008.966 8
12009.487 10
12010.007 11
12010.528 12
12011.049 16
12011.570 7
12012.091 6
12012.612 9
12013.133 6
12013.654 10
12014.175 13
12014.696 6
12015.217 10
12015.738 17
12016.259 9
12016.780 9
12017.301 9
12017.822 17
12018.343 14
12018.864 8
12019.385 4
12019.906 7
12020.427 3
12020.948 7
12021.469 3
12021.990 4
12022.511 5
12023.032 9
12023.554 9
12024.075 11
12024.596 3
12025.117 5
12025.638 3
12026.159 6
12026.681 6
12027.202 9
12027.723 8
12028.244 8
12028.766 8
12029.287 7
12029.808 9
12030.329 10
12030.851 13
12031.372 10
12031.893 10
12032.415 4
12032.936 5
12033.457 6
12033.979 6
12034.500 8
12035.021 6
12035.543 6
12036.064 7
12036.586 7
12037.107 9
12037.629 13
12038.150 11
12038.672 8
12039.193 6
12039.715 3
12040.236 1
12040.758 5
12041.279 2
12041.801 7
12042.322 9
12042.844 8
12043.365 14
12043.887 13
12044.408 4
12044.930 2
12045.452 6
12045.973 11
12046.495 12
12047.017 11
12047.538 6
12048.060 11
12048.582 9
12049.103 7
12049.625 10
12050.147 11
12050.668 12
12051.190 10
12051.712 5
12052.234 7
12052.755 8
12053.277 12
12053.799 9
12054.321 3
12054.843 1
12055.365 2
12055.886 8
12056.408 10
12056.930 12
12057.452 12
12057.974 14
12058.496 12
12059.018 3
12059.540 15
12060.062 21
12060.583 14
12061.105 9
12061.627 17
12062.149 16
12062.671 15
12063.193 8
12063.715 5
12064.237 5
12064.759 5
12065.281 8
12065.804 7
12066.326 4
12066.848 4
12067.370 4
12067.892 9
12068.414 10
12068.936 9
12069.458 3
12069.980 2
12070.503 7
12071.025 10
12071.547 15
12072.069 9
12072.591 14
12073.114 17
12073.636 9
12074.158 9
12074.680 10
12075.202 20
12075.725 16
12076.247 12
12076.769 6
12077.292 6
12077.814 3
12078.336 3
12078.859 3
12079.381 4
12079.903 2
12080.426 5
12080.948 4
12081.470 2
12081.993 2
12082.515 7
12083.038 10
12083.560 9
12084.083 5
12084.605 5
12085.128 5
12085.650 5
12086.173 5
12086.695 4
12087.218 5
12087.740 10
12088.263 12
12088.785 2
12089.308 3
12089.830 9
12090.353 7
12090.876 8
12091.398 2
12091.921 4
12092.443 3
12092.966 14
12093.489 13
12094.011 14
12094.534 9
12095.057 8
12095.579 7
12096.102 13
12096.625 9
12097.148 11
12097.670 10
12098.193 4
12098.716 2
12099.239 8
12099.761 4
12100.284 2
12100.807 5
12101.330 16
12101.853 20
12102.376 15
12102.898 7
12103.421 7
12103.944 5
12104.467 4
12104.990 1
12105.513 6
12106.036 5
12106.559 10
12107.082 17
12107.605 9
12108.128 16
12108.651 11
12109.174 7
12109.697 7
12110.220 7
12110.743 2
12111.266 9
12111.789 20
12112.312 14
12112.835 8
12113.358 4
12113.881 0
12114.404 8
12114.927 9
12115.450 7
12115.974 9
12116.497 14
12117.020 6
12117.543 3
12118.066 2
12118.589 1
12119.113 4
12119.636 4
12120.159 7
12120.682 3
12121.206 5
12121.729 5
12122.252 9
12122.775 4
12123.299 5
12123.822 12
12124.345 8
12124.869 9
12125.392 4
12125.915 4
12126.439 2
12126.962 2
12127.486 3
12128.009 4
12128.532 2
12129.056 6
12129.579 14
12130.103 11
12130.626 8
12131.150 9
12131.673 9
12132.197 5
12132.720 6
12133.244 13
12133.767 8
12134.291 9
12134.814 8
12135.338 10
12135.861 6
12136.385 5
12136.909 10
12137.432 9
12137.956 9
12138.479 11
12139.003 8
12139.527 6
12140.050 4
12140.574 2
12141.098 4
12141.621 4
12142.145 5
12142.669 2
12143.193 13
12143.716 10
12144.240 10
12144.764 13
12145.288 8
12145.811 4
12146.335 3
12146.859 3
12147.383 5
12147.907 4
12148.430 4
12148.954 3
12149.478 9
12150.002 7
12150.526 2
12151.050 5
12151.574 7
12152.098 10
12152.622 11
12153.146 6
12153.669 10
12154.193 9
12154.717 6
12155.241 5
12155.765 15
12156.289 8
12156.813 4
12157.337 4
12157.862 2
12158.386 2
12158.910 4
12159.434 6
12159.958 13
12160.482 10
12161.006 7
12161.530 6
12162.054 14
12162.578 10
12163.103 5
12163.627 8
12164.151 8
12164.675 5
12165.199 6
12165.724 12
12166.248 14
12166.772 10
12167.296 7
12167.821 8
12168.345 3
12168.869 4
12169.393 12
12169.918 8
12170.442 6
12170.966 3
12171.491 9
12172.015 2
12172.539 4
12173.064 8
12173.588 11
12174.112 13
12174.637 17
12175.161 8
12175.686 8
12176.210 3
12176.735 3
12177.259 7
12177.784 7
12178.308 4
12178.833 13
12179.357 17
12179.882 18
12180.406 15
12180.931 16
12181.455 17
12181.980 10
12182.504 6
12183.029 4
12183.554 3
12184.078 5
12184.603 13
12185.127 5
12185.652 9
12186.177 9
12186.701 5
12187.226 14
12187.751 7
12188.275 8
12188.800 6
12189.325 9
12189.850 3
12190.374 5
12190.899 11
12191.424 5
12191.949 6
12192.473 8
12192.998 18
12193.523 15
12194.048 16
12194.573 11
12195.098 5
12195.622 2
12196.147 4
12196.672 20
12197.197 14
12197.722 6
12198.247 6
12198.772 19
12199.297 24
12199.822 19
12200.347 17
12200.872 17
12201.397 15
12201.922 11
12202.447 8
12202.972 4
12203.497 3
12204.022 1
12204.547 13
12205.072 14
12205.597 13
12206.122 8
12206.647 12
12207.172 10
12207.697 14
12208.222 10
12208.748 11
12209.273 7
12209.798 11
12210.323 6
12210.848 10
12211.373 20
12211.899 14
12212.424 8
12212.949 15
12213.474 10
12214.000 14
12214.525 14
12215.050 11
12215.575 8
12216.101 8
12216.626 10
12217.151 11
12217.677 10
12218.202 7
12218.727 16
12219.253 8
12219.778 7
12220.303 7
12220.829 9
12221.354 5
12221.880 7
12222.405 5
12222.931 12
12223.456 15
12223.982 10
12224.507 3
12225.032 4
12225.558 6
12226.084 5
12226.609 7
12227.135 4
12227.660 1
12228.186 1
12228.711 1
12229.237 2
12229.762 11
12230.288 7
12230.814 4
12231.339 6
12231.865 7
12232.391 9
12232.916 6
12233.442 4
12233.968 6
12234.493 9
12235.019 4
12235.545 7
12236.070 3
12236.596 3
12237.122 5
12237.648 2
12238.173 2
12238.699 4
12239.225 4
12239.751 1
12240.277 3
12240.802 4
12241.328 5
12241.854 6
12242.380 4
12242.906 4
12243.432 9
12243.958 13
12244.484 5
12245.010 11
12245.535 17
12246.061 16
12246.587 9
12247.113 12
12247.639 13
12248.165 4
12248.691 5
12249.217 8
12249.743 5
12250.269 7
12250.795 11
12251.321 7
12251.847 16
12252.374 9
12252.900 5
12253.426 7
12253.952 6
12254.478 8
12255.004 13
12255.530 10
12256.056 2
12256.583 4
12257.109 10
12257.635 9
12258.161 10
12258.687 7
12259.214 3
12259.740 2
12260.266 4
12260.792 4
12261.319 6
12261.845 7
12262.371 10
12262.897 12
12263.424 7
12263.950 6
12264.476 6
12265.003 5
12265.529 8
12266.056 15
12266.582 14
12267.108 15
12267.635 6
12268.161 13
12268.688 14
12269.214 7
12269.740 6
12270.267 5
12270.793 1
12271.320 8
12271.846 13
12272.373 22
12272.899 22
12273.426 13
12273.952 7
12274.479 7
12275.006 12
12275.532 6
12276.059 11
12276.585 13
12277.112 12
12277.639 13
12278.165 13
12278.692 20
12279.219 6
12279.745 3
12280.272 3
12280.799 4
12281.325 9
12281.852 13
12282.379 10
12282.905 8
12283.432 6
12283.959 2
12284.486 4
12285.012 6
12285.539 5
12286.066 2
12286.593 4
12287.120 3
12287.647 1
12288.173 2
12288.700 1
12289.227 6
12289.754 16
12290.281 8
12290.808 7
12291.335 15
12291.862 11
12292.389 10
12292.915 5
12293.442 11
12293.969 7
12294.496 3
12295.023 4
12295.550 6
12296.077 5
12296.604 3
12297.131 5
12297.659 10
12298.186 16
12298.713 12
12299.240 21
12299.767 18
12300.294 14
12300.821 10
12301.348 7
12301.875 5
12302.402 6
12302.930 9
12303.457 5
12303.984 3
12304.511 2
12305.038 1
12305.566 1
12306.093 4
12306.620 10
12307.147 9
12307.675 6
12308.202 9
12308.729 11
12309.256 12
12309.784 15
12310.311 12
12310.838 8
12311.366 6
12311.893 7
12312.420 5
12312.948 6
12313.475 13
12314.003 11
12314.530 11
12315.057 17
12315.585 11
12316.112 11
12316.640 7
12317.167 11
12317.695 11
12318.222 10
12318.750 5
12319.277 8
12319.805 16
12320.332 16
12320.860 9
12321.387 4
12321.915 1
12322.443 6
12322.970 6
12323.498 6
12324.025 4
12324.553 6
12325.081 5
12325.608 4
12326.136 8
12326.664 15
12327.191 27
12327.719 24
12328.247 28
12328.774 25
12329.302 18
12329.830 21
12330.358 20
12330.885 11
12331.413 14
12331.941 10
12332.469 12
12332.997 8
12333.524 2
12334.052 2
12334.580 6
12335.108 8
12335.636 19
12336.164 19
12336.691 12
12337.219 8
12337.747 8
12338.275 7
12338.803 10
12339.331 18
12339.859 14
12340.387 9
12340.915 6
12341.443 5
12341.971 0
12342.499 4
12343.027 3
12343.555 4
12344.083 1
12344.611 3
12345.139 4
12345.667 5
12346.195 5
12346.723 9
12347.252 16
12347.780 8
12348.308 7
12348.836 13
12349.364 11
12349.892 4
12350.420 7
12350.949 3
12351.477 12
12352.005 10
12352.533 12
12353.062 18
12353.590 15
12354.118 22
12354.646 20
12355.175 19
12355.703 25
12356.231 29
12356.759 26
12357.288 26
12357.816 40
12358.345 47
12358.873 49
12359.401 50
12359.930 54
12360.458 57
12360.986 60
12361.515 54
12362.043 68
12362.572 51
12363.100 43
12363.629 32
12364.157 33
12364.686 27
12365.214 17
12365.743 22
12366.271 17
12366.800 18
12367.328 14
12367.857 15
12368.385 22
12368.914 14
12369.442 14
12369.971 13
12370.500 21
12371.028 7
12371.557 7
12372.086 8
12372.614 9
12373.143 6
12373.672 13
12374.200 16
12374.729 14
12375.258 8
12375.786 7
12376.315 10
12376.844 3
12377.373 4
12377.901 3
12378.430 5
12378.959 6
12379.488 9
12380.016 9
12380.545 16
12381.074 10
12381.603 8
12382.132 2
12382.661 10
12383.190 17
12383.718 10
12384.247 18
12384.776 21
12385.305 20
12385.834 12
12386.363 7
12386.892 7
12387.421 8
12387.950 1
12388.479 3
12389.008 2
12389.537 1
12390.066 5
12390.595 24
12391.124 18
12391.653 18
12392.182 10
12392.711 8
12393.240 4
12393.770 9
12394.299 11
12394.828 13
12395.357 10
12395.886 12
12396.415 9
12396.944 9
12397.474 14
12398.003 9
12398.532 2
12399.061 5
12399.590 5
12400.120 9
12400.649 8
12401.178 6
12401.707 4
12402.237 5
12402.766 5
12403.295 11
12403.825 12
12404.354 9
12404.883 6
12405.413 3
12405.942 4
12406.471 4
12407.001 3
12407.530 5
12408.060 10
12408.589 10
12409.119 15
12409.648 10
12410.177 10
12410.707 12
12411.236 11
12411.766 8
12412.295 0
12412.825 5
12413.354 6
12413.884 17
12414.413 14
12414.943 7
12415.473 10
12416.002 10
12416.532 8
12417.061 15
12417.591 16
12418.121 6
12418.650 7
12419.180 7
12419.710 20
12420.239 20
12420.769 9
12421.299 4
12421.828 14
12422.358 10
12422.888 9
12423.417 2
12423.947 6
12424.477 7
12425.007 7
12425.537 9
12426.066 3
12426.596 9
12427.126 8
12427.656 2
12428.186 3
12428.715 1
12429.245 3
12429.775 12
12430.305 10
12430.835 6
12431.365 4
12431.895 8
12432.425 10
12432.955 11
12433.485 19
12434.015 16
12434.545 19
12435.075 15
12435.605 18
12436.135 5
12436.665 3
12437.195 5
12437.725 3
12438.255 4
12438.785 2
12439.315 2
12439.845 4
12440.375 13
12440.905 10
12441.435 6
12441.965 4
12442.496 9
12443.026 3
12443.556 5
12444.086 5
12444.616 6
12445.146 6
12445.677 8
12446.207 4
12446.737 3
12447.267 3
12447.798 15
12448.328 13
12448.858 4
12449.388 4
12449.919 5
12450.449 3
12450.979 3
12451.510 3
12452.040 9
12452.570 7
12453.101 7
12453.631 13
12454.162 8
12454.692 6
12455.222 3
12455.753 2
12456.283 6
12456.814 3
12457.344 4
12457.875 8
12458.405 1
12458.936 6
12459.466 13
12459.997 8
12460.527 7
12461.058 1
12461.588 4
12462.119 3
12462.649 2
12463.180 5
12463.711 5
12464.241 5
12464.772 6
12465.302 8
12465.833 14
12466.364 9
12466.894 4
12467.425 10
12467.956 10
12468.486 10
12469.017 11
12469.548 10
12470.079 7
12470.609 3
12471.140 3
12471.671 5
12472.202 6
12472.732 4
12473.263 3
12473.794 8
12474.325 6
12474.856 1
12475.386 5
12475.917 4
12476.448 2
12476.979 7
12477.510 9
12478.041 6
12478.572 7
12479.103 2
12479.634 6
12480.165 12
12480.696 8
12481.227 6
12481.757 6
12482.288 1
12482.819 6
12483.350 3
12483.882 1
12484.413 13
12484.944 16
12485.475 11
12486.006 11
12486.537 6
12487.068 9
12487.599 13
12488.130 17
12488.661 18
12489.192 14
12489.724 7
12490.255 8
12490.786 8
12491.317 13
12491.848 7
12492.379 4
12492.911 14
12493.442 12
12493.973 12
12494.504 8
12495.036 8
12495.567 9
12496.098 9
12496.630 12
12497.161 3
12497.692 3
12498.223 2
12498.755 2
12499.286 10
12499.818 9
12500.349 5
12500.880 8
12501.412 8
12501.943 6
12502.475 6
12503.006 8
12503.537 7
12504.069 8
12504.600 7
12505.132 12
12505.663 10
12506.195 5
12506.726 14
12507.258 24
12507.789 13
12508.321 7
12508.852 13
12509.384 12
12509.916 7
12510.447 8
12510.979 7
12511.510 6
12512.042 7
12512.574 1
12513.105 5
12513.637 5
12514.169 4
12514.700 12
12515.232 13
12515.764 5
12516.295 16
12516.827 11
12517.359 16
12517.891 7
12518.422 8
12518.954 7
12519.486 3
12520.018 6
12520.550 6
12521.081 6
12521.613 8
12522.145 7
12522.677 7
12523.209 6
12523.741 2
12524.272 5
12524.804 7
12525.336 22
12525.868 22
12526.400 17
12526.932 2
12527.464 6
12527.996 3
12528.528 10
12529.060 13
12529.592 11
12530.124 10
12530.656 19
12531.188 10
12531.720 8
12532.252 7
12532.784 4
12533.316 6
12533.848 5
12534.380 9
12534.912 10
12535.445 6
12535.977 5
12536.509 8
12537.041 13
12537.573 9
12538.105 8
12538.638 10
12539.170 13
12539.702 11
12540.234 7
12540.766 6
12541.299 5
12541.831 3
12542.363 5
12542.895 7
12543.428 7
12543.960 8
12544.492 9
12545.025 13
12545.557 12
12546.089 10
12546.622 5
12547.154 7
12547.686 11
12548.219 14
12548.751 9
12549.284 2
12549.816 8
12550.349 7
12550.881 5
12551.413 7
12551.946 8
12552.478 3
12553.011 9
12553.543 11
12554.076 9
12554.608 8
12555.141 3
12555.674 3
12556.206 9
12556.739 13
12557.271 13
12557.804 3
12558.336 10
12558.869 6
12559.402 2
12559.934 10
12560.467 11
12561.000 12
12561.532 18
12562.065 15
12562.598 14
12563.130 15
12563.663 13
12564.196 14
12564.729 4
12565.261 3
12565.794 5
12566.327 10
12566.860 15
12567.392 17
12567.925 7
12568.458 15
12568.991 12
12569.524 19
12570.057 19
12570.590 9
12571.122 7
12571.655 4
12572.188 10
12572.721 11
12573.254 7
12573.787 6
12574.320 7
12574.853 3
12575.386 7
12575.919 6
12576.452 11
12576.985 12
12577.518 19
12578.051 24
12578.584 26
12579.117 13
12579.650 12
12580.183 9
12580.716 7
12581.249 3
12581.782 2
12582.315 7
12582.849 3
12583.382 3
12583.915 10
12584.448 15
12584.981 7
12585.514 7
12586.048 4
12586.581 7
12587.114 5
12587.647 9
12588.180 9
12588.714 4
12589.247 6
12589.780 5
12590.313 11
12590.847 13
12591.380 3
12591.913 7
12592.447 9
12592.980 6
12593.513 7
12594.047 4
12594.580 3
12595.114 4
12595.647 6
12596.180 9
12596.714 2
12597.247 0
12597.781 6
12598.314 5
12598.848 14
12599.381 15
12599.915 6
12600.448 5
12600.982 4
12601.515 5
12602.049 6
12602.582 5
12603.116 3
12603.649 4
12604.183 7
12604.716 5
12605.250 7
12605.784 5
12606.317 7
12606.851 6
12607.385 4
12607.918 5
12608.452 6
12608.986 8
12609.519 14
12610.053 8
12610.587 10
12611.120 10
12611.654 6
12612.188 4
12612.722 3
12613.255 2
12613.789 7
12614.323 6
12614.857 10
12615.391 13
12615.924 8
12616.458 17
12616.992 6
12617.526 4
12618.060 5
12618.594 7
12619.128 8
12619.661 5
12620.195 4
12620.729 1
12621.263 1
12621.797 1
12622.331 3
12622.865 5
12623.399 8
12623.933 6
12624.467 1
12625.001 3
12625.535 9
12626.069 9
12626.603 11
12627.137 15
12627.671 14
12628.205 8
12628.740 10
12629.274 16
12629.808 16
12630.342 5
12630.876 6
12631.410 4
12631.944 6
12632.479 7
12633.013 10
12633.547 12
12634.081 8
12634.615 7
12635.150 7
12635.684 15
12636.218 11
12636.752 9
12637.287 5
12637.821 2
12638.355 4
12638.890 5
12639.424 6
12639.958 5
12640.493 6
12641.027 3
12641.561 8
12642.096 5
12642.630 8
12643.164 3
12643.699 5
12644.233 2
12644.768 6
12645.302 4
12645.837 3
12646.371 3
12646.906 8
12647.440 16
12647.975 10
12648.509 13
12649.044 15
12649.578 13
12650.113 6
12650.647 6
12651.182 10
12651.716 7
12652.251 6
12652.786 4
12653.320 5
12653.855 0
12654.390 12
12654.924 9
12655.459 7
12655.994 7
12656.528 13
12657.063 12
12657.598 5
12658.132 2
12658.667 5
12659.202 9
12659.737 8
12660.271 7
12660.806 12
12661.341 6
12661.876 5
12662.410 6
12662.945 14
12663.480 18
12664.015 14
12664.550 5
12665.085 3
12665.620 4
12666.154 4
12666.689 5
12667.224 8
12667.759 4
12668.294 2
12668.829 6
12669.364 7
12669.899 7
12670.434 5
12670.969 3
12671.504 3
12672.039 4
12672.574 3
12673.109 8
12673.644 5
12674.179 8
12674.714 4
12675.249 5
12675.784 1
12676.319 4
12676.855 5
12677.390 8
12677.925 2
12678.460 2
12678.995 3
12679.530 6
12680.065 13
12680.601 23
12681.136 25
12681.671 20
12682.206 16
12682.742 5
12683.277 5
12683.812 3
12684.347 4
12684.883 7
12685.418 6
12685.953 3
12686.489 14
12687.024 9
12687.559 5
12688.095 7
12688.630 5
12689.165 12
12689.701 16
12690.236 16
12690.771 12
12691.307 5
12691.842 3
12692.378 5
12692.913 11
12693.449 8
12693.984 14
12694.520 14
12695.055 3
12695.591 10
12696.126 19
12696.662 11
12697.197 10
12697.733 13
12698.268 16
12698.804 8
12699.340 8
12699.875 7
12700.411 8
12700.946 7
12701.482 4
12702.018 6
12702.553 3
12703.089 9
12703.625 6
12704.160 7
12704.696 10
12705.232 5
12705.767 4
12706.303 4
12706.839 13
12707.375 22
12707.910 10
12708.446 6
12708.982 5
12709.518 2
12710.054 2
12710.589 3
12711.125 2
12711.661 6
12712.197 9
12712.733 2
12713.269 3
12713.805 12
12714.341 12
12714.876 8
12715.412 9
12715.948 7
12716.484 3
12717.020 3
12717.556 3
12718.092 8
12718.628 5
12719.164 11
12719.700 6
12720.236 6
12720.772 6
12721.308 3
12721.844 13
12722.380 26
12722.917 14
12723.453 7
12723.989 6
12724.525 4
12725.061 6
12725.597 3
12726.133 1
12726.669 0
12727.206 1
12727.742 2
12728.278 3
12728.814 7
12729.350 7
12729.887 12
12730.423 10
12730.959 5
12731.495 9
12732.032 11
12732.568 6
12733.104 4
12733.641 1
12734.177 5
12734.713 9
12735.250 4
12735.786 6
12736.322 5
12736.859 11
12737.395 10
12737.932 5
12738.468 7
12739.004 12
12739.541 11
12740.077 5
12740.614 2
12741.150 10
12741.687 12
12742.223 5
12742.760 6
12743.296 2
12743.833 11
12744.369 8
12744.906 8
12745.442 6
12745.979 7
12746.515 9
12747.052 9
12747.589 10
12748.125 7
12748.662 7
12749.199 5
12749.735 7
12750.272 7
12750.809 6
12751.345 5
12751.882 2
12752.419 4
12752.955 5
12753.492 3
12754.029 8
12754.566 3
12755.102 5
12755.639 6
12756.176 3
12756.713 1
12757.249 9
12757.786 11
12758.323 5
12758.860 22
12759.397 11
12759.934 6
12760.471 3
12761.007 4
12761.544 1
12762.081 0
12762.618 5
12763.155 6
12763.692 4
12764.229 5
12764.766 7
12765.303 12
12765.840 8
12766.377 8
12766.914 9
12767.451 9
12767.988 7
12768.525 4
12769.062 6
12769.599 6
12770.136 9
12770.673 5
12771.210 7
12771.748 8
12772.285 5
12772.822 5
12773.359 3
12773.896 13
12774.433 7
12774.970 6
12775.508 3
12776.045 10
12776.582 8
12777.119 10
12777.657 10
12778.194 9
12778.731 6
12779.268 6
12779.806 4
12780.343 4
12780.880 2
12781.417 1
12781.955 4
12782.492 6
12783.029 3
12783.567 5
12784.104 3
12784.642 6
12785.179 5
12785.716 6
12786.254 10
12786.791 6
12787.329 6
12787.866 3
12788.404 8
12788.941 7
12789.479 2
12790.016 3
12790.554 5
12791.091 3
12791.629 5
12792.166 5
12792.704 2
12793.241 10
12793.779 3
12794.316 5
12794.854 7
12795.392 13
12795.929 14
12796.467 12
12797.005 12
12797.542 13
12798.080 9
12798.618 5
12799.155 6
12799.693 3
12800.231 3
12800.768 4
12801.306 6
12801.844 8
12802.382 1
12802.919 4
12803.457 8
12803.995 12
12804.533 8
12805.071 16
12805.608 10
12806.146 13
12806.684 6
12807.222 5
12807.760 16
12808.298 15
12808.836 11
12809.373 11
12809.911 4
12810.449 4
12810.987 3
12811.525 8
12812.063 10
12812.601 18
12813.139 14
12813.677 6
12814.215 7
12814.753 7
12815.291 7
12815.829 9
12816.367 6
12816.905 4
12817.443 4
12817.981 2
12818.520 2
12819.058 2
12819.596 6
12820.134 6
12820.672 1
12821.210 5
12821.748 7
12822.287 3
12822.825 2
12823.363 2
12823.901 2
12824.439 5
12824.978 4
12825.516 9
12826.054 9
12826.592 12
12827.131 4
12827.669 3
12828.207 5
12828.745 8
12829.284 14
12829.822 12
12830.360 7
12830.899 2
12831.437 3
12831.976 1
12832.514 3
12833.052 7
12833.591 5
12834.129 11
12834.668 15
12835.206 9
12835.745 4
12836.283 7
12836.821 6
12837.360 2
12837.898 3
12838.437 7
12838.976 4
12839.514 4
12840.053 8
12840.591 13
12841.130 10
12841.668 9
12842.207 11
12842.746 5
12843.284 3
12843.823 5
12844.361 9
12844.900 13
12845.439 10
12845.977 3
12846.516 1
12847.055 6
12847.593 4
12848.132 5
12848.671 4
12849.210 7
12849.748 4
12850.287 5
12850.826 8
12851.365 1
12851.903 6
12852.442 7
12852.981 10
12853.520 14
12854.059 15
12854.598 8
12855.136 5
12855.675 8
12856.214 7
12856.753 3
12857.292 2
12857.831 1
12858.370 6
12858.909 5
12859.448 1
12859.987 2
12860.526 5
12861.065 12
12861.604 4
12862.143 3
12862.682 3
12863.221 1
12863.760 1
12864.299 12
12864.838 8
12865.377 4
12865.916 6
12866.455 10
12866.994 2
12867.533 5
12868.073 4
12868.612 1
12869.151 3
12869.690 3
12870.229 1
12870.768 1
12871.308 1
12871.847 8
12872.386 10
12872.925 6
12873.465 4
12874.004 3
12874.543 3
12875.082 1
12875.622 4
12876.161 1
12876.700 0
12877.240 7
12877.779 3
12878.318 1
12878.858 2
12879.397 2
12879.936 3
12880.476 5
12881.015 1
12881.555 2
12882.094 4
12882.633 1
12883.173 1
12883.712 0
12884.252 3
12884.791 6
12885.331 8
12885.870 7
12886.410 4
12886.949 5
12887.489 12
12888.029 11
12888.568 10
12889.108 7
12889.647 5
12890.187 8
12890.726 13
12891.266 6
12891.806 5
12892.345 4
12892.885 5
12893.425 5
12893.964 17
12894.504 10
12895.044 5
12895.583 9
12896.123 20
12896.663 12
12897.203 7
12897.742 7
12898.282 3
12898.822 2
12899.362 3
12899.902 4
12900.441 6
12900.981 3
12901.521 0
12902.061 6
12902.601 14
12903.141 4
12903.680 8
12904.220 1
12904.760 10
12905.300 6
12905.840 2
12906.380 8
12906.920 8
12907.460 3
12908.000 17
12908.540 12
12909.080 7
12909.620 5
12910.160 4
12910.700 11
12911.240 1
12911.780 7
12912.320 4
12912.860 2
12913.400 5
12913.940 2
12914.480 6
12915.020 10
12915.561 14
12916.101 11
12916.641 7
12917.181 4
12917.721 5
12918.261 9
12918.802 5
12919.342 4
12919.882 8
12920.422 8
12920.963 5
12921.503 7
12922.043 1
12922.583 10
12923.124 6
12923.664 6
12924.204 6
12924.745 9
12925.285 5
12925.825 5
12926.366 5
12926.906 11
12927.446 16
12927.987 11
12928.527 11
12929.067 12
12929.608 12
12930.148 9
12930.689 9
12931.229 12
12931.770 7
12932.310 7
12932.851 7
12933.391 6
12933.932 13
12934.472 14
12935.013 12
12935.553 4
12936.094 2
12936.634 3
12937.175 4
12937.716 7
12938.256 11
12938.797 17
12939.337 12
12939.878 8
12940.419 9
12940.959 4
12941.500 10
12942.041 10
12942.581 6
12943.122 2
12943.663 8
12944.204 5
12944.744 3
12945.285 2
12945.826 2
12946.367 4
12946.907 5
12947.448 9
12947.989 7
12948.530 6
12949.071 4
12949.611 1
12950.152 3
12950.693 3
12951.234 3
12951.775 6
12952.316 23
12952.857 22
12953.398 16
12953.939 14
12954.480 12
12955.020 6
12955.561 10
12956.102 7
12956.643 8
12957.184 2
12957.725 3
12958.266 3
12958.807 7
12959.349 7
12959.890 4
12960.431 1
12960.972 2
12961.513 8
12962.054 13
12962.595 11
12963.136 7
12963.677 9
12964.218 3
12964.760 0
12965.301 5
12965.842 4
12966.383 2
12966.924 10
12967.465 11
12968.007 11
12968.548 7
12969.089 9
12969.630 5
12970.172 5
12970.713 7
12971.254 8
12971.796 5
12972.337 3
12972.878 6
12973.420 10
12973.961 3
12974.502 1
12975.044 4
12975.585 8
12976.126 7
12976.668 10
12977.209 10
12977.751 7
12978.292 10
12978.834 11
12979.375 6
12979.916 9
12980.458 10
12980.999 8
12981.541 4
12982.082 1
12982.624 1
12983.166 0
12983.707 4
12984.249 4
12984.790 3
12985.332 1
12985.873 4
12986.415 3
12986.957 1
12987.498 2
12988.040 10
12988.582 13
12989.123 13
12989.665 9
12990.207 10
12990.748 3
12991.290 5
12991.832 14
12992.373 11
12992.915 7
12993.457 12
12993.999 8
12994.541 9
12995.082 6
12995.624 4
12996.166 3
12996.708 10
12997.250 7
12997.791 7
12998.333 6
12998.875 1
12999.417 4
12999.959 2
13000.501 3
13001.043 3
13001.585 7
13002.127 6
13002.669 3
13003.210 12
13003.752 9
13004.294 11
13004.836 10
13005.378 6
13005.920 2
13006.462 3
13007.004 5
13007.547 10
13008.089 7
13008.631 6
13009.173 11
13009.715 11
13010.257 5
13010.799 2
13011.341 5
13011.883 5
13012.425 5
13012.968 2
13013.510 1
13014.052 3
13014.594 3
13015.136 4
13015.679 9
13016.221 9
13016.763 6
13017.305 7
13017.848 10
13018.390 10
13018.932 4
13019.474 3
13020.017 8
13020.559 5
13021.101 4
13021.644 12
13022.186 10
13022.728 9
13023.271 13
13023.813 11
13024.356 10
13024.898 11
13025.440 10
13025.983 4
13026.525 3
13027.068 1
13027.610 6
13028.153 6
13028.695 2
13029.238 3
13029.780 4
13030.323 2
13030.865 15
13031.408 7
13031.950 5
13032.493 3
13033.036 4
13033.578 6
13034.121 4
13034.663 9
13035.206 14
13035.749 13
13036.291 6
13036.834 7
13037.377 5
13037.919 2
13038.462 5
13039.005 11
13039.547 4
13040.090 9
13040.633 6
13041.176 7
13041.718 4
13042.261 10
13042.804 6
13043.347 9
13043.889 9
13044.432 7
13044.975 7
13045.518 8
13046.061 4
13046.604 0
13047.147 4
13047.689 6
13048.232 5
13048.775 5
13049.318 5
13049.861 1
13050.404 7
13050.947 9
13051.490 4
13052.033 10
13052.576 11
13053.119 7
13053.662 4
13054.205 10
13054.748 7
13055.291 3
13055.834 5
13056.377 10
13056.920 9
13057.463 4
13058.006 1
13058.549 5
13059.093 3
13059.636 5
13060.179 1
13060.722 1
13061.265 2
13061.808 6
13062.352 8
13062.895 6
13063.438 12
13063.981 11
13064.524 6
13065.068 7
13065.611 6
13066.154 3
13066.697 4
13067.241 1
13067.784 2
13068.327 6
13068.871 5
13069.414 0
13069.957 5
13070.501 6
13071.044 5
13071.588 2
13072.131 6
13072.674 3
13073.218 4
13073.761 5
13074.305 10
13074.848 7
13075.391 5
13075.935 4
13076.478 4
13077.022 5
13077.565 8
13078.109 4
13078.652 5
13079.196 6
13079.740 3
13080.283 8
13080.827 8
13081.370 6
13081.914 10
13082.457 5
13083.001 5
13083.545 13
13084.088 14
13084.632 14
13085.176 9
13085.719 4
13086.263 1
13086.807 0
13087.350 0
13087.894 3
13088.438 4
13088.982 4
13089.525 5
13090.069 8
13090.613 4
13091.157 6
13091.701 9
13092.244 0
13092.788 4
13093.332 3
13093.876 1
13094.420 1
13094.964 4
13095.507 4
13096.051 5
13096.595 3
13097.139 3
13097.683 9
13098.227 15
13098.771 6
13099.315 5
13099.859 4
13100.403 4
13100.947 9
13101.491 12
13102.035 9
13102.579 6
13103.123 5
13103.667 5
13104.211 5
13104.755 7
13105.299 1
13105.843 0
13106.387 4
13106.931 9
13107.476 9
13108.020 7
13108.564 2
13109.108 1
13109.652 2
13110.196 6
13110.741 13
13111.285 12
13111.829 7
13112.373 11
13112.917 7
13113.462 12
13114.006 9
13114.550 9
13115.095 8
13115.639 4
13116.183 3
13116.727 4
13117.272 12
13117.816 11
13118.361 3
13118.905 4
13119.449 5
13119.994 4
13120.538 6
13121.082 5
13121.627 11
13122.171 5
13122.716 1
13123.260 5
13123.805 4
13124.349 5
13124.894 5
13125.438 0
13125.983 0
13126.527 3
13127.072 4
13127.616 3
13128.161 5
13128.705 8
13129.250 7
13129.795 3
13130.339 0
13130.884 5
13131.428 12
13131.973 18
13132.518 8
13133.062 6
13133.607 2
13134.152 1
13134.696 4
13135.241 10
13135.786 9
13136.330 6
13136.875 9
13137.420 11
13137.965 10
13138.509 6
13139.054 5
13139.599 3
13140.144 1
13140.689 3
13141.233 6
13141.778 13
13142.323 7
13142.868 11
13143.413 11
13143.958 13
13144.503 13
13145.048 6
13145.593 7
13146.137 15
13146.682 8
13147.227 2
13147.772 1
13148.317 5
13148.862 7
13149.407 8
13149.952 8
13150.497 5
13151.042 3
13151.587 5
13152.132 4
13152.677 4
13153.223 9
13153.768 6
13154.313 5
13154.858 2
13155.403 4
13155.948 3
13156.493 1
13157.038 2
13157.584 3
13158.129 7
13158.674 6
13159.219 4
13159.764 2
13160.310 3
13160.855 3
13161.400 6
13161.945 8
13162.491 9
13163.036 9
13163.581 5
13164.126 2
13164.672 6
13165.217 6
13165.762 8
13166.308 7
13166.853 6
13167.398 4
13167.944 6
13168.489 8
13169.035 11
13169.580 7
13170.125 6
13170.671 6
13171.216 14
13171.762 16
13172.307 10
13172.853 4
13173.398 7
13173.944 4
13174.489 6
13175.035 3
13175.580 1
13176.126 4
13176.671 7
13177.217 6
13177.763 2
13178.308 4
13178.854 10
13179.399 10
13179.945 5
13180.491 7
13181.036 6
13181.582 2
13182.128 2
13182.673 9
13183.219 5
13183.765 3
13184.310 15
13184.856 15
13185.402 10
13185.948 6
13186.493 7
13187.039 3
13187.585 3
13188.131 5
13188.677 4
13189.222 0
13189.768 2
13190.314 14
13190.860 7
13191.406 6
13191.952 13
13192.498 13
13193.043 8
13193.589 6
13194.135 1
13194.681 3
13195.227 6
13195.773 6
13196.319 4
13196.865 5
13197.411 5
13197.957 2
13198.503 2
13199.049 4
13199.595 7
13200.141 8
13200.687 8
13201.233 3
13201.779 3
13202.326 2
13202.872 4
13203.418 13
13203.964 10
13204.510 6
13205.056 4
13205.602 11
13206.148 12
13206.695 9
13207.241 4
13207.787 2
13208.333 4
13208.879 4
13209.426 7
13209.972 5
13210.518 1
13211.065 4
13211.611 8
13212.157 7
13212.703 3
13213.250 2
13213.796 5
13214.342 13
13214.889 12
13215.435 10
13215.981 12
13216.528 16
13217.074 10
13217.621 2
13218.167 3
13218.714 10
13219.260 7
13219.806 2
13220.353 5
13220.899 2
13221.446 0
13221.992 3
13222.539 8
13223.085 7
13223.632 5
13224.178 11
13224.725 7
13225.272 6
13225.818 7
13226.365 10
13226.911 13
13227.458 11
13228.005 9
13228.551 8
13229.098 5
13229.644 3
13230.191 1
13230.738 4
13231.285 6
13231.831 3
13232.378 2
13232.925 2
13233.471 1
13234.018 2
13234.565 5
13235.112 9
13235.658 6
13236.205 7
13236.752 5
13237.299 7
13237.846 6
13238.393 5
13238.939 2
13239.486 7
13240.033 8
13240.580 4
13241.127 5
13241.674 7
13242.221 12
13242.768 5
13243.315 4
13243.862 2
13244.408 7
13244.955 9
13245.502 8
13246.049 7
13246.596 3
13247.143 8
13247.690 4
13248.238 7
13248.785 14
13249.332 7
13249.879 7
13250.426 8
13250.973 3
13251.520 7
13252.067 5
13252.614 8
13253.161 7
13253.709 5
13254.256 5
13254.803 3
13255.350 14
13255.897 12
13256.444 7
13256.992 8
13257.539 14
13258.086 16
13258.633 10
13259.181 7
13259.728 7
13260.275 7
13260.823 6
13261.370 6
13261.917 7
13262.465 6
13263.012 4
13263.559 6
13264.107 8
13264.654 7
13265.201 8
13265.749 4
13266.296 5
13266.844 5
13267.391 1
13267.938 7
13268.486 6
13269.033 2
13269.581 0
13270.128 0
13270.676 3
13271.223 7
13271.771 8
13272.318 30
13272.866 23
13273.414 18
13273.961 21
13274.509 11
13275.056 10
13275.604 3
13276.152 0
13276.699 9
13277.247 1
13277.794 3
13278.342 3
13278.890 10
13279.437 17
13279.985 13
13280.533 5
13281.081 5
13281.628 5
13282.176 2
13282.724 7
13283.272 14
13283.819 10
13284.367 3
13284.915 8
13285.463 3
13286.011 4
13286.558 6
13287.106 8
13287.654 9
13288.202 12
13288.750 5
13289.298 9
13289.846 10
13290.394 4
13290.941 6
13291.489 7
13292.037 8
13292.585 11
13293.133 8
13293.681 15
13294.229 14
13294.777 17
13295.325 13
13295.873 14
13296.421 6
13296.969 10
13297.517 4
13298.065 2
13298.614 8
13299.162 12
13299.710 14
13300.258 9
13300.806 8
13301.354 8
13301.902 4
13302.450 5
13302.999 7
13303.547 1
13304.095 0
13304.643 1
13305.191 11
13305.740 8
13306.288 9
13306.836 7
13307.384 1
13307.933 7
13308.481 4
13309.029 4
13309.577 4
13310.126 8
13310.674 3
13311.222 8
13311.771 7
13312.319 5
13312.868 1
13313.416 8
13313.964 10
13314.513 5
13315.061 3
13315.610 3
13316.158 4
13316.706 1
13317.255 3
13317.803 8
13318.352 5
13318.900 6
13319.449 7
13319.997 1
13320.546 0
13321.094 7
13321.643 2
13322.192 6
13322.740 10
13323.289 11
13323.837 10
13324.386 1
13324.935 7
13325.483 5
13326.032 2
13326.581 2
13327.129 6
13327.678 7
13328.227 6
13328.775 5
13329.324 5
13329.873 6
13330.421 2
13330.970 4
13331.519 5
13332.068 5
13332.616 5
13333.165 5
13333.714 5
13334.263 5
13334.812 2
13335.361 7
13335.909 2
13336.458 2
13337.007 2
13337.556 2
13338.105 5
13338.654 15
13339.203 12
13339.752 5
13340.301 6
13340.850 3
13341.398 1
13341.947 3
13342.496 5
13343.045 8
13343.594 6
13344.143 1
13344.692 2
13345.242 4
13345.791 5
13346.340 2
13346.889 1
13347.438 8
13347.987 7
13348.536 3
13349.085 1
13349.634 4
13350.183 7
13350.733 4
13351.282 5
13351.831 10
13352.380 9
13352.929 14
13353.478 11
13354.028 3
13354.577 1
13355.126 1
13355.675 1
13356.225 4
13356.774 9
13357.323 10
13357.873 9
13358.422 12
13358.971 15
13359.521 11
13360.070 6
13360.619 3
13361.169 1
13361.718 1
13362.267 6
13362.817 16
13363.366 5
13363.916 1
13364.465 10
13365.014 12
13365.564 5
13366.113 5
13366.663 2
13367.212 10
13367.762 10
13368.311 7
13368.861 7
13369.410 16
13369.960 12
13370.510 9
13371.059 6
13371.609 5
13372.158 7
13372.708 4
13373.257 6
13373.807 4
13374.357 2
13374.906 1
13375.456 1
13376.006 2
13376.555 2
13377.105 9
13377.655 6
13378.205 11
13378.754 7
13379.304 1
13379.854 4
13380.404 15
13380.953 12
13381.503 5
13382.053 6
13382.603 5
13383.153 2
13383.702 3
13384.252 1
13384.802 5
13385.352 2
13385.902 0
13386.452 2
13387.002 7
13387.551 6
13388.101 5
13388.651 4
13389.201 3
13389.751 1
13390.301 2
13390.851 3
13391.401 2
13391.951 11
13392.501 4
13393.051 3
13393.601 1
13394.151 7
13394.701 5
13395.251 3
13395.801 4
13396.352 2
13396.902 6
13397.452 9
13398.002 12
13398.552 9
13399.102 2
13399.652 5
13400.202 0
13400.753 2
13401.303 2
13401.853 4
13402.403 4
13402.953 4
13403.504 3
13404.054 9
13404.604 14
13405.155 15
13405.705 16
13406.255 13
13406.805 8
13407.356 2
13407.906 2
13408.456 14
13409.007 7
13409.557 8
13410.107 15
13410.658 13
13411.208 9
13411.759 6
13412.309 3
13412.859 7
13413.410 2
13413.960 4
13414.511 1
13415.061 3
13415.612 5
13416.162 2
13416.713 10
13417.263 9
13417.814 4
13418.364 0
13418.915 1
13419.465 0
13420.016 3
13420.567 4
13421.117 7
13421.668 2
13422.218 4
13422.769 5
13423.320 8
13423.870 17
13424.421 9
13424.972 6
13425.522 3
13426.073 2
13426.624 7
13427.175 10
13427.725 5
13428.276 7
13428.827 12
13429.378 13
13429.928 6
13430.479 4
13431.030 5
13431.581 4
13432.132 2
13432.682 8
13433.233 6
13433.784 9
13434.335 6
13434.886 4
13435.437 3
13435.988 13
13436.539 10
13437.089 7
13437.640 6
13438.191 11
13438.742 13
13439.293 6
13439.844 4
13440.395 2
13440.946 10
13441.497 5
13442.048 5
13442.599 5
13443.150 9
13443.701 6
13444.253 3
13444.804 6
13445.355 1
13445.906 1
13446.457 5
13447.008 8
13447.559 7
13448.110 5
13448.662 6
13449.213 8
13449.764 9
13450.315 12
13450.866 8
13451.418 4
13451.969 7
13452.520 7
13453.071 3
13453.623 0
13454.174 4
13454.725 6
13455.276 9
13455.828 5
13456.379 1
13456.930 5
13457.482 3
13458.033 11
13458.584 11
13459.136 3
13459.687 2
13460.239 3
13460.790 5
13461.341 8
13461.893 4
13462.444 5
13462.996 3
13463.547 7
13464.099 5
13464.650 8
13465.202 6
13465.753 5
13466.305 6
13466.856 1
13467.408 3
13467.959 4
13468.511 4
13469.062 1
13469.614 0
13470.166 1
13470.717 4
13471.269 6
13471.821 6
13472.372 3
13472.924 5
13473.476 2
13474.027 0
13474.579 0
13475.131 2
13475.682 5
13476.234 5
13476.786 3
13477.338 4
13477.889 13
13478.441 11
13478.993 9
13479.545 4
13480.096 3
13480.648 2
13481.200 2
13481.752 9
13482.304 4
13482.856 0
13483.408 1
13483.959 1
13484.511 4
13485.063 4
13485.615 6
13486.167 15
13486.719 9
13487.271 5
13487.823 5
13488.375 10
13488.927 8
13489.479 5
13490.031 5
13490.583 9
13491.135 10
13491.687 8
13492.239 8
13492.791 5
13493.343 5
13493.895 13
13494.447 11
13495.000 10
13495.552 6
13496.104 5
13496.656 4
13497.208 8
13497.760 4
13498.312 8
13498.865 8
13499.417 8
13499.969 5
13500.521 13
13501.073 12
13501.626 5
13502.178 1
13502.730 6
13503.283 10
13503.835 4
13504.387 6
13504.939 6
13505.492 6
13506.044 11
13506.596 10
13507.149 7
13507.701 12
13508.254 8
13508.806 8
13509.358 5
13509.911 4
13510.463 5
13511.016 4
13511.568 7
13512.121 7
13512.673 3
13513.226 2
13513.778 5
13514.331 3
13514.883 2
13515.436 1
13515.988 2
13516.541 3
13517.093 6
13517.646 4
13518.198 15
13518.751 9
13519.304 7
13519.856 4
13520.409 0
13520.961 1
13521.514 1
13522.067 0
13522.619 3
13523.172 1
13523.725 2
13524.278 7
13524.830 7
13525.383 4
13525.936 3
13526.489 4
13527.041 1
13527.594 2
13528.147 11
13528.700 5
13529.252 6
13529.805 3
13530.358 4
13530.911 7
13531.464 6
13532.017 3
13532.570 6
13533.122 4
13533.675 5
13534.228 4
13534.781 1
13535.334 8
13535.887 11
13536.440 4
13536.993 8
13537.546 7
13538.099 9
13538.652 6
13539.205 2
13539.758 1
13540.311 1
13540.864 7
13541.417 2
13541.970 4
13542.523 4
13543.076 2
13543.630 4
13544.183 3
13544.736 7
13545.289 5
13545.842 12
13546.395 5
13546.948 5
13547.502 3
13548.055 7
13548.608 7
13549.161 8
13549.714 8
13550.268 8
13550.821 4
13551.374 10
13551.927 18
13552.481 5
13553.034 7
13553.587 2
13554.141 4
13554.694 0
13555.247 1
13555.801 15
13556.354 16
13556.907 16
13557.461 10
13558.014 11
13558.568 7
13559.121 5
13559.674 5
13560.228 2
13560.781 1
13561.335 3
13561.888 7
13562.442 13
13562.995 15
13563.549 17
13564.102 8
13564.656 6
13565.209 3
13565.763 11
13566.317 9
13566.870 7
13567.424 2
13567.977 5
13568.531 9
13569.085 6
13569.638 6
13570.192 8
13570.746 8
13571.299 9
13571.853 7
13572.407 4
13572.960 1
13573.514 2
13574.068 6
13574.621 13
13575.175 10
13575.729 9
13576.283 5
13576.837 5
13577.390 7
13577.944 2
13578.498 3
13579.052 5
13579.606 3
13580.159 4
13580.713 4
13581.267 4
13581.821 12
13582.375 8
13582.929 5
13583.483 7
13584.037 8
13584.591 6
13585.145 11
13585.699 14
13586.253 16
13586.807 9
13587.361 5
13587.915 5
13588.469 2
13589.023 2
13589.577 1
13590.131 4
13590.685 4
13591.239 6
13591.793 8
13592.347 5
13592.901 4
13593.455 4
13594.009 9
13594.564 12
13595.118 11
13595.672 10
13596.226 11
13596.780 12
13597.334 15
13597.889 9
13598.443 8
13598.997 8
13599.551 8
13600.106 1
13600.660 5
13601.214 6
13601.768 3
13602.323 5
13602.877 4
13603.431 3
13603.986 7
13604.540 8
13605.094 2
13605.649 1
13606.203 1
13606.758 5
13607.312 8
13607.866 5
13608.421 5
13608.975 2
13609.530 1
13610.084 0
13610.639 0
13611.193 9
13611.748 9
13612.302 13
13612.857 11
13613.411 7
13613.966 4
13614.520 2
13615.075 2
13615.629 0
13616.184 6
13616.739 7
13617.293 2
13617.848 5
13618.402 5
13618.957 1
13619.512 3
13620.066 6
13620.621 10
13621.176 11
13621.730 4
13622.285 2
13622.840 1
13623.395 1
13623.949 5
13624.504 9
13625.059 7
13625.614 2
13626.168 4
13626.723 5
13627.278 4
13627.833 4
13628.388 6
13628.943 4
13629.497 1
13630.052 4
13630.607 2
13631.162 4
13631.717 11
13632.272 13
13632.827 8
13633.382 3
13633.937 2
13634.492 2
13635.047 0
13635.602 3
13636.157 5
13636.712 2
13637.267 4
13637.822 1
13638.377 2
13638.932 11
13639.487 13
13640.042 9
13640.597 6
13641.152 1
13641.707 0
13642.262 1
13642.817 3
13643.372 10
13643.928 19
13644.483 13
13645.038 6
13645.593 14
13646.148 10
13646.703 6
13647.259 1
13647.814 3
13648.369 1
13648.924 4
13649.480 4
13650.035 6
13650.590 7
13651.146 8
13651.701 4
13652.256 1
13652.812 9
13653.367 7
13653.922 9
13654.478 8
13655.033 6
13655.588 5
13656.144 4
13656.699 2
13657.255 2
13657.810 3
13658.365 6
13658.921 13
13659.476 4
13660.032 4
13660.587 4
13661.143 1
13661.698 1
13662.254 8
13662.809 7
13663.365 7
13663.920 4
13664.476 1
13665.032 5
13665.587 7
13666.143 2
13666.698 4
13667.254 12
13667.810 9
13668.365 16
13668.921 17
13669.477 12
13670.032 8
13670.588 2
13671.144 1
13671.699 0
13672.255 1
13672.811 3
13673.367 9
13673.922 4
13674.478 0
13675.034 4
13675.590 5
13676.146 7
13676.701 8
13677.257 3
13677.813 1
13678.369 2
13678.925 4
13679.481 2
13680.037 4
13680.592 11
13681.148 10
13681.704 11
13682.260 2
13682.816 3
13683.372 1
13683.928 2
13684.484 2
13685.040 5
13685.596 6
13686.152 7
13686.708 6
13687.264 3
13687.820 4
13688.376 7
13688.932 4
13689.488 3
13690.044 2
13690.600 1
13691.157 3
13691.713 6
13692.269 5
13692.825 2
13693.381 1
13693.937 1
13694.493 0
13695.050 1
13695.606 1
13696.162 0
13696.718 2
13697.275 3
13697.831 4
13698.387 5
13698.943 1
13699.500 4
13700.056 6
13700.612 13
13701.168 6
13701.725 5
13702.281 7
13702.837 7
13703.394 10
13703.950 13
13704.507 8
13705.063 8
13705.619 8
13706.176 5
13706.732 7
13707.289 4
13707.845 5
13708.402 9
13708.958 5
13709.515 3
13710.071 4
13710.628 5
13711.184 6
13711.741 8
13712.297 7
13712.854 4
13713.410 4
13713.967 2
13714.523 0
13715.080 2
13715.637 14
13716.193 6
13716.750 6
13717.306 1
13717.863 3
13718.420 1
13718.976 16
13719.533 24
13720.090 13
13720.647 10
13721.203 8
13721.760 6
13722.317 3
13722.873 5
13723.430 15
13723.987 8
13724.544 7
13725.101 0
13725.657 4
13726.214 6
13726.771 1
13727.328 6
13727.885 6
13728.442 1
13728.998 4
13729.555 7
13730.112 9
13730.669 5
13731.226 3
13731.783 3
13732.340 4
13732.897 7
13733.454 2
13734.011 11
13734.568 10
13735.125 11
13735.682 7
13736.239 5
13736.796 6
13737.353 7
13737.910 4
13738.467 3
13739.024 9
13739.581 12
13740.138 4
13740.696 2
13741.253 7
13741.810 7
13742.367 21
13742.924 15
13743.481 5
13744.038 1
13744.596 2
13745.153 8
13745.710 5
13746.267 14
13746.825 8
13747.382 8
13747.939 9
13748.496 4
13749.054 3
13749.611 4
13750.168 6
13750.726 3
13751.283 10
13751.840 16
13752.398 9
13752.955 6
13753.512 4
13754.070 7
13754.627 8
13755.184 6
13755.742 7
13756.299 5
13756.857 1
13757.414 1
13757.972 4
13758.529 2
13759.087 0
13759.644 4
13760.202 6
13760.759 6
13761.317 4
13761.874 4
13762.432 3
13762.989 4
13763.547 0
13764.105 1
13764.662 8
13765.220 2
13765.777 2
13766.335 4
13766.893 4
13767.450 6
13768.008 12
13768.566 7
13769.123 11
13769.681 16
13770.239 10
13770.796 7
13771.354 7
13771.912 14
13772.470 10
13773.028 8
13773.585 9
13774.143 7
13774.701 10
13775.259 11
13775.817 11
13776.374 10
13776.932 3
13777.490 5
13778.048 15
13778.606 12
13779.164 7
13779.722 5
13780.280 1
13780.837 1
13781.395 3
13781.953 8
13782.511 6
13783.069 6
13783.627 4
13784.185 5
13784.743 7
13785.301 5
13785.859 1
13786.417 7
13786.975 7
13787.533 10
13788.092 8
13788.650 8
13789.208 7
13789.766 4
13790.324 2
13790.882 4
13791.440 6
13791.998 5
13792.557 7
13793.115 8
13793.673 3
13794.231 4
13794.789 1
13795.348 2
13795.906 1
13796.464 1
13797.022 1
13797.581 3
13798.139 2
13798.697 6
13799.255 12
13799.814 8
13800.372 9
13800.930 4
13801.489 6
13802.047 5
13802.605 9
13803.164 3
13803.722 2
13804.281 3
13804.839 2
13805.397 5
13805.956 5
13806.514 9
13807.073 6
13807.631 2
13808.190 0
13808.748 2
13809.307 0
13809.865 9
13810.424 9
13810.982 5
13811.541 6
13812.099 7
13812.658 10
13813.217 5
13813.775 7
13814.334 14
13814.892 14
13815.451 7
13816.010 8
13816.568 2
13817.127 7
13817.686 8
13818.244 8
13818.803 9
13819.362 7
13819.920 2
13820.479 3
13821.038 0
13821.597 3
13822.155 5
13822.714 3
13823.273 13
13823.832 9
13824.391 10
13824.949 4
13825.508 5
13826.067 3
13826.626 5
13827.185 4
13827.744 4
13828.303 2
13828.862 4
13829.420 2
13829.979 2
13830.538 8
13831.097 7
13831.656 2
13832.215 2
13832.774 6
13833.333 5
13833.892 3
13834.451 0
13835.010 3
13835.569 7
13836.128 5
13836.687 2
13837.246 3
13837.805 5
13838.365 6
13838.924 5
13839.483 8
13840.042 2
13840.601 4
13841.160 4
13841.719 3
13842.278 3
13842.838 3
13843.397 6
13843.956 9
13844.515 4
13845.074 2
13845.634 7
13846.193 14
13846.752 10
13847.312 6
13847.871 7
13848.430 3
13848.989 3
13849.549 3
13850.108 13
13850.667 8
13851.227 4
13851.786 4
13852.345 5
13852.905 6
13853.464 7
13854.024 6
13854.583 7
13855.143 10
13855.702 7
13856.261 6
13856.821 5
13857.380 5
13857.940 6
13858.499 4
13859.059 2
13859.618 4
13860.178 6
13860.737 2
13861.297 8
13861.857 9
13862.416 3
13862.976 2
13863.535 1
13864.095 7
13864.655 5
13865.214 2
13865.774 1
13866.333 6
13866.893 5
13867.453 7
13868.013 10
13868.572 8
13869.132 6
13869.692 11
13870.251 4
13870.811 3
13871.371 4
13871.931 4
13872.490 2
13873.050 8
13873.610 3
13874.170 2
13874.730 3
13875.290 6
13875.849 10
13876.409 6
13876.969 14
13877.529 7
13878.089 7
13878.649 4
13879.209 8
13879.769 4
13880.329 1
13880.888 2
13881.448 3
13882.008 7
13882.568 3
13883.128 0
13883.688 4
13884.248 5
13884.808 4
13885.368 7
13885.929 9
13886.489 8
13887.049 6
13887.609 8
13888.169 14
13888.729 11
13889.289 6
13889.849 5
13890.409 4
13890.970 14
13891.530 10
13892.090 4
13892.650 10
13893.210 13
13893.770 7
13894.331 7
13894.891 8
13895.451 9
13896.011 6
13896.572 5
13897.132 3
13897.692 2
13898.253 3
13898.813 10
13899.373 12
13899.933 8
13900.494 3
13901.054 7
13901.615 9
13902.175 5
13902.735 1
13903.296 0
13903.856 0
13904.417 0
13904.977 3
13905.537 1
13906.098 1
13906.658 2
13907.219 0
13907.779 8
13908.340 6
13908.900 5
13909.461 3
13910.021 2
13910.582 1
13911.143 4
13911.703 4
13912.264 5
13912.824 8
13913.385 5
13913.945 5
13914.506 3
13915.067 5
13915.627 0
13916.188 2
13916.749 1
13917.309 1
13917.870 6
13918.431 2
13918.992 2
13919.552 5
13920.113 3
13920.674 4
13921.235 4
13921.795 0
13922.356 1
13922.917 6
13923.478 5
13924.039 4
13924.599 1
13925.160 7
13925.721 6
13926.282 4
13926.843 3
13927.404 4
13927.965 5
13928.525 2
13929.086 4
13929.647 0
13930.208 1
13930.769 3
13931.330 2
13931.891 6
13932.452 2
13933.013 4
13933.574 4
13934.135 3
13934.696 2
13935.257 3
13935.818 1
13936.379 3
13936.940 1
13937.502 3
13938.063 3
13938.624 12
13939.185 11
13939.746 8
13940.307 3
13940.868 8
13941.430 5
13941.991 7
13942.552 12
13943.113 5
13943.674 3
13944.236 3
13944.797 6
13945.358 4
13945.919 3
13946.481 5
13947.042 7
13947.603 4
13948.164 4
13948.726 4
13949.287 9
13949.848 8
13950.410 6
13950.971 3
13951.532 3
13952.094 0
13952.655 1
13953.217 0
13953.778 1
13954.340 5
13954.901 3
13955.462 3
13956.024 10
13956.585 7
13957.147 15
13957.708 9
13958.270 7
13958.831 5
13959.393 3
13959.954 2
13960.516 3
13961.078 3
13961.639 3
13962.201 5
13962.762 5
13963.324 9
13963.886 6
13964.447 4
13965.009 8
13965.570 15
13966.132 16
13966.694 5
13967.256 1
13967.817 2
13968.379 4
13968.941 1
13969.502 8
13970.064 7
13970.626 8
13971.188 5
13971.749 4
13972.311 4
13972.873 4
13973.435 1
13973.997 2
13974.558 3
13975.120 2
13975.682 3
13976.244 3
13976.806 3
13977.368 4
13977.930 1
13978.492 1
13979.054 2
13979.616 3
13980.177 1
13980.739 2
13981.301 2
13981.863 7
13982.425 12
13982.987 14
13983.549 7
13984.111 4
13984.673 10
13985.236 14
13985.798 17
13986.360 16
13986.922 5
13987.484 4
13988.046 5
13988.608 5
13989.170 5
13989.732 4
13990.294 8
13990.857 9
13991.419 5
13991.981 3
13992.543 6
13993.105 4
13993.668 3
13994.230 1
13994.792 3
13995.354 4
13995.917 6
13996.479 7
13997.041 5
13997.603 2
13998.166 4
13998.728 11
13999.290 8
13999.853 10
14000.415 10
14000.977 4
14001.540 7
14002.102 7
14002.665 11
14003.227 11
14003.789 7
14004.352 5
14004.914 6
14005.477 2
14006.039 5
14006.602 2
14007.164 4
14007.727 6
14008.289 4
14008.852 2
14009.414 2
14009.977 0
14010.539 2
14011.102 2
14011.665 0
14012.227 11
14012.790 11
14013.352 12
14013.915 5
14014.478 7
14015.040 1
14015.603 12
14016.166 8
14016.728 3
14017.291 5
14017.854 4
14018.416 9
14018.979 5
14019.542 3
14020.105 4
14020.667 4
14021.230 4
14021.793 5
14022.356 5
14022.919 3
14023.481 6
14024.044 6
14024.607 2
14025.170 4
14025.733 15
14026.296 15
14026.859 12
14027.421 5
14027.984 1
14028.547 2
14029.110 14
14029.673 16
14030.236 13
14030.799 10
14031.362 12
14031.925 8
14032.488 1
14033.051 0
14033.614 2
14034.177 0
14034.740 0
14035.303 7
14035.866 5
14036.429 2
14036.992 5
14037.556 5
14038.119 9
14038.682 0
14039.245 0
14039.808 4
14040.371 7
14040.934 6
14041.498 5
14042.061 10
14042.624 7
14043.187 4
14043.750 3
14044.314 2
14044.877 4
14045.440 8
14046.003 10
14046.567 8
14047.130 10
14047.693 14
14048.257 11
14048.820 4
14049.383 6
14049.947 3
14050.510 2
14051.073 5
14051.637 4
14052.200 4
14052.764 3
14053.327 2
14053.890 0
14054.454 6
14055.017 5
14055.581 4
14056.144 8
14056.708 8
14057.271 3
14057.835 1
14058.398 1
14058.962 2
14059.525 7
14060.089 5
14060.652 4
14061.216 2
14061.780 6
14062.343 4
14062.907 0
14063.470 2
14064.034 2
14064.598 3
14065.161 2
14065.725 14
14066.289 11
14066.852 9
14067.416 2
14067.980 4
14068.543 3
14069.107 4
14069.671 3
14070.235 0
14070.798 4
14071.362 4
14071.926 7
14072.490 4
14073.054 1
14073.617 2
14074.181 5
14074.745 7
14075.309 9
14075.873 12
14076.437 9
14077.001 7
14077.565 7
14078.128 8
14078.692 7
14079.256 6
14079.820 3
14080.384 2
14080.948 1
14081.512 1
14082.076 3
14082.640 2
14083.204 3
14083.768 2
14084.332 2
14084.896 4
14085.460 2
14086.024 0
14086.589 4
14087.153 7
14087.717 16
14088.281 19
14088.845 14
14089.409 7
14089.973 7
14090.537 7
14091.102 5
14091.666 2
14092.230 9
14092.794 6
14093.358 5
14093.923 4
14094.487 3
14095.051 3
14095.615 1
14096.180 3
14096.744 4
14097.308 3
14097.873 5
14098.437 2
14099.001 3
14099.566 1
14100.130 6
14100.694 4
14101.259 1
14101.823 3
14102.387 9
14102.952 8
14103.516 10
14104.081 12
14104.645 10
14105.210 16
14105.774 11
14106.339 3
14106.903 12
14107.468 5
14108.032 4
14108.597 2
14109.161 1
14109.726 3
14110.290 6
14110.855 8
14111.419 8
14111.984 7
14112.549 9
14113.113 12
14113.678 2
14114.242 3
14114.807 10
14115.372 11
14115.936 6
14116.501 1
14117.066 7
14117.630 7
14118.195 5
14118.760 8
14119.325 12
14119.889 7
14120.454 3
14121.019 4
14121.584 4
14122.149 7
14122.713 6
14123.278 3
14123.843 4
14124.408 7
14124.973 2
14125.538 4
14126.102 4
14126.667 0
14127.232 3
14127.797 3
14128.362 5
14128.927 2
14129.492 1
14130.057 4
14130.622 1
14131.187 3
14131.752 5
14132.317 2
14132.882 3
14133.447 4
14134.012 0
14134.577 1
14135.142 7
14135.707 6
14136.272 2
14136.837 6
14137.402 2
14137.967 2
14138.532 6
14139.098 9
14139.663 6
14140.228 3
14140.793 4
14141.358 2
14141.923 1
14142.489 11
14143.054 7
14143.619 8
14144.184 7
14144.750 5
14145.315 8
14145.880 7
14146.445 16
14147.011 8
14147.576 3
14148.141 2
14148.707 1
14149.272 1
14149.837 2
14150.403 6
14150.968 6
14151.533 6
14152.099 4
14152.664 4
14153.230 5
14153.795 4
14154.361 3
14154.926 5
14155.491 6
14156.057 5
14156.622 8
14157.188 9
14157.753 1
14158.319 5
14158.884 5
14159.450 5
14160.016 20
14160.581 17
14161.147 10
14161.712 5
14162.278 1
14162.843 0
14163.409 0
14163.975 7
14164.540 5
14165.106 1
14165.672 1
14166.237 3
14166.803 3
14167.369 3
14167.934 0
14168.500 4
14169.066 3
14169.632 0
14170.197 1
14170.763 0
14171.329 3
14171.895 8
14172.460 3
14173.026 4
14173.592 3
14174.158 1
14174.724 5
14175.290 3
14175.856 4
14176.421 3
14176.987 5
14177.553 5
14178.119 11
14178.685 13
14179.251 6
14179.817 2
14180.383 5
14180.949 5
14181.515 8
14182.081 7
14182.647 2
14183.213 2
14183.779 5
14184.345 7
14184.911 3
14185.477 3
14186.043 5
14186.609 4
14187.175 4
14187.741 4
14188.307 6
14188.874 0
14189.440 2
14190.006 2
14190.572 3
14191.138 4
14191.704 4
14192.271 6
14192.837 7
14193.403 2
14193.969 4
14194.536 4
14195.102 5
14195.668 7
14196.234 5
14196.801 9
14197.367 6
14197.933 5
14198.500 2
14199.066 0
14199.632 2
14200.199 1
14200.765 6
14201.331 4
14201.898 4
14202.464 3
14203.030 2
14203.597 2
14204.163 7
14204.730 9
14205.296 6
14205.863 7
14206.429 10
14206.996 5
14207.562 3
14208.129 1
14208.695 0
14209.262 1
14209.828 1
14210.395 14
14210.961 8
14211.528 7
14212.095 5
14212.661 5
14213.228 3
14213.794 1
14214.361 6
14214.928 3
14215.494 8
14216.061 5
14216.628 5
14217.194 6
14217.761 5
14218.328 4
14218.895 2
14219.461 6
14220.028 9
14220.595 3
14221.162 2
14221.728 1
14222.295 0
14222.862 2
14223.429 3
14223.996 3
14224.562 8
14225.129 7
14225.696 6
14226.263 8
14226.830 9
14227.397 8
14227.964 7
14228.531 9
14229.098 4
14229.664 3
14230.231 10
14230.798 4
14231.365 7
14231.932 4
14232.499 10
14233.066 13
14233.633 6
14234.200 3
14234.767 7
14235.334 9
14235.902 8
14236.469 8
14237.036 4
14237.603 3
14238.170 5
14238.737 1
14239.304 6
14239.871 4
14240.438 13
14241.006 7
14241.573 5
14242.140 3
14242.707 3
14243.274 0
14243.842 5
14244.409 7
14244.976 7
14245.543 9
14246.111 8
14246.678 5
14247.245 2
14247.813 2
14248.380 3
14248.947 3
14249.515 9
14250.082 13
14250.649 8
14251.217 7
14251.784 5
14252.351 8
14252.919 4
14253.486 4
14254.054 4
14254.621 12
14255.188 8
14255.756 8
14256.323 7
14256.891 6
14257.458 1
14258.026 11
14258.593 15
14259.161 9
14259.728 12
14260.296 7
14260.864 9
14261.431 11
14261.999 5
14262.566 6
14263.134 10
14263.702 3
14264.269 2
14264.837 1
14265.404 0
14265.972 0
14266.540 3
14267.108 9
14267.675 2
14268.243 3
14268.811 5
14269.378 5
14269.946 0
14270.514 0
14271.082 3
14271.649 4
14272.217 5
14272.785 5
14273.353 10
14273.921 10
14274.488 10
14275.056 4
14275.624 5
14276.192 8
14276.760 8
14277.328 4
14277.896 5
14278.464 6
14279.032 8
14279.599 9
14280.167 3
14280.735 1
14281.303 3
14281.871 3
14282.439 6
14283.007 3
14283.575 6
14284.143 4
14284.711 2
14285.279 5
14285.847 2
14286.416 3
14286.984 10
14287.552 10
14288.120 4
14288.688 2
14289.256 4
14289.824 3
14290.392 2
14290.961 0
14291.529 2
14292.097 1
14292.665 2
14293.233 2
14293.802 8
14294.370 5
14294.938 7
14295.506 5
14296.074 4
14296.643 2
14297.211 2
14297.779 1
14298.348 2
14298.916 2
14299.484 3
14300.053 2
14300.621 3
14301.189 8
14301.758 4
14302.326 7
14302.895 4
14303.463 4
14304.031 6
14304.600 4
14305.168 4
14305.737 7
14306.305 9
14306.874 6
14307.442 7
14308.011 6
14308.579 1
14309.148 2
14309.716 2
14310.285 4
14310.853 1
14311.422 4
14311.990 0
14312.559 1
14313.128 9
14313.696 6
14314.265 12
14314.833 9
14315.402 2
14315.971 8
14316.539 10
14317.108 6
14317.677 5
14318.246 6
14318.814 6
14319.383 6
14319.952 1
14320.520 3
14321.089 8
14321.658 7
14322.227 5
14322.796 4
14323.364 3
14323.933 4
14324.502 9
14325.071 10
14325.640 6
14326.209 5
14326.777 6
14327.346 1
14327.915 0
14328.484 3
14329.053 6
14329.622 5
14330.191 1
14330.760 3
14331.329 5
14331.898 4
14332.467 2
14333.036 2
14333.605 3
14334.174 5
14334.743 20
14335.312 16
14335.881 9
14336.450 8
14337.019 3
14337.588 3
14338.157 5
14338.726 12
14339.295 18
14339.865 12
14340.434 5
14341.003 5
14341.572 4
14342.141 0
14342.710 7
14343.280 5
14343.849 2
14344.418 4
14344.987 7
14345.557 4
14346.126 1
14346.695 1
14347.264 1
14347.834 0
14348.403 0
14348.972 10
14349.542 8
14350.111 8
14350.680 11
14351.250 14
14351.819 15
14352.388 8
14352.958 15
14353.527 13
14354.097 9
14354.666 8
14355.235 3
14355.805 1
14356.374 3
14356.944 3
14357.513 3
14358.083 9
14358.652 4
14359.222 5
14359.791 5
14360.361 5
14360.930 7
14361.500 1
14362.070 0
14362.639 5
14363.209 5
14363.778 3
14364.348 14
14364.918 14
14365.487 5
14366.057 12
14366.627 7
14367.196 3
14367.766 1
14368.336 1
14368.905 3
14369.475 7
14370.045 15
14370.614 7
14371.184 4
14371.754 5
14372.324 4
14372.894 4
14373.463 12
14374.033 9
14374.603 4
14375.173 3
14375.743 4
14376.313 0
14376.882 3
14377.452 4
14378.022 1
14378.592 1
14379.162 2
14379.732 2
14380.302 2
14380.872 17
14381.442 17
14382.012 13
14382.582 8
14383.152 7
14383.722 13
14384.292 16
14384.862 11
14385.432 10
14386.002 7
14386.572 5
14387.142 5
14387.712 4
14388.282 7
14388.852 4
14389.422 3
14389.992 3
14390.563 2
14391.133 4
14391.703 8
14392.273 6
14392.843 5
14393.413 8
14393.984 6
14394.554 7
14395.124 7
14395.694 5
14396.265 5
14396.835 4
14397.405 4
14397.975 7
14398.546 5
14399.116 6
14399.686 3
14400.257 5
14400.827 3
14401.397 7
14401.968 2
14402.538 3
14403.108 9
14403.679 11
14404.249 16
14404.820 8
14405.390 2
14405.961 12
14406.531 5
14407.101 3
14407.672 8
14408.242 7
14408.813 3
14409.383 0
14409.954 0
14410.524 10
14411.095 12
14411.666 6
14412.236 2
14412.807 0
14413.377 0
14413.948 1
14414.518 5
14415.089 9
14415.660 11
14416.230 6
14416.801 3
14417.372 3
14417.942 9
14418.513 5
14419.084 9
14419.654 6
14420.225 1
14420.796 20
14421.367 15
14421.937 5
14422.508 4
14423.079 1
14423.650 9
14424.221 11
14424.791 9
14425.362 5
14425.933 1
14426.504 1
14427.075 10
14427.646 6
14428.217 4
14428.787 9
14429.358 11
14429.929 2
14430.500 0
14431.071 0
14431.642 2
14432.213 10
14432.784 12
14433.355 9
14433.926 5
14434.497 3
14435.068 10
14435.639 7
14436.210 2
14436.781 4
14437.352 3
14437.923 4
14438.494 4
14439.065 1
14439.637 0
14440.208 3
14440.779 3
14441.350 6
14441.921 13
14442.492 12
14443.063 1
14443.635 1
14444.206 1
14444.777 7
14445.348 8
14445.920 5
14446.491 4
14447.062 0
14447.633 1
14448.205 6
14448.776 6
14449.347 3
14449.918 1
14450.490 0
14451.061 3
14451.632 7
14452.204 7
14452.775 12
14453.347 6
14453.918 5
14454.489 7
14455.061 13
14455.632 9
14456.204 5
14456.775 3
14457.347 7
14457.918 8
14458.489 8
14459.061 4
14459.632 1
14460.204 3
14460.776 4
14461.347 2
14461.919 11
14462.490 8
14463.062 4
14463.633 15
14464.205 12
14464.777 7
14465.348 5
14465.920 2
14466.491 2
14467.063 5
14467.635 3
14468.206 3
14468.778 9
14469.350 5
14469.921 5
14470.493 4
14471.065 2
14471.637 2
14472.208 9
14472.780 10
14473.352 7
14473.924 2
14474.496 6
14475.067 1
14475.639 6
14476.211 5
14476.783 2
14477.355 6
14477.927 2
14478.498 3
14479.070 0
14479.642 4
14480.214 2
14480.786 3
14481.358 2
14481.930 2
14482.502 3
14483.074 3
14483.646 7
14484.218 9
14484.790 10
14485.362 3
14485.934 3
14486.506 4
14487.078 5
14487.650 2
14488.222 1
14488.794 0
14489.366 0
14489.938 3
14490.510 8
14491.083 9
14491.655 6
14492.227 2
14492.799 11
14493.371 9
14493.943 8
14494.516 8
14495.088 6
14495.660 4
14496.232 0
14496.804 1
14497.377 1
14497.949 4
14498.521 3
14499.093 1
14499.666 1
14500.238 4
14500.810 7
14501.383 5
14501.955 4
14502.527 1
14503.100 3
14503.672 5
14504.245 2
14504.817 5
14505.389 2
14505.962 10
14506.534 6
14507.107 0
14507.679 6
14508.252 4
14508.824 4
14509.397 4
14509.969 2
14510.542 3
14511.114 3
14511.687 2
14512.259 8
14512.832 6
14513.404 2
14513.977 2
14514.549 2
14515.122 4
14515.695 3
14516.267 3
14516.840 8
14517.413 3
14517.985 3
14518.558 3
14519.131 2
14519.703 1
14520.276 1
14520.849 1
14521.421 3
14521.994 5
14522.567 6
14523.140 9
14523.712 5
14524.285 3
14524.858 8
14525.431 11
14526.004 9
14526.576 14
14527.149 8
14527.722 6
14528.295 4
14528.868 4
14529.441 4
14530.014 10
14530.586 3
14531.159 2
14531.732 0
14532.305 1
14532.878 4
14533.451 3
14534.024 5
14534.597 3
14535.170 2
14535.743 1
14536.316 6
14536.889 11
14537.462 13
14538.035 8
14538.608 15
14539.181 19
14539.754 14
14540.328 5
14540.901 9
14541.474 11
14542.047 10
14542.620 7
14543.193 6
14543.766 4
14544.340 6
14544.913 6
14545.486 4
14546.059 4
14546.632 9
14547.206 9
14547.779 4
14548.352 3
14548.925 5
14549.499 2
14550.072 5
14550.645 11
14551.219 8
14551.792 3
14552.365 3
14552.939 2
14553.512 2
14554.085 2
14554.659 3
14555.232 13
14555.805 6
14556.379 3
14556.952 5
14557.526 8
14558.099 6
14558.673 3
14559.246 6
14559.820 13
14560.393 12
14560.967 10
14561.540 5
14562.114 6
14562.687 5
14563.261 1
14563.834 2
14564.408 5
14564.981 5
14565.555 6
14566.129 5
14566.702 6
14567.276 1
14567.849 2
14568.423 3
14568.997 7
14569.570 6
14570.144 3
14570.718 1
14571.291 2
14571.865 1
14572.439 2
14573.013 6
14573.586 10
14574.160 7
14574.734 0
14575.308 10
14575.882 8
14576.455 8
14577.029 4
14577.603 3
14578.177 3
14578.751 4
14579.325 6
14579.898 7
14580.472 11
14581.046 11
14581.620 1
14582.194 0
14582.768 1
14583.342 4
14583.916 4
14584.490 4
14585.064 2
14585.638 5
14586.212 1
14586.786 5
14587.360 11
14587.934 5
14588.508 1
14589.082 0
14589.656 0
14590.230 9
14590.804 11
14591.378 6
14591.952 6
14592.527 9
14593.101 11
14593.675 16
14594.249 12
14594.823 6
14595.397 6
14595.972 7
14596.546 3
14597.120 4
14597.694 4
14598.268 1
14598.843 1
14599.417 3
14599.991 9
14600.565 3
14601.140 1
14601.714 3
14602.288 2
14602.863 1
14603.437 3
14604.011 6
14604.586 6
14605.160 6
14605.735 6
14606.309 8
14606.883 5
14607.458 2
14608.032 7
14608.607 5
14609.181 10
14609.756 8
14610.330 12
14610.904 14
14611.479 11
14612.053 3
14612.628 5
14613.203 2
14613.777 7
14614.352 4
14614.926 3
14615.501 2
14616.075 3
14616.650 8
14617.225 11
14617.799 9
14618.374 10
14618.948 6
14619.523 6
14620.098 6
14620.672 5
14621.247 6
14621.822 3
14622.397 4
14622.971 2
14623.546 10
14624.121 7
14624.696 8
14625.270 10
14625.845 6
14626.420 0
14626.995 1
14627.569 10
14628.144 7
14628.719 2
14629.294 2
14629.869 3
14630.444 2
14631.019 2
14631.593 8
14632.168 11
14632.743 4
14633.318 3
14633.893 3
14634.468 2
14635.043 3
14635.618 3
14636.193 1
14636.768 16
14637.343 25
14637.918 17
14638.493 29
14639.068 26
14639.643 15
14640.218 13
14640.793 6
14641.368 4
14641.943 4
14642.519 7
14643.094 9
14643.669 8
14644.244 9
14644.819 11
14645.394 7
14645.969 11
14646.545 6
14647.120 3
14647.695 2
14648.270 2
14648.845 0
14649.421 6
14649.996 5
14650.571 3
14651.147 3
14651.722 3
14652.297 2
14652.872 4
14653.448 5
14654.023 1
14654.598 3
14655.174 6
14655.749 3
14656.324 2
14656.900 5
14657.475 13
14658.051 11
14658.626 5
14659.202 5
14659.777 4
14660.352 2
14660.928 2
14661.503 3
14662.079 2
14662.654 5
14663.230 2
14663.805 2
14664.381 1
14664.957 0
14665.532 4
14666.108 3
14666.683 4
14667.259 9
14667.834 7
14668.410 1
14668.986 0
14669.561 3
14670.137 5
14670.713 10
14671.288 12
14671.864 6
14672.440 11
14673.015 4
14673.591 3
14674.167 4
14674.743 4
14675.318 0
14675.894 1
14676.470 0
14677.046 1
14677.621 3
14678.197 5
14678.773 3
14679.349 6
14679.925 6
14680.501 7
14681.076 6
14681.652 4
14682.228 8
14682.804 4
14683.380 2
14683.956 2
14684.532 1
14685.108 3
14685.684 4
14686.260 4
14686.836 5
14687.412 3
14687.988 4
14688.564 3
14689.140 3
14689.716 7
14690.292 4
14690.868 6
14691.444 5
14692.020 5
14692.596 4
14693.172 2
14693.748 3
14694.324 6
14694.901 11
14695.477 12
14696.053 13
14696.629 15
14697.205 11
14697.781 4
14698.358 4
14698.934 1
14699.510 7
14700.086 5
14700.662 7
14701.239 6
14701.815 4
14702.391 6
14702.968 2
14703.544 5
14704.120 5
14704.697 6
14705.273 5
14705.849 7
14706.426 5
14707.002 4
14707.578 4
14708.155 2
14708.731 0
14709.308 2
14709.884 1
14710.460 3
14711.037 2
14711.613 7
14712.190 2
14712.766 3
14713.343 6
14713.919 6
14714.496 4
14715.072 6
14715.649 6
14716.225 7
14716.802 13
14717.379 7
14717.955 13
14718.532 9
14719.108 6
14719.685 5
14720.262 1
14720.838 1
14721.415 11
14721.992 13
14722.568 11
14723.145 9
14723.722 6
14724.298 4
14724.875 4
14725.452 3
14726.029 3
14726.605 2
14727.182 2
14727.759 1
14728.336 5
14728.912 2
14729.489 1
14730.066 7
14730.643 9
14731.220 13
14731.797 7
14732.373 3
14732.950 1
14733.527 2
14734.104 1
14734.681 0
14735.258 2
14735.835 6
14736.412 2
14736.989 2
14737.566 1
14738.143 5
14738.720 3
14739.297 2
14739.874 5
14740.451 4
14741.028 3
14741.605 12
14742.182 10
14742.759 4
14743.336 2
14743.913 0
14744.490 3
14745.067 8
14745.645 4
14746.222 0
14746.799 0
14747.376 0
14747.953 2
14748.530 11
14749.108 8
14749.685 8
14750.262 5
14750.839 5
14751.416 1
14751.994 6
14752.571 6
14753.148 3
14753.726 2
14754.303 19
14754.880 14
14755.457 11
14756.035 7
14756.612 4
14757.189 2
14757.767 1
14758.344 8
14758.922 6
14759.499 8
14760.076 4
14760.654 2
14761.231 3
14761.809 2
14762.386 3
14762.964 3
14763.541 5
14764.119 7
14764.696 2
14765.274 3
14765.851 9
14766.429 3
14767.006 3
14767.584 2
14768.161 2
14768.739 1
14769.317 3
14769.894 8
14770.472 6
14771.049 9
14771.627 9
14772.205 10
14772.782 9
14773.360 3
14773.938 4
14774.515 1
14775.093 2
14775.671 2
14776.249 3
14776.826 1
14777.404 13
14777.982 16
14778.560 11
14779.137 9
14779.715 9
14780.293 7
14780.871 2
14781.449 0
14782.026 2
14782.604 7
14783.182 9
14783.760 6
14784.338 3
14784.916 4
14785.494 1
14786.072 4
14786.650 4
14787.227 6
14787.805 8
14788.383 6
14788.961 5
14789.539 2
14790.117 0
14790.695 2
14791.273 2
14791.851 5
14792.429 1
14793.007 0
14793.586 2
14794.164 9
14794.742 9
14795.320 13
14795.898 7
14796.476 5
14797.054 4
14797.632 3
14798.210 3
14798.789 3
14799.367 4
14799.945 6
14800.523 5
14801.101 5
14801.680 3
14802.258 2
14802.836 1
14803.414 1
14803.993 2
14804.571 2
14805.149 6
14805.728 2
14806.306 2
14806.884 4
14807.463 1
14808.041 4
14808.619 7
14809.198 5
14809.776 7
14810.354 7
14810.933 4
14811.511 5
14812.090 2
14812.668 3
14813.247 4
14813.825 7
14814.403 5
14814.982 5
14815.560 9
14816.139 3
14816.717 5
14817.296 5
14817.875 7
14818.453 7
14819.032 4
14819.610 2
14820.189 1
14820.767 3
14821.346 1
14821.925 2
14822.503 6
14823.082 9
14823.661 3
14824.239 0
14824.818 0
14825.397 2
14825.975 4
14826.554 8
14827.133 4
14827.711 7
14828.290 5
14828.869 3
14829.448 2
14830.026 1
14830.605 4
14831.184 6
14831.763 4
14832.342 4
14832.921 2
14833.499 5
14834.078 1
14834.657 2
14835.236 1
14835.815 1
14836.394 1
14836.973 8
14837.552 1
14838.131 1
14838.709 0
14839.288 1
14839.867 4
14840.446 5
14841.025 4
14841.604 1
14842.183 2
14842.762 2
14843.341 4
14843.920 5
14844.500 5
14845.079 5
14845.658 11
14846.237 7
14846.816 5
14847.395 5
14847.974 6
14848.553 4
14849.132 3
14849.712 0
14850.291 0
14850.870 1
14851.449 0
14852.028 2
14852.608 4
14853.187 5
14853.766 4
14854.345 6
14854.925 11
14855.504 8
14856.083 6
14856.662 6
14857.242 9
14857.821 8
14858.400 3
14858.980 5
14859.559 10
14860.138 6
14860.718 11
14861.297 7
14861.877 5
14862.456 6
14863.035 9
14863.615 5
14864.194 3
14864.774 1
14865.353 1
14865.933 1
14866.512 4
14867.092 3
14867.671 7
14868.251 3
14868.830 0
14869.410 0
14869.989 0
14870.569 3
14871.148 3
14871.728 8
14872.308 10
14872.887 6
14873.467 5
14874.047 4
14874.626 4
14875.206 2
14875.786 13
14876.365 8
14876.945 1
14877.525 3
14878.104 2
14878.684 5
14879.264 6
14879.844 4
14880.423 3
14881.003 2
14881.583 0
14882.163 1
14882.742 4
14883.322 3
14883.902 10
14884.482 10
14885.062 4
14885.642 4
14886.222 1
14886.801 2
14887.381 1
14887.961 2
14888.541 4
14889.121 2
14889.701 1
14890.281 4
14890.861 8
14891.441 20
14892.021 18
14892.601 13
14893.181 6
14893.761 3
14894.341 6
14894.921 3
14895.501 3
14896.081 6
14896.661 10
14897.241 8
14897.821 11
14898.401 15
14898.982 8
14899.562 15
14900.142 11
14900.722 10
14901.302 4
14901.882 6
14902.463 8
14903.043 17
14903.623 11
14904.203 6
14904.783 7
14905.364 5
14905.944 0
14906.524 0
14907.104 1
14907.685 2
14908.265 2
14908.845 1
14909.426 3
14910.006 6
14910.586 7
14911.167 10
14911.747 8
14912.327 6
14912.908 10
14913.488 9
14914.069 3
14914.649 7
14915.230 6
14915.810 3
14916.390 1
14916.971 0
14917.551 2
14918.132 1
14918.712 2
14919.293 0
14919.873 3
14920.454 11
14921.035 7
14921.615 5
14922.196 4
14922.776 14
14923.357 15
14923.937 7
14924.518 3
14925.099 5
14925.679 5
14926.260 7
14926.841 3
14927.421 1
14928.002 3
14928.583 2
14929.163 4
14929.744 4
14930.325 1
14930.906 5
14931.486 5
14932.067 6
14932.648 4
14933.229 3
14933.809 2
14934.390 1
14934.971 5
14935.552 5
14936.133 4
14936.714 3
14937.295 3
14937.875 3
14938.456 7
14939.037 4
14939.618 2
14940.199 15
14940.780 30
14941.361 28
14941.942 19
14942.523 15
14943.104 12
14943.685 8
14944.266 4
14944.847 3
14945.428 7
14946.009 3
14946.590 3
14947.171 0
14947.752 0
14948.333 2
14948.914 8
14949.495 4
14950.076 5
14950.658 11
14951.239 9
14951.820 5
14952.401 2
14952.982 1
14953.563 3
14954.145 7
14954.726 6
14955.307 2
14955.888 3
14956.469 6
14957.051 1
14957.632 1
14958.213 6
14958.795 7
14959.376 7
14959.957 5
14960.538 5
14961.120 4
14961.701 2
14962.282 6
14962.864 7
14963.445 9
14964.027 1
14964.608 1
14965.189 1
14965.771 2
14966.352 1
14966.934 1
14967.515 0
14968.097 1
14968.678 2
14969.260 7
14969.841 4
14970.423 0
14971.004 2
14971.586 0
14972.167 2
14972.749 3
14973.330 4
14973.912 6
14974.493 1
14975.075 3
14975.657 3
14976.238 3
14976.820 0
14977.402 1
14977.983 4
14978.565 1
14979.147 3
14979.728 6
14980.310 3
14980.892 1
14981.473 0
14982.055 4
14982.637 4
14983.219 2
14983.800 18
14984.382 9
14984.964 9
14985.546 10
14986.128 7
14986.709 10
14987.291 3
14987.873 0
14988.455 8
14989.037 9
14989.619 10
14990.201 5
14990.783 5
14991.364 2
14991.946 2
14992.528 4
14993.110 4
14993.692 3
14994.274 1
14994.856 0
14995.438 2
14996.020 0
14996.602 5
14997.184 4
14997.766 4
14998.348 2
14998.930 2
14999.512 6
15000.095 4
15000.677 5
15001.259 2
15001.841 3
15002.423 5
15003.005 4
15003.587 4
15004.170 0
15004.752 1
15005.334 4
15005.916 5
15006.498 6
15007.081 6
15007.663 11
15008.245 4
15008.827 1
15009.410 5
15009.992 8
15010.574 8
15011.156 9
15011.739 7
15012.321 6
15012.903 1
15013.486 1
15014.068 12
15014.650 10
15015.233 13
15015.815 4
15016.398 3
15016.980 6
15017.562 5
15018.145 2
15018.727 2
15019.310 3
15019.892 3
15020.475 5
15021.057 4
15021.640 3
15022.222 1
15022.805 1
15023.387 4
15023.970 1
15024.552 0
15025.135 2
15025.718 0
15026.300 4
15026.883 3
15027.465 2
15028.048 0
15028.631 9
15029.213 8
15029.796 5
15030.379 3
15030.961 1
15031.544 6
15032.127 6
15032.709 4
15033.292 3
15033.875 3
15034.458 1
15035.040 2
15035.623 3
15036.206 4
15036.789 6
15037.372 4
15037.954 5
15038.537 3
15039.120 6
15039.703 6
15040.286 5
15040.869 7
15041.452 5
15042.034 3
15042.617 2
15043.200 8
15043.783 6
15044.366 3
15044.949 1
15045.532 2
15046.115 8
15046.698 6
15047.281 2
15047.864 3
15048.447 6
15049.030 5
15049.613 8
15050.196 12
15050.779 11
15051.362 6
15051.945 4
15052.529 0
15053.112 0
15053.695 0
15054.278 3
15054.861 3
15055.444 2
15056.027 1
15056.611 3
15057.194 2
15057.777 2
15058.360 2
15058.943 2
15059.527 2
15060.110 1
15060.693 2
15061.276 5
15061.860 1
15062.443 1
15063.026 0
15063.610 3
15064.193 5
15064.776 9
15065.360 4
15065.943 3
15066.526 0
15067.110 1
15067.693 0
15068.277 1
15068.860 1
15069.443 4
15070.027 6
15070.610 6
15071.194 2
15071.777 6
15072.361 8
15072.944 10
15073.528 2
15074.111 6
15074.695 6
15075.278 7
15075.862 3
15076.446 2
15077.029 0
15077.613 3
15078.196 3
15078.780 5
15079.364 0
15079.947 1
15080.531 10
15081.114 18
15081.698 10
15082.282 9
15082.866 4
15083.449 3
15084.033 17
15084.617 24
15085.200 14
15085.784 10
15086.368 5
15086.952 3
15087.535 3
15088.119 0
15088.703 9
15089.287 11
15089.871 6
15090.455 6
15091.038 15
15091.622 18
15092.206 10
15092.790 6
15093.374 4
15093.958 2
15094.542 3
15095.126 1
15095.710 3
15096.293 6
15096.877 2
15097.461 1
15098.045 1
15098.629 2
15099.213 2
15099.797 3
15100.381 3
15100.966 5
15101.550 4
15102.134 5
15102.718 5
15103.302 5
15103.886 7
15104.470 8
15105.054 2
15105.638 5
15106.222 9
15106.807 12
15107.391 7
15107.975 5
15108.559 10
15109.143 5
15109.727 3
15110.312 5
15110.896 1
15111.480 3
15112.064 9
15112.649 3
15113.233 1
15113.817 6
15114.402 10
15114.986 5
15115.570 0
15116.155 0
15116.739 1
15117.323 2
15117.908 1
15118.492 0
15119.076 1
15119.661 3
15120.245 0
15120.830 4
15121.414 6
15121.998 1
15122.583 0
15123.167 0
15123.752 1
15124.336 2
15124.921 1
15125.505 1
15126.090 2
15126.674 4
15127.259 1
15127.844 1
15128.428 1
15129.013 2
15129.597 2
15130.182 1
15130.767 3
15131.351 2
15131.936 6
15132.520 4
15133.105 2
15133.690 1
15134.274 4
15134.859 3
15135.444 0
15136.029 0
15136.613 0
15137.198 1
15137.783 2
15138.368 1
15138.952 1
15139.537 8
15140.122 8
15140.707 8
15141.292 6
15141.876 2
15142.461 1
15143.046 0
15143.631 0
15144.216 5
15144.801 8
15145.386 4
15145.971 7
15146.555 1
15147.140 1
15147.725 3
15148.310 5
15148.895 4
15149.480 6
15150.065 4
15150.650 3
15151.235 13
15151.820 11
15152.405 11
15152.990 12
15153.575 7
15154.160 4
15154.746 2
15155.331 8
15155.916 8
15156.501 3
15157.086 3
15157.671 3
15158.256 1
15158.841 0
15159.427 5
15160.012 18
15160.597 13
15161.182 10
15161.767 13
15162.353 3
15162.938 1
15163.523 3
15164.108 3
15164.694 1
15165.279 3
15165.864 2
15166.449 4
15167.035 3
15167.620 1
15168.205 1
15168.791 3
15169.376 6
15169.962 6
15170.547 7
15171.132 12
15171.718 3
15172.303 4
15172.889 3
15173.474 1
15174.059 4
15174.645 3
15175.230 7
15175.816 6
15176.401 2
15176.987 0
15177.572 4
15178.158 3
15178.743 4
15179.329 5
15179.915 2
15180.500 10
15181.086 7
15181.671 5
15182.257 2
15182.843 3
15183.428 5
15184.014 1
15184.600 1
15185.185 5
15185.771 1
15186.357 4
15186.942 2
15187.528 8
15188.114 7
15188.699 2
15189.285 1
15189.871 0
15190.457 0
15191.042 2
15191.628 6
15192.214 5
15192.800 1
15193.386 3
15193.972 3
15194.557 2
15195.143 0
15195.729 4
15196.315 5
15196.901 4
15197.487 1
15198.073 6
15198.659 4
15199.245 5
15199.831 1
15200.416 2
15201.002 3
15201.588 1
15202.174 0
15202.760 0
15203.346 1
15203.932 5
15204.519 2
15205.105 8
15205.691 7
15206.277 6
15206.863 1
15207.449 1
15208.035 0
15208.621 4
15209.207 7
15209.793 5
15210.380 4
15210.966 3
15211.552 0
15212.138 4
15212.724 3
15213.310 6
15213.897 3
15214.483 2
15215.069 10
15215.655 8
15216.242 6
15216.828 7
15217.414 9
15218.001 4
15218.587 8
15219.173 6
15219.760 0
15220.346 3
15220.932 4
15221.519 10
15222.105 5
15222.691 6
15223.278 6
15223.864 4
15224.451 3
15225.037 2
15225.623 4
15226.210 3
15226.796 3
15227.383 1
15227.969 2
15228.556 1
15229.142 4
15229.729 1
15230.315 4
15230.902 6
15231.489 4
15232.075 10
15232.662 7
15233.248 4
15233.835 2
15234.422 3
15235.008 2
15235.595 1
15236.181 1
15236.768 1
15237.355 2
15237.941 5
15238.528 4
15239.115 4
15239.702 2
15240.288 3
15240.875 3
15241.462 1
15242.049 2
15242.635 4
15243.222 3
15243.809 2
15244.396 11
15244.983 12
15245.569 10
15246.156 4
15246.743 0
15247.330 1
15247.917 8
15248.504 9
15249.091 7
15249.677 5
15250.264 3
15250.851 23
15251.438 22
15252.025 16
15252.612 13
15253.199 7
15253.786 10
15254.373 6
15254.960 2
15255.547 1
15256.134 2
15256.721 9
15257.308 14
15257.895 11
15258.482 6
15259.070 6
15259.657 5
15260.244 4
15260.831 8
15261.418 2
15262.005 3
15262.592 5
15263.180 6
15263.767 1
15264.354 0
15264.941 5
15265.528 6
15266.116 5
15266.703 1
15267.290 0
15267.877 1
15268.465 2
15269.052 2
15269.639 3
15270.226 3
15270.814 11
15271.401 14
15271.988 15
15272.576 12
15273.163 5
15273.750 6
15274.338 7
15274.925 5
15275.513 1
15276.100 4
15276.687 6
15277.275 5
15277.862 2
15278.450 2
15279.037 3
15279.625 4
15280.212 1
15280.800 1
15281.387 0
15281.975 2
15282.562 1
15283.150 0
15283.738 6
15284.325 5
15284.913 2
15285.500 16
15286.088 11
15286.676 9
15287.263 8
15287.851 7
15288.438 3
15289.026 9
15289.614 5
15290.201 2
15290.789 6
15291.377 3
15291.965 1
15292.552 1
15293.140 1
15293.728 3
15294.316 2
15294.903 3
15295.491 2
15296.079 0
15296.667 0
15297.255 0
15297.842 2
15298.430 2
15299.018 1
15299.606 1
15300.194 4
15300.782 7
15301.370 9
15301.958 3
15302.546 2
15303.133 1
15303.721 3
15304.309 0
15304.897 1
15305.485 1
15306.073 0
15306.661 0
15307.249 0
15307.837 1
15308.425 2
15309.013 3
15309.602 3
15310.190 5
15310.778 7
15311.366 11
15311.954 5
15312.542 7
15313.130 1
15313.718 3
15314.306 2
15314.895 5
15315.483 1
15316.071 1
15316.659 3
15317.247 2
15317.836 1
15318.424 2
15319.012 0
15319.600 2
15320.189 5
15320.777 5
15321.365 1
15321.953 2
15322.542 0
15323.130 5
15323.718 5
15324.307 6
15324.895 8
15325.483 6
15326.072 2
15326.660 2
15327.249 9
15327.837 5
15328.425 2
15329.014 8
15329.602 4
15330.191 4
15330.779 1
15331.368 0
15331.956 1
15332.545 0
15333.133 3
15333.722 4
15334.310 6
15334.899 5
15335.487 5
15336.076 5
15336.665 4
15337.253 0
15337.842 1
15338.430 13
15339.019 7
15339.608 10
15340.196 7
15340.785 3
15341.374 4
15341.962 3
15342.551 6
15343.140 4
15343.728 6
15344.317 4
15344.906 10
15345.495 7
15346.083 2
15346.672 1
15347.261 3
15347.850 6
15348.439 9
15349.027 4
15349.616 1
15350.205 5
15350.794 7
15351.383 10
15351.972 2
15352.560 3
15353.149 3
15353.738 6
15354.327 5
15354.916 1
15355.505 2
15356.094 3
15356.683 2
15357.272 4
15357.861 3
15358.450 1
15359.039 5
15359.628 4
15360.217 2
15360.806 1
15361.395 1
15361.984 0
15362.573 1
15363.162 1
15363.751 3
15364.341 5
15364.930 6
15365.519 9
15366.108 2
15366.697 2
15367.286 1
15367.875 4
15368.465 13
15369.054 12
15369.643 6
15370.232 5
15370.822 3
15371.411 1
15372.000 0
15372.589 3
15373.179 6
15373.768 3
15374.357 2
15374.946 1
15375.536 3
15376.125 2
15376.715 7
15377.304 8
15377.893 4
15378.483 1
15379.072 2
15379.661 4
15380.251 4
15380.840 2
15381.430 8
15382.019 5
15382.609 5
15383.198 6
15383.788 5
15384.377 1
15384.967 0
15385.556 4
15386.146 8
15386.735 6
15387.325 14
15387.914 15
15388.504 5
15389.093 3
15389.683 4
15390.273 5
15390.862 3
15391.452 24
15392.042 29
15392.631 26
15393.221 25
15393.811 19
15394.400 13
15394.990 8
15395.580 5
15396.169 1
15396.759 2
15397.349 10
15397.939 7
15398.528 5
15399.118 1
15399.708 1
15400.298 7
15400.888 1
15401.477 3
15402.067 2
15402.657 4
15403.247 2
15403.837 1
15404.427 1
15405.017 4
15405.606 3
15406.196 8
15406.786 8
15407.376 6
15407.966 2
15408.556 7
15409.146 8
15409.736 7
15410.326 5
15410.916 0
15411.506 2
15412.096 7
15412.686 5
15413.276 3
15413.866 6
15414.456 1
15415.046 1
15415.636 1
15416.227 3
15416.817 3
15417.407 1
15417.997 1
15418.587 1
15419.177 6
15419.767 4
15420.358 3
15420.948 3
15421.538 2
15422.128 2
15422.718 1
15423.309 2
15423.899 0
15424.489 1
15425.080 4
15425.670 6
15426.260 1
15426.850 5
15427.441 5
15428.031 4
15428.621 2
15429.212 1
15429.802 2
15430.392 2
15430.983 6
15431.573 8
15432.164 6
15432.754 6
15433.345 7
15433.935 3
15434.525 3
15435.116 1
15435.706 3
15436.297 2
15436.887 1
15437.478 4
15438.068 1
15438.659 0
15439.249 3
15439.840 4
15440.431 4
15441.021 5
15441.612 5
15442.202 1
15442.793 2
15443.384 6
15443.974 11
15444.565 11
15445.156 11
15445.746 12
15446.337 6
15446.928 4
15447.518 4
15448.109 5
15448.700 3
15449.291 4
15449.881 3
15450.472 3
15451.063 3
15451.654 4
15452.244 6
15452.835 7
15453.426 5
15454.017 3
15454.608 4
15455.199 1
15455.789 3
15456.380 1
15456.971 1
15457.562 3
15458.153 4
15458.744 5
15459.335 1
15459.926 2
15460.517 10
15461.108 11
15461.699 5
15462.290 2
15462.881 2
15463.472 6
15464.063 5
15464.654 1
15465.245 2
15465.836 3
15466.427 0
15467.018 2
15467.609 3
15468.200 3
15468.791 3
15469.382 1
15469.973 0
15470.565 5
15471.156 4
15471.747 3
15472.338 1
15472.929 8
15473.520 10
15474.112 7
15474.703 4
15475.294 11
15475.885 6
15476.477 9
15477.068 6
15477.659 1
15478.250 7
15478.842 5
15479.433 4
15480.024 7
15480.616 9
15481.207 6
15481.798 4
15482.390 4
15482.981 4
15483.573 8
15484.164 6
15484.755 2
15485.347 1
15485.938 2
15486.530 6
15487.121 3
15487.713 0
15488.304 0
15488.896 0
15489.487 6
15490.079 4
15490.670 1
15491.262 2
15491.853 7
15492.445 4
15493.036 1
15493.628 0
15494.220 2
15494.811 4
15495.403 3
15495.994 3
15496.586 1
15497.178 3
15497.769 2
15498.361 3
15498.953 4
15499.544 6
15500.136 9
15500.728 14
15501.320 8
15501.911 7
15502.503 7
15503.095 6
15503.687 3
15504.278 1
15504.870 3
15505.462 2
15506.054 8
15506.646 13
15507.238 6
15507.829 2
15508.421 3
15509.013 3
15509.605 4
15510.197 7
15510.789 4
15511.381 7
15511.973 4
15512.565 8
15513.157 3
15513.749 2
15514.341 8
15514.933 4
15515.525 5
15516.117 5
15516.709 6
15517.301 3
15517.893 3
15518.485 8
15519.077 7
15519.669 8
15520.261 19
15520.853 18
15521.445 15
15522.037 14
15522.630 14
15523.222 4
15523.814 1
15524.406 9
15524.998 12
15525.590 5
15526.183 6
15526.775 6
15527.367 5
15527.959 2
15528.552 1
15529.144 2
15529.736 3
15530.328 5
15530.921 7
15531.513 4
15532.105 1
15532.698 2
15533.290 1
15533.882 2
15534.475 6
15535.067 3
15535.659 1
15536.252 0
15536.844 0
15537.437 1
15538.029 2
15538.622 7
15539.214 3
15539.806 6
15540.399 3
15540.991 3
15541.584 3
15542.176 5
15542.769 13
15543.361 12
15543.954 15
15544.547 7
15545.139 6
15545.732 7
15546.324 6
15546.917 4
15547.510 1
15548.102 3
15548.695 1
15549.287 3
15549.880 0
15550.473 6
15551.065 5
15551.658 2
15552.251 3
15552.844 3
15553.436 1
15554.029 5
15554.622 7
15555.215 2
15555.807 4
15556.400 11
15556.993 4
15557.586 2
15558.178 1
15558.771 3
15559.364 3
15559.957 1
15560.550 3
15561.143 3
15561.736 4
15562.328 2
15562.921 2
15563.514 9
15564.107 6
15564.700 4
15565.293 8
15565.886 8
15566.479 6
15567.072 14
15567.665 7
15568.258 7
15568.851 6
15569.444 6
15570.037 7
15570.630 10
15571.223 8
15571.816 4
15572.409 2
15573.003 1
15573.596 4
15574.189 3
15574.782 2
15575.375 3
15575.968 4
15576.561 9
15577.155 15
15577.748 4
15578.341 1
15578.934 0
15579.527 1
15580.121 1
15580.714 1
15581.307 5
15581.900 2
15582.494 5
15583.087 4
15583.680 8
15584.274 11
15584.867 6
15585.460 6
15586.054 4
15586.647 3
15587.240 5
15587.834 1
15588.427 7
15589.020 10
15589.614 12
15590.207 7
15590.801 1
15591.394 1
15591.988 1
15592.581 0
15593.175 0
15593.768 0
15594.362 3
15594.955 9
15595.549 9
15596.142 10
15596.736 6
15597.329 6
15597.923 8
15598.516 5
15599.110 4
15599.704 4
15600.297 1
15600.891 1
15601.485 2
15602.078 1
15602.672 1
15603.266 2
15603.859 3
15604.453 11
15605.047 12
15605.640 9
15606.234 7
15606.828 6
15607.422 10
15608.015 5
15608.609 10
15609.203 10
15609.797 2
15610.390 1
15610.984 3
15611.578 0
15612.172 4
15612.766 6
15613.360 6
15613.954 4
15614.547 2
15615.141 5
15615.735 2
15616.329 1
15616.923 4
15617.517 1
15618.111 2
15618.705 1
15619.299 5
15619.893 3
15620.487 13
15621.081 13
15621.675 9
15622.269 5
15622.863 5
15623.457 5
15624.051 1
15624.645 0
15625.239 1
15625.834 0
15626.428 3
15627.022 11
15627.616 7
15628.210 3
15628.804 1
15629.398 0
15629.993 0
15630.587 2
15631.181 8
15631.775 2
15632.369 1
15632.964 5
15633.558 2
15634.152 2
15634.746 1
15635.341 3
15635.935 3
15636.529 1
15637.124 6
15637.718 3
15638.312 4
15638.907 3
15639.501 1
15640.095 1
15640.690 5
15641.284 1
15641.879 4
15642.473 3
15643.067 4
15643.662 3
15644.256 1
15644.851 0
15645.445 2
15646.040 0
15646.634 2
15647.229 3
15647.823 3
15648.418 1
15649.012 1
15649.607 3
15650.201 12
15650.796 3
15651.391 4
15651.985 5
15652.580 12
15653.174 11
15653.769 7
15654.364 3
15654.958 2
15655.553 7
15656.148 5
15656.742 2
15657.337 2
15657.932 1
15658.527 5
15659.121 7
15659.716 4
15660.311 3
15660.906 5
15661.500 6
15662.095 6
15662.690 4
15663.285 2
15663.880 4
15664.474 3
15665.069 3
15665.664 3
15666.259 2
15666.854 0
15667.449 0
15668.044 3
15668.639 6
15669.234 1
15669.829 3
15670.423 9
15671.018 11
15671.613 10
15672.208 4
15672.803 3
15673.398 0
15673.993 3
15674.588 3
15675.183 8
15675.779 3
15676.374 2
15676.969 2
15677.564 5
15678.159 4
15678.754 4
15679.349 2
15679.944 10
15680.539 6
15681.134 5
15681.730 1
15682.325 3
15682.920 1
15683.515 6
15684.110 4
15684.706 1
15685.301 1
15685.896 3
15686.491 0
15687.087 0
15687.682 1
15688.277 2
15688.873 6
15689.468 2
15690.063 1
15690.658 4
15691.254 7
15691.849 3
15692.445 5
15693.040 2
15693.635 2
15694.231 4
15694.826 8
15695.422 6
15696.017 2
15696.612 4
15697.208 7
15697.803 3
15698.399 3
15698.994 1
15699.590 1
15700.185 4
15700.781 5
15701.376 4
15701.972 4
15702.568 3
15703.163 4
15703.759 5
15704.354 2
15704.950 3
15705.546 14
15706.141 15
15706.737 8
15707.332 4
15707.928 6
15708.524 18
15709.119 10
15709.715 1
15710.311 3
15710.907 1
15711.502 8
15712.098 8
15712.694 5
15713.290 2
15713.885 11
15714.481 8
15715.077 9
15715.673 5
15716.269 2
15716.864 1
15717.460 0
15718.056 1
15718.652 1
15719.248 3
15719.844 5
15720.440 2
15721.036 2
15721.631 5
15722.227 3
15722.823 1
15723.419 7
15724.015 7
15724.611 4
15725.207 0
15725.803 2
15726.399 7
15726.995 1
15727.591 0
15728.187 1
15728.783 0
15729.379 5
15729.976 1
15730.572 2
15731.168 0
15731.764 2
15732.360 1
15732.956 3
15733.552 7
15734.148 3
15734.745 4
15735.341 0
15735.937 3
15736.533 5
15737.129 3
15737.726 0
15738.322 7
15738.918 5
15739.514 5
15740.111 3
15740.707 3
15741.303 4
15741.900 7
15742.496 3
15743.092 1
15743.688 1
15744.285 2
15744.881 5
15745.478 5
15746.074 2
15746.670 0
15747.267 1
15747.863 1
15748.460 3
15749.056 4
15749.653 2
15750.249 5
15750.845 2
15751.442 2
15752.038 1
15752.635 3
15753.231 5
15753.828 10
15754.425 6
15755.021 1
15755.618 0
15756.214 0
15756.811 8
15757.407 5
15758.004 4
15758.601 6
15759.197 5
15759.794 0
15760.391 2
15760.987 3
15761.584 10
15762.181 2
15762.777 3
15763.374 0
15763.971 1
15764.568 1
15765.164 1
15765.761 2
15766.358 2
15766.955 0
15767.551 0
15768.148 1
15768.745 2
15769.342 1
15769.939 5
15770.535 5
15771.132 0
15771.729 1
15772.326 9
15772.923 6
15773.520 4
15774.117 2
15774.714 2
15775.311 3
15775.908 0
15776.505 2
15777.102 0
15777.699 1
15778.296 4
15778.893 3
15779.490 12
15780.087 7
15780.684 4
15781.281 3
15781.878 4
15782.475 1
15783.072 1
15783.669 5
15784.266 12
15784.863 19
15785.460 13
15786.057 16
15786.655 12
15787.252 8
15787.849 6
15788.446 4
15789.043 5
15789.641 6
15790.238 7
15790.835 4
15791.432 1
15792.030 2
15792.627 4
15793.224 1
15793.821 1
15794.419 0
15795.016 0
15795.613 0
15796.211 2
15796.808 1
15797.405 0
15798.003 3
15798.600 2
15799.197 5
15799.795 7
15800.392 9
15800.990 5
15801.587 4
15802.185 1
15802.782 0
15803.380 3
15803.977 1
15804.574 0
15805.172 2
15805.769 8
15806.367 1
15806.965 1
15807.562 0
15808.160 5
15808.757 5
15809.355 2
15809.952 5
15810.550 6
15811.148 1
15811.745 1
15812.343 2
15812.941 2
15813.538 7
15814.136 5
15814.734 3
15815.331 5
15815.929 8
15816.527 4
15817.124 4
15817.722 5
15818.320 4
15818.918 8
15819.515 8
15820.113 3
15820.711 5
15821.309 8
15821.907 6
15822.504 5
15823.102 11
15823.700 7
15824.298 7
15824.896 7
15825.494 6
15826.092 4
15826.690 7
15827.288 3
15827.885 5
15828.483 6
15829.081 4
15829.679 3
15830.277 2
15830.875 6
15831.473 2
15832.071 0
15832.669 3
15833.267 3
15833.865 1
15834.463 2
15835.062 1
15835.660 1
15836.258 1
15836.856 1
15837.454 1
15838.052 7
15838.650 10
15839.248 7
15839.846 3
15840.445 2
15841.043 3
15841.641 2
15842.239 4
15842.837 9
15843.436 6
15844.034 6
15844.632 5
15845.230 5
15845.829 7
15846.427 5
15847.025 2
15847.624 1
15848.222 1
15848.820 1
15849.419 0
15850.017 2
15850.615 7
15851.214 2
15851.812 0
15852.410 4
15853.009 8
15853.607 12
15854.206 5
15854.804 9
15855.403 7
15856.001 2
15856.599 1
15857.198 1
15857.796 0
15858.395 3
15858.993 4
15859.592 4
15860.191 1
15860.789 2
15861.388 10
15861.986 7
15862.585 4
15863.183 8
15863.782 7
15864.381 3
15864.979 3
15865.578 1
15866.177 0
15866.775 1
15867.374 0
15867.973 5
15868.571 5
15869.170 4
15869.769 4
15870.368 5
15870.966 9
15871.565 7
15872.164 5
15872.763 2
15873.361 1
15873.960 4
15874.559 3
15875.158 0
15875.757 6
15876.355 4
15876.954 1
15877.553 4
15878.152 2
15878.751 1
15879.350 4
15879.949 5
15880.548 1
15881.147 0
15881.746 0
15882.345 2
15882.944 3
15883.543 3
15884.142 0
15884.741 0
15885.340 1
15885.939 2
15886.538 4
15887.137 7
15887.736 11
15888.335 6
15888.934 8
15889.533 5
15890.132 3
15890.731 6
15891.330 13
15891.929 8
15892.529 4
15893.128 2
15893.727 8
15894.326 8
15894.925 4
15895.525 6
15896.124 3
15896.723 3
15897.322 1
15897.921 7
15898.521 2
15899.120 0
15899.719 0
15900.319 2
15900.918 4
15901.517 3
15902.117 0
15902.716 6
15903.315 7
15903.915 5
15904.514 5
15905.113 3
15905.713 6
15906.312 3
15906.912 5
15907.511 6
15908.111 5
15908.710 2
15909.309 2
15909.909 5
15910.508 4
15911.108 2
15911.707 5
15912.307 3
15912.907 0
15913.506 1
15914.106 7
15914.705 3
15915.305 2
15915.904 5
15916.504 7
15917.104 8
15917.703 3
15918.303 7
15918.902 6
15919.502 4
15920.102 2
15920.701 0
15921.301 2
15921.901 5
15922.501 2
15923.100 1
15923.700 1
15924.300 7
15924.900 6
15925.499 1
15926.099 1
15926.699 4
15927.299 6
15927.899 3
15928.498 1
15929.098 0
15929.698 2
15930.298 7
15930.898 5
15931.498 2
15932.098 1
15932.698 4
15933.297 10
15933.897 7
15934.497 6
15935.097 6
15935.697 3
15936.297 2
15936.897 1
15937.497 3
15938.097 3
15938.697 4
15939.297 3
15939.897 4
15940.497 5
15941.097 3
15941.698 4
15942.298 6
15942.898 3
15943.498 2
15944.098 3
15944.698 2
15945.298 6
15945.898 9
15946.499 5
15947.099 3
15947.699 7
15948.299 5
15948.899 3
15949.500 2
15950.100 5
15950.700 4
15951.300 3
15951.901 4
15952.501 5
15953.101 2
15953.701 2
15954.302 2
15954.902 10
15955.502 9
15956.103 2
15956.703 1
15957.304 4
15957.904 7
15958.504 2
15959.105 3
15959.705 2
15960.306 1
15960.906 0
15961.506 3
15962.107 1
15962.707 0
15963.308 1
15963.908 5
15964.509 1
15965.109 1
15965.710 0
15966.310 4
15966.911 8
15967.512 6
15968.112 4
15968.713 1
15969.313 4
15969.914 3
15970.515 9
15971.115 5
15971.716 4
15972.316 2
15972.917 5
15973.518 7
15974.118 6
15974.719 7
15975.320 6
15975.921 2
15976.521 2
15977.122 1
15977.723 1
15978.324 6
15978.924 9
15979.525 10
15980.126 9
15980.727 3
15981.328 7
15981.928 7
15982.529 4
15983.130 6
15983.731 6
15984.332 3
15984.933 4
15985.534 5
15986.135 9
15986.736 4
15987.336 9
15987.937 5
15988.538 5
15989.139 2
15989.740 1
15990.341 2
15990.942 2
15991.543 4
15992.144 4
15992.745 10
15993.346 5
15993.948 2
15994.549 5
15995.150 4
15995.751 5
15996.352 4
15996.953 3
15997.554 3
15998.155 3
15998.756 3
15999.358 8
15999.959 6
16000.560 6
16001.161 4
16001.762 6
16002.364 4
16002.965 7
16003.566 6
16004.167 3
16004.769 6
16005.370 1
16005.971 4
16006.572 2
16007.174 5
16007.775 5
16008.376 10
16008.978 5
16009.579 13
16010.180 10
16010.782 4
16011.383 5
16011.985 1
16012.586 1
16013.187 9
16013.789 9
16014.390 6
16014.992 15
16015.593 11
16016.195 10
16016.796 12
16017.398 6
16017.999 8
16018.601 6
16019.202 0
16019.804 6
16020.405 4
16021.007 3
16021.609 4
16022.210 6
16022.812 3
16023.413 1
16024.015 8
16024.617 10
16025.218 5
16025.820 6
16026.422 4
16027.023 2
16027.625 4
16028.227 4
16028.828 1
16029.430 2
16030.032 3
16030.634 1
16031.235 2
16031.837 12
16032.439 12
16033.041 5
16033.643 3
16034.244 4
16034.846 6
16035.448 2
16036.050 2
16036.652 5
16037.254 3
16037.855 5
16038.457 0
16039.059 1
16039.661 2
16040.263 0
16040.865 4
16041.467 6
16042.069 8
16042.671 5
16043.273 2
16043.875 2
16044.477 2
16045.079 0
16045.681 1
16046.283 10
16046.885 12
16047.487 7
16048.089 3
16048.691 11
16049.293 16
16049.896 13
16050.498 12
16051.100 6
16051.702 10
16052.304 11
16052.906 4
16053.508 16
16054.111 15
16054.713 8
16055.315 9
16055.917 7
16056.520 6
16057.122 2
16057.724 2
16058.326 0
16058.929 0
16059.531 0
16060.133 2
16060.735 5
16061.338 5
16061.940 3
16062.542 3
16063.145 1
16063.747 1
16064.350 1
16064.952 4
16065.554 4
16066.157 8
16066.759 7
16067.362 5
16067.964 5
16068.567 5
16069.169 2
16069.772 4
16070.374 3
16070.977 8
16071.579 2
16072.182 2
16072.784 0
16073.387 2
16073.989 2
16074.592 3
16075.194 1
16075.797 0
16076.400 6
16077.002 5
16077.605 4
16078.208 7
16078.810 10
16079.413 5
16080.016 3
16080.618 4
16081.221 2
16081.824 2
16082.426 4
16083.029 2
16083.632 3
16084.235 4
16084.837 4
16085.440 4
16086.043 5
16086.646 9
16087.248 5
16087.851 3
16088.454 8
16089.057 4
16089.660 2
16090.263 12
16090.866 8
16091.468 3
16092.071 6
16092.674 11
16093.277 5
16093.880 3
16094.483 3
16095.086 5
16095.689 4
16096.292 3
16096.895 1
16097.498 2
16098.101 3
16098.704 0
16099.307 5
16099.910 3
16100.513 4
16101.116 14
16101.719 13
16102.322 21
16102.926 20
16103.529 9
16104.132 6
16104.735 7
16105.338 2
16105.941 6
16106.544 3
16107.148 1
16107.751 8
16108.354 8
16108.957 3
16109.560 1
16110.164 4
16110.767 5
16111.370 8
16111.973 5
16112.577 4
16113.180 1
16113.783 3
16114.387 1
16114.990 3
16115.593 6
16116.197 3
16116.800 10
16117.403 7
16118.007 6
16118.610 6
16119.214 0
16119.817 0
16120.421 0
16121.024 1
16121.627 2
16122.231 6
16122.834 10
16123.438 4
16124.041 10
16124.645 14
16125.248 9
16125.852 5
16126.455 1
16127.059 2
16127.663 4
16128.266 12
16128.870 9
16129.473 2
16130.077 7
16130.681 5
16131.284 5
16131.888 7
16132.492 4
16133.095 2
16133.699 8
16134.303 2
16134.906 1
16135.510 3
16136.114 4
16136.717 0
16137.321 4
16137.925 3
16138.529 1
16139.133 3
16139.736 5
16140.340 3
16140.944 4
16141.548 6
16142.152 10
16142.755 10
16143.359 5
16143.963 3
16144.567 9
16145.171 7
16145.775 9
16146.379 7
16146.983 2
16147.587 2
16148.191 2
16148.795 0
16149.399 0
16150.003 0
16150.607 5
16151.211 6
16151.815 4
16152.419 1
16153.023 2
16153.627 4
16154.231 2
16154.835 10
16155.439 2
16156.043 4
16156.647 3
16157.251 3
16157.855 5
16158.460 5
16159.064 9
16159.668 5
16160.272 2
16160.876 4
16161.480 2
16162.085 12
16162.689 14
16163.293 6
16163.897 9
16164.502 7
16165.106 4
16165.710 6
16166.314 6
16166.919 6
16167.523 4
16168.127 1
16168.732 1
16169.336 5
16169.940 14
16170.545 16
16171.149 7
16171.754 2
16172.358 0
16172.962 1
16173.567 0
16174.171 1
16174.776 0
16175.380 2
16175.985 3
16176.589 0
16177.194 3
16177.798 0
16178.403 1
16179.007 5
16179.612 3
16180.216 6
16180.821 8
16181.425 4
16182.030 2
16182.635 10
16183.239 8
16183.844 8
16184.448 4
16185.053 2
16185.658 5
16186.262 4
16186.867 5
16187.472 5
16188.076 0
16188.681 6
16189.286 8
16189.891 13
16190.495 8
16191.100 4
16191.705 2
16192.310 2
16192.914 3
16193.519 2
16194.124 0
16194.729 2
16195.334 3
16195.939 3
16196.543 7
16197.148 4
16197.753 3
16198.358 7
16198.963 7
16199.568 6
16200.173 6
16200.778 4
16201.383 5
16201.988 1
16202.593 2
16203.198 0
16203.803 0
16204.408 6
16205.013 5
16205.618 6
16206.223 6
16206.828 2
16207.433 2
16208.038 5
16208.643 1
16209.248 1
16209.853 3
16210.458 11
16211.063 8
16211.668 5
16212.274 2
16212.879 2
16213.484 5
16214.089 8
16214.694 2
16215.299 3
16215.905 4
16216.510 1
16217.115 2
16217.720 2
16218.326 0
16218.931 0
16219.536 0
16220.142 5
16220.747 0
16221.352 0
16221.958 0
16222.563 2
16223.168 1
16223.774 12
16224.379 9
16224.984 3
16225.590 6
16226.195 5
16226.801 4
16227.406 5
16228.011 9
16228.617 9
16229.222 7
16229.828 10
16230.433 6
16231.039 13
16231.644 7
16232.250 1
16232.855 5
16233.461 4
16234.066 3
16234.672 2
16235.278 5
16235.883 7
16236.489 7
16237.094 6
16237.700 1
16238.306 0
16238.911 0
16239.517 9
16240.123 6
16240.728 14
16241.334 8
16241.940 11
16242.545 7
16243.151 2
16243.757 0
16244.363 5
16244.968 2
16245.574 2
16246.180 1
16246.786 3
16247.392 2
16247.997 3
16248.603 2
16249.209 0
16249.815 0
16250.421 0
16251.027 4
16251.633 4
16252.238 7
16252.844 6
16253.450 2
16254.056 2
16254.662 6
16255.268 6
16255.874 4
16256.480 0
16257.086 0
16257.692 0
16258.298 1
16258.904 2
16259.510 10
16260.116 5
16260.722 4
16261.328 6
16261.934 1
16262.540 6
16263.146 3
16263.753 6
16264.359 7
16264.965 6
16265.571 3
16266.177 0
16266.783 4
16267.389 3
16267.996 4
16268.602 7
16269.208 8
16269.814 7
16270.420 9
16271.027 8
16271.633 1
16272.239 6
16272.846 2
16273.452 2
16274.058 0
16274.664 2
16275.271 5
16275.877 8
16276.483 5
16277.090 2
16277.696 0
16278.303 1
16278.909 2
16279.515 5
16280.122 12
16280.728 9
16281.335 7
16281.941 2
16282.548 4
16283.154 1
16283.760 0
16284.367 8
16284.973 7
16285.580 7
16286.187 1
16286.793 1
16287.400 3
16288.006 10
16288.613 6
16289.219 4
16289.826 4
16290.433 6
16291.039 4
16291.646 13
16292.252 16
16292.859 9
16293.466 3
16294.072 2
16294.679 2
16295.286 1
16295.892 3
16296.499 3
16297.106 2
16297.713 5
16298.319 4
16298.926 0
16299.533 5
16300.140 16
16300.747 11
16301.353 7
16301.960 3
16302.567 5
16303.174 3
16303.781 5
16304.388 4
16304.994 5
16305.601 6
16306.208 7
16306.815 5
16307.422 8
16308.029 9
16308.636 5
16309.243 3
16309.850 3
16310.457 6
16311.064 3
16311.671 2
16312.278 5
16312.885 2
16313.492 2
16314.099 2
16314.706 1
16315.313 0
16315.920 1
16316.527 3
16317.134 6
16317.742 2
16318.349 2
16318.956 1
16319.563 4
16320.170 3
16320.777 6
16321.384 4
16321.992 2
16322.599 4
16323.206 2
16323.813 3
16324.421 2
16325.028 1
16325.635 4
16326.242 10
16326.850 3
16327.457 5
16328.064 3
16328.671 5
16329.279 4
16329.886 2
16330.494 5
16331.101 7
16331.708 7
16332.316 12
16332.923 5
16333.530 6
16334.138 3
16334.745 5
16335.353 9
16335.960 1
16336.568 3
16337.175 2
16337.783 0
16338.390 6
16338.998 5
16339.605 2
16340.213 1
16340.820 3
16341.428 6
16342.035 7
16342.643 1
16343.251 1
16343.858 8
16344.466 3
16345.073 3
16345.681 3
16346.289 5
16346.896 2
16347.504 2
16348.112 8
16348.719 5
16349.327 1
16349.935 2
16350.542 0
16351.150 8
16351.758 8
16352.366 10
16352.973 6
16353.581 2
16354.189 3
16354.797 0
16355.405 3
16356.012 1
16356.620 2
16357.228 0
16357.836 2
16358.444 1
16359.052 1
16359.660 2
16360.268 0
16360.875 3
16361.483 3
16362.091 1
16362.699 4
16363.307 4
16363.915 2
16364.523 0
16365.131 1
16365.739 1
16366.347 1
16366.955 2
16367.563 11
16368.171 3
16368.779 2
16369.388 8
16369.996 5
16370.604 6
16371.212 5
16371.820 4
16372.428 2
16373.036 5
16373.644 8
16374.253 8
16374.861 22
16375.469 14
16376.077 8
16376.685 5
16377.294 4
16377.902 3
16378.510 0
16379.118 0
16379.727 5
16380.335 14
16380.943 9
16381.551 1
16382.160 5
16382.768 3
16383.376 1
16383.985 0
16384.593 6
16385.201 4
16385.810 1
16386.418 5
16387.027 6
16387.635 8
16388.243 4
16388.852 4
16389.460 1
16390.069 1
16390.677 4
16391.286 5
16391.894 2
16392.503 4
16393.111 2
16393.720 0
16394.328 3
16394.937 6
16395.545 7
16396.154 6
16396.763 6
16397.371 3
16397.980 3
16398.588 3
16399.197 1
16399.806 0
16400.414 2
16401.023 2
16401.632 3
16402.240 1
16402.849 2
16403.458 6
16404.066 7
16404.675 5
16405.284 4
16405.893 7
16406.501 6
16407.110 3
16407.719 1
16408.328 6
16408.937 8
16409.545 3
16410.154 6
16410.763 2
16411.372 0
16411.981 6
16412.590 9
16413.199 6
16413.807 4
16414.416 3
16415.025 1
16415.634 0
16416.243 12
16416.852 6
16417.461 1
16418.070 2
16418.679 4
16419.288 1
16419.897 6
16420.506 3
16421.115 5
16421.724 14
16422.333 30
16422.942 15
16423.551 13
16424.160 8
16424.770 5
16425.379 4
16425.988 3
16426.597 2
16427.206 3
16427.815 1
16428.424 1
16429.034 2
16429.643 4
16430.252 2
16430.861 2
16431.470 1
16432.080 1
16432.689 4
16433.298 3
16433.907 3
16434.517 0
16435.126 1
16435.735 4
16436.345 9
16436.954 7
16437.563 4
16438.173 6
16438.782 2
16439.391 2
16440.001 2
16440.610 3
16441.220 4
16441.829 7
16442.438 5
16443.048 4
16443.657 8
16444.267 3
16444.876 1
16445.486 1
16446.095 4
16446.705 1
16447.314 2
16447.924 1
16448.533 3
16449.143 7
16449.752 2
16450.362 0
16450.972 3
16451.581 2
16452.191 2
16452.800 2
16453.410 11
16454.020 5
16454.629 4
16455.239 4
16455.849 1
16456.458 1
16457.068 3
16457.678 8
16458.288 8
16458.897 7
16459.507 6
16460.117 1
16460.727 1
16461.336 1
16461.946 1
16462.556 1
16463.166 2
16463.776 2
16464.385 0
16464.995 2
16465.605 1
16466.215 2
16466.825 1
16467.435 4
16468.045 8
16468.655 9
16469.265 11
16469.874 7
16470.484 2
16471.094 6
16471.704 5
16472.314 5
16472.924 8
16473.534 3
16474.144 6
16474.754 3
16475.364 0
16475.974 0
16476.585 3
16477.195 3
16477.805 1
16478.415 4
16479.025 1
16479.635 3
16480.245 2
16480.855 2
16481.465 4
16482.076 5
16482.686 9
16483.296 10
16483.906 5
16484.516 4
16485.127 1
16485.737 0
16486.347 4
16486.957 2
16487.568 5
16488.178 3
16488.788 2
16489.398 1
16490.009 4
16490.619 3
16491.229 3
16491.840 1
16492.450 2
16493.060 6
16493.671 6
16494.281 1
16494.892 1
16495.502 2
16496.112 7
16496.723 17
16497.333 15
16497.944 13
16498.554 11
16499.165 8
16499.775 5
16500.386 9
16500.996 8
16501.607 6
16502.217 3
16502.828 1
16503.438 1
16504.049 2
16504.660 5
16505.270 0
16505.881 1
16506.491 0
16507.102 6
16507.713 4
16508.323 2
16508.934 4
16509.545 4
16510.155 1
16510.766 2
16511.377 1
16511.987 9
16512.598 8
16513.209 8
16513.820 2
16514.430 5
16515.041 2
16515.652 0
16516.263 1
16516.874 2
16517.484 2
16518.095 2
16518.706 4
16519.317 3
16519.928 2
16520.539 4
16521.150 3
16521.760 1
16522.371 3
16522.982 3
16523.593 3
16524.204 10
16524.815 8
16525.426 8
16526.037 5
16526.648 2
16527.259 2
16527.870 1
16528.481 2
16529.092 2
16529.703 5
16530.314 2
16530.925 4
16531.536 2
16532.147 2
16532.759 1
16533.370 2
16533.981 0
16534.592 1
16535.203 1
16535.814 1
16536.425 4
16537.037 7
16537.648 2
16538.259 0
16538.870 6
16539.481 5
16540.093 3
16540.704 3
16541.315 2
16541.926 1
16542.538 0
16543.149 2
16543.760 0
16544.372 6
16544.983 6
16545.594 5
16546.206 5
16546.817 4
16547.428 0
16548.040 0
16548.651 2
16549.263 3
16549.874 3
16550.485 5
16551.097 5
16551.708 6
16552.320 3
16552.931 4
16553.543 2
16554.154 5
16554.766 11
16555.377 10
16555.989 8
16556.600 8
16557.212 10
16557.823 14
16558.435 7
16559.047 7
16559.658 13
16560.270 3
16560.881 3
16561.493 4
16562.105 8
16562.716 5
16563.328 3
16563.940 8
16564.551 4
16565.163 11
16565.775 6
16566.387 4
16566.998 15
16567.610 11
16568.222 14
16568.834 8
16569.445 4
16570.057 1
16570.669 2
16571.281 2
16571.893 3
16572.504 6
16573.116 4
16573.728 3
16574.340 2
16574.952 3
16575.564 4
16576.176 4
16576.788 3
16577.399 2
16578.011 4
16578.623 5
16579.235 1
16579.847 1
16580.459 2
16581.071 2
16581.683 1
16582.295 0
16582.907 3
16583.519 2
16584.131 0
16584.743 0
16585.356 4
16585.968 5
16586.580 6
16587.192 4
16587.804 3
16588.416 4
16589.028 1
16589.640 1
16590.253 2
16590.865 2
16591.477 5
16592.089 3
16592.701 5
16593.314 4
16593.926 3
16594.538 5
16595.150 4
16595.763 5
16596.375 7
16596.987 1
16597.599 2
16598.212 7
16598.824 5
16599.436 1
16600.049 2
16600.661 0
16601.273 1
16601.886 4
16602.498 3
16603.111 10
16603.723 4
16604.335 3
16604.948 2
16605.560 1
16606.173 3
16606.785 0
16607.398 4
16608.010 6
16608.623 8
16609.235 9
16609.848 5
16610.460 2
16611.073 2
16611.685 3
16612.298 1
16612.911 1
16613.523 8
16614.136 8
16614.748 2
16615.361 2
16615.974 4
16616.586 7
16617.199 5
16617.812 5
16618.424 6
16619.037 8
16619.650 12
16620.262 15
16620.875 6
16621.488 4
16622.101 4
16622.713 0
16623.326 11
16623.939 8
16624.552 5
16625.164 5
16625.777 4
16626.390 2
16627.003 3
16627.616 3
16628.229 13
16628.842 13
16629.454 11
16630.067 7
16630.680 4
16631.293 2
16631.906 6
16632.519 9
16633.132 4
16633.745 3
16634.358 7
16634.971 6
16635.584 3
16636.197 0
16636.810 10
16637.423 11
16638.036 6
16638.649 4
16639.262 4
16639.875 3
16640.488 1
16641.101 0
16641.715 12
16642.328 7
16642.941 9
16643.554 9
16644.167 9
16644.780 7
16645.393 7
16646.007 8
16646.620 6
16647.233 4
16647.846 4
16648.460 9
16649.073 2
16649.686 1
16650.299 7
16650.913 8
16651.526 5
16652.139 9
16652.752 4
16653.366 3
16653.979 0
16654.593 1
16655.206 3
16655.819 6
16656.433 5
16657.046 7
16657.659 11
16658.273 8
16658.886 3
16659.500 2
16660.113 4
16660.727 7
16661.340 7
16661.954 5
16662.567 3
16663.181 3
16663.794 8
16664.408 6
16665.021 6
16665.635 5
16666.248 1
16666.862 3
16667.475 2
16668.089 4
16668.703 6
16669.316 4
16669.930 2
16670.544 3
16671.157 6
16671.771 4
16672.385 0
16672.998 0
16673.612 0
16674.226 4
16674.839 8
16675.453 6
16676.067 8
16676.681 2
16677.294 2
16677.908 5
16678.522 7
16679.136 4
16679.750 1
16680.363 3
16680.977 5
16681.591 6
16682.205 11
16682.819 11
16683.433 12
16684.047 9
16684.660 11
16685.274 5
16685.888 6
16686.502 7
16687.116 9
16687.730 10
16688.344 10
16688.958 8
16689.572 2
16690.186 0
16690.800 2
16691.414 6
16692.028 2
16692.642 0
16693.256 5
16693.870 3
16694.484 3
16695.099 11
16695.713 6
16696.327 6
16696.941 6
16697.555 7
16698.169 4
16698.783 2
16699.397 3
16700.012 3
16700.626 1
16701.240 2
16701.854 2
16702.469 3
16703.083 1
16703.697 0
16704.311 5
16704.926 2
16705.540 2
16706.154 1
16706.768 4
16707.383 4
16707.997 8
16708.611 5
16709.226 1
16709.840 6
16710.455 8
16711.069 12
16711.683 9
16712.298 12
16712.912 11
16713.527 6
16714.141 4
16714.755 2
16715.370 2
16715.984 1
16716.599 1
16717.213 3
16717.828 4
16718.442 10
16719.057 12
16719.672 13
16720.286 6
16720.901 3
16721.515 5
16722.130 7
16722.744 9
16723.359 9
16723.974 6
16724.588 8
16725.203 7
16725.818 2
16726.432 0
16727.047 1
16727.662 1
16728.276 0
16728.891 0
16729.506 1
16730.121 6
16730.735 1
16731.350 2
16731.965 7
16732.580 5
16733.194 1
16733.809 2
16734.424 8
16735.039 6
16735.654 7
16736.269 6
16736.883 2
16737.498 6
16738.113 5
16738.728 3
16739.343 9
16739.958 9
16740.573 7
16741.188 4
16741.803 1
16742.418 1
16743.033 6
16743.648 10
16744.263 7
16744.878 2
16745.493 4
16746.108 9
16746.723 5
16747.338 2
16747.953 7
16748.568 4
16749.183 3
16749.798 9
16750.413 4
16751.028 6
16751.643 5
16752.259 2
16752.874 6
16753.489 0
16754.104 7
16754.719 16
16755.335 13
16755.950 10
16756.565 7
16757.180 11
16757.795 6
16758.411 5
16759.026 10
16759.641 11
16760.257 7
16760.872 9
16761.487 5
16762.102 7
16762.718 5
16763.333 4
16763.949 6
16764.564 9
16765.179 7
16765.795 7
16766.410 16
16767.026 8
16767.641 11
16768.256 5
16768.872 6
16769.487 5
16770.103 6
16770.718 8
16771.334 6
16771.949 6
16772.565 9
16773.180 11
16773.796 8
16774.411 4
16775.027 5
16775.643 7
16776.258 6
16776.874 6
16777.489 10
16778.105 10
16778.721 9
16779.336 11
16779.952 6
16780.568 7
16781.183 3
16781.799 5
16782.415 10
16783.030 3
16783.646 1
16784.262 6
16784.877 9
16785.493 1
16786.109 7
16786.725 11
16787.341 12
16787.956 6
16788.572 11
16789.188 8
16789.804 7
16790.420 4
16791.036 12
16791.651 24
16792.267 18
16792.883 12
16793.499 12
16794.115 17
16794.731 13
16795.347 14
16795.963 5
16796.579 8
16797.195 10
16797.811 8
16798.427 5
16799.043 9
16799.659 5
16800.275 8
16800.891 12
16801.507 7
16802.123 5
16802.739 9
16803.355 6
16803.971 5
16804.587 9
16805.203 10
16805.819 7
16806.436 8
16807.052 16
16807.668 6
16808.284 4
16808.900 2
16809.516 17
16810.133 20
16810.749 16
16811.365 18
16811.981 9
16812.598 7
16813.214 5
16813.830 5
16814.446 10
16815.063 18
16815.679 18
16816.295 25
16816.912 21
16817.528 11
16818.144 11
16818.761 13
16819.377 7
16819.994 3
16820.610 8
16821.226 12
16821.843 14
16822.459 13
16823.076 10
16823.692 12
16824.309 8
16824.925 13
16825.541 14
16826.158 11
16826.775 14
16827.391 16
16828.008 11
16828.624 11
16829.241 11
16829.857 9
16830.474 8
16831.090 9
16831.707 13
16832.324 13
16832.940 7
16833.557 8
16834.174 7
16834.790 8
16835.407 7
16836.024 10
16836.640 8
16837.257 13
16837.874 9
16838.490 6
16839.107 11
16839.724 14
16840.341 6
16840.957 9
16841.574 12
16842.191 12
16842.808 15
16843.425 13
16844.041 20
16844.658 26
16845.275 19
16845.892 12
16846.509 16
16847.126 25
16847.743 27
16848.360 22
16848.976 18
16849.593 10
16850.210 21
16850.827 10
16851.444 15
16852.061 7
16852.678 12
16853.295 7
16853.912 9
16854.529 10
16855.146 6
16855.763 8
16856.380 12
16856.997 17
16857.614 19
16858.232 22
16858.849 21
16859.466 25
16860.083 21
16860.700 24
16861.317 22
16861.934 18
16862.551 17
16863.169 29
16863.786 27
16864.403 19
16865.020 21
16865.637 17
16866.255 18
16866.872 19
16867.489 30
16868.106 38
16868.724 39
16869.341 28
16869.958 39
16870.576 42
16871.193 43
16871.810 36
16872.428 30
16873.045 34
16873.662 36
16874.280 23
16874.897 27
16875.515 36
16876.132 36
16876.749 23
16877.367 19
16877.984 32
16878.602 42
16879.219 51
16879.837 45
16880.454 46
16881.072 33
16881.689 42
16882.307 39
16882.924 50
16883.542 45
16884.159 66
16884.777 70
16885.395 76
16886.012 82
16886.630 78
16887.247 89
16887.865 89
16888.483 82
16889.100 76
16889.718 66
16890.336 72
16890.953 91
16891.571 113
16892.189 136
16892.806 147
16893.424 138
16894.042 113
16894.660 113
16895.277 126
16895.895 126
16896.513 141
16897.131 138
16897.749 127
16898.366 135
16898.984 143
16899.602 129
16900.220 132
16900.838 144
16901.456 154
16902.074 126
16902.692 118
16903.309 126
16903.927 115
16904.545 128
16905.163 153
16905.781 154
16906.399 152
16907.017 142
16907.635 109
16908.253 112
16908.871 129
16909.489 127
16910.107 138
16910.725 151
16911.343 153
16911.961 168
16912.579 156
16913.198 165
16913.816 156
16914.434 162
16915.052 186
16915.670 188
16916.288 188
16916.906 201
16917.525 208
16918.143 209
16918.761 233
16919.379 248
16919.997 294
16920.616 304
16921.234 341
16921.852 392
16922.470 373
16923.089 409
16923.707 409
16924.325 406
16924.943 457
16925.562 504
16926.180 574
16926.798 627
16927.417 703
16928.035 781
16928.654 784
16929.272 845
16929.890 924
16930.509 1016
16931.127 1114
16931.746 1135
16932.364 1203
16932.982 1358
16933.601 1518
16934.219 1609
16934.838 1710
16935.456 1841
16936.075 2109
16936.693 2335
16937.312 2519
16937.931 2816
16938.549 3089
16939.168 3278
16939.786 3557
16940.405 3862
16941.023 4103
16941.642 4333
16942.261 4751
16942.879 5226
16943.498 5661
16944.117 6084
16944.735 6546
16945.354 6854
16945.973 7267
16946.591 7707
16947.210 8074
16947.829 8545
16948.448 8915
16949.066 9107
16949.685 9295
16950.304 9434
16950.923 9615
16951.541 9754
16952.160 10038
16952.779 10314
16953.398 10197
16954.017 10016
16954.635 9841
16955.254 9507
16955.873 9194
16956.492 8799
16957.111 8333
16957.730 7863
16958.349 7338
16958.968 6805
16959.587 6289
16960.206 5959
16960.825 5503
16961.444 5096
16962.063 4673
16962.682 4176
16963.301 3830
16963.920 3524
16964.539 3214
16965.158 2942
16965.777 2732
16966.396 2573
16967.015 2375
16967.634 2184
16968.253 2068
16968.872 1981
16969.491 1860
16970.110 1781
16970.730 1677
16971.349 1600
16971.968 1529
16972.587 1547
16973.206 1492
16973.825 1419
16974.445 1373
16975.064 1309
16975.683 1294
16976.302 1317
16976.922 1291
16977.541 1218
16978.160 1203
16978.779 1192
16979.399 1168
16980.018 1171
16980.637 1152
16981.257 1129
16981.876 1103
16982.495 1124
16983.115 1143
16983.734 1096
16984.354 1071
16984.973 1122
16985.592 1158
16986.212 1154
16986.831 1130
16987.451 1124
16988.070 1162
16988.690 1166
16989.309 1156
16989.929 1096
16990.548 1104
16991.168 1143
16991.787 1118
16992.407 1114
16993.026 1118
16993.646 1081
16994.265 1046
16994.885 1067
16995.505 1091
16996.124 1107
16996.744 1069
16997.363 1021
16997.983 1023
16998.603 1041
16999.222 1048
16999.842 1040
17000.462 1102
17001.081 1061
17001.701 960
17002.321 1006
17002.941 958
17003.560 957
17004.180 972
17004.800 937
17005.420 893
17006.039 849
17006.659 808
17007.279 787
17007.899 823
17008.519 788
17009.138 728
17009.758 660
17010.378 672
17010.998 668
17011.618 646
17012.238 647
17012.858 613
17013.478 617
17014.098 622
17014.718 616
17015.338 577
17015.957 566
17016.577 535
17017.197 541
17017.817 520
17018.437 525
17019.057 551
17019.678 576
17020.298 554
17020.918 524
17021.538 490
17022.158 450
17022.778 456
17023.398 428
17024.018 409
17024.638 372
17025.258 349
17025.878 350
17026.499 320
17027.119 318
17027.739 289
17028.359 337
17028.979 337
17029.600 364
17030.220 367
17030.840 337
17031.460 335
17032.081 336
17032.701 341
17033.321 293
17033.941 285
17034.562 278
17035.182 328
17035.802 347
17036.423 328
17037.043 326
17037.663 329
17038.284 279
17038.904 277
17039.525 284
17040.145 263
17040.765 251
17041.386 223
17042.006 228
17042.627 210
17043.247 203
17043.868 224
17044.488 222
17045.109 218
17045.729 253
17046.350 262
17046.970 273
17047.591 281
17048.211 255
17048.832 223
17049.452 216
17050.073 213
17050.694 237
17051.314 274
17051.935 255
17052.556 241
17053.176 213
17053.797 211
17054.418 218
17055.038 220
17055.659 231
17056.280 245
17056.900 223
17057.521 232
17058.142 243
17058.762 253
17059.383 243
17060.004 237
17060.625 219
17061.246 232
17061.866 239
17062.487 231
17063.108 268
17063.729 239
17064.350 231
17064.971 252
17065.591 255
17066.212 258
17066.833 229
17067.454 241
17068.075 248
17068.696 243
17069.317 226
17069.938 216
17070.559 193
17071.180 183
17071.801 197
17072.422 171
17073.043 160
17073.664 160
17074.285 186
17074.906 212
17075.527 171
17076.148 164
17076.769 175
17077.390 217
17078.011 227
17078.632 214
17079.253 215
17079.875 202
17080.496 167
17081.117 180
17081.738 216
17082.359 206
17082.980 185
17083.602 156
17084.223 161
17084.844 151
17085.465 177
17086.087 170
17086.708 161
17087.329 163
17087.950 140
17088.572 158
17089.193 165
17089.814 125
17090.436 131
17091.057 137
17091.678 140
17092.300 159
17092.921 164
17093.542 170
17094.164 178
17094.785 208
17095.407 228
17096.028 227
17096.649 218
17097.271 203
17097.892 182
17098.514 200
17099.135 208
17099.757 200
17100.378 200
17101.000 205
17101.621 220
17102.243 226
17102.864 234
17103.486 240
17104.108 233
17104.729 221
17105.351 253
17105.972 233
17106.594 244
17107.216 252
17107.837 244
17108.459 225
17109.080 235
17109.702 248
17110.324 271
17110.946 264
17111.567 227
17112.189 223
17112.811 242
17113.432 262
17114.054 287
17114.676 291
17115.298 246
17115.920 249
17116.541 222
17117.163 195
17117.785 196
17118.407 208
17119.029 227
17119.650 246
17120.272 236
17120.894 228
17121.516 231
17122.138 249
17122.760 278
17123.382 279
17124.004 305
17124.626 288
17125.248 256
17125.870 245
17126.492 262
17127.114 280
17127.736 287
17128.358 312
17128.980 291
17129.602 264
17130.224 282
17130.846 282
17131.468 288
17132.090 282
17132.712 275
17133.334 262
17133.956 270
17134.578 288
17135.200 313
17135.823 331
17136.445 335
17137.067 340
17137.689 347
17138.311 395
17138.934 360
17139.556 361
17140.178 351
17140.800 395
17141.422 450
17142.045 499
17142.667 526
17143.289 550
17143.912 572
17144.534 587
17145.156 592
17145.779 606
17146.401 605
17147.023 599
17147.646 632
17148.268 626
17148.890 692
17149.513 731
17150.135 788
17150.758 837
17151.380 884
17152.002 932
17152.625 982
17153.247 1022
17153.870 1045
17154.492 1068
17155.115 1089
17155.737 1134
17156.360 1119
17156.982 1144
17157.605 1113
17158.227 1069
17158.850 1066
17159.473 1081
17160.095 1095
17160.718 1128
17161.340 1179
17161.963 1186
17162.586 1132
17163.208 1095
17163.831 1040
17164.454 1006
17165.076 988
17165.699 958
17166.322 998
17166.944 925
17167.567 875
17168.190 904
17168.813 820
17169.435 747
17170.058 703
17170.681 682
17171.304 703
17171.926 640
17172.549 654
17173.172 634
17173.795 680
17174.418 677
17175.041 642
17175.664 632
17176.286 650
17176.909 632
17177.532 592
17178.155 611
17178.778 580
17179.401 578
17180.024 544
17180.647 536
17181.270 492
17181.893 475
17182.516 470
17183.139 477
17183.762 422
17184.385 457
17185.008 430
17185.631 387
17186.254 373
17186.877 338
17187.500 351
17188.123 360
17188.746 358
17189.370 364
17189.993 333
17190.616 303
17191.239 343
17191.862 343
17192.485 306
17193.108 299
17193.732 292
17194.355 301
17194.978 291
17195.601 286
17196.225 294
17196.848 340
17197.471 323
17198.094 283
17198.718 258
17199.341 230
17199.964 220
17200.588 209
17201.211 241
17201.834 262
17202.458 250
17203.081 252
17203.704 234
17204.328 234
17204.951 225
17205.575 222
17206.198 229
17206.821 213
17207.445 218
17208.068 233
17208.692 221
17209.315 221
17209.939 234
17210.562 232
17211.186 210
17211.809 237
17212.433 234
17213.056 251
17213.680 230
17214.304 229
17214.927 225
17215.551 192
17216.174 223
17216.798 249
17217.422 231
17218.045 201
17218.669 223
17219.292 240
17219.916 219
17220.540 213
17221.164 206
17221.787 191
17222.411 171
17223.035 192
17223.658 173
17224.282 180
17224.906 189
17225.530 202
17226.153 187
17226.777 155
17227.401 184
17228.025 173
17228.649 173
17229.273 163
17229.896 165
17230.520 157
17231.144 142
17231.768 136
17232.392 114
17233.016 127
17233.640 124
17234.264 135
17234.888 125
17235.512 96
17236.136 105
17236.760 119
17237.384 137
17238.008 156
17238.632 148
17239.256 149
17239.880 141
17240.504 135
17241.128 129
17241.752 127
17242.376 122
17243.000 115
17243.624 127
17244.248 110
17244.872 106
17245.496 120
17246.121 121
17246.745 106
17247.369 108
17247.993 102
17248.617 111
17249.241 107
17249.866 111
17250.490 100
17251.114 146
17251.738 119
17252.363 97
17252.987 99
17253.611 101
17254.236 100
17254.860 126
17255.484 142
17256.108 130
17256.733 138
17257.357 121
17257.981 110
17258.606 124
17259.230 122
17259.855 123
17260.479 124
17261.103 122
17261.728 89
17262.352 110
17262.977 113
17263.601 100
17264.226 102
17264.850 115
17265.475 119
17266.099 116
17266.724 113
17267.348 121
17267.973 120
17268.597 93
17269.222 94
17269.847 96
17270.471 98
17271.096 88
17271.720 77
17272.345 79
17272.970 105
17273.594 122
17274.219 118
17274.844 102
17275.468 83
17276.093 83
17276.718 79
17277.342 76
17277.967 90
17278.592 96
17279.216 91
17279.841 95
17280.466 85
17281.091 80
17281.716 89
17282.340 91
17282.965 90
17283.590 87
17284.215 84
17284.840 84
17285.465 69
17286.089 73
17286.714 83
17287.339 56
17287.964 61
17288.589 73
17289.214 61
17289.839 71
17290.464 75
17291.089 71
17291.714 69
17292.339 76
17292.964 75
17293.589 62
17294.214 66
17294.839 75
17295.464 78
17296.089 91
17296.714 73
17297.339 72
17297.964 83
17298.589 72
17299.214 69
17299.839 57
17300.465 65
17301.090 108
17301.715 102
17302.340 95
17302.965 77
17303.590 62
17304.216 69
17304.841 75
17305.466 78
17306.091 87
17306.716 97
17307.342 80
17307.967 98
17308.592 105
17309.218 81
17309.843 73
17310.468 64
17311.093 89
17311.719 95
17312.344 110
17312.969 97
17313.595 91
17314.220 96
17314.846 105
17315.471 75
17316.096 80
17316.722 92
17317.347 107
17317.973 107
17318.598 81
17319.224 86
17319.849 82
17320.475 83
17321.100 73
17321.726 83
17322.351 91
17322.977 92
17323.602 113
17324.228 120
17324.853 134
17325.479 134
17326.105 119
17326.730 91
17327.356 82
17327.981 64
17328.607 59
17329.233 52
17329.858 76
17330.484 82
17331.110 66
17331.735 67
17332.361 74
17332.987 85
17333.613 85
17334.238 77
17334.864 81
17335.490 92
17336.116 110
17336.741 105
17337.367 85
17337.993 83
17338.619 87
17339.245 89
17339.870 84
17340.496 104
17341.122 99
17341.748 107
17342.374 99
17343.000 108
17343.626 108
17344.252 114
17344.878 110
17345.503 86
17346.129 94
17346.755 108
17347.381 95
17348.007 125
17348.633 117
17349.259 107
17349.885 117
17350.511 108
17351.137 88
17351.764 77
17352.390 95
17353.016 108
17353.642 111
17354.268 103
17354.894 114
17355.520 101
17356.146 104
17356.772 83
17357.399 106
17358.025 87
17358.651 91
17359.277 107
17359.903 111
17360.529 129
17361.156 116
17361.782 109
17362.408 101
17363.034 125
17363.661 138
17364.287 127
17364.913 132
17365.540 130
17366.166 131
17366.792 140
17367.419 124
17368.045 126
17368.671 139
17369.298 120
17369.924 110
17370.550 108
17371.177 96
17371.803 111
17372.430 125
17373.056 121
17373.683 108
17374.309 128
17374.936 124
17375.562 117
17376.188 109
17376.815 99
17377.442 113
17378.068 117
17378.695 127
17379.321 131
17379.948 119
17380.574 122
17381.201 136
17381.827 129
17382.454 107
17383.081 94
17383.707 100
17384.334 107
17384.961 82
17385.587 81
17386.214 100
17386.841 103
17387.467 119
17388.094 126
17388.721 123
17389.347 112
17389.974 102
17390.601 123
17391.228 130
17391.855 136
17392.481 112
17393.108 85
17393.735 88
17394.362 84
17394.989 78
17395.615 96
17396.242 76
17396.869 68
17397.496 63
17398.123 87
17398.750 91
17399.377 95
17400.004 107
17400.631 121
17401.258 108
17401.885 112
17402.511 104
17403.138 87
17403.765 71
17404.392 87
17405.019 90
17405.647 85
17406.274 80
17406.901 79
17407.528 94
17408.155 97
17408.782 89
17409.409 90
17410.036 91
17410.663 87
17411.290 59
17411.917 57
17412.545 54
17413.172 52
17413.799 40
17414.426 52
17415.053 63
17415.680 52
17416.308 57
17416.935 57
17417.562 62
17418.189 56
17418.817 50
17419.444 59
17420.071 74
17420.699 70
17421.326 42
17421.953 53
17422.580 41
17423.208 41
17423.835 46
17424.463 51
17425.090 43
17425.717 43
17426.345 38
17426.972 37
17427.600 40
17428.227 34
17428.854 40
17429.482 30
17430.109 31
17430.737 34
17431.364 43
17431.992 60
17432.619 47
17433.247 44
17433.874 51
17434.502 54
17435.129 66
17435.757 57
17436.385 52
17437.012 40
17437.640 44
17438.267 58
17438.895 56
17439.523 53
17440.150 49
17440.778 38
17441.406 39
17442.033 45
17442.661 53
17443.289 35
17443.916 48
17444.544 45
17445.172 50
17445.800 49
17446.427 44
17447.055 47
17447.683 46
17448.311 37
17448.939 40
17449.566 42
17450.194 40
17450.822 48
17451.450 36
17452.078 38
17452.706 46
17453.334 46
17453.961 67
17454.589 60
17455.217 33
17455.845 38
17456.473 31
17457.101 49
17457.729 41
17458.357 32
17458.985 37
17459.613 40
17460.241 42
17460.869 53
17461.497 37
17462.125 49
17462.753 51
17463.381 48
17464.009 48
17464.637 38
17465.266 35
17465.894 25
17466.522 42
17467.150 47
17467.778 53
17468.406 51
17469.034 53
17469.663 60
17470.291 44
17470.919 45
17471.547 32
17472.175 36
17472.804 40
17473.432 35
17474.060 30
17474.688 35
17475.317 44
17475.945 34
17476.573 32
17477.202 39
17477.830 40
17478.458 29
17479.087 31
17479.715 20
17480.343 20
17480.972 23
17481.600 28
17482.228 34
17482.857 41
17483.485 38
17484.114 25
17484.742 42
17485.371 63
17485.999 69
17486.628 55
17487.256 49
17487.885 61
17488.513 46
17489.142 35
17489.770 36
17490.399 29
17491.027 36
17491.656 27
17492.284 29
17492.913 29
17493.542 29
17494.170 29
17494.799 28
17495.428 34
17496.056 46
17496.685 32
17497.314 45
17497.942 52
17498.571 42
17499.200 32
17499.828 32
17500.457 39
17501.086 40
17501.715 45
17502.343 44
17502.972 33
17503.601 34
17504.230 29
17504.859 30
17505.487 35
17506.116 41
17506.745 27
17507.374 42
17508.003 34
17508.632 24
17509.261 25
17509.889 41
17510.518 37
17511.147 39
17511.776 27
17512.405 32
17513.034 35
17513.663 32
17514.292 25
17514.921 29
17515.550 42
17516.179 39
17516.808 36
17517.437 48
17518.066 39
17518.695 38
17519.324 33
17519.953 40
17520.582 46
17521.212 54
17521.841 57
17522.470 52
17523.099 48
17523.728 38
17524.357 42
17524.986 35
17525.616 24
17526.245 17
17526.874 31
17527.503 33
17528.132 38
17528.762 43
17529.391 39
17530.020 40
17530.649 37
17531.279 28
17531.908 19
17532.537 29
17533.167 41
17533.796 49
17534.425 47
17535.055 37
17535.684 42
17536.313 43
17536.943 44
17537.572 30
17538.202 26
17538.831 38
17539.461 34
17540.090 32
17540.719 37
17541.349 28
17541.978 30
17542.608 32
17543.237 36
17543.867 32
17544.496 25
17545.126 26
17545.755 33
17546.385 43
17547.015 49
17547.644 56
17548.274 62
17548.903 54
17549.533 44
17550.163 27
17550.792 32
17551.422 29
17552.052 37
17552.681 30
17553.311 37
17553.941 32
17554.570 31
17555.200 29
17555.830 43
17556.459 40
17557.089 48
17557.719 47
17558.349 46
17558.979 48
17559.608 44
17560.238 38
17560.868 29
17561.498 27
17562.128 31
17562.757 47
17563.387 44
17564.017 57
17564.647 44
17565.277 54
17565.907 52
17566.537 36
17567.167 31
17567.797 35
17568.427 26
17569.057 41
17569.687 45
17570.317 37
17570.947 36
17571.577 62
17572.207 64
17572.837 52
17573.467 54
17574.097 41
17574.727 37
17575.357 42
17575.987 42
17576.617 34
17577.247 34
17577.877 31
17578.507 34
17579.138 42
17579.768 47
17580.398 43
17581.028 48
17581.658 36
17582.288 32
17582.919 43
17583.549 44
17584.179 61
17584.809 62
17585.440 43
17586.070 46
17586.700 52
17587.330 47
17587.961 48
17588.591 58
17589.221 66
17589.852 47
17590.482 36
17591.112 31
17591.743 25
17592.373 28
17593.004 35
17593.634 29
17594.264 21
17594.895 19
17595.525 22
17596.156 26
17596.786 18
17597.417 24
17598.047 19
17598.678 24
17599.308 49
17599.939 43
17600.569 29
17601.200 38
17601.830 45
17602.461 37
17603.091 37
17603.722 28
17604.353 29
17604.983 23
17605.614 28
17606.244 22
17606.875 30
17607.506 31
17608.136 30
17608.767 27
17609.398 30
17610.028 24
17610.659 25
17611.290 28
17611.921 16
17612.551 17
17613.182 20
17613.813 21
17614.444 22
17615.074 22
17615.705 27
17616.336 36
17616.967 48
17617.598 49
17618.228 39
17618.859 36
17619.490 37
17620.121 35
17620.752 28
17621.383 40
17622.014 35
17622.645 41
17623.276 57
17623.907 43
17624.538 51
17625.168 53
17625.799 49
17626.430 38
17627.061 32
17627.692 24
17628.323 17
17628.955 17
17629.586 34
17630.217 25
17630.848 22
17631.479 25
17632.110 28
17632.741 31
17633.372 34
17634.003 30
17634.634 35
17635.266 34
17635.897 39
17636.528 30
17637.159 27
17637.790 40
17638.421 42
17639.053 37
17639.684 25
17640.315 23
17640.946 21
17641.578 27
17642.209 32
17642.840 33
17643.471 41
17644.103 41
17644.734 38
17645.365 44
17645.997 33
17646.628 32
17647.259 31
17647.891 23
17648.522 28
17649.154 21
17649.785 21
17650.416 28
17651.048 28
17651.679 16
17652.311 20
17652.942 14
17653.574 17
17654.205 12
17654.837 11
17655.468 23
17656.100 36
17656.731 17
17657.363 11
17657.994 8
17658.626 24
17659.258 23
17659.889 15
17660.521 40
17661.152 36
17661.784 37
17662.416 36
17663.047 33
17663.679 30
17664.311 24
17664.942 23
17665.574 14
17666.206 20
17666.837 19
17667.469 18
17668.101 21
17668.733 22
17669.364 24
17669.996 21
17670.628 28
17671.260 23
17671.891 26
17672.523 25
17673.155 28
17673.787 13
17674.419 20
17675.051 17
17675.683 40
17676.314 30
17676.946 19
17677.578 28
17678.210 21
17678.842 11
17679.474 21
17680.106 25
17680.738 21
17681.370 23
17682.002 19
17682.634 26
17683.266 26
17683.898 36
17684.530 38
17685.162 27
17685.794 27
17686.426 24
17687.058 9
17687.690 9
17688.322 18
17688.954 32
17689.587 24
17690.219 12
17690.851 17
17691.483 16
17692.115 10
17692.747 15
17693.380 13
17694.012 15
17694.644 32
17695.276 37
17695.908 47
17696.541 46
17697.173 32
17697.805 35
17698.437 26
17699.070 20
17699.702 29
17700.334 19
17700.967 8
17701.599 12
17702.231 18
17702.864 19
17703.496 20
17704.128 20
17704.761 16
17705.393 14
17706.026 14
17706.658 18
17707.290 21
17707.923 22
17708.555 20
17709.188 21
17709.820 22
17710.453 15
17711.085 6
17711.718 17
17712.350 25
17712.983 24
17713.615 28
17714.248 21
17714.881 22
17715.513 25
17716.146 24
17716.778 25
17717.411 21
17718.044 16
17718.676 6
17719.309 9
17719.942 19
17720.574 11
17721.207 21
17721.840 21
17722.472 32
17723.105 31
17723.738 21
17724.371 22
17725.003 26
17725.636 28
17726.269 20
17726.902 18
17727.534 16
17728.167 19
17728.800 20
17729.433 10
17730.066 19
17730.699 29
17731.331 21
17731.964 10
17732.597 24
17733.230 23
17733.863 22
17734.496 18
17735.129 12
17735.762 23
17736.395 24
17737.028 21
17737.661 19
17738.294 13
17738.927 14
17739.560 20
17740.193 18
17740.826 15
17741.459 17
17742.092 32
17742.725 30
17743.358 30
17743.991 30
17744.624 22
17745.257 20
17745.890 19
17746.524 15
17747.157 24
17747.790 25
17748.423 18
17749.056 34
17749.689 29
17750.323 28
17750.956 32
17751.589 32
17752.222 31
17752.856 21
17753.489 17
17754.122 36
17754.755 34
17755.389 25
17756.022 22
17756.655 19
17757.289 16
17757.922 21
17758.555 27
17759.189 8
17759.822 20
17760.455 11
17761.089 18
17761.722 16
17762.356 18
17762.989 15
17763.623 17
17764.256 26
17764.889 25
17765.523 20
17766.156 48
17766.790 33
17767.423 32
17768.057 38
17768.690 34
17769.324 38
17769.958 29
17770.591 30
17771.225 25
17771.858 17
17772.492 16
17773.126 14
17773.759 9
17774.393 22
17775.026 21
17775.660 16
17776.294 18
17776.927 41
17777.561 37
17778.195 22
17778.829 21
17779.462 26
17780.096 24
17780.730 29
17781.364 34
17781.997 22
17782.631 20
17783.265 24
17783.899 30
17784.532 24
17785.166 21
17785.800 23
17786.434 24
17787.068 37
17787.702 42
17788.336 22
17788.969 15
17789.603 7
17790.237 12
17790.871 22
17791.505 19
17792.139 25
17792.773 27
17793.407 17
17794.041 10
17794.675 11
17795.309 17
17795.943 15
17796.577 27
17797.211 24
17797.845 25
17798.479 31
17799.113 42
17799.747 28
17800.381 20
17801.016 23
17801.650 26
17802.284 17
17802.918 16
17803.552 8
17804.186 9
17804.820 14
17805.455 20
17806.089 31
17806.723 26
17807.357 26
17807.992 29
17808.626 23
17809.260 13
17809.894 21
17810.529 15
17811.163 17
17811.797 7
17812.431 19
17813.066 30
17813.700 24
17814.334 27
17814.969 20
17815.603 25
17816.238 25
17816.872 21
17817.506 17
17818.141 13
17818.775 23
17819.410 26
17820.044 13
17820.679 18
17821.313 21
17821.947 23
17822.582 13
17823.216 15
17823.851 22
17824.486 31
17825.120 28
17825.755 24
17826.389 20
17827.024 13
17827.658 8
17828.293 23
17828.928 26
17829.562 19
17830.197 22
17830.831 22
17831.466 16
17832.101 15
17832.735 19
17833.370 12
17834.005 19
17834.639 12
17835.274 11
17835.909 16
17836.544 9
17837.178 12
17837.813 22
17838.448 14
17839.083 11
17839.718 14
17840.352 14
17840.987 15
17841.622 20
17842.257 22
17842.892 20
17843.527 18
17844.161 15
17844.796 19
17845.431 22
17846.066 19
17846.701 23
17847.336 17
17847.971 21
17848.606 20
17849.241 14
17849.876 25
17850.511 30
17851.146 34
17851.781 26
17852.416 26
17853.051 26
17853.686 19
17854.321 13
17854.956 18
17855.591 26
17856.226 23
17856.861 28
17857.496 18
17858.132 12
17858.767 12
17859.402 19
17860.037 25
17860.672 34
17861.307 34
17861.943 40
17862.578 22
17863.213 14
17863.848 8
17864.483 13
17865.119 5
17865.754 10
17866.389 17
17867.024 23
17867.660 26
17868.295 21
17868.930 11
17869.566 12
17870.201 12
17870.836 9
17871.472 14
17872.107 18
17872.743 17
17873.378 15
17874.013 10
17874.649 11
17875.284 8
17875.920 15
17876.555 6
17877.191 8
17877.826 8
17878.461 13
17879.097 11
17879.732 14
17880.368 11
17881.004 13
17881.639 11
17882.275 11
17882.910 11
17883.546 16
17884.181 21
17884.817 10
17885.453 16
17886.088 8
17886.724 8
17887.359 18
17887.995 11
17888.631 8
17889.266 11
17889.902 11
17890.538 11
17891.174 15
17891.809 21
17892.445 28
17893.081 20
17893.717 18
17894.352 14
17894.988 9
17895.624 15
17896.260 15
17896.895 16
17897.531 14
17898.167 15
17898.803 19
17899.439 22
17900.075 11
17900.711 16
17901.346 13
17901.982 15
17902.618 23
17903.254 19
17903.890 21
17904.526 19
17905.162 10
17905.798 9
17906.434 21
17907.070 20
17907.706 15
17908.342 27
17908.978 27
17909.614 25
17910.250 30
17910.886 28
17911.522 17
17912.158 18
17912.794 21
17913.431 22
17914.067 20
17914.703 18
17915.339 34
17915.975 30
17916.611 23
17917.247 13
17917.884 15
17918.520 13
17919.156 12
17919.792 8
17920.429 18
17921.065 17
17921.701 16
17922.337 15
17922.974 13
17923.610 17
17924.246 24
17924.882 14
17925.519 13
17926.155 17
17926.791 12
17927.428 13
17928.064 18
17928.701 20
17929.337 12
17929.973 17
17930.610 15
17931.246 10
17931.883 10
17932.519 17
17933.156 10
17933.792 7
17934.428 16
17935.065 26
17935.701 28
17936.338 24
17936.974 22
17937.611 21
17938.248 24
17938.884 21
17939.521 18
17940.157 9
17940.794 11
17941.430 17
17942.067 24
17942.704 26
17943.340 20
17943.977 20
17944.614 24
17945.250 16
17945.887 15
17946.524 20
17947.160 14
17947.797 9
17948.434 11
17949.071 12
17949.707 5
17950.344 22
17950.981 23
17951.618 18
17952.254 16
17952.891 11
17953.528 10
17954.165 16
17954.802 13
17955.439 13
17956.075 15
17956.712 21
17957.349 12
17957.986 9
17958.623 11
17959.260 8
17959.897 5
17960.534 7
17961.171 12
17961.808 13
17962.445 24
17963.082 21
17963.719 12
17964.356 9
17964.993 12
17965.630 17
17966.267 22
17966.904 11
17967.541 11
17968.178 14
17968.815 12
17969.452 9
17970.089 7
17970.726 8
17971.364 15
17972.001 10
17972.638 10
17973.275 9
17973.912 11
17974.549 11
17975.187 8
17975.824 7
17976.461 13
17977.098 27
17977.736 22
17978.373 17
17979.010 28
17979.647 17
17980.285 18
17980.922 17
17981.559 12
17982.197 11
17982.834 13
17983.471 20
17984.109 23
17984.746 14
17985.383 14
17986.021 18
17986.658 26
17987.296 28
17987.933 23
17988.571 23
17989.208 16
17989.845 16
17990.483 10
17991.120 13
17991.758 9
17992.395 10
17993.033 8
17993.670 14
17994.308 13
17994.946 12
17995.583 7
17996.221 4
17996.858 3
17997.496 14
17998.133 13
17998.771 7
17999.409 8
18000.046 8
18000.684 4
18001.322 9
18001.959 18
18002.597 23
18003.235 18
18003.872 21
18004.510 20
18005.148 11
18005.786 7
18006.423 10
18007.061 21
18007.699 34
18008.337 19
18008.975 15
18009.612 11
18010.250 14
18010.888 13
18011.526 13
18012.164 13
18012.802 1
18013.439 6
18014.077 9
18014.715 14
18015.353 9
18015.991 16
18016.629 15
18017.267 12
18017.905 14
18018.543 26
18019.181 31
18019.819 18
18020.457 18
18021.095 22
18021.733 24
18022.371 21
18023.009 12
18023.647 11
18024.285 7
18024.923 6
18025.561 11
18026.199 9
18026.838 10
18027.476 17
18028.114 16
18028.752 11
18029.390 11
18030.028 6
18030.666 7
18031.305 6
18031.943 5
18032.581 5
18033.219 13
18033.858 17
18034.496 10
18035.134 14
18035.772 7
18036.411 17
18037.049 12
18037.687 19
18038.326 15
18038.964 7
18039.602 6
18040.241 19
18040.879 19
18041.517 21
18042.156 9
18042.794 13
18043.433 10
18044.071 14
18044.709 12
18045.348 17
18045.986 19
18046.625 14
18047.263 14
18047.902 11
18048.540 19
18049.179 21
18049.817 33
18050.456 23
18051.094 13
18051.733 8
18052.372 12
18053.010 19
18053.649 16
18054.287 6
18054.926 8
18055.565 6
18056.203 3
18056.842 12
18057.480 8
18058.119 12
18058.758 13
18059.397 15
18060.035 12
18060.674 30
18061.313 31
18061.951 23
18062.590 13
18063.229 11
18063.868 14
18064.506 11
18065.145 13
18065.784 12
18066.423 7
18067.062 16
18067.701 20
18068.339 20
18068.978 22
18069.617 26
18070.256 20
18070.895 14
18071.534 14
18072.173 6
18072.812 10
18073.451 10
18074.090 9
18074.729 15
18075.368 18
18076.006 12
18076.645 9
18077.285 7
18077.924 4
18078.563 3
18079.202 5
18079.841 3
18080.480 22
18081.119 28
18081.758 6
18082.397 7
18083.036 6
18083.675 7
18084.314 9
18084.954 6
18085.593 7
18086.232 7
18086.871 6
18087.510 9
18088.149 15
18088.789 13
18089.428 10
18090.067 7
18090.706 10
18091.346 13
18091.985 5
18092.624 6
18093.263 11
18093.903 6
18094.542 6
18095.181 8
18095.821 4
18096.460 3
18097.099 8
18097.739 17
18098.378 7
18099.018 4
18099.657 8
18100.296 15
18100.936 11
18101.575 19
18102.215 17
18102.854 9
18103.494 15
18104.133 20
18104.773 12
18105.412 8
18106.052 11
18106.691 12
18107.331 13
18107.970 10
18108.610 9
18109.249 18
18109.889 20
18110.529 20
18111.168 17
18111.808 9
18112.447 11
18113.087 10
18113.727 15
18114.366 23
18115.006 16
18115.646 14
18116.285 8
18116.925 8
18117.565 21
18118.205 15
18118.844 8
18119.484 7
18120.124 5
18120.764 11
18121.403 17
18122.043 14
18122.683 17
18123.323 15
18123.963 14
18124.603 15
18125.242 16
18125.882 16
18126.522 13
18127.162 12
18127.802 14
18128.442 9
18129.082 14
18129.722 14
18130.362 15
18131.002 8
18131.642 9
18132.282 11
18132.922 4
18133.562 9
18134.202 13
18134.842 18
18135.482 17
18136.122 13
18136.762 11
18137.402 8
18138.042 8
18138.682 12
18139.322 9
18139.962 5
18140.602 14
18141.242 25
18141.883 17
18142.523 18
18143.163 13
18143.803 15
18144.443 9
18145.084 6
18145.724 15
18146.364 18
18147.004 15
18147.645 12
18148.285 18
18148.925 12
18149.565 16
18150.206 9
18150.846 20
18151.486 19
18152.127 19
18152.767 12
18153.407 9
18154.048 11
18154.688 15
18155.328 12
18155.969 14
18156.609 12
18157.250 13
18157.890 19
18158.531 16
18159.171 9
18159.811 9
18160.452 6
18161.092 11
18161.733 18
18162.373 9
18163.014 3
18163.654 18
18164.295 14
18164.936 15
18165.576 17
18166.217 30
18166.857 29
18167.498 22
18168.139 15
18168.779 14
18169.420 12
18170.060 9
18170.701 14
18171.342 12
18171.982 9
18172.623 9
18173.264 6
18173.905 12
18174.545 6
18175.186 6
18175.827 9
18176.468 16
18177.108 17
18177.749 12
18178.390 9
18179.031 4
18179.672 12
18180.312 11
18180.953 19
18181.594 20
18182.235 15
18182.876 10
18183.517 16
18184.158 16
18184.798 17
18185.439 20
18186.080 22
18186.721 18
18187.362 9
18188.003 10
18188.644 15
18189.285 7
18189.926 7
18190.567 9
18191.208 7
18191.849 13
18192.490 17
18193.131 15
18193.772 13
18194.413 17
18195.054 18
18195.696 14
18196.337 15
18196.978 32
18197.619 20
18198.260 19
18198.901 14
18199.542 12
18200.184 15
18200.825 15
18201.466 6
18202.107 3
18202.748 5
18203.390 1
18204.031 15
18204.672 12
18205.313 12
18205.955 10
18206.596 22
18207.237 24
18207.879 13
18208.520 16
18209.161 10
18209.803 8
18210.444 11
18211.085 11
18211.727 12
18212.368 9
18213.010 10
18213.651 2
18214.292 3
18214.934 7
18215.575 12
18216.217 17
18216.858 18
18217.500 14
18218.141 12
18218.783 5
18219.424 5
18220.066 15
18220.707 11
18221.349 13
18221.990 10
18222.632 8
18223.274 8
18223.915 9
18224.557 12
18225.198 16
18225.840 13
18226.482 16
18227.123 22
18227.765 12
18228.407 10
18229.048 15
18229.690 14
18230.332 12
18230.973 6
18231.615 7
18232.257 12
18232.899 14
18233.540 4
18234.182 15
18234.824 19
18235.466 12
18236.108 11
18236.749 19
18237.391 29
18238.033 15
18238.675 9
18239.317 5
18239.959 17
18240.601 17
18241.242 8
18241.884 17
18242.526 16
18243.168 14
18243.810 5
18244.452 2
18245.094 3
18245.736 3
18246.378 2
18247.020 4
18247.662 4
18248.304 3
18248.946 4
18249.588 5
18250.230 7
18250.872 11
18251.514 18
18252.157 19
18252.799 9
18253.441 6
18254.083 8
18254.725 12
18255.367 16
18256.009 10
18256.651 15
18257.294 14
18257.936 8
18258.578 4
18259.220 10
18259.863 5
18260.505 4
18261.147 3
18261.789 7
18262.432 10
18263.074 13
18263.716 12
18264.358 7
18265.001 8
18265.643 14
18266.285 12
18266.928 19
18267.570 13
18268.213 8
18268.855 8
18269.497 7
18270.140 7
18270.782 8
18271.425 7
18272.067 9
18272.709 15
18273.352 16
18273.994 12
18274.637 14
18275.279 14
18275.922 8
18276.564 7
18277.207 8
18277.850 16
18278.492 16
18279.135 19
18279.777 12
18280.420 16
18281.062 6
18281.705 5
18282.348 8
18282.990 5
18283.633 3
18284.276 6
18284.918 8
18285.561 7
18286.204 8
18286.846 5
18287.489 14
18288.132 10
18288.774 7
18289.417 5
18290.060 2
18290.703 5
18291.346 3
18291.988 13
18292.631 15
18293.274 21
18293.917 22
18294.560 14
18295.202 13
18295.845 11
18296.488 12
18297.131 12
18297.774 10
18298.417 4
18299.060 7
18299.703 17
18300.346 19
18300.989 22
18301.632 15
18302.275 19
18302.918 28
18303.561 19
18304.204 17
18304.847 21
18305.490 14
18306.133 12
18306.776 12
18307.419 7
18308.062 7
18308.705 10
18309.348 8
18309.991 3
18310.634 4
18311.277 4
18311.921 2
18312.564 5
18313.207 6
18313.850 12
18314.493 11
18315.136 10
18315.780 13
18316.423 15
18317.066 13
18317.709 9
18318.353 10
18318.996 9
18319.639 6
18320.282 10
18320.926 8
18321.569 14
18322.212 10
18322.856 11
18323.499 9
18324.142 7
18324.786 18
18325.429 24
18326.073 15
18326.716 14
18327.359 12
18328.003 12
18328.646 10
18329.290 6
18329.933 11
18330.577 16
18331.220 12
18331.864 8
18332.507 9
18333.151 9
18333.794 19
18334.438 25
18335.081 23
18335.725 13
18336.368 10
18337.012 11
18337.656 13
18338.299 5
18338.943 3
18339.586 4
18340.230 9
18340.874 14
18341.517 8
18342.161 7
18342.805 6
18343.448 3
18344.092 10
18344.736 9
18345.380 8
18346.023 5
18346.667 6
18347.311 22
18347.955 19
18348.598 8
18349.242 5
18349.886 4
18350.530 3
18351.174 4
18351.817 12
18352.461 5
18353.105 4
18353.749 3
18354.393 2
18355.037 3
18355.681 1
18356.325 8
18356.969 10
18357.613 6
18358.257 5
18358.900 12
18359.544 15
18360.188 4
18360.832 10
18361.476 10
18362.121 13
18362.765 6
18363.409 9
18364.053 7
18364.697 4
18365.341 13
18365.985 8
18366.629 8
18367.273 14
18367.917 11
18368.561 10
18369.206 7
18369.850 12
18370.494 9
18371.138 7
18371.782 8
18372.426 11
18373.071 8
18373.715 8
18374.359 6
18375.003 4
18375.648 9
18376.292 7
18376.936 4
18377.580 5
18378.225 5
18378.869 2
18379.513 6
18380.158 5
18380.802 5
18381.446 10
18382.091 9
18382.735 7
18383.380 11
18384.024 15
18384.668 5
18385.313 7
18385.957 16
18386.602 6
18387.246 3
18387.891 7
18388.535 7
18389.180 9
18389.824 8
18390.469 8
18391.113 7
18391.758 3
18392.402 8
18393.047 9
18393.692 10
18394.336 9
18394.981 16
18395.625 17
18396.270 23
18396.915 16
18397.559 16
18398.204 9
18398.849 6
18399.493 4
18400.138 14
18400.783 12
18401.427 8
18402.072 8
18402.717 6
18403.362 7
18404.006 2
18404.651 2
18405.296 11
18405.941 13
18406.585 7
18407.230 7
18407.875 11
18408.520 8
18409.165 4
18409.810 8
18410.455 9
18411.099 10
18411.744 4
18412.389 12
18413.034 9
18413.679 5
18414.324 8
18414.969 10
18415.614 6
18416.259 4
18416.904 4
18417.549 1
18418.194 5
18418.839 5
18419.484 10
18420.129 13
18420.774 6
18421.419 4
18422.064 9
18422.709 7
18423.354 7
18423.999 5
18424.645 9
18425.290 3
18425.935 4
18426.580 11
18427.225 5
18427.870 5
18428.515 10
18429.161 18
18429.806 7
18430.451 7
18431.096 4
18431.742 5
18432.387 8
18433.032 4
18433.677 10
18434.323 11
18434.968 7
18435.613 2
18436.259 6
18436.904 11
18437.549 8
18438.195 1
18438.840 5
18439.485 9
18440.131 11
18440.776 7
18441.422 8
18442.067 8
18442.712 7
18443.358 6
18444.003 6
18444.649 10
18445.294 7
18445.940 7
18446.585 6
18447.231 6
18447.876 1
18448.522 9
18449.167 14
18449.813 11
18450.459 4
18451.104 9
18451.750 3
18452.395 2
18453.041 5
18453.687 3
18454.332 5
18454.978 2
18455.624 2
18456.269 10
18456.915 8
18457.561 9
18458.206 4
18458.852 5
18459.498 9
18460.144 9
18460.789 11
18461.435 4
18462.081 2
18462.727 9
18463.372 9
18464.018 8
18464.664 9
18465.310 3
18465.956 12
18466.602 9
18467.247 5
18467.893 8
18468.539 5
18469.185 2
18469.831 3
18470.477 4
18471.123 2
18471.769 7
18472.415 8
18473.061 5
18473.707 10
18474.353 8
18474.999 6
18475.645 5
18476.291 7
18476.937 7
18477.583 6
18478.229 5
18478.875 7
18479.521 8
18480.167 8
18480.813 3
18481.459 7
18482.105 6
18482.752 1
18483.398 11
18484.044 9
18484.690 5
18485.336 10
18485.982 7
18486.629 1
18487.275 1
18487.921 5
18488.567 5
18489.214 11
18489.860 8
18490.506 14
18491.152 12
18491.799 15
18492.445 11
18493.091 6
18493.738 5
18494.384 8
18495.030 7
18495.677 5
18496.323 5
18496.969 5
18497.616 2
18498.262 7
18498.909 14
18499.555 20
18500.202 8
18500.848 8
18501.494 11
18502.141 10
18502.787 17
18503.434 12
18504.080 18
18504.727 11
18505.373 6
18506.020 11
18506.667 9
18507.313 8
18507.960 3
18508.606 7
18509.253 13
18509.899 10
18510.546 8
18511.193 10
18511.839 4
18512.486 4
18513.133 1
18513.779 4
18514.426 6
18515.073 16
18515.719 21
18516.366 11
18517.013 5
18517.660 1
18518.306 2
18518.953 3
18519.600 4
18520.247 4
18520.894 7
18521.540 4
18522.187 3
18522.834 6
18523.481 8
18524.128 7
18524.775 13
18525.422 17
18526.068 12
18526.715 14
18527.362 9
18528.009 10
18528.656 14
18529.303 16
18529.950 6
18530.597 3
18531.244 8
18531.891 7
18532.538 4
18533.185 13
18533.832 14
18534.479 17
18535.126 16
18535.773 6
18536.420 8
18537.067 5
18537.714 2
18538.362 6
18539.009 5
18539.656 4
18540.303 9
18540.950 10
18541.597 9
18542.244 9
18542.892 16
18543.539 18
18544.186 11
18544.833 7
18545.480 10
18546.128 11
18546.775 7
18547.422 6
18548.069 11
18548.717 5
18549.364 5
18550.011 9
18550.659 4
18551.306 3
18551.953 2
18552.601 11
18553.248 5
18553.895 10
18554.543 8
18555.190 9
18555.838 6
18556.485 3
18557.133 1
18557.780 4
18558.427 8
18559.075 10
18559.722 15
18560.370 11
18561.017 12
18561.665 6
18562.312 3
18562.960 7
18563.608 11
18564.255 13
18564.903 17
18565.550 11
18566.198 11
18566.845 1
18567.493 3
18568.141 3
18568.788 8
18569.436 4
18570.084 11
18570.731 4
18571.379 1
18572.027 5
18572.674 7
18573.322 6
18573.970 8
18574.618 15
18575.265 12
18575.913 10
18576.561 9
18577.209 13
18577.856 11
18578.504 8
18579.152 6
18579.800 11
18580.448 21
18581.096 18
18581.743 12
18582.391 6
18583.039 6
18583.687 10
18584.335 9
18584.983 12
18585.631 12
18586.279 3
18586.927 4
18587.575 12
18588.223 11
18588.871 9
18589.519 10
18590.167 10
18590.815 5
18591.463 3
18592.111 2
18592.759 3
18593.407 5
18594.055 6
18594.703 4
18595.351 9
18595.999 5
18596.647 6
18597.296 9
18597.944 8
18598.592 4
18599.240 3
18599.888 2
18600.536 6
18601.185 7
18601.833 15
18602.481 12
18603.129 10
18603.778 7
18604.426 3
18605.074 5
18605.722 3
18606.371 4
18607.019 2
18607.667 5
18608.316 2
18608.964 7
18609.612 13
18610.261 10
18610.909 4
18611.557 3
18612.206 6
18612.854 6
18613.503 9
18614.151 6
18614.800 8
18615.448 8
18616.096 8
18616.745 8
18617.393 12
18618.042 9
18618.690 2
18619.339 5
18619.987 6
18620.636 8
18621.285 7
18621.933 3
18622.582 1
18623.230 6
18623.879 5
18624.527 3
18625.176 7
18625.825 4
18626.473 3
18627.122 4
18627.771 2
18628.419 3
18629.068 6
18629.717 4
18630.365 7
18631.014 11
18631.663 13
18632.312 8
18632.960 8
18633.609 6
18634.258 7
18634.907 2
18635.556 7
18636.204 4
18636.853 6
18637.502 6
18638.151 18
18638.800 17
18639.449 15
18640.097 10
18640.746 15
18641.395 17
18642.044 17
18642.693 15
18643.342 24
18643.991 12
18644.640 4
18645.289 1
18645.938 8
18646.587 8
18647.236 7
18647.885 4
18648.534 1
18649.183 0
18649.832 4
18650.481 8
18651.130 3
18651.779 10
18652.428 7
18653.077 8
18653.727 7
18654.376 6
18655.025 9
18655.674 7
18656.323 6
18656.972 2
18657.622 4
18658.271 7
18658.920 9
18659.569 5
18660.218 4
18660.868 3
18661.517 5
18662.166 12
18662.815 9
18663.465 7
18664.114 5
18664.763 3
18665.413 9
18666.062 10
18666.711 13
18667.361 10
18668.010 6
18668.659 17
18669.309 14
18669.958 12
18670.608 14
18671.257 10
18671.906 11
18672.556 15
18673.205 21
18673.855 13
18674.504 6
18675.154 0
18675.803 2
18676.453 2
18677.102 3
18677.752 10
18678.401 10
18679.051 10
18679.701 16
18680.350 17
18681.000 7
18681.649 12
18682.299 6
18682.949 1
18683.598 4
18684.248 7
18684.898 7
18685.547 9
18686.197 6
18686.847 9
18687.496 7
18688.146 14
18688.796 11
18689.445 11
18690.095 10
18690.745 18
18691.395 17
18692.045 21
18692.694 15
18693.344 8
18693.994 10
18694.644 5
18695.294 5
18695.943 5
18696.593 10
18697.243 5
18697.893 6
18698.543 15
18699.193 8
18699.843 5
18700.493 8
18701.143 14
18701.793 14
18702.443 10
18703.093 8
18703.743 2
18704.393 3
18705.043 3
18705.693 9
18706.343 6
18706.993 8
18707.643 16
18708.293 10
18708.943 12
18709.593 11
18710.243 6
18710.893 9
18711.543 5
18712.193 6
18712.844 6
18713.494 7
18714.144 8
18714.794 18
18715.444 19
18716.095 16
18716.745 11
18717.395 7
18718.045 3
18718.695 6
18719.346 11
18719.996 7
18720.646 14
18721.297 4
18721.947 7
18722.597 0
18723.247 2
18723.898 3
18724.548 11
18725.199 7
18725.849 5
18726.499 3
18727.150 9
18727.800 6
18728.450 2
18729.101 6
18729.751 5
18730.402 0
18731.052 8
18731.703 10
18732.353 5
18733.004 4
18733.654 5
18734.305 3
18734.955 5
18735.606 6
18736.256 4
18736.907 3
18737.558 5
18738.208 10
18738.859 8
18739.509 5
18740.160 4
18740.811 5
18741.461 5
18742.112 2
18742.763 7
18743.413 8
18744.064 17
18744.715 16
18745.365 11
18746.016 6
18746.667 4
18747.317 6
18747.968 6
18748.619 3
18749.270 11
18749.921 11
18750.571 11
18751.222 11
18751.873 6
18752.524 4
18753.175 0
18753.826 7
18754.476 4
18755.127 5
18755.778 8
18756.429 7
18757.080 12
18757.731 10
18758.382 10
18759.033 5
18759.684 8
18760.335 10
18760.986 8
18761.637 10
18762.288 17
18762.939 8
18763.590 12
18764.241 12
18764.892 16
18765.543 10
18766.194 5
18766.845 8
18767.496 1
18768.147 7
18768.798 12
18769.450 14
18770.101 6
18770.752 4
18771.403 6
18772.054 4
18772.705 13
18773.357 5
18774.008 2
18774.659 5
18775.310 2
18775.961 5
18776.613 19
18777.264 12
18777.915 17
18778.567 14
18779.218 11
18779.869 9
18780.520 5
18781.172 2
18781.823 1
18782.474 3
18783.126 5
18783.777 6
18784.429 12
18785.080 7
18785.731 6
18786.383 4
18787.034 6
18787.686 7
18788.337 10
18788.989 4
18789.640 3
18790.292 8
18790.943 6
18791.595 1
18792.246 11
18792.898 15
18793.549 14
18794.201 13
18794.852 11
18795.504 5
18796.156 4
18796.807 7
18797.459 11
18798.110 5
18798.762 3
18799.414 3
18800.065 1
18800.717 2
18801.369 2
18802.020 6
18802.672 4
18803.324 2
18803.975 11
18804.627 18
18805.279 19
18805.931 16
18806.583 12
18807.234 11
18807.886 4
18808.538 7
18809.190 9
18809.842 7
18810.493 4
18811.145 4
18811.797 6
18812.449 3
18813.101 5
18813.753 9
18814.405 16
18815.057 9
18815.708 6
18816.360 3
18817.012 3
18817.664 8
18818.316 9
18818.968 2
18819.620 7
18820.272 11
18820.924 8
18821.576 5
18822.228 1
18822.880 4
18823.533 8
18824.185 8
18824.837 7
18825.489 13
18826.141 11
18826.793 7
18827.445 4
18828.097 1
18828.749 2
18829.402 2
18830.054 5
18830.706 6
18831.358 3
18832.010 4
18832.663 2
18833.315 1
18833.967 4
18834.619 11
18835.272 6
18835.924 5
18836.576 7
18837.229 6
18837.881 6
18838.533 4
18839.186 7
18839.838 6
18840.490 3
18841.143 10
18841.795 7
18842.447 10
18843.100 8
18843.752 5
18844.405 3
18845.057 10
18845.709 11
18846.362 5
18847.014 4
18847.667 5
18848.319 7
18848.972 6
18849.624 5
18850.277 5
18850.930 8
18851.582 0
18852.235 6
18852.887 12
18853.540 8
18854.192 4
18854.845 5
18855.498 7
18856.150 6
18856.803 5
18857.456 6
18858.108 5
18858.761 2
18859.414 4
18860.066 6
18860.719 4
18861.372 2
18862.024 2
18862.677 8
18863.330 8
18863.983 5
18864.635 0
18865.288 1
18865.941 7
18866.594 8
18867.247 4
18867.900 4
18868.552 5
18869.205 6
18869.858 9
18870.511 5
18871.164 5
18871.817 4
18872.470 4
18873.123 5
18873.776 9
18874.428 6
18875.081 2
18875.734 4
18876.387 2
18877.040 2
18877.693 2
18878.346 6
18878.999 8
18879.652 5
18880.305 8
18880.959 0
18881.612 6
18882.265 7
18882.918 3
18883.571 1
18884.224 3
18884.877 5
18885.530 5
18886.183 8
18886.837 15
18887.490 13
18888.143 9
18888.796 5
18889.449 2
18890.103 5
18890.756 3
18891.409 4
18892.062 3
18892.716 4
18893.369 1
18894.022 1
18894.675 0
18895.329 0
18895.982 1
18896.635 5
18897.289 6
18897.942 10
18898.595 7
18899.249 4
18899.902 1
18900.556 3
18901.209 4
18901.862 4
18902.516 6
18903.169 2
18903.823 2
18904.476 17
18905.130 16
18905.783 10
18906.437 6
18907.090 2
18907.744 3
18908.397 1
18909.051 7
18909.704 3
18910.358 10
18911.012 9
18911.665 7
18912.319 1
18912.972 3
18913.626 3
18914.280 5
18914.933 4
18915.587 3
18916.241 12
18916.894 7
18917.548 6
18918.202 10
18918.855 8
18919.509 2
18920.163 3
18920.817 10
18921.470 7
18922.124 4
18922.778 5
18923.432 7
18924.085 8
18924.739 7
18925.393 4
18926.047 6
18926.701 4
18927.355 1
18928.009 9
18928.662 7
18929.316 0
18929.970 6
18930.624 8
18931.278 3
18931.932 0
18932.586 0
18933.240 1
18933.894 4
18934.548 0
18935.202 2
18935.856 5
18936.510 1
18937.164 0
18937.818 2
18938.472 0
18939.126 3
18939.780 4
18940.434 6
18941.088 7
18941.742 12
18942.397 16
18943.051 6
18943.705 4
18944.359 1
18945.013 0
18945.667 0
18946.322 5
18946.976 5
18947.630 8
18948.284 3
18948.938 6
18949.593 3
18950.247 4
18950.901 1
18951.555 3
18952.210 5
18952.864 3
18953.518 8
18954.173 2
18954.827 0
18955.481 3
18956.136 7
18956.790 9
18957.444 7
18958.099 7
18958.753 8
18959.408 14
18960.062 8
18960.717 15
18961.371 28
18962.025 16
18962.680 10
18963.334 7
18963.989 11
18964.643 12
18965.298 2
18965.952 8
18966.607 5
18967.262 4
18967.916 5
18968.571 4
18969.225 3
18969.880 5
18970.534 10
18971.189 7
18971.844 8
18972.498 10
18973.153 5
18973.808 5
18974.462 5
18975.117 2
18975.772 4
18976.426 5
18977.081 4
18977.736 3
18978.391 1
18979.045 1
18979.700 6
18980.355 4
18981.010 2
18981.665 2
18982.319 1
18982.974 0
18983.629 2
18984.284 4
18984.939 2
18985.594 1
18986.248 1
18986.903 1
18987.558 5
18988.213 2
18988.868 6
18989.523 8
18990.178 6
18990.833 5
18991.488 6
18992.143 6
18992.798 5
18993.453 6
18994.108 2
18994.763 4
18995.418 3
18996.073 6
18996.728 3
18997.383 3
18998.038 3
18998.693 1
18999.348 3
19000.003 4
19000.659 7
19001.314 8
19001.969 9
19002.624 6
19003.279 2
19003.934 3
19004.590 1
19005.245 8
19005.900 22
19006.555 16
19007.211 7
19007.866 4
19008.521 2
19009.176 12
19009.832 19
19010.487 16
19011.142 7
19011.797 5
19012.453 4
19013.108 8
19013.764 3
19014.419 7
19015.074 3
19015.730 9
19016.385 7
19017.040 11
19017.696 8
19018.351 3
19019.007 2
19019.662 9
19020.318 11
19020.973 5
19021.629 5
19022.284 4
19022.940 2
19023.595 1
19024.251 3
19024.906 11
19025.562 12
19026.217 8
19026.873 2
19027.529 6
19028.184 6
19028.840 3
19029.495 7
19030.151 3
19030.807 3
19031.462 1
19032.118 6
19032.774 6
19033.429 3
19034.085 7
19034.741 7
19035.396 9
19036.052 6
19036.708 10
19037.364 6
19038.020 7
19038.675 3
19039.331 4
19039.987 5
19040.643 7
19041.299 8
19041.954 8
19042.610 4
19043.266 3
19043.922 4
19044.578 2
19045.234 2
19045.890 4
19046.546 4
19047.201 2
19047.857 2
19048.513 4
19049.169 4
19049.825 4
19050.481 2
19051.137 0
19051.793 6
19052.449 4
19053.105 8
19053.761 7
19054.417 5
19055.073 0
19055.730 1
19056.386 6
19057.042 10
19057.698 4
19058.354 9
19059.010 6
19059.666 4
19060.322 0
19060.979 3
19061.635 2
19062.291 7
19062.947 8
19063.603 10
19064.260 9
19064.916 5
19065.572 7
19066.228 11
19066.885 12
19067.541 8
19068.197 2
19068.853 6
19069.510 5
19070.166 9
19070.822 9
19071.479 4
19072.135 4
19072.791 6
19073.448 7
19074.104 6
19074.761 7
19075.417 4
19076.074 1
19076.730 4
19077.386 3
19078.043 5
19078.699 5
19079.356 8
19080.012 4
19080.669 8
19081.325 6
19081.982 8
19082.638 4
19083.295 3
19083.951 7
19084.608 6
19085.265 4
19085.921 4
19086.578 10
19087.234 7
19087.891 2
19088.548 1
19089.204 5
19089.861 8
19090.518 7
19091.174 7
19091.831 4
19092.488 2
19093.145 1
19093.801 3
19094.458 6
19095.115 11
19095.772 9
19096.428 7
19097.085 8
19097.742 11
19098.399 9
19099.056 2
19099.712 6
19100.369 8
19101.026 1
19101.683 2
19102.340 1
19102.997 3
19103.654 11
19104.310 11
19104.967 7
19105.624 6
19106.281 8
19106.938 8
19107.595 11
19108.252 10
19108.909 2
19109.566 4
19110.223 5
19110.880 5
19111.537 7
19112.194 9
19112.851 5
19113.508 4
19114.165 9
19114.823 22
19115.480 13
19116.137 5
19116.794 9
19117.451 8
19118.108 3
19118.765 3
19119.423 8
19120.080 4
19120.737 2
19121.394 3
19122.051 2
19122.709 4
19123.366 3
19124.023 14
19124.680 8
19125.338 4
19125.995 5
19126.652 7
19127.309 10
19127.967 24
19128.624 14
19129.281 10
19129.939 4
19130.596 3
19131.254 3
19131.911 3
19132.568 5
19133.226 7
19133.883 5
19134.541 7
19135.198 6
19135.855 5
19136.513 4
19137.170 6
19137.828 4
19138.485 9
19139.143 4
19139.800 1
19140.458 4
19141.116 7
19141.773 6
19142.431 9
19143.088 19
19143.746 9
19144.403 7
19145.061 8
19145.719 6
19146.376 0
19147.034 2
19147.692 6
19148.349 7
19149.007 6
19149.665 6
19150.322 5
19150.980 10
19151.638 5
19152.295 3
19152.953 2
19153.611 1
19154.269 11
19154.927 10
19155.584 3
19156.242 4
19156.900 12
19157.558 9
19158.216 5
19158.873 11
19159.531 12
19160.189 6
19160.847 4
19161.505 6
19162.163 2
19162.821 5
19163.479 5
19164.137 5
19164.795 6
19165.453 2
19166.111 7
19166.769 3
19167.427 12
19168.085 12
19168.743 7
19169.401 3
19170.059 1
19170.717 1
19171.375 4
19172.033 2
19172.691 1
19173.349 2
19174.007 2
19174.665 6
19175.323 6
19175.981 4
19176.640 5
19177.298 5
19177.956 4
19178.614 3
19179.272 4
19179.931 2
19180.589 0
19181.247 2
19181.905 4
19182.564 6
19183.222 4
19183.880 4
19184.538 5
19185.197 6
19185.855 9
19186.513 10
19187.172 7
19187.830 3
19188.488 2
19189.147 2
19189.805 3
19190.463 7
19191.122 5
19191.780 6
19192.439 7
19193.097 2
19193.756 6
19194.414 4
19195.073 11
19195.731 6
19196.389 5
19197.048 2
19197.707 5
19198.365 9
19199.024 9
19199.682 7
19200.341 14
19200.999 12
19201.658 11
19202.316 3
19202.975 3
19203.634 6
19204.292 7
19204.951 8
19205.610 16
19206.268 11
19206.927 2
19207.586 1
19208.244 1
19208.903 1
19209.562 5
19210.220 3
19210.879 8
19211.538 1
19212.197 0
19212.855 4
19213.514 2
19214.173 1
19214.832 7
19215.491 6
19216.150 6
19216.808 12
19217.467 6
19218.126 4
19218.785 5
19219.444 4
19220.103 2
19220.762 7
19221.421 5
19222.079 1
19222.738 1
19223.397 2
19224.056 2
19224.715 5
19225.374 1
19226.033 6
19226.692 6
19227.351 5
19228.010 4
19228.669 2
19229.328 3
19229.988 2
19230.647 1
19231.306 1
19231.965 2
19232.624 2
19233.283 5
19233.942 0
19234.601 9
19235.261 6
19235.920 5
19236.579 4
19237.238 8
19237.897 15
19238.556 8
19239.216 8
19239.875 4
19240.534 1
19241.193 4
19241.853 4
19242.512 7
19243.171 2
19243.831 7
19244.490 3
19245.149 6
19245.809 8
19246.468 17
19247.127 16
19247.787 4
19248.446 3
19249.105 4
19249.765 6
19250.424 13
19251.084 10
19251.743 1
19252.403 1
19253.062 4
19253.722 7
19254.381 6
19255.041 5
19255.700 4
19256.360 2
19257.019 2
19257.679 2
19258.338 4
19258.998 5
19259.657 8
19260.317 6
19260.977 17
19261.636 17
19262.296 12
19262.955 7
19263.615 2
19264.275 18
19264.934 16
19265.594 9
19266.254 8
19266.913 8
19267.573 10
19268.233 5
19268.893 2
19269.552 2
19270.212 6
19270.872 5
19271.532 3
19272.191 1
19272.851 3
19273.511 4
19274.171 3
19274.831 4
19275.491 9
19276.150 2
19276.810 1
19277.470 2
19278.130 0
19278.790 9
19279.450 8
19280.110 4
19280.770 3
19281.430 1
19282.090 2
19282.750 3
19283.410 2
19284.070 3
19284.730 8
19285.390 2
19286.050 3
19286.710 10
19287.370 5
19288.030 6
19288.690 14
19289.350 7
19290.010 18
19290.670 12
19291.330 8
19291.990 7
19292.651 6
19293.311 3
19293.971 1
19294.631 3
19295.291 4
19295.951 7
19296.612 2
19297.272 4
19297.932 6
19298.592 14
19299.253 9
19299.913 4
19300.573 3
19301.233 2
19301.894 4
19302.554 6
19303.214 6
19303.875 1
19304.535 6
19305.195 8
19305.856 6
19306.516 2
19307.177 2
19307.837 0
19308.497 3
19309.158 5
19309.818 12
19310.479 29
19311.139 17
19311.800 13
19312.460 18
19313.121 11
19313.781 7
19314.442 9
19315.102 7
19315.763 8
19316.423 4
19317.084 1
19317.744 4
19318.405 3
19319.065 0
19319.726 0
19320.387 4
19321.047 4
19321.708 8
19322.369 6
19323.029 6
19323.690 7
19324.351 6
19325.011 8
19325.672 7
19326.333 4
19326.993 5
19327.654 6
19328.315 3
19328.976 2
19329.636 4
19330.297 2
19330.958 6
19331.619 7
19332.280 6
19332.941 6
19333.601 3
19334.262 3
19334.923 2
19335.584 7
19336.245 8
19336.906 3
19337.567 3
19338.228 6
19338.888 3
19339.549 1
19340.210 3
19340.871 2
19341.532 7
19342.193 4
19342.854 9
19343.515 4
19344.176 1
19344.837 4
19345.498 0
19346.159 4
19346.821 4
19347.482 2
19348.143 4
19348.804 7
19349.465 4
19350.126 2
19350.787 3
19351.448 2
19352.110 1
19352.771 0
19353.432 5
19354.093 8
19354.754 8
19355.415 4
19356.077 4
19356.738 3
19357.399 9
19358.060 8
19358.722 6
19359.383 8
19360.044 3
19360.706 10
19361.367 12
19362.028 4
19362.690 5
19363.351 3
19364.012 2
19364.674 6
19365.335 2
19365.996 5
19366.658 3
19367.319 4
19367.981 6
19368.642 17
19369.304 3
19369.965 10
19370.627 11
19371.288 8
19371.949 4
19372.611 3
19373.273 1
19373.934 0
19374.596 4
19375.257 4
19375.919 5
19376.580 7
19377.242 9
19377.903 6
19378.565 9
19379.227 6
19379.888 3
19380.550 1
19381.212 7
19381.873 5
19382.535 6
19383.197 7
19383.858 3
19384.520 10
19385.182 8
19385.844 5
19386.505 3
19387.167 0
19387.829 3
19388.491 2
19389.152 13
19389.814 16
19390.476 10
19391.138 9
19391.800 13
19392.461 7
19393.123 8
19393.785 18
19394.447 7
19395.109 5
19395.771 3
19396.433 4
19397.095 3
19397.757 3
19398.419 1
19399.081 0
19399.743 4
19400.405 2
19401.067 2
19401.729 4
19402.391 2
19403.053 3
19403.715 1
19404.377 9
19405.039 4
19405.701 7
19406.363 5
19407.025 6
19407.687 4
19408.349 5
19409.011 2
19409.673 7
19410.336 2
19410.998 0
19411.660 0
19412.322 3
19412.984 4
19413.647 9
19414.309 7
19414.971 5
19415.633 3
19416.295 3
19416.958 3
19417.620 2
19418.282 3
19418.945 7
19419.607 3
19420.269 2
19420.932 2
19421.594 7
19422.256 7
19422.919 5
19423.581 12
19424.243 10
19424.906 4
19425.568 4
19426.231 0
19426.893 2
19427.556 3
19428.218 3
19428.880 1
19429.543 7
19430.205 11
19430.868 9
19431.530 5
19432.193 2
19432.855 3
19433.518 3
19434.181 4
19434.843 4
19435.506 6
19436.168 2
19436.831 2
19437.494 3
19438.156 2
19438.819 0
19439.481 1
19440.144 2
19440.807 2
19441.469 1
19442.132 1
19442.795 2
19443.458 5
19444.120 5
19444.783 4
19445.446 3
19446.109 5
19446.771 7
19447.434 9
19448.097 10
19448.760 5
19449.423 8
19450.085 8
19450.748 4
19451.411 1
19452.074 4
19452.737 7
19453.400 13
19454.063 6
19454.725 10
19455.388 3
19456.051 5
19456.714 8
19457.377 13
19458.040 8
19458.703 1
19459.366 2
19460.029 3
19460.692 3
19461.355 8
19462.018 8
19462.681 7
19463.344 6
19464.007 3
19464.670 7
19465.334 5
19465.997 0
19466.660 2
19467.323 1
19467.986 6
19468.649 11
19469.312 7
19469.975 4
19470.639 5
19471.302 2
19471.965 6
19472.628 8
19473.292 4
19473.955 2
19474.618 4
19475.281 5
19475.945 3
19476.608 3
19477.271 4
19477.934 3
19478.598 1
19479.261 0
19479.924 0
19480.588 1
19481.251 3
19481.914 1
19482.578 3
19483.241 1
19483.905 4
19484.568 9
19485.231 6
19485.895 7
19486.558 2
19487.222 1
19487.885 10
19488.549 6
19489.212 4
19489.876 2
19490.539 0
19491.203 2
19491.866 2
19492.530 3
19493.193 1
19493.857 2
19494.521 6
19495.184 4
19495.848 1
19496.511 2
19497.175 1
19497.839 2
19498.502 7
19499.166 10
19499.830 11
19500.493 5
19501.157 4
19501.821 4
19502.485 2
19503.148 3
19503.812 5
19504.476 2
19505.140 3
19505.803 2
19506.467 2
19507.131 6
19507.795 8
19508.459 5
19509.122 10
19509.786 10
19510.450 3
19511.114 2
19511.778 5
19512.442 7
19513.106 4
19513.770 0
19514.433 1
19515.097 1
19515.761 0
19516.425 6
19517.089 12
19517.753 12
19518.417 5
19519.081 6
19519.745 3
19520.409 3
19521.073 2
19521.737 2
19522.401 3
19523.066 5
19523.730 4
19524.394 4
19525.058 7
19525.722 3
19526.386 1
19527.050 2
19527.714 2
19528.379 1
19529.043 4
19529.707 2
19530.371 4
19531.035 3
19531.699 2
19532.364 3
19533.028 1
19533.692 7
19534.356 8
19535.021 9
19535.685 12
19536.349 9
19537.014 4
19537.678 9
19538.342 9
19539.007 7
19539.671 4
19540.335 6
19541.000 3
19541.664 3
19542.329 6
19542.993 0
19543.657 2
19544.322 7
19544.986 7
19545.651 1
19546.315 0
19546.980 0
19547.644 1
19548.309 4
19548.973 14
19549.638 19
19550.302 15
19550.967 15
19551.631 6
19552.296 6
19552.960 3
19553.625 8
19554.290 5
19554.954 4
19555.619 1
19556.284 1
19556.948 0
19557.613 1
19558.277 2
19558.942 0
19559.607 2
19560.272 3
19560.936 2
19561.601 5
19562.266 4
19562.930 0
19563.595 7
19564.260 6
19564.925 2
19565.590 3
19566.254 3
19566.919 3
19567.584 0
19568.249 2
19568.914 5
19569.579 7
19570.243 2
19570.908 5
19571.573 3
19572.238 2
19572.903 3
19573.568 2
19574.233 1
19574.898 4
19575.563 4
19576.228 10
19576.893 10
19577.558 9
19578.223 4
19578.888 13
19579.553 10
19580.218 9
19580.883 2
19581.548 2
19582.213 3
19582.878 6
19583.543 5
19584.208 2
19584.874 3
19585.539 3
19586.204 7
19586.869 5
19587.534 6
19588.199 4
19588.865 0
19589.530 0
19590.195 1
19590.860 1
19591.525 7
19592.191 4
19592.856 7
19593.521 7
19594.186 10
19594.852 3
19595.517 1
19596.182 6
19596.848 7
19597.513 2
19598.178 1
19598.844 3
19599.509 15
19600.174 13
19600.840 9
19601.505 5
19602.171 2
19602.836 7
19603.502 4
19604.167 3
19604.832 2
19605.498 7
19606.163 4
19606.829 4
19607.494 2
19608.160 7
19608.825 5
19609.491 4
19610.157 6
19610.822 7
19611.488 8
19612.153 4
19612.819 2
19613.484 2
19614.150 5
19614.816 4
19615.481 2
19616.147 2
19616.813 3
19617.478 5
19618.144 3
19618.810 0
19619.475 1
19620.141 0
19620.807 1
19621.473 0
19622.138 3
19622.804 2
19623.470 0
19624.136 0
19624.802 0
19625.467 3
19626.133 4
19626.799 3
19627.465 8
19628.131 4
19628.797 3
19629.462 1
19630.128 3
19630.794 4
19631.460 4
19632.126 2
19632.792 5
19633.458 6
19634.124 3
19634.790 2
19635.456 3
19636.122 2
19636.788 0
19637.454 3
19638.120 1
19638.786 0
19639.452 5
19640.118 12
19640.784 14
19641.450 10
19642.116 8
19642.782 10
19643.449 11
19644.115 9
19644.781 2
19645.447 5
19646.113 10
19646.779 9
19647.445 8
19648.112 7
19648.778 7
19649.444 2
19650.110 1
19650.777 1
19651.443 9
19652.109 8
19652.775 3
19653.442 3
19654.108 4
19654.774 0
19655.441 0
19656.107 2
19656.773 7
19657.440 8
19658.106 7
19658.772 3
19659.439 3
19660.105 3
19660.771 6
19661.438 2
19662.104 7
19662.771 1
19663.437 0
19664.104 2
19664.770 4
19665.437 6
19666.103 5
19666.770 13
19667.436 4
19668.103 1
19668.769 6
19669.436 10
19670.102 10
19670.769 8
19671.436 3
19672.102 5
19672.769 7
19673.435 7
19674.102 13
19674.769 7
19675.435 4
19676.102 8
19676.769 2
19677.435 0
19678.102 5
19678.769 4
19679.436 1
19680.102 4
19680.769 2
19681.436 5
19682.103 3
19682.769 1
19683.436 4
19684.103 2
19684.770 1
19685.437 1
19686.103 1
19686.770 5
19687.437 6
19688.104 2
19688.771 3
19689.438 7
19690.105 8
19690.772 14
19691.439 5
19692.105 3
19692.772 2
19693.439 17
19694.106 12
19694.773 8
19695.440 4
19696.107 4
19696.774 12
19697.441 6
19698.108 12
19698.776 10
19699.443 5
19700.110 3
19700.777 3
19701.444 4
19702.111 1
19702.778 4
19703.445 7
19704.112 6
19704.779 2
19705.447 2
19706.114 2
19706.781 0
19707.448 2
19708.115 8
19708.783 7
19709.450 8
19710.117 7
19710.784 7
19711.452 4
19712.119 4
19712.786 4
19713.454 3
19714.121 5
19714.788 2
19715.456 1
19716.123 1
19716.790 4
19717.458 8
19718.125 12
19718.792 11
19719.460 10
19720.127 3
19720.795 1
19721.462 7
19722.129 5
19722.797 2
19723.464 0
19724.132 2
19724.799 2
19725.467 9
19726.134 13
19726.802 13
19727.469 7
19728.137 3
19728.805 1
19729.472 0
19730.140 4
19730.807 4
19731.475 5
19732.143 4
19732.810 4
19733.478 4
19734.145 6
19734.813 2
19735.481 7
19736.149 7
19736.816 3
19737.484 5
19738.152 4
19738.819 0
19739.487 0
19740.155 0
19740.823 5
19741.490 3
19742.158 5
19742.826 9
19743.494 2
19744.162 4
19744.829 1
19745.497 3
19746.165 3
19746.833 0
19747.501 1
19748.169 1
19748.837 1
19749.505 0
19750.173 1
19750.840 10
19751.508 5
19752.176 2
19752.844 3
19753.512 4
19754.180 6
19754.848 3
19755.516 3
19756.184 6
19756.852 1
19757.520 5
19758.188 3
19758.857 1
19759.525 9
19760.193 5
19760.861 7
19761.529 6
19762.197 6
19762.865 3
19763.533 1
19764.202 2
19764.870 0
19765.538 3
19766.206 5
19766.874 3
19767.542 0
19768.211 1
19768.879 3
19769.547 4
19770.215 6
19770.884 2
19771.552 1
19772.220 10
19772.889 4
19773.557 3
19774.225 2
19774.894 6
19775.562 1
19776.230 1
19776.899 5
19777.567 5
19778.235 2
19778.904 5
19779.572 6
19780.241 8
19780.909 5
19781.578 4
19782.246 3
19782.915 2
19783.583 5
19784.252 12
19784.920 10
19785.589 7
19786.257 6
19786.926 8
19787.594 3
19788.263 20
19788.931 24
19789.600 12
19790.269 10
19790.937 9
19791.606 9
19792.274 9
19792.943 4
19793.612 6
19794.280 6
19794.949 1
19795.618 0
19796.286 0
19796.955 2
19797.624 2
19798.293 2
19798.961 3
19799.630 1
19800.299 9
19800.968 9
19801.637 9
19802.305 4
19802.974 2
19803.643 2
19804.312 1
19804.981 5
19805.649 9
19806.318 8
19806.987 2
19807.656 1
19808.325 2
19808.994 3
19809.663 8
19810.332 9
19811.001 5
19811.670 6
19812.339 1
19813.008 8
19813.677 10
19814.346 8
19815.015 2
19815.684 2
19816.353 4
19817.022 6
19817.691 11
19818.360 7
19819.029 4
19819.698 7
19820.367 4
19821.036 5
19821.706 7
19822.375 3
19823.044 6
19823.713 10
19824.382 4
19825.051 0
19825.721 0
19826.390 6
19827.059 19
19827.728 15
19828.397 9
19829.067 5
19829.736 3
19830.405 1
19831.075 0
19831.744 1
19832.413 1
19833.082 0
19833.752 5
19834.421 5
19835.091 5
19835.760 3
19836.429 3
19837.099 2
19837.768 2
19838.437 0
19839.107 1
19839.776 4
19840.446 2
19841.115 2
19841.785 0
19842.454 1
19843.124 2
19843.793 2
19844.463 0
19845.132 0
19845.802 0
19846.471 0
19847.141 6
19847.810 8
19848.480 2
19849.150 1
19849.819 1
19850.489 2
19851.158 6
19851.828 3
19852.498 0
19853.167 2
19853.837 9
19854.507 4
19855.177 1
19855.846 3
19856.516 1
19857.186 2
19857.855 2
19858.525 3
19859.195 4
19859.865 3
19860.534 4
19861.204 10
19861.874 5
19862.544 6
19863.214 5
19863.884 4
19864.553 0
19865.223 1
19865.893 2
19866.563 1
19867.233 5
19867.903 5
19868.573 5
19869.243 2
19869.913 1
19870.583 1
19871.253 1
19871.923 0
19872.593 1
19873.263 3
19873.933 3
19874.603 0
19875.273 2
19875.943 4
19876.613 8
19877.283 7
19877.953 1
19878.623 3
19879.293 1
19879.963 9
19880.633 15
19881.303 13
19881.974 4
19882.644 2
19883.314 2
19883.984 4
19884.654 2
19885.325 1
19885.995 1
19886.665 6
19887.335 5
19888.005 5
19888.676 8
19889.346 4
19890.016 4
19890.687 5
19891.357 2
19892.027 3
19892.698 2
19893.368 5
19894.038 12
19894.709 10
19895.379 5
19896.049 4
19896.720 5
19897.390 4
19898.061 5
19898.731 6
19899.401 2
19900.072 18
19900.742 21
19901.413 14
19902.083 9
19902.754 17
19903.424 21
19904.095 15
19904.765 8
19905.436 7
19906.106 3
19906.777 4
19907.448 10
19908.118 3
19908.789 8
19909.459 8
19910.130 9
19910.801 5
19911.471 4
19912.142 7
19912.813 3
19913.483 1
19914.154 2
19914.825 1
19915.495 3
19916.166 4
19916.837 3
19917.508 0
19918.178 2
19918.849 0
19919.520 1
19920.191 2
19920.862 6
19921.532 6
19922.203 7
19922.874 14
19923.545 11
19924.216 9
19924.887 7
19925.557 2
19926.228 1
19926.899 6
19927.570 12
19928.241 6
19928.912 10
19929.583 2
19930.254 1
19930.925 3
19931.596 5
19932.267 5
19932.938 4
19933.609 2
19934.280 2
19934.951 4
19935.622 5
19936.293 3
19936.964 3
19937.635 1
19938.306 3
19938.977 5
19939.649 2
19940.320 2
19940.991 1
19941.662 1
19942.333 7
19943.004 9
19943.676 1
19944.347 1
19945.018 0
19945.689 3
19946.360 5
19947.032 4
19947.703 2
19948.374 2
19949.045 6
19949.717 7
19950.388 4
19951.059 8
19951.731 3
19952.402 5
19953.073 2
19953.745 1
19954.416 1
19955.087 5
19955.759 4
19956.430 3
19957.102 3
19957.773 4
19958.445 4
19959.116 7
19959.787 6
19960.459 8
19961.130 1
19961.802 3
19962.473 2
19963.145 2
19963.816 1
19964.488 1
19965.159 0
19965.831 0
19966.503 5
19967.174 4
19967.846 1
19968.517 3
19969.189 1
19969.861 0
19970.532 4
19971.204 7
19971.876 2
19972.547 5
19973.219 8
19973.891 3
19974.562 2
19975.234 3
19975.906 5
19976.578 4
19977.249 6
19977.921 6
19978.593 7
19979.265 5
19979.936 2
19980.608 1
19981.280 1
19981.952 6
19982.624 16
19983.296 15
19983.967 7
19984.639 7
19985.311 4
19985.983 3
19986.655 5
19987.327 4
19987.999 5
19988.671 0
19989.343 2
19990.015 4
19990.687 7
19991.359 10
19992.031 7
19992.703 3
19993.375 2
19994.047 2
19994.719 4
19995.391 3
19996.063 6
19996.735 4
19997.407 2
19998.079 0
19998.751 1
19999.423 1
20000.096 0
20000.768 2
20001.440 4
20002.112 5
20002.784 7
20003.456 3
20004.129 2
20004.801 2
20005.473 3
20006.145 3
20006.818 5
20007.490 2
20008.162 2
20008.834 1
20009.507 2
20010.179 4
20010.851 10
20011.524 20
20012.196 14
20012.868 10
20013.541 6
20014.213 5
20014.885 5
20015.558 7
20016.230 3
20016.903 9
20017.575 4
20018.247 7
20018.920 9
20019.592 9
20020.265 7
20020.937 8
20021.610 7
20022.282 2
20022.955 2
20023.627 7
20024.300 5
20024.973 5
20025.645 2
20026.318 4
20026.990 9
20027.663 5
20028.335 6
20029.008 4
20029.681 2
20030.353 2
20031.026 0
20031.699 1
20032.371 1
20033.044 2
20033.717 1
20034.389 4
20035.062 5
20035.735 2
20036.408 6
20037.080 8
20037.753 8
20038.426 7
20039.099 9
20039.772 8
20040.444 4
20041.117 3
20041.790 1
20042.463 0
20043.136 0
20043.809 3
20044.481 3
20045.154 1
20045.827 3
20046.500 12
20047.173 17
20047.846 18
20048.519 11
20049.192 8
20049.865 4
20050.538 7
20051.211 3
20051.884 3
20052.557 3
20053.230 2
20053.903 3
20054.576 0
20055.249 1
20055.922 2
20056.595 1
20057.268 0
20057.941 6
20058.615 6
20059.288 4
20059.961 3
20060.634 0
20061.307 0
20061.980 3
20062.654 3
20063.327 2
20064.000 5
20064.673 5
20065.346 1
20066.020 0
20066.693 7
20067.366 3
20068.039 3
20068.713 1
20069.386 0
20070.059 0
20070.733 0
20071.406 0
20072.079 1
20072.753 2
20073.426 2
20074.099 2
20074.773 2
20075.446 3
20076.120 1
20076.793 8
20077.467 6
20078.140 13
20078.813 8
20079.487 3
20080.160 5
20080.834 7
20081.507 10
20082.181 10
20082.854 11
20083.528 5
20084.201 8
20084.875 3
20085.549 1
20086.222 5
20086.896 2
20087.569 1
20088.243 3
20088.917 3
20089.590 8
20090.264 10
20090.938 6
20091.611 2
20092.285 1
20092.959 6
20093.632 3
20094.306 5
20094.980 5
20095.654 2
20096.327 2
20097.001 4
20097.675 1
20098.349 4
20099.022 6
20099.696 5
20100.370 4
20101.044 9
20101.718 8
20102.392 5
20103.065 6
20103.739 1
20104.413 5
20105.087 5
20105.761 5
20106.435 4
20107.109 7
20107.783 5
20108.457 3
20109.131 3
20109.805 2
20110.479 4
20111.153 3
20111.827 1
20112.501 1
20113.175 4
20113.849 14
20114.523 10
20115.197 12
20115.871 12
20116.545 11
20117.219 10
20117.893 9
20118.567 6
20119.241 2
20119.916 6
20120.590 4
20121.264 5
20121.938 5
20122.612 6
20123.287 7
20123.961 1
20124.635 7
20125.309 4
20125.983 0
20126.658 1
20127.332 2
20128.006 2
20128.681 2
20129.355 10
20130.029 7
20130.704 2
20131.378 10
20132.052 11
20132.727 8
20133.401 2
20134.075 2
20134.750 2
20135.424 5
20136.099 5
20136.773 1
20137.447 0
20138.122 2
20138.796 1
20139.471 6
20140.145 8
20140.820 4
20141.494 4
20142.169 18
20142.843 14
20143.518 10
20144.192 4
20144.867 4
20145.542 10
20146.216 9
20146.891 10
20147.565 4
20148.240 1
20148.915 0
20149.589 1
20150.264 1
20150.939 2
20151.613 3
20152.288 2
20152.963 2
20153.637 6
20154.312 3
20154.987 3
20155.662 4
20156.336 4
20157.011 7
20157.686 6
20158.361 7
20159.035 6
20159.710 7
20160.385 9
20161.060 3
20161.735 0
20162.410 5
20163.084 5
20163.759 6
20164.434 2
20165.109 0
20165.784 1
20166.459 6
20167.134 3
20167.809 2
20168.484 1
20169.159 3
20169.834 1
20170.509 2
20171.184 2
20171.859 0
20172.534 1
20173.209 5
20173.884 2
20174.559 0
20175.234 4
20175.909 3
20176.584 1
20177.259 3
20177.934 4
20178.610 2
20179.285 9
20179.960 5
20180.635 3
20181.310 11
20181.985 6
20182.661 9
20183.336 8
20184.011 12
20184.686 7
20185.361 8
20186.037 3
20186.712 7
20187.387 11
20188.063 13
20188.738 6
20189.413 2
20190.089 2
20190.764 2
20191.439 5
20192.115 1
20192.790 3
20193.465 1
20194.141 7
20194.816 16
20195.491 8
20196.167 5
20196.842 1
20197.518 0
20198.193 3
20198.869 7
20199.544 1
20200.220 4
20200.895 1
20201.571 6
20202.246 2
20202.922 5
20203.597 6
20204.273 4
20204.948 7
20205.624 6
20206.300 4
20206.975 4
20207.651 4
20208.326 3
20209.002 4
20209.678 5
20210.353 1
20211.029 5
20211.705 5
20212.380 2
20213.056 0
20213.732 1
20214.408 3
20215.083 4
20215.759 9
20216.435 9
20217.111 5
20217.786 1
20218.462 1
20219.138 0
20219.814 0
20220.490 1
20221.165 1
20221.841 1
20222.517 0
20223.193 0
20223.869 0
20224.545 6
20225.221 4
20225.897 1
20226.573 2
20227.249 6
20227.924 3
20228.600 2
20229.276 6
20229.952 4
20230.628 8
20231.304 6
20231.980 3
20232.656 6
20233.333 6
20234.009 2
20234.685 5
20235.361 5
20236.037 12
20236.713 12
20237.389 10
20238.065 7
20238.741 6
20239.417 5
20240.094 2
20240.770 6
20241.446 4
20242.122 4
20242.798 2
20243.475 5
20244.151 0
20244.827 3
20245.503 4
20246.179 2
20246.856 1
20247.532 0
20248.208 6
20248.885 7
20249.561 2
20250.237 3
20250.914 7
20251.590 5
20252.266 1
20252.943 6
20253.619 6
20254.295 7
20254.972 4
20255.648 4
20256.325 3
20257.001 1
20257.678 4
20258.354 4
20259.031 1
20259.707 0
20260.384 1
20261.060 6
20261.737 3
20262.413 3
20263.090 5
20263.766 1
20264.443 1
20265.119 12
20265.796 7
20266.472 7
20267.149 7
20267.826 4
20268.502 5
20269.179 5
20269.856 4
20270.532 12
20271.209 9
20271.886 1
20272.562 8
20273.239 8
20273.916 9
20274.593 5
20275.269 2
20275.946 4
20276.623 1
20277.300 10
20277.976 13
20278.653 11
20279.330 3
20280.007 5
20280.684 2
20281.360 1
20282.037 3
20282.714 7
20283.391 7
20284.068 5
20284.745 6
20285.422 4
20286.099 1
20286.776 0
20287.453 2
20288.130 2
20288.807 4
20289.484 3
20290.160 1
20290.838 5
20291.515 13
20292.192 13
20292.869 8
20293.546 4
20294.223 7
20294.900 8
20295.577 4
20296.254 1
20296.931 0
20297.608 0
20298.285 2
20298.962 0
20299.640 2
20300.317 8
20300.994 3
20301.671 4
20302.348 1
20303.025 8
20303.703 14
20304.380 8
20305.057 7
20305.734 0
20306.412 2
20307.089 5
20307.766 2
20308.444 4
20309.121 7
20309.798 2
20310.476 0
20311.153 6
20311.830 3
20312.508 6
20313.185 4
20313.862 1
20314.540 4
20315.217 2
20315.895 3
20316.572 1
20317.249 0
20317.927 2
20318.604 0
20319.282 2
20319.959 1
20320.637 3
20321.314 4
20321.992 6
20322.669 3
20323.347 3
20324.025 4
20324.702 9
20325.380 7
20326.057 7
20326.735 7
20327.412 8
20328.090 3
20328.768 3
20329.445 2
20330.123 3
20330.801 1
20331.478 0
20332.156 2
20332.834 1
20333.511 2
20334.189 3
20334.867 4
20335.545 2
20336.222 6
20336.900 4
20337.578 1
20338.256 0
20338.934 2
20339.611 6
20340.289 4
20340.967 1
20341.645 0
20342.323 0
20343.001 2
20343.679 1
20344.356 0
20345.034 0
20345.712 0
20346.390 2
20347.068 2
20347.746 3
20348.424 2
20349.102 2
20349.780 5
20350.458 4
20351.136 2
20351.814 3
20352.492 3
20353.170 1
20353.848 1
20354.526 1
20355.204 3
20355.882 3
20356.561 2
20357.239 7
20357.917 3
20358.595 0
20359.273 1
20359.951 2
20360.629 4
20361.308 5
20361.986 3
20362.664 6
20363.342 4
20364.020 4
20364.699 10
20365.377 8
20366.055 3
20366.733 4
20367.412 8
20368.090 8
20368.768 5
20369.447 6
20370.125 7
20370.803 5
20371.482 4
20372.160 1
20372.838 3
20373.517 4
20374.195 3
20374.873 2
20375.552 4
20376.230 6
20376.909 7
20377.587 7
20378.266 6
20378.944 6
20379.623 11
20380.301 18
20380.980 20
20381.658 11
20382.337 6
20383.015 4
20383.694 1
20384.372 4
20385.051 1
20385.729 1
20386.408 2
20387.087 6
20387.765 17
20388.444 12
20389.123 10
20389.801 7
20390.480 4
20391.159 1
20391.837 0
20392.516 1
20393.195 5
20393.873 8
20394.552 8
20395.231 8
20395.910 8
20396.588 4
20397.267 11
20397.946 11
20398.625 9
20399.304 3
20399.982 3
20400.661 3
20401.340 5
20402.019 4
20402.698 3
20403.377 4
20404.056 6
20404.734 2
20405.413 2
20406.092 6
20406.771 9
20407.450 2
20408.129 2
20408.808 0
20409.487 2
20410.166 0
20410.845 2
20411.524 1
20412.203 1
20412.882 1
20413.561 1
20414.240 1
20414.919 0
20415.598 4
20416.277 2
20416.957 5
20417.636 1
20418.315 5
20418.994 10
20419.673 10
20420.352 3
20421.031 5
20421.711 7
20422.390 4
20423.069 2
20423.748 4
20424.427 6
20425.107 4
20425.786 3
20426.465 0
20427.145 3
20427.824 3
20428.503 7
20429.182 2
20429.862 2
20430.541 8
20431.220 8
20431.900 8
20432.579 6
20433.258 4
20433.938 0
20434.617 4
20435.297 4
20435.976 3
20436.656 8
20437.335 7
20438.014 0
20438.694 2
20439.373 4
20440.053 4
20440.732 4
20441.412 5
20442.091 5
20442.771 6
20443.450 0
20444.130 1
20444.810 8
20445.489 14
20446.169 8
20446.848 5
20447.528 6
20448.208 3
20448.887 4
20449.567 8
20450.247 7
20450.926 4
20451.606 1
20452.286 3
20452.965 2
20453.645 3
20454.325 2
20455.004 3
20455.684 2
20456.364 1
20457.044 0
20457.724 3
20458.403 1
20459.083 4
20459.763 2
20460.443 2
20461.123 1
20461.802 0
20462.482 1
20463.162 1
20463.842 1
20464.522 1
20465.202 3
20465.882 4
20466.562 5
20467.242 5
20467.922 4
20468.602 2
20469.282 1
20469.962 4
20470.642 3
20471.322 4
20472.002 2
20472.682 1
20473.362 2
20474.042 2
20474.722 3
20475.402 4
20476.082 2
20476.762 2
20477.442 2
20478.122 1
20478.802 0
20479.482 7
20480.163 11
20480.843 7
20481.523 5
20482.203 3
20482.883 1
20483.564 0
20484.244 5
20484.924 4
20485.604 9
20486.285 7
20486.965 3
20487.645 5
20488.325 1
20489.006 2
20489.686 4
20490.366 6
20491.047 1
20491.727 1
20492.407 0
20493.088 6
20493.768 2
20494.449 4
20495.129 3
20495.809 2
20496.490 2
20497.170 1
20497.851 2
20498.531 1
20499.212 2
20499.892 3
20500.573 2
20501.253 1
20501.934 3
20502.614 0
20503.295 6
20503.975 3
20504.656 0
20505.336 1
20506.017 1
20506.697 3
20507.378 0
20508.059 7
20508.739 6
20509.420 3
20510.101 3
20510.781 0
20511.462 6
20512.143 4
20512.823 2
20513.504 1
20514.185 0
20514.866 0
20515.546 2
20516.227 5
20516.908 1
20517.589 11
20518.269 20
20518.950 14
20519.631 15
20520.312 10
20520.993 7
20521.673 3
20522.354 0
20523.035 0
20523.716 1
20524.397 4
20525.078 6
20525.759 3
20526.440 3
20527.121 5
20527.802 3
20528.482 2
20529.163 5
20529.844 5
20530.525 4
20531.206 0
20531.887 1
20532.568 1
20533.250 4
20533.931 3
20534.612 1
20535.293 1
20535.974 4
20536.655 2
20537.336 0
20538.017 0
20538.698 0
20539.379 3
20540.060 1
20540.742 2
20541.423 5
20542.104 4
20542.785 3
20543.466 0
20544.148 1
20544.829 2
20545.510 2
20546.191 1
20546.873 2
20547.554 3
20548.235 2
20548.916 2
20549.598 1
20550.279 1
20550.960 1
20551.642 4
20552.323 8
20553.004 10
20553.686 6
20554.367 4
20555.049 0
20555.730 0
20556.411 1
20557.093 1
20557.774 0
20558.456 2
20559.137 2
20559.819 3
20560.500 12
20561.182 14
20561.863 7
20562.545 5
20563.226 5
20563.908 3
20564.589 2
20565.271 1
20565.953 7
20566.634 7
20567.316 2
20567.997 2
20568.679 2
20569.361 1
20570.042 3
20570.724 1
20571.406 4
20572.087 3
20572.769 11
20573.451 11
20574.132 10
20574.814 7
20575.496 5
20576.178 3
20576.859 0
20577.541 2
20578.223 5
20578.905 2
20579.586 3
20580.268 3
20580.950 3
20581.632 2
20582.314 0
20582.996 1
20583.677 1
20584.359 1
20585.041 1
20585.723 2
20586.405 3
20587.087 5
20587.769 1
20588.451 2
20589.133 1
20589.815 3
20590.497 1
20591.179 2
20591.861 5
20592.543 4
20593.225 0
20593.907 1
20594.589 1
20595.271 2
20595.953 0
20596.635 3
20597.317 7
20597.999 3
20598.682 3
20599.364 10
20600.046 8
20600.728 4
20601.410 1
20602.092 3
20602.774 9
20603.457 2
20604.139 4
20604.821 3
20605.503 5
20606.186 0
20606.868 1
20607.550 1
20608.232 1
20608.915 1
20609.597 6
20610.279 4
20610.962 5
20611.644 0
20612.326 0
20613.009 1
20613.691 1
20614.373 2
20615.056 3
20615.738 5
20616.421 1
20617.103 3
20617.785 7
20618.468 7
20619.150 6
20619.833 8
20620.515 3
20621.198 1
20621.880 1
20622.563 2
20623.245 2
20623.928 1
20624.610 3
20625.293 3
20625.976 1
20626.658 2
20627.341 3
20628.023 1
20628.706 1
20629.389 3
20630.071 1
20630.754 4
20631.437 6
20632.119 0
20632.802 1
20633.485 0
20634.167 5
20634.850 6
20635.533 12
20636.215 3
20636.898 0
20637.581 0
20638.264 2
20638.947 3
20639.629 0
20640.312 0
20640.995 2
20641.678 1
20642.361 4
20643.044 5
20643.726 3
20644.409 0
20645.092 0
20645.775 3
20646.458 4
20647.141 3
20647.824 3
20648.507 0
20649.190 2
20649.873 2
20650.556 0
20651.239 0
20651.922 1
20652.605 0
20653.288 2
20653.971 8
20654.654 8
20655.337 5
20656.020 1
20656.703 1
20657.386 2
20658.069 3
20658.752 7
20659.435 4
20660.119 2
20660.802 0
20661.485 6
20662.168 5
20662.851 4
20663.534 1
20664.218 1
20664.901 0
20665.584 1
20666.267 1
20666.951 0
20667.634 0
20668.317 1
20669.000 1
20669.684 3
20670.367 2
20671.050 0
20671.734 0
20672.417 9
20673.100 17
20673.784 10
20674.467 4
20675.150 4
20675.834 3
20676.517 1
20677.201 3
20677.884 2
20678.568 1
20679.251 1
20679.934 0
20680.618 0
20681.301 1
20681.985 3
20682.668 3
20683.352 6
20684.035 4
20684.719 3
20685.403 1
20686.086 2
20686.770 1
20687.453 4
20688.137 3
20688.820 3
20689.504 3
20690.188 6
20690.871 2
20691.555 1
20692.239 5
20692.922 3
20693.606 4
20694.290 0
20694.973 0
20695.657 0
20696.341 2
20697.025 0
20697.708 1
20698.392 6
20699.076 8
20699.760 9
20700.444 5
20701.127 1
20701.811 5
20702.495 5
20703.179 4
20703.863 2
20704.547 1
20705.231 1
20705.914 2
20706.598 5
20707.282 3
20707.966 3
20708.650 8
20709.334 3
20710.018 0
20710.702 0
20711.386 8
20712.070 8
20712.754 4
20713.438 2
20714.122 6
20714.806 7
20715.490 2
20716.174 2
20716.858 3
20717.542 5
20718.226 3
20718.911 4
20719.595 4
20720.279 7
20720.963 7
20721.647 5
20722.331 5
20723.015 2
20723.700 2
20724.384 3
20725.068 0
20725.752 1
20726.436 0
20727.121 0
20727.805 1
20728.489 2
20729.173 0
20729.858 1
20730.542 2
20731.226 4
20731.911 1
20732.595 1
20733.279 2
20733.964 23
20734.648 18
20735.333 12
20736.017 9
20736.701 10
20737.386 11
20738.070 7
20738.755 5
20739.439 7
20740.123 3
20740.808 2
20741.492 1
20742.177 0
20742.861 0
20743.546 6
20744.230 3
20744.915 6
20745.600 8
20746.284 18
20746.969 10
20747.653 4
20748.338 4
20749.022 5
20749.707 4
20750.392 20
20751.076 15
20751.761 12
20752.446 8
20753.130 4
20753.815 5
20754.500 4
20755.184 3
20755.869 4
20756.554 3
20757.239 8
20757.923 4
20758.608 1
20759.293 2
20759.978 14
20760.662 18
20761.347 9
20762.032 6
20762.717 4
20763.402 1
20764.087 2
20764.771 1
20765.456 1
20766.141 1
20766.826 1
20767.511 4
20768.196 2
20768.881 2
20769.566 4
20770.251 3
20770.936 3
20771.621 2
20772.306 1
20772.991 2
20773.676 2
20774.361 5
20775.046 4
20775.731 4
20776.416 2
20777.101 4
20777.786 3
20778.471 0
20779.156 2
20779.841 2
20780.526 6
20781.212 0
20781.897 1
20782.582 2
20783.267 4
20783.952 2
20784.637 3
20785.323 3
20786.008 2
20786.693 4
20787.378 2
20788.064 1
20788.749 3
20789.434 3
20790.119 0
20790.805 2
20791.490 2
20792.175 2
20792.861 3
20793.546 0
20794.231 0
20794.917 0
20795.602 1
20796.287 3
20796.973 3
20797.658 4
20798.344 5
20799.029 2
20799.715 4
20800.400 5
20801.085 2
20801.771 0
20802.456 1
20803.142 1
20803.827 13
20804.513 12
20805.198 7
20805.884 3
20806.570 0
20807.255 2
20807.941 0
20808.626 1
20809.312 1
20809.997 1
20810.683 3
20811.369 1
20812.054 1
20812.740 1
20813.426 2
20814.111 8
20814.797 3
20815.483 4
20816.168 4
20816.854 2
20817.540 3
20818.226 4
20818.911 4
20819.597 1
20820.283 0
20820.969 8
20821.655 7
20822.340 6
20823.026 5
20823.712 5
20824.398 4
20825.084 3
20825.770 1
20826.456 3
20827.141 5
20827.827 6
20828.513 4
20829.199 4
20829.885 6
20830.571 3
20831.257 0
20831.943 2
20832.629 3
20833.315 1
20834.001 7
20834.687 6
20835.373 5
20836.059 4
20836.745 2
20837.431 2
20838.117 1
20838.803 0
20839.489 3
20840.176 5
20840.862 4
20841.548 2
20842.234 4
20842.920 3
20843.606 4
20844.292 3
20844.979 4
20845.665 6
20846.351 9
20847.037 9
20847.723 6
20848.410 12
20849.096 8
20849.782 6
20850.468 1
20851.155 7
20851.841 11
20852.527 6
20853.214 10
20853.900 8
20854.586 4
20855.273 1
20855.959 5
20856.645 1
20857.332 9
20858.018 7
20858.705 3
20859.391 3
20860.078 16
20860.764 9
20861.450 5
20862.137 5
20862.823 0
20863.510 0
20864.196 2
20864.883 2
20865.569 3
20866.256 2
20866.942 2
20867.629 1
20868.316 3
20869.002 2
20869.689 4
20870.375 2
20871.062 2
20871.749 0
20872.435 1
20873.122 0
20873.809 1
20874.495 3
20875.182 4
20875.869 4
20876.555 3
20877.242 3
20877.929 0
20878.616 1
20879.302 7
20879.989 7
20880.676 1
20881.363 0
20882.049 1
20882.736 2
20883.423 4
20884.110 4
20884.797 2
20885.484 1
20886.170 0
20886.857 2
20887.544 1
20888.231 3
20888.918 7
20889.605 4
20890.292 7
20890.979 7
20891.666 5
20892.353 7
20893.040 3
20893.727 2
20894.414 6
20895.101 1
20895.788 7
20896.475 7
20897.162 2
20897.849 3
20898.536 0
20899.223 0
20899.910 0
20900.597 3
20901.284 2
20901.971 4
20902.658 7
20903.346 5
20904.033 3
20904.720 1
20905.407 0
20906.094 0
20906.782 2
20907.469 1
20908.156 2
20908.843 0
20909.530 4
20910.218 3
20910.905 0
20911.592 0
20912.280 1
20912.967 0
20913.654 3
20914.342 3
20915.029 3
20915.716 19
20916.404 10
20917.091 10
20917.778 7
20918.466 3
20919.153 2
20919.841 0
20920.528 3
20921.215 3
20921.903 2
20922.590 0
20923.278 1
20923.965 4
20924.653 6
20925.340 1
20926.028 8
20926.715 3
20927.403 5
20928.090 2
20928.778 1
20929.466 4
20930.153 4
20930.841 1
20931.528 3
20932.216 5
20932.904 6
20933.591 1
20934.279 3
20934.967 3
20935.654 5
20936.342 7
20937.030 5
20937.717 2
20938.405 2
20939.093 3
20939.781 6
20940.468 3
20941.156 3
20941.844 0
20942.532 2
20943.219 4
20943.907 3
20944.595 1
20945.283 1
20945.971 4
20946.659 3
20947.346 3
20948.034 1
20948.722 2
20949.410 7
20950.098 7
20950.786 8
20951.474 1
20952.162 5
20952.850 2
20953.538 0
20954.226 3
20954.914 3
20955.602 3
20956.290 3
20956.978 9
20957.666 4
20958.354 2
20959.042 1
20959.730 0
20960.418 1
20961.106 0
20961.794 0
20962.482 3
20963.171 1
20963.859 3
20964.547 5
20965.235 4
20965.923 1
20966.611 1
20967.300 1
20967.988 5
20968.676 1
20969.364 0
20970.052 0
20970.741 0
20971.429 3
20972.117 2
20972.806 1
20973.494 2
20974.182 0
20974.870 4
20975.559 5
20976.247 2
20976.936 1
20977.624 0
20978.312 1
20979.001 1
20979.689 0
20980.377 6
20981.066 5
20981.754 3
20982.443 3
20983.131 9
20983.820 5
20984.508 1
20985.197 1
20985.885 3
20986.574 3
20987.262 4
20987.951 3
20988.639 2
20989.328 6
20990.016 5
20990.705 2
20991.394 1
20992.082 3
20992.771 6
20993.459 8
20994.148 12
20994.837 5
20995.525 2
20996.214 4
20996.903 3
20997.591 1
20998.280 2
20998.969 4
20999.658 6
21000.346 3
21001.035 1
21001.724 1
21002.413 3
21003.101 1
21003.790 3
21004.479 2
21005.168 2
21005.857 10
21006.545 5
21007.234 6
21007.923 5
21008.612 3
21009.301 4
21009.990 4
21010.679 3
21011.368 1
21012.057 6
21012.745 13
21013.434 8
21014.123 9
21014.812 5
21015.501 11
21016.190 6
21016.879 6
21017.568 5
21018.257 2
21018.946 3
21019.636 3
21020.325 0
21021.014 0
21021.703 1
21022.392 3
21023.081 6
21023.770 9
21024.459 1
21025.148 0
21025.838 1
21026.527 3
21027.216 2
21027.905 2
21028.594 2
21029.283 1
21029.973 0
21030.662 0
21031.351 0
21032.040 0
21032.730 1
21033.419 3
21034.108 2
21034.798 0
21035.487 2
21036.176 3
21036.866 1
21037.555 2
21038.244 3
21038.934 6
21039.623 3
21040.312 1
21041.002 0
21041.691 0
21042.381 0
21043.070 1
21043.760 4
21044.449 10
21045.138 5
21045.828 1
21046.517 4
21047.207 3
21047.896 5
21048.586 7
21049.276 4
21049.965 3
21050.655 5
21051.344 2
21052.034 1
21052.723 5
21053.413 6
21054.103 4
21054.792 3
21055.482 2
21056.172 4
21056.861 1
21057.551 2
21058.241 5
21058.930 6
21059.620 2
21060.310 2
21060.999 4
21061.689 1
21062.379 9
21063.069 14
21063.759 10
21064.448 2
21065.138 2
21065.828 2
21066.518 4
21067.208 2
21067.897 1
21068.587 11
21069.277 15
21069.967 13
21070.657 10
21071.347 4
21072.037 2
21072.727 7
21073.417 6
21074.107 9
21074.796 5
21075.486 3
21076.176 4
21076.866 2
21077.556 5
21078.246 8
21078.936 8
21079.627 2
21080.317 2
21081.007 3
21081.697 9
21082.387 10
21083.077 6
21083.767 8
21084.457 2
21085.147 1
21085.837 1
21086.528 3
21087.218 5
21087.908 6
21088.598 2
21089.288 0
21089.978 6
21090.669 5
21091.359 5
21092.049 12
21092.739 3
21093.430 1
21094.120 5
21094.810 5
21095.500 3
21096.191 6
21096.881 9
21097.571 3
21098.262 0
21098.952 7
21099.643 5
21100.333 1
21101.023 1
21101.714 3
21102.404 3
21103.094 0
21103.785 5
21104.475 8
21105.166 5
21105.856 3
21106.547 6
21107.237 2
21107.928 4
21108.618 4
21109.309 2
21109.999 3
21110.690 4
21111.380 1
21112.071 2
21112.762 2
21113.452 1
21114.143 1
21114.833 2
21115.524 1
21116.215 1
21116.905 6
21117.596 10
21118.287 9
21118.977 4
21119.668 2
21120.359 3
21121.049 2
21121.740 4
21122.431 3
21123.122 3
21123.812 3
21124.503 0
21125.194 0
21125.885 4
21126.576 4
21127.266 6
21127.957 6
21128.648 1
21129.339 2
21130.030 5
21130.721 3
21131.411 1
21132.102 0
21132.793 6
21133.484 10
21134.175 15
21134.866 11
21135.557 5
21136.248 4
21136.939 3
21137.630 2
21138.321 1
21139.012 1
21139.703 0
21140.394 0
21141.085 4
21141.776 1
21142.467 4
21143.158 8
21143.849 3
21144.540 6
21145.232 7
21145.923 5
21146.614 6
21147.305 2
21147.996 5
21148.687 2
21149.378 0
21150.070 6
21150.761 4
21151.452 4
21152.143 1
21152.834 1
21153.526 1
21154.217 0
21154.908 1
21155.600 2
21156.291 3
21156.982 5
21157.673 6
21158.365 2
21159.056 0
21159.747 1
21160.439 0
21161.130 2
21161.822 1
21162.513 2
21163.204 2
21163.896 0
21164.587 0
21165.279 2
21165.970 4
21166.662 4
21167.353 0
21168.045 2
21168.736 3
21169.428 0
21170.119 1
21170.811 7
21171.502 8
21172.194 3
21172.885 0
21173.577 2
21174.268 7
21174.960 6
21175.652 4
21176.343 5
21177.035 5
21177.726 11
21178.418 9
21179.110 6
21179.801 1
21180.493 5
21181.185 3
21181.877 3
21182.568 6
21183.260 4
21183.952 0
21184.643 0
21185.335 1
21186.027 1
21186.719 2
21187.411 2
21188.102 1
21188.794 2
21189.486 7
21190.178 7
21190.870 3
21191.562 1
21192.254 3
21192.945 1
21193.637 0
21194.329 0
21195.021 1
21195.713 2
21196.405 1
21197.097 2
21197.789 0
21198.481 1
21199.173 6
21199.865 10
21200.557 5
21201.249 3
21201.941 7
21202.633 7
21203.325 4
21204.017 2
21204.709 3
21205.401 2
21206.093 2
21206.786 1
21207.478 2
21208.170 2
21208.862 7
21209.554 4
21210.246 6
21210.939 7
21211.631 3
21212.323 1
21213.015 1
21213.707 1
21214.400 1
21215.092 0
21215.784 2
21216.476 1
21217.169 3
21217.861 0
21218.553 1
21219.246 5
21219.938 2
21220.630 7
21221.323 4
21222.015 1
21222.707 6
21223.400 7
21224.092 3
21224.785 4
21225.477 4
21226.169 3
21226.862 7
21227.554 10
21228.247 4
21228.939 4
21229.632 2
21230.324 1
21231.017 0
21231.709 3
21232.402 8
21233.094 10
21233.787 7
21234.479 2
21235.172 0
21235.865 1
21236.557 2
21237.250 1
21237.942 0
21238.635 0
21239.328 1
21240.020 0
21240.713 0
21241.406 2
21242.098 6
21242.791 5
21243.484 5
21244.177 2
21244.869 1
21245.562 2
21246.255 2
21246.948 2
21247.640 0
21248.333 0
21249.026 0
21249.719 2
21250.412 7
21251.104 5
21251.797 5
21252.490 2
21253.183 1
21253.876 4
21254.569 6
21255.262 1
21255.955 0
21256.648 8
21257.341 8
21258.033 7
21258.726 8
21259.419 3
21260.112 4
21260.805 11
21261.498 7
21262.191 3
21262.884 1
21263.577 2
21264.271 0
21264.964 1
21265.657 1
21266.350 2
21267.043 3
21267.736 2
21268.429 2
21269.122 3
21269.815 1
21270.509 1
21271.202 2
21271.895 2
21272.588 4
21273.281 6
21273.974 2
21274.668 2
21275.361 4
21276.054 1
21276.747 1
21277.441 1
21278.134 2
21278.827 4
21279.521 1
21280.214 2
21280.907 4
21281.601 3
21282.294 2
21282.987 4
21283.681 2
21284.374 5
21285.067 0
21285.761 4
21286.454 1
21287.148 1
21287.841 0
21288.534 2
21289.228 3
21289.921 2
21290.615 2
21291.308 5
21292.002 2
21292.695 2
21293.389 4
21294.082 1
21294.776 3
21295.470 5
21296.163 6
21296.857 10
21297.550 13
21298.244 11
21298.938 6
21299.631 1
21300.325 1
21301.018 0
21301.712 1
21302.406 0
21303.099 4
21303.793 6
21304.487 5
21305.181 5
21305.874 1
21306.568 1
21307.262 0
21307.956 8
21308.649 11
21309.343 5
21310.037 3
21310.731 1
21311.425 1
21312.118 2
21312.812 4
21313.506 4
21314.200 1
21314.894 2
21315.588 3
21316.282 5
21316.976 4
21317.669 3
21318.363 1
21319.057 5
21319.751 3
21320.445 2
21321.139 0
21321.833 1
21322.527 0
21323.221 4
21323.915 4
21324.609 1
21325.303 2
21325.997 2
21326.692 2
21327.386 0
21328.080 6
21328.774 5
21329.468 7
21330.162 4
21330.856 0
21331.550 2
21332.244 2
21332.939 1
21333.633 4
21334.327 2
21335.021 5
21335.715 3
21336.410 2
21337.104 4
21337.798 2
21338.492 3
21339.187 1
21339.881 3
21340.575 3
21341.270 1
21341.964 1
21342.658 3
21343.353 2
21344.047 1
21344.741 0
21345.436 3
21346.130 1
21346.824 0
21347.519 0
21348.213 2
21348.908 1
21349.602 1
21350.297 3
21350.991 3
21351.686 2
21352.380 3
21353.075 1
21353.769 6
21354.464 3
21355.158 1
21355.853 4
21356.547 5
21357.242 2
21357.936 1
21358.631 6
21359.326 1
21360.020 1
21360.715 0
21361.409 5
21362.104 3
21362.799 0
21363.493 2
21364.188 2
21364.883 6
21365.577 4
21366.272 2
21366.967 4
21367.662 10
21368.356 6
21369.051 5
21369.746 4
21370.441 1
21371.135 8
21371.830 8
21372.525 5
21373.220 1
21373.915 0
21374.610 0
21375.304 3
21375.999 5
21376.694 3
21377.389 3
21378.084 0
21378.779 1
21379.474 5
21380.169 13
21380.864 4
21381.559 2
21382.254 5
21382.949 3
21383.644 4
21384.339 3
21385.034 0
21385.729 0
21386.424 1
21387.119 1
21387.814 2
21388.509 0
21389.204 3
21389.899 1
21390.594 0
21391.289 2
21391.984 9
21392.680 4
21393.375 0
21394.070 0
21394.765 2
21395.460 3
21396.155 7
21396.851 6
21397.546 7
21398.241 5
21398.936 7
21399.632 6
21400.327 4
21401.022 1
21401.717 0
21402.413 4
21403.108 3
21403.803 7
21404.499 8
21405.194 10
21405.889 7
21406.585 5
21407.280 2
21407.976 3
21408.671 5
21409.366 2
21410.062 0
21410.757 2
21411.453 0
21412.148 0
21412.844 1
21413.539 2
21414.235 3
21414.930 3
21415.626 3
21416.321 2
21417.017 2
21417.712 4
21418.408 2
21419.103 0
21419.799 0
21420.495 0
21421.190 0
21421.886 4
21422.581 5
21423.277 1
21423.973 2
21424.668 8
21425.364 5
21426.060 2
21426.755 7
21427.451 1
21428.147 3
21428.843 0
21429.538 1
21430.234 5
21430.930 3
21431.626 2
21432.321 1
21433.017 2
21433.713 2
21434.409 2
21435.105 3
21435.800 1
21436.496 1
21437.192 6
21437.888 8
21438.584 2
21439.280 0
21439.976 1
21440.672 2
21441.368 2
21442.064 3
21442.760 4
21443.455 1
21444.151 1
21444.847 2
21445.543 0
21446.239 0
21446.935 0
21447.632 1
21448.328 1
21449.024 3
21449.720 3
21450.416 1
21451.112 4
21451.808 4
21452.504 3
21453.200 3
21453.896 5
21454.592 1
21455.289 2
21455.985 3
21456.681 2
21457.377 2
21458.073 1
21458.770 1
21459.466 2
21460.162 1
21460.858 0
21461.555 3
21462.251 2
21462.947 1
21463.643 0
21464.340 1
21465.036 1
21465.732 2
21466.429 2
21467.125 1
21467.821 5
21468.518 6
21469.214 4
21469.911 3
21470.607 1
21471.303 0
21472.000 1
21472.696 3
21473.393 4
21474.089 4
21474.786 0
21475.482 0
21476.179 1
21476.875 2
21477.572 3
21478.268 4
21478.965 2
21479.661 1
21480.358 0
21481.054 1
21481.751 0
21482.448 0
21483.144 0
21483.841 1
21484.538 2
21485.234 3
21485.931 2
21486.627 10
21487.324 4
21488.021 4
21488.718 2
21489.414 1
21490.111 1
21490.808 4
21491.504 0
21492.201 2
21492.898 3
21493.595 9
21494.292 4
21494.988 4
21495.685 7
21496.382 0
21497.079 6
21497.776 7
21498.473 2
21499.169 6
21499.866 7
21500.563 5
21501.260 3
21501.957 0
21502.654 0
21503.351 1
21504.048 1
21504.745 5
21505.442 3
21506.139 2
21506.836 2
21507.533 1
21508.230 0
21508.927 0
21509.624 1
21510.321 1
21511.018 3
21511.715 3
21512.412 5
21513.109 3
21513.806 0
21514.503 8
21515.201 6
21515.898 9
21516.595 6
21517.292 4
21517.989 2
21518.686 0
21519.384 1
21520.081 3
21520.778 2
21521.475 4
21522.172 0
21522.870 0
21523.567 1
21524.264 1
21524.962 8
21525.659 14
21526.356 12
21527.053 13
21527.751 4
21528.448 0
21529.146 2
21529.843 1
21530.540 9
21531.238 5
21531.935 6
21532.632 6
21533.330 5
21534.027 2
21534.725 0
21535.422 2
21536.120 2
21536.817 3
21537.515 1
21538.212 0
21538.910 1
21539.607 2
21540.305 0
21541.002 1
21541.700 0
21542.397 3
21543.095 2
21543.793 0
21544.490 1
21545.188 1
21545.885 2
21546.583 2
21547.281 0
21547.978 1
21548.676 1
21549.374 4
21550.071 2
21550.769 2
21551.467 3
21552.165 2
21552.862 1
21553.560 2
21554.258 0
21554.956 1
21555.653 0
21556.351 0
21557.049 2
21557.747 2
21558.445 9
21559.142 5
21559.840 5
21560.538 1
21561.236 2
21561.934 2
21562.632 2
21563.330 8
21564.028 4
21564.726 0
21565.424 0
21566.122 2
21566.819 3
21567.517 2
21568.215 7
21568.913 11
21569.611 4
21570.309 2
21571.008 0
21571.706 1
21572.404 0
21573.102 0
21573.800 0
21574.498 0
21575.196 0
21575.894 0
21576.592 1
21577.290 2
21577.988 1
21578.687 2
21579.385 4
21580.083 6
21580.781 9
21581.479 4
21582.178 4
21582.876 2
21583.574 2
21584.272 3
21584.971 0
21585.669 1
21586.367 3
21587.065 4
21587.764 5
21588.462 1
21589.160 1
21589.859 0
21590.557 0
21591.255 3
21591.954 6
21592.652 6
21593.351 3
21594.049 4
21594.747 8
21595.446 8
21596.144 13
21596.843 5
21597.541 2
21598.240 2
21598.938 1
21599.637 2
21600.335 3
21601.034 5
21601.732 7
21602.431 8
21603.129 2
21603.828 2
21604.526 1
21605.225 3
21605.924 0
21606.622 0
21607.321 1
21608.019 2
21608.718 1
21609.417 3
21610.115 2
21610.814 1
21611.513 0
21612.211 0
21612.910 6
21613.609 6
21614.308 1
21615.006 3
21615.705 0
21616.404 2
21617.103 2
21617.802 2
21618.500 2
21619.199 3
21619.898 3
21620.597 3
21621.296 4
21621.994 2
21622.693 4
21623.392 2
21624.091 3
21624.790 4
21625.489 3
21626.188 4
21626.887 2
21627.586 1
21628.285 6
21628.984 8
21629.683 4
21630.382 2
21631.081 3
21631.780 1
21632.479 0
21633.178 0
21633.877 4
21634.576 5
21635.275 2
21635.974 5
21636.673 6
21637.372 13
21638.071 10
21638.770 5
21639.470 1
21640.169 5
21640.868 4
21641.567 1
21642.266 2
21642.965 0
21643.665 0
21644.364 1
21645.063 7
21645.762 5
21646.462 3
21647.161 2
21647.860 0
21648.559 2
21649.259 3
21649.958 4
21650.657 2
21651.357 1
21652.056 6
21652.755 12
21653.455 6
21654.154 3
21654.854 3
21655.553 0
21656.252 0
21656.952 0
21657.651 6
21658.351 3
21659.050 3
21659.750 2
21660.449 5
21661.149 5
21661.848 2
21662.548 3
21663.247 5
21663.947 2
21664.646 3
21665.346 1
21666.045 0
21666.745 0
21667.444 0
21668.144 3
21668.844 7
21669.543 1
21670.243 0
21670.943 0
21671.642 0
21672.342 3
21673.042 8
21673.741 9
21674.441 8
21675.141 4
21675.840 6
21676.540 5
21677.240 3
21677.940 3
21678.639 2
21679.339 1
21680.039 0
21680.739 0
21681.439 3
21682.139 7
21682.838 3
21683.538 1
21684.238 0
21684.938 5
21685.638 5
21686.338 3
21687.038 3
21687.738 0
21688.437 1
21689.137 6
21689.837 3
21690.537 1
21691.237 8
21691.937 7
21692.637 4
21693.337 1
21694.037 6
21694.737 4
21695.437 4
21696.137 1
21696.838 1
21697.538 1
21698.238 3
21698.938 4
21699.638 2
21700.338 6
21701.038 1
21701.738 2
21702.438 4
21703.139 3
21703.839 4
21704.539 7
21705.239 4
21705.939 5
21706.640 9
21707.340 4
21708.040 2
21708.740 4
21709.441 7
21710.141 16
21710.841 11
21711.542 4
21712.242 2
21712.942 1
21713.643 0
21714.343 3
21715.043 3
21715.744 1
21716.444 1
21717.144 1
21717.845 4
21718.545 2
21719.246 6
21719.946 6
21720.647 4
21721.347 4
21722.047 7
21722.748 4
21723.448 4
21724.149 4
[truncated: 8,489 more chars]
