# Supplementary material for: LIMPIC: a computational method for the separation of protein MALDI-TOF-MS signals from noise
Source: BMC Bioinformatics. 2007 Mar 26;8:101. doi: 10.1186/1471-2105-8-101 (PMC1847688; doi:10.1186/1471-2105-8-101)
Supplement: Additional File 2 — Compressed archive of 30 text files, containing MALDI-TOF-MS data acquired from in-vitro protein mixtures. The text files are arranged in 6 folders, each referring to a different cytochrome C concentration. [file 1471-2105-8-101-S2.zip › SOL_5_TXT/SOL_calib_08c.txt]

4990.926 0
4991.262 0
4991.597 0
4991.933 0
4992.269 0
4992.605 0
4992.941 0
4993.277 0
4993.612 657
4993.948 675
4994.284 698
4994.620 728
4994.956 730
4995.292 702
4995.628 627
4995.964 577
4996.300 551
4996.636 562
4996.972 634
4997.308 639
4997.644 649
4997.980 677
4998.316 635
4998.652 670
4998.988 702
4999.324 671
4999.660 640
4999.996 627
5000.332 651
5000.669 700
5001.005 728
5001.341 714
5001.677 662
5002.013 651
5002.349 656
5002.685 596
5003.022 570
5003.358 549
5003.694 557
5004.030 584
5004.367 589
5004.703 615
5005.039 620
5005.375 611
5005.712 642
5006.048 690
5006.384 671
5006.721 574
5007.057 640
5007.393 725
5007.730 677
5008.066 663
5008.402 659
5008.739 632
5009.075 617
5009.412 615
5009.748 622
5010.084 609
5010.421 577
5010.757 676
5011.094 681
5011.430 661
5011.767 586
5012.103 584
5012.440 647
5012.776 613
5013.113 588
5013.449 610
5013.786 590
5014.122 507
5014.459 573
5014.796 651
5015.132 616
5015.469 558
5015.806 565
5016.142 570
5016.479 650
5016.815 713
5017.152 741
5017.489 690
5017.825 684
5018.162 688
5018.499 655
5018.836 644
5019.172 608
5019.509 657
5019.846 562
5020.183 573
5020.519 611
5020.856 675
5021.193 687
5021.530 647
5021.867 675
5022.204 720
5022.540 758
5022.877 672
5023.214 612
5023.551 626
5023.888 636
5024.225 670
5024.562 688
5024.899 677
5025.236 702
5025.573 682
5025.910 632
5026.246 691
5026.583 679
5026.920 678
5027.257 665
5027.595 666
5027.932 681
5028.269 719
5028.606 673
5028.943 631
5029.280 596
5029.617 608
5029.954 604
5030.291 544
5030.628 513
5030.965 567
5031.302 614
5031.640 681
5031.977 637
5032.314 664
5032.651 642
5032.988 613
5033.326 623
5033.663 582
5034.000 615
5034.337 630
5034.675 597
5035.012 575
5035.349 604
5035.686 605
5036.024 573
5036.361 588
5036.698 622
5037.036 652
5037.373 697
5037.710 682
5038.048 607
5038.385 670
5038.723 670
5039.060 671
5039.397 650
5039.735 586
5040.072 638
5040.410 612
5040.747 652
5041.085 708
5041.422 665
5041.760 640
5042.097 644
5042.435 681
5042.772 707
5043.110 757
5043.447 695
5043.785 688
5044.122 625
5044.460 608
5044.798 553
5045.135 502
5045.473 579
5045.810 545
5046.148 567
5046.486 530
5046.823 584
5047.161 599
5047.499 598
5047.836 565
5048.174 542
5048.512 556
5048.850 615
5049.187 561
5049.525 570
5049.863 609
5050.201 550
5050.538 617
5050.876 686
5051.214 660
5051.552 646
5051.890 628
5052.228 618
5052.565 636
5052.903 624
5053.241 607
5053.579 562
5053.917 513
5054.255 518
5054.593 494
5054.931 552
5055.269 542
5055.607 520
5055.945 515
5056.283 535
5056.621 597
5056.959 603
5057.297 563
5057.635 587
5057.973 530
5058.311 551
5058.649 604
5058.987 642
5059.325 610
5059.663 674
5060.001 628
5060.339 577
5060.677 517
5061.015 487
5061.354 494
5061.692 517
5062.030 523
5062.368 544
5062.706 608
5063.045 573
5063.383 532
5063.721 547
5064.059 554
5064.397 577
5064.736 553
5065.074 544
5065.412 505
5065.751 544
5066.089 556
5066.427 537
5066.766 574
5067.104 545
5067.442 586
5067.781 592
5068.119 557
5068.457 555
5068.796 582
5069.134 615
5069.473 680
5069.811 645
5070.149 598
5070.488 574
5070.826 602
5071.165 576
5071.503 558
5071.842 533
5072.180 565
5072.519 589
5072.857 556
5073.196 561
5073.535 552
5073.873 574
5074.212 599
5074.550 581
5074.889 553
5075.228 527
5075.566 562
5075.905 563
5076.243 558
5076.582 563
5076.921 623
5077.259 607
5077.598 668
5077.937 643
5078.276 554
5078.614 573
5078.953 591
5079.292 605
5079.631 571
5079.969 624
5080.308 689
5080.647 625
5080.986 605
5081.324 600
5081.663 552
5082.002 503
5082.341 579
5082.680 590
5083.019 591
5083.358 623
5083.697 676
5084.035 666
5084.374 637
5084.713 662
5085.052 628
5085.391 644
5085.730 635
5086.069 652
5086.408 597
5086.747 571
5087.086 576
5087.425 581
5087.764 601
5088.103 541
5088.442 562
5088.781 583
5089.120 563
5089.459 582
5089.799 542
5090.138 498
5090.477 508
5090.816 598
5091.155 606
5091.494 613
5091.833 625
5092.173 580
5092.512 535
5092.851 512
5093.190 581
5093.529 621
5093.869 553
5094.208 540
5094.547 543
5094.886 530
5095.226 560
5095.565 565
5095.904 518
5096.244 527
5096.583 571
5096.922 607
5097.262 647
5097.601 622
5097.940 539
5098.280 500
5098.619 562
5098.959 613
5099.298 601
5099.637 552
5099.977 513
5100.316 507
5100.656 517
5100.995 564
5101.335 577
5101.674 596
5102.014 585
5102.353 498
5102.693 484
5103.032 559
5103.372 606
5103.711 607
5104.051 588
5104.391 564
5104.730 542
5105.070 514
5105.409 468
5105.749 518
5106.089 530
5106.428 518
5106.768 507
5107.108 467
5107.447 468
5107.787 523
5108.127 517
5108.466 529
5108.806 537
5109.146 564
5109.486 553
5109.825 591
5110.165 520
5110.505 509
5110.845 525
5111.185 562
5111.524 567
5111.864 522
5112.204 515
5112.544 531
5112.884 554
5113.224 553
5113.564 573
5113.904 621
5114.243 662
5114.583 618
5114.923 615
5115.263 543
5115.603 533
5115.943 588
5116.283 594
5116.623 639
5116.963 640
5117.303 538
5117.643 511
5117.983 513
5118.323 496
5118.663 554
5119.003 634
5119.343 653
5119.684 665
5120.024 599
5120.364 583
5120.704 559
5121.044 531
5121.384 505
5121.724 506
5122.065 488
5122.405 512
5122.745 550
5123.085 523
5123.425 498
5123.766 528
5124.106 581
5124.446 576
5124.786 538
5125.127 533
5125.467 560
5125.807 521
5126.147 549
5126.488 533
5126.828 572
5127.168 573
5127.509 507
5127.849 552
5128.190 442
5128.530 480
5128.870 468
5129.211 505
5129.551 492
5129.892 442
5130.232 487
5130.573 499
5130.913 479
5131.253 530
5131.594 531
5131.934 574
5132.275 584
5132.615 527
5132.956 509
5133.297 554
5133.637 551
5133.978 528
5134.318 571
5134.659 644
5134.999 619
5135.340 534
5135.681 477
5136.021 428
5136.362 463
5136.703 509
5137.043 471
5137.384 484
5137.725 506
5138.065 545
5138.406 523
5138.747 578
5139.088 565
5139.428 544
5139.769 625
5140.110 615
5140.451 594
5140.791 626
5141.132 623
5141.473 604
5141.814 636
5142.155 605
5142.496 577
5142.836 552
5143.177 551
5143.518 576
5143.859 611
5144.200 608
5144.541 568
5144.882 566
5145.223 575
5145.564 561
5145.905 530
5146.246 527
5146.587 635
5146.928 605
5147.269 622
5147.610 616
5147.951 600
5148.292 542
5148.633 557
5148.974 518
5149.315 498
5149.656 520
5149.997 541
5150.338 560
5150.679 559
5151.020 558
5151.362 567
5151.703 590
5152.044 607
5152.385 637
5152.726 588
5153.068 566
5153.409 579
5153.750 593
5154.091 530
5154.432 541
5154.774 533
5155.115 506
5155.456 523
5155.798 557
5156.139 563
5156.480 561
5156.821 538
5157.163 527
5157.504 536
5157.845 554
5158.187 539
5158.528 579
5158.870 616
5159.211 613
5159.552 581
5159.894 616
5160.235 643
5160.577 571
5160.918 501
5161.260 511
5161.601 569
5161.943 531
5162.284 461
5162.626 483
5162.967 484
5163.309 473
5163.650 570
5163.992 548
5164.333 590
5164.675 572
5165.017 559
5165.358 520
5165.700 525
5166.041 498
5166.383 552
5166.725 613
5167.066 590
5167.408 554
5167.750 530
5168.092 536
5168.433 574
5168.775 506
5169.117 523
5169.458 522
5169.800 555
5170.142 556
5170.484 513
5170.825 522
5171.167 502
5171.509 412
5171.851 429
5172.193 469
5172.535 407
5172.876 446
5173.218 545
5173.560 520
5173.902 552
5174.244 562
5174.586 541
5174.928 522
5175.270 534
5175.612 545
5175.954 478
5176.296 509
5176.638 546
5176.980 510
5177.322 429
5177.664 484
5178.006 565
5178.348 554
5178.690 562
5179.032 510
5179.374 493
5179.716 550
5180.058 593
5180.400 561
5180.742 576
5181.084 546
5181.427 543
5181.769 540
5182.111 567
5182.453 574
5182.795 509
5183.137 486
5183.480 487
5183.822 451
5184.164 471
5184.506 515
5184.849 512
5185.191 548
5185.533 561
5185.875 546
5186.218 542
5186.560 539
5186.902 504
5187.245 451
5187.587 395
5187.929 412
5188.272 438
5188.614 464
5188.956 490
5189.299 451
5189.641 457
5189.984 517
5190.326 575
5190.669 580
5191.011 549
5191.353 513
5191.696 520
5192.038 506
5192.381 489
5192.723 506
5193.066 515
5193.408 587
5193.751 578
5194.094 552
5194.436 580
5194.779 558
5195.121 548
5195.464 616
5195.807 611
5196.149 597
5196.492 570
5196.834 608
5197.177 547
5197.520 563
5197.862 558
5198.205 523
5198.548 540
5198.891 559
5199.233 626
5199.576 548
5199.919 512
5200.261 495
5200.604 490
5200.947 495
5201.290 456
5201.633 521
5201.975 543
5202.318 492
5202.661 487
5203.004 522
5203.347 476
5203.690 552
5204.033 576
5204.375 569
5204.718 504
5205.061 447
5205.404 467
5205.747 500
5206.090 552
5206.433 513
5206.776 555
5207.119 547
5207.462 572
5207.805 548
5208.148 459
5208.491 460
5208.834 515
5209.177 545
5209.520 530
5209.863 554
5210.206 503
5210.550 424
5210.893 463
5211.236 487
5211.579 522
5211.922 502
5212.265 518
5212.608 582
5212.952 599
5213.295 564
5213.638 503
5213.981 489
5214.324 425
5214.668 457
5215.011 497
5215.354 475
5215.697 454
5216.041 455
5216.384 482
5216.727 481
5217.071 516
5217.414 528
5217.757 529
5218.101 542
5218.444 482
5218.787 431
5219.131 480
5219.474 503
5219.817 501
5220.161 456
5220.504 507
5220.848 485
5221.191 470
5221.535 487
5221.878 503
5222.222 497
5222.565 490
5222.909 443
5223.252 480
5223.596 485
5223.939 437
5224.283 429
5224.626 438
5224.970 461
5225.313 499
5225.657 506
5226.001 524
5226.344 467
5226.688 431
5227.032 454
5227.375 484
5227.719 457
5228.063 452
5228.406 499
5228.750 500
5229.094 452
5229.437 420
5229.781 452
5230.125 470
5230.469 501
5230.812 447
5231.156 428
5231.500 423
5231.844 406
5232.187 413
5232.531 452
5232.875 552
5233.219 524
5233.563 470
5233.907 472
5234.251 500
5234.594 542
5234.938 503
5235.282 431
5235.626 499
5235.970 518
5236.314 483
5236.658 463
5237.002 456
5237.346 438
5237.690 442
5238.034 474
5238.378 492
5238.722 521
5239.066 531
5239.410 521
5239.754 530
5240.098 473
5240.442 457
5240.786 498
5241.131 511
5241.475 540
5241.819 473
5242.163 433
5242.507 475
5242.851 528
5243.195 567
5243.540 549
5243.884 521
5244.228 529
5244.572 512
5244.916 458
5245.261 486
5245.605 488
5245.949 469
5246.293 442
5246.638 469
5246.982 470
5247.326 443
5247.671 523
5248.015 539
5248.359 511
5248.704 484
5249.048 480
5249.392 499
5249.737 469
5250.081 483
5250.426 514
5250.770 519
5251.114 524
5251.459 451
5251.803 470
5252.148 479
5252.492 457
5252.837 472
5253.181 504
5253.526 504
5253.870 425
5254.215 447
5254.559 451
5254.904 462
5255.248 495
5255.593 519
5255.938 476
5256.282 425
5256.627 447
5256.971 529
5257.316 541
5257.661 560
5258.005 515
5258.350 486
5258.695 499
5259.039 515
5259.384 547
5259.729 519
5260.074 503
5260.418 489
5260.763 475
5261.108 463
5261.453 498
5261.797 490
5262.142 502
5262.487 484
5262.832 434
5263.177 449
5263.521 474
5263.866 456
5264.211 429
5264.556 434
5264.901 442
5265.246 437
5265.591 444
5265.936 453
5266.281 485
5266.626 483
5266.970 486
5267.315 462
5267.660 464
5268.005 476
5268.350 462
5268.695 439
5269.040 441
5269.385 414
5269.730 444
5270.076 442
5270.421 448
5270.766 442
5271.111 489
5271.456 461
5271.801 472
5272.146 524
5272.491 495
5272.836 494
5273.182 512
5273.527 592
5273.872 523
5274.217 494
5274.562 482
5274.907 487
5275.253 514
5275.598 494
5275.943 476
5276.288 512
5276.634 446
5276.979 445
5277.324 509
5277.670 510
5278.015 488
5278.360 491
5278.706 459
5279.051 428
5279.396 417
5279.742 480
5280.087 542
5280.432 558
5280.778 491
5281.123 464
5281.469 485
5281.814 572
5282.159 563
5282.505 508
5282.850 521
5283.196 525
5283.541 524
5283.887 500
5284.232 503
5284.578 608
5284.923 598
5285.269 539
5285.615 506
5285.960 477
5286.306 473
5286.651 427
5286.997 414
5287.343 425
5287.688 503
5288.034 486
5288.379 477
5288.725 501
5289.071 470
5289.416 432
5289.762 474
5290.108 471
5290.454 522
5290.799 535
5291.145 511
5291.491 473
5291.837 507
5292.182 513
5292.528 501
5292.874 543
5293.220 492
5293.566 470
5293.911 489
5294.257 462
5294.603 466
5294.949 441
5295.295 438
5295.641 469
5295.987 437
5296.333 442
5296.678 500
5297.024 541
5297.370 504
5297.716 543
5298.062 488
5298.408 431
5298.754 495
5299.100 477
5299.446 462
5299.792 487
5300.138 437
5300.484 512
5300.830 497
5301.177 481
5301.523 443
5301.869 466
5302.215 503
5302.561 473
5302.907 437
5303.253 464
5303.599 393
5303.945 401
5304.292 486
5304.638 487
5304.984 427
5305.330 435
5305.676 458
5306.023 456
5306.369 441
5306.715 422
5307.061 462
5307.408 492
5307.754 489
5308.100 481
5308.447 465
5308.793 470
5309.139 415
5309.486 365
5309.832 418
5310.178 482
5310.525 459
5310.871 466
5311.217 486
5311.564 447
5311.910 454
5312.257 484
5312.603 437
5312.950 396
5313.296 392
5313.643 414
5313.989 447
5314.336 461
5314.682 476
5315.029 467
5315.375 440
5315.722 424
5316.068 420
5316.415 400
5316.761 423
5317.108 390
5317.454 446
5317.801 435
5318.148 406
5318.494 394
5318.841 414
5319.188 451
5319.534 484
5319.881 462
5320.228 475
5320.574 448
5320.921 436
5321.268 495
5321.615 457
5321.961 455
5322.308 476
5322.655 521
5323.002 519
5323.348 504
5323.695 542
5324.042 536
5324.389 500
5324.736 427
5325.083 446
5325.429 461
5325.776 438
5326.123 467
5326.470 489
5326.817 484
5327.164 513
5327.511 510
5327.858 471
5328.205 449
5328.552 469
5328.899 437
5329.246 446
5329.593 530
5329.940 433
5330.287 507
5330.634 490
5330.981 452
5331.328 453
5331.675 470
5332.022 469
5332.369 491
5332.716 532
5333.063 542
5333.410 537
5333.757 513
5334.105 524
5334.452 547
5334.799 512
5335.146 457
5335.493 455
5335.840 434
5336.188 471
5336.535 453
5336.882 428
5337.229 403
5337.577 382
5337.924 428
5338.271 472
5338.618 473
5338.966 494
5339.313 442
5339.660 451
5340.008 494
5340.355 513
5340.702 495
5341.050 475
5341.397 431
5341.745 441
5342.092 421
5342.439 530
5342.787 507
5343.134 440
5343.482 411
5343.829 428
5344.177 394
5344.524 442
5344.872 481
5345.219 439
5345.567 411
5345.914 393
5346.262 469
5346.609 475
5346.957 486
5347.304 442
5347.652 419
5348.000 440
5348.347 435
5348.695 411
5349.042 457
5349.390 392
5349.738 393
5350.085 453
5350.433 476
5350.781 501
5351.128 534
5351.476 467
5351.824 457
5352.172 410
5352.519 435
5352.867 444
5353.215 403
5353.563 407
5353.910 396
5354.258 402
5354.606 455
5354.954 506
5355.302 453
5355.649 413
5355.997 446
5356.345 424
5356.693 408
5357.041 454
5357.389 378
5357.737 344
5358.085 337
5358.433 352
5358.781 373
5359.129 373
5359.476 417
5359.824 460
5360.172 415
5360.520 417
5360.868 458
5361.216 419
5361.565 425
5361.913 380
5362.261 395
5362.609 385
5362.957 378
5363.305 381
5363.653 445
5364.001 432
5364.349 379
5364.697 432
5365.045 448
5365.394 460
5365.742 492
5366.090 534
5366.438 512
5366.786 473
5367.135 437
5367.483 446
5367.831 491
5368.179 509
5368.528 491
5368.876 517
5369.224 498
5369.572 412
5369.921 411
5370.269 461
5370.617 473
5370.966 433
5371.314 392
5371.662 399
5372.011 465
5372.359 471
5372.708 438
5373.056 438
5373.404 423
5373.753 405
5374.101 412
5374.450 438
5374.798 428
5375.147 421
5375.495 424
5375.844 469
5376.192 423
5376.541 431
5376.889 470
5377.238 487
5377.586 512
5377.935 501
5378.283 537
5378.632 586
5378.981 542
5379.329 564
5379.678 531
5380.027 563
5380.375 541
5380.724 556
5381.072 523
5381.421 514
5381.770 505
5382.119 466
5382.467 509
5382.816 477
5383.165 505
5383.513 507
5383.862 478
5384.211 478
5384.560 523
5384.909 516
5385.257 498
5385.606 510
5385.955 421
5386.304 419
5386.653 386
5387.002 456
5387.350 429
5387.699 418
5388.048 423
5388.397 445
5388.746 445
5389.095 424
5389.444 449
5389.793 447
5390.142 389
5390.491 375
5390.840 376
5391.189 360
5391.538 384
5391.887 433
5392.236 447
5392.585 397
5392.934 403
5393.283 499
5393.632 466
5393.981 456
5394.330 480
5394.679 490
5395.028 432
5395.378 399
5395.727 400
5396.076 412
5396.425 479
5396.774 502
5397.123 465
5397.473 446
5397.822 452
5398.171 472
5398.520 445
5398.869 437
5399.219 406
5399.568 459
5399.917 444
5400.267 411
5400.616 442
5400.965 404
5401.315 395
5401.664 387
5402.013 452
5402.363 411
5402.712 403
5403.061 437
5403.411 426
5403.760 486
5404.110 458
5404.459 466
5404.808 463
5405.158 480
5405.507 496
5405.857 422
5406.206 432
5406.556 432
5406.905 378
5407.255 400
5407.604 441
5407.954 467
5408.303 461
5408.653 496
5409.002 457
5409.352 462
5409.702 458
5410.051 468
5410.401 443
5410.750 411
5411.100 416
5411.450 424
5411.799 397
5412.149 405
5412.499 423
5412.848 414
5413.198 462
5413.548 443
5413.898 465
5414.247 471
5414.597 444
5414.947 469
5415.297 440
5415.646 449
5415.996 459
5416.346 483
5416.696 400
5417.046 392
5417.396 407
5417.745 395
5418.095 419
5418.445 429
5418.795 439
5419.145 429
5419.495 394
5419.845 455
5420.195 461
5420.545 438
5420.895 449
5421.245 450
5421.595 441
5421.945 450
5422.295 473
5422.645 428
5422.995 404
5423.345 388
5423.695 410
5424.045 395
5424.395 388
5424.745 376
5425.095 381
5425.445 407
5425.795 428
5426.145 485
5426.495 501
5426.846 542
5427.196 484
5427.546 464
5427.896 413
5428.246 448
5428.596 481
5428.947 496
5429.297 507
5429.647 472
5429.997 406
5430.348 383
5430.698 375
5431.048 313
5431.399 323
5431.749 364
5432.099 384
5432.449 439
5432.800 473
5433.150 504
5433.501 504
5433.851 457
5434.201 449
5434.552 421
5434.902 437
5435.252 438
5435.603 497
5435.953 504
5436.304 506
5436.654 513
5437.005 438
5437.355 455
5437.706 473
5438.056 485
5438.407 462
5438.757 447
5439.108 459
5439.458 446
5439.809 430
5440.160 499
5440.510 502
5440.861 463
5441.211 495
5441.562 472
5441.913 505
5442.263 479
5442.614 422
5442.965 446
5443.315 458
5443.666 471
5444.017 490
5444.367 458
5444.718 424
5445.069 412
5445.420 396
5445.770 401
5446.121 417
5446.472 394
5446.823 348
5447.173 372
5447.524 388
5447.875 340
5448.226 333
5448.577 388
5448.928 400
5449.278 404
5449.629 416
5449.980 426
5450.331 481
5450.682 464
5451.033 462
5451.384 397
5451.735 410
5452.086 382
5452.437 474
5452.788 526
5453.139 441
5453.490 456
5453.841 414
5454.192 462
5454.543 398
5454.894 371
5455.245 442
5455.596 417
5455.947 381
5456.298 357
5456.649 344
5457.000 397
5457.352 446
5457.703 443
5458.054 445
5458.405 410
5458.756 423
5459.107 476
5459.459 500
5459.810 463
5460.161 458
5460.512 443
5460.864 408
5461.215 415
5461.566 476
5461.917 485
5462.269 496
5462.620 469
5462.971 467
5463.323 438
5463.674 425
5464.025 378
5464.377 434
5464.728 474
5465.079 479
5465.431 470
5465.782 467
5466.134 463
5466.485 427
5466.836 404
5467.188 436
5467.539 452
5467.891 495
5468.242 461
5468.594 501
5468.945 537
5469.297 507
5469.648 482
5470.000 435
5470.351 437
5470.703 407
5471.054 417
5471.406 384
5471.758 369
5472.109 379
5472.461 408
5472.813 401
5473.164 452
5473.516 455
5473.867 463
5474.219 496
5474.571 481
5474.922 482
5475.274 461
5475.626 441
5475.978 379
5476.329 385
5476.681 454
5477.033 465
5477.385 473
5477.736 474
5478.088 469
5478.440 465
5478.792 487
5479.144 480
5479.496 420
5479.847 431
5480.199 438
5480.551 467
5480.903 453
5481.255 449
5481.607 507
5481.959 477
5482.311 433
5482.663 345
5483.015 407
5483.367 444
5483.719 508
5484.071 419
5484.423 403
5484.775 432
5485.127 437
5485.479 374
5485.831 348
5486.183 355
5486.535 375
5486.887 411
5487.239 434
5487.591 491
5487.943 476
5488.295 419
5488.647 394
5489.000 370
5489.352 395
5489.704 401
5490.056 388
5490.408 366
5490.760 386
5491.113 412
5491.465 320
5491.817 313
5492.169 356
5492.522 386
5492.874 371
5493.226 340
5493.578 322
5493.931 374
5494.283 419
5494.635 334
5494.988 303
5495.340 306
5495.692 329
5496.045 313
5496.397 334
5496.750 375
5497.102 355
5497.454 322
5497.807 360
5498.159 355
5498.512 346
5498.864 352
5499.217 398
5499.569 406
5499.922 405
5500.274 400
5500.627 414
5500.979 402
5501.332 417
5501.684 416
5502.037 381
5502.389 420
5502.742 379
5503.095 414
5503.447 444
5503.800 440
5504.153 451
5504.505 410
5504.858 408
5505.211 375
5505.563 395
5505.916 401
5506.269 408
5506.621 422
5506.974 370
5507.327 426
5507.679 402
5508.032 427
5508.385 376
5508.738 338
5509.091 368
5509.443 395
5509.796 418
5510.149 454
5510.502 515
5510.855 514
5511.208 496
5511.560 503
5511.913 427
5512.266 386
5512.619 324
5512.972 335
5513.325 395
5513.678 407
5514.031 396
5514.384 386
5514.737 374
5515.090 339
5515.443 367
5515.796 340
5516.149 344
5516.502 360
5516.855 358
5517.208 369
5517.561 357
5517.914 349
5518.267 350
5518.620 396
5518.973 399
5519.326 379
5519.680 410
5520.033 389
5520.386 372
5520.739 453
5521.092 442
5521.445 427
5521.799 400
5522.152 391
5522.505 360
5522.858 352
5523.211 354
5523.565 333
5523.918 336
5524.271 318
5524.625 381
5524.978 452
5525.331 464
5525.684 424
5526.038 430
5526.391 421
5526.744 423
5527.098 415
5527.451 406
5527.805 399
5528.158 445
5528.511 424
5528.865 421
5529.218 395
5529.572 365
5529.925 371
5530.279 405
5530.632 380
5530.986 397
5531.339 389
5531.693 390
5532.046 441
5532.400 428
5532.753 392
5533.107 414
5533.460 438
5533.814 396
5534.168 424
5534.521 454
5534.875 441
5535.228 416
5535.582 486
5535.936 475
5536.289 428
5536.643 439
5536.997 418
5537.350 354
5537.704 386
5538.058 405
5538.412 400
5538.765 365
5539.119 380
5539.473 334
5539.827 350
5540.180 377
5540.534 403
5540.888 397
5541.242 445
5541.596 437
5541.949 396
5542.303 397
5542.657 412
5543.011 452
5543.365 388
5543.719 399
5544.073 400
5544.427 353
5544.781 360
5545.135 365
5545.488 342
5545.842 376
5546.196 391
5546.550 405
5546.904 408
5547.258 406
5547.612 392
5547.966 379
5548.321 441
5548.675 394
5549.029 382
5549.383 360
5549.737 354
5550.091 382
5550.445 384
5550.799 378
5551.153 395
5551.507 428
5551.862 400
5552.216 360
5552.570 359
5552.924 420
5553.278 385
5553.633 318
5553.987 345
5554.341 325
5554.695 334
5555.050 318
5555.404 319
5555.758 361
5556.112 368
5556.467 427
5556.821 370
5557.175 368
5557.530 401
5557.884 399
5558.238 415
5558.593 388
5558.947 371
5559.302 293
5559.656 300
5560.010 324
5560.365 375
5560.719 364
5561.074 342
5561.428 378
5561.783 397
5562.137 390
5562.492 362
5562.846 393
5563.201 391
5563.555 429
5563.910 421
5564.264 385
5564.619 376
5564.973 378
5565.328 427
5565.683 408
5566.037 379
5566.392 379
5566.746 374
5567.101 376
5567.456 413
5567.810 385
5568.165 342
5568.520 367
5568.874 370
5569.229 347
5569.584 348
5569.939 308
5570.293 297
5570.648 354
5571.003 416
5571.358 371
5571.712 378
5572.067 353
5572.422 335
5572.777 361
5573.132 394
5573.487 375
5573.841 356
5574.196 359
5574.551 379
5574.906 362
5575.261 389
5575.616 416
5575.971 422
5576.326 381
5576.681 355
5577.036 394
5577.391 431
5577.746 435
5578.101 396
5578.456 391
5578.811 375
5579.166 355
5579.521 349
5579.876 348
5580.231 382
5580.586 403
5580.941 416
5581.296 397
5581.651 399
5582.006 354
5582.361 372
5582.717 370
5583.072 402
5583.427 379
5583.782 386
5584.137 357
5584.492 341
5584.848 364
5585.203 390
5585.558 411
5585.913 435
5586.269 417
5586.624 458
5586.979 455
5587.334 391
5587.690 385
5588.045 379
5588.400 353
5588.756 330
5589.111 325
5589.466 318
5589.822 344
5590.177 425
5590.532 419
5590.888 403
5591.243 448
5591.599 381
5591.954 400
5592.310 373
5592.665 406
5593.020 402
5593.376 391
5593.731 347
5594.087 307
5594.442 297
5594.798 333
5595.154 364
5595.509 328
5595.865 312
5596.220 358
5596.576 393
5596.931 399
5597.287 394
5597.643 379
5597.998 351
5598.354 375
5598.710 369
5599.065 356
5599.421 366
5599.777 348
5600.132 355
5600.488 303
5600.844 361
5601.199 417
5601.555 389
5601.911 337
5602.267 362
5602.622 369
5602.978 334
5603.334 317
5603.690 366
5604.046 377
5604.401 352
5604.757 356
5605.113 375
5605.469 364
5605.825 388
5606.181 370
5606.537 367
5606.893 354
5607.248 362
5607.604 353
5607.960 386
5608.316 386
5608.672 403
5609.028 373
5609.384 339
5609.740 341
5610.096 385
5610.452 415
5610.808 406
5611.164 400
5611.520 375
5611.876 319
5612.233 311
5612.589 338
5612.945 345
5613.301 325
5613.657 322
5614.013 357
5614.369 379
5614.725 458
5615.082 438
5615.438 396
5615.794 355
5616.150 363
5616.506 359
5616.863 402
5617.219 369
5617.575 382
5617.931 417
5618.288 436
5618.644 477
5619.000 492
5619.356 471
5619.713 402
5620.069 389
5620.425 415
5620.782 424
5621.138 441
5621.495 402
5621.851 413
5622.207 455
5622.564 432
5622.920 419
5623.277 370
5623.633 340
5623.989 336
5624.346 354
5624.702 372
5625.059 370
5625.415 360
5625.772 433
5626.128 410
5626.485 412
5626.841 439
5627.198 396
5627.555 364
5627.911 338
5628.268 347
5628.624 377
5628.981 377
5629.338 376
5629.694 387
5630.051 403
5630.407 367
5630.764 406
5631.121 405
5631.477 425
5631.834 432
5632.191 418
5632.548 433
5632.904 416
5633.261 394
5633.618 427
5633.975 451
5634.331 444
5634.688 395
5635.045 397
5635.402 392
5635.759 400
5636.115 419
5636.472 435
5636.829 465
5637.186 450
5637.543 486
5637.900 515
5638.257 484
5638.614 453
5638.971 414
5639.327 371
5639.684 349
5640.041 366
5640.398 422
5640.755 387
5641.112 351
5641.469 356
5641.826 370
5642.183 349
5642.540 339
5642.897 372
5643.255 399
5643.612 401
5643.969 439
5644.326 425
5644.683 499
5645.040 520
5645.397 493
5645.754 435
5646.111 420
5646.469 515
5646.826 558
5647.183 654
5647.540 686
5647.897 646
5648.255 660
5648.612 756
5648.969 841
5649.326 843
5649.684 987
5650.041 1048
5650.398 981
5650.755 1030
5651.113 1055
5651.470 986
5651.827 985
5652.185 914
5652.542 889
5652.899 909
5653.257 850
5653.614 802
5653.972 745
5654.329 724
5654.686 681
5655.044 714
5655.401 743
5655.759 674
5656.116 531
5656.474 471
5656.831 508
5657.189 496
5657.546 524
5657.904 492
5658.261 502
5658.619 533
5658.976 553
5659.334 527
5659.692 540
5660.049 515
5660.407 474
5660.764 471
5661.122 497
5661.480 505
5661.837 522
5662.195 522
5662.553 539
5662.910 575
5663.268 571
5663.626 573
5663.983 563
5664.341 522
5664.699 488
5665.057 512
5665.414 465
5665.772 542
5666.130 542
5666.488 559
5666.845 595
5667.203 547
5667.561 523
5667.919 554
5668.277 606
5668.635 558
5668.993 514
5669.350 528
5669.708 494
5670.066 532
5670.424 541
5670.782 471
5671.140 440
5671.498 486
5671.856 482
5672.214 499
5672.572 532
5672.930 524
5673.288 457
5673.646 459
5674.004 444
5674.362 453
5674.720 422
5675.078 379
5675.436 376
5675.794 412
5676.152 473
5676.511 470
5676.869 462
5677.227 446
5677.585 485
5677.943 489
5678.301 442
5678.659 413
5679.018 409
5679.376 408
5679.734 452
5680.092 492
5680.450 458
5680.809 436
5681.167 472
5681.525 527
5681.884 501
5682.242 500
5682.600 500
5682.958 496
5683.317 480
5683.675 466
5684.033 462
5684.392 492
5684.750 430
5685.109 338
5685.467 373
5685.825 401
5686.184 431
5686.542 462
5686.901 431
5687.259 397
5687.618 341
5687.976 324
5688.335 386
5688.693 411
5689.052 410
5689.410 363
5689.769 401
5690.127 425
5690.486 443
5690.844 440
5691.203 471
5691.561 483
5691.920 476
5692.279 470
5692.637 456
5692.996 464
5693.354 430
5693.713 439
5694.072 423
5694.430 423
5694.789 423
5695.148 446
5695.507 400
5695.865 376
5696.224 424
5696.583 436
5696.942 439
5697.300 424
5697.659 459
5698.018 453
5698.377 435
5698.735 438
5699.094 449
5699.453 420
5699.812 350
5700.171 321
5700.530 380
5700.889 392
5701.247 385
5701.606 357
5701.965 379
5702.324 380
5702.683 323
5703.042 353
5703.401 389
5703.760 414
5704.119 440
5704.478 455
5704.837 475
5705.196 509
5705.555 455
5705.914 423
5706.273 401
5706.632 349
5706.991 319
5707.350 312
5707.709 376
5708.069 414
5708.428 440
5708.787 408
5709.146 397
5709.505 387
5709.864 370
5710.223 338
5710.583 369
5710.942 334
5711.301 368
5711.660 375
5712.019 382
5712.379 352
5712.738 367
5713.097 413
5713.456 382
5713.816 376
5714.175 408
5714.534 431
5714.894 404
5715.253 434
5715.612 449
5715.972 433
5716.331 431
5716.690 395
5717.050 410
5717.409 463
5717.769 481
5718.128 512
5718.487 495
5718.847 526
5719.206 566
5719.566 598
5719.925 621
5720.285 615
5720.644 657
5721.004 620
5721.363 559
5721.723 569
5722.082 518
5722.442 539
5722.802 466
5723.161 451
5723.521 428
5723.880 478
5724.240 489
5724.600 467
5724.959 471
5725.319 484
5725.679 455
5726.038 478
5726.398 537
5726.758 483
5727.117 454
5727.477 430
5727.837 400
5728.196 412
5728.556 425
5728.916 383
5729.276 391
5729.635 401
5729.995 411
5730.355 394
5730.715 354
5731.075 358
5731.435 417
5731.794 417
5732.154 448
5732.514 443
5732.874 410
5733.234 404
5733.594 381
5733.954 372
5734.314 386
5734.674 383
5735.034 390
5735.394 414
5735.754 409
5736.114 415
5736.474 377
5736.834 431
5737.194 375
5737.554 456
5737.914 448
5738.274 422
5738.634 383
5738.994 432
5739.354 390
5739.714 393
5740.074 379
5740.434 381
5740.794 405
5741.155 390
5741.515 381
5741.875 354
5742.235 391
5742.595 367
5742.955 347
5743.316 289
5743.676 301
5744.036 361
5744.396 364
5744.757 406
5745.117 406
5745.477 381
5745.837 403
5746.198 365
5746.558 334
5746.918 356
5747.279 383
5747.639 385
5747.999 365
5748.360 380
5748.720 391
5749.081 389
5749.441 353
5749.801 299
5750.162 292
5750.522 368
5750.883 389
5751.243 436
5751.604 441
5751.964 444
5752.325 422
5752.685 382
5753.046 388
5753.406 417
5753.767 432
5754.127 377
5754.488 368
5754.848 386
5755.209 412
5755.570 352
5755.930 321
5756.291 363
5756.651 345
5757.012 327
5757.373 319
5757.733 320
5758.094 328
5758.455 330
5758.815 318
5759.176 306
5759.537 335
5759.898 284
5760.258 287
5760.619 304
5760.980 347
5761.341 333
5761.701 372
5762.062 426
5762.423 405
5762.784 389
5763.145 337
5763.506 330
5763.866 341
5764.227 358
5764.588 296
5764.949 336
5765.310 339
5765.671 337
5766.032 335
5766.393 313
5766.754 352
5767.115 333
5767.476 351
5767.837 374
5768.198 382
5768.559 384
5768.920 378
5769.281 331
5769.642 370
5770.003 370
5770.364 339
5770.725 351
5771.086 352
5771.447 405
5771.808 395
5772.169 411
5772.530 413
5772.891 396
5773.253 373
5773.614 367
5773.975 313
5774.336 336
5774.697 361
5775.059 422
5775.420 387
5775.781 406
5776.142 402
5776.503 354
5776.865 362
5777.226 380
5777.587 378
5777.949 324
5778.310 346
5778.671 347
5779.033 367
5779.394 388
5779.755 450
5780.117 423
5780.478 353
5780.839 327
5781.201 339
5781.562 384
5781.924 401
5782.285 425
5782.646 418
5783.008 338
5783.369 352
5783.731 382
5784.092 369
5784.454 351
5784.815 363
5785.177 386
5785.538 349
5785.900 336
5786.262 417
5786.623 447
5786.985 440
5787.346 444
5787.708 449
5788.069 400
5788.431 409
5788.793 383
5789.154 359
5789.516 287
5789.878 307
5790.239 322
5790.601 361
5790.963 387
5791.324 370
5791.686 361
5792.048 429
5792.410 413
5792.771 450
5793.133 426
5793.495 452
5793.857 515
5794.219 524
5794.580 584
5794.942 570
5795.304 550
5795.666 536
5796.028 522
5796.390 477
5796.752 452
5797.113 415
5797.475 394
5797.837 407
5798.199 477
5798.561 441
5798.923 430
5799.285 436
5799.647 426
5800.009 416
5800.371 399
5800.733 351
5801.095 334
5801.457 344
5801.819 390
5802.181 365
5802.543 412
5802.905 407
5803.267 377
5803.630 420
5803.992 398
5804.354 368
5804.716 388
5805.078 392
5805.440 360
5805.802 307
5806.165 288
5806.527 372
5806.889 404
5807.251 370
5807.613 425
5807.976 381
5808.338 340
5808.700 380
5809.062 392
5809.425 379
5809.787 389
5810.149 383
5810.512 389
5810.874 359
5811.236 322
5811.599 318
5811.961 333
5812.323 307
5812.686 307
5813.048 316
5813.410 314
5813.773 321
5814.135 343
5814.498 327
5814.860 340
5815.223 320
5815.585 283
5815.948 308
5816.310 334
5816.673 353
5817.035 379
5817.398 379
5817.760 405
5818.123 378
5818.485 368
5818.848 357
5819.210 283
5819.573 263
5819.936 273
5820.298 316
5820.661 386
5821.024 410
5821.386 343
5821.749 342
5822.112 366
5822.474 357
5822.837 361
5823.200 372
5823.562 337
5823.925 320
5824.288 283
5824.651 344
5825.013 289
5825.376 299
5825.739 326
5826.102 383
5826.464 348
5826.827 350
5827.190 325
5827.553 360
5827.916 355
5828.279 376
5828.642 390
5829.004 345
5829.367 330
5829.730 319
5830.093 323
5830.456 319
5830.819 347
5831.182 345
5831.545 326
5831.908 286
5832.271 292
5832.634 303
5832.997 316
5833.360 339
5833.723 353
5834.086 378
5834.449 378
5834.812 374
5835.175 343
5835.538 333
5835.902 325
5836.265 340
5836.628 342
5836.991 295
5837.354 301
5837.717 336
5838.080 391
5838.444 380
5838.807 316
5839.170 308
5839.533 332
5839.896 321
5840.260 284
5840.623 320
5840.986 376
5841.349 404
5841.713 403
5842.076 390
5842.439 381
5842.803 367
5843.166 358
5843.529 354
5843.893 349
5844.256 302
5844.619 315
5844.983 338
5845.346 348
5845.710 385
5846.073 360
5846.436 361
5846.800 395
5847.163 369
5847.527 394
5847.890 376
5848.254 360
5848.617 328
5848.981 343
5849.344 314
5849.708 345
5850.071 439
5850.435 430
5850.799 413
5851.162 412
5851.526 320
5851.889 323
5852.253 309
5852.617 346
5852.980 346
5853.344 342
5853.707 337
5854.071 335
5854.435 385
5854.798 393
5855.162 339
5855.526 335
5855.890 357
5856.253 418
5856.617 386
5856.981 381
5857.345 335
5857.708 295
5858.072 307
5858.436 340
5858.800 284
5859.164 283
5859.528 331
5859.891 359
5860.255 340
5860.619 353
5860.983 348
5861.347 272
5861.711 283
5862.075 309
5862.439 296
5862.803 258
5863.167 324
5863.530 330
5863.894 326
5864.258 339
5864.622 294
5864.986 287
5865.350 317
5865.714 357
5866.079 364
5866.443 319
5866.807 321
5867.171 337
5867.535 330
5867.899 334
5868.263 344
5868.627 303
5868.991 327
5869.355 282
5869.720 306
5870.084 327
5870.448 325
5870.812 308
5871.176 346
5871.541 337
5871.905 360
5872.269 352
5872.633 350
5872.997 306
5873.362 354
5873.726 325
5874.090 328
5874.455 324
5874.819 285
5875.183 267
5875.548 314
5875.912 342
5876.276 356
5876.641 342
5877.005 330
5877.369 365
5877.734 332
5878.098 328
5878.463 334
5878.827 305
5879.192 276
5879.556 258
5879.920 353
5880.285 366
5880.649 361
5881.014 365
5881.378 372
5881.743 384
5882.108 375
5882.472 323
5882.837 303
5883.201 305
5883.566 280
5883.930 313
5884.295 340
5884.660 327
5885.024 342
5885.389 338
5885.754 296
5886.118 283
5886.483 305
5886.848 341
5887.212 325
5887.577 282
5887.942 287
5888.306 292
5888.671 299
5889.036 317
5889.401 333
5889.765 366
5890.130 354
5890.495 347
5890.860 306
5891.225 313
5891.590 297
5891.954 359
5892.319 349
5892.684 373
5893.049 367
5893.414 326
5893.779 323
5894.144 328
5894.509 365
5894.874 370
5895.238 355
5895.603 305
5895.968 303
5896.333 286
5896.698 313
5897.063 277
5897.428 314
5897.793 289
5898.158 227
5898.523 234
5898.889 259
5899.254 325
5899.619 318
5899.984 344
5900.349 336
5900.714 339
5901.079 314
5901.444 345
5901.809 364
5902.175 316
5902.540 323
5902.905 319
5903.270 323
5903.635 303
5904.001 277
5904.366 294
5904.731 302
5905.096 338
5905.462 391
5905.827 367
5906.192 380
5906.557 379
5906.923 351
5907.288 318
5907.653 338
5908.019 328
5908.384 330
5908.749 354
5909.115 306
5909.480 307
5909.846 318
5910.211 343
5910.576 308
5910.942 280
5911.307 287
5911.673 341
5912.038 355
5912.404 303
5912.769 288
5913.135 261
5913.500 280
5913.866 305
5914.231 300
5914.597 332
5914.962 314
5915.328 296
5915.693 314
5916.059 292
5916.425 298
5916.790 311
5917.156 331
5917.521 347
5917.887 352
5918.253 326
5918.618 302
5918.984 319
5919.350 269
5919.716 230
5920.081 248
5920.447 264
5920.813 264
5921.178 295
5921.544 295
5921.910 297
5922.276 288
5922.642 278
5923.007 276
5923.373 274
5923.739 257
5924.105 294
5924.471 301
5924.837 261
5925.202 252
5925.568 280
5925.934 273
5926.300 292
5926.666 287
5927.032 355
5927.398 366
5927.764 399
5928.130 336
5928.496 321
5928.862 328
5929.228 291
5929.594 267
5929.960 239
5930.326 294
5930.692 252
5931.058 274
5931.424 262
5931.790 277
5932.156 251
5932.522 267
5932.888 276
5933.254 294
5933.621 329
5933.987 351
5934.353 351
5934.719 354
5935.085 331
5935.451 338
5935.818 320
5936.184 306
5936.550 307
5936.916 341
5937.283 343
5937.649 360
5938.015 372
5938.381 429
5938.748 407
5939.114 340
5939.480 293
5939.847 270
5940.213 295
5940.579 326
5940.946 333
5941.312 295
5941.678 318
5942.045 326
5942.411 306
5942.778 310
5943.144 299
5943.510 292
5943.877 286
5944.243 293
5944.610 308
5944.976 318
5945.343 296
5945.709 319
5946.076 309
5946.442 275
5946.809 264
5947.175 325
5947.542 325
5947.909 298
5948.275 307
5948.642 287
5949.008 331
5949.375 324
5949.742 317
5950.108 309
5950.475 281
5950.841 267
5951.208 303
5951.575 324
5951.942 304
5952.308 318
5952.675 364
5953.042 319
5953.408 350
5953.775 302
5954.142 257
5954.509 298
5954.876 330
5955.242 344
5955.609 387
5955.976 362
5956.343 329
5956.710 333
5957.076 340
5957.443 344
5957.810 339
5958.177 321
5958.544 280
5958.911 286
5959.278 253
5959.645 282
5960.012 234
5960.379 255
5960.746 299
5961.113 352
5961.480 387
5961.847 346
5962.214 291
5962.581 306
5962.948 264
5963.315 284
5963.682 265
5964.049 253
5964.416 248
5964.783 208
5965.150 236
5965.517 212
5965.884 232
5966.252 239
5966.619 223
5966.986 254
5967.353 241
5967.720 266
5968.087 317
5968.455 280
5968.822 239
5969.189 261
5969.556 254
5969.923 280
5970.291 278
5970.658 297
5971.025 320
5971.393 287
5971.760 315
5972.127 302
5972.495 285
5972.862 314
5973.229 269
5973.597 288
5973.964 302
5974.331 267
5974.699 291
5975.066 276
5975.434 292
5975.801 280
5976.168 275
5976.536 263
5976.903 277
5977.271 302
5977.638 257
5978.006 256
5978.373 315
5978.741 305
5979.108 296
5979.476 263
5979.844 272
5980.211 238
5980.579 263
5980.946 298
5981.314 299
5981.681 287
5982.049 329
5982.417 293
5982.784 307
5983.152 294
5983.520 297
5983.887 266
5984.255 278
5984.623 304
5984.990 276
5985.358 247
5985.726 272
5986.094 265
5986.461 267
5986.829 274
5987.197 264
5987.565 305
5987.933 265
5988.300 310
5988.668 288
5989.036 231
5989.404 204
5989.772 251
5990.140 263
5990.508 277
5990.875 300
5991.243 301
5991.611 326
5991.979 329
5992.347 292
5992.715 283
5993.083 304
5993.451 313
5993.819 281
5994.187 273
5994.555 289
5994.923 308
5995.291 304
5995.659 298
5996.027 315
5996.395 296
5996.763 340
5997.131 308
5997.499 314
5997.868 323
5998.236 310
5998.604 283
5998.972 335
5999.340 372
5999.708 373
6000.076 322
6000.445 286
6000.813 295
6001.181 246
6001.549 255
6001.917 252
6002.286 295
6002.654 275
6003.022 257
6003.391 262
6003.759 255
6004.127 257
6004.495 262
6004.864 301
6005.232 316
6005.600 309
6005.969 290
6006.337 265
6006.706 241
6007.074 236
6007.442 228
6007.811 314
6008.179 323
6008.548 279
6008.916 252
6009.284 254
6009.653 236
6010.021 297
6010.390 268
6010.758 259
6011.127 277
6011.495 277
6011.864 300
6012.233 265
6012.601 242
6012.970 260
6013.338 248
6013.707 250
6014.075 234
6014.444 214
6014.813 206
6015.181 208
6015.550 234
6015.919 306
6016.287 303
6016.656 323
6017.025 309
6017.393 242
6017.762 234
6018.131 255
6018.500 263
6018.868 271
6019.237 282
6019.606 281
6019.975 257
6020.343 266
6020.712 304
6021.081 308
6021.450 293
6021.819 278
6022.188 282
6022.557 238
6022.925 291
6023.294 275
6023.663 286
6024.032 301
6024.401 326
6024.770 265
6025.139 274
6025.508 274
6025.877 270
6026.246 247
6026.615 268
6026.984 292
6027.353 349
6027.722 285
6028.091 265
6028.460 279
6028.829 299
6029.198 304
6029.567 299
6029.936 260
6030.305 289
6030.674 272
6031.044 319
6031.413 350
6031.782 320
6032.151 329
6032.520 287
6032.889 301
6033.259 298
6033.628 294
6033.997 284
6034.366 297
6034.735 302
6035.105 263
6035.474 230
6035.843 227
6036.212 302
6036.582 309
6036.951 269
6037.320 274
6037.690 244
6038.059 218
6038.428 289
6038.798 310
6039.167 267
6039.537 264
6039.906 288
6040.275 312
6040.645 304
6041.014 311
6041.384 272
6041.753 234
6042.123 263
6042.492 301
6042.861 275
6043.231 270
6043.600 240
6043.970 279
6044.340 352
6044.709 328
6045.079 295
6045.448 310
6045.818 330
6046.187 311
6046.557 264
6046.927 253
6047.296 249
6047.666 252
6048.035 304
6048.405 326
6048.775 288
6049.144 333
6049.514 348
6049.884 301
6050.254 310
6050.623 249
6050.993 313
6051.363 293
6051.733 264
6052.102 288
6052.472 300
6052.842 261
6053.212 245
6053.582 273
6053.951 270
6054.321 311
6054.691 278
6055.061 301
6055.431 284
6055.801 257
6056.171 220
6056.540 252
6056.910 292
6057.280 302
6057.650 309
6058.020 288
6058.390 235
6058.760 231
6059.130 247
6059.500 262
6059.870 260
6060.240 286
6060.610 292
6060.980 309
6061.350 278
6061.720 271
6062.090 267
6062.460 284
6062.831 269
6063.201 258
6063.571 289
6063.941 287
6064.311 277
6064.681 313
6065.051 282
6065.422 289
6065.792 272
6066.162 282
6066.532 295
6066.902 280
6067.273 294
6067.643 301
6068.013 244
6068.383 251
6068.754 277
6069.124 239
6069.494 242
6069.865 230
6070.235 264
6070.605 266
6070.976 262
6071.346 302
6071.716 290
6072.087 286
6072.457 228
6072.827 238
6073.198 263
6073.568 319
6073.939 298
6074.309 237
6074.680 253
6075.050 262
6075.421 246
6075.791 273
6076.162 283
6076.532 277
6076.903 291
6077.273 289
6077.644 327
6078.014 303
6078.385 281
6078.755 259
6079.126 298
6079.497 308
6079.867 282
6080.238 291
6080.608 246
6080.979 262
6081.350 283
6081.720 274
6082.091 296
6082.462 284
6082.833 298
6083.203 288
6083.574 313
6083.945 283
6084.315 231
6084.686 221
6085.057 282
6085.428 304
6085.799 279
6086.169 275
6086.540 294
6086.911 279
6087.282 278
6087.653 268
6088.024 254
6088.394 224
6088.765 221
6089.136 238
6089.507 257
6089.878 266
6090.249 271
6090.620 301
6090.991 298
6091.362 271
6091.733 200
6092.104 246
6092.475 280
6092.846 251
6093.217 263
6093.588 260
6093.959 272
6094.330 264
6094.701 247
6095.072 285
6095.443 271
6095.814 223
6096.185 230
6096.557 195
6096.928 192
6097.299 188
6097.670 163
6098.041 188
6098.412 225
6098.784 243
6099.155 232
6099.526 266
6099.897 254
6100.268 269
6100.640 296
6101.011 324
6101.382 340
6101.754 328
6102.125 312
6102.496 268
6102.867 241
6103.239 235
6103.610 269
6103.981 291
6104.353 316
6104.724 312
6105.096 269
6105.467 242
6105.838 237
6106.210 242
6106.581 255
6106.953 245
6107.324 254
6107.696 266
6108.067 292
6108.439 262
6108.810 267
6109.182 292
6109.553 301
6109.925 289
6110.296 251
6110.668 296
6111.039 307
6111.411 292
6111.782 276
6112.154 305
6112.526 277
6112.897 230
6113.269 238
6113.641 234
6114.012 252
6114.384 259
6114.756 231
6115.127 225
6115.499 212
6115.871 223
6116.242 229
6116.614 232
6116.986 282
6117.358 257
6117.729 216
6118.101 212
6118.473 206
6118.845 254
6119.217 316
6119.588 323
6119.960 310
6120.332 295
6120.704 285
6121.076 245
6121.448 223
6121.820 237
6122.191 221
6122.563 260
6122.935 238
6123.307 227
6123.679 221
6124.051 222
6124.423 271
6124.795 245
6125.167 296
6125.539 224
6125.911 230
6126.283 231
6126.655 247
6127.027 245
6127.399 247
6127.771 272
6128.143 292
6128.516 285
6128.888 291
6129.260 264
6129.632 297
6130.004 335
6130.376 312
6130.748 356
6131.121 332
6131.493 277
6131.865 280
6132.237 265
6132.609 275
6132.982 284
6133.354 278
6133.726 282
6134.098 265
6134.471 251
6134.843 272
6135.215 271
6135.588 270
6135.960 239
6136.332 242
6136.705 237
6137.077 239
6137.449 227
6137.822 270
6138.194 295
6138.566 308
6138.939 300
6139.311 281
6139.684 253
6140.056 217
6140.429 216
6140.801 203
6141.174 290
6141.546 297
6141.919 272
6142.291 237
6142.664 245
6143.036 232
6143.409 248
6143.781 241
6144.154 247
6144.526 285
6144.899 296
6145.272 267
6145.644 278
6146.017 245
6146.389 203
6146.762 247
6147.135 273
6147.507 317
6147.880 307
6148.253 284
6148.625 285
6148.998 256
6149.371 252
6149.744 273
6150.116 261
6150.489 284
6150.862 274
6151.235 257
6151.608 258
6151.980 253
6152.353 260
6152.726 239
6153.099 255
6153.472 254
6153.845 286
6154.217 272
6154.590 229
6154.963 190
6155.336 215
6155.709 241
6156.082 262
6156.455 252
6156.828 254
6157.201 241
6157.574 248
6157.947 239
6158.320 243
6158.693 233
6159.066 221
6159.439 247
6159.812 254
6160.185 207
6160.558 215
6160.931 215
6161.304 227
6161.677 238
6162.050 268
6162.424 240
6162.797 263
6163.170 285
6163.543 308
6163.916 281
6164.289 251
6164.663 237
6165.036 238
6165.409 243
6165.782 263
6166.155 287
6166.529 287
6166.902 276
6167.275 279
6167.648 271
6168.022 247
6168.395 252
6168.768 234
6169.142 287
6169.515 284
6169.888 277
6170.262 296
6170.635 295
6171.009 281
6171.382 279
6171.755 291
6172.129 268
6172.502 265
6172.876 229
6173.249 249
6173.623 279
6173.996 283
6174.369 296
6174.743 309
6175.116 299
6175.490 331
6175.864 364
6176.237 401
6176.611 378
6176.984 349
6177.358 367
6177.731 372
6178.105 422
6178.479 382
6178.852 423
6179.226 441
6179.599 440
6179.973 438
6180.347 367
6180.720 356
6181.094 348
6181.468 322
6181.842 349
6182.215 368
6182.589 368
6182.963 455
6183.337 386
6183.710 348
6184.084 320
6184.458 328
6184.832 311
6185.205 296
6185.579 252
6185.953 292
6186.327 267
6186.701 260
6187.075 273
6187.449 254
6187.822 259
6188.196 237
6188.570 229
6188.944 236
6189.318 275
6189.692 306
6190.066 313
6190.440 303
6190.814 306
6191.188 251
6191.562 277
6191.936 287
6192.310 300
6192.684 297
6193.058 279
6193.432 271
6193.806 283
6194.180 267
6194.554 295
6194.929 275
6195.303 291
6195.677 279
6196.051 312
6196.425 296
6196.799 276
6197.173 291
6197.548 308
6197.922 284
6198.296 237
6198.670 193
6199.044 184
6199.419 178
6199.793 205
6200.167 200
6200.542 196
6200.916 267
6201.290 288
6201.664 307
6202.039 334
6202.413 333
6202.787 273
6203.162 262
6203.536 268
6203.911 259
6204.285 255
6204.659 246
6205.034 251
6205.408 258
6205.783 273
6206.157 263
6206.531 278
6206.906 293
6207.280 264
6207.655 268
6208.029 279
6208.404 275
6208.778 287
6209.153 263
6209.528 272
6209.902 273
6210.277 227
6210.651 255
6211.026 303
6211.400 306
6211.775 302
6212.150 281
6212.524 337
6212.899 335
6213.274 303
6213.648 289
6214.023 299
6214.398 223
6214.772 212
6215.147 262
6215.522 249
6215.897 247
6216.271 248
6216.646 233
6217.021 220
6217.396 226
6217.770 229
6218.145 218
6218.520 214
6218.895 251
6219.270 245
6219.645 207
6220.019 215
6220.394 226
6220.769 311
6221.144 270
6221.519 268
6221.894 258
6222.269 279
6222.644 271
6223.019 308
6223.394 318
6223.769 284
6224.144 234
6224.519 195
6224.894 193
6225.269 173
6225.644 189
6226.019 250
6226.394 271
6226.769 249
6227.144 236
6227.519 215
6227.894 249
6228.269 247
6228.644 255
6229.020 267
6229.395 226
6229.770 215
6230.145 211
6230.520 207
6230.895 177
6231.271 220
6231.646 219
6232.021 209
6232.396 251
6232.772 259
6233.147 274
6233.522 293
6233.897 307
6234.273 323
6234.648 295
6235.023 276
6235.399 231
6235.774 223
6236.149 221
6236.525 242
6236.900 249
6237.275 250
6237.651 249
6238.026 256
6238.402 292
6238.777 240
6239.152 235
6239.528 223
6239.903 254
6240.279 262
6240.654 279
6241.030 276
6241.405 229
6241.781 228
6242.156 251
6242.532 245
6242.907 264
6243.283 285
6243.659 258
6244.034 244
6244.410 245
6244.785 232
6245.161 238
6245.537 234
6245.912 302
6246.288 302
6246.664 230
6247.039 241
6247.415 250
6247.791 200
6248.166 221
6248.542 255
6248.918 295
6249.294 306
6249.669 281
6250.045 283
6250.421 256
6250.797 245
6251.172 259
6251.548 267
6251.924 291
6252.300 252
6252.676 264
6253.052 249
6253.428 218
6253.803 239
6254.179 263
6254.555 268
6254.931 282
6255.307 253
6255.683 235
6256.059 228
6256.435 253
6256.811 232
6257.187 271
6257.563 301
6257.939 292
6258.315 276
6258.691 230
6259.067 209
6259.443 226
6259.819 232
6260.195 227
6260.571 214
6260.947 227
6261.323 224
6261.700 242
6262.076 265
6262.452 313
6262.828 328
6263.204 325
6263.580 280
6263.956 247
6264.333 258
6264.709 250
6265.085 246
6265.461 268
6265.838 249
6266.214 223
6266.590 222
6266.966 210
6267.343 227
6267.719 274
6268.095 235
6268.472 189
6268.848 213
6269.224 246
6269.601 224
6269.977 267
6270.353 308
6270.730 271
6271.106 240
6271.483 209
6271.859 230
6272.235 233
6272.612 218
6272.988 229
6273.365 224
6273.741 231
6274.118 212
6274.494 187
6274.871 256
6275.247 234
6275.624 198
6276.000 232
6276.377 214
6276.753 248
6277.130 279
6277.507 226
6277.883 251
6278.260 217
6278.636 215
6279.013 267
6279.390 290
6279.766 301
6280.143 283
6280.520 273
6280.896 254
6281.273 219
6281.650 228
6282.027 231
6282.403 205
6282.780 214
6283.157 235
6283.534 286
6283.910 308
6284.287 309
6284.664 279
6285.041 241
6285.418 250
6285.795 235
6286.171 230
6286.548 224
6286.925 224
6287.302 226
6287.679 269
6288.056 244
6288.433 192
6288.810 188
6289.187 226
6289.564 274
6289.941 264
6290.317 231
6290.694 248
6291.071 258
6291.448 231
6291.825 231
6292.203 237
6292.580 241
6292.957 224
6293.334 213
6293.711 218
6294.088 228
6294.465 215
6294.842 210
6295.219 189
6295.596 213
6295.973 235
6296.351 247
6296.728 233
6297.105 269
6297.482 289
6297.859 283
6298.237 275
6298.614 264
6298.991 231
6299.368 220
6299.746 212
6300.123 230
6300.500 263
6300.877 300
6301.255 289
6301.632 229
6302.009 202
6302.387 225
6302.764 263
6303.141 273
6303.519 241
6303.896 234
6304.274 257
6304.651 247
6305.028 287
6305.406 254
6305.783 257
6306.161 239
6306.538 228
6306.916 243
6307.293 281
6307.671 286
6308.048 223
6308.426 190
6308.803 198
6309.181 207
6309.558 235
6309.936 265
6310.313 246
6310.691 231
6311.069 247
6311.446 231
6311.824 245
6312.201 204
6312.579 211
6312.957 210
6313.334 199
6313.712 201
6314.090 209
6314.467 216
6314.845 191
6315.223 214
6315.601 211
6315.978 181
6316.356 203
6316.734 211
6317.112 220
6317.489 202
6317.867 219
6318.245 237
6318.623 242
6319.001 250
6319.379 268
6319.756 255
6320.134 248
6320.512 220
6320.890 237
6321.268 220
6321.646 246
6322.024 251
6322.402 238
6322.780 201
6323.158 212
6323.536 231
6323.914 264
6324.292 270
6324.670 253
6325.048 214
6325.426 219
6325.804 232
6326.182 234
6326.560 210
6326.938 254
6327.316 268
6327.694 238
6328.072 196
6328.450 171
6328.828 185
6329.206 202
6329.585 229
6329.963 272
6330.341 309
6330.719 315
6331.097 245
6331.476 238
6331.854 251
6332.232 230
6332.610 229
6332.989 237
6333.367 248
6333.745 198
6334.123 187
6334.502 195
6334.880 220
6335.258 195
6335.637 233
6336.015 248
6336.393 287
6336.772 267
6337.150 271
6337.528 260
6337.907 265
6338.285 263
6338.664 216
6339.042 230
6339.421 219
6339.799 202
6340.177 236
6340.556 232
6340.934 214
6341.313 207
6341.691 217
6342.070 213
6342.448 249
6342.827 272
6343.206 266
6343.584 260
6343.963 235
6344.341 213
6344.720 192
6345.099 229
6345.477 266
6345.856 265
6346.234 189
6346.613 200
6346.992 258
6347.370 293
6347.749 260
6348.128 206
6348.507 186
6348.885 213
6349.264 216
6349.643 223
6350.022 231
6350.400 210
6350.779 224
6351.158 235
6351.537 215
6351.916 197
6352.294 196
6352.673 234
6353.052 240
6353.431 234
6353.810 194
6354.189 172
6354.568 207
6354.946 211
6355.325 224
6355.704 232
6356.083 238
6356.462 218
6356.841 220
6357.220 232
6357.599 253
6357.978 248
6358.357 221
6358.736 194
6359.115 234
6359.494 190
6359.873 177
6360.252 165
6360.631 206
6361.011 236
6361.390 208
6361.769 229
6362.148 246
6362.527 241
6362.906 221
6363.285 223
6363.664 239
6364.044 193
6364.423 169
6364.802 199
6365.181 231
6365.560 239
6365.940 249
6366.319 265
6366.698 222
6367.077 190
6367.457 145
6367.836 166
6368.215 205
6368.595 237
6368.974 238
6369.353 267
6369.733 234
6370.112 195
6370.491 212
6370.871 224
6371.250 218
6371.630 216
6372.009 197
6372.388 189
6372.768 170
6373.147 190
6373.527 197
6373.906 187
6374.286 229
6374.665 231
6375.045 237
6375.424 172
6375.804 204
6376.183 229
6376.563 225
6376.942 210
6377.322 180
6377.702 198
6378.081 225
6378.461 245
6378.840 242
6379.220 199
6379.600 167
6379.979 206
6380.359 219
6380.739 210
6381.118 185
6381.498 163
6381.878 197
6382.258 194
6382.637 207
6383.017 206
6383.397 240
6383.777 265
6384.156 233
6384.536 249
6384.916 234
6385.296 201
6385.676 199
6386.055 166
6386.435 185
6386.815 185
6387.195 172
6387.575 175
6387.955 218
6388.335 229
6388.714 242
6389.094 264
6389.474 317
6389.854 295
6390.234 277
6390.614 275
6390.994 249
6391.374 258
6391.754 251
6392.134 257
6392.514 230
6392.894 228
6393.274 176
6393.654 207
6394.034 188
6394.415 184
6394.795 226
6395.175 252
6395.555 230
6395.935 225
6396.315 206
6396.695 217
6397.075 202
6397.456 217
6397.836 251
6398.216 277
6398.596 293
6398.976 225
6399.357 241
6399.737 225
6400.117 218
6400.497 235
6400.878 238
6401.258 228
6401.638 239
6402.019 192
6402.399 209
6402.779 194
6403.160 182
6403.540 204
6403.920 194
6404.301 182
6404.681 187
6405.061 207
6405.442 196
6405.822 184
6406.203 182
6406.583 191
6406.964 223
6407.344 242
6407.725 258
6408.105 271
6408.486 231
6408.866 218
6409.247 228
6409.627 225
6410.008 197
6410.388 188
6410.769 196
6411.149 206
6411.530 220
6411.911 206
6412.291 199
6412.672 180
6413.052 172
6413.433 194
6413.814 229
6414.194 214
6414.575 187
6414.956 166
6415.336 163
6415.717 168
6416.098 171
6416.479 164
6416.859 185
6417.240 188
6417.621 207
6418.002 202
6418.383 171
6418.763 172
6419.144 185
6419.525 233
6419.906 266
6420.287 301
6420.668 282
6421.048 264
6421.429 264
6421.810 291
6422.191 345
6422.572 316
6422.953 303
6423.334 294
6423.715 300
6424.096 267
6424.477 261
6424.858 258
6425.239 215
6425.620 214
6426.001 211
6426.382 185
6426.763 216
6427.144 210
6427.525 241
6427.906 271
6428.287 267
6428.668 260
6429.049 215
6429.430 190
6429.812 218
6430.193 254
6430.574 261
6430.955 277
6431.336 265
6431.717 236
6432.099 248
6432.480 240
6432.861 190
6433.242 193
6433.624 189
6434.005 189
6434.386 203
6434.767 239
6435.149 240
6435.530 227
6435.911 214
6436.293 192
6436.674 179
6437.055 190
6437.437 146
6437.818 183
6438.199 200
6438.581 180
6438.962 205
6439.344 190
6439.725 209
6440.106 221
6440.488 216
6440.869 241
6441.251 228
6441.632 219
6442.014 198
6442.395 183
6442.777 190
6443.158 196
6443.540 198
6443.921 191
6444.303 159
6444.685 148
6445.066 186
6445.448 210
6445.829 209
6446.211 218
6446.593 176
6446.974 210
6447.356 198
6447.738 169
6448.119 207
6448.501 205
6448.883 219
6449.264 181
6449.646 193
6450.028 164
6450.410 187
6450.791 219
6451.173 232
6451.555 223
6451.937 227
6452.318 192
6452.700 191
6453.082 196
6453.464 196
6453.846 219
6454.228 231
6454.609 214
6454.991 202
6455.373 199
6455.755 183
6456.137 177
6456.519 192
6456.901 194
6457.283 234
6457.665 273
6458.047 226
6458.429 249
6458.811 241
6459.193 176
6459.575 174
6459.957 177
6460.339 176
6460.721 182
6461.103 199
6461.485 187
6461.867 212
6462.249 206
6462.631 233
6463.013 195
6463.396 201
6463.778 200
6464.160 189
6464.542 191
6464.924 170
6465.306 188
6465.689 236
6466.071 200
6466.453 218
6466.835 236
6467.217 254
6467.600 225
6467.982 211
6468.364 230
6468.746 237
6469.129 229
6469.511 210
6469.893 197
6470.276 228
6470.658 234
6471.040 227
6471.423 218
6471.805 167
6472.188 200
6472.570 184
6472.952 171
6473.335 171
6473.717 189
6474.100 174
6474.482 198
6474.865 204
6475.247 183
6475.630 177
6476.012 178
6476.395 175
6476.777 199
6477.160 190
6477.542 191
6477.925 197
6478.307 232
6478.690 207
6479.072 210
6479.455 225
6479.838 247
6480.220 269
6480.603 231
6480.986 238
6481.368 219
6481.751 183
6482.134 159
6482.516 156
6482.899 149
6483.282 171
6483.664 178
6484.047 165
6484.430 182
6484.813 231
6485.195 256
6485.578 262
6485.961 245
6486.344 215
6486.727 211
6487.109 235
6487.492 231
6487.875 242
6488.258 218
6488.641 174
6489.024 231
6489.407 231
6489.790 227
6490.172 215
6490.555 222
6490.938 210
6491.321 213
6491.704 232
6492.087 240
6492.470 178
6492.853 166
6493.236 178
6493.619 207
6494.002 235
6494.385 231
6494.768 202
6495.151 165
6495.535 202
6495.918 211
6496.301 203
6496.684 190
6497.067 158
6497.450 175
6497.833 168
6498.216 194
6498.600 216
6498.983 215
6499.366 233
6499.749 258
6500.132 233
6500.516 207
6500.899 205
6501.282 180
6501.665 169
6502.049 154
6502.432 130
6502.815 157
6503.198 161
6503.582 178
6503.965 202
6504.348 242
6504.732 246
6505.115 207
6505.498 170
6505.882 166
6506.265 204
6506.649 206
6507.032 181
6507.415 216
6507.799 206
6508.182 184
6508.566 197
6508.949 202
6509.333 186
6509.716 153
6510.100 152
6510.483 191
6510.867 221
6511.250 212
6511.634 187
6512.017 176
6512.401 229
6512.785 204
6513.168 199
6513.552 206
6513.935 204
6514.319 216
6514.703 239
6515.086 231
6515.470 255
6515.854 250
6516.237 213
6516.621 195
6517.005 185
6517.389 232
6517.772 225
6518.156 213
6518.540 208
6518.923 175
6519.307 143
6519.691 148
6520.075 158
6520.459 159
6520.842 161
6521.226 163
6521.610 194
6521.994 203
6522.378 197
6522.762 172
6523.146 164
6523.530 174
6523.913 195
6524.297 174
6524.681 197
6525.065 163
6525.449 184
6525.833 180
6526.217 145
6526.601 167
6526.985 149
6527.369 167
6527.753 183
6528.137 207
6528.521 259
6528.905 210
6529.289 213
6529.674 211
6530.058 208
6530.442 177
6530.826 151
6531.210 146
6531.594 165
6531.978 164
6532.362 186
6532.747 213
6533.131 203
6533.515 192
6533.899 186
6534.283 178
6534.668 155
6535.052 165
6535.436 140
6535.820 158
6536.205 162
6536.589 193
6536.973 221
6537.357 228
6537.742 258
6538.126 261
6538.510 226
6538.895 185
6539.279 184
6539.664 179
6540.048 165
6540.432 172
6540.817 166
6541.201 173
6541.586 175
6541.970 165
6542.355 146
6542.739 150
6543.123 144
6543.508 169
6543.892 155
6544.277 180
6544.661 180
6545.046 192
6545.431 184
6545.815 209
6546.200 197
6546.584 189
6546.969 185
6547.353 191
6547.738 186
6548.123 162
6548.507 192
6548.892 174
6549.277 210
6549.661 178
6550.046 163
6550.431 163
6550.815 179
6551.200 195
6551.585 235
6551.970 240
6552.354 218
6552.739 227
6553.124 239
6553.509 266
6553.893 267
6554.278 253
6554.663 217
6555.048 186
6555.433 163
6555.818 191
6556.202 186
6556.587 183
6556.972 185
6557.357 150
6557.742 177
6558.127 208
6558.512 205
6558.897 268
6559.282 227
6559.667 204
6560.052 204
6560.437 177
6560.822 177
6561.207 169
6561.592 191
6561.977 204
6562.362 222
6562.747 188
6563.132 159
6563.517 168
6563.902 185
6564.287 174
6564.672 162
6565.057 186
6565.442 183
6565.828 195
6566.213 216
6566.598 251
6566.983 215
6567.368 222
6567.753 202
6568.139 201
6568.524 207
6568.909 197
6569.294 229
6569.680 220
6570.065 176
6570.450 169
6570.835 204
6571.221 220
6571.606 219
6571.991 209
6572.377 202
6572.762 189
6573.147 190
6573.533 223
6573.918 219
6574.304 233
6574.689 213
6575.074 208
6575.460 189
6575.845 207
6576.231 221
6576.616 195
6577.002 184
6577.387 194
6577.773 246
6578.158 222
6578.544 239
6578.929 228
6579.315 208
6579.700 190
6580.086 185
6580.471 184
6580.857 206
6581.243 207
6581.628 222
6582.014 188
6582.399 176
6582.785 196
6583.171 159
6583.556 193
6583.942 184
6584.328 194
6584.713 184
6585.099 172
6585.485 172
6585.871 177
6586.256 175
6586.642 145
6587.028 161
6587.414 172
6587.799 172
6588.185 169
6588.571 228
6588.957 198
6589.343 153
6589.729 164
6590.114 204
6590.500 199
6590.886 172
6591.272 176
6591.658 210
6592.044 178
6592.430 204
6592.816 205
6593.202 180
6593.588 191
6593.974 198
6594.360 212
6594.746 196
6595.132 172
6595.518 182
6595.904 160
6596.290 176
6596.676 186
6597.062 186
6597.448 185
6597.834 180
6598.220 209
6598.606 216
6598.992 196
6599.378 196
6599.764 186
6600.151 218
6600.537 213
6600.923 197
6601.309 175
6601.695 174
6602.081 168
6602.468 154
6602.854 175
6603.240 167
6603.626 150
6604.013 143
6604.399 176
6604.785 171
6605.172 158
6605.558 168
6605.944 188
6606.330 177
6606.717 167
6607.103 196
6607.490 172
6607.876 167
6608.262 185
6608.649 201
6609.035 166
6609.422 158
6609.808 127
6610.194 129
6610.581 133
6610.967 192
6611.354 214
6611.740 200
6612.127 200
6612.513 175
6612.900 200
6613.286 203
6613.673 186
6614.059 201
6614.446 173
6614.833 162
6615.219 205
6615.606 213
6615.992 232
6616.379 189
6616.766 200
6617.152 194
6617.539 161
6617.926 201
6618.312 195
6618.699 204
6619.086 184
6619.472 229
6619.859 206
6620.246 207
6620.633 161
6621.019 173
6621.406 142
6621.793 135
6622.180 153
6622.566 167
6622.953 191
6623.340 211
6623.727 220
6624.114 214
6624.501 183
6624.888 201
6625.274 181
6625.661 230
6626.048 214
6626.435 171
6626.822 170
6627.209 189
6627.596 207
6627.983 228
6628.370 224
6628.757 207
6629.144 224
6629.531 203
6629.918 203
6630.305 166
6630.692 173
6631.079 150
6631.466 162
6631.853 180
6632.240 181
6632.627 178
6633.014 180
6633.402 155
6633.789 164
6634.176 151
6634.563 144
6634.950 154
6635.337 201
6635.725 210
6636.112 171
6636.499 165
6636.886 191
6637.273 172
6637.661 144
6638.048 147
6638.435 215
6638.822 198
6639.210 206
6639.597 227
6639.984 197
6640.372 192
6640.759 195
6641.146 177
6641.534 174
6641.921 166
6642.308 179
6642.696 184
6643.083 179
6643.471 185
6643.858 183
6644.246 196
6644.633 201
6645.020 155
6645.408 155
6645.795 131
6646.183 165
6646.570 181
6646.958 168
6647.345 153
6647.733 171
6648.121 167
6648.508 160
6648.896 198
6649.283 213
6649.671 205
6650.058 176
6650.446 198
6650.834 167
6651.221 173
6651.609 126
6651.997 123
6652.384 146
6652.772 156
6653.160 176
6653.547 181
6653.935 184
6654.323 151
6654.711 183
6655.098 177
6655.486 181
6655.874 192
6656.262 181
6656.649 191
6657.037 185
6657.425 184
6657.813 189
6658.201 189
6658.589 197
6658.976 209
6659.364 203
6659.752 220
6660.140 236
6660.528 181
6660.916 137
6661.304 144
6661.692 151
6662.080 161
6662.468 148
6662.856 166
6663.244 170
6663.632 169
6664.020 171
6664.408 159
6664.796 189
6665.184 220
6665.572 218
6665.960 197
6666.348 172
6666.736 182
6667.124 150
6667.512 180
6667.901 205
6668.289 203
6668.677 201
6669.065 187
6669.453 178
6669.841 170
6670.229 222
6670.618 218
6671.006 200
6671.394 169
6671.782 147
6672.171 168
6672.559 178
6672.947 176
6673.335 197
6673.724 169
6674.112 168
6674.500 185
6674.889 179
6675.277 193
6675.665 180
6676.054 208
6676.442 197
6676.831 199
6677.219 196
6677.607 217
6677.996 240
6678.384 218
6678.773 183
6679.161 207
6679.550 211
6679.938 240
6680.326 269
6680.715 241
6681.103 229
6681.492 239
6681.881 234
6682.269 210
6682.658 187
6683.046 228
6683.435 205
6683.823 217
6684.212 187
6684.601 209
6684.989 199
6685.378 181
6685.766 173
6686.155 216
6686.544 195
6686.932 179
6687.321 151
6687.710 157
6688.099 173
6688.487 165
6688.876 161
6689.265 172
6689.654 190
6690.042 153
6690.431 165
6690.820 180
6691.209 171
6691.598 193
6691.986 166
6692.375 162
6692.764 179
6693.153 218
6693.542 244
6693.931 173
6694.320 170
6694.708 185
6695.097 171
6695.486 169
6695.875 156
6696.264 153
6696.653 161
6697.042 174
6697.431 187
6697.820 187
6698.209 145
6698.598 142
6698.987 135
6699.376 175
6699.765 204
6700.154 148
6700.543 173
6700.932 151
6701.322 133
6701.711 136
6702.100 133
6702.489 153
6702.878 141
6703.267 132
6703.656 134
6704.046 153
6704.435 164
6704.824 165
6705.213 166
6705.602 145
6705.992 139
6706.381 155
6706.770 167
6707.159 195
6707.549 204
6707.938 213
6708.327 209
6708.717 170
6709.106 130
6709.495 158
6709.885 185
6710.274 191
6710.663 157
6711.053 152
6711.442 139
6711.831 151
6712.221 178
6712.610 146
6713.000 147
6713.389 185
6713.779 170
6714.168 143
6714.558 177
6714.947 143
6715.337 140
6715.726 180
6716.116 191
6716.505 169
6716.895 160
6717.284 146
6717.674 139
6718.063 142
6718.453 160
6718.843 167
6719.232 163
6719.622 150
6720.011 164
6720.401 154
6720.791 155
6721.180 163
6721.570 160
6721.960 145
6722.350 161
6722.739 164
6723.129 154
6723.519 150
6723.908 156
6724.298 165
6724.688 174
6725.078 180
6725.468 160
6725.857 172
6726.247 156
6726.637 126
6727.027 158
6727.417 179
6727.807 155
6728.197 142
6728.586 139
6728.976 160
6729.366 185
6729.756 199
6730.146 182
6730.536 175
6730.926 146
6731.316 141
6731.706 146
6732.096 143
6732.486 124
6732.876 142
6733.266 123
6733.656 144
6734.046 158
6734.436 137
6734.826 129
6735.216 147
6735.606 139
6735.996 149
6736.387 195
6736.777 199
6737.167 165
6737.557 156
6737.947 156
6738.337 188
6738.727 213
6739.118 230
6739.508 208
6739.898 215
6740.288 211
6740.679 184
6741.069 168
6741.459 156
6741.849 160
6742.240 166
6742.630 156
6743.020 166
6743.410 195
6743.801 164
6744.191 149
6744.582 158
6744.972 147
6745.362 139
6745.753 171
6746.143 168
6746.533 146
6746.924 171
6747.314 140
6747.705 131
6748.095 143
6748.486 192
6748.876 203
6749.267 157
6749.657 143
6750.048 168
6750.438 178
6750.829 163
6751.219 135
6751.610 160
6752.000 187
6752.391 210
6752.781 176
6753.172 138
6753.563 129
6753.953 153
6754.344 152
6754.735 145
6755.125 138
6755.516 164
6755.907 179
6756.297 174
6756.688 209
6757.079 195
6757.469 160
6757.860 146
6758.251 165
6758.642 186
6759.032 162
6759.423 138
6759.814 149
6760.205 119
6760.596 135
6760.986 172
6761.377 138
6761.768 127
6762.159 155
6762.550 159
6762.941 162
6763.332 141
6763.723 184
6764.113 162
6764.504 144
6764.895 121
6765.286 122
6765.677 141
6766.068 165
6766.459 154
6766.850 149
6767.241 142
6767.632 136
6768.023 142
6768.414 142
6768.805 170
6769.196 185
6769.587 170
6769.979 146
6770.370 150
6770.761 123
6771.152 144
6771.543 147
6771.934 148
6772.325 148
6772.716 163
6773.108 147
6773.499 137
6773.890 128
6774.281 125
6774.672 126
6775.064 173
6775.455 188
6775.846 178
6776.237 181
6776.629 153
6777.020 164
6777.411 185
6777.803 195
6778.194 172
6778.585 137
6778.977 149
6779.368 140
6779.759 157
6780.151 159
6780.542 146
6780.934 195
6781.325 190
6781.716 180
6782.108 184
6782.499 199
6782.891 213
6783.282 201
6783.674 163
6784.065 174
6784.457 206
6784.848 174
6785.240 163
6785.631 178
6786.023 158
6786.414 135
6786.806 157
6787.197 165
6787.589 154
6787.981 160
6788.372 192
6788.764 172
6789.156 160
6789.547 159
6789.939 175
6790.331 187
6790.722 215
6791.114 177
6791.506 149
6791.897 130
6792.289 155
6792.681 125
6793.073 152
6793.464 181
6793.856 174
6794.248 165
6794.640 173
6795.031 158
6795.423 160
6795.815 165
6796.207 170
6796.599 221
6796.991 223
6797.383 155
6797.774 132
6798.166 149
6798.558 177
6798.950 179
6799.342 179
6799.734 161
6800.126 152
6800.518 144
6800.910 155
6801.302 157
6801.694 160
6802.086 138
6802.478 150
6802.870 162
6803.262 165
6803.654 187
6804.046 166
6804.438 151
6804.830 164
6805.222 149
6805.615 159
6806.007 183
6806.399 163
6806.791 113
6807.183 128
6807.575 135
6807.967 160
6808.360 165
6808.752 155
6809.144 139
6809.536 143
6809.929 135
6810.321 147
6810.713 131
6811.105 119
6811.498 131
6811.890 145
6812.282 160
6812.675 165
6813.067 165
6813.459 139
6813.852 139
6814.244 171
6814.636 168
6815.029 138
6815.421 136
6815.813 125
6816.206 148
6816.598 169
6816.991 147
6817.383 126
6817.776 138
6818.168 159
6818.561 135
6818.953 147
6819.346 154
6819.738 134
6820.131 127
6820.523 139
6820.916 136
6821.308 129
6821.701 122
6822.094 156
6822.486 181
6822.879 161
6823.271 150
6823.664 133
6824.057 119
6824.449 130
6824.842 177
6825.235 211
6825.627 199
6826.020 187
6826.413 152
6826.805 175
6827.198 178
6827.591 189
6827.984 177
6828.376 177
6828.769 181
6829.162 179
6829.555 145
6829.948 155
6830.340 140
6830.733 114
6831.126 127
6831.519 170
6831.912 143
6832.305 148
6832.698 171
6833.091 209
6833.483 184
6833.876 177
6834.269 148
6834.662 129
6835.055 140
6835.448 144
6835.841 134
6836.234 113
6836.627 138
6837.020 169
6837.413 146
6837.806 154
6838.199 157
6838.592 171
6838.985 196
6839.379 180
6839.772 185
6840.165 206
6840.558 179
6840.951 182
6841.344 170
6841.737 141
6842.130 132
6842.524 109
6842.917 144
6843.310 170
6843.703 156
6844.096 158
6844.490 169
6844.883 160
6845.276 159
6845.669 179
6846.063 202
6846.456 218
6846.849 170
6847.243 156
6847.636 147
6848.029 169
6848.423 153
6848.816 171
6849.209 156
6849.603 121
6849.996 138
6850.389 146
6850.783 143
6851.176 171
6851.570 155
6851.963 140
6852.357 170
6852.750 158
6853.144 167
6853.537 178
6853.931 167
6854.324 140
6854.718 138
6855.111 136
6855.505 133
6855.898 160
6856.292 172
6856.685 198
6857.079 163
6857.473 137
6857.866 170
6858.260 172
6858.654 148
6859.047 161
6859.441 176
6859.834 161
6860.228 176
6860.622 172
6861.016 153
6861.409 167
6861.803 164
6862.197 184
6862.591 145
6862.984 184
6863.378 173
6863.772 142
6864.166 149
6864.559 152
6864.953 143
6865.347 137
6865.741 131
6866.135 133
6866.529 129
6866.923 169
6867.316 185
6867.710 164
6868.104 172
6868.498 186
6868.892 185
6869.286 159
6869.680 125
6870.074 129
6870.468 145
6870.862 116
6871.256 107
6871.650 134
6872.044 160
6872.438 164
6872.832 136
6873.226 140
6873.620 148
6874.014 146
6874.408 154
6874.802 164
6875.197 170
6875.591 182
6875.985 177
6876.379 181
6876.773 196
6877.167 209
6877.561 185
6877.956 178
6878.350 184
6878.744 155
6879.138 165
6879.532 157
6879.927 124
6880.321 128
6880.715 136
6881.110 105
6881.504 109
6881.898 105
6882.292 155
6882.687 147
6883.081 129
6883.475 153
6883.870 158
6884.264 139
6884.659 123
6885.053 125
6885.447 123
6885.842 122
6886.236 152
6886.631 144
6887.025 142
6887.420 156
6887.814 186
6888.209 200
6888.603 204
6888.998 177
6889.392 175
6889.787 173
6890.181 216
6890.576 164
6890.970 138
6891.365 143
6891.759 151
6892.154 164
6892.549 171
6892.943 148
6893.338 155
6893.733 147
6894.127 148
6894.522 154
6894.917 172
6895.311 169
6895.706 178
6896.101 157
6896.495 144
6896.890 144
6897.285 159
6897.680 161
6898.074 171
6898.469 174
6898.864 160
6899.259 163
6899.654 156
6900.048 157
6900.443 139
6900.838 161
6901.233 181
6901.628 142
6902.023 143
6902.418 137
6902.812 167
6903.207 161
6903.602 159
6903.997 199
6904.392 170
6904.787 151
6905.182 156
6905.577 143
6905.972 140
6906.367 121
6906.762 122
6907.157 113
6907.552 146
6907.947 178
6908.342 170
6908.737 171
6909.132 160
6909.528 154
6909.923 121
6910.318 103
6910.713 114
6911.108 140
6911.503 127
6911.898 111
6912.294 135
6912.689 147
6913.084 155
6913.479 178
6913.874 153
6914.270 168
6914.665 216
6915.060 261
6915.455 202
6915.851 176
6916.246 194
6916.641 163
6917.036 165
6917.432 129
6917.827 124
6918.222 143
6918.618 152
6919.013 144
6919.409 102
6919.804 116
6920.199 151
6920.595 182
6920.990 187
6921.386 158
6921.781 148
6922.177 136
6922.572 136
6922.967 103
6923.363 104
6923.758 108
6924.154 119
6924.550 149
6924.945 110
6925.341 118
6925.736 150
6926.132 155
6926.527 142
6926.923 141
6927.319 145
6927.714 142
6928.110 147
6928.505 151
6928.901 141
6929.297 157
6929.692 165
6930.088 160
6930.484 162
6930.879 128
6931.275 151
6931.671 168
6932.067 142
6932.462 134
6932.858 109
6933.254 111
6933.650 139
6934.045 170
6934.441 142
6934.837 151
6935.233 139
6935.629 158
6936.025 165
6936.421 135
6936.816 178
6937.212 165
6937.608 134
6938.004 129
6938.400 130
6938.796 119
6939.192 135
6939.588 129
6939.984 147
6940.380 167
6940.776 157
6941.172 136
6941.568 132
6941.964 97
6942.360 123
6942.756 147
6943.152 148
6943.548 143
6943.944 112
6944.340 102
6944.736 143
6945.132 147
6945.528 155
6945.925 189
6946.321 210
6946.717 181
6947.113 168
6947.509 161
6947.905 163
6948.302 160
6948.698 146
6949.094 152
6949.490 183
6949.887 181
6950.283 164
6950.679 146
6951.075 122
6951.472 137
6951.868 146
6952.264 135
6952.661 134
6953.057 161
6953.453 143
6953.850 141
6954.246 153
6954.642 160
6955.039 160
6955.435 140
6955.832 160
6956.228 154
6956.625 136
6957.021 121
6957.417 129
6957.814 132
6958.210 136
6958.607 145
6959.003 124
6959.400 118
6959.796 132
6960.193 113
6960.590 110
6960.986 103
6961.383 114
6961.779 124
6962.176 169
6962.572 179
6962.969 145
6963.366 165
6963.762 136
6964.159 136
6964.556 144
6964.952 154
6965.349 154
6965.746 162
6966.142 142
6966.539 143
6966.936 140
6967.333 120
6967.729 119
6968.126 140
6968.523 136
6968.920 105
6969.317 84
6969.713 106
6970.110 144
6970.507 138
6970.904 142
6971.301 177
6971.698 173
6972.094 149
6972.491 126
6972.888 155
6973.285 171
6973.682 136
6974.079 118
6974.476 142
6974.873 153
6975.270 152
6975.667 149
6976.064 155
6976.461 157
6976.858 173
6977.255 143
6977.652 137
6978.049 118
6978.446 116
6978.843 164
6979.240 162
6979.637 164
6980.034 116
6980.432 113
6980.829 109
6981.226 119
6981.623 112
6982.020 128
6982.417 179
6982.814 179
6983.212 154
6983.609 121
6984.006 135
6984.403 139
6984.801 156
6985.198 129
6985.595 127
6985.992 134
6986.390 134
6986.787 144
6987.184 152
6987.582 188
6987.979 148
6988.376 144
6988.774 161
6989.171 147
6989.568 139
6989.966 150
6990.363 156
6990.761 131
6991.158 132
6991.555 146
6991.953 145
6992.350 119
6992.748 108
6993.145 129
6993.543 113
6993.940 138
6994.338 144
6994.735 148
6995.133 149
6995.530 147
6995.928 174
6996.326 205
6996.723 211
6997.121 196
6997.518 171
6997.916 136
6998.314 134
6998.711 143
6999.109 165
6999.506 163
6999.904 144
7000.302 162
7000.700 175
7001.097 174
7001.495 168
7001.893 155
7002.290 147
7002.688 143
7003.086 130
7003.484 126
7003.881 124
7004.279 126
7004.677 132
7005.075 135
7005.473 107
7005.871 128
7006.268 103
7006.666 111
7007.064 149
7007.462 190
7007.860 192
7008.258 185
7008.656 189
7009.054 174
7009.452 149
7009.850 167
7010.248 146
7010.646 136
7011.044 135
7011.442 151
7011.840 162
7012.238 181
7012.636 134
7013.034 126
7013.432 136
7013.830 137
7014.228 126
7014.626 141
7015.024 162
7015.422 142
7015.820 168
7016.218 138
7016.617 145
7017.015 123
7017.413 119
7017.811 132
7018.209 152
7018.607 190
7019.006 168
7019.404 166
7019.802 153
7020.200 126
7020.599 136
7020.997 116
7021.395 148
7021.793 156
7022.192 141
7022.590 138
7022.988 148
7023.387 147
7023.785 163
7024.183 163
7024.582 154
7024.980 163
7025.379 176
7025.777 159
7026.175 157
7026.574 131
7026.972 111
7027.371 106
7027.769 106
7028.168 138
7028.566 129
7028.965 138
7029.363 157
7029.762 174
7030.160 179
7030.559 154
7030.957 145
7031.356 175
7031.754 171
7032.153 141
7032.552 145
7032.950 137
7033.349 128
7033.747 144
7034.146 142
7034.545 131
7034.943 142
7035.342 136
7035.741 168
7036.139 151
7036.538 147
7036.937 116
7037.336 126
7037.734 140
7038.133 143
7038.532 144
7038.931 143
7039.329 151
7039.728 129
7040.127 122
7040.526 140
7040.925 130
7041.324 148
7041.722 144
7042.121 134
7042.520 136
7042.919 145
7043.318 143
7043.717 128
7044.116 120
7044.515 119
7044.914 106
7045.313 136
7045.712 126
7046.111 129
7046.510 137
7046.909 140
7047.308 141
7047.707 118
7048.106 126
7048.505 142
7048.904 132
7049.303 128
7049.702 169
7050.101 178
7050.500 148
7050.899 167
7051.298 155
7051.698 149
7052.097 136
7052.496 141
7052.895 114
7053.294 132
7053.693 92
7054.093 80
7054.492 105
7054.891 127
7055.290 128
7055.690 136
7056.089 114
7056.488 125
7056.887 119
7057.287 134
7057.686 140
7058.085 148
7058.485 156
7058.884 154
7059.283 144
7059.683 116
7060.082 117
7060.481 114
7060.881 113
7061.280 139
7061.680 149
7062.079 128
7062.479 129
7062.878 139
7063.277 124
7063.677 129
7064.076 140
7064.476 136
7064.875 156
7065.275 179
7065.675 168
7066.074 148
7066.474 150
7066.873 146
7067.273 162
7067.672 141
7068.072 178
7068.472 156
7068.871 161
7069.271 148
7069.670 153
7070.070 144
7070.470 110
7070.869 125
7071.269 126
7071.669 129
7072.069 134
7072.468 166
7072.868 136
7073.268 147
7073.668 142
7074.067 146
7074.467 133
7074.867 153
7075.267 165
7075.667 144
7076.066 113
7076.466 111
7076.866 116
7077.266 120
7077.666 90
7078.066 110
7078.466 130
7078.865 121
7079.265 94
7079.665 102
7080.065 150
7080.465 136
7080.865 130
7081.265 122
7081.665 118
7082.065 144
7082.465 160
7082.865 127
7083.265 166
7083.665 163
7084.065 158
7084.465 143
7084.865 124
7085.266 149
7085.666 137
7086.066 122
7086.466 138
7086.866 153
7087.266 156
7087.666 123
7088.066 123
7088.467 136
7088.867 125
7089.267 110
7089.667 135
7090.067 138
7090.468 113
7090.868 129
7091.268 149
7091.668 144
7092.069 120
7092.469 118
7092.869 111
7093.270 108
7093.670 109
7094.070 132
7094.471 112
7094.871 112
7095.271 123
7095.672 142
7096.072 135
7096.473 104
7096.873 126
7097.273 125
7097.674 150
7098.074 140
7098.475 127
7098.875 107
7099.276 108
7099.676 130
7100.077 144
7100.477 122
7100.878 137
7101.278 155
7101.679 145
7102.079 132
7102.480 117
7102.881 115
7103.281 117
7103.682 127
7104.082 128
7104.483 151
7104.884 137
7105.284 134
7105.685 111
7106.086 99
7106.486 92
7106.887 125
7107.288 111
7107.689 148
7108.089 150
7108.490 128
7108.891 124
7109.292 148
7109.692 164
7110.093 159
7110.494 141
7110.895 144
7111.296 150
7111.696 110
7112.097 139
7112.498 117
7112.899 102
7113.300 113
7113.701 102
7114.102 126
7114.502 130
7114.903 136
7115.304 123
7115.705 145
7116.106 122
7116.507 106
7116.908 101
7117.309 129
7117.710 146
7118.111 112
7118.512 110
7118.913 130
7119.314 163
7119.715 145
7120.116 148
7120.518 146
7120.919 110
7121.320 105
7121.721 143
7122.122 138
7122.523 136
7122.924 134
7123.325 112
7123.727 111
7124.128 132
7124.529 135
7124.930 122
7125.331 134
7125.733 137
7126.134 135
7126.535 116
7126.936 110
7127.338 118
7127.739 122
7128.140 123
7128.542 148
7128.943 157
7129.344 153
7129.746 151
7130.147 140
7130.548 126
7130.950 125
7131.351 150
7131.752 168
7132.154 145
7132.555 141
7132.957 151
7133.358 111
7133.760 119
7134.161 124
7134.563 128
7134.964 138
7135.366 139
7135.767 140
7136.169 114
7136.570 115
7136.972 121
7137.373 151
7137.775 137
7138.176 143
7138.578 162
7138.980 163
7139.381 151
7139.783 140
7140.184 150
7140.586 143
7140.988 134
7141.389 127
7141.791 118
7142.193 113
7142.594 116
7142.996 108
7143.398 119
7143.800 122
7144.201 133
7144.603 161
7145.005 181
7145.407 178
7145.809 149
7146.210 137
7146.612 137
7147.014 137
7147.416 152
7147.818 147
7148.220 154
7148.621 134
7149.023 146
7149.425 116
7149.827 100
7150.229 103
7150.631 79
7151.033 106
7151.435 108
7151.837 108
7152.239 114
7152.641 97
7153.043 115
7153.445 97
7153.847 111
7154.249 116
7154.651 113
7155.053 135
7155.455 114
7155.857 123
7156.259 102
7156.661 124
7157.063 119
7157.465 138
7157.868 152
7158.270 141
7158.672 142
7159.074 116
7159.476 93
7159.878 111
7160.281 110
7160.683 99
7161.085 112
7161.487 107
7161.890 93
7162.292 105
7162.694 113
7163.096 90
7163.499 84
7163.901 102
7164.303 112
7164.706 117
7165.108 106
7165.510 116
7165.913 99
7166.315 98
7166.717 122
7167.120 124
7167.522 121
7167.925 121
7168.327 138
7168.729 141
7169.132 138
7169.534 129
7169.937 131
7170.339 114
7170.742 118
7171.144 110
7171.547 113
7171.949 133
7172.352 101
7172.754 108
7173.157 128
7173.560 134
7173.962 152
7174.365 147
7174.767 122
7175.170 122
7175.573 129
7175.975 135
7176.378 137
7176.781 137
7177.183 148
7177.586 134
7177.989 128
7178.391 112
7178.794 107
7179.197 109
7179.600 105
7180.002 101
7180.405 94
7180.808 94
7181.211 93
7181.613 109
7182.016 100
7182.419 105
7182.822 116
7183.225 114
7183.628 111
7184.030 95
7184.433 113
7184.836 106
7185.239 102
7185.642 127
7186.045 138
7186.448 151
7186.851 116
7187.254 115
7187.657 92
7188.060 95
7188.463 92
7188.866 87
7189.269 101
7189.672 95
7190.075 89
7190.478 139
7190.881 145
7191.284 111
7191.687 117
7192.090 94
7192.493 90
7192.896 122
7193.299 122
7193.703 116
7194.106 109
7194.509 114
7194.912 111
7195.315 103
7195.718 98
7196.122 103
7196.525 117
7196.928 119
7197.331 124
7197.735 129
7198.138 121
7198.541 95
7198.944 109
7199.348 142
7199.751 116
7200.154 116
7200.558 105
7200.961 89
7201.364 69
7201.768 84
7202.171 123
7202.575 154
7202.978 164
7203.381 152
7203.785 148
7204.188 136
7204.592 92
7204.995 111
7205.399 141
7205.802 134
7206.206 132
7206.609 154
7207.013 144
7207.416 132
7207.820 121
7208.223 121
7208.627 148
7209.030 175
7209.434 194
7209.837 168
7210.241 154
7210.645 153
7211.048 124
7211.452 120
7211.856 103
7212.259 102
7212.663 121
7213.067 116
7213.470 90
7213.874 73
7214.278 81
7214.681 95
7215.085 138
7215.489 137
7215.893 134
7216.296 116
7216.700 143
7217.104 121
7217.508 130
7217.912 108
7218.315 90
7218.719 102
7219.123 149
7219.527 134
7219.931 105
7220.335 90
7220.739 127
7221.143 114
7221.546 137
7221.950 120
7222.354 132
7222.758 97
7223.162 100
7223.566 106
7223.970 131
7224.374 127
7224.778 147
7225.182 144
7225.586 108
7225.990 138
7226.394 150
7226.798 134
7227.202 133
7227.607 106
7228.011 113
7228.415 111
7228.819 114
7229.223 129
7229.627 128
7230.031 108
7230.435 116
7230.840 125
7231.244 125
7231.648 120
7232.052 97
7232.456 95
7232.861 70
7233.265 110
7233.669 84
7234.073 86
7234.478 92
7234.882 123
7235.286 133
7235.691 128
7236.095 97
7236.499 91
7236.904 99
7237.308 113
7237.712 97
7238.117 82
7238.521 88
7238.926 96
7239.330 90
7239.734 79
7240.139 99
7240.543 106
7240.948 131
7241.352 170
7241.757 148
7242.161 114
7242.566 106
7242.970 152
7243.375 128
7243.779 151
7244.184 134
7244.588 143
7244.993 138
7245.398 101
7245.802 98
7246.207 92
7246.611 108
7247.016 127
7247.421 115
7247.825 109
7248.230 107
7248.635 99
7249.039 98
7249.444 93
7249.849 102
7250.253 90
7250.658 98
7251.063 108
7251.468 115
7251.872 100
7252.277 100
7252.682 114
7253.087 113
7253.492 131
7253.896 151
7254.301 138
7254.706 138
7255.111 104
7255.516 104
7255.921 118
7256.326 118
7256.731 114
7257.135 112
7257.540 114
7257.945 135
7258.350 111
7258.755 155
7259.160 133
7259.565 130
7259.970 108
7260.375 124
7260.780 112
7261.185 111
7261.590 114
7261.995 95
7262.400 98
7262.805 94
7263.210 112
7263.616 113
7264.021 105
7264.426 134
7264.831 132
7265.236 93
7265.641 90
7266.046 104
7266.452 95
7266.857 101
7267.262 102
7267.667 104
7268.072 96
7268.478 93
7268.883 99
7269.288 110
7269.693 126
7270.099 122
7270.504 118
7270.909 126
7271.314 107
7271.720 100
7272.125 95
7272.530 134
7272.936 144
7273.341 135
7273.747 96
7274.152 115
7274.557 140
7274.963 147
7275.368 111
7275.774 128
7276.179 131
7276.584 136
7276.990 133
7277.395 143
7277.801 135
7278.206 136
7278.612 139
7279.017 123
7279.423 124
7279.829 124
7280.234 131
7280.640 123
7281.045 128
7281.451 91
7281.856 97
7282.262 175
7282.668 171
7283.073 164
7283.479 139
7283.885 136
7284.290 107
7284.696 108
7285.102 152
7285.507 168
7285.913 175
7286.319 156
7286.725 139
7287.130 140
7287.536 127
7287.942 152
7288.348 150
7288.753 148
7289.159 124
7289.565 126
7289.971 125
7290.377 105
7290.782 108
7291.188 132
7291.594 110
7292.000 96
7292.406 90
7292.812 120
7293.218 140
7293.624 135
7294.030 120
7294.436 152
7294.842 139
7295.248 127
7295.654 110
7296.060 115
7296.466 119
7296.872 116
7297.278 105
7297.684 120
7298.090 98
7298.496 118
7298.902 119
7299.308 119
7299.714 92
7300.120 86
7300.526 121
7300.932 135
7301.339 157
7301.745 147
7302.151 156
7302.557 156
7302.963 129
7303.369 137
7303.776 119
7304.182 101
7304.588 104
7304.994 109
7305.401 131
7305.807 119
7306.213 116
7306.619 84
7307.026 105
7307.432 152
7307.838 135
7308.245 124
7308.651 109
7309.057 115
7309.464 105
7309.870 114
7310.277 133
7310.683 114
7311.089 94
7311.496 106
7311.902 115
7312.309 103
7312.715 88
7313.122 113
7313.528 148
7313.935 136
7314.341 129
7314.748 135
7315.154 118
7315.561 117
7315.967 118
7316.374 118
7316.780 116
7317.187 107
7317.594 118
7318.000 116
7318.407 107
7318.813 101
7319.220 76
7319.627 78
7320.033 95
7320.440 110
7320.847 131
7321.253 161
7321.660 154
7322.067 109
7322.474 104
7322.880 131
7323.287 114
7323.694 118
7324.101 104
7324.507 110
7324.914 138
7325.321 111
7325.728 140
7326.135 115
7326.541 104
7326.948 131
7327.355 131
7327.762 139
7328.169 127
7328.576 93
7328.983 104
7329.390 110
7329.797 104
7330.204 90
7330.611 110
7331.017 96
7331.424 92
7331.831 103
7332.238 112
7332.645 124
7333.052 103
7333.460 111
7333.867 115
7334.274 141
7334.681 165
7335.088 172
7335.495 152
7335.902 146
7336.309 120
7336.716 80
7337.123 99
7337.531 90
7337.938 111
7338.345 138
7338.752 118
7339.159 94
7339.566 87
7339.974 99
7340.381 106
7340.788 107
7341.195 94
7341.603 138
7342.010 154
7342.417 132
7342.824 113
7343.232 124
7343.639 137
7344.046 136
7344.454 142
7344.861 116
7345.268 103
7345.676 98
7346.083 119
7346.491 103
7346.898 104
7347.305 107
7347.713 107
7348.120 104
7348.528 109
7348.935 128
7349.343 138
7349.750 125
7350.158 115
7350.565 78
7350.973 103
7351.380 98
7351.788 88
7352.195 102
7352.603 107
7353.011 131
7353.418 143
7353.826 147
7354.233 124
7354.641 123
7355.049 115
7355.456 150
7355.864 161
7356.272 121
7356.679 140
7357.087 140
7357.495 137
7357.902 132
7358.310 144
7358.718 154
7359.126 138
7359.533 123
7359.941 113
7360.349 107
7360.757 104
7361.164 138
7361.572 149
7361.980 159
7362.388 149
7362.796 142
7363.204 127
7363.611 121
7364.019 117
7364.427 127
7364.835 169
7365.243 146
7365.651 120
7366.059 127
7366.467 169
7366.875 140
7367.283 131
7367.691 122
7368.099 102
7368.507 113
7368.915 110
7369.323 111
7369.731 107
7370.139 143
7370.547 125
7370.955 101
7371.363 106
7371.771 80
7372.179 92
7372.588 112
7372.996 151
7373.404 138
7373.812 132
7374.220 145
7374.628 153
7375.036 146
7375.445 128
7375.853 159
7376.261 143
7376.669 125
7377.078 112
7377.486 105
7377.894 135
7378.302 132
7378.711 111
7379.119 138
7379.527 126
7379.936 139
7380.344 147
7380.752 141
7381.161 125
7381.569 123
7381.977 118
7382.386 120
7382.794 134
7383.203 148
7383.611 138
7384.019 123
7384.428 102
7384.836 98
7385.245 119
7385.653 107
7386.062 129
7386.470 121
7386.879 111
7387.287 119
7387.696 125
7388.104 137
7388.513 107
7388.922 91
7389.330 108
7389.739 116
7390.147 89
7390.556 91
7390.965 95
7391.373 117
7391.782 120
7392.191 141
7392.599 119
7393.008 100
7393.417 88
7393.825 93
7394.234 97
7394.643 119
7395.052 115
7395.460 107
7395.869 128
7396.278 122
7396.687 147
7397.095 154
7397.504 110
7397.913 128
7398.322 151
7398.731 131
7399.140 159
7399.548 113
7399.957 101
7400.366 125
7400.775 136
7401.184 109
7401.593 118
7402.002 150
7402.411 143
7402.820 121
7403.229 119
7403.638 102
7404.047 97
7404.456 90
7404.865 134
7405.274 114
7405.683 108
7406.092 104
7406.501 103
7406.910 116
7407.319 135
7407.728 131
7408.137 122
7408.546 106
7408.955 123
7409.365 130
7409.774 143
7410.183 136
7410.592 118
7411.001 114
7411.410 97
7411.820 101
7412.229 87
7412.638 106
7413.047 110
7413.457 99
7413.866 108
7414.275 114
7414.684 121
7415.094 135
7415.503 143
7415.912 93
7416.322 84
7416.731 115
7417.140 122
7417.550 106
7417.959 105
7418.368 96
7418.778 92
7419.187 96
7419.597 111
7420.006 137
7420.416 133
7420.825 133
7421.234 135
7421.644 108
7422.053 122
7422.463 109
7422.872 126
7423.282 107
7423.691 92
7424.101 105
7424.511 96
7424.920 130
7425.330 134
7425.739 103
7426.149 76
7426.559 90
7426.968 95
7427.378 97
7427.787 104
7428.197 156
7428.607 135
7429.016 134
7429.426 125
7429.836 104
7430.246 75
7430.655 90
7431.065 123
7431.475 116
7431.884 110
7432.294 89
7432.704 111
7433.114 97
7433.524 114
7433.933 101
7434.343 79
7434.753 102
7435.163 132
7435.573 122
7435.983 121
7436.393 90
7436.802 103
7437.212 127
7437.622 120
7438.032 129
7438.442 109
7438.852 106
7439.262 148
7439.672 129
7440.082 131
7440.492 114
7440.902 108
7441.312 111
7441.722 98
7442.132 130
7442.542 130
7442.952 120
7443.362 138
7443.772 136
7444.182 128
7444.593 142
7445.003 136
7445.413 122
7445.823 126
7446.233 126
7446.643 95
7447.053 81
7447.464 90
7447.874 134
7448.284 120
7448.694 116
7449.105 99
7449.515 102
7449.925 113
7450.335 108
7450.746 100
7451.156 87
7451.566 86
7451.976 125
7452.387 107
7452.797 126
7453.207 111
7453.618 130
7454.028 110
7454.439 102
7454.849 111
7455.259 127
7455.670 123
7456.080 106
7456.491 86
7456.901 72
7457.312 77
7457.722 100
7458.132 86
7458.543 104
7458.953 140
7459.364 126
7459.775 138
7460.185 114
7460.596 114
7461.006 151
7461.417 172
7461.827 160
7462.238 126
7462.649 114
7463.059 101
7463.470 113
7463.880 111
7464.291 96
7464.702 115
7465.112 110
7465.523 89
7465.934 107
7466.344 116
7466.755 127
7467.166 132
7467.577 126
7467.987 115
7468.398 73
7468.809 73
7469.220 91
7469.631 106
7470.041 115
7470.452 116
7470.863 120
7471.274 119
7471.685 122
7472.096 126
7472.506 132
7472.917 140
7473.328 111
7473.739 110
7474.150 98
7474.561 75
7474.972 64
7475.383 73
7475.794 98
7476.205 104
7476.616 99
7477.027 88
7477.438 110
7477.849 123
7478.260 94
7478.671 76
7479.082 85
7479.493 73
7479.904 75
7480.315 81
7480.726 101
7481.137 122
7481.549 105
7481.960 109
7482.371 133
7482.782 120
7483.193 132
7483.604 152
7484.016 118
7484.427 85
7484.838 101
7485.249 98
7485.660 90
7486.072 72
7486.483 98
7486.894 102
7487.305 133
7487.717 137
7488.128 125
7488.539 92
7488.951 102
7489.362 93
7489.773 73
7490.185 113
7490.596 163
7491.008 145
7491.419 132
7491.830 135
7492.242 130
7492.653 141
7493.065 145
7493.476 109
7493.888 81
7494.299 68
7494.711 98
7495.122 101
7495.534 78
7495.945 81
7496.357 65
7496.768 80
7497.180 94
7497.591 100
7498.003 113
7498.414 91
7498.826 97
7499.238 112
7499.649 110
7500.061 115
7500.472 117
7500.884 122
7501.296 118
7501.707 127
7502.119 110
7502.531 113
7502.943 128
7503.354 138
7503.766 113
7504.178 103
7504.590 97
7505.001 139
7505.413 149
7505.825 133
7506.237 108
7506.649 99
7507.060 117
7507.472 115
7507.884 102
7508.296 103
7508.708 84
7509.120 108
7509.532 138
7509.943 170
7510.355 165
7510.767 164
7511.179 131
7511.591 98
7512.003 103
7512.415 123
7512.827 133
7513.239 141
7513.651 153
7514.063 133
7514.475 121
7514.887 96
7515.299 109
7515.711 112
7516.123 136
7516.535 137
7516.948 131
7517.360 120
7517.772 111
7518.184 120
7518.596 142
7519.008 135
7519.420 104
7519.833 104
7520.245 141
7520.657 140
7521.069 140
7521.481 124
7521.894 107
7522.306 104
7522.718 112
7523.130 101
7523.543 113
7523.955 119
7524.367 100
7524.780 110
7525.192 105
7525.604 92
7526.017 126
7526.429 151
7526.841 144
7527.254 121
7527.666 90
7528.078 105
7528.491 94
7528.903 96
7529.316 93
7529.728 75
7530.141 83
7530.553 95
7530.966 86
7531.378 74
7531.791 56
7532.203 79
7532.616 88
7533.028 84
7533.441 85
7533.853 96
7534.266 100
7534.678 100
7535.091 89
7535.504 88
7535.916 86
7536.329 106
7536.741 112
7537.154 122
7537.567 108
7537.979 103
7538.392 107
7538.805 86
7539.218 91
7539.630 84
7540.043 77
7540.456 106
7540.868 95
7541.281 83
7541.694 84
7542.107 91
7542.520 86
7542.932 111
7543.345 135
7543.758 113
7544.171 88
7544.584 88
7544.997 113
7545.409 104
7545.822 144
7546.235 146
7546.648 117
7547.061 121
7547.474 107
7547.887 105
7548.300 117
7548.713 106
7549.126 114
7549.539 94
7549.952 125
7550.365 117
7550.778 117
7551.191 102
7551.604 96
7552.017 101
7552.430 108
7552.843 100
7553.256 119
7553.669 104
7554.082 100
7554.496 116
7554.909 109
7555.322 110
7555.735 132
7556.148 128
7556.561 97
7556.975 86
7557.388 91
7557.801 90
7558.214 82
7558.627 87
7559.041 103
7559.454 107
7559.867 96
7560.280 109
7560.694 111
7561.107 116
7561.520 116
7561.934 116
7562.347 111
7562.760 124
7563.174 112
7563.587 95
7564.001 88
7564.414 116
7564.827 133
7565.241 123
7565.654 133
7566.068 140
7566.481 108
7566.895 98
7567.308 99
7567.722 86
7568.135 107
7568.549 104
7568.962 122
7569.376 115
7569.789 131
7570.203 94
7570.616 88
7571.030 105
7571.443 144
7571.857 129
7572.271 138
7572.684 134
7573.098 106
7573.511 94
7573.925 108
7574.339 92
7574.752 128
7575.166 120
7575.580 94
7575.994 104
7576.407 94
7576.821 92
7577.235 87
7577.649 111
7578.062 112
7578.476 123
7578.890 94
7579.304 117
7579.718 128
7580.131 88
7580.545 91
7580.959 97
7581.373 90
7581.787 78
7582.201 82
7582.615 69
7583.028 67
7583.442 83
7583.856 72
7584.270 82
7584.684 79
7585.098 84
7585.512 84
7585.926 78
7586.340 83
7586.754 75
7587.168 100
7587.582 97
7587.996 100
7588.410 122
7588.824 119
7589.238 129
7589.652 122
7590.067 116
7590.481 97
7590.895 83
7591.309 81
7591.723 83
7592.137 93
7592.551 98
7592.965 117
7593.380 115
7593.794 93
7594.208 122
7594.622 125
7595.037 126
7595.451 116
7595.865 102
7596.279 89
7596.694 71
7597.108 83
7597.522 114
7597.936 99
7598.351 106
7598.765 115
7599.179 99
7599.594 109
7600.008 84
7600.423 62
7600.837 63
7601.251 72
7601.666 94
7602.080 84
7602.495 92
7602.909 83
7603.324 73
7603.738 102
7604.152 95
7604.567 90
7604.981 85
7605.396 88
7605.811 91
7606.225 82
7606.640 99
7607.054 98
7607.469 87
7607.883 100
7608.298 101
7608.713 117
7609.127 125
7609.542 112
7609.956 92
7610.371 103
7610.786 94
7611.200 99
7611.615 105
7612.030 96
7612.444 85
7612.859 86
7613.274 89
7613.689 90
7614.103 88
7614.518 109
7614.933 125
7615.348 110
7615.762 118
7616.177 110
7616.592 95
7617.007 84
7617.422 85
7617.837 108
7618.252 106
7618.666 107
7619.081 110
7619.496 117
7619.911 101
7620.326 108
7620.741 112
7621.156 92
7621.571 105
7621.986 106
7622.401 96
7622.816 108
7623.231 100
7623.646 93
7624.061 83
7624.476 85
7624.891 89
7625.306 95
7625.721 115
7626.136 120
7626.551 111
7626.966 93
7627.381 69
7627.796 85
7628.212 103
7628.627 90
7629.042 81
7629.457 96
7629.872 93
7630.287 97
7630.703 84
7631.118 87
7631.533 70
7631.948 82
7632.364 84
7632.779 77
7633.194 73
7633.609 65
7634.025 80
7634.440 70
7634.855 79
7635.271 101
7635.686 114
7636.101 133
7636.517 146
7636.932 122
7637.347 129
7637.763 130
7638.178 132
7638.594 126
7639.009 117
7639.425 93
7639.840 101
7640.255 119
7640.671 116
7641.086 86
7641.502 87
7641.917 120
7642.333 121
7642.748 97
7643.164 106
7643.580 85
7643.995 92
7644.411 102
7644.826 137
7645.242 133
7645.657 132
7646.073 111
7646.489 110
7646.904 109
7647.320 115
7647.736 102
7648.151 85
7648.567 69
7648.983 97
7649.398 94
7649.814 126
7650.230 110
7650.646 109
7651.061 87
7651.477 79
7651.893 72
7652.309 68
7652.725 69
7653.140 80
7653.556 83
7653.972 84
7654.388 128
7654.804 146
7655.220 140
7655.636 134
7656.051 115
7656.467 115
7656.883 104
7657.299 89
7657.715 98
7658.131 94
7658.547 93
7658.963 96
7659.379 80
7659.795 84
7660.211 95
7660.627 98
7661.043 94
7661.459 131
7661.875 101
7662.291 93
7662.707 83
7663.123 80
7663.539 92
7663.955 76
7664.372 85
7664.788 83
7665.204 127
7665.620 137
7666.036 126
7666.452 109
7666.869 91
7667.285 85
7667.701 70
7668.117 79
7668.533 94
7668.950 96
7669.366 101
7669.782 112
7670.198 106
7670.615 103
7671.031 85
7671.447 89
7671.864 98
7672.280 107
7672.696 104
7673.113 120
7673.529 89
7673.945 106
7674.362 103
7674.778 92
7675.195 95
7675.611 89
7676.027 92
7676.444 80
7676.860 70
7677.277 73
7677.693 87
7678.110 99
7678.526 93
7678.943 93
7679.359 74
7679.776 79
7680.192 119
7680.609 137
7681.026 118
7681.442 133
7681.859 120
7682.275 114
7682.692 119
7683.109 110
7683.525 94
7683.942 104
7684.359 88
7684.775 89
7685.192 97
7685.609 95
7686.025 87
7686.442 88
7686.859 75
7687.275 79
7687.692 98
7688.109 99
7688.526 103
7688.943 110
7689.359 103
7689.776 92
7690.193 106
7690.610 101
7691.027 98
7691.443 112
7691.860 140
7692.277 127
7692.694 128
7693.111 114
7693.528 122
7693.945 119
7694.362 88
7694.779 93
7695.196 80
7695.613 106
7696.030 108
7696.447 107
7696.864 100
7697.281 82
7697.698 85
7698.115 63
7698.532 85
7698.949 82
7699.366 74
7699.783 80
7700.200 103
7700.617 103
7701.034 89
7701.451 102
7701.868 112
7702.286 97
7702.703 70
7703.120 92
7703.537 115
7703.954 94
7704.372 88
7704.789 81
7705.206 87
7705.623 87
7706.040 90
7706.458 77
7706.875 82
7707.292 66
7707.710 82
7708.127 95
7708.544 74
7708.961 81
7709.379 77
7709.796 92
7710.214 114
7710.631 102
7711.048 95
7711.466 117
7711.883 121
7712.300 123
7712.718 104
7713.135 114
7713.553 113
7713.970 105
7714.388 114
7714.805 92
7715.223 106
7715.640 101
7716.058 91
7716.475 114
7716.893 94
7717.310 108
7717.728 90
7718.146 102
7718.563 104
7718.981 81
7719.398 83
7719.816 85
7720.234 76
7720.651 86
7721.069 119
7721.487 82
7721.904 77
7722.322 98
7722.740 97
7723.157 110
7723.575 126
7723.993 97
7724.410 69
7724.828 69
7725.246 64
7725.664 94
7726.082 108
7726.499 92
7726.917 66
7727.335 70
7727.753 89
7728.171 99
7728.589 107
7729.006 109
7729.424 126
7729.842 114
7730.260 110
7730.678 99
7731.096 93
7731.514 74
7731.932 77
7732.350 102
7732.768 102
7733.186 86
7733.604 87
7734.022 101
7734.440 69
7734.858 75
7735.276 104
7735.694 94
7736.112 78
7736.530 87
7736.948 82
7737.366 78
7737.784 80
7738.202 103
7738.621 107
7739.039 94
7739.457 92
7739.875 65
7740.293 58
7740.711 80
7741.130 87
7741.548 85
7741.966 72
7742.384 54
7742.802 55
7743.221 58
7743.639 91
7744.057 77
7744.476 86
7744.894 97
7745.312 104
7745.730 95
7746.149 99
7746.567 113
7746.985 105
7747.404 117
7747.822 97
7748.241 102
7748.659 115
7749.077 110
7749.496 89
7749.914 98
7750.333 88
7750.751 88
7751.170 86
7751.588 109
7752.007 124
7752.425 94
7752.844 108
7753.262 99
7753.681 78
7754.099 86
7754.518 73
7754.936 71
7755.355 74
7755.774 88
7756.192 95
7756.611 114
7757.029 122
7757.448 118
7757.867 92
7758.285 92
7758.704 102
7759.123 95
7759.541 87
7759.960 81
7760.379 119
7760.797 93
7761.216 84
7761.635 96
7762.054 116
7762.473 87
7762.891 86
7763.310 119
7763.729 133
7764.148 118
7764.567 129
7764.985 115
7765.404 103
7765.823 115
7766.242 94
7766.661 92
7767.080 109
7767.499 120
7767.918 103
7768.337 89
7768.755 92
7769.174 81
7769.593 84
7770.012 90
7770.431 107
7770.850 115
7771.269 88
7771.688 53
7772.107 79
7772.526 82
7772.945 100
7773.365 94
7773.784 105
7774.203 100
7774.622 120
7775.041 134
7775.460 143
7775.879 123
7776.298 100
7776.717 99
7777.137 113
7777.556 103
7777.975 105
7778.394 118
7778.813 104
7779.233 89
7779.652 78
7780.071 99
7780.490 99
7780.910 84
7781.329 94
7781.748 99
7782.168 79
7782.587 77
7783.006 77
7783.426 65
7783.845 73
7784.264 80
7784.684 76
7785.103 75
7785.522 90
7785.942 112
7786.361 98
7786.781 85
7787.200 111
7787.620 76
7788.039 78
7788.458 89
7788.878 102
7789.297 98
7789.717 94
7790.136 78
7790.556 63
7790.976 60
7791.395 58
7791.815 71
7792.234 82
7792.654 75
7793.073 57
7793.493 80
7793.913 74
7794.332 87
7794.752 106
7795.172 117
7795.591 107
7796.011 82
7796.431 77
7796.850 82
7797.270 113
7797.690 125
7798.109 126
7798.529 128
7798.949 92
7799.369 96
7799.788 87
7800.208 91
7800.628 72
7801.048 68
7801.468 90
7801.888 99
7802.307 71
7802.727 72
7803.147 87
7803.567 95
7803.987 92
7804.407 74
7804.827 69
7805.247 95
7805.667 87
7806.087 73
7806.506 72
7806.926 95
7807.346 102
7807.766 91
7808.186 58
7808.606 93
7809.026 95
7809.446 78
7809.867 58
7810.287 81
7810.707 79
7811.127 85
7811.547 94
7811.967 99
7812.387 95
7812.807 114
7813.227 97
7813.647 85
7814.068 90
7814.488 56
7814.908 53
7815.328 72
7815.748 90
7816.169 95
7816.589 71
7817.009 66
7817.429 53
7817.850 111
7818.270 130
7818.690 108
7819.110 98
7819.531 102
7819.951 77
7820.371 120
7820.792 91
7821.212 75
7821.632 95
7822.053 80
7822.473 107
7822.894 105
7823.314 100
7823.734 97
7824.155 96
7824.575 116
7824.996 124
7825.416 94
7825.837 93
7826.257 91
7826.678 79
7827.098 87
7827.519 79
7827.939 76
7828.360 87
7828.780 91
7829.201 106
7829.622 96
7830.042 79
7830.463 61
7830.883 84
7831.304 79
7831.725 72
7832.145 81
7832.566 73
7832.987 79
7833.407 97
7833.828 111
7834.249 85
7834.669 81
7835.090 74
7835.511 61
7835.932 64
7836.352 98
7836.773 117
7837.194 119
7837.615 122
7838.036 125
7838.456 110
7838.877 102
7839.298 94
7839.719 103
7840.140 105
7840.561 92
7840.981 96
7841.402 85
7841.823 95
7842.244 84
7842.665 65
7843.086 74
7843.507 64
7843.928 74
7844.349 89
7844.770 104
7845.191 74
7845.612 68
7846.033 82
7846.454 87
7846.875 93
7847.296 82
7847.717 92
7848.138 89
7848.559 63
7848.980 71
7849.402 77
7849.823 84
7850.244 72
7850.665 89
7851.086 91
7851.507 78
7851.928 98
7852.350 80
7852.771 73
7853.192 58
7853.613 75
7854.035 70
7854.456 66
7854.877 67
7855.298 75
7855.720 66
7856.141 53
7856.562 50
7856.983 60
7857.405 104
7857.826 90
7858.247 99
7858.669 91
7859.090 94
7859.512 121
7859.933 98
7860.354 78
7860.776 79
7861.197 102
7861.619 110
7862.040 101
7862.462 107
7862.883 106
7863.305 97
7863.726 85
7864.148 105
7864.569 89
7864.991 83
7865.412 98
7865.834 104
7866.255 92
7866.677 76
7867.098 94
7867.520 136
7867.942 136
7868.363 111
7868.785 116
7869.207 110
7869.628 106
7870.050 101
7870.472 78
7870.893 121
7871.315 146
7871.737 137
7872.158 103
7872.580 101
7873.002 99
7873.424 98
7873.845 94
7874.267 116
7874.689 119
7875.111 95
7875.532 65
7875.954 63
7876.376 70
7876.798 76
7877.220 71
7877.642 87
7878.064 98
7878.485 86
7878.907 97
7879.329 88
7879.751 89
7880.173 69
7880.595 101
7881.017 102
7881.439 125
7881.861 135
7882.283 116
7882.705 95
7883.127 112
7883.549 94
7883.971 107
7884.393 84
7884.815 80
7885.237 67
7885.659 99
7886.081 98
7886.504 80
7886.926 98
7887.348 77
7887.770 81
7888.192 71
7888.614 95
7889.036 100
7889.459 104
7889.881 103
7890.303 77
7890.725 65
7891.147 53
7891.570 55
7891.992 68
7892.414 73
7892.836 81
7893.259 69
7893.681 71
7894.103 78
7894.526 94
7894.948 84
7895.370 79
7895.793 64
7896.215 86
7896.637 91
7897.060 84
7897.482 72
7897.905 105
7898.327 110
7898.749 125
7899.172 103
7899.594 98
7900.017 103
7900.439 102
7900.862 89
7901.284 99
7901.707 74
7902.129 74
7902.552 74
7902.974 115
7903.397 103
7903.820 76
7904.242 44
7904.665 84
7905.087 109
7905.510 96
7905.933 77
7906.355 74
7906.778 76
7907.201 121
7907.623 114
7908.046 100
7908.469 86
7908.891 81
7909.314 106
7909.737 82
7910.159 74
7910.582 75
7911.005 69
7911.428 71
7911.850 60
7912.273 78
7912.696 98
7913.119 99
7913.542 97
7913.965 85
7914.387 100
7914.810 82
7915.233 89
7915.656 73
7916.079 71
7916.502 79
7916.925 95
7917.348 85
7917.771 79
7918.194 71
7918.617 92
7919.040 101
7919.463 94
7919.886 88
7920.309 93
7920.732 81
7921.155 87
7921.578 57
7922.001 58
7922.424 67
7922.847 90
7923.270 92
7923.693 44
7924.116 56
7924.539 72
7924.962 67
7925.385 94
7925.809 81
7926.232 92
7926.655 91
7927.078 54
7927.501 68
7927.925 74
7928.348 114
7928.771 115
7929.194 86
7929.618 110
7930.041 111
7930.464 104
7930.887 111
7931.311 109
7931.734 101
7932.157 81
7932.581 73
7933.004 79
7933.427 103
7933.851 101
7934.274 106
7934.698 93
7935.121 90
7935.544 68
7935.968 75
7936.391 98
7936.815 83
7937.238 79
7937.662 82
7938.085 74
7938.509 80
7938.932 66
7939.356 72
7939.779 93
7940.203 117
7940.626 116
7941.050 82
7941.473 83
7941.897 64
7942.321 58
7942.744 96
7943.168 106
7943.591 123
7944.015 97
7944.439 102
7944.862 97
7945.286 83
7945.710 88
7946.133 85
7946.557 84
7946.981 89
7947.405 84
7947.828 86
7948.252 89
7948.676 86
7949.100 69
7949.523 81
7949.947 79
7950.371 89
7950.795 76
7951.219 78
7951.642 72
7952.066 63
7952.490 54
7952.914 74
7953.338 82
7953.762 100
7954.186 103
7954.610 74
7955.034 87
7955.458 83
7955.882 75
7956.306 100
7956.730 93
7957.153 92
7957.577 89
7958.002 80
7958.426 83
7958.850 63
7959.274 80
7959.698 72
7960.122 66
7960.546 59
7960.970 63
7961.394 88
7961.818 91
7962.242 94
7962.666 76
7963.091 68
7963.515 69
7963.939 68
7964.363 75
7964.787 63
7965.211 86
7965.636 102
7966.060 95
7966.484 107
7966.908 106
7967.333 108
7967.757 84
7968.181 81
7968.606 81
7969.030 74
7969.454 77
7969.878 89
7970.303 112
7970.727 89
7971.152 82
7971.576 71
7972.000 70
7972.425 83
7972.849 84
7973.274 74
7973.698 63
7974.122 65
7974.547 65
7974.971 69
7975.396 83
7975.820 81
7976.245 91
7976.669 89
7977.094 85
7977.518 61
7977.943 69
7978.367 89
7978.792 88
7979.217 81
7979.641 77
7980.066 108
7980.490 90
7980.915 74
7981.340 78
7981.764 73
7982.189 89
7982.614 91
7983.038 85
7983.463 90
7983.888 96
7984.312 90
7984.737 69
7985.162 91
7985.587 93
7986.011 78
7986.436 95
7986.861 94
7987.286 96
7987.711 71
7988.135 75
7988.560 72
7988.985 63
7989.410 80
7989.835 85
7990.260 74
7990.684 83
7991.109 67
7991.534 78
7991.959 93
7992.384 84
7992.809 88
7993.234 95
7993.659 119
7994.084 114
7994.509 89
7994.934 98
7995.359 83
7995.784 103
7996.209 87
7996.634 90
7997.059 73
7997.484 91
7997.909 94
7998.334 80
7998.759 77
7999.185 67
7999.610 68
8000.035 57
8000.460 58
8000.885 52
8001.310 54
8001.735 80
8002.161 79
8002.586 61
8003.011 63
8003.436 70
8003.861 58
8004.287 91
8004.712 100
8005.137 79
8005.563 73
8005.988 74
8006.413 89
8006.838 105
8007.264 63
8007.689 86
8008.114 101
8008.540 102
8008.965 86
8009.391 84
8009.816 99
8010.241 104
8010.667 84
8011.092 107
8011.518 100
8011.943 91
8012.369 100
8012.794 94
8013.219 74
8013.645 85
8014.070 93
8014.496 89
8014.922 77
8015.347 83
8015.773 84
8016.198 69
8016.624 88
8017.049 116
8017.475 88
8017.901 95
8018.326 86
8018.752 70
8019.177 60
8019.603 60
8020.029 72
8020.454 82
8020.880 86
8021.306 105
8021.732 86
8022.157 69
8022.583 69
8023.009 72
8023.434 71
8023.860 91
8024.286 87
8024.712 74
8025.138 61
8025.563 85
8025.989 73
8026.415 76
8026.841 73
8027.267 93
8027.693 84
8028.118 74
8028.544 62
8028.970 63
8029.396 65
8029.822 47
8030.248 57
8030.674 68
8031.100 59
8031.526 81
8031.952 58
8032.378 78
8032.804 93
8033.230 89
8033.656 76
8034.082 81
8034.508 94
8034.934 89
8035.360 78
8035.786 90
8036.212 92
8036.638 92
8037.065 77
8037.491 91
8037.917 90
8038.343 73
8038.769 79
8039.195 80
8039.621 74
8040.048 72
8040.474 66
8040.900 60
8041.326 73
8041.753 66
8042.179 75
8042.605 70
8043.031 62
8043.458 87
8043.884 77
8044.310 76
8044.737 111
8045.163 113
8045.589 111
8046.016 99
8046.442 101
8046.868 92
8047.295 100
8047.721 88
8048.147 84
8048.574 67
8049.000 61
8049.427 57
8049.853 80
8050.280 95
8050.706 68
8051.133 66
8051.559 62
8051.986 75
8052.412 88
8052.839 88
8053.265 85
8053.692 45
8054.118 62
8054.545 84
8054.972 81
8055.398 74
8055.825 97
8056.251 101
8056.678 95
8057.105 81
8057.531 59
8057.958 65
8058.385 59
8058.811 69
8059.238 82
8059.665 82
8060.092 75
8060.518 86
8060.945 120
8061.372 89
8061.799 75
8062.225 94
8062.652 131
8063.079 114
8063.506 89
8063.933 73
8064.359 79
8064.786 83
8065.213 87
8065.640 100
8066.067 109
8066.494 124
8066.921 123
8067.348 100
8067.774 107
8068.201 77
8068.628 78
8069.055 84
8069.482 79
8069.909 108
8070.336 98
8070.763 85
8071.190 92
8071.617 103
8072.044 111
8072.471 92
8072.899 78
8073.326 100
8073.753 109
8074.180 87
8074.607 109
8075.034 87
8075.461 83
8075.888 76
8076.315 89
8076.743 81
8077.170 77
8077.597 78
8078.024 68
8078.451 67
8078.879 70
8079.306 75
8079.733 58
8080.160 60
8080.588 54
8081.015 51
8081.442 67
8081.869 53
8082.297 67
8082.724 63
8083.151 62
8083.579 55
8084.006 55
8084.434 58
8084.861 82
8085.288 72
8085.716 87
8086.143 82
8086.571 87
8086.998 86
8087.425 62
8087.853 58
8088.280 80
8088.708 75
8089.135 71
8089.563 66
8089.990 56
8090.418 73
8090.845 73
8091.273 88
8091.701 85
8092.128 54
8092.556 63
8092.983 54
8093.411 62
8093.838 82
8094.266 80
8094.694 60
8095.121 73
8095.549 75
8095.977 72
8096.404 65
8096.832 59
8097.260 77
8097.688 117
8098.115 104
8098.543 110
8098.971 119
8099.399 101
8099.826 91
8100.254 77
8100.682 104
8101.110 88
8101.538 96
8101.965 87
8102.393 86
8102.821 72
8103.249 55
8103.677 88
8104.105 96
8104.533 99
8104.960 79
8105.388 66
8105.816 65
8106.244 64
8106.672 64
8107.100 66
8107.528 63
8107.956 65
8108.384 72
8108.812 90
8109.240 77
8109.668 88
8110.096 97
8110.524 124
8110.952 107
8111.381 106
8111.809 108
8112.237 130
8112.665 102
8113.093 84
8113.521 77
8113.949 87
8114.377 91
8114.806 78
8115.234 58
8115.662 56
8116.090 41
8116.518 65
8116.947 61
8117.375 56
8117.803 58
8118.231 70
8118.660 86
8119.088 87
8119.516 112
8119.944 95
8120.373 96
8120.801 100
8121.229 100
8121.658 99
8122.086 73
8122.515 84
8122.943 74
8123.371 87
8123.800 81
8124.228 87
8124.657 100
8125.085 81
8125.514 78
8125.942 78
8126.370 67
8126.799 75
8127.227 75
8127.656 64
8128.084 75
8128.513 74
8128.942 68
8129.370 58
8129.799 67
8130.227 72
8130.656 100
8131.084 112
8131.513 113
8131.942 99
8132.370 88
8132.799 89
8133.228 100
8133.656 98
8134.085 78
8134.514 77
8134.942 89
8135.371 105
8135.800 84
8136.229 81
8136.657 69
8137.086 69
8137.515 82
8137.944 81
8138.372 67
8138.801 59
8139.230 53
8139.659 50
8140.088 66
8140.516 71
8140.945 84
8141.374 69
8141.803 76
8142.232 76
8142.661 100
8143.090 93
8143.519 68
8143.948 38
8144.377 46
8144.806 34
8145.235 63
8145.664 85
8146.093 79
8146.522 85
8146.951 89
8147.380 78
8147.809 88
8148.238 85
8148.667 60
8149.096 73
8149.525 67
8149.954 68
8150.383 108
8150.812 97
8151.241 101
8151.671 73
8152.100 65
8152.529 65
8152.958 52
8153.387 74
8153.816 72
8154.246 81
8154.675 66
8155.104 57
8155.533 46
8155.963 55
8156.392 67
8156.821 78
8157.250 76
8157.680 66
8158.109 63
8158.538 73
8158.968 71
8159.397 61
8159.826 71
8160.256 54
8160.685 60
8161.115 84
8161.544 79
8161.973 58
8162.403 65
8162.832 56
8163.262 64
8163.691 65
8164.121 73
8164.550 57
8164.980 67
8165.409 84
8165.839 98
8166.268 120
8166.698 105
8167.127 62
8167.557 50
8167.986 74
8168.416 87
8168.845 85
8169.275 79
8169.705 82
8170.134 97
8170.564 99
8170.994 103
8171.423 83
8171.853 96
8172.283 60
8172.712 97
8173.142 89
8173.572 73
8174.001 88
8174.431 85
8174.861 86
8175.291 81
8175.721 70
8176.150 52
8176.580 86
8177.010 90
8177.440 93
8177.870 100
8178.299 98
8178.729 97
8179.159 78
8179.589 66
8180.019 49
8180.449 51
8180.879 69
8181.309 66
8181.739 70
8182.169 93
8182.598 71
8183.028 53
8183.458 52
8183.888 47
8184.318 46
8184.748 58
8185.178 66
8185.608 88
8186.039 91
8186.469 87
8186.899 91
8187.329 90
8187.759 71
8188.189 69
8188.619 66
8189.049 77
8189.479 73
8189.909 97
8190.340 91
8190.770 95
8191.200 110
8191.630 113
8192.060 126
8192.491 111
8192.921 76
8193.351 85
8193.781 65
8194.212 52
8194.642 74
8195.072 65
8195.502 77
8195.933 65
8196.363 77
8196.793 66
8197.224 58
8197.654 73
8198.084 74
8198.515 69
8198.945 78
8199.376 65
8199.806 65
8200.236 60
8200.667 57
8201.097 62
8201.528 70
8201.958 72
8202.389 84
8202.819 73
8203.250 83
8203.680 99
8204.111 92
8204.541 111
8204.972 83
8205.402 86
8205.833 77
8206.263 88
8206.694 99
8207.125 89
8207.555 72
8207.986 75
8208.416 98
8208.847 98
8209.278 81
8209.708 70
8210.139 86
8210.570 105
8211.001 122
8211.431 123
8211.862 103
8212.293 91
8212.723 102
8213.154 102
8213.585 104
8214.016 102
8214.447 92
8214.877 71
8215.308 103
8215.739 120
8216.170 108
8216.601 98
8217.032 80
8217.462 76
8217.893 95
8218.324 105
8218.755 87
8219.186 81
8219.617 92
8220.048 71
8220.479 64
8220.910 69
8221.341 74
8221.772 73
8222.203 69
8222.634 78
8223.065 73
8223.496 61
8223.927 54
8224.358 40
8224.789 64
8225.220 73
8225.651 85
8226.082 69
8226.513 78
8226.944 79
8227.376 69
8227.807 69
8228.238 77
8228.669 71
8229.100 75
8229.531 71
8229.963 70
8230.394 64
8230.825 85
8231.256 84
8231.687 63
8232.119 57
8232.550 74
8232.981 51
8233.413 54
8233.844 74
8234.275 77
8234.706 95
8235.138 90
8235.569 82
8236.001 72
8236.432 71
8236.863 73
8237.295 62
8237.726 71
8238.157 73
8238.589 62
8239.020 44
8239.452 50
8239.883 68
8240.315 56
8240.746 60
8241.178 66
8241.609 68
8242.041 58
8242.472 68
8242.904 94
8243.335 90
8243.767 85
8244.198 86
8244.630 66
8245.062 73
8245.493 70
8245.925 76
8246.356 72
8246.788 79
8247.220 107
8247.651 84
8248.083 65
8248.515 61
8248.946 75
8249.378 88
8249.810 100
8250.242 95
8250.673 79
8251.105 81
8251.537 88
8251.969 86
8252.400 63
8252.832 67
8253.264 70
8253.696 84
8254.128 86
8254.560 75
8254.991 77
8255.423 86
8255.855 92
8256.287 70
8256.719 72
8257.151 86
8257.583 92
8258.015 86
8258.447 109
8258.879 114
8259.311 95
8259.743 65
8260.174 79
8260.606 71
8261.039 54
8261.471 58
8261.903 80
8262.335 92
8262.767 105
8263.199 86
8263.631 94
8264.063 87
8264.495 73
8264.927 64
8265.359 66
8265.791 64
8266.224 68
8266.656 73
8267.088 70
8267.520 58
8267.952 60
8268.384 67
8268.817 72
8269.249 63
8269.681 51
8270.113 61
8270.546 61
8270.978 75
8271.410 69
8271.842 82
8272.275 88
8272.707 88
8273.139 78
8273.572 58
8274.004 60
8274.436 69
8274.869 86
8275.301 87
8275.734 72
8276.166 80
8276.598 62
8277.031 69
8277.463 85
8277.896 88
8278.328 72
8278.761 63
8279.193 74
8279.626 75
8280.058 71
8280.491 67
8280.923 46
8281.356 61
8281.788 90
8282.221 93
8282.653 86
8283.086 117
8283.519 91
8283.951 84
8284.384 100
8284.817 82
8285.249 67
8285.682 85
8286.115 84
8286.547 78
8286.980 83
8287.413 71
8287.845 70
8288.278 74
8288.711 60
8289.143 59
8289.576 54
8290.009 40
8290.442 49
8290.875 59
8291.307 66
8291.740 58
8292.173 45
8292.606 46
8293.039 59
8293.472 51
8293.904 56
8294.337 59
8294.770 64
8295.203 64
8295.636 55
8296.069 79
8296.502 72
8296.935 85
8297.368 83
8297.801 82
8298.234 84
8298.667 72
8299.100 74
8299.533 47
8299.966 41
8300.399 39
8300.832 66
8301.265 71
8301.698 58
8302.131 48
8302.564 47
8302.997 54
8303.430 74
8303.864 59
8304.297 66
8304.730 53
8305.163 47
8305.596 57
8306.029 47
8306.463 65
8306.896 69
8307.329 55
8307.762 50
8308.195 62
8308.629 71
8309.062 78
8309.495 69
8309.929 66
8310.362 87
8310.795 92
8311.229 77
8311.662 58
8312.095 82
8312.529 68
8312.962 72
8313.395 77
8313.829 79
8314.262 105
8314.695 85
8315.129 77
8315.562 68
8315.996 65
8316.429 64
8316.863 69
8317.296 91
8317.730 84
8318.163 72
8318.597 66
8319.030 59
8319.464 61
8319.897 74
8320.331 72
8320.764 82
8321.198 82
8321.632 74
8322.065 55
8322.499 54
8322.932 79
8323.366 79
8323.800 75
8324.233 78
8324.667 76
8325.101 58
8325.534 62
8325.968 76
8326.402 56
8326.836 69
8327.269 53
8327.703 66
8328.137 65
8328.571 89
8329.004 89
8329.438 78
8329.872 55
8330.306 58
8330.740 54
8331.174 71
8331.607 63
8332.041 58
8332.475 55
8332.909 70
8333.343 71
8333.777 79
8334.211 75
8334.645 72
8335.079 59
8335.513 60
8335.947 72
8336.381 101
8336.815 87
8337.249 71
8337.683 78
8338.117 91
8338.551 75
8338.985 67
8339.419 62
8339.853 66
8340.287 60
8340.721 62
8341.155 68
8341.589 80
8342.023 79
8342.457 85
8342.892 98
8343.326 96
8343.760 71
8344.194 56
8344.628 47
8345.062 62
8345.497 69
8345.931 46
8346.365 61
8346.799 66
8347.234 62
8347.668 58
8348.102 59
8348.536 74
8348.971 71
8349.405 80
8349.839 74
8350.274 64
8350.708 90
8351.142 101
8351.577 90
8352.011 70
8352.446 90
8352.880 89
8353.314 64
8353.749 82
8354.183 68
8354.618 69
8355.052 64
8355.487 95
8355.921 76
8356.356 66
8356.790 65
8357.225 63
8357.659 69
8358.094 66
8358.528 61
8358.963 67
8359.397 58
8359.832 75
8360.267 73
8360.701 74
8361.136 60
8361.571 55
8362.005 74
8362.440 70
8362.874 59
8363.309 54
8363.744 69
8364.179 82
8364.613 75
8365.048 57
8365.483 51
8365.917 43
8366.352 37
8366.787 35
8367.222 57
8367.657 65
8368.091 80
8368.526 78
8368.961 72
8369.396 71
8369.831 97
8370.266 81
8370.700 80
8371.135 57
8371.570 48
8372.005 57
8372.440 57
8372.875 56
8373.310 57
8373.745 83
8374.180 86
8374.615 84
8375.050 80
8375.485 73
8375.920 98
8376.355 88
8376.790 86
8377.225 95
8377.660 79
8378.095 65
8378.530 56
8378.965 39
8379.400 62
8379.835 56
8380.270 48
8380.706 60
8381.141 58
8381.576 58
8382.011 71
8382.446 68
8382.881 67
8383.317 62
8383.752 83
8384.187 103
8384.622 93
8385.057 51
8385.493 53
8385.928 51
8386.363 53
8386.799 78
8387.234 72
8387.669 56
8388.104 60
8388.540 70
8388.975 73
8389.410 68
8389.846 63
8390.281 69
8390.717 80
8391.152 81
8391.587 77
8392.023 94
8392.458 97
8392.894 97
8393.329 75
8393.765 88
8394.200 83
8394.636 96
8395.071 85
8395.507 80
8395.942 102
8396.378 76
8396.813 70
8397.249 81
8397.684 68
8398.120 64
8398.556 48
8398.991 63
8399.427 81
8399.862 91
8400.298 93
8400.734 76
8401.169 74
8401.605 53
8402.041 47
8402.476 55
8402.912 65
8403.348 63
8403.784 70
8404.219 85
8404.655 81
8405.091 87
8405.527 84
8405.962 82
8406.398 71
8406.834 84
8407.270 78
8407.706 76
8408.141 94
8408.577 84
8409.013 65
8409.449 78
8409.885 72
8410.321 71
8410.757 82
8411.193 80
8411.629 77
8412.065 91
8412.500 72
8412.936 65
8413.372 69
8413.808 80
8414.244 66
8414.680 59
8415.116 67
8415.552 73
8415.989 74
8416.425 64
8416.861 60
8417.297 54
8417.733 56
8418.169 65
8418.605 72
8419.041 85
8419.477 84
8419.913 91
8420.350 66
8420.786 86
8421.222 90
8421.658 86
8422.094 95
8422.531 98
8422.967 110
8423.403 108
8423.839 118
8424.276 104
8424.712 88
8425.148 79
8425.584 82
8426.021 93
8426.457 89
8426.893 87
8427.330 53
8427.766 75
8428.202 91
8428.639 80
8429.075 84
8429.512 62
8429.948 52
8430.384 58
8430.821 61
8431.257 66
8431.694 80
8432.130 94
8432.567 82
8433.003 65
8433.440 94
8433.876 87
8434.313 85
8434.749 81
8435.186 92
8435.622 97
8436.059 86
8436.495 74
8436.932 99
8437.369 77
8437.805 51
8438.242 64
8438.678 67
8439.115 69
8439.552 68
8439.988 70
8440.425 75
8440.862 66
8441.298 87
8441.735 91
8442.172 84
8442.609 117
8443.045 134
8443.482 129
8443.919 115
8444.356 112
8444.792 128
8445.229 114
8445.666 97
8446.103 131
8446.540 165
8446.977 126
8447.413 143
8447.850 143
8448.287 119
8448.724 116
8449.161 146
8449.598 159
8450.035 159
8450.472 153
8450.909 164
8451.346 167
8451.783 145
8452.220 166
8452.657 177
8453.094 161
8453.531 189
8453.968 142
8454.405 116
8454.842 141
8455.279 121
8455.716 133
8456.153 153
8456.590 142
8457.027 129
8457.464 138
8457.901 108
8458.339 78
8458.776 108
8459.213 103
8459.650 130
8460.087 136
8460.524 136
8460.962 124
8461.399 127
8461.836 125
8462.273 131
8462.711 130
8463.148 143
8463.585 157
8464.022 174
8464.460 166
8464.897 207
8465.334 222
8465.772 223
8466.209 247
8466.646 268
8467.084 263
8467.521 271
8467.958 319
8468.396 314
8468.833 322
8469.271 370
8469.708 416
8470.146 504
8470.583 549
8471.021 656
8471.458 863
8471.895 1056
8472.333 1538
8472.770 2067
8473.208 2657
8473.646 3368
8474.083 4128
8474.521 5013
8474.958 5968
8475.396 6689
8475.833 7223
8476.271 7730
8476.709 7903
8477.146 7898
8477.584 7610
8478.022 6978
8478.459 6179
8478.897 5485
8479.335 4769
8479.772 4097
8480.210 3431
8480.648 2761
8481.085 2298
8481.523 1965
8481.961 1671
8482.399 1421
8482.836 1240
8483.274 1088
8483.712 999
8484.150 901
8484.588 802
8485.025 712
8485.463 752
8485.901 762
8486.339 683
8486.777 634
8487.215 544
8487.653 516
8488.091 568
8488.528 526
8488.966 531
8489.404 532
8489.842 516
8490.280 547
8490.718 573
8491.156 558
8491.594 496
8492.032 504
8492.470 585
8492.908 588
8493.346 595
8493.784 559
8494.222 513
8494.661 531
8495.099 555
8495.537 527
8495.975 544
8496.413 519
8496.851 517
8497.289 489
8497.727 432
8498.166 457
8498.604 487
8499.042 524
8499.480 492
8499.918 532
8500.357 575
8500.795 626
8501.233 566
8501.671 606
8502.110 611
8502.548 614
8502.986 613
8503.424 643
8503.863 644
8504.301 626
8504.739 602
8505.178 610
8505.616 664
8506.055 619
8506.493 576
8506.931 524
8507.370 498
8507.808 452
8508.247 443
8508.685 413
8509.123 408
8509.562 365
8510.000 372
8510.439 340
8510.877 334
8511.316 331
8511.754 337
8512.193 265
8512.631 293
8513.070 292
8513.509 249
8513.947 250
8514.386 294
8514.824 263
8515.263 278
8515.702 280
8516.140 286
8516.579 250
8517.017 285
8517.456 300
8517.895 294
8518.334 296
8518.772 289
8519.211 263
8519.650 258
8520.088 238
8520.527 256
8520.966 254
8521.405 258
8521.843 252
8522.282 260
8522.721 280
8523.160 255
8523.599 266
8524.037 302
8524.476 332
8524.915 281
8525.354 259
8525.793 242
8526.232 269
8526.671 301
8527.110 262
8527.549 271
8527.987 263
8528.426 253
8528.865 288
8529.304 276
8529.743 245
8530.182 200
8530.621 207
8531.060 201
8531.499 212
8531.938 233
8532.377 211
8532.817 181
8533.256 195
8533.695 194
8534.134 224
8534.573 218
8535.012 200
8535.451 168
8535.890 181
8536.329 165
8536.769 158
8537.208 157
8537.647 157
8538.086 169
8538.525 174
8538.965 176
8539.404 208
8539.843 225
8540.282 189
8540.722 197
8541.161 198
8541.600 162
8542.039 164
8542.479 179
8542.918 207
8543.357 206
8543.797 220
8544.236 220
8544.675 226
8545.115 189
8545.554 145
8545.994 162
8546.433 178
8546.872 199
8547.312 204
8547.751 206
8548.191 193
8548.630 183
8549.070 178
8549.509 199
8549.949 193
8550.388 198
8550.828 203
8551.267 183
8551.707 190
8552.146 182
8552.586 197
8553.026 200
8553.465 204
8553.905 196
8554.344 220
8554.784 246
8555.224 256
8555.663 261
8556.103 239
8556.543 250
8556.982 266
8557.422 238
8557.862 187
8558.301 202
8558.741 176
8559.181 204
8559.621 219
8560.060 207
8560.500 227
8560.940 251
8561.380 231
8561.820 206
8562.259 200
8562.699 262
8563.139 260
8563.579 231
8564.019 220
8564.459 210
8564.898 228
8565.338 222
8565.778 224
8566.218 231
8566.658 253
8567.098 267
8567.538 235
8567.978 230
8568.418 228
8568.858 284
8569.298 278
8569.738 258
8570.178 266
8570.618 278
8571.058 309
8571.498 299
8571.938 323
8572.378 342
8572.818 350
8573.258 323
8573.699 380
8574.139 380
8574.579 383
8575.019 390
8575.459 386
8575.899 496
8576.339 583
8576.780 645
8577.220 701
8577.660 852
8578.100 968
8578.541 994
8578.981 1048
8579.421 1101
8579.861 1166
8580.302 1190
8580.742 1136
8581.182 1102
8581.622 980
8582.063 943
8582.503 919
8582.943 780
8583.384 692
8583.824 638
8584.265 631
8584.705 582
8585.145 563
8585.586 557
8586.026 592
8586.467 516
8586.907 547
8587.348 547
8587.788 606
8588.229 587
8588.669 568
8589.110 592
8589.550 527
8589.991 503
8590.431 492
8590.872 454
8591.312 426
8591.753 422
8592.193 406
8592.634 384
8593.075 368
8593.515 408
8593.956 398
8594.397 368
8594.837 388
8595.278 377
8595.719 388
8596.159 391
8596.600 332
8597.041 359
8597.481 327
8597.922 299
8598.363 268
8598.804 246
8599.244 243
8599.685 281
8600.126 289
8600.567 261
8601.007 288
8601.448 332
8601.889 317
8602.330 320
8602.771 304
8603.212 356
8603.653 322
8604.093 288
8604.534 335
8604.975 334
8605.416 374
8605.857 373
8606.298 373
8606.739 360
8607.180 325
8607.621 296
8608.062 295
8608.503 262
8608.944 251
8609.385 286
8609.826 244
8610.267 260
8610.708 240
8611.149 248
8611.590 247
8612.031 212
8612.473 236
8612.914 264
8613.355 250
8613.796 197
8614.237 191
8614.678 188
8615.119 196
8615.561 220
8616.002 233
8616.443 225
8616.884 232
8617.325 210
8617.767 218
8618.208 202
8618.649 200
8619.090 207
8619.532 239
8619.973 258
8620.414 257
8620.856 244
8621.297 209
8621.738 179
8622.180 179
8622.621 202
8623.062 210
8623.504 202
8623.945 210
8624.387 159
8624.828 169
8625.270 165
8625.711 166
8626.152 172
8626.594 207
8627.035 175
8627.477 191
8627.918 169
8628.360 161
8628.801 163
8629.243 182
8629.684 192
8630.126 203
8630.568 161
8631.009 141
8631.451 159
8631.892 176
8632.334 171
8632.776 180
8633.217 127
8633.659 137
8634.101 158
8634.542 149
8634.984 130
8635.426 149
8635.867 159
8636.309 158
8636.751 172
8637.192 144
8637.634 145
8638.076 139
8638.518 137
8638.960 163
8639.401 168
8639.843 180
8640.285 191
8640.727 163
8641.169 168
8641.610 193
8642.052 182
8642.494 144
8642.936 137
8643.378 139
8643.820 146
8644.262 176
8644.704 154
8645.146 167
8645.588 178
8646.030 133
8646.472 135
8646.914 132
8647.356 119
8647.798 131
8648.240 141
8648.682 174
8649.124 159
8649.566 154
8650.008 174
8650.450 167
8650.892 160
8651.334 149
8651.776 149
8652.218 134
8652.660 134
8653.103 126
8653.545 132
8653.987 124
8654.429 124
8654.871 140
8655.313 118
8655.756 126
8656.198 144
8656.640 132
8657.082 111
8657.525 102
8657.967 114
8658.409 139
8658.851 132
8659.294 152
8659.736 156
8660.178 144
8660.621 120
8661.063 135
8661.505 154
8661.948 147
8662.390 141
8662.833 150
8663.275 182
8663.717 182
8664.160 165
8664.602 135
8665.045 155
8665.487 151
8665.930 133
8666.372 131
8666.815 150
8667.257 176
8667.700 176
8668.142 165
8668.585 150
8669.027 144
8669.470 136
8669.912 156
8670.355 152
8670.798 139
8671.240 160
8671.683 157
8672.125 135
8672.568 130
8673.011 127
8673.453 110
8673.896 129
8674.339 157
8674.781 154
8675.224 147
8675.667 171
8676.110 181
8676.552 172
8676.995 165
8677.438 175
8677.881 164
8678.323 146
8678.766 153
8679.209 189
8679.652 200
8680.095 173
8680.538 216
8680.980 217
8681.423 159
8681.866 156
8682.309 179
8682.752 183
8683.195 214
8683.638 233
8684.081 201
8684.524 206
8684.967 232
8685.410 215
8685.853 177
8686.296 215
8686.739 279
8687.182 269
8687.625 231
8688.068 202
8688.511 215
8688.954 217
8689.397 223
8689.840 243
8690.283 215
8690.726 233
8691.169 264
8691.612 247
8692.056 248
8692.499 227
8692.942 203
8693.385 216
8693.828 234
8694.271 190
8694.715 163
8695.158 194
8695.601 203
8696.044 178
8696.488 192
8696.931 188
8697.374 178
8697.817 186
8698.261 167
8698.704 208
8699.147 213
8699.591 201
8700.034 188
8700.477 200
8700.921 203
8701.364 173
8701.807 181
8702.251 169
8702.694 179
8703.138 159
8703.581 155
8704.025 179
8704.468 158
8704.911 148
8705.355 158
8705.798 148
8706.242 164
8706.685 195
8707.129 187
8707.572 157
8708.016 156
8708.460 135
8708.903 136
8709.347 144
8709.790 155
8710.234 154
8710.678 162
8711.121 161
8711.565 146
8712.008 129
8712.452 161
8712.896 155
8713.339 170
8713.783 135
8714.227 114
8714.671 118
8715.114 154
8715.558 146
8716.002 118
8716.446 100
8716.889 106
8717.333 107
8717.777 141
8718.221 156
8718.664 164
8719.108 155
8719.552 126
8719.996 151
8720.440 147
8720.884 141
8721.328 141
8721.772 123
8722.215 112
8722.659 123
8723.103 139
8723.547 133
8723.991 123
8724.435 133
8724.879 145
8725.323 141
8725.767 130
8726.211 113
8726.655 150
8727.099 140
8727.543 137
8727.987 121
8728.431 132
8728.875 130
8729.319 123
8729.764 134
8730.208 121
8730.652 120
8731.096 145
8731.540 146
8731.984 135
8732.428 125
8732.873 131
8733.317 111
8733.761 109
8734.205 125
8734.649 124
8735.094 144
8735.538 117
8735.982 99
8736.426 91
8736.871 109
8737.315 96
8737.759 115
8738.204 133
8738.648 163
8739.092 121
8739.537 116
8739.981 111
8740.425 105
8740.870 123
8741.314 123
8741.759 101
8742.203 107
8742.647 106
8743.092 118
8743.536 140
8743.981 135
8744.425 128
8744.870 118
8745.314 105
8745.759 80
8746.203 83
8746.648 81
8747.092 100
8747.537 77
8747.981 80
8748.426 92
8748.870 116
8749.315 89
8749.760 109
8750.204 107
8750.649 118
8751.094 128
8751.538 85
8751.983 79
8752.428 87
8752.872 98
8753.317 103
8753.762 92
8754.206 95
8754.651 95
8755.096 93
8755.541 98
8755.985 111
8756.430 108
8756.875 125
8757.320 119
8757.765 94
8758.209 139
8758.654 131
8759.099 107
8759.544 114
8759.989 98
8760.434 89
8760.879 96
8761.323 100
8761.768 87
8762.213 95
8762.658 108
8763.103 91
8763.548 90
8763.993 89
8764.438 88
8764.883 82
8765.328 83
8765.773 133
8766.218 130
8766.663 124
8767.108 103
8767.553 93
8767.998 105
8768.443 97
8768.888 95
8769.334 111
8769.779 137
8770.224 125
8770.669 101
8771.114 92
8771.559 86
8772.004 96
8772.450 107
8772.895 112
8773.340 111
8773.785 111
8774.230 100
8774.676 111
8775.121 107
8775.566 101
8776.012 118
8776.457 123
8776.902 125
8777.347 122
8777.793 112
8778.238 92
8778.683 84
8779.129 77
8779.574 109
8780.019 84
8780.465 84
8780.910 105
8781.356 98
8781.801 100
8782.247 128
8782.692 118
8783.137 117
8783.583 126
8784.028 129
8784.474 122
8784.919 131
8785.365 118
8785.810 81
8786.256 87
8786.701 133
8787.147 130
8787.593 140
8788.038 124
8788.484 118
8788.929 99
8789.375 117
8789.821 116
8790.266 99
8790.712 111
8791.158 133
8791.603 134
8792.049 138
8792.495 149
8792.940 140
8793.386 116
8793.832 113
8794.277 127
8794.723 145
8795.169 148
8795.615 139
8796.061 138
8796.506 131
8796.952 102
8797.398 98
8797.844 111
8798.290 121
8798.735 130
8799.181 135
8799.627 103
8800.073 122
8800.519 124
8800.965 132
8801.411 144
8801.857 153
8802.303 135
8802.749 135
8803.195 131
8803.641 131
8804.087 127
8804.533 140
8804.979 144
8805.425 136
8805.871 112
8806.317 121
8806.763 100
8807.209 99
8807.655 99
8808.101 78
8808.547 86
8808.993 82
8809.439 83
8809.885 103
8810.331 106
8810.778 103
8811.224 89
8811.670 101
8812.116 97
8812.562 81
8813.009 84
8813.455 92
8813.901 122
8814.347 144
8814.794 124
8815.240 109
8815.686 114
8816.132 115
8816.579 99
8817.025 108
8817.471 113
8817.918 110
8818.364 112
8818.810 98
8819.257 82
8819.703 68
8820.150 71
8820.596 115
8821.042 119
8821.489 130
8821.935 100
8822.382 70
8822.828 63
8823.275 77
8823.721 84
8824.168 102
8824.614 108
8825.061 97
8825.507 83
8825.954 99
8826.400 84
8826.847 60
8827.293 83
8827.740 72
8828.186 72
8828.633 96
8829.080 105
8829.526 110
8829.973 143
8830.420 138
8830.866 142
8831.313 133
8831.760 93
8832.206 97
8832.653 88
8833.100 88
8833.547 92
8833.993 87
8834.440 111
8834.887 91
8835.334 103
8835.780 87
8836.227 92
8836.674 106
8837.121 111
8837.568 94
8838.014 114
8838.461 93
8838.908 81
8839.355 89
8839.802 122
8840.249 102
8840.696 104
8841.143 97
8841.590 124
8842.037 98
8842.483 76
8842.930 83
8843.377 98
8843.824 86
8844.271 88
8844.718 99
8845.165 109
8845.613 89
8846.060 99
8846.507 106
8846.954 88
8847.401 67
8847.848 77
8848.295 90
8848.742 87
8849.189 82
8849.636 81
8850.083 58
8850.531 55
8850.978 83
8851.425 71
8851.872 72
8852.319 72
8852.767 87
8853.214 86
8853.661 75
8854.108 81
8854.556 90
8855.003 73
8855.450 83
8855.897 98
8856.345 75
8856.792 95
8857.239 82
8857.687 74
8858.134 61
8858.581 68
8859.029 77
8859.476 90
8859.924 68
8860.371 70
8860.818 75
8861.266 79
8861.713 96
8862.161 111
8862.608 118
8863.056 115
8863.503 66
8863.951 52
8864.398 65
8864.846 56
8865.293 75
8865.741 72
8866.188 67
8866.636 85
8867.084 84
8867.531 97
8867.979 101
8868.426 99
8868.874 89
8869.322 77
8869.769 51
8870.217 82
8870.665 89
8871.112 65
8871.560 64
8872.008 87
8872.455 93
8872.903 90
8873.351 93
8873.799 77
8874.246 90
8874.694 110
8875.142 104
8875.590 104
8876.037 92
8876.485 91
8876.933 117
8877.381 112
8877.829 114
8878.277 100
8878.725 113
8879.172 114
8879.620 111
8880.068 93
8880.516 102
8880.964 94
8881.412 77
8881.860 76
8882.308 76
8882.756 88
8883.204 96
8883.652 99
8884.100 92
8884.548 80
8884.996 95
8885.444 94
8885.892 93
8886.340 86
8886.788 92
8887.236 81
8887.684 65
8888.132 71
8888.581 99
8889.029 106
8889.477 109
8889.925 90
8890.373 78
8890.821 68
8891.269 71
8891.718 73
8892.166 78
8892.614 89
8893.062 78
8893.511 58
8893.959 81
8894.407 83
8894.855 84
8895.304 100
8895.752 93
8896.200 93
8896.649 83
8897.097 93
8897.545 97
8897.994 83
8898.442 86
8898.890 75
8899.339 68
8899.787 81
8900.236 82
8900.684 85
8901.132 82
8901.581 95
8902.029 96
8902.478 79
8902.926 84
8903.375 76
8903.823 80
8904.272 81
8904.720 66
8905.169 63
8905.617 103
8906.066 108
8906.515 91
8906.963 86
8907.412 74
8907.860 73
8908.309 103
8908.758 97
8909.206 83
8909.655 80
8910.104 93
8910.552 116
8911.001 117
8911.450 100
8911.898 102
8912.347 84
8912.796 86
8913.245 84
8913.693 81
8914.142 87
8914.591 69
8915.040 64
8915.488 71
8915.937 50
8916.386 64
8916.835 101
8917.284 76
8917.733 86
8918.181 77
8918.630 69
8919.079 78
8919.528 71
8919.977 64
8920.426 76
8920.875 99
8921.324 80
8921.773 77
8922.222 74
8922.671 97
8923.120 95
8923.569 97
8924.018 89
8924.467 75
8924.916 88
8925.365 91
8925.814 79
8926.263 92
8926.712 84
8927.161 57
8927.610 68
8928.059 80
8928.508 92
8928.958 89
8929.407 89
8929.856 85
8930.305 91
8930.754 104
8931.203 83
8931.653 74
8932.102 68
8932.551 62
8933.000 63
8933.450 85
8933.899 76
8934.348 82
8934.797 91
8935.247 101
8935.696 91
8936.145 66
8936.595 64
8937.044 49
8937.493 67
8937.943 61
8938.392 51
8938.841 45
8939.291 76
8939.740 69
8940.190 84
8940.639 73
8941.089 72
8941.538 103
8941.987 88
8942.437 92
8942.886 83
8943.336 73
8943.785 78
8944.235 72
8944.685 59
8945.134 67
8945.584 58
8946.033 62
8946.483 53
8946.932 50
8947.382 53
8947.832 51
8948.281 73
8948.731 83
8949.180 74
8949.630 49
8950.080 46
8950.529 45
8950.979 58
8951.429 59
8951.879 69
8952.328 64
8952.778 61
8953.228 50
8953.678 57
8954.127 65
8954.577 62
8955.027 73
8955.477 75
8955.926 85
8956.376 74
8956.826 72
8957.276 87
8957.726 75
8958.176 61
8958.626 66
8959.076 93
8959.525 82
8959.975 88
8960.425 66
8960.875 71
8961.325 74
8961.775 76
8962.225 96
8962.675 101
8963.125 105
8963.575 78
8964.025 61
8964.475 85
8964.925 89
8965.375 71
8965.825 84
8966.275 76
8966.725 66
8967.176 64
8967.626 71
8968.076 60
8968.526 87
8968.976 87
8969.426 96
8969.876 92
8970.327 86
8970.777 87
8971.227 57
8971.677 56
8972.127 39
8972.578 49
8973.028 88
8973.478 100
8973.928 98
8974.379 86
8974.829 80
8975.279 80
8975.730 74
8976.180 87
8976.630 73
8977.081 65
8977.531 65
8977.981 72
8978.432 78
8978.882 68
8979.332 67
8979.783 71
8980.233 62
8980.684 79
8981.134 56
8981.585 60
8982.035 72
8982.486 84
8982.936 79
8983.387 72
8983.837 64
8984.288 64
8984.738 75
8985.189 86
8985.639 99
8986.090 82
8986.540 72
8986.991 79
8987.442 74
8987.892 76
8988.343 80
8988.793 71
8989.244 75
8989.695 71
8990.145 79
8990.596 89
8991.047 64
8991.498 59
8991.948 83
8992.399 76
8992.850 69
8993.300 52
8993.751 67
8994.202 54
8994.653 71
8995.104 74
8995.554 67
8996.005 72
8996.456 60
8996.907 79
8997.358 79
8997.809 79
8998.260 79
8998.710 75
8999.161 56
8999.612 53
9000.063 43
9000.514 51
9000.965 62
9001.416 92
9001.867 103
9002.318 92
9002.769 92
9003.220 97
9003.671 101
9004.122 76
9004.573 59
9005.024 64
9005.475 55
9005.926 61
9006.377 56
9006.828 76
9007.279 87
9007.731 81
9008.182 68
9008.633 85
9009.084 78
9009.535 47
9009.986 47
9010.437 62
9010.889 64
9011.340 70
9011.791 55
9012.242 54
9012.694 50
9013.145 57
9013.596 66
9014.047 68
9014.499 89
9014.950 82
9015.401 78
9015.853 73
9016.304 77
9016.755 84
9017.207 83
9017.658 100
9018.109 95
9018.561 88
9019.012 76
9019.463 93
9019.915 102
9020.366 74
9020.818 71
9021.269 69
9021.721 59
9022.172 61
9022.624 49
9023.075 57
9023.527 80
9023.978 92
9024.430 89
9024.881 77
9025.333 63
9025.784 60
9026.236 75
9026.688 59
9027.139 68
9027.591 92
9028.042 90
9028.494 49
9028.946 39
9029.397 36
9029.849 44
9030.301 53
9030.752 80
9031.204 94
9031.656 76
9032.107 67
9032.559 65
9033.011 66
9033.463 72
9033.914 95
9034.366 52
9034.818 75
9035.270 57
9035.722 48
9036.173 64
9036.625 56
9037.077 52
9037.529 46
9037.981 46
9038.433 47
9038.885 58
9039.337 49
9039.788 56
9040.240 70
9040.692 81
9041.144 105
9041.596 80
9042.048 75
9042.500 100
9042.952 102
9043.404 98
9043.856 80
9044.308 61
9044.760 73
9045.212 75
9045.664 67
9046.116 65
9046.569 73
9047.021 61
9047.473 56
9047.925 40
9048.377 52
9048.829 65
9049.281 65
9049.733 71
9050.186 95
9050.638 86
9051.090 66
9051.542 66
9051.994 66
9052.447 65
9052.899 77
9053.351 73
9053.803 81
9054.256 45
9054.708 39
9055.160 53
9055.613 46
9056.065 45
9056.517 63
9056.970 84
9057.422 89
9057.874 73
9058.327 55
9058.779 53
9059.232 64
9059.684 64
9060.136 62
9060.589 71
9061.041 91
9061.494 73
9061.946 88
9062.399 91
9062.851 67
9063.304 68
9063.756 68
9064.209 97
9064.661 72
9065.114 58
9065.566 67
9066.019 82
9066.471 76
9066.924 69
9067.377 68
9067.829 79
9068.282 75
9068.735 60
9069.187 67
9069.640 73
9070.093 57
9070.545 66
9070.998 34
9071.451 47
9071.903 59
9072.356 70
9072.809 50
9073.262 46
9073.714 68
9074.167 75
9074.620 70
9075.073 49
9075.526 53
9075.978 68
9076.431 58
9076.884 45
9077.337 41
9077.790 36
9078.243 58
9078.695 77
9079.148 68
9079.601 89
9080.054 92
9080.507 89
9080.960 78
9081.413 76
9081.866 61
9082.319 48
9082.772 52
9083.225 43
9083.678 49
9084.131 47
9084.584 56
9085.037 63
9085.490 69
9085.943 56
9086.396 53
9086.849 49
9087.302 68
9087.756 86
9088.209 59
9088.662 59
9089.115 57
9089.568 85
9090.021 77
9090.475 67
9090.928 56
9091.381 54
9091.834 59
9092.287 58
9092.741 62
9093.194 72
9093.647 60
9094.100 45
9094.554 51
9095.007 74
9095.460 64
9095.914 68
9096.367 85
9096.820 73
9097.274 80
9097.727 70
9098.180 42
9098.634 45
9099.087 51
9099.541 58
9099.994 80
9100.447 87
9100.901 79
9101.354 80
9101.808 56
9102.261 53
9102.715 49
9103.168 44
9103.622 36
9104.075 36
9104.529 26
9104.982 46
9105.436 64
9105.889 85
9106.343 86
9106.797 72
9107.250 68
9107.704 59
9108.157 77
9108.611 72
9109.065 58
9109.518 57
9109.972 57
9110.426 60
9110.879 62
9111.333 66
9111.787 47
9112.240 50
9112.694 61
9113.148 56
9113.602 67
9114.055 81
9114.509 109
9114.963 80
9115.417 79
9115.871 64
9116.325 64
9116.778 86
9117.232 79
9117.686 74
9118.140 85
9118.594 83
9119.048 62
9119.502 57
9119.956 51
9120.409 54
9120.863 62
9121.317 71
9121.771 70
9122.225 57
9122.679 47
9123.133 66
9123.587 88
9124.041 70
9124.495 75
9124.949 66
9125.403 43
9125.857 42
9126.312 62
9126.766 74
9127.220 78
9127.674 62
9128.128 41
9128.582 39
9129.036 52
9129.490 51
9129.945 51
9130.399 41
9130.853 50
9131.307 61
9131.761 67
9132.215 56
9132.670 41
9133.124 63
9133.578 55
9134.032 66
9134.487 50
9134.941 49
9135.395 47
9135.850 60
9136.304 58
9136.758 68
9137.213 59
9137.667 54
9138.121 75
9138.576 85
9139.030 82
9139.485 69
9139.939 76
9140.393 77
9140.848 62
9141.302 66
9141.757 71
9142.211 84
9142.666 53
9143.120 52
9143.575 42
9144.029 36
9144.484 29
9144.938 28
9145.393 37
9145.847 50
9146.302 35
9146.757 55
9147.211 72
9147.666 50
9148.120 48
9148.575 58
9149.030 49
9149.484 38
9149.939 55
9150.394 53
9150.848 58
9151.303 60
9151.758 44
9152.212 38
9152.667 46
9153.122 46
9153.577 63
9154.031 52
9154.486 47
9154.941 46
9155.396 42
9155.851 27
9156.305 37
9156.760 58
9157.215 49
9157.670 51
9158.125 57
9158.580 53
9159.034 49
9159.489 52
9159.944 70
9160.399 74
9160.854 63
9161.309 58
9161.764 66
9162.219 85
9162.674 58
9163.129 40
9163.584 54
9164.039 48
9164.494 43
9164.949 54
9165.404 58
9165.859 53
9166.314 69
9166.769 57
9167.224 52
9167.679 65
9168.135 69
9168.590 63
9169.045 58
9169.500 72
9169.955 63
9170.410 53
9170.866 52
9171.321 50
9171.776 58
9172.231 67
9172.686 57
9173.142 53
9173.597 61
9174.052 65
9174.507 48
9174.963 76
9175.418 71
9175.873 73
9176.329 66
9176.784 50
9177.239 38
9177.695 41
9178.150 40
9178.605 36
9179.061 40
9179.516 65
9179.971 75
9180.427 79
9180.882 53
9181.338 91
9181.793 74
9182.249 62
9182.704 64
9183.160 69
9183.615 76
9184.071 66
9184.526 53
9184.982 38
9185.437 58
9185.893 66
9186.348 47
9186.804 45
9187.260 42
9187.715 47
9188.171 43
9188.626 42
9189.082 71
9189.538 82
9189.993 71
9190.449 78
9190.905 90
9191.360 83
9191.816 82
9192.272 64
9192.727 45
9193.183 43
9193.639 56
9194.095 62
9194.550 65
9195.006 65
9195.462 44
9195.918 43
9196.374 54
9196.829 45
9197.285 41
9197.741 56
9198.197 46
9198.653 48
9199.109 47
9199.565 49
9200.021 57
9200.476 61
9200.932 63
9201.388 57
9201.844 50
9202.300 51
9202.756 57
9203.212 71
9203.668 64
9204.124 51
9204.580 61
9205.036 53
9205.492 42
9205.948 29
9206.404 31
9206.860 24
9207.317 22
9207.773 43
9208.229 36
9208.685 31
9209.141 36
9209.597 49
9210.053 71
9210.509 69
9210.966 74
9211.422 63
9211.878 99
9212.334 76
9212.790 60
9213.247 50
9213.703 49
9214.159 70
9214.615 73
9215.072 59
9215.528 47
9215.984 47
9216.441 38
9216.897 55
9217.353 57
9217.810 57
9218.266 50
9218.722 43
9219.179 29
9219.635 28
9220.091 35
9220.548 43
9221.004 61
9221.461 72
9221.917 71
9222.374 61
9222.830 47
9223.287 50
9223.743 56
9224.200 81
9224.656 56
9225.113 63
9225.569 52
9226.026 61
9226.482 47
9226.939 55
9227.395 45
9227.852 44
9228.309 42
9228.765 49
9229.222 36
9229.678 34
9230.135 51
9230.592 49
9231.048 58
9231.505 59
9231.962 45
9232.419 41
9232.875 64
9233.332 83
9233.789 66
9234.245 52
9234.702 69
9235.159 57
9235.616 48
9236.073 56
9236.529 54
9236.986 47
9237.443 47
9237.900 54
9238.357 48
9238.814 45
9239.270 40
9239.727 33
9240.184 45
9240.641 55
9241.098 68
9241.555 64
9242.012 39
9242.469 50
9242.926 62
9243.383 59
9243.840 57
9244.297 46
9244.754 61
9245.211 53
9245.668 48
9246.125 66
9246.582 84
9247.039 61
9247.496 65
9247.953 62
9248.410 57
9248.867 50
9249.325 50
9249.782 53
9250.239 36
9250.696 29
9251.153 47
9251.610 51
9252.068 69
9252.525 63
9252.982 73
9253.439 75
9253.896 70
9254.354 47
9254.811 32
9255.268 42
9255.726 43
9256.183 59
9256.640 54
9257.097 51
9257.555 49
9258.012 53
9258.469 77
9258.927 89
9259.384 80
9259.842 57
9260.299 68
9260.756 66
9261.214 60
9261.671 58
9262.129 60
9262.586 56
9263.044 59
9263.501 66
9263.959 48
9264.416 43
9264.874 61
9265.331 49
9265.789 58
9266.246 45
9266.704 45
9267.161 45
9267.619 42
9268.076 45
9268.534 44
9268.992 61
9269.449 71
9269.907 55
9270.364 64
9270.822 67
9271.280 57
9271.737 51
9272.195 68
9272.653 45
9273.111 39
9273.568 30
9274.026 32
9274.484 41
9274.942 39
9275.399 51
9275.857 60
9276.315 59
9276.773 51
9277.230 65
9277.688 62
9278.146 70
9278.604 63
9279.062 59
9279.520 74
9279.978 52
9280.435 53
9280.893 53
9281.351 54
9281.809 77
9282.267 75
9282.725 77
9283.183 68
9283.641 45
9284.099 37
9284.557 36
9285.015 31
9285.473 36
9285.931 40
9286.389 52
9286.847 67
9287.305 48
9287.763 50
9288.221 40
9288.679 39
9289.138 45
9289.596 62
9290.054 60
9290.512 48
9290.970 47
9291.428 44
9291.886 56
9292.345 41
9292.803 50
9293.261 61
9293.719 61
9294.177 67
9294.636 70
9295.094 78
9295.552 67
9296.011 49
9296.469 58
9296.927 50
9297.385 55
9297.844 51
9298.302 50
9298.760 58
9299.219 70
9299.677 58
9300.136 42
9300.594 42
9301.052 63
9301.511 66
9301.969 44
9302.428 38
9302.886 55
9303.344 48
9303.803 51
9304.261 51
9304.720 44
9305.178 48
9305.637 56
9306.095 46
9306.554 43
9307.013 55
9307.471 50
9307.930 71
9308.388 49
9308.847 41
9309.305 48
9309.764 61
9310.223 67
9310.681 64
9311.140 74
9311.599 71
9312.057 80
9312.516 66
9312.975 51
9313.433 51
9313.892 62
9314.351 54
9314.810 55
9315.268 54
9315.727 57
9316.186 46
9316.645 39
9317.103 38
9317.562 54
9318.021 63
9318.480 52
9318.939 51
9319.398 40
9319.856 49
9320.315 49
9320.774 52
9321.233 56
9321.692 67
9322.151 77
9322.610 69
9323.069 63
9323.528 62
9323.987 47
9324.446 43
9324.905 48
9325.364 57
9325.823 79
9326.282 54
9326.741 49
9327.200 59
9327.659 71
9328.118 53
9328.577 53
9329.036 50
9329.495 53
9329.954 46
9330.413 59
9330.873 53
9331.332 59
9331.791 59
9332.250 54
9332.709 57
9333.168 75
9333.628 74
9334.087 83
9334.546 70
9335.005 58
9335.464 65
9335.924 59
9336.383 49
9336.842 54
9337.302 50
9337.761 79
9338.220 80
9338.680 66
9339.139 44
9339.598 37
9340.058 51
9340.517 55
9340.976 61
9341.436 43
9341.895 42
9342.355 32
9342.814 27
9343.273 43
9343.733 47
9344.192 33
9344.652 58
9345.111 53
9345.571 79
9346.030 90
9346.490 69
9346.949 62
9347.409 54
9347.868 61
9348.328 60
9348.788 52
9349.247 55
9349.707 55
9350.166 59
9350.626 51
9351.086 49
9351.545 59
9352.005 50
9352.465 43
9352.924 40
9353.384 35
9353.844 50
9354.303 62
9354.763 67
9355.223 66
9355.683 69
9356.142 69
9356.602 48
9357.062 37
9357.522 47
9357.981 75
9358.441 69
9358.901 61
9359.361 59
9359.821 52
9360.281 42
9360.740 35
9361.200 23
9361.660 26
9362.120 28
9362.580 27
9363.040 34
9363.500 28
9363.960 48
9364.420 44
9364.880 37
9365.340 33
9365.800 39
9366.260 48
9366.720 57
9367.180 62
9367.640 60
9368.100 60
9368.560 61
9369.020 48
9369.480 43
9369.940 38
9370.400 41
9370.860 46
9371.321 46
9371.781 36
9372.241 45
9372.701 49
9373.161 49
9373.621 67
9374.082 56
9374.542 61
9375.002 76
9375.462 62
9375.922 45
9376.383 59
9376.843 55
9377.303 60
9377.764 72
9378.224 46
9378.684 43
9379.144 47
9379.605 49
9380.065 45
9380.525 40
9380.986 41
9381.446 37
9381.907 44
9382.367 67
9382.827 59
9383.288 57
9383.748 64
9384.209 62
9384.669 44
9385.130 36
9385.590 34
9386.051 29
9386.511 42
9386.972 52
9387.432 58
9387.893 46
9388.353 46
9388.814 40
9389.274 39
9389.735 45
9390.196 70
9390.656 59
9391.117 47
9391.577 32
9392.038 36
9392.499 41
9392.959 38
9393.420 37
9393.881 50
9394.341 39
9394.802 40
9395.263 50
9395.724 48
9396.184 54
9396.645 52
9397.106 45
9397.567 44
9398.027 46
9398.488 39
9398.949 41
9399.410 51
9399.871 50
9400.331 46
9400.792 35
9401.253 52
9401.714 56
9402.175 46
9402.636 45
9403.097 41
9403.558 33
9404.019 39
9404.479 36
9404.940 48
9405.401 71
9405.862 83
9406.323 70
9406.784 67
9407.245 56
9407.706 54
9408.167 60
9408.628 41
9409.090 49
9409.551 44
9410.012 42
9410.473 44
9410.934 44
9411.395 45
9411.856 37
9412.317 56
9412.778 54
9413.240 44
9413.701 46
9414.162 52
9414.623 48
9415.084 46
9415.545 54
9416.007 55
9416.468 48
9416.929 55
9417.390 48
9417.852 55
9418.313 72
9418.774 45
9419.236 42
9419.697 68
9420.158 77
9420.620 63
9421.081 41
9421.542 43
9422.004 32
9422.465 43
9422.926 33
9423.388 40
9423.849 40
9424.311 42
9424.772 50
9425.234 60
9425.695 64
9426.156 47
9426.618 45
9427.079 46
9427.541 77
9428.002 60
9428.464 59
9428.926 61
9429.387 49
9429.849 41
9430.310 30
9430.772 36
9431.233 46
9431.695 40
9432.157 34
9432.618 31
9433.080 60
9433.542 58
9434.003 33
9434.465 31
9434.927 28
9435.388 56
9435.850 62
9436.312 35
9436.773 28
9437.235 35
9437.697 36
9438.159 50
9438.620 45
9439.082 48
9439.544 64
9440.006 71
9440.468 61
9440.930 65
9441.391 68
9441.853 59
9442.315 77
9442.777 62
9443.239 35
9443.701 41
9444.163 50
9444.625 52
9445.087 45
9445.549 38
9446.010 25
9446.472 27
9446.934 47
9447.396 50
9447.858 42
9448.320 45
9448.782 49
9449.244 43
9449.707 34
9450.169 33
9450.631 33
9451.093 40
9451.555 36
9452.017 44
9452.479 53
9452.941 51
9453.403 45
9453.865 45
9454.328 50
9454.790 55
9455.252 52
9455.714 41
9456.176 58
9456.639 64
9457.101 51
9457.563 46
9458.025 38
9458.488 40
9458.950 54
9459.412 43
9459.874 37
9460.337 37
9460.799 54
9461.261 55
9461.724 56
9462.186 44
9462.648 34
9463.111 36
9463.573 36
9464.036 23
9464.498 35
9464.960 53
9465.423 41
9465.885 52
9466.348 57
9466.810 70
9467.273 38
9467.735 55
9468.198 51
9468.660 54
9469.123 47
9469.585 38
9470.048 48
9470.510 49
9470.973 35
9471.436 37
9471.898 43
9472.361 47
9472.823 42
9473.286 51
9473.749 49
9474.211 34
9474.674 30
9475.137 40
9475.599 41
9476.062 70
9476.525 78
9476.987 61
9477.450 57
9477.913 63
9478.376 55
9478.838 41
9479.301 37
9479.764 35
9480.227 30
9480.690 34
9481.152 49
9481.615 31
9482.078 44
9482.541 52
9483.004 63
9483.467 66
9483.929 57
9484.392 44
9484.855 43
9485.318 41
9485.781 40
9486.244 62
9486.707 49
9487.170 42
9487.633 39
9488.096 27
9488.559 31
9489.022 32
9489.485 35
9489.948 41
9490.411 43
9490.874 44
9491.337 33
9491.800 47
9492.263 43
9492.726 30
9493.190 33
9493.653 39
9494.116 42
9494.579 49
9495.042 63
9495.505 72
9495.968 44
9496.432 42
9496.895 58
9497.358 54
9497.821 53
9498.285 57
9498.748 50
9499.211 42
9499.674 37
9500.138 56
9500.601 54
9501.064 56
9501.527 64
9501.991 45
9502.454 46
9502.917 50
9503.381 50
9503.844 39
9504.308 24
9504.771 22
9505.234 31
9505.698 37
9506.161 31
9506.625 42
9507.088 51
9507.552 62
9508.015 63
9508.479 51
9508.942 51
9509.406 35
9509.869 42
9510.333 46
9510.796 44
9511.260 38
9511.723 41
9512.187 38
9512.650 44
9513.114 38
9513.578 38
9514.041 35
9514.505 32
9514.968 36
9515.432 44
9515.896 26
9516.359 27
9516.823 38
9517.287 50
9517.751 60
9518.214 37
9518.678 49
9519.142 39
9519.606 43
9520.069 57
9520.533 29
9520.997 34
9521.461 35
9521.924 41
9522.388 43
9522.852 31
9523.316 35
9523.780 44
9524.244 52
9524.708 48
9525.171 34
9525.635 43
9526.099 47
9526.563 66
9527.027 48
9527.491 43
9527.955 35
9528.419 30
9528.883 49
9529.347 45
9529.811 57
9530.275 52
9530.739 39
9531.203 36
9531.667 28
9532.131 40
9532.595 38
9533.059 55
9533.523 50
9533.987 39
9534.452 36
9534.916 28
9535.380 36
9535.844 61
9536.308 37
9536.772 24
9537.237 36
9537.701 32
9538.165 44
9538.629 51
9539.093 61
9539.558 67
9540.022 42
9540.486 46
9540.950 43
9541.415 44
9541.879 53
9542.343 59
9542.808 61
9543.272 56
9543.736 50
9544.201 53
9544.665 45
9545.129 33
9545.594 21
9546.058 40
9546.523 45
9546.987 47
9547.451 51
9547.916 31
9548.380 26
9548.845 46
9549.309 40
9549.774 48
9550.238 53
9550.703 43
9551.167 49
9551.632 70
9552.096 57
9552.561 44
9553.026 51
9553.490 67
9553.955 42
9554.419 65
9554.884 53
9555.349 40
9555.813 29
9556.278 26
9556.742 35
9557.207 49
9557.672 55
9558.136 51
9558.601 26
9559.066 27
9559.531 32
9559.995 52
9560.460 50
9560.925 60
9561.390 47
9561.854 40
9562.319 52
9562.784 57
9563.249 47
9563.714 39
9564.179 40
9564.643 27
9565.108 45
9565.573 55
9566.038 47
9566.503 41
9566.968 58
9567.433 63
9567.898 53
9568.363 48
9568.828 41
9569.292 52
9569.757 43
9570.222 32
9570.687 26
9571.152 44
9571.617 37
9572.083 31
9572.548 50
9573.013 47
9573.478 48
9573.943 53
9574.408 45
9574.873 39
9575.338 31
9575.803 40
9576.268 44
9576.733 54
9577.199 62
9577.664 46
9578.129 29
9578.594 38
9579.059 42
9579.525 53
9579.990 38
9580.455 41
9580.920 52
9581.385 54
9581.851 34
9582.316 24
9582.781 32
9583.247 34
9583.712 31
9584.177 25
9584.643 25
9585.108 43
9585.573 41
9586.039 52
9586.504 34
9586.969 56
9587.435 48
9587.900 55
9588.366 53
9588.831 37
9589.297 33
9589.762 49
9590.228 52
9590.693 43
9591.158 61
9591.624 59
9592.090 51
9592.555 39
9593.021 44
9593.486 36
9593.952 24
9594.417 40
9594.883 42
9595.348 36
9595.814 60
9596.280 41
9596.745 48
9597.211 46
9597.677 53
9598.142 46
9598.608 39
9599.074 38
9599.539 49
9600.005 54
9600.471 37
9600.936 44
9601.402 47
9601.868 79
9602.334 76
9602.800 58
9603.265 61
9603.731 64
9604.197 56
9604.663 40
9605.129 33
9605.594 23
9606.060 25
9606.526 33
9606.992 39
9607.458 38
9607.924 40
9608.390 41
9608.856 40
9609.322 41
9609.788 36
9610.253 46
9610.719 45
9611.185 50
9611.651 54
9612.117 58
9612.583 40
9613.049 34
9613.515 35
9613.982 52
9614.448 58
9614.914 68
9615.380 36
9615.846 42
9616.312 38
9616.778 38
9617.244 48
9617.710 43
9618.176 34
9618.643 33
9619.109 42
9619.575 44
9620.041 41
9620.507 31
9620.974 44
9621.440 47
9621.906 49
9622.372 49
9622.839 40
9623.305 44
9623.771 34
9624.237 27
9624.704 22
9625.170 24
9625.636 29
9626.103 41
9626.569 74
9627.035 75
9627.502 59
9627.968 47
9628.435 43
9628.901 35
9629.367 37
9629.834 40
9630.300 30
9630.767 36
9631.233 68
9631.700 62
9632.166 70
9632.633 57
9633.099 60
9633.566 55
9634.032 46
9634.499 46
9634.965 52
9635.432 36
9635.899 43
9636.365 29
9636.832 26
9637.298 46
9637.765 36
9638.232 46
9638.698 47
9639.165 46
9639.632 46
9640.098 41
9640.565 50
9641.032 44
9641.498 41
9641.965 47
9642.432 51
9642.899 53
9643.365 53
9643.832 52
9644.299 59
9644.766 49
9645.232 36
9645.699 44
9646.166 62
9646.633 54
9647.100 49
9647.567 38
9648.034 41
9648.500 53
9648.967 37
9649.434 43
9649.901 44
9650.368 35
9650.835 45
9651.302 46
9651.769 45
9652.236 44
9652.703 51
9653.170 40
9653.637 42
9654.104 31
9654.571 34
9655.038 44
9655.505 42
9655.972 37
9656.439 44
9656.906 37
9657.373 40
9657.840 48
9658.308 39
9658.775 43
9659.242 48
9659.709 28
9660.176 41
9660.643 49
9661.111 42
9661.578 38
9662.045 28
9662.512 35
9662.979 36
9663.447 31
9663.914 40
9664.381 40
9664.848 38
9665.316 47
9665.783 35
9666.250 45
9666.718 48
9667.185 44
9667.652 55
9668.120 63
9668.587 50
9669.054 38
9669.522 32
9669.989 32
9670.457 34
9670.924 50
9671.392 47
9671.859 47
9672.326 37
9672.794 21
9673.261 28
9673.729 26
9674.196 39
9674.664 50
9675.131 44
9675.599 31
9676.067 39
9676.534 32
9677.002 38
9677.469 38
9677.937 41
9678.404 43
9678.872 38
9679.340 34
9679.807 52
9680.275 49
9680.743 45
9681.210 36
9681.678 55
9682.146 53
9682.613 50
9683.081 26
9683.549 38
9684.017 37
9684.484 54
9684.952 45
9685.420 33
9685.888 41
9686.355 46
9686.823 35
9687.291 44
9687.759 60
9688.227 57
9688.695 65
9689.162 60
9689.630 45
9690.098 33
9690.566 26
9691.034 45
9691.502 52
9691.970 46
9692.438 47
9692.906 35
9693.374 40
9693.842 37
9694.310 47
9694.778 52
9695.246 61
9695.714 56
9696.182 43
9696.650 44
9697.118 42
9697.586 45
9698.054 40
9698.522 48
9698.990 45
9699.458 47
9699.927 68
9700.395 52
9700.863 42
9701.331 42
9701.799 36
9702.267 25
9702.736 28
9703.204 34
9703.672 23
9704.140 35
9704.608 33
9705.077 30
9705.545 32
9706.013 40
9706.481 31
9706.950 39
9707.418 37
9707.886 20
9708.355 35
9708.823 45
9709.291 43
9709.760 29
9710.228 37
9710.697 44
9711.165 40
9711.633 40
9712.102 32
9712.570 36
9713.039 30
9713.507 22
9713.976 38
9714.444 57
9714.913 77
9715.381 69
9715.850 50
9716.318 47
9716.787 56
9717.255 63
9717.724 43
9718.192 29
9718.661 28
9719.129 31
9719.598 24
9720.067 27
9720.535 28
9721.004 19
9721.473 24
9721.941 42
9722.410 43
9722.879 31
9723.347 40
9723.816 40
9724.285 42
9724.753 59
9725.222 47
9725.691 56
9726.160 36
9726.628 38
9727.097 62
9727.566 51
9728.035 35
9728.504 45
9728.972 48
9729.441 44
9729.910 55
9730.379 51
9730.848 31
9731.317 27
9731.786 32
9732.255 35
9732.723 34
9733.192 29
9733.661 28
9734.130 39
9734.599 42
9735.068 36
9735.537 51
9736.006 60
9736.475 63
9736.944 42
9737.413 37
9737.882 50
9738.351 45
9738.820 49
9739.289 49
9739.759 49
9740.228 50
9740.697 38
9741.166 50
9741.635 49
9742.104 27
9742.573 37
9743.042 51
9743.512 32
9743.981 22
9744.450 24
9744.919 17
9745.388 15
9745.858 44
9746.327 44
9746.796 32
9747.265 36
9747.735 48
9748.204 43
9748.673 45
9749.143 42
9749.612 39
9750.081 35
9750.551 30
9751.020 22
9751.489 23
9751.959 20
9752.428 27
9752.898 37
9753.367 29
9753.836 26
9754.306 34
9754.775 28
9755.245 38
9755.714 54
9756.184 45
9756.653 41
9757.123 34
9757.592 46
9758.062 38
9758.531 46
9759.001 42
9759.470 41
9759.940 52
9760.410 37
9760.879 33
9761.349 37
9761.818 34
9762.288 28
9762.758 27
9763.227 31
9763.697 34
9764.167 44
9764.636 39
9765.106 31
9765.576 37
9766.045 38
9766.515 32
9766.985 27
9767.455 29
9767.924 24
9768.394 29
9768.864 40
9769.334 45
9769.804 44
9770.273 40
9770.743 46
9771.213 43
9771.683 41
9772.153 30
9772.623 26
9773.093 35
9773.562 46
9774.032 43
9774.502 62
9774.972 48
9775.442 43
9775.912 39
9776.382 49
9776.852 63
9777.322 56
9777.792 48
9778.262 49
9778.732 51
9779.202 36
9779.672 30
9780.142 38
9780.612 40
9781.082 41
9781.552 40
9782.023 45
9782.493 33
9782.963 23
9783.433 33
9783.903 23
9784.373 32
9784.843 44
9785.314 32
9785.784 22
9786.254 26
9786.724 40
9787.194 52
9787.665 42
9788.135 35
9788.605 36
9789.075 37
9789.546 41
9790.016 44
9790.486 47
9790.957 42
9791.427 39
9791.897 36
9792.368 38
9792.838 39
9793.308 27
9793.779 19
9794.249 13
9794.720 19
9795.190 26
9795.660 37
9796.131 29
9796.601 48
9797.072 42
9797.542 35
9798.013 26
9798.483 26
9798.954 28
9799.424 23
9799.895 46
9800.365 38
9800.836 30
9801.306 30
9801.777 28
9802.248 53
9802.718 43
9803.189 44
9803.659 41
9804.130 31
9804.601 36
9805.071 45
9805.542 37
9806.013 33
9806.483 35
9806.954 44
9807.425 68
9807.896 56
9808.366 50
9808.837 69
9809.308 59
9809.779 54
9810.249 44
9810.720 44
9811.191 59
9811.662 45
9812.133 30
9812.603 28
9813.074 26
9813.545 33
9814.016 29
9814.487 30
9814.958 35
9815.429 39
9815.900 59
9816.371 48
9816.842 51
9817.312 48
9817.783 54
9818.254 42
9818.725 46
9819.196 40
9819.667 34
9820.138 28
9820.609 30
9821.080 39
9821.552 44
9822.023 49
9822.494 41
9822.965 51
9823.436 60
9823.907 68
9824.378 61
9824.849 75
9825.320 66
9825.791 67
9826.263 94
9826.734 88
9827.205 79
9827.676 82
9828.147 90
9828.619 72
9829.090 51
9829.561 23
9830.032 28
9830.504 32
9830.975 46
9831.446 56
9831.918 72
9832.389 56
9832.860 57
9833.331 55
9833.803 43
9834.274 35
9834.746 34
9835.217 30
9835.688 30
9836.160 44
9836.631 39
9837.103 26
9837.574 41
9838.045 45
9838.517 33
9838.988 41
9839.460 25
9839.931 47
9840.403 55
9840.874 38
9841.346 27
9841.817 36
9842.289 53
9842.761 41
9843.232 53
9843.704 78
9844.175 76
9844.647 72
9845.119 62
9845.590 49
9846.062 45
9846.533 36
9847.005 42
9847.477 30
9847.948 25
9848.420 42
9848.892 48
9849.364 34
9849.835 35
9850.307 45
9850.779 42
9851.251 52
9851.722 39
9852.194 33
9852.666 32
9853.138 30
9853.610 41
9854.081 45
9854.553 55
9855.025 44
9855.497 30
9855.969 19
9856.441 27
9856.913 22
9857.385 30
9857.856 37
9858.328 38
9858.800 24
9859.272 36
9859.744 38
9860.216 28
9860.688 19
9861.160 41
9861.632 32
9862.104 24
9862.576 30
9863.048 34
9863.520 37
9863.992 54
9864.465 32
9864.937 24
9865.409 29
9865.881 26
9866.353 25
9866.825 18
9867.297 43
9867.769 35
9868.242 29
9868.714 29
9869.186 30
9869.658 20
9870.130 22
9870.603 31
9871.075 23
9871.547 24
9872.019 24
9872.492 29
9872.964 27
9873.436 34
9873.908 47
9874.381 37
9874.853 35
9875.325 41
9875.798 31
9876.270 35
9876.743 30
9877.215 42
9877.687 48
9878.160 50
9878.632 35
9879.105 37
9879.577 29
9880.049 47
9880.522 40
9880.994 40
9881.467 38
9881.939 31
9882.412 40
9882.884 36
9883.357 30
9883.830 21
9884.302 37
9884.775 42
9885.247 24
9885.720 28
9886.192 42
9886.665 50
9887.138 44
9887.610 38
9888.083 32
9888.556 42
9889.028 35
9889.501 30
9889.974 27
9890.446 42
9890.919 41
9891.392 41
9891.864 39
9892.337 45
9892.810 37
9893.283 34
9893.756 28
9894.228 24
9894.701 18
9895.174 46
9895.647 39
9896.120 50
9896.592 50
9897.065 41
9897.538 38
9898.011 27
9898.484 48
9898.957 51
9899.430 46
9899.903 34
9900.376 33
9900.849 26
9901.322 27
9901.795 25
9902.267 19
9902.740 21
9903.213 25
9903.687 30
9904.160 37
9904.633 22
9905.106 23
9905.579 25
9906.052 38
9906.525 42
9906.998 49
9907.471 50
9907.944 56
9908.417 68
9908.890 47
9909.364 48
9909.837 38
9910.310 18
9910.783 17
9911.256 16
9911.730 19
9912.203 37
9912.676 35
9913.149 50
9913.622 57
9914.096 47
9914.569 36
9915.042 37
9915.516 50
9915.989 38
9916.462 37
9916.936 29
9917.409 41
9917.882 52
9918.356 54
9918.829 45
9919.302 43
9919.776 39
9920.249 29
9920.723 25
9921.196 34
9921.670 48
9922.143 29
9922.616 27
9923.090 33
9923.563 30
9924.037 25
9924.510 30
9924.984 33
9925.458 32
9925.931 44
9926.405 46
9926.878 35
9927.352 19
9927.825 35
9928.299 37
9928.773 24
9929.246 23
9929.720 30
9930.194 38
9930.667 45
9931.141 44
9931.615 32
9932.088 19
9932.562 33
9933.036 35
9933.509 28
9933.983 25
9934.457 17
9934.931 23
9935.404 38
9935.878 35
9936.352 31
9936.826 34
9937.300 40
9937.773 40
9938.247 40
9938.721 47
9939.195 36
9939.669 46
9940.143 39
9940.617 40
9941.091 28
9941.564 23
9942.038 45
9942.512 35
9942.986 40
9943.460 46
9943.934 49
9944.408 53
9944.882 42
9945.356 45
9945.830 41
9946.304 40
9946.778 31
9947.252 28
9947.726 26
9948.201 32
9948.675 33
9949.149 39
9949.623 37
9950.097 33
9950.571 36
9951.045 39
9951.519 45
9951.994 35
9952.468 35
9952.942 25
9953.416 27
9953.890 33
9954.365 35
9954.839 21
9955.313 16
9955.787 35
9956.262 49
9956.736 24
9957.210 29
9957.685 24
9958.159 27
9958.633 41
9959.108 47
9959.582 52
9960.056 54
9960.531 36
9961.005 54
9961.479 42
9961.954 24
9962.428 23
9962.903 34
9963.377 50
9963.852 28
9964.326 30
9964.800 34
9965.275 37
9965.749 35
9966.224 33
9966.698 26
9967.173 28
9967.648 25
9968.122 28
9968.597 46
9969.071 37
9969.546 39
9970.020 58
9970.495 33
9970.970 25
9971.444 28
9971.919 44
9972.394 40
9972.868 47
9973.343 39
9973.818 35
9974.292 25
9974.767 31
9975.242 35
9975.716 60
9976.191 49
9976.666 31
9977.141 55
9977.616 44
9978.090 34
9978.565 28
9979.040 52
9979.515 54
9979.990 74
9980.464 53
9980.939 47
9981.414 43
9981.889 39
9982.364 38
9982.839 44
9983.314 55
9983.789 53
9984.264 32
9984.739 33
9985.214 34
9985.689 15
9986.164 23
9986.639 16
9987.114 33
9987.589 36
9988.064 25
9988.539 21
9989.014 39
9989.489 37
9989.964 20
9990.439 19
9990.914 21
9991.389 40
9991.864 37
9992.339 33
9992.814 37
9993.290 34
9993.765 21
9994.240 31
9994.715 43
9995.190 49
9995.666 57
9996.141 45
9996.616 38
9997.091 35
9997.566 25
9998.042 25
9998.517 18
9998.992 26
9999.468 25
9999.943 45
10000.418 64
10000.894 43
10001.369 43
10001.844 34
10002.320 33
10002.795 18
10003.270 33
10003.746 28
10004.221 41
10004.697 29
10005.172 35
10005.648 35
10006.123 22
10006.598 22
10007.074 33
10007.549 41
10008.025 37
10008.500 20
10008.976 24
10009.452 33
10009.927 32
10010.403 33
10010.878 66
10011.354 77
10011.829 67
10012.305 65
10012.781 57
10013.256 44
10013.732 32
10014.207 30
10014.683 30
10015.159 28
10015.635 49
10016.110 44
10016.586 30
10017.062 36
10017.537 24
10018.013 27
10018.489 30
10018.965 41
10019.440 41
10019.916 39
10020.392 36
10020.868 26
10021.344 18
10021.819 7
10022.295 24
10022.771 19
10023.247 19
10023.723 31
10024.199 34
10024.675 29
10025.151 34
10025.626 32
10026.102 27
10026.578 17
10027.054 20
10027.530 27
10028.006 20
10028.482 44
10028.958 45
10029.434 38
10029.910 56
10030.386 49
10030.862 54
10031.338 43
10031.814 52
10032.291 42
10032.767 48
10033.243 45
10033.719 44
10034.195 42
10034.671 41
10035.147 26
10035.623 22
10036.100 17
10036.576 21
10037.052 34
10037.528 46
10038.004 35
10038.481 30
10038.957 48
10039.433 46
10039.909 39
10040.386 42
10040.862 31
10041.338 30
10041.814 50
10042.291 43
10042.767 39
10043.243 39
10043.720 40
10044.196 33
10044.673 35
10045.149 28
10045.625 22
10046.102 20
10046.578 26
10047.055 33
10047.531 33
10048.007 27
10048.484 47
10048.960 44
10049.437 34
10049.913 29
10050.390 22
10050.866 42
10051.343 49
10051.819 43
10052.296 46
10052.773 41
10053.249 27
10053.726 30
10054.202 50
10054.679 42
10055.156 35
10055.632 30
10056.109 30
10056.586 32
10057.062 34
10057.539 32
10058.016 40
10058.492 17
10058.969 25
10059.446 34
10059.922 21
10060.399 25
10060.876 33
10061.353 37
10061.829 53
10062.306 28
10062.783 29
10063.260 28
10063.737 38
10064.214 51
10064.690 58
10065.167 51
10065.644 24
10066.121 28
10066.598 32
10067.075 39
10067.552 37
10068.029 37
10068.506 40
10068.983 36
10069.459 32
10069.936 37
10070.413 37
10070.890 39
10071.367 34
10071.844 31
10072.321 38
10072.799 30
10073.276 24
10073.753 23
10074.230 30
10074.707 22
10075.184 25
10075.661 22
10076.138 27
10076.615 29
10077.092 32
10077.570 28
10078.047 37
10078.524 31
10079.001 41
10079.478 37
10079.955 38
10080.433 29
10080.910 16
10081.387 21
10081.864 29
10082.342 26
10082.819 38
10083.296 37
10083.774 26
10084.251 35
10084.728 32
10085.205 19
10085.683 25
10086.160 47
10086.638 49
10087.115 38
10087.592 35
10088.070 18
10088.547 31
10089.025 30
10089.502 22
10089.979 15
10090.457 29
10090.934 20
10091.412 29
10091.889 31
10092.367 47
10092.844 51
10093.322 54
10093.799 36
10094.277 28
10094.755 28
10095.232 38
10095.710 40
10096.187 23
10096.665 24
10097.142 39
10097.620 25
10098.098 35
10098.575 34
10099.053 30
10099.531 26
10100.008 24
10100.486 31
10100.964 50
10101.442 39
10101.919 49
10102.397 37
10102.875 33
10103.352 26
10103.830 27
10104.308 45
10104.786 44
10105.264 32
10105.741 37
10106.219 34
10106.697 28
10107.175 27
10107.653 61
10108.131 43
10108.609 25
10109.087 21
10109.564 26
10110.042 22
10110.520 14
10110.998 45
10111.476 49
10111.954 40
10112.432 31
10112.910 37
10113.388 39
10113.866 30
10114.344 23
10114.822 26
10115.300 26
10115.778 35
10116.256 29
10116.734 29
10117.212 40
10117.691 46
10118.169 37
10118.647 43
10119.125 46
10119.603 42
10120.081 34
10120.559 34
10121.038 26
10121.516 26
10121.994 34
10122.472 23
10122.950 25
10123.429 24
10123.907 25
10124.385 36
10124.863 37
10125.342 31
10125.820 33
10126.298 41
10126.777 34
10127.255 49
10127.733 49
10128.212 45
10128.690 46
10129.168 30
10129.647 23
10130.125 24
10130.604 17
10131.082 22
10131.560 24
10132.039 27
10132.517 26
10132.996 22
10133.474 35
10133.953 26
10134.431 37
10134.910 39
10135.388 37
10135.867 23
10136.345 36
10136.824 38
10137.302 37
10137.781 37
10138.260 44
10138.738 42
10139.217 33
10139.695 33
10140.174 28
10140.653 29
10141.131 17
10141.610 25
10142.089 37
10142.567 38
10143.046 38
10143.525 56
10144.004 39
10144.482 52
10144.961 53
10145.440 30
10145.919 27
10146.397 26
10146.876 21
10147.355 25
10147.834 20
10148.313 28
10148.791 28
10149.270 43
10149.749 45
10150.228 60
10150.707 57
10151.186 37
10151.665 29
10152.144 27
10152.622 19
10153.101 15
10153.580 17
10154.059 35
10154.538 35
10155.017 28
10155.496 22
10155.975 29
10156.454 37
10156.933 39
10157.412 35
10157.891 23
10158.370 33
10158.850 31
10159.329 23
10159.808 21
10160.287 28
10160.766 40
10161.245 28
10161.724 22
10162.203 11
10162.682 22
10163.162 18
10163.641 17
10164.120 20
10164.599 29
10165.078 29
10165.558 39
10166.037 42
10166.516 46
10166.995 27
10167.475 33
10167.954 36
10168.433 31
10168.913 37
10169.392 24
10169.871 22
10170.351 25
10170.830 24
10171.309 16
10171.789 25
10172.268 25
10172.748 38
10173.227 33
10173.706 38
10174.186 25
10174.665 19
10175.145 31
10175.624 31
10176.104 42
10176.583 31
10177.063 28
10177.542 28
10178.022 22
10178.501 21
10178.981 25
10179.460 35
10179.940 29
10180.419 23
10180.899 16
10181.379 22
10181.858 23
10182.338 27
10182.818 34
10183.297 27
10183.777 26
10184.256 50
10184.736 41
10185.216 27
10185.696 33
10186.175 38
10186.655 39
10187.135 40
10187.615 27
10188.094 23
10188.574 20
10189.054 22
10189.534 25
10190.013 28
10190.493 30
10190.973 23
10191.453 16
10191.933 26
10192.413 27
10192.893 25
10193.372 29
10193.852 28
10194.332 22
10194.812 20
10195.292 22
10195.772 32
10196.252 28
10196.732 56
10197.212 44
10197.692 46
10198.172 42
10198.652 41
10199.132 31
10199.612 29
10200.092 23
10200.572 28
10201.052 49
10201.532 35
10202.012 35
10202.492 42
10202.972 32
10203.453 44
10203.933 40
10204.413 38
10204.893 37
10205.373 39
10205.853 28
10206.334 20
10206.814 25
10207.294 26
10207.774 23
10208.254 18
10208.735 33
10209.215 21
10209.695 30
10210.175 31
10210.656 19
10211.136 23
10211.616 20
10212.097 25
10212.577 25
10213.057 30
10213.538 31
10214.018 38
10214.499 28
10214.979 20
10215.459 24
10215.940 29
10216.420 26
10216.901 19
10217.381 18
10217.862 14
10218.342 21
10218.822 24
10219.303 18
10219.783 22
10220.264 37
10220.745 29
10221.225 22
10221.706 31
10222.186 28
10222.667 18
10223.147 23
10223.628 27
10224.109 21
10224.589 12
10225.070 20
10225.550 17
10226.031 22
10226.512 30
10226.992 35
10227.473 34
10227.954 22
10228.435 23
10228.915 22
10229.396 21
10229.877 21
10230.357 24
10230.838 15
10231.319 26
10231.800 31
10232.281 17
10232.761 27
10233.242 31
10233.723 38
10234.204 40
10234.685 27
10235.166 25
10235.647 29
10236.127 40
10236.608 42
10237.089 41
10237.570 38
10238.051 33
10238.532 44
10239.013 42
10239.494 50
10239.975 35
10240.456 45
10240.937 31
10241.418 34
10241.899 26
10242.380 36
10242.861 22
10243.342 25
10243.823 28
10244.304 25
10244.785 17
10245.267 23
10245.748 28
10246.229 24
10246.710 29
10247.191 31
10247.672 39
10248.153 38
10248.635 30
10249.116 29
10249.597 37
10250.078 17
10250.559 22
10251.041 21
10251.522 27
10252.003 28
10252.484 22
10252.966 20
10253.447 25
10253.928 23
10254.410 29
10254.891 37
10255.372 33
10255.854 33
10256.335 28
10256.816 22
10257.298 28
10257.779 22
10258.261 36
10258.742 24
10259.223 39
10259.705 33
10260.186 29
10260.668 34
10261.149 36
10261.631 30
10262.112 27
10262.594 32
10263.075 53
10263.557 42
10264.038 35
10264.520 32
10265.002 30
10265.483 37
10265.965 31
10266.446 22
10266.928 18
10267.410 25
10267.891 23
10268.373 28
10268.855 31
10269.336 26
10269.818 31
10270.300 30
10270.781 39
10271.263 44
10271.745 33
10272.226 27
10272.708 29
10273.190 33
10273.672 30
10274.154 22
10274.635 16
10275.117 20
10275.599 25
10276.081 22
10276.563 25
10277.044 21
10277.526 13
10278.008 19
10278.490 17
10278.972 16
10279.454 21
10279.936 32
10280.418 21
10280.900 25
10281.382 29
10281.864 30
10282.346 29
10282.828 31
10283.310 23
10283.792 23
10284.274 24
10284.756 31
10285.238 26
10285.720 24
10286.202 36
10286.684 35
10287.166 39
10287.648 22
10288.130 26
10288.612 28
10289.094 25
10289.577 20
10290.059 25
10290.541 18
10291.023 12
10291.505 21
10291.987 18
10292.470 27
10292.952 28
10293.434 18
10293.916 30
10294.399 36
10294.881 34
10295.363 29
10295.845 32
10296.328 45
10296.810 65
10297.292 50
10297.775 45
10298.257 35
10298.739 29
10299.222 23
10299.704 32
10300.187 32
10300.669 35
10301.151 35
10301.634 33
10302.116 29
10302.599 34
10303.081 39
10303.564 41
10304.046 32
10304.529 29
10305.011 30
10305.494 22
10305.976 35
10306.459 29
10306.941 42
10307.424 29
10307.906 18
10308.389 23
10308.872 17
10309.354 17
10309.837 26
10310.319 38
10310.802 35
10311.285 40
10311.767 22
10312.250 19
10312.733 32
10313.215 28
10313.698 29
10314.181 19
10314.664 20
10315.146 24
10315.629 21
10316.112 32
10316.595 40
10317.077 24
10317.560 20
10318.043 43
10318.526 35
10319.009 28
10319.492 22
10319.974 29
10320.457 26
10320.940 24
10321.423 15
10321.906 17
10322.389 19
10322.872 18
10323.355 16
10323.838 16
10324.321 10
10324.804 21
10325.287 26
10325.770 29
10326.253 33
10326.736 28
10327.219 23
10327.702 15
10328.185 25
10328.668 26
10329.151 35
10329.634 20
10330.117 8
10330.600 21
10331.083 38
10331.566 34
10332.050 24
10332.533 24
10333.016 33
10333.499 28
10333.982 25
10334.465 22
10334.949 12
10335.432 26
10335.915 18
10336.398 27
10336.882 29
10337.365 27
10337.848 29
10338.331 19
10338.815 21
10339.298 22
10339.781 24
10340.265 27
10340.748 49
10341.231 49
10341.715 47
10342.198 33
10342.681 29
10343.165 18
10343.648 27
10344.132 28
10344.615 34
10345.099 30
10345.582 26
10346.065 20
10346.549 19
10347.032 21
10347.516 20
10347.999 31
10348.483 45
10348.966 52
10349.450 46
10349.934 24
10350.417 26
10350.901 29
10351.384 34
10351.868 33
10352.352 28
10352.835 34
10353.319 25
10353.802 27
10354.286 26
10354.770 21
10355.253 12
10355.737 15
10356.221 24
10356.705 29
10357.188 17
10357.672 14
10358.156 24
10358.640 26
10359.123 18
10359.607 31
10360.091 30
10360.575 27
10361.059 19
10361.542 23
10362.026 21
10362.510 11
10362.994 16
10363.478 20
10363.962 28
10364.446 33
10364.929 40
10365.413 52
10365.897 43
10366.381 37
10366.865 34
10367.349 28
10367.833 23
10368.317 26
10368.801 24
10369.285 31
10369.769 45
10370.253 43
10370.737 42
10371.221 39
10371.705 36
10372.189 34
10372.674 42
10373.158 47
10373.642 54
10374.126 38
10374.610 31
10375.094 19
10375.578 16
10376.062 21
10376.547 37
10377.031 23
10377.515 33
10377.999 34
10378.483 26
10378.968 38
10379.452 40
10379.936 37
10380.420 34
10380.905 26
10381.389 29
10381.873 33
10382.358 23
10382.842 21
10383.326 29
10383.811 43
10384.295 48
10384.779 47
10385.264 53
10385.748 57
10386.233 53
10386.717 37
10387.201 26
10387.686 16
10388.170 23
10388.655 26
10389.139 21
10389.624 13
10390.108 13
10390.593 17
10391.077 23
10391.562 11
10392.046 22
10392.531 32
10393.015 32
10393.500 38
10393.985 29
10394.469 19
10394.954 17
10395.438 39
10395.923 50
10396.408 27
10396.892 30
10397.377 33
10397.862 42
10398.346 40
10398.831 40
10399.316 26
10399.800 27
10400.285 20
10400.770 17
10401.255 32
10401.739 39
10402.224 40
10402.709 48
10403.194 53
10403.679 38
10404.163 27
10404.648 20
10405.133 22
10405.618 23
10406.103 29
10406.588 30
10407.073 22
10407.558 19
10408.042 24
10408.527 15
10409.012 19
10409.497 19
10409.982 36
10410.467 30
10410.952 15
10411.437 25
10411.922 22
10412.407 21
10412.892 30
10413.377 42
10413.862 30
10414.347 24
10414.832 32
10415.317 27
10415.803 34
10416.288 29
10416.773 30
10417.258 28
10417.743 31
10418.228 35
10418.713 29
10419.199 31
10419.684 26
10420.169 18
10420.654 19
10421.139 11
10421.625 23
10422.110 31
10422.595 27
10423.080 27
10423.566 34
10424.051 35
10424.536 32
10425.021 30
10425.507 25
10425.992 28
10426.477 31
10426.963 35
10427.448 36
10427.934 45
10428.419 32
10428.904 49
10429.390 52
10429.875 34
10430.361 28
10430.846 24
10431.331 22
10431.817 30
10432.302 35
10432.788 46
10433.273 27
10433.759 47
10434.244 50
10434.730 41
10435.216 37
10435.701 31
10436.187 31
10436.672 29
10437.158 23
10437.643 26
10438.129 28
10438.615 24
10439.100 24
10439.586 18
10440.072 20
10440.557 28
10441.043 31
10441.529 34
10442.014 29
10442.500 24
10442.986 22
10443.472 26
10443.957 8
10444.443 19
10444.929 15
10445.415 35
10445.900 31
10446.386 33
10446.872 29
10447.358 23
10447.844 27
10448.330 23
10448.815 30
10449.301 18
10449.787 22
10450.273 23
10450.759 27
10451.245 25
10451.731 21
10452.217 19
10452.703 18
10453.189 27
10453.675 20
10454.161 37
10454.647 42
10455.133 39
10455.619 32
10456.105 30
10456.591 22
10457.077 29
10457.563 24
10458.049 22
10458.535 30
10459.021 27
10459.507 40
10459.993 33
10460.479 17
10460.966 14
10461.452 26
10461.938 31
10462.424 32
10462.910 35
10463.396 27
10463.883 21
10464.369 32
10464.855 17
10465.341 24
10465.828 26
10466.314 19
10466.800 11
10467.286 9
10467.773 20
10468.259 33
10468.745 44
10469.232 34
10469.718 24
10470.204 18
10470.691 19
10471.177 13
10471.664 17
10472.150 18
10472.636 19
10473.123 24
10473.609 35
10474.096 26
10474.582 19
10475.069 17
10475.555 14
10476.042 15
10476.528 24
10477.015 20
10477.501 42
10477.988 26
10478.474 27
10478.961 35
10479.447 19
10479.934 23
10480.421 21
10480.907 19
10481.394 25
10481.880 28
10482.367 31
10482.854 31
10483.340 35
10483.827 36
10484.314 34
10484.800 30
10485.287 27
10485.774 21
10486.261 18
10486.747 25
10487.234 35
10487.721 29
10488.208 34
10488.694 25
10489.181 21
10489.668 26
10490.155 35
10490.642 31
10491.129 26
10491.615 29
10492.102 20
10492.589 28
10493.076 29
10493.563 21
10494.050 23
10494.537 29
10495.024 40
10495.511 40
10495.998 33
10496.485 23
10496.972 29
10497.459 37
10497.946 35
10498.433 41
10498.920 24
10499.407 15
10499.894 9
10500.381 18
10500.868 26
10501.355 22
10501.842 24
10502.329 24
10502.816 21
10503.303 19
10503.790 25
10504.278 25
10504.765 39
10505.252 31
10505.739 20
10506.226 35
10506.714 30
10507.201 33
10507.688 27
10508.175 35
10508.662 33
10509.150 25
10509.637 34
10510.124 25
10510.612 52
10511.099 48
10511.586 41
10512.074 43
10512.561 34
10513.048 17
10513.536 25
10514.023 26
10514.510 29
10514.998 26
10515.485 22
10515.973 26
10516.460 18
10516.947 12
10517.435 14
10517.922 22
10518.410 20
10518.897 19
10519.385 17
10519.872 37
10520.360 35
10520.847 30
10521.335 31
10521.823 20
10522.310 16
10522.798 22
10523.285 22
10523.773 29
10524.260 24
10524.748 21
10525.236 12
10525.723 20
10526.211 13
10526.699 24
10527.186 29
10527.674 34
10528.162 19
10528.649 16
10529.137 24
10529.625 17
10530.113 15
10530.600 23
10531.088 19
10531.576 17
10532.064 22
10532.552 13
10533.039 22
10533.527 15
10534.015 17
10534.503 22
10534.991 36
10535.479 36
10535.967 31
10536.454 30
10536.942 28
10537.430 41
10537.918 28
10538.406 33
10538.894 31
10539.382 26
10539.870 24
10540.358 33
10540.846 17
10541.334 13
10541.822 35
10542.310 39
10542.798 46
10543.286 44
10543.774 34
10544.262 28
10544.750 34
10545.238 44
10545.727 31
10546.215 28
10546.703 32
10547.191 25
10547.679 23
10548.167 34
10548.655 43
10549.144 33
10549.632 27
10550.120 23
10550.608 24
10551.097 20
10551.585 17
10552.073 24
10552.561 22
10553.050 23
10553.538 35
10554.026 28
10554.514 22
10555.003 15
10555.491 27
10555.979 25
10556.468 13
10556.956 12
10557.445 14
10557.933 23
10558.421 18
10558.910 19
10559.398 23
10559.887 26
10560.375 41
10560.864 32
10561.352 29
10561.841 30
10562.329 45
10562.818 38
10563.306 28
10563.795 35
10564.283 18
10564.772 26
10565.260 24
10565.749 25
10566.237 23
10566.726 14
10567.215 22
10567.703 10
10568.192 12
10568.680 16
10569.169 14
10569.658 28
10570.146 40
10570.635 41
10571.124 35
10571.613 32
10572.101 21
10572.590 24
10573.079 24
10573.567 21
10574.056 32
10574.545 44
10575.034 43
10575.523 36
10576.011 37
10576.500 36
10576.989 33
10577.478 33
10577.967 32
10578.456 22
10578.944 27
10579.433 33
10579.922 33
10580.411 28
10580.900 21
10581.389 14
10581.878 9
10582.367 13
10582.856 21
10583.345 21
10583.834 29
10584.323 21
10584.812 17
10585.301 14
10585.790 15
10586.279 37
10586.768 30
10587.257 23
10587.746 28
10588.235 16
10588.724 22
10589.214 16
10589.703 29
10590.192 32
10590.681 30
10591.170 23
10591.659 29
10592.148 22
10592.638 23
10593.127 20
10593.616 22
10594.105 17
10594.595 14
10595.084 18
10595.573 23
10596.062 11
10596.552 17
10597.041 28
10597.530 23
10598.020 23
10598.509 25
10598.998 29
10599.488 33
10599.977 40
10600.466 36
10600.956 22
10601.445 24
10601.934 40
10602.424 27
10602.913 24
10603.403 24
10603.892 18
10604.382 12
10604.871 16
10605.361 21
10605.850 27
10606.340 33
10606.829 22
10607.319 38
10607.808 38
10608.298 30
10608.787 27
10609.277 22
10609.767 21
10610.256 41
10610.746 45
10611.235 38
10611.725 44
10612.215 58
10612.704 44
10613.194 29
10613.684 21
10614.173 26
10614.663 34
10615.153 35
10615.642 27
10616.132 26
10616.622 23
10617.112 10
10617.602 20
10618.091 27
10618.581 26
10619.071 19
10619.561 14
10620.051 15
10620.540 17
10621.030 20
10621.520 25
10622.010 15
10622.500 13
10622.990 12
10623.480 15
10623.970 20
10624.459 13
10624.949 19
10625.439 16
10625.929 29
10626.419 16
10626.909 9
10627.399 19
10627.889 19
10628.379 17
10628.869 15
10629.359 12
10629.849 19
10630.339 23
10630.830 18
10631.320 25
10631.810 24
10632.300 34
10632.790 29
10633.280 26
10633.770 19
10634.260 18
10634.751 30
10635.241 23
10635.731 9
10636.221 12
10636.711 9
10637.202 9
10637.692 11
10638.182 21
10638.672 18
10639.163 15
10639.653 17
10640.143 27
10640.633 33
10641.124 28
10641.614 24
10642.104 36
10642.595 39
10643.085 28
10643.575 19
10644.066 29
10644.556 21
10645.047 35
10645.537 28
10646.027 17
10646.518 15
10647.008 16
10647.499 10
10647.989 19
10648.480 16
10648.970 17
10649.461 27
10649.951 27
10650.442 22
10650.932 20
10651.423 25
10651.913 21
10652.404 22
10652.895 34
10653.385 35
10653.876 20
10654.366 20
10654.857 19
10655.348 18
10655.838 20
10656.329 28
10656.820 23
10657.310 33
10657.801 42
10658.292 37
10658.782 48
10659.273 44
10659.764 38
10660.255 34
10660.745 36
10661.236 20
10661.727 20
10662.218 19
10662.709 27
10663.199 23
10663.690 22
10664.181 19
10664.672 24
10665.163 12
10665.654 12
10666.145 14
10666.636 16
10667.126 6
10667.617 25
10668.108 45
10668.599 46
10669.090 43
10669.581 22
10670.072 28
10670.563 34
10671.054 22
10671.545 21
10672.036 16
10672.527 19
10673.018 26
10673.509 34
10674.000 27
10674.491 24
10674.983 21
10675.474 21
10675.965 33
10676.456 26
10676.947 15
10677.438 14
10677.929 13
10678.421 18
10678.912 16
10679.403 31
10679.894 29
10680.385 29
10680.877 25
10681.368 19
10681.859 15
10682.350 20
10682.842 26
10683.333 28
10683.824 26
10684.315 26
10684.807 17
10685.298 15
10685.789 12
10686.281 24
10686.772 17
10687.264 8
10687.755 15
10688.246 18
10688.738 13
10689.229 16
10689.721 13
10690.212 9
10690.703 18
10691.195 19
10691.686 27
10692.178 36
10692.669 24
10693.161 27
10693.652 17
10694.144 29
10694.635 21
10695.127 24
10695.619 25
10696.110 35
10696.602 36
10697.093 27
10697.585 27
10698.077 18
10698.568 28
10699.060 17
10699.552 22
10700.043 23
10700.535 31
10701.027 29
10701.518 18
10702.010 16
10702.502 18
10702.993 17
10703.485 11
10703.977 13
10704.469 16
10704.960 29
10705.452 29
10705.944 20
10706.436 25
10706.928 33
10707.420 28
10707.911 31
10708.403 19
10708.895 26
10709.387 21
10709.879 20
10710.371 22
10710.863 34
10711.355 25
10711.847 27
10712.339 21
10712.831 23
10713.322 22
10713.814 14
10714.306 12
10714.798 29
10715.290 22
10715.783 24
10716.275 33
10716.767 35
10717.259 26
10717.751 22
10718.243 21
10718.735 17
10719.227 13
10719.719 19
10720.211 19
10720.703 23
10721.196 20
10721.688 14
10722.180 20
10722.672 18
10723.164 23
10723.657 24
10724.149 21
10724.641 17
10725.133 13
10725.625 14
10726.118 14
10726.610 28
10727.102 18
10727.595 10
10728.087 17
10728.579 29
10729.072 31
10729.564 36
10730.056 30
10730.549 27
10731.041 33
10731.533 24
10732.026 44
10732.518 34
10733.011 23
10733.503 18
10733.996 24
10734.488 32
10734.980 35
10735.473 34
10735.965 23
10736.458 21
10736.950 25
10737.443 28
10737.936 23
10738.428 8
10738.921 19
10739.413 26
10739.906 26
10740.398 34
10740.891 35
10741.384 40
10741.876 37
10742.369 33
10742.862 21
10743.354 31
10743.847 21
10744.340 24
10744.832 25
10745.325 26
10745.818 24
10746.310 19
10746.803 18
10747.296 38
10747.789 30
10748.281 31
10748.774 27
10749.267 23
10749.760 21
10750.253 12
10750.745 16
10751.238 26
10751.731 26
10752.224 27
10752.717 27
10753.210 19
10753.703 15
10754.196 15
10754.689 12
10755.181 20
10755.674 24
10756.167 32
10756.660 28
10757.153 38
10757.646 37
10758.139 42
10758.632 44
10759.125 36
10759.618 38
10760.111 52
10760.604 46
10761.098 43
10761.591 41
10762.084 30
10762.577 32
10763.070 33
10763.563 27
10764.056 44
10764.549 30
10765.042 31
10765.536 37
10766.029 29
10766.522 17
10767.015 20
10767.508 14
10768.002 11
10768.495 14
10768.988 18
10769.481 17
10769.975 14
10770.468 9
10770.961 12
10771.455 21
10771.948 30
10772.441 27
10772.935 16
10773.428 12
10773.921 20
10774.415 27
10774.908 23
10775.401 10
10775.895 21
10776.388 17
10776.882 18
10777.375 18
10777.869 21
10778.362 27
10778.855 14
10779.349 12
10779.842 13
10780.336 16
10780.830 25
10781.323 25
10781.817 20
10782.310 11
10782.804 20
10783.297 18
10783.791 16
10784.284 7
10784.778 10
10785.272 29
10785.765 28
10786.259 14
10786.753 11
10787.246 6
10787.740 23
10788.234 30
10788.727 17
10789.221 28
10789.715 29
10790.209 32
10790.702 24
10791.196 31
10791.690 27
10792.184 34
10792.677 41
10793.171 35
10793.665 30
10794.159 21
10794.653 20
10795.147 13
10795.640 19
10796.134 12
10796.628 16
10797.122 15
10797.616 7
10798.110 22
10798.604 30
10799.098 27
10799.592 28
10800.086 27
10800.580 20
10801.074 20
10801.568 21
10802.062 38
10802.556 34
10803.050 26
10803.544 28
10804.038 24
10804.532 27
10805.026 26
10805.520 17
10806.014 25
10806.508 36
10807.002 27
10807.496 17
10807.991 12
10808.485 22
10808.979 11
10809.473 23
10809.967 18
10810.461 16
10810.956 22
10811.450 24
10811.944 20
10812.438 18
10812.933 18
10813.427 10
10813.921 11
10814.415 15
10814.910 19
10815.404 27
10815.898 31
10816.393 30
10816.887 18
10817.381 13
10817.876 8
10818.370 22
10818.864 10
10819.359 15
10819.853 16
10820.348 26
10820.842 33
10821.337 47
10821.831 47
10822.326 34
10822.820 26
10823.315 26
10823.809 22
10824.304 46
10824.798 40
10825.293 24
10825.787 17
10826.282 20
10826.776 22
10827.271 21
10827.765 27
10828.260 31
10828.755 22
10829.249 11
10829.744 14
10830.239 15
10830.733 18
10831.228 23
10831.723 32
10832.217 32
10832.712 29
10833.207 19
10833.701 19
10834.196 17
10834.691 15
10835.186 18
10835.680 33
10836.175 33
10836.670 27
10837.165 18
10837.660 18
10838.155 20
10838.649 23
10839.144 28
10839.639 33
10840.134 26
10840.629 16
10841.124 27
10841.619 31
10842.114 32
10842.608 21
10843.103 20
10843.598 17
10844.093 11
10844.588 12
10845.083 18
10845.578 25
10846.073 32
10846.568 18
10847.063 21
10847.558 20
10848.053 10
10848.549 16
10849.044 18
10849.539 19
10850.034 16
10850.529 10
10851.024 23
10851.519 25
10852.014 29
10852.510 51
10853.005 31
10853.500 27
10853.995 31
10854.490 24
10854.985 25
10855.481 16
10855.976 15
10856.471 32
10856.966 23
10857.462 18
10857.957 15
10858.452 16
10858.948 10
10859.443 16
10859.938 20
10860.434 25
10860.929 24
10861.424 22
10861.920 26
10862.415 20
10862.910 18
10863.406 11
10863.901 12
10864.397 16
10864.892 10
10865.388 18
10865.883 22
10866.379 20
10866.874 11
10867.370 22
10867.865 17
10868.361 14
10868.856 19
10869.352 16
10869.847 16
10870.343 13
10870.838 8
10871.334 17
10871.829 27
10872.325 25
10872.821 24
10873.316 41
10873.812 39
10874.308 29
10874.803 27
10875.299 45
10875.795 58
10876.290 39
10876.786 30
10877.282 18
10877.778 31
10878.273 35
10878.769 36
10879.265 29
10879.761 30
10880.256 27
10880.752 26
10881.248 11
10881.744 17
10882.240 16
10882.736 35
10883.231 33
10883.727 33
10884.223 30
10884.719 36
10885.215 27
10885.711 16
10886.207 21
10886.703 29
10887.199 27
10887.695 27
10888.191 16
10888.687 10
10889.183 11
10889.679 20
10890.175 19
10890.671 15
10891.167 18
10891.663 35
10892.159 34
10892.655 47
10893.151 60
10893.647 43
10894.143 36
10894.639 24
10895.135 19
10895.632 18
10896.128 16
10896.624 26
10897.120 18
10897.616 22
10898.112 9
10898.609 19
10899.105 22
10899.601 24
10900.097 14
10900.594 19
10901.090 25
10901.586 19
10902.082 18
10902.579 12
10903.075 5
10903.571 13
10904.068 16
10904.564 20
10905.060 24
10905.557 28
10906.053 19
10906.549 17
10907.046 24
10907.542 19
10908.039 29
10908.535 28
10909.032 36
10909.528 31
10910.025 28
10910.521 27
10911.017 26
10911.514 28
10912.010 33
10912.507 27
10913.004 41
10913.500 36
10913.997 29
10914.493 26
10914.990 21
10915.486 20
10915.983 21
10916.480 19
10916.976 14
10917.473 24
10917.970 23
10918.466 23
10918.963 11
10919.460 9
10919.956 14
10920.453 28
10920.950 29
10921.446 19
10921.943 22
10922.440 31
10922.937 39
10923.433 42
10923.930 29
10924.427 36
10924.924 35
10925.421 34
10925.917 33
10926.414 32
10926.911 34
10927.408 16
10927.905 12
10928.402 11
10928.899 11
10929.396 17
10929.893 22
10930.389 18
10930.886 22
10931.383 26
10931.880 29
10932.377 25
10932.874 25
10933.371 19
10933.868 20
10934.365 19
10934.862 14
10935.359 11
10935.856 15
10936.354 21
10936.851 46
10937.348 40
10937.845 28
10938.342 22
10938.839 14
10939.336 34
10939.833 35
10940.330 26
10940.828 19
10941.325 22
10941.822 21
10942.319 25
10942.816 23
10943.314 22
10943.811 17
10944.308 13
10944.805 16
10945.303 16
10945.800 18
10946.297 22
10946.795 27
10947.292 25
10947.789 25
10948.287 21
10948.784 19
10949.281 10
10949.779 16
10950.276 36
10950.773 25
10951.271 22
10951.768 13
10952.266 24
10952.763 33
10953.261 29
10953.758 18
10954.255 14
10954.753 17
10955.250 22
10955.748 28
10956.245 20
10956.743 20
10957.241 25
10957.738 34
10958.236 27
10958.733 20
10959.231 15
10959.728 21
10960.226 19
10960.724 24
10961.221 28
10961.719 29
10962.217 32
10962.714 20
10963.212 34
10963.710 25
10964.207 13
10964.705 15
10965.203 28
10965.700 32
10966.198 19
10966.696 24
10967.194 25
10967.692 22
10968.189 25
10968.687 23
10969.185 16
10969.683 15
10970.181 16
10970.678 18
10971.176 31
10971.674 24
10972.172 38
10972.670 38
10973.168 24
10973.666 38
10974.164 23
10974.662 12
10975.160 15
10975.658 16
10976.155 10
10976.653 21
10977.151 21
10977.649 19
10978.147 10
10978.646 19
10979.144 14
10979.642 26
10980.140 25
10980.638 19
10981.136 16
10981.634 16
10982.132 22
10982.630 40
10983.128 40
10983.626 38
10984.125 34
10984.623 26
10985.121 39
10985.619 27
10986.117 18
10986.615 12
10987.114 16
10987.612 16
10988.110 21
10988.608 16
10989.107 16
10989.605 19
10990.103 29
10990.602 36
10991.100 33
10991.598 23
10992.097 23
10992.595 17
10993.093 15
10993.592 17
10994.090 23
10994.588 32
10995.087 30
10995.585 25
10996.084 28
10996.582 17
10997.080 14
10997.579 21
10998.077 18
10998.576 8
10999.074 6
10999.573 10
11000.071 24
11000.570 20
11001.068 33
11001.567 31
11002.066 16
11002.564 12
11003.063 15
11003.561 26
11004.060 20
11004.558 16
11005.057 18
11005.556 15
11006.054 19
11006.553 21
11007.052 17
11007.550 15
11008.049 35
11008.548 24
11009.047 22
11009.545 31
11010.044 29
11010.543 29
11011.042 22
11011.540 29
11012.039 26
11012.538 29
11013.037 20
11013.535 14
11014.034 38
11014.533 24
11015.032 18
11015.531 11
11016.030 9
11016.529 6
11017.028 17
11017.526 25
11018.025 20
11018.524 23
11019.023 26
11019.522 16
11020.021 24
11020.520 18
11021.019 23
11021.518 28
11022.017 28
11022.516 21
11023.015 17
11023.514 18
11024.013 30
11024.512 31
11025.011 29
11025.511 26
11026.010 28
11026.509 14
11027.008 26
11027.507 32
11028.006 43
11028.505 36
11029.004 50
11029.504 39
11030.003 32
11030.502 25
11031.001 13
11031.500 22
11032.000 18
11032.499 21
11032.998 34
11033.497 25
11033.997 21
11034.496 29
11034.995 26
11035.495 13
11035.994 20
11036.493 17
11036.993 26
11037.492 40
11037.991 37
11038.491 22
11038.990 16
11039.490 21
11039.989 17
11040.488 9
11040.988 17
11041.487 20
11041.987 17
11042.486 20
11042.986 23
11043.485 21
11043.985 16
11044.484 21
11044.984 25
11045.483 20
11045.983 20
11046.482 13
11046.982 11
11047.482 9
11047.981 28
11048.481 18
11048.980 18
11049.480 17
11049.980 12
11050.479 27
11050.979 17
11051.479 42
11051.978 29
11052.478 24
11052.978 19
11053.478 27
11053.977 25
11054.477 23
11054.977 27
11055.477 13
11055.976 15
11056.476 17
11056.976 20
11057.476 17
11057.976 26
11058.475 29
11058.975 34
11059.475 21
11059.975 34
11060.475 25
11060.975 27
11061.475 15
11061.975 16
11062.474 10
11062.974 15
11063.474 12
11063.974 11
11064.474 3
11064.974 7
11065.474 13
11065.974 15
11066.474 24
11066.974 20
11067.474 19
11067.974 20
11068.474 26
11068.975 32
11069.475 25
11069.975 24
11070.475 18
11070.975 14
11071.475 17
11071.975 12
11072.475 6
11072.976 18
11073.476 24
11073.976 13
11074.476 15
11074.976 19
11075.476 24
11075.977 35
11076.477 32
11076.977 15
11077.477 32
11077.978 25
11078.478 16
11078.978 14
11079.479 14
11079.979 13
11080.479 13
11080.980 11
11081.480 19
11081.980 23
11082.481 29
11082.981 27
11083.482 20
11083.982 18
11084.482 16
11084.983 18
11085.483 11
11085.984 14
11086.484 19
11086.985 19
11087.485 26
11087.986 26
11088.486 41
11088.987 34
11089.487 25
11089.988 26
11090.488 33
11090.989 26
11091.489 29
11091.990 35
11092.491 35
11092.991 31
11093.492 27
11093.993 34
11094.493 28
11094.994 16
11095.495 20
11095.995 20
11096.496 30
11096.997 21
11097.497 11
11097.998 29
11098.499 35
11099.000 24
11099.500 16
11100.001 15
11100.502 24
11101.003 23
11101.503 25
11102.004 29
11102.505 28
11103.006 22
11103.507 20
11104.008 32
11104.509 31
11105.009 25
11105.510 32
11106.011 22
11106.512 23
11107.013 18
11107.514 21
11108.015 12
11108.516 29
11109.017 32
11109.518 36
11110.019 33
11110.520 32
11111.021 19
11111.522 29
11112.023 22
11112.524 18
11113.025 16
11113.526 19
11114.027 18
11114.528 20
11115.029 10
11115.531 18
11116.032 19
11116.533 25
11117.034 15
11117.535 15
11118.036 15
11118.538 17
11119.039 15
11119.540 17
11120.041 23
11120.542 34
11121.044 32
11121.545 24
11122.046 14
11122.547 23
11123.049 25
11123.550 26
11124.051 19
11124.553 24
11125.054 17
11125.555 13
11126.057 13
11126.558 13
11127.060 22
11127.561 26
11128.062 16
11128.564 16
11129.065 13
11129.567 25
11130.068 22
11130.570 11
11131.071 13
11131.572 11
11132.074 10
11132.575 14
11133.077 21
11133.579 14
11134.080 18
11134.582 14
11135.083 19
11135.585 12
11136.086 7
11136.588 22
11137.090 22
11137.591 10
11138.093 17
11138.594 22
11139.096 23
11139.598 22
11140.099 24
11140.601 11
11141.103 25
11141.605 22
11142.106 21
11142.608 20
11143.110 15
11143.611 21
11144.113 13
11144.615 6
11145.117 15
11145.619 17
11146.120 27
11146.622 33
11147.124 18
11147.626 15
11148.128 14
11148.630 24
11149.132 12
11149.633 15
11150.135 12
11150.637 13
11151.139 14
11151.641 19
11152.143 19
11152.645 22
11153.147 13
11153.649 22
11154.151 27
11154.653 23
11155.155 30
11155.657 27
11156.159 28
11156.661 21
11157.163 14
11157.665 28
11158.167 32
11158.669 32
11159.172 20
11159.674 24
11160.176 25
11160.678 20
11161.180 25
11161.682 22
11162.184 21
11162.687 28
11163.189 22
11163.691 23
11164.193 19
11164.695 31
11165.198 27
11165.700 38
11166.202 17
11166.704 13
11167.207 13
11167.709 29
11168.211 35
11168.714 26
11169.216 21
11169.718 25
11170.221 33
11170.723 14
11171.225 25
11171.728 35
11172.230 25
11172.733 17
11173.235 24
11173.737 23
11174.240 24
11174.742 27
11175.245 28
11175.747 27
11176.250 21
11176.752 14
11177.255 22
11177.757 21
11178.260 17
11178.762 21
11179.265 16
11179.768 17
11180.270 15
11180.773 20
11181.275 23
11181.778 17
11182.281 11
11182.783 20
11183.286 28
11183.789 32
11184.291 29
11184.794 21
11185.297 20
11185.799 27
11186.302 31
11186.805 29
11187.307 30
11187.810 30
11188.313 23
11188.816 25
11189.318 17
11189.821 15
11190.324 9
11190.827 15
11191.330 16
11191.833 18
11192.335 11
11192.838 25
11193.341 31
11193.844 35
11194.347 24
11194.850 31
11195.353 26
11195.856 24
11196.359 23
11196.862 28
11197.365 28
11197.868 21
11198.371 24
11198.874 19
11199.377 19
11199.880 15
11200.383 20
11200.886 13
11201.389 14
11201.892 15
11202.395 19
11202.898 29
11203.401 43
11203.904 29
11204.407 11
11204.910 20
11205.414 20
11205.917 20
11206.420 21
11206.923 23
11207.426 20
11207.929 15
11208.433 18
11208.936 24
11209.439 14
11209.942 22
11210.446 21
11210.949 21
11211.452 20
11211.955 27
11212.459 25
11212.962 26
11213.465 19
11213.969 15
11214.472 11
11214.975 14
11215.479 25
11215.982 28
11216.486 18
11216.989 20
11217.492 29
11217.996 31
11218.499 22
11219.003 15
11219.506 21
11220.010 24
11220.513 16
11221.017 30
11221.520 37
11222.024 34
11222.527 30
11223.031 25
11223.534 13
11224.038 5
11224.541 3
11225.045 10
11225.549 11
11226.052 21
11226.556 19
11227.059 19
11227.563 28
11228.067 27
11228.570 38
11229.074 44
11229.578 32
11230.081 25
11230.585 25
11231.089 35
11231.593 26
11232.096 22
11232.600 17
11233.104 23
11233.608 23
11234.111 25
11234.615 24
11235.119 16
11235.623 15
11236.127 7
11236.631 24
11237.134 24
11237.638 34
11238.142 27
11238.646 29
11239.150 33
11239.654 22
11240.158 24
11240.662 20
11241.166 15
11241.670 16
11242.174 22
11242.678 31
11243.182 24
11243.686 22
11244.190 23
11244.694 10
11245.198 8
11245.702 11
11246.206 2
11246.710 6
11247.214 15
11247.718 19
11248.222 12
11248.726 30
11249.230 23
11249.734 24
11250.239 26
11250.743 24
11251.247 23
11251.751 40
11252.255 34
11252.760 23
11253.264 21
11253.768 32
11254.272 26
11254.776 14
11255.281 15
11255.785 17
11256.289 21
11256.794 22
11257.298 27
11257.802 21
11258.307 16
11258.811 12
11259.315 15
11259.820 11
11260.324 9
11260.828 13
11261.333 13
11261.837 6
11262.342 19
11262.846 33
11263.351 25
11263.855 33
11264.359 34
11264.864 30
11265.368 30
11265.873 25
11266.377 17
11266.882 28
11267.386 32
11267.891 29
11268.396 31
11268.900 22
11269.405 25
11269.909 19
11270.414 16
11270.919 20
11271.423 19
11271.928 20
11272.432 25
11272.937 17
11273.442 24
11273.946 26
11274.451 35
11274.956 39
11275.461 40
11275.965 32
11276.470 19
11276.975 20
11277.480 21
11277.984 23
11278.489 24
11278.994 21
11279.499 38
11280.003 37
11280.508 30
11281.013 21
11281.518 17
11282.023 23
11282.528 30
11283.033 13
11283.538 11
11284.042 13
11284.547 12
11285.052 14
11285.557 24
11286.062 19
11286.567 15
11287.072 19
11287.577 16
11288.082 18
11288.587 23
11289.092 23
11289.597 30
11290.102 17
11290.607 16
11291.112 12
11291.617 23
11292.122 25
11292.628 23
11293.133 21
11293.638 18
11294.143 23
11294.648 26
11295.153 26
11295.658 12
11296.164 25
11296.669 32
11297.174 33
11297.679 26
11298.184 27
11298.690 20
11299.195 22
11299.700 15
11300.205 13
11300.711 17
11301.216 22
11301.721 26
11302.227 24
11302.732 26
11303.237 26
11303.743 20
11304.248 13
11304.753 13
11305.259 23
11305.764 30
11306.270 20
11306.775 14
11307.280 3
11307.786 20
11308.291 35
11308.797 24
11309.302 27
11309.808 25
11310.313 26
11310.819 20
11311.324 12
11311.830 17
11312.335 20
11312.841 18
11313.346 13
11313.852 16
11314.358 20
11314.863 16
11315.369 11
11315.874 23
11316.380 31
11316.886 31
11317.391 20
11317.897 23
11318.403 20
11318.908 9
11319.414 6
11319.920 17
11320.425 22
11320.931 20
11321.437 18
11321.943 5
11322.448 1
11322.954 16
11323.460 27
11323.966 24
11324.472 16
11324.977 23
11325.483 21
11325.989 12
11326.495 7
11327.001 8
11327.507 19
11328.013 26
11328.518 15
11329.024 7
11329.530 17
11330.036 17
11330.542 24
11331.048 16
11331.554 9
11332.060 11
11332.566 12
11333.072 17
11333.578 26
11334.084 33
11334.590 25
11335.096 20
11335.602 17
11336.108 30
11336.614 29
11337.121 21
11337.627 13
11338.133 11
11338.639 16
11339.145 19
11339.651 18
11340.157 15
11340.663 11
11341.170 19
11341.676 17
11342.182 14
11342.688 11
11343.195 11
11343.701 19
11344.207 11
11344.713 26
11345.220 43
11345.726 21
11346.232 14
11346.738 10
11347.245 10
11347.751 14
11348.257 19
11348.764 21
11349.270 15
11349.777 16
11350.283 22
11350.789 31
11351.296 16
11351.802 23
11352.309 21
11352.815 13
11353.321 12
11353.828 26
11354.334 28
11354.841 18
11355.347 22
11355.854 12
11356.360 15
11356.867 30
11357.373 28
11357.880 18
11358.387 16
11358.893 18
11359.400 19
11359.906 16
11360.413 20
11360.920 24
11361.426 32
11361.933 36
11362.440 29
11362.946 40
11363.453 34
11363.960 25
11364.466 14
11364.973 25
11365.480 24
11365.986 15
11366.493 17
11367.000 21
11367.507 27
11368.014 20
11368.520 19
11369.027 28
11369.534 10
11370.041 15
11370.548 10
11371.054 27
11371.561 25
11372.068 27
11372.575 26
11373.082 19
11373.589 21
11374.096 22
11374.603 12
11375.110 19
11375.617 22
11376.124 31
11376.631 20
11377.138 21
11377.645 24
11378.152 14
11378.659 14
11379.166 19
11379.673 12
11380.180 12
11380.687 9
11381.194 17
11381.701 34
11382.208 34
11382.715 23
11383.222 17
11383.729 9
11384.237 21
11384.744 24
11385.251 13
11385.758 13
11386.265 9
11386.772 16
11387.280 11
11387.787 12
11388.294 14
11388.801 13
11389.309 10
11389.816 10
11390.323 13
11390.830 22
11391.338 20
11391.845 18
11392.352 15
11392.860 21
11393.367 27
11393.874 20
11394.382 18
11394.889 14
11395.397 22
11395.904 23
11396.411 21
11396.919 16
11397.426 15
11397.934 15
11398.441 14
11398.949 13
11399.456 23
11399.964 38
11400.471 24
11400.979 25
11401.486 21
11401.994 13
11402.501 12
11403.009 20
11403.516 17
11404.024 18
11404.532 18
11405.039 17
11405.547 16
11406.054 22
11406.562 19
11407.070 10
11407.577 10
11408.085 15
11408.593 21
11409.100 17
11409.608 15
11410.116 15
11410.624 16
11411.131 12
11411.639 17
11412.147 13
11412.655 18
11413.162 21
11413.670 18
11414.178 8
11414.686 10
11415.194 9
11415.701 12
11416.209 13
11416.717 9
11417.225 15
11417.733 14
11418.241 8
11418.749 7
11419.257 9
11419.765 6
11420.273 10
11420.781 14
11421.289 15
11421.796 13
11422.304 12
11422.812 14
11423.321 14
11423.829 14
11424.337 15
11424.845 16
11425.353 8
11425.861 11
11426.369 13
11426.877 19
11427.385 23
11427.893 29
11428.401 18
11428.909 22
11429.418 17
11429.926 16
11430.434 9
11430.942 12
11431.450 15
11431.958 13
11432.467 24
11432.975 18
11433.483 13
11433.991 18
11434.500 20
11435.008 15
11435.516 15
11436.025 11
11436.533 11
11437.041 19
11437.549 15
11438.058 18
11438.566 14
11439.075 14
11439.583 24
11440.091 24
11440.600 23
11441.108 13
11441.617 11
11442.125 9
11442.633 16
11443.142 24
11443.650 27
11444.159 18
11444.667 28
11445.176 27
11445.684 22
11446.193 20
11446.701 22
11447.210 35
11447.718 26
11448.227 25
11448.736 25
11449.244 18
11449.753 10
11450.261 18
11450.770 18
11451.279 24
11451.787 22
11452.296 24
11452.805 34
11453.313 27
11453.822 21
11454.331 17
11454.839 22
11455.348 22
11455.857 18
11456.366 16
11456.874 18
11457.383 15
11457.892 9
11458.401 13
11458.910 15
11459.418 13
11459.927 10
11460.436 8
11460.945 20
11461.454 17
11461.963 12
11462.471 12
11462.980 13
11463.489 8
11463.998 12
11464.507 6
11465.016 14
11465.525 37
11466.034 27
11466.543 18
11467.052 26
11467.561 29
11468.070 18
11468.579 16
11469.088 26
11469.597 23
11470.106 15
11470.615 27
11471.124 20
11471.633 13
11472.142 22
11472.651 18
11473.161 17
11473.670 28
11474.179 26
11474.688 34
11475.197 33
11475.706 20
11476.216 12
11476.725 10
11477.234 13
11477.743 22
11478.252 15
11478.762 29
11479.271 19
11479.780 14
11480.289 15
11480.799 12
11481.308 22
11481.817 12
11482.327 14
11482.836 25
11483.345 26
11483.855 38
11484.364 38
11484.874 30
11485.383 26
11485.892 15
11486.402 19
11486.911 16
11487.421 17
11487.930 29
11488.439 22
11488.949 19
11489.458 22
11489.968 21
11490.477 10
11490.987 11
11491.496 15
11492.006 18
11492.516 10
11493.025 12
11493.535 8
11494.044 12
11494.554 20
11495.063 21
11495.573 20
11496.083 22
11496.592 24
11497.102 19
11497.612 22
11498.121 34
11498.631 36
11499.141 25
11499.650 10
11500.160 7
11500.670 7
11501.180 11
11501.689 12
11502.199 9
11502.709 8
11503.219 9
11503.729 16
11504.238 19
11504.748 26
11505.258 19
11505.768 15
11506.278 19
11506.788 33
11507.297 21
11507.807 22
11508.317 17
11508.827 12
11509.337 17
11509.847 15
11510.357 8
11510.867 13
11511.377 10
11511.887 13
11512.397 23
11512.907 21
11513.417 10
11513.927 10
11514.437 11
11514.947 16
11515.457 10
11515.967 12
11516.477 19
11516.987 24
11517.497 20
11518.007 18
11518.518 25
11519.028 20
11519.538 19
11520.048 26
11520.558 25
11521.068 32
11521.579 34
11522.089 21
11522.599 20
11523.109 18
11523.619 18
11524.130 13
11524.640 17
11525.150 24
11525.661 30
11526.171 23
11526.681 15
11527.191 18
11527.702 15
11528.212 20
11528.722 18
11529.233 17
11529.743 23
11530.254 20
11530.764 16
11531.274 23
11531.785 27
11532.295 24
11532.806 29
11533.316 19
11533.827 21
11534.337 19
11534.848 11
11535.358 24
11535.869 30
11536.379 9
11536.890 12
11537.400 17
11537.911 18
11538.421 20
11538.932 20
11539.442 20
11539.953 27
11540.464 37
11540.974 25
11541.485 14
11541.996 12
11542.506 13
11543.017 22
11543.528 21
11544.038 23
11544.549 17
11545.060 16
11545.570 17
11546.081 21
11546.592 17
11547.103 22
11547.613 20
11548.124 23
11548.635 18
11549.146 16
11549.657 16
11550.167 11
11550.678 15
11551.189 7
11551.700 11
11552.211 11
11552.722 10
11553.233 16
11553.744 16
11554.254 10
11554.765 15
11555.276 9
11555.787 12
11556.298 16
11556.809 12
11557.320 15
11557.831 13
11558.342 15
11558.853 14
11559.364 12
11559.875 17
11560.386 11
11560.897 18
11561.408 26
11561.920 26
11562.431 14
11562.942 16
11563.453 22
11563.964 19
11564.475 12
11564.986 19
11565.497 15
11566.009 10
11566.520 14
11567.031 13
11567.542 10
11568.053 8
11568.565 7
11569.076 10
11569.587 17
11570.098 17
11570.610 11
11571.121 15
11571.632 11
11572.144 9
11572.655 14
11573.166 14
11573.678 35
11574.189 33
11574.700 27
11575.212 26
11575.723 16
11576.235 10
11576.746 11
11577.257 7
11577.769 12
11578.280 20
11578.792 23
11579.303 27
11579.815 13
11580.326 17
11580.838 14
11581.349 9
11581.861 16
11582.372 13
11582.884 12
11583.395 18
11583.907 11
11584.419 11
11584.930 27
11585.442 43
11585.953 30
11586.465 17
11586.977 13
11587.488 18
11588.000 8
11588.512 17
11589.023 30
11589.535 20
11590.047 11
11590.558 9
11591.070 14
11591.582 18
11592.094 18
11592.605 23
11593.117 18
11593.629 18
11594.141 27
11594.653 30
11595.164 29
11595.676 19
11596.188 18
11596.700 24
11597.212 26
11597.724 34
11598.236 24
11598.747 14
11599.259 16
11599.771 12
11600.283 18
11600.795 16
11601.307 10
11601.819 9
11602.331 15
11602.843 14
11603.355 17
11603.867 19
11604.379 22
11604.891 42
11605.403 26
11605.915 32
11606.427 32
11606.939 26
11607.451 26
11607.964 16
11608.476 16
11608.988 16
11609.500 35
11610.012 35
11610.524 27
11611.036 18
11611.549 11
11612.061 18
11612.573 8
11613.085 28
11613.597 29
11614.110 27
11614.622 15
11615.134 17
11615.646 15
11616.159 9
11616.671 18
11617.183 13
11617.696 19
11618.208 15
11618.720 6
11619.233 11
11619.745 7
11620.257 13
11620.770 19
11621.282 7
11621.795 8
11622.307 11
11622.819 9
11623.332 9
11623.844 19
11624.357 21
11624.869 14
11625.382 15
11625.894 15
11626.407 26
11626.919 13
11627.432 20
11627.944 18
11628.457 18
11628.969 22
11629.482 14
11629.995 14
11630.507 18
11631.020 24
11631.532 15
11632.045 13
11632.558 16
11633.070 18
11633.583 30
11634.096 19
11634.608 25
11635.121 21
11635.634 21
11636.147 32
11636.659 19
11637.172 19
11637.685 18
11638.198 18
11638.710 11
11639.223 9
11639.736 15
11640.249 10
11640.762 7
11641.274 9
11641.787 15
11642.300 16
11642.813 16
11643.326 17
11643.839 17
11644.352 22
11644.865 15
11645.378 19
11645.890 32
11646.403 23
11646.916 19
11647.429 16
11647.942 11
11648.455 15
11648.968 19
11649.481 24
11649.994 16
11650.507 13
11651.020 8
11651.534 18
11652.047 22
11652.560 35
11653.073 14
11653.586 14
11654.099 13
11654.612 12
11655.125 8
11655.638 4
11656.152 9
11656.665 20
11657.178 17
11657.691 12
11658.204 4
11658.718 7
11659.231 12
11659.744 7
11660.257 20
11660.771 32
11661.284 14
11661.797 13
11662.310 21
11662.824 26
11663.337 17
11663.850 11
11664.364 30
11664.877 30
11665.391 20
11665.904 15
11666.417 22
11666.931 15
11667.444 17
11667.958 13
11668.471 21
11668.984 8
11669.498 8
11670.011 16
11670.525 15
11671.038 14
11671.552 5
11672.065 6
11672.579 9
11673.092 11
11673.606 15
11674.120 12
11674.633 11
11675.147 11
11675.660 14
11676.174 12
11676.687 14
11677.201 10
11677.715 16
11678.228 31
11678.742 23
11679.256 16
11679.769 12
11680.283 32
11680.797 16
11681.311 14
11681.824 14
11682.338 26
11682.852 29
11683.366 14
11683.879 15
11684.393 29
11684.907 25
11685.421 22
11685.934 29
11686.448 19
11686.962 16
11687.476 17
11687.990 21
11688.504 29
11689.018 40
11689.532 22
11690.045 18
11690.559 14
11691.073 16
11691.587 26
11692.101 22
11692.615 11
11693.129 15
11693.643 17
11694.157 23
11694.671 27
11695.185 20
11695.699 15
11696.213 17
11696.727 12
11697.241 14
11697.755 15
11698.270 12
11698.784 9
11699.298 7
11699.812 10
11700.326 10
11700.840 12
11701.354 7
11701.869 7
11702.383 14
11702.897 10
11703.411 3
11703.925 9
11704.440 17
11704.954 17
11705.468 26
11705.982 27
11706.497 8
11707.011 14
11707.525 10
11708.039 12
11708.554 7
11709.068 21
11709.582 14
11710.097 5
11710.611 14
11711.125 44
11711.640 44
11712.154 27
11712.669 13
11713.183 11
11713.698 20
11714.212 22
11714.726 15
11715.241 18
11715.755 14
11716.270 13
11716.784 8
11717.299 12
11717.813 19
11718.328 20
11718.842 11
11719.357 17
11719.872 20
11720.386 16
11720.901 11
11721.415 7
11721.930 13
11722.445 13
11722.959 14
11723.474 16
11723.988 12
11724.503 9
11725.018 15
11725.533 11
11726.047 11
11726.562 15
11727.077 35
11727.591 25
11728.106 15
11728.621 13
11729.136 15
11729.650 12
11730.165 14
11730.680 16
11731.195 17
11731.710 30
11732.225 22
11732.739 28
11733.254 20
11733.769 21
11734.284 21
11734.799 19
11735.314 14
11735.829 14
11736.344 8
11736.859 15
11737.374 16
11737.888 15
11738.403 18
11738.918 20
11739.433 14
11739.948 16
11740.463 5
11740.978 9
11741.494 15
11742.009 11
11742.524 19
11743.039 14
11743.554 13
11744.069 24
11744.584 33
11745.099 30
11745.614 21
11746.129 15
11746.645 14
11747.160 21
11747.675 23
11748.190 15
11748.705 12
11749.220 15
11749.736 6
11750.251 11
11750.766 19
11751.281 26
11751.797 25
11752.312 34
11752.827 24
11753.343 14
11753.858 10
11754.373 8
11754.889 15
11755.404 11
11755.919 16
11756.435 18
11756.950 19
11757.465 19
11757.981 16
11758.496 16
11759.012 17
11759.527 23
11760.042 24
11760.558 17
11761.073 5
11761.589 12
11762.104 12
11762.620 15
11763.135 16
11763.651 13
11764.166 14
11764.682 19
11765.198 13
11765.713 15
11766.229 22
11766.744 25
11767.260 20
11767.776 10
11768.291 11
11768.807 16
11769.322 15
11769.838 7
11770.354 5
11770.869 8
11771.385 8
11771.901 14
11772.417 26
11772.932 29
11773.448 21
11773.964 26
11774.480 23
11774.995 17
11775.511 14
11776.027 17
11776.543 10
11777.059 13
11777.574 21
11778.090 14
11778.606 18
11779.122 25
11779.638 14
11780.154 22
11780.670 10
11781.185 14
11781.701 13
11782.217 18
11782.733 16
11783.249 8
11783.765 9
11784.281 11
11784.797 11
11785.313 11
11785.829 10
11786.345 18
11786.861 14
11787.377 15
11787.893 17
11788.409 8
11788.925 6
11789.442 10
11789.958 10
11790.474 11
11790.990 21
11791.506 15
11792.022 14
11792.538 20
11793.055 20
11793.571 16
11794.087 9
11794.603 10
11795.119 9
11795.636 24
11796.152 18
11796.668 19
11797.184 19
11797.701 16
11798.217 19
11798.733 25
11799.249 15
11799.766 11
11800.282 19
11800.798 17
11801.315 12
11801.831 10
11802.348 18
11802.864 34
11803.380 30
11803.897 23
11804.413 16
11804.930 11
11805.446 10
11805.962 8
11806.479 20
11806.995 19
11807.512 18
11808.028 15
11808.545 12
11809.061 22
11809.578 17
11810.094 26
11810.611 24
11811.128 21
11811.644 27
11812.161 20
11812.677 19
11813.194 13
11813.711 13
11814.227 13
11814.744 20
11815.260 17
11815.777 11
11816.294 15
11816.811 18
11817.327 22
11817.844 17
11818.361 23
11818.877 19
11819.394 20
11819.911 21
11820.428 27
11820.944 18
11821.461 18
11821.978 27
11822.495 16
11823.012 17
11823.529 23
11824.045 13
11824.562 10
11825.079 23
11825.596 26
11826.113 19
11826.630 12
11827.147 11
11827.664 7
11828.181 10
11828.697 10
11829.214 18
11829.731 26
11830.248 18
11830.765 16
11831.282 8
11831.799 13
11832.316 22
11832.833 18
11833.351 15
11833.868 19
11834.385 18
11834.902 15
11835.419 10
11835.936 16
11836.453 22
11836.970 14
11837.487 16
11838.004 17
11838.522 9
11839.039 11
11839.556 13
11840.073 17
11840.590 16
11841.108 17
11841.625 22
11842.142 15
11842.659 10
11843.177 15
11843.694 14
11844.211 9
11844.729 10
11845.246 13
11845.763 6
11846.280 12
11846.798 6
11847.315 5
11847.833 9
11848.350 17
11848.867 15
11849.385 9
11849.902 18
11850.420 12
11850.937 12
11851.454 10
11851.972 8
11852.489 11
11853.007 15
11853.524 8
11854.042 9
11854.559 11
11855.077 19
11855.594 32
11856.112 36
11856.629 26
11857.147 21
11857.665 21
11858.182 11
11858.700 17
11859.217 16
11859.735 9
11860.253 15
11860.770 15
11861.288 17
11861.806 20
11862.323 10
11862.841 9
11863.359 7
11863.877 3
11864.394 9
11864.912 7
11865.430 6
11865.947 15
11866.465 11
11866.983 10
11867.501 8
11868.019 12
11868.536 8
11869.054 8
11869.572 9
11870.090 13
11870.608 12
11871.126 13
11871.644 7
11872.162 19
11872.679 18
11873.197 18
11873.715 13
11874.233 12
11874.751 7
11875.269 12
11875.787 12
11876.305 18
11876.823 15
11877.341 11
11877.859 6
11878.377 5
11878.895 9
11879.413 14
11879.931 13
11880.449 18
11880.968 26
11881.486 18
11882.004 25
11882.522 22
11883.040 13
11883.558 7
11884.076 10
11884.594 10
11885.113 7
11885.631 6
11886.149 17
11886.667 18
11887.185 11
11887.704 12
11888.222 6
11888.740 16
11889.258 18
11889.777 21
11890.295 31
11890.813 33
11891.332 29
11891.850 18
11892.368 15
11892.887 16
11893.405 26
11893.923 35
11894.442 25
11894.960 22
11895.479 13
11895.997 11
11896.515 19
11897.034 13
11897.552 17
11898.071 17
11898.589 14
11899.108 6
11899.626 19
11900.145 29
11900.663 26
11901.182 19
11901.700 19
11902.219 26
11902.737 19
11903.256 17
11903.775 9
11904.293 4
11904.812 8
11905.330 15
11905.849 17
11906.368 13
11906.886 18
11907.405 21
11907.924 26
11908.442 25
11908.961 24
11909.480 15
11909.999 17
11910.517 19
11911.036 18
11911.555 13
11912.074 7
11912.592 11
11913.111 10
11913.630 14
11914.149 18
11914.668 21
11915.186 29
11915.705 20
11916.224 9
11916.743 9
11917.262 15
11917.781 10
11918.300 14
11918.819 5
11919.337 11
11919.856 8
11920.375 13
11920.894 14
11921.413 11
11921.932 8
11922.451 9
11922.970 26
11923.489 23
11924.008 14
11924.527 8
11925.046 14
11925.565 19
11926.085 19
11926.604 20
11927.123 13
11927.642 15
11928.161 14
11928.680 22
11929.199 15
11929.718 17
11930.238 21
11930.757 19
11931.276 18
11931.795 13
11932.314 9
11932.834 7
11933.353 24
11933.872 20
11934.391 10
11934.911 13
11935.430 17
11935.949 8
11936.468 6
11936.988 16
11937.507 18
11938.026 13
11938.546 16
11939.065 24
11939.584 15
11940.104 13
11940.623 14
11941.143 13
11941.662 13
11942.181 9
11942.701 25
11943.220 18
11943.740 13
11944.259 19
11944.779 23
11945.298 22
11945.818 20
11946.337 16
11946.857 13
11947.376 9
11947.896 16
11948.415 16
11948.935 10
11949.454 9
11949.974 11
11950.494 11
11951.013 8
11951.533 11
11952.053 18
11952.572 27
11953.092 21
11953.612 8
11954.131 20
11954.651 21
11955.171 13
11955.690 19
11956.210 20
11956.730 8
11957.250 10
11957.769 9
11958.289 7
11958.809 14
11959.329 24
11959.848 21
11960.368 23
11960.888 10
11961.408 19
11961.928 30
11962.448 20
11962.968 11
11963.487 9
11964.007 13
11964.527 13
11965.047 19
11965.567 25
11966.087 17
11966.607 19
11967.127 18
11967.647 6
11968.167 11
11968.687 17
11969.207 19
11969.727 10
11970.247 9
11970.767 13
11971.287 10
11971.807 9
11972.327 5
11972.847 16
11973.367 18
11973.888 26
11974.408 22
11974.928 19
11975.448 17
11975.968 10
11976.488 10
11977.008 13
11977.529 10
11978.049 12
11978.569 15
11979.089 15
11979.610 8
11980.130 9
11980.650 6
11981.170 9
11981.691 15
11982.211 19
11982.731 23
11983.251 15
11983.772 17
11984.292 17
11984.812 39
11985.333 29
11985.853 25
11986.374 27
11986.894 27
11987.414 15
11987.935 14
11988.455 17
11988.976 12
11989.496 8
11990.017 4
11990.537 6
11991.058 13
11991.578 13
11992.099 17
11992.619 7
11993.140 11
11993.660 14
11994.181 18
11994.701 13
11995.222 19
11995.742 16
11996.263 14
11996.784 19
11997.304 19
11997.825 20
11998.346 15
11998.866 11
11999.387 18
11999.908 15
12000.428 17
12000.949 25
12001.470 32
12001.990 17
12002.511 7
12003.032 7
12003.553 6
12004.073 6
12004.594 4
12005.115 8
12005.636 5
12006.157 14
12006.677 24
12007.198 23
12007.719 13
12008.240 15
12008.761 8
12009.282 14
12009.803 22
12010.323 15
12010.844 22
12011.365 25
12011.886 31
12012.407 28
12012.928 8
12013.449 13
12013.970 6
12014.491 21
12015.012 20
12015.533 13
12016.054 11
12016.575 10
12017.096 9
12017.617 12
12018.138 23
12018.659 20
12019.181 11
12019.702 8
12020.223 19
12020.744 18
12021.265 21
12021.786 16
12022.307 12
12022.828 8
12023.350 11
12023.871 21
12024.392 18
12024.913 13
12025.435 18
12025.956 18
12026.477 18
12026.998 22
12027.520 15
12028.041 13
12028.562 17
12029.083 24
12029.605 26
12030.126 25
12030.647 24
12031.169 20
12031.690 18
12032.212 44
12032.733 34
12033.254 18
12033.776 12
12034.297 14
12034.819 9
12035.340 16
12035.861 9
12036.383 5
12036.904 0
12037.426 6
12037.947 14
12038.469 6
12038.990 15
12039.512 13
12040.034 15
12040.555 13
12041.077 10
12041.598 10
12042.120 9
12042.641 5
12043.163 9
12043.685 12
12044.206 9
12044.728 7
12045.250 7
12045.771 10
12046.293 10
12046.815 8
12047.336 11
12047.858 6
12048.380 14
12048.902 14
12049.423 15
12049.945 14
12050.467 21
12050.989 26
12051.510 18
12052.032 20
12052.554 20
12053.076 17
12053.598 21
12054.120 15
12054.641 11
12055.163 12
12055.685 11
12056.207 10
12056.729 9
12057.251 9
12057.773 26
12058.295 22
12058.817 18
12059.339 13
12059.861 19
12060.383 24
12060.905 24
12061.427 17
12061.949 19
12062.471 12
12062.993 9
12063.515 12
12064.037 12
12064.559 9
12065.081 14
12065.603 18
12066.125 15
12066.647 19
12067.170 17
12067.692 11
12068.214 15
12068.736 15
12069.258 13
12069.780 8
12070.303 8
12070.825 15
12071.347 11
12071.869 13
12072.391 28
12072.914 28
12073.436 28
12073.958 23
12074.481 24
12075.003 24
12075.525 20
12076.048 16
12076.570 12
12077.092 15
12077.615 13
12078.137 12
12078.659 16
12079.182 11
12079.704 9
12080.227 21
12080.749 24
12081.271 21
12081.794 19
12082.316 12
12082.839 9
12083.361 8
12083.884 11
12084.406 13
12084.929 14
12085.451 15
12085.974 10
12086.496 14
12087.019 19
12087.542 20
12088.064 16
12088.587 16
12089.109 21
12089.632 13
12090.155 10
12090.677 12
12091.200 14
12091.723 22
12092.245 21
12092.768 23
12093.291 15
12093.813 14
12094.336 9
12094.859 5
12095.382 6
12095.904 4
12096.427 11
12096.950 13
12097.473 9
12097.995 14
12098.518 16
12099.041 18
12099.564 18
12100.087 24
12100.610 18
12101.132 30
12101.655 33
12102.178 38
12102.701 35
12103.224 19
12103.747 16
12104.270 11
12104.793 10
12105.316 11
12105.839 4
12106.362 14
12106.885 22
12107.408 22
12107.931 19
12108.454 10
12108.977 9
12109.500 16
12110.023 21
12110.546 16
12111.069 18
12111.592 21
12112.115 18
12112.638 12
12113.162 22
12113.685 19
12114.208 11
12114.731 14
12115.254 17
12115.777 16
12116.301 9
12116.824 7
12117.347 9
12117.870 11
12118.393 22
12118.917 26
12119.440 12
12119.963 10
12120.487 27
12121.010 22
12121.533 13
12122.056 13
12122.580 16
12123.103 10
12123.626 18
12124.150 13
12124.673 7
12125.197 13
12125.720 20
12126.243 10
12126.767 10
12127.290 17
12127.814 18
12128.337 23
12128.861 17
12129.384 10
12129.908 7
12130.431 14
12130.955 18
12131.478 29
12132.002 19
12132.525 25
12133.049 30
12133.572 24
12134.096 27
12134.619 8
12135.143 7
12135.667 8
12136.190 8
12136.714 12
12137.238 15
12137.761 29
12138.285 30
12138.809 13
12139.332 19
12139.856 25
12140.380 19
12140.903 14
12141.427 5
12141.951 11
12142.475 18
12142.998 16
12143.522 19
12144.046 19
12144.570 16
12145.094 17
12145.618 15
12146.141 9
12146.665 8
12147.189 8
12147.713 19
12148.237 10
12148.761 7
12149.285 13
12149.809 16
12150.332 20
12150.856 20
12151.380 12
12151.904 6
12152.428 1
12152.952 6
12153.476 5
12154.000 11
12154.524 11
12155.048 12
12155.572 19
12156.096 16
12156.621 26
12157.145 14
12157.669 8
12158.193 5
12158.717 4
12159.241 15
12159.765 11
12160.289 6
12160.813 5
12161.338 10
12161.862 20
12162.386 21
12162.910 20
12163.434 16
12163.959 19
12164.483 8
12165.007 12
12165.531 17
12166.056 19
12166.580 14
12167.104 14
12167.629 18
12168.153 15
12168.677 14
12169.201 9
12169.726 8
12170.250 18
12170.775 18
12171.299 15
12171.823 13
12172.348 11
12172.872 16
12173.397 14
12173.921 9
12174.445 11
12174.970 12
12175.494 14
12176.019 11
12176.543 12
12177.068 7
12177.592 6
12178.117 15
12178.641 8
12179.166 6
12179.691 14
12180.215 19
12180.740 14
12181.264 19
12181.789 20
12182.314 9
12182.838 14
12183.363 12
12183.887 13
12184.412 16
12184.937 20
12185.462 18
12185.986 21
12186.511 16
12187.036 8
12187.560 9
12188.085 10
12188.610 12
12189.135 9
12189.659 12
12190.184 21
12190.709 22
12191.234 28
12191.759 21
12192.283 18
12192.808 12
12193.333 15
12193.858 8
12194.383 4
12194.908 12
12195.433 17
12195.958 11
12196.483 8
12197.007 10
12197.532 12
12198.057 21
12198.582 11
12199.107 17
12199.632 17
12200.157 12
12200.682 6
12201.207 10
12201.732 12
12202.257 10
12202.783 8
12203.308 12
12203.833 7
12204.358 5
12204.883 9
12205.408 4
12205.933 14
12206.458 8
12206.983 13
12207.509 21
12208.034 16
12208.559 8
12209.084 7
12209.609 17
12210.135 14
12210.660 7
12211.185 7
12211.710 12
12212.236 10
12212.761 3
12213.286 23
12213.811 17
12214.337 18
12214.862 25
12215.387 15
12215.913 24
12216.438 14
12216.963 13
12217.489 9
12218.014 15
12218.540 16
12219.065 19
12219.590 15
12220.116 13
12220.641 16
12221.167 13
12221.692 9
12222.218 14
12222.743 17
12223.269 13
12223.794 3
12224.320 12
12224.845 13
12225.371 8
12225.896 22
12226.422 25
12226.947 21
12227.473 16
12227.999 16
12228.524 18
12229.050 8
12229.576 14
12230.101 7
12230.627 9
12231.153 5
12231.678 3
12232.204 13
12232.730 8
12233.255 10
12233.781 7
12234.307 16
12234.833 15
12235.358 9
12235.884 13
12236.410 13
12236.936 23
12237.461 27
12237.987 20
12238.513 21
12239.039 12
12239.565 8
12240.091 12
12240.616 11
12241.142 22
12241.668 19
12242.194 17
12242.720 8
12243.246 8
12243.772 14
12244.298 24
12244.824 23
12245.350 21
12245.876 15
12246.402 26
12246.928 20
12247.454 20
12247.980 15
12248.506 19
12249.032 7
12249.558 6
12250.084 11
12250.610 25
12251.136 25
12251.662 18
12252.189 17
12252.715 10
12253.241 19
12253.767 16
12254.293 12
12254.819 11
12255.346 19
12255.872 24
12256.398 24
12256.924 29
12257.450 27
12257.977 22
12258.503 21
12259.029 19
12259.555 16
12260.082 12
12260.608 9
12261.134 22
12261.661 15
12262.187 6
12262.713 15
12263.240 11
12263.766 10
12264.292 7
12264.819 19
12265.345 13
12265.872 14
12266.398 12
12266.925 8
12267.451 8
12267.977 9
12268.504 9
12269.030 12
12269.557 12
12270.083 8
12270.610 7
12271.136 8
12271.663 17
12272.190 10
12272.716 12
12273.243 16
12273.769 14
12274.296 16
12274.822 19
12275.349 26
12275.876 22
12276.402 15
12276.929 11
12277.456 9
12277.982 10
12278.509 11
12279.036 10
12279.562 19
12280.089 14
12280.616 30
12281.143 32
12281.669 29
12282.196 28
12282.723 18
12283.250 11
12283.777 13
12284.303 33
12284.830 27
12285.357 14
12285.884 9
12286.411 17
12286.938 38
12287.464 28
12287.991 29
12288.518 28
12289.045 23
12289.572 26
12290.099 18
12290.626 13
12291.153 21
12291.680 18
12292.207 20
12292.734 10
12293.261 11
12293.788 14
12294.315 12
12294.842 15
12295.369 6
12295.896 3
12296.423 16
12296.950 23
12297.477 21
12298.004 11
12298.531 14
12299.059 24
12299.586 25
12300.113 15
12300.640 19
12301.167 25
12301.694 19
12302.222 27
12302.749 16
12303.276 18
12303.803 6
12304.330 9
12304.858 15
12305.385 12
12305.912 17
12306.440 17
12306.967 12
12307.494 12
12308.021 8
12308.549 16
12309.076 11
12309.604 12
12310.131 13
12310.658 8
12311.186 7
12311.713 9
12312.240 9
12312.768 10
12313.295 13
12313.823 14
12314.350 27
12314.878 18
12315.405 7
12315.933 11
12316.460 12
12316.988 12
12317.515 6
12318.043 12
12318.570 16
12319.098 18
12319.625 19
12320.153 25
12320.681 19
12321.208 14
12321.736 12
12322.263 15
12322.791 17
12323.319 7
12323.846 3
12324.374 11
12324.902 9
12325.429 13
12325.957 21
12326.485 19
12327.012 13
12327.540 17
12328.068 17
12328.596 13
12329.123 17
12329.651 9
12330.179 11
12330.707 12
12331.235 12
12331.763 14
12332.290 7
12332.818 5
12333.346 10
12333.874 23
12334.402 24
12334.930 12
12335.458 11
12335.986 22
12336.513 16
12337.041 9
12337.569 11
12338.097 13
12338.625 15
12339.153 11
12339.681 18
12340.209 23
12340.737 15
12341.265 17
12341.793 14
12342.321 11
12342.849 8
12343.378 19
12343.906 20
12344.434 14
12344.962 19
12345.490 17
12346.018 11
12346.546 12
12347.074 12
12347.603 5
12348.131 9
12348.659 6
12349.187 11
12349.715 13
12350.244 8
12350.772 18
12351.300 16
12351.828 25
12352.357 25
12352.885 26
12353.413 21
12353.941 23
12354.470 25
12354.998 40
12355.526 51
12356.055 66
12356.583 83
12357.112 46
12357.640 59
12358.168 57
12358.697 54
12359.225 52
12359.754 58
12360.282 66
12360.810 63
12361.339 49
12361.867 52
12362.396 48
12362.924 53
12363.453 46
12363.981 55
12364.510 43
12365.038 34
12365.567 46
12366.096 43
12366.624 31
12367.153 35
12367.681 40
12368.210 31
12368.738 27
12369.267 22
12369.796 19
12370.324 14
12370.853 17
12371.382 17
12371.910 15
12372.439 19
12372.968 20
12373.497 17
12374.025 22
12374.554 13
12375.083 15
12375.612 12
12376.140 23
12376.669 16
12377.198 27
12377.727 36
12378.256 44
12378.784 36
12379.313 27
12379.842 15
12380.371 20
12380.900 19
12381.429 11
12381.958 3
12382.487 7
12383.015 26
12383.544 29
12384.073 31
12384.602 30
12385.131 20
12385.660 11
12386.189 18
12386.718 20
12387.247 12
12387.776 6
12388.305 7
12388.834 12
12389.363 13
12389.892 17
12390.422 19
12390.951 18
12391.480 19
12392.009 9
12392.538 17
12393.067 19
12393.596 18
12394.125 21
12394.655 11
12395.184 27
12395.713 23
12396.242 12
12396.771 21
12397.301 22
12397.830 12
12398.359 8
12398.888 11
12399.418 15
12399.947 13
12400.476 7
12401.006 3
12401.535 17
12402.064 12
12402.594 18
12403.123 12
12403.652 7
12404.182 22
12404.711 18
12405.240 12
12405.770 12
12406.299 21
12406.829 28
12407.358 24
12407.888 27
12408.417 16
12408.946 8
12409.476 5
12410.005 16
12410.535 18
12411.065 16
12411.594 6
12412.124 7
12412.653 10
12413.183 16
12413.712 6
12414.242 9
12414.771 8
12415.301 13
12415.831 15
12416.360 14
12416.890 13
12417.420 21
12417.949 15
12418.479 14
12419.009 14
12419.538 14
12420.068 15
12420.598 8
12421.128 10
12421.657 12
12422.187 15
12422.717 17
12423.247 18
12423.776 22
12424.306 28
12424.836 22
12425.366 20
12425.896 20
12426.426 15
12426.955 11
12427.485 4
12428.015 2
12428.545 6
12429.075 11
12429.605 12
12430.135 14
12430.665 9
12431.195 14
12431.725 12
12432.255 4
12432.785 17
12433.315 16
12433.845 16
12434.375 21
12434.905 14
12435.435 13
12435.965 14
12436.495 6
12437.025 10
12437.555 10
12438.085 23
12438.615 13
12439.145 13
12439.675 6
12440.206 12
12440.736 10
12441.266 3
12441.796 6
12442.326 12
12442.856 18
12443.387 13
12443.917 20
12444.447 29
12444.977 29
12445.508 23
12446.038 21
12446.568 15
12447.098 17
12447.629 18
12448.159 20
12448.689 21
12449.220 30
12449.750 22
12450.280 15
12450.811 8
12451.341 9
12451.872 5
12452.402 11
12452.932 5
12453.463 12
12453.993 12
12454.524 14
12455.054 18
12455.585 12
12456.115 23
12456.646 24
12457.176 19
12457.707 17
12458.237 11
12458.768 14
12459.298 12
12459.829 8
12460.359 8
12460.890 7
12461.421 6
12461.951 7
12462.482 9
12463.012 14
12463.543 13
12464.074 11
12464.604 5
12465.135 14
12465.666 20
12466.196 12
12466.727 22
12467.258 20
12467.789 17
12468.319 17
12468.850 12
12469.381 12
12469.912 21
12470.442 21
12470.973 15
12471.504 15
12472.035 13
12472.566 24
12473.097 21
12473.627 12
12474.158 7
12474.689 4
12475.220 8
12475.751 10
12476.282 13
12476.813 27
12477.344 26
12477.875 14
12478.406 9
12478.937 8
12479.468 18
12479.999 22
12480.530 16
12481.061 16
12481.592 18
12482.123 22
12482.654 13
12483.185 14
12483.716 13
12484.247 12
12484.778 7
12485.309 7
12485.840 8
12486.371 10
12486.902 9
12487.434 11
12487.965 15
12488.496 21
12489.027 16
12489.558 15
12490.089 17
12490.621 21
12491.152 16
12491.683 16
12492.214 14
12492.746 7
12493.277 10
12493.808 5
12494.340 6
12494.871 10
12495.402 16
12495.933 12
12496.465 22
12496.996 18
12497.528 20
12498.059 28
12498.590 17
12499.122 8
12499.653 7
12500.185 7
12500.716 7
12501.247 26
12501.779 26
12502.310 27
12502.842 25
12503.373 18
12503.905 11
12504.436 9
12504.968 8
12505.499 5
12506.031 4
12506.562 6
12507.094 5
12507.626 15
12508.157 10
12508.689 15
12509.220 16
12509.752 19
12510.284 6
12510.815 8
12511.347 8
12511.879 8
12512.410 7
12512.942 9
12513.474 4
12514.005 9
12514.537 7
12515.069 11
12515.601 9
12516.132 12
12516.664 18
12517.196 18
12517.728 11
12518.259 9
12518.791 11
12519.323 7
12519.855 9
12520.387 11
12520.919 7
12521.451 10
12521.982 14
12522.514 10
12523.046 12
12523.578 13
12524.110 12
12524.642 15
12525.174 22
12525.706 20
12526.238 33
12526.770 25
12527.302 16
12527.834 17
12528.366 14
12528.898 24
12529.430 13
12529.962 20
12530.494 21
12531.026 19
12531.558 11
12532.090 19
12532.622 26
12533.155 19
12533.687 15
12534.219 21
12534.751 19
12535.283 22
12535.815 6
12536.348 12
12536.880 16
12537.412 12
12537.944 17
12538.476 16
12539.009 16
12539.541 15
12540.073 26
12540.605 22
12541.138 15
12541.670 13
12542.202 9
12542.735 8
12543.267 14
12543.799 11
12544.332 7
12544.864 13
12545.396 18
12545.929 14
12546.461 10
12546.994 11
12547.526 21
12548.059 18
12548.591 17
12549.123 23
12549.656 29
12550.188 23
12550.721 22
12551.253 16
12551.786 9
12552.318 9
12552.851 17
12553.383 15
12553.916 11
12554.449 11
12554.981 8
12555.514 4
12556.046 8
12556.579 19
12557.112 15
12557.644 21
12558.177 28
12558.710 24
12559.242 13
12559.775 17
12560.308 18
12560.840 21
12561.373 25
12561.906 28
12562.439 19
12562.971 16
12563.504 12
12564.037 10
12564.570 8
12565.102 14
12565.635 24
12566.168 19
12566.701 14
12567.234 16
12567.767 18
12568.299 22
12568.832 15
12569.365 12
12569.898 8
12570.431 4
12570.964 9
12571.497 9
12572.030 5
12572.563 5
12573.096 11
12573.629 16
12574.162 12
12574.695 9
12575.228 11
12575.761 19
12576.294 22
12576.827 14
12577.360 12
12577.893 6
12578.426 22
12578.959 25
12579.492 16
12580.025 15
12580.558 9
12581.092 17
12581.625 22
12582.158 23
12582.691 14
12583.224 17
12583.757 14
12584.291 14
12584.824 20
12585.357 16
12585.890 11
12586.424 14
12586.957 17
12587.490 16
12588.023 19
12588.557 20
12589.090 15
12589.623 15
12590.157 14
12590.690 23
12591.223 20
12591.757 18
12592.290 12
12592.823 12
12593.357 9
12593.890 13
12594.424 13
12594.957 10
12595.491 24
12596.024 20
12596.557 19
12597.091 19
12597.624 24
12598.158 17
12598.691 13
12599.225 13
12599.758 15
12600.292 11
12600.826 7
12601.359 8
12601.893 9
12602.426 17
12602.960 11
12603.494 9
12604.027 14
12604.561 19
12605.094 15
12605.628 17
12606.162 21
12606.695 22
12607.229 35
12607.763 26
12608.297 30
12608.830 17
12609.364 16
12609.898 13
12610.431 7
12610.965 12
12611.499 14
12612.033 16
12612.567 10
12613.100 14
12613.634 11
12614.168 7
12614.702 10
12615.236 15
12615.770 14
12616.304 22
12616.837 18
12617.371 9
12617.905 4
12618.439 5
12618.973 5
12619.507 2
12620.041 18
12620.575 21
12621.109 26
12621.643 9
12622.177 19
12622.711 17
12623.245 14
12623.779 20
12624.313 22
12624.847 14
12625.381 14
12625.915 22
12626.449 15
12626.984 13
12627.518 8
12628.052 17
12628.586 15
12629.120 10
12629.654 11
12630.188 16
12630.723 8
12631.257 15
12631.791 18
12632.325 16
12632.860 11
12633.394 13
12633.928 10
12634.462 24
12634.997 13
12635.531 12
12636.065 7
12636.599 6
12637.134 9
12637.668 14
12638.202 16
12638.737 21
12639.271 21
12639.806 16
12640.340 17
12640.874 12
12641.409 17
12641.943 16
12642.478 7
12643.012 15
12643.547 11
12644.081 20
12644.615 24
12645.150 15
12645.684 8
12646.219 9
12646.754 5
12647.288 4
12647.823 4
12648.357 18
12648.892 17
12649.426 16
12649.961 15
12650.496 14
12651.030 9
12651.565 8
12652.099 7
12652.634 22
12653.169 28
12653.703 22
12654.238 26
12654.773 17
12655.307 21
12655.842 18
12656.377 5
12656.912 9
12657.446 9
12657.981 9
12658.516 13
12659.051 14
12659.586 16
12660.120 8
12660.655 17
12661.190 18
12661.725 6
12662.260 10
12662.795 12
12663.329 10
12663.864 20
12664.399 27
12664.934 16
12665.469 8
12666.004 16
12666.539 17
12667.074 21
12667.609 24
12668.144 24
12668.679 16
12669.214 10
12669.749 9
12670.284 6
12670.819 10
12671.354 6
12671.889 3
12672.424 6
12672.959 9
12673.494 6
12674.029 5
12674.564 16
12675.100 16
12675.635 17
12676.170 16
12676.705 12
12677.240 14
12677.775 15
12678.311 18
12678.846 21
12679.381 12
12679.916 9
12680.451 11
12680.987 6
12681.522 10
12682.057 21
12682.592 17
12683.128 16
12683.663 13
12684.198 14
12684.734 21
12685.269 8
12685.804 17
12686.340 25
12686.875 17
12687.411 25
12687.946 16
12688.481 10
12689.017 7
12689.552 13
12690.088 13
12690.623 7
12691.159 7
12691.694 13
12692.230 9
12692.765 4
12693.301 14
12693.836 7
12694.372 5
12694.907 13
12695.443 15
12695.978 16
12696.514 15
12697.049 14
12697.585 14
12698.121 11
12698.656 17
12699.192 13
12699.727 9
12700.263 11
12700.799 16
12701.334 9
12701.870 8
12702.406 18
12702.942 14
12703.477 6
12704.013 14
12704.549 16
12705.085 12
12705.620 14
12706.156 16
12706.692 10
12707.228 15
12707.764 19
12708.299 25
12708.835 22
12709.371 17
12709.907 14
12710.443 21
12710.979 14
12711.515 15
12712.050 13
12712.586 16
12713.122 10
12713.658 10
12714.194 9
12714.730 7
12715.266 5
12715.802 8
12716.338 11
12716.874 7
12717.410 13
12717.946 6
12718.482 21
12719.018 17
12719.554 15
12720.090 24
12720.626 26
12721.163 23
12721.699 15
12722.235 19
12722.771 9
12723.307 14
12723.843 5
12724.379 9
12724.916 3
12725.452 7
12725.988 17
12726.524 16
12727.060 20
12727.597 20
12728.133 17
12728.669 21
12729.205 19
12729.742 15
12730.278 8
12730.814 9
12731.351 4
12731.887 4
12732.423 7
12732.960 4
12733.496 7
12734.032 13
12734.569 18
12735.105 20
12735.641 17
12736.178 17
12736.714 19
12737.251 21
12737.787 13
12738.324 16
12738.860 11
12739.397 14
12739.933 13
12740.470 12
12741.006 7
12741.543 5
12742.079 7
12742.616 14
12743.152 7
12743.689 5
12744.225 12
12744.762 9
12745.299 6
12745.835 9
12746.372 12
12746.908 11
12747.445 4
12747.982 7
12748.518 8
12749.055 11
12749.592 7
12750.128 5
12750.665 9
12751.202 15
12751.739 11
12752.275 11
12752.812 15
12753.349 17
12753.886 19
12754.423 9
12754.959 4
12755.496 5
12756.033 3
12756.570 7
12757.107 8
12757.644 11
12758.180 19
12758.717 16
12759.254 13
12759.791 11
12760.328 12
12760.865 17
12761.402 28
12761.939 14
12762.476 20
12763.013 19
12763.550 17
12764.087 11
12764.624 9
12765.161 13
12765.698 18
12766.235 14
12766.772 9
12767.309 12
12767.846 12
12768.383 18
12768.920 13
12769.457 9
12769.995 15
12770.532 13
12771.069 16
12771.606 6
12772.143 17
12772.680 18
12773.218 12
12773.755 12
12774.292 15
12774.829 21
12775.366 18
12775.904 11
12776.441 9
12776.978 20
12777.515 18
12778.053 17
12778.590 12
12779.127 10
12779.665 14
12780.202 28
12780.739 21
12781.277 15
12781.814 18
12782.352 17
12782.889 18
12783.426 34
12783.964 22
12784.501 14
12785.039 18
12785.576 12
12786.114 9
12786.651 12
12787.188 16
12787.726 5
12788.263 5
12788.801 9
12789.339 12
12789.876 21
12790.414 19
12790.951 13
12791.489 22
12792.026 18
12792.564 16
12793.102 30
12793.639 29
12794.177 14
12794.714 15
12795.252 11
12795.790 8
12796.327 9
12796.865 10
12797.403 19
12797.941 23
12798.478 9
12799.016 4
12799.554 12
12800.092 7
12800.629 5
12801.167 9
12801.705 5
12802.243 2
12802.780 9
12803.318 5
12803.856 4
12804.394 8
12804.932 11
12805.470 11
12806.008 12
12806.545 7
12807.083 5
12807.621 11
12808.159 17
12808.697 15
12809.235 15
12809.773 10
12810.311 7
12810.849 11
12811.387 5
12811.925 7
12812.463 8
12813.001 8
12813.539 11
12814.077 24
12814.615 19
12815.153 5
12815.691 6
12816.229 7
12816.768 12
12817.306 10
12817.844 9
12818.382 10
12818.920 7
12819.458 9
12819.996 10
12820.535 8
12821.073 14
12821.611 9
12822.149 8
12822.688 2
12823.226 1
12823.764 11
12824.302 16
12824.841 21
12825.379 25
12825.917 12
12826.455 6
12826.994 12
12827.532 9
12828.070 5
12828.609 8
12829.147 12
12829.686 21
12830.224 20
12830.762 15
12831.301 13
12831.839 9
12832.378 5
12832.916 12
12833.455 14
12833.993 13
12834.531 19
12835.070 11
12835.608 9
12836.147 11
12836.685 11
12837.224 10
12837.763 11
12838.301 10
12838.840 11
12839.378 20
12839.917 16
12840.455 7
12840.994 6
12841.533 7
12842.071 6
12842.610 7
12843.149 14
12843.687 12
12844.226 13
12844.765 8
12845.303 26
12845.842 28
12846.381 29
12846.920 23
12847.458 19
12847.997 16
12848.536 11
12849.075 16
12849.613 10
12850.152 9
12850.691 11
12851.230 12
12851.769 8
12852.308 8
12852.846 9
12853.385 4
12853.924 13
12854.463 16
12855.002 10
12855.541 15
12856.080 27
12856.619 26
12857.158 15
12857.697 17
12858.236 8
12858.775 9
12859.314 5
12859.853 6
12860.392 4
12860.931 10
12861.470 21
12862.009 13
12862.548 13
12863.087 16
12863.626 14
12864.165 33
12864.704 17
12865.243 18
12865.783 13
12866.322 11
12866.861 7
12867.400 11
12867.939 18
12868.478 18
12869.018 8
12869.557 8
12870.096 4
12870.635 16
12871.175 29
12871.714 22
12872.253 12
12872.792 7
12873.332 16
12873.871 9
12874.410 15
12874.950 14
12875.489 9
12876.028 10
12876.568 14
12877.107 8
12877.646 14
12878.186 21
12878.725 21
12879.265 9
12879.804 4
12880.344 7
12880.883 6
12881.422 8
12881.962 10
12882.501 11
12883.041 9
12883.580 6
12884.120 6
12884.659 8
12885.199 14
12885.739 16
12886.278 13
12886.818 7
12887.357 8
12887.897 9
12888.436 5
12888.976 15
12889.516 12
12890.055 20
12890.595 13
12891.135 14
12891.674 8
12892.214 9
12892.754 7
12893.293 19
12893.833 17
12894.373 17
12894.913 20
12895.452 14
12895.992 9
12896.532 9
12897.072 8
12897.612 9
12898.151 7
12898.691 15
12899.231 14
12899.771 11
12900.311 20
12900.851 13
12901.390 10
12901.930 16
12902.470 16
12903.010 11
12903.550 19
12904.090 21
12904.630 20
12905.170 11
12905.710 17
12906.250 7
12906.790 10
12907.330 24
12907.870 18
12908.410 19
12908.950 13
12909.490 4
12910.030 13
12910.570 22
12911.110 19
12911.650 26
12912.190 23
12912.731 22
12913.271 19
12913.811 10
12914.351 3
12914.891 7
12915.431 5
12915.972 4
12916.512 5
12917.052 11
12917.592 23
12918.132 16
12918.673 7
12919.213 13
12919.753 12
12920.293 10
12920.834 8
12921.374 10
12921.914 3
12922.455 11
12922.995 12
12923.535 7
12924.076 4
12924.616 7
12925.156 5
12925.697 6
12926.237 8
12926.778 9
12927.318 4
12927.858 7
12928.399 11
12928.939 18
12929.480 14
12930.020 15
12930.561 17
12931.101 26
12931.642 21
12932.182 16
12932.723 15
12933.263 14
12933.804 13
12934.345 23
12934.885 24
12935.426 13
12935.966 14
12936.507 17
12937.048 12
12937.588 14
12938.129 19
12938.669 12
12939.210 6
12939.751 7
12940.292 21
12940.832 19
12941.373 11
12941.914 9
12942.454 17
12942.995 17
12943.536 9
12944.077 15
12944.617 8
12945.158 7
12945.699 18
12946.240 20
12946.781 11
12947.322 8
12947.862 11
12948.403 16
12948.944 8
12949.485 6
12950.026 10
12950.567 11
12951.108 10
12951.649 13
12952.190 15
12952.731 10
12953.272 5
12953.813 3
12954.354 8
12954.895 9
12955.436 6
12955.977 11
12956.518 15
12957.059 12
12957.600 16
12958.141 14
12958.682 9
12959.223 16
12959.764 9
12960.305 12
12960.846 6
12961.387 5
12961.929 2
12962.470 6
12963.011 7
12963.552 6
12964.093 18
12964.634 18
12965.176 19
12965.717 14
12966.258 12
12966.799 10
12967.341 10
12967.882 17
12968.423 9
12968.964 6
12969.506 15
12970.047 15
12970.588 7
12971.130 12
12971.671 12
12972.212 14
12972.754 11
12973.295 9
12973.837 9
12974.378 13
12974.919 13
12975.461 12
12976.002 20
12976.544 16
12977.085 8
12977.627 4
12978.168 11
12978.710 11
12979.251 5
12979.793 5
12980.334 6
12980.876 13
12981.417 14
12981.959 8
12982.500 9
12983.042 13
12983.584 18
12984.125 21
12984.667 10
12985.208 19
12985.750 18
12986.292 14
12986.833 8
12987.375 9
12987.917 9
12988.459 12
12989.000 15
12989.542 19
12990.084 21
12990.625 13
12991.167 11
12991.709 10
12992.251 11
12992.793 9
12993.334 8
12993.876 15
12994.418 13
12994.960 21
12995.502 16
12996.043 13
12996.585 14
12997.127 9
12997.669 9
12998.211 8
12998.753 26
12999.295 18
12999.837 14
13000.379 10
13000.921 9
13001.463 9
13002.005 11
13002.547 16
13003.089 24
13003.631 28
13004.173 29
13004.715 18
13005.257 7
13005.799 4
13006.341 7
13006.883 10
13007.425 22
13007.967 23
13008.509 16
13009.051 13
13009.594 13
13010.136 7
13010.678 10
13011.220 18
13011.762 9
13012.304 9
13012.847 11
13013.389 8
13013.931 8
13014.473 11
13015.016 12
13015.558 14
13016.100 11
13016.642 14
13017.185 14
13017.727 4
13018.269 5
13018.812 13
13019.354 17
13019.896 9
13020.439 7
13020.981 12
13021.524 15
13022.066 24
13022.608 21
13023.151 37
13023.693 27
13024.236 28
13024.778 16
13025.321 10
13025.863 8
13026.406 7
13026.948 8
13027.491 25
13028.033 18
13028.576 24
13029.118 16
13029.661 9
13030.203 11
13030.746 5
13031.288 9
13031.831 17
13032.374 23
13032.916 12
13033.459 15
13034.002 18
13034.544 16
13035.087 19
13035.630 11
13036.172 9
13036.715 8
13037.258 6
13037.800 5
13038.343 3
13038.886 16
13039.429 15
13039.971 11
13040.514 10
13041.057 10
13041.600 18
13042.143 19
13042.685 14
13043.228 8
13043.771 14
13044.314 9
13044.857 11
13045.400 13
13045.943 8
13046.486 19
13047.028 19
13047.571 17
13048.114 13
13048.657 9
13049.200 13
13049.743 14
13050.286 12
13050.829 13
13051.372 13
13051.915 13
13052.458 12
13053.001 20
13053.544 23
13054.087 19
13054.631 26
13055.174 16
13055.717 12
13056.260 15
13056.803 16
13057.346 9
13057.889 6
13058.432 8
13058.976 4
13059.519 18
13060.062 11
13060.605 9
13061.148 4
13061.692 10
13062.235 18
13062.778 17
13063.321 18
13063.865 5
13064.408 8
13064.951 11
13065.494 5
13066.038 1
13066.581 8
13067.124 22
13067.668 28
13068.211 20
13068.755 18
13069.298 7
13069.841 8
13070.385 5
13070.928 4
13071.472 4
13072.015 9
13072.558 10
13073.102 7
13073.645 6
13074.189 10
13074.732 9
13075.276 11
13075.819 9
13076.363 12
13076.906 7
13077.450 12
13077.994 6
13078.537 25
13079.081 29
13079.624 22
13080.168 22
13080.712 9
13081.255 10
13081.799 8
13082.342 16
13082.886 15
13083.430 11
13083.973 13
13084.517 28
13085.061 13
13085.605 6
13086.148 5
13086.692 5
13087.236 8
13087.780 9
13088.323 11
13088.867 1
13089.411 9
13089.955 12
13090.499 3
13091.042 7
13091.586 7
13092.130 11
13092.674 12
13093.218 7
13093.762 10
13094.306 12
13094.850 10
13095.394 8
13095.937 11
13096.481 9
13097.025 6
13097.569 6
13098.113 4
13098.657 15
13099.201 14
13099.745 19
13100.289 21
13100.833 8
13101.377 4
13101.922 6
13102.466 2
13103.010 9
13103.554 8
13104.098 10
13104.642 17
13105.186 11
13105.730 6
13106.274 4
13106.819 8
13107.363 17
13107.907 8
13108.451 17
13108.995 22
13109.540 16
13110.084 13
13110.628 9
13111.172 11
13111.717 6
13112.261 7
13112.805 11
13113.349 12
13113.894 19
13114.438 14
13114.982 18
13115.527 12
13116.071 16
13116.615 18
13117.160 9
13117.704 8
13118.249 7
13118.793 12
13119.337 5
13119.882 4
13120.426 17
13120.971 11
13121.515 10
13122.060 11
13122.604 11
13123.149 16
13123.693 12
13124.238 11
13124.782 21
13125.327 14
13125.871 11
13126.416 5
13126.960 12
13127.505 22
13128.050 15
13128.594 19
13129.139 11
13129.684 11
13130.228 10
13130.773 19
13131.318 13
13131.862 11
13132.407 18
13132.952 13
13133.496 11
13134.041 8
13134.586 9
13135.131 7
13135.675 23
13136.220 25
13136.765 14
13137.310 9
13137.854 6
13138.399 6
13138.944 4
13139.489 8
13140.034 10
13140.579 9
13141.124 8
13141.668 7
13142.213 2
13142.758 17
13143.303 22
13143.848 23
13144.393 15
13144.938 24
13145.483 22
13146.028 13
13146.573 9
13147.118 12
13147.663 12
13148.208 10
13148.753 5
13149.298 8
13149.843 8
13150.388 3
13150.933 8
13151.478 11
13152.023 13
13152.568 9
13153.114 11
13153.659 21
13154.204 26
13154.749 16
13155.294 16
13155.839 14
13156.385 12
13156.930 9
13157.475 7
13158.020 9
13158.565 14
13159.111 13
13159.656 10
13160.201 5
13160.746 12
13161.292 10
13161.837 7
13162.382 4
13162.928 4
13163.473 12
13164.018 9
13164.564 5
13165.109 6
13165.654 5
13166.200 5
13166.745 1
13167.291 5
13167.836 5
13168.382 4
13168.927 5
13169.472 23
13170.018 27
13170.563 25
13171.109 21
13171.654 16
13172.200 18
13172.745 13
13173.291 11
13173.837 9
13174.382 6
13174.928 14
13175.473 14
13176.019 23
13176.565 17
13177.110 20
13177.656 28
13178.201 17
13178.747 13
13179.293 7
13179.838 5
13180.384 9
13180.930 6
13181.475 7
13182.021 6
13182.567 11
13183.113 9
13183.658 6
13184.204 3
13184.750 1
13185.296 4
13185.842 9
13186.387 3
13186.933 15
13187.479 15
13188.025 10
13188.571 6
13189.117 10
13189.662 8
13190.208 12
13190.754 16
13191.300 11
13191.846 9
13192.392 11
13192.938 10
13193.484 16
13194.030 13
13194.576 12
13195.122 11
13195.668 19
13196.214 20
13196.760 14
13197.306 14
13197.852 16
13198.398 19
13198.944 19
13199.490 13
13200.036 12
13200.582 9
13201.129 14
13201.675 19
13202.221 19
13202.767 16
13203.313 16
13203.859 8
13204.405 15
13204.952 20
13205.498 20
13206.044 11
13206.590 10
13207.137 9
13207.683 6
13208.229 9
13208.775 11
13209.322 7
13209.868 16
13210.414 21
13210.961 19
13211.507 15
13212.053 14
13212.600 15
13213.146 19
13213.692 17
13214.239 9
13214.785 5
13215.332 5
13215.878 14
13216.424 12
13216.971 7
13217.517 3
13218.064 6
13218.610 13
13219.157 5
13219.703 6
13220.250 10
13220.796 17
13221.343 9
13221.889 3
13222.436 5
13222.982 7
13223.529 8
13224.076 5
13224.622 4
13225.169 7
13225.715 5
13226.262 4
13226.809 8
13227.355 12
13227.902 15
13228.449 9
13228.995 9
13229.542 10
13230.089 9
13230.636 16
13231.182 12
13231.729 7
13232.276 5
13232.823 5
13233.369 19
13233.916 16
13234.463 17
13235.010 5
13235.557 5
13236.103 7
13236.650 18
13237.197 10
13237.744 8
13238.291 9
13238.838 7
13239.385 7
13239.932 13
13240.479 7
13241.026 10
13241.572 10
13242.119 6
13242.666 12
13243.213 12
13243.760 19
13244.307 8
13244.854 1
13245.401 4
13245.948 4
13246.496 5
13247.043 5
13247.590 6
13248.137 1
13248.684 7
13249.231 9
13249.778 6
13250.325 5
13250.872 4
13251.420 9
13251.967 10
13252.514 13
13253.061 16
13253.608 16
13254.155 9
13254.703 5
13255.250 5
13255.797 9
13256.344 9
13256.892 10
13257.439 11
13257.986 5
13258.534 6
13259.081 11
13259.628 13
13260.176 19
13260.723 16
13261.270 17
13261.818 13
13262.365 17
13262.912 20
13263.460 9
13264.007 16
13264.555 15
13265.102 7
13265.650 9
13266.197 9
13266.744 9
13267.292 3
13267.839 10
13268.387 4
13268.934 14
13269.482 23
13270.030 21
13270.577 10
13271.125 10
13271.672 13
13272.220 17
13272.767 16
13273.315 8
13273.863 3
13274.410 11
13274.958 6
13275.506 3
13276.053 4
13276.601 12
13277.149 4
13277.696 9
13278.244 15
13278.792 9
13279.339 17
13279.887 14
13280.435 12
13280.983 12
13281.530 6
13282.078 4
13282.626 9
13283.174 5
13283.722 8
13284.270 6
13284.817 10
13285.365 7
13285.913 9
13286.461 19
13287.009 22
13287.557 17
13288.105 8
13288.653 7
13289.201 15
13289.748 12
13290.296 6
13290.844 13
13291.392 17
13291.940 11
13292.488 19
13293.036 20
13293.584 10
13294.132 15
13294.680 11
13295.229 11
13295.777 7
13296.325 6
13296.873 8
13297.421 8
13297.969 16
13298.517 16
13299.065 6
13299.613 2
13300.162 6
13300.710 10
13301.258 15
13301.806 15
13302.354 18
13302.903 18
13303.451 9
13303.999 11
13304.547 7
13305.096 15
13305.644 14
13306.192 10
13306.740 4
13307.289 13
13307.837 11
13308.385 7
13308.934 2
13309.482 2
13310.030 9
13310.579 10
13311.127 16
13311.676 12
13312.224 4
13312.772 3
13313.321 6
13313.869 9
13314.418 6
13314.966 9
13315.515 9
13316.063 9
13316.612 11
13317.160 22
13317.709 20
13318.257 13
13318.806 8
13319.354 1
13319.903 4
13320.451 14
13321.000 17
13321.549 15
13322.097 12
13322.646 9
13323.195 12
13323.743 10
13324.292 10
13324.840 12
13325.389 6
13325.938 5
13326.487 3
13327.035 5
13327.584 6
13328.133 9
13328.681 16
13329.230 12
13329.779 18
13330.328 21
13330.877 17
13331.425 13
13331.974 9
13332.523 10
13333.072 12
13333.621 7
13334.170 8
13334.718 0
13335.267 5
13335.816 3
13336.365 8
13336.914 5
13337.463 1
13338.012 14
13338.561 6
13339.110 7
13339.659 5
13340.208 17
13340.757 9
13341.306 7
13341.855 4
13342.404 6
13342.953 11
13343.502 8
13344.051 5
13344.600 9
13345.149 12
13345.698 11
13346.247 7
13346.797 4
13347.346 8
13347.895 11
13348.444 7
13348.993 4
13349.542 3
13350.091 3
13350.641 9
13351.190 18
13351.739 17
13352.288 13
13352.838 9
13353.387 16
13353.936 25
13354.485 21
13355.035 16
13355.584 7
13356.133 7
13356.683 10
13357.232 11
13357.781 8
13358.331 9
13358.880 9
13359.429 2
13359.979 5
13360.528 4
13361.078 8
13361.627 12
13362.176 13
13362.726 5
13363.275 6
13363.825 4
13364.374 10
13364.924 10
13365.473 11
13366.023 9
13366.572 4
13367.122 11
13367.671 7
13368.221 13
13368.771 15
13369.320 11
13369.870 9
13370.419 10
13370.969 9
13371.519 11
13372.068 16
13372.618 17
13373.168 19
13373.717 24
13374.267 25
13374.817 22
13375.366 23
13375.916 23
13376.466 12
13377.016 12
13377.565 9
13378.115 11
13378.665 16
13379.215 10
13379.764 11
13380.314 14
13380.864 12
13381.414 13
13381.964 21
13382.514 19
13383.063 17
13383.613 17
13384.163 17
13384.713 17
13385.263 14
13385.813 17
13386.363 13
13386.913 13
13387.463 13
13388.013 7
13388.563 5
13389.113 4
13389.663 6
13390.213 20
13390.763 16
13391.313 7
13391.863 9
13392.413 14
13392.963 6
13393.513 7
13394.063 7
13394.613 6
13395.163 10
13395.713 14
13396.264 16
13396.814 9
13397.364 12
13397.914 13
13398.464 13
13399.014 11
13399.565 15
13400.115 15
13400.665 11
13401.215 9
13401.766 7
13402.316 4
13402.866 16
13403.416 15
13403.967 11
13404.517 8
13405.067 7
13405.618 15
13406.168 18
13406.718 10
13407.269 8
13407.819 10
13408.370 14
13408.920 11
13409.470 16
13410.021 10
13410.571 9
13411.122 13
13411.672 12
13412.223 13
13412.773 14
13413.323 19
13413.874 11
13414.424 9
13414.975 7
13415.526 5
13416.076 5
13416.627 8
13417.177 18
13417.728 11
13418.278 15
13418.829 10
13419.380 10
13419.930 6
13420.481 2
13421.032 3
13421.582 10
13422.133 10
13422.684 11
13423.234 15
13423.785 15
13424.336 12
13424.886 10
13425.437 8
13425.988 10
13426.539 7
13427.089 6
13427.640 8
13428.191 9
13428.742 13
13429.293 11
13429.843 9
13430.394 7
13430.945 7
13431.496 3
13432.047 12
13432.598 7
13433.149 14
13433.699 18
13434.250 18
13434.801 17
13435.352 8
13435.903 15
13436.454 11
13437.005 12
13437.556 11
13438.107 10
13438.658 9
13439.209 9
13439.760 15
13440.311 11
13440.862 10
13441.413 8
13441.964 4
13442.515 14
13443.067 17
13443.618 22
13444.169 22
13444.720 13
13445.271 4
13445.822 3
13446.373 10
13446.925 12
13447.476 15
13448.027 11
13448.578 13
13449.129 17
13449.681 21
13450.232 18
13450.783 23
13451.334 13
13451.886 17
13452.437 13
13452.988 25
13453.540 20
13454.091 10
13454.642 24
13455.194 16
13455.745 17
13456.296 14
13456.848 11
13457.399 11
13457.950 14
13458.502 14
13459.053 13
13459.605 6
13460.156 3
13460.708 5
13461.259 3
13461.811 9
13462.362 7
13462.914 7
13463.465 4
13464.017 3
13464.568 5
13465.120 5
13465.671 6
13466.223 6
13466.774 7
13467.326 7
13467.878 8
13468.429 10
13468.981 9
13469.533 21
13470.084 18
13470.636 10
13471.188 7
13471.739 6
13472.291 8
13472.843 13
13473.394 11
13473.946 11
13474.498 13
13475.050 10
13475.601 16
13476.153 30
13476.705 42
13477.257 20
13477.809 26
13478.360 28
13478.912 13
13479.464 11
13480.016 12
13480.568 9
13481.120 8
13481.671 12
13482.223 8
13482.775 9
13483.327 10
13483.879 10
13484.431 12
13484.983 17
13485.535 7
13486.087 9
13486.639 15
13487.191 17
13487.743 9
13488.295 9
13488.847 1
13489.399 11
13489.951 10
13490.503 12
13491.055 8
13491.607 9
13492.160 18
13492.712 21
13493.264 12
13493.816 11
13494.368 10
13494.920 9
13495.472 14
13496.025 16
13496.577 6
13497.129 5
13497.681 10
13498.233 10
13498.786 19
13499.338 15
13499.890 14
13500.442 8
13500.995 12
13501.547 9
13502.099 9
13502.652 18
13503.204 11
13503.756 6
13504.309 9
13504.861 17
13505.413 12
13505.966 10
13506.518 7
13507.071 16
13507.623 17
13508.175 11
13508.728 8
13509.280 8
13509.833 7
13510.385 8
13510.938 9
13511.490 5
13512.043 6
13512.595 12
13513.148 14
13513.700 24
13514.253 15
13514.805 8
13515.358 14
13515.911 15
13516.463 13
13517.016 16
13517.568 12
13518.121 9
13518.674 6
13519.226 4
13519.779 7
13520.332 8
13520.884 8
13521.437 10
13521.990 13
13522.543 14
13523.095 18
13523.648 12
13524.201 13
13524.754 4
13525.306 6
13525.859 5
13526.412 8
13526.965 4
13527.518 5
13528.070 5
13528.623 9
13529.176 7
13529.729 22
13530.282 15
13530.835 12
13531.388 15
13531.941 15
13532.494 9
13533.046 10
13533.599 4
13534.152 7
13534.705 9
13535.258 17
13535.811 7
13536.364 8
13536.917 14
13537.470 10
13538.023 6
13538.576 8
13539.130 22
13539.683 13
13540.236 14
13540.789 21
13541.342 19
13541.895 14
13542.448 16
13543.001 11
13543.554 7
13544.108 3
13544.661 6
13545.214 6
13545.767 13
13546.320 17
13546.874 7
13547.427 12
13547.980 19
13548.533 22
13549.087 9
13549.640 19
13550.193 16
13550.746 12
13551.300 7
13551.853 8
13552.406 11
13552.960 8
13553.513 4
13554.067 7
13554.620 8
13555.173 10
13555.727 14
13556.280 4
13556.834 5
13557.387 6
13557.940 12
13558.494 13
13559.047 18
13559.601 20
13560.154 9
13560.708 8
13561.261 7
13561.815 15
13562.368 11
13562.922 4
13563.476 8
13564.029 13
13564.583 12
13565.136 9
13565.690 8
13566.243 11
13566.797 10
13567.351 12
13567.904 12
13568.458 11
13569.012 16
13569.565 15
13570.119 11
13570.673 11
13571.227 11
13571.780 17
13572.334 20
13572.888 17
13573.442 11
13573.995 12
13574.549 6
13575.103 17
13575.657 11
13576.211 6
13576.764 14
13577.318 16
13577.872 8
13578.426 10
13578.980 4
13579.534 14
13580.088 13
13580.641 15
13581.195 11
13581.749 12
13582.303 9
13582.857 6
13583.411 3
13583.965 8
13584.519 10
13585.073 8
13585.627 10
13586.181 15
13586.735 2
13587.289 2
13587.843 5
13588.397 13
13588.952 19
13589.506 19
13590.060 8
13590.614 10
13591.168 13
13591.722 9
13592.276 7
13592.830 12
13593.385 2
13593.939 15
13594.493 26
13595.047 28
13595.601 21
13596.156 12
13596.710 15
13597.264 12
13597.818 6
13598.373 8
13598.927 6
13599.481 9
13600.035 11
13600.590 19
13601.144 25
13601.698 25
13602.253 16
13602.807 14
13603.362 15
13603.916 10
13604.470 17
13605.025 7
13605.579 10
13606.134 11
13606.688 10
13607.242 12
13607.797 5
13608.351 4
13608.906 9
13609.460 8
13610.015 10
13610.569 4
13611.124 5
13611.678 12
13612.233 9
13612.788 15
13613.342 11
13613.897 12
13614.451 14
13615.006 12
13615.561 6
13616.115 2
13616.670 2
13617.225 17
13617.779 14
13618.334 16
13618.889 12
13619.443 8
13619.998 8
13620.553 7
13621.107 3
13621.662 4
13622.217 8
13622.772 5
13623.327 4
13623.881 5
13624.436 4
13624.991 7
13625.546 6
13626.101 9
13626.655 3
13627.210 15
13627.765 16
13628.320 11
13628.875 8
13629.430 14
13629.985 14
13630.540 9
13631.095 6
13631.650 4
13632.205 8
13632.760 13
13633.314 14
13633.869 8
13634.424 5
13634.980 5
13635.535 9
13636.090 7
13636.645 3
13637.200 1
13637.755 7
13638.310 11
13638.865 5
13639.420 1
13639.975 7
13640.530 12
13641.085 6
13641.641 8
13642.196 8
13642.751 16
13643.306 15
13643.861 9
13644.417 10
13644.972 2
13645.527 1
13646.082 3
13646.637 10
13647.193 11
13647.748 8
13648.303 11
13648.859 8
13649.414 5
13649.969 4
13650.525 7
13651.080 11
13651.635 13
13652.191 15
13652.746 14
13653.301 12
13653.857 11
13654.412 22
13654.968 31
13655.523 27
13656.079 34
13656.634 20
13657.189 20
13657.745 13
13658.300 10
13658.856 12
13659.411 10
13659.967 10
13660.523 17
13661.078 15
13661.634 10
13662.189 8
13662.745 10
13663.300 5
13663.856 3
13664.412 10
13664.967 18
13665.523 16
13666.079 9
13666.634 7
13667.190 10
13667.746 9
13668.301 6
13668.857 10
13669.413 14
13669.968 9
13670.524 11
13671.080 9
13671.636 13
13672.191 8
13672.747 12
13673.303 14
13673.859 3
13674.415 2
13674.970 2
13675.526 6
13676.082 3
13676.638 3
13677.194 4
13677.750 6
13678.306 14
13678.862 12
13679.417 9
13679.973 8
13680.529 18
13681.085 18
13681.641 12
13682.197 19
13682.753 9
13683.309 4
13683.865 18
13684.421 15
13684.977 17
13685.533 12
13686.089 10
13686.645 4
13687.202 2
13687.758 4
13688.314 8
13688.870 5
13689.426 3
13689.982 4
13690.538 13
13691.094 10
13691.651 10
13692.207 8
13692.763 8
13693.319 7
13693.875 6
13694.432 5
13694.988 12
13695.544 13
13696.100 21
13696.657 18
13697.213 10
13697.769 24
13698.326 12
13698.882 12
13699.438 5
13699.995 4
13700.551 8
13701.107 13
13701.664 6
13702.220 3
13702.776 10
13703.333 5
13703.889 6
13704.446 7
13705.002 6
13705.559 8
13706.115 11
13706.671 7
13707.228 9
13707.784 16
13708.341 12
13708.897 6
13709.454 2
13710.011 7
13710.567 12
13711.124 8
13711.680 8
13712.237 22
13712.793 37
13713.350 23
13713.907 14
13714.463 13
13715.020 17
13715.577 21
13716.133 26
13716.690 16
13717.247 13
13717.803 11
13718.360 12
13718.917 15
13719.474 8
13720.030 4
13720.587 9
13721.144 12
13721.701 11
13722.257 13
13722.814 14
13723.371 12
13723.928 8
13724.485 10
13725.041 15
13725.598 20
13726.155 14
13726.712 17
13727.269 12
13727.826 14
13728.383 9
13728.940 3
13729.497 6
13730.054 11
13730.611 6
13731.168 3
13731.725 1
13732.282 0
13732.839 9
13733.396 9
13733.953 16
13734.510 12
13735.067 8
13735.624 11
13736.181 11
13736.738 13
13737.295 13
13737.852 7
13738.409 6
13738.966 11
13739.523 16
13740.081 19
13740.638 19
13741.195 12
13741.752 11
13742.309 7
13742.867 5
13743.424 10
13743.981 12
13744.538 4
13745.095 2
13745.653 7
13746.210 18
13746.767 24
13747.325 15
13747.882 14
13748.439 15
13748.997 11
13749.554 9
13750.111 13
13750.669 16
13751.226 10
13751.783 9
13752.341 8
13752.898 9
13753.456 9
13754.013 12
13754.571 5
13755.128 12
13755.685 12
13756.243 8
13756.800 18
13757.358 18
13757.915 7
13758.473 6
13759.031 10
13759.588 8
13760.146 10
13760.703 6
13761.261 6
13761.818 11
13762.376 6
13762.934 7
13763.491 17
13764.049 15
13764.607 26
13765.164 27
13765.722 31
13766.280 20
13766.837 18
13767.395 22
13767.953 9
13768.510 4
13769.068 15
13769.626 10
13770.184 6
13770.741 11
13771.299 10
13771.857 8
13772.415 8
13772.973 6
13773.530 10
13774.088 17
13774.646 8
13775.204 9
13775.762 17
13776.320 17
13776.878 12
13777.436 7
13777.993 7
13778.551 8
13779.109 10
13779.667 12
13780.225 15
13780.783 12
13781.341 6
13781.899 10
13782.457 7
13783.015 8
13783.573 5
13784.131 9
13784.689 6
13785.247 6
13785.806 6
13786.364 5
13786.922 8
13787.480 14
13788.038 16
13788.596 14
13789.154 6
13789.712 8
13790.271 14
13790.829 15
13791.387 10
13791.945 7
13792.503 7
13793.062 5
13793.620 3
13794.178 14
13794.736 21
13795.295 13
13795.853 14
13796.411 8
13796.970 4
13797.528 6
13798.086 12
13798.644 9
13799.203 7
13799.761 6
13800.320 10
13800.878 17
13801.436 13
13801.995 10
13802.553 7
13803.112 11
13803.670 7
13804.228 4
13804.787 4
13805.345 11
13805.904 6
13806.462 10
13807.021 7
13807.579 5
13808.138 9
13808.697 7
13809.255 9
13809.814 10
13810.372 8
13810.931 8
13811.489 10
13812.048 7
13812.607 12
13813.165 8
13813.724 8
13814.283 5
13814.841 4
13815.400 2
13815.959 9
13816.517 17
13817.076 6
13817.635 6
13818.193 6
13818.752 7
13819.311 7
13819.870 7
13820.428 4
13820.987 5
13821.546 6
13822.105 6
13822.664 7
13823.223 5
13823.781 7
13824.340 9
13824.899 8
13825.458 11
13826.017 6
13826.576 5
13827.135 6
13827.694 11
13828.253 7
13828.812 6
13829.371 9
13829.929 4
13830.488 7
13831.047 17
13831.606 12
13832.165 7
13832.724 16
13833.284 15
13833.843 10
13834.402 11
13834.961 2
13835.520 11
13836.079 9
13836.638 9
13837.197 9
13837.756 13
13838.315 14
13838.875 9
13839.434 7
13839.993 13
13840.552 29
13841.111 28
13841.670 19
13842.230 13
13842.789 10
13843.348 7
13843.907 2
13844.467 4
13845.026 2
13845.585 4
13846.145 7
13846.704 9
13847.263 4
13847.823 14
13848.382 18
13848.941 18
13849.501 15
13850.060 8
13850.619 5
13851.179 3
13851.738 8
13852.298 13
13852.857 15
13853.416 11
13853.976 11
13854.535 8
13855.095 2
13855.654 4
13856.214 2
13856.773 9
13857.333 9
13857.892 7
13858.452 6
13859.012 10
13859.571 14
13860.131 15
13860.690 11
13861.250 6
13861.809 6
13862.369 8
13862.929 7
13863.488 8
13864.048 3
13864.608 4
13865.167 2
13865.727 8
13866.287 9
13866.847 4
13867.406 8
13867.966 9
13868.526 4
13869.086 0
13869.645 7
13870.205 7
13870.765 8
13871.325 9
13871.885 8
13872.444 11
13873.004 4
13873.564 11
13874.124 12
13874.684 14
13875.244 8
13875.804 6
13876.363 4
13876.923 14
13877.483 11
13878.043 9
13878.603 9
13879.163 10
13879.723 12
13880.283 12
13880.843 16
13881.403 15
13881.963 7
13882.523 9
13883.083 9
13883.643 26
13884.203 16
13884.763 13
13885.324 10
13885.884 20
13886.444 17
13887.004 16
13887.564 16
13888.124 8
13888.684 4
13889.244 8
13889.805 8
13890.365 4
13890.925 5
13891.485 12
13892.045 5
13892.606 4
13893.166 11
13893.726 8
13894.286 6
13894.847 12
13895.407 18
13895.967 15
13896.528 10
13897.088 12
13897.648 7
13898.209 14
13898.769 4
13899.329 5
13899.890 1
13900.450 5
13901.011 5
13901.571 5
13902.131 7
13902.692 9
13903.252 9
13903.813 11
13904.373 9
13904.934 6
13905.494 13
13906.055 18
13906.615 13
13907.176 6
13907.736 5
13908.297 7
13908.857 5
13909.418 2
13909.979 8
13910.539 5
13911.100 4
13911.660 4
13912.221 8
13912.782 8
13913.342 11
13913.903 16
13914.464 9
13915.024 11
13915.585 11
13916.146 7
13916.707 6
13917.267 2
13917.828 5
13918.389 16
13918.950 17
13919.510 25
13920.071 20
13920.632 11
13921.193 4
13921.754 2
13922.314 6
13922.875 10
13923.436 13
13923.997 9
13924.558 17
13925.119 24
13925.680 12
13926.241 6
13926.801 15
13927.362 10
13927.923 2
13928.484 8
13929.045 5
13929.606 5
13930.167 14
13930.728 13
13931.289 18
13931.850 15
13932.411 8
13932.972 7
13933.533 6
13934.095 3
13934.656 3
13935.217 5
13935.778 8
13936.339 9
13936.900 8
13937.461 5
13938.022 7
13938.584 12
13939.145 7
13939.706 8
13940.267 25
13940.828 15
13941.390 6
13941.951 7
13942.512 4
13943.073 7
13943.635 7
13944.196 10
13944.757 11
13945.318 8
13945.880 7
13946.441 8
13947.002 8
13947.564 16
13948.125 11
13948.686 14
13949.248 17
13949.809 12
13950.371 12
13950.932 11
13951.493 11
13952.055 9
13952.616 13
13953.178 23
13953.739 22
13954.301 14
13954.862 13
13955.424 18
13955.985 9
13956.547 5
13957.108 10
13957.670 19
13958.231 11
13958.793 11
13959.354 10
13959.916 8
13960.478 9
13961.039 14
13961.601 11
13962.163 6
13962.724 10
13963.286 12
13963.848 3
13964.409 4
13964.971 6
13965.533 9
13966.094 4
13966.656 2
13967.218 6
13967.780 4
13968.341 5
13968.903 2
13969.465 5
13970.027 3
13970.588 2
13971.150 7
13971.712 9
13972.274 3
13972.836 2
13973.398 3
13973.960 4
13974.521 5
13975.083 9
13975.645 9
13976.207 7
13976.769 13
13977.331 9
13977.893 8
13978.455 8
13979.017 13
13979.579 12
13980.141 3
13980.703 23
13981.265 15
13981.827 8
13982.389 6
13982.951 5
13983.513 7
13984.075 12
13984.637 10
13985.199 8
13985.762 7
13986.324 6
13986.886 1
13987.448 5
13988.010 5
13988.572 4
13989.134 1
13989.697 6
13990.259 12
13990.821 8
13991.383 5
13991.945 1
13992.508 2
13993.070 6
13993.632 6
13994.195 7
13994.757 4
13995.319 10
13995.881 11
13996.444 12
13997.006 14
13997.568 5
13998.131 5
13998.693 1
13999.256 13
13999.818 10
14000.380 18
14000.943 10
14001.505 6
14002.068 5
14002.630 7
14003.193 15
14003.755 29
14004.318 15
14004.880 11
14005.443 15
14006.005 20
14006.568 14
14007.130 19
14007.693 13
14008.255 20
14008.818 16
14009.380 13
14009.943 12
14010.506 14
14011.068 16
14011.631 13
14012.194 11
14012.756 9
14013.319 15
14013.882 9
14014.444 5
14015.007 6
14015.570 5
14016.132 7
14016.695 15
14017.258 7
14017.821 6
14018.383 4
14018.946 6
14019.509 7
14020.072 10
14020.635 11
14021.197 6
14021.760 4
14022.323 2
14022.886 5
14023.449 13
14024.012 10
14024.575 11
14025.137 4
14025.700 10
14026.263 10
14026.826 15
14027.389 9
14027.952 7
14028.515 6
14029.078 7
14029.641 8
14030.204 12
14030.767 13
14031.330 9
14031.893 7
14032.456 6
14033.019 9
14033.582 12
14034.145 11
14034.708 7
14035.272 2
14035.835 15
14036.398 14
14036.961 13
14037.524 14
14038.087 17
14038.650 16
14039.214 12
14039.777 16
14040.340 19
14040.903 5
14041.466 2
14042.030 9
14042.593 14
14043.156 12
14043.720 3
14044.283 5
14044.846 11
14045.409 14
14045.973 10
14046.536 4
14047.099 13
14047.663 14
14048.226 14
14048.789 10
14049.353 14
14049.916 8
14050.480 2
14051.043 1
14051.607 3
14052.170 1
14052.733 5
14053.297 5
14053.860 8
14054.424 6
14054.987 6
14055.551 2
14056.114 11
14056.678 15
14057.242 20
14057.805 12
14058.369 11
14058.932 11
14059.496 7
14060.059 5
14060.623 5
14061.187 3
14061.750 12
14062.314 14
14062.878 17
14063.441 12
14064.005 10
14064.569 14
14065.132 4
14065.696 7
14066.260 10
14066.824 6
14067.387 9
14067.951 8
14068.515 7
14069.079 8
14069.642 4
14070.206 12
14070.770 20
14071.334 14
14071.898 12
14072.462 10
14073.025 7
14073.589 17
14074.153 20
14074.717 14
14075.281 9
14075.845 4
14076.409 6
14076.973 9
14077.537 5
14078.101 1
14078.665 6
14079.229 10
14079.793 12
14080.357 11
14080.921 10
14081.485 7
14082.049 9
14082.613 11
14083.177 12
14083.741 10
14084.305 6
14084.869 11
14085.433 8
14085.997 8
14086.561 6
14087.126 1
14087.690 9
14088.254 4
14088.818 5
14089.382 5
14089.947 7
14090.511 2
14091.075 7
14091.639 5
14092.203 5
14092.768 8
14093.332 11
14093.896 9
14094.461 5
14095.025 7
14095.589 7
14096.153 6
14096.718 7
14097.282 9
14097.847 14
14098.411 11
14098.975 11
14099.540 7
14100.104 7
14100.668 4
14101.233 4
14101.797 11
14102.362 4
14102.926 6
14103.491 11
14104.055 4
14104.620 9
14105.184 14
14105.749 9
14106.313 5
14106.878 2
14107.442 10
14108.007 16
14108.571 18
14109.136 17
14109.701 22
14110.265 21
14110.830 15
14111.395 9
14111.959 5
14112.524 10
14113.088 7
14113.653 11
14114.218 11
14114.783 13
14115.347 13
14115.912 8
14116.477 9
14117.041 9
14117.606 4
14118.171 5
14118.736 9
14119.301 4
14119.865 12
14120.430 18
14120.995 12
14121.560 6
14122.125 5
14122.690 3
14123.254 10
14123.819 11
14124.384 7
14124.949 12
14125.514 10
14126.079 7
14126.644 9
14127.209 3
14127.774 3
14128.339 13
14128.904 10
14129.469 6
14130.034 12
14130.599 17
14131.164 14
14131.729 8
14132.294 4
14132.859 8
14133.424 9
14133.989 6
14134.554 8
14135.119 9
14135.684 8
14136.249 14
14136.815 11
14137.380 7
14137.945 7
14138.510 5
14139.075 7
14139.640 10
14140.206 3
14140.771 5
14141.336 5
14141.901 7
14142.467 6
14143.032 9
14143.597 11
14144.162 9
14144.728 22
14145.293 15
14145.858 9
14146.424 6
14146.989 12
14147.554 5
14148.120 3
14148.685 1
14149.251 6
14149.816 7
14150.381 17
14150.947 17
14151.512 13
14152.078 10
14152.643 7
14153.209 7
14153.774 6
14154.340 2
14154.905 3
14155.471 7
14156.036 7
14156.602 10
14157.167 7
14157.733 9
14158.298 17
14158.864 11
14159.429 5
14159.995 12
14160.561 10
14161.126 9
14161.692 5
14162.258 11
14162.823 7
14163.389 7
14163.955 6
14164.520 7
14165.086 10
14165.652 11
14166.217 4
14166.783 3
14167.349 10
14167.915 9
14168.480 12
14169.046 13
14169.612 6
14170.178 2
14170.744 3
14171.309 7
14171.875 4
14172.441 4
14173.007 7
14173.573 6
14174.139 6
14174.705 11
14175.271 6
14175.836 6
14176.402 7
14176.968 5
14177.534 7
14178.100 12
14178.666 3
14179.232 8
14179.798 11
14180.364 14
14180.930 9
14181.496 18
14182.062 16
14182.628 13
14183.194 8
14183.761 9
14184.327 7
14184.893 18
14185.459 22
14186.025 14
14186.591 9
14187.157 3
14187.723 1
14188.290 4
14188.856 2
14189.422 1
14189.988 3
14190.554 4
14191.121 2
14191.687 1
14192.253 2
14192.819 3
14193.386 4
14193.952 5
14194.518 8
14195.084 12
14195.651 16
14196.217 8
14196.783 7
14197.350 5
14197.916 6
14198.482 8
14199.049 12
14199.615 12
14200.182 19
14200.748 13
14201.314 9
14201.881 4
14202.447 6
14203.014 7
14203.580 24
14204.147 25
14204.713 13
14205.280 11
14205.846 4
14206.413 6
14206.979 6
14207.546 9
14208.112 12
14208.679 3
14209.246 1
14209.812 3
14210.379 5
14210.945 7
14211.512 5
14212.079 6
14212.645 5
14213.212 8
14213.779 11
14214.345 16
14214.912 13
14215.479 8
14216.046 4
14216.612 3
14217.179 9
14217.746 11
14218.313 12
14218.879 11
14219.446 12
14220.013 7
14220.580 12
14221.147 9
14221.713 9
14222.280 11
14222.847 6
14223.414 7
14223.981 3
14224.548 6
14225.115 13
14225.682 9
14226.248 16
14226.815 17
14227.382 10
14227.949 4
14228.516 6
14229.083 11
14229.650 8
14230.217 7
14230.784 4
14231.351 9
14231.918 9
14232.485 8
14233.052 1
14233.619 2
14234.187 13
14234.754 14
14235.321 8
14235.888 8
14236.455 8
14237.022 10
14237.589 12
14238.156 9
14238.724 13
14239.291 16
14239.858 7
14240.425 7
14240.992 12
14241.560 3
14242.127 11
14242.694 6
14243.261 4
14243.829 1
14244.396 2
14244.963 16
14245.531 19
14246.098 8
14246.665 7
14247.233 14
14247.800 7
14248.367 14
14248.935 11
14249.502 6
14250.069 6
14250.637 6
14251.204 9
14251.772 12
14252.339 16
14252.907 21
14253.474 12
14254.042 6
14254.609 4
14255.177 4
14255.744 11
14256.312 10
14256.879 7
14257.447 6
14258.014 10
14258.582 25
14259.149 18
14259.717 14
14260.285 20
14260.852 24
14261.420 16
14261.987 5
14262.555 7
14263.123 7
14263.690 15
14264.258 12
14264.826 8
14265.393 16
14265.961 12
14266.529 16
14267.097 13
14267.664 10
14268.232 9
14268.800 9
14269.368 9
14269.935 8
14270.503 1
14271.071 7
14271.639 11
14272.207 4
14272.775 6
14273.342 18
14273.910 16
14274.478 14
14275.046 15
14275.614 11
14276.182 9
14276.750 7
14277.318 6
14277.886 5
14278.454 5
14279.022 5
14279.590 4
14280.158 9
14280.726 21
14281.294 13
14281.862 11
14282.430 8
14282.998 18
14283.566 14
14284.134 10
14284.702 9
14285.270 7
14285.838 4
14286.406 4
14286.975 7
14287.543 9
14288.111 14
14288.679 15
14289.247 5
14289.815 2
14290.384 5
14290.952 8
14291.520 8
14292.088 6
14292.656 7
14293.225 10
14293.793 9
14294.361 11
14294.930 19
14295.498 16
14296.066 11
14296.635 3
14297.203 5
14297.771 7
14298.340 10
14298.908 12
14299.476 6
14300.045 7
14300.613 6
14301.182 4
14301.750 9
14302.318 6
14302.887 7
14303.455 9
14304.024 2
14304.592 2
14305.161 3
14305.729 6
14306.298 0
14306.866 4
14307.435 2
14308.003 4
14308.572 6
14309.141 3
14309.709 4
14310.278 1
14310.846 8
14311.415 4
14311.984 7
14312.552 1
14313.121 4
14313.690 7
14314.258 12
14314.827 12
14315.396 22
14315.964 13
14316.533 7
14317.102 2
14317.670 6
14318.239 5
14318.808 2
14319.377 10
14319.946 14
14320.514 10
14321.083 10
14321.652 10
14322.221 12
14322.790 9
14323.359 11
14323.927 8
14324.496 7
14325.065 5
14325.634 7
14326.203 10
14326.772 8
14327.341 4
14327.910 7
14328.479 6
14329.048 10
14329.617 12
14330.186 6
14330.755 9
14331.324 13
14331.893 2
14332.462 9
14333.031 7
14333.600 5
14334.169 13
14334.738 10
14335.307 14
14335.876 15
14336.445 9
14337.014 9
14337.584 8
14338.153 15
14338.722 15
14339.291 7
14339.860 9
14340.429 12
14340.999 10
14341.568 6
14342.137 5
14342.706 8
14343.276 10
14343.845 5
14344.414 4
14344.983 9
14345.553 5
14346.122 4
14346.691 7
14347.261 6
14347.830 6
14348.399 8
14348.969 9
14349.538 16
14350.107 12
14350.677 7
14351.246 7
14351.816 8
14352.385 7
14352.955 8
14353.524 10
14354.093 4
14354.663 6
14355.232 3
14355.802 6
14356.371 1
14356.941 2
14357.511 1
14358.080 14
14358.650 10
14359.219 14
14359.789 9
14360.358 9
14360.928 6
14361.498 6
14362.067 8
14362.637 7
14363.206 4
14363.776 12
14364.346 13
14364.915 9
14365.485 7
14366.055 2
14366.625 5
14367.194 5
14367.764 3
14368.334 5
14368.904 4
14369.473 6
14370.043 8
14370.613 3
14371.183 6
14371.753 3
14372.322 5
14372.892 6
14373.462 7
14374.032 5
14374.602 13
14375.172 11
14375.742 10
14376.311 21
14376.881 25
14377.451 16
14378.021 7
14378.591 4
14379.161 5
14379.731 2
14380.301 4
14380.871 10
14381.441 4
14382.011 3
14382.581 13
14383.151 23
14383.721 21
14384.291 13
14384.861 15
14385.431 9
14386.002 6
14386.572 9
14387.142 5
14387.712 17
14388.282 13
14388.852 24
14389.422 16
14389.993 13
14390.563 13
14391.133 7
14391.703 5
14392.273 6
14392.844 10
14393.414 12
14393.984 8
14394.554 11
14395.125 5
14395.695 2
14396.265 6
14396.836 8
14397.406 4
14397.976 8
14398.547 8
14399.117 6
14399.687 1
14400.258 15
14400.828 12
14401.399 4
14401.969 3
14402.539 3
14403.110 5
14403.680 11
14404.251 15
14404.821 14
14405.392 13
14405.962 6
14406.533 9
14407.103 4
14407.674 8
14408.244 6
14408.815 9
14409.385 2
14409.956 1
14410.526 4
14411.097 2
14411.668 3
14412.238 9
14412.809 9
14413.380 8
14413.950 11
14414.521 12
14415.092 8
14415.662 10
14416.233 15
14416.804 15
14417.374 8
14417.945 6
14418.516 6
14419.087 6
14419.657 22
14420.228 19
14420.799 23
14421.370 31
14421.941 16
14422.511 14
14423.082 16
14423.653 20
14424.224 12
14424.795 8
14425.366 8
14425.937 21
14426.507 22
14427.078 10
14427.649 11
14428.220 9
14428.791 3
14429.362 5
14429.933 6
14430.504 6
14431.075 7
14431.646 8
14432.217 6
14432.788 8
14433.359 6
14433.930 5
14434.501 6
14435.072 5
14435.643 2
14436.214 7
14436.786 6
14437.357 1
14437.928 11
14438.499 8
14439.070 9
14439.641 3
14440.212 6
14440.784 3
14441.355 1
14441.926 7
14442.497 9
14443.068 2
14443.640 3
14444.211 8
14444.782 4
14445.353 5
14445.925 13
14446.496 9
14447.067 3
14447.639 2
14448.210 3
14448.781 9
14449.353 8
14449.924 5
14450.495 10
14451.067 6
14451.638 3
14452.210 3
14452.781 14
14453.352 7
14453.924 4
14454.495 5
14455.067 5
14455.638 10
14456.210 10
14456.781 9
14457.353 7
14457.924 4
14458.496 11
14459.067 3
14459.639 5
14460.211 8
14460.782 6
14461.354 17
14461.925 14
14462.497 13
14463.069 19
14463.640 16
14464.212 7
14464.783 5
14465.355 1
14465.927 5
14466.498 4
14467.070 3
14467.642 4
14468.214 4
14468.785 2
14469.357 8
14469.929 2
14470.501 0
14471.072 9
14471.644 3
14472.216 4
14472.788 10
14473.360 7
14473.931 5
14474.503 9
14475.075 6
14475.647 7
14476.219 12
14476.791 11
14477.363 8
14477.935 7
14478.507 9
14479.079 11
14479.650 12
14480.222 8
14480.794 5
14481.366 5
14481.938 12
14482.510 9
14483.082 13
14483.654 9
14484.227 5
14484.799 4
14485.371 10
14485.943 7
14486.515 8
14487.087 10
14487.659 9
14488.231 4
14488.803 11
14489.375 11
14489.948 10
14490.520 5
14491.092 5
14491.664 5
14492.236 9
14492.808 16
14493.381 5
14493.953 7
14494.525 9
14495.097 8
14495.670 15
14496.242 21
14496.814 10
14497.387 9
14497.959 11
14498.531 5
14499.104 3
14499.676 7
14500.248 9
14500.821 5
14501.393 6
14501.965 3
14502.538 10
14503.110 13
14503.683 7
14504.255 4
14504.828 9
14505.400 15
14505.972 17
14506.545 5
14507.117 7
14507.690 7
14508.262 14
14508.835 11
14509.407 9
14509.980 7
14510.553 6
14511.125 23
14511.698 19
14512.270 8
14512.843 8
14513.416 6
14513.988 2
14514.561 11
14515.133 12
14515.706 6
14516.279 7
14516.852 9
14517.424 9
14517.997 5
14518.570 8
14519.142 5
14519.715 5
14520.288 3
14520.861 6
14521.433 13
14522.006 11
14522.579 14
14523.152 17
14523.725 41
14524.297 29
14524.870 17
14525.443 13
14526.016 12
14526.589 1
14527.162 3
14527.735 4
14528.308 1
14528.881 7
14529.453 9
14530.026 3
14530.599 9
14531.172 7
14531.745 11
14532.318 12
14532.891 6
14533.464 9
14534.037 12
14534.610 16
14535.183 14
14535.756 9
14536.330 10
14536.903 3
14537.476 17
14538.049 20
14538.622 5
14539.195 5
14539.768 13
14540.341 10
14540.914 2
14541.488 5
14542.061 7
14542.634 13
14543.207 15
14543.780 28
14544.354 18
14544.927 15
14545.500 16
14546.073 10
14546.647 10
14547.220 12
14547.793 5
14548.367 1
14548.940 2
14549.513 6
14550.087 5
14550.660 13
14551.233 12
14551.807 6
14552.380 4
14552.953 0
14553.527 4
14554.100 8
14554.674 14
14555.247 6
14555.821 5
14556.394 7
14556.968 9
14557.541 8
14558.115 18
14558.688 19
14559.262 10
14559.835 5
14560.409 15
14560.982 18
14561.556 24
14562.129 21
14562.703 23
14563.277 16
14563.850 6
14564.424 7
14564.997 7
14565.571 7
14566.145 5
14566.718 3
14567.292 11
14567.866 7
14568.439 2
14569.013 5
14569.587 4
14570.161 5
14570.734 7
14571.308 6
14571.882 9
14572.456 7
14573.029 10
14573.603 13
14574.177 3
14574.751 7
14575.325 6
14575.899 7
14576.472 8
14577.046 15
14577.620 11
14578.194 11
14578.768 10
14579.342 9
14579.916 3
14580.490 5
14581.064 9
14581.638 17
14582.212 10
14582.786 8
14583.360 9
14583.934 8
14584.508 6
14585.082 10
14585.656 6
14586.230 7
14586.804 4
14587.378 9
14587.952 8
14588.526 5
14589.100 9
14589.674 10
14590.248 11
14590.823 10
14591.397 9
14591.971 6
14592.545 6
14593.119 2
14593.693 4
14594.268 7
14594.842 26
14595.416 21
14595.990 31
14596.565 22
14597.139 11
14597.713 6
14598.287 19
14598.862 15
14599.436 6
14600.010 10
14600.585 12
14601.159 6
14601.733 9
14602.308 4
14602.882 3
14603.457 2
14604.031 4
14604.605 3
14605.180 1
14605.754 7
14606.329 9
14606.903 3
14607.478 1
14608.052 3
14608.627 2
14609.201 7
14609.776 10
14610.350 6
14610.925 10
14611.499 6
14612.074 6
14612.648 6
14613.223 4
14613.798 4
14614.372 5
14614.947 5
14615.521 4
14616.096 16
14616.671 9
14617.245 5
14617.820 6
14618.395 9
14618.969 4
14619.544 5
14620.119 7
14620.694 3
14621.268 12
14621.843 11
14622.418 4
14622.993 1
14623.567 4
14624.142 14
14624.717 15
14625.292 11
14625.867 7
14626.441 5
14627.016 6
14627.591 15
14628.166 12
14628.741 8
14629.316 6
14629.891 3
14630.466 7
14631.041 8
14631.616 7
14632.191 9
14632.765 19
14633.340 24
14633.915 17
14634.490 11
14635.065 6
14635.640 7
14636.216 8
14636.791 18
14637.366 21
14637.941 22
14638.516 15
14639.091 9
14639.666 6
14640.241 2
14640.816 9
14641.391 9
14641.966 12
14642.542 9
14643.117 9
14643.692 7
14644.267 3
14644.842 10
14645.418 10
14645.993 11
14646.568 4
14647.143 7
14647.719 12
14648.294 13
14648.869 8
14649.444 9
14650.020 10
14650.595 9
14651.170 6
14651.746 6
14652.321 10
14652.896 8
14653.472 14
14654.047 10
14654.623 8
14655.198 18
14655.773 8
14656.349 9
14656.924 8
14657.500 11
14658.075 17
14658.651 13
14659.226 14
14659.802 7
14660.377 6
14660.953 7
14661.528 15
14662.104 16
14662.679 12
14663.255 11
14663.830 11
14664.406 14
14664.982 12
14665.557 10
14666.133 9
14666.709 11
14667.284 7
14667.860 10
14668.435 10
14669.011 4
14669.587 4
14670.163 8
14670.738 6
14671.314 5
14671.890 15
14672.465 10
14673.041 4
14673.617 4
14674.193 6
14674.769 10
14675.344 9
14675.920 8
14676.496 14
14677.072 10
14677.648 7
14678.224 11
14678.799 10
14679.375 4
14679.951 15
14680.527 21
14681.103 15
14681.679 6
14682.255 6
14682.831 4
14683.407 3
14683.983 10
14684.559 17
14685.135 16
14685.711 20
14686.287 10
14686.863 8
14687.439 13
14688.015 20
14688.591 16
14689.167 7
14689.743 23
14690.319 14
14690.895 13
14691.471 16
14692.048 20
14692.624 21
14693.200 21
14693.776 12
14694.352 9
14694.928 20
14695.505 13
14696.081 18
14696.657 8
14697.233 9
14697.809 11
14698.386 16
14698.962 8
14699.538 16
14700.115 13
14700.691 15
14701.267 11
14701.843 16
14702.420 18
14702.996 21
14703.573 19
14704.149 14
14704.725 13
14705.302 10
14705.878 15
14706.454 18
14707.031 15
14707.607 8
14708.184 14
14708.760 14
14709.337 11
14709.913 11
14710.490 21
14711.066 17
14711.643 9
14712.219 7
14712.796 12
14713.372 14
14713.949 7
14714.525 6
14715.102 2
14715.679 7
14716.255 5
14716.832 7
14717.408 5
14717.985 11
14718.562 10
14719.138 6
14719.715 8
14720.292 7
14720.868 10
14721.445 11
14722.022 6
14722.599 9
14723.175 13
14723.752 13
14724.329 18
14724.906 15
14725.482 9
14726.059 6
14726.636 3
14727.213 3
14727.790 4
14728.367 4
14728.943 6
14729.520 11
14730.097 8
14730.674 5
14731.251 6
14731.828 9
14732.405 2
14732.982 4
14733.559 9
14734.136 14
14734.713 14
14735.290 15
14735.866 9
14736.443 8
14737.021 2
14737.598 10
14738.175 11
14738.752 10
14739.329 11
14739.906 14
14740.483 13
14741.060 10
14741.637 7
14742.214 7
14742.791 6
14743.368 7
14743.946 12
14744.523 5
14745.100 8
14745.677 8
14746.254 5
14746.831 1
14747.409 5
14747.986 7
14748.563 10
14749.140 8
14749.718 9
14750.295 8
14750.872 8
14751.449 22
14752.027 27
14752.604 16
14753.181 13
14753.759 6
14754.336 9
14754.913 10
14755.491 7
14756.068 9
14756.646 3
14757.223 3
14757.800 4
14758.378 10
14758.955 9
14759.533 11
14760.110 15
14760.688 9
14761.265 12
14761.843 8
14762.420 13
14762.998 4
14763.575 8
14764.153 12
14764.730 8
14765.308 2
14765.885 9
14766.463 20
14767.041 15
14767.618 28
14768.196 17
14768.774 16
14769.351 9
14769.929 2
14770.506 3
14771.084 1
14771.662 4
14772.240 9
14772.817 4
14773.395 5
14773.973 3
14774.550 4
14775.128 4
14775.706 10
14776.284 9
14776.862 10
14777.439 11
14778.017 13
14778.595 10
14779.173 10
14779.751 12
14780.329 5
14780.906 6
14781.484 11
14782.062 9
14782.640 11
14783.218 6
14783.796 8
14784.374 5
14784.952 10
14785.530 12
14786.108 6
14786.686 8
14787.264 7
14787.842 25
14788.420 24
14788.998 21
14789.576 16
14790.154 7
14790.732 6
14791.310 21
14791.888 16
14792.466 10
14793.044 13
14793.622 10
14794.201 11
14794.779 11
14795.357 2
14795.935 2
14796.513 2
14797.091 4
14797.670 1
14798.248 2
14798.826 5
14799.404 9
14799.982 6
14800.561 10
14801.139 5
14801.717 3
14802.296 0
14802.874 5
14803.452 4
14804.030 2
14804.609 3
14805.187 11
14805.766 12
14806.344 10
14806.922 14
14807.501 12
14808.079 10
14808.657 9
14809.236 12
14809.814 9
14810.393 7
14810.971 7
14811.550 7
14812.128 10
14812.707 19
14813.285 9
14813.864 8
14814.442 16
14815.021 15
14815.599 13
14816.178 8
14816.756 19
14817.335 12
14817.914 6
14818.492 9
14819.071 9
14819.649 4
14820.228 3
14820.807 6
14821.385 18
14821.964 21
14822.543 9
14823.121 14
14823.700 13
14824.279 8
14824.858 10
14825.436 14
14826.015 16
14826.594 17
14827.173 9
14827.751 4
14828.330 4
14828.909 4
14829.488 1
14830.067 3
14830.645 4
14831.224 5
14831.803 9
14832.382 9
14832.961 11
14833.540 8
14834.119 8
14834.698 1
14835.277 12
14835.856 6
14836.435 13
14837.013 11
14837.592 10
14838.171 3
14838.750 4
14839.329 9
14839.908 8
14840.488 9
14841.067 6
14841.646 6
14842.225 7
14842.804 9
14843.383 4
14843.962 2
14844.541 2
14845.120 5
14845.699 3
14846.278 7
14846.858 11
14847.437 10
14848.016 10
14848.595 9
14849.174 15
14849.754 15
14850.333 10
14850.912 6
14851.491 9
14852.071 10
14852.650 13
14853.229 11
14853.808 0
14854.388 1
14854.967 7
14855.546 10
14856.126 6
14856.705 2
14857.284 0
14857.864 7
14858.443 7
14859.023 15
14859.602 11
14860.181 10
14860.761 6
14861.340 3
14861.920 2
14862.499 3
14863.079 6
14863.658 7
14864.238 5
14864.817 6
14865.397 5
14865.976 2
14866.556 1
14867.135 2
14867.715 5
14868.294 7
14868.874 12
14869.454 7
14870.033 7
14870.613 6
14871.192 13
14871.772 12
14872.352 13
14872.931 7
14873.511 10
14874.091 13
14874.670 5
14875.250 5
14875.830 13
14876.410 12
14876.989 18
14877.569 19
14878.149 14
14878.729 13
14879.309 10
14879.888 5
14880.468 4
14881.048 7
14881.628 10
14882.208 9
14882.787 8
14883.367 11
14883.947 10
14884.527 12
14885.107 12
14885.687 10
14886.267 6
14886.847 5
14887.427 11
14888.007 2
14888.587 4
14889.167 15
14889.747 11
14890.327 10
14890.907 5
14891.487 5
14892.067 13
14892.647 6
14893.227 7
14893.807 7
14894.387 4
14894.967 4
14895.547 4
14896.127 5
14896.707 5
14897.288 6
14897.868 10
14898.448 9
14899.028 9
14899.608 3
14900.188 11
14900.769 11
14901.349 4
14901.929 6
14902.509 3
14903.090 9
14903.670 14
14904.250 11
14904.830 16
14905.411 16
14905.991 15
14906.571 12
14907.152 14
14907.732 19
14908.312 9
14908.893 7
14909.473 10
14910.054 8
14910.634 15
14911.214 9
14911.795 12
14912.375 14
14912.956 9
14913.536 7
14914.117 21
14914.697 18
14915.278 5
14915.858 5
14916.439 5
14917.019 7
14917.600 11
14918.180 7
14918.761 6
14919.341 3
14919.922 17
14920.502 21
14921.083 14
14921.664 15
14922.244 4
14922.825 6
14923.406 7
14923.986 5
14924.567 2
14925.148 4
14925.728 7
14926.309 6
14926.890 7
14927.470 7
14928.051 5
14928.632 10
14929.213 6
14929.793 5
14930.374 4
14930.955 2
14931.536 2
14932.117 16
14932.698 16
14933.278 13
14933.859 7
14934.440 3
14935.021 9
14935.602 5
14936.183 9
14936.764 15
14937.345 7
14937.926 7
14938.506 4
14939.087 8
14939.668 0
14940.249 4
14940.830 7
14941.411 7
14941.992 14
14942.573 12
14943.154 14
14943.735 11
14944.316 8
14944.898 6
14945.479 4
14946.060 4
14946.641 5
14947.222 5
14947.803 3
14948.384 11
14948.965 9
14949.547 4
14950.128 13
14950.709 27
14951.290 27
14951.871 18
14952.452 25
14953.034 16
14953.615 13
14954.196 14
14954.777 17
14955.359 11
14955.940 7
14956.521 8
14957.103 5
14957.684 7
14958.265 5
14958.847 4
14959.428 4
14960.009 12
14960.591 12
14961.172 8
14961.753 5
14962.335 12
14962.916 12
14963.498 4
14964.079 10
14964.661 5
14965.242 2
14965.823 1
14966.405 5
14966.986 7
14967.568 12
14968.149 19
14968.731 19
14969.313 8
14969.894 5
14970.476 8
14971.057 12
14971.639 12
14972.220 6
14972.802 8
14973.384 8
14973.965 8
14974.547 9
14975.129 7
14975.710 7
14976.292 5
14976.874 4
14977.455 1
14978.037 7
14978.619 9
14979.200 5
14979.782 7
14980.364 9
14980.946 6
14981.528 6
14982.109 13
14982.691 16
14983.273 10
14983.855 9
14984.437 9
14985.018 13
14985.600 10
14986.182 7
14986.764 25
14987.346 23
14987.928 12
14988.510 9
14989.092 3
14989.674 4
14990.256 10
14990.838 11
14991.420 15
14992.001 14
14992.583 7
14993.165 2
14993.747 6
14994.330 15
14994.912 11
14995.494 7
14996.076 6
14996.658 3
14997.240 13
14997.822 14
14998.404 4
14998.986 10
14999.568 10
15000.150 16
15000.733 11
15001.315 9
15001.897 4
15002.479 8
15003.061 13
15003.643 8
15004.226 5
15004.808 12
15005.390 16
15005.972 14
15006.555 8
15007.137 5
15007.719 6
15008.302 3
15008.884 8
15009.466 4
15010.049 3
15010.631 8
15011.213 2
15011.796 4
15012.378 7
15012.960 9
15013.543 4
15014.125 4
15014.708 4
15015.290 10
15015.872 10
15016.455 8
15017.037 7
15017.620 12
15018.202 5
15018.785 8
15019.367 7
15019.950 5
15020.532 7
15021.115 10
15021.698 8
15022.280 12
15022.863 8
15023.445 8
15024.028 8
15024.610 6
15025.193 2
15025.776 0
15026.358 2
15026.941 2
15027.524 8
15028.106 5
15028.689 6
15029.272 4
15029.855 2
15030.437 0
15031.020 3
15031.603 7
15032.186 11
15032.768 6
15033.351 1
15033.934 11
15034.517 13
15035.099 10
15035.682 10
15036.265 10
15036.848 8
15037.431 11
15038.014 12
15038.597 11
15039.180 16
15039.762 5
15040.345 16
15040.928 18
15041.511 17
15042.094 6
15042.677 15
15043.260 8
15043.843 3
15044.426 2
15045.009 5
15045.592 5
15046.175 11
15046.758 9
15047.341 15
15047.924 8
15048.507 13
15049.090 13
15049.674 11
15050.257 9
15050.840 13
15051.423 7
15052.006 4
15052.589 2
15053.172 3
15053.756 2
15054.339 7
15054.922 9
15055.505 9
15056.088 8
15056.672 10
15057.255 8
15057.838 5
15058.421 3
15059.005 2
15059.588 3
15060.171 4
15060.755 3
15061.338 4
15061.921 10
15062.505 3
15063.088 6
15063.671 9
15064.255 4
15064.838 16
15065.422 7
15066.005 2
15066.588 3
15067.172 5
15067.755 10
15068.339 4
15068.922 15
15069.506 15
15070.089 9
15070.673 10
15071.256 11
15071.840 12
15072.423 14
15073.007 15
15073.590 11
15074.174 7
15074.758 3
15075.341 4
15075.925 4
15076.508 7
15077.092 7
15077.676 14
15078.259 30
15078.843 28
15079.427 16
15080.010 6
15080.594 9
15081.178 5
15081.761 7
15082.345 6
15082.929 11
15083.513 11
15084.096 8
15084.680 7
15085.264 7
15085.848 6
15086.432 8
15087.015 11
15087.599 7
15088.183 12
15088.767 21
15089.351 13
15089.935 18
15090.519 13
15091.103 13
15091.686 10
15092.270 8
15092.854 10
15093.438 13
15094.022 14
15094.606 12
15095.190 9
15095.774 9
15096.358 11
15096.942 7
15097.526 11
15098.110 14
15098.694 8
15099.278 11
15099.862 13
15100.447 12
15101.031 7
15101.615 7
15102.199 10
15102.783 8
15103.367 5
15103.951 3
15104.535 6
15105.120 8
15105.704 10
15106.288 8
15106.872 8
15107.456 6
15108.041 10
15108.625 3
15109.209 15
15109.793 17
15110.378 9
15110.962 7
15111.546 4
15112.131 13
15112.715 7
15113.299 5
15113.884 9
15114.468 5
15115.052 3
15115.637 3
15116.221 2
15116.805 5
15117.390 7
15117.974 8
15118.559 10
15119.143 5
15119.728 7
15120.312 10
15120.897 8
15121.481 12
15122.066 11
15122.650 13
15123.235 5
15123.819 6
15124.404 5
15124.988 13
15125.573 5
15126.157 12
15126.742 5
15127.327 3
15127.911 3
15128.496 3
15129.080 6
15129.665 6
15130.250 3
15130.834 6
15131.419 5
15132.004 2
15132.588 10
15133.173 15
15133.758 14
15134.343 10
15134.927 13
15135.512 14
15136.097 15
15136.682 10
15137.267 17
15137.851 13
15138.436 11
15139.021 6
15139.606 8
15140.191 13
15140.776 12
15141.360 13
15141.945 13
15142.530 13
15143.115 9
15143.700 10
15144.285 15
15144.870 17
15145.455 15
15146.040 14
15146.625 6
15147.210 4
15147.795 9
15148.380 8
15148.965 3
15149.550 5
15150.135 15
15150.720 13
15151.305 8
15151.890 4
15152.475 10
15153.060 10
15153.645 8
15154.230 5
15154.816 3
15155.401 4
15155.986 6
15156.571 7
15157.156 10
15157.741 9
15158.327 4
15158.912 5
15159.497 4
15160.082 5
15160.668 4
15161.253 3
15161.838 3
15162.423 8
15163.009 6
15163.594 2
15164.179 6
15164.765 5
15165.350 7
15165.935 10
15166.521 11
15167.106 2
15167.691 7
15168.277 8
15168.862 4
15169.448 5
15170.033 5
15170.619 7
15171.204 8
15171.789 2
15172.375 3
15172.960 3
15173.546 18
15174.131 12
15174.717 7
15175.302 8
15175.888 13
15176.474 19
15177.059 11
15177.645 9
15178.230 4
15178.816 3
15179.401 5
15179.987 7
15180.573 3
15181.158 5
15181.744 5
15182.330 9
15182.915 4
15183.501 7
15184.087 11
15184.672 8
15185.258 7
15185.844 4
15186.430 13
15187.015 15
15187.601 23
15188.187 15
15188.773 11
15189.358 11
15189.944 13
15190.530 11
15191.116 10
15191.702 7
15192.288 8
15192.874 7
15193.459 7
15194.045 5
15194.631 13
15195.217 11
15195.803 8
15196.389 4
15196.975 14
15197.561 14
15198.147 8
15198.733 16
15199.319 10
15199.905 10
15200.491 2
15201.077 3
15201.663 1
15202.249 7
15202.835 11
15203.421 15
15204.007 19
15204.593 24
15205.179 19
15205.765 6
15206.352 4
15206.938 10
15207.524 20
15208.110 11
15208.696 13
15209.282 21
15209.869 26
15210.455 17
15211.041 8
15211.627 3
15212.214 6
15212.800 5
15213.386 3
15213.972 4
15214.559 7
15215.145 9
15215.731 6
15216.318 4
15216.904 13
15217.490 10
15218.077 12
15218.663 9
15219.249 7
15219.836 16
15220.422 19
15221.008 8
15221.595 11
15222.181 16
15222.768 12
15223.354 8
15223.941 14
15224.527 8
15225.114 10
15225.700 9
15226.287 6
15226.873 16
15227.460 9
15228.046 4
15228.633 2
15229.219 6
15229.806 3
15230.393 3
15230.979 4
15231.566 9
15232.152 6
15232.739 16
15233.326 21
15233.912 21
15234.499 10
15235.086 15
15235.672 17
15236.259 13
15236.846 4
15237.433 3
15238.019 6
15238.606 10
15239.193 6
15239.780 9
15240.366 11
15240.953 13
15241.540 16
15242.127 12
15242.714 12
15243.300 7
15243.887 15
15244.474 20
15245.061 20
15245.648 17
15246.235 13
15246.822 13
15247.409 21
15247.996 18
15248.582 12
15249.169 8
15249.756 3
15250.343 11
15250.930 11
15251.517 8
15252.104 6
15252.691 18
15253.278 14
15253.865 16
15254.453 9
15255.040 9
15255.627 6
15256.214 6
15256.801 7
15257.388 6
15257.975 3
15258.562 6
15259.149 7
15259.736 8
15260.324 12
15260.911 5
15261.498 16
15262.085 10
15262.672 7
15263.260 7
15263.847 5
15264.434 4
15265.021 7
15265.609 9
15266.196 5
15266.783 6
15267.371 11
15267.958 5
15268.545 3
15269.133 2
15269.720 5
15270.307 11
15270.895 13
15271.482 12
15272.069 14
15272.657 11
15273.244 9
15273.832 6
15274.419 3
15275.007 9
15275.594 11
15276.181 8
15276.769 6
15277.356 13
15277.944 7
15278.531 8
15279.119 0
15279.707 2
15280.294 5
15280.882 6
15281.469 12
15282.057 9
15282.644 8
15283.232 17
15283.820 10
15284.407 10
15284.995 6
15285.583 5
15286.170 10
15286.758 9
15287.346 8
15287.933 4
15288.521 3
15289.109 7
15289.696 11
15290.284 7
15290.872 8
15291.460 6
15292.047 10
15292.635 9
15293.223 5
15293.811 2
15294.399 2
15294.986 15
15295.574 12
15296.162 12
15296.750 18
15297.338 24
15297.926 15
15298.514 14
15299.102 9
15299.690 6
15300.278 2
15300.865 9
15301.453 16
15302.041 10
15302.629 12
15303.217 17
15303.805 10
15304.393 6
15304.981 3
15305.569 10
15306.157 2
15306.746 6
15307.334 5
15307.922 2
15308.510 3
15309.098 8
15309.686 6
15310.274 8
15310.862 8
15311.450 11
15312.039 4
15312.627 5
15313.215 2
15313.803 5
15314.391 7
15314.980 9
15315.568 7
15316.156 4
15316.744 10
15317.333 10
15317.921 11
15318.509 13
15319.097 7
15319.686 7
15320.274 2
15320.862 7
15321.451 7
15322.039 4
15322.627 6
15323.216 8
15323.804 5
15324.393 1
15324.981 3
15325.569 4
15326.158 2
15326.746 4
15327.335 7
15327.923 8
15328.512 5
15329.100 5
15329.689 15
15330.277 13
15330.866 3
15331.454 10
15332.043 13
15332.631 16
15333.220 12
15333.808 6
15334.397 17
15334.986 34
15335.574 36
15336.163 22
15336.752 19
15337.340 12
15337.929 18
15338.518 22
15339.106 18
15339.695 11
15340.284 9
15340.872 10
15341.461 7
15342.050 3
15342.639 3
15343.227 7
15343.816 10
15344.405 14
15344.994 14
15345.582 17
15346.171 12
15346.760 10
15347.349 15
15347.938 13
15348.527 11
15349.115 16
15349.704 20
15350.293 25
15350.882 21
15351.471 11
15352.060 9
15352.649 3
15353.238 0
15353.827 4
15354.416 7
15355.005 3
15355.594 4
15356.183 12
15356.772 12
15357.361 13
15357.950 9
15358.539 13
15359.128 16
15359.717 7
15360.306 6
15360.895 11
15361.484 10
15362.074 9
15362.663 7
15363.252 8
15363.841 10
15364.430 6
15365.019 2
15365.609 7
15366.198 5
15366.787 4
15367.376 2
15367.965 6
15368.555 7
15369.144 4
15369.733 8
15370.322 8
15370.912 6
15371.501 6
15372.090 4
15372.680 8
15373.269 7
15373.858 4
15374.448 3
15375.037 5
15375.626 7
15376.216 6
15376.805 7
15377.395 7
15377.984 12
15378.574 13
15379.163 8
15379.752 8
15380.342 3
15380.931 7
15381.521 7
15382.110 9
15382.700 8
15383.289 3
15383.879 5
15384.469 9
15385.058 14
15385.648 7
15386.237 5
15386.827 15
15387.416 13
15388.006 9
15388.596 6
15389.185 4
15389.775 6
15390.365 5
15390.954 21
15391.544 14
15392.134 13
15392.723 10
15393.313 18
15393.903 10
15394.493 8
15395.082 6
15395.672 6
15396.262 3
15396.852 5
15397.441 11
15398.031 23
15398.621 16
15399.211 8
15399.801 6
15400.391 7
15400.981 9
15401.570 7
15402.160 3
15402.750 9
15403.340 11
15403.930 10
15404.520 7
15405.110 15
15405.700 14
15406.290 16
15406.880 16
15407.470 22
15408.060 13
15408.650 12
15409.240 10
15409.830 10
15410.420 15
15411.010 18
15411.600 12
15412.190 13
15412.780 12
15413.370 12
15413.960 16
15414.551 10
15415.141 9
15415.731 5
15416.321 8
15416.911 9
15417.501 6
15418.092 14
15418.682 17
15419.272 15
15419.862 8
15420.452 12
15421.043 6
15421.633 8
15422.223 12
15422.814 9
15423.404 7
15423.994 5
15424.584 3
15425.175 4
15425.765 7
15426.355 5
15426.946 11
15427.536 8
15428.127 9
15428.717 10
15429.307 10
15429.898 8
15430.488 8
15431.079 6
15431.669 2
15432.260 6
15432.850 5
15433.441 5
15434.031 1
15434.622 8
15435.212 8
15435.803 9
15436.393 14
15436.984 11
15437.574 13
15438.165 12
15438.755 8
15439.346 13
15439.937 7
15440.527 8
15441.118 9
15441.709 8
15442.299 8
15442.890 6
15443.481 8
15444.071 5
15444.662 3
15445.253 8
15445.843 6
15446.434 4
15447.025 22
15447.616 25
15448.206 21
15448.797 15
15449.388 10
15449.979 5
15450.570 1
15451.160 7
15451.751 4
15452.342 3
15452.933 6
15453.524 7
15454.115 18
15454.706 6
15455.297 8
15455.887 10
15456.478 13
15457.069 6
15457.660 6
15458.251 9
15458.842 8
15459.433 7
15460.024 7
15460.615 7
15461.206 9
15461.797 13
15462.388 4
15462.979 6
15463.570 7
15464.161 9
15464.753 8
15465.344 17
15465.935 5
15466.526 4
15467.117 6
15467.708 13
15468.299 10
15468.891 11
15469.482 10
15470.073 8
15470.664 5
15471.255 2
15471.847 5
15472.438 2
15473.029 6
15473.620 7
15474.212 11
15474.803 10
15475.394 4
15475.985 8
15476.577 8
15477.168 5
15477.759 3
15478.351 6
15478.942 4
15479.533 16
15480.125 15
15480.716 20
15481.308 18
15481.899 15
15482.490 8
15483.082 2
15483.673 0
15484.265 8
15484.856 3
15485.448 11
15486.039 13
15486.631 8
15487.222 7
15487.814 7
15488.405 8
15488.997 4
15489.588 4
15490.180 2
15490.772 5
15491.363 8
15491.955 13
15492.546 13
15493.138 13
15493.730 6
15494.321 4
15494.913 2
15495.505 15
15496.096 11
15496.688 11
15497.280 10
15497.871 5
15498.463 4
15499.055 11
15499.647 5
15500.238 3
15500.830 0
15501.422 2
15502.014 8
15502.606 12
15503.197 10
15503.789 6
15504.381 4
15504.973 6
15505.565 3
15506.157 5
15506.749 12
15507.341 13
15507.932 14
15508.524 13
15509.116 5
15509.708 3
15510.300 5
15510.892 12
15511.484 8
15512.076 6
15512.668 9
15513.260 13
15513.852 11
15514.444 15
15515.036 8
15515.628 17
15516.220 10
15516.812 13
15517.405 10
15517.997 5
15518.589 9
15519.181 7
15519.773 2
15520.365 8
15520.957 11
15521.549 10
15522.142 7
15522.734 16
15523.326 18
15523.918 10
15524.511 10
15525.103 3
15525.695 7
15526.287 2
15526.880 4
15527.472 4
15528.064 7
15528.656 2
15529.249 1
15529.841 2
15530.433 3
15531.026 8
15531.618 10
15532.211 17
15532.803 15
15533.395 12
15533.988 5
15534.580 9
15535.173 10
15535.765 6
15536.357 4
15536.950 4
15537.542 5
15538.135 6
15538.727 4
15539.320 20
15539.912 24
15540.505 19
15541.097 18
15541.690 13
15542.283 7
15542.875 6
15543.468 6
15544.060 8
15544.653 8
15545.246 7
15545.838 8
15546.431 3
15547.024 4
15547.616 6
15548.209 0
15548.802 10
15549.394 12
15549.987 17
15550.580 14
15551.172 23
15551.765 20
15552.358 10
15552.951 13
15553.544 7
15554.136 10
15554.729 4
15555.322 3
15555.915 6
15556.508 6
15557.100 11
15557.693 8
15558.286 5
15558.879 9
15559.472 11
15560.065 9
15560.658 8
15561.251 4
15561.844 10
15562.437 10
15563.030 7
15563.623 3
15564.215 1
15564.808 7
15565.401 14
15565.995 14
15566.588 7
15567.181 7
15567.774 7
15568.367 5
15568.960 11
15569.553 11
15570.146 12
15570.739 14
15571.332 13
15571.925 9
15572.518 4
15573.112 9
15573.705 6
15574.298 7
15574.891 5
15575.484 3
15576.078 8
15576.671 5
15577.264 2
15577.857 5
15578.451 4
15579.044 7
15579.637 5
15580.230 11
15580.824 7
15581.417 9
15582.010 2
15582.604 1
15583.197 3
15583.790 5
15584.384 6
15584.977 6
15585.570 4
15586.164 2
15586.757 5
15587.351 7
15587.944 12
15588.538 9
15589.131 12
15589.725 10
15590.318 5
15590.911 3
15591.505 4
15592.099 8
15592.692 7
15593.286 10
15593.879 9
15594.473 10
15595.066 6
15595.660 7
15596.253 10
15596.847 8
15597.441 9
15598.034 5
15598.628 8
15599.222 5
15599.815 3
15600.409 1
15601.003 6
15601.596 5
15602.190 3
15602.784 6
15603.377 8
15603.971 13
15604.565 7
15605.159 4
15605.752 13
15606.346 9
15606.940 10
15607.534 10
15608.128 18
15608.722 12
15609.315 4
15609.909 7
15610.503 7
15611.097 11
15611.691 9
15612.285 11
15612.879 5
15613.473 10
15614.067 10
15614.660 12
15615.254 6
15615.848 3
15616.442 3
15617.036 5
15617.630 3
15618.224 4
15618.818 9
15619.412 10
15620.006 7
15620.601 4
15621.195 9
15621.789 8
15622.383 7
15622.977 11
15623.571 3
15624.165 6
15624.759 6
15625.353 2
15625.948 1
15626.542 11
15627.136 9
15627.730 8
15628.324 11
15628.919 13
15629.513 13
15630.107 9
15630.701 9
15631.295 10
15631.890 12
15632.484 13
15633.078 4
15633.673 10
15634.267 14
15634.861 10
15635.456 10
15636.050 8
15636.644 11
15637.239 14
15637.833 10
15638.428 12
15639.022 5
15639.616 2
15640.211 4
15640.805 7
15641.400 13
15641.994 21
15642.589 11
15643.183 6
15643.778 7
15644.372 21
15644.967 4
15645.561 2
15646.156 8
15646.750 13
15647.345 8
15647.939 5
15648.534 3
15649.129 5
15649.723 9
15650.318 7
15650.912 8
15651.507 13
15652.102 13
15652.696 8
15653.291 9
15653.886 9
15654.480 4
15655.075 3
15655.670 1
15656.265 10
15656.859 8
15657.454 13
15658.049 8
15658.644 7
15659.238 11
15659.833 3
15660.428 8
15661.023 10
15661.618 5
15662.213 1
15662.807 5
15663.402 8
15663.997 7
15664.592 10
15665.187 15
15665.782 35
15666.377 27
15666.972 16
15667.567 12
15668.162 12
15668.757 15
15669.352 6
15669.947 4
15670.542 11
15671.137 11
15671.732 9
15672.327 14
15672.922 17
15673.517 15
15674.112 9
15674.707 7
15675.302 8
15675.897 16
15676.492 24
15677.088 12
15677.683 7
15678.278 3
15678.873 8
15679.468 4
15680.063 6
15680.659 10
15681.254 3
15681.849 7
15682.444 5
15683.039 8
15683.635 8
15684.230 8
15684.825 4
15685.421 1
15686.016 1
15686.611 4
15687.206 11
15687.802 6
15688.397 10
15688.992 11
15689.588 11
15690.183 12
15690.779 15
15691.374 14
15691.969 10
15692.565 4
15693.160 11
15693.756 6
15694.351 11
15694.947 11
15695.542 6
15696.138 3
15696.733 10
15697.329 5
15697.924 6
15698.520 7
15699.115 9
15699.711 9
15700.306 5
15700.902 1
15701.498 6
15702.093 5
15702.689 1
15703.284 12
15703.880 9
15704.476 9
15705.071 9
15705.667 8
15706.263 4
15706.858 5
15707.454 3
15708.050 11
15708.646 7
15709.241 5
15709.837 11
15710.433 17
15711.029 13
15711.624 9
15712.220 8
15712.816 5
15713.412 8
15714.008 12
15714.604 6
15715.199 1
15715.795 3
15716.391 11
15716.987 7
15717.583 2
15718.179 4
15718.775 15
15719.371 12
15719.967 14
15720.563 8
15721.159 4
15721.754 7
15722.350 12
15722.946 6
15723.542 2
15724.139 0
15724.735 10
15725.331 13
15725.927 13
15726.523 7
15727.119 2
15727.715 10
15728.311 18
15728.907 15
15729.503 11
15730.099 13
15730.696 19
15731.292 16
15731.888 7
15732.484 10
15733.080 6
15733.676 4
15734.273 4
15734.869 4
15735.465 8
15736.061 4
15736.658 6
15737.254 11
15737.850 13
15738.446 19
15739.043 10
15739.639 8
15740.235 17
15740.832 7
15741.428 10
15742.024 16
15742.621 14
15743.217 18
15743.814 20
15744.410 12
15745.006 12
15745.603 10
15746.199 13
15746.796 11
15747.392 11
15747.989 4
15748.585 6
15749.182 6
15749.778 9
15750.375 2
15750.971 8
15751.568 9
15752.164 12
15752.761 7
15753.357 4
15753.954 5
15754.551 5
15755.147 15
15755.744 11
15756.341 13
15756.937 10
15757.534 9
15758.131 8
15758.727 7
15759.324 1
15759.921 2
15760.517 5
15761.114 7
15761.711 10
15762.307 8
15762.904 10
15763.501 12
15764.098 27
15764.695 17
15765.291 7
15765.888 6
15766.485 4
15767.082 4
15767.679 8
15768.276 10
15768.872 8
15769.469 10
15770.066 10
15770.663 8
15771.260 7
15771.857 20
15772.454 14
15773.051 5
15773.648 4
15774.245 11
15774.842 9
15775.439 8
15776.036 14
15776.633 8
15777.230 7
15777.827 8
15778.424 8
15779.021 0
15779.618 7
15780.215 5
15780.812 8
15781.409 7
15782.006 7
15782.604 5
15783.201 15
15783.798 7
15784.395 2
15784.992 3
15785.589 8
15786.187 3
15786.784 1
15787.381 5
15787.978 8
15788.576 4
15789.173 7
15789.770 3
15790.367 6
15790.965 5
15791.562 9
15792.159 7
15792.757 12
15793.354 11
15793.951 10
15794.549 6
15795.146 9
15795.743 8
15796.341 11
15796.938 10
15797.536 3
15798.133 4
15798.730 5
15799.328 12
15799.925 15
15800.523 5
15801.120 9
15801.718 9
15802.315 4
15802.913 0
15803.510 3
15804.108 5
15804.705 5
15805.303 6
15805.900 9
15806.498 6
15807.096 13
15807.693 13
15808.291 3
15808.888 7
15809.486 9
15810.084 10
15810.681 4
15811.279 3
15811.877 11
15812.474 10
15813.072 6
15813.670 9
15814.268 7
15814.865 6
15815.463 7
15816.061 3
15816.659 6
15817.256 3
15817.854 5
15818.452 9
15819.050 5
15819.648 1
15820.246 1
15820.843 7
15821.441 10
15822.039 9
15822.637 15
15823.235 14
15823.833 15
15824.431 12
15825.029 10
15825.627 9
15826.225 3
15826.823 10
15827.421 7
15828.019 11
15828.617 15
15829.215 23
15829.813 12
15830.411 13
15831.009 18
15831.607 19
15832.205 16
15832.803 13
15833.401 9
15833.999 4
15834.597 6
15835.195 8
15835.793 7
15836.392 10
15836.990 14
15837.588 5
15838.186 11
15838.784 6
15839.382 13
15839.981 7
15840.579 10
15841.177 10
15841.775 11
15842.374 13
15842.972 8
15843.570 14
15844.168 12
15844.767 21
15845.365 22
15845.963 12
15846.562 5
15847.160 7
15847.758 5
15848.357 1
15848.955 5
15849.554 5
15850.152 6
15850.750 5
15851.349 4
15851.947 4
15852.546 11
15853.144 14
15853.743 13
15854.341 7
15854.940 12
15855.538 5
15856.137 7
15856.735 10
15857.334 7
15857.932 5
15858.531 5
15859.130 11
15859.728 6
15860.327 8
15860.925 1
15861.524 8
15862.123 8
15862.721 3
15863.320 8
15863.919 10
15864.517 8
15865.116 10
15865.715 2
15866.313 2
15866.912 5
15867.511 10
15868.110 12
15868.708 9
15869.307 7
15869.906 6
15870.505 12
15871.103 9
15871.702 10
15872.301 9
15872.900 7
15873.499 15
15874.098 16
15874.696 12
15875.295 8
15875.894 7
15876.493 2
15877.092 2
15877.691 10
15878.290 11
15878.889 5
15879.488 5
15880.087 2
15880.686 7
15881.285 6
15881.884 13
15882.483 15
15883.082 17
15883.681 13
15884.280 20
15884.879 8
15885.478 7
15886.077 9
15886.676 8
15887.275 8
15887.874 7
15888.474 5
15889.073 4
15889.672 6
15890.271 5
15890.870 3
15891.469 10
15892.069 4
15892.668 7
15893.267 6
15893.866 7
15894.465 10
15895.065 6
15895.664 9
15896.263 11
15896.863 18
15897.462 16
15898.061 9
15898.661 8
15899.260 11
15899.859 4
15900.459 3
15901.058 3
15901.657 4
15902.257 5
15902.856 8
15903.455 5
15904.055 2
15904.654 8
15905.254 7
15905.853 5
15906.453 4
15907.052 1
15907.652 5
15908.251 8
15908.851 10
15909.450 11
15910.050 9
15910.649 7
15911.249 10
15911.848 10
15912.448 8
15913.048 5
15913.647 7
15914.247 11
15914.846 8
15915.446 1
15916.046 8
15916.645 4
15917.245 6
15917.845 11
15918.444 11
15919.044 11
15919.644 4
15920.244 13
15920.843 8
15921.443 10
15922.043 7
15922.643 6
15923.242 10
15923.842 17
15924.442 23
15925.042 27
15925.642 18
15926.242 11
15926.841 10
15927.441 5
15928.041 4
15928.641 4
15929.241 5
15929.841 3
15930.441 8
15931.041 6
15931.641 3
15932.241 8
15932.841 8
15933.440 5
15934.040 2
15934.640 2
15935.240 5
15935.841 4
15936.441 10
15937.041 8
15937.641 8
15938.241 11
15938.841 13
15939.441 17
15940.041 12
15940.641 15
15941.241 6
15941.841 10
15942.441 16
15943.042 10
15943.642 3
15944.242 6
15944.842 8
15945.442 7
15946.043 8
15946.643 6
15947.243 6
15947.843 2
15948.444 3
15949.044 5
15949.644 3
15950.244 5
15950.845 2
15951.445 3
15952.045 5
15952.646 7
15953.246 4
15953.846 2
15954.447 8
15955.047 15
15955.648 15
15956.248 7
15956.848 9
15957.449 10
15958.049 6
15958.650 6
15959.250 3
15959.851 4
15960.451 3
15961.052 11
15961.652 14
15962.253 7
15962.853 5
15963.454 7
15964.054 3
15964.655 2
15965.255 8
15965.856 18
15966.457 10
15967.057 15
15967.658 5
15968.258 3
15968.859 2
15969.460 5
15970.060 3
15970.661 3
15971.262 4
15971.862 1
15972.463 14
15973.064 25
15973.665 17
15974.265 11
15974.866 13
15975.467 11
15976.068 11
15976.669 6
15977.269 5
15977.870 13
15978.471 12
15979.072 9
15979.673 6
15980.273 6
15980.874 3
15981.475 9
15982.076 6
15982.677 10
15983.278 13
15983.879 9
15984.480 13
15985.081 10
15985.682 4
15986.283 6
15986.884 7
15987.485 6
15988.086 7
15988.687 8
15989.288 5
15989.889 10
15990.490 9
15991.091 13
15991.692 9
15992.293 3
15992.894 3
15993.495 1
15994.096 4
15994.697 6
15995.299 6
15995.900 14
15996.501 8
15997.102 11
15997.703 8
15998.304 9
15998.906 7
15999.507 10
16000.108 8
16000.709 11
16001.311 9
16001.912 3
16002.513 9
16003.114 9
16003.716 12
16004.317 8
16004.918 10
16005.520 8
16006.121 12
16006.722 8
16007.324 4
16007.925 11
16008.527 20
16009.128 16
16009.729 12
16010.331 12
16010.932 5
16011.534 10
16012.135 11
16012.737 11
16013.338 6
16013.940 7
16014.541 6
16015.143 5
16015.744 3
16016.346 5
16016.947 6
16017.549 10
16018.150 9
16018.752 5
16019.353 3
16019.955 9
16020.557 13
16021.158 13
16021.760 35
16022.362 18
16022.963 11
16023.565 9
16024.167 16
16024.768 21
16025.370 13
16025.972 5
16026.573 2
16027.175 4
16027.777 3
16028.379 7
16028.980 9
16029.582 8
16030.184 5
16030.786 8
16031.388 11
16031.990 8
16032.591 23
16033.193 18
16033.795 9
16034.397 14
16034.999 12
16035.601 5
16036.203 7
16036.805 6
16037.406 6
16038.008 9
16038.610 7
16039.212 5
16039.814 11
16040.416 11
16041.018 6
16041.620 7
16042.222 15
16042.824 9
16043.426 9
16044.028 6
16044.631 5
16045.233 4
16045.835 0
16046.437 7
16047.039 4
16047.641 5
16048.243 8
16048.845 8
16049.447 7
16050.050 6
16050.652 14
16051.254 12
16051.856 25
16052.458 22
16053.061 11
16053.663 6
16054.265 13
16054.867 8
16055.470 8
16056.072 2
16056.674 3
16057.277 6
16057.879 7
16058.481 21
16059.084 26
16059.686 21
16060.288 8
16060.891 6
16061.493 4
16062.095 3
16062.698 10
16063.300 15
16063.903 10
16064.505 3
16065.108 1
16065.710 6
16066.312 11
16066.915 4
16067.517 8
16068.120 3
16068.722 5
16069.325 4
16069.928 4
16070.530 4
16071.133 5
16071.735 6
16072.338 14
16072.940 22
16073.543 14
16074.146 18
16074.748 27
16075.351 19
16075.954 9
16076.556 8
16077.159 10
16077.762 10
16078.364 9
16078.967 17
16079.570 20
16080.172 15
16080.775 19
16081.378 12
16081.981 11
16082.584 7
16083.186 7
16083.789 9
16084.392 9
16084.995 11
16085.598 5
16086.200 6
16086.803 6
16087.406 7
16088.009 12
16088.612 15
16089.215 10
16089.818 15
16090.421 13
16091.024 10
16091.627 8
16092.230 4
16092.832 7
16093.435 4
16094.038 14
16094.641 9
16095.244 9
16095.848 8
16096.451 9
16097.054 3
16097.657 3
16098.260 5
16098.863 12
16099.466 5
16100.069 1
16100.672 4
16101.275 3
16101.878 12
16102.482 10
16103.085 6
16103.688 15
16104.291 14
16104.894 11
16105.497 8
16106.101 4
16106.704 4
16107.307 3
16107.910 4
16108.514 11
16109.117 8
16109.720 7
16110.324 8
16110.927 7
16111.530 9
16112.133 5
16112.737 7
16113.340 11
16113.944 14
16114.547 15
16115.150 11
16115.754 2
16116.357 8
16116.961 13
16117.564 9
16118.167 10
16118.771 12
16119.374 18
16119.978 11
16120.581 3
16121.185 3
16121.788 2
16122.392 8
16122.995 18
16123.599 12
16124.203 12
16124.806 20
16125.410 10
16126.013 12
16126.617 11
16127.220 5
16127.824 6
16128.428 8
16129.031 3
16129.635 4
16130.239 10
16130.842 9
16131.446 9
16132.050 7
16132.653 5
16133.257 7
16133.861 10
16134.465 12
16135.068 12
16135.672 18
16136.276 19
16136.880 12
16137.484 12
16138.087 7
16138.691 5
16139.295 7
16139.899 7
16140.503 6
16141.107 12
16141.711 11
16142.314 8
16142.918 5
16143.522 14
16144.126 15
16144.730 13
16145.334 8
16145.938 6
16146.542 10
16147.146 8
16147.750 9
16148.354 9
16148.958 9
16149.562 3
16150.166 3
16150.770 10
16151.374 7
16151.978 8
16152.582 1
16153.187 4
16153.791 13
16154.395 14
16154.999 8
16155.603 9
16156.207 7
16156.811 8
16157.416 9
16158.020 15
16158.624 22
16159.228 20
16159.832 10
16160.437 6
16161.041 7
16161.645 8
16162.249 6
16162.854 7
16163.458 13
16164.062 6
16164.667 7
16165.271 6
16165.875 9
16166.480 6
16167.084 2
16167.688 6
16168.293 5
16168.897 6
16169.502 6
16170.106 4
16170.710 8
16171.315 8
16171.919 8
16172.524 5
16173.128 11
16173.733 17
16174.337 15
16174.942 11
16175.546 14
16176.151 18
16176.755 13
16177.360 8
16177.964 6
16178.569 5
16179.174 4
16179.778 6
16180.383 6
16180.987 1
16181.592 3
16182.197 2
16182.801 6
16183.406 4
16184.011 2
16184.615 3
16185.220 12
16185.825 24
16186.429 21
16187.034 13
16187.639 8
16188.244 2
16188.848 0
16189.453 4
16190.058 0
16190.663 4
16191.268 6
16191.872 4
16192.477 5
16193.082 10
16193.687 7
16194.292 7
16194.897 11
16195.502 9
16196.107 5
16196.711 13
16197.316 20
16197.921 7
16198.526 7
16199.131 3
16199.736 3
16200.341 8
16200.946 7
16201.551 9
16202.156 14
16202.761 15
16203.366 9
16203.971 4
16204.576 4
16205.181 14
16205.787 13
16206.392 10
16206.997 12
16207.602 5
16208.207 5
16208.812 3
16209.417 2
16210.022 11
16210.628 13
16211.233 9
16211.838 3
16212.443 3
16213.048 16
16213.654 24
16214.259 19
16214.864 13
16215.469 10
16216.075 8
16216.680 7
16217.285 7
16217.891 4
16218.496 3
16219.101 5
16219.707 12
16220.312 11
16220.917 1
16221.523 4
16222.128 4
16222.733 5
16223.339 2
16223.944 11
16224.550 12
16225.155 7
16225.761 11
16226.366 12
16226.972 22
16227.577 29
16228.183 15
16228.788 13
16229.394 14
16229.999 9
16230.605 4
16231.210 4
16231.816 7
16232.421 2
16233.027 0
16233.633 2
16234.238 6
16234.844 7
16235.449 8
16236.055 8
16236.661 9
16237.266 13
16237.872 7
16238.478 12
16239.083 12
16239.689 12
16240.295 8
16240.901 7
16241.506 13
16242.112 8
16242.718 12
16243.324 3
16243.929 3
16244.535 1
16245.141 6
16245.747 4
16246.353 15
16246.959 14
16247.564 10
16248.170 7
16248.776 4
16249.382 2
16249.988 2
16250.594 6
16251.200 4
16251.806 7
16252.412 10
16253.018 11
16253.624 8
16254.230 9
16254.836 4
16255.442 13
16256.048 15
16256.654 9
16257.260 18
16257.866 17
16258.472 8
16259.078 5
16259.684 4
16260.290 0
16260.896 1
16261.502 4
16262.109 2
16262.715 3
16263.321 4
16263.927 7
16264.533 1
16265.139 12
16265.746 10
16266.352 9
16266.958 17
16267.564 8
16268.171 2
16268.777 4
16269.383 9
16269.989 10
16270.596 11
16271.202 13
16271.808 9
16272.415 23
16273.021 20
16273.627 13
16274.234 10
16274.840 8
16275.446 10
16276.053 13
16276.659 5
16277.266 5
16277.872 7
16278.478 21
16279.085 19
16279.691 24
16280.298 16
16280.904 15
16281.511 9
16282.117 11
16282.724 14
16283.330 24
16283.937 15
16284.543 7
16285.150 4
16285.757 16
16286.363 12
16286.970 13
16287.576 9
16288.183 12
16288.790 14
16289.396 4
16290.003 4
16290.610 2
16291.216 4
16291.823 14
16292.430 12
16293.036 6
16293.643 20
16294.250 21
16294.857 10
16295.463 11
16296.070 4
16296.677 14
16297.284 9
16297.890 9
16298.497 17
16299.104 13
16299.711 10
16300.318 15
16300.925 9
16301.531 8
16302.138 8
16302.745 5
16303.352 8
16303.959 14
16304.566 9
16305.173 2
16305.780 4
16306.387 3
16306.994 6
16307.601 5
16308.208 5
16308.815 5
16309.422 8
16310.029 7
16310.636 4
16311.243 8
16311.850 8
16312.457 12
16313.064 11
16313.671 6
16314.278 9
16314.885 9
16315.493 11
16316.100 8
16316.707 6
16317.314 2
16317.921 1
16318.528 2
16319.136 6
16319.743 4
16320.350 3
16320.957 6
16321.564 4
16322.172 6
16322.779 10
16323.386 9
16323.994 12
16324.601 12
16325.208 3
16325.815 2
16326.423 2
16327.030 3
16327.637 5
16328.245 9
16328.852 5
16329.460 3
16330.067 4
16330.674 11
16331.282 5
16331.889 13
16332.497 13
16333.104 8
16333.712 17
16334.319 22
16334.927 21
16335.534 15
16336.142 11
16336.749 13
16337.357 6
16337.964 4
16338.572 3
16339.179 15
16339.787 8
16340.394 7
16341.002 5
16341.610 7
16342.217 7
16342.825 9
16343.433 10
16344.040 14
16344.648 10
16345.256 9
16345.863 8
16346.471 5
16347.079 7
16347.686 8
16348.294 16
16348.902 13
16349.510 2
16350.117 0
16350.725 2
16351.333 3
16351.941 5
16352.549 3
16353.157 5
16353.764 9
16354.372 14
16354.980 9
16355.588 5
16356.196 7
16356.804 5
16357.412 6
16358.020 12
16358.627 11
16359.235 6
16359.843 5
16360.451 5
16361.059 11
16361.667 8
16362.275 7
16362.883 6
16363.491 4
16364.099 7
16364.707 8
16365.315 8
16365.923 10
16366.532 3
16367.140 4
16367.748 13
16368.356 8
16368.964 9
16369.572 6
16370.180 7
16370.788 10
16371.397 10
16372.005 14
16372.613 16
16373.221 24
16373.829 13
16374.438 10
16375.046 6
16375.654 3
16376.262 5
16376.871 8
16377.479 14
16378.087 10
16378.695 6
16379.304 11
16379.912 6
16380.520 9
16381.129 14
16381.737 5
16382.346 4
16382.954 13
16383.562 17
16384.171 12
16384.779 8
16385.388 5
16385.996 3
16386.604 9
16387.213 4
16387.821 4
16388.430 8
16389.038 9
16389.647 8
16390.255 2
16390.864 1
16391.472 1
16392.081 3
16392.690 7
16393.298 5
16393.907 3
16394.515 13
16395.124 20
16395.733 6
16396.341 7
16396.950 5
16397.558 7
16398.167 4
16398.776 7
16399.384 14
16399.993 11
16400.602 4
16401.211 18
16401.819 13
16402.428 5
16403.037 5
16403.646 4
16404.254 15
16404.863 17
16405.472 6
16406.081 7
16406.690 13
16407.298 9
16407.907 9
16408.516 9
16409.125 7
16409.734 6
16410.343 8
16410.952 10
16411.561 3
16412.169 6
16412.778 5
16413.387 5
16413.996 4
16414.605 10
16415.214 17
16415.823 8
16416.432 6
16417.041 7
16417.650 4
16418.259 10
16418.868 7
16419.477 9
16420.087 8
16420.696 4
16421.305 6
16421.914 7
16422.523 7
16423.132 10
16423.741 13
16424.350 12
16424.959 9
16425.569 12
16426.178 6
16426.787 5
16427.396 12
16428.005 6
16428.615 7
16429.224 10
16429.833 4
16430.442 9
16431.052 12
16431.661 10
16432.270 8
16432.880 7
16433.489 7
16434.098 7
16434.708 5
16435.317 2
16435.926 2
16436.536 2
16437.145 2
16437.754 2
16438.364 5
16438.973 9
16439.583 10
16440.192 7
16440.802 8
16441.411 17
16442.021 17
16442.630 15
16443.240 7
16443.849 17
16444.459 9
16445.068 8
16445.678 8
16446.287 5
16446.897 5
16447.506 5
16448.116 6
16448.726 5
16449.335 7
16449.945 12
16450.554 14
16451.164 10
16451.774 6
16452.383 7
16452.993 6
16453.603 14
16454.212 19
16454.822 9
16455.432 4
16456.042 6
16456.651 23
16457.261 26
16457.871 18
16458.481 12
16459.091 11
16459.700 9
16460.310 13
16460.920 7
16461.530 7
16462.140 7
16462.750 9
16463.359 7
16463.969 6
16464.579 2
16465.189 5
16465.799 5
16466.409 6
16467.019 6
16467.629 10
16468.239 6
16468.849 5
16469.459 5
16470.069 11
16470.679 10
16471.289 10
16471.899 13
16472.509 15
16473.119 18
16473.729 12
16474.339 3
16474.949 4
16475.559 13
16476.169 10
16476.779 7
16477.390 4
16478.000 3
16478.610 7
16479.220 20
16479.830 12
16480.440 18
16481.051 16
16481.661 16
16482.271 12
16482.881 12
16483.492 14
16484.102 15
16484.712 8
16485.322 3
16485.933 12
16486.543 14
16487.153 12
16487.764 7
16488.374 2
16488.984 7
16489.595 13
16490.205 16
16490.815 9
16491.426 8
16492.036 18
16492.647 12
16493.257 6
16493.867 3
16494.478 7
16495.088 5
16495.699 3
16496.309 4
16496.920 5
16497.530 2
16498.141 1
16498.751 2
16499.362 3
16499.972 3
16500.583 8
16501.194 12
16501.804 6
16502.415 5
16503.025 8
16503.636 20
16504.247 11
16504.857 11
16505.468 7
16506.079 2
16506.689 1
16507.300 3
16507.911 4
16508.521 5
16509.132 5
16509.743 5
16510.353 10
16510.964 12
16511.575 12
16512.186 13
16512.797 17
16513.407 18
16514.018 12
16514.629 11
16515.240 8
16515.851 9
16516.462 5
16517.072 4
16517.683 3
16518.294 10
16518.905 9
16519.516 3
16520.127 3
16520.738 5
16521.349 11
16521.960 11
16522.571 7
16523.182 7
16523.793 5
16524.404 11
16525.015 7
16525.626 14
16526.237 10
16526.848 4
16527.459 8
16528.070 5
16528.681 7
16529.292 10
16529.903 4
16530.514 6
16531.125 3
16531.737 4
16532.348 12
16532.959 9
16533.570 8
16534.181 9
16534.792 13
16535.404 9
16536.015 9
16536.626 5
16537.237 5
16537.849 8
16538.460 2
16539.071 8
16539.682 5
16540.294 8
16540.905 5
16541.516 0
16542.128 3
16542.739 14
16543.350 13
16543.962 7
16544.573 9
16545.184 1
16545.796 8
16546.407 5
16547.019 2
16547.630 2
16548.242 2
16548.853 6
16549.464 7
16550.076 15
16550.687 8
16551.299 6
16551.910 9
16552.522 1
16553.134 10
16553.745 11
16554.357 12
16554.968 8
16555.580 5
16556.191 5
16556.803 0
16557.415 12
16558.026 14
16558.638 11
16559.249 5
16559.861 2
16560.473 3
16561.084 10
16561.696 8
16562.308 2
16562.920 2
16563.531 2
16564.143 0
16564.755 3
16565.367 4
16565.978 6
16566.590 5
16567.202 4
16567.814 2
16568.426 2
16569.037 5
16569.649 10
16570.261 8
16570.873 8
16571.485 20
16572.097 24
16572.709 16
16573.320 16
16573.932 13
16574.544 11
16575.156 15
16575.768 23
16576.380 16
16576.992 10
16577.604 7
16578.216 7
16578.828 11
16579.440 6
16580.052 14
16580.664 16
16581.276 17
16581.888 8
16582.500 11
16583.112 9
16583.725 10
16584.337 17
16584.949 15
16585.561 16
16586.173 11
16586.785 14
16587.397 7
16588.010 8
16588.622 9
16589.234 9
16589.846 4
16590.458 2
16591.071 4
16591.683 21
16592.295 19
16592.907 15
16593.520 13
16594.132 11
16594.744 7
16595.357 5
16595.969 10
16596.581 12
16597.194 10
16597.806 8
16598.418 6
16599.031 10
16599.643 13
16600.255 5
16600.868 9
16601.480 11
16602.093 17
16602.705 9
16603.318 5
16603.930 6
16604.543 12
16605.155 13
16605.768 14
16606.380 11
16606.993 11
16607.605 6
16608.218 6
16608.830 11
16609.443 14
16610.055 17
16610.668 18
16611.281 12
16611.893 7
16612.506 3
16613.119 2
16613.731 1
16614.344 5
16614.957 5
16615.569 19
16616.182 10
16616.795 4
16617.407 3
16618.020 7
16618.633 8
16619.246 14
16619.858 8
16620.471 8
16621.084 9
16621.697 6
16622.310 3
16622.922 15
16623.535 13
16624.148 13
16624.761 13
16625.374 10
16625.987 15
16626.599 5
16627.212 13
16627.825 10
16628.438 9
16629.051 9
16629.664 18
16630.277 11
16630.890 17
16631.503 14
16632.116 15
16632.729 8
16633.342 5
16633.955 6
16634.568 9
16635.181 16
16635.794 26
16636.407 29
16637.020 16
16637.633 10
16638.247 11
16638.860 7
16639.473 7
16640.086 5
16640.699 4
16641.312 4
16641.925 0
16642.539 5
16643.152 9
16643.765 6
16644.378 1
16644.991 1
16645.605 2
16646.218 1
16646.831 2
16647.444 2
16648.058 1
16648.671 5
16649.284 9
16649.898 8
16650.511 9
16651.124 15
16651.738 12
16652.351 8
16652.964 6
16653.578 7
16654.191 4
16654.805 2
16655.418 8
16656.031 7
16656.645 6
16657.258 11
16657.872 5
16658.485 3
16659.099 9
16659.712 9
16660.326 13
16660.939 9
16661.553 6
16662.166 3
16662.780 8
16663.393 13
16664.007 16
16664.621 14
16665.234 7
16665.848 11
16666.461 5
16667.075 4
16667.689 4
16668.302 9
16668.916 13
16669.530 4
16670.143 4
16670.757 6
16671.371 4
16671.985 3
16672.598 1
16673.212 4
16673.826 12
16674.440 7
16675.053 6
16675.667 4
16676.281 10
16676.895 13
16677.509 11
16678.122 9
16678.736 5
16679.350 6
16679.964 5
16680.578 5
16681.192 11
16681.806 14
16682.420 6
16683.034 3
16683.647 6
16684.261 5
16684.875 6
16685.489 1
16686.103 2
16686.717 8
16687.331 9
16687.945 2
16688.559 18
16689.173 11
16689.788 9
16690.402 14
16691.016 12
16691.630 18
16692.244 13
16692.858 7
16693.472 16
16694.086 13
16694.700 7
16695.314 11
16695.929 15
16696.543 11
16697.157 8
16697.771 5
16698.385 3
16699.000 4
16699.614 2
16700.228 5
16700.842 3
16701.457 10
16702.071 14
16702.685 16
16703.300 11
16703.914 4
16704.528 3
16705.142 1
16705.757 5
16706.371 7
16706.986 5
16707.600 7
16708.214 12
16708.829 7
16709.443 4
16710.058 7
16710.672 2
16711.286 3
16711.901 7
16712.515 8
16713.130 8
16713.744 6
16714.359 7
16714.973 2
16715.588 3
16716.202 7
16716.817 10
16717.432 5
16718.046 12
16718.661 9
16719.275 9
16719.890 12
16720.505 6
16721.119 6
16721.734 11
16722.348 15
16722.963 3
16723.578 21
16724.192 20
16724.807 19
16725.422 19
16726.037 15
16726.651 13
16727.266 5
16727.881 11
16728.496 13
16729.110 9
16729.725 7
16730.340 6
16730.955 9
16731.570 9
16732.184 10
16732.799 9
16733.414 1
16734.029 4
16734.644 6
16735.259 6
16735.874 3
16736.489 2
16737.103 2
16737.718 9
16738.333 5
16738.948 12
16739.563 8
16740.178 8
16740.793 4
16741.408 15
16742.023 12
16742.638 13
16743.253 9
16743.868 8
16744.483 9
16745.098 8
16745.714 9
16746.329 9
16746.944 12
16747.559 23
16748.174 24
16748.789 8
16749.404 6
16750.019 5
16750.635 8
16751.250 4
16751.865 9
16752.480 8
16753.095 8
16753.711 4
16754.326 8
16754.941 7
16755.556 19
16756.172 7
16756.787 16
16757.402 12
16758.018 3
16758.633 2
16759.248 10
16759.863 9
16760.479 14
16761.094 9
16761.710 12
16762.325 6
16762.940 5
16763.556 11
16764.171 9
16764.787 9
16765.402 14
16766.018 12
16766.633 17
16767.248 11
16767.864 9
16768.479 3
16769.095 5
16769.710 7
16770.326 12
16770.942 6
16771.557 14
16772.173 12
16772.788 8
16773.404 13
16774.019 15
16774.635 16
16775.251 13
16775.866 20
16776.482 8
16777.098 10
16777.713 22
16778.329 39
16778.945 29
16779.560 20
16780.176 25
16780.792 18
16781.407 19
16782.023 27
16782.639 13
16783.255 5
16783.871 13
16784.486 11
16785.102 9
16785.718 8
16786.334 16
16786.950 12
16787.565 8
16788.181 9
16788.797 19
16789.413 14
16790.029 11
16790.645 13
16791.261 10
16791.877 9
16792.493 5
16793.109 4
16793.725 6
16794.341 5
16794.957 5
16795.573 15
16796.189 22
16796.805 22
16797.421 12
16798.037 13
16798.653 7
16799.269 9
16799.885 18
16800.501 8
16801.117 7
16801.733 8
16802.349 16
16802.965 10
16803.581 6
16804.198 11
16804.814 8
16805.430 14
16806.046 10
16806.662 12
16807.279 9
16807.895 12
16808.511 18
16809.127 22
16809.744 21
16810.360 20
16810.976 10
16811.592 10
16812.209 14
16812.825 18
16813.441 20
16814.058 18
16814.674 26
16815.290 16
16815.907 13
16816.523 15
16817.139 14
16817.756 11
16818.372 7
16818.989 8
16819.605 10
16820.222 17
16820.838 21
16821.455 19
16822.071 19
16822.687 19
16823.304 21
16823.921 22
16824.537 18
16825.154 14
16825.770 13
16826.387 7
16827.003 9
16827.620 10
16828.236 10
16828.853 21
16829.470 20
16830.086 31
16830.703 21
16831.320 16
16831.936 18
16832.553 18
16833.170 17
16833.786 23
16834.403 19
16835.020 12
16835.636 11
16836.253 14
16836.870 25
16837.487 32
16838.103 17
16838.720 20
16839.337 16
16839.954 13
16840.571 11
16841.188 15
16841.804 16
16842.421 40
16843.038 34
16843.655 30
16844.272 23
16844.889 23
16845.506 25
16846.123 36
16846.739 31
16847.356 15
16847.973 17
16848.590 12
16849.207 25
16849.824 26
16850.441 13
16851.058 17
16851.675 16
16852.292 18
16852.909 24
16853.526 19
16854.144 15
16854.761 9
16855.378 18
16855.995 25
16856.612 23
16857.229 26
16857.846 20
16858.463 17
16859.081 24
16859.698 24
16860.315 23
16860.932 19
16861.549 18
16862.166 20
16862.784 23
16863.401 32
16864.018 29
16864.635 19
16865.253 15
16865.870 25
16866.487 24
16867.105 29
16867.722 30
16868.339 31
16868.957 25
16869.574 28
16870.191 28
16870.809 25
16871.426 26
16872.043 21
16872.661 16
16873.278 16
16873.896 27
16874.513 37
16875.131 54
16875.748 40
16876.366 46
16876.983 29
16877.601 55
16878.218 58
16878.836 40
16879.453 39
16880.071 44
16880.688 56
16881.306 54
16881.923 60
16882.541 69
16883.159 50
16883.776 40
16884.394 31
16885.011 44
16885.629 57
16886.247 66
16886.864 68
16887.482 57
16888.100 63
16888.717 70
16889.335 67
16889.953 65
16890.571 81
16891.188 97
16891.806 91
16892.424 90
16893.042 82
16893.659 63
16894.277 62
16894.895 102
16895.513 95
16896.131 87
16896.749 99
16897.366 105
16897.984 72
16898.602 80
16899.220 93
16899.838 112
16900.456 108
16901.074 97
16901.692 100
16902.310 119
16902.928 113
16903.546 99
16904.164 112
16904.782 114
16905.400 99
16906.018 103
16906.636 125
16907.254 119
16907.872 129
16908.490 110
16909.108 116
16909.726 120
16910.344 122
16910.962 129
16911.580 135
16912.198 152
16912.817 164
16913.435 192
16914.053 187
16914.671 189
16915.289 150
16915.907 150
16916.526 171
16917.144 171
16917.762 167
16918.380 191
16918.999 238
16919.617 225
16920.235 214
16920.853 243
16921.472 299
16922.090 322
16922.708 311
16923.327 315
16923.945 360
16924.563 446
16925.182 484
16925.800 513
16926.419 553
16927.037 580
16927.655 640
16928.274 693
16928.892 730
16929.511 845
16930.129 889
16930.748 961
16931.366 1105
16931.985 1240
16932.603 1318
16933.222 1451
16933.840 1475
16934.459 1603
16935.077 1742
16935.696 1881
16936.314 2038
16936.933 2238
16937.551 2509
16938.170 2777
16938.789 2915
16939.407 3048
16940.026 3296
16940.645 3643
16941.263 3911
16941.882 4166
16942.501 4450
16943.119 4862
16943.738 5231
16944.357 5693
16944.975 6128
16945.594 6531
16946.213 6844
16946.832 7239
16947.450 7677
16948.069 8031
16948.688 8497
16949.307 8828
16949.926 9194
16950.545 9773
16951.163 10037
16951.782 10021
16952.401 10002
16953.020 10098
16953.639 10030
16954.258 9829
16954.877 9562
16955.496 9206
16956.115 8599
16956.733 8167
16957.352 7605
16957.971 7002
16958.590 6454
16959.209 5929
16959.828 5343
16960.447 4757
16961.066 4338
16961.685 3922
16962.304 3574
16962.924 3195
16963.543 2826
16964.162 2560
16964.781 2340
16965.400 2157
16966.019 1941
16966.638 1758
16967.257 1582
16967.876 1490
16968.496 1390
16969.115 1404
16969.734 1299
16970.353 1210
16970.972 1094
16971.591 992
16972.211 940
16972.830 988
16973.449 942
16974.068 872
16974.688 805
16975.307 810
16975.926 802
16976.546 734
16977.165 731
16977.784 752
16978.404 777
16979.023 781
16979.642 750
16980.262 690
16980.881 666
16981.500 699
16982.120 680
16982.739 678
16983.359 685
16983.978 674
16984.598 678
16985.217 658
16985.837 654
16986.456 707
16987.076 759
16987.695 722
16988.315 685
16988.934 726
16989.554 761
16990.173 754
16990.793 760
16991.412 722
16992.032 691
16992.652 717
16993.271 724
16993.891 785
16994.510 791
16995.130 685
16995.750 687
16996.369 693
16996.989 700
16997.609 787
16998.228 792
16998.848 798
16999.468 825
17000.088 841
17000.707 832
17001.327 835
17001.947 821
17002.567 805
17003.186 775
17003.806 771
17004.426 759
17005.046 759
17005.666 750
17006.286 742
17006.905 727
17007.525 703
17008.145 609
17008.765 605
17009.385 614
17010.005 651
17010.625 648
17011.245 651
17011.865 661
17012.485 634
17013.105 610
17013.725 558
17014.345 513
17014.965 492
17015.585 484
17016.205 496
17016.825 489
17017.445 453
17018.065 431
17018.685 415
17019.305 362
17019.925 347
17020.545 319
17021.165 301
17021.785 273
17022.406 314
17023.026 304
17023.646 282
17024.266 274
17024.886 231
17025.506 225
17026.127 242
17026.747 265
17027.367 263
17027.987 224
17028.608 221
17029.228 200
17029.848 207
17030.468 201
17031.089 208
17031.709 238
17032.329 239
17032.950 227
17033.570 241
17034.190 255
17034.811 273
17035.431 238
17036.051 231
17036.672 215
17037.292 197
17037.913 196
17038.533 190
17039.154 209
17039.774 203
17040.395 188
17041.015 204
17041.635 197
17042.256 195
17042.877 212
17043.497 181
17044.118 206
17044.738 208
17045.359 227
17045.979 216
17046.600 186
17047.220 189
17047.841 185
17048.462 184
17049.082 168
17049.703 153
17050.324 166
17050.944 163
17051.565 173
17052.186 170
17052.806 167
17053.427 171
17054.048 157
17054.668 180
17055.289 129
17055.910 140
17056.531 157
17057.151 187
17057.772 190
17058.393 176
17059.014 182
17059.635 159
17060.255 165
17060.876 153
17061.497 146
17062.118 159
17062.739 135
17063.360 114
17063.981 130
17064.602 134
17065.223 146
17065.843 137
17066.464 144
17067.085 141
17067.706 134
17068.327 149
17068.948 119
17069.569 124
17070.190 113
17070.811 132
17071.432 120
17072.053 127
17072.674 149
17073.296 142
17073.917 140
17074.538 136
17075.159 119
17075.780 157
17076.401 145
17077.022 133
17077.643 141
17078.264 146
17078.886 138
17079.507 136
17080.128 144
17080.749 163
17081.370 141
17081.992 134
17082.613 156
17083.234 115
17083.855 114
17084.477 120
17085.098 116
17085.719 97
17086.341 105
17086.962 107
17087.583 112
17088.205 111
17088.826 131
17089.447 144
17090.069 152
17090.690 145
17091.311 128
17091.933 123
17092.554 110
17093.176 142
17093.797 146
17094.419 146
17095.040 141
17095.661 144
17096.283 160
17096.904 171
17097.526 143
17098.147 128
17098.769 128
17099.391 136
17100.012 137
17100.634 137
17101.255 136
17101.877 123
17102.498 137
17103.120 162
17103.742 154
17104.363 173
17104.985 158
17105.607 164
17106.228 152
17106.850 137
17107.472 146
17108.093 132
17108.715 165
17109.337 168
17109.958 180
17110.580 164
17111.202 166
17111.824 183
17112.446 176
17113.067 156
17113.689 165
17114.311 147
17114.933 163
17115.555 159
17116.176 165
17116.798 145
17117.420 159
17118.042 168
17118.664 158
17119.286 179
17119.908 174
17120.530 208
17121.152 222
17121.774 201
17122.395 193
17123.017 202
17123.639 191
17124.261 193
17124.883 184
17125.505 182
17126.127 165
17126.750 166
17127.372 171
17127.994 169
17128.616 198
17129.238 193
17129.860 198
17130.482 212
17131.104 213
17131.726 257
17132.348 278
17132.971 277
17133.593 268
17134.215 252
17134.837 279
17135.459 273
17136.081 282
17136.704 295
17137.326 302
17137.948 279
17138.570 263
17139.193 310
17139.815 305
17140.437 324
17141.060 341
17141.682 314
17142.304 361
17142.926 354
17143.549 395
17144.171 410
17144.794 468
17145.416 496
17146.038 545
17146.661 558
17147.283 569
17147.906 568
17148.528 547
17149.150 626
17149.773 673
17150.395 739
17151.018 721
17151.640 737
17152.263 734
17152.885 829
17153.508 874
17154.130 843
17154.753 848
17155.376 854
17155.998 817
17156.621 835
17157.243 828
17157.866 866
17158.488 909
17159.111 895
17159.734 843
17160.356 858
17160.979 866
17161.602 839
17162.224 898
17162.847 865
17163.470 814
17164.093 748
17164.715 743
17165.338 696
17165.961 711
17166.583 687
17167.206 619
17167.829 636
17168.452 621
17169.075 618
17169.697 551
17170.320 528
17170.943 534
17171.566 535
17172.189 502
17172.812 508
17173.435 469
17174.058 443
17174.680 450
17175.303 408
17175.926 416
17176.549 436
17177.172 436
17177.795 406
17178.418 384
17179.041 396
17179.664 366
17180.287 372
17180.910 335
17181.533 316
17182.156 320
17182.779 314
17183.402 285
17184.025 312
17184.648 295
17185.272 252
17185.895 261
17186.518 296
17187.141 292
17187.764 270
17188.387 282
17189.010 265
17189.634 224
17190.257 210
17190.880 226
17191.503 217
17192.126 232
17192.750 220
17193.373 218
17193.996 244
17194.619 232
17195.243 205
17195.866 169
17196.489 187
17197.113 196
17197.736 183
17198.359 181
17198.983 188
17199.606 162
17200.229 187
17200.853 188
17201.476 158
17202.100 165
17202.723 154
17203.346 164
17203.970 151
17204.593 154
17205.217 146
17205.840 165
17206.464 162
17207.087 185
17207.711 188
17208.334 147
17208.958 158
17209.581 140
17210.205 150
17210.828 146
17211.452 169
17212.076 174
17212.699 155
17213.323 131
17213.946 112
17214.570 127
17215.194 128
17215.817 142
17216.441 157
17217.065 128
17217.688 135
17218.312 133
17218.936 132
17219.560 135
17220.183 144
17220.807 129
17221.431 137
17222.055 133
17222.678 125
17223.302 125
17223.926 109
17224.550 126
17225.174 130
17225.797 114
17226.421 121
17227.045 146
17227.669 154
17228.293 138
17228.917 129
17229.541 115
17230.165 98
17230.788 108
17231.412 100
17232.036 106
17232.660 122
17233.284 123
17233.908 122
17234.532 102
17235.156 113
17235.780 99
17236.404 87
17237.028 101
17237.652 106
17238.276 83
17238.900 124
17239.525 143
17240.149 142
17240.773 151
17241.397 168
17242.021 126
17242.645 128
17243.269 116
17243.893 111
17244.518 112
17245.142 120
17245.766 100
17246.390 108
17247.014 97
17247.639 97
17248.263 80
17248.887 75
17249.511 94
17250.136 88
17250.760 90
17251.384 90
17252.009 76
17252.633 66
17253.257 63
17253.882 88
17254.506 83
17255.130 77
17255.755 75
17256.379 87
17257.003 73
17257.628 69
17258.252 59
17258.877 58
17259.501 66
17260.126 63
17260.750 81
17261.375 88
17261.999 102
17262.624 94
17263.248 80
17263.873 52
17264.497 41
17265.122 62
17265.746 61
17266.371 63
17266.995 65
17267.620 64
17268.245 69
17268.869 81
17269.494 76
17270.118 69
17270.743 75
17271.368 83
17271.992 93
17272.617 70
17273.242 72
17273.867 85
17274.491 79
17275.116 71
17275.741 67
17276.365 52
17276.990 73
17277.615 58
17278.240 56
17278.865 64
17279.489 89
17280.114 73
17280.739 58
17281.364 56
17281.989 74
17282.614 82
17283.238 76
17283.863 54
17284.488 39
17285.113 41
17285.738 79
17286.363 77
17286.988 68
17287.613 55
17288.238 77
17288.863 61
17289.488 79
17290.113 88
17290.738 69
17291.363 67
17291.988 57
17292.613 49
17293.238 38
17293.863 25
17294.488 35
17295.113 48
17295.738 65
17296.363 53
17296.989 51
17297.614 74
17298.239 79
17298.864 66
17299.489 58
17300.114 41
17300.740 53
17301.365 56
17301.990 40
17302.615 45
17303.240 52
17303.866 62
17304.491 67
17305.116 42
17305.741 55
17306.367 53
17306.992 56
17307.617 51
17308.243 63
17308.868 57
17309.493 51
17310.119 55
17310.744 33
17311.369 26
17311.995 36
17312.620 54
17313.246 57
17313.871 56
17314.497 55
17315.122 48
17315.747 46
17316.373 50
17316.998 58
17317.624 58
17318.249 51
17318.875 67
17319.500 71
17320.126 57
17320.752 56
17321.377 52
17322.003 52
17322.628 46
17323.254 79
17323.880 81
17324.505 71
17325.131 68
17325.756 61
17326.382 67
17327.008 74
17327.633 69
17328.259 54
17328.885 79
17329.510 67
17330.136 67
17330.762 53
17331.388 64
17332.013 67
17332.639 66
17333.265 58
17333.891 61
17334.517 76
17335.142 85
17335.768 63
17336.394 60
17337.020 62
17337.646 64
17338.272 70
17338.897 82
17339.523 63
17340.149 58
17340.775 59
17341.401 59
17342.027 58
17342.653 73
17343.279 73
17343.905 52
17344.531 62
17345.157 78
17345.783 79
17346.409 81
17347.035 87
17347.661 98
17348.287 86
17348.913 100
17349.539 93
17350.165 83
17350.791 82
17351.417 70
17352.044 55
17352.670 55
17353.296 50
17353.922 58
17354.548 59
17355.174 82
17355.801 92
17356.427 92
17357.053 87
17357.679 88
17358.305 91
17358.932 102
17359.558 119
17360.184 125
17360.810 95
17361.437 97
17362.063 97
17362.689 96
17363.316 103
17363.942 98
17364.568 97
17365.195 114
17365.821 119
17366.447 97
17367.074 98
17367.700 95
17368.327 109
17368.953 88
17369.579 132
17370.206 118
17370.832 106
17371.459 102
17372.085 106
17372.712 101
17373.338 116
17373.965 118
17374.591 118
17375.218 103
17375.844 89
17376.471 101
17377.097 129
17377.724 137
17378.351 126
17378.977 133
17379.604 107
17380.231 92
17380.857 103
17381.484 113
17382.110 114
17382.737 94
17383.364 116
17383.990 117
17384.617 118
17385.244 119
17385.871 104
17386.497 104
17387.124 100
17387.751 99
17388.378 89
17389.004 78
17389.631 102
17390.258 84
17390.885 65
17391.512 83
17392.139 77
17392.765 75
17393.392 74
17394.019 74
17394.646 48
17395.273 45
17395.900 46
17396.527 56
17397.154 87
17397.781 74
17398.408 68
17399.034 44
17399.661 71
17400.288 85
17400.915 93
17401.542 84
17402.169 82
17402.797 75
17403.424 65
17404.051 73
17404.678 73
17405.305 80
17405.932 82
17406.559 79
17407.186 60
17407.813 46
17408.440 68
17409.067 60
17409.695 60
17410.322 65
17410.949 56
17411.576 56
17412.203 59
17412.831 61
17413.458 36
17414.085 59
17414.712 58
17415.340 70
17415.967 56
17416.594 50
17417.221 74
17417.849 72
17418.476 63
17419.103 64
17419.731 61
17420.358 43
17420.985 32
17421.613 42
17422.240 46
17422.867 86
17423.495 77
17424.122 71
17424.750 61
17425.377 59
17426.005 38
17426.632 46
17427.260 42
17427.887 57
17428.515 63
17429.142 71
17429.770 52
17430.397 43
17431.025 41
17431.652 60
17432.280 68
17432.907 57
17433.535 50
17434.162 51
17434.790 62
17435.418 64
17436.045 53
17436.673 58
17437.301 60
17437.928 63
17438.556 62
17439.184 66
17439.811 76
17440.439 68
17441.067 53
17441.695 49
17442.322 39
17442.950 43
17443.578 54
17444.206 38
17444.833 38
17445.461 48
17446.089 42
17446.717 39
17447.345 44
17447.972 42
17448.600 42
17449.228 36
17449.856 36
17450.484 45
17451.112 37
17451.740 30
17452.368 35
17452.996 44
17453.624 49
17454.252 49
17454.880 39
17455.507 43
17456.135 37
17456.763 47
17457.392 37
17458.020 46
17458.648 33
17459.276 37
17459.904 30
17460.532 39
17461.160 54
17461.788 44
17462.416 57
17463.044 48
17463.672 56
17464.300 55
17464.929 51
17465.557 50
17466.185 43
17466.813 40
17467.441 34
17468.069 37
17468.698 31
17469.326 29
17469.954 34
17470.582 36
17471.211 35
17471.839 21
17472.467 28
17473.096 35
17473.724 41
17474.352 37
17474.980 28
17475.609 35
17476.237 40
17476.866 33
17477.494 47
17478.122 35
17478.751 33
17479.379 34
17480.008 31
17480.636 29
17481.264 38
17481.893 48
17482.521 53
17483.150 41
17483.778 48
17484.407 63
17485.035 58
17485.664 60
17486.292 43
17486.921 39
17487.549 40
17488.178 33
17488.807 33
17489.435 27
17490.064 25
17490.692 21
17491.321 34
17491.950 30
17492.578 33
17493.207 27
17493.836 42
17494.464 48
17495.093 49
17495.722 42
17496.350 25
17496.979 18
17497.608 32
17498.237 21
17498.865 23
17499.494 36
17500.123 24
17500.752 36
17501.381 38
17502.009 34
17502.638 30
17503.267 29
17503.896 41
17504.525 21
17505.154 36
17505.783 29
17506.411 26
17507.040 37
17507.669 34
17508.298 38
17508.927 28
17509.556 35
17510.185 48
17510.814 40
17511.443 36
17512.072 54
17512.701 44
17513.330 30
17513.959 33
17514.588 43
17515.217 36
17515.846 49
17516.475 58
17517.104 74
17517.733 51
17518.363 26
17518.992 27
17519.621 33
17520.250 24
17520.879 16
17521.508 32
17522.137 34
17522.767 32
17523.396 30
17524.025 23
17524.654 23
17525.284 16
17525.913 25
17526.542 29
17527.171 35
17527.801 35
17528.430 28
17529.059 37
17529.688 22
17530.318 34
17530.947 31
17531.577 35
17532.206 28
17532.835 37
17533.465 43
17534.094 43
17534.723 56
17535.353 43
17535.982 28
17536.612 28
17537.241 45
17537.871 51
17538.500 43
17539.130 34
17539.759 30
17540.389 33
17541.018 34
17541.648 35
17542.277 45
17542.907 55
17543.536 40
17544.166 39
17544.795 44
17545.425 41
17546.055 23
17546.684 29
17547.314 24
17547.944 23
17548.573 26
17549.203 33
17549.832 30
17550.462 41
17551.092 38
17551.722 31
17552.351 34
17552.981 30
17553.611 36
17554.241 32
17554.870 46
17555.500 44
17556.130 43
17556.760 30
17557.389 26
17558.019 25
17558.649 36
17559.279 31
17559.909 24
17560.539 34
17561.169 39
17561.798 30
17562.428 26
17563.058 26
17563.688 42
17564.318 53
17564.948 47
17565.578 55
17566.208 43
17566.838 34
17567.468 38
17568.098 24
17568.728 33
17569.358 36
17569.988 32
17570.618 46
17571.248 61
17571.878 46
17572.508 35
17573.138 47
17573.769 56
17574.399 34
17575.029 39
17575.659 53
17576.289 49
17576.919 44
17577.549 38
17578.180 30
17578.810 31
17579.440 47
17580.070 33
17580.700 53
17581.331 70
17581.961 75
17582.591 45
17583.221 47
17583.852 45
17584.482 35
17585.112 39
17585.743 34
17586.373 55
17587.003 61
17587.634 48
17588.264 48
17588.894 42
17589.525 44
17590.155 34
17590.786 34
17591.416 37
17592.046 46
17592.677 52
17593.307 50
17593.938 36
17594.568 30
17595.199 43
17595.829 33
17596.460 37
17597.090 34
17597.721 30
17598.351 35
17598.982 36
17599.613 22
17600.243 19
17600.874 40
17601.504 39
17602.135 33
17602.766 34
17603.396 34
17604.027 41
17604.657 40
17605.288 45
17605.919 61
17606.549 44
17607.180 52
17607.811 42
17608.442 37
17609.072 33
17609.703 34
17610.334 32
17610.965 40
17611.595 47
17612.226 43
17612.857 34
17613.488 22
17614.119 27
17614.750 29
17615.380 18
17616.011 25
17616.642 33
17617.273 44
17617.904 50
17618.535 39
17619.166 29
17619.797 21
17620.428 17
17621.059 21
17621.689 33
17622.320 28
17622.951 18
17623.582 22
17624.213 30
17624.844 25
17625.475 38
17626.107 33
17626.738 30
17627.369 16
17628.000 17
17628.631 26
17629.262 23
17629.893 25
17630.524 28
17631.155 39
17631.786 37
17632.418 27
17633.049 30
17633.680 29
17634.311 44
17634.942 46
17635.574 35
17636.205 18
17636.836 9
17637.467 28
17638.098 48
17638.730 38
17639.361 33
17639.992 37
17640.624 31
17641.255 30
17641.886 41
17642.518 44
17643.149 39
17643.780 24
17644.412 29
17645.043 45
17645.674 35
17646.306 32
17646.937 24
17647.569 19
17648.200 19
17648.832 23
17649.463 33
17650.094 32
17650.726 40
17651.357 38
17651.989 30
17652.620 29
17653.252 18
17653.884 16
17654.515 16
17655.147 20
17655.778 27
17656.410 30
17657.041 22
17657.673 25
17658.305 24
17658.936 34
17659.568 52
17660.200 33
17660.831 23
17661.463 17
17662.095 27
17662.726 25
17663.358 26
17663.990 27
17664.621 21
17665.253 23
17665.885 23
17666.517 22
17667.148 28
17667.780 46
17668.412 30
17669.044 32
17669.676 38
17670.308 33
17670.939 28
17671.571 24
17672.203 20
17672.835 23
17673.467 22
17674.099 31
17674.731 26
17675.363 21
17675.995 24
17676.626 28
17677.258 29
17677.890 36
17678.522 35
17679.154 22
17679.786 23
17680.418 25
17681.050 18
17681.682 22
17682.314 21
17682.947 26
17683.579 48
17684.211 40
17684.843 33
17685.475 27
17686.107 24
17686.739 28
17687.371 36
17688.003 33
17688.636 26
17689.268 37
17689.900 27
17690.532 19
17691.164 31
17691.797 19
17692.429 32
17693.061 22
17693.693 24
17694.326 30
17694.958 24
17695.590 12
17696.222 19
17696.855 17
17697.487 18
17698.119 19
17698.752 16
17699.384 22
17700.016 25
17700.649 11
17701.281 12
17701.914 20
17702.546 10
17703.178 12
17703.811 28
17704.443 27
17705.076 20
17705.708 26
17706.341 29
17706.973 16
17707.606 16
17708.238 32
17708.871 23
17709.503 31
17710.136 30
17710.768 24
17711.401 24
17712.033 36
17712.666 37
17713.299 38
17713.931 27
17714.564 11
17715.197 9
17715.829 20
17716.462 34
17717.094 23
17717.727 29
17718.360 47
17718.993 59
17719.625 37
17720.258 28
17720.891 28
17721.523 16
17722.156 17
17722.789 35
17723.422 35
17724.055 46
17724.687 24
17725.320 17
17725.953 12
17726.586 23
17727.219 27
17727.852 29
17728.484 28
17729.117 22
17729.750 23
17730.383 17
17731.016 17
17731.649 15
17732.282 14
17732.915 21
17733.548 18
17734.181 20
17734.814 23
17735.447 21
17736.080 22
17736.713 21
17737.346 19
17737.979 20
17738.612 13
17739.245 15
17739.878 30
17740.511 25
17741.144 40
17741.777 22
17742.410 26
17743.044 18
17743.677 24
17744.310 29
17744.943 35
17745.576 24
17746.209 21
17746.843 11
17747.476 13
17748.109 21
17748.742 23
17749.376 16
17750.009 16
17750.642 27
17751.275 17
17751.909 11
17752.542 17
17753.175 17
17753.809 18
17754.442 24
17755.075 19
17755.709 22
17756.342 19
17756.975 19
17757.609 18
17758.242 19
17758.876 14
17759.509 21
17760.142 32
17760.776 30
17761.409 27
17762.043 30
17762.676 26
17763.310 25
17763.943 21
17764.577 20
17765.210 25
17765.844 19
17766.477 15
17767.111 19
17767.745 15
17768.378 34
17769.012 29
17769.645 21
17770.279 12
17770.913 17
17771.546 20
17772.180 25
17772.814 19
17773.447 28
17774.081 23
17774.715 29
17775.348 21
17775.982 18
17776.616 19
17777.249 14
17777.883 14
17778.517 21
17779.151 22
17779.785 19
17780.418 21
17781.052 29
17781.686 32
17782.320 25
17782.954 25
17783.588 41
17784.221 56
17784.855 38
17785.489 29
17786.123 39
17786.757 37
17787.391 37
17788.025 31
17788.659 42
17789.293 40
17789.927 25
17790.561 20
17791.195 26
17791.829 26
17792.463 28
17793.097 21
17793.731 22
17794.365 21
17794.999 29
17795.633 31
17796.267 30
17796.901 29
17797.535 26
17798.169 15
17798.803 30
17799.438 35
17800.072 29
17800.706 26
17801.340 27
17801.974 21
17802.608 30
17803.243 27
17803.877 22
17804.511 22
17805.145 21
17805.780 19
17806.414 14
17807.048 22
17807.682 46
17808.317 38
17808.951 34
17809.585 26
17810.220 29
17810.854 31
17811.488 25
17812.123 39
17812.757 40
17813.391 34
17814.026 19
17814.660 25
17815.295 21
17815.929 23
17816.564 25
17817.198 25
17817.832 18
17818.467 18
17819.101 15
17819.736 32
17820.370 30
17821.005 32
17821.639 30
17822.274 21
17822.909 22
17823.543 22
17824.178 23
17824.812 18
17825.447 16
17826.082 22
17826.716 24
17827.351 30
17827.985 39
17828.620 28
17829.255 23
17829.889 16
17830.524 19
17831.159 20
17831.794 32
17832.428 47
17833.063 50
17833.698 55
17834.332 57
17834.967 43
17835.602 37
17836.237 32
17836.872 22
17837.506 15
17838.141 17
17838.776 23
17839.411 26
17840.046 13
17840.681 9
17841.316 18
17841.950 30
17842.585 24
17843.220 29
17843.855 37
17844.490 28
17845.125 16
17845.760 21
17846.395 20
17847.030 11
17847.665 20
17848.300 23
17848.935 30
17849.570 19
17850.205 27
17850.840 26
17851.475 24
17852.110 27
17852.745 32
17853.380 30
17854.016 21
17854.651 26
17855.286 19
17855.921 22
17856.556 27
17857.191 28
17857.826 18
17858.462 22
17859.097 35
17859.732 36
17860.367 31
17861.003 35
17861.638 34
17862.273 19
17862.908 18
17863.544 19
17864.179 26
17864.814 24
17865.449 26
17866.085 20
17866.720 29
17867.355 21
17867.991 34
17868.626 34
17869.262 25
17869.897 28
17870.532 16
17871.168 12
17871.803 26
17872.439 36
17873.074 24
17873.710 22
17874.345 26
17874.981 27
17875.616 24
17876.252 31
17876.887 31
17877.523 20
17878.158 14
17878.794 21
17879.429 14
17880.065 17
17880.700 13
17881.336 13
17881.972 12
17882.607 10
17883.243 13
17883.878 24
17884.514 35
17885.150 32
17885.785 22
17886.421 29
17887.057 29
17887.693 11
17888.328 8
17888.964 23
17889.600 33
17890.235 28
17890.871 16
17891.507 17
17892.143 25
17892.779 23
17893.414 20
17894.050 22
17894.686 25
17895.322 23
17895.958 26
17896.594 23
17897.229 24
17897.865 19
17898.501 17
17899.137 10
17899.773 10
17900.409 18
17901.045 20
17901.681 16
17902.317 20
17902.953 20
17903.589 24
17904.225 28
17904.861 20
17905.497 20
17906.133 18
17906.769 22
17907.405 15
17908.041 30
17908.677 29
17909.313 21
17909.949 28
17910.585 31
17911.222 30
17911.858 16
17912.494 29
17913.130 28
17913.766 26
17914.402 26
17915.039 22
17915.675 22
17916.311 21
17916.947 13
17917.583 12
17918.220 18
17918.856 21
17919.492 25
17920.129 35
17920.765 25
17921.401 22
17922.037 11
17922.674 6
17923.310 14
17923.946 25
17924.583 21
17925.219 20
17925.856 18
17926.492 14
17927.128 18
17927.765 11
17928.401 11
17929.038 11
17929.674 19
17930.311 28
17930.947 21
17931.584 19
17932.220 22
17932.857 24
17933.493 12
17934.130 14
17934.766 11
17935.403 32
17936.039 21
17936.676 22
17937.312 16
17937.949 22
17938.586 17
17939.222 15
17939.859 9
17940.496 25
17941.132 10
17941.769 15
17942.406 24
17943.042 26
17943.679 21
17944.316 19
17944.952 21
17945.589 18
17946.226 17
17946.863 15
17947.499 18
17948.136 12
17948.773 10
17949.410 18
17950.047 22
17950.683 23
17951.320 19
17951.957 18
17952.594 14
17953.231 19
17953.868 14
17954.505 20
17955.142 24
17955.778 16
17956.415 8
17957.052 11
17957.689 7
17958.326 10
17958.963 20
17959.600 26
17960.237 19
17960.874 12
17961.511 19
17962.148 19
17962.785 15
17963.422 14
17964.059 12
17964.696 13
17965.334 18
17965.971 20
17966.608 29
17967.245 27
17967.882 17
17968.519 23
17969.156 25
17969.793 26
17970.431 15
17971.068 16
17971.705 18
17972.342 21
17972.979 24
17973.617 28
17974.254 17
17974.891 18
17975.528 13
17976.166 12
17976.803 13
17977.440 14
17978.078 11
17978.715 16
17979.352 28
17979.990 30
17980.627 32
17981.264 38
17981.902 31
17982.539 25
17983.177 17
17983.814 26
17984.451 41
17985.089 30
17985.726 28
17986.364 24
17987.001 26
17987.639 20
17988.276 19
17988.914 30
17989.551 16
17990.189 15
17990.826 21
17991.464 11
17992.101 32
17992.739 29
17993.376 25
17994.014 25
17994.652 23
17995.289 35
17995.927 27
17996.565 26
17997.202 31
17997.840 31
17998.478 27
17999.115 30
17999.753 48
18000.391 37
18001.028 15
18001.666 15
18002.304 14
18002.942 18
18003.579 20
18004.217 16
18004.855 25
18005.493 19
18006.130 15
18006.768 12
18007.406 19
18008.044 27
18008.682 29
18009.320 26
18009.958 44
18010.595 38
18011.233 30
18011.871 21
18012.509 14
18013.147 7
18013.785 15
18014.423 24
18015.061 18
18015.699 28
18016.337 25
18016.975 20
18017.613 25
18018.251 15
18018.889 17
18019.527 26
18020.165 27
18020.803 22
18021.441 17
18022.079 10
18022.717 5
18023.356 12
18023.994 18
18024.632 14
18025.270 10
18025.908 15
18026.546 16
18027.184 16
18027.823 22
18028.461 25
18029.099 37
18029.737 24
18030.376 22
18031.014 23
18031.652 22
18032.290 20
18032.929 16
18033.567 14
18034.205 12
18034.844 16
18035.482 12
18036.120 27
18036.759 19
18037.397 10
18038.035 5
18038.674 16
18039.312 23
18039.950 32
18040.589 31
18041.227 37
18041.866 30
18042.504 17
18043.143 21
18043.781 17
18044.420 20
18045.058 12
18045.697 16
18046.335 23
18046.974 16
18047.612 10
18048.251 17
18048.889 16
18049.528 10
18050.167 11
18050.805 7
18051.444 9
18052.082 16
18052.721 32
18053.360 20
18053.998 18
18054.637 11
18055.276 20
18055.914 24
18056.553 17
18057.192 20
18057.830 24
18058.469 27
18059.108 26
18059.747 24
18060.385 12
18061.024 10
18061.663 9
18062.302 14
18062.941 20
18063.579 20
18064.218 17
18064.857 22
18065.496 17
18066.135 16
18066.774 11
18067.413 20
18068.052 31
18068.690 20
18069.329 17
18069.968 16
18070.607 19
18071.246 22
18071.885 20
18072.524 20
18073.163 16
18073.802 14
18074.441 14
18075.080 16
18075.719 14
18076.358 19
18076.997 17
18077.636 16
18078.276 22
18078.915 22
18079.554 27
18080.193 34
18080.832 36
18081.471 32
18082.110 32
18082.749 13
18083.389 8
18084.028 12
18084.667 14
18085.306 11
18085.945 6
18086.585 10
18087.224 11
18087.863 9
18088.502 26
18089.142 18
18089.781 14
18090.420 18
18091.060 18
18091.699 10
18092.338 9
18092.978 21
18093.617 24
18094.256 24
18094.896 14
18095.535 11
18096.175 17
18096.814 20
18097.453 27
18098.093 21
18098.732 16
18099.372 26
18100.011 20
18100.651 17
18101.290 14
18101.930 12
18102.569 9
18103.209 11
18103.848 10
18104.488 14
18105.127 33
18105.767 34
18106.406 34
18107.046 25
18107.686 23
18108.325 28
18108.965 35
18109.605 22
18110.244 20
18110.884 18
18111.524 22
18112.163 24
18112.803 17
18113.443 19
18114.082 26
18114.722 19
18115.362 19
18116.002 13
18116.641 27
18117.281 26
18117.921 24
18118.561 19
18119.200 12
18119.840 12
18120.480 19
18121.120 17
18121.760 25
18122.400 25
18123.040 24
18123.679 19
18124.319 14
18124.959 11
18125.599 8
18126.239 18
18126.879 16
18127.519 5
18128.159 8
18128.799 3
18129.439 5
18130.079 3
18130.719 10
18131.359 16
18131.999 18
18132.639 20
18133.279 13
18133.919 19
18134.559 20
18135.199 11
18135.839 12
18136.480 16
18137.120 32
18137.760 24
18138.400 18
18139.040 17
18139.680 19
18140.320 13
18140.961 11
18141.601 12
18142.241 24
18142.881 22
18143.522 23
18144.162 14
18144.802 13
18145.442 12
18146.083 16
18146.723 16
18147.363 8
18148.004 11
18148.644 12
18149.284 17
18149.925 17
18150.565 14
18151.205 17
18151.846 22
18152.486 21
18153.126 16
18153.767 14
18154.407 14
18155.048 30
18155.688 22
18156.329 24
18156.969 17
18157.610 13
18158.250 18
18158.891 23
18159.531 17
18160.172 14
18160.812 6
18161.453 11
18162.093 8
18162.734 17
18163.375 12
18164.015 14
18164.656 12
18165.296 27
18165.937 27
18166.578 23
18167.218 13
18167.859 15
18168.500 10
18169.140 15
18169.781 11
18170.422 19
18171.062 10
18171.703 16
18172.344 16
18172.985 17
18173.625 24
18174.266 22
18174.907 17
18175.548 18
18176.189 24
18176.829 31
18177.470 25
18178.111 19
18178.752 26
18179.393 34
18180.034 31
18180.675 23
18181.316 27
18181.956 14
18182.597 16
18183.238 19
18183.879 21
18184.520 13
18185.161 10
18185.802 11
18186.443 11
18187.084 20
18187.725 16
18188.366 17
18189.007 20
18189.648 17
18190.289 12
18190.930 10
18191.572 13
18192.213 26
18192.854 23
18193.495 17
18194.136 18
18194.777 18
18195.418 20
18196.059 20
18196.701 13
18197.342 7
18197.983 19
18198.624 17
18199.265 16
18199.907 39
18200.548 34
18201.189 19
18201.830 19
18202.472 12
18203.113 17
18203.754 21
18204.396 14
18205.037 10
18205.678 14
18206.320 12
18206.961 13
18207.602 20
18208.244 13
18208.885 18
18209.526 18
18210.168 24
18210.809 21
18211.451 23
18212.092 18
18212.734 15
18213.375 19
18214.017 12
18214.658 7
18215.300 7
18215.941 3
18216.583 13
18217.224 24
18217.866 27
18218.507 11
18219.149 12
18219.790 8
18220.432 20
18221.074 24
18221.715 29
18222.357 27
18222.998 17
18223.640 18
18224.282 17
18224.923 15
18225.565 13
18226.207 19
18226.849 19
18227.490 15
18228.132 18
18228.774 13
18229.415 24
18230.057 27
18230.699 35
18231.341 33
18231.983 18
18232.624 19
18233.266 18
18233.908 16
18234.550 15
18235.192 10
18235.834 9
18236.475 9
18237.117 20
18237.759 26
18238.401 17
18239.043 13
18239.685 9
18240.327 6
18240.969 2
18241.611 13
18242.253 14
18242.895 16
18243.537 8
18244.179 8
18244.821 12
18245.463 14
18246.105 14
18246.747 20
18247.389 23
18248.031 15
18248.673 17
18249.315 13
18249.957 19
18250.600 11
18251.242 11
18251.884 6
18252.526 20
18253.168 15
18253.810 19
18254.453 27
18255.095 23
18255.737 9
18256.379 13
18257.021 23
18257.664 25
18258.306 22
18258.948 24
18259.591 32
18260.233 43
18260.875 36
18261.517 30
18262.160 27
18262.802 13
18263.444 7
18264.087 24
18264.729 22
18265.372 11
18266.014 8
18266.656 9
18267.299 13
18267.941 24
18268.584 21
18269.226 23
18269.869 26
18270.511 15
18271.154 6
18271.796 10
18272.439 11
18273.081 21
18273.724 18
18274.366 20
18275.009 18
18275.651 22
18276.294 13
18276.936 24
18277.579 29
18278.222 30
18278.864 14
18279.507 22
18280.149 24
18280.792 20
18281.435 21
18282.077 16
18282.720 13
18283.363 16
18284.006 8
18284.648 5
18285.291 6
18285.934 15
18286.577 17
18287.219 8
18287.862 12
18288.505 8
18289.148 7
18289.790 12
18290.433 6
18291.076 13
18291.719 10
18292.362 9
18293.005 10
18293.648 18
18294.290 16
18294.933 13
18295.576 12
18296.219 19
18296.862 20
18297.505 12
18298.148 21
18298.791 14
18299.434 16
18300.077 18
18300.720 19
18301.363 26
18302.006 10
18302.649 13
18303.292 10
18303.935 23
18304.578 25
18305.221 18
18305.864 19
18306.508 28
18307.151 18
18307.794 5
18308.437 10
18309.080 21
18309.723 13
18310.366 6
18311.010 9
18311.653 11
18312.296 11
18312.939 21
18313.582 9
18314.226 12
18314.869 9
18315.512 10
18316.156 15
18316.799 10
18317.442 7
18318.085 4
18318.729 7
18319.372 20
18320.015 14
18320.659 13
18321.302 10
18321.946 20
18322.589 16
18323.232 12
18323.876 13
18324.519 20
18325.163 13
18325.806 20
18326.449 11
18327.093 18
18327.736 13
18328.380 24
18329.023 22
18329.667 15
18330.310 21
18330.954 16
18331.598 20
18332.241 24
18332.885 32
18333.528 28
18334.172 24
18334.815 25
18335.459 21
18336.103 21
18336.746 19
18337.390 22
18338.034 32
18338.677 24
18339.321 14
18339.965 10
18340.608 13
18341.252 20
18341.896 18
18342.540 18
18343.183 21
18343.827 13
18344.471 12
18345.115 6
18345.758 5
18346.402 5
18347.046 5
18347.690 4
18348.334 17
18348.978 20
18349.621 11
18350.265 10
18350.909 11
18351.553 12
18352.197 11
18352.841 9
18353.485 9
18354.129 18
18354.773 13
18355.417 16
18356.061 9
18356.705 16
18357.349 25
18357.993 17
18358.637 11
18359.281 15
18359.925 35
18360.569 24
18361.213 11
18361.857 12
18362.501 19
18363.145 13
18363.789 26
18364.433 25
18365.078 14
18365.722 12
18366.366 21
18367.010 16
18367.654 15
18368.298 20
18368.943 17
18369.587 16
18370.231 14
18370.875 14
18371.519 21
18372.164 18
18372.808 14
18373.452 13
18374.097 5
18374.741 6
18375.385 15
18376.030 15
18376.674 12
18377.318 9
18377.963 9
18378.607 6
18379.251 19
18379.896 13
18380.540 26
18381.185 20
18381.829 19
18382.473 28
18383.118 21
18383.762 19
18384.407 26
18385.051 36
18385.696 19
18386.340 18
18386.985 13
18387.629 9
18388.274 10
18388.918 16
18389.563 12
18390.208 31
18390.852 23
18391.497 24
18392.141 27
18392.786 17
18393.431 19
18394.075 20
18394.720 19
18395.365 10
18396.009 16
18396.654 15
18397.299 16
18397.943 14
18398.588 14
18399.233 12
18399.878 17
18400.522 18
18401.167 9
18401.812 9
18402.457 9
18403.101 10
18403.746 9
18404.391 11
18405.036 19
18405.681 14
18406.326 22
18406.970 12
18407.615 14
18408.260 7
18408.905 19
18409.550 18
18410.195 17
18410.840 16
18411.485 14
18412.130 8
18412.775 7
18413.420 8
18414.065 14
18414.710 7
18415.355 11
18416.000 11
18416.645 19
18417.290 17
18417.935 13
18418.580 13
18419.225 11
18419.870 4
18420.515 10
18421.160 12
18421.806 17
18422.451 17
18423.096 7
18423.741 10
18424.386 6
18425.031 11
18425.677 14
18426.322 18
18426.967 13
18427.612 10
18428.257 17
18428.903 14
18429.548 10
18430.193 5
18430.839 13
18431.484 24
18432.129 22
18432.774 15
18433.420 19
18434.065 20
18434.711 13
18435.356 18
18436.001 14
18436.647 11
18437.292 17
18437.937 25
18438.583 8
18439.228 13
18439.874 19
18440.519 13
18441.165 13
18441.810 15
18442.456 27
18443.101 20
18443.747 20
18444.392 21
18445.038 16
18445.683 17
18446.329 10
18446.974 9
18447.620 12
18448.266 13
18448.911 10
18449.557 13
18450.202 8
18450.848 9
18451.494 10
18452.139 7
18452.785 14
18453.431 26
18454.076 15
18454.722 13
18455.368 4
18456.014 5
18456.659 19
18457.305 10
18457.951 11
18458.597 8
18459.242 12
18459.888 9
18460.534 17
18461.180 20
18461.826 14
18462.471 5
18463.117 12
18463.763 20
18464.409 17
18465.055 20
18465.701 10
18466.347 8
18466.993 8
18467.639 9
18468.284 15
18468.930 22
18469.576 17
18470.222 8
18470.868 18
18471.514 18
18472.160 12
18472.806 8
18473.452 8
18474.098 11
18474.745 7
18475.391 6
18476.037 9
18476.683 8
18477.329 10
18477.975 6
18478.621 17
18479.267 13
18479.913 7
18480.560 4
18481.206 1
18481.852 7
18482.498 5
18483.144 7
18483.790 11
18484.437 10
18485.083 11
18485.729 18
18486.375 19
18487.022 18
18487.668 15
18488.314 12
18488.961 13
18489.607 9
18490.253 17
18490.900 22
18491.546 24
18492.192 22
18492.839 16
18493.485 11
18494.131 11
18494.778 8
18495.424 10
18496.071 17
18496.717 14
18497.364 11
18498.010 16
18498.656 9
18499.303 11
18499.949 9
18500.596 8
18501.242 2
18501.889 4
18502.536 5
18503.182 5
18503.829 11
18504.475 10
18505.122 8
18505.768 12
18506.415 9
18507.062 5
18507.708 8
18508.355 13
18509.002 13
18509.648 12
18510.295 12
18510.942 4
18511.588 10
18512.235 21
18512.882 25
18513.528 33
18514.175 24
18514.822 14
18515.469 5
18516.116 6
18516.762 11
18517.409 22
18518.056 20
18518.703 17
18519.350 22
18519.996 15
18520.643 13
18521.290 12
18521.937 15
18522.584 21
18523.231 21
18523.878 16
18524.525 19
18525.172 9
18525.819 14
18526.465 12
18527.112 9
18527.759 8
18528.406 11
18529.053 7
18529.700 17
18530.347 14
18530.995 8
18531.642 24
18532.289 29
18532.936 22
18533.583 9
18534.230 15
18534.877 14
18535.524 9
18536.171 8
18536.818 10
18537.466 19
18538.113 14
18538.760 15
18539.407 16
18540.054 26
18540.701 22
18541.349 10
18541.996 11
18542.643 7
18543.290 9
18543.938 8
18544.585 15
18545.232 17
18545.879 12
18546.527 8
18547.174 5
18547.821 14
18548.469 9
18549.116 7
18549.764 6
18550.411 1
18551.058 8
18551.706 16
18552.353 21
18553.001 7
18553.648 6
18554.295 17
18554.943 13
18555.590 27
18556.238 13
18556.885 17
18557.533 12
18558.180 11
18558.828 13
18559.475 15
18560.123 10
18560.770 5
18561.418 10
18562.066 17
18562.713 15
18563.361 12
18564.008 17
18564.656 12
18565.304 11
18565.951 11
18566.599 15
18567.247 19
18567.894 17
18568.542 12
18569.190 7
18569.837 19
18570.485 15
18571.133 11
18571.781 10
18572.428 15
18573.076 15
18573.724 14
18574.372 18
18575.020 12
18575.667 25
18576.315 15
18576.963 16
18577.611 12
18578.259 5
18578.907 4
18579.555 11
18580.202 16
18580.850 8
18581.498 13
18582.146 21
18582.794 13
18583.442 7
18584.090 9
18584.738 17
18585.386 19
18586.034 15
18586.682 10
18587.330 8
18587.978 6
18588.626 14
18589.274 12
18589.922 11
18590.570 14
18591.218 12
18591.866 19
18592.515 19
18593.163 18
18593.811 9
18594.459 5
18595.107 10
18595.755 8
18596.403 11
18597.052 24
18597.700 16
18598.348 15
18598.996 16
18599.645 12
18600.293 10
18600.941 10
18601.589 9
18602.238 10
18602.886 15
18603.534 17
18604.183 16
18604.831 19
18605.479 12
18606.128 11
18606.776 21
18607.424 19
18608.073 11
18608.721 8
18609.369 10
18610.018 7
18610.666 12
18611.315 12
18611.963 6
18612.612 15
18613.260 16
18613.909 20
18614.557 14
18615.206 16
18615.854 13
18616.503 9
18617.151 8
18617.800 14
18618.448 15
18619.097 12
18619.745 17
18620.394 13
18621.043 12
18621.691 17
18622.340 21
18622.989 22
18623.637 19
18624.286 17
18624.935 22
18625.583 23
18626.232 13
18626.881 16
18627.529 17
18628.178 18
18628.827 13
18629.476 17
18630.124 13
18630.773 10
18631.422 8
18632.071 14
18632.719 20
18633.368 12
18634.017 12
18634.666 8
18635.315 9
18635.964 18
18636.613 12
18637.261 10
18637.910 4
18638.559 12
18639.208 11
18639.857 14
18640.506 14
18641.155 11
18641.804 11
18642.453 8
18643.102 5
18643.751 10
18644.400 15
18645.049 18
18645.698 21
18646.347 21
18646.996 11
18647.645 4
18648.294 7
18648.943 12
18649.593 13
18650.242 15
18650.891 15
18651.540 9
18652.189 13
18652.838 10
18653.487 11
18654.137 9
18654.786 7
18655.435 8
18656.084 16
18656.733 13
18657.383 16
18658.032 15
18658.681 12
18659.330 14
18659.980 10
18660.629 3
18661.278 5
18661.928 5
18662.577 6
18663.226 17
18663.876 17
18664.525 25
18665.174 20
18665.824 28
18666.473 18
18667.123 13
18667.772 13
18668.421 3
18669.071 11
18669.720 16
18670.370 7
18671.019 9
18671.669 16
18672.318 23
18672.968 23
18673.617 11
18674.267 8
18674.916 7
18675.566 6
18676.216 11
18676.865 9
18677.515 6
18678.164 15
18678.814 13
18679.464 6
18680.113 14
18680.763 20
18681.413 15
18682.062 14
18682.712 17
18683.362 9
18684.011 8
18684.661 7
18685.311 11
18685.960 10
18686.610 14
18687.260 14
18687.910 10
18688.559 14
18689.209 11
18689.859 13
18690.509 15
18691.159 11
18691.809 9
18692.458 17
18693.108 10
18693.758 9
18694.408 10
18695.058 4
18695.708 8
18696.358 12
18697.008 12
18697.658 12
18698.308 21
18698.958 18
18699.608 13
18700.258 11
18700.908 12
18701.558 11
18702.208 10
18702.858 6
18703.508 21
18704.158 29
18704.808 18
18705.458 22
18706.108 10
18706.758 13
18707.408 8
18708.058 13
18708.708 4
18709.358 9
18710.009 4
18710.659 6
18711.309 14
18711.959 8
18712.609 8
18713.260 6
18713.910 13
18714.560 7
18715.210 14
18715.861 11
18716.511 9
18717.161 5
18717.811 12
18718.462 20
18719.112 17
18719.762 15
18720.413 8
18721.063 9
18721.713 8
18722.364 14
18723.014 14
18723.665 12
18724.315 15
18724.965 5
18725.616 14
18726.266 20
18726.917 16
18727.567 16
18728.218 9
18728.868 16
18729.519 15
18730.169 21
18730.820 19
18731.470 17
18732.121 15
18732.771 9
18733.422 14
18734.072 12
18734.723 14
18735.374 6
18736.024 9
18736.675 8
18737.325 12
18737.976 14
18738.627 17
18739.277 24
18739.928 22
18740.579 29
18741.229 34
18741.880 30
18742.531 18
18743.182 23
18743.832 20
18744.483 1
18745.134 6
18745.785 4
18746.435 7
18747.086 10
18747.737 12
18748.388 10
18749.039 16
18749.689 16
18750.340 18
18750.991 18
18751.642 10
18752.293 9
18752.944 3
18753.595 2
18754.246 10
18754.897 7
18755.548 8
18756.199 6
18756.850 9
18757.500 11
18758.151 20
18758.802 13
18759.453 7
18760.105 5
18760.756 4
18761.407 9
18762.058 14
18762.709 11
18763.360 7
18764.011 8
18764.662 12
18765.313 5
18765.964 9
18766.615 7
18767.267 3
18767.918 14
18768.569 17
18769.220 13
18769.871 12
18770.522 12
18771.174 21
18771.825 18
18772.476 24
18773.127 26
18773.779 23
18774.430 13
18775.081 9
18775.733 5
18776.384 2
18777.035 13
18777.686 11
18778.338 16
18778.989 7
18779.641 9
18780.292 13
18780.943 16
18781.595 12
18782.246 11
18782.898 13
18783.549 13
18784.200 9
18784.852 21
18785.503 19
18786.155 10
18786.806 13
18787.458 11
18788.109 14
18788.761 11
18789.412 3
18790.064 15
18790.715 21
18791.367 21
18792.019 17
18792.670 10
18793.322 9
18793.973 5
18794.625 7
18795.277 17
18795.928 10
18796.580 4
18797.232 10
18797.883 11
18798.535 9
18799.187 5
18799.838 4
18800.490 9
18801.142 18
18801.794 13
18802.445 12
18803.097 12
18803.749 9
18804.401 7
18805.053 9
18805.704 12
18806.356 13
18807.008 10
18807.660 5
18808.312 6
18808.964 10
18809.615 11
18810.267 8
18810.919 7
18811.571 9
18812.223 8
18812.875 5
18813.527 11
18814.179 10
18814.831 10
18815.483 3
18816.135 2
18816.787 5
18817.439 9
18818.091 8
18818.743 10
18819.395 8
18820.047 22
18820.699 10
18821.351 9
18822.003 13
18822.656 9
18823.308 6
18823.960 1
18824.612 2
18825.264 3
18825.916 2
18826.568 3
18827.221 8
18827.873 11
18828.525 11
18829.177 9
18829.829 13
18830.482 14
18831.134 5
18831.786 8
18832.439 12
18833.091 10
18833.743 7
18834.395 5
18835.048 4
18835.700 6
18836.352 11
18837.005 13
18837.657 8
18838.310 20
18838.962 18
18839.614 11
18840.267 10
18840.919 5
18841.572 8
18842.224 12
18842.876 11
18843.529 8
18844.181 4
18844.834 8
18845.486 9
18846.139 19
18846.791 19
18847.444 12
18848.097 10
18848.749 9
18849.402 14
18850.054 20
18850.707 17
18851.360 11
18852.012 8
18852.665 14
18853.317 11
18853.970 8
18854.623 14
18855.275 13
18855.928 7
18856.581 5
18857.233 13
18857.886 13
18858.539 15
18859.192 10
18859.844 5
18860.497 6
18861.150 14
18861.803 13
18862.456 9
18863.108 7
18863.761 6
18864.414 10
18865.067 10
18865.720 4
18866.373 8
18867.025 11
18867.678 9
18868.331 5
18868.984 8
18869.637 10
18870.290 4
18870.943 5
18871.596 8
18872.249 2
18872.902 5
18873.555 9
18874.208 7
18874.861 8
18875.514 5
18876.167 6
18876.820 7
18877.473 6
18878.126 6
18878.779 7
18879.432 4
18880.085 6
18880.738 11
18881.392 14
18882.045 11
18882.698 6
18883.351 10
18884.004 14
18884.657 15
18885.311 12
18885.964 5
18886.617 4
18887.270 4
18887.923 1
18888.577 6
18889.230 7
18889.883 9
18890.537 6
18891.190 7
18891.843 15
18892.496 13
18893.150 12
18893.803 6
18894.457 8
18895.110 8
18895.763 13
18896.417 7
18897.070 2
18897.723 9
18898.377 11
18899.030 5
18899.684 8
18900.337 5
18900.991 6
18901.644 5
18902.298 6
18902.951 10
18903.605 11
18904.258 9
18904.912 11
18905.565 8
18906.219 9
18906.872 18
18907.526 11
18908.180 14
18908.833 20
18909.487 8
18910.140 11
18910.794 17
18911.448 23
18912.101 26
18912.755 20
18913.409 17
18914.062 8
18914.716 2
18915.370 8
18916.023 16
18916.677 16
18917.331 5
18917.985 7
18918.638 16
18919.292 5
18919.946 5
18920.600 8
18921.254 9
18921.907 13
18922.561 12
18923.215 8
18923.869 7
18924.523 11
18925.177 5
18925.831 0
18926.485 4
18927.139 1
18927.792 11
18928.446 21
18929.100 14
18929.754 15
18930.408 18
18931.062 14
18931.716 14
18932.370 12
18933.024 7
18933.678 12
18934.332 14
18934.986 11
18935.640 9
18936.295 14
18936.949 12
18937.603 9
18938.257 5
18938.911 10
18939.565 9
18940.219 10
18940.873 8
18941.528 6
18942.182 4
18942.836 9
18943.490 10
18944.144 10
18944.799 8
18945.453 7
18946.107 6
18946.761 3
18947.416 5
18948.070 10
18948.724 10
18949.378 6
18950.033 2
18950.687 4
18951.341 8
18951.996 11
18952.650 3
18953.304 1
18953.959 3
18954.613 12
18955.268 7
18955.922 7
18956.576 2
18957.231 4
18957.885 8
18958.540 16
18959.194 13
18959.849 8
18960.503 7
18961.158 4
18961.812 7
18962.467 4
18963.121 8
18963.776 5
18964.430 16
18965.085 21
18965.740 15
18966.394 10
18967.049 9
18967.703 7
18968.358 10
18969.013 10
18969.667 4
18970.322 7
18970.977 7
18971.631 3
18972.286 5
18972.941 6
18973.595 0
18974.250 3
18974.905 3
18975.560 5
18976.214 4
18976.869 12
18977.524 9
18978.179 9
18978.834 21
18979.488 10
18980.143 5
18980.798 13
18981.453 13
18982.108 8
18982.763 8
18983.418 5
18984.073 10
18984.727 17
18985.382 18
18986.037 14
18986.692 13
18987.347 10
18988.002 10
18988.657 16
18989.312 17
18989.967 11
18990.622 11
18991.277 4
18991.932 16
18992.587 11
18993.242 8
18993.897 2
18994.552 3
18995.208 4
18995.863 6
18996.518 7
18997.173 6
18997.828 10
18998.483 10
18999.138 9
18999.793 6
19000.449 6
19001.104 7
19001.759 7
19002.414 11
19003.070 15
19003.725 11
19004.380 10
19005.035 8
19005.691 5
19006.346 4
19007.001 7
19007.656 5
19008.312 10
19008.967 12
19009.622 5
19010.278 14
19010.933 13
19011.588 8
19012.244 12
19012.899 12
19013.555 13
19014.210 9
19014.866 11
19015.521 13
19016.176 10
19016.832 17
19017.487 24
19018.143 22
19018.798 10
19019.454 3
19020.109 8
19020.765 9
19021.420 6
19022.076 7
19022.732 9
19023.387 8
19024.043 8
19024.698 9
19025.354 4
19026.010 5
19026.665 9
19027.321 8
19027.977 8
19028.632 8
19029.288 15
19029.944 11
19030.599 7
19031.255 5
19031.911 13
19032.566 7
19033.222 9
19033.878 12
19034.534 15
19035.189 13
19035.845 18
19036.501 5
19037.157 12
19037.813 6
19038.469 18
19039.124 10
19039.780 6
19040.436 4
19041.092 10
19041.748 5
19042.404 4
19043.060 7
19043.716 12
19044.372 14
19045.028 15
19045.684 13
19046.339 9
19046.995 9
19047.651 5
19048.307 7
19048.963 9
19049.620 18
19050.276 13
19050.932 8
19051.588 4
19052.244 4
19052.900 7
19053.556 6
19054.212 9
19054.868 12
19055.524 12
19056.180 18
19056.837 15
19057.493 12
19058.149 9
19058.805 7
19059.461 7
19060.118 6
19060.774 9
19061.430 5
19062.086 10
19062.742 13
19063.399 10
19064.055 5
19064.711 10
19065.368 8
19066.024 9
19066.680 7
19067.337 7
19067.993 10
19068.649 11
19069.306 6
19069.962 13
19070.618 13
19071.275 9
19071.931 11
19072.588 7
19073.244 11
19073.901 10
19074.557 6
19075.213 7
19075.870 8
19076.526 4
19077.183 10
19077.839 14
19078.496 17
19079.153 14
19079.809 5
19080.466 8
19081.122 6
19081.779 6
19082.435 9
19083.092 12
19083.749 10
19084.405 16
19085.062 5
19085.719 7
19086.375 11
19087.032 12
19087.689 14
19088.345 5
19089.002 11
19089.659 16
19090.315 20
19090.972 12
19091.629 5
19092.286 17
19092.942 11
19093.599 14
19094.256 12
19094.913 5
19095.570 6
19096.226 9
19096.883 9
19097.540 12
19098.197 10
19098.854 13
19099.511 18
19100.168 15
19100.825 10
19101.482 9
19102.138 2
19102.795 5
19103.452 8
19104.109 5
19104.766 8
19105.423 4
19106.080 2
19106.737 5
19107.394 7
19108.051 6
19108.708 3
19109.365 6
19110.023 11
19110.680 13
19111.337 6
19111.994 11
19112.651 7
19113.308 8
19113.965 7
19114.622 15
19115.279 11
19115.937 14
19116.594 17
19117.251 11
19117.908 11
19118.565 6
19119.223 7
19119.880 6
19120.537 4
19121.194 9
19121.852 17
19122.509 12
19123.166 9
19123.824 8
19124.481 11
19125.138 13
19125.796 16
19126.453 18
19127.110 9
19127.768 5
19128.425 7
19129.082 8
19129.740 5
19130.397 9
19131.055 9
19131.712 8
19132.370 11
19133.027 11
19133.685 7
19134.342 11
19135.000 13
19135.657 13
19136.315 13
19136.972 6
19137.630 2
19138.287 2
19138.945 2
19139.602 10
19140.260 8
19140.917 6
19141.575 5
19142.233 3
19142.890 3
19143.548 6
19144.206 9
19144.863 5
19145.521 9
19146.179 21
19146.836 12
19147.494 3
19148.152 5
19148.810 4
19149.467 5
19150.125 5
19150.783 8
19151.441 13
19152.098 11
19152.756 9
19153.414 8
19154.072 7
19154.730 5
19155.388 9
19156.045 14
19156.703 7
19157.361 8
19158.019 6
19158.677 12
19159.335 8
19159.993 5
19160.651 10
19161.309 7
19161.967 9
19162.625 12
19163.283 18
19163.941 21
19164.599 11
19165.257 3
19165.915 0
19166.573 5
19167.231 12
19167.889 12
19168.547 6
19169.205 5
19169.863 15
19170.521 12
19171.179 2
19171.837 5
19172.496 9
19173.154 13
19173.812 12
19174.470 14
19175.128 9
19175.786 27
19176.445 27
19177.103 18
19177.761 10
19178.419 11
19179.078 3
19179.736 1
19180.394 4
19181.052 6
19181.711 11
19182.369 12
19183.027 6
19183.686 10
19184.344 7
19185.002 10
19185.661 9
19186.319 9
19186.978 7
19187.636 7
19188.294 11
19188.953 6
19189.611 10
19190.270 11
19190.928 10
19191.587 7
19192.245 8
19192.904 13
19193.562 8
19194.221 6
19194.879 2
19195.538 16
19196.196 18
19196.855 13
19197.513 8
19198.172 7
19198.830 11
19199.489 7
19200.148 6
19200.806 7
19201.465 7
19202.124 5
19202.782 12
19203.441 9
19204.100 3
19204.758 6
19205.417 9
19206.076 9
19206.734 28
19207.393 27
19208.052 15
19208.711 13
19209.370 12
19210.028 8
19210.687 7
19211.346 9
19212.005 34
19212.664 21
19213.322 22
19213.981 19
19214.640 24
19215.299 10
19215.958 8
19216.617 12
19217.276 9
19217.935 5
19218.594 3
19219.252 6
19219.911 6
19220.570 5
19221.229 5
19221.888 9
19222.547 8
19223.206 12
19223.865 5
19224.524 4
19225.183 3
19225.843 10
19226.502 4
19227.161 5
19227.820 2
19228.479 2
19229.138 9
19229.797 8
19230.456 4
19231.115 3
19231.775 5
19232.434 1
19233.093 12
19233.752 8
19234.411 4
19235.071 13
19235.730 11
19236.389 8
19237.048 8
19237.707 11
19238.367 8
19239.026 7
19239.685 14
19240.345 19
19241.004 11
19241.663 26
19242.323 18
19242.982 14
19243.641 13
19244.301 6
19244.960 3
19245.619 5
19246.279 12
19246.938 9
19247.598 5
19248.257 2
19248.917 5
19249.576 11
19250.236 14
19250.895 13
19251.555 14
19252.214 6
19252.874 0
19253.533 6
19254.193 11
19254.852 17
19255.512 13
19256.171 8
19256.831 2
19257.491 4
19258.150 5
19258.810 8
19259.469 16
19260.129 7
19260.789 4
19261.448 5
19262.108 2
19262.768 8
19263.427 10
19264.087 7
19264.747 7
19265.407 5
19266.066 3
19266.726 5
19267.386 19
19268.046 23
19268.705 20
19269.365 14
19270.025 16
19270.685 9
19271.345 11
19272.005 8
19272.664 12
19273.324 4
19273.984 4
19274.644 8
19275.304 12
19275.964 11
19276.624 9
19277.284 15
19277.944 17
19278.604 11
19279.264 4
19279.924 3
19280.584 7
19281.244 6
19281.904 6
19282.564 2
19283.224 0
19283.884 9
19284.544 8
19285.204 9
19285.864 16
19286.524 14
19287.184 8
19287.844 8
19288.504 4
19289.165 7
19289.825 11
19290.485 15
19291.145 11
19291.805 11
19292.465 7
19293.126 8
19293.786 13
19294.446 8
19295.106 12
19295.767 18
19296.427 22
19297.087 8
19297.747 8
19298.408 5
19299.068 5
19299.728 9
19300.389 3
19301.049 6
19301.709 1
19302.370 9
19303.030 13
19303.691 9
19304.351 10
19305.011 6
19305.672 11
19306.332 7
19306.993 10
19307.653 7
19308.314 12
19308.974 10
19309.635 4
19310.295 8
19310.956 7
19311.616 9
19312.277 8
19312.937 11
19313.598 12
19314.258 7
19314.919 5
19315.579 6
19316.240 6
19316.901 10
19317.561 6
19318.222 7
19318.883 11
19319.543 11
19320.204 11
19320.865 13
19321.525 6
19322.186 5
19322.847 4
19323.507 2
19324.168 10
19324.829 9
19325.490 14
19326.151 14
19326.811 11
19327.472 4
19328.133 5
19328.794 8
19329.455 8
19330.115 10
19330.776 7
19331.437 12
19332.098 16
19332.759 8
19333.420 30
19334.081 27
19334.742 23
19335.403 17
19336.063 7
19336.724 6
19337.385 7
19338.046 9
19338.707 11
19339.368 7
19340.029 5
19340.690 4
19341.351 3
19342.012 7
19342.674 6
19343.335 11
19343.996 13
19344.657 9
19345.318 11
19345.979 12
19346.640 13
19347.301 20
19347.962 11
19348.624 5
19349.285 7
19349.946 11
19350.607 3
19351.268 13
19351.929 12
19352.591 8
19353.252 9
19353.913 1
19354.574 3
19355.236 16
19355.897 14
19356.558 12
19357.220 7
19357.881 12
19358.542 5
19359.204 8
19359.865 11
19360.526 5
19361.188 10
19361.849 12
19362.510 8
19363.172 3
19363.833 7
19364.495 7
19365.156 6
19365.818 5
19366.479 4
19367.141 8
19367.802 8
19368.464 13
19369.125 14
19369.787 11
19370.448 6
19371.110 2
19371.771 2
19372.433 7
19373.094 3
19373.756 10
19374.417 20
19375.079 11
19375.741 11
19376.402 11
19377.064 12
19377.726 18
19378.387 20
19379.049 16
19379.711 13
19380.372 3
19381.034 2
19381.696 2
19382.358 1
19383.019 7
19383.681 7
19384.343 8
19385.005 6
19385.666 11
19386.328 10
19386.990 15
19387.652 16
19388.314 13
19388.976 12
19389.637 4
19390.299 11
19390.961 10
19391.623 9
19392.285 11
19392.947 11
19393.609 11
19394.271 9
19394.933 13
19395.595 15
19396.257 14
19396.919 17
19397.581 18
19398.243 10
19398.905 4
19399.567 5
19400.229 9
19400.891 9
19401.553 9
19402.215 13
19402.877 11
19403.539 8
19404.201 2
19404.863 4
19405.525 4
19406.187 8
19406.850 9
19407.512 5
19408.174 3
19408.836 10
19409.498 12
19410.161 13
19410.823 9
19411.485 9
19412.147 10
19412.810 14
19413.472 29
19414.134 12
19414.796 10
19415.459 10
19416.121 8
19416.783 3
19417.446 3
19418.108 6
19418.770 11
19419.433 6
19420.095 10
19420.757 13
19421.420 9
19422.082 8
19422.745 7
19423.407 3
19424.070 14
19424.732 25
19425.394 12
19426.057 17
19426.719 12
19427.382 11
19428.044 10
19428.707 16
19429.370 16
19430.032 9
19430.695 10
19431.357 6
19432.020 7
19432.682 7
19433.345 3
19434.008 11
19434.670 7
19435.333 9
19435.996 17
19436.658 10
19437.321 6
19437.984 6
19438.646 3
19439.309 5
19439.972 6
19440.634 6
19441.297 9
19441.960 5
19442.623 8
19443.285 8
19443.948 10
19444.611 25
19445.274 20
19445.937 17
19446.599 12
19447.262 7
19447.925 9
19448.588 2
19449.251 16
19449.914 14
19450.577 10
19451.240 7
19451.902 11
19452.565 14
19453.228 8
19453.891 5
19454.554 2
19455.217 4
19455.880 5
19456.543 8
19457.206 15
19457.869 16
19458.532 10
19459.195 8
19459.858 8
19460.521 7
19461.185 6
19461.848 17
19462.511 9
19463.174 10
19463.837 17
19464.500 15
19465.163 17
19465.826 9
19466.490 20
19467.153 9
19467.816 7
19468.479 5
19469.142 17
19469.806 17
19470.469 8
19471.132 7
19471.795 6
19472.459 14
19473.122 14
19473.785 8
19474.448 15
19475.112 15
19475.775 5
19476.438 7
19477.102 8
19477.765 15
19478.429 9
19479.092 10
19479.755 9
19480.419 24
19481.082 17
19481.746 10
19482.409 11
19483.072 17
19483.736 12
19484.399 16
19485.063 20
19485.726 18
19486.390 6
19487.053 5
19487.717 12
19488.380 23
19489.044 15
19489.708 8
19490.371 9
19491.035 7
19491.698 1
19492.362 4
19493.026 8
19493.689 18
19494.353 18
19495.017 7
19495.680 14
19496.344 10
19497.008 9
19497.671 9
19498.335 4
19498.999 4
19499.662 6
19500.326 11
19500.990 6
19501.654 4
19502.317 4
19502.981 6
19503.645 12
19504.309 10
19504.973 7
19505.637 13
19506.300 15
19506.964 10
19507.628 7
19508.292 5
19508.956 5
19509.620 11
19510.284 7
19510.948 6
19511.612 8
19512.275 9
19512.939 7
19513.603 14
19514.267 19
19514.931 16
19515.595 11
19516.259 13
19516.923 12
19517.587 3
19518.252 8
19518.916 2
19519.580 3
19520.244 3
19520.908 1
19521.572 5
19522.236 5
19522.900 6
19523.564 13
19524.228 16
19524.893 7
19525.557 5
19526.221 11
19526.885 13
19527.549 12
19528.214 9
19528.878 16
19529.542 16
19530.206 15
19530.871 10
19531.535 6
19532.199 8
19532.863 11
19533.528 8
19534.192 13
19534.856 17
19535.521 8
19536.185 14
19536.849 16
19537.514 9
19538.178 5
19538.843 5
19539.507 5
19540.171 7
19540.836 9
19541.500 15
19542.165 13
19542.829 13
19543.494 19
19544.158 9
19544.823 5
19545.487 8
19546.152 5
19546.816 0
19547.481 4
19548.145 6
19548.810 2
19549.475 5
19550.139 11
19550.804 5
19551.468 6
19552.133 6
19552.798 13
19553.462 14
19554.127 11
19554.792 6
19555.456 0
19556.121 5
19556.786 4
19557.450 11
19558.115 12
19558.780 9
19559.445 9
19560.109 8
19560.774 2
19561.439 0
19562.104 4
19562.769 5
19563.433 8
19564.098 15
19564.763 9
19565.428 4
19566.093 3
19566.758 6
19567.423 14
19568.087 11
19568.752 10
19569.417 10
19570.082 7
19570.747 4
19571.412 4
19572.077 5
19572.742 15
19573.407 7
19574.072 7
19574.737 5
19575.402 9
19576.067 10
19576.732 10
19577.397 8
19578.062 5
19578.727 0
19579.392 6
19580.058 14
19580.723 12
19581.388 8
19582.053 8
19582.718 1
19583.383 4
19584.048 4
19584.714 9
19585.379 8
19586.044 5
19586.709 4
19587.374 2
19588.040 6
19588.705 11
19589.370 8
19590.035 6
19590.701 11
19591.366 10
19592.031 3
19592.697 3
19593.362 3
19594.027 5
19594.693 2
19595.358 0
19596.023 3
19596.689 6
19597.354 10
19598.019 7
19598.685 9
19599.350 14
19600.016 11
19600.681 6
19601.347 1
19602.012 9
19602.678 10
19603.343 12
19604.009 6
19604.674 6
19605.340 5
19606.005 5
19606.671 6
19607.336 12
19608.002 12
19608.668 5
19609.333 8
19609.999 12
19610.664 8
19611.330 6
19611.996 11
19612.661 17
19613.327 13
19613.993 11
19614.658 6
19615.324 5
19615.990 6
19616.655 1
19617.321 10
19617.987 7
19618.653 11
19619.318 2
19619.984 11
19620.650 8
19621.316 8
19621.982 4
19622.647 2
19623.313 10
19623.979 8
19624.645 5
19625.311 8
19625.977 3
19626.643 3
19627.309 7
19627.974 3
19628.640 4
19629.306 3
19629.972 4
19630.638 11
19631.304 13
19631.970 8
19632.636 9
19633.302 11
19633.968 6
19634.634 9
19635.300 6
19635.966 4
19636.632 5
19637.298 10
19637.964 17
19638.631 17
19639.297 11
19639.963 8
19640.629 5
19641.295 6
19641.961 5
19642.627 7
19643.294 9
19643.960 12
19644.626 3
19645.292 5
19645.958 5
19646.625 4
19647.291 4
19647.957 8
19648.623 5
19649.290 3
19649.956 4
19650.622 3
19651.289 7
19651.955 12
19652.621 12
19653.287 7
19653.954 8
19654.620 3
19655.287 9
19655.953 11
19656.619 14
19657.286 20
19657.952 16
19658.619 14
19659.285 13
19659.952 6
19660.618 3
19661.284 2
19661.951 6
19662.617 1
19663.284 3
19663.951 0
19664.617 4
19665.284 4
19665.950 6
19666.617 6
19667.283 11
19667.950 10
19668.617 9
19669.283 11
19669.950 10
19670.616 11
19671.283 12
19671.950 10
19672.616 9
19673.283 7
19673.950 12
19674.616 12
19675.283 2
19675.950 3
19676.617 9
19677.283 9
19677.950 15
19678.617 9
19679.284 10
19679.950 15
19680.617 14
19681.284 7
19681.951 2
19682.618 1
19683.285 2
19683.951 9
19684.618 14
19685.285 19
19685.952 14
19686.619 14
19687.286 14
19687.953 14
19688.620 13
19689.287 12
19689.954 7
19690.621 7
19691.288 3
19691.955 2
19692.622 1
19693.289 2
19693.956 14
19694.623 4
19695.290 1
19695.957 5
19696.624 2
19697.291 7
19697.958 8
19698.625 9
19699.292 9
19699.960 8
19700.627 6
19701.294 6
19701.961 3
19702.628 6
19703.295 4
19703.963 8
19704.630 9
19705.297 8
19705.964 13
19706.632 16
19707.299 12
19707.966 8
19708.633 8
19709.301 7
19709.968 11
19710.635 11
19711.303 3
19711.970 4
19712.637 3
19713.305 3
19713.972 6
19714.639 3
19715.307 4
19715.974 5
19716.642 1
19717.309 2
19717.976 5
19718.644 6
19719.311 3
19719.979 5
19720.646 2
19721.314 6
19721.981 10
19722.649 6
19723.316 7
19723.984 5
19724.651 14
19725.319 13
19725.987 18
19726.654 14
19727.322 9
19727.989 3
19728.657 4
19729.325 17
19729.992 18
19730.660 12
19731.328 5
19731.995 3
19732.663 4
19733.331 3
19733.998 1
19734.666 1
19735.334 2
19736.002 2
19736.669 2
19737.337 0
19738.005 4
19738.673 3
19739.340 8
19740.008 8
19740.676 5
19741.344 5
19742.012 4
19742.680 2
19743.347 7
19744.015 9
19744.683 5
19745.351 9
19746.019 11
19746.687 1
19747.355 2
19748.023 8
19748.691 10
19749.359 10
19750.027 5
19750.695 6
19751.363 10
19752.031 13
19752.699 15
19753.367 14
19754.035 12
19754.703 19
19755.371 8
19756.039 12
19756.707 15
19757.375 14
19758.043 13
19758.712 7
19759.380 2
19760.048 8
19760.716 10
19761.384 8
19762.052 4
19762.721 7
19763.389 3
19764.057 9
19764.725 8
19765.393 9
19766.062 8
19766.730 8
19767.398 11
19768.067 17
19768.735 7
19769.403 3
19770.071 2
19770.740 2
19771.408 3
19772.076 5
19772.745 4
19773.413 8
19774.082 4
19774.750 12
19775.418 20
19776.087 13
19776.755 12
19777.424 6
19778.092 2
19778.761 5
19779.429 9
19780.098 8
19780.766 5
19781.435 3
19782.103 8
19782.772 8
19783.440 6
19784.109 6
19784.777 5
19785.446 6
19786.115 2
19786.783 2
19787.452 0
19788.120 2
19788.789 6
19789.458 22
19790.126 16
19790.795 13
19791.464 9
19792.132 6
19792.801 6
19793.470 11
19794.138 9
19794.807 3
19795.476 6
19796.145 4
19796.813 4
19797.482 7
19798.151 11
19798.820 10
19799.489 9
19800.158 10
19800.826 8
19801.495 8
19802.164 14
19802.833 13
19803.502 12
19804.171 12
19804.840 25
19805.509 19
19806.177 17
19806.846 14
19807.515 12
19808.184 16
19808.853 6
19809.522 6
19810.191 4
19810.860 4
19811.529 2
19812.198 12
19812.867 8
19813.536 7
19814.206 7
19814.875 8
19815.544 8
19816.213 9
19816.882 4
19817.551 4
19818.220 7
19818.889 6
19819.558 8
19820.228 6
19820.897 7
19821.566 8
19822.235 8
19822.904 4
19823.574 5
19824.243 19
19824.912 11
19825.581 13
19826.251 11
19826.920 11
19827.589 6
19828.259 5
19828.928 7
19829.597 7
19830.266 12
19830.936 12
19831.605 10
19832.275 23
19832.944 15
19833.613 14
19834.283 8
19834.952 9
19835.622 9
19836.291 10
19836.960 13
19837.630 9
19838.299 7
19838.969 9
19839.638 13
19840.308 7
19840.977 14
19841.647 7
19842.316 6
19842.986 5
19843.656 3
19844.325 20
19844.995 14
19845.664 15
19846.334 8
19847.004 9
19847.673 5
19848.343 4
19849.012 1
19849.682 3
19850.352 4
19851.022 9
19851.691 5
19852.361 9
19853.031 4
19853.700 11
19854.370 12
19855.040 8
19855.710 12
19856.379 5
19857.049 2
19857.719 2
19858.389 4
19859.059 11
19859.728 10
19860.398 4
19861.068 11
19861.738 26
19862.408 20
19863.078 15
19863.748 7
19864.418 9
19865.088 8
19865.757 3
19866.427 8
19867.097 7
19867.767 5
19868.437 9
19869.107 7
19869.777 7
19870.447 13
19871.117 16
19871.787 9
19872.457 11
19873.127 5
19873.798 7
19874.468 9
19875.138 9
19875.808 1
19876.478 1
19877.148 4
19877.818 0
19878.488 2
19879.159 6
19879.829 5
19880.499 4
19881.169 13
19881.839 17
19882.510 9
19883.180 15
19883.850 11
19884.520 7
19885.190 22
19885.861 15
19886.531 4
19887.201 4
19887.872 4
19888.542 5
19889.212 3
19889.883 14
19890.553 12
19891.223 4
19891.894 5
19892.564 4
19893.235 6
19893.905 15
19894.575 24
19895.246 14
19895.916 7
19896.587 4
19897.257 4
19897.928 2
19898.598 7
19899.269 3
19899.939 9
19900.610 10
19901.280 5
19901.951 7
19902.621 4
19903.292 13
19903.962 6
19904.633 7
19905.304 8
19905.974 9
19906.645 8
19907.315 15
19907.986 11
19908.657 15
19909.327 11
19909.998 7
19910.669 3
19911.340 10
19912.010 12
19912.681 6
19913.352 5
19914.022 4
19914.693 5
19915.364 4
19916.035 6
19916.706 8
19917.376 8
19918.047 9
19918.718 12
19919.389 5
19920.060 5
19920.731 6
19921.401 5
19922.072 18
19922.743 7
19923.414 5
19924.085 6
19924.756 4
19925.427 7
19926.098 5
19926.769 2
19927.440 2
19928.111 2
19928.782 12
19929.453 12
19930.124 8
19930.795 12
19931.466 12
19932.137 10
19932.808 8
19933.479 13
19934.150 12
19934.821 6
19935.492 2
19936.164 9
19936.835 10
19937.506 4
19938.177 6
19938.848 5
19939.519 9
19940.190 16
19940.862 7
19941.533 6
19942.204 4
19942.875 1
19943.547 3
19944.218 7
19944.889 2
19945.560 1
19946.232 8
19946.903 4
19947.574 4
19948.246 3
19948.917 6
19949.588 6
19950.260 5
19950.931 7
19951.602 9
19952.274 9
19952.945 3
19953.617 4
19954.288 2
19954.959 4
19955.631 10
19956.302 9
19956.974 11
19957.645 8
19958.317 5
19958.988 9
19959.660 11
19960.331 14
19961.003 10
19961.674 10
19962.346 8
19963.018 4
19963.689 4
19964.361 4
19965.032 12
19965.704 16
19966.376 9
19967.047 3
19967.719 6
19968.391 2
19969.062 1
19969.734 6
19970.406 14
19971.077 13
19971.749 14
19972.421 13
19973.093 14
19973.764 9
19974.436 4
19975.108 1
19975.780 1
19976.451 1
19977.123 4
19977.795 4
19978.467 1
19979.139 4
19979.811 9
19980.482 7
19981.154 4
19981.826 6
19982.498 6
19983.170 14
19983.842 16
19984.514 10
19985.186 9
19985.858 5
19986.530 7
19987.202 7
19987.874 3
19988.546 4
19989.218 6
19989.890 0
19990.562 15
19991.234 11
19991.906 7
19992.578 12
19993.250 4
19993.922 5
19994.594 4
19995.266 5
19995.939 15
19996.611 7
19997.283 10
19997.955 9
19998.627 14
19999.299 10
19999.972 6
20000.644 9
20001.316 5
20001.988 15
20002.660 13
20003.333 13
20004.005 6
20004.677 1
20005.349 3
20006.022 1
20006.694 3
20007.366 9
20008.039 5
20008.711 6
20009.383 11
20010.056 14
20010.728 14
20011.401 16
20012.073 8
20012.745 5
20013.418 2
20014.090 10
20014.763 11
20015.435 10
20016.108 4
20016.780 5
20017.453 3
20018.125 12
20018.798 10
20019.470 9
20020.143 4
20020.815 6
20021.488 9
20022.160 8
20022.833 28
20023.505 30
20024.178 14
20024.851 8
20025.523 11
20026.196 6
20026.869 9
20027.541 5
20028.214 4
20028.887 4
20029.559 3
20030.232 5
20030.905 6
20031.577 9
20032.250 3
20032.923 7
20033.596 6
20034.268 12
20034.941 10
20035.614 5
20036.287 8
20036.960 6
20037.632 3
20038.305 4
20038.978 9
20039.651 9
20040.324 10
20040.997 13
20041.670 15
20042.343 11
20043.015 13
20043.688 8
20044.361 8
20045.034 6
20045.707 4
20046.380 3
20047.053 3
20047.726 4
20048.399 1
20049.072 6
20049.745 4
20050.418 2
20051.091 1
20051.764 8
20052.437 7
20053.111 12
20053.784 12
20054.457 7
20055.130 5
20055.803 6
20056.476 6
20057.149 14
20057.822 14
20058.496 16
20059.169 9
20059.842 6
20060.515 1
20061.188 4
20061.862 8
20062.535 7
20063.208 3
20063.881 6
20064.555 4
20065.228 4
20065.901 7
20066.575 7
20067.248 11
20067.921 14
20068.595 11
20069.268 11
20069.941 11
20070.615 10
20071.288 4
20071.962 5
20072.635 11
20073.308 9
20073.982 4
20074.655 7
20075.329 10
20076.002 14
20076.676 10
20077.349 10
20078.023 3
20078.696 7
20079.370 7
20080.043 9
20080.717 0
20081.390 6
20082.064 16
20082.738 17
20083.411 15
20084.085 10
20084.758 3
20085.432 4
20086.106 5
20086.779 5
20087.453 1
20088.127 10
20088.800 11
20089.474 4
20090.148 5
20090.821 9
20091.495 14
20092.169 14
20092.843 10
20093.516 8
20094.190 7
20094.864 5
20095.538 1
20096.212 8
20096.885 4
20097.559 2
20098.233 3
20098.907 5
20099.581 13
20100.255 4
20100.929 8
20101.603 19
20102.276 12
20102.950 4
20103.624 9
20104.298 9
20104.972 14
20105.646 5
20106.320 8
20106.994 7
20107.668 3
20108.342 5
20109.016 6
20109.690 4
20110.364 5
20111.038 6
20111.712 5
20112.386 10
20113.061 9
20113.735 4
20114.409 7
20115.083 9
20115.757 9
20116.431 9
20117.105 5
20117.779 6
20118.454 5
20119.128 5
20119.802 7
20120.476 6
20121.151 9
20121.825 12
20122.499 9
20123.173 3
20123.848 2
20124.522 11
20125.196 8
20125.870 3
20126.545 1
20127.219 3
20127.893 4
20128.568 10
20129.242 13
20129.917 5
20130.591 13
20131.265 10
20131.940 13
20132.614 14
20133.289 8
20133.963 3
20134.637 5
20135.312 4
20135.986 7
20136.661 6
20137.335 3
20138.010 3
20138.684 4
20139.359 4
20140.033 8
20140.708 5
20141.383 2
20142.057 10
20142.732 14
20143.406 15
20144.081 15
20144.756 10
20145.430 5
20146.105 12
20146.780 14
20147.454 10
20148.129 3
20148.804 0
20149.478 5
20150.153 5
20150.828 3
20151.502 4
20152.177 7
20152.852 7
20153.527 20
20154.202 20
20154.876 7
20155.551 8
20156.226 13
20156.901 6
20157.576 14
20158.250 11
20158.925 8
20159.600 8
20160.275 7
20160.950 4
20161.625 1
20162.300 2
20162.975 3
20163.650 5
20164.325 2
20165.000 8
20165.675 5
20166.349 11
20167.024 8
20167.700 8
20168.375 2
20169.050 5
20169.725 5
20170.400 7
20171.075 3
20171.750 7
20172.425 7
20173.100 6
20173.775 10
20174.450 7
20175.125 13
20175.800 19
20176.476 10
20177.151 7
20177.826 5
20178.501 2
20179.176 5
20179.852 14
20180.527 8
20181.202 1
20181.877 4
20182.553 13
20183.228 12
20183.903 13
20184.578 13
20185.254 12
20185.929 11
20186.604 5
20187.280 5
20187.955 10
20188.630 9
20189.306 8
20189.981 11
20190.656 5
20191.332 10
20192.007 10
20192.683 18
20193.358 9
20194.034 10
20194.709 8
20195.385 4
20196.060 2
20196.735 3
20197.411 1
20198.087 3
20198.762 7
20199.438 7
20200.113 7
20200.789 9
20201.464 9
20202.140 3
20202.815 8
20203.491 8
20204.167 9
20204.842 4
20205.518 13
20206.194 14
20206.869 12
20207.545 8
20208.221 9
20208.896 8
20209.572 12
20210.248 7
20210.923 7
20211.599 6
20212.275 3
20212.951 9
20213.626 8
20214.302 8
20214.978 7
20215.654 2
20216.330 5
20217.006 6
20217.681 6
20218.357 14
20219.033 13
20219.709 12
20220.385 21
20221.061 16
20221.737 12
20222.413 5
20223.089 4
20223.764 8
20224.440 6
20225.116 6
20225.792 9
20226.468 5
20227.144 7
20227.820 6
20228.496 6
20229.172 9
20229.848 4
20230.525 5
20231.201 3
20231.877 5
20232.553 6
20233.229 6
20233.905 19
20234.581 17
20235.257 15
20235.933 14
20236.610 12
20237.286 5
20237.962 2
20238.638 2
20239.314 6
20239.991 2
20240.667 6
20241.343 2
20242.019 7
20242.696 12
20243.372 8
20244.048 5
20244.724 6
20245.401 6
20246.077 3
20246.753 10
20247.430 4
20248.106 1
20248.782 2
20249.459 5
20250.135 9
20250.812 8
20251.488 6
20252.164 3
20252.841 3
20253.517 7
20254.194 3
20254.870 2
20255.547 7
20256.223 8
20256.900 2
20257.576 5
20258.253 4
20258.929 9
20259.606 5
20260.282 11
20260.959 9
20261.635 5
20262.312 6
20262.989 20
20263.665 10
20264.342 4
20265.018 5
20265.695 4
20266.372 3
20267.048 5
20267.725 6
20268.402 8
20269.078 4
20269.755 2
20270.432 4
20271.109 7
20271.785 12
20272.462 17
20273.139 7
20273.816 8
20274.493 8
20275.169 10
20275.846 6
20276.523 4
20277.200 2
20277.877 3
20278.554 9
20279.230 11
20279.907 9
20280.584 4
20281.261 4
20281.938 12
20282.615 14
20283.292 11
20283.969 9
20284.646 7
20285.323 7
20286.000 15
20286.677 20
20287.354 13
20288.031 10
20288.708 11
20289.385 6
20290.062 4
20290.739 3
20291.416 3
20292.093 5
20292.770 8
20293.447 7
20294.124 6
20294.802 3
20295.479 0
20296.156 1
20296.833 5
20297.510 2
20298.187 1
20298.865 3
20299.542 6
20300.219 2
20300.896 7
20301.573 6
20302.251 7
20302.928 14
20303.605 11
20304.283 11
20304.960 11
20305.637 7
20306.314 14
20306.992 5
20307.669 7
20308.347 12
20309.024 10
20309.701 10
20310.379 5
20311.056 3
20311.733 5
20312.411 4
20313.088 11
20313.766 9
20314.443 8
20315.121 10
20315.798 12
20316.476 12
20317.153 13
20317.831 12
20318.508 7
20319.186 7
20319.863 6
20320.541 6
20321.218 5
20321.896 6
20322.574 9
20323.251 10
20323.929 2
20324.606 3
20325.284 6
20325.962 8
20326.639 10
20327.317 4
20327.995 5
20328.672 3
20329.350 7
20330.028 19
20330.706 9
20331.383 7
20332.061 9
20332.739 8
20333.417 12
20334.094 6
20334.772 8
20335.450 12
20336.128 8
20336.806 4
20337.484 6
20338.161 7
20338.839 3
20339.517 1
20340.195 2
20340.873 7
20341.551 6
20342.229 14
20342.907 13
20343.585 13
20344.263 16
20344.941 15
20345.619 15
20346.297 8
20346.975 6
20347.653 3
20348.331 6
20349.009 8
20349.687 8
20350.365 6
20351.043 3
20351.721 6
20352.399 6
20353.077 6
20353.755 6
20354.433 3
20355.111 3
20355.790 3
20356.468 9
20357.146 4
20357.824 1
20358.502 3
20359.180 2
20359.859 5
20360.537 5
20361.215 8
20361.893 4
20362.572 5
20363.250 14
20363.928 9
20364.606 9
20365.285 8
20365.963 9
20366.641 5
20367.320 10
20367.998 6
20368.676 4
20369.355 5
20370.033 7
20370.712 6
20371.390 2
20372.068 3
20372.747 5
20373.425 3
20374.104 8
20374.782 8
20375.461 3
20376.139 2
20376.818 1
20377.496 7
20378.175 10
20378.853 7
20379.532 14
20380.210 8
20380.889 7
20381.568 9
20382.246 6
20382.925 3
20383.603 5
20384.282 5
20384.961 3
20385.639 1
20386.318 6
20386.997 4
20387.675 3
20388.354 5
20389.033 16
20389.711 25
20390.390 23
20391.069 22
20391.748 20
20392.426 15
20393.105 15
20393.784 10
20394.463 3
20395.141 8
20395.820 24
20396.499 20
20397.178 15
20397.857 9
20398.536 5
20399.214 3
20399.893 4
20400.572 6
20401.251 17
20401.930 18
20402.609 11
20403.288 8
20403.967 14
20404.646 15
20405.325 7
20406.004 6
20406.683 4
20407.362 6
20408.041 8
20408.720 6
20409.399 13
20410.078 12
20410.757 11
20411.436 16
20412.115 9
20412.794 7
20413.473 13
20414.152 16
20414.832 17
20415.511 9
20416.190 4
20416.869 1
20417.548 3
20418.227 7
20418.907 9
20419.586 3
20420.265 6
20420.944 4
20421.624 4
20422.303 6
20422.982 17
20423.661 15
20424.341 13
20425.020 6
20425.699 4
20426.379 7
20427.058 8
20427.737 11
20428.417 3
20429.096 5
20429.775 8
20430.455 6
20431.134 11
20431.814 10
20432.493 2
20433.172 2
20433.852 22
20434.531 18
20435.211 9
20435.890 21
20436.570 10
20437.249 4
20437.929 14
20438.608 16
20439.288 6
20439.967 7
20440.647 6
20441.327 2
20442.006 1
20442.686 11
20443.365 8
20444.045 7
20444.725 6
20445.404 5
20446.084 8
20446.763 10
20447.443 4
20448.123 9
20448.803 7
20449.482 9
20450.162 9
20450.842 5
20451.521 4
20452.201 5
20452.881 6
20453.561 8
20454.241 4
20454.920 4
20455.600 4
20456.280 8
20456.960 9
20457.640 4
20458.319 4
20458.999 7
20459.679 3
20460.359 9
20461.039 15
20461.719 15
20462.399 16
20463.079 5
20463.759 12
20464.439 13
20465.119 6
20465.799 5
20466.479 5
20467.159 6
20467.839 5
20468.519 5
20469.199 3
20469.879 5
20470.559 5
20471.239 6
20471.919 5
20472.599 10
20473.279 6
20473.959 9
20474.639 10
20475.319 13
20476.000 14
20476.680 17
20477.360 8
20478.040 13
20478.720 11
20479.401 15
20480.081 18
20480.761 19
20481.441 11
20482.121 13
20482.802 6
20483.482 8
20484.162 9
20484.843 8
20485.523 9
20486.203 11
20486.883 6
20487.564 2
20488.244 9
20488.925 4
20489.605 1
20490.285 5
20490.966 4
20491.646 4
20492.327 4
20493.007 3
20493.687 5
20494.368 12
20495.048 5
20495.729 8
20496.409 7
20497.090 10
20497.770 3
20498.451 6
20499.131 6
20499.812 5
20500.492 7
20501.173 6
20501.854 2
20502.534 13
20503.215 7
20503.895 11
20504.576 6
20505.257 6
20505.937 6
20506.618 9
20507.299 10
20507.979 7
20508.660 13
20509.341 6
20510.021 4
20510.702 7
20511.383 10
20512.064 11
20512.744 8
20513.425 4
20514.106 5
20514.787 7
20515.467 13
20516.148 10
20516.829 9
20517.510 7
20518.191 3
20518.872 3
20519.553 3
20520.233 15
20520.914 7
20521.595 13
20522.276 11
20522.957 5
20523.638 5
20524.319 9
20525.000 14
20525.681 8
20526.362 5
20527.043 5
20527.724 3
20528.405 2
20529.086 5
20529.767 5
20530.448 4
20531.129 0
20531.810 1
20532.491 4
20533.172 8
20533.853 3
20534.534 3
20535.216 10
20535.897 10
20536.578 7
20537.259 10
20537.940 4
20538.621 4
20539.303 14
20539.984 13
20540.665 14
20541.346 6
20542.028 4
20542.709 8
20543.390 8
20544.071 9
20544.753 6
20545.434 10
20546.115 16
20546.797 12
20547.478 10
20548.159 9
20548.841 2
20549.522 5
20550.203 4
20550.885 11
20551.566 8
20552.248 14
20552.929 9
20553.610 3
20554.292 2
20554.973 7
20555.655 12
20556.336 11
20557.018 7
20557.699 8
20558.381 14
20559.062 6
20559.744 6
20560.425 7
20561.107 11
20561.788 5
20562.470 13
20563.152 12
20563.833 7
20564.515 5
20565.197 2
20565.878 2
20566.560 9
20567.241 8
20567.923 6
20568.605 14
20569.287 13
20569.968 7
20570.650 7
20571.332 4
20572.013 0
20572.695 16
20573.377 13
20574.059 14
20574.740 9
20575.422 4
20576.104 6
20576.786 9
20577.468 16
20578.150 12
20578.831 7
20579.513 8
20580.195 6
20580.877 7
20581.559 8
20582.241 6
20582.923 4
20583.605 5
20584.287 5
20584.969 1
20585.651 2
20586.333 5
20587.015 4
20587.697 2
20588.379 5
20589.061 6
20589.743 11
20590.425 15
20591.107 11
20591.789 7
20592.471 5
20593.153 6
20593.835 10
20594.517 11
20595.199 7
20595.881 11
20596.564 6
20597.246 3
20597.928 9
20598.610 9
20599.292 6
20599.974 1
20600.657 11
20601.339 7
20602.021 19
20602.703 29
20603.386 20
20604.068 17
20604.750 9
20605.432 9
20606.115 12
20606.797 12
20607.479 11
20608.162 12
20608.844 8
20609.526 25
20610.209 22
20610.891 10
20611.574 6
20612.256 9
20612.938 5
20613.621 2
20614.303 4
20614.986 8
20615.668 4
20616.351 4
20617.033 1
20617.716 0
20618.398 0
20619.081 2
20619.763 3
20620.446 7
20621.128 13
20621.811 5
20622.493 4
20623.176 11
20623.859 8
20624.541 6
20625.224 7
20625.907 12
20626.589 9
20627.272 10
20627.954 10
20628.637 6
20629.320 4
20630.003 8
20630.685 15
20631.368 11
20632.051 4
20632.733 11
20633.416 12
20634.099 5
20634.782 3
20635.465 0
20636.147 5
20636.830 6
20637.513 10
20638.196 5
20638.879 1
20639.562 1
20640.244 0
20640.927 1
20641.610 1
20642.293 1
20642.976 5
20643.659 4
20644.342 2
20645.025 6
20645.708 18
20646.391 5
20647.074 1
20647.757 9
20648.440 12
20649.123 11
20649.806 6
20650.489 2
20651.172 2
20651.855 7
20652.538 5
20653.221 1
20653.904 3
20654.587 8
20655.270 4
20655.954 4
20656.637 4
20657.320 12
20658.003 5
20658.686 6
20659.369 5
20660.053 9
20660.736 10
20661.419 6
20662.102 4
20662.785 9
20663.469 7
20664.152 8
20664.835 8
20665.519 2
20666.202 6
20666.885 3
20667.568 2
20668.252 10
20668.935 8
20669.618 11
20670.302 11
20670.985 11
20671.669 4
20672.352 11
20673.035 11
20673.719 6
20674.402 8
20675.086 10
20675.769 7
20676.453 5
20677.136 5
20677.820 4
20678.503 5
20679.187 9
20679.870 6
20680.554 4
20681.237 3
20681.921 5
20682.604 6
20683.288 4
20683.972 6
20684.655 3
20685.339 6
20686.022 11
20686.706 5
20687.390 3
20688.073 5
20688.757 9
20689.441 8
20690.124 9
20690.808 6
20691.492 2
20692.176 5
20692.859 9
20693.543 4
20694.227 2
20694.911 8
20695.594 8
20696.278 10
20696.962 9
20697.646 4
20698.330 6
20699.013 6
20699.697 3
20700.381 3
20701.065 2
20701.749 3
20702.433 8
20703.117 8
20703.801 9
20704.485 5
20705.169 13
20705.852 10
20706.536 8
20707.220 8
20707.904 8
20708.588 6
20709.272 10
20709.956 15
20710.640 18
20711.325 10
20712.009 8
20712.693 5
20713.377 9
20714.061 9
20714.745 8
20715.429 2
20716.113 2
20716.797 12
20717.481 5
20718.166 3
20718.850 12
20719.534 7
20720.218 3
20720.902 7
20721.587 8
20722.271 6
20722.955 4
20723.639 7
20724.323 7
20725.008 8
20725.692 5
20726.376 10
20727.061 8
20727.745 7
20728.429 6
20729.114 8
20729.798 9
20730.482 5
20731.167 10
20731.851 8
20732.535 5
20733.220 8
20733.904 8
20734.589 3
20735.273 8
20735.958 8
20736.642 5
20737.327 4
20738.011 3
20738.696 5
20739.380 8
20740.065 3
20740.749 3
20741.434 5
20742.118 6
20742.803 2
20743.487 11
20744.172 8
20744.857 8
20745.541 4
20746.226 13
20746.910 5
20747.595 10
20748.280 10
20748.964 20
20749.649 11
20750.334 6
20751.018 5
20751.703 4
20752.388 10
20753.073 14
20753.757 15
20754.442 2
20755.127 4
20755.812 4
20756.496 6
20757.181 6
20757.866 3
20758.551 1
20759.236 5
20759.921 10
20760.605 16
20761.290 13
20761.975 5
20762.660 5
20763.345 9
20764.030 13
20764.715 13
20765.400 10
20766.085 6
20766.770 8
20767.455 9
20768.140 13
20768.825 9
20769.510 2
20770.195 1
20770.880 1
20771.565 4
20772.250 5
20772.935 3
20773.620 3
20774.305 2
20774.990 1
20775.675 3
20776.360 11
20777.045 8
20777.730 7
20778.416 7
20779.101 3
20779.786 2
20780.471 4
20781.156 7
20781.842 10
20782.527 3
20783.212 6
20783.897 6
20784.582 7
20785.268 3
20785.953 1
20786.638 3
20787.324 5
20788.009 11
20788.694 5
20789.380 2
20790.065 1
20790.750 0
20791.436 0
20792.121 3
20792.806 4
20793.492 9
20794.177 8
20794.863 2
20795.548 5
20796.234 8
20796.919 12
20797.604 13
20798.290 8
20798.975 10
20799.661 2
20800.346 2
20801.032 3
20801.717 3
20802.403 2
20803.089 1
20803.774 1
20804.460 4
20805.145 2
20805.831 3
20806.517 8
20807.202 4
20807.888 4
20808.573 8
20809.259 7
20809.945 7
20810.630 5
20811.316 2
20812.002 3
20812.688 5
20813.373 4
20814.059 0
20814.745 6
20815.431 4
20816.116 9
20816.802 4
20817.488 4
20818.174 6
20818.860 6
20819.545 8
20820.231 8
20820.917 5
20821.603 8
20822.289 1
20822.975 2
20823.661 13
20824.346 9
20825.032 10
20825.718 3
20826.404 1
20827.090 2
20827.776 7
20828.462 2
20829.148 9
20829.834 10
20830.520 3
20831.206 4
20831.892 4
20832.578 2
20833.264 11
20833.950 25
20834.636 22
20835.323 14
20836.009 4
20836.695 3
20837.381 4
20838.067 1
20838.753 1
20839.439 10
20840.125 7
20840.812 10
20841.498 10
20842.184 8
20842.870 7
20843.557 4
20844.243 2
20844.929 6
20845.615 3
20846.302 2
20846.988 3
20847.674 5
20848.360 8
20849.047 6
20849.733 9
20850.419 4
20851.106 8
20851.792 8
20852.478 10
20853.165 13
20853.851 7
20854.538 3
20855.224 4
20855.910 1
20856.597 3
20857.283 8
20857.970 6
20858.656 9
20859.343 7
20860.029 6
20860.716 2
20861.402 4
20862.089 2
20862.775 5
20863.462 6
20864.148 2
20864.835 5
20865.522 11
20866.208 14
20866.895 11
20867.581 8
20868.268 8
20868.955 8
20869.641 7
20870.328 3
20871.015 3
20871.701 0
20872.388 7
20873.075 5
20873.762 2
20874.448 2
20875.135 2
20875.822 3
20876.509 4
20877.195 4
20877.882 3
20878.569 5
20879.256 8
20879.943 16
20880.629 7
20881.316 4
20882.003 3
20882.690 8
20883.377 5
20884.064 3
20884.751 3
20885.438 10
20886.124 10
20886.811 9
20887.498 4
20888.185 5
20888.872 5
20889.559 3
20890.246 6
20890.933 5
20891.620 4
20892.307 4
20892.994 4
20893.681 0
20894.368 6
20895.056 5
20895.743 6
20896.430 7
20897.117 7
20897.804 8
20898.491 5
20899.178 6
20899.865 3
20900.553 0
20901.240 3
20901.927 7
20902.614 12
20903.301 8
20903.988 11
20904.676 10
20905.363 2
20906.050 6
20906.737 5
20907.425 3
20908.112 1
20908.799 5
20909.487 5
20910.174 1
20910.861 4
20911.549 5
20912.236 12
20912.923 6
20913.611 6
20914.298 7
20914.986 7
20915.673 6
20916.360 12
20917.048 10
20917.735 10
20918.423 12
20919.110 8
20919.798 3
20920.485 1
20921.173 1
20921.860 2
20922.548 3
20923.235 1
20923.923 1
20924.610 2
20925.298 5
20925.985 0
20926.673 5
20927.361 3
20928.048 4
20928.736 5
20929.424 6
20930.111 8
20930.799 6
20931.486 5
20932.174 7
20932.862 2
20933.550 3
20934.237 3
20934.925 6
20935.613 8
20936.300 6
20936.988 8
20937.676 8
20938.364 9
20939.052 10
20939.739 7
20940.427 6
20941.115 4
20941.803 3
20942.491 8
20943.179 8
20943.866 2
20944.554 3
20945.242 11
20945.930 12
20946.618 9
20947.306 5
20947.994 5
20948.682 5
20949.370 2
20950.058 4
20950.746 2
20951.434 5
20952.122 9
20952.810 8
20953.498 7
20954.186 13
20954.874 8
20955.562 12
20956.250 14
20956.938 13
20957.626 9
20958.314 8
20959.003 8
20959.691 9
20960.379 7
20961.067 11
20961.755 11
20962.443 13
20963.132 17
20963.820 15
20964.508 15
20965.196 9
20965.884 12
20966.573 10
20967.261 13
20967.949 11
20968.637 7
20969.326 7
20970.014 6
20970.702 2
20971.391 8
20972.079 7
20972.767 6
20973.456 3
20974.144 3
20974.832 0
20975.521 2
20976.209 8
20976.898 3
20977.586 1
20978.275 8
20978.963 7
20979.651 3
20980.340 3
20981.028 11
20981.717 7
20982.405 11
20983.094 2
20983.782 5
20984.471 10
20985.160 9
20985.848 3
20986.537 1
20987.225 2
20987.914 4
20988.602 5
20989.291 4
20989.980 0
20990.668 3
20991.357 13
20992.046 12
20992.734 15
20993.423 14
20994.112 11
20994.800 12
20995.489 10
20996.178 3
20996.867 9
20997.555 5
20998.244 11
20998.933 19
20999.622 8
21000.311 5
21000.999 2
21001.688 4
21002.377 11
21003.066 6
21003.755 9
21004.444 8
21005.132 5
21005.821 9
21006.510 4
21007.199 10
21007.888 11
21008.577 5
21009.266 3
21009.955 2
21010.644 7
21011.333 5
21012.022 4
21012.711 6
21013.400 3
21014.089 8
21014.778 7
21015.467 12
21016.156 7
21016.845 8
21017.534 13
21018.223 12
21018.912 12
21019.602 1
21020.291 4
21020.980 3
21021.669 7
21022.358 13
21023.047 4
21023.736 13
21024.426 6
21025.115 2
21025.804 2
21026.493 4
21027.183 1
21027.872 4
21028.561 2
21029.250 1
21029.940 4
21030.629 7
21031.318 4
21032.008 11
21032.697 6
21033.386 4
21034.076 6
21034.765 12
21035.454 16
21036.144 12
21036.833 7
21037.523 2
21038.212 0
21038.901 0
21039.591 11
21040.280 5
21040.970 1
21041.659 8
21042.349 5
21043.038 5
21043.728 3
21044.417 3
21045.107 5
21045.796 4
21046.486 6
21047.175 7
21047.865 6
21048.555 8
21049.244 15
21049.934 10
21050.623 13
21051.313 9
21052.003 7
21052.692 7
21053.382 3
21054.072 3
21054.761 8
21055.451 8
21056.141 7
21056.831 15
21057.520 5
21058.210 2
21058.900 8
21059.590 4
21060.279 2
21060.969 6
21061.659 6
21062.349 7
21063.039 8
21063.728 6
21064.418 4
21065.108 2
21065.798 5
21066.488 5
21067.178 4
21067.868 2
21068.558 2
21069.248 8
21069.938 7
21070.627 7
21071.317 4
21072.007 1
21072.697 2
21073.387 6
21074.077 7
21074.767 8
21075.457 6
21076.148 6
21076.838 5
21077.528 9
21078.218 5
21078.908 13
21079.598 10
21080.288 6
21080.978 12
21081.668 12
21082.358 7
21083.049 9
21083.739 11
21084.429 8
21085.119 5
21085.809 3
21086.500 6
21087.190 6
21087.880 7
21088.570 7
21089.260 8
21089.951 10
21090.641 7
21091.331 7
21092.022 6
21092.712 0
21093.402 1
21094.093 2
21094.783 1
21095.473 8
21096.164 12
21096.854 10
21097.544 9
21098.235 10
21098.925 12
21099.616 13
21100.306 13
21100.997 21
21101.687 23
21102.377 15
21103.068 9
21103.758 14
21104.449 11
21105.139 10
21105.830 9
21106.521 6
21107.211 2
21107.902 3
21108.592 2
21109.283 3
21109.973 4
21110.664 2
21111.355 16
21112.045 5
21112.736 12
21113.427 6
21114.117 2
21114.808 4
21115.499 8
21116.189 10
21116.880 8
21117.571 5
21118.261 7
21118.952 2
21119.643 4
21120.334 3
21121.025 2
21121.715 1
21122.406 3
21123.097 3
21123.788 2
21124.479 5
21125.169 4
21125.860 5
21126.551 10
21127.242 5
21127.933 4
21128.624 1
21129.315 6
21130.006 4
21130.697 6
21131.388 4
21132.078 6
21132.769 3
21133.460 2
21134.151 2
21134.842 3
21135.533 2
21136.224 5
21136.915 7
21137.607 12
21138.298 9
21138.989 5
21139.680 2
21140.371 2
21141.062 3
21141.753 1
21142.444 3
21143.135 1
21143.826 4
21144.518 6
21145.209 5
21145.900 7
21146.591 8
21147.282 6
21147.974 10
21148.665 8
21149.356 7
21150.047 7
21150.739 8
21151.430 6
21152.121 10
21152.812 5
21153.504 1
21154.195 7
21154.886 10
21155.578 7
21156.269 5
21156.960 1
21157.652 2
21158.343 7
21159.035 10
21159.726 8
21160.417 11
21161.109 18
21161.800 13
21162.492 5
21163.183 4
21163.875 3
21164.566 3
21165.258 5
21165.949 2
21166.641 5
21167.332 6
21168.024 5
21168.715 1
21169.407 2
21170.099 3
21170.790 8
21171.482 24
21172.173 31
21172.865 27
21173.557 24
21174.248 18
21174.940 17
21175.632 8
21176.323 10
21177.015 9
21177.707 7
21178.398 11
21179.090 10
21179.782 8
21180.474 8
21181.165 6
21181.857 8
21182.549 11
21183.241 8
21183.932 11
21184.624 8
21185.316 4
21186.008 5
21186.700 3
21187.392 3
21188.084 4
21188.775 7
21189.467 3
21190.159 2
21190.851 6
21191.543 6
21192.235 20
21192.927 15
21193.619 20
21194.311 16
21195.003 18
21195.695 15
21196.387 10
21197.079 5
21197.771 3
21198.463 3
21199.155 2
21199.847 1
21200.539 4
21201.231 3
21201.923 4
21202.615 3
21203.308 2
21204.000 7
21204.692 8
21205.384 8
21206.076 4
21206.768 5
21207.461 7
21208.153 7
21208.845 15
21209.537 8
21210.229 6
21210.922 14
21211.614 11
21212.306 11
21212.998 4
21213.691 4
21214.383 2
21215.075 4
21215.768 6
21216.460 4
21217.152 6
21217.845 4
21218.537 4
21219.229 13
21219.922 7
21220.614 5
21221.307 3
21221.999 4
21222.692 7
21223.384 6
21224.076 4
21224.769 3
21225.461 7
21226.154 9
21226.846 2
21227.539 2
21228.231 8
21228.924 7
21229.617 1
21230.309 2
21231.002 2
21231.694 6
21232.387 5
21233.079 4
21233.772 12
21234.465 8
21235.157 7
21235.850 3
21236.543 3
21237.235 1
21237.928 3
21238.621 3
21239.313 4
21240.006 5
21240.699 8
21241.392 8
21242.084 8
21242.777 8
21243.470 4
21244.163 8
21244.856 5
21245.548 6
21246.241 6
21246.934 5
21247.627 13
21248.320 20
21249.013 17
21249.705 11
21250.398 6
21251.091 6
21251.784 8
[truncated: 16,814 more chars]
