# Supplementary material for: LIMPIC: a computational method for the separation of protein MALDI-TOF-MS signals from noise
Source: BMC Bioinformatics. 2007 Mar 26;8:101. doi: 10.1186/1471-2105-8-101 (PMC1847688; doi:10.1186/1471-2105-8-101)
Supplement: Additional File 2 — Compressed archive of 30 text files, containing MALDI-TOF-MS data acquired from in-vitro protein mixtures. The text files are arranged in 6 folders, each referring to a different cytochrome C concentration. [file 1471-2105-8-101-S2.zip › SOL_5_TXT/SOL_calib_08d.txt]

4989.853 0
4990.189 0
4990.525 0
4990.860 0
4991.196 0
4991.532 0
4991.868 0
4992.204 0
4992.540 604
4992.875 545
4993.211 548
4993.547 596
4993.883 627
4994.219 600
4994.555 619
4994.891 644
4995.227 647
4995.563 579
4995.899 619
4996.235 656
4996.571 636
4996.907 544
4997.243 573
4997.579 638
4997.915 615
4998.251 581
4998.587 599
4998.923 602
4999.259 557
4999.595 568
4999.931 531
5000.267 479
5000.603 548
5000.940 633
5001.276 593
5001.612 531
5001.948 555
5002.284 581
5002.620 551
5002.957 612
5003.293 589
5003.629 584
5003.965 549
5004.302 545
5004.638 606
5004.974 607
5005.310 609
5005.647 630
5005.983 653
5006.319 637
5006.656 609
5006.992 589
5007.328 618
5007.665 654
5008.001 703
5008.337 588
5008.674 587
5009.010 585
5009.347 563
5009.683 582
5010.020 622
5010.356 674
5010.692 636
5011.029 542
5011.365 617
5011.702 587
5012.038 622
5012.375 642
5012.712 688
5013.048 645
5013.385 620
5013.721 631
5014.058 611
5014.394 648
5014.731 726
5015.068 674
5015.404 645
5015.741 618
5016.077 635
5016.414 621
5016.751 602
5017.087 575
5017.424 555
5017.761 588
5018.098 632
5018.434 616
5018.771 641
5019.108 601
5019.445 614
5019.781 623
5020.118 598
5020.455 623
5020.792 640
5021.129 604
5021.465 580
5021.802 605
5022.139 537
5022.476 587
5022.813 613
5023.150 578
5023.487 549
5023.823 538
5024.160 550
5024.497 586
5024.834 578
5025.171 639
5025.508 736
5025.845 694
5026.182 645
5026.519 645
5026.856 634
5027.193 600
5027.530 605
5027.867 663
5028.204 654
5028.541 706
5028.878 663
5029.215 662
5029.553 668
5029.890 707
5030.227 741
5030.564 697
5030.901 685
5031.238 714
5031.575 669
5031.913 611
5032.250 594
5032.587 587
5032.924 557
5033.261 539
5033.599 585
5033.936 647
5034.273 706
5034.610 661
5034.948 615
5035.285 672
5035.622 662
5035.960 598
5036.297 617
5036.634 651
5036.972 652
5037.309 605
5037.646 638
5037.984 667
5038.321 730
5038.659 663
5038.996 629
5039.333 619
5039.671 597
5040.008 590
5040.346 596
5040.683 587
5041.021 593
5041.358 616
5041.696 618
5042.033 689
5042.371 624
5042.708 644
5043.046 646
5043.383 621
5043.721 630
5044.059 600
5044.396 615
5044.734 637
5045.071 653
5045.409 674
5045.747 584
5046.084 572
5046.422 617
5046.760 629
5047.097 625
5047.435 633
5047.773 656
5048.110 666
5048.448 750
5048.786 746
5049.124 641
5049.461 652
5049.799 705
5050.137 702
5050.475 666
5050.813 671
5051.150 713
5051.488 662
5051.826 621
5052.164 618
5052.502 637
5052.840 670
5053.178 676
5053.515 688
5053.853 602
5054.191 597
5054.529 576
5054.867 650
5055.205 688
5055.543 613
5055.881 579
5056.219 526
5056.557 586
5056.895 602
5057.233 601
5057.571 611
5057.909 542
5058.247 510
5058.585 543
5058.923 552
5059.261 622
5059.600 607
5059.938 591
5060.276 544
5060.614 544
5060.952 588
5061.290 578
5061.628 587
5061.967 612
5062.305 610
5062.643 575
5062.981 585
5063.319 557
5063.658 619
5063.996 596
5064.334 576
5064.672 568
5065.011 589
5065.349 599
5065.687 595
5066.026 593
5066.364 624
5066.702 662
5067.041 672
5067.379 650
5067.717 616
5068.056 686
5068.394 696
5068.733 623
5069.071 571
5069.410 612
5069.748 611
5070.086 596
5070.425 586
5070.763 598
5071.102 577
5071.440 572
5071.779 579
5072.117 640
5072.456 634
5072.794 598
5073.133 623
5073.472 598
5073.810 576
5074.149 653
5074.487 617
5074.826 590
5075.165 563
5075.503 585
5075.842 605
5076.181 618
5076.519 584
5076.858 613
5077.197 596
5077.535 616
5077.874 621
5078.213 602
5078.551 607
5078.890 613
5079.229 618
5079.568 587
5079.906 576
5080.245 586
5080.584 600
5080.923 626
5081.262 581
5081.601 589
5081.939 606
5082.278 564
5082.617 597
5082.956 643
5083.295 662
5083.634 663
5083.973 649
5084.312 604
5084.651 551
5084.990 573
5085.329 594
5085.667 632
5086.006 629
5086.345 641
5086.684 638
5087.024 653
5087.363 669
5087.702 614
5088.041 634
5088.380 633
5088.719 570
5089.058 566
5089.397 539
5089.736 566
5090.075 572
5090.414 655
5090.753 563
5091.093 613
5091.432 651
5091.771 613
5092.110 615
5092.449 614
5092.789 619
5093.128 626
5093.467 597
5093.806 564
5094.146 525
5094.485 545
5094.824 571
5095.163 532
5095.503 549
5095.842 552
5096.181 566
5096.521 540
5096.860 569
5097.199 610
5097.539 590
5097.878 559
5098.217 611
5098.557 683
5098.896 664
5099.236 607
5099.575 569
5099.915 608
5100.254 583
5100.594 622
5100.933 600
5101.272 536
5101.612 525
5101.952 503
5102.291 556
5102.631 543
5102.970 566
5103.310 596
5103.649 608
5103.989 560
5104.328 573
5104.668 568
5105.008 559
5105.347 584
5105.687 575
5106.027 569
5106.366 533
5106.706 543
5107.046 518
5107.385 533
5107.725 577
5108.065 602
5108.404 549
5108.744 541
5109.084 577
5109.424 542
5109.763 566
5110.103 572
5110.443 556
5110.783 486
5111.123 457
5111.463 486
5111.802 526
5112.142 546
5112.482 520
5112.822 558
5113.162 588
5113.502 565
5113.842 512
5114.182 475
5114.522 524
5114.861 533
5115.201 540
5115.541 519
5115.881 495
5116.221 490
5116.561 519
5116.901 557
5117.241 623
5117.581 673
5117.922 665
5118.262 585
5118.602 548
5118.942 637
5119.282 631
5119.622 618
5119.962 544
5120.302 506
5120.642 506
5120.982 496
5121.323 555
5121.663 577
5122.003 587
5122.343 583
5122.683 571
5123.024 596
5123.364 589
5123.704 583
5124.044 580
5124.385 573
5124.725 596
5125.065 559
5125.405 511
5125.746 563
5126.086 567
5126.426 592
5126.767 599
5127.107 588
5127.447 516
5127.788 487
5128.128 505
5128.469 488
5128.809 529
5129.149 525
5129.490 503
5129.830 534
5130.171 517
5130.511 555
5130.852 592
5131.192 602
5131.533 580
5131.873 535
5132.214 577
5132.554 554
5132.895 531
5133.235 537
5133.576 536
5133.916 484
5134.257 496
5134.598 490
5134.938 521
5135.279 564
5135.620 581
5135.960 576
5136.301 555
5136.641 520
5136.982 505
5137.323 547
5137.664 600
5138.004 570
5138.345 506
5138.686 477
5139.026 480
5139.367 449
5139.708 478
5140.049 446
5140.390 478
5140.730 484
5141.071 508
5141.412 525
5141.753 587
5142.094 591
5142.435 560
5142.775 548
5143.116 572
5143.457 554
5143.798 541
5144.139 554
5144.480 572
5144.821 589
5145.162 649
5145.503 629
5145.844 579
5146.185 539
5146.526 560
5146.867 491
5147.208 523
5147.549 465
5147.890 470
5148.231 509
5148.572 533
5148.913 527
5149.254 508
5149.595 529
5149.936 550
5150.277 538
5150.619 529
5150.960 542
5151.301 606
5151.642 634
5151.983 580
5152.324 531
5152.666 567
5153.007 599
5153.348 571
5153.689 565
5154.031 591
5154.372 608
5154.713 561
5155.054 519
5155.396 509
5155.737 520
5156.078 559
5156.420 645
5156.761 641
5157.102 569
5157.444 597
5157.785 621
5158.126 607
5158.468 626
5158.809 617
5159.151 582
5159.492 565
5159.833 536
5160.175 571
5160.516 545
5160.858 521
5161.199 531
5161.541 490
5161.882 476
5162.224 492
5162.565 590
5162.907 553
5163.248 582
5163.590 559
5163.932 507
5164.273 528
5164.615 563
5164.956 569
5165.298 514
5165.640 477
5165.981 476
5166.323 434
5166.665 436
5167.006 427
5167.348 469
5167.690 524
5168.031 546
5168.373 529
5168.715 510
5169.056 507
5169.398 498
5169.740 511
5170.082 528
5170.424 535
5170.765 561
5171.107 520
5171.449 488
5171.791 460
5172.133 531
5172.475 561
5172.816 589
5173.158 577
5173.500 513
5173.842 437
5174.184 450
5174.526 429
5174.868 419
5175.210 438
5175.552 465
5175.894 515
5176.236 568
5176.578 552
5176.920 539
5177.262 615
5177.604 584
5177.946 533
5178.288 529
5178.630 548
5178.972 554
5179.314 555
5179.656 567
5179.998 505
5180.340 524
5180.682 577
5181.025 566
5181.367 569
5181.709 583
5182.051 528
5182.393 503
5182.735 490
5183.078 496
5183.420 479
5183.762 461
5184.104 475
5184.447 482
5184.789 460
5185.131 473
5185.473 488
5185.816 520
5186.158 515
5186.500 520
5186.843 552
5187.185 521
5187.527 467
5187.870 479
5188.212 457
5188.554 450
5188.897 475
5189.239 442
5189.582 421
5189.924 454
5190.266 498
5190.609 509
5190.951 475
5191.294 493
5191.636 495
5191.979 553
5192.321 587
5192.664 563
5193.006 552
5193.349 548
5193.692 567
5194.034 543
5194.377 567
5194.719 561
5195.062 557
5195.404 560
5195.747 605
5196.090 554
5196.432 570
5196.775 563
5197.118 564
5197.460 628
5197.803 611
5198.146 579
5198.488 554
5198.831 554
5199.174 588
5199.517 602
5199.859 583
5200.202 541
5200.545 527
5200.888 571
5201.231 584
5201.573 516
5201.916 538
5202.259 542
5202.602 581
5202.945 598
5203.288 620
5203.631 635
5203.973 641
5204.316 639
5204.659 552
5205.002 590
5205.345 566
5205.688 545
5206.031 546
5206.374 537
5206.717 529
5207.060 530
5207.403 540
5207.746 535
5208.089 523
5208.432 524
5208.775 474
5209.118 504
5209.461 505
5209.804 524
5210.147 566
5210.491 538
5210.834 524
5211.177 463
5211.520 473
5211.863 490
5212.206 489
5212.549 492
5212.893 494
5213.236 489
5213.579 491
5213.922 534
5214.265 504
5214.609 495
5214.952 494
5215.295 535
5215.639 532
5215.982 498
5216.325 527
5216.668 588
5217.012 574
5217.355 560
5217.698 521
5218.042 458
5218.385 483
5218.729 537
5219.072 557
5219.415 522
5219.759 537
5220.102 522
5220.446 501
5220.789 529
5221.133 549
5221.476 545
5221.819 546
5222.163 508
5222.506 482
5222.850 532
5223.194 562
5223.537 558
5223.881 505
5224.224 451
5224.568 453
5224.911 557
5225.255 570
5225.599 545
5225.942 462
5226.286 468
5226.629 508
5226.973 517
5227.317 495
5227.660 500
5228.004 472
5228.348 508
5228.691 539
5229.035 539
5229.379 589
5229.723 534
5230.066 515
5230.410 554
5230.754 551
5231.098 531
5231.442 551
5231.785 559
5232.129 544
5232.473 531
5232.817 534
5233.161 516
5233.505 505
5233.848 513
5234.192 568
5234.536 526
5234.880 490
5235.224 504
5235.568 507
5235.912 544
5236.256 569
5236.600 544
5236.944 527
5237.288 566
5237.632 561
5237.976 522
5238.320 571
5238.664 566
5239.008 522
5239.352 427
5239.696 463
5240.040 485
5240.384 474
5240.728 429
5241.072 431
5241.417 457
5241.761 473
5242.105 500
5242.449 529
5242.793 468
5243.137 451
5243.482 410
5243.826 391
5244.170 423
5244.514 456
5244.858 503
5245.203 503
5245.547 507
5245.891 525
5246.236 519
5246.580 514
5246.924 525
5247.268 514
5247.613 507
5247.957 479
5248.301 483
5248.646 527
5248.990 520
5249.335 411
5249.679 409
5250.023 475
5250.368 470
5250.712 453
5251.057 431
5251.401 415
5251.746 450
5252.090 531
5252.435 538
5252.779 552
5253.124 479
5253.468 429
5253.813 401
5254.157 382
5254.502 415
5254.846 435
5255.191 432
5255.535 427
5255.880 441
5256.225 471
5256.569 469
5256.914 467
5257.259 499
5257.603 513
5257.948 541
5258.293 541
5258.637 533
5258.982 475
5259.327 507
5259.671 487
5260.016 437
5260.361 461
5260.706 463
5261.050 445
5261.395 423
5261.740 398
5262.085 432
5262.430 486
5262.774 518
5263.119 526
5263.464 463
5263.809 446
5264.154 500
5264.499 532
5264.844 466
5265.188 487
5265.533 469
5265.878 460
5266.223 495
5266.568 476
5266.913 462
5267.258 462
5267.603 429
5267.948 444
5268.293 461
5268.638 436
5268.983 397
5269.328 457
5269.673 510
5270.018 462
5270.363 450
5270.708 438
5271.054 409
5271.399 381
5271.744 465
5272.089 504
5272.434 531
5272.779 564
5273.124 526
5273.470 556
5273.815 583
5274.160 503
5274.505 478
5274.850 420
5275.196 438
5275.541 450
5275.886 473
5276.231 502
5276.577 428
5276.922 431
5277.267 420
5277.613 427
5277.958 418
5278.303 434
5278.649 437
5278.994 454
5279.339 457
5279.685 431
5280.030 439
5280.375 485
5280.721 487
5281.066 476
5281.412 465
5281.757 513
5282.103 520
5282.448 528
5282.794 515
5283.139 445
5283.485 471
5283.830 431
5284.176 430
5284.521 432
5284.867 481
5285.212 460
5285.558 477
5285.903 508
5286.249 531
5286.595 483
5286.940 490
5287.286 580
5287.632 591
5287.977 522
5288.323 487
5288.669 451
5289.014 432
5289.360 437
5289.706 486
5290.051 501
5290.397 527
5290.743 592
5291.089 545
5291.434 500
5291.780 476
5292.126 453
5292.472 437
5292.817 433
5293.163 391
5293.509 402
5293.855 478
5294.201 515
5294.547 505
5294.893 476
5295.238 472
5295.584 432
5295.930 390
5296.276 417
5296.622 449
5296.968 484
5297.314 506
5297.660 505
5298.006 543
5298.352 537
5298.698 532
5299.044 511
5299.390 526
5299.736 556
5300.082 560
5300.428 563
5300.774 593
5301.120 504
5301.466 472
5301.812 476
5302.159 484
5302.505 537
5302.851 524
5303.197 545
5303.543 500
5303.889 485
5304.235 467
5304.582 485
5304.928 483
5305.274 439
5305.620 447
5305.967 525
5306.313 521
5306.659 508
5307.005 547
5307.352 527
5307.698 501
5308.044 496
5308.391 468
5308.737 500
5309.083 538
5309.430 478
5309.776 509
5310.122 540
5310.469 538
5310.815 549
5311.161 504
5311.508 507
5311.854 504
5312.201 489
5312.547 526
5312.894 533
5313.240 506
5313.587 463
5313.933 452
5314.280 463
5314.626 412
5314.973 454
5315.319 480
5315.666 505
5316.012 490
5316.359 447
5316.706 439
5317.052 482
5317.399 476
5317.745 491
5318.092 419
5318.439 416
5318.785 413
5319.132 447
5319.479 474
5319.825 472
5320.172 520
5320.519 536
5320.865 569
5321.212 545
5321.559 439
5321.906 432
5322.252 428
5322.599 454
5322.946 505
5323.293 474
5323.640 509
5323.986 553
5324.333 584
5324.680 516
5325.027 525
5325.374 529
5325.721 524
5326.068 560
5326.415 586
5326.761 567
5327.108 631
5327.455 585
5327.802 533
5328.149 481
5328.496 446
5328.843 463
5329.190 438
5329.537 423
5329.884 421
5330.231 447
5330.578 494
5330.925 479
5331.272 504
5331.619 454
5331.967 457
5332.314 449
5332.661 421
5333.008 421
5333.355 409
5333.702 409
5334.049 453
5334.396 504
5334.744 469
5335.091 490
5335.438 483
5335.785 498
5336.132 509
5336.480 496
5336.827 510
5337.174 504
5337.521 486
5337.869 437
5338.216 392
5338.563 388
5338.911 439
5339.258 486
5339.605 496
5339.953 448
5340.300 389
5340.647 431
5340.995 443
5341.342 433
5341.690 497
5342.037 442
5342.384 394
5342.732 437
5343.079 440
5343.427 463
5343.774 479
5344.122 486
5344.469 481
5344.817 468
5345.164 529
5345.512 504
5345.859 468
5346.207 457
5346.554 506
5346.902 517
5347.249 487
5347.597 449
5347.945 495
5348.292 528
5348.640 523
5348.988 508
5349.335 465
5349.683 463
5350.031 413
5350.378 377
5350.726 455
5351.074 475
5351.421 447
5351.769 424
5352.117 387
5352.465 402
5352.812 467
5353.160 441
5353.508 412
5353.856 457
5354.204 455
5354.551 443
5354.899 449
5355.247 424
5355.595 381
5355.943 419
5356.291 474
5356.638 471
5356.986 475
5357.334 431
5357.682 454
5358.030 459
5358.378 463
5358.726 477
5359.074 539
5359.422 509
5359.770 481
5360.118 469
5360.466 464
5360.814 467
5361.162 478
5361.510 482
5361.858 465
5362.206 441
5362.554 467
5362.902 507
5363.250 455
5363.599 521
5363.947 564
5364.295 494
5364.643 471
5364.991 483
5365.339 515
5365.688 493
5366.036 456
5366.384 427
5366.732 434
5367.080 415
5367.429 422
5367.777 410
5368.125 442
5368.473 504
5368.822 494
5369.170 441
5369.518 451
5369.867 435
5370.215 454
5370.563 447
5370.912 479
5371.260 448
5371.608 410
5371.957 405
5372.305 366
5372.653 355
5373.002 382
5373.350 413
5373.699 388
5374.047 381
5374.396 426
5374.744 460
5375.093 475
5375.441 485
5375.790 529
5376.138 531
5376.487 508
5376.835 502
5377.184 453
5377.532 443
5377.881 477
5378.230 489
5378.578 472
5378.927 468
5379.275 439
5379.624 436
5379.973 466
5380.321 506
5380.670 468
5381.019 478
5381.367 481
5381.716 456
5382.065 463
5382.413 476
5382.762 478
5383.111 496
5383.460 503
5383.808 450
5384.157 466
5384.506 528
5384.855 573
5385.204 548
5385.552 559
5385.901 510
5386.250 501
5386.599 512
5386.948 511
5387.297 509
5387.646 512
5387.995 598
5388.343 590
5388.692 559
5389.041 481
5389.390 446
5389.739 406
5390.088 371
5390.437 358
5390.786 411
5391.135 463
5391.484 435
5391.833 497
5392.182 457
5392.531 448
5392.880 451
5393.229 458
5393.579 454
5393.928 425
5394.277 467
5394.626 468
5394.975 500
5395.324 511
5395.673 454
5396.022 471
5396.372 483
5396.721 471
5397.070 439
5397.419 469
5397.768 498
5398.118 482
5398.467 502
5398.816 514
5399.165 442
5399.515 469
5399.864 445
5400.213 388
5400.563 396
5400.912 389
5401.261 419
5401.611 422
5401.960 487
5402.309 436
5402.659 455
5403.008 430
5403.358 393
5403.707 419
5404.056 424
5404.406 453
5404.755 397
5405.105 397
5405.454 387
5405.804 392
5406.153 399
5406.503 364
5406.852 345
5407.202 367
5407.551 413
5407.901 368
5408.250 385
5408.600 362
5408.949 408
5409.299 442
5409.649 394
5409.998 369
5410.348 400
5410.698 428
5411.047 403
5411.397 384
5411.747 408
5412.096 433
5412.446 413
5412.796 429
5413.145 439
5413.495 426
5413.845 458
5414.195 396
5414.544 435
5414.894 430
5415.244 444
5415.594 424
5415.943 508
5416.293 535
5416.643 529
5416.993 500
5417.343 436
5417.693 427
5418.043 387
5418.392 399
5418.742 462
5419.092 527
5419.442 501
5419.792 485
5420.142 440
5420.492 460
5420.842 427
5421.192 399
5421.542 448
5421.892 506
5422.242 489
5422.592 419
5422.942 390
5423.292 430
5423.642 400
5423.992 442
5424.342 480
5424.692 477
5425.042 507
5425.393 495
5425.743 522
5426.093 561
5426.443 548
5426.793 538
5427.143 512
5427.493 498
5427.844 463
5428.194 393
5428.544 334
5428.894 378
5429.245 408
5429.595 385
5429.945 415
5430.295 416
5430.646 352
5430.996 395
5431.346 478
5431.697 515
5432.047 507
5432.397 472
5432.748 440
5433.098 440
5433.448 432
5433.799 457
5434.149 491
5434.499 491
5434.850 439
5435.200 431
5435.551 470
5435.901 426
5436.252 493
5436.602 506
5436.953 481
5437.303 453
5437.654 470
5438.004 491
5438.355 502
5438.705 486
5439.056 514
5439.406 506
5439.757 493
5440.107 516
5440.458 547
5440.809 530
5441.159 566
5441.510 580
5441.861 510
5442.211 424
5442.562 406
5442.913 429
5443.263 441
5443.614 435
5443.965 430
5444.315 457
5444.666 425
5445.017 392
5445.368 374
5445.718 386
5446.069 406
5446.420 431
5446.771 435
5447.122 402
5447.472 452
5447.823 422
5448.174 419
5448.525 413
5448.876 425
5449.227 414
5449.578 371
5449.929 436
5450.279 435
5450.630 429
5450.981 430
5451.332 429
5451.683 420
5452.034 383
5452.385 378
5452.736 363
5453.087 391
5453.438 385
5453.789 403
5454.140 382
5454.491 417
5454.842 426
5455.193 446
5455.544 452
5455.896 418
5456.247 418
5456.598 422
5456.949 479
5457.300 460
5457.651 448
5458.002 439
5458.354 435
5458.705 447
5459.056 421
5459.407 440
5459.758 425
5460.110 383
5460.461 413
5460.812 452
5461.163 479
5461.515 496
5461.866 506
5462.217 444
5462.569 440
5462.920 454
5463.271 471
5463.623 525
5463.974 493
5464.325 498
5464.677 433
5465.028 435
5465.379 482
5465.731 493
5466.082 483
5466.434 429
5466.785 484
5467.137 502
5467.488 496
5467.840 445
5468.191 467
5468.543 476
5468.894 505
5469.246 500
5469.597 501
5469.949 516
5470.300 479
5470.652 439
5471.003 438
5471.355 395
5471.707 405
5472.058 433
5472.410 365
5472.761 387
5473.113 426
5473.465 456
5473.816 469
5474.168 450
5474.520 434
5474.872 445
5475.223 446
5475.575 455
5475.927 508
5476.278 498
5476.630 509
5476.982 500
5477.334 485
5477.686 467
5478.037 480
5478.389 457
5478.741 435
5479.093 456
5479.445 431
5479.797 462
5480.148 513
5480.500 529
5480.852 501
5481.204 515
5481.556 486
5481.908 444
5482.260 462
5482.612 462
5482.964 429
5483.316 433
5483.668 414
5484.020 376
5484.372 413
5484.724 384
5485.076 379
5485.428 416
5485.780 428
5486.132 410
5486.484 377
5486.836 411
5487.188 394
5487.540 462
5487.893 464
5488.245 408
5488.597 413
5488.949 401
5489.301 427
5489.653 459
5490.006 487
5490.358 505
5490.710 469
5491.062 469
5491.414 460
5491.767 411
5492.119 382
5492.471 340
5492.823 403
5493.176 411
5493.528 421
5493.880 414
5494.233 450
5494.585 445
5494.937 445
5495.290 401
5495.642 395
5495.995 426
5496.347 418
5496.699 411
5497.052 399
5497.404 405
5497.757 386
5498.109 419
5498.462 429
5498.814 411
5499.166 421
5499.519 353
5499.871 356
5500.224 351
5500.577 378
5500.929 425
5501.282 445
5501.634 424
5501.987 420
5502.339 448
5502.692 425
5503.045 434
5503.397 472
5503.750 463
5504.102 404
5504.455 382
5504.808 395
5505.160 406
5505.513 405
5505.866 403
5506.219 387
5506.571 389
5506.924 382
5507.277 366
5507.630 314
5507.982 291
5508.335 337
5508.688 345
5509.041 338
5509.393 374
5509.746 423
5510.099 351
5510.452 339
5510.805 357
5511.158 372
5511.511 358
5511.863 402
5512.216 409
5512.569 399
5512.922 372
5513.275 398
5513.628 347
5513.981 348
5514.334 357
5514.687 334
5515.040 357
5515.393 397
5515.746 424
5516.099 426
5516.452 436
5516.805 429
5517.158 408
5517.511 412
5517.864 423
5518.217 393
5518.571 368
5518.924 350
5519.277 367
5519.630 433
5519.983 452
5520.336 396
5520.689 398
5521.043 398
5521.396 387
5521.749 405
5522.102 392
5522.455 355
5522.809 362
5523.162 366
5523.515 406
5523.869 429
5524.222 424
5524.575 407
5524.928 408
5525.282 446
5525.635 464
5525.988 466
5526.342 495
5526.695 484
5527.048 489
5527.402 462
5527.755 438
5528.109 442
5528.462 422
5528.816 498
5529.169 482
5529.522 432
5529.876 437
5530.229 420
5530.583 399
5530.936 462
5531.290 466
5531.643 430
5531.997 390
5532.351 364
5532.704 394
5533.058 381
5533.411 411
5533.765 434
5534.118 423
5534.472 421
5534.826 397
5535.179 369
5535.533 436
5535.887 435
5536.240 375
5536.594 411
5536.948 404
5537.301 390
5537.655 390
5538.009 391
5538.363 364
5538.716 391
5539.070 404
5539.424 379
5539.778 394
5540.131 379
5540.485 371
5540.839 331
5541.193 370
5541.547 437
5541.901 459
5542.254 383
5542.608 346
5542.962 369
5543.316 373
5543.670 386
5544.024 387
5544.378 380
5544.732 385
5545.086 345
5545.440 373
5545.794 386
5546.148 385
5546.502 366
5546.856 350
5547.210 357
5547.564 357
5547.918 345
5548.272 374
5548.626 376
5548.980 355
5549.334 381
5549.688 379
5550.042 368
5550.396 385
5550.751 401
5551.105 391
5551.459 400
5551.813 407
5552.167 422
5552.521 369
5552.876 345
5553.230 327
5553.584 363
5553.938 379
5554.292 373
5554.647 342
5555.001 361
5555.355 393
5555.710 391
5556.064 383
5556.418 328
5556.773 354
5557.127 329
5557.481 361
5557.836 391
5558.190 373
5558.544 351
5558.899 318
5559.253 346
5559.608 352
5559.962 333
5560.316 346
5560.671 359
5561.025 355
5561.380 397
5561.734 422
5562.089 488
5562.443 493
5562.798 455
5563.152 411
5563.507 420
5563.861 448
5564.216 438
5564.571 425
5564.925 432
5565.280 414
5565.634 410
5565.989 403
5566.344 398
5566.698 423
5567.053 406
5567.408 382
5567.762 380
5568.117 367
5568.472 339
5568.826 360
5569.181 361
5569.536 373
5569.891 354
5570.245 353
5570.600 366
5570.955 411
5571.310 413
5571.664 445
5572.019 465
5572.374 462
5572.729 437
5573.084 437
5573.439 417
5573.793 415
5574.148 434
5574.503 384
5574.858 370
5575.213 345
5575.568 343
5575.923 328
5576.278 369
5576.633 370
5576.988 345
5577.343 364
5577.698 382
5578.053 424
5578.408 434
5578.763 398
5579.118 412
5579.473 406
5579.828 391
5580.183 398
5580.538 417
5580.893 467
5581.248 420
5581.603 357
5581.959 364
5582.314 373
5582.669 363
5583.024 421
5583.379 451
5583.734 413
5584.090 365
5584.445 366
5584.800 379
5585.155 388
5585.510 363
5585.866 380
5586.221 386
5586.576 360
5586.932 357
5587.287 314
5587.642 340
5587.997 336
5588.353 331
5588.708 374
5589.064 375
5589.419 351
5589.774 357
5590.130 406
5590.485 402
5590.840 393
5591.196 436
5591.551 448
5591.907 418
5592.262 460
5592.618 448
5592.973 395
5593.329 391
5593.684 391
5594.040 450
5594.395 456
5594.751 397
5595.106 390
5595.462 424
5595.817 467
5596.173 454
5596.529 410
5596.884 401
5597.240 373
5597.595 352
5597.951 344
5598.307 382
5598.662 390
5599.018 421
5599.374 404
5599.729 386
5600.085 371
5600.441 428
5600.797 406
5601.152 419
5601.508 412
5601.864 396
5602.220 351
5602.575 346
5602.931 410
5603.287 428
5603.643 401
5603.999 412
5604.354 419
5604.710 418
5605.066 454
5605.422 415
5605.778 416
5606.134 409
5606.490 389
5606.846 435
5607.202 422
5607.558 406
5607.913 417
5608.269 326
5608.625 329
5608.981 316
5609.337 339
5609.693 358
5610.049 379
5610.405 397
5610.762 391
5611.118 390
5611.474 384
5611.830 386
5612.186 375
5612.542 363
5612.898 395
5613.254 427
5613.610 467
5613.966 476
5614.323 452
5614.679 394
5615.035 388
5615.391 424
5615.747 406
5616.104 396
5616.460 358
5616.816 368
5617.172 357
5617.528 341
5617.885 361
5618.241 349
5618.597 394
5618.954 376
5619.310 377
5619.666 415
5620.023 395
5620.379 394
5620.735 423
5621.092 420
5621.448 401
5621.804 392
5622.161 408
5622.517 391
5622.874 395
5623.230 398
5623.587 363
5623.943 421
5624.300 374
5624.656 366
5625.013 375
5625.369 413
5625.726 422
5626.082 403
5626.439 370
5626.795 363
5627.152 344
5627.508 386
5627.865 440
5628.221 437
5628.578 413
5628.935 387
5629.291 355
5629.648 382
5630.005 423
5630.361 409
5630.718 385
5631.075 346
5631.431 326
5631.788 313
5632.145 352
5632.502 375
5632.858 405
5633.215 431
5633.572 413
5633.929 391
5634.285 358
5634.642 340
5634.999 348
5635.356 381
5635.713 373
5636.069 343
5636.426 329
5636.783 338
5637.140 287
5637.497 335
5637.854 378
5638.211 376
5638.568 381
5638.925 373
5639.282 386
5639.639 394
5639.996 372
5640.353 378
5640.710 356
5641.067 404
5641.424 404
5641.781 357
5642.138 388
5642.495 409
5642.852 438
5643.209 480
5643.566 491
5643.923 458
5644.280 443
5644.637 470
5644.994 456
5645.351 465
5645.709 493
5646.066 501
5646.423 571
5646.780 655
5647.137 703
5647.495 763
5647.852 759
5648.209 839
5648.566 884
5648.923 900
5649.281 947
5649.638 945
5649.995 995
5650.353 1205
5650.710 1147
5651.067 1160
5651.425 1112
5651.782 1043
5652.139 1078
5652.497 1106
5652.854 989
5653.211 912
5653.569 859
5653.926 842
5654.284 802
5654.641 735
5654.998 682
5655.356 634
5655.713 604
5656.071 608
5656.428 578
5656.786 611
5657.143 591
5657.501 513
5657.858 473
5658.216 506
5658.574 470
5658.931 500
5659.289 471
5659.646 526
5660.004 542
5660.361 529
5660.719 518
5661.077 530
5661.434 519
5661.792 526
5662.150 588
5662.507 593
5662.865 592
5663.223 564
5663.581 536
5663.938 542
5664.296 558
5664.654 506
5665.011 465
5665.369 520
5665.727 574
5666.085 636
5666.443 587
5666.800 562
5667.158 563
5667.516 580
5667.874 592
5668.232 572
5668.590 585
5668.948 650
5669.306 636
5669.663 679
5670.021 708
5670.379 611
5670.737 594
5671.095 547
5671.453 504
5671.811 526
5672.169 580
5672.527 613
5672.885 563
5673.243 465
5673.601 442
5673.959 437
5674.317 416
5674.675 396
5675.033 416
5675.391 370
5675.750 412
5676.108 436
5676.466 428
5676.824 445
5677.182 437
5677.540 449
5677.898 471
5678.257 467
5678.615 460
5678.973 426
5679.331 430
5679.689 421
5680.048 417
5680.406 446
5680.764 454
5681.122 524
5681.481 522
5681.839 518
5682.197 535
5682.556 453
5682.914 458
5683.272 459
5683.631 483
5683.989 500
5684.347 522
5684.706 472
5685.064 455
5685.423 484
5685.781 494
5686.139 565
5686.498 600
5686.856 603
5687.215 569
5687.573 564
5687.932 547
5688.290 473
5688.649 399
5689.007 422
5689.366 430
5689.724 415
5690.083 432
5690.441 476
5690.800 472
5691.159 460
5691.517 452
5691.876 434
5692.234 390
5692.593 411
5692.952 438
5693.310 456
5693.669 445
5694.028 416
5694.386 401
5694.745 395
5695.104 421
5695.462 420
5695.821 382
5696.180 354
5696.539 437
5696.897 449
5697.256 404
5697.615 374
5697.974 395
5698.333 402
5698.691 429
5699.050 403
5699.409 429
5699.768 446
5700.127 465
5700.486 510
5700.845 505
5701.204 513
5701.562 496
5701.921 499
5702.280 472
5702.639 468
5702.998 475
5703.357 490
5703.716 503
5704.075 497
5704.434 567
5704.793 539
5705.152 524
5705.511 485
5705.870 465
5706.229 456
5706.588 468
5706.947 477
5707.307 455
5707.666 434
5708.025 418
5708.384 428
5708.743 444
5709.102 468
5709.461 431
5709.821 434
5710.180 484
5710.539 443
5710.898 451
5711.257 472
5711.617 480
5711.976 483
5712.335 509
5712.694 531
5713.054 481
5713.413 498
5713.772 508
5714.132 492
5714.491 506
5714.850 479
5715.210 413
5715.569 455
5715.928 463
5716.288 461
5716.647 481
5717.006 550
5717.366 595
5717.725 508
5718.085 495
5718.444 482
5718.804 487
5719.163 554
5719.522 621
5719.882 635
5720.241 567
5720.601 548
5720.961 564
5721.320 627
5721.680 572
5722.039 574
5722.399 554
5722.758 484
5723.118 521
5723.477 582
5723.837 514
5724.197 467
5724.556 426
5724.916 415
5725.276 440
5725.635 447
5725.995 468
5726.355 491
5726.714 535
5727.074 458
5727.434 442
5727.794 441
5728.153 437
5728.513 480
5728.873 496
5729.233 454
5729.592 494
5729.952 464
5730.312 467
5730.672 435
5731.032 455
5731.392 462
5731.751 398
5732.111 362
5732.471 373
5732.831 423
5733.191 411
5733.551 446
5733.911 464
5734.271 479
5734.631 500
5734.991 463
5735.351 445
5735.711 403
5736.071 446
5736.431 442
5736.791 428
5737.151 446
5737.511 516
5737.871 513
5738.231 510
5738.591 470
5738.951 521
5739.311 509
5739.671 456
5740.031 458
5740.392 444
5740.752 403
5741.112 404
5741.472 438
5741.832 504
5742.192 516
5742.553 475
5742.913 463
5743.273 424
5743.633 408
5743.993 438
5744.354 412
5744.714 410
5745.074 443
5745.435 404
5745.795 432
5746.155 435
5746.516 426
5746.876 405
5747.236 442
5747.597 426
5747.957 446
5748.317 454
5748.678 450
5749.038 434
5749.399 450
5749.759 420
5750.119 376
5750.480 338
5750.840 370
5751.201 409
5751.561 427
5751.922 411
5752.282 440
5752.643 456
5753.003 440
5753.364 421
5753.724 405
5754.085 385
5754.446 395
5754.806 461
5755.167 470
5755.527 477
5755.888 415
5756.249 412
5756.609 392
5756.970 377
5757.331 401
5757.691 420
5758.052 377
5758.413 387
5758.773 444
5759.134 440
5759.495 393
5759.856 392
5760.216 383
5760.577 387
5760.938 419
5761.299 421
5761.659 398
5762.020 406
5762.381 411
5762.742 400
5763.103 370
5763.464 394
5763.824 362
5764.185 348
5764.546 360
5764.907 376
5765.268 403
5765.629 396
5765.990 384
5766.351 356
5766.712 355
5767.073 367
5767.434 393
5767.795 435
5768.156 415
5768.517 413
5768.878 393
5769.239 364
5769.600 361
5769.961 349
5770.322 379
5770.683 458
5771.044 461
5771.405 416
5771.766 368
5772.127 376
5772.489 372
5772.850 344
5773.211 353
5773.572 360
5773.933 405
5774.294 392
5774.656 374
5775.017 394
5775.378 370
5775.739 327
5776.101 367
5776.462 373
5776.823 331
5777.184 358
5777.546 371
5777.907 352
5778.268 419
5778.630 396
5778.991 426
5779.352 419
5779.714 417
5780.075 412
5780.437 366
5780.798 394
5781.159 418
5781.521 426
5781.882 385
5782.244 377
5782.605 393
5782.967 418
5783.328 408
5783.690 401
5784.051 347
5784.413 337
5784.774 347
5785.136 369
5785.497 397
5785.859 387
5786.220 351
5786.582 359
5786.943 366
5787.305 378
5787.667 351
5788.028 380
5788.390 455
5788.752 409
5789.113 439
5789.475 385
5789.837 404
5790.198 426
5790.560 434
5790.922 431
5791.283 419
5791.645 384
5792.007 389
5792.369 384
5792.730 382
5793.092 411
5793.454 414
5793.816 417
5794.178 450
5794.539 515
5794.901 520
5795.263 489
5795.625 438
5795.987 441
5796.349 428
5796.711 413
5797.073 407
5797.434 392
5797.796 414
5798.158 405
5798.520 391
5798.882 364
5799.244 374
5799.606 419
5799.968 471
5800.330 411
5800.692 422
5801.054 405
5801.416 419
5801.778 442
5802.140 456
5802.503 424
5802.865 435
5803.227 410
5803.589 389
5803.951 356
5804.313 330
5804.675 333
5805.037 384
5805.400 372
5805.762 389
5806.124 384
5806.486 363
5806.848 365
5807.211 379
5807.573 397
5807.935 383
5808.297 353
5808.660 336
5809.022 336
5809.384 348
5809.746 389
5810.109 401
5810.471 384
5810.833 395
5811.196 367
5811.558 409
5811.920 425
5812.283 415
5812.645 424
5813.008 344
5813.370 360
5813.732 361
5814.095 393
5814.457 436
5814.820 439
5815.182 367
5815.545 342
5815.907 353
5816.270 330
5816.632 328
5816.995 387
5817.357 394
5817.720 350
5818.082 368
5818.445 368
5818.808 349
5819.170 377
5819.533 385
5819.895 374
5820.258 386
5820.621 386
5820.983 420
5821.346 417
5821.709 393
5822.071 361
5822.434 368
5822.797 330
5823.160 399
5823.522 409
5823.885 400
5824.248 439
5824.611 460
5824.973 435
5825.336 419
5825.699 395
5826.062 396
5826.425 399
5826.787 368
5827.150 401
5827.513 388
5827.876 377
5828.239 346
5828.602 326
5828.965 326
5829.328 333
5829.690 375
5830.053 360
5830.416 311
5830.779 308
5831.142 346
5831.505 349
5831.868 358
5832.231 356
5832.594 420
5832.957 421
5833.320 387
5833.683 367
5834.046 325
5834.409 320
5834.773 322
5835.136 309
5835.499 297
5835.862 332
5836.225 361
5836.588 330
5836.951 347
5837.314 404
5837.678 450
5838.041 439
5838.404 379
5838.767 338
5839.130 376
5839.494 368
5839.857 334
5840.220 360
5840.583 369
5840.947 382
5841.310 417
5841.673 399
5842.037 351
5842.400 371
5842.763 355
5843.127 347
5843.490 343
5843.853 403
5844.217 442
5844.580 438
5844.943 408
5845.307 350
5845.670 324
5846.034 306
5846.397 283
5846.761 264
5847.124 301
5847.488 284
5847.851 277
5848.215 325
5848.578 351
5848.942 372
5849.305 332
5849.669 324
5850.032 307
5850.396 352
5850.759 363
5851.123 402
5851.487 428
5851.850 391
5852.214 351
5852.577 332
5852.941 315
5853.305 360
5853.668 361
5854.032 370
5854.396 360
5854.759 321
5855.123 309
5855.487 342
5855.851 344
5856.214 363
5856.578 411
5856.942 392
5857.306 379
5857.669 282
5858.033 325
5858.397 339
5858.761 348
5859.125 342
5859.489 304
5859.852 278
5860.216 296
5860.580 282
5860.944 287
5861.308 365
5861.672 377
5862.036 381
5862.400 399
5862.764 391
5863.128 399
5863.492 400
5863.856 367
5864.220 344
5864.584 338
5864.948 349
5865.312 334
5865.676 310
5866.040 297
5866.404 276
5866.768 301
5867.132 328
5867.496 320
5867.860 281
5868.224 299
5868.589 325
5868.953 291
5869.317 321
5869.681 347
5870.045 348
5870.409 342
5870.774 325
5871.138 358
5871.502 414
5871.866 430
5872.230 360
5872.595 326
5872.959 289
5873.323 316
5873.688 364
5874.052 392
5874.416 403
5874.781 352
5875.145 323
5875.509 312
5875.874 347
5876.238 369
5876.602 397
5876.967 387
5877.331 400
5877.696 375
5878.060 369
5878.424 349
5878.789 308
5879.153 282
5879.518 295
5879.882 257
5880.247 300
5880.611 328
5880.976 322
5881.340 353
5881.705 298
5882.069 295
5882.434 288
5882.799 319
5883.163 338
5883.528 338
5883.892 311
5884.257 317
5884.622 319
5884.986 317
5885.351 342
5885.715 306
5886.080 309
5886.445 307
5886.810 285
5887.174 279
5887.539 290
5887.904 284
5888.268 267
5888.633 288
5888.998 327
5889.363 322
5889.728 347
5890.092 371
5890.457 324
5890.822 321
5891.187 307
5891.552 315
5891.916 308
5892.281 299
5892.646 322
5893.011 318
5893.376 336
5893.741 331
5894.106 320
5894.471 327
5894.836 346
5895.201 363
5895.566 353
5895.931 291
5896.296 300
5896.661 355
5897.026 316
5897.391 281
5897.756 283
5898.121 274
5898.486 289
5898.851 314
5899.216 323
5899.581 336
5899.946 324
5900.311 341
5900.676 368
5901.042 320
5901.407 315
5901.772 285
5902.137 288
5902.502 312
5902.867 347
5903.233 340
5903.598 332
5903.963 304
5904.328 326
5904.694 335
5905.059 332
5905.424 338
5905.789 319
5906.155 330
5906.520 323
5906.885 315
5907.251 350
5907.616 360
5907.981 324
5908.347 328
5908.712 337
5909.077 339
5909.443 355
5909.808 362
5910.174 314
5910.539 280
5910.905 261
5911.270 241
5911.635 267
5912.001 276
5912.366 286
5912.732 317
5913.097 304
5913.463 288
5913.828 285
5914.194 313
5914.560 280
5914.925 298
5915.291 361
5915.656 334
5916.022 329
5916.388 307
5916.753 285
5917.119 338
5917.484 320
5917.850 294
5918.216 284
5918.581 287
5918.947 324
5919.313 316
5919.679 281
5920.044 325
5920.410 309
5920.776 314
5921.142 304
5921.507 305
5921.873 289
5922.239 288
5922.605 303
5922.970 337
5923.336 321
5923.702 264
5924.068 242
5924.434 248
5924.800 273
5925.166 320
5925.532 299
5925.897 302
5926.263 303
5926.629 305
5926.995 292
5927.361 270
5927.727 306
5928.093 361
5928.459 337
5928.825 280
5929.191 290
5929.557 273
5929.923 277
5930.289 319
5930.655 319
5931.021 333
5931.387 346
5931.753 362
5932.120 380
5932.486 391
5932.852 348
5933.218 323
5933.584 375
5933.950 330
5934.316 248
5934.683 290
5935.049 296
5935.415 320
5935.781 337
5936.147 318
5936.514 279
5936.880 303
5937.246 292
5937.612 294
5937.979 320
5938.345 294
5938.711 285
5939.078 297
5939.444 350
5939.810 350
5940.177 331
5940.543 323
5940.909 332
5941.276 334
5941.642 319
5942.008 328
5942.375 342
5942.741 289
5943.108 285
5943.474 242
5943.841 245
5944.207 302
5944.574 299
5944.940 301
5945.307 288
5945.673 296
5946.040 285
5946.406 258
5946.773 305
5947.139 328
5947.506 306
5947.872 332
5948.239 363
5948.606 308
5948.972 323
5949.339 315
5949.706 307
5950.072 347
5950.439 356
5950.806 346
5951.172 387
5951.539 322
5951.906 302
5952.272 275
5952.639 251
5953.006 279
5953.373 304
5953.739 297
5954.106 275
5954.473 264
5954.840 277
5955.207 251
5955.573 266
5955.940 280
5956.307 322
5956.674 330
5957.041 324
5957.408 316
5957.774 311
5958.141 289
5958.508 247
5958.875 278
5959.242 298
5959.609 315
5959.976 294
5960.343 280
5960.710 275
5961.077 268
5961.444 313
5961.811 335
5962.178 317
5962.545 331
5962.912 310
5963.279 296
5963.646 302
5964.013 286
5964.380 279
5964.748 274
5965.115 285
5965.482 293
5965.849 262
5966.216 289
5966.583 299
5966.950 272
5967.318 292
5967.685 262
5968.052 276
5968.419 274
5968.786 317
5969.154 320
5969.521 305
5969.888 375
5970.255 387
5970.623 360
5970.990 294
5971.357 297
5971.725 308
5972.092 309
5972.459 296
5972.827 332
5973.194 311
5973.561 316
5973.929 340
5974.296 337
5974.664 357
5975.031 340
5975.398 308
5975.766 320
5976.133 354
5976.501 349
5976.868 326
5977.236 292
5977.603 245
5977.971 245
5978.338 257
5978.706 268
5979.073 307
5979.441 297
5979.808 295
5980.176 255
5980.544 283
5980.911 302
5981.279 289
5981.646 316
5982.014 347
5982.382 344
5982.749 301
5983.117 299
5983.485 287
5983.852 262
5984.220 296
5984.588 294
5984.956 247
5985.323 255
5985.691 296
5986.059 268
5986.427 276
5986.794 277
5987.162 315
5987.530 313
5987.898 300
5988.266 355
5988.633 361
5989.001 317
5989.369 274
5989.737 278
5990.105 300
5990.473 324
5990.841 357
5991.209 329
5991.577 280
5991.945 237
5992.312 269
5992.680 274
5993.048 293
5993.416 317
5993.784 310
5994.152 313
5994.520 286
5994.888 278
5995.256 289
5995.625 273
5995.993 266
5996.361 262
5996.729 271
5997.097 304
5997.465 295
5997.833 295
5998.201 277
5998.569 272
5998.938 296
5999.306 288
5999.674 260
6000.042 254
6000.410 254
6000.778 221
6001.147 227
6001.515 262
6001.883 268
6002.251 288
6002.620 282
6002.988 276
6003.356 297
6003.725 340
6004.093 339
6004.461 327
6004.830 301
6005.198 307
6005.566 320
6005.935 344
6006.303 351
6006.671 338
6007.040 285
6007.408 295
6007.777 344
6008.145 343
6008.513 347
6008.882 295
6009.250 295
6009.619 321
6009.987 276
6010.356 258
6010.724 264
6011.093 274
6011.461 299
6011.830 286
6012.199 289
6012.567 266
6012.936 294
6013.304 303
6013.673 325
6014.042 342
6014.410 332
6014.779 308
6015.147 280
6015.516 245
6015.885 283
6016.254 305
6016.622 320
6016.991 282
6017.360 285
6017.728 272
6018.097 237
6018.466 227
6018.835 225
6019.203 258
6019.572 278
6019.941 232
6020.310 241
6020.679 222
6021.047 212
6021.416 231
6021.785 244
6022.154 243
6022.523 253
6022.892 255
6023.261 276
6023.630 265
6023.999 294
6024.367 297
6024.736 344
6025.105 324
6025.474 301
6025.843 320
6026.212 302
6026.581 285
6026.950 282
6027.319 275
6027.688 256
6028.057 236
6028.426 231
6028.796 255
6029.165 284
6029.534 286
6029.903 290
6030.272 251
6030.641 251
6031.010 259
6031.379 271
6031.748 279
6032.118 299
6032.487 284
6032.856 230
6033.225 219
6033.594 236
6033.964 220
6034.333 236
6034.702 285
6035.071 290
6035.441 288
6035.810 310
6036.179 322
6036.549 322
6036.918 293
6037.287 275
6037.657 265
6038.026 311
6038.395 329
6038.765 313
6039.134 323
6039.503 318
6039.873 278
6040.242 282
6040.612 293
6040.981 313
6041.351 354
6041.720 333
6042.090 277
6042.459 290
6042.829 313
6043.198 316
6043.568 357
6043.937 335
6044.307 280
6044.676 259
6045.046 270
6045.415 318
6045.785 307
6046.155 298
6046.524 270
6046.894 288
6047.263 294
6047.633 302
6048.003 281
6048.372 282
6048.742 277
6049.112 282
6049.481 292
6049.851 312
6050.221 281
6050.591 285
6050.960 264
6051.330 273
6051.700 281
6052.070 268
6052.439 263
6052.809 276
6053.179 294
6053.549 301
6053.919 313
6054.289 301
6054.658 299
6055.028 274
6055.398 295
6055.768 245
6056.138 282
6056.508 266
6056.878 260
6057.248 256
6057.618 242
6057.988 249
6058.358 270
6058.728 305
6059.098 325
6059.468 303
6059.838 314
6060.208 340
6060.578 323
6060.948 333
6061.318 303
6061.688 283
6062.058 211
6062.428 202
6062.798 205
6063.168 259
6063.538 288
6063.909 310
6064.279 311
6064.649 263
6065.019 251
6065.389 271
6065.759 302
6066.130 288
6066.500 302
6066.870 258
6067.240 275
6067.611 322
6067.981 342
6068.351 316
6068.721 305
6069.092 343
6069.462 291
6069.832 285
6070.203 275
6070.573 237
6070.943 214
6071.314 229
6071.684 257
6072.055 266
6072.425 259
6072.795 254
6073.166 288
6073.536 280
6073.907 264
6074.277 273
6074.648 284
6075.018 304
6075.389 305
6075.759 265
6076.130 270
6076.500 286
6076.871 275
6077.241 276
6077.612 277
6077.982 283
6078.353 257
6078.724 251
6079.094 294
6079.465 296
6079.835 261
6080.206 281
6080.577 276
6080.947 273
6081.318 265
6081.689 258
6082.059 264
6082.430 309
6082.801 330
6083.172 337
6083.542 314
6083.913 278
6084.284 259
6084.655 241
6085.025 241
6085.396 248
6085.767 256
6086.138 251
6086.509 254
6086.880 232
6087.250 234
6087.621 229
6087.992 258
6088.363 290
6088.734 272
6089.105 302
6089.476 283
6089.847 273
6090.218 263
6090.589 232
6090.960 231
6091.330 232
6091.701 247
6092.072 260
6092.444 265
6092.815 242
6093.186 232
6093.557 211
6093.928 253
6094.299 296
6094.670 288
6095.041 296
6095.412 293
6095.783 286
6096.154 320
6096.525 319
6096.897 322
6097.268 337
6097.639 357
6098.010 324
6098.381 305
6098.752 305
6099.124 260
6099.495 235
6099.866 235
6100.237 213
6100.609 240
6100.980 252
6101.351 263
6101.722 251
6102.094 247
6102.465 248
6102.836 253
6103.208 267
6103.579 284
6103.950 290
6104.322 286
6104.693 280
6105.065 278
6105.436 261
6105.807 260
6106.179 310
6106.550 291
6106.922 231
6107.293 199
6107.665 235
6108.036 258
6108.408 233
6108.779 224
6109.151 229
6109.522 250
6109.894 244
6110.265 280
6110.637 289
6111.009 285
6111.380 268
6111.752 262
6112.123 240
6112.495 230
6112.867 211
6113.238 204
6113.610 239
6113.982 211
6114.353 223
6114.725 201
6115.097 231
6115.468 224
6115.840 242
6116.212 263
6116.584 246
6116.955 243
6117.327 245
6117.699 284
6118.071 292
6118.442 297
6118.814 286
6119.186 286
6119.558 271
6119.930 250
6120.302 262
6120.673 243
6121.045 219
6121.417 240
6121.789 232
6122.161 225
6122.533 260
6122.905 247
6123.277 199
6123.649 201
6124.021 217
6124.393 232
6124.765 230
6125.137 223
6125.509 296
6125.881 299
6126.253 298
6126.625 302
6126.997 307
6127.369 265
6127.741 264
6128.113 341
6128.485 314
6128.858 281
6129.230 276
6129.602 273
6129.974 288
6130.346 282
6130.718 298
6131.090 288
6131.463 271
6131.835 260
6132.207 251
6132.579 274
6132.952 259
6133.324 248
6133.696 262
6134.068 289
6134.441 254
6134.813 293
6135.185 311
6135.558 289
6135.930 311
6136.302 287
6136.675 233
6137.047 233
6137.419 225
6137.792 266
6138.164 264
6138.537 283
6138.909 286
6139.281 283
6139.654 256
6140.026 212
6140.399 219
6140.771 235
6141.144 241
6141.516 273
6141.889 258
6142.261 250
6142.634 272
6143.006 273
6143.379 279
6143.752 289
6144.124 258
6144.497 230
6144.869 270
6145.242 277
6145.615 257
6145.987 233
6146.360 248
6146.733 262
6147.105 246
6147.478 278
6147.851 280
6148.223 246
6148.596 251
6148.969 251
6149.341 270
6149.714 221
6150.087 239
6150.460 219
6150.833 236
6151.205 234
6151.578 244
6151.951 235
6152.324 233
6152.697 234
6153.070 218
6153.442 206
6153.815 190
6154.188 221
6154.561 206
6154.934 220
6155.307 290
6155.680 249
6156.053 223
6156.426 242
6156.799 280
6157.172 266
6157.545 260
6157.918 285
6158.291 283
6158.664 258
6159.037 276
6159.410 246
6159.783 236
6160.156 222
6160.529 236
6160.902 278
6161.275 290
6161.648 262
6162.021 271
6162.395 263
6162.768 251
6163.141 214
6163.514 251
6163.887 234
6164.260 250
6164.634 244
6165.007 250
6165.380 273
6165.753 288
6166.126 274
6166.500 267
6166.873 251
6167.246 260
6167.620 283
6167.993 256
6168.366 305
6168.740 293
6169.113 292
6169.486 294
6169.860 282
6170.233 294
6170.606 292
6170.980 312
6171.353 322
6171.727 282
6172.100 284
6172.473 308
6172.847 304
6173.220 255
6173.594 272
6173.967 279
6174.341 287
6174.714 288
6175.088 271
6175.461 326
6175.835 346
6176.208 333
6176.582 344
6176.956 359
6177.329 375
6177.703 370
6178.076 370
6178.450 334
6178.824 298
6179.197 322
6179.571 326
6179.945 308
6180.318 292
6180.692 319
6181.066 325
6181.439 363
6181.813 380
6182.187 405
6182.561 386
6182.934 392
6183.308 396
6183.682 347
6184.056 277
6184.430 303
6184.803 327
6185.177 348
6185.551 309
6185.925 301
6186.299 275
6186.673 224
6187.046 280
6187.420 325
6187.794 307
6188.168 319
6188.542 300
6188.916 281
6189.290 259
6189.664 220
6190.038 247
6190.412 271
6190.786 277
6191.160 285
6191.534 283
6191.908 265
6192.282 242
6192.656 247
6193.030 228
6193.404 222
6193.778 220
6194.152 238
6194.526 282
6194.901 338
6195.275 309
6195.649 249
6196.023 222
6196.397 202
6196.771 236
6197.146 230
6197.520 201
6197.894 227
6198.268 231
6198.642 281
6199.017 322
6199.391 309
6199.765 298
6200.139 298
6200.514 311
6200.888 318
6201.262 274
6201.637 244
6202.011 215
6202.385 237
6202.760 256
6203.134 252
6203.508 243
6203.883 231
6204.257 291
6204.632 268
6205.006 233
6205.381 199
6205.755 215
6206.129 241
6206.504 239
6206.878 245
6207.253 256
6207.627 269
6208.002 297
6208.376 313
6208.751 288
6209.125 287
6209.500 287
6209.875 276
6210.249 262
6210.624 273
6210.998 283
6211.373 258
6211.748 253
6212.122 283
6212.497 292
6212.872 295
6213.246 302
6213.621 295
6213.996 284
6214.370 290
6214.745 243
6215.120 222
6215.495 254
6215.869 277
6216.244 291
6216.619 327
6216.994 282
6217.368 313
6217.743 342
6218.118 293
6218.493 334
6218.868 346
6219.243 296
6219.617 259
6219.992 223
6220.367 220
6220.742 233
6221.117 249
6221.492 242
6221.867 307
6222.242 303
6222.617 294
6222.992 267
6223.367 280
6223.742 291
6224.117 258
6224.492 218
6224.867 228
6225.242 225
6225.617 228
6225.992 236
6226.367 217
6226.742 273
6227.117 290
6227.492 279
6227.867 266
6228.242 221
6228.618 227
6228.993 244
6229.368 262
6229.743 232
6230.118 236
6230.493 291
6230.869 292
6231.244 262
6231.619 269
6231.994 230
6232.370 192
6232.745 248
6233.120 243
6233.495 255
6233.871 310
6234.246 285
6234.621 268
6234.997 292
6235.372 259
6235.747 257
6236.123 280
6236.498 254
6236.873 253
6237.249 256
6237.624 258
6238.000 223
6238.375 205
6238.751 189
6239.126 224
6239.501 215
6239.877 239
6240.252 275
6240.628 242
6241.003 243
6241.379 272
6241.754 276
6242.130 294
6242.506 298
6242.881 258
6243.257 234
6243.632 252
6244.008 282
6244.383 256
6244.759 262
6245.135 265
6245.510 268
6245.886 225
6246.262 207
6246.637 209
6247.013 186
6247.389 208
6247.764 231
6248.140 220
6248.516 228
6248.892 263
6249.267 278
6249.643 227
6250.019 225
6250.395 253
6250.771 267
6251.146 274
6251.522 283
6251.898 277
6252.274 266
6252.650 271
6253.026 265
6253.402 239
6253.777 253
6254.153 228
6254.529 242
6254.905 293
6255.281 312
6255.657 269
6256.033 251
6256.409 243
6256.785 235
6257.161 266
6257.537 290
6257.913 279
6258.289 270
6258.665 249
6259.041 204
6259.417 202
6259.793 234
6260.169 255
6260.545 306
6260.922 357
6261.298 330
6261.674 290
6262.050 272
6262.426 275
6262.802 256
6263.178 215
6263.555 201
6263.931 232
6264.307 243
6264.683 253
6265.059 277
6265.436 282
6265.812 280
6266.188 281
6266.564 282
6266.941 288
6267.317 283
6267.693 317
6268.070 326
6268.446 277
6268.822 260
6269.199 219
6269.575 207
6269.951 231
6270.328 248
6270.704 248
6271.081 263
6271.457 260
6271.834 235
6272.210 223
6272.586 229
6272.963 233
6273.339 247
6273.716 221
6274.092 198
6274.469 204
6274.845 191
6275.222 255
6275.599 282
6275.975 268
6276.352 324
6276.728 306
6277.105 289
6277.481 251
6277.858 240
6278.235 248
6278.611 282
6278.988 283
6279.365 265
6279.741 264
6280.118 247
6280.495 248
6280.871 223
6281.248 231
6281.625 261
6282.002 300
6282.378 313
6282.755 284
6283.132 250
6283.509 241
6283.885 235
6284.262 239
6284.639 238
6285.016 206
6285.393 227
6285.770 263
6286.146 266
6286.523 255
6286.900 269
6287.277 258
6287.654 218
6288.031 195
6288.408 202
6288.785 223
6289.162 197
6289.539 210
6289.916 214
6290.293 204
6290.670 202
6291.047 215
6291.424 214
6291.801 174
6292.178 202
6292.555 228
6292.932 260
6293.309 297
6293.686 306
6294.063 308
6294.440 267
6294.817 242
6295.195 268
6295.572 274
6295.949 270
6296.326 264
6296.703 253
6297.080 239
6297.458 256
6297.835 256
6298.212 259
6298.589 252
6298.967 229
6299.344 238
6299.721 203
6300.098 206
6300.476 220
6300.853 231
6301.230 234
6301.608 207
6301.985 199
6302.362 167
6302.740 182
6303.117 220
6303.494 209
6303.872 187
6304.249 202
6304.627 244
6305.004 229
6305.381 214
6305.759 208
6306.136 222
6306.514 214
6306.891 196
6307.269 229
6307.646 231
6308.024 198
6308.401 200
6308.779 225
6309.157 247
6309.534 259
6309.912 232
6310.289 260
6310.667 297
6311.044 293
6311.422 282
6311.800 250
6312.177 216
6312.555 223
6312.933 186
6313.310 196
6313.688 184
6314.066 186
6314.443 193
6314.821 213
6315.199 213
6315.577 241
6315.954 277
6316.332 239
6316.710 228
6317.088 223
6317.466 210
6317.843 191
6318.221 175
6318.599 207
6318.977 200
6319.355 214
6319.733 227
6320.110 233
6320.488 225
6320.866 218
6321.244 252
6321.622 225
6322.000 203
6322.378 207
6322.756 200
6323.134 187
6323.512 200
6323.890 212
6324.268 221
6324.646 236
6325.024 252
6325.402 234
6325.780 240
6326.158 250
6326.536 237
6326.914 243
6327.292 218
6327.670 198
6328.049 217
6328.427 212
6328.805 196
6329.183 217
6329.561 236
6329.939 240
6330.318 250
6330.696 238
6331.074 215
6331.452 182
6331.830 188
6332.209 196
6332.587 223
6332.965 187
6333.343 188
6333.722 183
6334.100 202
6334.478 202
6334.857 226
6335.235 253
6335.613 258
6335.992 270
6336.370 287
6336.748 299
6337.127 243
6337.505 241
6337.884 252
6338.262 272
6338.640 279
6339.019 286
6339.397 312
6339.776 298
6340.154 253
6340.533 223
6340.911 230
6341.290 221
6341.668 246
6342.047 232
6342.425 293
6342.804 306
6343.183 267
6343.561 245
6343.940 193
6344.318 181
6344.697 237
6345.076 272
6345.454 274
6345.833 245
6346.212 209
6346.590 224
6346.969 223
6347.348 203
6347.726 254
6348.105 233
6348.484 228
6348.862 209
6349.241 218
6349.620 247
6349.999 243
6350.378 246
6350.756 270
6351.135 246
6351.514 218
6351.893 235
6352.272 227
6352.650 224
6353.029 228
6353.408 200
6353.787 189
6354.166 232
6354.545 263
6354.924 247
6355.303 269
6355.682 250
6356.061 262
6356.440 249
6356.819 267
6357.198 231
6357.577 203
6357.956 225
6358.335 195
6358.714 226
6359.093 245
6359.472 212
6359.851 192
6360.230 167
6360.609 215
6360.988 225
6361.367 211
6361.746 231
6362.125 237
6362.505 186
6362.884 218
6363.263 235
6363.642 237
6364.021 247
6364.401 239
6364.780 216
6365.159 214
6365.538 201
6365.917 214
6366.297 241
6366.676 313
6367.055 296
6367.435 249
6367.814 221
6368.193 198
6368.573 202
6368.952 245
6369.331 251
6369.711 217
6370.090 188
6370.469 156
6370.849 213
6371.228 242
6371.608 215
6371.987 241
6372.366 198
6372.746 199
6373.125 205
6373.505 218
6373.884 222
6374.264 200
6374.643 171
6375.023 214
6375.402 205
6375.782 231
6376.161 198
6376.541 188
6376.921 168
6377.300 180
6377.680 197
6378.059 228
6378.439 217
6378.819 192
6379.198 184
6379.578 197
6379.958 222
6380.337 264
6380.717 246
6381.097 242
6381.476 243
6381.856 230
6382.236 226
6382.616 241
6382.995 261
6383.375 220
6383.755 221
6384.135 246
6384.514 250
6384.894 249
6385.274 228
6385.654 225
6386.034 211
6386.414 214
6386.793 199
6387.173 227
6387.553 231
6387.933 184
6388.313 215
6388.693 186
6389.073 187
6389.453 206
6389.833 218
6390.213 249
6390.593 209
6390.973 199
6391.353 190
6391.733 227
6392.113 230
6392.493 229
6392.873 269
6393.253 241
6393.633 233
6394.013 251
6394.393 271
6394.773 260
6395.153 221
6395.534 212
6395.914 203
6396.294 183
6396.674 181
6397.054 212
6397.434 221
6397.815 234
6398.195 260
6398.575 242
6398.955 209
6399.336 219
6399.716 227
6400.096 194
6400.476 195
6400.857 199
6401.237 224
6401.617 250
6401.998 215
6402.378 217
6402.758 212
6403.139 213
6403.519 229
6403.899 211
6404.280 205
6404.660 185
6405.040 185
6405.421 205
6405.801 231
6406.182 240
6406.562 201
6406.943 199
6407.323 183
6407.704 188
6408.084 166
6408.465 220
6408.845 210
6409.226 215
6409.606 247
6409.987 222
6410.367 195
6410.748 164
6411.129 165
6411.509 200
6411.890 204
6412.270 223
6412.651 229
6413.032 197
6413.412 212
6413.793 207
6414.174 215
6414.554 198
6414.935 216
6415.316 226
6415.697 231
6416.077 249
6416.458 219
6416.839 185
6417.220 220
6417.600 207
6417.981 184
6418.362 183
6418.743 163
6419.124 154
6419.505 171
6419.885 192
6420.266 183
6420.647 203
6421.028 200
6421.409 197
6421.790 205
6422.171 208
6422.552 174
6422.933 163
6423.314 173
6423.694 178
6424.075 172
6424.456 209
6424.837 220
6425.218 215
6425.599 259
6425.981 253
6426.362 240
6426.743 225
6427.124 245
6427.505 233
6427.886 204
6428.267 210
6428.648 196
6429.029 195
6429.410 220
6429.791 217
6430.173 246
6430.554 217
6430.935 192
6431.316 225
6431.697 218
6432.079 203
6432.460 213
6432.841 236
6433.222 232
6433.604 257
6433.985 230
6434.366 231
6434.747 221
6435.129 210
6435.510 197
6435.891 209
6436.273 250
6436.654 244
6437.035 212
6437.417 192
6437.798 182
6438.180 172
6438.561 155
6438.942 202
6439.324 202
6439.705 235
6440.087 259
6440.468 234
6440.850 202
6441.231 197
6441.613 202
6441.994 205
6442.376 198
6442.757 229
6443.139 237
6443.520 257
6443.902 247
6444.283 208
6444.665 212
6445.047 180
6445.428 203
6445.810 215
6446.191 237
6446.573 210
6446.955 188
6447.336 207
6447.718 218
6448.100 230
6448.481 223
6448.863 245
6449.245 221
6449.627 242
6450.008 243
6450.390 248
6450.772 260
6451.154 260
6451.535 238
6451.917 228
6452.299 223
6452.681 199
6453.063 212
6453.445 234
6453.826 223
6454.208 192
6454.590 213
6454.972 233
6455.354 218
6455.736 220
6456.118 219
6456.500 258
6456.882 231
6457.264 249
6457.646 222
6458.028 204
6458.410 215
6458.792 218
6459.174 238
6459.556 222
6459.938 209
6460.320 223
6460.702 190
6461.084 208
6461.466 217
6461.848 214
6462.230 245
6462.612 234
6462.994 256
6463.377 244
6463.759 238
6464.141 279
6464.523 260
6464.905 246
6465.287 213
6465.670 206
6466.052 193
6466.434 187
6466.816 182
6467.199 167
6467.581 203
6467.963 203
6468.345 189
6468.728 211
6469.110 212
6469.492 221
6469.875 241
6470.257 235
6470.639 227
6471.022 268
6471.404 222
6471.786 219
6472.169 216
6472.551 219
6472.934 255
6473.316 287
6473.699 278
6474.081 259
6474.464 206
6474.846 222
6475.228 203
6475.611 228
6475.993 223
6476.376 252
6476.759 217
6477.141 220
6477.524 225
6477.906 232
6478.289 245
6478.671 250
6479.054 226
6479.437 186
6479.819 182
6480.202 179
6480.585 195
6480.967 183
6481.350 197
6481.733 200
6482.115 168
6482.498 190
6482.881 169
6483.263 176
6483.646 181
6484.029 188
6484.412 196
6484.794 210
6485.177 203
6485.560 243
6485.943 227
6486.326 204
6486.708 222
6487.091 213
6487.474 205
6487.857 224
6488.240 173
6488.623 186
6489.006 169
6489.389 186
6489.771 233
6490.154 232
6490.537 206
6490.920 195
6491.303 185
6491.686 177
6492.069 204
6492.452 203
6492.835 193
6493.218 190
6493.601 182
6493.984 195
6494.367 209
6494.750 175
6495.134 163
6495.517 164
6495.900 200
6496.283 266
6496.666 239
6497.049 235
6497.432 240
6497.815 271
6498.199 275
6498.582 244
6498.965 206
6499.348 172
6499.731 179
6500.115 184
6500.498 180
6500.881 169
6501.264 190
6501.648 195
6502.031 192
6502.414 176
6502.797 188
6503.181 213
6503.564 196
6503.947 199
6504.331 192
6504.714 177
6505.098 173
6505.481 188
6505.864 196
6506.248 166
6506.631 178
6507.015 189
6507.398 226
6507.781 220
6508.165 181
6508.548 199
6508.932 196
6509.315 255
6509.699 233
6510.082 225
6510.466 230
6510.849 201
6511.233 224
6511.617 186
6512.000 189
6512.384 170
6512.767 161
6513.151 164
6513.535 199
6513.918 180
6514.302 216
6514.685 205
6515.069 173
6515.453 202
6515.837 226
6516.220 206
6516.604 191
6516.988 212
6517.371 207
6517.755 195
6518.139 208
6518.523 186
6518.906 167
6519.290 191
6519.674 184
6520.058 212
6520.442 217
6520.825 223
6521.209 186
6521.593 210
6521.977 203
6522.361 172
6522.745 201
6523.129 200
6523.513 179
6523.897 205
6524.280 225
6524.664 231
6525.048 190
6525.432 181
6525.816 209
6526.200 191
6526.584 176
6526.968 167
6527.352 153
6527.736 124
6528.120 158
6528.505 174
6528.889 179
6529.273 177
6529.657 156
6530.041 176
6530.425 193
6530.809 223
6531.193 223
6531.577 207
6531.962 225
6532.346 204
6532.730 171
6533.114 216
6533.498 216
6533.883 215
6534.267 193
6534.651 194
6535.035 220
6535.420 254
6535.804 224
6536.188 242
6536.572 228
6536.957 195
6537.341 169
6537.725 174
6538.110 173
6538.494 239
6538.878 233
6539.263 232
6539.647 196
6540.032 173
6540.416 175
6540.800 203
6541.185 201
6541.569 210
6541.954 223
6542.338 232
6542.723 247
6543.107 233
6543.492 200
6543.876 240
6544.261 220
6544.645 203
6545.030 227
6545.414 206
6545.799 179
6546.184 198
6546.568 223
6546.953 219
6547.337 241
6547.722 256
6548.107 260
6548.491 250
6548.876 268
6549.261 250
6549.645 252
6550.030 264
6550.415 253
6550.799 262
6551.184 232
6551.569 232
6551.954 222
6552.338 215
6552.723 191
6553.108 222
6553.493 240
6553.878 242
6554.262 208
6554.647 201
6555.032 182
6555.417 196
6555.802 212
6556.187 182
6556.571 193
6556.956 180
6557.341 191
6557.726 170
6558.111 139
6558.496 149
6558.881 172
6559.266 152
6559.651 198
6560.036 208
6560.421 201
6560.806 175
6561.191 183
6561.576 182
6561.961 178
6562.346 177
6562.731 174
6563.116 173
6563.501 187
6563.886 200
6564.272 190
6564.657 169
6565.042 156
6565.427 181
6565.812 182
6566.197 191
6566.582 201
6566.968 240
6567.353 217
6567.738 204
6568.123 183
6568.509 161
6568.894 172
6569.279 204
6569.664 186
6570.050 210
6570.435 217
6570.820 184
6571.205 179
6571.591 199
6571.976 184
6572.361 212
6572.747 237
6573.132 220
6573.518 216
6573.903 226
6574.288 211
6574.674 174
6575.059 192
6575.445 177
6575.830 198
6576.216 193
6576.601 169
6576.987 189
6577.372 141
6577.758 153
6578.143 172
6578.529 198
6578.914 201
6579.300 235
6579.685 202
6580.071 171
6580.456 150
6580.842 167
6581.228 199
6581.613 242
6581.999 259
6582.385 224
6582.770 195
6583.156 197
6583.542 234
6583.927 199
6584.313 177
6584.699 162
6585.084 168
6585.470 183
6585.856 181
6586.242 195
6586.627 198
6587.013 190
6587.399 237
6587.785 206
6588.170 196
6588.556 202
6588.942 203
6589.328 191
6589.714 181
6590.100 157
6590.486 179
6590.871 197
6591.257 228
6591.643 243
6592.029 236
6592.415 230
6592.801 224
6593.187 182
6593.573 163
6593.959 161
6594.345 209
6594.731 234
6595.117 227
6595.503 201
6595.889 172
6596.275 179
6596.661 151
6597.047 154
6597.433 176
6597.819 171
6598.206 167
6598.592 183
6598.978 198
6599.364 170
6599.750 176
6600.136 173
6600.522 157
6600.909 158
6601.295 152
6601.681 167
6602.067 196
6602.453 208
6602.840 234
6603.226 195
6603.612 186
6603.998 157
6604.385 166
6604.771 180
6605.157 171
6605.544 162
6605.930 177
6606.316 215
6606.703 239
6607.089 225
6607.475 223
6607.862 190
6608.248 179
6608.635 175
6609.021 154
6609.408 174
6609.794 187
6610.180 170
6610.567 147
6610.953 178
6611.340 171
6611.726 149
6612.113 152
6612.499 165
6612.886 155
6613.272 156
6613.659 170
6614.046 193
6614.432 208
6614.819 175
6615.205 175
6615.592 178
6615.979 190
6616.365 170
6616.752 168
6617.139 178
6617.525 175
6617.912 203
6618.299 246
6618.685 222
6619.072 235
6619.459 236
6619.845 198
6620.232 184
6620.619 178
6621.006 179
6621.393 128
6621.779 103
6622.166 139
6622.553 178
6622.940 197
6623.327 181
6623.713 161
6624.100 168
6624.487 198
6624.874 241
6625.261 221
6625.648 212
6626.035 196
6626.422 205
6626.809 201
6627.196 212
6627.583 218
6627.970 205
6628.357 205
6628.744 193
6629.131 186
6629.518 226
6629.905 206
6630.292 218
6630.679 193
6631.066 193
6631.453 153
6631.840 156
6632.227 198
6632.614 211
6633.001 200
6633.388 176
6633.776 154
6634.163 155
6634.550 170
6634.937 217
6635.324 216
6635.711 221
6636.099 196
6636.486 205
6636.873 233
6637.260 202
6637.648 174
6638.035 181
6638.422 153
6638.809 181
6639.197 204
6639.584 201
6639.971 206
6640.359 213
6640.746 200
6641.133 217
6641.521 203
6641.908 211
6642.296 208
6642.683 202
6643.070 182
6643.458 142
6643.845 159
6644.233 182
6644.620 185
6645.008 176
6645.395 187
6645.783 186
6646.170 181
6646.558 195
6646.945 191
6647.333 231
6647.720 240
6648.108 215
6648.495 184
6648.883 172
6649.271 175
6649.658 182
6650.046 167
6650.433 153
6650.821 151
6651.209 159
6651.596 162
6651.984 145
6652.372 112
6652.759 139
6653.147 144
6653.535 153
6653.923 182
6654.310 208
6654.698 208
6655.086 211
6655.474 205
6655.861 185
6656.249 178
6656.637 168
6657.025 155
6657.413 174
6657.801 202
6658.188 209
6658.576 202
6658.964 163
6659.352 185
6659.740 193
6660.128 159
6660.516 136
6660.904 129
6661.292 135
6661.680 134
6662.068 180
6662.456 193
6662.844 155
6663.232 143
6663.620 153
6664.008 177
6664.396 199
6664.784 200
6665.172 201
6665.560 183
6665.948 178
6666.336 174
6666.724 179
6667.112 205
6667.500 181
6667.889 181
6668.277 158
6668.665 202
6669.053 197
6669.441 215
6669.829 215
6670.218 210
6670.606 210
6670.994 235
6671.382 209
6671.771 194
6672.159 198
6672.547 220
6672.935 224
6673.324 252
6673.712 225
6674.100 238
6674.489 233
6674.877 198
6675.265 165
6675.654 198
6676.042 243
6676.430 230
6676.819 200
6677.207 189
6677.596 195
6677.984 211
6678.373 212
6678.761 186
6679.149 167
6679.538 152
6679.926 165
6680.315 183
6680.703 188
6681.092 168
6681.481 168
6681.869 161
6682.258 181
6682.646 187
6683.035 186
6683.423 162
6683.812 186
6684.201 199
6684.589 196
6684.978 179
6685.366 172
6685.755 153
6686.144 158
6686.532 176
6686.921 201
6687.310 191
6687.699 183
6688.087 201
6688.476 176
6688.865 183
6689.254 226
6689.642 236
6690.031 213
6690.420 205
6690.809 199
6691.198 176
6691.586 183
6691.975 166
6692.364 178
6692.753 193
6693.142 189
6693.531 176
6693.920 199
6694.308 189
6694.697 190
6695.086 183
6695.475 180
6695.864 155
6696.253 161
6696.642 163
6697.031 157
6697.420 206
6697.809 208
6698.198 179
6698.587 186
6698.976 219
6699.365 197
6699.754 178
6700.143 144
6700.533 142
6700.922 156
6701.311 159
6701.700 151
6702.089 173
6702.478 161
6702.867 156
6703.256 138
6703.646 133
6704.035 157
6704.424 173
6704.813 168
6705.202 181
6705.592 179
6705.981 171
6706.370 147
6706.759 194
6707.149 188
6707.538 178
6707.927 146
6708.317 167
6708.706 184
6709.095 202
6709.485 186
6709.874 165
6710.263 175
6710.653 195
6711.042 206
6711.432 214
6711.821 214
6712.210 178
6712.600 165
6712.989 150
6713.379 172
6713.768 164
6714.158 168
6714.547 198
6714.937 183
6715.326 188
6715.716 184
6716.105 212
6716.495 207
6716.884 179
6717.274 199
6717.664 219
6718.053 204
6718.443 195
6718.832 154
6719.222 152
6719.612 155
6720.001 165
6720.391 165
6720.781 171
6721.170 164
6721.560 151
6721.950 146
6722.339 176
6722.729 148
6723.119 165
6723.509 207
6723.898 204
6724.288 191
6724.678 210
6725.068 186
6725.458 163
6725.847 185
6726.237 199
6726.627 204
6727.017 180
6727.407 156
6727.797 188
6728.187 166
6728.577 167
6728.966 168
6729.356 162
6729.746 173
6730.136 180
6730.526 185
6730.916 201
6731.306 164
6731.696 159
6732.086 172
6732.476 157
6732.866 141
6733.256 147
6733.646 131
6734.036 153
6734.426 200
6734.816 194
6735.207 179
6735.597 146
6735.987 155
6736.377 210
6736.767 179
6737.157 177
6737.547 152
6737.938 118
6738.328 152
6738.718 176
6739.108 191
6739.498 208
6739.889 194
6740.279 193
6740.669 163
6741.059 129
6741.450 148
6741.840 153
6742.230 149
6742.620 151
6743.011 137
6743.401 125
6743.791 129
6744.182 162
6744.572 216
6744.963 240
6745.353 211
6745.743 213
6746.134 187
6746.524 159
6746.915 164
6747.305 193
6747.696 173
6748.086 182
6748.476 153
6748.867 167
6749.257 186
6749.648 183
6750.038 173
6750.429 163
6750.820 151
6751.210 153
6751.601 166
6751.991 170
6752.382 150
6752.772 136
6753.163 137
6753.554 165
6753.944 173
6754.335 203
6754.726 194
6755.116 169
6755.507 159
6755.898 160
6756.288 180
6756.679 161
6757.070 171
6757.461 180
6757.851 179
6758.242 187
6758.633 195
6759.024 159
6759.414 155
6759.805 168
6760.196 183
6760.587 216
6760.978 181
6761.369 185
6761.759 180
6762.150 204
6762.541 201
6762.932 158
6763.323 154
6763.714 147
6764.105 154
6764.496 178
6764.887 170
6765.278 157
6765.669 223
6766.060 219
6766.451 192
6766.842 152
6767.233 151
6767.624 172
6768.015 187
6768.406 165
6768.797 181
6769.188 190
6769.579 185
6769.970 170
6770.361 178
6770.752 171
6771.143 159
6771.535 196
6771.926 203
6772.317 184
6772.708 159
6773.099 146
6773.491 164
6773.882 193
6774.273 190
6774.664 172
6775.055 171
6775.447 139
6775.838 155
6776.229 150
6776.621 106
6777.012 117
6777.403 112
6777.794 127
6778.186 134
6778.577 154
6778.968 153
6779.360 157
6779.751 151
6780.143 143
6780.534 169
6780.925 134
6781.317 111
6781.708 120
6782.100 121
6782.491 124
6782.883 151
6783.274 147
6783.666 173
6784.057 150
6784.449 143
6784.840 179
6785.232 201
6785.623 185
6786.015 204
6786.406 201
6786.798 196
6787.190 167
6787.581 129
6787.973 126
6788.364 151
6788.756 174
6789.148 195
6789.539 201
6789.931 201
6790.323 176
6790.714 186
6791.106 175
6791.498 167
6791.890 146
6792.281 148
6792.673 178
6793.065 188
6793.457 176
6793.848 170
6794.240 207
6794.632 191
6795.024 164
6795.416 187
6795.808 159
6796.199 147
6796.591 160
6796.983 168
6797.375 202
6797.767 205
6798.159 185
6798.551 175
6798.943 175
6799.335 172
6799.727 165
6800.119 162
6800.511 143
6800.903 157
6801.295 173
6801.687 165
6802.079 162
6802.471 147
6802.863 139
6803.255 147
6803.647 138
6804.039 148
6804.431 163
6804.823 173
6805.215 162
6805.607 184
6806.000 201
6806.392 222
6806.784 219
6807.176 176
6807.568 160
6807.960 151
6808.353 162
6808.745 148
6809.137 134
6809.529 142
6809.922 158
6810.314 183
6810.706 233
6811.098 219
6811.491 208
6811.883 164
6812.275 155
6812.668 165
6813.060 155
6813.452 139
6813.845 135
6814.237 152
6814.629 166
6815.022 168
6815.414 147
6815.807 149
6816.199 156
6816.591 203
6816.984 192
6817.376 168
6817.769 155
6818.161 144
6818.554 162
6818.946 165
6819.339 159
6819.731 142
6820.124 132
6820.517 158
6820.909 155
6821.302 170
6821.694 152
6822.087 139
6822.479 147
6822.872 148
6823.265 162
6823.657 190
6824.050 201
6824.443 206
6824.835 179
6825.228 149
6825.621 125
6826.014 177
6826.406 165
6826.799 162
6827.192 145
6827.584 155
6827.977 144
6828.370 145
6828.763 142
6829.156 148
6829.548 155
6829.941 162
6830.334 170
6830.727 197
6831.120 171
6831.513 160
6831.906 154
6832.298 145
6832.691 151
6833.084 188
6833.477 192
6833.870 190
6834.263 175
6834.656 150
6835.049 135
6835.442 153
6835.835 122
6836.228 125
6836.621 116
6837.014 101
6837.407 122
6837.800 105
6838.193 135
6838.586 124
6838.979 160
6839.373 183
6839.766 161
6840.159 131
6840.552 147
6840.945 168
6841.338 161
6841.731 157
6842.125 180
6842.518 183
6842.911 170
6843.304 153
6843.697 159
6844.091 134
6844.484 114
6844.877 134
6845.270 149
6845.664 143
6846.057 134
6846.450 140
6846.844 126
6847.237 139
6847.630 165
6848.024 174
6848.417 167
6848.810 180
6849.204 169
6849.597 152
6849.990 167
6850.384 150
6850.777 138
6851.171 157
6851.564 173
6851.958 189
6852.351 188
6852.745 181
6853.138 156
6853.532 157
6853.925 186
6854.319 230
6854.712 214
6855.106 167
6855.499 144
6855.893 165
6856.286 181
6856.680 156
6857.074 170
6857.467 155
6857.861 124
6858.255 122
6858.648 162
6859.042 166
6859.436 211
6859.829 198
6860.223 207
6860.617 195
6861.010 153
6861.404 160
6861.798 170
6862.192 163
6862.585 161
6862.979 163
6863.373 178
6863.767 164
6864.160 141
6864.554 178
6864.948 167
6865.342 123
6865.736 129
6866.130 144
6866.524 172
6866.917 191
6867.311 194
6867.705 180
6868.099 175
6868.493 139
6868.887 144
6869.281 156
6869.675 134
6870.069 100
6870.463 93
6870.857 97
6871.251 111
6871.645 130
6872.039 139
6872.433 167
6872.827 178
6873.221 200
6873.615 200
6874.009 187
6874.404 212
6874.798 218
6875.192 189
6875.586 165
6875.980 125
6876.374 154
6876.768 166
6877.163 161
6877.557 173
6877.951 171
6878.345 146
6878.739 139
6879.134 144
6879.528 148
6879.922 145
6880.316 166
6880.711 188
6881.105 198
6881.499 164
6881.894 160
6882.288 145
6882.682 138
6883.077 145
6883.471 150
6883.865 177
6884.260 166
6884.654 135
6885.049 128
6885.443 156
6885.837 162
6886.232 167
6886.626 177
6887.021 162
6887.415 179
6887.810 178
6888.204 144
6888.599 173
6888.993 168
6889.388 150
6889.782 139
6890.177 139
6890.571 138
6890.966 137
6891.361 164
6891.755 162
6892.150 173
6892.544 164
6892.939 165
6893.334 179
6893.728 168
6894.123 162
6894.518 156
6894.912 159
6895.307 182
6895.702 169
6896.097 144
6896.491 126
6896.886 143
6897.281 130
6897.676 145
6898.070 164
6898.465 125
6898.860 118
6899.255 121
6899.650 129
6900.044 133
6900.439 160
6900.834 138
6901.229 133
6901.624 152
6902.019 132
6902.414 150
6902.809 160
6903.204 156
6903.599 197
6903.993 198
6904.388 176
6904.783 155
6905.178 146
6905.573 124
6905.968 132
6906.363 139
6906.758 147
6907.153 136
6907.549 167
6907.944 157
6908.339 165
6908.734 183
6909.129 176
6909.524 157
6909.919 160
6910.314 154
6910.709 151
6911.105 138
6911.500 131
6911.895 119
6912.290 160
6912.685 191
6913.080 205
6913.476 186
6913.871 180
6914.266 206
6914.661 172
6915.057 157
6915.452 156
6915.847 148
6916.243 126
6916.638 134
6917.033 146
6917.429 168
6917.824 178
6918.219 154
6918.615 152
6919.010 147
6919.405 169
6919.801 156
6920.196 159
6920.592 143
6920.987 142
6921.382 146
6921.778 151
6922.173 164
6922.569 135
6922.964 137
6923.360 162
6923.755 171
6924.151 169
6924.546 149
6924.942 136
6925.338 145
6925.733 179
6926.129 190
6926.524 168
6926.920 128
6927.316 136
6927.711 146
6928.107 146
6928.502 162
6928.898 167
6929.294 168
6929.690 169
6930.085 167
6930.481 122
6930.877 129
6931.272 124
6931.668 120
6932.064 116
6932.460 138
6932.855 127
6933.251 162
6933.647 166
6934.043 153
6934.439 165
6934.834 170
6935.230 193
6935.626 181
6936.022 167
6936.418 131
6936.814 109
6937.210 109
6937.606 113
6938.002 110
6938.397 117
6938.793 131
6939.189 118
6939.585 115
6939.981 128
6940.377 156
6940.773 150
6941.169 170
6941.565 142
6941.961 160
6942.357 141
6942.753 124
6943.150 129
6943.546 127
6943.942 141
6944.338 144
6944.734 144
6945.130 164
6945.526 163
6945.922 138
6946.318 143
6946.715 143
6947.111 128
6947.507 140
6947.903 123
6948.299 119
6948.696 128
6949.092 109
6949.488 126
6949.884 137
6950.281 159
6950.677 187
6951.073 192
6951.470 172
6951.866 159
6952.262 148
6952.659 151
6953.055 145
6953.451 159
6953.848 189
6954.244 161
6954.640 156
6955.037 166
6955.433 139
6955.830 137
6956.226 171
6956.623 155
6957.019 143
6957.416 116
6957.812 145
6958.209 134
6958.605 128
6959.002 133
6959.398 111
6959.795 124
6960.191 125
6960.588 131
6960.984 147
6961.381 156
6961.778 174
6962.174 144
6962.571 161
6962.967 147
6963.364 145
6963.761 119
6964.157 168
6964.554 176
6964.951 196
6965.347 203
6965.744 160
6966.141 140
6966.538 138
6966.934 114
6967.331 118
6967.728 135
6968.125 168
6968.521 153
6968.918 146
6969.315 121
6969.712 123
6970.109 132
6970.506 137
6970.902 168
6971.299 152
6971.696 143
6972.093 135
6972.490 144
6972.887 141
6973.284 155
6973.681 155
6974.078 173
6974.475 155
6974.872 150
6975.269 144
6975.666 110
6976.063 94
6976.460 135
6976.857 171
6977.254 176
6977.651 155
6978.048 136
6978.445 127
6978.842 150
6979.239 151
6979.636 163
6980.033 137
6980.430 146
6980.828 140
6981.225 146
6981.622 131
6982.019 120
6982.416 163
6982.814 167
6983.211 156
6983.608 166
6984.005 143
6984.402 131
6984.800 158
6985.197 136
6985.594 138
6985.992 153
6986.389 171
6986.786 154
6987.183 134
6987.581 142
6987.978 148
6988.375 151
6988.773 161
6989.170 155
6989.568 165
6989.965 172
6990.362 158
6990.760 153
6991.157 152
6991.555 113
6991.952 140
6992.350 161
6992.747 150
6993.145 126
6993.542 128
6993.940 105
6994.337 124
6994.735 137
6995.132 131
6995.530 126
6995.927 117
6996.325 120
6996.723 125
6997.120 140
6997.518 127
6997.915 115
6998.313 125
6998.711 139
6999.108 166
6999.506 167
6999.904 167
7000.301 174
7000.699 192
7001.097 175
7001.495 174
7001.892 177
7002.290 134
7002.688 130
7003.086 126
7003.483 136
7003.881 133
7004.279 125
7004.677 141
7005.075 145
7005.473 157
7005.870 137
7006.268 117
7006.666 119
7007.064 158
7007.462 153
7007.860 123
7008.258 131
7008.656 121
7009.054 143
7009.452 128
7009.850 143
7010.248 134
7010.646 131
7011.044 145
7011.442 152
7011.840 165
7012.238 194
7012.636 162
7013.034 145
7013.432 123
7013.830 100
7014.228 103
7014.626 99
7015.024 124
7015.422 138
7015.820 126
7016.219 131
7016.617 160
7017.015 141
7017.413 115
7017.811 102
7018.209 106
7018.608 127
7019.006 137
7019.404 129
7019.802 142
7020.201 145
7020.599 170
7020.997 177
7021.396 124
7021.794 96
7022.192 112
7022.590 120
7022.989 124
7023.387 117
7023.786 128
7024.184 109
7024.582 114
7024.981 111
7025.379 142
7025.778 134
7026.176 139
7026.574 139
7026.973 143
7027.371 158
7027.770 150
7028.168 158
7028.567 171
7028.965 174
7029.364 138
7029.762 148
7030.161 141
7030.559 155
7030.958 162
7031.357 135
7031.755 148
7032.154 158
7032.552 155
7032.951 137
7033.350 146
7033.748 161
7034.147 201
7034.546 214
7034.944 222
7035.343 199
7035.742 164
7036.140 142
7036.539 152
7036.938 140
7037.337 146
7037.735 195
7038.134 200
7038.533 199
7038.932 170
7039.330 162
7039.729 146
7040.128 162
7040.527 153
7040.926 139
7041.325 125
7041.724 144
7042.122 133
7042.521 156
7042.920 139
7043.319 143
7043.718 133
7044.117 112
7044.516 129
7044.915 138
7045.314 164
7045.713 186
7046.112 188
7046.511 191
7046.910 165
7047.309 146
7047.708 155
7048.107 140
7048.506 123
7048.905 139
7049.304 152
7049.703 134
7050.102 127
7050.502 140
7050.901 129
7051.300 112
7051.699 131
7052.098 149
7052.497 136
7052.897 145
7053.296 138
7053.695 146
7054.094 141
7054.493 171
7054.893 154
7055.292 160
7055.691 176
7056.090 148
7056.490 118
7056.889 128
7057.288 131
7057.688 126
7058.087 133
7058.486 146
7058.886 150
7059.285 149
7059.684 146
7060.084 138
7060.483 167
7060.883 151
7061.282 141
7061.681 154
7062.081 136
7062.480 131
7062.880 145
7063.279 134
7063.679 141
7064.078 139
7064.478 145
7064.877 146
7065.277 135
7065.676 138
7066.076 144
7066.476 122
7066.875 141
7067.275 144
7067.674 137
7068.074 139
7068.474 126
7068.873 135
7069.273 120
7069.673 115
7070.072 128
7070.472 150
7070.872 137
7071.271 116
7071.671 140
7072.071 124
7072.471 129
7072.870 130
7073.270 136
7073.670 137
7074.070 131
7074.469 119
7074.869 134
7075.269 150
7075.669 140
7076.069 160
7076.469 139
7076.868 135
7077.268 156
7077.668 149
7078.068 140
7078.468 156
7078.868 140
7079.268 136
7079.668 114
7080.068 106
7080.468 161
7080.868 152
7081.268 161
7081.668 150
7082.068 147
7082.468 124
7082.868 107
7083.268 108
7083.668 131
7084.068 134
7084.468 154
7084.868 150
7085.268 133
7085.668 136
7086.068 163
7086.469 162
7086.869 149
7087.269 160
7087.669 140
7088.069 148
7088.469 137
7088.870 142
7089.270 143
7089.670 190
7090.070 154
7090.471 144
7090.871 124
7091.271 136
7091.671 103
7092.072 142
7092.472 136
7092.872 136
7093.273 158
7093.673 138
7094.073 131
7094.474 125
7094.874 118
7095.274 142
7095.675 113
7096.075 121
7096.476 138
7096.876 104
7097.277 125
7097.677 121
7098.077 125
7098.478 113
7098.878 94
7099.279 109
7099.679 120
7100.080 127
7100.480 130
7100.881 113
7101.282 123
7101.682 122
7102.083 140
7102.483 150
7102.884 127
7103.285 133
7103.685 159
7104.086 151
7104.486 162
7104.887 149
7105.288 141
7105.688 162
7106.089 142
7106.490 134
7106.891 145
7107.291 128
7107.692 138
7108.093 150
7108.493 167
7108.894 189
7109.295 153
7109.696 114
7110.097 127
7110.497 147
7110.898 174
7111.299 190
7111.700 182
7112.101 188
7112.502 137
7112.903 129
7113.303 126
7113.704 131
7114.105 111
7114.506 99
7114.907 108
7115.308 122
7115.709 116
7116.110 139
7116.511 148
7116.912 120
7117.313 115
7117.714 134
7118.115 139
7118.516 132
7118.917 139
7119.318 153
7119.719 170
7120.120 149
7120.521 160
7120.923 149
7121.324 147
7121.725 145
7122.126 133
7122.527 121
7122.928 97
7123.329 112
7123.731 114
7124.132 129
7124.533 129
7124.934 139
7125.335 167
7125.737 145
7126.138 100
7126.539 95
7126.941 99
7127.342 158
7127.743 173
7128.144 157
7128.546 133
7128.947 144
7129.348 151
7129.750 167
7130.151 156
7130.553 153
7130.954 135
7131.355 127
7131.757 128
7132.158 124
7132.560 122
7132.961 135
7133.363 135
7133.764 118
7134.165 104
7134.567 101
7134.968 123
7135.370 130
7135.771 134
7136.173 120
7136.575 114
7136.976 108
7137.378 121
7137.779 137
7138.181 136
7138.582 125
7138.984 153
7139.386 161
7139.787 146
7140.189 133
7140.591 151
7140.992 175
7141.394 161
7141.796 148
7142.197 122
7142.599 113
7143.001 143
7143.403 152
7143.804 126
7144.206 110
7144.608 131
7145.010 130
7145.412 123
7145.813 149
7146.215 176
7146.617 186
7147.019 138
7147.421 123
7147.823 136
7148.224 135
7148.626 109
7149.028 90
7149.430 75
7149.832 64
7150.234 85
7150.636 128
7151.038 125
7151.440 130
7151.842 158
7152.244 124
7152.646 133
7153.048 150
7153.450 165
7153.852 158
7154.254 122
7154.656 125
7155.058 115
7155.460 152
7155.862 160
7156.264 144
7156.666 136
7157.069 103
7157.471 115
7157.873 108
7158.275 111
7158.677 132
7159.079 118
7159.482 112
7159.884 92
7160.286 119
7160.688 109
7161.090 121
7161.493 157
7161.895 150
7162.297 148
7162.699 157
7163.102 136
7163.504 123
7163.906 113
7164.309 123
7164.711 146
7165.113 158
7165.516 195
7165.918 171
7166.321 133
7166.723 115
7167.125 132
7167.528 146
7167.930 162
7168.333 166
7168.735 139
7169.138 126
7169.540 122
7169.942 107
7170.345 109
7170.747 98
7171.150 144
7171.553 191
7171.955 146
7172.358 134
7172.760 112
7173.163 94
7173.565 101
7173.968 120
7174.371 116
7174.773 112
7175.176 134
7175.578 167
7175.981 146
7176.384 133
7176.786 174
7177.189 158
7177.592 160
7177.995 191
7178.397 177
7178.800 170
7179.203 156
7179.606 115
7180.008 108
7180.411 134
7180.814 140
7181.217 131
7181.619 134
7182.022 120
7182.425 129
7182.828 116
7183.231 123
7183.634 144
7184.037 142
7184.440 134
7184.842 122
7185.245 135
7185.648 128
7186.051 123
7186.454 128
7186.857 133
7187.260 157
7187.663 175
7188.066 147
7188.469 144
7188.872 138
7189.275 133
7189.678 141
7190.081 120
7190.484 133
7190.887 138
7191.290 136
7191.694 144
7192.097 140
7192.500 112
7192.903 140
7193.306 146
7193.709 114
7194.112 111
7194.515 95
7194.919 113
7195.322 145
7195.725 140
7196.128 150
7196.532 163
7196.935 135
7197.338 132
7197.741 147
7198.145 134
7198.548 133
7198.951 149
7199.354 153
7199.758 143
7200.161 154
7200.564 145
7200.968 121
7201.371 107
7201.775 115
7202.178 125
7202.581 152
7202.985 174
7203.388 197
7203.792 193
7204.195 183
7204.599 162
7205.002 180
7205.405 135
7205.809 121
7206.212 93
7206.616 85
7207.020 122
7207.423 120
7207.827 143
7208.230 133
7208.634 147
7209.037 143
7209.441 141
7209.845 162
7210.248 155
7210.652 136
7211.055 131
7211.459 149
7211.863 143
7212.266 169
7212.670 152
7213.074 125
7213.477 125
7213.881 129
7214.285 153
7214.689 155
7215.092 134
7215.496 118
7215.900 112
7216.304 121
7216.708 126
7217.111 125
7217.515 136
7217.919 148
7218.323 139
7218.727 125
7219.131 125
7219.534 140
7219.938 143
7220.342 147
7220.746 186
7221.150 196
7221.554 160
7221.958 135
7222.362 115
7222.766 141
7223.170 137
7223.574 140
7223.978 144
7224.382 124
7224.786 142
7225.190 131
7225.594 115
7225.998 134
7226.402 138
7226.806 144
7227.210 155
7227.614 126
7228.018 102
7228.423 113
7228.827 110
7229.231 101
7229.635 105
7230.039 125
7230.443 143
7230.848 168
7231.252 137
7231.656 107
7232.060 119
7232.464 127
7232.869 135
7233.273 124
7233.677 112
7234.081 124
7234.486 135
7234.890 140
7235.294 125
7235.699 125
7236.103 139
7236.507 137
7236.912 119
7237.316 130
7237.721 140
7238.125 101
7238.529 119
7238.934 112
7239.338 94
7239.743 123
7240.147 147
7240.552 137
7240.956 152
7241.360 169
7241.765 139
7242.169 119
7242.574 94
7242.979 119
7243.383 133
7243.788 119
7244.192 128
7244.597 131
7245.001 171
7245.406 164
7245.811 144
7246.215 142
7246.620 122
7247.024 126
7247.429 129
7247.834 131
7248.238 177
7248.643 150
7249.048 181
7249.453 161
7249.857 153
7250.262 114
7250.667 122
7251.072 146
7251.476 151
7251.881 129
7252.286 120
7252.691 90
7253.095 110
7253.500 115
7253.905 123
7254.310 110
7254.715 122
7255.120 159
7255.525 150
7255.929 137
7256.334 145
7256.739 134
7257.144 133
7257.549 117
7257.954 98
7258.359 124
7258.764 144
7259.169 144
7259.574 153
7259.979 165
7260.384 156
7260.789 136
7261.194 147
7261.599 131
7262.004 104
7262.409 89
7262.814 102
7263.219 130
7263.625 124
7264.030 118
7264.435 121
7264.840 100
7265.245 78
7265.650 70
7266.055 87
7266.461 87
7266.866 88
7267.271 87
7267.676 109
7268.082 113
7268.487 119
7268.892 135
7269.297 154
7269.703 134
7270.108 124
7270.513 127
7270.918 102
7271.324 101
7271.729 107
7272.134 93
7272.540 98
7272.945 109
7273.351 98
7273.756 99
7274.161 106
7274.567 96
7274.972 123
7275.378 121
7275.783 83
7276.189 94
7276.594 95
7276.999 98
7277.405 97
7277.810 100
7278.216 124
7278.621 126
7279.027 122
7279.433 124
7279.838 118
7280.244 108
7280.649 83
7281.055 99
7281.460 122
7281.866 129
7282.272 134
7282.677 136
7283.083 143
7283.489 135
7283.894 148
7284.300 131
7284.706 124
7285.111 138
7285.517 128
7285.923 120
7286.329 111
7286.734 119
7287.140 131
7287.546 155
7287.952 147
7288.357 139
7288.763 128
7289.169 141
7289.575 133
7289.981 144
7290.387 156
7290.792 142
7291.198 156
7291.604 121
7292.010 99
7292.416 113
7292.822 129
7293.228 115
7293.634 115
7294.040 112
7294.446 123
7294.852 134
7295.258 128
7295.664 149
7296.070 139
7296.476 113
7296.882 115
7297.288 124
7297.694 123
7298.100 119
7298.506 130
7298.912 129
7299.318 141
7299.724 116
7300.130 105
7300.537 89
7300.943 88
7301.349 104
7301.755 118
7302.161 120
7302.567 114
7302.974 140
7303.380 113
7303.786 102
7304.192 118
7304.599 148
7305.005 142
7305.411 106
7305.817 88
7306.224 106
7306.630 109
7307.036 112
7307.443 103
7307.849 94
7308.255 92
7308.662 107
7309.068 119
7309.474 107
7309.881 95
7310.287 126
7310.694 146
7311.100 125
7311.507 116
7311.913 137
7312.319 134
7312.726 121
7313.132 123
7313.539 122
7313.945 113
7314.352 127
7314.758 128
7315.165 136
7315.572 126
7315.978 146
7316.385 133
7316.791 110
7317.198 88
7317.604 96
7318.011 114
7318.418 130
7318.824 135
7319.231 120
7319.638 114
7320.044 140
7320.451 129
7320.858 105
7321.264 107
7321.671 120
7322.078 121
7322.485 139
7322.891 142
7323.298 138
7323.705 105
7324.112 94
7324.519 114
7324.925 110
7325.332 114
7325.739 92
7326.146 106
7326.553 95
7326.960 95
7327.367 97
7327.773 100
7328.180 126
7328.587 147
7328.994 151
7329.401 131
7329.808 116
7330.215 101
7330.622 86
7331.029 97
7331.436 104
7331.843 100
7332.250 111
7332.657 123
7333.064 113
7333.471 99
7333.878 113
7334.285 107
7334.692 73
7335.099 81
7335.507 99
7335.914 89
7336.321 100
7336.728 114
7337.135 121
7337.542 144
7337.949 152
7338.357 142
7338.764 137
7339.171 95
7339.578 92
7339.985 76
7340.393 92
7340.800 91
7341.207 118
7341.614 134
7342.022 118
7342.429 136
7342.836 107
7343.244 100
7343.651 86
7344.058 93
7344.466 96
7344.873 91
7345.280 85
7345.688 93
7346.095 109
7346.503 118
7346.910 99
7347.318 104
7347.725 99
7348.132 109
7348.540 116
7348.947 118
7349.355 124
7349.762 114
7350.170 102
7350.577 106
7350.985 122
7351.392 100
7351.800 112
7352.208 94
7352.615 88
7353.023 113
7353.430 97
7353.838 91
7354.246 117
7354.653 138
7355.061 106
7355.469 108
7355.876 135
7356.284 119
7356.692 126
7357.099 113
7357.507 129
7357.915 140
7358.323 138
7358.730 122
7359.138 144
7359.546 159
7359.954 170
7360.361 142
7360.769 142
7361.177 129
7361.585 130
7361.993 160
7362.401 146
7362.808 102
7363.216 109
7363.624 114
7364.032 97
7364.440 99
7364.848 113
7365.256 120
7365.664 107
7366.072 95
7366.480 84
7366.888 112
7367.296 110
7367.704 94
7368.112 77
7368.520 103
7368.928 120
7369.336 114
7369.744 105
7370.152 115
7370.560 126
7370.968 142
7371.376 122
7371.784 130
7372.192 139
7372.600 112
7373.009 103
7373.417 87
7373.825 98
7374.233 122
7374.641 133
7375.050 140
7375.458 161
7375.866 120
7376.274 103
7376.682 109
7377.091 118
7377.499 145
7377.907 125
7378.316 103
7378.724 115
7379.132 118
7379.541 148
7379.949 173
7380.357 159
7380.766 135
7381.174 115
7381.582 123
7381.991 128
7382.399 107
7382.808 115
7383.216 103
7383.624 102
7384.033 123
7384.441 104
7384.850 102
7385.258 118
7385.667 110
7386.075 74
7386.484 83
7386.892 86
7387.301 101
7387.709 93
7388.118 111
7388.527 92
7388.935 93
7389.344 99
7389.752 96
7390.161 82
7390.570 111
7390.978 123
7391.387 135
7391.796 125
7392.204 101
7392.613 130
7393.022 105
7393.430 121
7393.839 127
7394.248 121
7394.657 108
7395.065 107
7395.474 116
7395.883 139
7396.292 133
7396.700 106
7397.109 129
7397.518 132
7397.927 130
7398.336 120
7398.745 116
7399.153 152
7399.562 151
7399.971 151
7400.380 158
7400.789 158
7401.198 118
7401.607 107
7402.016 124
7402.425 159
7402.834 186
7403.243 155
7403.652 121
7404.061 114
7404.470 108
7404.879 98
7405.288 95
7405.697 78
7406.106 86
7406.515 102
7406.924 122
7407.333 124
7407.742 100
7408.151 118
7408.561 121
7408.970 138
7409.379 129
7409.788 100
7410.197 119
7410.606 109
7411.016 101
7411.425 113
7411.834 82
7412.243 85
7412.652 115
7413.062 106
7413.471 94
7413.880 104
7414.290 122
7414.699 106
7415.108 113
7415.518 104
7415.927 97
7416.336 89
7416.746 94
7417.155 99
7417.564 119
7417.974 108
7418.383 102
7418.792 137
7419.202 147
7419.611 125
7420.021 91
7420.430 80
7420.840 77
7421.249 92
7421.659 112
7422.068 114
7422.478 114
7422.887 97
7423.297 88
7423.706 88
7424.116 123
7424.525 122
7424.935 91
7425.345 89
7425.754 85
7426.164 103
7426.573 107
7426.983 93
7427.393 96
7427.802 108
7428.212 104
7428.622 119
7429.031 145
7429.441 111
7429.851 117
7430.261 115
7430.670 133
7431.080 120
7431.490 126
7431.900 142
7432.309 139
7432.719 111
7433.129 115
7433.539 107
7433.949 89
7434.358 95
7434.768 99
7435.178 99
7435.588 78
7435.998 90
7436.408 119
7436.818 109
7437.228 112
7437.638 104
7438.048 100
7438.457 120
7438.867 115
7439.277 110
7439.687 144
7440.097 143
7440.507 108
7440.917 103
7441.327 83
7441.738 112
7442.148 135
7442.558 102
7442.968 101
7443.378 104
7443.788 114
7444.198 107
7444.608 91
7445.018 129
7445.428 119
7445.839 110
7446.249 109
7446.659 107
7447.069 106
7447.479 94
7447.890 103
7448.300 86
7448.710 99
7449.120 131
7449.531 105
7449.941 111
7450.351 118
7450.761 116
7451.172 121
7451.582 128
7451.992 118
7452.403 113
7452.813 94
7453.223 85
7453.634 109
7454.044 96
7454.454 97
7454.865 115
7455.275 112
7455.686 85
7456.096 77
7456.507 84
7456.917 112
7457.328 95
7457.738 130
7458.149 127
7458.559 135
7458.970 139
7459.380 128
7459.791 128
7460.201 128
7460.612 110
7461.022 103
7461.433 123
7461.844 114
7462.254 145
7462.665 149
7463.075 130
7463.486 104
7463.897 105
7464.307 91
7464.718 126
7465.129 121
7465.539 123
7465.950 125
7466.361 98
7466.772 88
7467.182 88
7467.593 106
7468.004 101
7468.415 113
7468.825 110
7469.236 96
7469.647 129
7470.058 124
7470.469 120
7470.880 105
7471.290 118
7471.701 144
7472.112 119
7472.523 104
7472.934 95
7473.345 101
7473.756 106
7474.167 117
7474.578 129
7474.989 101
7475.400 97
7475.811 111
7476.222 106
7476.633 108
7477.044 117
7477.455 125
7477.866 107
7478.277 98
7478.688 120
7479.099 116
7479.510 91
7479.921 98
7480.332 120
7480.743 138
7481.154 145
7481.565 151
7481.977 146
7482.388 142
7482.799 121
7483.210 115
7483.621 112
7484.033 108
7484.444 103
7484.855 95
7485.266 96
7485.678 106
7486.089 106
7486.500 114
7486.911 104
7487.323 110
7487.734 108
7488.145 112
7488.557 116
7488.968 135
7489.379 128
7489.791 120
7490.202 102
7490.613 92
7491.025 92
7491.436 79
7491.848 80
7492.259 120
7492.671 114
7493.082 116
7493.493 104
7493.905 85
7494.316 106
7494.728 111
7495.139 82
7495.551 95
7495.962 102
7496.374 89
7496.786 100
7497.197 95
7497.609 88
7498.020 85
7498.432 97
7498.844 101
7499.255 105
7499.667 122
7500.078 120
7500.490 104
7500.902 92
7501.313 95
7501.725 104
7502.137 104
7502.549 107
7502.960 116
7503.372 119
7503.784 119
7504.196 118
7504.607 79
7505.019 91
7505.431 98
7505.843 127
7506.255 91
7506.666 100
7507.078 98
7507.490 89
7507.902 110
7508.314 117
7508.726 157
7509.138 149
7509.549 129
7509.961 128
7510.373 121
7510.785 105
7511.197 97
7511.609 136
7512.021 134
7512.433 112
7512.845 106
7513.257 125
7513.669 141
7514.081 129
7514.493 117
7514.905 109
7515.317 122
7515.729 99
7516.142 89
7516.554 90
7516.966 74
7517.378 87
7517.790 93
7518.202 100
7518.614 107
7519.026 123
7519.439 121
7519.851 115
7520.263 139
7520.675 116
7521.087 111
7521.500 94
7521.912 118
7522.324 113
7522.737 119
7523.149 117
7523.561 103
7523.973 106
7524.386 111
7524.798 135
7525.210 127
7525.623 127
7526.035 126
7526.447 125
7526.860 107
7527.272 118
7527.685 119
7528.097 123
7528.509 118
7528.922 124
7529.334 106
7529.747 102
7530.159 104
7530.572 78
7530.984 88
7531.397 113
7531.809 104
7532.222 112
7532.634 104
7533.047 92
7533.459 80
7533.872 72
7534.285 66
7534.697 74
7535.110 84
7535.522 79
7535.935 80
7536.348 85
7536.760 106
7537.173 122
7537.586 109
7537.998 135
7538.411 118
7538.824 155
7539.237 139
7539.649 133
7540.062 124
7540.475 111
7540.888 120
7541.300 121
7541.713 118
7542.126 103
7542.539 107
7542.952 105
7543.364 133
7543.777 123
7544.190 99
7544.603 86
7545.016 98
7545.429 100
7545.842 98
7546.255 85
7546.667 109
7547.080 128
7547.493 124
7547.906 120
7548.319 95
7548.732 115
7549.145 112
7549.558 105
7549.971 111
7550.384 97
7550.797 99
7551.210 89
7551.623 100
7552.037 95
7552.450 100
7552.863 83
7553.276 84
7553.689 87
7554.102 98
7554.515 79
7554.928 69
7555.341 70
7555.755 86
7556.168 93
7556.581 91
7556.994 106
7557.407 83
7557.821 71
7558.234 73
7558.647 95
7559.060 86
7559.474 76
7559.887 81
7560.300 110
7560.714 111
7561.127 115
7561.540 90
7561.954 95
7562.367 96
7562.780 107
7563.194 105
7563.607 115
7564.020 136
7564.434 129
7564.847 110
7565.261 69
7565.674 78
7566.088 103
7566.501 100
7566.915 130
7567.328 99
7567.742 84
7568.155 123
7568.569 127
7568.982 126
7569.396 106
7569.809 92
7570.223 131
7570.636 131
7571.050 129
7571.464 122
7571.877 130
7572.291 129
7572.704 119
7573.118 100
7573.532 86
7573.945 109
7574.359 108
7574.773 92
7575.187 81
7575.600 100
7576.014 111
7576.428 98
7576.841 75
7577.255 61
7577.669 62
7578.083 80
7578.497 84
7578.910 87
7579.324 106
7579.738 134
7580.152 133
7580.566 108
7580.980 106
7581.393 102
7581.807 98
7582.221 90
7582.635 74
7583.049 78
7583.463 87
7583.877 94
7584.291 95
7584.705 89
7585.119 80
7585.533 80
7585.947 95
7586.361 92
7586.775 78
7587.189 79
7587.603 81
7588.017 91
7588.431 73
7588.845 82
7589.259 87
7589.673 93
7590.087 89
7590.502 94
7590.916 85
7591.330 104
7591.744 122
7592.158 147
7592.572 114
7592.987 94
7593.401 96
7593.815 85
7594.229 86
7594.643 112
7595.058 112
7595.472 102
7595.886 107
7596.300 101
7596.715 97
7597.129 98
7597.543 106
7597.958 115
7598.372 117
7598.786 126
7599.201 122
7599.615 96
7600.029 85
7600.444 91
7600.858 91
7601.273 73
7601.687 66
7602.102 78
7602.516 94
7602.930 74
7603.345 84
7603.759 72
7604.174 66
7604.588 82
7605.003 78
7605.417 123
7605.832 125
7606.247 121
7606.661 113
7607.076 104
7607.490 72
7607.905 62
7608.319 80
7608.734 101
7609.149 115
7609.563 118
7609.978 116
7610.393 123
7610.807 109
7611.222 107
7611.637 126
7612.051 113
7612.466 109
7612.881 112
7613.296 128
7613.710 137
7614.125 141
7614.540 118
7614.955 103
7615.370 101
7615.784 103
7616.199 105
7616.614 100
7617.029 94
7617.444 95
7617.859 106
7618.273 107
7618.688 90
7619.103 92
7619.518 82
7619.933 82
7620.348 102
7620.763 114
7621.178 101
7621.593 79
7622.008 87
7622.423 93
7622.838 117
7623.253 94
7623.668 84
7624.083 89
7624.498 93
7624.913 107
7625.328 117
7625.743 120
7626.158 118
7626.573 137
7626.989 124
7627.404 124
7627.819 110
7628.234 93
7628.649 108
7629.064 77
7629.479 87
7629.895 79
7630.310 86
7630.725 95
7631.140 118
7631.556 114
7631.971 103
7632.386 74
7632.801 52
7633.217 78
7633.632 84
7634.047 87
7634.463 113
7634.878 122
7635.293 117
7635.709 78
7636.124 87
7636.539 124
7636.955 115
7637.370 104
7637.786 97
7638.201 70
7638.616 80
7639.032 77
7639.447 70
7639.863 94
7640.278 98
7640.694 106
7641.109 94
7641.525 116
7641.940 119
7642.356 140
7642.771 129
7643.187 124
7643.602 112
7644.018 82
7644.434 98
7644.849 89
7645.265 124
7645.680 135
7646.096 117
7646.512 101
7646.927 112
7647.343 97
7647.759 91
7648.174 60
7648.590 72
7649.006 96
7649.422 126
7649.837 120
7650.253 143
7650.669 149
7651.085 127
7651.500 119
7651.916 105
7652.332 98
7652.748 91
7653.164 112
7653.579 122
7653.995 100
7654.411 107
7654.827 96
7655.243 85
7655.659 95
7656.075 84
7656.491 76
7656.907 82
7657.323 99
7657.738 108
7658.154 95
7658.570 100
7658.986 104
7659.402 97
7659.818 96
7660.234 104
7660.650 104
7661.067 98
7661.483 104
7661.899 129
7662.315 170
7662.731 123
7663.147 122
7663.563 135
7663.979 119
7664.395 94
7664.811 95
7665.228 100
7665.644 94
7666.060 89
7666.476 102
7666.892 113
7667.309 126
7667.725 101
7668.141 110
7668.557 107
7668.973 128
7669.390 100
7669.806 90
7670.222 106
7670.639 89
7671.055 88
7671.471 98
7671.888 110
7672.304 92
7672.720 95
7673.137 96
7673.553 110
7673.969 122
7674.386 121
7674.802 120
7675.219 97
7675.635 86
7676.052 79
7676.468 60
7676.885 89
7677.301 100
7677.717 117
7678.134 99
7678.551 96
7678.967 89
7679.384 100
7679.800 101
7680.217 99
7680.633 110
7681.050 93
7681.466 76
7681.883 76
7682.300 73
7682.716 80
7683.133 78
7683.550 90
7683.966 79
7684.383 112
7684.800 128
7685.216 112
7685.633 102
7686.050 119
7686.466 100
7686.883 105
7687.300 88
7687.717 100
7688.134 92
7688.550 110
7688.967 109
7689.384 94
7689.801 86
7690.218 120
7690.634 124
7691.051 118
7691.468 90
7691.885 106
7692.302 91
7692.719 123
7693.136 130
7693.553 135
7693.970 123
7694.387 93
7694.803 96
7695.220 87
7695.637 88
7696.054 72
7696.471 76
7696.888 87
7697.305 100
7697.723 94
7698.140 87
7698.557 64
7698.974 88
7699.391 99
7699.808 118
7700.225 122
7700.642 88
7701.059 85
7701.476 79
7701.893 76
7702.311 91
7702.728 106
7703.145 94
7703.562 107
7703.979 113
7704.397 61
7704.814 81
7705.231 92
7705.648 86
7706.066 101
7706.483 96
7706.900 73
7707.317 78
7707.735 96
7708.152 96
7708.569 87
7708.987 96
7709.404 128
7709.821 132
7710.239 134
7710.656 109
7711.074 105
7711.491 90
7711.908 105
7712.326 113
7712.743 102
7713.161 88
7713.578 79
7713.996 88
7714.413 74
7714.831 76
7715.248 92
7715.666 96
7716.083 87
7716.501 106
7716.918 125
7717.336 107
7717.754 90
7718.171 68
7718.589 77
7719.006 77
7719.424 72
7719.842 84
7720.259 105
7720.677 86
7721.095 81
7721.512 64
7721.930 72
7722.348 90
7722.765 89
7723.183 96
7723.601 96
7724.019 85
7724.436 95
7724.854 96
7725.272 86
7725.690 74
7726.108 64
7726.525 60
7726.943 63
7727.361 66
7727.779 73
7728.197 77
7728.615 81
7729.032 115
7729.450 100
7729.868 89
7730.286 72
7730.704 68
7731.122 91
7731.540 94
7731.958 91
7732.376 83
7732.794 68
7733.212 87
7733.630 97
7734.048 87
7734.466 78
7734.884 64
7735.302 63
7735.720 77
7736.138 64
7736.556 77
7736.974 90
7737.393 98
7737.811 101
7738.229 93
7738.647 70
7739.065 64
7739.483 70
7739.901 72
7740.320 73
7740.738 75
7741.156 84
7741.574 100
7741.992 80
7742.411 79
7742.829 79
7743.247 68
7743.666 84
7744.084 115
7744.502 125
7744.920 101
7745.339 80
7745.757 106
7746.175 110
7746.594 81
7747.012 65
7747.431 67
7747.849 80
7748.267 98
7748.686 85
7749.104 84
7749.523 94
7749.941 100
7750.360 98
7750.778 101
7751.196 89
7751.615 91
7752.033 98
7752.452 89
7752.871 70
7753.289 65
7753.708 56
7754.126 53
7754.545 80
7754.963 77
7755.382 74
7755.801 85
7756.219 91
7756.638 85
7757.056 83
7757.475 89
7757.894 75
7758.312 80
7758.731 107
7759.150 106
7759.569 100
7759.987 90
7760.406 126
7760.825 96
7761.243 95
7761.662 87
7762.081 77
7762.500 80
7762.919 73
7763.337 88
7763.756 79
7764.175 68
7764.594 69
7765.013 87
7765.432 72
7765.850 86
7766.269 100
7766.688 95
7767.107 78
7767.526 74
7767.945 95
7768.364 96
7768.783 86
7769.202 106
7769.621 105
7770.040 102
7770.459 91
7770.878 95
7771.297 95
7771.716 82
7772.135 93
7772.554 103
7772.973 81
7773.392 92
7773.811 92
7774.230 88
7774.650 92
7775.069 98
7775.488 93
7775.907 120
7776.326 105
7776.745 91
7777.164 104
7777.584 102
7778.003 104
7778.422 92
7778.841 80
7779.261 86
7779.680 80
7780.099 73
7780.518 65
7780.938 65
7781.357 80
7781.776 88
7782.196 103
7782.615 76
7783.034 66
7783.454 48
7783.873 84
7784.292 92
7784.712 75
7785.131 83
7785.551 85
7785.970 106
7786.389 131
7786.809 125
7787.228 95
7787.648 79
7788.067 59
7788.487 59
7788.906 86
7789.326 71
7789.745 64
7790.165 73
7790.584 79
7791.004 80
7791.423 70
7791.843 81
7792.263 92
7792.682 97
7793.102 91
7793.521 83
7793.941 71
7794.361 63
7794.780 77
7795.200 100
7795.620 100
7796.039 98
7796.459 93
7796.879 85
7797.299 78
7797.718 68
7798.138 57
7798.558 70
7798.978 99
7799.397 108
7799.817 98
7800.237 107
7800.657 99
7801.077 95
7801.496 83
7801.916 107
7802.336 91
7802.756 107
7803.176 116
7803.596 89
7804.016 83
7804.436 95
7804.856 94
7805.275 93
7805.695 93
7806.115 103
7806.535 81
7806.955 81
7807.375 95
7807.795 112
7808.215 128
7808.635 108
7809.055 79
7809.476 90
7809.896 98
7810.316 102
7810.736 84
7811.156 93
7811.576 103
7811.996 84
7812.416 67
7812.836 60
7813.257 78
7813.677 76
7814.097 68
7814.517 73
7814.937 90
7815.357 82
7815.778 84
7816.198 81
7816.618 53
7817.038 74
7817.459 80
7817.879 78
7818.299 81
7818.720 66
7819.140 68
7819.560 98
7819.981 81
7820.401 88
7820.821 112
7821.242 112
7821.662 106
7822.082 89
7822.503 90
7822.923 94
7823.344 81
7823.764 78
7824.184 89
7824.605 101
7825.025 95
7825.446 89
7825.866 110
7826.287 115
7826.707 108
7827.128 87
7827.548 88
7827.969 74
7828.390 86
7828.810 90
7829.231 81
7829.651 79
7830.072 59
7830.493 55
7830.913 77
7831.334 92
7831.755 100
7832.175 93
7832.596 100
7833.017 97
7833.437 71
7833.858 79
7834.279 94
7834.699 126
7835.120 111
7835.541 64
7835.962 77
7836.382 105
7836.803 91
7837.224 92
7837.645 75
7838.066 68
7838.486 76
7838.907 73
7839.328 106
7839.749 91
7840.170 65
7840.591 69
7841.012 73
7841.433 105
7841.854 86
7842.274 97
7842.695 101
7843.116 85
7843.537 77
7843.958 62
7844.379 77
7844.800 59
7845.221 66
7845.642 81
7846.063 85
7846.484 71
7846.905 77
7847.327 101
7847.748 87
7848.169 75
7848.590 92
7849.011 76
7849.432 91
7849.853 90
7850.274 79
7850.696 77
7851.117 68
7851.538 69
7851.959 52
7852.380 51
7852.801 56
7853.223 82
7853.644 78
7854.065 76
7854.486 84
7854.908 90
7855.329 76
7855.750 76
7856.172 90
7856.593 109
7857.014 115
7857.436 114
7857.857 106
7858.278 92
7858.700 95
7859.121 74
7859.543 74
7859.964 69
7860.385 83
7860.807 76
7861.228 60
7861.650 68
7862.071 72
7862.493 80
7862.914 99
7863.336 106
7863.757 94
7864.179 89
7864.600 77
7865.022 86
7865.443 98
7865.865 86
7866.286 72
7866.708 93
7867.130 92
7867.551 116
7867.973 98
7868.394 96
7868.816 89
7869.238 79
7869.659 74
7870.081 97
7870.503 120
7870.925 138
7871.346 129
7871.768 116
7872.190 98
7872.611 100
7873.033 87
7873.455 69
7873.877 60
7874.299 73
7874.720 81
7875.142 134
7875.564 121
7875.986 118
7876.408 93
7876.830 80
7877.251 85
7877.673 69
7878.095 78
7878.517 69
7878.939 70
7879.361 79
7879.783 106
7880.205 124
7880.627 98
7881.049 75
7881.471 78
7881.893 58
7882.315 65
7882.737 60
7883.159 69
7883.581 74
7884.003 71
7884.425 79
7884.847 86
7885.269 100
7885.691 95
7886.113 79
7886.535 57
7886.958 75
7887.380 79
7887.802 94
7888.224 98
7888.646 100
7889.068 108
7889.491 123
7889.913 105
7890.335 73
7890.757 76
7891.180 68
7891.602 58
7892.024 63
7892.446 79
7892.869 86
7893.291 74
7893.713 93
7894.136 90
7894.558 84
7894.980 96
7895.403 120
7895.825 92
7896.247 44
7896.670 59
7897.092 64
7897.515 73
7897.937 78
7898.359 85
7898.782 69
7899.204 79
7899.627 74
7900.049 62
7900.472 88
7900.894 75
7901.317 78
7901.739 75
7902.162 74
7902.584 74
7903.007 89
7903.430 94
7903.852 86
7904.275 63
7904.697 72
7905.120 56
7905.543 60
7905.965 64
7906.388 56
7906.811 50
7907.233 58
7907.656 62
7908.079 76
7908.501 90
7908.924 73
7909.347 78
7909.769 75
7910.192 76
7910.615 80
7911.038 105
7911.461 74
7911.883 102
7912.306 113
7912.729 80
7913.152 78
7913.575 98
7913.998 88
7914.420 85
7914.843 92
7915.266 93
7915.689 83
7916.112 88
7916.535 86
7916.958 90
7917.381 90
7917.804 79
7918.227 74
7918.650 78
7919.073 68
7919.496 77
7919.919 73
7920.342 87
7920.765 82
7921.188 73
7921.611 91
7922.034 70
7922.457 55
7922.880 46
7923.303 43
7923.726 77
7924.149 85
7924.573 82
7924.996 75
7925.419 88
7925.842 98
7926.265 99
7926.688 66
7927.112 78
7927.535 82
7927.958 63
7928.381 57
7928.805 81
7929.228 78
7929.651 72
7930.074 91
7930.498 77
7930.921 83
7931.344 75
7931.768 65
7932.191 110
7932.614 100
7933.038 86
7933.461 96
7933.884 94
7934.308 97
7934.731 118
7935.155 128
7935.578 97
7936.002 76
7936.425 72
7936.848 99
7937.272 81
7937.695 61
7938.119 73
7938.542 84
7938.966 76
7939.389 68
7939.813 97
7940.237 87
7940.660 95
7941.084 88
7941.507 113
7941.931 87
7942.355 80
7942.778 90
7943.202 83
7943.625 76
7944.049 74
7944.473 66
7944.896 66
7945.320 60
7945.744 44
7946.168 40
7946.591 58
7947.015 74
7947.439 68
7947.862 92
7948.286 93
7948.710 82
7949.134 66
7949.558 75
7949.981 57
7950.405 83
7950.829 100
7951.253 85
7951.677 77
7952.101 67
7952.525 64
7952.948 75
7953.372 74
7953.796 80
7954.220 75
7954.644 84
7955.068 85
7955.492 92
7955.916 84
7956.340 78
7956.764 92
7957.188 103
7957.612 116
7958.036 109
7958.460 109
7958.884 114
7959.308 109
7959.732 83
7960.156 74
7960.581 90
7961.005 85
7961.429 75
7961.853 82
7962.277 95
7962.701 87
7963.125 56
7963.550 61
7963.974 56
7964.398 51
7964.822 38
7965.246 31
7965.671 63
7966.095 71
7966.519 82
7966.943 86
7967.368 79
7967.792 62
7968.216 41
7968.641 70
7969.065 80
7969.489 71
7969.914 90
7970.338 94
7970.762 84
7971.187 68
7971.611 55
7972.035 57
7972.460 66
7972.884 69
7973.309 60
7973.733 81
7974.158 82
7974.582 77
7975.007 77
7975.431 52
7975.856 39
7976.280 73
7976.705 79
7977.129 71
7977.554 67
7977.978 90
7978.403 98
7978.827 97
7979.252 89
7979.677 57
7980.101 69
7980.526 66
7980.950 63
7981.375 75
7981.800 82
7982.224 72
7982.649 85
7983.074 94
7983.499 97
7983.923 84
7984.348 74
7984.773 88
7985.197 81
7985.622 77
7986.047 99
7986.472 102
7986.897 82
7987.321 92
7987.746 85
7988.171 65
7988.596 61
7989.021 78
7989.446 94
7989.871 105
7990.295 106
7990.720 120
7991.145 128
7991.570 110
7991.995 111
7992.420 90
7992.845 88
7993.270 79
7993.695 55
7994.120 90
7994.545 96
7994.970 94
7995.395 98
7995.820 85
7996.245 72
7996.670 67
7997.095 70
7997.520 88
7997.945 88
7998.370 79
7998.796 115
7999.221 111
7999.646 115
8000.071 107
8000.496 75
8000.921 73
8001.346 75
8001.772 72
8002.197 70
8002.622 75
8003.047 71
8003.473 76
8003.898 70
8004.323 52
8004.748 60
8005.174 60
8005.599 74
8006.024 108
8006.450 113
8006.875 84
8007.300 58
8007.726 47
8008.151 55
8008.576 74
8009.002 71
8009.427 92
8009.852 93
8010.278 103
8010.703 110
8011.129 124
8011.554 109
8011.980 109
8012.405 93
8012.831 80
8013.256 80
8013.682 86
8014.107 86
8014.533 59
8014.958 68
8015.384 57
8015.809 86
8016.235 102
8016.661 107
8017.086 83
8017.512 89
8017.937 109
8018.363 109
8018.789 119
8019.214 114
8019.640 99
8020.066 97
8020.491 113
8020.917 94
8021.343 92
8021.768 72
8022.194 63
8022.620 58
8023.046 79
8023.472 81
8023.897 105
8024.323 124
8024.749 96
8025.175 87
8025.601 60
8026.026 54
8026.452 58
8026.878 79
8027.304 88
8027.730 77
8028.156 61
8028.582 53
8029.008 69
8029.433 57
8029.859 66
8030.285 79
8030.711 70
8031.137 64
8031.563 88
8031.989 75
8032.415 64
8032.841 48
8033.267 52
8033.693 53
8034.119 61
8034.545 76
8034.972 94
8035.398 86
8035.824 78
8036.250 75
8036.676 83
8037.102 75
8037.528 73
8037.954 79
8038.381 88
8038.807 90
8039.233 84
8039.659 76
8040.085 85
8040.512 71
8040.938 88
8041.364 82
8041.790 92
8042.217 94
8042.643 80
8043.069 74
8043.495 65
8043.922 49
8044.348 97
8044.774 110
8045.201 95
8045.627 112
8046.053 88
8046.480 101
8046.906 102
8047.333 89
8047.759 82
8048.185 83
8048.612 75
8049.038 88
8049.465 90
8049.891 84
8050.318 94
8050.744 94
8051.171 84
8051.597 63
8052.024 75
8052.450 83
8052.877 87
8053.303 69
8053.730 77
8054.157 70
8054.583 53
8055.010 59
8055.436 74
8055.863 67
8056.290 68
8056.716 91
8057.143 76
8057.570 77
8057.996 100
8058.423 93
8058.850 67
8059.276 92
8059.703 81
8060.130 82
8060.557 75
8060.983 77
8061.410 97
8061.837 64
8062.264 69
8062.691 72
8063.117 91
8063.544 94
8063.971 81
8064.398 87
8064.825 91
8065.252 75
8065.679 68
8066.106 63
8066.532 77
8066.959 109
8067.386 107
8067.813 91
8068.240 88
8068.667 78
8069.094 84
8069.521 91
8069.948 92
8070.375 80
8070.802 83
8071.229 70
8071.656 74
8072.083 68
8072.510 84
8072.937 74
8073.365 99
8073.792 102
8074.219 97
8074.646 91
8075.073 81
8075.500 87
8075.927 80
8076.354 76
8076.782 88
8077.209 74
8077.636 70
8078.063 74
8078.490 83
8078.918 78
8079.345 81
8079.772 100
8080.200 89
8080.627 54
8081.054 66
8081.481 68
8081.909 67
8082.336 73
8082.763 57
8083.191 52
8083.618 64
8084.045 65
8084.473 69
8084.900 73
8085.328 68
8085.755 52
8086.183 50
8086.610 78
8087.037 89
8087.465 78
8087.892 80
8088.320 62
8088.747 53
8089.175 60
8089.602 60
8090.030 49
8090.457 61
8090.885 88
8091.313 101
8091.740 115
8092.168 81
8092.595 80
8093.023 93
8093.451 76
8093.878 74
8094.306 79
8094.733 70
8095.161 88
8095.589 70
8096.017 88
8096.444 80
8096.872 94
8097.300 95
8097.727 86
8098.155 93
8098.583 97
8099.011 110
8099.438 109
8099.866 101
8100.294 124
8100.722 120
8101.150 104
8101.578 94
8102.005 61
8102.433 55
8102.861 73
8103.289 84
8103.717 61
8104.145 69
8104.573 87
8105.001 75
8105.429 68
8105.857 69
8106.284 75
8106.712 84
8107.140 73
8107.568 57
8107.996 72
8108.424 60
8108.852 56
8109.281 49
8109.709 59
8110.137 88
8110.565 78
8110.993 68
8111.421 59
8111.849 74
8112.277 76
8112.705 81
8113.133 96
8113.562 109
8113.990 101
8114.418 74
8114.846 67
8115.274 97
8115.702 94
8116.131 56
8116.559 56
8116.987 50
8117.415 77
8117.844 73
8118.272 63
8118.700 74
8119.129 62
8119.557 67
8119.985 60
8120.414 63
8120.842 54
8121.270 49
8121.699 52
8122.127 58
8122.555 70
8122.984 74
8123.412 72
8123.841 75
8124.269 91
8124.697 73
8125.126 64
8125.554 40
8125.983 46
8126.411 47
8126.840 39
8127.268 46
8127.697 73
8128.125 70
8128.554 50
8128.983 82
8129.411 93
8129.840 85
8130.268 78
8130.697 77
8131.126 60
8131.554 69
8131.983 91
8132.411 83
8132.840 84
8133.269 93
8133.697 84
8134.126 64
8134.555 65
8134.984 67
8135.412 69
8135.841 60
8136.270 51
8136.699 46
8137.127 54
8137.556 72
8137.985 65
8138.414 47
8138.843 77
8139.271 67
8139.700 49
8140.129 44
8140.558 48
8140.987 60
8141.416 49
8141.845 65
8142.274 85
8142.702 80
8143.131 79
8143.560 68
8143.989 64
8144.418 100
8144.847 110
8145.276 95
8145.705 95
8146.134 85
8146.563 87
8146.992 87
8147.421 104
8147.850 99
8148.279 86
8148.709 85
8149.138 85
8149.567 103
8149.996 94
8150.425 100
8150.854 105
8151.283 94
8151.712 71
8152.142 88
8152.571 86
8153.000 69
8153.429 56
8153.858 55
8154.288 68
8154.717 62
8155.146 52
8155.575 66
8156.005 83
8156.434 97
8156.863 85
8157.293 82
8157.722 76
8158.151 67
8158.580 67
8159.010 59
8159.439 57
8159.869 67
8160.298 76
8160.727 100
8161.157 85
8161.586 75
8162.016 83
8162.445 64
8162.875 76
8163.304 86
8163.733 83
8164.163 78
8164.592 84
8165.022 84
8165.451 84
8165.881 77
8166.311 56
8166.740 46
8167.170 73
8167.599 90
8168.029 105
8168.458 119
8168.888 132
8169.318 118
8169.747 113
8170.177 90
8170.607 83
8171.036 114
8171.466 74
8171.896 58
8172.325 71
8172.755 82
8173.185 61
8173.614 64
8174.044 56
8174.474 49
8174.904 59
8175.334 60
8175.763 58
8176.193 61
8176.623 88
8177.053 79
8177.483 57
8177.912 60
8178.342 56
8178.772 59
8179.202 55
8179.632 69
8180.062 74
8180.492 69
8180.922 60
8181.352 61
8181.782 98
8182.212 111
8182.642 111
8183.072 100
8183.502 109
8183.932 112
8184.362 108
8184.792 99
8185.222 89
8185.652 82
8186.082 79
8186.512 71
8186.942 63
8187.372 63
8187.802 65
8188.232 56
8188.662 51
8189.092 40
8189.523 53
8189.953 55
8190.383 50
8190.813 74
8191.243 62
8191.674 53
8192.104 64
8192.534 63
8192.964 81
8193.394 90
8193.825 72
8194.255 71
8194.685 82
8195.116 82
8195.546 85
8195.976 80
8196.407 76
8196.837 71
8197.267 86
8197.698 77
8198.128 75
8198.558 75
8198.989 69
8199.419 87
8199.850 81
8200.280 89
8200.711 91
8201.141 74
8201.571 75
8202.002 70
8202.432 70
8202.863 62
8203.293 58
8203.724 51
8204.155 39
8204.585 49
8205.016 64
8205.446 66
8205.877 84
8206.307 67
8206.738 56
8207.169 43
8207.599 47
8208.030 56
8208.461 71
8208.891 86
8209.322 90
8209.753 70
8210.183 52
8210.614 47
8211.045 51
8211.475 44
8211.906 46
8212.337 70
8212.768 79
8213.198 77
8213.629 70
8214.060 75
8214.491 73
8214.922 58
8215.352 61
8215.783 65
8216.214 52
8216.645 54
8217.076 66
8217.507 62
8217.938 59
8218.369 64
8218.800 75
8219.230 72
8219.661 83
8220.092 85
8220.523 75
8220.954 72
8221.385 70
8221.816 56
8222.247 74
8222.678 77
8223.109 65
8223.540 76
8223.971 73
8224.403 72
8224.834 79
8225.265 81
8225.696 61
8226.127 54
8226.558 70
8226.989 85
8227.420 68
8227.851 74
8228.283 89
8228.714 77
8229.145 88
8229.576 79
8230.007 51
8230.439 61
8230.870 66
8231.301 56
8231.732 59
8232.164 68
8232.595 62
8233.026 60
8233.458 48
8233.889 60
8234.320 65
8234.752 61
8235.183 69
8235.614 65
8236.046 56
8236.477 56
8236.908 45
8237.340 49
8237.771 59
8238.203 61
8238.634 60
8239.066 59
8239.497 62
8239.928 51
8240.360 48
8240.791 69
8241.223 72
8241.654 84
8242.086 71
8242.518 50
8242.949 43
8243.381 73
8243.812 79
8244.244 72
8244.675 69
8245.107 65
8245.539 53
8245.970 66
8246.402 73
8246.834 77
8247.265 79
8247.697 74
8248.129 66
8248.560 66
8248.992 65
8249.424 66
8249.856 65
8250.287 75
8250.719 71
8251.151 53
8251.583 69
8252.014 55
8252.446 49
8252.878 40
8253.310 55
8253.742 69
8254.173 58
8254.605 69
8255.037 76
8255.469 83
8255.901 72
8256.333 71
8256.765 87
8257.197 72
8257.629 80
8258.061 68
8258.493 52
8258.925 80
8259.357 88
8259.789 70
8260.221 76
8260.653 74
8261.085 73
8261.517 83
8261.949 93
8262.381 84
8262.813 68
8263.245 82
8263.677 80
8264.109 65
8264.541 70
8264.973 51
8265.405 63
8265.838 69
8266.270 58
8266.702 67
8267.134 71
8267.566 72
8267.999 57
8268.431 59
8268.863 52
8269.295 66
8269.727 65
8270.160 78
8270.592 93
8271.024 78
8271.457 95
8271.889 80
8272.321 79
8272.754 75
8273.186 79
8273.618 79
8274.051 70
8274.483 70
8274.915 77
8275.348 68
8275.780 67
8276.213 80
8276.645 67
8277.078 63
8277.510 44
8277.942 47
8278.375 59
8278.807 57
8279.240 72
8279.672 63
8280.105 76
8280.538 85
8280.970 99
8281.403 90
8281.835 75
8282.268 78
8282.700 80
8283.133 63
8283.566 64
8283.998 69
8284.431 85
8284.864 72
8285.296 66
8285.729 67
8286.162 66
8286.594 88
8287.027 80
8287.460 87
8287.892 106
8288.325 91
8288.758 79
8289.191 81
8289.623 84
8290.056 75
8290.489 59
8290.922 64
8291.355 63
8291.787 62
8292.220 71
8292.653 75
8293.086 86
8293.519 76
8293.952 95
8294.385 105
8294.818 95
8295.250 90
8295.683 90
8296.116 95
8296.549 70
8296.982 72
8297.415 80
8297.848 90
8298.281 80
8298.714 81
8299.147 65
8299.580 62
8300.013 66
8300.446 70
8300.879 73
8301.313 66
8301.746 71
8302.179 73
8302.612 80
8303.045 81
8303.478 75
8303.911 53
8304.344 44
8304.778 53
8305.211 69
8305.644 83
8306.077 74
8306.510 70
8306.944 81
8307.377 80
8307.810 68
8308.243 78
8308.677 85
8309.110 87
8309.543 74
8309.977 61
8310.410 61
8310.843 90
8311.276 79
8311.710 91
8312.143 71
8312.577 64
8313.010 64
8313.443 85
8313.877 96
8314.310 94
8314.744 77
8315.177 75
8315.610 55
8316.044 60
8316.477 81
8316.911 79
8317.344 91
8317.778 90
8318.211 75
8318.645 88
8319.079 64
8319.512 48
8319.946 54
8320.379 79
8320.813 87
8321.246 103
8321.680 85
8322.114 71
8322.547 57
8322.981 63
8323.415 74
8323.848 60
8324.282 48
8324.716 65
8325.149 66
8325.583 45
8326.017 40
8326.450 58
8326.884 63
8327.318 77
8327.752 88
8328.186 112
8328.619 91
8329.053 79
8329.487 86
8329.921 79
8330.355 66
8330.788 71
8331.222 72
8331.656 75
8332.090 73
8332.524 76
8332.958 72
8333.392 51
8333.826 64
8334.260 42
8334.694 41
8335.128 42
8335.561 51
8335.995 83
8336.429 75
8336.863 83
8337.297 83
8337.732 66
8338.166 52
8338.600 59
8339.034 65
8339.468 77
8339.902 69
8340.336 78
8340.770 68
8341.204 79
8341.638 75
8342.072 74
8342.507 71
8342.941 57
8343.375 77
8343.809 70
8344.243 59
8344.677 49
8345.112 54
8345.546 52
8345.980 46
8346.414 55
8346.849 56
8347.283 58
8347.717 78
8348.152 72
8348.586 62
8349.020 69
8349.455 50
8349.889 42
8350.323 61
8350.758 64
8351.192 67
8351.626 83
8352.061 73
8352.495 67
8352.930 59
8353.364 54
8353.798 73
8354.233 61
8354.667 47
8355.102 58
8355.536 63
8355.971 57
8356.405 79
8356.840 64
8357.274 43
8357.709 44
8358.144 53
8358.578 43
8359.013 39
8359.447 60
8359.882 68
8360.317 64
8360.751 53
8361.186 66
8361.620 64
8362.055 44
8362.490 34
8362.924 47
8363.359 53
8363.794 45
8364.229 43
8364.663 55
8365.098 54
8365.533 58
8365.968 67
8366.402 51
8366.837 43
8367.272 61
8367.707 60
8368.142 73
8368.576 61
8369.011 74
8369.446 61
8369.881 47
8370.316 45
8370.751 48
8371.186 55
8371.620 52
8372.055 78
8372.490 73
8372.925 90
8373.360 60
8373.795 66
8374.230 83
8374.665 73
8375.100 85
8375.535 76
8375.970 68
8376.405 86
8376.840 90
8377.275 70
8377.710 125
8378.145 133
8378.581 93
8379.016 93
8379.451 70
8379.886 55
8380.321 62
8380.756 67
8381.191 67
8381.626 77
8382.062 62
8382.497 68
8382.932 78
8383.367 68
8383.803 43
8384.238 53
8384.673 68
8385.108 68
8385.544 55
8385.979 61
8386.414 43
8386.849 71
8387.285 77
8387.720 75
8388.155 88
8388.591 54
8389.026 47
8389.461 50
8389.897 60
8390.332 56
8390.768 53
8391.203 61
8391.638 62
8392.074 51
8392.509 48
8392.945 55
8393.380 58
8393.816 63
8394.251 61
8394.687 57
8395.122 63
8395.558 81
8395.993 90
8396.429 97
8396.865 98
8397.300 67
8397.736 67
8398.171 51
8398.607 69
8399.043 60
8399.478 51
8399.914 79
8400.349 91
8400.785 98
8401.221 90
8401.656 86
8402.092 93
8402.528 103
8402.964 111
8403.399 101
8403.835 97
8404.271 104
8404.707 81
8405.142 75
8405.578 68
8406.014 75
8406.450 86
8406.886 57
8407.321 57
8407.757 65
8408.193 71
8408.629 71
8409.065 72
8409.501 74
8409.937 67
8410.373 57
8410.809 85
8411.244 77
8411.680 67
8412.116 74
8412.552 82
8412.988 95
8413.424 118
8413.860 121
8414.296 129
8414.732 115
8415.168 94
8415.604 68
8416.041 74
8416.477 72
8416.913 79
8417.349 70
8417.785 78
8418.221 66
8418.657 76
8419.093 79
8419.529 96
8419.966 88
8420.402 77
8420.838 109
8421.274 126
8421.710 104
8422.147 95
8422.583 96
8423.019 109
8423.455 112
8423.892 115
8424.328 109
8424.764 105
8425.200 73
8425.637 53
8426.073 70
8426.509 70
8426.946 63
8427.382 88
8427.818 102
8428.255 87
8428.691 94
8429.128 72
8429.564 86
8430.000 110
8430.437 111
8430.873 108
8431.310 102
8431.746 85
8432.183 89
8432.619 102
8433.056 84
8433.492 94
8433.929 92
8434.365 88
8434.802 95
8435.238 90
8435.675 76
8436.112 73
8436.548 77
8436.985 80
8437.421 86
8437.858 97
8438.295 94
8438.731 80
8439.168 83
8439.605 104
8440.041 82
8440.478 74
8440.915 101
8441.351 120
8441.788 126
8442.225 107
8442.662 99
8443.098 103
8443.535 120
8443.972 103
8444.409 102
8444.846 115
8445.282 139
8445.719 172
8446.156 204
8446.593 192
8447.030 198
8447.467 182
8447.903 181
8448.340 163
8448.777 157
8449.214 154
8449.651 150
8450.088 154
8450.525 170
8450.962 175
8451.399 160
8451.836 136
8452.273 135
8452.710 125
8453.147 118
8453.584 145
8454.021 129
8454.458 143
8454.895 117
8455.332 101
8455.769 145
8456.206 134
8456.644 142
8457.081 139
8457.518 131
8457.955 122
8458.392 137
8458.829 135
8459.266 130
8459.704 126
8460.141 155
8460.578 144
8461.015 155
8461.453 178
8461.890 211
8462.327 228
8462.764 202
8463.202 196
8463.639 197
8464.076 156
8464.514 161
8464.951 187
8465.388 271
8465.826 304
8466.263 348
8466.700 336
8467.138 294
8467.575 317
8468.012 362
8468.450 349
8468.887 337
8469.325 373
8469.762 448
8470.200 521
8470.637 578
8471.075 711
8471.512 840
8471.950 1181
8472.387 1565
8472.825 2105
8473.262 2778
8473.700 3711
8474.137 4866
8474.575 5974
8475.012 7138
8475.450 7929
8475.888 8622
8476.325 9124
8476.763 9200
8477.201 9175
8477.638 8829
8478.076 8187
8478.514 7318
8478.951 6427
8479.389 5550
8479.827 4688
8480.264 3989
8480.702 3317
8481.140 2846
8481.578 2547
8482.015 2209
8482.453 1966
8482.891 1728
8483.329 1536
8483.767 1386
8484.204 1291
8484.642 1172
8485.080 1178
8485.518 1160
8485.956 1072
8486.394 982
8486.832 897
8487.269 844
8487.707 774
8488.145 738
8488.583 722
8489.021 733
8489.459 784
8489.897 780
8490.335 700
8490.773 714
8491.211 781
8491.649 871
8492.087 834
8492.525 874
8492.963 919
8493.401 877
8493.839 867
8494.277 900
8494.716 878
8495.154 853
8495.592 822
8496.030 788
8496.468 730
8496.906 714
8497.344 673
8497.783 640
8498.221 667
8498.659 633
8499.097 639
8499.535 681
8499.974 793
8500.412 908
8500.850 1052
8501.288 1134
8501.727 1143
8502.165 1270
8502.603 1382
8503.042 1348
8503.480 1305
8503.918 1340
8504.357 1324
8504.795 1239
8505.233 1133
8505.672 1088
8506.110 990
8506.548 892
8506.987 866
8507.425 747
8507.864 690
8508.302 627
8508.741 623
8509.179 611
8509.618 557
8510.056 500
8510.494 468
8510.933 513
8511.372 473
8511.810 425
8512.249 394
8512.687 370
8513.126 417
8513.564 378
8514.003 365
8514.442 359
8514.880 363
8515.319 391
8515.757 378
8516.196 378
8516.635 352
8517.073 334
8517.512 327
8517.951 352
8518.389 328
8518.828 379
8519.267 343
8519.706 293
8520.144 286
8520.583 278
8521.022 301
8521.461 297
8521.899 280
8522.338 312
8522.777 310
8523.216 313
8523.655 311
8524.094 335
8524.533 347
8524.971 342
8525.410 308
8525.849 324
8526.288 373
8526.727 396
8527.166 379
8527.605 395
8528.044 378
8528.483 372
8528.922 409
8529.361 364
8529.800 356
8530.239 363
8530.678 368
8531.117 404
8531.556 432
8531.995 449
8532.434 416
8532.873 375
8533.312 328
8533.751 314
8534.190 278
8534.629 285
8535.069 307
8535.508 295
8535.947 266
8536.386 272
8536.825 262
8537.264 245
8537.704 219
8538.143 247
8538.582 229
8539.021 217
8539.461 195
8539.900 188
8540.339 179
8540.778 207
8541.218 197
8541.657 254
8542.096 276
8542.536 257
8542.975 290
8543.414 297
8543.854 297
8544.293 269
8544.732 279
8545.172 277
8545.611 275
8546.051 289
8546.490 245
8546.929 265
8547.369 291
8547.808 274
8548.248 219
8548.687 250
8549.127 284
8549.566 273
8550.006 273
8550.445 227
8550.885 217
8551.324 237
8551.764 260
8552.204 220
8552.643 237
8553.083 250
8553.522 236
8553.962 290
8554.402 302
8554.841 280
8555.281 283
8555.721 293
8556.160 328
8556.600 340
8557.040 357
8557.479 306
8557.919 328
8558.359 320
8558.799 331
8559.238 296
8559.678 280
8560.118 282
8560.558 296
8560.998 316
8561.437 314
8561.877 311
8562.317 270
8562.757 243
8563.197 248
8563.637 227
8564.076 259
8564.516 243
8564.956 230
8565.396 285
8565.836 298
8566.276 250
8566.716 260
8567.156 272
8567.596 321
8568.036 303
8568.476 284
8568.916 298
8569.356 354
8569.796 336
8570.236 269
8570.676 286
8571.116 307
8571.556 296
8571.996 288
8572.436 307
8572.876 281
8573.317 309
8573.757 314
8574.197 309
8574.637 348
8575.077 393
8575.517 492
8575.957 540
8576.398 592
8576.838 710
8577.278 839
8577.718 949
8578.159 1083
8578.599 1237
8579.039 1386
8579.479 1407
8579.920 1492
8580.360 1577
8580.800 1521
8581.241 1375
8581.681 1225
8582.121 1203
8582.562 1176
8583.002 1016
8583.442 860
8583.883 824
8584.323 741
8584.764 681
8585.204 665
8585.644 662
8586.085 672
8586.525 640
8586.966 586
8587.406 573
8587.847 607
8588.287 733
8588.728 795
8589.168 820
8589.609 793
8590.049 761
8590.490 682
8590.930 630
8591.371 578
8591.812 494
8592.252 468
8592.693 456
8593.133 448
8593.574 400
8594.015 381
8594.455 395
8594.896 395
8595.337 400
8595.777 404
8596.218 396
8596.659 386
8597.100 412
8597.540 413
8597.981 402
8598.422 363
8598.863 320
8599.303 337
8599.744 358
8600.185 360
8600.626 311
8601.067 311
8601.507 329
8601.948 329
8602.389 299
8602.830 304
8603.271 332
8603.712 352
8604.153 334
8604.594 362
8605.035 383
8605.476 447
8605.916 436
8606.357 436
8606.798 472
8607.239 443
8607.680 450
8608.121 426
8608.562 387
8609.003 357
8609.445 320
8609.886 284
8610.327 283
8610.768 324
8611.209 339
8611.650 352
8612.091 328
8612.532 312
8612.973 285
8613.414 258
8613.856 246
8614.297 236
8614.738 250
8615.179 245
8615.620 221
8616.062 243
8616.503 235
8616.944 250
8617.385 261
8617.826 256
8618.268 277
8618.709 285
8619.150 295
8619.592 254
8620.033 248
8620.474 216
8620.916 210
8621.357 216
8621.798 230
8622.240 203
8622.681 229
8623.122 231
8623.564 210
8624.005 219
8624.447 201
8624.888 173
8625.330 175
8625.771 165
8626.213 165
8626.654 190
8627.096 186
8627.537 201
8627.979 206
8628.420 149
8628.862 128
8629.303 157
8629.745 201
8630.186 213
8630.628 201
8631.069 217
8631.511 225
8631.953 204
8632.394 220
8632.836 198
8633.278 197
8633.719 194
8634.161 184
8634.603 196
8635.044 189
8635.486 200
8635.928 207
8636.370 224
8636.811 238
8637.253 212
8637.695 194
8638.137 175
8638.578 158
8639.020 148
8639.462 154
8639.904 149
8640.346 157
8640.787 146
8641.229 155
8641.671 155
8642.113 129
8642.555 135
8642.997 130
8643.439 157
8643.881 145
8644.323 160
8644.765 157
8645.207 159
8645.649 172
8646.090 207
8646.532 216
8646.974 199
8647.417 171
8647.859 211
8648.301 183
8648.743 188
8649.185 185
8649.627 177
8650.069 201
8650.511 169
8650.953 201
8651.395 176
8651.837 196
8652.279 199
8652.722 208
8653.164 183
8653.606 194
8654.048 224
8654.490 203
8654.932 223
8655.375 191
8655.817 185
8656.259 191
8656.701 173
8657.144 175
8657.586 177
8658.028 186
8658.471 191
8658.913 197
8659.355 169
8659.798 160
8660.240 158
8660.682 166
8661.125 172
8661.567 163
8662.009 128
8662.452 131
8662.894 137
8663.337 130
8663.779 135
8664.221 127
8664.664 129
8665.106 136
8665.549 138
8665.991 150
8666.434 168
8666.876 162
8667.319 149
8667.761 150
8668.204 138
8668.647 160
8669.089 162
8669.532 170
8669.974 170
8670.417 169
8670.859 142
8671.302 162
8671.745 170
8672.187 137
8672.630 146
8673.073 192
8673.515 184
8673.958 164
8674.401 156
8674.843 155
8675.286 143
8675.729 121
8676.172 158
8676.614 180
8677.057 197
8677.500 216
8677.943 231
8678.386 233
8678.828 176
8679.271 170
8679.714 183
8680.157 215
8680.600 225
8681.043 260
8681.486 276
8681.928 296
8682.371 284
8682.814 274
8683.257 329
8683.700 349
8684.143 341
8684.586 305
8685.029 258
8685.472 231
8685.915 212
8686.358 187
8686.801 197
8687.244 194
8687.687 223
8688.130 196
8688.573 194
8689.016 203
8689.459 208
8689.903 225
8690.346 249
8690.789 242
8691.232 237
8691.675 274
8692.118 305
8692.561 266
8693.005 235
8693.448 197
8693.891 238
8694.334 248
8694.777 218
8695.221 195
8695.664 188
8696.107 208
8696.550 196
8696.994 183
8697.437 188
8697.880 204
8698.324 201
8698.767 186
8699.210 198
8699.654 170
8700.097 160
8700.540 171
8700.984 194
8701.427 184
8701.870 180
8702.314 156
8702.757 149
8703.201 139
8703.644 144
8704.088 165
8704.531 159
8704.975 160
8705.418 153
8705.862 172
8706.305 152
8706.749 130
8707.192 181
8707.636 212
8708.079 217
8708.523 206
8708.966 181
8709.410 172
8709.854 162
8710.297 169
8710.741 159
8711.185 150
8711.628 155
8712.072 118
8712.516 117
8712.959 100
8713.403 92
8713.847 117
8714.290 137
8714.734 170
8715.178 177
8715.622 186
8716.065 145
8716.509 154
8716.953 169
8717.397 156
8717.841 167
8718.284 160
8718.728 170
8719.172 193
8719.616 156
8720.060 123
8720.504 123
8720.948 107
8721.391 102
8721.835 107
8722.279 99
8722.723 92
8723.167 117
8723.611 97
8724.055 98
8724.499 123
8724.943 124
8725.387 115
8725.831 113
8726.275 120
8726.719 140
8727.163 120
8727.607 126
8728.051 132
8728.495 155
8728.940 156
8729.384 128
8729.828 114
8730.272 99
8730.716 90
8731.160 121
8731.604 123
8732.048 123
8732.493 111
8732.937 127
8733.381 107
8733.825 116
8734.270 147
8734.714 139
8735.158 147
8735.602 122
8736.047 126
8736.491 136
8736.935 114
8737.379 154
8737.824 185
8738.268 189
8738.712 234
8739.157 189
8739.601 112
8740.046 109
8740.490 104
8740.934 98
8741.379 98
8741.823 73
8742.268 100
8742.712 109
8743.156 97
8743.601 92
8744.045 102
8744.490 106
8744.934 104
8745.379 99
8745.823 95
8746.268 113
8746.713 120
8747.157 81
8747.602 79
8748.046 85
8748.491 119
8748.935 128
8749.380 131
8749.825 112
8750.269 83
8750.714 55
8751.159 67
8751.603 88
8752.048 77
8752.493 89
8752.937 84
8753.382 72
8753.827 72
8754.272 95
8754.716 82
8755.161 93
8755.606 62
8756.051 83
8756.495 96
8756.940 83
8757.385 82
8757.830 87
8758.275 102
8758.719 101
8759.164 106
8759.609 110
8760.054 106
8760.499 94
8760.944 79
8761.389 70
8761.834 88
8762.279 105
8762.724 82
8763.169 84
8763.614 87
8764.059 98
8764.504 79
8764.949 75
8765.394 102
8765.839 116
8766.284 114
8766.729 95
8767.174 83
8767.619 113
8768.064 109
8768.509 93
8768.954 89
8769.399 102
8769.844 96
8770.290 88
8770.735 121
8771.180 100
8771.625 96
8772.070 78
8772.515 62
8772.961 81
8773.406 92
8773.851 80
8774.296 63
8774.742 83
8775.187 80
8775.632 93
8776.077 110
8776.523 85
8776.968 84
8777.413 76
8777.859 100
8778.304 85
8778.749 79
8779.195 116
8779.640 115
8780.086 114
8780.531 102
8780.976 87
8781.422 102
8781.867 123
8782.313 98
8782.758 84
8783.204 123
8783.649 126
8784.095 138
8784.540 118
8784.986 99
8785.431 109
8785.877 100
8786.322 96
8786.768 85
8787.213 91
8787.659 104
8788.105 80
8788.550 93
8788.996 105
8789.441 103
8789.887 118
8790.333 102
8790.778 129
8791.224 119
8791.670 118
8792.115 103
8792.561 86
8793.007 104
8793.453 109
8793.898 94
8794.344 99
8794.790 117
8795.236 140
8795.681 127
8796.127 92
8796.573 93
8797.019 116
8797.465 157
8797.911 123
8798.356 110
8798.802 99
8799.248 96
8799.694 94
8800.140 102
8800.586 94
8801.032 91
8801.478 91
8801.924 78
8802.370 87
8802.816 117
8803.262 109
8803.708 138
8804.154 104
8804.600 89
8805.046 87
8805.492 90
8805.938 99
8806.384 86
8806.830 96
8807.276 103
8807.722 111
8808.168 107
8808.614 136
8809.060 141
8809.506 119
8809.953 95
8810.399 91
8810.845 80
8811.291 72
8811.737 83
8812.184 81
8812.630 85
8813.076 95
8813.522 77
8813.968 98
8814.415 111
8814.861 115
8815.307 103
8815.754 86
8816.200 106
8816.646 102
8817.093 84
8817.539 88
8817.985 90
8818.432 96
8818.878 91
8819.324 73
8819.771 71
8820.217 74
8820.664 90
8821.110 98
8821.556 92
8822.003 119
8822.449 104
8822.896 141
8823.342 144
8823.789 98
8824.235 93
8824.682 99
8825.128 68
8825.575 71
8826.022 72
8826.468 68
8826.915 83
8827.361 95
8827.808 91
8828.254 78
8828.701 93
8829.148 115
8829.594 105
8830.041 84
8830.488 79
8830.934 60
8831.381 73
8831.828 88
8832.275 103
8832.721 115
8833.168 133
8833.615 114
8834.061 85
8834.508 69
8834.955 75
8835.402 85
8835.849 86
8836.295 94
8836.742 121
8837.189 101
8837.636 99
8838.083 121
8838.530 138
8838.977 110
8839.423 97
8839.870 101
8840.317 83
8840.764 94
8841.211 78
8841.658 85
8842.105 109
8842.552 132
8842.999 105
8843.446 98
8843.893 101
8844.340 88
8844.787 96
8845.234 101
8845.681 108
8846.128 88
8846.575 76
8847.022 56
8847.470 47
8847.917 56
8848.364 73
8848.811 63
8849.258 77
8849.705 86
8850.152 85
8850.600 74
8851.047 86
8851.494 83
8851.941 79
8852.388 76
8852.836 91
8853.283 72
8853.730 75
8854.177 85
8854.625 94
8855.072 92
8855.519 104
8855.967 101
8856.414 104
8856.861 115
8857.309 108
8857.756 103
8858.203 79
8858.651 57
8859.098 62
8859.545 122
8859.993 121
8860.440 101
8860.888 86
8861.335 108
8861.783 105
8862.230 87
8862.678 88
8863.125 84
8863.573 86
8864.020 80
8864.468 95
8864.915 86
8865.363 80
8865.810 78
8866.258 75
8866.705 82
8867.153 106
8867.601 116
8868.048 96
8868.496 98
8868.944 78
8869.391 87
8869.839 65
8870.287 57
8870.734 74
8871.182 73
8871.630 79
8872.077 82
8872.525 71
8872.973 59
8873.421 64
8873.868 66
8874.316 55
8874.764 61
8875.212 68
8875.660 69
8876.107 51
8876.555 47
8877.003 30
8877.451 56
8877.899 89
8878.347 80
8878.794 76
8879.242 76
8879.690 66
8880.138 70
8880.586 58
8881.034 62
8881.482 69
8881.930 57
8882.378 52
8882.826 62
8883.274 80
8883.722 98
8884.170 85
8884.618 66
8885.066 63
8885.514 70
8885.962 58
8886.410 53
8886.858 52
8887.307 49
8887.755 58
8888.203 55
8888.651 62
8889.099 69
8889.547 76
8889.995 92
8890.444 80
8890.892 70
8891.340 82
8891.788 113
8892.236 85
8892.685 89
8893.133 122
8893.581 126
8894.029 93
8894.478 97
8894.926 94
8895.374 109
8895.823 103
8896.271 99
8896.719 71
8897.168 65
8897.616 63
8898.064 68
8898.513 61
8898.961 78
8899.410 81
8899.858 91
8900.306 88
8900.755 84
8901.203 79
8901.652 97
8902.100 88
8902.549 84
8902.997 76
8903.446 79
8903.894 62
8904.343 53
8904.791 63
8905.240 92
8905.689 116
8906.137 83
8906.586 89
8907.034 85
8907.483 87
8907.932 87
8908.380 66
8908.829 82
8909.277 75
8909.726 89
8910.175 86
8910.624 59
8911.072 47
8911.521 79
8911.970 86
8912.418 61
8912.867 83
8913.316 91
8913.765 94
8914.213 84
8914.662 67
8915.111 76
8915.560 77
8916.009 77
8916.458 93
8916.906 82
8917.355 76
8917.804 98
8918.253 92
8918.702 77
8919.151 91
8919.600 94
8920.049 81
8920.498 79
8920.947 72
8921.395 69
8921.844 70
8922.293 93
8922.742 118
8923.191 121
8923.640 101
8924.090 87
8924.539 89
8924.988 78
8925.437 77
8925.886 69
8926.335 79
8926.784 68
8927.233 65
8927.682 74
8928.131 68
8928.580 63
8929.030 67
8929.479 67
8929.928 63
8930.377 64
8930.826 73
8931.276 73
8931.725 60
8932.174 73
8932.623 89
8933.072 91
8933.522 76
8933.971 74
8934.420 57
8934.870 68
8935.319 59
8935.768 76
8936.218 63
8936.667 79
8937.116 75
8937.566 83
8938.015 82
8938.464 57
8938.914 58
8939.363 66
8939.813 55
8940.262 61
8940.712 65
8941.161 72
8941.610 68
8942.060 72
8942.509 79
8942.959 60
8943.408 59
8943.858 68
8944.308 84
8944.757 91
8945.207 61
8945.656 52
8946.106 67
8946.555 64
8947.005 69
8947.455 66
8947.904 54
8948.354 50
8948.804 77
8949.253 70
8949.703 68
8950.153 70
8950.602 60
8951.052 74
8951.502 70
8951.951 66
8952.401 51
8952.851 47
8953.301 53
8953.750 70
8954.200 68
8954.650 58
8955.100 71
8955.550 84
8956.000 75
8956.449 64
8956.899 70
8957.349 61
8957.799 45
8958.249 45
8958.699 49
8959.149 69
8959.599 61
8960.049 63
8960.498 72
8960.948 64
8961.398 48
8961.848 49
8962.298 47
8962.748 53
8963.198 83
8963.648 100
8964.098 118
8964.548 96
8964.999 72
8965.449 76
8965.899 61
8966.349 59
8966.799 70
8967.249 89
8967.699 69
8968.149 59
8968.599 49
8969.050 50
8969.500 47
8969.950 48
8970.400 73
8970.850 87
8971.301 67
8971.751 67
8972.201 76
8972.651 64
8973.102 61
8973.552 84
8974.002 95
8974.452 99
8974.903 80
8975.353 66
8975.803 78
8976.254 87
8976.704 100
8977.154 76
8977.605 105
8978.055 104
8978.506 71
8978.956 80
8979.406 81
8979.857 72
8980.307 75
8980.758 77
8981.208 52
8981.659 46
8982.109 62
8982.560 59
8983.010 49
8983.461 66
8983.911 57
8984.362 44
8984.812 33
8985.263 43
8985.713 56
8986.164 57
8986.615 56
8987.065 64
8987.516 44
8987.967 55
8988.417 58
8988.868 82
8989.318 70
8989.769 61
8990.220 67
8990.671 73
8991.121 91
8991.572 87
8992.023 73
8992.473 73
8992.924 64
8993.375 70
8993.826 74
8994.277 64
8994.727 67
8995.178 54
8995.629 43
8996.080 60
8996.531 49
8996.982 58
8997.432 86
8997.883 91
8998.334 77
8998.785 63
8999.236 81
8999.687 64
9000.138 46
9000.589 75
9001.040 112
9001.491 97
9001.942 69
9002.393 58
9002.844 68
9003.295 67
9003.746 75
9004.197 63
9004.648 56
9005.099 62
9005.550 68
9006.001 57
9006.452 63
9006.903 74
9007.354 79
9007.806 86
9008.257 67
9008.708 51
9009.159 57
9009.610 63
9010.061 48
9010.513 50
9010.964 55
9011.415 42
9011.866 50
9012.318 56
9012.769 62
9013.220 57
9013.671 47
9014.123 53
9014.574 57
9015.025 39
9015.477 47
9015.928 49
9016.379 66
9016.831 64
9017.282 55
9017.733 53
9018.185 67
9018.636 60
9019.088 62
9019.539 102
9019.990 86
9020.442 79
9020.893 67
9021.345 80
9021.796 72
9022.248 59
9022.699 63
9023.151 70
9023.602 61
9024.054 68
9024.505 76
9024.957 66
9025.409 70
9025.860 80
9026.312 89
9026.763 78
9027.215 73
9027.667 53
9028.118 73
9028.570 86
9029.022 76
9029.473 66
9029.925 69
9030.377 70
9030.828 43
9031.280 48
9031.732 53
9032.183 65
9032.635 64
9033.087 90
9033.539 71
9033.991 45
9034.442 39
9034.894 33
9035.346 45
9035.798 44
9036.250 54
9036.702 68
9037.153 53
9037.605 50
9038.057 49
9038.509 41
9038.961 51
9039.413 54
9039.865 74
9040.317 71
9040.769 47
9041.221 43
9041.673 34
9042.125 51
9042.577 40
9043.029 57
9043.481 68
9043.933 65
9044.385 76
9044.837 66
9045.289 84
9045.741 71
9046.193 64
9046.645 54
9047.097 39
9047.549 37
9048.002 49
9048.454 57
9048.906 46
9049.358 74
9049.810 77
9050.262 57
9050.715 36
9051.167 53
9051.619 52
9052.071 37
9052.524 44
9052.976 52
9053.428 51
9053.880 52
9054.333 60
9054.785 59
9055.237 53
9055.690 71
9056.142 53
9056.594 41
9057.047 64
9057.499 82
9057.951 57
9058.404 45
9058.856 49
9059.309 61
9059.761 74
9060.214 67
9060.666 78
9061.118 63
9061.571 73
9062.023 71
9062.476 67
9062.928 45
9063.381 43
9063.833 63
9064.286 70
9064.739 72
9065.191 57
9065.644 56
9066.096 62
9066.549 63
9067.002 53
9067.454 69
9067.907 59
9068.359 62
9068.812 51
9069.265 35
9069.717 45
9070.170 47
9070.623 55
9071.076 65
9071.528 72
9071.981 63
9072.434 72
9072.886 74
9073.339 73
9073.792 64
9074.245 61
9074.698 58
9075.150 58
9075.603 58
9076.056 64
9076.509 57
9076.962 56
9077.415 49
9077.868 58
9078.320 59
9078.773 51
9079.226 56
9079.679 54
9080.132 54
9080.585 51
9081.038 50
9081.491 57
9081.944 81
9082.397 81
9082.850 65
9083.303 55
9083.756 35
9084.209 37
9084.662 47
9085.115 54
9085.568 53
9086.021 79
9086.474 72
9086.928 83
9087.381 73
9087.834 60
9088.287 54
9088.740 52
9089.193 49
9089.646 60
9090.100 58
9090.553 39
9091.006 40
9091.459 49
9091.913 57
9092.366 45
9092.819 44
9093.272 48
9093.726 56
9094.179 43
9094.632 48
9095.085 56
9095.539 60
9095.992 70
9096.445 52
9096.899 54
9097.352 53
9097.806 45
9098.259 56
9098.712 62
9099.166 68
9099.619 61
9100.073 54
9100.526 78
9100.980 64
9101.433 66
9101.887 56
9102.340 46
9102.794 53
9103.247 30
9103.701 29
9104.154 50
9104.608 70
9105.061 73
9105.515 56
9105.968 53
9106.422 67
9106.876 77
9107.329 70
9107.783 62
9108.236 64
9108.690 79
9109.144 71
9109.597 56
9110.051 64
9110.505 65
9110.959 74
9111.412 97
9111.866 76
9112.320 51
9112.773 55
9113.227 80
9113.681 69
9114.135 75
9114.589 47
9115.042 30
9115.496 57
9115.950 59
9116.404 50
9116.858 50
9117.312 55
9117.765 49
9118.219 51
9118.673 51
9119.127 31
9119.581 51
9120.035 51
9120.489 58
9120.943 50
9121.397 38
9121.851 38
9122.305 46
9122.759 39
9123.213 49
9123.667 32
9124.121 36
9124.575 43
9125.029 46
9125.483 47
9125.937 46
9126.391 56
9126.845 70
9127.300 66
9127.754 52
9128.208 51
9128.662 62
9129.116 70
9129.570 38
9130.024 39
9130.479 41
9130.933 49
9131.387 46
9131.841 57
9132.296 75
9132.750 77
9133.204 63
9133.658 59
9134.113 66
9134.567 48
9135.021 35
9135.475 54
9135.930 51
9136.384 78
9136.839 68
9137.293 76
9137.747 71
9138.202 45
9138.656 58
9139.110 53
9139.565 46
9140.019 49
9140.474 64
9140.928 49
9141.383 53
9141.837 70
9142.292 77
9142.746 69
9143.201 51
9143.655 69
9144.110 61
9144.564 63
9145.019 41
9145.473 50
9145.928 50
9146.383 55
9146.837 68
9147.292 64
9147.746 61
9148.201 59
9148.656 64
9149.110 51
9149.565 44
9150.020 56
9150.474 54
9150.929 71
9151.384 52
9151.838 39
9152.293 38
9152.748 59
9153.203 47
9153.657 62
9154.112 62
9154.567 52
9155.022 48
9155.477 55
9155.931 42
9156.386 48
9156.841 61
9157.296 53
9157.751 54
9158.206 43
9158.661 45
9159.116 45
9159.570 42
9160.025 39
9160.480 60
9160.935 61
9161.390 70
9161.845 68
9162.300 59
9162.755 32
9163.210 42
9163.665 41
9164.120 55
9164.575 51
9165.030 45
9165.485 43
9165.940 46
9166.396 38
9166.851 44
9167.306 53
9167.761 39
9168.216 48
9168.671 58
9169.126 71
9169.581 66
9170.037 73
9170.492 73
9170.947 67
9171.402 35
9171.857 35
9172.313 56
9172.768 74
9173.223 62
9173.678 77
9174.134 53
9174.589 70
9175.044 80
9175.500 81
9175.955 62
9176.410 48
9176.866 50
9177.321 78
9177.776 73
9178.232 53
9178.687 39
9179.143 47
9179.598 49
9180.053 39
9180.509 37
9180.964 31
9181.420 47
9181.875 61
9182.331 65
9182.786 67
9183.242 48
9183.697 56
9184.153 52
9184.608 45
9185.064 48
9185.519 54
9185.975 54
9186.431 47
9186.886 55
9187.342 47
9187.797 60
9188.253 65
9188.709 53
9189.164 54
9189.620 70
9190.076 47
9190.531 42
9190.987 54
9191.443 48
9191.898 51
9192.354 63
9192.810 54
9193.266 44
9193.721 45
9194.177 51
9194.633 67
9195.089 67
9195.545 46
9196.000 52
9196.456 54
9196.912 63
9197.368 66
9197.824 52
9198.280 58
9198.736 39
9199.191 44
9199.647 37
9200.103 33
9200.559 39
9201.015 54
9201.471 56
9201.927 59
9202.383 48
9202.839 43
9203.295 47
9203.751 42
9204.207 38
9204.663 39
9205.119 44
9205.575 35
9206.031 38
9206.487 53
9206.943 64
9207.400 66
9207.856 55
9208.312 46
9208.768 38
9209.224 36
9209.680 48
9210.136 57
9210.593 37
9211.049 43
9211.505 53
9211.961 53
9212.417 50
9212.874 68
9213.330 56
9213.786 65
9214.242 54
9214.699 45
9215.155 41
9215.611 39
9216.068 62
9216.524 59
9216.980 59
9217.437 47
9217.893 44
9218.349 47
9218.806 41
9219.262 42
9219.719 41
9220.175 51
9220.631 67
9221.088 50
9221.544 44
9222.001 41
9222.457 31
9222.914 30
9223.370 34
9223.827 39
9224.283 55
9224.740 67
9225.196 49
9225.653 45
9226.109 56
9226.566 63
9227.023 53
9227.479 63
9227.936 60
9228.392 43
9228.849 44
9229.306 48
9229.762 56
9230.219 47
9230.676 47
9231.132 33
9231.589 36
9232.046 40
9232.503 42
9232.959 43
9233.416 35
9233.873 41
9234.330 42
9234.786 42
9235.243 36
9235.700 46
9236.157 47
9236.614 48
9237.070 75
9237.527 57
9237.984 48
9238.441 56
9238.898 39
9239.355 34
9239.812 38
9240.269 55
9240.726 64
9241.182 56
9241.639 52
9242.096 57
9242.553 46
9243.010 49
9243.467 57
9243.924 50
9244.381 53
9244.838 70
9245.295 77
9245.752 57
9246.210 41
9246.667 42
9247.124 47
9247.581 45
9248.038 48
9248.495 47
9248.952 48
9249.409 37
9249.866 31
9250.324 45
9250.781 69
9251.238 61
9251.695 69
9252.152 58
9252.610 52
9253.067 38
9253.524 37
9253.981 41
9254.439 54
9254.896 57
9255.353 46
9255.810 55
9256.268 60
9256.725 52
9257.182 50
9257.640 50
9258.097 46
9258.554 47
9259.012 56
9259.469 49
9259.927 47
9260.384 42
9260.841 41
9261.299 54
9261.756 56
9262.214 39
9262.671 45
9263.129 63
9263.586 50
9264.044 50
9264.501 66
9264.959 62
9265.416 53
9265.874 49
9266.331 53
9266.789 60
9267.247 63
9267.704 64
9268.162 65
9268.619 46
9269.077 31
9269.535 42
9269.992 45
9270.450 55
9270.908 60
9271.365 54
9271.823 50
9272.281 42
9272.738 40
9273.196 38
9273.654 34
9274.112 37
9274.569 36
9275.027 37
9275.485 43
9275.943 39
9276.401 40
9276.858 60
9277.316 62
9277.774 60
9278.232 44
9278.690 51
9279.148 69
9279.606 74
9280.064 69
9280.521 61
9280.979 46
9281.437 53
9281.895 53
9282.353 55
9282.811 56
9283.269 62
9283.727 49
9284.185 41
9284.643 43
9285.101 54
9285.559 42
9286.017 45
9286.475 44
9286.933 42
9287.391 50
9287.850 47
9288.308 52
9288.766 65
9289.224 40
9289.682 51
9290.140 44
9290.598 43
9291.056 40
9291.515 53
9291.973 64
9292.431 76
9292.889 58
9293.347 44
9293.806 41
9294.264 48
9294.722 46
9295.180 52
9295.639 49
9296.097 48
9296.555 45
9297.014 54
9297.472 50
9297.930 51
9298.389 45
9298.847 44
9299.305 52
9299.764 61
9300.222 76
9300.681 69
9301.139 51
9301.597 53
9302.056 63
9302.514 60
9302.973 51
9303.431 34
9303.890 56
9304.348 57
9304.807 69
9305.265 66
9305.724 60
9306.182 39
9306.641 38
9307.100 45
9307.558 61
9308.017 50
9308.475 47
9308.934 46
9309.393 43
9309.851 43
9310.310 38
9310.768 48
9311.227 51
9311.686 58
9312.144 61
9312.603 45
9313.062 44
9313.521 43
9313.979 42
9314.438 44
9314.897 37
9315.356 33
9315.814 47
9316.273 36
9316.732 50
9317.191 46
9317.650 35
9318.108 42
9318.567 47
9319.026 37
9319.485 42
9319.944 53
9320.403 62
9320.862 68
9321.321 82
9321.780 79
9322.239 66
9322.697 62
9323.156 58
9323.615 59
9324.074 51
9324.533 60
9324.992 73
9325.451 49
9325.910 63
9326.369 82
9326.829 56
9327.288 36
9327.747 47
9328.206 58
9328.665 51
9329.124 42
9329.583 55
9330.042 57
9330.501 80
9330.960 77
9331.420 61
9331.879 68
9332.338 57
9332.797 49
9333.256 45
9333.716 47
9334.175 59
9334.634 65
9335.093 55
9335.553 52
9336.012 51
9336.471 44
9336.930 43
9337.390 44
9337.849 53
9338.308 34
9338.768 35
9339.227 38
9339.687 32
9340.146 37
9340.605 41
9341.065 32
9341.524 39
9341.984 52
9342.443 63
9342.902 35
9343.362 54
9343.821 55
9344.281 49
9344.740 50
9345.200 66
9345.659 58
9346.119 45
9346.578 41
9347.038 47
9347.497 50
9347.957 48
9348.417 62
9348.876 62
9349.336 50
9349.795 53
9350.255 45
9350.715 31
9351.174 29
9351.634 35
9352.094 33
9352.553 45
9353.013 34
9353.473 33
9353.932 30
9354.392 37
9354.852 49
9355.312 68
9355.771 56
9356.231 36
9356.691 39
9357.151 22
9357.611 28
9358.070 37
9358.530 41
9358.990 49
9359.450 30
9359.910 39
9360.370 55
9360.830 53
9361.290 48
9361.749 30
9362.209 46
9362.669 48
9363.129 40
9363.589 43
9364.049 35
9364.509 39
9364.969 66
9365.429 57
9365.889 45
9366.349 51
9366.809 52
9367.269 35
9367.729 45
9368.189 37
9368.649 56
9369.110 38
9369.570 35
9370.030 38
9370.490 33
9370.950 48
9371.410 35
9371.870 39
9372.330 35
9372.791 38
9373.251 38
9373.711 34
9374.171 37
9374.631 45
9375.092 40
9375.552 40
9376.012 31
9376.472 47
9376.933 66
9377.393 70
9377.853 58
9378.314 67
9378.774 50
9379.234 58
9379.695 54
9380.155 66
9380.615 58
9381.076 49
9381.536 51
9381.997 36
9382.457 31
9382.917 36
9383.378 53
9383.838 50
9384.299 40
9384.759 34
9385.220 33
9385.680 48
9386.141 57
9386.601 49
9387.062 47
9387.522 59
9387.983 70
9388.443 60
9388.904 71
9389.365 72
9389.825 61
9390.286 43
9390.746 31
9391.207 38
9391.668 44
9392.128 58
9392.589 63
9393.050 53
9393.510 66
9393.971 51
9394.432 56
9394.893 50
9395.353 29
9395.814 43
9396.275 50
9396.736 48
9397.196 55
9397.657 53
9398.118 46
9398.579 56
9399.040 53
9399.500 53
9399.961 40
9400.422 42
9400.883 43
9401.344 38
9401.805 41
9402.266 36
9402.727 45
9403.188 46
9403.648 55
9404.109 44
9404.570 35
9405.031 28
9405.492 38
9405.953 49
9406.414 51
9406.875 62
9407.336 54
9407.797 58
9408.258 45
9408.720 47
9409.181 52
9409.642 48
9410.103 48
9410.564 36
9411.025 52
9411.486 57
9411.947 44
9412.408 48
9412.870 47
9413.331 50
9413.792 45
9414.253 39
9414.714 41
9415.176 40
9415.637 39
9416.098 37
9416.559 52
9417.021 41
9417.482 36
9417.943 67
9418.404 65
9418.866 48
9419.327 44
9419.788 43
9420.250 56
9420.711 54
9421.172 55
9421.634 57
9422.095 55
9422.557 62
9423.018 44
9423.479 43
9423.941 43
9424.402 55
9424.864 49
9425.325 36
9425.787 35
9426.248 50
9426.710 56
9427.171 56
9427.633 56
9428.094 36
9428.556 40
9429.017 58
9429.479 39
9429.941 20
9430.402 26
9430.864 37
9431.325 56
9431.787 58
9432.249 55
9432.710 43
9433.172 55
9433.634 45
9434.095 37
9434.557 37
9435.019 55
9435.480 45
9435.942 51
9436.404 55
9436.866 42
9437.327 45
9437.789 28
9438.251 42
9438.713 34
9439.175 31
9439.636 50
9440.098 41
9440.560 46
9441.022 50
9441.484 49
9441.946 55
9442.408 56
9442.869 39
9443.331 28
9443.793 20
9444.255 22
9444.717 41
9445.179 43
9445.641 38
9446.103 59
9446.565 54
9447.027 60
9447.489 48
9447.951 52
9448.413 62
9448.875 48
9449.337 45
9449.799 52
9450.261 63
9450.723 49
9451.186 46
9451.648 45
9452.110 40
9452.572 45
9453.034 29
9453.496 45
9453.958 58
9454.421 62
9454.883 63
9455.345 76
9455.807 71
9456.269 66
9456.732 59
9457.194 44
9457.656 29
9458.118 33
9458.581 38
9459.043 49
9459.505 42
9459.968 33
9460.430 53
9460.892 54
9461.355 60
9461.817 49
9462.279 38
9462.742 55
9463.204 61
9463.667 55
9464.129 48
9464.591 35
9465.054 33
9465.516 33
9465.979 34
9466.441 43
9466.904 35
9467.366 32
9467.829 45
9468.291 50
9468.754 57
9469.216 58
9469.679 43
9470.141 43
9470.604 64
9471.067 62
9471.529 56
9471.992 48
9472.454 47
9472.917 35
9473.380 38
9473.842 37
9474.305 36
9474.768 41
9475.230 25
9475.693 20
9476.156 42
9476.618 35
9477.081 40
9477.544 30
9478.007 37
9478.469 37
9478.932 47
9479.395 57
9479.858 46
9480.321 45
9480.784 52
9481.246 56
9481.709 47
9482.172 37
9482.635 43
9483.098 54
9483.561 44
9484.024 48
9484.487 53
9484.949 81
9485.412 69
9485.875 48
9486.338 33
9486.801 49
9487.264 57
9487.727 39
9488.190 39
9488.653 56
9489.116 48
9489.579 42
9490.042 50
9490.505 44
9490.968 43
9491.432 21
9491.895 26
9492.358 30
9492.821 44
9493.284 51
9493.747 52
9494.210 43
9494.673 31
9495.137 29
9495.600 42
9496.063 42
9496.526 65
9496.989 51
9497.453 33
9497.916 46
9498.379 42
9498.842 44
9499.306 56
9499.769 44
9500.232 38
9500.696 40
9501.159 33
9501.622 45
9502.086 50
9502.549 49
9503.012 37
9503.476 27
9503.939 32
9504.403 56
9504.866 80
9505.329 72
9505.793 57
9506.256 54
9506.720 33
9507.183 26
9507.647 31
9508.110 46
9508.574 47
9509.037 46
9509.501 46
9509.964 38
9510.428 35
9510.891 29
9511.355 54
9511.818 55
9512.282 48
9512.746 50
9513.209 56
9513.673 52
9514.137 37
9514.600 60
9515.064 62
9515.528 54
9515.991 32
9516.455 20
9516.919 33
9517.382 41
9517.846 47
9518.310 40
9518.774 48
9519.237 38
9519.701 40
9520.165 38
9520.629 38
9521.092 40
9521.556 51
9522.020 52
9522.484 51
9522.948 53
9523.412 41
9523.876 43
9524.339 39
9524.803 54
9525.267 52
9525.731 47
9526.195 39
9526.659 47
9527.123 56
9527.587 44
9528.051 47
9528.515 44
9528.979 40
9529.443 40
9529.907 30
9530.371 32
9530.835 27
9531.299 33
9531.763 41
9532.227 42
9532.691 60
9533.155 43
9533.620 40
9534.084 37
9534.548 35
9535.012 46
9535.476 28
9535.940 36
9536.404 32
9536.869 36
9537.333 39
9537.797 50
9538.261 46
9538.725 45
9539.190 36
9539.654 36
9540.118 37
9540.583 41
9541.047 30
9541.511 31
9541.975 32
9542.440 30
9542.904 28
9543.368 32
9543.833 52
9544.297 47
9544.762 40
9545.226 33
9545.690 27
9546.155 33
9546.619 30
9547.084 47
9547.548 42
9548.013 36
9548.477 36
9548.942 36
9549.406 43
9549.871 38
9550.335 42
9550.800 64
9551.264 52
9551.729 50
9552.193 50
9552.658 36
9553.122 33
9553.587 31
9554.052 41
9554.516 47
9554.981 50
9555.446 45
9555.910 28
9556.375 25
9556.840 37
9557.304 25
9557.769 33
9558.234 31
9558.698 46
9559.163 51
9559.628 44
9560.093 33
9560.557 34
9561.022 19
9561.487 21
9561.952 30
9562.417 36
9562.881 32
9563.346 53
9563.811 59
9564.276 49
9564.741 38
9565.206 37
9565.671 29
9566.135 22
9566.600 29
9567.065 44
9567.530 46
9567.995 45
9568.460 44
9568.925 32
9569.390 19
9569.855 28
9570.320 38
9570.785 28
9571.250 37
9571.715 50
9572.180 41
9572.645 47
9573.110 41
9573.575 37
9574.040 27
9574.506 41
9574.971 41
9575.436 22
9575.901 32
9576.366 40
9576.831 35
9577.296 37
9577.762 54
9578.227 48
9578.692 34
9579.157 40
9579.623 53
9580.088 43
9580.553 53
9581.018 25
9581.484 32
9581.949 32
9582.414 41
9582.879 40
9583.345 34
9583.810 18
9584.275 34
9584.741 55
9585.206 51
9585.672 50
9586.137 51
9586.602 42
9587.068 44
9587.533 38
9587.999 51
9588.464 45
9588.929 34
9589.395 41
9589.860 46
9590.326 40
9590.791 53
9591.257 49
9591.722 47
9592.188 43
9592.654 36
9593.119 54
9593.585 35
9594.050 24
9594.516 31
9594.981 24
9595.447 29
9595.913 33
9596.378 32
9596.844 32
9597.310 41
9597.775 36
9598.241 38
9598.707 34
9599.172 36
9599.638 32
9600.104 33
9600.570 34
9601.035 34
9601.501 32
9601.967 40
9602.433 49
9602.898 33
9603.364 29
9603.830 30
9604.296 31
9604.762 34
9605.228 48
9605.693 41
9606.159 28
9606.625 31
9607.091 33
9607.557 35
9608.023 40
9608.489 39
9608.955 42
9609.421 32
9609.887 53
9610.353 49
9610.819 43
9611.285 57
9611.751 56
9612.217 34
9612.683 34
9613.149 42
9613.615 44
9614.081 42
9614.547 25
9615.013 32
9615.479 42
9615.945 30
9616.411 34
9616.878 26
9617.344 33
9617.810 37
9618.276 29
9618.742 32
9619.208 41
9619.675 57
9620.141 35
9620.607 31
9621.073 50
9621.540 50
9622.006 47
9622.472 35
9622.938 29
9623.405 46
9623.871 52
9624.337 43
9624.804 42
9625.270 50
9625.736 42
9626.203 25
9626.669 31
9627.135 29
9627.602 23
9628.068 40
9628.535 37
9629.001 23
9629.467 34
9629.934 47
9630.400 40
9630.867 41
9631.333 55
9631.800 41
9632.266 43
9632.733 44
9633.199 31
9633.666 23
9634.132 30
9634.599 23
9635.066 36
9635.532 52
9635.999 39
9636.465 36
9636.932 41
9637.399 34
9637.865 30
9638.332 27
9638.799 29
9639.265 42
9639.732 29
9640.199 33
9640.665 23
9641.132 16
9641.599 17
9642.066 28
9642.532 39
9642.999 38
9643.466 39
9643.933 42
9644.399 49
9644.866 37
9645.333 39
9645.800 47
9646.267 40
9646.734 38
9647.200 40
9647.667 42
9648.134 42
9648.601 51
9649.068 40
9649.535 27
9650.002 32
9650.469 25
9650.936 36
9651.403 44
9651.870 28
9652.337 21
9652.804 35
9653.271 30
9653.738 26
9654.205 14
9654.672 33
9655.139 44
9655.606 61
9656.073 55
9656.540 59
9657.007 43
9657.474 39
9657.942 43
9658.409 35
9658.876 32
9659.343 28
9659.810 37
9660.277 63
9660.745 42
9661.212 53
9661.679 48
9662.146 30
9662.613 26
9663.081 33
9663.548 39
9664.015 26
9664.483 37
9664.950 48
9665.417 29
9665.884 23
9666.352 22
9666.819 44
9667.287 52
9667.754 40
9668.221 38
9668.689 44
9669.156 46
9669.623 41
9670.091 55
9670.558 50
9671.026 35
9671.493 20
9671.961 34
9672.428 45
9672.896 41
9673.363 48
9673.831 59
9674.298 43
9674.766 48
9675.233 52
9675.701 46
9676.168 39
9676.636 32
9677.104 28
9677.571 34
9678.039 32
9678.506 25
9678.974 37
9679.442 44
9679.909 37
9680.377 28
9680.845 53
9681.312 43
9681.780 55
9682.248 66
9682.716 73
9683.183 65
9683.651 47
9684.119 45
9684.587 41
9685.054 30
9685.522 30
9685.990 41
9686.458 48
9686.926 66
9687.393 56
9687.861 53
9688.329 53
9688.797 46
9689.265 46
9689.733 30
9690.201 28
9690.669 34
9691.137 37
9691.605 47
9692.072 35
9692.540 25
9693.008 39
9693.476 52
9693.944 57
9694.412 41
9694.880 48
9695.348 50
9695.816 53
9696.285 37
9696.753 29
9697.221 20
9697.689 19
9698.157 16
9698.625 35
9699.093 42
9699.561 56
9700.029 61
9700.498 33
9700.966 29
9701.434 32
9701.902 40
9702.370 46
9702.838 52
9703.307 38
9703.775 35
9704.243 22
9704.711 28
9705.180 32
9705.648 21
9706.116 29
9706.585 28
9707.053 37
9707.521 51
9707.990 41
9708.458 37
9708.926 43
9709.395 38
9709.863 35
9710.331 37
9710.800 34
9711.268 28
9711.737 41
9712.205 27
9712.674 30
9713.142 26
9713.611 28
9714.079 25
9714.547 35
9715.016 27
9715.485 31
9715.953 26
9716.422 33
9716.890 33
9717.359 40
9717.827 36
9718.296 33
9718.764 26
9719.233 28
9719.702 23
9720.170 26
9720.639 8
9721.108 13
9721.576 25
9722.045 45
9722.514 47
9722.982 39
9723.451 31
9723.920 33
9724.389 36
9724.857 31
9725.326 40
9725.795 40
9726.264 38
9726.732 32
9727.201 16
9727.670 16
9728.139 21
9728.608 34
9729.076 37
9729.545 26
9730.014 38
9730.483 43
9730.952 42
9731.421 48
9731.890 44
9732.359 47
9732.828 45
9733.297 34
9733.766 42
9734.234 49
9734.703 44
9735.172 39
9735.641 35
9736.110 31
9736.580 25
9737.049 38
9737.518 41
9737.987 58
9738.456 51
9738.925 61
9739.394 41
9739.863 29
9740.332 40
9740.801 31
9741.270 25
9741.740 27
9742.209 27
9742.678 24
9743.147 39
9743.616 37
9744.085 35
9744.555 32
9745.024 28
9745.493 30
9745.962 31
9746.432 18
9746.901 18
9747.370 32
9747.840 40
9748.309 27
9748.778 27
9749.247 24
9749.717 35
9750.186 32
9750.656 24
9751.125 36
9751.594 39
9752.064 48
9752.533 41
9753.003 54
9753.472 41
9753.941 38
9754.411 23
9754.880 22
9755.350 33
9755.819 31
9756.289 34
9756.758 28
9757.228 17
9757.697 14
9758.167 23
9758.636 18
9759.106 35
9759.576 42
9760.045 49
9760.515 52
9760.984 67
9761.454 63
9761.924 61
9762.393 46
9762.863 50
9763.333 49
9763.802 47
9764.272 53
9764.742 42
9765.211 44
9765.681 41
9766.151 19
9766.621 18
9767.090 35
9767.560 39
9768.030 43
9768.500 38
9768.970 29
9769.439 40
9769.909 42
9770.379 49
9770.849 35
9771.319 43
9771.789 37
9772.259 35
9772.728 22
9773.198 16
9773.668 24
9774.138 31
9774.608 30
9775.078 49
9775.548 55
9776.018 44
9776.488 42
9776.958 29
9777.428 49
9777.898 47
9778.368 45
9778.838 44
9779.308 49
9779.778 43
9780.248 21
9780.718 23
9781.189 29
9781.659 29
9782.129 44
9782.599 41
9783.069 40
9783.539 50
9784.009 43
9784.480 41
9784.950 42
9785.420 29
9785.890 32
9786.360 31
9786.831 46
9787.301 42
9787.771 45
9788.241 32
9788.712 30
9789.182 30
9789.652 40
9790.123 48
9790.593 49
9791.063 49
9791.534 39
9792.004 39
9792.474 42
9792.945 36
9793.415 46
9793.885 31
9794.356 45
9794.826 35
9795.297 17
9795.767 20
9796.238 33
9796.708 31
9797.179 32
9797.649 32
9798.120 28
9798.590 34
9799.061 39
9799.531 28
9800.002 39
9800.472 58
9800.943 51
9801.413 28
9801.884 26
9802.355 35
9802.825 41
9803.296 32
9803.767 38
9804.237 31
9804.708 34
9805.179 36
9805.649 34
9806.120 35
9806.591 28
9807.061 27
9807.532 36
9808.003 55
9808.474 45
9808.944 35
9809.415 44
9809.886 49
9810.357 37
9810.828 34
9811.298 25
9811.769 19
9812.240 28
9812.711 35
9813.182 32
9813.653 25
9814.124 32
9814.594 50
9815.065 41
9815.536 49
9816.007 47
9816.478 31
9816.949 31
9817.420 33
9817.891 41
9818.362 45
9818.833 69
9819.304 49
9819.775 50
9820.246 29
9820.717 32
9821.188 31
9821.659 41
9822.130 40
9822.602 37
9823.073 29
9823.544 24
9824.015 32
9824.486 54
9824.957 61
9825.428 51
9825.899 51
9826.371 47
9826.842 52
9827.313 53
9827.784 54
9828.256 43
9828.727 37
9829.198 49
9829.669 44
9830.141 24
9830.612 27
9831.083 36
9831.554 44
9832.026 41
9832.497 33
9832.968 22
9833.440 35
9833.911 32
9834.383 54
9834.854 52
9835.325 44
9835.797 45
9836.268 47
9836.740 38
9837.211 41
9837.682 46
9838.154 47
9838.625 55
9839.097 53
9839.568 64
9840.040 62
9840.511 47
9840.983 46
9841.455 55
9841.926 46
9842.398 31
9842.869 50
9843.341 31
9843.812 29
9844.284 45
9844.756 38
9845.227 25
9845.699 26
9846.171 36
9846.642 40
9847.114 41
9847.586 38
9848.057 42
9848.529 49
9849.001 51
9849.473 33
9849.944 40
9850.416 31
9850.888 27
9851.360 25
9851.831 24
9852.303 27
9852.775 29
9853.247 41
9853.719 44
9854.191 58
9854.662 62
9855.134 37
9855.606 55
9856.078 38
9856.550 35
9857.022 38
9857.494 41
9857.966 41
9858.438 43
9858.910 48
9859.382 39
9859.854 38
9860.326 49
9860.798 56
9861.270 56
9861.742 44
9862.214 41
9862.686 39
9863.158 42
9863.630 37
9864.102 28
9864.574 35
9865.046 27
9865.518 46
9865.990 43
9866.463 35
9866.935 26
9867.407 27
9867.879 29
9868.351 21
9868.823 18
9869.296 18
9869.768 29
9870.240 29
9870.712 20
9871.185 41
9871.657 38
9872.129 22
9872.601 26
9873.074 29
9873.546 36
9874.018 43
9874.491 44
9874.963 32
9875.435 34
9875.908 54
9876.380 58
9876.853 42
9877.325 37
9877.797 26
9878.270 36
9878.742 39
9879.215 40
9879.687 41
9880.160 24
9880.632 39
9881.105 51
9881.577 59
9882.050 78
9882.522 56
9882.995 44
9883.467 33
9883.940 37
9884.412 42
9884.885 36
9885.358 31
9885.830 30
9886.303 37
9886.775 48
9887.248 37
9887.721 35
9888.193 32
9888.666 31
9889.139 28
9889.611 21
9890.084 19
9890.557 16
9891.030 43
9891.502 39
9891.975 41
9892.448 49
9892.921 36
9893.393 30
9893.866 31
9894.339 28
9894.812 30
9895.285 32
9895.758 40
9896.230 37
9896.703 42
9897.176 41
9897.649 32
9898.122 21
9898.595 30
9899.068 38
9899.541 24
9900.014 23
9900.487 17
9900.960 18
9901.433 23
9901.906 34
9902.379 29
9902.852 27
9903.325 35
9903.798 30
9904.271 39
9904.744 44
9905.217 41
9905.690 33
9906.163 27
9906.636 29
9907.109 37
9907.582 49
9908.056 49
9908.529 35
9909.002 34
9909.475 16
9909.948 16
9910.421 28
9910.895 28
9911.368 31
9911.841 22
9912.314 24
9912.788 35
9913.261 32
9913.734 43
9914.207 41
9914.681 33
9915.154 30
9915.627 49
9916.101 60
9916.574 58
9917.047 42
9917.521 38
9917.994 41
9918.467 57
9918.941 41
9919.414 29
9919.888 34
9920.361 21
9920.835 29
9921.308 36
9921.781 34
9922.255 34
9922.728 35
9923.202 24
9923.675 23
9924.149 30
9924.622 40
9925.096 37
9925.570 24
9926.043 10
9926.517 11
9926.990 17
9927.464 28
9927.938 35
9928.411 39
9928.885 37
9929.358 55
9929.832 52
9930.306 49
9930.779 58
9931.253 49
9931.727 43
9932.201 37
9932.674 32
9933.148 25
9933.622 15
9934.096 14
9934.569 25
9935.043 24
9935.517 28
9935.991 30
9936.464 47
9936.938 32
9937.412 32
9937.886 32
9938.360 29
9938.834 26
9939.308 35
9939.782 36
9940.255 25
9940.729 20
9941.203 14
9941.677 23
9942.151 26
9942.625 17
9943.099 22
9943.573 25
9944.047 23
9944.521 31
9944.995 24
9945.469 18
9945.943 40
9946.417 42
9946.891 34
9947.365 36
9947.839 41
9948.314 36
9948.788 25
9949.262 33
9949.736 31
9950.210 29
9950.684 34
9951.158 29
9951.633 23
9952.107 21
9952.581 27
9953.055 22
9953.529 29
9954.004 48
9954.478 55
9954.952 35
9955.426 26
9955.901 13
9956.375 35
9956.849 36
9957.324 34
9957.798 48
9958.272 43
9958.747 50
9959.221 38
9959.695 39
9960.170 45
9960.644 35
9961.119 28
9961.593 23
9962.067 26
9962.542 17
9963.016 15
9963.491 31
9963.965 37
9964.440 23
9964.914 23
9965.389 24
9965.863 28
9966.338 34
9966.812 38
9967.287 32
9967.761 37
9968.236 39
9968.711 23
9969.185 21
9969.660 26
9970.134 38
9970.609 52
9971.084 41
9971.558 40
9972.033 42
9972.508 35
9972.982 29
9973.457 39
9973.932 40
9974.406 44
9974.881 39
9975.356 31
9975.831 21
9976.305 23
9976.780 34
9977.255 37
9977.730 30
9978.205 33
9978.679 41
9979.154 35
9979.629 38
9980.104 36
9980.579 21
9981.054 17
9981.529 24
9982.003 25
9982.478 30
9982.953 19
9983.428 24
9983.903 19
9984.378 33
9984.853 40
9985.328 31
9985.803 24
9986.278 36
9986.753 52
9987.228 49
9987.703 45
9988.178 31
9988.653 25
9989.128 25
9989.603 28
9990.078 29
9990.554 16
9991.029 33
9991.504 31
9991.979 23
9992.454 25
9992.929 23
9993.404 39
9993.880 47
9994.355 39
9994.830 40
9995.305 35
9995.780 20
9996.256 46
9996.731 40
9997.206 19
9997.682 22
9998.157 11
9998.632 15
9999.107 17
9999.583 14
10000.058 36
10000.533 49
10001.009 36
10001.484 31
10001.959 33
10002.435 41
10002.910 31
10003.386 40
10003.861 47
10004.337 41
10004.812 32
10005.287 24
10005.763 26
10006.238 26
10006.714 42
10007.189 41
10007.665 25
10008.140 29
10008.616 31
10009.091 24
10009.567 32
10010.043 29
10010.518 27
10010.994 23
10011.469 30
10011.945 24
10012.421 43
10012.896 42
10013.372 35
10013.848 38
10014.323 33
10014.799 29
10015.275 23
10015.750 15
10016.226 27
10016.702 15
10017.177 24
10017.653 36
10018.129 41
10018.605 34
10019.081 30
10019.556 22
10020.032 36
10020.508 30
10020.984 34
10021.460 40
10021.935 36
10022.411 31
10022.887 26
10023.363 25
10023.839 41
10024.315 33
10024.791 46
10025.267 34
10025.743 33
10026.219 22
10026.695 16
10027.171 31
10027.647 25
10028.123 29
10028.599 38
10029.075 43
10029.551 38
10030.027 33
10030.503 37
10030.979 33
10031.455 28
10031.931 32
10032.407 39
10032.883 37
10033.359 24
10033.835 33
10034.312 25
10034.788 30
10035.264 31
10035.740 31
10036.216 44
10036.692 41
10037.169 45
10037.645 35
10038.121 26
10038.597 39
10039.074 44
10039.550 44
10040.026 35
10040.502 39
10040.979 41
10041.455 33
10041.931 33
10042.408 29
10042.884 19
10043.360 19
10043.837 25
10044.313 30
10044.790 28
10045.266 29
10045.742 27
10046.219 45
10046.695 33
10047.172 33
10047.648 37
10048.125 34
10048.601 38
10049.078 25
10049.554 33
10050.031 40
10050.507 34
10050.984 24
10051.460 22
10051.937 15
10052.413 16
10052.890 14
10053.367 45
10053.843 44
10054.320 37
10054.796 45
10055.273 43
10055.750 40
10056.226 55
10056.703 43
10057.180 42
10057.656 36
10058.133 33
10058.610 36
10059.087 43
10059.563 40
10060.040 34
10060.517 22
10060.994 22
10061.470 22
10061.947 17
10062.424 16
10062.901 23
10063.378 29
10063.854 34
10064.331 35
10064.808 46
10065.285 42
10065.762 28
10066.239 24
10066.716 16
10067.193 29
10067.670 33
10068.147 38
10068.624 33
10069.100 30
10069.577 33
10070.054 28
10070.531 27
10071.008 23
10071.485 17
10071.963 23
10072.440 34
10072.917 36
10073.394 33
10073.871 48
10074.348 39
10074.825 22
10075.302 28
10075.779 26
10076.256 26
10076.734 18
10077.211 26
10077.688 42
10078.165 46
10078.642 35
10079.119 39
10079.597 31
10080.074 29
10080.551 30
10081.028 32
10081.506 27
10081.983 27
10082.460 49
10082.937 35
10083.415 36
10083.892 50
10084.369 41
10084.847 35
10085.324 31
10085.801 16
10086.279 22
10086.756 27
10087.234 26
10087.711 36
10088.188 42
10088.666 44
10089.143 52
10089.621 55
10090.098 62
10090.576 60
10091.053 46
10091.531 29
10092.008 20
10092.486 14
10092.963 28
10093.441 30
10093.918 37
10094.396 35
10094.874 20
10095.351 21
10095.829 29
10096.306 41
10096.784 31
10097.262 37
10097.739 32
10098.217 27
10098.695 27
10099.172 25
10099.650 33
10100.128 29
10100.605 39
10101.083 32
10101.561 36
10102.039 38
10102.516 31
10102.994 28
10103.472 28
10103.950 38
10104.427 29
10104.905 32
10105.383 34
10105.861 50
10106.339 55
10106.817 48
10107.295 41
10107.772 23
10108.250 21
10108.728 32
10109.206 25
10109.684 19
10110.162 20
10110.640 20
10111.118 23
10111.596 34
10112.074 39
10112.552 39
10113.030 18
10113.508 37
10113.986 26
10114.464 17
10114.942 19
10115.420 14
10115.898 23
10116.376 28
10116.854 16
10117.332 36
10117.811 45
10118.289 33
10118.767 28
10119.245 15
10119.723 23
10120.201 39
10120.680 39
10121.158 38
10121.636 30
10122.114 27
10122.592 16
10123.071 43
10123.549 48
10124.027 41
10124.505 41
10124.984 41
10125.462 32
10125.940 29
10126.419 34
10126.897 32
10127.375 25
10127.854 13
10128.332 31
10128.810 27
10129.289 37
10129.767 41
10130.246 41
10130.724 42
10131.203 50
10131.681 54
10132.159 34
10132.638 23
10133.116 26
10133.595 34
10134.073 28
10134.552 26
10135.030 26
10135.509 17
10135.988 21
10136.466 20
10136.945 33
10137.423 25
10137.902 20
10138.380 25
10138.859 30
10139.338 35
10139.816 44
10140.295 36
10140.774 39
10141.252 44
10141.731 38
10142.210 31
10142.688 28
10143.167 32
10143.646 27
10144.125 28
10144.603 38
10145.082 41
10145.561 41
10146.040 38
10146.518 38
10146.997 33
10147.476 40
10147.955 31
10148.434 25
10148.913 30
10149.392 29
10149.870 29
10150.349 26
10150.828 27
10151.307 46
10151.786 39
10152.265 30
10152.744 41
10153.223 41
10153.702 44
10154.181 37
10154.660 24
10155.139 28
10155.618 12
10156.097 19
10156.576 22
10157.055 13
10157.534 20
10158.013 32
10158.492 34
10158.971 30
10159.450 30
10159.929 36
10160.409 37
10160.888 43
10161.367 31
10161.846 28
10162.325 25
10162.804 34
10163.284 38
10163.763 35
10164.242 29
10164.721 30
10165.200 38
10165.680 32
10166.159 45
10166.638 31
10167.117 28
10167.597 34
10168.076 25
10168.555 23
10169.035 23
10169.514 28
10169.993 20
10170.473 36
10170.952 44
10171.432 38
10171.911 25
10172.390 34
10172.870 52
10173.349 42
10173.829 48
10174.308 45
10174.788 36
10175.267 37
10175.747 36
10176.226 45
10176.706 48
10177.185 36
10177.665 32
10178.144 19
10178.624 22
10179.103 22
10179.583 20
10180.062 29
10180.542 61
10181.022 44
10181.501 27
10181.981 14
10182.461 18
10182.940 22
10183.420 12
10183.900 20
10184.379 31
10184.859 36
10185.339 35
10185.818 29
10186.298 33
10186.778 28
10187.258 31
10187.737 33
10188.217 32
10188.697 28
10189.177 44
10189.657 41
10190.136 34
10190.616 32
10191.096 33
10191.576 27
10192.056 27
10192.536 27
10193.016 31
10193.496 28
10193.975 21
10194.455 17
10194.935 23
10195.415 30
10195.895 30
10196.375 47
10196.855 46
10197.335 28
10197.815 20
10198.295 26
10198.775 40
10199.255 31
10199.735 37
10200.215 23
10200.695 20
10201.176 34
10201.656 25
10202.136 21
10202.616 19
10203.096 13
10203.576 23
10204.056 19
10204.536 31
10205.017 24
10205.497 24
10205.977 24
10206.457 31
10206.937 29
10207.418 22
10207.898 9
10208.378 17
10208.858 25
10209.339 27
10209.819 26
10210.299 15
10210.780 17
10211.260 16
10211.740 20
10212.221 24
10212.701 18
10213.181 30
10213.662 28
10214.142 24
10214.623 33
10215.103 38
10215.583 41
10216.064 30
10216.544 26
10217.025 24
10217.505 23
10217.986 23
10218.466 22
10218.947 37
10219.427 47
10219.908 34
10220.388 41
10220.869 30
10221.349 13
10221.830 14
10222.310 25
10222.791 24
10223.272 42
10223.752 35
10224.233 40
10224.714 42
10225.194 36
10225.675 38
10226.156 40
10226.636 35
10227.117 33
10227.598 29
10228.078 28
10228.559 39
10229.040 27
10229.521 21
10230.001 30
10230.482 25
10230.963 32
10231.444 27
10231.925 36
10232.405 41
10232.886 51
10233.367 50
10233.848 30
10234.329 32
10234.810 17
10235.291 17
10235.771 20
10236.252 23
10236.733 19
10237.214 20
10237.695 27
10238.176 31
10238.657 40
10239.138 35
10239.619 28
10240.100 23
10240.581 32
10241.062 37
10241.543 21
10242.024 9
10242.505 14
10242.986 23
10243.467 37
10243.948 32
10244.430 22
10244.911 27
10245.392 15
10245.873 20
10246.354 16
10246.835 22
10247.316 38
10247.798 35
10248.279 31
10248.760 33
10249.241 27
10249.722 38
10250.204 46
10250.685 26
10251.166 18
10251.647 19
10252.129 26
10252.610 24
10253.091 32
10253.573 47
10254.054 38
10254.535 39
10255.017 26
10255.498 14
10255.979 22
10256.461 28
10256.942 24
10257.424 22
10257.905 25
10258.386 19
10258.868 24
10259.349 29
10259.831 31
10260.312 35
10260.794 50
10261.275 41
10261.757 37
10262.238 34
10262.720 45
10263.201 34
10263.683 17
10264.164 18
10264.646 29
10265.128 36
10265.609 37
10266.091 32
10266.572 23
10267.054 25
10267.536 31
10268.017 39
10268.499 56
10268.981 43
10269.462 39
10269.944 39
10270.426 33
10270.908 33
10271.389 30
10271.871 30
10272.353 14
10272.835 25
10273.316 40
10273.798 49
10274.280 50
10274.762 44
10275.244 39
10275.725 38
10276.207 29
10276.689 38
10277.171 46
10277.653 44
10278.135 37
10278.617 17
10279.099 28
10279.581 33
10280.062 43
10280.544 32
10281.026 26
10281.508 26
10281.990 26
10282.472 21
10282.954 15
10283.436 10
10283.918 12
10284.400 10
10284.883 27
10285.365 19
10285.847 9
10286.329 17
10286.811 14
10287.293 18
10287.775 28
10288.257 32
10288.739 37
10289.221 50
10289.704 37
10290.186 52
10290.668 46
10291.150 30
10291.632 26
10292.115 33
10292.597 32
10293.079 26
10293.561 12
10294.044 18
10294.526 29
10295.008 23
10295.491 38
10295.973 33
10296.455 37
10296.937 44
10297.420 34
10297.902 42
10298.385 41
10298.867 39
10299.349 32
10299.832 34
10300.314 31
10300.797 36
10301.279 39
10301.761 41
10302.244 28
10302.726 25
10303.209 29
10303.691 20
10304.174 22
10304.656 26
10305.139 24
10305.621 23
10306.104 25
10306.587 25
10307.069 29
10307.552 23
10308.034 17
10308.517 13
10309.000 25
10309.482 32
10309.965 44
10310.447 21
10310.930 19
10311.413 15
10311.895 14
10312.378 35
10312.861 42
10313.344 31
10313.826 33
10314.309 20
10314.792 20
10315.275 23
10315.757 36
10316.240 37
10316.723 29
10317.206 26
10317.689 27
10318.171 38
10318.654 39
10319.137 28
10319.620 28
10320.103 26
10320.586 28
10321.069 27
10321.552 34
10322.034 39
10322.517 30
10323.000 34
10323.483 30
10323.966 22
10324.449 12
10324.932 21
10325.415 28
10325.898 21
10326.381 18
10326.864 12
10327.347 19
10327.830 18
10328.313 16
10328.797 12
10329.280 18
10329.763 27
10330.246 20
10330.729 18
10331.212 18
10331.695 38
10332.178 37
10332.662 24
10333.145 51
10333.628 53
10334.111 53
10334.594 38
10335.078 37
10335.561 24
10336.044 39
10336.527 31
10337.011 37
10337.494 35
10337.977 25
10338.460 14
10338.944 12
10339.427 12
10339.910 23
10340.394 16
10340.877 12
10341.361 23
10341.844 33
10342.327 33
10342.811 45
10343.294 43
10343.778 41
10344.261 32
10344.744 25
10345.228 28
10345.711 37
10346.195 35
10346.678 27
10347.162 20
10347.645 12
10348.129 19
10348.613 17
10349.096 26
10349.580 23
10350.063 9
10350.547 10
10351.030 17
10351.514 15
10351.998 24
10352.481 23
10352.965 23
10353.449 23
10353.932 22
10354.416 20
10354.900 19
10355.383 17
10355.867 20
10356.351 22
10356.834 32
10357.318 37
10357.802 32
10358.286 21
10358.770 22
10359.253 25
10359.737 35
10360.221 29
10360.705 25
10361.189 25
10361.672 33
10362.156 25
10362.640 28
10363.124 18
10363.608 22
10364.092 26
10364.576 19
10365.060 29
10365.544 22
10366.028 39
10366.512 35
10366.996 27
10367.480 24
10367.963 17
10368.448 23
10368.932 23
10369.416 32
10369.900 26
10370.384 19
10370.868 16
10371.352 21
10371.836 28
10372.320 31
10372.804 29
10373.288 45
10373.772 41
10374.256 28
10374.741 34
10375.225 30
10375.709 28
10376.193 30
10376.677 23
10377.162 17
10377.646 15
10378.130 30
10378.614 30
10379.099 33
10379.583 38
10380.067 25
10380.551 29
10381.036 26
10381.520 21
10382.004 16
10382.489 16
10382.973 20
10383.457 36
10383.942 40
10384.426 40
10384.910 21
10385.395 45
10385.879 25
10386.364 34
10386.848 45
10387.333 37
10387.817 31
10388.301 31
10388.786 34
10389.270 36
10389.755 33
10390.239 24
10390.724 25
10391.209 21
10391.693 26
10392.178 30
10392.662 27
10393.147 19
10393.631 25
10394.116 44
10394.601 34
10395.085 33
10395.570 16
10396.055 27
10396.539 34
10397.024 48
10397.509 53
10397.993 49
10398.478 30
10398.963 21
10399.447 31
10399.932 25
10400.417 28
10400.902 53
10401.386 48
10401.871 41
10402.356 33
10402.841 20
10403.326 11
10403.810 18
10404.295 28
10404.780 30
10405.265 19
10405.750 18
10406.235 27
10406.720 26
10407.205 27
10407.690 36
10408.174 31
10408.659 38
10409.144 31
10409.629 27
10410.114 20
10410.599 24
10411.084 25
10411.569 18
10412.054 26
10412.539 31
10413.024 25
10413.509 21
10413.995 22
10414.480 34
10414.965 45
10415.450 40
10415.935 46
10416.420 51
10416.905 40
10417.390 27
10417.875 19
10418.361 25
10418.846 23
10419.331 33
10419.816 29
10420.301 21
10420.787 27
10421.272 26
10421.757 12
10422.242 14
10422.728 28
10423.213 21
10423.698 17
10424.184 14
10424.669 18
10425.154 13
10425.640 15
10426.125 16
10426.610 14
10427.096 11
10427.581 17
10428.066 10
10428.552 17
10429.037 36
10429.523 33
10430.008 17
10430.494 28
10430.979 29
10431.465 34
10431.950 51
10432.435 33
10432.921 27
10433.407 17
10433.892 23
10434.378 21
10434.863 24
10435.349 23
10435.834 27
10436.320 35
10436.805 38
10437.291 37
10437.777 35
10438.262 28
10438.748 28
10439.234 20
10439.719 19
10440.205 10
10440.691 16
10441.176 28
10441.662 33
10442.148 21
10442.634 13
10443.119 14
10443.605 36
10444.091 27
10444.577 24
10445.062 18
10445.548 18
10446.034 16
10446.520 21
10447.006 22
10447.492 23
10447.977 30
10448.463 27
10448.949 29
10449.435 22
10449.921 14
10450.407 16
10450.893 27
10451.379 16
10451.865 35
10452.351 41
10452.837 48
10453.323 35
10453.809 26
10454.295 42
10454.781 44
10455.267 27
10455.753 18
10456.239 26
10456.725 25
10457.211 28
10457.697 23
10458.183 15
10458.669 21
10459.155 26
10459.641 22
10460.128 25
10460.614 22
10461.100 23
10461.586 17
10462.072 17
10462.558 21
10463.045 19
10463.531 18
10464.017 22
10464.503 28
10464.990 26
10465.476 27
10465.962 24
10466.448 27
10466.935 24
10467.421 17
10467.907 29
10468.394 24
10468.880 17
10469.366 20
10469.853 39
10470.339 30
10470.825 33
10471.312 46
10471.798 32
10472.285 26
10472.771 21
10473.258 17
10473.744 36
10474.231 33
10474.717 22
10475.204 14
10475.690 17
10476.177 24
10476.663 11
10477.150 9
10477.636 21
10478.123 15
10478.609 18
10479.096 21
10479.582 18
10480.069 16
10480.556 16
10481.042 21
10481.529 26
10482.016 23
10482.502 18
10482.989 22
10483.476 14
10483.962 24
10484.449 41
10484.936 32
10485.422 27
10485.909 32
10486.396 29
10486.883 26
10487.369 28
10487.856 24
10488.343 28
10488.830 29
10489.317 21
10489.804 21
10490.290 34
10490.777 31
10491.264 28
10491.751 13
10492.238 15
10492.725 19
10493.212 24
10493.699 27
10494.185 14
10494.672 19
10495.159 22
10495.646 37
10496.133 25
10496.620 13
10497.107 17
10497.594 19
10498.081 22
10498.568 25
10499.055 26
10499.542 26
10500.030 30
10500.517 24
10501.004 28
10501.491 35
10501.978 28
10502.465 30
10502.952 31
10503.439 33
10503.927 20
10504.414 31
10504.901 24
10505.388 21
10505.875 27
10506.362 34
10506.850 28
10507.337 25
10507.824 22
10508.311 16
10508.799 13
10509.286 8
10509.773 18
10510.261 28
10510.748 25
10511.235 32
10511.723 15
10512.210 22
10512.697 30
10513.185 19
10513.672 31
10514.159 22
10514.647 33
10515.134 32
10515.622 40
10516.109 35
10516.597 20
10517.084 9
10517.572 23
10518.059 39
10518.547 24
10519.034 31
10519.522 24
10520.009 22
10520.497 34
10520.984 21
10521.472 26
10521.959 28
10522.447 30
10522.934 37
10523.422 17
10523.910 19
10524.397 30
10524.885 43
10525.373 31
10525.860 29
10526.348 28
10526.836 15
10527.323 12
10527.811 17
10528.299 32
10528.787 18
10529.274 43
10529.762 49
10530.250 45
10530.738 30
10531.225 35
10531.713 29
10532.201 32
10532.689 32
10533.177 36
10533.665 30
10534.152 21
10534.640 15
10535.128 33
10535.616 53
10536.104 24
10536.592 19
10537.080 24
10537.568 18
10538.056 16
10538.544 20
10539.032 17
10539.520 25
10540.008 26
10540.496 39
10540.984 54
10541.472 26
10541.960 29
10542.448 27
10542.936 23
10543.424 24
10543.912 25
10544.400 22
10544.888 27
10545.376 31
10545.864 29
10546.353 34
10546.841 27
10547.329 19
10547.817 16
10548.305 22
10548.793 26
10549.282 30
10549.770 17
10550.258 25
10550.746 28
10551.235 14
10551.723 18
10552.211 26
10552.699 13
10553.188 11
10553.676 18
10554.164 32
10554.653 21
10555.141 19
10555.629 18
10556.118 19
10556.606 22
10557.094 20
10557.583 22
10558.071 20
10558.560 24
10559.048 34
10559.537 23
10560.025 20
10560.514 15
10561.002 12
10561.490 25
10561.979 26
10562.467 20
10562.956 21
10563.445 16
10563.933 15
10564.422 10
10564.910 23
10565.399 26
10565.887 30
10566.376 25
10566.865 21
10567.353 25
10567.842 29
10568.331 18
10568.819 24
10569.308 19
10569.797 9
10570.285 19
10570.774 21
10571.263 28
10571.751 20
10572.240 23
10572.729 20
10573.218 15
10573.706 8
10574.195 11
10574.684 19
10575.173 16
10575.662 14
10576.150 19
10576.639 18
10577.128 22
10577.617 24
10578.106 31
10578.595 29
10579.084 36
10579.573 40
10580.062 31
10580.550 17
10581.039 15
10581.528 19
10582.017 17
10582.506 20
10582.995 23
10583.484 19
10583.973 16
10584.462 12
10584.951 14
10585.440 21
10585.929 29
10586.419 28
10586.908 13
10587.397 17
10587.886 35
10588.375 31
10588.864 27
10589.353 13
10589.842 21
10590.331 24
10590.821 26
10591.310 22
10591.799 21
10592.288 14
10592.777 22
10593.267 18
10593.756 19
10594.245 14
10594.734 12
10595.224 31
10595.713 26
10596.202 19
10596.692 36
10597.181 33
10597.670 45
10598.160 38
10598.649 28
10599.138 33
10599.628 24
10600.117 24
10600.606 20
10601.096 17
10601.585 17
10602.075 43
10602.564 40
10603.054 45
10603.543 29
10604.032 17
10604.522 8
10605.011 13
10605.501 11
10605.990 31
10606.480 25
10606.970 29
10607.459 26
10607.949 24
10608.438 30
10608.928 38
10609.417 35
10609.907 37
10610.397 26
10610.886 16
10611.376 25
10611.866 29
10612.355 27
10612.845 27
10613.335 21
10613.824 17
10614.314 21
10614.804 22
10615.293 22
10615.783 21
10616.273 30
10616.763 34
10617.253 25
10617.742 30
10618.232 47
10618.722 41
10619.212 27
10619.702 21
10620.191 15
10620.681 21
10621.171 36
10621.661 35
10622.151 24
10622.641 30
10623.131 20
10623.621 11
10624.111 8
10624.601 10
10625.091 19
10625.581 19
10626.070 20
10626.560 35
10627.050 41
10627.540 28
10628.031 16
10628.521 10
10629.011 10
10629.501 16
10629.991 22
10630.481 31
10630.971 28
10631.461 24
10631.951 18
10632.441 22
10632.931 31
10633.422 34
10633.912 42
10634.402 32
10634.892 22
10635.382 22
10635.873 30
10636.363 44
10636.853 42
10637.343 26
10637.833 17
10638.324 14
10638.814 12
10639.304 17
10639.795 15
10640.285 16
10640.775 18
10641.266 19
10641.756 18
10642.246 13
10642.737 24
10643.227 20
10643.717 38
10644.208 35
10644.698 22
10645.189 21
10645.679 33
10646.169 46
10646.660 39
10647.150 29
10647.641 19
10648.131 18
10648.622 17
10649.112 25
10649.603 31
10650.093 35
10650.584 23
10651.075 25
10651.565 18
10652.056 27
10652.546 20
10653.037 10
10653.528 13
10654.018 11
10654.509 12
10654.999 10
10655.490 9
10655.981 13
10656.471 18
10656.962 44
10657.453 32
10657.944 20
10658.434 13
10658.925 20
10659.416 15
10659.907 25
10660.397 32
10660.888 33
10661.379 25
10661.870 19
10662.361 21
10662.851 31
10663.342 37
10663.833 33
10664.324 37
10664.815 23
10665.306 19
10665.797 34
10666.287 30
10666.778 27
10667.269 20
10667.760 21
10668.251 19
10668.742 14
10669.233 16
10669.724 19
10670.215 19
10670.706 25
10671.197 23
10671.688 21
10672.179 15
10672.670 17
10673.161 18
10673.652 27
10674.144 34
10674.635 29
10675.126 36
10675.617 31
10676.108 36
10676.599 36
10677.090 34
10677.582 31
10678.073 17
10678.564 29
10679.055 32
10679.546 35
10680.038 41
10680.529 33
10681.020 22
10681.511 17
10682.003 14
10682.494 14
10682.985 12
10683.476 12
10683.968 15
10684.459 24
10684.950 17
10685.442 16
10685.933 21
10686.424 33
10686.916 35
10687.407 37
10687.899 25
10688.390 21
10688.881 23
10689.373 24
10689.864 23
10690.356 22
10690.847 30
10691.339 21
10691.830 18
10692.322 15
10692.813 20
10693.305 20
10693.796 19
10694.288 25
10694.780 18
10695.271 13
10695.763 24
10696.254 31
10696.746 25
10697.238 13
10697.729 21
10698.221 23
10698.712 30
10699.204 22
10699.696 15
10700.187 11
10700.679 23
10701.171 19
10701.663 21
10702.154 24
10702.646 19
10703.138 14
10703.630 15
10704.121 11
10704.613 19
10705.105 26
10705.597 23
10706.089 25
10706.580 23
10707.072 31
10707.564 25
10708.056 13
10708.548 11
10709.040 14
10709.532 27
10710.024 31
10710.516 31
10711.007 41
10711.499 21
10711.991 24
10712.483 22
10712.975 22
10713.467 21
10713.959 23
10714.451 31
10714.943 29
10715.435 21
10715.927 15
10716.420 26
10716.912 26
10717.404 13
10717.896 14
10718.388 21
10718.880 24
10719.372 27
10719.864 22
10720.356 10
10720.849 18
10721.341 17
10721.833 19
10722.325 17
10722.817 23
10723.310 20
10723.802 16
10724.294 22
10724.786 25
10725.279 24
10725.771 22
10726.263 26
10726.755 29
10727.248 41
10727.740 33
10728.232 31
10728.725 28
10729.217 20
10729.709 18
10730.202 22
10730.694 31
10731.187 18
10731.679 15
10732.171 11
10732.664 18
10733.156 26
10733.649 21
10734.141 23
10734.634 28
10735.126 25
10735.619 29
10736.111 29
10736.604 37
10737.096 24
10737.589 25
10738.081 18
10738.574 24
10739.067 28
10739.559 29
10740.052 32
10740.544 27
10741.037 24
10741.530 19
10742.022 15
10742.515 14
10743.008 16
10743.500 23
10743.993 24
10744.486 23
10744.978 24
10745.471 20
10745.964 15
10746.457 30
10746.949 20
10747.442 21
10747.935 17
10748.428 11
10748.921 26
10749.413 28
10749.906 26
10750.399 21
10750.892 21
10751.385 27
10751.878 38
10752.370 37
10752.863 25
10753.356 34
10753.849 34
10754.342 26
10754.835 19
10755.328 15
10755.821 22
10756.314 14
10756.807 9
10757.300 24
10757.793 25
10758.286 19
10758.779 17
10759.272 16
10759.765 29
10760.258 36
10760.751 28
10761.244 23
10761.737 17
10762.231 14
10762.724 21
10763.217 15
10763.710 20
10764.203 28
10764.696 22
10765.189 18
10765.683 19
10766.176 23
10766.669 19
10767.162 15
10767.656 14
10768.149 20
10768.642 40
10769.135 39
10769.629 28
10770.122 36
10770.615 39
10771.109 16
10771.602 19
10772.095 20
10772.589 18
10773.082 13
10773.575 18
10774.069 15
10774.562 18
10775.055 26
10775.549 26
10776.042 18
10776.536 18
10777.029 26
10777.523 35
10778.016 37
10778.510 30
10779.003 31
10779.497 34
10779.990 30
10780.484 30
10780.977 19
10781.471 19
10781.964 30
10782.458 22
10782.951 23
10783.445 16
10783.939 7
10784.432 20
10784.926 23
10785.420 14
10785.913 9
10786.407 4
10786.901 5
10787.394 15
10787.888 15
10788.382 17
10788.875 17
10789.369 15
10789.863 21
10790.357 19
10790.850 18
10791.344 24
10791.838 37
10792.332 20
10792.826 16
10793.319 26
10793.813 18
10794.307 25
10794.801 30
10795.295 21
10795.789 18
10796.283 19
10796.776 24
10797.270 17
10797.764 29
10798.258 41
10798.752 33
10799.246 31
10799.740 30
10800.234 31
10800.728 28
10801.222 15
10801.716 15
10802.210 16
10802.704 15
10803.198 9
10803.692 16
10804.186 25
10804.680 20
10805.175 22
10805.669 26
10806.163 22
10806.657 17
10807.151 14
10807.645 8
10808.139 18
10808.634 23
10809.128 20
10809.622 23
10810.116 26
10810.610 21
10811.105 14
10811.599 15
10812.093 20
10812.587 25
10813.082 28
10813.576 31
10814.070 25
10814.564 22
10815.059 14
10815.553 20
10816.047 25
10816.542 14
10817.036 14
10817.531 20
10818.025 13
10818.519 22
10819.014 26
10819.508 25
10820.003 20
10820.497 13
10820.992 9
10821.486 17
10821.980 14
10822.475 27
10822.969 28
10823.464 19
10823.959 18
10824.453 15
10824.948 22
10825.442 16
10825.937 24
10826.431 21
10826.926 29
10827.420 21
10827.915 23
10828.410 11
10828.904 13
10829.399 11
10829.894 18
10830.388 25
10830.883 23
10831.378 17
10831.872 20
10832.367 16
10832.862 13
10833.357 8
10833.851 13
10834.346 12
10834.841 13
10835.336 12
10835.830 9
10836.325 31
10836.820 24
10837.315 27
10837.810 34
10838.305 24
10838.799 19
10839.294 23
10839.789 29
10840.284 21
10840.779 18
10841.274 17
10841.769 18
10842.264 21
10842.759 27
10843.254 18
10843.749 16
10844.244 19
10844.739 15
10845.234 22
10845.729 11
10846.224 14
10846.719 14
10847.214 10
10847.709 25
10848.204 28
10848.699 31
10849.194 24
10849.689 16
10850.184 13
10850.680 17
10851.175 15
10851.670 15
10852.165 19
10852.660 15
10853.155 24
10853.651 25
10854.146 14
10854.641 16
10855.136 16
10855.632 15
10856.127 27
10856.622 16
10857.117 13
10857.613 27
10858.108 25
10858.603 35
10859.099 40
10859.594 27
10860.089 15
10860.585 16
10861.080 24
10861.575 16
10862.071 16
10862.566 11
10863.062 27
10863.557 41
10864.052 24
10864.548 22
10865.043 15
10865.539 11
10866.034 11
10866.530 22
10867.025 24
10867.521 18
10868.016 15
10868.512 8
10869.007 16
10869.503 13
10869.999 11
10870.494 32
10870.990 26
10871.485 22
10871.981 17
10872.477 17
10872.972 25
10873.468 21
10873.964 17
10874.459 17
10874.955 11
10875.451 22
10875.946 22
10876.442 25
10876.938 24
10877.434 21
10877.929 23
10878.425 16
10878.921 21
10879.417 24
10879.912 32
10880.408 28
10880.904 30
10881.400 29
10881.896 22
10882.392 21
10882.888 25
10883.383 9
10883.879 22
10884.375 32
10884.871 25
10885.367 28
10885.863 31
10886.359 31
10886.855 22
10887.351 20
10887.847 22
10888.343 24
10888.839 15
10889.335 21
10889.831 18
10890.327 21
10890.823 15
10891.319 13
10891.815 19
10892.311 20
10892.807 12
10893.303 23
10893.799 36
10894.296 50
10894.792 46
10895.288 32
10895.784 25
10896.280 27
10896.776 18
10897.273 23
10897.769 19
10898.265 23
10898.761 24
10899.257 24
10899.754 27
10900.250 25
10900.746 22
10901.243 18
10901.739 14
10902.235 24
10902.732 13
10903.228 13
10903.724 12
10904.221 12
10904.717 12
10905.213 15
10905.710 16
10906.206 23
10906.702 30
10907.199 16
10907.695 17
10908.192 11
10908.688 24
10909.185 30
10909.681 20
10910.178 17
10910.674 13
10911.171 13
10911.667 16
10912.164 26
10912.660 24
10913.157 23
10913.653 25
10914.150 11
10914.647 15
10915.143 22
10915.640 27
10916.136 26
10916.633 37
10917.130 37
10917.626 20
10918.123 20
10918.620 19
10919.116 29
10919.613 26
10920.110 13
10920.607 11
10921.103 22
10921.600 30
10922.097 31
10922.594 20
10923.090 19
10923.587 20
10924.084 15
10924.581 25
10925.078 27
10925.574 31
10926.071 23
10926.568 17
10927.065 22
10927.562 28
10928.059 21
10928.556 33
10929.053 31
10929.550 16
10930.047 14
10930.543 23
10931.040 35
10931.537 30
10932.034 35
10932.531 33
10933.028 27
10933.525 17
10934.022 16
10934.519 11
10935.017 8
10935.514 11
10936.011 23
10936.508 35
10937.005 32
10937.502 30
10937.999 30
10938.496 27
10938.993 24
10939.491 22
10939.988 19
10940.485 25
10940.982 24
10941.479 21
10941.976 24
10942.474 30
10942.971 26
10943.468 20
10943.965 16
10944.463 11
10944.960 9
10945.457 11
10945.955 21
10946.452 25
10946.949 26
10947.447 24
10947.944 23
10948.441 27
10948.939 22
10949.436 13
10949.933 12
10950.431 12
10950.928 22
10951.426 22
10951.923 12
10952.421 23
10952.918 21
10953.415 24
10953.913 32
10954.410 27
10954.908 38
10955.405 36
10955.903 26
10956.401 16
10956.898 18
10957.396 26
10957.893 30
10958.391 32
10958.888 28
10959.386 17
10959.884 34
10960.381 29
10960.879 23
10961.377 15
10961.874 20
10962.372 21
10962.870 24
10963.367 16
10963.865 15
10964.363 14
10964.860 27
10965.358 22
10965.856 16
10966.354 11
10966.852 10
10967.349 15
10967.847 11
10968.345 12
10968.843 20
10969.341 19
10969.838 37
10970.336 40
10970.834 31
10971.332 33
10971.830 25
10972.328 38
10972.826 26
10973.324 18
10973.822 15
10974.320 11
10974.817 17
10975.315 14
10975.813 28
10976.311 42
10976.809 36
10977.307 29
10977.805 34
10978.304 36
10978.802 36
10979.300 27
10979.798 39
10980.296 39
10980.794 28
10981.292 18
10981.790 24
10982.288 29
10982.786 31
10983.285 33
10983.783 29
10984.281 27
10984.779 20
10985.277 22
10985.775 19
10986.274 12
10986.772 13
10987.270 11
10987.768 15
10988.267 22
10988.765 35
10989.263 30
10989.761 23
10990.260 37
10990.758 27
10991.256 18
10991.755 23
10992.253 22
10992.752 22
10993.250 35
10993.748 27
10994.247 33
10994.745 33
10995.244 25
10995.742 32
10996.240 32
10996.739 28
10997.237 26
10997.736 34
10998.234 30
10998.733 28
10999.231 33
10999.730 21
11000.228 24
11000.727 33
11001.225 33
11001.724 31
11002.223 30
11002.721 26
11003.220 38
11003.718 38
11004.217 34
11004.716 34
11005.214 27
11005.713 19
11006.212 19
11006.710 13
11007.209 16
11007.708 19
11008.206 28
11008.705 35
11009.204 23
11009.703 32
11010.201 22
11010.700 17
11011.199 11
11011.698 11
11012.197 14
11012.695 16
11013.194 28
11013.693 36
11014.192 25
11014.691 26
11015.190 32
11015.689 26
11016.187 32
11016.686 24
11017.185 23
11017.684 17
11018.183 23
11018.682 18
11019.181 18
11019.680 23
11020.179 24
11020.678 23
11021.177 29
11021.676 31
11022.175 26
11022.674 17
11023.173 13
11023.672 25
11024.171 23
11024.670 28
11025.169 34
11025.669 28
11026.168 18
11026.667 25
11027.166 13
11027.665 21
11028.164 27
11028.663 20
11029.163 29
11029.662 32
11030.161 20
11030.660 26
11031.160 26
11031.659 16
11032.158 13
11032.657 19
11033.157 20
11033.656 18
11034.155 16
11034.654 21
11035.154 20
11035.653 17
11036.153 18
11036.652 10
11037.151 24
11037.651 30
11038.150 35
11038.649 36
11039.149 33
11039.648 19
11040.148 14
11040.647 21
11041.147 19
11041.646 25
11042.146 31
11042.645 28
11043.145 32
11043.644 13
11044.144 16
11044.643 21
11045.143 38
11045.642 32
11046.142 41
11046.641 45
11047.141 16
11047.641 13
11048.140 17
11048.640 26
11049.140 17
11049.639 12
11050.139 12
11050.639 13
11051.138 19
11051.638 23
11052.138 27
11052.637 29
11053.137 23
11053.637 30
11054.137 24
11054.636 18
11055.136 19
11055.636 14
11056.136 26
11056.635 17
11057.135 10
11057.635 11
11058.135 12
11058.635 29
11059.135 35
11059.635 31
11060.134 27
11060.634 16
11061.134 18
11061.634 23
11062.134 16
11062.634 10
11063.134 25
11063.634 31
11064.134 33
11064.634 33
11065.134 27
11065.634 33
11066.134 23
11066.634 26
11067.134 20
11067.634 11
11068.134 14
11068.634 9
11069.134 21
11069.635 20
11070.135 39
11070.635 27
11071.135 19
11071.635 28
11072.135 29
11072.635 21
11073.136 19
11073.636 19
11074.136 27
11074.636 33
11075.136 25
11075.637 20
11076.137 21
11076.637 28
11077.137 18
11077.638 21
11078.138 29
11078.638 22
11079.139 17
11079.639 14
11080.139 18
11080.640 18
11081.140 8
11081.640 17
11082.141 13
11082.641 14
11083.142 18
11083.642 22
11084.142 16
11084.643 20
11085.143 26
11085.644 19
11086.144 17
11086.645 12
11087.145 8
11087.646 5
11088.146 17
11088.647 22
11089.147 25
11089.648 15
11090.149 20
11090.649 21
11091.150 20
11091.650 31
11092.151 29
11092.652 19
11093.152 14
11093.653 20
11094.154 21
11094.654 23
11095.155 21
11095.656 18
11096.156 20
11096.657 21
11097.158 16
11097.658 23
11098.159 25
11098.660 21
11099.161 15
11099.661 22
11100.162 25
11100.663 18
11101.164 22
11101.665 25
11102.166 24
11102.666 14
11103.167 14
11103.668 21
11104.169 10
11104.670 15
11105.171 16
11105.672 16
11106.173 24
11106.674 28
11107.175 27
11107.676 30
11108.177 23
11108.678 33
11109.179 27
11109.680 22
11110.181 16
11110.682 11
11111.183 23
11111.684 18
11112.185 19
11112.686 23
11113.187 34
11113.688 25
11114.189 27
11114.690 20
11115.191 15
11115.692 15
11116.194 28
11116.695 19
11117.196 11
11117.697 12
11118.198 17
11118.700 22
11119.201 23
11119.702 19
11120.203 12
11120.705 27
11121.206 22
11121.707 19
11122.208 24
11122.710 17
11123.211 15
11123.712 15
11124.214 21
11124.715 25
11125.216 10
11125.718 17
11126.219 23
11126.721 19
11127.222 21
11127.723 31
11128.225 17
11128.726 18
11129.228 21
11129.729 21
11130.231 19
11130.732 17
11131.234 20
11131.735 24
11132.237 22
11132.738 20
11133.240 13
11133.741 17
11134.243 22
11134.744 30
11135.246 22
11135.748 26
11136.249 23
11136.751 27
11137.252 16
11137.754 9
11138.256 7
11138.757 12
11139.259 9
11139.761 4
11140.262 19
11140.764 31
11141.266 24
11141.768 21
11142.269 27
11142.771 25
11143.273 16
11143.775 24
11144.276 17
11144.778 17
11145.280 24
11145.782 27
11146.284 27
11146.785 19
11147.287 16
11147.789 24
11148.291 19
11148.793 22
11149.295 22
11149.797 11
11150.299 18
11150.801 22
11151.303 17
11151.805 6
11152.307 23
11152.808 23
11153.310 13
11153.812 17
11154.315 20
11154.817 18
11155.319 22
11155.821 24
11156.323 29
11156.825 36
11157.327 39
11157.829 31
11158.331 26
11158.833 14
11159.335 11
11159.837 10
11160.340 13
11160.842 16
11161.344 13
11161.846 9
11162.348 5
11162.850 24
11163.353 21
11163.855 12
11164.357 23
11164.859 12
11165.362 11
11165.864 22
11166.366 21
11166.869 20
11167.371 16
11167.873 8
11168.375 17
11168.878 20
11169.380 17
11169.883 12
11170.385 15
11170.887 15
11171.390 23
11171.892 22
11172.395 18
11172.897 20
11173.399 16
11173.902 17
11174.404 24
11174.907 26
11175.409 21
11175.912 25
11176.414 23
11176.917 24
11177.419 17
11177.922 29
11178.424 19
11178.927 11
11179.430 11
11179.932 17
11180.435 17
11180.937 19
11181.440 29
11181.943 34
11182.445 27
11182.948 23
11183.451 17
11183.953 15
11184.456 8
11184.959 19
11185.461 16
11185.964 9
11186.467 12
11186.970 11
11187.472 20
11187.975 23
11188.478 17
11188.981 16
11189.484 21
11189.986 22
11190.489 26
11190.992 23
11191.495 30
11191.998 20
11192.501 16
11193.003 21
11193.506 20
11194.009 24
11194.512 24
11195.015 19
11195.518 24
11196.021 19
11196.524 19
11197.027 15
11197.530 14
11198.033 18
11198.536 18
11199.039 17
11199.542 22
11200.045 24
11200.548 15
11201.051 20
11201.554 22
11202.057 20
11202.560 23
11203.064 15
11203.567 13
11204.070 20
11204.573 22
11205.076 20
11205.579 29
11206.082 17
11206.586 10
11207.089 11
11207.592 17
11208.095 11
11208.598 15
11209.102 24
11209.605 31
11210.108 37
11210.612 29
11211.115 30
11211.618 22
11212.121 14
11212.625 10
11213.128 14
11213.631 14
11214.135 12
11214.638 10
11215.142 12
11215.645 24
11216.148 18
11216.652 14
11217.155 17
11217.659 18
11218.162 20
11218.666 24
11219.169 25
11219.672 32
11220.176 25
11220.679 18
11221.183 12
11221.687 16
11222.190 11
11222.694 8
11223.197 25
11223.701 33
11224.204 35
11224.708 34
11225.212 40
11225.715 31
11226.219 22
11226.722 30
11227.226 27
11227.730 25
11228.233 16
11228.737 20
11229.241 12
11229.745 10
11230.248 11
11230.752 13
11231.256 34
11231.759 37
11232.263 42
11232.767 30
11233.271 32
11233.775 19
11234.278 18
11234.782 14
11235.286 17
11235.790 21
11236.294 30
11236.798 29
11237.302 29
11237.805 35
11238.309 19
11238.813 12
11239.317 12
11239.821 10
11240.325 20
11240.829 14
11241.333 17
11241.837 22
11242.341 11
11242.845 16
11243.349 19
11243.853 18
11244.357 22
11244.861 21
11245.365 16
11245.869 28
11246.373 28
11246.877 22
11247.381 31
11247.886 33
11248.390 26
11248.894 17
11249.398 19
11249.902 8
11250.406 11
11250.910 14
11251.415 14
11251.919 18
11252.423 18
11252.927 13
11253.432 14
11253.936 6
11254.440 10
11254.944 15
11255.449 34
11255.953 29
11256.457 21
11256.962 20
11257.466 17
11257.970 14
11258.475 9
11258.979 16
11259.483 15
11259.988 8
11260.492 21
11260.997 8
11261.501 2
11262.005 15
11262.510 24
11263.014 23
11263.519 17
11264.023 12
11264.528 8
11265.032 7
11265.537 6
11266.041 9
11266.546 22
11267.050 34
11267.555 16
11268.059 10
11268.564 13
11269.069 21
11269.573 22
11270.078 19
11270.582 20
11271.087 15
11271.592 15
11272.096 17
11272.601 15
11273.106 28
11273.610 17
11274.115 13
11274.620 16
11275.125 16
11275.629 17
11276.134 18
11276.639 14
11277.144 22
11277.648 18
11278.153 8
11278.658 4
11279.163 7
11279.668 16
11280.172 34
11280.677 31
11281.182 30
11281.687 24
11282.192 11
11282.697 9
11283.202 24
11283.707 28
11284.212 23
11284.716 23
11285.221 24
11285.726 20
11286.231 15
11286.736 9
11287.241 15
11287.746 16
11288.251 19
11288.756 25
11289.261 27
11289.766 23
11290.272 22
11290.777 15
11291.282 12
11291.787 15
11292.292 14
11292.797 17
11293.302 22
11293.807 16
11294.312 12
11294.818 4
11295.323 11
11295.828 14
11296.333 16
11296.838 13
11297.344 20
11297.849 25
11298.354 32
11298.859 20
11299.365 14
11299.870 19
11300.375 19
11300.881 10
11301.386 10
11301.891 11
11302.396 15
11302.902 15
11303.407 20
11303.913 29
11304.418 35
11304.923 30
11305.429 15
11305.934 18
11306.440 26
11306.945 25
11307.450 16
11307.956 10
11308.461 20
11308.967 32
11309.472 10
11309.978 15
11310.483 14
11310.989 9
11311.494 15
11312.000 21
11312.506 12
11313.011 11
11313.517 18
11314.022 23
11314.528 29
11315.034 15
11315.539 13
11316.045 14
11316.550 18
11317.056 18
11317.562 13
11318.067 7
11318.573 8
11319.079 6
11319.585 9
11320.090 10
11320.596 8
11321.102 22
11321.608 31
11322.113 28
11322.619 12
11323.125 12
11323.631 9
11324.137 14
11324.642 21
11325.148 30
11325.654 21
11326.160 23
11326.666 23
11327.172 14
11327.678 14
11328.184 17
11328.689 8
11329.195 8
11329.701 7
11330.207 10
11330.713 10
11331.219 5
11331.725 12
11332.231 12
11332.737 16
11333.243 12
11333.749 18
11334.255 16
11334.761 16
11335.267 20
11335.774 19
11336.280 14
11336.786 17
11337.292 16
11337.798 19
11338.304 10
11338.810 15
11339.316 22
11339.823 25
11340.329 14
11340.835 7
11341.341 7
11341.847 16
11342.354 19
11342.860 25
11343.366 21
11343.872 22
11344.379 18
11344.885 16
11345.391 17
11345.898 15
11346.404 20
11346.910 20
11347.417 22
11347.923 21
11348.429 15
11348.936 16
11349.442 22
11349.948 22
11350.455 13
11350.961 19
11351.468 25
11351.974 27
11352.481 23
11352.987 17
11353.494 16
11354.000 26
11354.507 29
11355.013 23
11355.520 12
11356.026 20
11356.533 19
11357.039 14
11357.546 14
11358.052 7
11358.559 13
11359.066 16
11359.572 20
11360.079 35
11360.585 36
11361.092 33
11361.599 34
11362.105 32
11362.612 35
11363.119 17
11363.625 13
11364.132 10
11364.639 15
11365.146 21
11365.652 26
11366.159 19
11366.666 14
11367.173 24
11367.679 35
11368.186 46
11368.693 37
11369.200 21
11369.707 26
11370.214 22
11370.720 24
11371.227 39
11371.734 32
11372.241 26
11372.748 21
11373.255 14
11373.762 13
11374.269 9
11374.776 9
11375.283 29
11375.790 21
11376.297 31
11376.804 23
11377.311 14
11377.818 36
11378.325 38
11378.832 29
11379.339 26
11379.846 21
11380.353 25
11380.860 17
11381.367 11
11381.874 16
11382.381 25
11382.888 21
11383.396 18
11383.903 14
11384.410 15
11384.917 15
11385.424 21
11385.931 14
11386.439 15
11386.946 11
11387.453 13
11387.960 20
11388.468 25
11388.975 18
11389.482 23
11389.989 16
11390.497 25
11391.004 22
11391.511 17
11392.019 9
11392.526 13
11393.033 18
11393.541 19
11394.048 21
11394.556 19
11395.063 21
11395.570 32
11396.078 29
11396.585 13
11397.093 18
11397.600 30
11398.108 29
11398.615 16
11399.123 16
11399.630 13
11400.138 12
11400.645 15
11401.153 12
11401.660 9
11402.168 10
11402.675 22
11403.183 16
11403.691 25
11404.198 25
11404.706 20
11405.213 26
11405.721 21
11406.229 10
11406.736 15
11407.244 16
11407.752 13
11408.259 13
11408.767 11
11409.275 16
11409.783 15
11410.290 20
11410.798 11
11411.306 14
11411.814 24
11412.321 23
11412.829 19
11413.337 23
11413.845 26
11414.353 26
11414.861 27
11415.368 30
11415.876 31
11416.384 18
11416.892 18
11417.400 16
11417.908 17
11418.416 22
11418.924 21
11419.432 12
11419.940 11
11420.448 21
11420.956 21
11421.464 22
11421.972 23
11422.480 28
11422.988 22
11423.496 32
11424.004 31
11424.512 30
11425.020 34
11425.528 29
11426.036 29
11426.544 29
11427.052 23
11427.560 26
11428.068 33
11428.577 21
11429.085 13
11429.593 10
11430.101 10
11430.609 19
11431.117 21
11431.626 17
11432.134 24
11432.642 35
11433.150 28
11433.659 23
11434.167 21
11434.675 18
11435.184 20
11435.692 13
11436.200 19
11436.708 20
11437.217 18
11437.725 14
11438.234 15
11438.742 18
11439.250 22
11439.759 35
11440.267 26
11440.776 18
11441.284 14
11441.792 26
11442.301 31
11442.809 21
11443.318 24
11443.826 19
11444.335 20
11444.843 22
11445.352 22
11445.860 18
11446.369 15
11446.877 19
11447.386 17
11447.895 16
11448.403 17
11448.912 14
11449.420 13
11449.929 12
11450.438 15
11450.946 16
11451.455 24
11451.964 18
11452.472 16
11452.981 16
11453.490 12
11453.998 11
11454.507 12
11455.016 14
11455.525 21
11456.033 13
11456.542 11
11457.051 13
11457.560 11
11458.068 22
11458.577 20
11459.086 16
11459.595 14
11460.104 17
11460.613 14
11461.122 8
11461.630 23
11462.139 26
11462.648 22
11463.157 22
11463.666 34
11464.175 26
11464.684 13
11465.193 12
11465.702 28
11466.211 30
11466.720 21
11467.229 15
11467.738 14
11468.247 10
11468.756 11
11469.265 17
11469.774 11
11470.283 12
11470.792 20
11471.301 33
11471.810 31
11472.320 24
11472.829 26
11473.338 20
11473.847 12
11474.356 5
11474.865 12
11475.375 35
11475.884 37
11476.393 32
11476.902 35
11477.411 31
11477.921 23
11478.430 21
11478.939 13
11479.448 12
11479.958 26
11480.467 28
11480.976 20
11481.486 16
11481.995 19
11482.504 15
11483.014 17
11483.523 13
11484.032 15
11484.542 17
11485.051 14
11485.561 13
11486.070 13
11486.580 17
11487.089 25
11487.598 22
11488.108 21
11488.617 17
11489.127 4
11489.636 7
11490.146 20
11490.655 21
11491.165 16
11491.674 14
11492.184 22
11492.694 25
11493.203 16
11493.713 15
11494.222 10
11494.732 10
11495.242 16
11495.751 13
11496.261 30
11496.771 23
11497.280 20
11497.790 24
11498.300 22
11498.809 19
11499.319 16
11499.829 16
11500.339 11
11500.848 15
11501.358 23
11501.868 24
11502.378 14
11502.887 14
11503.397 15
11503.907 11
11504.417 13
11504.927 16
11505.437 5
11505.946 14
11506.456 32
11506.966 27
11507.476 18
11507.986 26
11508.496 28
11509.006 23
11509.516 22
11510.026 28
11510.536 11
11511.046 11
11511.556 8
11512.066 9
11512.576 17
11513.086 18
11513.596 23
11514.106 23
11514.616 11
11515.126 23
11515.636 25
11516.146 23
11516.656 20
11517.166 24
11517.676 40
11518.187 25
11518.697 19
11519.207 12
11519.717 14
11520.227 10
11520.737 14
11521.248 19
11521.758 23
11522.268 30
11522.778 26
11523.289 21
11523.799 19
11524.309 25
11524.819 17
11525.330 10
11525.840 5
11526.350 8
11526.861 18
11527.371 12
11527.881 16
11528.392 31
11528.902 32
11529.412 30
11529.923 29
11530.433 32
11530.944 12
11531.454 14
11531.965 10
11532.475 16
11532.985 17
11533.496 26
11534.006 21
11534.517 28
11535.027 28
11535.538 33
11536.049 30
11536.559 12
11537.070 13
11537.580 14
11538.091 13
11538.601 9
11539.112 19
11539.623 13
11540.133 11
11540.644 5
11541.154 9
11541.665 13
11542.176 13
11542.686 10
11543.197 13
11543.708 15
11544.219 36
11544.729 21
11545.240 17
11545.751 15
11546.262 6
11546.772 7
11547.283 21
11547.794 25
11548.305 16
11548.815 9
11549.326 6
11549.837 11
11550.348 15
11550.859 19
11551.370 18
11551.881 22
11552.391 15
11552.902 17
11553.413 10
11553.924 11
11554.435 15
11554.946 14
11555.457 23
11555.968 17
11556.479 10
11556.990 8
11557.501 7
11558.012 9
11558.523 17
11559.034 17
11559.545 15
11560.056 14
11560.567 19
11561.078 18
11561.590 11
11562.101 12
11562.612 13
11563.123 22
11563.634 12
11564.145 12
11564.656 12
11565.167 15
11565.679 17
11566.190 14
11566.701 5
11567.212 15
11567.724 15
11568.235 13
11568.746 11
11569.257 8
11569.769 14
11570.280 40
11570.791 40
11571.302 38
11571.814 27
11572.325 20
11572.836 17
11573.348 14
11573.859 14
11574.371 26
11574.882 23
11575.393 19
11575.905 27
11576.416 17
11576.928 16
11577.439 20
11577.951 25
11578.462 26
11578.974 23
11579.485 14
11579.997 14
11580.508 14
11581.020 23
11581.531 10
11582.043 20
11582.554 28
11583.066 21
11583.577 19
11584.089 13
11584.601 12
11585.112 7
11585.624 15
11586.135 17
11586.647 17
11587.159 24
11587.670 22
11588.182 21
11588.694 15
11589.206 12
11589.717 10
11590.229 13
11590.741 22
11591.252 17
11591.764 15
11592.276 17
11592.788 19
11593.300 18
11593.811 20
11594.323 18
11594.835 7
11595.347 8
11595.859 11
11596.371 12
11596.882 14
11597.394 24
11597.906 24
11598.418 30
11598.930 32
11599.442 16
11599.954 19
11600.466 15
11600.978 16
11601.490 19
11602.002 14
11602.514 14
11603.026 13
11603.538 10
11604.050 12
11604.562 10
11605.074 15
11605.586 13
11606.098 14
11606.610 8
11607.122 14
11607.634 14
11608.147 18
11608.659 11
11609.171 10
11609.683 15
11610.195 13
11610.707 13
11611.220 23
11611.732 19
11612.244 18
11612.756 17
11613.268 13
11613.781 11
11614.293 11
11614.805 16
11615.318 8
11615.830 15
11616.342 15
11616.854 12
11617.367 13
11617.879 8
11618.391 22
11618.904 26
11619.416 27
11619.929 19
11620.441 11
11620.953 18
11621.466 8
11621.978 12
11622.491 14
11623.003 12
11623.516 9
11624.028 9
11624.541 14
11625.053 8
11625.566 5
11626.078 11
11626.591 9
11627.103 9
11627.616 7
11628.128 4
11628.641 13
11629.153 13
11629.666 17
11630.179 12
11630.691 13
11631.204 10
11631.717 14
11632.229 18
11632.742 19
11633.255 10
11633.767 6
11634.280 10
11634.793 6
11635.305 11
11635.818 26
11636.331 32
11636.844 23
11637.356 15
11637.869 16
11638.382 19
11638.895 22
11639.408 33
11639.920 36
11640.433 30
11640.946 24
11641.459 15
11641.972 16
11642.485 16
11642.998 14
11643.510 11
11644.023 19
11644.536 17
11645.049 13
11645.562 14
11646.075 5
11646.588 9
11647.101 22
11647.614 13
11648.127 16
11648.640 9
11649.153 23
11649.666 19
11650.179 16
11650.692 17
11651.205 19
11651.718 24
11652.232 24
11652.745 17
11653.258 26
11653.771 19
11654.284 25
11654.797 22
11655.310 14
11655.824 23
11656.337 23
11656.850 25
11657.363 29
11657.876 19
11658.390 18
11658.903 9
11659.416 9
11659.929 9
11660.443 7
11660.956 7
11661.469 8
11661.983 6
11662.496 5
11663.009 5
11663.523 4
11664.036 16
11664.549 18
11665.063 9
11665.576 10
11666.089 10
11666.603 7
11667.116 4
11667.630 18
11668.143 21
11668.657 12
11669.170 6
11669.684 5
11670.197 8
11670.711 11
11671.224 12
11671.738 11
11672.251 6
11672.765 2
11673.278 17
11673.792 23
11674.305 17
11674.819 17
11675.333 9
11675.846 24
11676.360 26
11676.873 34
11677.387 40
11677.901 27
11678.414 13
11678.928 16
11679.442 11
11679.956 8
11680.469 17
11680.983 19
11681.497 15
11682.011 22
11682.524 13
11683.038 13
11683.552 18
11684.066 11
11684.579 12
11685.093 14
11685.607 18
11686.121 11
11686.635 15
11687.149 12
11687.663 8
11688.176 12
11688.690 16
11689.204 18
11689.718 29
11690.232 24
11690.746 17
11691.260 18
11691.774 20
11692.288 14
11692.802 9
11693.316 13
11693.830 20
11694.344 18
11694.858 16
11695.372 11
11695.886 20
11696.400 26
11696.914 22
11697.428 19
11697.942 11
11698.457 17
11698.971 14
11699.485 12
11699.999 13
11700.513 7
11701.027 13
11701.541 13
11702.056 10
11702.570 17
11703.084 13
11703.598 4
11704.113 11
11704.627 22
11705.141 16
11705.655 14
11706.170 15
11706.684 16
11707.198 22
11707.712 20
11708.227 15
11708.741 24
11709.256 19
11709.770 8
11710.284 14
11710.799 16
11711.313 19
11711.827 20
11712.342 11
11712.856 8
11713.371 20
11713.885 16
11714.400 10
11714.914 13
11715.429 33
11715.943 33
11716.458 26
11716.972 22
11717.487 22
11718.001 20
11718.516 19
11719.030 12
11719.545 12
11720.059 14
11720.574 16
11721.089 30
11721.603 38
11722.118 24
11722.633 22
11723.147 17
11723.662 16
11724.177 24
11724.691 27
11725.206 12
11725.721 14
11726.235 20
11726.750 21
11727.265 16
11727.780 24
11728.294 16
11728.809 14
11729.324 16
11729.839 15
11730.354 21
11730.868 14
11731.383 12
11731.898 14
11732.413 13
11732.928 20
11733.443 12
11733.958 10
11734.473 13
11734.987 14
11735.502 18
11736.017 12
11736.532 17
11737.047 16
11737.562 16
11738.077 17
11738.592 22
11739.107 17
11739.622 8
11740.137 11
11740.652 12
11741.167 20
11741.682 13
11742.197 5
11742.713 20
11743.228 14
11743.743 13
11744.258 13
11744.773 13
11745.288 14
11745.803 17
11746.318 15
11746.834 10
11747.349 15
11747.864 16
11748.379 12
11748.894 12
11749.410 19
11749.925 10
11750.440 5
11750.955 1
11751.471 5
11751.986 3
11752.501 5
11753.017 17
11753.532 11
11754.047 11
11754.563 22
11755.078 23
11755.593 15
11756.109 17
11756.624 14
11757.139 13
11757.655 18
11758.170 23
11758.686 15
11759.201 10
11759.717 5
11760.232 5
11760.748 10
11761.263 20
11761.779 20
11762.294 24
11762.810 31
11763.325 29
11763.841 22
11764.356 19
11764.872 20
11765.387 19
11765.903 16
11766.419 7
11766.934 7
11767.450 15
11767.965 16
11768.481 24
11768.997 17
11769.512 10
11770.028 14
11770.544 7
11771.060 13
11771.575 12
11772.091 8
11772.607 13
11773.122 13
11773.638 9
11774.154 8
11774.670 12
11775.186 13
11775.701 19
11776.217 15
11776.733 14
11777.249 20
11777.765 19
11778.281 17
11778.797 14
11779.312 19
11779.828 14
11780.344 13
11780.860 13
11781.376 8
11781.892 6
11782.408 11
11782.924 10
11783.440 15
11783.956 16
11784.472 18
11784.988 11
11785.504 5
11786.020 1
11786.536 16
11787.052 12
11787.568 16
11788.084 11
11788.600 11
11789.116 8
11789.633 5
11790.149 14
11790.665 16
11791.181 17
11791.697 23
11792.213 25
11792.729 28
11793.246 25
11793.762 15
11794.278 17
11794.794 10
11795.310 10
11795.827 11
11796.343 21
11796.859 15
11797.376 13
11797.892 20
11798.408 27
11798.924 26
11799.441 16
11799.957 17
11800.473 13
11800.990 23
11801.506 20
11802.023 17
11802.539 24
11803.055 25
11803.572 10
11804.088 7
11804.605 7
11805.121 14
11805.638 14
11806.154 17
11806.671 8
11807.187 19
11807.704 18
11808.220 10
11808.737 16
11809.253 9
11809.770 11
11810.286 18
11810.803 13
11811.319 6
11811.836 8
11812.353 4
11812.869 6
11813.386 8
11813.903 22
11814.419 27
11814.936 19
11815.453 25
11815.969 17
11816.486 12
11817.003 17
11817.519 23
11818.036 27
11818.553 26
11819.070 22
11819.586 19
11820.103 16
11820.620 11
11821.137 9
11821.654 14
11822.170 12
11822.687 27
11823.204 21
11823.721 21
11824.238 25
11824.755 25
11825.272 18
11825.788 12
11826.305 17
11826.822 22
11827.339 28
11827.856 16
11828.373 9
11828.890 13
11829.407 9
11829.924 10
11830.441 12
11830.958 16
11831.475 19
11831.992 26
11832.509 29
11833.026 30
11833.543 24
11834.060 25
11834.578 12
11835.095 5
11835.612 4
11836.129 25
11836.646 18
11837.163 14
11837.680 11
11838.198 19
11838.715 19
11839.232 14
11839.749 20
11840.266 16
11840.784 17
11841.301 14
11841.818 3
11842.335 3
11842.853 11
11843.370 23
11843.887 18
11844.405 15
11844.922 11
11845.439 13
11845.957 11
11846.474 11
11846.991 9
11847.509 8
11848.026 14
11848.543 14
11849.061 12
11849.578 13
11850.096 18
11850.613 21
11851.131 10
11851.648 7
11852.166 8
11852.683 9
11853.201 9
11853.718 12
11854.236 8
11854.753 9
11855.271 4
11855.788 13
11856.306 10
11856.823 11
11857.341 13
11857.859 16
11858.376 19
11858.894 23
11859.411 23
11859.929 13
11860.447 14
11860.964 11
11861.482 17
11862.000 20
11862.517 22
11863.035 23
11863.553 14
11864.071 16
11864.588 11
11865.106 17
11865.624 32
11866.142 29
11866.660 18
11867.177 9
11867.695 8
11868.213 12
11868.731 10
11869.249 7
11869.767 7
11870.284 9
11870.802 4
11871.320 8
11871.838 5
11872.356 12
11872.874 18
11873.392 22
11873.910 14
11874.428 19
11874.946 17
11875.464 11
11875.982 12
11876.500 11
11877.018 9
11877.536 10
11878.054 7
11878.572 9
11879.090 22
11879.608 32
11880.126 23
11880.644 19
11881.162 22
11881.681 15
11882.199 28
11882.717 30
11883.235 21
11883.753 13
11884.271 18
11884.790 12
11885.308 13
11885.826 8
11886.344 12
11886.862 19
11887.381 10
11887.899 6
11888.417 11
11888.935 9
11889.454 10
11889.972 12
11890.490 21
11891.009 18
11891.527 23
11892.045 23
11892.564 21
11893.082 19
11893.600 12
11894.119 10
11894.637 14
11895.156 12
11895.674 15
11896.193 24
11896.711 21
11897.229 17
11897.748 19
11898.266 16
11898.785 16
11899.303 14
11899.822 22
11900.341 10
11900.859 14
11901.378 12
11901.896 8
11902.415 12
11902.933 12
11903.452 17
11903.971 16
11904.489 12
11905.008 10
11905.526 14
11906.045 15
11906.564 14
11907.082 14
11907.601 15
11908.120 20
11908.639 15
11909.157 13
11909.676 12
11910.195 19
11910.713 23
11911.232 17
11911.751 19
11912.270 14
11912.789 15
11913.307 17
11913.826 18
11914.345 19
11914.864 25
11915.383 16
11915.902 12
11916.421 15
11916.939 12
11917.458 8
11917.977 13
11918.496 18
11919.015 11
11919.534 18
11920.053 21
11920.572 17
11921.091 17
11921.610 15
11922.129 16
11922.648 30
11923.167 20
11923.686 9
11924.205 5
11924.724 8
11925.243 6
11925.762 4
11926.281 9
11926.801 5
11927.320 10
11927.839 15
11928.358 17
11928.877 17
11929.396 7
11929.915 8
11930.435 8
11930.954 12
11931.473 14
11931.992 16
11932.511 16
11933.031 7
11933.550 13
11934.069 12
11934.588 11
11935.108 5
11935.627 11
11936.146 31
11936.666 26
11937.185 12
11937.704 10
11938.224 9
11938.743 18
11939.262 18
11939.782 12
11940.301 8
11940.821 9
11941.340 10
11941.860 6
11942.379 4
11942.898 6
11943.418 14
11943.937 6
11944.457 7
11944.976 14
11945.496 16
11946.015 11
11946.535 10
11947.054 12
11947.574 5
11948.094 6
11948.613 2
11949.133 16
11949.652 11
11950.172 10
11950.692 13
11951.211 24
11951.731 26
11952.251 15
11952.770 12
11953.290 14
11953.810 12
11954.329 9
11954.849 10
11955.369 11
11955.889 21
11956.408 20
11956.928 10
11957.448 9
11957.968 9
11958.487 10
11959.007 9
11959.527 9
11960.047 9
11960.567 8
11961.087 23
11961.606 19
11962.126 15
11962.646 10
11963.166 15
11963.686 8
11964.206 13
11964.726 15
11965.246 12
11965.766 7
11966.286 14
11966.806 17
11967.326 19
11967.846 15
11968.366 11
11968.886 15
11969.406 7
11969.926 5
11970.446 11
11970.966 14
11971.486 15
11972.006 16
11972.526 9
11973.046 13
11973.566 9
11974.086 6
11974.607 5
11975.127 14
11975.647 12
11976.167 10
11976.687 9
11977.208 15
11977.728 24
11978.248 22
11978.768 20
11979.288 16
11979.809 11
11980.329 4
11980.849 7
11981.370 14
11981.890 29
11982.410 19
11982.931 15
11983.451 10
11983.971 10
11984.492 13
11985.012 10
11985.532 13
11986.053 12
11986.573 13
11987.094 10
11987.614 18
11988.134 19
11988.655 14
11989.175 6
11989.696 3
11990.216 8
11990.737 16
11991.257 8
11991.778 18
11992.298 18
11992.819 15
11993.339 28
11993.860 15
11994.381 16
11994.901 20
11995.422 14
11995.942 12
11996.463 21
11996.984 10
11997.504 8
11998.025 5
11998.546 9
11999.066 8
11999.587 3
12000.108 8
12000.628 13
12001.149 10
12001.670 6
12002.191 8
12002.711 8
12003.232 16
12003.753 12
12004.274 14
12004.794 10
12005.315 12
12005.836 14
12006.357 13
12006.878 17
12007.399 13
12007.919 17
12008.440 18
12008.961 31
12009.482 23
12010.003 18
12010.524 11
12011.045 9
12011.566 11
12012.087 11
12012.608 10
12013.129 11
12013.650 11
12014.171 9
12014.692 7
12015.213 5
12015.734 5
12016.255 11
12016.776 9
12017.297 7
12017.818 2
12018.339 4
12018.860 14
12019.381 16
12019.903 12
12020.424 8
12020.945 13
12021.466 15
12021.987 12
12022.508 11
12023.030 7
12023.551 8
12024.072 8
12024.593 12
12025.114 3
12025.636 11
12026.157 9
12026.678 12
12027.200 18
12027.721 21
12028.242 17
12028.763 20
12029.285 14
12029.806 5
12030.328 9
12030.849 22
12031.370 25
12031.892 16
12032.413 15
12032.934 21
12033.456 20
12033.977 14
12034.499 17
12035.020 15
12035.542 11
12036.063 6
12036.585 9
12037.106 3
12037.628 6
12038.149 12
12038.671 11
12039.192 19
12039.714 15
12040.235 7
12040.757 8
12041.279 11
12041.800 8
12042.322 19
12042.843 16
12043.365 18
12043.887 13
12044.408 8
12044.930 8
12045.452 15
12045.973 14
12046.495 11
12047.017 12
12047.539 12
12048.060 8
12048.582 7
12049.104 12
12049.626 9
12050.147 10
12050.669 13
12051.191 28
12051.713 20
12052.235 15
12052.756 24
12053.278 25
12053.800 19
12054.322 18
12054.844 14
12055.366 26
12055.888 13
12056.410 9
12056.932 10
12057.454 7
12057.975 1
12058.497 3
12059.019 13
12059.541 9
12060.063 9
12060.585 12
12061.107 8
12061.629 3
12062.152 8
12062.674 11
12063.196 10
12063.718 4
12064.240 13
12064.762 12
12065.284 13
12065.806 28
12066.328 23
12066.850 20
12067.373 17
12067.895 16
12068.417 14
12068.939 12
12069.461 20
12069.984 26
12070.506 15
12071.028 10
12071.550 12
12072.072 17
12072.595 24
12073.117 16
12073.639 29
12074.162 24
12074.684 19
12075.206 19
12075.729 10
12076.251 7
12076.773 4
12077.296 5
12077.818 3
12078.340 10
12078.863 16
12079.385 16
12079.908 18
12080.430 12
12080.953 6
12081.475 13
12081.998 9
12082.520 19
12083.043 15
12083.565 20
12084.088 9
12084.610 5
12085.133 18
12085.655 28
12086.178 23
12086.700 20
12087.223 14
12087.745 24
12088.268 14
12088.791 16
12089.313 20
12089.836 22
12090.359 19
12090.881 21
12091.404 14
12091.927 20
12092.449 19
12092.972 19
12093.495 12
12094.018 10
12094.540 14
12095.063 24
12095.586 24
12096.109 28
12096.631 24
12097.154 23
12097.677 13
12098.200 4
12098.723 17
12099.245 14
12099.768 9
12100.291 10
12100.814 9
12101.337 10
12101.860 10
12102.383 15
12102.906 11
12103.429 6
12103.952 9
12104.475 10
12104.998 4
12105.521 1
12106.044 6
12106.567 14
12107.090 17
12107.613 24
12108.136 14
12108.659 15
12109.182 6
12109.705 4
12110.228 13
12110.751 17
12111.274 13
12111.797 5
12112.320 10
12112.843 10
12113.367 14
12113.890 13
12114.413 15
12114.936 22
12115.459 14
12115.983 11
12116.506 13
12117.029 22
12117.552 11
12118.075 11
12118.599 7
12119.122 6
12119.645 10
12120.169 23
12120.692 23
12121.215 13
12121.739 15
12122.262 7
12122.785 6
12123.309 10
12123.832 2
12124.355 12
12124.879 17
12125.402 16
12125.926 30
12126.449 31
12126.972 22
12127.496 13
12128.019 10
12128.543 8
12129.066 23
12129.590 15
12130.113 21
12130.637 23
12131.160 10
12131.684 17
12132.208 28
12132.731 24
12133.255 17
12133.778 17
12134.302 17
12134.825 20
12135.349 10
12135.873 11
12136.396 17
12136.920 12
12137.444 10
12137.967 24
12138.491 16
12139.015 13
12139.539 14
12140.062 15
12140.586 15
12141.110 19
12141.634 14
12142.157 7
12142.681 8
12143.205 8
12143.729 8
12144.252 12
12144.776 9
12145.300 6
12145.824 11
12146.348 8
12146.872 8
12147.396 21
12147.920 16
12148.443 15
12148.967 15
12149.491 15
12150.015 15
12150.539 10
12151.063 7
12151.587 6
12152.111 9
12152.635 11
12153.159 7
12153.683 7
12154.207 10
12154.731 15
12155.255 15
12155.779 8
12156.303 7
12156.827 5
12157.352 4
12157.876 9
12158.400 5
12158.924 5
12159.448 7
12159.972 18
12160.496 7
12161.021 9
12161.545 5
12162.069 11
12162.593 18
12163.117 13
12163.642 16
12164.166 10
12164.690 7
12165.214 8
12165.739 7
12166.263 6
12166.787 14
12167.312 25
12167.836 18
12168.360 11
12168.885 6
12169.409 4
12169.933 14
12170.458 8
12170.982 7
12171.507 3
12172.031 3
12172.555 18
12173.080 17
12173.604 7
12174.129 15
12174.653 14
12175.178 11
12175.702 8
12176.227 11
12176.751 8
12177.276 14
12177.800 9
12178.325 15
12178.849 8
12179.374 8
12179.899 20
12180.423 24
12180.948 16
12181.472 6
12181.997 7
12182.522 5
12183.046 7
12183.571 19
12184.096 19
12184.620 12
12185.145 11
12185.670 11
12186.194 12
12186.719 6
12187.244 30
12187.769 19
12188.293 12
12188.818 18
12189.343 11
12189.868 9
12190.393 14
12190.917 8
12191.442 20
12191.967 13
12192.492 6
12193.017 9
12193.542 9
12194.067 5
12194.592 8
12195.116 11
12195.641 9
12196.166 8
12196.691 17
12197.216 15
12197.741 22
12198.266 23
12198.791 20
12199.316 15
12199.841 14
12200.366 8
12200.891 8
12201.416 9
12201.941 30
12202.466 17
12202.992 15
12203.517 16
12204.042 11
12204.567 5
12205.092 7
12205.617 15
12206.142 16
12206.667 15
12207.193 17
12207.718 9
12208.243 15
12208.768 23
12209.293 20
12209.819 19
12210.344 16
12210.869 11
12211.394 8
12211.920 10
12212.445 13
12212.970 8
12213.496 8
12214.021 9
12214.546 2
12215.072 4
12215.597 9
12216.122 12
12216.648 23
12217.173 15
12217.698 16
12218.224 9
12218.749 11
12219.275 15
12219.800 15
12220.326 13
12220.851 13
12221.377 16
12221.902 13
12222.428 10
12222.953 7
12223.479 11
12224.004 13
12224.530 9
12225.055 17
12225.581 12
12226.106 6
12226.632 6
12227.158 9
12227.683 12
12228.209 14
12228.734 19
12229.260 20
12229.786 18
12230.311 15
12230.837 8
12231.363 12
12231.888 10
12232.414 9
12232.940 13
12233.466 10
12233.991 8
12234.517 15
12235.043 14
12235.569 10
12236.094 5
12236.620 14
12237.146 10
12237.672 15
12238.198 25
12238.724 20
12239.249 17
12239.775 9
12240.301 13
12240.827 8
12241.353 13
12241.879 20
12242.405 13
12242.931 8
12243.457 5
12243.983 13
12244.509 14
12245.035 10
12245.561 18
12246.087 24
12246.613 31
12247.139 18
12247.665 19
12248.191 12
12248.717 13
12249.243 20
12249.769 24
12250.295 22
12250.821 14
12251.347 7
12251.874 5
12252.400 4
12252.926 6
12253.452 4
12253.978 9
12254.504 12
12255.031 13
12255.557 10
12256.083 19
12256.609 16
12257.136 19
12257.662 20
12258.188 26
12258.714 23
12259.241 12
12259.767 14
12260.293 19
12260.820 17
12261.346 13
12261.872 14
12262.399 17
12262.925 14
12263.451 14
12263.978 8
12264.504 5
12265.031 5
12265.557 8
12266.083 10
12266.610 10
12267.136 11
12267.663 8
12268.189 12
12268.716 8
12269.242 12
12269.769 15
12270.295 8
12270.822 9
12271.348 17
12271.875 12
12272.402 7
12272.928 8
12273.455 14
12273.981 19
12274.508 23
12275.035 14
12275.561 11
12276.088 14
12276.615 8
12277.141 17
12277.668 31
12278.195 13
12278.721 6
12279.248 4
12279.775 6
12280.302 11
12280.828 21
12281.355 18
12281.882 21
12282.409 21
12282.935 16
12283.462 19
12283.989 21
12284.516 19
12285.043 16
12285.570 12
12286.096 9
12286.623 5
12287.150 8
12287.677 8
12288.204 18
12288.731 16
12289.258 13
12289.785 12
12290.312 8
12290.839 8
12291.366 12
12291.893 11
12292.420 7
12292.947 7
12293.474 7
12294.001 8
12294.528 6
12295.055 9
12295.582 16
12296.109 17
12296.636 19
12297.163 15
12297.690 11
12298.218 6
12298.745 6
12299.272 9
12299.799 7
12300.326 11
12300.853 18
12301.381 12
12301.908 11
12302.435 11
12302.962 9
12303.489 6
12304.017 8
12304.544 7
12305.071 13
12305.599 9
12306.126 10
12306.653 11
12307.180 9
12307.708 18
12308.235 14
12308.762 17
12309.290 9
12309.817 9
12310.345 8
12310.872 6
12311.399 5
12311.927 6
12312.454 5
12312.982 11
12313.509 14
12314.037 14
12314.564 10
12315.092 8
12315.619 6
12316.147 10
12316.674 4
12317.202 9
12317.729 23
12318.257 18
12318.784 23
12319.312 18
12319.839 15
12320.367 15
12320.895 10
12321.422 9
12321.950 13
12322.478 12
12323.005 11
12323.533 16
12324.061 13
12324.588 19
12325.116 8
12325.644 8
12326.171 10
12326.699 13
12327.227 18
12327.755 10
12328.282 11
12328.810 17
12329.338 19
12329.866 14
12330.394 26
12330.921 22
12331.449 13
12331.977 21
12332.505 12
12333.033 8
12333.561 7
12334.089 17
12334.617 26
12335.145 19
12335.672 16
12336.200 11
12336.728 10
12337.256 8
12337.784 7
12338.312 15
12338.840 13
12339.368 15
12339.896 16
12340.424 19
12340.952 15
12341.480 26
12342.008 26
12342.537 23
12343.065 16
12343.593 15
12344.121 17
12344.649 26
12345.177 33
12345.705 25
12346.233 22
12346.762 19
12347.290 17
12347.818 20
12348.346 15
12348.874 20
12349.403 30
12349.931 27
12350.459 21
12350.987 22
12351.516 24
12352.044 18
12352.572 19
12353.100 23
12353.629 20
12354.157 25
12354.685 28
12355.214 37
12355.742 41
12356.271 55
12356.799 54
12357.327 51
12357.856 77
12358.384 79
12358.913 75
12359.441 64
12359.969 47
12360.498 61
12361.026 56
12361.555 73
12362.083 74
12362.612 51
12363.140 34
12363.669 42
12364.197 64
12364.726 70
12365.255 65
12365.783 43
12366.312 30
12366.840 29
12367.369 30
12367.898 33
12368.426 44
12368.955 41
12369.483 26
12370.012 21
12370.541 29
12371.069 19
12371.598 25
12372.127 27
12372.656 13
12373.184 10
12373.713 10
12374.242 10
12374.771 21
12375.299 26
12375.828 20
12376.357 23
12376.886 17
12377.415 15
12377.943 13
12378.472 9
12379.001 10
12379.530 14
12380.059 16
12380.588 18
12381.117 13
12381.646 8
12382.174 25
12382.703 26
12383.232 17
12383.761 20
12384.290 17
12384.819 14
12385.348 12
12385.877 12
12386.406 8
12386.935 11
12387.464 17
12387.993 10
12388.522 13
12389.052 6
12389.581 11
12390.110 14
12390.639 10
12391.168 16
12391.697 11
12392.226 7
12392.755 14
12393.284 27
12393.814 24
12394.343 18
12394.872 5
12395.401 5
12395.930 7
12396.460 11
12396.989 12
12397.518 7
12398.047 9
12398.577 6
12399.106 7
12399.635 13
12400.165 9
12400.694 7
12401.223 4
12401.753 16
12402.282 18
12402.811 7
12403.341 9
12403.870 14
12404.399 10
12404.929 14
12405.458 14
12405.988 14
12406.517 16
12407.047 13
12407.576 12
12408.106 12
12408.635 6
12409.165 10
12409.694 11
12410.224 11
12410.753 9
12411.283 7
12411.812 10
12412.342 5
12412.871 10
12413.401 12
12413.931 14
12414.460 13
12414.990 10
12415.519 13
12416.049 5
12416.579 7
12417.108 7
12417.638 10
12418.168 17
12418.697 18
12419.227 28
12419.757 27
12420.287 26
12420.816 12
12421.346 12
12421.876 18
12422.406 11
12422.936 14
12423.465 7
12423.995 13
12424.525 12
12425.055 23
12425.585 28
12426.115 18
12426.644 16
12427.174 3
12427.704 23
12428.234 20
12428.764 12
12429.294 7
12429.824 6
12430.354 8
12430.884 11
12431.414 12
12431.944 14
12432.474 22
12433.004 19
12433.534 10
12434.064 16
12434.594 10
12435.124 12
12435.654 11
12436.184 15
12436.714 15
12437.244 17
12437.774 16
12438.304 15
12438.835 15
12439.365 12
12439.895 18
12440.425 13
12440.955 19
12441.485 30
12442.016 28
12442.546 21
12443.076 18
12443.606 20
12444.137 15
12444.667 13
12445.197 11
12445.727 8
12446.258 4
12446.788 10
12447.318 17
12447.849 19
12448.379 14
12448.909 16
12449.440 5
12449.970 4
12450.500 11
12451.031 8
12451.561 4
12452.092 3
12452.622 6
12453.152 2
12453.683 2
12454.213 14
12454.744 21
12455.274 12
12455.805 7
12456.335 9
12456.866 4
12457.396 14
12457.927 10
12458.457 13
12458.988 16
12459.519 14
12460.049 10
12460.580 12
12461.110 17
12461.641 17
12462.172 15
12462.702 12
12463.233 2
12463.764 10
12464.294 14
12464.825 13
12465.356 12
12465.886 16
12466.417 15
12466.948 16
12467.479 17
12468.009 21
12468.540 18
12469.071 15
12469.602 11
12470.132 9
12470.663 9
12471.194 8
12471.725 6
12472.256 9
12472.787 10
12473.317 16
12473.848 16
12474.379 23
12474.910 15
12475.441 10
12475.972 17
12476.503 15
12477.034 15
12477.565 10
12478.096 12
12478.627 8
12479.158 13
12479.689 15
12480.220 11
12480.751 11
12481.282 15
12481.813 13
12482.344 19
12482.875 15
12483.406 7
12483.937 8
12484.468 3
12484.999 13
12485.530 9
12486.062 8
12486.593 7
12487.124 13
12487.655 9
12488.186 11
12488.717 12
12489.249 23
12489.780 18
12490.311 20
12490.842 14
12491.374 4
12491.905 10
12492.436 8
12492.967 8
12493.499 21
12494.030 22
12494.561 16
12495.093 15
12495.624 20
12496.155 30
12496.687 21
12497.218 16
12497.750 12
12498.281 12
12498.812 26
12499.344 19
12499.875 15
12500.407 7
12500.938 18
12501.470 19
12502.001 7
12502.532 11
12503.064 13
12503.596 13
12504.127 16
12504.659 20
12505.190 25
12505.722 11
12506.253 9
12506.785 10
12507.316 7
12507.848 18
12508.380 23
12508.911 13
12509.443 9
12509.975 10
12510.506 9
12511.038 14
12511.570 17
12512.101 18
12512.633 22
12513.165 15
12513.696 21
12514.228 17
12514.760 16
12515.292 16
12515.823 12
12516.355 11
12516.887 7
12517.419 8
12517.951 9
12518.482 3
12519.014 9
12519.546 17
12520.078 21
12520.610 22
12521.142 20
12521.674 17
12522.205 11
12522.737 6
12523.269 11
12523.801 23
12524.333 17
12524.865 18
12525.397 8
12525.929 3
12526.461 5
12526.993 6
12527.525 7
12528.057 7
12528.589 15
12529.121 20
12529.653 15
12530.185 13
12530.718 10
12531.250 17
12531.782 16
12532.314 15
12532.846 12
12533.378 14
12533.910 13
12534.442 7
12534.975 2
12535.507 5
12536.039 7
12536.571 10
12537.103 10
12537.636 4
12538.168 6
12538.700 12
12539.232 15
12539.765 8
12540.297 9
12540.829 17
12541.362 22
12541.894 12
12542.426 10
12542.959 8
12543.491 14
12544.023 22
12544.556 20
12545.088 12
12545.621 22
12546.153 19
12546.685 20
12547.218 17
12547.750 11
12548.283 8
12548.815 8
12549.348 4
12549.880 12
12550.413 16
12550.945 10
12551.478 11
12552.010 17
12552.543 13
12553.075 12
12553.608 26
12554.141 15
12554.673 6
12555.206 5
12555.738 6
12556.271 4
12556.804 7
12557.336 16
12557.869 27
12558.402 20
12558.934 14
12559.467 15
12560.000 22
12560.532 16
12561.065 15
12561.598 22
12562.131 28
12562.663 29
12563.196 22
12563.729 18
12564.262 11
12564.795 17
12565.327 18
12565.860 26
12566.393 27
12566.926 18
12567.459 20
12567.992 29
12568.525 11
12569.057 18
12569.590 29
12570.123 25
12570.656 25
12571.189 17
12571.722 17
12572.255 10
12572.788 13
12573.321 17
12573.854 23
12574.387 24
12574.920 19
12575.453 15
12575.986 34
12576.519 19
12577.052 20
12577.585 14
12578.119 25
12578.652 23
12579.185 18
12579.718 18
12580.251 24
12580.784 29
12581.317 21
12581.850 24
12582.384 10
12582.917 22
12583.450 15
12583.983 11
12584.516 8
12585.050 17
12585.583 27
12586.116 20
12586.650 13
12587.183 19
12587.716 17
12588.249 17
12588.783 13
12589.316 14
12589.849 9
12590.383 7
12590.916 13
12591.449 9
12591.983 7
12592.516 10
12593.050 5
12593.583 16
12594.117 19
12594.650 12
12595.183 10
12595.717 9
12596.250 10
12596.784 9
12597.317 8
12597.851 13
12598.384 9
12598.918 15
12599.451 13
12599.985 21
12600.519 14
12601.052 12
12601.586 12
12602.119 16
12602.653 19
12603.187 22
12603.720 17
12604.254 20
12604.788 27
12605.321 22
12605.855 35
12606.389 25
12606.922 24
12607.456 26
12607.990 22
12608.523 19
12609.057 14
12609.591 11
12610.125 11
12610.658 9
12611.192 11
12611.726 9
12612.260 14
12612.794 18
12613.328 20
12613.861 19
12614.395 13
12614.929 10
12615.463 8
12615.997 8
12616.531 12
12617.065 10
12617.599 15
12618.133 17
12618.667 13
12619.201 19
12619.735 19
12620.268 13
12620.802 14
12621.336 15
12621.871 10
12622.405 10
12622.939 8
12623.473 3
12624.007 6
12624.541 6
12625.075 10
12625.609 12
12626.143 9
12626.677 18
12627.211 6
12627.745 8
12628.280 9
12628.814 15
12629.348 20
12629.882 14
12630.416 15
12630.951 13
12631.485 11
12632.019 15
12632.553 19
12633.088 16
12633.622 20
12634.156 21
12634.690 13
12635.225 8
12635.759 16
12636.293 17
12636.828 22
12637.362 22
12637.896 11
12638.431 7
12638.965 13
12639.499 16
12640.034 14
12640.568 17
12641.103 25
12641.637 20
12642.172 6
12642.706 12
12643.241 18
12643.775 15
12644.309 5
12644.844 6
12645.379 28
12645.913 18
12646.448 21
12646.982 25
12647.517 21
12648.051 14
12648.586 8
12649.120 8
12649.655 6
12650.190 13
12650.724 13
12651.259 14
12651.794 14
12652.328 6
12652.863 8
12653.398 4
12653.932 4
12654.467 3
12655.002 6
12655.536 13
12656.071 9
12656.606 19
12657.141 29
12657.675 25
12658.210 13
12658.745 11
12659.280 12
12659.815 9
12660.350 6
12660.884 9
12661.419 6
12661.954 13
12662.489 8
12663.024 5
12663.559 7
12664.094 3
12664.629 13
12665.164 16
12665.698 15
12666.233 10
12666.768 12
12667.303 10
12667.838 20
12668.373 18
12668.908 14
12669.443 20
12669.978 25
12670.513 26
12671.049 13
12671.584 14
12672.119 10
12672.654 7
12673.189 9
12673.724 12
12674.259 11
12674.794 3
12675.329 11
12675.865 11
12676.400 5
12676.935 4
12677.470 10
12678.005 17
12678.541 16
12679.076 15
12679.611 21
12680.146 19
12680.682 25
12681.217 19
12681.752 19
12682.287 6
12682.823 6
12683.358 12
12683.893 10
12684.429 16
12684.964 18
12685.499 18
12686.035 11
12686.570 12
12687.106 22
12687.641 17
12688.176 11
12688.712 6
12689.247 7
12689.783 1
12690.318 3
12690.854 7
12691.389 10
12691.925 10
12692.460 9
12692.996 12
12693.531 28
12694.067 31
12694.602 17
12695.138 18
12695.673 19
12696.209 13
12696.745 9
12697.280 7
12697.816 3
12698.351 11
12698.887 11
12699.423 6
12699.958 10
12700.494 11
12701.030 3
12701.566 7
12702.101 6
12702.637 11
12703.173 16
12703.708 22
12704.244 16
12704.780 18
12705.316 13
12705.852 15
12706.387 5
12706.923 6
12707.459 15
12707.995 17
12708.531 11
12709.067 18
12709.602 16
12710.138 19
12710.674 19
12711.210 16
12711.746 15
12712.282 18
12712.818 13
12713.354 9
12713.890 7
12714.426 7
12714.962 4
12715.498 3
12716.034 10
12716.570 8
12717.106 6
12717.642 13
12718.178 25
12718.714 18
12719.250 16
12719.786 12
12720.322 5
12720.858 12
12721.394 10
12721.931 13
12722.467 15
12723.003 11
12723.539 11
12724.075 5
12724.611 5
12725.148 3
12725.684 5
12726.220 5
12726.756 4
12727.293 15
12727.829 13
12728.365 10
12728.901 10
12729.438 15
12729.974 5
12730.510 12
12731.047 21
12731.583 15
12732.119 16
12732.656 24
12733.192 24
12733.728 15
12734.265 25
12734.801 15
12735.338 16
12735.874 11
12736.410 6
12736.947 9
12737.483 18
12738.020 19
12738.556 13
12739.093 13
12739.629 7
12740.166 8
12740.702 6
12741.239 8
12741.775 12
12742.312 17
12742.849 19
12743.385 12
12743.922 8
12744.458 9
12744.995 19
12745.532 11
12746.068 16
12746.605 16
12747.141 10
12747.678 11
12748.215 7
12748.752 23
12749.288 16
12749.825 14
12750.362 15
12750.898 8
12751.435 9
12751.972 13
12752.509 16
12753.046 10
12753.582 3
12754.119 7
12754.656 12
12755.193 15
12755.730 14
12756.266 17
12756.803 15
12757.340 16
12757.877 5
12758.414 12
12758.951 18
12759.488 21
12760.025 20
12760.562 20
12761.099 14
12761.636 19
12762.173 20
12762.710 18
12763.247 8
12763.784 5
12764.321 8
12764.858 7
12765.395 6
12765.932 14
12766.469 25
12767.006 23
12767.543 18
12768.080 13
12768.617 21
12769.154 22
12769.691 16
12770.229 18
12770.766 11
12771.303 10
12771.840 14
12772.377 20
12772.915 8
12773.452 12
12773.989 16
12774.526 11
12775.063 10
12775.601 12
12776.138 18
12776.675 15
12777.213 16
12777.750 12
12778.287 13
12778.825 20
12779.362 14
12779.899 16
12780.437 14
12780.974 9
12781.511 14
12782.049 14
12782.586 10
12783.124 22
12783.661 21
12784.198 19
12784.736 19
12785.273 10
12785.811 10
12786.348 12
12786.886 17
12787.423 10
12787.961 7
12788.498 16
12789.036 24
12789.573 16
12790.111 11
12790.649 9
12791.186 8
12791.724 13
12792.261 7
12792.799 4
12793.337 21
12793.874 20
12794.412 13
12794.950 11
12795.487 12
12796.025 21
12796.563 8
12797.100 8
12797.638 6
12798.176 6
12798.714 8
12799.251 6
12799.789 3
12800.327 3
12800.865 5
12801.403 4
12801.940 6
12802.478 14
12803.016 22
12803.554 14
12804.092 11
12804.630 19
12805.167 19
12805.705 17
12806.243 8
12806.781 4
12807.319 1
12807.857 6
12808.395 5
12808.933 3
12809.471 6
12810.009 13
12810.547 16
12811.085 10
12811.623 11
12812.161 4
12812.699 6
12813.237 4
12813.775 14
12814.313 26
12814.851 19
12815.389 10
12815.928 6
12816.466 12
12817.004 14
12817.542 29
12818.080 22
12818.618 17
12819.156 15
12819.695 14
12820.233 9
12820.771 10
12821.309 9
12821.847 16
12822.386 16
12822.924 16
12823.462 15
12824.000 11
12824.539 14
12825.077 13
12825.615 18
12826.154 12
12826.692 2
12827.230 5
12827.769 6
12828.307 8
12828.845 8
12829.384 8
12829.922 18
12830.461 11
12830.999 13
12831.538 17
12832.076 14
12832.614 5
12833.153 5
12833.691 17
12834.230 17
12834.768 9
12835.307 16
12835.845 9
12836.384 13
12836.923 7
12837.461 9
12838.000 13
12838.538 15
12839.077 11
12839.615 11
12840.154 13
12840.693 12
12841.231 9
12841.770 18
12842.309 25
12842.847 35
12843.386 26
12843.925 25
12844.463 26
12845.002 14
12845.541 7
12846.080 7
12846.618 11
12847.157 31
12847.696 22
12848.235 15
12848.773 15
12849.312 13
12849.851 5
12850.390 15
12850.929 13
12851.468 13
12852.006 17
12852.545 18
12853.084 20
12853.623 15
12854.162 15
12854.701 18
12855.240 12
12855.779 15
12856.318 10
12856.857 3
12857.396 4
12857.935 8
12858.474 5
12859.013 8
12859.552 10
12860.091 4
12860.630 19
12861.169 28
12861.708 21
12862.247 8
12862.786 8
12863.325 10
12863.864 6
12864.404 5
12864.943 8
12865.482 8
12866.021 10
12866.560 7
12867.099 10
12867.638 13
12868.178 13
12868.717 13
12869.256 12
12869.795 15
12870.335 16
12870.874 25
12871.413 19
12871.952 15
12872.492 13
12873.031 9
12873.570 11
12874.110 9
12874.649 5
12875.188 4
12875.728 9
12876.267 7
12876.807 4
12877.346 13
12877.885 28
12878.425 16
12878.964 14
12879.504 11
12880.043 9
12880.583 9
12881.122 3
12881.661 3
12882.201 7
12882.740 12
12883.280 8
12883.820 8
12884.359 7
12884.899 8
12885.438 10
12885.978 14
12886.517 12
12887.057 18
12887.597 19
12888.136 9
12888.676 5
12889.215 3
12889.755 4
12890.295 13
12890.834 15
12891.374 10
12891.914 5
12892.454 13
12892.993 8
12893.533 5
12894.073 17
12894.613 10
12895.152 5
12895.692 10
12896.232 7
12896.772 8
12897.311 16
12897.851 17
12898.391 14
12898.931 8
12899.471 12
12900.011 8
12900.551 7
12901.091 8
12901.630 10
12902.170 13
12902.710 10
12903.250 10
12903.790 10
12904.330 20
12904.870 21
12905.410 8
12905.950 5
12906.490 10
12907.030 7
12907.570 8
12908.110 5
12908.650 8
12909.190 16
12909.730 8
12910.270 12
12910.811 13
12911.351 9
12911.891 7
12912.431 5
12912.971 16
12913.511 10
12914.051 7
12914.592 10
12915.132 6
12915.672 2
12916.212 6
12916.752 17
12917.293 14
12917.833 8
12918.373 7
12918.913 9
12919.454 13
12919.994 15
12920.534 7
12921.074 16
12921.615 22
12922.155 22
12922.695 19
12923.236 20
12923.776 17
12924.317 14
12924.857 11
12925.397 13
12925.938 9
12926.478 9
12927.019 12
12927.559 10
12928.100 14
12928.640 7
12929.181 7
12929.721 3
12930.262 5
12930.802 8
12931.343 7
12931.883 12
12932.424 11
12932.964 8
12933.505 6
12934.045 3
12934.586 7
12935.127 7
12935.667 5
12936.208 8
12936.748 10
12937.289 19
12937.830 29
12938.370 26
12938.911 18
12939.452 13
12939.993 16
12940.533 12
12941.074 10
12941.615 16
12942.155 17
12942.696 10
12943.237 6
12943.778 11
12944.319 10
12944.859 1
12945.400 0
12945.941 4
12946.482 1
12947.023 8
12947.564 11
12948.104 10
12948.645 10
12949.186 15
12949.727 11
12950.268 10
12950.809 12
12951.350 17
12951.891 13
12952.432 14
12952.973 21
12953.514 15
12954.055 14
12954.596 11
12955.137 11
12955.678 17
12956.219 15
12956.760 16
12957.301 11
12957.842 15
12958.383 18
12958.924 10
12959.465 7
12960.007 11
12960.548 15
12961.089 14
12961.630 12
12962.171 13
12962.712 8
12963.254 9
12963.795 13
12964.336 21
12964.877 16
12965.418 19
12965.960 13
12966.501 15
12967.042 15
12967.584 8
12968.125 5
12968.666 7
12969.207 11
12969.749 15
12970.290 9
12970.831 5
12971.373 10
12971.914 10
12972.456 5
12972.997 7
12973.538 4
12974.080 5
12974.621 10
12975.163 15
12975.704 11
12976.246 12
12976.787 11
12977.329 12
12977.870 24
12978.412 20
12978.953 21
12979.495 17
12980.036 11
12980.578 9
12981.119 7
12981.661 2
12982.202 6
12982.744 10
12983.286 4
12983.827 2
12984.369 3
12984.911 14
12985.452 12
12985.994 16
12986.536 17
12987.077 6
12987.619 11
12988.161 20
12988.702 17
12989.244 8
12989.786 11
12990.328 16
12990.869 13
12991.411 7
12991.953 9
12992.495 10
12993.037 14
12993.578 15
12994.120 16
12994.662 9
12995.204 23
12995.746 19
12996.288 10
12996.830 9
12997.371 4
12997.913 3
12998.455 5
12998.997 12
12999.539 13
13000.081 6
13000.623 7
13001.165 6
13001.707 6
13002.249 5
13002.791 3
13003.333 12
13003.875 13
13004.417 14
13004.959 7
13005.501 7
13006.043 11
13006.586 7
13007.128 11
13007.670 16
13008.212 22
13008.754 21
13009.296 15
13009.838 9
13010.381 13
13010.923 12
13011.465 11
13012.007 16
13012.549 13
13013.092 4
13013.634 7
13014.176 11
13014.718 14
13015.261 9
13015.803 11
13016.345 10
13016.888 7
13017.430 4
13017.972 9
13018.515 15
13019.057 17
13019.599 12
13020.142 14
13020.684 20
13021.226 17
13021.769 11
13022.311 12
13022.854 10
13023.396 12
13023.939 12
13024.481 5
13025.024 4
13025.566 4
13026.109 6
13026.651 5
13027.194 10
13027.736 14
13028.279 6
13028.821 8
13029.364 7
13029.906 17
13030.449 16
13030.992 12
13031.534 10
13032.077 6
13032.619 12
13033.162 9
13033.705 17
13034.247 19
13034.790 19
13035.333 10
13035.876 13
13036.418 11
13036.961 9
13037.504 18
13038.046 23
13038.589 27
13039.132 23
13039.675 12
13040.218 7
13040.760 12
13041.303 9
13041.846 9
13042.389 7
13042.932 8
13043.475 13
13044.017 14
13044.560 12
13045.103 6
13045.646 9
13046.189 6
13046.732 9
13047.275 5
13047.818 11
13048.361 12
13048.904 10
13049.447 15
13049.990 12
13050.533 13
13051.076 10
13051.619 11
13052.162 6
13052.705 9
13053.248 1
13053.791 5
13054.334 9
13054.877 8
13055.420 21
13055.964 12
13056.507 4
13057.050 6
13057.593 14
13058.136 13
13058.679 11
13059.223 10
13059.766 13
13060.309 13
13060.852 16
13061.395 17
13061.939 15
13062.482 16
13063.025 17
13063.569 16
13064.112 14
13064.655 10
13065.198 8
13065.742 5
13066.285 4
13066.828 15
13067.372 7
13067.915 9
13068.459 10
13069.002 9
13069.545 11
13070.089 8
13070.632 9
13071.176 10
13071.719 12
13072.263 13
13072.806 21
13073.350 15
13073.893 12
13074.437 17
13074.980 20
13075.524 9
13076.067 14
13076.611 10
13077.154 7
13077.698 7
13078.241 17
13078.785 19
13079.329 21
13079.872 13
13080.416 7
13080.960 6
13081.503 12
13082.047 17
13082.591 16
13083.134 11
13083.678 7
13084.222 6
13084.765 7
13085.309 12
13085.853 6
13086.397 10
13086.940 9
13087.484 6
13088.028 2
13088.572 5
13089.116 11
13089.659 4
13090.203 4
13090.747 5
13091.291 3
13091.835 9
13092.379 9
13092.923 15
13093.466 9
13094.010 4
13094.554 9
13095.098 10
13095.642 10
13096.186 11
13096.730 7
13097.274 6
13097.818 8
13098.362 10
13098.906 9
13099.450 10
13099.994 8
13100.538 10
13101.082 2
13101.626 6
13102.170 15
13102.715 13
13103.259 13
13103.803 19
13104.347 15
13104.891 17
13105.435 12
13105.979 7
13106.524 11
13107.068 11
13107.612 4
13108.156 2
13108.700 4
13109.245 9
13109.789 9
13110.333 5
13110.877 6
13111.422 6
13111.966 5
13112.510 6
13113.054 9
13113.599 10
13114.143 10
13114.687 8
13115.232 6
13115.776 9
13116.321 11
13116.865 7
13117.409 1
13117.954 5
13118.498 9
13119.043 8
13119.587 17
13120.132 21
13120.676 13
13121.221 13
13121.765 15
13122.309 13
13122.854 12
13123.399 9
13123.943 12
13124.488 19
13125.032 11
13125.577 10
13126.121 19
13126.666 14
13127.211 12
13127.755 13
13128.300 8
13128.844 6
13129.389 7
13129.934 10
13130.478 5
13131.023 10
13131.568 9
13132.112 8
13132.657 6
13133.202 5
13133.747 10
13134.291 19
13134.836 18
13135.381 21
13135.926 22
13136.471 17
13137.015 11
13137.560 11
13138.105 9
13138.650 5
13139.195 3
13139.740 4
13140.284 14
13140.829 13
13141.374 9
13141.919 4
13142.464 2
13143.009 2
13143.554 11
13144.099 5
13144.644 6
13145.189 13
13145.734 7
13146.279 10
13146.824 5
13147.369 2
13147.914 9
13148.459 5
13149.004 4
13149.549 11
13150.094 6
13150.639 8
13151.184 12
13151.729 11
13152.275 7
13152.820 4
13153.365 10
13153.910 19
13154.455 15
13155.000 8
13155.546 8
13156.091 5
13156.636 2
13157.181 3
13157.726 16
13158.272 21
13158.817 15
13159.362 13
13159.907 14
13160.453 15
13160.998 17
13161.543 18
13162.089 12
13162.634 7
13163.179 10
13163.725 9
13164.270 7
13164.815 9
13165.361 8
13165.906 9
13166.452 13
13166.997 28
13167.543 20
13168.088 11
13168.633 8
13169.179 4
13169.724 12
13170.270 18
13170.815 11
13171.361 16
13171.907 18
13172.452 16
13172.998 22
13173.543 9
13174.089 8
13174.634 5
13175.180 10
13175.726 4
13176.271 13
13176.817 14
13177.362 8
13177.908 11
13178.454 6
13178.999 6
13179.545 6
13180.091 8
13180.637 13
13181.182 3
13181.728 2
13182.274 5
13182.819 11
13183.365 8
13183.911 8
13184.457 4
13185.003 11
13185.548 10
13186.094 12
13186.640 20
13187.186 21
13187.732 18
13188.278 9
13188.824 5
13189.369 8
13189.915 4
13190.461 6
13191.007 10
13191.553 7
13192.099 11
13192.645 10
13193.191 8
13193.737 13
13194.283 5
13194.829 5
13195.375 13
13195.921 21
13196.467 17
13197.013 11
13197.559 21
13198.105 22
13198.651 9
13199.197 8
13199.744 13
13200.290 15
13200.836 10
13201.382 9
13201.928 3
13202.474 7
13203.020 12
13203.567 4
13204.113 8
13204.659 8
13205.205 7
13205.751 6
13206.298 6
13206.844 9
13207.390 11
13207.936 4
13208.483 7
13209.029 11
13209.575 21
13210.122 16
13210.668 14
13211.214 8
13211.761 6
13212.307 3
13212.853 4
13213.400 13
13213.946 8
13214.493 11
13215.039 8
13215.586 9
13216.132 13
13216.678 9
13217.225 7
13217.771 9
13218.318 9
13218.864 14
13219.411 19
13219.957 17
13220.504 13
13221.051 10
13221.597 9
13222.144 10
13222.690 10
13223.237 8
13223.783 9
13224.330 14
13224.877 9
13225.423 3
13225.970 8
13226.517 19
13227.063 42
13227.610 32
13228.157 25
13228.703 22
13229.250 15
13229.797 13
13230.344 7
13230.890 6
13231.437 7
13231.984 9
13232.531 9
13233.077 5
13233.624 5
13234.171 2
13234.718 4
13235.265 5
13235.812 4
13236.358 4
13236.905 8
13237.452 8
13237.999 9
13238.546 7
13239.093 4
13239.640 7
13240.187 3
13240.734 2
13241.281 2
13241.828 5
13242.375 13
13242.922 13
13243.469 20
13244.016 8
13244.563 11
13245.110 12
13245.657 7
13246.204 6
13246.751 3
13247.298 3
13247.845 2
13248.392 5
13248.939 14
13249.487 14
13250.034 5
13250.581 11
13251.128 8
13251.675 9
13252.222 12
13252.770 13
13253.317 9
13253.864 8
13254.411 14
13254.958 9
13255.506 6
13256.053 17
13256.600 7
13257.148 7
13257.695 8
13258.242 7
13258.790 8
13259.337 6
13259.884 13
13260.432 11
13260.979 11
13261.526 11
13262.074 15
13262.621 9
13263.169 6
13263.716 14
13264.263 15
13264.811 15
13265.358 19
13265.906 8
13266.453 3
13267.001 8
13267.548 8
13268.096 6
13268.643 14
13269.191 22
13269.738 21
13270.286 14
13270.834 9
13271.381 7
13271.929 7
13272.476 8
13273.024 4
13273.572 15
13274.119 10
13274.667 8
13275.215 8
13275.762 14
13276.310 10
13276.858 6
13277.405 4
13277.953 4
13278.501 4
13279.049 2
13279.596 6
13280.144 6
13280.692 3
13281.240 6
13281.787 8
13282.335 9
13282.883 7
13283.431 11
13283.979 7
13284.527 8
13285.075 3
13285.622 3
13286.170 9
13286.718 10
13287.266 20
13287.814 12
13288.362 7
13288.910 11
13289.458 10
13290.006 4
13290.554 3
13291.102 8
13291.650 14
13292.198 10
13292.746 13
13293.294 8
13293.842 4
13294.390 4
13294.938 2
13295.486 3
13296.034 6
13296.582 11
13297.130 9
13297.679 3
13298.227 8
13298.775 7
13299.323 7
13299.871 8
13300.419 11
13300.968 11
13301.516 4
13302.064 4
13302.612 2
13303.161 10
13303.709 7
13304.257 5
13304.805 8
13305.354 17
13305.902 21
13306.450 11
13306.999 13
13307.547 12
13308.095 13
13308.644 12
13309.192 8
13309.740 8
13310.289 6
13310.837 7
13311.385 7
13311.934 6
13312.482 3
13313.031 6
13313.579 16
13314.128 14
13314.676 11
13315.225 4
13315.773 3
13316.322 2
13316.870 3
13317.419 2
13317.967 5
13318.516 11
13319.064 8
13319.613 6
13320.162 2
13320.710 2
13321.259 9
13321.807 6
13322.356 6
13322.905 11
13323.453 9
13324.002 8
13324.551 10
13325.099 11
13325.648 14
13326.197 8
13326.746 5
13327.294 4
13327.843 5
13328.392 6
13328.941 8
13329.489 7
13330.038 19
13330.587 8
13331.136 11
13331.685 8
13332.233 10
13332.782 11
13333.331 8
13333.880 11
13334.429 25
13334.978 24
13335.527 14
13336.076 9
13336.625 13
13337.174 6
13337.723 6
13338.271 4
13338.820 19
13339.369 13
13339.918 16
13340.467 13
13341.016 8
13341.566 8
13342.115 11
13342.664 12
13343.213 13
13343.762 12
13344.311 10
13344.860 6
13345.409 10
13345.958 5
13346.507 5
13347.056 6
13347.606 8
13348.155 10
13348.704 4
13349.253 8
13349.802 8
13350.352 10
13350.901 12
13351.450 15
13351.999 9
13352.549 7
13353.098 12
13353.647 21
13354.196 24
13354.746 19
13355.295 19
13355.844 15
13356.394 19
13356.943 12
13357.492 8
13358.042 5
13358.591 8
13359.141 13
13359.690 7
13360.239 9
13360.789 12
13361.338 9
13361.888 9
13362.437 8
13362.987 8
13363.536 3
13364.086 2
13364.635 7
13365.185 11
13365.734 10
13366.284 9
13366.833 10
13367.383 18
13367.932 20
13368.482 7
13369.032 1
13369.581 2
13370.131 2
13370.680 8
13371.230 17
13371.780 12
13372.329 8
13372.879 10
13373.429 7
13373.978 7
13374.528 12
13375.078 9
13375.628 8
13376.177 12
13376.727 13
13377.277 13
13377.827 18
13378.376 7
13378.926 7
13379.476 7
13380.026 6
13380.576 14
13381.126 20
13381.675 13
13382.225 9
13382.775 7
13383.325 2
13383.875 7
13384.425 7
13384.975 8
13385.525 8
13386.075 11
13386.625 8
13387.175 9
13387.725 10
13388.275 2
13388.825 6
13389.375 1
13389.925 11
13390.475 10
13391.025 12
13391.575 6
13392.125 7
13392.675 12
13393.225 10
13393.775 10
13394.325 12
13394.875 17
13395.425 15
13395.976 11
13396.526 8
13397.076 8
13397.626 10
13398.176 11
13398.727 5
13399.277 7
13399.827 6
13400.377 6
13400.928 2
13401.478 3
13402.028 3
13402.578 5
13403.129 10
13403.679 5
13404.229 11
13404.780 9
13405.330 10
13405.880 11
13406.431 11
13406.981 11
13407.531 8
13408.082 7
13408.632 14
13409.183 12
13409.733 9
13410.284 4
13410.834 11
13411.384 10
13411.935 3
13412.485 0
13413.036 3
13413.586 9
13414.137 12
13414.688 9
13415.238 3
13415.789 9
13416.339 9
13416.890 10
13417.440 5
13417.991 3
13418.542 10
13419.092 10
13419.643 8
13420.193 7
13420.744 15
13421.295 18
13421.845 10
13422.396 7
13422.947 7
13423.498 5
13424.048 15
13424.599 21
13425.150 17
13425.701 17
13426.251 14
13426.802 5
13427.353 9
13427.904 7
13428.455 8
13429.005 7
13429.556 7
13430.107 8
13430.658 6
13431.209 9
13431.760 14
13432.311 5
13432.861 7
13433.412 10
13433.963 10
13434.514 8
13435.065 8
13435.616 12
13436.167 17
13436.718 21
13437.269 16
13437.820 15
13438.371 12
13438.922 15
13439.473 12
13440.024 8
13440.575 9
13441.126 8
13441.678 3
13442.229 7
13442.780 5
13443.331 6
13443.882 3
13444.433 9
13444.984 15
13445.535 9
13446.087 7
13446.638 13
13447.189 16
13447.740 8
13448.292 11
13448.843 11
13449.394 13
13449.945 11
13450.497 4
13451.048 8
13451.599 11
13452.150 8
13452.702 6
13453.253 4
13453.804 6
13454.356 13
13454.907 8
13455.458 15
13456.010 11
13456.561 12
13457.113 11
13457.664 12
13458.215 6
13458.767 7
13459.318 6
13459.870 16
13460.421 16
13460.973 15
13461.524 8
13462.076 8
13462.627 6
13463.179 4
13463.730 2
13464.282 4
13464.833 1
13465.385 8
13465.937 13
13466.488 4
13467.040 5
13467.591 7
13468.143 7
13468.695 2
13469.246 4
13469.798 7
13470.350 9
13470.901 15
13471.453 10
13472.005 6
13472.557 3
13473.108 8
13473.660 12
13474.212 11
13474.764 6
13475.315 31
13475.867 26
13476.419 17
13476.971 11
13477.523 10
13478.074 8
13478.626 14
13479.178 15
13479.730 10
13480.282 12
13480.834 15
13481.386 16
13481.938 13
13482.489 9
13483.041 4
13483.593 6
13484.145 11
13484.697 11
13485.249 15
13485.801 18
13486.353 8
13486.905 4
13487.457 7
13488.009 7
13488.561 9
13489.113 6
13489.666 12
13490.218 9
13490.770 11
13491.322 7
13491.874 9
13492.426 11
13492.978 15
13493.530 20
13494.082 11
13494.635 5
13495.187 1
13495.739 5
13496.291 9
13496.843 12
13497.396 28
13497.948 24
13498.500 14
13499.052 8
13499.605 7
13500.157 6
13500.709 14
13501.262 10
13501.814 13
13502.366 9
13502.919 5
13503.471 3
13504.023 18
13504.576 19
13505.128 16
13505.680 22
13506.233 24
13506.785 15
13507.338 17
13507.890 7
13508.443 5
13508.995 15
13509.548 15
13510.100 15
13510.653 11
13511.205 10
13511.758 10
13512.310 7
13512.863 9
13513.415 11
13513.968 12
13514.520 11
13515.073 15
13515.626 7
13516.178 7
13516.731 11
13517.283 11
13517.836 14
13518.389 10
13518.941 7
13519.494 10
13520.047 12
13520.600 8
13521.152 14
13521.705 9
13522.258 12
13522.810 13
13523.363 6
13523.916 4
13524.469 5
13525.022 8
13525.574 9
13526.127 10
13526.680 10
13527.233 12
13527.786 7
13528.339 8
13528.891 2
13529.444 6
13529.997 5
13530.550 4
13531.103 11
13531.656 11
13532.209 6
13532.762 9
13533.315 4
13533.868 18
13534.421 18
13534.974 20
13535.527 19
13536.080 14
13536.633 10
13537.186 6
13537.739 9
13538.292 17
13538.845 16
13539.398 16
13539.951 15
13540.504 16
13541.058 15
13541.611 10
13542.164 12
13542.717 7
13543.270 8
13543.823 4
13544.377 5
13544.930 21
13545.483 21
13546.036 14
13546.589 15
13547.143 11
13547.696 15
13548.249 11
13548.802 15
13549.356 14
13549.909 20
13550.462 10
13551.016 12
13551.569 21
13552.122 21
13552.676 12
13553.229 11
13553.782 7
13554.336 7
13554.889 1
13555.443 10
13555.996 11
13556.550 19
13557.103 12
13557.656 20
13558.210 17
13558.763 25
13559.317 14
13559.870 8
13560.424 6
13560.977 4
13561.531 3
13562.085 8
13562.638 7
13563.192 7
13563.745 4
13564.299 6
13564.852 6
13565.406 5
13565.960 8
13566.513 8
13567.067 8
13567.621 15
13568.174 8
13568.728 7
13569.282 7
13569.835 10
13570.389 7
13570.943 12
13571.497 14
13572.050 9
13572.604 9
13573.158 9
13573.712 5
13574.266 1
13574.819 10
13575.373 11
13575.927 3
13576.481 1
13577.035 9
13577.589 7
13578.142 13
13578.696 9
13579.250 9
13579.804 10
13580.358 12
13580.912 11
13581.466 11
13582.020 10
13582.574 8
13583.128 17
13583.682 19
13584.236 18
13584.790 10
13585.344 6
13585.898 9
13586.452 13
13587.006 8
13587.560 10
13588.114 14
13588.668 11
13589.222 11
13589.777 8
13590.331 11
13590.885 10
13591.439 5
13591.993 4
13592.547 4
13593.101 5
13593.656 9
13594.210 10
13594.764 8
13595.318 12
13595.873 6
13596.427 4
13596.981 2
13597.535 3
13598.090 9
13598.644 12
13599.198 9
13599.753 10
13600.307 9
13600.861 10
13601.416 11
13601.970 11
13602.524 10
13603.079 4
13603.633 3
13604.188 4
13604.742 9
13605.296 4
13605.851 6
13606.405 3
13606.960 7
13607.514 14
13608.069 14
13608.623 7
13609.178 10
13609.732 3
13610.287 5
13610.841 2
13611.396 4
13611.950 3
13612.505 5
13613.060 1
13613.614 2
13614.169 4
13614.723 11
13615.278 14
13615.833 13
13616.387 14
13616.942 22
13617.497 15
13618.051 7
13618.606 11
13619.161 8
13619.716 8
13620.270 23
13620.825 23
13621.380 18
13621.935 16
13622.489 10
13623.044 16
13623.599 19
13624.154 13
13624.709 17
13625.263 9
13625.818 13
13626.373 14
13626.928 12
13627.483 5
13628.038 9
13628.593 9
13629.148 12
13629.703 8
13630.258 5
13630.812 5
13631.367 6
13631.922 6
13632.477 10
13633.032 11
13633.587 12
13634.142 8
13634.697 11
13635.252 3
13635.808 4
13636.363 6
13636.918 10
13637.473 15
13638.028 17
13638.583 14
13639.138 9
13639.693 5
13640.248 3
13640.804 4
13641.359 17
13641.914 16
13642.469 10
13643.024 4
13643.579 5
13644.135 6
13644.690 13
13645.245 6
13645.800 11
13646.356 13
13646.911 19
13647.466 12
13648.022 19
13648.577 18
13649.132 15
13649.688 13
13650.243 14
13650.798 16
13651.354 17
13651.909 9
13652.464 5
13653.020 4
13653.575 8
13654.131 10
13654.686 3
13655.242 3
13655.797 11
13656.352 17
13656.908 11
13657.463 11
13658.019 7
13658.574 8
13659.130 4
13659.686 10
13660.241 15
13660.797 11
13661.352 8
13661.908 4
13662.463 4
13663.019 10
13663.575 4
13664.130 2
13664.686 1
13665.242 8
13665.797 9
13666.353 7
13666.909 7
13667.464 3
13668.020 4
13668.576 6
13669.131 10
13669.687 2
13670.243 7
13670.799 9
13671.354 4
13671.910 1
13672.466 6
13673.022 11
13673.578 13
13674.134 13
13674.689 9
13675.245 11
13675.801 7
13676.357 8
13676.913 5
13677.469 5
13678.025 7
13678.581 7
13679.137 8
13679.693 3
13680.248 2
13680.804 15
13681.360 11
13681.916 8
13682.472 7
13683.028 5
13683.584 15
13684.140 13
13684.697 16
13685.253 13
13685.809 14
13686.365 5
13686.921 1
13687.477 2
13688.033 3
13688.589 7
13689.145 8
13689.701 7
13690.258 7
13690.814 2
13691.370 5
13691.926 12
13692.482 12
13693.039 21
13693.595 21
13694.151 9
13694.707 15
13695.264 21
13695.820 11
13696.376 4
13696.932 5
13697.489 19
13698.045 12
13698.601 13
13699.158 10
13699.714 11
13700.270 23
13700.827 16
13701.383 7
13701.940 7
13702.496 11
13703.052 4
13703.609 6
13704.165 6
13704.722 7
13705.278 11
13705.835 10
13706.391 12
13706.948 11
13707.504 6
13708.061 7
13708.617 4
13709.174 4
13709.730 7
13710.287 6
13710.844 4
13711.400 4
13711.957 4
13712.513 8
13713.070 7
13713.627 13
13714.183 9
13714.740 8
13715.297 12
13715.853 5
13716.410 3
13716.967 8
13717.523 10
13718.080 14
13718.637 10
13719.194 11
13719.750 4
13720.307 7
13720.864 19
13721.421 11
13721.977 8
13722.534 3
13723.091 3
13723.648 2
13724.205 3
13724.762 7
13725.319 6
13725.875 7
13726.432 10
13726.989 10
13727.546 10
13728.103 12
13728.660 13
13729.217 14
13729.774 8
13730.331 3
13730.888 3
13731.445 4
13732.002 12
13732.559 20
13733.116 17
13733.673 9
13734.230 4
13734.787 3
13735.344 3
13735.901 5
13736.458 10
13737.015 14
13737.573 8
13738.130 9
13738.687 14
13739.244 14
13739.801 13
13740.358 13
13740.916 7
13741.473 9
13742.030 11
13742.587 14
13743.144 10
13743.702 7
13744.259 7
13744.816 4
13745.373 7
13745.931 7
13746.488 4
13747.045 4
13747.603 1
13748.160 3
13748.717 8
13749.275 13
13749.832 7
13750.390 5
13750.947 9
13751.504 10
13752.062 9
13752.619 17
13753.177 9
13753.734 3
13754.292 2
13754.849 4
13755.406 7
13755.964 12
13756.521 14
13757.079 20
13757.636 17
13758.194 4
13758.752 6
13759.309 10
13759.867 12
13760.424 6
13760.982 12
13761.540 4
13762.097 3
13762.655 9
13763.212 17
13763.770 18
13764.328 14
13764.885 10
13765.443 9
13766.001 10
13766.558 3
13767.116 9
13767.674 11
13768.232 6
13768.789 3
13769.347 2
13769.905 5
13770.463 13
13771.021 21
13771.578 11
13772.136 16
13772.694 15
13773.252 11
13773.810 7
13774.368 3
13774.925 6
13775.483 3
13776.041 3
13776.599 19
13777.157 13
13777.715 10
13778.273 19
13778.831 12
13779.389 9
13779.947 2
13780.505 4
13781.063 2
13781.621 7
13782.179 6
13782.737 8
13783.295 4
13783.853 12
13784.411 19
13784.969 21
13785.527 20
13786.085 23
13786.644 19
13787.202 20
13787.760 19
13788.318 10
13788.876 7
13789.434 3
13789.992 9
13790.551 18
13791.109 17
13791.667 12
13792.225 12
13792.784 11
13793.342 5
13793.900 9
13794.458 13
13795.017 9
13795.575 11
13796.133 6
13796.692 3
13797.250 6
13797.808 9
13798.367 8
13798.925 7
13799.483 8
13800.042 17
13800.600 11
13801.158 5
13801.717 6
13802.275 10
13802.834 7
13803.392 4
13803.951 2
13804.509 9
13805.068 20
13805.626 16
13806.185 11
13806.743 16
13807.302 21
13807.860 15
13808.419 9
13808.977 15
13809.536 12
13810.095 12
13810.653 14
13811.212 8
13811.770 8
13812.329 10
13812.888 9
13813.446 9
13814.005 8
13814.564 11
13815.122 8
13815.681 8
13816.240 6
13816.799 12
13817.357 10
13817.916 8
13818.475 4
13819.034 7
13819.592 9
13820.151 2
13820.710 5
13821.269 5
13821.828 8
13822.386 8
13822.945 7
13823.504 5
13824.063 11
13824.622 19
13825.181 19
13825.740 14
13826.299 9
13826.858 4
13827.416 7
13827.975 5
13828.534 2
13829.093 2
13829.652 6
13830.211 2
13830.770 4
13831.329 9
13831.888 14
13832.447 10
13833.006 10
13833.566 4
13834.125 6
13834.684 11
13835.243 7
13835.802 4
13836.361 4
13836.920 4
13837.479 4
13838.038 17
13838.598 14
13839.157 10
13839.716 12
13840.275 5
13840.834 4
13841.394 8
13841.953 2
13842.512 5
13843.071 9
13843.631 8
13844.190 8
13844.749 7
13845.309 11
13845.868 14
13846.427 14
13846.986 8
13847.546 12
13848.105 10
13848.665 10
13849.224 3
13849.783 3
13850.343 3
13850.902 7
13851.462 2
13852.021 8
13852.580 3
13853.140 3
13853.699 6
13854.259 7
13854.818 9
13855.378 7
13855.937 7
13856.497 9
13857.056 5
13857.616 3
13858.176 3
13858.735 12
13859.295 5
13859.854 12
13860.414 15
13860.974 11
13861.533 15
13862.093 16
13862.652 15
13863.212 9
13863.772 4
13864.331 18
13864.891 14
13865.451 7
13866.011 5
13866.570 7
13867.130 7
13867.690 7
13868.250 16
13868.809 8
13869.369 11
13869.929 13
13870.489 16
13871.049 11
13871.608 8
13872.168 10
13872.728 10
13873.288 6
13873.848 7
13874.408 2
13874.968 12
13875.528 14
13876.087 13
13876.647 20
13877.207 15
13877.767 14
13878.327 2
13878.887 7
13879.447 10
13880.007 15
13880.567 4
13881.127 9
13881.687 20
13882.247 13
13882.807 14
13883.368 13
13883.928 11
13884.488 9
13885.048 1
13885.608 4
13886.168 6
13886.728 12
13887.288 13
13887.848 12
13888.409 13
13888.969 8
13889.529 19
13890.089 15
13890.649 8
13891.210 9
13891.770 14
13892.330 13
13892.890 8
13893.451 8
13894.011 10
13894.571 11
13895.132 7
13895.692 11
13896.252 10
13896.813 10
13897.373 14
13897.933 9
13898.494 10
13899.054 7
13899.614 3
13900.175 8
13900.735 7
13901.296 7
13901.856 10
13902.417 5
13902.977 4
13903.538 5
13904.098 6
13904.659 16
13905.219 13
13905.780 12
13906.340 9
13906.901 9
13907.461 6
13908.022 3
13908.582 3
13909.143 2
13909.704 3
13910.264 9
13910.825 10
13911.385 1
13911.946 11
13912.507 10
13913.067 7
13913.628 4
13914.189 5
13914.749 7
13915.310 2
13915.871 6
13916.432 7
13916.992 7
13917.553 3
13918.114 6
13918.675 11
13919.235 12
13919.796 18
13920.357 9
13920.918 6
13921.479 9
13922.040 14
13922.600 12
13923.161 21
13923.722 16
13924.283 14
13924.844 15
13925.405 17
13925.966 10
13926.527 2
13927.088 4
13927.649 7
13928.210 8
13928.771 11
13929.332 15
13929.893 22
13930.454 17
13931.015 12
13931.576 7
13932.137 6
13932.698 2
13933.259 10
13933.820 10
13934.381 7
13934.942 10
13935.503 9
13936.065 3
13936.626 5
13937.187 12
13937.748 6
13938.309 10
13938.870 5
13939.432 15
13939.993 14
13940.554 9
13941.115 6
13941.676 1
13942.238 1
13942.799 3
13943.360 5
13943.922 1
13944.483 3
13945.044 3
13945.605 0
13946.167 0
13946.728 2
13947.290 12
13947.851 12
13948.412 13
13948.974 9
13949.535 6
13950.096 9
13950.658 6
13951.219 6
13951.781 18
13952.342 13
13952.904 10
13953.465 13
13954.027 6
13954.588 2
13955.150 14
13955.711 7
13956.273 5
13956.834 7
13957.396 1
13957.957 1
13958.519 7
13959.081 6
13959.642 4
13960.204 2
13960.766 3
13961.327 3
13961.889 1
13962.450 5
13963.012 4
13963.574 8
13964.136 9
13964.697 8
13965.259 6
13965.821 6
13966.382 12
13966.944 14
13967.506 17
13968.068 11
13968.629 12
13969.191 20
13969.753 11
13970.315 7
13970.877 5
13971.439 6
13972.000 8
13972.562 5
13973.124 10
13973.686 12
13974.248 15
13974.810 9
13975.372 7
13975.934 9
13976.496 7
13977.058 3
13977.620 4
13978.182 6
13978.744 4
13979.306 4
13979.868 3
13980.430 4
13980.992 7
13981.554 9
13982.116 10
13982.678 10
13983.240 11
13983.802 13
13984.364 8
13984.926 6
13985.488 5
13986.050 11
13986.613 7
13987.175 4
13987.737 8
13988.299 1
13988.861 4
13989.424 20
13989.986 24
13990.548 19
13991.110 10
13991.672 3
13992.235 9
13992.797 7
13993.359 9
13993.922 12
13994.484 6
13995.046 5
13995.609 6
13996.171 8
13996.733 6
13997.296 11
13997.858 13
13998.420 13
13998.983 10
13999.545 8
14000.108 11
14000.670 11
14001.232 4
14001.795 4
14002.357 9
14002.920 5
14003.482 5
14004.045 4
14004.607 7
14005.170 9
14005.732 11
14006.295 9
14006.858 11
14007.420 7
14007.983 5
14008.545 9
14009.108 15
14009.670 14
14010.233 12
14010.796 6
14011.358 13
14011.921 13
14012.484 10
14013.046 9
14013.609 6
14014.172 2
14014.734 5
14015.297 18
14015.860 10
14016.423 9
14016.985 7
14017.548 7
14018.111 3
14018.674 7
14019.237 2
14019.799 2
14020.362 6
14020.925 6
14021.488 10
14022.051 18
14022.614 14
14023.177 5
14023.739 5
14024.302 7
14024.865 8
14025.428 8
14025.991 17
14026.554 10
14027.117 3
14027.680 3
14028.243 11
14028.806 15
14029.369 10
14029.932 7
14030.495 6
14031.058 9
14031.621 8
14032.184 4
14032.747 8
14033.310 5
14033.873 2
14034.437 5
14035.000 6
14035.563 7
14036.126 5
14036.689 19
14037.252 15
14037.815 9
14038.379 12
14038.942 9
14039.505 9
14040.068 9
14040.632 6
14041.195 8
14041.758 6
14042.321 13
14042.885 18
14043.448 18
14044.011 10
14044.574 5
14045.138 9
14045.701 9
14046.264 8
14046.828 3
14047.391 3
14047.955 9
14048.518 5
14049.081 7
14049.645 10
14050.208 13
14050.772 12
14051.335 18
14051.899 18
14052.462 15
14053.025 8
14053.589 7
14054.152 4
14054.716 10
14055.280 5
14055.843 1
14056.407 7
14056.970 11
14057.534 20
14058.097 16
14058.661 18
14059.225 15
14059.788 12
14060.352 17
14060.915 11
14061.479 14
14062.043 16
14062.606 10
14063.170 13
14063.734 16
14064.297 12
14064.861 6
14065.425 8
14065.989 7
14066.552 13
14067.116 5
14067.680 5
14068.244 5
14068.808 9
14069.371 7
14069.935 7
14070.499 9
14071.063 7
14071.627 5
14072.191 13
14072.754 18
14073.318 21
14073.882 23
14074.446 18
14075.010 10
14075.574 8
14076.138 8
14076.702 3
14077.266 4
14077.830 16
14078.394 13
14078.958 6
14079.522 2
14080.086 3
14080.650 5
14081.214 4
14081.778 7
14082.342 7
14082.906 5
14083.470 7
14084.034 10
14084.598 12
14085.163 14
14085.727 11
14086.291 10
14086.855 6
14087.419 5
14087.983 16
14088.548 9
14089.112 5
14089.676 3
14090.240 14
14090.804 14
14091.369 8
14091.933 18
14092.497 17
14093.062 15
14093.626 18
14094.190 15
14094.754 5
14095.319 6
14095.883 9
14096.447 7
14097.012 12
14097.576 18
14098.141 15
14098.705 5
14099.269 4
14099.834 0
14100.398 12
14100.963 6
14101.527 3
14102.092 5
14102.656 7
14103.221 10
14103.785 20
14104.350 24
14104.914 17
14105.479 9
14106.043 10
14106.608 13
14107.172 5
14107.737 6
14108.301 9
14108.866 3
14109.431 15
14109.995 7
14110.560 11
14111.125 7
14111.689 4
14112.254 8
14112.819 12
14113.383 14
14113.948 14
14114.513 4
14115.077 13
14115.642 13
14116.207 10
14116.772 7
14117.336 6
14117.901 12
14118.466 14
14119.031 16
14119.596 12
14120.160 8
14120.725 15
14121.290 9
14121.855 7
14122.420 6
14122.985 3
14123.550 5
14124.115 1
14124.679 3
14125.244 8
14125.809 11
14126.374 9
14126.939 7
14127.504 7
14128.069 4
14128.634 4
14129.199 5
14129.764 8
14130.329 6
14130.894 11
14131.459 8
14132.024 5
14132.589 16
14133.155 9
14133.720 5
14134.285 7
14134.850 3
14135.415 3
14135.980 3
14136.545 5
14137.110 2
14137.676 5
14138.241 4
14138.806 4
14139.371 1
14139.936 1
14140.502 1
14141.067 4
14141.632 2
14142.197 5
14142.763 2
14143.328 3
14143.893 2
14144.459 7
14145.024 6
14145.589 3
14146.155 11
14146.720 17
14147.285 18
14147.851 17
14148.416 10
14148.982 5
14149.547 2
14150.112 5
14150.678 4
14151.243 6
14151.809 10
14152.374 8
14152.940 10
14153.505 7
14154.071 6
14154.636 4
14155.202 3
14155.767 4
14156.333 4
14156.898 12
14157.464 19
14158.030 10
14158.595 10
14159.161 6
14159.726 2
14160.292 6
14160.858 5
14161.423 13
14161.989 6
14162.555 8
14163.120 3
14163.686 4
14164.252 7
14164.817 12
14165.383 10
14165.949 11
14166.515 10
14167.080 12
14167.646 10
14168.212 15
14168.778 12
14169.344 10
14169.909 13
14170.475 13
14171.041 6
14171.607 3
14172.173 5
14172.739 5
14173.305 8
14173.870 6
14174.436 1
14175.002 5
14175.568 6
14176.134 2
14176.700 11
14177.266 15
14177.832 9
14178.398 8
14178.964 10
14179.530 12
14180.096 12
14180.662 11
14181.228 5
14181.794 10
14182.360 8
14182.926 2
14183.492 12
14184.059 4
14184.625 2
14185.191 5
14185.757 13
14186.323 5
14186.889 7
14187.455 8
14188.022 10
14188.588 19
14189.154 13
14189.720 12
14190.286 6
14190.853 5
14191.419 7
14191.985 10
14192.551 7
14193.118 3
14193.684 3
14194.250 1
14194.817 5
14195.383 5
14195.949 8
14196.516 6
14197.082 5
14197.648 11
14198.215 5
14198.781 4
14199.348 2
14199.914 5
14200.480 9
14201.047 14
14201.613 15
14202.180 13
14202.746 22
14203.313 16
14203.879 12
14204.446 12
14205.012 12
14205.579 9
14206.145 7
14206.712 9
14207.278 13
14207.845 7
14208.412 5
14208.978 6
14209.545 5
14210.111 4
14210.678 6
14211.245 5
14211.811 4
14212.378 5
14212.945 9
14213.511 10
14214.078 7
14214.645 5
14215.212 5
14215.778 5
14216.345 8
14216.912 8
14217.479 5
14218.045 10
14218.612 5
14219.179 3
14219.746 5
14220.313 5
14220.879 2
14221.446 1
14222.013 3
14222.580 10
14223.147 11
14223.714 9
14224.281 13
14224.848 12
14225.415 24
14225.981 20
14226.548 16
14227.115 11
14227.682 17
14228.249 16
14228.816 10
14229.383 8
14229.950 6
14230.517 10
14231.084 2
14231.651 3
14232.219 3
14232.786 10
14233.353 8
14233.920 11
14234.487 15
14235.054 12
14235.621 12
14236.188 8
14236.755 10
14237.323 6
14237.890 4
14238.457 12
14239.024 13
14239.591 11
14240.159 7
14240.726 6
14241.293 7
14241.860 7
14242.428 11
14242.995 4
14243.562 3
14244.129 3
14244.697 6
14245.264 7
14245.831 6
14246.399 8
14246.966 3
14247.534 11
14248.101 3
14248.668 10
14249.236 6
14249.803 4
14250.371 3
14250.938 5
14251.505 9
14252.073 5
14252.640 6
14253.208 8
14253.775 6
14254.343 8
14254.910 5
14255.478 4
14256.045 4
14256.613 6
14257.180 6
14257.748 13
14258.316 17
14258.883 27
14259.451 18
14260.018 19
14260.586 13
14261.154 12
14261.721 7
14262.289 10
14262.857 7
14263.424 6
14263.992 8
14264.560 6
14265.128 7
14265.695 13
14266.263 11
14266.831 11
14267.399 9
14267.966 9
14268.534 10
14269.102 3
14269.670 7
14270.237 7
14270.805 6
14271.373 11
14271.941 16
14272.509 9
14273.077 8
14273.645 9
14274.213 15
14274.780 10
14275.348 10
14275.916 6
14276.484 5
14277.052 6
14277.620 4
14278.188 2
14278.756 2
14279.324 10
14279.892 13
14280.460 6
14281.028 4
14281.596 3
14282.164 1
14282.732 4
14283.300 5
14283.869 4
14284.437 6
14285.005 9
14285.573 7
14286.141 4
14286.709 6
14287.277 7
14287.845 8
14288.414 8
14288.982 8
14289.550 14
14290.118 6
14290.687 2
14291.255 8
14291.823 11
14292.391 9
14292.960 7
14293.528 9
14294.096 4
14294.664 5
14295.233 4
14295.801 6
14296.369 7
14296.938 5
14297.506 5
14298.074 4
14298.643 6
14299.211 6
14299.780 3
14300.348 2
14300.917 5
14301.485 6
14302.053 12
14302.622 8
14303.190 9
14303.759 9
14304.327 14
14304.896 8
14305.464 5
14306.033 11
14306.601 18
14307.170 13
14307.739 7
14308.307 5
14308.876 1
14309.444 4
14310.013 8
14310.582 9
14311.150 8
14311.719 2
14312.287 4
14312.856 1
14313.425 6
14313.994 2
14314.562 2
14315.131 4
14315.700 8
14316.268 14
14316.837 14
14317.406 9
14317.975 13
14318.543 20
14319.112 24
14319.681 13
14320.250 6
14320.819 14
14321.388 12
14321.956 14
14322.525 8
14323.094 8
14323.663 6
14324.232 23
14324.801 26
14325.370 21
14325.939 26
14326.508 17
14327.077 16
14327.645 7
14328.214 3
14328.783 4
14329.352 2
14329.921 4
14330.490 3
14331.059 7
14331.629 5
14332.198 2
14332.767 2
14333.336 1
14333.905 7
14334.474 7
14335.043 8
14335.612 5
14336.181 7
14336.750 7
14337.320 10
14337.889 11
14338.458 7
14339.027 10
14339.596 7
14340.165 6
14340.735 9
14341.304 9
14341.873 3
14342.442 4
14343.012 11
14343.581 10
14344.150 11
14344.720 7
14345.289 6
14345.858 7
14346.428 16
14346.997 9
14347.566 6
14348.136 3
14348.705 12
14349.274 14
14349.844 8
14350.413 10
14350.983 12
14351.552 10
14352.121 9
14352.691 12
14353.260 7
14353.830 5
14354.399 7
14354.969 14
14355.538 16
14356.108 18
14356.677 11
14357.247 9
14357.817 5
14358.386 3
14358.956 12
14359.525 11
14360.095 11
14360.665 12
14361.234 10
14361.804 6
14362.373 3
14362.943 2
14363.513 9
14364.082 5
14364.652 1
14365.222 5
14365.792 4
14366.361 4
14366.931 6
14367.501 2
14368.071 4
14368.640 1
14369.210 1
14369.780 3
14370.350 4
14370.920 2
14371.489 3
14372.059 5
14372.629 9
14373.199 12
14373.769 8
14374.339 9
14374.909 11
14375.478 4
14376.048 10
14376.618 7
14377.188 15
14377.758 5
14378.328 9
14378.898 10
14379.468 7
14380.038 11
14380.608 24
14381.178 17
14381.748 8
14382.318 4
14382.888 4
14383.458 5
14384.028 10
14384.599 8
14385.169 7
14385.739 3
14386.309 7
14386.879 9
14387.449 8
14388.019 4
14388.590 3
14389.160 6
14389.730 8
14390.300 15
14390.870 15
14391.441 13
14392.011 7
14392.581 14
14393.151 13
14393.722 5
14394.292 4
14394.862 5
14395.432 4
14396.003 12
14396.573 13
14397.143 13
14397.714 18
14398.284 16
14398.855 13
14399.425 13
14399.995 17
14400.566 7
14401.136 12
14401.707 7
14402.277 6
14402.847 7
14403.418 4
14403.988 3
14404.559 7
14405.129 12
14405.700 13
14406.270 12
14406.841 3
14407.411 1
14407.982 8
14408.553 4
14409.123 5
14409.694 15
14410.264 25
14410.835 8
14411.406 8
14411.976 5
14412.547 7
14413.118 5
14413.688 7
14414.259 15
14414.830 10
14415.400 2
14415.971 6
14416.542 5
14417.112 6
14417.683 8
14418.254 10
14418.825 6
14419.395 7
14419.966 12
14420.537 16
14421.108 6
14421.679 5
14422.250 3
14422.820 4
14423.391 10
14423.962 11
14424.533 11
14425.104 5
14425.675 8
14426.246 24
14426.817 20
14427.388 16
14427.959 6
14428.529 3
14429.100 2
14429.671 5
14430.242 8
14430.813 15
14431.384 9
14431.955 6
14432.527 7
14433.098 5
14433.669 5
14434.240 1
14434.811 3
14435.382 1
14435.953 7
14436.524 4
14437.095 6
14437.666 7
14438.238 10
14438.809 5
14439.380 8
14439.951 8
14440.522 4
14441.093 10
14441.665 7
14442.236 7
14442.807 3
14443.378 4
14443.950 2
14444.521 2
14445.092 7
14445.664 7
14446.235 6
14446.806 20
14447.377 20
14447.949 16
14448.520 10
14449.092 8
14449.663 8
14450.234 3
14450.806 3
14451.377 2
14451.949 8
14452.520 4
14453.091 5
14453.663 3
14454.234 3
14454.806 0
14455.377 1
14455.949 4
14456.520 6
14457.092 7
14457.663 2
14458.235 6
14458.807 5
14459.378 8
14459.950 13
14460.521 25
14461.093 15
14461.664 16
14462.236 10
14462.808 3
14463.379 4
14463.951 8
14464.523 13
14465.094 10
14465.666 9
14466.238 20
14466.810 18
14467.381 16
14467.953 9
14468.525 15
14469.097 8
14469.668 6
14470.240 10
14470.812 12
14471.384 4
14471.956 8
14472.527 7
14473.099 5
14473.671 8
14474.243 8
14474.815 7
14475.387 9
14475.959 16
14476.530 15
14477.102 14
14477.674 9
14478.246 4
14478.818 3
14479.390 2
14479.962 1
14480.534 11
14481.106 13
14481.678 8
14482.250 4
14482.822 7
14483.394 7
14483.966 5
14484.538 5
14485.110 6
14485.683 7
14486.255 7
14486.827 6
14487.399 6
14487.971 2
14488.543 10
14489.115 17
14489.687 20
14490.260 13
14490.832 8
14491.404 13
14491.976 7
14492.549 3
14493.121 3
14493.693 2
14494.265 5
14494.838 4
14495.410 11
14495.982 8
14496.554 7
14497.127 1
14497.699 4
14498.271 12
14498.844 9
14499.416 12
14499.988 13
14500.561 8
14501.133 10
14501.706 12
14502.278 9
14502.850 3
14503.423 11
14503.995 13
14504.568 13
14505.140 5
14505.713 8
14506.285 8
14506.858 7
14507.430 5
14508.003 7
14508.575 6
14509.148 0
14509.721 7
14510.293 13
14510.866 13
14511.438 6
14512.011 5
14512.584 5
14513.156 6
14513.729 9
14514.301 6
14514.874 4
14515.447 1
14516.019 10
14516.592 11
14517.165 4
14517.738 2
14518.310 5
14518.883 8
14519.456 7
14520.029 5
14520.601 5
14521.174 8
14521.747 5
14522.320 7
14522.893 9
14523.465 8
14524.038 6
14524.611 5
14525.184 4
14525.757 8
14526.330 9
14526.903 9
14527.476 4
14528.049 1
14528.621 3
14529.194 4
14529.767 5
14530.340 5
14530.913 6
14531.486 16
14532.059 15
14532.632 18
14533.205 12
14533.778 14
14534.351 10
14534.925 12
14535.498 9
14536.071 8
14536.644 8
14537.217 8
14537.790 9
14538.363 11
14538.936 11
14539.509 5
14540.083 13
14540.656 10
14541.229 6
14541.802 12
14542.375 8
14542.949 5
14543.522 2
14544.095 5
14544.668 3
14545.242 4
14545.815 8
14546.388 7
14546.961 3
14547.535 2
14548.108 4
14548.681 4
14549.255 14
14549.828 20
14550.401 10
14550.975 13
14551.548 8
14552.122 8
14552.695 8
14553.268 5
14553.842 9
14554.415 20
14554.989 12
14555.562 8
14556.136 5
14556.709 6
14557.283 17
14557.856 13
14558.430 8
14559.003 14
14559.577 9
14560.150 9
14560.724 5
14561.298 12
14561.871 10
14562.445 4
14563.018 1
14563.592 4
14564.166 11
14564.739 11
14565.313 15
14565.887 12
14566.460 11
14567.034 1
14567.608 3
14568.181 4
14568.755 6
14569.329 13
14569.903 7
14570.476 7
14571.050 5
14571.624 10
14572.198 6
14572.772 3
14573.345 5
14573.919 8
14574.493 12
14575.067 7
14575.641 7
14576.215 1
14576.789 1
14577.362 8
14577.936 8
14578.510 9
14579.084 8
14579.658 14
14580.232 11
14580.806 6
14581.380 5
14581.954 9
14582.528 17
14583.102 5
14583.676 6
14584.250 2
14584.824 7
14585.398 8
14585.972 1
14586.546 6
14587.120 7
14587.695 3
14588.269 1
14588.843 4
14589.417 7
14589.991 0
14590.565 2
14591.139 5
14591.714 4
14592.288 0
14592.862 3
14593.436 8
14594.010 14
14594.585 4
14595.159 4
14595.733 5
14596.307 4
14596.882 0
14597.456 6
14598.030 7
14598.605 4
14599.179 5
14599.753 13
14600.328 10
14600.902 14
14601.476 11
14602.051 6
14602.625 6
14603.200 5
14603.774 4
14604.348 2
14604.923 11
14605.497 10
14606.072 10
14606.646 13
14607.221 6
14607.795 9
14608.370 11
14608.944 16
14609.519 13
14610.093 12
14610.668 3
14611.242 4
14611.817 3
14612.392 3
14612.966 4
14613.541 6
14614.115 7
14614.690 11
14615.265 9
14615.839 13
14616.414 16
14616.989 15
14617.563 13
14618.138 8
14618.713 8
14619.287 3
14619.862 4
14620.437 5
14621.012 8
14621.586 2
14622.161 1
14622.736 6
14623.311 7
14623.886 9
14624.460 4
14625.035 6
14625.610 20
14626.185 17
14626.760 13
14627.335 8
14627.910 5
14628.485 7
14629.059 15
14629.634 11
14630.209 9
14630.784 7
14631.359 5
14631.934 3
14632.509 2
14633.084 5
14633.659 5
14634.234 3
14634.809 2
14635.384 5
14635.959 7
14636.534 3
14637.109 5
14637.685 12
14638.260 11
14638.835 8
14639.410 10
14639.985 8
14640.560 3
14641.135 3
14641.710 3
14642.286 5
14642.861 6
14643.436 4
14644.011 6
14644.586 6
14645.162 6
14645.737 5
14646.312 6
14646.887 8
14647.463 12
14648.038 13
14648.613 10
14649.189 5
14649.764 2
14650.339 8
14650.915 10
14651.490 8
14652.065 9
14652.641 6
14653.216 4
14653.791 3
14654.367 4
14654.942 7
14655.518 7
14656.093 4
14656.669 0
14657.244 3
14657.820 7
14658.395 14
14658.971 12
14659.546 7
14660.122 3
14660.697 4
14661.273 10
14661.848 9
14662.424 9
14662.999 10
14663.575 5
14664.151 0
14664.726 2
14665.302 1
14665.877 8
14666.453 13
14667.029 9
14667.604 10
14668.180 7
14668.756 7
14669.332 3
14669.907 8
14670.483 15
14671.059 13
14671.634 10
14672.210 14
14672.786 11
14673.362 5
14673.938 6
14674.513 9
14675.089 5
14675.665 5
14676.241 5
14676.817 3
14677.393 5
14677.968 1
14678.544 3
14679.120 2
14679.696 4
14680.272 8
14680.848 8
14681.424 9
14682.000 5
14682.576 8
14683.152 5
14683.728 6
14684.304 5
14684.880 4
14685.456 8
14686.032 6
14686.608 11
14687.184 11
14687.760 6
14688.336 7
14688.912 11
14689.488 13
14690.064 11
14690.641 8
14691.217 15
14691.793 13
14692.369 6
14692.945 6
14693.521 7
14694.098 11
14694.674 16
14695.250 9
14695.826 10
14696.402 10
14696.979 12
14697.555 14
14698.131 13
14698.707 10
14699.284 9
14699.860 12
14700.436 16
14701.013 13
14701.589 19
14702.165 15
14702.742 15
14703.318 10
14703.895 10
14704.471 13
14705.047 11
14705.624 8
14706.200 12
14706.777 16
14707.353 10
14707.930 9
14708.506 10
14709.082 9
14709.659 10
14710.235 10
14710.812 17
14711.389 13
14711.965 21
14712.542 16
14713.118 11
14713.695 14
14714.271 11
14714.848 9
14715.425 4
14716.001 10
14716.578 20
14717.154 11
14717.731 7
14718.308 14
14718.884 11
14719.461 9
14720.038 2
14720.615 3
14721.191 1
14721.768 2
14722.345 12
14722.922 19
14723.498 14
14724.075 8
14724.652 10
14725.229 9
14725.805 15
14726.382 13
14726.959 8
14727.536 5
14728.113 4
14728.690 9
14729.267 4
14729.843 2
14730.420 23
14730.997 17
14731.574 10
14732.151 3
14732.728 4
14733.305 11
14733.882 9
14734.459 8
14735.036 12
14735.613 5
14736.190 12
14736.767 16
14737.344 12
14737.921 12
14738.498 10
14739.075 5
14739.652 14
14740.229 7
14740.807 2
14741.384 7
14741.961 8
14742.538 5
14743.115 9
14743.692 5
14744.269 3
14744.847 11
14745.424 5
14746.001 5
14746.578 3
14747.155 6
14747.733 5
14748.310 3
14748.887 12
14749.464 9
14750.042 11
14750.619 7
14751.196 11
14751.774 4
14752.351 13
14752.928 5
14753.506 4
14754.083 5
14754.660 7
14755.238 6
14755.815 6
14756.393 5
14756.970 11
14757.548 7
14758.125 5
14758.702 13
14759.280 16
14759.857 9
14760.435 14
14761.012 14
14761.590 8
14762.167 2
14762.745 3
14763.322 6
14763.900 10
14764.478 9
14765.055 9
14765.633 7
14766.210 5
14766.788 2
14767.366 1
14767.943 11
14768.521 11
14769.099 5
14769.676 10
14770.254 7
14770.832 12
14771.409 23
14771.987 14
14772.565 9
14773.142 10
14773.720 8
14774.298 10
14774.876 13
14775.454 9
14776.031 10
14776.609 8
14777.187 6
14777.765 5
14778.343 4
14778.921 7
14779.498 9
14780.076 6
14780.654 3
14781.232 1
14781.810 4
14782.388 5
14782.966 4
14783.544 1
14784.122 3
14784.700 8
14785.278 15
14785.856 12
14786.434 7
14787.012 7
14787.590 6
14788.168 8
14788.746 3
14789.324 4
14789.902 2
14790.480 2
14791.058 4
14791.636 3
14792.214 6
14792.792 4
14793.370 5
14793.949 4
14794.527 14
14795.105 14
14795.683 12
14796.261 19
14796.840 11
14797.418 6
14797.996 2
14798.574 3
14799.152 4
14799.731 5
14800.309 9
14800.887 9
14801.466 10
14802.044 9
14802.622 10
14803.200 6
14803.779 6
14804.357 11
14804.936 9
14805.514 7
14806.092 12
14806.671 8
14807.249 5
14807.827 6
14808.406 8
14808.984 5
14809.563 5
14810.141 6
14810.720 11
14811.298 8
14811.877 7
14812.455 3
14813.034 3
14813.612 5
14814.191 20
14814.769 17
14815.348 9
14815.926 11
14816.505 8
14817.084 10
14817.662 6
14818.241 4
14818.820 10
14819.398 8
14819.977 9
14820.555 7
14821.134 9
14821.713 6
14822.292 8
14822.870 7
14823.449 6
14824.028 6
14824.606 7
14825.185 5
14825.764 8
14826.343 5
14826.922 5
14827.500 4
14828.079 9
14828.658 8
14829.237 14
14829.816 14
14830.395 7
14830.973 8
14831.552 3
14832.131 8
14832.710 4
14833.289 1
14833.868 4
14834.447 5
14835.026 1
14835.605 10
14836.184 21
14836.763 23
14837.342 18
14837.921 7
14838.500 9
14839.079 9
14839.658 13
14840.237 8
14840.816 5
14841.395 6
14841.974 5
14842.553 6
14843.132 4
14843.711 9
14844.290 13
14844.870 10
14845.449 5
14846.028 3
14846.607 2
14847.186 3
14847.765 13
14848.345 15
14848.924 18
14849.503 10
14850.082 9
14850.662 5
14851.241 4
14851.820 14
14852.399 10
14852.979 6
14853.558 12
14854.137 8
14854.717 4
14855.296 3
14855.875 0
14856.455 0
14857.034 10
14857.614 10
14858.193 15
14858.772 11
14859.352 15
14859.931 7
14860.511 7
14861.090 23
14861.670 13
14862.249 10
14862.829 9
14863.408 7
14863.988 9
14864.567 12
14865.147 10
14865.726 7
14866.306 2
14866.885 1
14867.465 6
14868.044 10
14868.624 12
14869.204 17
14869.783 8
14870.363 9
14870.943 15
14871.522 13
14872.102 14
14872.682 8
14873.261 6
14873.841 7
14874.421 10
14875.000 11
14875.580 6
14876.160 6
14876.740 6
14877.319 9
14877.899 16
14878.479 14
14879.059 14
14879.639 11
14880.218 10
14880.798 3
14881.378 4
14881.958 5
14882.538 6
14883.118 8
14883.698 8
14884.278 4
14884.858 5
14885.437 3
14886.017 9
14886.597 5
14887.177 7
14887.757 4
14888.337 15
14888.917 15
14889.497 10
14890.077 9
14890.657 13
14891.237 22
14891.817 28
14892.397 19
14892.978 16
14893.558 8
14894.138 0
14894.718 3
14895.298 1
14895.878 1
14896.458 6
14897.038 7
14897.619 6
14898.199 8
14898.779 15
14899.359 11
14899.939 15
14900.520 12
14901.100 12
14901.680 9
14902.260 6
14902.841 10
14903.421 7
14904.001 9
14904.581 5
14905.162 9
14905.742 7
14906.322 4
14906.903 5
14907.483 7
14908.064 12
14908.644 10
14909.224 16
14909.805 18
14910.385 14
14910.966 18
14911.546 7
14912.126 1
14912.707 3
14913.287 7
14913.868 5
14914.448 3
14915.029 5
14915.609 10
14916.190 11
14916.770 15
14917.351 16
14917.932 7
14918.512 11
14919.093 11
14919.673 7
14920.254 5
14920.835 6
14921.415 1
14921.996 0
14922.576 2
14923.157 4
14923.738 4
14924.319 1
14924.899 6
14925.480 13
14926.061 13
14926.641 18
14927.222 12
14927.803 10
14928.384 6
14928.964 4
14929.545 4
14930.126 13
14930.707 21
14931.288 27
14931.868 25
14932.449 15
14933.030 9
14933.611 4
14934.192 8
14934.773 5
14935.354 7
14935.935 12
14936.516 4
14937.096 10
14937.677 4
14938.258 3
14938.839 9
14939.420 9
14940.001 1
14940.582 1
14941.163 9
14941.744 6
14942.325 5
14942.906 9
14943.488 14
14944.069 5
14944.650 5
14945.231 9
14945.812 15
14946.393 13
14946.974 11
14947.555 10
14948.136 9
14948.718 8
14949.299 11
14949.880 5
14950.461 6
14951.042 2
14951.624 6
14952.205 20
14952.786 25
14953.367 17
14953.949 11
14954.530 12
14955.111 15
14955.692 4
14956.274 8
14956.855 4
14957.436 4
14958.018 7
14958.599 12
14959.180 14
14959.762 18
14960.343 26
14960.925 21
14961.506 18
14962.087 8
14962.669 6
14963.250 2
14963.832 4
14964.413 7
14964.995 6
14965.576 14
14966.158 13
14966.739 7
14967.321 4
14967.902 5
14968.484 5
14969.065 6
14969.647 6
14970.228 7
14970.810 4
14971.392 9
14971.973 3
14972.555 3
14973.137 1
14973.718 0
14974.300 3
14974.882 5
14975.463 10
14976.045 14
14976.627 13
14977.208 8
14977.790 9
14978.372 8
14978.954 10
14979.535 10
14980.117 9
14980.699 8
14981.281 6
14981.862 7
14982.444 4
14983.026 3
14983.608 9
14984.190 9
14984.772 12
14985.354 14
14985.935 7
14986.517 4
14987.099 7
14987.681 14
14988.263 10
14988.845 3
14989.427 2
14990.009 5
14990.591 8
14991.173 5
14991.755 8
14992.337 4
14992.919 1
14993.501 2
14994.083 2
14994.665 2
14995.247 5
14995.829 3
14996.411 2
14996.993 4
14997.575 11
14998.158 3
14998.740 10
14999.322 13
14999.904 11
15000.486 12
15001.068 6
15001.651 1
15002.233 1
15002.815 9
15003.397 9
15003.979 13
15004.562 14
15005.144 23
15005.726 24
15006.308 14
15006.891 11
15007.473 6
15008.055 9
15008.638 11
15009.220 14
15009.802 5
15010.385 6
15010.967 10
15011.550 11
15012.132 11
15012.714 14
15013.297 12
15013.879 13
15014.462 13
15015.044 28
15015.627 16
15016.209 8
15016.791 5
15017.374 8
15017.956 8
15018.539 7
15019.122 10
15019.704 6
15020.287 9
15020.869 7
15021.452 10
15022.034 3
15022.617 4
15023.200 6
15023.782 4
15024.365 5
15024.947 7
15025.530 2
15026.113 7
15026.695 7
15027.278 5
15027.861 16
15028.443 14
15029.026 10
15029.609 5
15030.192 0
15030.774 2
15031.357 6
15031.940 2
15032.523 3
15033.106 5
15033.688 6
15034.271 9
15034.854 1
15035.437 3
15036.020 9
15036.603 9
15037.185 7
15037.768 5
15038.351 7
15038.934 1
15039.517 12
15040.100 9
15040.683 5
15041.266 8
15041.849 9
15042.432 9
15043.015 7
15043.598 4
15044.181 3
15044.764 14
15045.347 19
15045.930 10
15046.513 8
15047.096 6
15047.679 9
15048.262 7
15048.845 8
15049.429 5
15050.012 3
15050.595 6
15051.178 16
15051.761 11
15052.344 11
15052.927 7
15053.511 6
15054.094 4
15054.677 5
15055.260 6
15055.844 5
15056.427 7
15057.010 5
15057.593 6
15058.177 4
15058.760 2
15059.343 4
15059.927 8
15060.510 12
15061.093 11
15061.677 13
15062.260 9
15062.843 6
15063.427 3
15064.010 2
15064.594 12
15065.177 7
15065.760 5
15066.344 6
15066.927 5
15067.511 13
15068.094 9
15068.678 5
15069.261 5
15069.845 10
15070.428 5
15071.012 3
15071.595 6
15072.179 7
15072.762 6
15073.346 12
15073.930 9
15074.513 5
15075.097 3
15075.680 22
15076.264 24
15076.848 19
15077.431 14
15078.015 10
15078.599 5
15079.182 6
15079.766 5
15080.350 3
15080.934 15
15081.517 12
15082.101 8
15082.685 3
15083.269 2
15083.852 5
15084.436 3
15085.020 5
15085.604 3
15086.188 3
15086.771 13
15087.355 9
15087.939 8
15088.523 9
15089.107 11
15089.691 12
15090.275 13
15090.859 12
15091.443 18
15092.027 12
15092.610 6
15093.194 6
15093.778 7
15094.362 12
15094.946 7
15095.530 6
15096.114 9
15096.698 4
15097.283 12
15097.867 10
15098.451 3
15099.035 3
15099.619 9
15100.203 7
15100.787 4
15101.371 5
15101.955 2
15102.539 11
15103.124 7
15103.708 5
15104.292 8
15104.876 5
15105.460 4
15106.045 2
15106.629 2
15107.213 9
15107.797 3
15108.381 3
15108.966 8
15109.550 8
15110.134 9
15110.719 13
15111.303 5
15111.887 2
15112.472 6
15113.056 5
15113.640 9
15114.225 5
15114.809 10
15115.393 13
15115.978 10
15116.562 4
15117.147 7
15117.731 4
15118.316 8
15118.900 4
15119.484 2
15120.069 8
15120.653 13
15121.238 12
15121.822 16
15122.407 9
15122.992 15
15123.576 9
15124.161 9
15124.745 8
15125.330 7
15125.914 4
15126.499 7
15127.084 11
15127.668 14
15128.253 9
15128.838 3
15129.422 1
15130.007 2
15130.592 1
15131.176 2
15131.761 7
15132.346 6
15132.930 2
15133.515 7
15134.100 10
15134.685 12
15135.269 15
15135.854 10
15136.439 7
15137.024 6
15137.609 7
15138.194 5
15138.778 4
15139.363 5
15139.948 4
15140.533 10
15141.118 12
15141.703 16
15142.288 8
15142.873 8
15143.458 4
15144.043 6
15144.627 5
15145.212 3
15145.797 3
15146.382 4
15146.967 5
15147.552 7
15148.137 5
15148.722 6
15149.308 6
15149.893 6
15150.478 6
15151.063 6
15151.648 4
15152.233 6
15152.818 9
15153.403 7
15153.988 4
15154.573 10
15155.159 6
15155.744 7
15156.329 2
15156.914 7
15157.499 10
15158.085 9
15158.670 4
15159.255 11
15159.840 10
15160.426 7
15161.011 9
15161.596 9
15162.181 14
15162.767 10
15163.352 5
15163.937 6
15164.523 9
15165.108 6
15165.693 11
15166.279 9
15166.864 5
15167.450 5
15168.035 8
15168.620 5
15169.206 5
15169.791 14
15170.377 12
15170.962 13
15171.548 15
15172.133 17
15172.719 8
15173.304 7
15173.890 12
15174.475 19
15175.061 15
15175.646 8
15176.232 5
15176.818 7
15177.403 9
15177.989 5
15178.574 2
15179.160 0
15179.746 2
15180.331 13
15180.917 12
15181.503 6
15182.088 8
15182.674 0
15183.260 3
15183.845 5
15184.431 5
15185.017 3
15185.603 8
15186.188 9
15186.774 6
15187.360 15
15187.946 12
15188.531 21
15189.117 22
15189.703 11
15190.289 14
15190.875 9
15191.461 10
15192.047 16
15192.632 13
15193.218 11
15193.804 14
15194.390 13
15194.976 15
15195.562 10
15196.148 8
15196.734 3
15197.320 0
15197.906 3
15198.492 1
15199.078 5
15199.664 4
15200.250 4
15200.836 9
15201.422 14
15202.008 4
15202.594 7
15203.180 2
15203.766 11
15204.352 8
15204.939 4
15205.525 7
15206.111 9
15206.697 10
15207.283 6
15207.869 6
15208.456 5
15209.042 6
15209.628 6
15210.214 6
15210.800 10
15211.387 10
15211.973 8
15212.559 8
15213.145 5
15213.732 3
15214.318 4
15214.904 3
15215.491 11
15216.077 9
15216.663 2
15217.250 4
15217.836 16
15218.422 14
15219.009 5
15219.595 6
15220.182 5
15220.768 3
15221.355 4
15221.941 3
15222.527 0
15223.114 8
15223.700 11
15224.287 3
15224.873 5
15225.460 12
15226.046 4
15226.633 7
15227.220 6
15227.806 7
15228.393 6
15228.979 15
15229.566 8
15230.152 4
15230.739 12
15231.326 11
15231.912 5
15232.499 6
15233.086 7
15233.672 4
15234.259 0
15234.846 7
15235.432 18
15236.019 20
15236.606 15
15237.193 5
15237.779 3
15238.366 1
15238.953 15
15239.540 7
15240.127 5
15240.713 2
15241.300 0
15241.887 5
15242.474 2
15243.061 12
15243.648 14
15244.234 10
15244.821 12
15245.408 3
15245.995 1
15246.582 6
15247.169 13
15247.756 3
15248.343 4
15248.930 3
15249.517 6
15250.104 7
15250.691 8
15251.278 6
15251.865 13
15252.452 12
15253.039 5
15253.626 2
15254.213 3
15254.800 7
15255.387 5
15255.974 6
15256.561 9
15257.149 2
15257.736 3
15258.323 8
15258.910 11
15259.497 3
15260.084 4
15260.672 5
15261.259 7
15261.846 8
15262.433 12
15263.020 7
15263.608 6
15264.195 4
15264.782 6
15265.370 10
15265.957 4
15266.544 3
15267.131 7
15267.719 2
15268.306 0
15268.893 1
15269.481 5
15270.068 3
15270.656 7
15271.243 5
15271.830 9
15272.418 6
15273.005 9
15273.593 4
15274.180 7
15274.768 6
15275.355 4
15275.943 5
15276.530 6
15277.118 3
15277.705 4
15278.293 8
15278.880 14
15279.468 13
15280.055 17
15280.643 7
15281.231 3
15281.818 5
15282.406 5
15282.993 1
15283.581 2
15284.169 3
15284.756 2
15285.344 3
15285.932 0
15286.519 4
15287.107 9
15287.695 2
15288.282 4
15288.870 5
15289.458 6
15290.046 10
15290.633 18
15291.221 12
15291.809 18
15292.397 22
15292.985 15
15293.572 9
15294.160 3
15294.748 4
15295.336 9
15295.924 8
15296.512 6
15297.100 10
15297.688 5
15298.276 2
15298.863 2
15299.451 6
15300.039 4
15300.627 18
15301.215 14
15301.803 10
15302.391 7
15302.979 8
15303.567 8
15304.155 8
15304.743 10
15305.331 10
15305.919 8
15306.508 5
15307.096 5
15307.684 5
15308.272 7
15308.860 12
15309.448 22
15310.036 21
15310.624 12
15311.213 11
15311.801 8
15312.389 3
15312.977 1
15313.565 4
15314.154 10
15314.742 7
15315.330 5
15315.918 6
15316.507 3
15317.095 3
15317.683 4
15318.271 8
15318.860 12
15319.448 17
15320.036 10
15320.625 10
15321.213 8
15321.801 2
15322.390 7
15322.978 7
15323.567 5
15324.155 8
15324.743 12
15325.332 8
15325.920 9
15326.509 5
15327.097 5
15327.686 8
15328.274 10
15328.863 6
15329.451 1
15330.040 7
15330.628 12
15331.217 10
15331.805 9
15332.394 6
15332.983 6
15333.571 9
15334.160 7
15334.748 6
15335.337 3
15335.926 3
15336.514 2
15337.103 5
15337.692 8
15338.280 7
15338.869 10
15339.458 14
15340.047 7
15340.635 13
15341.224 9
15341.813 4
15342.402 4
15342.990 7
15343.579 8
15344.168 12
15344.757 11
15345.346 6
15345.934 9
15346.523 11
15347.112 5
15347.701 5
15348.290 9
15348.879 7
15349.468 2
15350.056 7
15350.645 4
15351.234 12
15351.823 12
15352.412 9
15353.001 7
15353.590 5
15354.179 1
15354.768 3
15355.357 3
15355.946 6
15356.535 1
15357.124 4
15357.713 5
15358.302 7
15358.892 5
15359.481 5
15360.070 5
15360.659 3
15361.248 1
15361.837 0
15362.426 4
15363.015 12
15363.605 14
15364.194 10
15364.783 10
15365.372 9
15365.961 5
15366.551 2
15367.140 4
15367.729 7
15368.318 6
15368.908 4
15369.497 8
15370.086 9
15370.675 6
15371.265 10
15371.854 7
15372.443 6
15373.033 5
15373.622 15
15374.212 9
15374.801 12
15375.390 14
15375.980 12
15376.569 9
15377.159 6
15377.748 5
15378.338 3
15378.927 7
15379.516 2
15380.106 5
15380.695 9
15381.285 5
15381.874 1
15382.464 6
15383.054 4
15383.643 8
15384.233 5
15384.822 1
15385.412 2
15386.001 0
15386.591 3
15387.181 3
15387.770 3
15388.360 2
15388.950 2
15389.539 0
15390.129 3
15390.719 8
15391.308 17
15391.898 14
15392.488 12
15393.078 11
15393.667 11
15394.257 6
15394.847 6
15395.437 6
15396.026 8
15396.616 8
15397.206 4
15397.796 2
15398.386 1
15398.976 3
15399.565 5
15400.155 6
15400.745 4
15401.335 11
15401.925 4
15402.515 9
15403.105 7
15403.695 4
15404.285 4
15404.875 5
15405.465 7
15406.055 5
15406.645 9
15407.235 6
15407.825 5
15408.415 3
15409.005 2
15409.595 3
15410.185 1
15410.775 0
15411.365 1
15411.955 11
15412.545 5
15413.135 10
15413.725 9
15414.316 11
15414.906 5
15415.496 5
15416.086 2
15416.676 4
15417.266 4
15417.857 2
15418.447 8
15419.037 6
15419.627 4
15420.218 2
15420.808 4
15421.398 4
15421.988 5
15422.579 4
15423.169 2
15423.759 4
15424.350 6
15424.940 9
15425.530 9
15426.121 7
15426.711 4
15427.302 0
15427.892 0
15428.482 3
15429.073 3
15429.663 5
15430.254 3
15430.844 8
15431.435 3
15432.025 0
15432.616 9
15433.206 17
15433.797 7
15434.387 4
15434.978 2
15435.568 4
15436.159 10
15436.749 4
15437.340 14
15437.931 5
15438.521 3
15439.112 9
15439.702 4
15440.293 1
15440.884 4
15441.474 6
15442.065 5
15442.656 8
15443.246 4
15443.837 5
15444.428 4
15445.019 9
15445.609 8
15446.200 8
15446.791 8
15447.382 6
15447.972 5
15448.563 5
15449.154 9
15449.745 8
15450.336 4
15450.926 7
15451.517 5
15452.108 5
15452.699 6
15453.290 8
15453.881 18
15454.472 16
15455.063 12
15455.654 8
15456.245 13
15456.836 9
15457.426 10
15458.017 18
15458.608 12
15459.199 13
15459.790 9
15460.381 9
15460.973 4
15461.564 3
15462.155 1
15462.746 2
15463.337 5
15463.928 7
15464.519 12
15465.110 12
15465.701 8
15466.292 14
15466.884 14
15467.475 11
15468.066 11
15468.657 6
15469.248 11
15469.839 11
15470.431 10
15471.022 9
15471.613 9
15472.204 11
15472.796 3
15473.387 1
15473.978 4
15474.569 5
15475.161 1
15475.752 1
15476.343 14
15476.935 9
15477.526 4
15478.117 4
15478.709 6
15479.300 5
15479.892 9
15480.483 10
15481.074 10
15481.666 3
15482.257 8
15482.849 9
15483.440 11
15484.032 11
15484.623 11
15485.215 9
15485.806 1
15486.398 4
15486.989 4
15487.581 5
15488.172 2
15488.764 2
15489.356 11
15489.947 15
15490.539 7
15491.130 3
15491.722 4
15492.314 8
15492.905 18
15493.497 15
15494.089 18
15494.680 24
15495.272 10
15495.864 5
15496.455 9
15497.047 11
15497.639 11
15498.231 14
15498.822 9
15499.414 15
15500.006 13
15500.598 2
15501.189 4
15501.781 4
15502.373 7
15502.965 4
15503.557 16
15504.149 16
15504.740 12
15505.332 11
15505.924 11
15506.516 6
15507.108 6
15507.700 8
15508.292 16
15508.884 13
15509.476 10
15510.068 11
15510.660 7
15511.252 6
15511.844 6
15512.436 4
15513.028 1
15513.620 3
15514.212 5
15514.804 7
15515.396 5
15515.988 2
15516.580 1
15517.172 5
15517.765 5
15518.357 8
15518.949 6
15519.541 5
15520.133 5
15520.725 3
15521.317 9
15521.910 12
15522.502 11
15523.094 10
15523.686 3
15524.279 3
15524.871 3
15525.463 9
15526.055 6
15526.648 9
15527.240 7
15527.832 16
15528.425 12
15529.017 8
15529.609 5
15530.202 8
15530.794 6
15531.386 10
15531.979 11
15532.571 6
15533.164 4
15533.756 4
15534.348 12
15534.941 9
15535.533 9
15536.126 11
15536.718 4
15537.311 1
15537.903 4
15538.496 8
15539.088 7
15539.681 8
15540.273 7
15540.866 5
15541.459 4
15542.051 8
15542.644 12
15543.236 11
15543.829 7
15544.422 4
15545.014 5
15545.607 14
15546.200 8
15546.792 3
15547.385 6
15547.978 10
15548.570 9
15549.163 5
15549.756 3
15550.348 12
15550.941 11
15551.534 8
15552.127 10
15552.720 7
15553.312 5
15553.905 6
15554.498 8
15555.091 9
15555.684 11
15556.277 9
15556.869 10
15557.462 10
15558.055 7
15558.648 6
15559.241 9
15559.834 6
15560.427 16
15561.020 9
15561.613 7
15562.206 8
15562.799 9
15563.392 2
15563.985 5
15564.578 9
15565.171 5
15565.764 3
15566.357 20
15566.950 17
15567.543 10
15568.136 4
15568.729 4
15569.322 9
15569.915 11
15570.508 16
15571.102 13
15571.695 6
15572.288 6
15572.881 9
15573.474 6
15574.067 5
15574.661 4
15575.254 3
15575.847 3
15576.440 2
15577.034 2
15577.627 4
15578.220 6
15578.813 16
15579.407 14
15580.000 10
15580.593 11
15581.187 9
15581.780 6
15582.373 6
15582.967 5
15583.560 3
15584.153 3
15584.747 6
15585.340 9
15585.934 7
15586.527 2
15587.121 5
15587.714 4
15588.307 7
15588.901 5
15589.494 1
15590.088 4
15590.681 18
15591.275 18
15591.868 11
15592.462 8
15593.056 8
15593.649 9
15594.243 9
15594.836 5
15595.430 10
15596.023 7
15596.617 4
15597.211 2
15597.804 6
15598.398 15
15598.992 13
15599.585 7
15600.179 7
15600.773 10
15601.366 13
15601.960 12
15602.554 11
15603.148 5
15603.741 5
15604.335 9
15604.929 6
15605.523 10
15606.117 8
15606.710 6
15607.304 3
15607.898 3
15608.492 2
15609.086 7
15609.680 9
15610.274 7
15610.867 6
15611.461 8
15612.055 9
15612.649 13
15613.243 10
15613.837 14
15614.431 4
15615.025 4
15615.619 2
15616.213 5
15616.807 6
15617.401 6
15617.995 6
15618.589 9
15619.183 9
15619.777 4
15620.371 8
15620.965 6
15621.559 13
15622.154 9
15622.748 5
15623.342 4
15623.936 6
15624.530 8
15625.124 2
15625.718 2
15626.313 7
15626.907 7
15627.501 6
15628.095 7
15628.689 12
15629.284 11
15629.878 15
15630.472 23
15631.067 13
15631.661 8
15632.255 8
15632.849 3
15633.444 5
15634.038 12
15634.632 7
15635.227 5
15635.821 10
15636.416 10
15637.010 14
15637.604 18
15638.199 10
15638.793 4
15639.388 5
15639.982 6
15640.577 3
15641.171 3
15641.765 0
15642.360 9
15642.954 4
15643.549 6
15644.144 2
15644.738 2
15645.333 2
15645.927 7
15646.522 7
15647.116 14
15647.711 9
15648.305 6
15648.900 3
15649.495 2
15650.089 2
15650.684 10
15651.279 10
15651.873 6
15652.468 8
15653.063 6
15653.657 7
15654.252 4
15654.847 3
15655.442 1
15656.036 2
15656.631 5
15657.226 10
15657.821 10
15658.416 7
15659.010 6
15659.605 9
15660.200 16
15660.795 17
15661.390 10
15661.985 3
15662.579 3
15663.174 5
15663.769 5
15664.364 9
15664.959 22
15665.554 14
15666.149 10
15666.744 15
15667.339 10
15667.934 2
15668.529 7
15669.124 6
15669.719 4
15670.314 2
15670.909 1
15671.504 1
15672.099 2
15672.694 2
15673.289 3
15673.884 8
15674.479 9
15675.074 4
15675.670 7
15676.265 7
15676.860 4
15677.455 6
15678.050 7
15678.645 7
15679.241 7
15679.836 5
15680.431 10
15681.026 4
15681.621 1
15682.217 8
15682.812 12
15683.407 12
15684.002 8
15684.598 4
15685.193 6
15685.788 8
15686.384 6
15686.979 4
15687.574 9
15688.170 6
15688.765 15
15689.361 12
15689.956 9
15690.551 6
15691.147 8
15691.742 9
15692.338 11
15692.933 7
15693.529 4
15694.124 4
15694.720 2
15695.315 6
15695.911 5
15696.506 7
15697.102 5
15697.697 4
15698.293 3
15698.888 3
15699.484 0
15700.079 2
15700.675 8
15701.271 7
15701.866 9
15702.462 5
15703.058 9
15703.653 10
15704.249 6
15704.845 7
15705.440 1
15706.036 0
15706.632 6
15707.227 9
15707.823 6
15708.419 7
15709.015 9
15709.610 4
15710.206 8
15710.802 11
15711.398 9
15711.994 6
15712.589 8
15713.185 4
15713.781 1
15714.377 2
15714.973 5
15715.569 16
15716.165 12
15716.760 12
15717.356 8
15717.952 8
15718.548 5
15719.144 10
15719.740 11
15720.336 12
15720.932 13
15721.528 14
15722.124 11
15722.720 7
15723.316 10
15723.912 3
15724.508 3
15725.104 5
15725.700 6
15726.296 3
15726.893 10
15727.489 7
15728.085 6
15728.681 5
15729.277 6
15729.873 8
15730.469 8
15731.066 12
15731.662 6
15732.258 5
15732.854 4
15733.450 7
15734.047 26
15734.643 27
15735.239 17
15735.835 12
15736.432 7
15737.028 8
15737.624 10
15738.221 7
15738.817 7
15739.413 7
15740.010 1
15740.606 1
15741.202 1
15741.799 4
15742.395 4
15742.991 5
15743.588 13
15744.184 13
15744.781 9
15745.377 8
15745.974 6
15746.570 1
15747.167 4
15747.763 7
15748.360 6
15748.956 11
15749.553 10
15750.149 16
15750.746 9
15751.342 8
15751.939 5
15752.535 5
15753.132 2
15753.729 8
15754.325 8
15754.922 7
15755.518 9
15756.115 1
15756.712 4
15757.308 5
15757.905 3
15758.502 3
15759.099 6
15759.695 5
15760.292 6
15760.889 2
15761.485 3
15762.082 5
15762.679 5
15763.276 6
15763.873 7
15764.469 7
15765.066 5
15765.663 8
15766.260 6
15766.857 10
15767.454 10
15768.050 7
15768.647 8
15769.244 5
15769.841 12
15770.438 4
15771.035 11
15771.632 8
15772.229 5
15772.826 3
15773.423 3
15774.020 0
15774.617 4
15775.214 7
15775.811 8
15776.408 16
15777.005 11
15777.602 9
15778.199 6
15778.796 9
15779.393 4
15779.990 4
15780.587 4
15781.185 5
15781.782 8
15782.379 6
15782.976 9
15783.573 6
15784.170 0
15784.768 6
15785.365 5
15785.962 5
15786.559 3
15787.156 9
15787.754 2
15788.351 4
15788.948 6
15789.546 9
15790.143 10
15790.740 7
15791.337 15
15791.935 18
15792.532 4
15793.129 7
15793.727 11
15794.324 9
15794.922 8
15795.519 7
15796.116 6
15796.714 11
15797.311 19
15797.909 15
15798.506 9
15799.104 11
15799.701 12
15800.299 12
15800.896 4
15801.494 9
15802.091 15
15802.689 9
15803.286 7
15803.884 6
15804.481 3
15805.079 10
15805.676 19
15806.274 20
15806.872 12
15807.469 6
15808.067 26
15808.665 15
15809.262 16
15809.860 11
15810.458 12
15811.055 6
15811.653 11
15812.251 15
15812.848 13
15813.446 9
15814.044 6
15814.642 4
15815.239 7
15815.837 4
15816.435 4
15817.033 3
15817.631 4
15818.228 2
15818.826 8
15819.424 11
15820.022 12
15820.620 12
15821.218 8
15821.816 4
15822.413 6
15823.011 21
15823.609 14
15824.207 18
15824.805 13
15825.403 9
15826.001 11
15826.599 6
15827.197 0
15827.795 5
15828.393 5
15828.991 0
15829.589 2
15830.187 2
15830.785 1
15831.383 0
15831.981 4
15832.580 10
15833.178 10
15833.776 9
15834.374 6
15834.972 10
15835.570 6
15836.168 12
15836.767 8
15837.365 3
15837.963 3
15838.561 1
15839.159 2
15839.758 3
15840.356 7
15840.954 4
15841.552 9
15842.151 8
15842.749 6
15843.347 7
15843.946 10
15844.544 8
15845.142 4
15845.741 9
15846.339 8
15846.937 1
15847.536 1
15848.134 6
15848.732 10
15849.331 4
15849.929 9
15850.528 5
15851.126 4
15851.725 5
15852.323 11
15852.922 4
15853.520 6
15854.119 5
15854.717 10
15855.316 7
15855.914 2
15856.513 9
15857.111 5
15857.710 5
15858.308 4
15858.907 3
15859.506 8
15860.104 12
15860.703 11
15861.301 8
15861.900 12
15862.499 3
15863.097 12
15863.696 12
15864.295 13
15864.894 8
15865.492 6
15866.091 8
15866.690 6
15867.288 6
15867.887 4
15868.486 3
15869.085 6
15869.684 15
15870.282 8
15870.881 10
15871.480 12
15872.079 11
15872.678 15
15873.277 14
15873.875 19
15874.474 12
15875.073 9
15875.672 10
15876.271 4
15876.870 1
15877.469 9
15878.068 7
15878.667 5
15879.266 8
15879.865 3
15880.464 6
15881.063 11
15881.662 4
15882.261 12
15882.860 13
15883.459 18
15884.058 12
15884.657 6
15885.256 5
15885.855 4
15886.454 5
15887.054 3
15887.653 5
15888.252 8
15888.851 6
15889.450 8
15890.049 7
15890.649 9
15891.248 4
15891.847 1
15892.446 2
15893.045 2
15893.645 2
15894.244 9
15894.843 8
15895.443 4
15896.042 10
15896.641 12
15897.240 6
15897.840 6
15898.439 4
15899.038 5
15899.638 6
15900.237 7
15900.837 3
15901.436 7
15902.035 7
15902.635 10
15903.234 14
15903.834 9
15904.433 12
15905.033 11
15905.632 8
15906.232 6
15906.831 5
15907.431 7
15908.030 9
15908.630 13
15909.229 9
15909.829 4
15910.428 2
15911.028 3
15911.627 4
15912.227 5
15912.827 8
15913.426 4
15914.026 5
15914.626 7
15915.225 8
15915.825 9
15916.425 7
15917.024 13
15917.624 15
15918.224 18
15918.823 18
15919.423 8
15920.023 4
15920.623 6
15921.222 2
15921.822 2
15922.422 0
15923.022 2
15923.622 4
15924.221 5
15924.821 5
15925.421 6
15926.021 4
15926.621 6
15927.221 2
15927.821 6
15928.420 8
15929.020 7
15929.620 4
15930.220 8
15930.820 12
15931.420 10
15932.020 2
15932.620 6
15933.220 9
15933.820 12
15934.420 9
15935.020 13
15935.620 13
15936.220 16
15936.820 7
15937.420 5
15938.020 3
15938.621 0
15939.221 1
15939.821 5
15940.421 12
15941.021 5
15941.621 4
15942.221 3
15942.822 8
15943.422 15
15944.022 8
15944.622 9
15945.222 8
15945.823 5
15946.423 4
15947.023 4
15947.623 4
15948.224 5
15948.824 5
15949.424 8
15950.024 11
15950.625 5
15951.225 13
15951.825 11
15952.426 8
15953.026 5
15953.627 12
15954.227 14
15954.827 10
15955.428 10
15956.028 6
15956.629 5
15957.229 6
15957.830 11
15958.430 3
15959.030 4
15959.631 4
15960.231 14
15960.832 15
15961.433 17
15962.033 15
15962.634 6
15963.234 7
15963.835 6
15964.435 5
15965.036 4
15965.637 2
15966.237 11
15966.838 10
15967.438 11
15968.039 6
15968.640 10
15969.240 10
15969.841 11
15970.442 14
15971.042 14
15971.643 12
15972.244 14
15972.845 11
15973.445 4
15974.046 2
15974.647 5
15975.248 9
15975.849 8
15976.449 8
15977.050 7
15977.651 7
15978.252 11
15978.853 18
15979.454 14
15980.054 10
15980.655 10
15981.256 12
15981.857 10
15982.458 13
15983.059 12
15983.660 6
15984.261 6
15984.862 8
15985.463 6
15986.064 3
15986.665 4
15987.266 6
15987.867 20
15988.468 14
15989.069 8
15989.670 5
15990.271 4
15990.872 10
15991.473 10
15992.074 19
15992.675 27
15993.277 26
15993.878 23
15994.479 18
15995.080 6
15995.681 0
15996.282 9
15996.883 14
15997.485 9
15998.086 10
15998.687 9
15999.288 12
15999.890 10
16000.491 8
16001.092 9
16001.693 6
16002.295 14
16002.896 15
16003.497 16
16004.099 21
16004.700 19
16005.301 11
16005.903 9
16006.504 10
16007.105 7
16007.707 5
16008.308 8
16008.910 12
16009.511 20
16010.113 16
16010.714 7
16011.315 7
16011.917 7
16012.518 15
16013.120 9
16013.721 10
16014.323 12
16014.924 9
16015.526 8
16016.128 9
16016.729 8
16017.331 14
16017.932 11
16018.534 6
16019.136 11
16019.737 6
16020.339 8
16020.940 9
16021.542 11
16022.144 3
16022.745 6
16023.347 17
16023.949 9
16024.551 6
16025.152 1
16025.754 8
16026.356 10
16026.957 13
16027.559 13
16028.161 15
16028.763 14
16029.365 7
16029.966 8
16030.568 6
16031.170 6
16031.772 3
16032.374 15
16032.976 13
16033.578 7
16034.179 9
16034.781 5
16035.383 3
16035.985 4
16036.587 8
16037.189 2
16037.791 2
16038.393 6
16038.995 6
16039.597 4
16040.199 6
16040.801 7
16041.403 8
16042.005 9
16042.607 9
16043.209 8
16043.811 11
16044.413 11
16045.015 14
16045.618 13
16046.220 7
16046.822 10
16047.424 10
16048.026 11
16048.628 9
16049.230 8
16049.833 2
16050.435 6
16051.037 4
16051.639 1
16052.241 4
16052.844 8
16053.446 3
16054.048 3
16054.650 11
16055.253 10
16055.855 6
16056.457 6
16057.060 15
16057.662 16
16058.264 12
16058.867 4
16059.469 6
16060.071 6
16060.674 8
16061.276 3
16061.879 4
16062.481 4
16063.084 14
16063.686 12
16064.288 5
16064.891 7
16065.493 7
16066.096 8
16066.698 12
16067.301 10
16067.903 8
16068.506 5
16069.108 6
16069.711 8
16070.314 9
16070.916 6
16071.519 5
16072.121 10
16072.724 12
16073.327 15
16073.929 11
16074.532 8
16075.135 6
16075.737 6
16076.340 11
16076.943 8
16077.545 4
16078.148 11
16078.751 10
16079.353 8
16079.956 11
16080.559 9
16081.162 8
16081.765 5
16082.367 12
16082.970 11
16083.573 12
16084.176 9
16084.779 10
16085.382 19
16085.984 13
16086.587 11
16087.190 13
16087.793 8
16088.396 8
16088.999 4
16089.602 10
16090.205 18
16090.808 9
16091.411 8
16092.014 5
16092.617 5
16093.220 4
16093.823 5
16094.426 7
16095.029 17
16095.632 13
16096.235 6
16096.838 4
16097.441 7
16098.044 6
16098.647 6
16099.250 3
16099.853 1
16100.456 2
16101.060 5
16101.663 3
16102.266 11
16102.869 8
16103.472 13
16104.076 9
16104.679 10
16105.282 16
16105.885 17
16106.488 14
16107.092 12
16107.695 9
16108.298 9
16108.902 12
16109.505 5
16110.108 4
16110.712 8
16111.315 4
16111.918 12
16112.522 9
16113.125 7
16113.728 5
16114.332 4
16114.935 14
16115.539 12
16116.142 11
16116.745 15
16117.349 12
16117.952 16
16118.556 14
16119.159 9
16119.763 5
16120.366 6
16120.970 10
16121.573 7
16122.177 15
16122.780 9
16123.384 10
16123.988 16
16124.591 17
16125.195 9
16125.798 14
16126.402 15
16127.006 8
16127.609 4
16128.213 2
16128.817 5
16129.420 12
16130.024 9
16130.628 9
16131.231 10
16131.835 10
16132.439 4
16133.043 1
16133.646 10
16134.250 19
16134.854 13
16135.458 17
16136.061 18
16136.665 14
16137.269 7
16137.873 11
16138.477 6
16139.081 13
16139.684 10
16140.288 9
16140.892 10
16141.496 14
16142.100 8
16142.704 5
16143.308 2
16143.912 5
16144.516 2
16145.120 1
16145.724 5
16146.328 9
16146.932 5
16147.536 7
16148.140 7
16148.744 1
16149.348 3
16149.952 5
16150.556 7
16151.160 7
16151.764 12
16152.368 14
16152.972 9
16153.577 10
16154.181 4
16154.785 5
16155.389 2
16155.993 2
16156.597 4
16157.202 11
16157.806 12
16158.410 10
16159.014 19
16159.618 12
16160.223 6
16160.827 7
16161.431 9
16162.036 4
16162.640 6
16163.244 6
16163.848 7
16164.453 2
16165.057 7
16165.662 7
16166.266 7
16166.870 5
16167.475 4
16168.079 7
16168.683 9
16169.288 6
16169.892 15
16170.497 16
16171.101 12
16171.706 13
16172.310 4
16172.915 9
16173.519 9
16174.124 4
16174.728 6
16175.333 6
16175.937 2
16176.542 3
16177.146 4
16177.751 6
16178.356 6
16178.960 9
16179.565 7
16180.169 6
16180.774 4
16181.379 10
16181.983 8
16182.588 6
16183.193 9
16183.797 16
16184.402 7
16185.007 5
16185.612 4
16186.216 10
16186.821 12
16187.426 7
16188.031 8
16188.635 12
16189.240 12
16189.845 18
16190.450 32
16191.055 28
16191.659 23
16192.264 15
16192.869 16
16193.474 11
16194.079 11
16194.684 14
16195.289 10
16195.894 9
16196.499 6
16197.104 3
16197.708 2
16198.313 7
16198.918 7
16199.523 10
16200.128 8
16200.733 1
16201.338 4
16201.943 3
16202.548 1
16203.154 3
16203.759 2
16204.364 4
16204.969 21
16205.574 23
16206.179 19
16206.784 12
16207.389 9
16207.994 8
16208.600 3
16209.205 12
16209.810 7
16210.415 4
16211.020 9
16211.626 6
16212.231 4
16212.836 4
16213.441 3
16214.046 7
16214.652 4
16215.257 2
16215.862 8
16216.468 12
16217.073 14
16217.678 10
16218.284 4
16218.889 5
16219.494 5
16220.100 6
16220.705 7
16221.310 2
16221.916 3
16222.521 10
16223.127 6
16223.732 8
16224.338 13
16224.943 7
16225.549 3
16226.154 5
16226.760 7
16227.365 6
16227.971 3
16228.576 6
16229.182 8
16229.787 2
16230.393 2
16230.998 12
16231.604 11
16232.209 9
16232.815 7
16233.421 5
16234.026 3
16234.632 4
16235.238 2
16235.843 2
16236.449 9
16237.055 10
16237.660 9
16238.266 11
16238.872 12
16239.478 11
16240.083 16
16240.689 17
16241.295 10
16241.901 8
16242.506 10
16243.112 5
16243.718 4
16244.324 5
16244.930 1
16245.535 2
16246.141 3
16246.747 6
16247.353 14
16247.959 13
16248.565 15
16249.171 12
16249.777 7
16250.383 6
16250.989 7
16251.595 2
16252.201 3
16252.807 4
16253.413 11
16254.019 15
16254.625 17
16255.231 17
16255.837 13
16256.443 10
16257.049 13
16257.655 14
16258.261 4
16258.867 6
16259.473 13
16260.079 12
16260.685 9
16261.291 10
16261.898 6
16262.504 6
16263.110 3
16263.716 1
16264.322 2
16264.929 4
16265.535 5
16266.141 3
16266.747 4
16267.353 0
16267.960 0
16268.566 4
16269.172 9
16269.779 6
16270.385 3
16270.991 10
16271.598 5
16272.204 2
16272.810 5
16273.417 4
16274.023 11
16274.629 23
16275.236 19
16275.842 15
16276.449 20
16277.055 22
16277.661 18
16278.268 16
16278.874 6
16279.481 5
16280.087 8
16280.694 7
16281.300 7
16281.907 9
16282.513 7
16283.120 4
16283.727 6
16284.333 6
16284.940 5
16285.546 4
16286.153 3
16286.759 1
16287.366 3
16287.973 2
16288.579 3
16289.186 7
16289.793 4
16290.399 10
16291.006 7
16291.613 6
16292.220 2
16292.826 6
16293.433 1
16294.040 7
16294.647 12
16295.253 11
16295.860 4
16296.467 3
16297.074 4
16297.680 1
16298.287 3
16298.894 1
16299.501 6
16300.108 6
16300.715 5
16301.322 5
16301.929 2
16302.535 7
16303.142 9
16303.749 12
16304.356 10
16304.963 21
16305.570 16
16306.177 12
16306.784 7
16307.391 5
16307.998 13
16308.605 8
16309.212 4
16309.819 1
16310.426 3
16311.033 1
16311.640 6
16312.247 6
16312.855 8
16313.462 3
16314.069 12
16314.676 8
16315.283 7
16315.890 9
16316.497 9
16317.105 12
16317.712 10
16318.319 7
16318.926 5
16319.533 3
16320.141 8
16320.748 12
16321.355 13
16321.962 4
16322.570 3
16323.177 6
16323.784 3
16324.392 1
16324.999 15
16325.606 13
16326.214 13
16326.821 5
16327.428 4
16328.036 3
16328.643 8
16329.251 7
16329.858 10
16330.465 7
16331.073 8
16331.680 7
16332.288 7
16332.895 9
16333.503 8
16334.110 10
16334.718 16
16335.325 11
16335.933 13
16336.540 5
16337.148 5
16337.755 4
16338.363 2
16338.971 4
16339.578 3
16340.186 7
16340.793 9
16341.401 4
16342.009 3
16342.616 4
16343.224 5
16343.832 10
16344.439 7
16345.047 8
16345.655 11
16346.262 7
16346.870 5
16347.478 4
16348.086 7
16348.693 9
16349.301 6
16349.909 14
16350.517 3
16351.125 5
16351.732 7
16352.340 5
16352.948 6
16353.556 11
16354.164 6
16354.772 2
16355.380 7
16355.988 4
16356.595 3
16357.203 2
16357.811 5
16358.419 5
16359.027 2
16359.635 1
16360.243 3
16360.851 5
16361.459 4
16362.067 12
16362.675 9
16363.283 12
16363.891 12
16364.499 15
16365.107 11
16365.716 13
16366.324 9
16366.932 6
16367.540 4
16368.148 1
16368.756 6
16369.364 4
16369.972 6
16370.581 11
16371.189 5
16371.797 6
16372.405 5
16373.013 6
16373.622 3
16374.230 4
16374.838 11
16375.446 7
16376.055 8
16376.663 7
16377.271 5
16377.880 11
16378.488 12
16379.096 10
16379.705 5
16380.313 5
16380.921 8
16381.530 6
16382.138 6
16382.746 18
16383.355 14
16383.963 17
16384.572 16
16385.180 10
16385.789 8
16386.397 3
16387.006 5
16387.614 8
16388.223 7
16388.831 2
16389.440 8
16390.048 11
16390.657 5
16391.265 5
16391.874 11
16392.482 11
16393.091 9
16393.700 2
16394.308 1
16394.917 0
16395.525 4
16396.134 13
16396.743 7
16397.351 10
16397.960 9
16398.569 2
16399.177 9
16399.786 5
16400.395 5
16401.004 11
16401.612 4
16402.221 2
16402.830 6
16403.439 10
16404.047 8
16404.656 3
16405.265 5
16405.874 6
16406.483 7
16407.092 9
16407.700 7
16408.309 5
16408.918 9
16409.527 17
16410.136 8
16410.745 12
16411.354 6
16411.963 10
16412.572 11
16413.181 9
16413.790 11
16414.399 7
16415.008 3
16415.617 4
16416.226 0
16416.835 2
16417.444 6
16418.053 9
16418.662 4
16419.271 11
16419.880 5
16420.489 11
16421.098 11
16421.707 10
16422.317 13
16422.926 16
16423.535 14
16424.144 5
16424.753 2
16425.362 3
16425.972 9
16426.581 3
16427.190 3
16427.799 5
16428.409 2
16429.018 6
16429.627 18
16430.236 8
16430.846 10
16431.455 2
16432.064 11
16432.674 13
16433.283 20
16433.892 13
16434.502 14
16435.111 13
16435.720 15
16436.330 7
16436.939 2
16437.549 6
16438.158 3
16438.767 3
16439.377 6
16439.986 5
16440.596 6
16441.205 14
16441.815 8
16442.424 6
16443.034 6
16443.643 6
16444.253 4
16444.862 5
16445.472 5
16446.082 17
16446.691 12
16447.301 4
16447.910 1
16448.520 1
16449.130 4
16449.739 3
16450.349 0
16450.959 5
16451.568 21
16452.178 11
16452.788 13
16453.397 8
16454.007 9
16454.617 4
16455.227 2
16455.836 5
16456.446 3
16457.056 4
16457.666 7
16458.275 7
16458.885 3
16459.495 4
16460.105 3
16460.715 5
16461.325 5
16461.934 9
16462.544 7
16463.154 11
16463.764 8
16464.374 5
16464.984 7
16465.594 6
16466.204 6
16466.814 6
16467.424 10
16468.034 7
16468.644 3
16469.254 6
16469.864 4
16470.474 3
16471.084 6
16471.694 1
16472.304 4
16472.914 5
16473.524 7
16474.134 4
16474.744 0
16475.354 3
16475.965 3
16476.575 3
16477.185 8
16477.795 6
16478.405 12
16479.015 8
16479.626 5
16480.236 4
16480.846 2
16481.456 1
16482.066 2
16482.677 2
16483.287 3
16483.897 5
16484.508 5
16485.118 3
16485.728 10
16486.338 12
16486.949 10
16487.559 5
16488.169 3
16488.780 7
16489.390 1
16490.001 5
16490.611 5
16491.221 4
16491.832 5
16492.442 3
16493.053 8
16493.663 14
16494.274 17
16494.884 10
16495.495 5
16496.105 3
16496.716 2
16497.326 2
16497.937 2
16498.547 1
16499.158 7
16499.768 4
16500.379 6
16500.989 7
16501.600 6
16502.211 10
16502.821 7
16503.432 3
16504.043 9
16504.653 3
16505.264 6
16505.875 7
16506.485 10
16507.096 3
16507.707 3
16508.317 1
16508.928 1
16509.539 8
16510.150 6
16510.760 2
16511.371 8
16511.982 8
16512.593 3
16513.204 5
16513.815 3
16514.425 3
16515.036 18
16515.647 26
16516.258 11
16516.869 7
16517.480 11
16518.091 4
16518.702 3
16519.312 6
16519.923 2
16520.534 1
16521.145 4
16521.756 3
16522.367 7
16522.978 3
16523.589 6
16524.200 4
16524.811 1
16525.422 1
16526.033 3
16526.645 8
16527.256 3
16527.867 5
16528.478 4
16529.089 7
16529.700 7
16530.311 6
16530.922 5
16531.533 7
16532.145 8
16532.756 17
16533.367 14
16533.978 7
16534.589 5
16535.201 18
16535.812 24
16536.423 12
16537.034 16
16537.646 7
16538.257 4
16538.868 7
16539.479 3
16540.091 2
16540.702 6
16541.313 9
16541.925 6
16542.536 5
16543.148 6
16543.759 5
16544.370 2
16544.982 4
16545.593 2
16546.205 5
16546.816 7
16547.427 4
16548.039 5
16548.650 11
16549.262 12
16549.873 17
16550.485 9
16551.096 10
16551.708 10
16552.319 6
16552.931 4
16553.543 1
16554.154 3
16554.766 6
16555.377 7
16555.989 4
16556.601 10
16557.212 6
16557.824 4
16558.435 2
16559.047 5
16559.659 4
16560.270 0
16560.882 0
16561.494 2
16562.106 3
16562.717 2
16563.329 2
16563.941 0
16564.553 2
16565.164 2
16565.776 4
16566.388 4
16567.000 5
16567.612 6
16568.223 8
16568.835 7
16569.447 6
16570.059 9
16570.671 10
16571.283 8
16571.895 4
16572.507 12
16573.119 13
16573.730 8
16574.342 6
16574.954 6
16575.566 5
16576.178 8
16576.790 9
16577.402 6
16578.014 10
16578.626 10
16579.238 8
16579.850 10
16580.462 7
16581.075 9
16581.687 6
16582.299 2
16582.911 2
16583.523 4
16584.135 15
16584.747 17
16585.359 14
16585.972 9
16586.584 10
16587.196 6
16587.808 4
16588.420 6
16589.032 10
16589.645 9
16590.257 15
16590.869 6
16591.481 3
16592.094 5
16592.706 2
16593.318 10
16593.931 6
16594.543 4
16595.155 3
16595.768 8
16596.380 10
16596.992 14
16597.605 13
16598.217 6
16598.830 2
16599.442 16
16600.054 23
16600.667 19
16601.279 10
16601.892 8
16602.504 5
16603.117 8
16603.729 5
16604.342 16
16604.954 21
16605.567 11
16606.179 8
16606.792 6
16607.404 7
16608.017 5
16608.629 7
16609.242 8
16609.855 9
16610.467 7
16611.080 3
16611.692 6
16612.305 9
16612.918 9
16613.530 6
16614.143 12
16614.756 7
16615.369 6
16615.981 3
16616.594 7
16617.207 12
16617.819 11
16618.432 7
16619.045 20
16619.658 13
16620.271 14
16620.883 23
16621.496 17
16622.109 20
16622.722 11
16623.335 8
16623.948 14
16624.560 11
16625.173 11
16625.786 8
16626.399 7
16627.012 13
16627.625 8
16628.238 9
16628.851 13
16629.464 20
16630.077 13
16630.690 8
16631.303 8
16631.916 5
16632.529 6
16633.142 3
16633.755 5
16634.368 6
16634.981 8
16635.594 20
16636.207 13
16636.820 13
16637.433 18
16638.046 12
16638.660 9
16639.273 15
16639.886 13
16640.499 12
16641.112 7
16641.725 13
16642.339 12
16642.952 12
16643.565 6
16644.178 6
16644.792 8
16645.405 7
16646.018 4
16646.631 6
16647.245 11
16647.858 7
16648.471 7
16649.085 9
16649.698 10
16650.311 8
16650.925 8
16651.538 7
16652.151 4
16652.765 7
16653.378 4
16653.992 2
16654.605 2
16655.218 4
16655.832 11
16656.445 8
16657.059 8
16657.672 11
16658.286 9
16658.899 10
16659.513 10
16660.126 8
16660.740 6
16661.353 5
16661.967 3
16662.581 9
16663.194 13
16663.808 7
16664.421 2
16665.035 9
16665.649 17
16666.262 12
16666.876 12
16667.490 12
16668.103 8
16668.717 9
16669.331 4
16669.944 8
16670.558 3
16671.172 3
16671.786 5
16672.399 7
16673.013 6
16673.627 7
16674.241 8
16674.854 9
16675.468 5
16676.082 5
16676.696 7
16677.310 8
16677.924 12
16678.537 22
16679.151 14
16679.765 7
16680.379 4
16680.993 8
16681.607 14
16682.221 19
16682.835 17
16683.449 7
16684.063 5
16684.677 11
16685.291 9
16685.905 8
16686.519 7
16687.133 7
16687.747 5
16688.361 5
16688.975 8
16689.589 5
16690.203 6
16690.817 7
16691.431 5
16692.045 6
16692.660 5
16693.274 11
16693.888 11
16694.502 13
16695.116 9
16695.730 3
16696.345 2
16696.959 1
16697.573 3
16698.187 7
16698.801 6
16699.416 2
16700.030 5
16700.644 1
16701.258 13
16701.873 16
16702.487 12
16703.101 9
16703.716 8
16704.330 11
16704.944 10
16705.559 9
16706.173 7
16706.788 6
16707.402 7
16708.016 8
16708.631 12
16709.245 14
16709.860 10
16710.474 4
16711.089 1
16711.703 10
16712.318 6
16712.932 10
16713.547 12
16714.161 15
16714.776 18
16715.390 8
16716.005 7
16716.619 5
16717.234 9
16717.848 4
16718.463 5
16719.078 3
16719.692 3
16720.307 1
16720.922 3
16721.536 6
16722.151 5
16722.766 7
16723.380 10
16723.995 10
16724.610 5
16725.224 5
16725.839 10
16726.454 11
16727.069 15
16727.683 7
16728.298 5
16728.913 7
16729.528 8
16730.143 13
16730.757 10
16731.372 16
16731.987 10
16732.602 10
16733.217 13
16733.832 7
16734.447 8
16735.062 14
16735.676 11
16736.291 5
16736.906 11
16737.521 14
16738.136 8
16738.751 7
16739.366 6
16739.981 2
16740.596 5
16741.211 8
16741.826 9
16742.441 4
16743.056 3
16743.671 5
16744.286 20
16744.902 10
16745.517 11
16746.132 19
16746.747 15
16747.362 13
16747.977 12
16748.592 14
16749.207 9
16749.823 7
16750.438 7
16751.053 13
16751.668 14
16752.283 11
16752.899 15
16753.514 23
16754.129 14
16754.744 12
16755.360 10
16755.975 11
16756.590 9
16757.206 7
16757.821 14
16758.436 9
16759.052 19
16759.667 12
16760.282 7
16760.898 13
16761.513 8
16762.129 8
16762.744 6
16763.359 9
16763.975 11
16764.590 15
16765.206 16
16765.821 11
16766.437 6
16767.052 13
16767.668 15
16768.283 17
16768.899 5
16769.514 11
16770.130 10
16770.745 17
16771.361 22
16771.977 20
16772.592 15
16773.208 11
16773.823 12
16774.439 11
16775.055 10
16775.670 11
16776.286 9
16776.902 4
16777.517 3
16778.133 7
16778.749 5
16779.364 16
16779.980 29
16780.596 21
16781.212 22
16781.827 17
16782.443 8
16783.059 11
16783.675 15
16784.291 15
16784.906 9
16785.522 14
16786.138 14
16786.754 20
16787.370 19
16787.986 18
16788.602 10
16789.218 14
16789.833 27
16790.449 28
16791.065 24
16791.681 16
16792.297 15
16792.913 9
16793.529 8
16794.145 7
16794.761 12
16795.377 31
16795.993 25
16796.609 17
16797.225 15
16797.841 10
16798.457 10
16799.073 10
16799.690 11
16800.306 14
16800.922 19
16801.538 13
16802.154 11
16802.770 12
16803.386 8
16804.003 6
16804.619 11
16805.235 10
16805.851 7
16806.467 7
16807.084 11
16807.700 22
16808.316 16
16808.932 8
16809.549 2
16810.165 8
16810.781 14
16811.397 14
16812.014 16
16812.630 18
16813.246 14
16813.863 20
16814.479 19
16815.096 13
16815.712 11
16816.328 12
16816.945 13
16817.561 18
16818.178 22
16818.794 29
16819.410 21
16820.027 19
16820.643 19
16821.260 26
16821.876 21
16822.493 22
16823.109 22
16823.726 20
16824.342 25
16824.959 22
16825.576 13
16826.192 8
16826.809 24
16827.425 23
16828.042 29
16828.659 28
16829.275 23
16829.892 23
16830.509 24
16831.125 23
16831.742 25
16832.359 18
16832.975 12
16833.592 6
16834.209 16
16834.825 15
16835.442 11
16836.059 10
16836.676 29
16837.293 29
16837.909 27
16838.526 20
16839.143 21
16839.760 16
16840.377 15
16840.993 20
16841.610 20
16842.227 29
16842.844 21
16843.461 16
16844.078 14
16844.695 22
16845.312 23
16845.929 22
16846.546 20
16847.163 16
16847.780 18
16848.397 21
16849.014 31
16849.631 38
16850.248 40
16850.865 40
16851.482 41
16852.099 32
16852.716 23
16853.333 29
16853.950 32
16854.567 30
16855.184 33
16855.801 28
16856.418 27
16857.036 35
16857.653 38
16858.270 39
16858.887 30
16859.504 36
16860.121 27
16860.739 31
16861.356 25
16861.973 20
16862.590 21
16863.208 28
16863.825 38
16864.442 34
16865.059 26
16865.677 28
16866.294 30
16866.911 39
16867.529 43
16868.146 45
16868.763 27
16869.381 31
16869.998 41
16870.616 40
16871.233 37
16871.850 37
16872.468 41
16873.085 30
16873.703 34
16874.320 61
16874.938 56
16875.555 49
16876.173 43
16876.790 49
16877.408 66
16878.025 64
16878.643 72
16879.260 66
16879.878 54
16880.495 42
16881.113 48
16881.730 55
16882.348 72
16882.966 67
16883.583 70
16884.201 62
16884.819 59
16885.436 82
16886.054 86
16886.672 95
16887.289 101
16887.907 91
16888.525 89
16889.143 92
16889.760 97
16890.378 97
16890.996 112
16891.614 128
16892.231 122
16892.849 124
16893.467 140
16894.085 132
16894.703 127
16895.320 129
16895.938 144
16896.556 152
16897.174 136
16897.792 133
16898.410 139
16899.028 120
16899.646 122
16900.264 123
16900.882 116
16901.499 153
16902.117 152
16902.735 155
16903.353 179
16903.971 183
16904.589 175
16905.207 163
16905.825 183
16906.444 226
16907.062 224
16907.680 198
16908.298 192
16908.916 172
16909.534 194
16910.152 211
16910.770 241
16911.388 243
16912.006 281
16912.625 275
16913.243 221
16913.861 229
16914.479 231
16915.097 237
16915.716 235
16916.334 267
16916.952 294
16917.570 326
16918.189 328
16918.807 379
16919.425 399
16920.043 438
16920.662 452
16921.280 510
16921.898 535
16922.517 549
16923.135 623
16923.753 691
16924.372 725
16924.990 737
16925.609 778
16926.227 818
16926.845 876
16927.464 996
16928.082 1105
16928.701 1166
16929.319 1250
16929.938 1334
16930.556 1454
16931.175 1608
16931.793 1779
16932.412 1880
16933.030 2026
16933.649 2116
16934.267 2250
16934.886 2517
16935.504 2850
16936.123 3085
16936.742 3309
16937.360 3535
16937.979 3719
16938.598 3979
16939.216 4209
16939.835 4538
16940.454 4955
16941.072 5247
16941.691 5593
16942.310 5874
16942.928 6200
16943.547 6459
16944.166 6750
16944.785 7058
16945.403 7443
16946.022 7757
16946.641 8059
16947.260 8353
16947.878 8727
16948.497 9066
16949.116 9272
16949.735 9389
16950.354 9538
16950.973 9619
16951.591 9682
16952.210 9787
16952.829 9862
16953.448 9976
16954.067 9855
16954.686 9733
16955.305 9602
16955.924 9295
16956.543 8965
16957.162 8660
16957.781 8345
16958.400 7986
16959.019 7645
16959.638 7248
16960.257 6762
16960.876 6455
16961.495 6052
16962.114 5586
16962.733 5153
16963.352 4685
16963.971 4276
16964.590 4014
16965.209 3737
16965.829 3403
16966.448 3200
16967.067 3039
16967.686 2821
16968.305 2557
16968.924 2386
16969.544 2249
16970.163 2105
16970.782 2019
16971.401 1893
16972.021 1815
16972.640 1678
16973.259 1618
16973.878 1606
16974.498 1634
16975.117 1619
16975.736 1553
16976.356 1588
16976.975 1591
16977.594 1524
16978.214 1480
16978.833 1442
16979.452 1436
16980.072 1460
16980.691 1486
16981.311 1506
16981.930 1492
16982.549 1506
16983.169 1416
16983.788 1352
16984.408 1367
16985.027 1364
16985.647 1452
16986.266 1443
16986.886 1444
16987.505 1450
16988.125 1484
16988.744 1519
16989.364 1468
16989.984 1517
16990.603 1527
16991.223 1486
16991.842 1498
16992.462 1488
16993.082 1533
16993.701 1535
16994.321 1539
16994.941 1595
16995.560 1633
16996.180 1631
16996.800 1601
16997.419 1555
16998.039 1562
16998.659 1558
16999.278 1573
16999.898 1488
17000.518 1423
17001.138 1448
17001.758 1399
17002.377 1356
17002.997 1349
17003.617 1349
17004.237 1378
17004.857 1408
17005.477 1406
17006.096 1393
17006.716 1350
17007.336 1281
17007.956 1257
17008.576 1197
17009.196 1166
17009.816 1158
17010.436 1195
17011.056 1152
17011.676 1071
17012.296 1002
17012.916 921
17013.536 899
17014.156 907
17014.776 886
17015.396 797
17016.016 746
17016.636 708
17017.256 697
17017.876 663
17018.496 641
17019.116 627
17019.736 596
17020.356 599
17020.977 542
17021.597 598
17022.217 576
17022.837 572
17023.457 569
17024.077 570
17024.698 567
17025.318 575
17025.938 591
17026.558 538
17027.179 498
17027.799 517
17028.419 521
17029.039 539
17029.660 496
17030.280 465
17030.900 435
17031.521 394
17032.141 402
17032.761 397
17033.382 375
17034.002 384
17034.622 360
17035.243 311
17035.863 293
17036.484 294
17037.104 314
17037.725 288
17038.345 320
17038.965 328
17039.586 322
17040.206 359
17040.827 378
17041.447 399
17042.068 343
17042.688 328
17043.309 327
17043.930 353
17044.550 345
17045.171 331
17045.791 335
17046.412 331
17047.032 298
17047.653 330
17048.274 323
17048.894 308
17049.515 349
17050.136 360
17050.756 362
17051.377 319
17051.998 313
17052.619 330
17053.239 300
17053.860 286
17054.481 301
17055.101 292
17055.722 328
17056.343 367
17056.964 345
17057.585 327
17058.205 305
17058.826 289
17059.447 318
17060.068 308
17060.689 314
17061.310 349
17061.931 331
17062.551 323
17063.172 310
17063.793 309
17064.414 292
17065.035 283
17065.656 291
17066.277 291
17066.898 297
17067.519 246
17068.140 243
17068.761 272
17069.382 251
17070.003 226
17070.624 248
17071.245 259
17071.866 274
17072.487 261
17073.108 254
17073.729 267
17074.351 305
17074.972 309
17075.593 279
17076.214 274
17076.835 262
17077.456 246
17078.077 259
17078.699 249
17079.320 224
17079.941 204
17080.562 182
17081.184 184
17081.805 207
17082.426 211
17083.047 204
17083.669 221
17084.290 186
17084.911 189
17085.532 175
17086.154 207
17086.775 245
17087.396 244
17088.018 213
17088.639 226
17089.261 234
17089.882 212
17090.503 225
17091.125 198
17091.746 203
17092.368 210
17092.989 231
17093.611 235
17094.232 232
17094.853 230
17095.475 283
17096.096 274
17096.718 259
17097.340 262
17097.961 236
17098.583 247
17099.204 260
17099.826 273
17100.447 268
17101.069 278
17101.691 265
17102.312 266
17102.934 254
17103.555 226
17104.177 222
17104.799 239
17105.420 229
17106.042 235
17106.664 222
17107.285 237
17107.907 252
17108.529 270
17109.151 291
17109.772 284
17110.394 306
17111.016 289
17111.638 294
17112.260 288
17112.881 278
17113.503 261
17114.125 280
17114.747 291
17115.369 289
17115.991 285
17116.612 287
17117.234 339
17117.856 328
17118.478 330
17119.100 336
17119.722 342
17120.344 357
17120.966 392
17121.588 403
17122.210 346
17122.832 323
17123.454 324
17124.076 346
17124.698 347
17125.320 347
17125.942 330
17126.564 353
17127.186 384
17127.808 354
17128.430 374
17129.052 383
17129.674 366
17130.297 386
17130.919 387
17131.541 380
17132.163 375
17132.785 390
17133.407 392
17134.030 403
17134.652 451
17135.274 450
17135.896 498
17136.518 505
17137.141 503
17137.763 541
17138.385 557
17139.008 530
17139.630 496
17140.252 488
17140.874 519
17141.497 572
17142.119 616
17142.741 599
17143.364 668
17143.986 717
17144.609 744
17145.231 754
17145.853 771
17146.476 780
17147.098 827
17147.721 840
17148.343 914
17148.966 975
17149.588 1014
17150.211 1055
17150.833 1072
17151.456 1054
17152.078 1112
17152.701 1165
17153.323 1191
17153.946 1244
17154.568 1261
17155.191 1299
17155.813 1286
17156.436 1285
17157.059 1231
17157.681 1278
17158.304 1288
17158.927 1267
17159.549 1291
17160.172 1303
17160.795 1311
17161.417 1252
17162.040 1277
17162.663 1232
17163.285 1205
17163.908 1144
17164.531 1094
17165.154 1104
17165.776 1101
17166.399 1075
17167.022 998
17167.645 1002
17168.268 964
17168.890 984
17169.513 944
17170.136 961
17170.759 860
17171.382 789
17172.005 794
17172.628 786
17173.250 753
17173.873 785
17174.496 796
17175.119 778
17175.742 735
17176.365 723
17176.988 717
17177.611 686
17178.234 685
17178.857 675
17179.480 642
17180.103 611
17180.726 590
17181.349 590
17181.972 576
17182.595 542
17183.218 499
17183.842 460
17184.465 491
17185.088 522
17185.711 459
17186.334 459
17186.957 445
17187.580 458
17188.204 445
17188.827 423
17189.450 449
17190.073 422
17190.696 415
17191.320 444
17191.943 430
17192.566 362
17193.189 380
17193.813 379
17194.436 376
17195.059 367
17195.683 351
17196.306 346
17196.929 331
17197.553 362
17198.176 359
17198.799 366
17199.423 335
17200.046 344
17200.669 356
17201.293 338
17201.916 348
17202.540 362
17203.163 332
17203.787 331
17204.410 318
17205.034 313
17205.657 311
17206.281 326
17206.904 330
17207.528 302
17208.151 348
17208.775 340
17209.398 350
17210.022 383
17210.645 349
17211.269 365
17211.893 374
17212.516 346
17213.140 309
17213.764 306
17214.387 308
17215.011 314
17215.634 289
17216.258 269
17216.882 274
17217.506 278
17218.129 246
17218.753 245
17219.377 269
17220.001 287
17220.624 287
17221.248 270
17221.872 258
17222.496 245
17223.119 230
17223.743 235
17224.367 236
17224.991 222
17225.615 223
17226.239 218
17226.863 208
17227.486 213
17228.110 200
17228.734 190
17229.358 167
17229.982 178
17230.606 187
17231.230 199
17231.854 193
17232.478 169
17233.102 159
17233.726 179
17234.350 187
17234.974 182
17235.598 156
17236.222 142
17236.846 157
17237.470 157
17238.094 173
17238.718 161
17239.342 156
17239.967 187
17240.591 199
17241.215 204
17241.839 172
17242.463 162
17243.087 175
17243.711 169
17244.336 135
17244.960 149
17245.584 161
17246.208 142
17246.833 139
17247.457 141
17248.081 130
17248.705 141
17249.330 164
17249.954 158
17250.578 174
17251.203 165
17251.827 139
17252.451 151
17253.076 151
17253.700 124
17254.324 121
17254.949 131
17255.573 141
17256.197 150
17256.822 158
17257.446 168
17258.071 176
17258.695 153
17259.320 120
17259.944 102
17260.569 138
17261.193 149
17261.818 146
17262.442 170
17263.067 179
17263.691 205
17264.316 168
17264.940 134
17265.565 150
17266.189 138
17266.814 135
17267.439 123
17268.063 123
17268.688 152
17269.313 150
17269.937 142
17270.562 135
17271.187 117
17271.811 128
17272.436 120
17273.061 107
17273.685 108
17274.310 116
17274.935 123
17275.560 83
17276.184 74
17276.809 65
17277.434 93
17278.059 118
17278.684 98
17279.308 106
17279.933 109
17280.558 129
17281.183 127
17281.808 124
17282.433 127
17283.058 133
17283.683 104
17284.307 102
17284.932 112
17285.557 108
17286.182 93
17286.807 94
17287.432 83
17288.057 89
17288.682 97
17289.307 88
17289.932 68
17290.557 80
17291.182 92
17291.807 79
17292.432 93
17293.057 104
17293.683 108
17294.308 101
17294.933 97
17295.558 99
17296.183 77
17296.808 91
17297.433 93
17298.058 89
17298.684 81
17299.309 73
17299.934 83
17300.559 84
17301.184 83
17301.810 75
17302.435 67
17303.060 84
17303.685 88
17304.311 75
17304.936 87
17305.561 82
17306.187 81
17306.812 89
17307.437 104
17308.063 104
17308.688 115
17309.313 95
17309.939 90
17310.564 64
17311.189 76
17311.815 75
17312.440 78
17313.066 89
17313.691 86
17314.317 98
17314.942 94
17315.568 109
17316.193 78
17316.819 85
17317.444 90
17318.070 95
17318.695 93
17319.321 78
17319.946 82
17320.572 97
17321.197 112
17321.823 134
17322.449 114
17323.074 86
17323.700 86
17324.326 88
17324.951 82
17325.577 81
17326.203 86
17326.828 95
17327.454 109
17328.080 105
17328.705 63
17329.331 68
17329.957 69
17330.583 68
17331.208 97
17331.834 93
17332.460 106
17333.086 119
17333.711 124
17334.337 122
17334.963 90
17335.589 93
17336.215 101
17336.841 110
17337.467 93
17338.092 101
17338.718 95
17339.344 82
17339.970 81
17340.596 95
17341.222 127
17341.848 127
17342.474 111
17343.100 100
17343.726 91
17344.352 91
17344.978 115
17345.604 154
17346.230 140
17346.856 135
17347.482 172
17348.108 129
17348.734 120
17349.360 129
17349.986 137
17350.613 139
17351.239 126
17351.865 133
17352.491 122
17353.117 131
17353.743 127
17354.369 113
17354.996 97
17355.622 92
17356.248 89
17356.874 101
17357.501 99
17358.127 115
17358.753 143
17359.379 193
17360.006 169
17360.632 149
17361.258 151
17361.885 160
17362.511 155
17363.137 132
17363.764 147
17364.390 148
17365.016 159
17365.643 175
17366.269 166
17366.895 149
17367.522 142
17368.148 122
17368.775 102
17369.401 113
17370.028 127
17370.654 110
17371.281 140
17371.907 155
17372.534 135
17373.160 142
17373.787 135
17374.413 131
17375.040 124
17375.666 137
17376.293 142
17376.919 158
17377.546 137
17378.173 133
17378.799 151
17379.426 151
17380.053 150
17380.679 144
17381.306 129
17381.933 151
17382.559 145
17383.186 150
17383.813 133
17384.439 117
17385.066 98
17385.693 108
17386.320 122
17386.946 127
17387.573 107
17388.200 126
17388.827 110
17389.454 114
17390.080 141
17390.707 158
17391.334 147
17391.961 126
17392.588 145
17393.215 140
17393.842 128
17394.469 120
17395.095 119
17395.722 96
17396.349 89
17396.976 89
17397.603 87
17398.230 101
17398.857 135
17399.484 128
17400.111 127
17400.738 143
17401.365 122
17401.992 110
17402.619 103
17403.246 89
17403.873 135
17404.501 162
17405.128 161
17405.755 141
17406.382 124
17407.009 108
17407.636 85
17408.263 93
17408.890 82
17409.518 117
17410.145 108
17410.772 96
17411.399 80
17412.026 96
17412.654 108
17413.281 93
17413.908 83
17414.535 63
17415.163 78
17415.790 92
17416.417 93
17417.045 94
17417.672 103
17418.299 70
17418.927 72
17419.554 111
17420.181 120
17420.809 90
17421.436 79
17422.063 78
17422.691 73
17423.318 74
17423.946 78
17424.573 69
17425.201 77
17425.828 87
17426.456 88
17427.083 93
17427.711 71
17428.338 51
17428.966 44
17429.593 63
17430.221 84
17430.848 61
17431.476 75
17432.103 64
17432.731 78
17433.359 73
17433.986 72
17434.614 70
17435.241 68
17435.869 68
17436.497 47
17437.124 62
17437.752 66
17438.380 51
17439.008 49
17439.635 64
17440.263 78
17440.891 78
17441.518 66
17442.146 60
17442.774 79
17443.402 66
17444.030 46
17444.657 46
17445.285 52
17445.913 26
17446.541 47
17447.169 64
17447.797 58
17448.424 69
17449.052 62
17449.680 51
17450.308 48
17450.936 63
17451.564 87
17452.192 69
17452.820 58
17453.448 59
17454.076 46
17454.704 50
17455.332 49
17455.960 54
17456.588 61
17457.216 49
17457.844 62
17458.472 77
17459.100 64
17459.728 67
17460.356 57
17460.984 58
17461.612 56
17462.241 44
17462.869 29
17463.497 41
17464.125 54
17464.753 45
17465.381 46
17466.010 32
17466.638 29
17467.266 36
17467.894 33
17468.522 38
17469.151 60
17469.779 53
17470.407 65
17471.036 46
17471.664 43
17472.292 41
17472.920 34
17473.549 44
17474.177 48
17474.805 47
17475.434 52
17476.062 44
17476.691 27
17477.319 40
17477.947 39
17478.576 37
17479.204 35
17479.833 49
17480.461 51
17481.090 38
17481.718 39
17482.347 50
17482.975 61
17483.604 68
17484.232 45
17484.861 48
17485.489 48
17486.118 50
17486.746 39
17487.375 30
17488.003 34
17488.632 29
17489.261 32
17489.889 29
17490.518 29
17491.147 36
17491.775 37
17492.404 31
17493.033 41
17493.661 41
17494.290 41
17494.919 61
17495.547 57
17496.176 40
17496.805 34
17497.434 42
17498.062 43
17498.691 61
17499.320 48
17499.949 47
17500.578 50
17501.206 47
17501.835 36
17502.464 30
17503.093 33
17503.722 32
17504.351 32
17504.980 39
17505.608 39
17506.237 39
17506.866 34
17507.495 36
17508.124 37
17508.753 48
17509.382 39
17510.011 34
17510.640 42
17511.269 43
17511.898 41
17512.527 39
17513.156 39
17513.785 35
17514.414 41
17515.043 39
17515.672 32
17516.302 32
17516.931 21
17517.560 25
17518.189 36
17518.818 31
17519.447 28
17520.076 27
17520.705 26
17521.335 28
17521.964 29
17522.593 21
17523.222 29
17523.852 32
17524.481 24
17525.110 33
17525.739 26
17526.369 37
17526.998 37
17527.627 35
17528.256 36
17528.886 41
17529.515 28
17530.144 31
17530.774 29
17531.403 34
17532.033 22
17532.662 31
17533.291 35
17533.921 38
17534.550 47
17535.180 46
17535.809 44
17536.439 25
17537.068 28
17537.697 36
17538.327 29
17538.956 38
17539.586 49
17540.216 55
17540.845 68
17541.475 52
17542.104 40
17542.734 43
17543.363 34
17543.993 35
17544.622 36
17545.252 31
17545.882 28
17546.511 40
17547.141 48
17547.771 44
17548.400 34
17549.030 34
17549.660 45
17550.289 47
17550.919 44
17551.549 31
17552.179 53
17552.808 43
17553.438 42
17554.068 52
17554.698 60
17555.327 58
17555.957 66
17556.587 61
17557.217 56
17557.847 42
17558.477 38
17559.107 59
17559.736 52
17560.366 44
17560.996 48
17561.626 54
17562.256 49
17562.886 48
17563.516 33
17564.146 49
17564.776 66
17565.406 50
17566.036 52
17566.666 45
17567.296 38
17567.926 39
17568.556 44
17569.186 45
17569.816 53
17570.446 47
17571.076 44
17571.706 49
17572.336 47
17572.966 47
17573.596 46
17574.227 42
17574.857 43
17575.487 53
17576.117 43
17576.747 42
17577.377 43
17578.008 45
17578.638 41
17579.268 50
17579.898 63
17580.529 55
17581.159 48
17581.789 60
17582.419 62
17583.050 50
17583.680 51
17584.310 42
17584.941 35
17585.571 50
17586.201 58
17586.832 49
17587.462 50
17588.092 41
17588.723 39
17589.353 46
17589.984 45
17590.614 44
17591.245 38
17591.875 51
17592.505 36
17593.136 53
17593.766 58
17594.397 60
17595.027 61
17595.658 42
17596.288 32
17596.919 26
17597.550 39
17598.180 36
17598.811 28
17599.441 46
17600.072 50
17600.702 43
17601.333 45
17601.964 55
17602.594 47
17603.225 38
17603.856 32
17604.486 45
17605.117 34
17605.748 40
17606.378 42
17607.009 40
17607.640 57
17608.271 46
17608.901 49
17609.532 43
17610.163 50
17610.794 42
17611.425 32
17612.055 28
17612.686 29
17613.317 34
17613.948 39
17614.579 55
17615.210 43
17615.840 60
17616.471 69
17617.102 57
17617.733 51
17618.364 46
17618.995 38
17619.626 49
17620.257 46
17620.888 29
17621.519 34
17622.150 36
17622.781 43
17623.412 40
17624.043 51
17624.674 35
17625.305 30
17625.936 32
17626.567 24
17627.198 23
17627.829 28
17628.460 37
17629.092 42
17629.723 45
17630.354 32
17630.985 27
17631.616 48
17632.247 47
17632.879 38
17633.510 41
17634.141 26
17634.772 28
17635.403 35
17636.035 33
17636.666 26
17637.297 23
17637.928 29
17638.560 49
17639.191 49
17639.822 39
17640.454 26
17641.085 16
17641.716 18
17642.348 36
17642.979 34
17643.610 25
17644.242 24
17644.873 27
17645.505 21
17646.136 33
17646.767 31
17647.399 35
17648.030 25
17648.662 17
17649.293 17
17649.925 30
17650.556 38
17651.188 44
17651.819 36
17652.451 27
17653.082 31
17653.714 36
17654.346 29
17654.977 23
17655.609 27
17656.240 24
17656.872 23
17657.504 19
17658.135 33
17658.767 35
17659.398 35
17660.030 30
17660.662 27
17661.294 23
17661.925 25
17662.557 22
17663.189 19
17663.820 15
17664.452 16
17665.084 12
17665.716 20
17666.348 17
17666.979 24
17667.611 33
17668.243 28
17668.875 16
17669.507 14
17670.138 15
17670.770 11
17671.402 15
17672.034 26
17672.666 24
17673.298 19
17673.930 28
17674.562 20
17675.194 18
17675.826 24
17676.458 26
17677.090 25
17677.722 24
17678.354 23
17678.986 28
17679.618 22
17680.250 14
17680.882 15
17681.514 24
17682.146 31
17682.778 22
17683.410 37
17684.042 41
17684.674 40
17685.306 32
17685.938 27
17686.571 29
17687.203 22
17687.835 28
17688.467 29
17689.099 32
17689.731 30
17690.364 22
17690.996 21
17691.628 21
17692.260 19
17692.893 28
17693.525 28
17694.157 23
17694.789 28
17695.422 29
17696.054 39
17696.686 50
17697.319 21
17697.951 18
17698.583 22
17699.216 16
17699.848 20
17700.481 23
17701.113 22
17701.745 24
17702.378 33
17703.010 41
17703.643 37
17704.275 31
17704.908 18
17705.540 26
17706.173 29
17706.805 21
17707.438 21
17708.070 29
17708.703 33
17709.335 24
17709.968 34
17710.600 20
17711.233 27
17711.866 37
17712.498 32
17713.131 24
17713.764 15
17714.396 25
17715.029 28
17715.661 28
17716.294 14
17716.927 17
17717.560 16
17718.192 17
17718.825 18
17719.458 11
17720.090 15
17720.723 21
17721.356 20
17721.989 24
17722.622 25
17723.254 29
17723.887 21
17724.520 12
17725.153 14
17725.786 26
17726.418 19
17727.051 24
17727.684 29
17728.317 26
17728.950 19
17729.583 21
17730.216 35
17730.849 37
17731.482 20
17732.115 11
17732.748 15
17733.381 15
17734.014 19
17734.647 28
17735.280 32
17735.913 21
17736.546 20
17737.179 19
17737.812 19
17738.445 10
17739.078 12
17739.711 12
17740.344 24
17740.977 23
17741.610 15
17742.244 17
17742.877 23
17743.510 24
17744.143 13
17744.776 6
17745.409 12
17746.043 22
17746.676 19
17747.309 35
17747.942 47
17748.576 31
17749.209 31
17749.842 30
17750.475 24
17751.109 25
17751.742 17
17752.375 20
17753.009 22
17753.642 20
17754.275 25
17754.909 35
17755.542 19
17756.176 16
17756.809 25
17757.442 25
17758.076 17
17758.709 18
17759.343 35
17759.976 23
17760.610 28
17761.243 37
17761.877 30
17762.510 40
17763.144 31
17763.777 27
17764.411 30
17765.044 26
17765.678 15
17766.311 24
17766.945 19
17767.578 44
17768.212 47
17768.846 27
17769.479 36
17770.113 29
17770.747 24
17771.380 15
17772.014 21
17772.648 28
17773.281 38
17773.915 31
17774.549 29
17775.182 27
17775.816 21
17776.450 23
17777.084 28
17777.717 32
17778.351 26
17778.985 32
17779.619 24
17780.253 19
17780.886 15
17781.520 17
17782.154 17
17782.788 30
17783.422 25
17784.056 13
17784.690 17
17785.324 14
17785.958 18
17786.591 31
17787.225 28
17787.859 20
17788.493 20
17789.127 22
17789.761 19
17790.395 23
17791.029 25
17791.663 25
17792.297 18
17792.931 29
17793.565 31
17794.200 23
17794.834 11
17795.468 14
17796.102 12
17796.736 7
17797.370 14
17798.004 24
17798.638 18
17799.272 16
17799.907 11
17800.541 22
17801.175 25
17801.809 35
17802.443 32
17803.078 26
17803.712 26
17804.346 24
17804.980 25
17805.615 29
17806.249 23
17806.883 14
17807.517 7
17808.152 23
17808.786 25
17809.420 24
17810.055 17
17810.689 29
17811.324 22
17811.958 20
17812.592 11
17813.227 11
17813.861 16
17814.496 23
17815.130 17
17815.764 13
17816.399 24
17817.033 37
17817.668 28
17818.302 32
17818.937 33
17819.571 21
17820.206 31
17820.840 23
17821.475 24
17822.110 19
17822.744 10
17823.379 10
17824.013 15
17824.648 28
17825.283 40
17825.917 42
17826.552 24
17827.187 18
17827.821 9
17828.456 10
17829.091 19
17829.725 16
17830.360 9
17830.995 24
17831.629 25
17832.264 32
17832.899 21
17833.534 26
17834.168 20
17834.803 15
17835.438 12
17836.073 17
17836.708 22
17837.342 25
17837.977 21
17838.612 20
17839.247 8
17839.882 7
17840.517 19
17841.152 14
17841.787 29
17842.422 18
17843.057 11
17843.691 16
17844.326 25
17844.961 30
17845.596 18
17846.231 18
17846.866 20
17847.501 15
17848.136 14
17848.771 10
17849.406 21
17850.042 29
17850.677 30
17851.312 25
17851.947 23
17852.582 19
17853.217 9
17853.852 16
17854.487 10
17855.122 10
17855.758 16
17856.393 14
17857.028 15
17857.663 18
17858.298 29
17858.934 23
17859.569 22
17860.204 14
17860.839 14
17861.475 21
17862.110 8
17862.745 13
17863.380 13
17864.016 12
17864.651 9
17865.286 8
17865.922 12
17866.557 18
17867.192 21
17867.828 24
17868.463 18
17869.099 15
17869.734 31
17870.369 32
17871.005 28
17871.640 19
17872.276 17
17872.911 15
17873.547 15
17874.182 20
17874.818 17
17875.453 15
17876.089 12
17876.724 8
17877.360 10
17877.995 12
17878.631 11
17879.267 21
17879.902 32
17880.538 26
17881.173 26
17881.809 29
17882.445 18
17883.080 17
17883.716 18
17884.352 16
17884.987 12
17885.623 21
17886.259 20
17886.894 24
17887.530 26
17888.166 17
17888.802 15
17889.437 25
17890.073 29
17890.709 32
17891.345 24
17891.981 20
17892.616 24
17893.252 23
17893.888 19
17894.524 13
17895.160 10
17895.796 7
17896.431 10
17897.067 19
17897.703 16
17898.339 18
17898.975 8
17899.611 9
17900.247 10
17900.883 14
17901.519 17
17902.155 20
17902.791 24
17903.427 22
17904.063 20
17904.699 16
17905.335 9
17905.971 8
17906.607 14
17907.243 14
17907.879 23
17908.515 24
17909.152 23
17909.788 20
17910.424 16
17911.060 18
17911.696 24
17912.332 32
17912.968 18
17913.605 14
17914.241 10
17914.877 14
17915.513 21
17916.149 17
17916.786 14
17917.422 15
17918.058 15
17918.695 22
17919.331 19
17919.967 12
17920.603 13
17921.240 9
17921.876 22
17922.512 38
17923.149 30
17923.785 21
17924.422 16
17925.058 25
17925.694 29
17926.331 25
17926.967 25
17927.604 26
17928.240 23
17928.877 16
17929.513 21
17930.150 15
17930.786 12
17931.423 23
17932.059 18
17932.696 16
17933.332 19
17933.969 15
17934.605 30
17935.242 32
17935.878 27
17936.515 18
17937.152 18
17937.788 21
17938.425 21
17939.061 37
17939.698 42
17940.335 26
17940.971 26
17941.608 21
17942.245 13
17942.882 7
17943.518 12
17944.155 17
17944.792 21
17945.429 33
17946.065 21
17946.702 19
17947.339 14
17947.976 12
17948.612 15
17949.249 9
17949.886 5
17950.523 7
17951.160 22
17951.797 12
17952.434 14
17953.070 16
17953.707 18
17954.344 25
17954.981 19
17955.618 25
17956.255 19
17956.892 16
17957.529 6
17958.166 10
17958.803 15
17959.440 9
17960.077 14
17960.714 11
17961.351 19
17961.988 15
17962.625 13
17963.262 12
17963.899 10
17964.536 15
17965.174 7
17965.811 17
17966.448 29
17967.085 30
17967.722 31
17968.359 35
17968.996 19
17969.634 19
17970.271 18
17970.908 8
17971.545 24
17972.182 15
17972.820 11
17973.457 17
17974.094 15
17974.731 11
17975.369 24
17976.006 17
17976.643 14
17977.281 15
17977.918 16
17978.555 9
17979.193 7
17979.830 14
17980.467 8
17981.105 21
17981.742 28
17982.380 23
17983.017 26
17983.654 19
17984.292 21
17984.929 14
17985.567 15
17986.204 13
17986.842 5
17987.479 8
17988.117 13
17988.754 17
17989.392 15
17990.029 14
17990.667 9
17991.305 9
17991.942 7
17992.580 24
17993.217 38
17993.855 27
17994.493 21
17995.130 21
17995.768 22
17996.406 14
17997.043 10
17997.681 17
17998.319 19
17998.956 15
17999.594 14
18000.232 25
18000.869 14
18001.507 16
18002.145 6
18002.783 16
18003.420 22
18004.058 22
18004.696 12
18005.334 13
18005.972 13
18006.610 8
18007.247 13
18007.885 17
18008.523 9
18009.161 11
18009.799 19
18010.437 13
18011.075 7
18011.713 16
18012.351 16
18012.989 24
18013.627 25
18014.265 20
18014.903 18
18015.541 24
18016.179 11
18016.817 17
18017.455 24
18018.093 24
18018.731 24
18019.369 23
18020.007 14
18020.645 20
18021.283 18
18021.921 19
18022.559 12
18023.197 16
18023.836 20
18024.474 13
18025.112 14
18025.750 17
18026.388 17
18027.026 15
18027.665 13
18028.303 15
18028.941 16
18029.579 16
18030.218 4
18030.856 10
18031.494 21
18032.132 16
18032.771 19
18033.409 21
18034.047 24
18034.686 32
18035.324 22
18035.962 36
18036.601 25
18037.239 26
18037.878 20
18038.516 12
18039.154 13
18039.793 15
18040.431 10
18041.070 18
18041.708 14
18042.347 10
18042.985 7
18043.624 8
18044.262 11
18044.901 12
18045.539 13
18046.178 15
18046.816 12
18047.455 22
18048.093 16
18048.732 14
18049.371 15
18050.009 13
18050.648 16
18051.286 21
18051.925 18
18052.564 26
18053.202 25
18053.841 23
18054.480 21
18055.118 18
18055.757 14
18056.396 7
18057.035 22
18057.673 20
18058.312 19
18058.951 20
18059.590 13
18060.228 10
18060.867 17
18061.506 25
18062.145 28
18062.784 35
18063.423 23
18064.061 17
18064.700 9
18065.339 14
18065.978 18
18066.617 22
18067.256 20
18067.895 14
18068.534 11
18069.173 17
18069.812 19
18070.451 15
18071.090 10
18071.729 17
18072.368 10
18073.007 19
18073.646 26
18074.285 11
18074.924 14
18075.563 10
18076.202 17
18076.841 18
18077.480 11
18078.119 14
18078.758 10
18079.397 10
18080.036 11
18080.676 13
18081.315 14
18081.954 15
18082.593 5
18083.232 5
18083.872 6
18084.511 7
18085.150 10
18085.789 15
18086.428 18
18087.068 15
18087.707 17
18088.346 9
18088.986 7
18089.625 8
18090.264 7
18090.904 9
18091.543 12
18092.182 10
18092.822 14
18093.461 10
18094.100 5
18094.740 6
18095.379 7
18096.019 17
18096.658 23
18097.297 13
18097.937 13
18098.576 12
18099.216 23
18099.855 31
18100.495 33
18101.134 18
18101.774 12
18102.413 19
18103.053 17
18103.693 21
18104.332 22
18104.972 29
18105.611 25
18106.251 17
18106.890 10
18107.530 13
18108.170 8
18108.809 14
18109.449 7
18110.089 11
18110.728 9
18111.368 12
18112.008 18
18112.647 20
18113.287 12
18113.927 9
18114.567 13
18115.206 12
18115.846 8
18116.486 13
18117.126 10
18117.766 9
18118.405 12
18119.045 15
18119.685 18
18120.325 13
18120.965 16
18121.605 13
18122.245 15
18122.884 20
18123.524 16
18124.164 16
18124.804 20
18125.444 18
18126.084 13
18126.724 8
18127.364 5
18128.004 15
18128.644 15
18129.284 8
18129.924 8
18130.564 13
18131.204 12
18131.844 10
18132.484 12
18133.124 17
18133.764 19
18134.405 21
18135.045 15
18135.685 10
18136.325 7
18136.965 4
18137.605 10
18138.245 4
18138.886 11
18139.526 13
18140.166 11
18140.806 9
18141.446 8
18142.087 12
18142.727 18
18143.367 22
18144.007 19
18144.648 10
18145.288 7
18145.928 9
18146.569 4
18147.209 5
18147.849 16
18148.490 12
18149.130 12
18149.770 17
18150.411 7
18151.051 9
18151.691 4
18152.332 16
18152.972 13
18153.613 14
18154.253 8
18154.894 12
18155.534 11
18156.175 2
18156.815 10
18157.456 13
18158.096 17
18158.737 24
18159.377 21
18160.018 12
18160.658 10
18161.299 11
18161.939 12
18162.580 10
18163.221 10
18163.861 18
18164.502 21
18165.143 8
18165.783 10
18166.424 16
18167.065 15
18167.705 9
18168.346 11
18168.987 10
18169.627 17
18170.268 14
18170.909 19
18171.550 12
18172.190 8
18172.831 7
18173.472 12
18174.113 15
18174.754 31
18175.394 21
18176.035 14
18176.676 12
18177.317 13
18177.958 12
18178.599 11
18179.239 7
18179.880 2
18180.521 2
18181.162 8
18181.803 11
18182.444 13
18183.085 12
18183.726 19
18184.367 37
18185.008 29
18185.649 22
18186.290 13
18186.931 9
18187.572 7
18188.213 13
18188.854 10
18189.495 5
18190.136 9
18190.777 12
18191.419 11
18192.060 12
18192.701 8
18193.342 15
18193.983 13
18194.624 13
18195.265 18
18195.907 18
18196.548 23
18197.189 18
18197.830 25
18198.471 17
18199.113 10
18199.754 6
18200.395 11
18201.036 13
18201.678 10
18202.319 17
18202.960 20
18203.602 18
18204.243 24
18204.884 17
18205.526 14
18206.167 12
18206.808 22
18207.450 22
18208.091 14
18208.733 18
18209.374 11
18210.015 9
18210.657 12
18211.298 16
18211.940 20
18212.581 8
18213.223 11
18213.864 10
18214.506 12
18215.147 14
18215.789 15
18216.430 9
18217.072 16
18217.714 20
18218.355 16
18218.997 11
18219.638 9
18220.280 15
18220.922 20
18221.563 18
18222.205 12
18222.846 11
18223.488 22
18224.130 19
18224.772 12
18225.413 6
18226.055 6
18226.697 15
18227.338 21
18227.980 18
18228.622 18
18229.264 10
18229.905 7
18230.547 18
18231.189 16
18231.831 17
18232.473 19
18233.115 15
18233.756 8
18234.398 9
18235.040 15
18235.682 16
18236.324 5
18236.966 13
18237.608 11
18238.250 22
18238.892 17
18239.534 14
18240.176 14
18240.817 15
18241.459 14
18242.101 20
18242.743 20
18243.385 11
18244.028 8
18244.670 13
18245.312 19
18245.954 20
18246.596 29
18247.238 21
18247.880 13
18248.522 18
18249.164 13
18249.806 4
18250.448 6
18251.091 5
18251.733 7
18252.375 15
18253.017 16
18253.659 15
18254.302 7
18254.944 7
18255.586 16
18256.228 10
18256.871 15
18257.513 21
18258.155 14
18258.797 14
18259.440 10
18260.082 12
18260.724 18
18261.367 21
18262.009 15
18262.651 12
18263.294 15
18263.936 19
18264.578 17
18265.221 11
18265.863 12
18266.506 15
18267.148 13
18267.791 15
18268.433 19
18269.076 12
18269.718 20
18270.361 29
18271.003 20
18271.646 23
18272.288 16
18272.931 13
18273.573 11
18274.216 12
18274.858 15
18275.501 6
18276.143 20
18276.786 14
18277.429 9
18278.071 20
18278.714 15
18279.357 16
18279.999 25
18280.642 28
18281.285 32
18281.927 28
18282.570 29
18283.213 21
18283.855 18
18284.498 18
18285.141 14
18285.784 19
18286.427 10
18287.069 11
18287.712 10
18288.355 9
18288.998 6
18289.641 8
18290.283 2
18290.926 10
18291.569 15
18292.212 11
18292.855 13
18293.498 9
18294.141 9
18294.784 8
18295.427 15
18296.070 12
18296.712 9
18297.355 9
18297.998 3
18298.641 8
18299.284 5
18299.927 17
18300.570 19
18301.213 16
18301.857 22
18302.500 9
18303.143 2
18303.786 3
18304.429 6
18305.072 12
18305.715 4
18306.358 10
18307.001 13
18307.644 20
18308.288 12
18308.931 9
18309.574 10
18310.217 16
18310.860 8
18311.504 10
18312.147 9
18312.790 7
18313.433 3
18314.077 4
18314.720 9
18315.363 13
18316.006 18
18316.650 18
18317.293 15
18317.936 23
18318.580 21
18319.223 22
18319.866 10
18320.510 11
18321.153 15
18321.797 8
18322.440 12
18323.083 18
18323.727 13
18324.370 16
18325.014 21
18325.657 17
18326.301 18
18326.944 18
18327.588 18
18328.231 11
18328.875 8
18329.518 11
18330.162 12
18330.805 19
18331.449 13
18332.093 15
18332.736 20
18333.380 23
18334.023 20
18334.667 21
18335.311 23
18335.954 24
18336.598 17
18337.242 16
18337.885 6
18338.529 12
18339.173 16
18339.816 16
18340.460 7
18341.104 15
18341.748 9
18342.391 14
18343.035 8
18343.679 14
18344.323 13
18344.966 7
18345.610 14
18346.254 21
18346.898 23
18347.542 13
18348.186 20
18348.830 17
18349.473 11
18350.117 7
18350.761 6
18351.405 6
18352.049 5
18352.693 8
18353.337 10
18353.981 8
18354.625 12
18355.269 8
18355.913 9
18356.557 9
18357.201 13
18357.845 12
18358.489 10
18359.133 27
18359.777 27
18360.421 17
18361.065 22
18361.709 22
18362.353 11
18362.998 9
18363.642 6
18364.286 9
18364.930 16
18365.574 23
18366.218 28
18366.863 22
18367.507 30
18368.151 34
18368.795 17
18369.439 14
18370.084 12
18370.728 13
18371.372 18
18372.016 18
18372.661 15
18373.305 16
18373.949 23
18374.594 15
18375.238 10
18375.882 11
18376.527 13
18377.171 15
18377.815 18
18378.460 21
18379.104 15
18379.749 17
18380.393 11
18381.038 14
18381.682 18
18382.326 20
18382.971 10
18383.615 10
18384.260 9
18384.904 9
18385.549 10
18386.193 14
18386.838 14
18387.482 19
18388.127 12
18388.772 19
18389.416 18
18390.061 15
18390.705 9
18391.350 9
18391.995 15
18392.639 18
18393.284 7
18393.929 4
18394.573 6
18395.218 14
18395.863 10
18396.507 12
18397.152 23
18397.797 11
18398.442 5
18399.086 5
18399.731 8
18400.376 12
18401.021 19
18401.665 10
18402.310 6
18402.955 16
18403.600 20
18404.245 25
18404.890 32
18405.534 19
18406.179 20
18406.824 21
18407.469 20
18408.114 19
18408.759 9
18409.404 11
18410.049 12
18410.694 16
18411.339 16
18411.984 18
18412.629 12
18413.274 10
18413.919 7
18414.564 10
18415.209 4
18415.854 4
18416.499 2
18417.144 10
18417.789 16
18418.434 10
18419.079 8
18419.724 17
18420.370 13
18421.015 9
18421.660 5
18422.305 1
18422.950 4
18423.595 6
18424.241 11
18424.886 18
18425.531 11
18426.176 18
18426.821 14
18427.467 10
18428.112 12
18428.757 11
18429.402 18
18430.048 17
18430.693 18
18431.338 13
18431.984 11
18432.629 11
18433.274 10
18433.920 11
18434.565 9
18435.211 8
18435.856 3
18436.501 9
18437.147 8
18437.792 7
18438.438 2
18439.083 6
18439.729 9
18440.374 15
18441.020 21
18441.665 22
18442.311 10
18442.956 7
18443.602 9
18444.247 5
18444.893 5
18445.538 10
18446.184 18
18446.829 16
18447.475 6
18448.121 0
18448.766 7
18449.412 22
18450.058 21
18450.703 9
18451.349 12
18451.995 8
18452.640 9
18453.286 9
18453.932 5
18454.577 8
18455.223 14
18455.869 20
18456.515 18
18457.160 19
18457.806 10
18458.452 7
18459.098 5
18459.744 12
18460.389 8
18461.035 15
18461.681 14
18462.327 14
18462.973 16
18463.619 7
18464.265 11
18464.910 7
18465.556 5
18466.202 5
18466.848 15
18467.494 12
18468.140 12
18468.786 13
18469.432 9
18470.078 12
18470.724 15
18471.370 6
18472.016 12
18472.662 13
18473.308 16
18473.954 11
18474.600 12
18475.247 17
18475.893 7
18476.539 12
18477.185 11
18477.831 9
18478.477 7
18479.123 11
18479.769 12
18480.416 13
18481.062 8
18481.708 6
18482.354 10
18483.000 8
18483.647 4
18484.293 12
18484.939 21
18485.585 15
18486.232 9
18486.878 5
18487.524 5
18488.171 9
18488.817 6
18489.463 14
18490.110 17
18490.756 18
18491.402 17
18492.049 3
18492.695 9
18493.342 12
18493.988 9
18494.634 13
18495.281 10
18495.927 15
18496.574 7
18497.220 8
18497.867 12
18498.513 13
18499.160 14
18499.806 14
18500.453 11
18501.099 7
18501.746 12
18502.392 14
18503.039 23
18503.685 22
18504.332 12
18504.979 10
18505.625 11
18506.272 20
18506.919 17
18507.565 22
18508.212 16
18508.859 10
18509.505 15
18510.152 10
18510.799 8
18511.445 4
18512.092 5
18512.739 10
18513.386 5
18514.032 5
18514.679 9
18515.326 12
18515.973 6
18516.620 6
18517.266 12
18517.913 13
18518.560 7
18519.207 8
18519.854 6
18520.501 15
18521.148 12
18521.794 9
18522.441 9
18523.088 12
18523.735 8
18524.382 6
18525.029 7
18525.676 3
18526.323 7
18526.970 7
18527.617 5
18528.264 10
18528.911 8
18529.558 15
18530.205 12
18530.852 16
18531.499 19
18532.146 17
18532.793 13
18533.441 10
18534.088 4
18534.735 23
18535.382 27
18536.029 14
18536.676 12
18537.323 5
18537.971 13
18538.618 13
18539.265 7
18539.912 6
18540.559 7
18541.207 4
18541.854 1
18542.501 2
18543.148 5
18543.796 10
18544.443 12
18545.090 9
18545.738 11
18546.385 11
18547.032 10
18547.680 10
18548.327 12
18548.974 9
18549.622 4
18550.269 7
18550.917 14
18551.564 12
18552.211 9
18552.859 5
18553.506 4
18554.154 7
18554.801 12
18555.449 14
18556.096 6
18556.744 14
18557.391 11
18558.039 4
18558.686 8
18559.334 6
18559.981 10
18560.629 17
18561.277 23
18561.924 18
18562.572 15
18563.219 10
18563.867 11
18564.515 16
18565.162 9
18565.810 10
18566.458 11
18567.105 10
18567.753 19
18568.401 11
18569.049 9
18569.696 8
18570.344 8
18570.992 12
18571.640 10
18572.287 16
18572.935 9
18573.583 9
18574.231 12
18574.879 7
18575.526 9
18576.174 5
18576.822 4
18577.470 14
18578.118 12
18578.766 15
18579.414 10
18580.062 2
18580.710 0
18581.357 10
18582.005 15
18582.653 7
18583.301 8
18583.949 5
18584.597 5
18585.245 11
18585.893 12
18586.541 7
18587.189 3
18587.838 5
18588.486 5
18589.134 6
18589.782 8
18590.430 4
18591.078 3
18591.726 7
18592.374 8
18593.022 10
18593.670 11
18594.319 15
18594.967 10
18595.615 9
18596.263 12
18596.911 9
18597.560 13
18598.208 16
18598.856 9
18599.504 7
18600.153 10
18600.801 12
18601.449 16
18602.098 11
18602.746 13
18603.394 13
18604.042 16
18604.691 13
18605.339 11
18605.988 15
18606.636 10
18607.284 8
18607.933 9
18608.581 17
18609.230 25
18609.878 11
18610.526 12
18611.175 25
18611.823 17
18612.472 12
18613.120 15
18613.769 21
18614.417 21
18615.066 23
18615.714 12
18616.363 21
18617.012 16
18617.660 15
18618.309 13
18618.957 7
18619.606 6
18620.255 7
18620.903 6
18621.552 2
18622.200 5
18622.849 8
18623.498 7
18624.146 6
18624.795 11
18625.444 12
18626.093 10
18626.741 7
18627.390 11
18628.039 12
18628.688 12
18629.336 9
18629.985 6
18630.634 11
18631.283 6
18631.932 5
18632.580 10
18633.229 8
18633.878 6
18634.527 6
18635.176 3
18635.825 8
18636.474 5
18637.123 6
18637.771 4
18638.420 7
18639.069 12
18639.718 13
18640.367 7
18641.016 14
18641.665 13
18642.314 8
18642.963 18
18643.612 12
18644.261 15
18644.910 6
18645.559 8
18646.208 7
18646.858 14
18647.507 16
18648.156 16
18648.805 28
18649.454 23
18650.103 11
18650.752 21
18651.401 14
18652.051 7
18652.700 10
18653.349 8
18653.998 9
18654.647 12
18655.297 19
18655.946 12
18656.595 11
18657.244 7
18657.894 6
18658.543 3
18659.192 8
18659.841 11
18660.491 10
18661.140 8
18661.789 10
18662.439 9
18663.088 4
18663.738 13
18664.387 8
18665.036 8
18665.686 13
18666.335 15
18666.985 20
18667.634 11
18668.283 3
18668.933 10
18669.582 13
18670.232 7
18670.881 10
18671.531 6
18672.180 6
18672.830 5
18673.480 2
18674.129 6
18674.779 14
18675.428 6
18676.078 6
18676.727 15
18677.377 14
18678.027 10
18678.676 5
18679.326 12
18679.976 9
18680.625 8
18681.275 10
18681.925 13
18682.574 14
18683.224 14
18683.874 4
18684.523 12
18685.173 9
18685.823 3
18686.473 3
18687.123 8
18687.772 7
18688.422 5
18689.072 14
18689.722 19
18690.372 13
18691.021 12
18691.671 17
18692.321 20
18692.971 13
18693.621 14
18694.271 12
18694.921 19
18695.571 13
18696.221 10
18696.871 20
18697.521 14
18698.171 11
18698.821 13
18699.471 12
18700.121 7
18700.771 6
18701.421 17
18702.071 11
18702.721 12
18703.371 14
18704.021 14
18704.671 17
18705.321 17
18705.971 9
18706.621 8
18707.271 10
18707.921 11
18708.572 13
18709.222 9
18709.872 9
18710.522 5
18711.172 3
18711.823 4
18712.473 5
18713.123 15
18713.773 15
18714.424 15
18715.074 6
18715.724 5
18716.374 7
18717.025 11
18717.675 11
18718.325 5
18718.976 16
18719.626 9
18720.276 5
18720.927 5
18721.577 11
18722.227 10
18722.878 16
18723.528 12
18724.179 4
18724.829 3
18725.480 2
18726.130 15
18726.781 10
18727.431 7
18728.081 11
18728.732 13
18729.382 4
18730.033 4
18730.684 6
18731.334 9
18731.985 13
18732.635 9
18733.286 16
18733.936 10
18734.587 17
18735.238 10
18735.888 8
18736.539 10
18737.190 9
18737.840 5
18738.491 8
18739.142 8
18739.792 7
18740.443 8
18741.094 11
18741.744 10
18742.395 13
18743.046 11
18743.697 6
18744.347 10
18744.998 9
18745.649 5
18746.300 12
18746.951 12
18747.601 7
18748.252 10
18748.903 8
18749.554 13
18750.205 6
18750.856 2
18751.507 4
18752.158 6
18752.809 8
18753.459 9
18754.110 5
18754.761 11
18755.412 7
18756.063 7
18756.714 4
18757.365 3
18758.016 2
18758.667 11
18759.318 10
18759.969 12
18760.620 10
18761.272 5
18761.923 4
18762.574 4
18763.225 9
18763.876 13
18764.527 18
18765.178 17
18765.829 21
18766.481 24
18767.132 13
18767.783 4
18768.434 6
18769.085 7
18769.736 27
18770.388 21
18771.039 7
18771.690 14
18772.341 14
18772.993 5
18773.644 5
18774.295 7
18774.947 14
18775.598 9
18776.249 11
18776.901 10
18777.552 12
18778.203 5
18778.855 4
18779.506 2
18780.157 5
18780.809 6
18781.460 9
18782.112 8
18782.763 3
18783.415 11
18784.066 12
18784.718 7
18785.369 7
18786.021 10
18786.672 10
18787.324 12
18787.975 14
18788.627 12
18789.278 2
18789.930 3
18790.581 4
18791.233 4
18791.885 7
18792.536 7
18793.188 3
18793.839 4
18794.491 3
18795.143 5
18795.794 4
18796.446 2
18797.098 6
18797.749 5
18798.401 5
18799.053 10
18799.705 16
18800.356 15
18801.008 10
18801.660 10
18802.312 5
18802.963 3
18803.615 10
18804.267 8
18804.919 6
18805.571 1
18806.223 1
18806.874 1
18807.526 10
18808.178 8
18808.830 12
18809.482 10
18810.134 11
18810.786 6
18811.438 5
18812.090 6
18812.742 5
18813.394 5
18814.046 4
18814.698 4
18815.350 10
18816.002 14
18816.654 11
18817.306 14
18817.958 11
18818.610 8
18819.262 10
18819.914 6
18820.566 2
18821.218 5
18821.870 9
18822.522 28
18823.175 21
18823.827 13
18824.479 11
18825.131 5
18825.783 4
18826.435 11
18827.088 13
18827.740 10
18828.392 11
18829.044 9
18829.697 4
18830.349 9
18831.001 4
18831.653 2
18832.306 8
18832.958 3
18833.610 9
18834.263 13
18834.915 7
18835.567 4
18836.220 6
18836.872 7
18837.525 15
18838.177 11
18838.829 7
18839.482 7
18840.134 4
18840.787 10
18841.439 5
18842.092 5
18842.744 9
18843.397 6
18844.049 5
18844.702 7
18845.354 9
18846.007 10
18846.659 7
18847.312 13
18847.964 16
18848.617 16
18849.269 10
18849.922 9
18850.575 17
18851.227 18
18851.880 10
18852.533 6
18853.185 10
18853.838 8
18854.491 11
18855.143 15
18855.796 10
18856.449 9
18857.101 10
18857.754 7
18858.407 6
18859.060 13
18859.713 10
18860.365 5
18861.018 5
18861.671 1
18862.324 9
18862.977 11
18863.629 11
18864.282 6
18864.935 3
18865.588 1
18866.241 5
18866.894 10
18867.547 19
18868.200 15
18868.853 14
18869.505 14
18870.158 7
18870.811 5
18871.464 3
18872.117 3
18872.770 2
18873.423 6
18874.076 4
18874.729 6
18875.382 13
18876.036 11
18876.689 8
18877.342 6
18877.995 5
18878.648 9
18879.301 9
18879.954 8
18880.607 7
18881.260 7
18881.914 6
18882.567 4
18883.220 4
18883.873 4
18884.526 4
18885.180 6
18885.833 5
18886.486 7
18887.139 14
18887.792 12
18888.446 12
18889.099 10
18889.752 9
18890.406 4
18891.059 1
18891.712 7
18892.366 14
18893.019 14
18893.672 3
18894.326 3
18894.979 9
18895.632 6
18896.286 8
18896.939 10
18897.593 9
18898.246 11
18898.900 9
18899.553 8
18900.207 6
18900.860 6
18901.514 10
18902.167 7
18902.821 6
18903.474 2
18904.128 4
18904.781 11
18905.435 6
18906.088 8
18906.742 4
18907.396 7
18908.049 6
18908.703 13
18909.356 8
18910.010 7
18910.664 6
18911.317 14
18911.971 18
18912.625 12
18913.278 7
18913.932 16
18914.586 28
18915.240 18
18915.893 14
18916.547 15
18917.201 13
18917.855 9
18918.508 4
18919.162 9
18919.816 4
18920.470 5
18921.124 3
18921.778 0
18922.431 2
18923.085 9
18923.739 9
18924.393 13
18925.047 12
18925.701 17
18926.355 17
18927.009 5
18927.663 3
18928.317 8
18928.971 11
18929.625 13
18930.279 10
18930.933 18
18931.587 11
18932.241 12
18932.895 12
18933.549 19
18934.203 10
18934.857 8
18935.511 5
18936.165 8
18936.819 4
18937.473 11
18938.127 9
18938.782 8
18939.436 10
18940.090 8
18940.744 4
18941.398 9
18942.052 16
18942.707 12
18943.361 9
18944.015 7
18944.669 3
18945.324 4
18945.978 6
18946.632 8
18947.286 7
18947.941 4
18948.595 15
18949.249 10
18949.904 6
18950.558 16
18951.212 23
18951.867 17
18952.521 6
18953.176 4
18953.830 6
18954.484 4
18955.139 1
18955.793 7
18956.448 13
18957.102 10
18957.757 7
18958.411 11
18959.066 5
18959.720 4
18960.375 5
18961.029 5
18961.684 3
18962.338 7
18962.993 7
18963.647 7
18964.302 4
18964.956 5
18965.611 10
18966.266 7
18966.920 2
18967.575 5
18968.230 2
18968.884 5
18969.539 4
18970.194 2
18970.848 7
18971.503 6
18972.158 12
18972.812 11
18973.467 3
18974.122 9
18974.777 9
18975.431 9
18976.086 3
18976.741 4
18977.396 11
18978.051 12
18978.706 8
18979.360 4
18980.015 11
18980.670 9
18981.325 14
18981.980 19
18982.635 12
18983.290 3
18983.945 8
18984.600 7
18985.254 6
18985.909 5
18986.564 10
18987.219 10
18987.874 13
18988.529 6
18989.184 6
18989.839 4
18990.494 3
18991.149 7
18991.804 3
18992.460 3
18993.115 5
18993.770 12
18994.425 9
18995.080 6
18995.735 5
18996.390 10
18997.045 6
18997.701 9
18998.356 10
18999.011 10
18999.666 8
19000.321 15
19000.976 12
19001.632 13
19002.287 10
19002.942 5
19003.597 7
19004.253 19
19004.908 20
19005.563 16
19006.219 12
19006.874 5
19007.529 7
19008.185 8
19008.840 5
19009.495 4
19010.151 5
19010.806 11
19011.461 9
19012.117 2
19012.772 9
19013.428 13
19014.083 8
19014.739 10
19015.394 5
19016.050 12
19016.705 9
19017.360 4
19018.016 13
19018.672 20
19019.327 16
19019.983 14
19020.638 4
19021.294 6
19021.949 8
19022.605 6
19023.260 7
19023.916 10
19024.572 6
19025.227 11
19025.883 20
19026.539 13
19027.194 8
19027.850 3
19028.506 1
19029.161 7
19029.817 5
19030.473 5
19031.129 4
19031.784 6
19032.440 8
19033.096 14
19033.752 12
19034.407 4
19035.063 12
19035.719 6
19036.375 7
19037.031 9
19037.687 5
19038.342 9
19038.998 11
19039.654 10
19040.310 6
19040.966 5
19041.622 8
19042.278 8
19042.934 4
19043.590 1
19044.246 16
19044.902 13
19045.558 10
19046.214 4
19046.870 5
19047.526 2
19048.182 6
19048.838 10
19049.494 5
19050.150 6
19050.806 11
19051.462 10
19052.118 7
19052.774 9
19053.430 18
19054.086 16
19054.742 12
19055.399 7
19056.055 2
19056.711 7
19057.367 8
19058.023 7
19058.680 2
19059.336 3
19059.992 7
19060.648 7
19061.305 7
19061.961 9
19062.617 9
19063.273 10
19063.930 5
19064.586 11
19065.242 10
19065.899 10
19066.555 10
19067.211 11
19067.868 8
19068.524 3
19069.180 3
19069.837 6
19070.493 4
19071.150 2
19071.806 8
19072.463 2
19073.119 5
19073.775 11
19074.432 7
19075.088 6
19075.745 8
19076.401 5
19077.058 2
19077.715 0
19078.371 2
19079.028 4
19079.684 5
19080.341 9
19080.997 4
19081.654 2
19082.311 5
19082.967 4
19083.624 6
19084.281 7
19084.937 22
19085.594 21
19086.251 21
19086.907 20
19087.564 13
19088.221 5
19088.877 3
19089.534 4
19090.191 3
19090.848 2
19091.504 4
19092.161 1
19092.818 2
19093.475 3
19094.132 3
19094.788 7
19095.445 13
19096.102 16
19096.759 8
19097.416 8
19098.073 16
19098.730 24
19099.387 13
19100.043 2
19100.700 4
19101.357 3
19102.014 6
19102.671 5
19103.328 5
19103.985 2
19104.642 5
19105.299 17
19105.956 20
19106.613 12
19107.270 6
19107.927 5
19108.584 4
19109.242 2
19109.899 5
19110.556 14
19111.213 14
19111.870 8
19112.527 12
19113.184 7
19113.841 13
19114.499 16
19115.156 19
19115.813 11
19116.470 9
19117.127 6
19117.785 10
19118.442 10
19119.099 6
19119.756 7
19120.414 15
19121.071 7
19121.728 9
19122.385 8
19123.043 7
19123.700 10
19124.357 4
19125.015 2
19125.672 4
19126.330 2
19126.987 7
19127.644 6
19128.302 8
19128.959 6
19129.617 3
19130.274 5
19130.931 7
19131.589 6
19132.246 11
19132.904 8
19133.561 10
19134.219 9
19134.876 15
19135.534 13
19136.191 5
19136.849 8
19137.507 13
19138.164 11
19138.822 9
19139.479 10
19140.137 11
19140.795 7
19141.452 4
19142.110 3
19142.768 7
19143.425 9
19144.083 5
19144.741 4
19145.398 2
19146.056 8
19146.714 6
19147.371 6
19148.029 1
19148.687 3
19149.345 6
19150.002 4
19150.660 21
19151.318 7
19151.976 7
19152.634 2
19153.292 2
19153.949 1
19154.607 5
19155.265 12
19155.923 6
19156.581 7
19157.239 15
19157.897 15
19158.555 11
19159.213 11
19159.870 7
19160.528 10
19161.186 16
19161.844 8
19162.502 7
19163.160 6
19163.818 11
19164.476 5
19165.134 1
19165.793 6
19166.451 7
19167.109 7
19167.767 6
19168.425 9
19169.083 6
19169.741 3
19170.399 6
19171.057 6
19171.715 5
19172.374 8
19173.032 11
19173.690 4
19174.348 4
19175.006 10
19175.665 9
19176.323 7
19176.981 12
19177.639 15
19178.298 12
19178.956 4
19179.614 1
19180.272 8
19180.931 7
19181.589 7
19182.247 4
19182.906 1
19183.564 8
19184.223 7
19184.881 12
19185.539 3
19186.198 8
19186.856 5
19187.515 2
19188.173 9
19188.831 7
19189.490 5
19190.148 1
19190.807 3
19191.465 7
19192.124 10
19192.782 6
19193.441 7
19194.099 7
19194.758 8
19195.416 4
19196.075 2
19196.734 4
19197.392 11
19198.051 11
19198.709 9
19199.368 5
19200.027 6
19200.685 7
19201.344 8
19202.003 5
19202.661 6
19203.320 10
19203.979 11
19204.637 4
19205.296 6
19205.955 4
19206.614 8
19207.272 17
19207.931 17
19208.590 16
19209.249 9
19209.908 5
19210.566 3
19211.225 4
19211.884 6
19212.543 11
19213.202 11
19213.861 18
19214.520 17
19215.178 11
19215.837 15
19216.496 9
19217.155 10
19217.814 14
19218.473 8
19219.132 13
19219.791 4
19220.450 12
19221.109 5
19221.768 5
19222.427 4
19223.086 5
19223.745 6
19224.404 8
19225.063 10
19225.722 14
19226.381 4
19227.041 9
19227.700 3
19228.359 13
19229.018 6
19229.677 7
19230.336 6
19230.995 15
19231.655 18
19232.314 14
19232.973 12
19233.632 12
19234.291 17
19234.951 12
19235.610 8
19236.269 5
19236.928 7
19237.588 10
19238.247 11
19238.906 8
19239.566 6
19240.225 8
19240.884 8
19241.544 10
19242.203 12
19242.862 7
19243.522 13
19244.181 6
19244.841 6
19245.500 17
19246.159 14
19246.819 12
19247.478 15
19248.138 14
19248.797 8
19249.457 7
19250.116 4
19250.776 2
19251.435 5
19252.095 8
19252.754 6
19253.414 5
19254.073 15
19254.733 13
19255.393 9
19256.052 11
19256.712 2
19257.371 15
19258.031 15
19258.691 6
19259.350 3
19260.010 8
19260.670 6
19261.329 4
19261.989 9
19262.649 14
19263.308 13
19263.968 12
19264.628 9
19265.288 9
19265.947 5
19266.607 2
19267.267 0
19267.927 7
19268.587 5
19269.246 8
19269.906 5
19270.566 4
19271.226 10
19271.886 13
19272.546 13
19273.206 3
19273.866 3
19274.525 3
19275.185 0
19275.845 3
19276.505 7
19277.165 5
19277.825 5
19278.485 8
19279.145 9
19279.805 6
19280.465 4
19281.125 5
19281.785 6
19282.445 8
19283.105 8
19283.765 9
19284.426 11
19285.086 7
19285.746 8
19286.406 9
19287.066 11
19287.726 7
19288.386 6
19289.046 12
19289.707 8
19290.367 12
19291.027 8
19291.687 5
19292.347 0
19293.008 6
19293.668 9
19294.328 6
19294.988 9
19295.649 9
19296.309 4
19296.969 2
19297.630 3
19298.290 5
19298.950 11
19299.611 6
19300.271 7
19300.931 7
19301.592 2
19302.252 0
19302.912 2
19303.573 3
19304.233 6
19304.894 10
19305.554 15
19306.215 15
19306.875 17
19307.536 16
19308.196 19
19308.857 26
19309.517 12
19310.178 11
19310.838 17
19311.499 17
19312.159 12
19312.820 10
19313.480 10
19314.141 11
19314.802 3
19315.462 7
19316.123 9
19316.783 9
19317.444 8
19318.105 6
19318.765 6
19319.426 5
19320.087 4
19320.748 2
19321.408 3
19322.069 6
19322.730 7
19323.390 5
19324.051 2
19324.712 2
19325.373 12
19326.034 13
19326.694 10
19327.355 5
19328.016 6
19328.677 6
19329.338 2
19329.999 2
19330.659 3
19331.320 9
19331.981 11
19332.642 9
19333.303 9
19333.964 7
19334.625 7
19335.286 7
19335.947 2
19336.608 1
19337.269 7
19337.930 15
19338.591 13
19339.252 4
19339.913 2
19340.574 5
19341.235 11
19341.896 8
19342.557 7
19343.218 6
19343.879 7
19344.540 4
19345.202 6
19345.863 10
19346.524 6
19347.185 5
19347.846 10
19348.507 10
19349.169 14
19349.830 12
19350.491 8
19351.152 5
19351.813 7
19352.475 3
19353.136 7
19353.797 10
19354.458 10
19355.120 6
19355.781 4
19356.442 8
19357.104 8
19357.765 8
19358.426 6
19359.088 5
19359.749 11
19360.410 13
19361.072 8
19361.733 3
19362.395 8
19363.056 11
19363.718 6
19364.379 3
19365.040 2
19365.702 4
19366.363 11
19367.025 14
19367.686 14
19368.348 16
19369.009 9
19369.671 11
19370.333 8
19370.994 2
19371.656 2
19372.317 3
19372.979 3
19373.641 0
19374.302 5
19374.964 7
19375.625 2
19376.287 14
19376.949 9
19377.610 6
19378.272 2
19378.934 1
19379.595 6
19380.257 10
19380.919 6
19381.581 8
19382.242 11
19382.904 5
19383.566 7
19384.228 9
19384.890 8
19385.551 8
19386.213 3
19386.875 11
19387.537 11
19388.199 11
19388.861 12
19389.522 8
19390.184 7
19390.846 3
19391.508 1
19392.170 1
19392.832 4
19393.494 5
19394.156 8
19394.818 6
19395.480 3
19396.142 7
19396.804 4
19397.466 3
19398.128 6
19398.790 14
19399.452 7
19400.114 8
19400.776 8
19401.438 8
19402.100 10
19402.762 14
19403.425 4
19404.087 9
19404.749 9
19405.411 11
19406.073 4
19406.735 6
19407.398 7
19408.060 12
19408.722 9
19409.384 7
19410.046 8
19410.709 5
19411.371 4
19412.033 0
19412.695 2
19413.358 9
19414.020 18
19414.682 11
19415.345 5
19416.007 3
19416.669 2
19417.332 4
19417.994 18
19418.656 11
19419.319 13
19419.981 20
19420.644 13
19421.306 4
19421.968 2
19422.631 9
19423.293 5
19423.956 5
19424.618 9
19425.281 9
19425.943 9
19426.606 10
19427.268 8
19427.931 2
19428.593 1
19429.256 5
19429.919 3
19430.581 3
19431.244 4
19431.906 6
19432.569 3
19433.232 4
19433.894 4
19434.557 6
19435.219 4
19435.882 4
19436.545 5
19437.208 10
19437.870 8
19438.533 12
19439.196 6
19439.858 1
19440.521 0
19441.184 2
19441.847 1
19442.509 3
19443.172 6
19443.835 19
19444.498 11
19445.161 14
19445.824 13
19446.486 10
19447.149 7
19447.812 0
19448.475 4
19449.138 5
19449.801 6
19450.464 3
19451.127 1
19451.790 0
19452.453 7
19453.116 12
19453.779 7
19454.442 5
19455.104 7
19455.768 6
19456.431 7
19457.094 7
19457.757 5
19458.420 0
19459.083 4
19459.746 9
19460.409 12
19461.072 11
19461.735 5
19462.398 2
19463.061 4
19463.725 3
19464.388 4
19465.051 5
19465.714 11
19466.377 16
19467.040 9
19467.704 20
19468.367 11
19469.030 10
19469.693 8
19470.357 9
19471.020 10
19471.683 15
19472.346 25
19473.010 22
19473.673 11
19474.336 4
19475.000 11
19475.663 8
19476.326 4
19476.990 2
19477.653 5
19478.317 5
19478.980 7
19479.643 2
19480.307 8
19480.970 10
19481.634 6
19482.297 4
19482.961 4
19483.624 3
19484.288 5
19484.951 7
19485.615 4
19486.278 7
19486.942 10
19487.605 5
19488.269 5
19488.932 7
19489.596 12
19490.260 11
19490.923 9
19491.587 11
19492.250 8
19492.914 11
19493.578 4
19494.241 3
19494.905 2
19495.569 5
19496.232 7
19496.896 15
19497.560 12
19498.224 8
19498.887 4
19499.551 4
19500.215 5
19500.879 9
19501.542 14
19502.206 13
19502.870 7
19503.534 18
19504.198 10
19504.862 15
19505.525 11
19506.189 9
19506.853 10
19507.517 7
19508.181 6
19508.845 9
19509.509 4
19510.173 6
19510.837 3
19511.501 6
19512.165 6
19512.829 5
19513.493 7
19514.157 6
19514.821 7
19515.485 8
19516.149 6
19516.813 4
19517.477 1
19518.141 1
19518.805 3
19519.469 4
19520.133 8
19520.797 10
19521.461 9
19522.125 6
19522.790 4
19523.454 8
19524.118 8
19524.782 6
19525.446 6
19526.111 10
19526.775 11
19527.439 13
19528.103 7
19528.768 5
19529.432 7
19530.096 8
19530.760 4
19531.425 0
19532.089 7
19532.753 5
19533.418 7
19534.082 8
19534.746 6
19535.411 6
19536.075 3
19536.739 12
19537.404 11
19538.068 7
19538.733 7
19539.397 8
19540.062 6
19540.726 10
19541.390 12
19542.055 11
19542.719 3
19543.384 7
19544.048 13
19544.713 16
19545.377 13
19546.042 9
19546.707 10
19547.371 8
19548.036 9
19548.700 9
19549.365 9
19550.030 6
19550.694 10
19551.359 6
19552.023 8
19552.688 11
19553.353 5
19554.017 2
19554.682 2
19555.347 3
19556.012 2
19556.676 5
19557.341 4
19558.006 7
19558.671 12
19559.335 9
19560.000 16
19560.665 14
19561.330 8
19561.995 10
19562.659 12
19563.324 12
19563.989 8
19564.654 17
19565.319 11
19565.984 14
19566.649 12
19567.313 4
19567.978 5
19568.643 7
19569.308 4
19569.973 9
19570.638 7
19571.303 24
19571.968 18
19572.633 14
19573.298 10
19573.963 17
19574.628 16
19575.293 21
19575.958 14
19576.623 4
19577.288 9
19577.953 3
19578.619 10
19579.284 2
19579.949 4
19580.614 3
19581.279 1
19581.944 8
19582.609 13
19583.275 6
19583.940 5
19584.605 12
19585.270 12
19585.935 13
19586.601 10
19587.266 3
19587.931 1
19588.596 7
19589.262 5
19589.927 6
19590.592 2
19591.258 2
19591.923 4
19592.588 3
19593.254 2
19593.919 4
19594.584 6
19595.250 4
19595.915 4
19596.581 2
19597.246 7
19597.911 4
19598.577 9
19599.242 9
19599.908 13
19600.573 18
19601.239 9
19601.904 4
19602.570 2
19603.235 5
19603.901 5
19604.566 4
19605.232 12
19605.897 10
19606.563 11
19607.229 4
19607.894 4
19608.560 20
19609.225 23
19609.891 11
19610.557 14
19611.222 10
19611.888 7
19612.554 8
19613.219 12
19613.885 10
19614.551 9
19615.216 9
19615.882 6
19616.548 8
19617.214 9
19617.879 5
19618.545 7
19619.211 4
19619.877 3
19620.543 1
19621.208 3
19621.874 3
19622.540 5
19623.206 6
19623.872 5
19624.538 20
19625.204 20
19625.870 10
19626.535 12
19627.201 16
19627.867 11
19628.533 5
19629.199 3
19629.865 2
19630.531 3
19631.197 3
19631.863 1
19632.529 3
19633.195 4
19633.861 1
19634.527 2
19635.193 1
19635.859 4
19636.525 9
19637.192 3
19637.858 4
19638.524 8
19639.190 12
19639.856 8
19640.522 15
19641.188 17
19641.855 13
19642.521 9
19643.187 9
19643.853 2
19644.519 3
19645.186 6
19645.852 7
19646.518 9
19647.184 6
19647.851 8
19648.517 3
19649.183 4
19649.849 5
19650.516 5
19651.182 6
19651.848 5
19652.515 2
19653.181 6
19653.848 5
19654.514 4
19655.180 11
19655.847 12
19656.513 13
19657.180 12
19657.846 12
19658.513 13
19659.179 7
19659.845 1
19660.512 5
19661.178 4
19661.845 7
19662.511 6
19663.178 10
19663.845 18
19664.511 16
19665.178 19
19665.844 10
19666.511 5
19667.177 7
19667.844 11
19668.511 10
19669.177 4
19669.844 7
19670.511 11
19671.177 10
19671.844 13
19672.511 10
19673.177 7
19673.844 4
19674.511 6
19675.178 14
19675.844 8
19676.511 3
19677.178 5
19677.845 4
19678.511 2
19679.178 1
19679.845 4
19680.512 3
19681.179 3
19681.846 3
19682.512 6
19683.179 6
19683.846 11
19684.513 7
19685.180 3
19685.847 11
19686.514 10
19687.181 9
19687.848 8
19688.515 3
19689.182 7
19689.849 6
19690.516 3
19691.183 3
19691.850 4
19692.517 6
19693.184 5
19693.851 6
19694.518 6
19695.185 5
19695.852 5
19696.519 4
19697.186 3
19697.853 6
19698.520 6
19699.188 5
19699.855 8
19700.522 15
19701.189 8
19701.856 10
19702.524 9
19703.191 11
19703.858 14
19704.525 12
19705.192 4
19705.860 7
19706.527 8
19707.194 10
19707.862 8
19708.529 4
19709.196 2
19709.863 7
19710.531 10
19711.198 7
19711.866 8
19712.533 2
19713.200 14
19713.868 14
19714.535 11
19715.202 6
19715.870 7
19716.537 10
19717.205 7
19717.872 7
19718.540 2
19719.207 3
19719.875 5
19720.542 7
19721.210 9
19721.877 11
19722.545 7
19723.212 3
19723.880 13
19724.547 13
19725.215 7
19725.883 8
19726.550 2
19727.218 1
19727.886 5
19728.553 9
19729.221 6
19729.888 8
19730.556 8
19731.224 6
19731.892 4
19732.559 6
19733.227 6
19733.895 9
19734.562 8
19735.230 8
19735.898 11
19736.566 20
19737.234 9
19737.901 5
19738.569 9
19739.237 4
19739.905 5
19740.573 3
19741.240 2
19741.908 1
19742.576 3
19743.244 3
19743.912 2
19744.580 2
19745.248 7
19745.916 13
19746.584 7
19747.252 8
19747.920 1
19748.588 6
19749.256 7
19749.924 4
19750.592 10
19751.260 4
19751.928 7
19752.596 6
19753.264 5
19753.932 9
19754.600 7
19755.268 5
19755.936 5
19756.604 5
19757.272 4
19757.941 17
19758.609 13
19759.277 3
19759.945 4
19760.613 8
19761.281 7
19761.950 9
19762.618 7
19763.286 1
19763.954 9
19764.623 9
19765.291 4
19765.959 1
19766.627 2
19767.296 1
19767.964 6
19768.632 7
19769.301 5
19769.969 5
19770.637 16
19771.306 16
19771.974 9
19772.642 17
19773.311 13
19773.979 10
19774.648 3
19775.316 4
19775.985 8
19776.653 6
19777.321 6
19777.990 5
19778.658 0
19779.327 4
19779.995 6
19780.664 4
19781.333 6
19782.001 1
19782.670 5
19783.338 5
19784.007 3
19784.675 4
19785.344 3
19786.013 4
19786.681 8
19787.350 11
19788.018 8
19788.687 4
19789.356 5
19790.024 16
19790.693 12
19791.362 7
19792.031 3
19792.699 6
19793.368 11
19794.037 7
19794.706 8
19795.374 17
19796.043 14
19796.712 8
19797.381 4
19798.050 1
19798.718 6
19799.387 6
19800.056 7
19800.725 6
19801.394 9
19802.063 4
19802.732 12
19803.400 10
19804.069 7
19804.738 2
19805.407 2
19806.076 5
19806.745 5
19807.414 12
19808.083 10
19808.752 6
19809.421 9
19810.090 9
19810.759 3
19811.428 2
19812.097 2
19812.766 6
19813.435 10
19814.104 12
19814.774 7
19815.443 8
19816.112 4
19816.781 5
19817.450 4
19818.119 3
19818.788 7
19819.458 5
19820.127 1
19820.796 6
19821.465 7
19822.134 15
19822.804 13
19823.473 14
19824.142 8
19824.811 2
19825.481 1
19826.150 3
19826.819 4
19827.489 7
19828.158 5
19828.827 1
19829.497 4
19830.166 8
19830.835 12
19831.505 4
19832.174 2
19832.844 6
19833.513 3
19834.182 1
19834.852 1
19835.521 2
19836.191 1
19836.860 6
19837.530 9
19838.199 14
19838.869 12
19839.538 12
19840.208 9
19840.877 15
19841.547 10
19842.216 9
19842.886 10
19843.556 9
19844.225 5
19844.895 9
19845.564 8
19846.234 10
19846.904 8
19847.573 3
19848.243 7
19848.913 3
19849.582 5
19850.252 1
19850.922 6
19851.591 3
19852.261 4
19852.931 6
19853.601 7
19854.270 3
19854.940 6
19855.610 12
19856.280 12
19856.950 4
19857.619 6
19858.289 7
19858.959 4
19859.629 8
19860.299 4
19860.969 2
19861.639 3
19862.308 4
19862.978 15
19863.648 7
19864.318 4
19864.988 6
19865.658 4
19866.328 10
19866.998 8
19867.668 3
19868.338 11
19869.008 8
19869.678 5
19870.348 4
19871.018 1
19871.688 9
19872.358 10
19873.028 7
19873.699 4
19874.369 5
19875.039 3
19875.709 4
19876.379 6
19877.049 4
19877.719 2
19878.389 3
19879.060 3
19879.730 3
19880.400 5
19881.070 9
19881.740 9
19882.411 4
19883.081 6
19883.751 9
19884.422 7
19885.092 10
19885.762 27
19886.432 45
19887.103 30
19887.773 20
19888.443 11
19889.114 9
19889.784 13
19890.454 16
19891.125 13
19891.795 5
19892.466 5
19893.136 3
19893.807 4
19894.477 6
19895.147 11
19895.818 8
19896.488 5
19897.159 2
19897.829 3
19898.500 6
19899.170 6
19899.841 5
19900.511 2
19901.182 2
19901.853 5
19902.523 7
19903.194 6
19903.864 6
19904.535 4
19905.206 6
19905.876 2
19906.547 4
19907.218 10
19907.888 8
19908.559 6
19909.230 4
19909.900 7
19910.571 2
19911.242 6
19911.912 10
19912.583 13
19913.254 6
19913.925 6
19914.596 5
19915.266 11
19915.937 7
19916.608 7
19917.279 7
19917.950 6
19918.620 3
19919.291 5
19919.962 3
19920.633 9
19921.304 11
19921.975 10
19922.646 7
19923.317 4
19923.988 4
19924.659 2
19925.330 6
19926.001 2
19926.672 2
19927.343 9
19928.014 7
19928.685 6
19929.356 3
19930.027 8
19930.698 9
19931.369 2
19932.040 7
19932.711 13
19933.382 7
19934.053 12
19934.724 17
19935.395 7
19936.066 6
19936.738 8
19937.409 14
19938.080 7
19938.751 8
19939.422 7
19940.094 8
19940.765 12
19941.436 10
19942.107 10
19942.779 4
19943.450 3
19944.121 9
19944.792 7
19945.464 9
19946.135 8
19946.806 3
19947.478 1
19948.149 4
19948.820 8
19949.492 5
19950.163 3
19950.835 12
19951.506 11
19952.177 10
19952.849 11
19953.520 11
19954.192 9
19954.863 9
19955.535 6
19956.206 10
19956.878 5
19957.549 9
19958.221 1
19958.892 3
19959.564 2
19960.235 6
19960.907 9
19961.578 3
19962.250 5
19962.921 5
19963.593 10
19964.265 11
19964.936 7
19965.608 2
19966.280 7
19966.951 3
19967.623 7
19968.295 10
19968.966 8
19969.638 18
19970.310 11
19970.982 8
19971.653 5
19972.325 3
19972.997 4
19973.669 8
19974.340 3
19975.012 2
19975.684 6
19976.356 6
19977.028 4
19977.699 2
19978.371 3
19979.043 5
19979.715 7
19980.387 2
19981.059 5
19981.731 4
19982.403 4
19983.075 8
19983.747 12
19984.418 8
19985.090 5
19985.762 6
19986.434 4
19987.106 7
19987.778 12
19988.450 4
19989.123 4
19989.795 3
19990.467 2
19991.139 3
19991.811 5
19992.483 4
19993.155 1
19993.827 1
19994.499 5
19995.171 3
19995.843 5
19996.516 8
19997.188 12
19997.860 4
19998.532 8
19999.204 4
19999.877 7
20000.549 4
20001.221 4
20001.893 9
20002.566 9
20003.238 8
20003.910 9
20004.582 9
20005.255 9
20005.927 9
20006.599 6
20007.272 11
20007.944 9
20008.616 5
20009.289 4
20009.961 4
20010.634 6
20011.306 10
20011.978 6
20012.651 7
20013.323 6
20013.996 8
20014.668 3
20015.341 1
20016.013 8
20016.686 5
20017.358 0
20018.031 6
20018.703 5
20019.376 2
20020.048 1
20020.721 5
20021.394 12
20022.066 12
20022.739 5
20023.411 8
20024.084 9
20024.757 13
20025.429 9
20026.102 6
20026.775 7
20027.447 5
20028.120 8
20028.793 7
20029.465 4
20030.138 2
20030.811 9
20031.484 2
20032.156 4
20032.829 2
20033.502 1
20034.175 0
20034.847 2
20035.520 1
20036.193 5
20036.866 2
20037.539 6
20038.212 9
20038.885 13
20039.557 7
20040.230 2
20040.903 2
20041.576 2
20042.249 2
20042.922 2
20043.595 6
20044.268 6
20044.941 5
20045.614 9
20046.287 9
20046.960 12
20047.633 8
20048.306 3
20048.979 5
20049.652 2
20050.325 2
20050.998 7
20051.671 6
20052.344 3
20053.017 2
20053.691 4
20054.364 5
20055.037 5
20055.710 2
20056.383 3
20057.056 7
20057.729 2
20058.403 6
20059.076 4
20059.749 8
20060.422 3
20061.096 5
20061.769 6
20062.442 8
20063.115 7
20063.789 7
20064.462 3
20065.135 13
20065.809 9
20066.482 6
20067.155 7
20067.829 4
20068.502 7
20069.175 10
20069.849 10
20070.522 8
20071.196 4
20071.869 0
20072.542 0
20073.216 1
20073.889 1
20074.563 1
20075.236 5
20075.910 9
20076.583 7
20077.257 9
20077.930 2
20078.604 2
20079.277 5
20079.951 1
20080.625 4
20081.298 2
20081.972 4
20082.645 12
20083.319 8
20083.993 5
20084.666 8
20085.340 6
20086.014 5
20086.687 2
20087.361 8
20088.035 7
20088.708 5
20089.382 7
20090.056 13
20090.730 10
20091.403 4
20092.077 8
20092.751 5
20093.425 3
20094.098 2
20094.772 9
20095.446 5
20096.120 9
20096.794 5
20097.468 2
20098.141 3
20098.815 6
20099.489 2
20100.163 3
20100.837 4
20101.511 11
20102.185 10
20102.859 5
20103.533 9
20104.207 7
20104.881 13
20105.555 16
20106.229 8
20106.903 3
20107.577 4
20108.251 5
20108.925 5
20109.599 7
20110.273 4
20110.947 5
20111.621 7
20112.295 10
20112.969 8
20113.643 7
20114.318 8
20114.992 14
20115.666 11
20116.340 6
20117.014 11
20117.688 10
20118.363 5
20119.037 3
20119.711 3
20120.385 7
20121.060 4
20121.734 4
20122.408 10
20123.082 8
20123.757 11
20124.431 6
20125.105 4
20125.780 6
20126.454 5
20127.128 5
20127.803 7
20128.477 5
20129.151 6
20129.826 7
20130.500 3
20131.175 7
20131.849 14
20132.524 10
20133.198 6
20133.873 5
20134.547 8
20135.221 4
20135.896 5
20136.570 7
20137.245 7
20137.920 7
20138.594 12
20139.269 13
20139.943 12
20140.618 8
20141.292 6
20141.967 3
20142.642 4
20143.316 4
20143.991 5
20144.665 5
20145.340 4
20146.015 4
20146.689 8
20147.364 4
20148.039 5
20148.714 9
20149.388 2
20150.063 3
20150.738 4
20151.413 6
20152.087 5
20152.762 4
20153.437 10
20154.112 14
20154.787 13
20155.461 7
20156.136 3
20156.811 0
20157.486 2
20158.161 1
20158.836 4
20159.511 8
20160.185 10
20160.860 10
20161.535 5
20162.210 8
20162.885 11
20163.560 14
20164.235 13
20164.910 7
20165.585 6
20166.260 3
20166.935 10
20167.610 6
20168.285 7
20168.960 5
20169.635 2
20170.310 6
20170.985 7
20171.661 1
20172.336 1
20173.011 3
20173.686 4
20174.361 8
20175.036 7
20175.711 8
20176.387 7
20177.062 2
20177.737 2
20178.412 11
20179.087 6
20179.763 11
20180.438 5
20181.113 6
20181.788 7
20182.464 9
20183.139 2
20183.814 2
20184.490 5
20185.165 4
20185.840 4
20186.516 10
20187.191 4
20187.866 0
20188.542 2
20189.217 3
20189.892 1
20190.568 5
20191.243 3
20191.919 0
20192.594 3
20193.270 3
20193.945 6
20194.621 5
20195.296 12
20195.972 7
20196.647 14
20197.323 5
20197.998 1
20198.674 10
20199.349 11
20200.025 12
20200.700 6
20201.376 5
20202.052 5
20202.727 2
20203.403 4
20204.079 4
20204.754 2
20205.430 1
20206.105 1
20206.781 3
20207.457 1
20208.133 0
20208.808 0
20209.484 1
20210.160 0
20210.836 1
20211.511 1
20212.187 4
20212.863 3
20213.539 3
20214.214 3
20214.890 6
20215.566 3
20216.242 11
20216.918 6
20217.594 3
20218.270 6
20218.945 3
20219.621 2
20220.297 3
20220.973 3
20221.649 4
20222.325 3
20223.001 3
20223.677 6
20224.353 3
20225.029 7
20225.705 3
20226.381 3
20227.057 6
20227.733 7
20228.409 4
20229.085 6
20229.761 3
20230.437 4
20231.113 1
20231.789 3
20232.466 9
20233.142 12
20233.818 7
20234.494 5
20235.170 10
20235.846 14
20236.522 4
20237.199 0
20237.875 2
20238.551 4
20239.227 1
20239.904 1
20240.580 2
20241.256 11
20241.932 7
20242.609 4
20243.285 7
20243.961 5
20244.638 9
20245.314 18
20245.990 17
20246.667 7
20247.343 2
20248.019 1
20248.696 0
20249.372 3
20250.048 7
20250.725 7
20251.401 9
20252.078 4
20252.754 1
20253.431 2
20254.107 11
20254.784 6
20255.460 6
20256.137 6
20256.813 10
20257.490 14
20258.166 7
20258.843 4
20259.519 6
20260.196 6
20260.873 7
20261.549 8
20262.226 5
20262.902 8
20263.579 10
20264.256 9
20264.932 7
20265.609 9
20266.286 4
20266.962 9
20267.639 6
20268.316 6
20268.993 1
20269.669 1
20270.346 3
20271.023 3
20271.700 4
20272.376 5
20273.053 9
20273.730 8
20274.407 9
20275.084 10
20275.760 7
20276.437 3
20277.114 7
20277.791 4
20278.468 3
20279.145 3
20279.822 3
20280.499 2
20281.175 4
20281.852 6
20282.529 4
20283.206 10
20283.883 10
20284.560 7
20285.237 3
20285.914 4
20286.591 6
20287.268 2
20287.945 2
20288.622 5
20289.299 9
20289.977 12
20290.654 8
20291.331 6
20292.008 3
20292.685 6
20293.362 7
20294.039 4
20294.716 4
20295.394 15
20296.071 13
20296.748 7
20297.425 6
20298.102 1
20298.780 11
20299.457 9
20300.134 12
20300.811 9
20301.489 5
20302.166 7
20302.843 9
20303.520 6
20304.198 4
20304.875 4
20305.552 1
20306.230 1
20306.907 5
20307.584 10
20308.262 8
20308.939 6
20309.617 2
20310.294 3
20310.971 3
20311.649 3
20312.326 8
20313.004 6
20313.681 5
20314.359 5
20315.036 6
20315.714 0
20316.391 4
20317.069 2
20317.746 0
20318.424 2
20319.101 5
20319.779 1
20320.457 4
20321.134 3
20321.812 8
20322.489 8
20323.167 5
20323.845 4
20324.522 5
20325.200 6
20325.878 8
20326.555 8
20327.233 7
20327.911 5
20328.588 9
20329.266 7
20329.944 4
20330.622 4
20331.299 5
20331.977 5
20332.655 3
20333.333 1
20334.011 9
20334.688 5
20335.366 6
20336.044 6
20336.722 7
20337.400 8
20338.078 3
20338.756 3
20339.433 10
20340.111 3
20340.789 4
20341.467 0
20342.145 4
20342.823 3
20343.501 6
20344.179 4
20344.857 4
20345.535 3
20346.213 5
20346.891 2
20347.569 3
20348.247 1
20348.925 0
20349.603 4
20350.281 4
20350.959 3
20351.638 6
20352.316 5
20352.994 4
20353.672 2
20354.350 0
20355.028 2
20355.706 3
20356.385 1
20357.063 3
20357.741 3
20358.419 0
20359.097 2
20359.776 4
20360.454 5
20361.132 0
20361.810 1
20362.489 6
20363.167 2
20363.845 5
20364.524 3
20365.202 8
20365.880 7
20366.559 6
20367.237 6
20367.915 9
20368.594 9
20369.272 7
20369.951 13
20370.629 9
20371.307 14
20371.986 11
20372.664 8
20373.343 9
20374.021 6
20374.700 7
20375.378 10
20376.057 10
20376.735 9
20377.414 3
20378.092 6
20378.771 6
20379.450 2
20380.128 5
20380.807 10
20381.485 4
20382.164 9
20382.843 8
20383.521 14
20384.200 8
20384.878 5
20385.557 3
20386.236 4
20386.914 1
20387.593 4
20388.272 2
20388.951 2
20389.629 4
20390.308 5
20390.987 3
20391.666 6
20392.344 6
20393.023 8
20393.702 8
20394.381 8
20395.060 0
20395.738 4
20396.417 2
20397.096 9
20397.775 7
20398.454 2
20399.133 2
20399.812 4
20400.491 6
20401.170 5
20401.849 3
20402.527 2
20403.206 0
20403.885 1
20404.564 1
20405.243 5
20405.922 4
20406.601 8
20407.280 6
20407.959 3
20408.639 3
20409.318 6
20409.997 4
20410.676 7
20411.355 5
20412.034 6
20412.713 5
20413.392 12
20414.071 12
20414.750 4
20415.430 10
20416.109 11
20416.788 8
20417.467 4
20418.146 4
20418.826 6
20419.505 1
20420.184 4
20420.863 18
20421.543 26
20422.222 10
20422.901 4
20423.581 1
20424.260 0
20424.939 4
20425.618 8
20426.298 8
20426.977 7
20427.657 6
20428.336 10
20429.015 3
20429.695 1
20430.374 3
20431.054 3
20431.733 3
20432.412 5
20433.092 5
20433.771 0
20434.451 7
20435.130 12
20435.810 11
20436.489 9
20437.169 8
20437.848 2
20438.528 3
20439.208 4
20439.887 5
20440.567 4
20441.246 4
20441.926 3
20442.605 3
20443.285 3
20443.965 2
20444.644 4
20445.324 9
20446.004 6
20446.683 7
20447.363 7
20448.043 9
20448.723 10
20449.402 7
20450.082 5
20450.762 1
20451.442 4
20452.121 3
20452.801 4
20453.481 3
20454.161 3
20454.841 3
20455.520 2
20456.200 6
20456.880 2
20457.560 3
20458.240 5
20458.920 7
20459.600 8
20460.279 8
20460.959 10
20461.639 11
20462.319 5
20462.999 4
20463.679 2
20464.359 6
20465.039 7
20465.719 7
20466.399 7
20467.079 5
20467.759 6
20468.439 3
20469.119 3
20469.799 1
20470.479 6
20471.160 6
20471.840 15
20472.520 12
20473.200 7
20473.880 3
20474.560 1
20475.240 2
20475.921 4
20476.601 12
20477.281 9
20477.961 5
20478.641 5
20479.322 4
20480.002 0
20480.682 5
20481.362 8
20482.043 6
20482.723 10
20483.403 8
20484.083 7
20484.764 2
20485.444 10
20486.124 9
20486.805 4
20487.485 10
20488.165 5
20488.846 5
20489.526 3
20490.207 1
20490.887 8
20491.568 7
20492.248 5
20492.928 6
20493.609 9
20494.289 7
20494.970 2
20495.650 4
20496.331 2
20497.011 1
20497.692 3
20498.372 2
20499.053 0
20499.734 1
20500.414 8
20501.095 8
20501.775 17
20502.456 15
20503.137 11
20503.817 7
20504.498 4
20505.178 2
20505.859 2
20506.540 4
20507.221 2
20507.901 2
20508.582 3
20509.263 7
20509.943 7
20510.624 1
20511.305 6
20511.986 5
20512.666 2
20513.347 7
20514.028 5
20514.709 11
20515.390 9
20516.071 9
20516.751 5
20517.432 4
20518.113 9
20518.794 11
20519.475 7
20520.156 7
20520.837 2
20521.518 4
20522.199 4
20522.879 8
20523.560 6
20524.241 5
20524.922 6
20525.603 3
20526.284 3
20526.965 5
20527.646 4
20528.327 2
20529.009 4
20529.690 10
20530.371 12
20531.052 8
20531.733 11
20532.414 10
20533.095 6
20533.776 3
20534.457 0
20535.139 4
20535.820 0
20536.501 1
20537.182 13
20537.863 12
20538.544 8
20539.226 11
20539.907 10
20540.588 9
20541.269 5
20541.951 5
20542.632 8
20543.313 9
20543.995 5
20544.676 4
20545.357 1
20546.038 5
20546.720 3
20547.401 6
20548.083 6
20548.764 7
20549.445 3
20550.127 6
20550.808 8
20551.490 8
20552.171 5
20552.852 4
20553.534 8
20554.215 7
20554.897 3
20555.578 7
20556.260 10
20556.941 8
20557.623 6
20558.304 3
20558.986 2
20559.668 2
20560.349 0
20561.031 0
20561.712 7
20562.394 5
20563.075 2
20563.757 7
20564.439 4
20565.120 3
20565.802 5
20566.484 5
20567.165 4
20567.847 2
20568.529 5
20569.211 11
20569.892 10
20570.574 4
20571.256 1
20571.938 1
20572.619 5
20573.301 5
20573.983 0
20574.665 1
20575.347 2
20576.028 3
20576.710 4
20577.392 3
20578.074 0
20578.756 3
20579.438 3
20580.120 3
20580.801 10
20581.483 5
20582.165 5
20582.847 3
20583.529 11
20584.211 7
20584.893 11
20585.575 8
20586.257 4
20586.939 5
20587.621 3
20588.303 5
20588.985 8
20589.667 2
20590.349 7
20591.031 3
20591.714 6
20592.396 4
20593.078 6
20593.760 9
20594.442 7
20595.124 7
20595.806 4
20596.489 0
20597.171 1
20597.853 4
20598.535 2
20599.217 7
20599.900 5
20600.582 9
20601.264 12
20601.946 4
20602.629 4
20603.311 4
20603.993 5
20604.675 14
20605.358 15
20606.040 15
20606.722 6
20607.405 4
20608.087 0
20608.769 0
20609.452 1
20610.134 10
20610.817 12
20611.499 8
20612.182 11
20612.864 10
20613.546 3
20614.229 1
20614.911 1
20615.594 4
20616.276 8
20616.959 9
20617.641 11
20618.324 8
20619.006 3
20619.689 8
20620.372 5
20621.054 8
20621.737 5
20622.419 7
20623.102 3
20623.785 2
20624.467 8
20625.150 5
20625.832 7
20626.515 5
20627.198 3
20627.881 3
20628.563 3
20629.246 6
20629.929 2
20630.611 10
20631.294 8
20631.977 4
20632.660 2
20633.342 3
20634.025 4
20634.708 1
20635.391 5
20636.074 6
20636.756 14
20637.439 12
20638.122 4
20638.805 9
20639.488 12
20640.171 6
20640.854 5
20641.537 2
20642.220 2
20642.903 4
20643.585 12
20644.268 4
20644.951 6
20645.634 3
20646.317 4
20647.000 3
20647.683 1
20648.366 6
20649.049 17
20649.733 9
20650.416 7
20651.099 3
20651.782 5
20652.465 4
20653.148 4
20653.831 2
20654.514 6
20655.197 8
20655.880 7
20656.564 3
20657.247 3
20657.930 6
20658.613 9
20659.296 5
20659.980 4
20660.663 6
20661.346 5
20662.029 2
20662.713 1
20663.396 3
20664.079 3
20664.762 7
20665.446 14
20666.129 12
20666.812 6
20667.496 3
20668.179 2
20668.863 4
20669.546 7
20670.229 3
20670.913 4
20671.596 6
20672.280 5
20672.963 8
20673.646 10
20674.330 14
20675.013 8
20675.697 10
20676.380 6
20677.064 5
20677.747 4
20678.431 4
20679.114 5
20679.798 3
20680.481 2
20681.165 9
20681.849 10
20682.532 4
20683.216 15
20683.899 25
20684.583 12
20685.267 8
20685.950 3
20686.634 5
20687.318 4
20688.001 1
20688.685 3
20689.369 2
20690.052 2
20690.736 7
20691.420 5
20692.104 1
20692.787 4
20693.471 11
20694.155 5
20694.839 3
20695.523 9
20696.206 9
20696.890 6
20697.574 5
20698.258 5
20698.942 5
20699.626 3
20700.310 4
20700.993 4
20701.677 12
20702.361 9
20703.045 3
20703.729 2
20704.413 0
20705.097 5
20705.781 12
20706.465 8
20707.149 9
20707.833 4
20708.517 3
20709.201 5
20709.885 9
20710.569 7
20711.253 10
20711.937 7
20712.621 4
20713.306 3
20713.990 6
20714.674 7
20715.358 7
20716.042 1
20716.726 7
20717.410 6
20718.095 8
20718.779 14
20719.463 14
20720.147 8
20720.831 1
20721.516 6
20722.200 5
20722.884 2
20723.568 2
20724.253 0
20724.937 3
20725.621 2
20726.306 4
20726.990 4
20727.674 7
20728.359 5
20729.043 6
20729.727 3
20730.412 7
20731.096 4
20731.781 7
20732.465 13
20733.149 6
20733.834 1
20734.518 1
20735.203 4
20735.887 9
20736.572 11
20737.256 9
20737.941 7
20738.625 1
20739.310 1
20739.994 7
20740.679 7
20741.363 6
20742.048 3
20742.733 3
20743.417 3
20744.102 3
20744.786 3
20745.471 4
20746.156 2
20746.840 1
20747.525 2
20748.210 2
20748.894 4
20749.579 3
20750.264 2
20750.949 5
20751.633 8
20752.318 13
20753.003 10
20753.688 2
20754.372 7
20755.057 3
20755.742 6
20756.427 0
20757.112 2
20757.796 3
20758.481 5
20759.166 0
20759.851 3
20760.536 11
20761.221 9
20761.906 5
20762.591 8
20763.275 3
20763.960 2
20764.645 4
20765.330 8
20766.015 5
20766.700 3
20767.385 12
20768.070 14
20768.755 9
20769.440 6
20770.125 5
20770.810 6
20771.495 3
20772.181 1
20772.866 0
20773.551 3
20774.236 6
20774.921 10
20775.606 5
20776.291 4
20776.976 3
20777.662 6
20778.347 7
20779.032 6
20779.717 8
20780.402 9
20781.088 6
20781.773 7
20782.458 5
20783.143 4
20783.828 3
20784.514 4
20785.199 3
20785.884 7
20786.570 5
20787.255 9
20787.940 6
20788.626 0
20789.311 0
20789.996 4
20790.682 10
20791.367 12
20792.053 15
20792.738 13
20793.423 7
20794.109 6
20794.794 7
20795.480 12
20796.165 2
20796.851 1
20797.536 7
20798.222 5
20798.907 6
20799.593 6
20800.278 9
20800.964 5
20801.649 4
20802.335 3
20803.020 7
20803.706 8
20804.392 8
20805.077 6
20805.763 4
20806.449 2
20807.134 12
20807.820 13
20808.506 12
20809.191 8
20809.877 1
20810.563 2
20811.248 7
20811.934 9
20812.620 9
20813.306 9
20813.991 2
20814.677 3
20815.363 8
20816.049 7
20816.734 7
20817.420 10
20818.106 4
20818.792 3
20819.478 5
20820.164 10
20820.850 10
20821.535 9
20822.221 6
20822.907 2
20823.593 14
20824.279 11
20824.965 3
20825.651 1
20826.337 1
20827.023 2
20827.709 2
20828.395 2
20829.081 5
20829.767 7
20830.453 8
20831.139 7
20831.825 5
20832.511 2
20833.197 1
20833.883 1
20834.569 6
20835.256 5
20835.942 2
20836.628 3
20837.314 4
20838.000 2
20838.686 7
20839.372 7
20840.059 4
20840.745 4
20841.431 4
20842.117 7
20842.804 5
20843.490 27
20844.176 30
20844.862 21
20845.549 17
20846.235 12
20846.921 9
20847.607 6
20848.294 4
20848.980 6
20849.667 4
20850.353 9
20851.039 6
20851.726 2
20852.412 3
20853.098 1
20853.785 6
20854.471 8
20855.158 2
20855.844 2
20856.531 0
20857.217 0
20857.904 0
20858.590 1
20859.277 3
20859.963 7
20860.650 16
20861.336 14
20862.023 16
20862.709 24
20863.396 18
20864.082 15
20864.769 10
20865.456 11
20866.142 6
20866.829 4
20867.516 5
20868.202 0
20868.889 2
20869.576 4
20870.262 5
20870.949 2
20871.636 0
20872.322 6
20873.009 18
20873.696 5
20874.383 9
20875.069 5
20875.756 3
20876.443 1
20877.130 4
20877.817 2
20878.503 4
20879.190 1
20879.877 1
20880.564 2
20881.251 8
20881.938 5
20882.625 2
20883.311 4
20883.998 2
20884.685 7
20885.372 4
20886.059 1
20886.746 5
20887.433 4
20888.120 2
20888.807 2
20889.494 2
20890.181 1
20890.868 6
20891.555 5
20892.242 3
20892.929 4
20893.616 8
20894.303 15
20894.991 9
20895.678 1
20896.365 3
20897.052 6
20897.739 5
20898.426 6
20899.113 1
20899.801 9
20900.488 33
20901.175 25
20901.862 26
20902.549 16
20903.237 12
20903.924 18
20904.611 10
20905.298 7
20905.986 4
20906.673 3
20907.360 8
20908.047 7
20908.735 4
20909.422 3
20910.109 6
20910.797 4
20911.484 1
20912.172 1
20912.859 5
20913.546 4
20914.234 0
20914.921 4
20915.609 6
20916.296 6
20916.984 5
20917.671 4
20918.358 3
20919.046 1
20919.733 1
20920.421 0
20921.109 5
20921.796 1
20922.484 6
20923.171 7
20923.859 4
20924.546 10
20925.234 10
20925.921 8
20926.609 7
20927.297 5
20927.984 2
20928.672 3
20929.360 2
20930.047 0
20930.735 2
20931.423 0
20932.110 1
20932.798 1
20933.486 4
20934.174 7
20934.861 4
20935.549 5
20936.237 1
20936.925 5
20937.612 3
20938.300 4
20938.988 1
20939.676 1
20940.364 2
20941.052 1
20941.739 6
20942.427 13
20943.115 12
20943.803 6
20944.491 4
20945.179 2
20945.867 4
20946.555 10
20947.243 9
20947.931 5
20948.619 2
20949.307 3
20949.995 2
20950.683 0
20951.371 4
20952.059 8
20952.747 9
20953.435 3
20954.123 3
20954.811 5
20955.499 7
20956.187 3
20956.875 10
20957.563 10
20958.252 10
20958.940 11
20959.628 4
20960.316 2
20961.004 4
20961.692 0
20962.381 1
20963.069 3
20963.757 5
20964.445 6
20965.134 4
20965.822 3
20966.510 1
20967.198 2
20967.887 6
20968.575 5
20969.263 5
20969.952 5
20970.640 4
20971.328 3
20972.017 3
20972.705 2
20973.393 2
20974.082 8
20974.770 11
20975.459 4
20976.147 5
20976.835 5
20977.524 9
20978.212 12
20978.901 7
20979.589 6
20980.278 6
20980.966 3
20981.655 3
20982.343 3
20983.032 3
20983.720 3
20984.409 1
20985.098 2
20985.786 3
20986.475 2
20987.163 2
20987.852 0
20988.541 5
20989.229 10
20989.918 5
20990.607 9
20991.295 5
20991.984 9
20992.673 8
20993.361 11
20994.050 5
20994.739 4
20995.428 4
20996.116 4
20996.805 2
20997.494 9
20998.183 6
20998.871 4
20999.560 7
21000.249 6
21000.938 3
21001.627 4
21002.316 1
21003.005 2
21003.693 4
21004.382 7
21005.071 5
21005.760 7
21006.449 4
21007.138 3
21007.827 4
21008.516 3
21009.205 6
21009.894 7
21010.583 4
21011.272 3
21011.961 4
21012.650 7
21013.339 14
21014.028 15
21014.717 10
21015.406 10
21016.095 6
21016.784 3
21017.473 1
21018.162 6
21018.852 5
21019.541 2
21020.230 2
21020.919 2
21021.608 0
21022.297 2
21022.987 4
21023.676 5
21024.365 5
21025.054 5
21025.744 4
21026.433 8
21027.122 6
21027.811 4
21028.501 8
21029.190 12
21029.879 5
21030.569 9
21031.258 1
21031.947 3
21032.637 1
21033.326 1
21034.015 3
21034.705 0
21035.394 0
21036.084 1
21036.773 0
21037.462 1
21038.152 5
21038.841 3
21039.531 8
21040.220 26
21040.910 18
21041.599 8
21042.289 7
21042.978 13
21043.668 24
21044.357 16
21045.047 10
21045.736 3
21046.426 2
21047.116 5
21047.805 2
21048.495 3
21049.184 5
21049.874 7
21050.564 1
21051.253 5
21051.943 7
21052.633 7
21053.322 9
21054.012 8
21054.702 4
21055.392 2
21056.081 3
21056.771 1
21057.461 5
21058.151 6
21058.840 10
21059.530 6
21060.220 2
21060.910 1
21061.600 4
21062.289 2
21062.979 4
21063.669 3
21064.359 3
21065.049 7
21065.739 10
21066.429 10
21067.119 5
21067.809 2
21068.499 0
21069.189 3
21069.878 4
21070.568 3
21071.258 2
21071.948 0
21072.638 5
21073.328 4
21074.018 5
21074.709 7
21075.399 5
21076.089 14
21076.779 11
21077.469 7
21078.159 7
21078.849 2
21079.539 4
21080.229 9
21080.919 8
21081.610 3
21082.300 5
21082.990 7
21083.680 8
21084.370 8
21085.061 8
21085.751 5
21086.441 1
21087.131 2
21087.822 3
21088.512 2
21089.202 7
21089.892 5
21090.583 13
21091.273 7
21091.963 6
21092.654 2
21093.344 2
21094.034 6
21094.725 11
21095.415 6
21096.105 3
21096.796 3
21097.486 3
21098.177 4
21098.867 3
21099.558 2
21100.248 1
21100.939 1
21101.629 8
21102.320 15
21103.010 12
21103.701 6
21104.391 7
21105.082 7
21105.772 4
21106.463 5
21107.153 3
21107.844 0
21108.534 4
21109.225 1
21109.916 3
21110.606 6
21111.297 2
21111.988 7
21112.678 2
21113.369 0
21114.060 3
21114.750 1
21115.441 2
21116.132 6
21116.823 5
21117.513 4
21118.204 5
21118.895 2
21119.586 4
21120.276 8
21120.967 4
21121.658 6
21122.349 4
21123.040 1
21123.730 0
21124.421 2
21125.112 4
21125.803 7
21126.494 8
21127.185 8
21127.876 8
21128.567 5
21129.258 3
21129.949 5
21130.640 12
21131.331 9
21132.022 2
21132.713 5
21133.404 5
21134.095 3
21134.786 1
21135.477 1
21136.168 1
21136.859 5
21137.550 5
21138.241 3
21138.932 3
21139.623 1
21140.314 2
21141.005 5
21141.696 4
21142.388 6
21143.079 0
21143.770 1
21144.461 2
21145.152 2
21145.844 4
21146.535 6
21147.226 1
21147.917 6
21148.608 8
21149.300 3
21149.991 5
21150.682 1
21151.374 0
21152.065 6
21152.756 3
21153.448 3
21154.139 5
21154.830 3
21155.522 2
21156.213 5
21156.904 3
21157.596 7
21158.287 6
21158.979 14
21159.670 8
21160.361 6
21161.053 4
21161.744 3
21162.436 3
21163.127 5
21163.819 8
21164.510 4
21165.202 4
21165.893 3
21166.585 1
21167.277 1
21167.968 3
21168.660 3
21169.351 11
21170.043 16
21170.734 17
21171.426 8
21172.118 5
21172.809 2
21173.501 3
21174.193 5
21174.884 6
21175.576 0
21176.268 1
21176.960 7
21177.651 3
21178.343 4
21179.035 2
21179.726 0
21180.418 0
21181.110 2
21181.802 5
21182.494 9
21183.185 5
21183.877 3
21184.569 7
21185.261 3
21185.953 7
21186.645 2
21187.337 6
21188.028 6
21188.720 12
21189.412 8
21190.104 8
21190.796 5
21191.488 7
21192.180 6
21192.872 2
21193.564 5
21194.256 4
21194.948 4
21195.640 8
21196.332 6
21197.024 7
21197.716 6
21198.408 2
21199.100 1
21199.792 5
21200.485 6
21201.177 8
21201.869 3
21202.561 4
21203.253 9
21203.945 11
21204.637 11
21205.330 6
21206.022 3
21206.714 1
21207.406 6
21208.098 9
21208.791 8
21209.483 3
21210.175 4
21210.867 9
21211.560 5
21212.252 2
21212.944 4
21213.637 2
21214.329 4
21215.021 1
21215.714 1
21216.406 3
21217.098 5
21217.791 7
21218.483 6
21219.176 5
21219.868 5
21220.560 13
21221.253 16
21221.945 13
21222.638 7
21223.330 5
21224.023 3
21224.715 10
21225.408 10
21226.100 3
21226.793 4
21227.485 11
21228.178 19
21228.870 17
21229.563 15
21230.256 8
21230.948 6
21231.641 2
21232.333 2
21233.026 3
21233.719 3
21234.411 3
21235.104 2
21235.797 1
21236.489 3
21237.182 4
21237.875 6
21238.567 6
21239.260 2
21239.953 1
21240.646 1
21241.338 6
21242.031 2
21242.724 6
21243.417 5
21244.110 3
21244.802 6
21245.495 13
21246.188 9
21246.881 5
21247.574 3
21248.267 4
21248.960 4
21249.652 4
21250.345 3
21251.038 1
21251.731 9
21252.424 7
21253.117 3
21253.810 1
21254.503 4
21255.196 1
21255.889 7
21256.582 8
21257.275 2
21257.968 2
21258.661 0
21259.354 2
21260.047 3
21260.740 7
21261.434 13
21262.127 5
21262.820 4
21263.513 3
21264.206 7
21264.899 13
21265.592 6
21266.286 3
21266.979 0
21267.672 2
21268.365 8
21269.058 4
21269.752 0
21270.445 0
21271.138 7
21271.831 3
21272.525 3
21273.218 5
21273.911 4
21274.604 3
21275.298 3
21275.991 0
21276.684 3
21277.378 4
21278.071 3
21278.765 7
21279.458 6
21280.151 6
21280.845 1
21281.538 2
21282.232 2
21282.925 9
21283.619 9
21284.312 5
21285.005 7
21285.699 6
21286.392 4
21287.086 5
21287.779 4
21288.473 3
21289.167 0
21289.860 2
21290.554 0
21291.247 2
21291.941 3
21292.634 2
21293.328 3
21294.022 2
21294.715 3
21295.409 4
21296.103 8
21296.796 4
21297.490 2
21298.184 0
21298.877 14
21299.571 25
21300.265 12
21300.959 10
21301.652 9
21302.346 7
21303.040 6
21303.734 12
21304.427 8
21305.121 4
21305.815 5
[truncated: 15,776 more chars]
