# Supplementary material for: LIMPIC: a computational method for the separation of protein MALDI-TOF-MS signals from noise
Source: BMC Bioinformatics. 2007 Mar 26;8:101. doi: 10.1186/1471-2105-8-101 (PMC1847688; doi:10.1186/1471-2105-8-101)
Supplement: Additional File 3 — Compressed archive of 30 text files, containing MALDI-TOF-MS data acquired from human plasma samples. [file 1471-2105-8-101-S3.zip]

Archive with 31 entries (30 files):
- Plasma/P_1.txt
- Plasma/P_10.txt
- Plasma/P_11.txt
- Plasma/P_12.txt
- Plasma/P_13.txt
- Plasma/P_14.txt
- Plasma/P_15.txt
- Plasma/P_16.txt
- Plasma/P_17.txt
- Plasma/P_18.txt
- Plasma/P_19.txt
- Plasma/P_2.txt
- Plasma/P_20.txt
- Plasma/P_21.txt
- Plasma/P_22.txt
- Plasma/P_23.txt
- Plasma/P_24.txt
- Plasma/P_25.txt
- Plasma/P_26.txt
- Plasma/P_27.txt
- Plasma/P_28.txt
- Plasma/P_29.txt
- Plasma/P_3.txt
- Plasma/P_30.txt
- Plasma/P_4.txt
- Plasma/P_5.txt
- Plasma/P_6.txt
- Plasma/P_7.txt
- Plasma/P_8.txt
- Plasma/P_9.txt
- Plasma/
